# Supplementary material for: Bias caused by sampling error in meta-analysis with small sample sizes
Source: PLoS One. 2018 Sep 13;13(9):e0204056. doi: 10.1371/journal.pone.0204056 (PMC6136825; doi:10.1371/journal.pone.0204056)
Supplement: S5 File — (ZIP) [file pone.0204056.s005.zip › results N = 10 theta = 0 tau = 0 sz = 10-20.txt]

"dl.theta" "dl.cp"
0.0360126002152785 1
0.3621707128371 1
0.118356194500444 1
-0.355680713584115 1
0.312472015219091 1
-0.267107441415302 1
-0.090398029297601 1
0.0715100635443766 1
-0.00920956724466641 1
0.131118540615902 1
0.191377564548834 1
-0.532344907900382 1
-1.0736814120532 0
0.0799132263403059 1
-0.343605102723285 1
0.491952003383113 1
-0.424851645386256 1
0.305819385534478 1
-0.400859770317282 1
0.114217844057819 1
-0.363752056342248 1
-0.429020856110298 1
0.16407096854149 1
-0.317173257280844 1
-0.38515955011247 1
0.345431670840628 1
-0.032082440811442 1
-0.667907220013301 1
-0.12491645169908 1
0.159478225548628 1
-0.249944224582654 1
-0.103269218302865 1
-0.260330622454885 1
0.327904375801298 1
0.348051525036946 1
0.300078274817085 1
-0.0928340895554482 1
-0.0571375719698308 1
0.10915605417141 1
0.166504659010923 1
-0.0155588741635885 1
0.083082883383974 1
0.210701616955035 1
-0.00348061530543016 1
-0.55940667181648 1
-0.0728087220881645 1
-0.180729416830944 1
-0.260679502960655 1
0.0450276402547005 1
0.683356535952482 1
0.321583620367278 1
-0.367129504295564 1
0.355285659952616 1
0.085891060289334 1
0.549165292330564 1
0.801117191868801 1
0.114965912735263 1
0.248917808721897 1
0.161017888020793 1
0.341068536551311 1
0.53528992277792 1
0.280850281350809 1
0.191748970627791 1
0.430528613566538 1
0.083081876651053 1
0.0919925420748453 1
0.0357653979882459 1
-0.0633165622446341 1
0.425607452761272 1
-0.0526929245403256 1
-0.19128801330233 1
-0.0423389008845849 1
0.0642132914621046 1
-0.351772401579053 1
-0.274101261366 1
0.401957929607644 1
-0.0194492411267526 1
0.323022652408254 1
0.756387855673368 0
0.755952774304268 0
0.0137231301231963 1
0.515517168509171 1
0.65388465490431 1
-0.0904550456425063 1
0.268927695354842 1
-0.16071952811153 1
-0.612492551588196 1
0.34059564169443 1
-0.308224196025814 1
0.214244328057402 1
0.165983042395412 1
0.500060013590267 1
-0.362642876696032 1
-0.558077817722678 1
0.36331420268874 1
0.537198735295427 1
-0.0111628958769883 1
-0.235988850307791 1
0.179117685905396 1
0.212468568037225 1
-0.205130336420477 1
0.271234986222797 1
0.469882244115453 1
-0.627681573258923 1
0.427728471785276 1
0.260827784631911 1
-0.0718165869704287 1
0.168800360927631 1
0.749279649687688 1
0.799844621344424 0
0.582461352577588 1
-0.268577938978774 1
0.438221228392757 1
0.488363571261547 1
-0.42302759514436 1
0.188433631669629 1
0.261338094522951 1
-0.301953420124988 1
0.657194301860081 1
0.336126885117736 1
-0.0119199093553665 1
0.0312936753248553 1
0.26868697069999 1
0.23318045166016 1
0.334809118287056 1
-0.434698792025259 1
-0.355482054666456 1
0.287252937936088 1
0.0972836830552994 1
0.406586969180489 1
-0.215171627563012 1
0.455212902847487 1
0.0887686743004801 1
-0.0218548480860848 1
0.0998294954314534 1
0.331627957821019 1
-0.276948061942168 1
-0.181334263723537 1
0.178691105914104 1
-0.585695242929548 1
0.163648567435315 1
0.280733421555854 1
0.260944729123366 1
0.0697294021837512 1
-0.27287024975756 1
-0.260756248574107 1
-0.206066234333978 1
0.27889740960689 1
0.236148735927034 1
0.0961288805320521 1
-0.0435017360000897 1
0.0110723184886245 1
0.481803970386233 1
0.181220970931951 1
-0.250407063777465 1
-0.110389692699272 1
0.427039894143784 1
0.0510146124621126 1
0.521683070517384 1
0.216091060839849 1
0.1512334958433 1
0.18882825253638 1
0.00116576471207944 1
-0.219219920710965 1
-0.22160966643367 1
-0.0225518551442241 1
0.169441226749791 1
-0.0300253752830641 1
0.146259190224315 1
-0.262660534549552 1
0.35565013252808 1
-0.182235476800155 1
-0.0525297423492199 1
-0.486950654960391 1
-0.283537844799988 1
-0.494445201968222 1
0.205788896766053 1
-0.193333595715639 1
-0.18495064103534 1
0.0837412369208494 1
-0.263268198104867 1
-0.495767770656074 1
0.0482386529059731 1
0.472296910205142 1
0.103585424813065 1
-0.129126570989931 1
0.0112567126386949 1
-0.417934261263853 1
0.242264436055679 1
0.0621064619408232 1
-0.853721759279925 0
0.485936548425407 1
0.416506382163894 1
-0.039029247612985 1
0.255253837367524 1
-0.324167562598556 1
-0.283710685993965 1
-0.0420719914801896 1
0.204619175735395 1
-0.238691839926505 1
-0.529780505960371 1
-0.137512179350803 1
-0.149185123814984 1
-0.110106814822739 1
-0.079419919093874 1
0.137913630488574 1
0.411169819843133 1
0.138512616108742 1
-0.0401618221217623 1
0.174455770074147 1
-0.53111396551406 1
-0.598240066956398 1
-0.0032124753228332 1
0.48260783585293 1
-0.291721612303427 1
-0.607537829997923 1
0.220922035566712 1
-0.218343573508406 1
-0.0905557038026006 1
-0.401013195775032 1
0.456604522383823 1
0.257439723510106 1
-0.431036529415328 1
-0.590426564161574 1
-0.918564924414573 0
0.197968206124099 1
0.119552203991543 1
-0.0580429222149028 1
-0.103304992197787 1
0.153144514883681 1
-0.157088030180648 1
0.307858204212252 1
-0.205668308858548 1
-0.37449655665268 1
0.2522946181624 1
-0.329594201885629 1
-0.198846836977088 1
0.14803808313884 1
0.0416580430618305 1
-0.151226618838887 1
0.0355543695345551 1
0.147532724996517 1
-0.283465517260195 1
-0.351557680402294 1
0.0137150019762811 1
0.567760765557586 1
0.266680368541483 1
0.208190498716504 1
0.215014173556255 1
0.0594121862262964 1
-0.111160125690639 1
0.303088713594298 1
-0.546908128997011 1
0.120795834335382 1
0.539611411823971 1
0.665355832166497 1
-0.380267660643823 1
0.13826385360343 1
-0.436143380361105 1
0.101205380405301 1
-0.392031471516412 1
0.225897418722708 1
0.251341629417846 1
-0.186162739863186 1
0.183136259585594 1
-0.197059602700653 1
-0.701769362191045 1
0.397507104835446 1
0.350960957557851 1
-0.188102688627071 1
-0.0275097821669828 1
0.062810760083344 1
-0.631223251900343 1
-0.352179106198986 1
-0.455253133352601 1
0.151763177416932 1
-0.582360950759706 1
-0.0322232165847252 1
-0.57411378037216 1
-0.405865049483136 1
0.564675726012325 1
0.000397706856008637 1
-0.0669022468697937 1
-0.150112935339699 1
0.158259520589851 1
0.064479517637875 1
0.461980207692559 1
-0.00665245100106632 1
-0.166660405021361 1
-1.20620369122053 0
0.0808291676951102 1
-0.112950293603407 1
-0.378677725897635 1
-0.265779764618791 1
0.0443418519336668 1
0.0280787323118523 1
-0.0760369859638823 1
-0.0878754312001812 1
0.21120976955042 1
0.0276326446046372 1
0.124116444217174 1
0.275200117424754 1
0.0375830701574955 1
-0.174403543345826 1
0.108512657259425 1
-0.37920769951934 1
-0.349537394866939 1
-0.441373595951724 1
0.307414013995082 1
-0.0143536753334512 1
0.297729217032864 1
0.344360562695685 1
-0.234720582269822 1
-0.166316663778151 1
0.0868239675516751 1
0.160446106136109 1
-0.490362990925792 1
0.0846723956520458 1
0.137038340815956 1
-0.418608502940281 1
0.248777415732078 1
-0.598992595265517 1
-0.113569680890589 1
-0.0856858651496105 1
-0.315305171709731 1
-0.420564062688452 1
0.507813316439378 1
-0.0679175457444661 1
0.077035968911243 1
-0.0445323480717253 1
-0.610337090051568 1
0.250151468183432 1
-0.0186917609314162 1
0.977462446525467 0
-0.0109932131284031 1
-0.185670868131812 1
0.233405995843591 1
0.48371422437775 1
-0.304116221064447 1
0.203348915560863 1
0.205461035680885 1
-0.102339391715917 1
-0.112659211893109 1
-0.305055080202037 1
-0.418883267163951 1
0.523282039728101 1
-0.492741651494809 1
0.453259778335804 1
-0.985865739693859 0
-0.134847611177551 1
-0.0574892213580489 1
0.272160798705532 1
-0.00264553015964189 1
0.33052150368897 1
0.311222468230802 1
-0.373147495011356 1
-0.0569483574266961 1
0.166847983941917 1
0.19566725556901 1
-0.0823951651831228 1
0.032934663690596 1
-0.0588536914269637 1
0.0694325666712198 1
0.562287162818431 1
0.16134449264712 1
0.300781943778986 1
0.209906704907136 1
0.251012263604562 1
-0.374238704240099 1
0.319339849491157 1
-0.134720094284916 1
0.0407975335239989 1
0.396144743646608 1
0.0934869940324018 1
0.620782168283267 1
0.236987894840342 1
-0.307008102576672 1
0.126197650636731 1
-0.0372142176664657 1
0.314543783681004 1
-0.432972595084542 1
-0.114835121193016 1
0.0453680439143499 1
0.706637298560237 1
0.0609245966348421 1
-0.130529791383586 1
-0.775453172226681 0
-0.12649386809952 1
0.0907618961628023 1
-0.413294108258767 1
-0.0437178317641213 1
-0.233591466427568 1
-0.184283656052084 1
0.187582211194706 1
0.246879548502929 1
0.210694034290257 1
-0.389237936856751 1
-0.715842321542842 1
-0.271261490076764 1
0.458559947885219 1
0.543857356324745 1
-0.143597136964652 1
0.000303587732341459 1
-0.529565001675033 1
0.0841925723406418 1
0.593409670030138 1
0.20095411206937 1
0.413084130684878 1
0.371401596413684 1
-0.143692842420279 1
-0.381284003580271 1
-0.795784459934029 1
-0.794164894025625 0
0.100517979604707 1
-0.1111462443692 1
-0.381791039111191 1
-0.154136636738875 1
-0.223254313765458 1
0.266231979580818 1
0.174231581935775 1
0.00247345588165762 1
0.305583767447917 1
0.146666260015057 1
-0.392225617962782 1
-0.314421636385065 1
-0.256841957569808 1
-0.240483503626919 1
-0.304675582805518 1
0.31254508012673 1
-0.329631000651983 1
-0.424210620723952 1
0.381493053787884 1
-0.418966109087325 1
0.0900471426426864 1
0.125110100840148 1
0.0112746907670826 1
0.272907233209584 1
-0.385633733796621 1
-0.0804351826419906 1
-0.185786099382284 1
0.220066312615776 1
0.339538975735172 1
0.542152198637231 1
0.226209500988133 1
0.257900638550011 1
0.236689616351422 1
-0.277816979576254 1
0.354165593698208 1
-0.00824649824794997 1
0.201828027573207 1
-0.192156339700799 1
-0.00727758667788164 1
0.100934419777812 1
0.413904230512756 1
0.150836397968927 1
0.0228829547172545 1
0.251837332216469 1
0.300223383323419 1
0.327066714520736 1
-0.125474566269229 1
-0.0653634579954161 1
0.226060628121073 1
0.0755883085420678 1
0.42525673021954 1
-0.369740025759552 1
-0.276075643857217 1
0.336782972077518 1
-0.0174551816871649 1
-0.317762739712228 1
0.443351752698137 1
-0.165655539554233 1
0.143407086770787 1
-0.00447208635577134 1
0.242484060201124 1
-0.0342888795542575 1
0.0668250037547563 1
-0.197718556504042 1
0.0272940704417882 1
0.245784897526492 1
-0.490849218740226 1
-0.429633106109931 1
0.359277987587664 1
0.711268434860136 1
-0.0238615334818549 1
-0.417172054820783 1
0.0138865585484481 1
0.585534046481172 1
0.345482440605267 1
0.0722422827133995 1
-0.761422674912378 0
0.295480986310337 1
-0.258769129352715 1
-0.434607602653436 1
-0.141101842566759 1
0.148298717207356 1
-0.373879089121089 1
0.347809323925587 1
-0.290505777057776 1
-0.224531263042039 1
0.015462413215153 1
0.544607576194277 1
0.610458767650384 1
-0.506205979003938 1
-0.255898096584819 1
-0.148293308286428 1
0.0868855298729485 1
0.289907425300364 1
-0.166268197025788 1
0.448264708449293 1
0.174114950841616 1
-0.18369904220966 1
-0.568155767604751 1
0.0763165239217795 1
0.0426830792914539 1
0.443016783465875 1
-0.429788072009434 1
0.184183940049709 1
-0.0677961453120786 1
0.284851616038107 1
-0.435753106824386 1
-0.121804141575284 1
-0.392279315583013 1
0.0646971444160019 1
0.192431920073717 1
0.0924288189827611 1
0.192027498866988 1
0.155454771017202 1
-0.159078437523446 1
-0.123117647616777 1
0.444349923171366 1
-0.509937133579398 1
0.368645738506142 1
-0.260778678402578 1
-0.0128382639997774 1
0.0294294837428283 1
0.0742940162487059 1
0.297518910325574 1
0.280221991357355 1
0.00187229651946363 1
0.386588985309695 1
0.0301857585485044 1
-0.0674168033132158 1
0.329652583675895 1
-0.0879607196713655 1
-0.436283949713551 1
-0.215985387395288 1
0.172057544608791 1
-0.141787706125658 1
-0.322007290797081 1
0.328414623766157 1
-0.322625009075341 1
0.265590871376475 1
0.333983694036485 1
-0.247376835708386 1
0.415389081129459 1
-0.257545537708552 1
-0.00114552355568057 1
0.423536849367073 1
0.353402059769225 1
-0.109990299238278 1
0.0357498566009182 1
-0.643375174436317 1
-0.196605293866904 1
-0.353314479922795 1
-0.763803387045044 0
0.0459443282756218 1
0.351460481490777 1
-0.2760149819151 1
-0.417064861686056 1
0.680757247426462 1
-0.299651941633139 1
-0.387027668301468 1
-0.297454578638065 1
-0.345719460024947 1
-0.036620109620407 1
-0.296594305267241 1
0.53815799966603 1
-0.49487156103912 1
-0.549775503267022 1
-0.0100374594202634 1
0.136487454470061 1
-0.422462820485364 1
-0.0492636709130083 1
0.116179563989278 1
0.368435793924024 1
0.358776260325508 1
-0.233958872365051 1
0.335178094491517 1
0.104048217965105 1
-0.44428978796633 1
-0.224288755645628 1
-0.0425667220271188 1
1.01370901767878 0
0.175046468346843 1
-0.291074284532278 1
0.106338354543788 1
-0.240860321550167 1
0.0390463365842335 1
0.325216789286775 1
-0.187922844553294 1
-0.479625231207781 1
0.357910297017671 1
0.502400181559113 1
-0.606080021085266 1
-0.444136855776607 1
-0.140572782344796 1
0.245342632187668 1
0.486786711362752 1
-0.359513406237468 1
0.134034266168475 1
0.0109218265532277 1
-0.683798686424822 1
0.156229470737372 1
-0.488913983791581 1
-0.190158326201594 1
0.075576260423105 1
0.291380413384659 1
-0.0434493843110887 1
0.336308245922012 1
0.374663258268801 1
0.214518827321698 1
0.225581374479608 1
0.163766637923098 1
0.0674553048906788 1
-0.166577824464078 1
-0.520715410944903 1
-0.715286394610479 1
0.34009821065166 1
-0.263723244186796 1
0.230942985636964 1
0.136670313566515 1
0.156393971806817 1
0.12715268129454 1
-0.524218012264731 1
0.0508161747155862 1
0.0780840246275399 1
-0.121035103153942 1
-0.0113417644957004 1
-0.389955519932573 1
-0.149532187662583 1
0.0900011486457968 1
0.345454409509882 1
0.0875474448494874 1
0.0796925210448744 1
0.326352034864219 1
0.107461894548496 1
-0.551241431287823 1
-0.459941948380287 1
-0.0572306503214801 1
0.350331952475637 1
-0.119779364040187 1
-0.0774462351781804 1
0.0239202617589766 1
-0.413005498875433 1
-0.301725290941316 1
0.307685645823188 1
-0.0740872630518174 1
-0.407924066403748 1
-0.0530451623281476 1
-0.0271242732356745 1
-0.259530430042263 1
-0.473772082416513 1
0.395874304364337 1
-0.265693572500692 1
0.532914529483688 1
-0.214694568951489 1
0.300849274860795 1
0.425363655817118 1
0.381659624240763 1
-0.0284945885084704 1
-0.425943884148429 1
-0.241167214223809 1
0.290393328790719 1
0.281318027322472 1
0.0911883114303943 1
0.611290869828897 1
0.643345395495206 1
0.378856233459637 1
0.132939008663883 1
-0.256967716740942 1
0.0248284708252938 1
-0.275477952992837 1
-0.457595899352523 1
0.0280775248530868 1
-0.0940239156710207 1
0.229757349631331 1
-0.0309456631081273 1
0.294037450244589 1
-0.361652602484911 1
0.172620992014162 1
0.102058484255773 1
0.00548143948345334 1
-0.168162116720932 1
0.669552777518686 1
-0.305642688035402 1
-0.535697927741949 1
-0.057527051364278 1
-0.476144396105277 1
0.723349270402163 0
0.447103738542954 1
-0.374693532659341 1
0.325752403690212 1
-0.125705041297746 1
0.106433644073443 1
0.165754503784532 1
0.0332932593212184 1
0.13001143806514 1
0.0176357464725575 1
-0.0118930950420282 1
0.35377990101515 1
0.0273470835993829 1
0.102667312499932 1
0.223594255153318 1
-0.41040956888986 1
-0.340750326980329 1
-0.277918409159863 1
-0.261578072508845 1
-0.360109653218698 1
-0.189232372101516 1
-0.14266708031981 1
-0.10155256612561 1
0.21452528803149 1
-0.0589826193109824 1
-0.04831115318529 1
0.317624962610573 1
0.23881513540065 1
0.792990719834278 0
-0.218840099848605 1
0.256198588720107 1
0.0522040053266365 1
-0.433576281311542 1
0.119254572710895 1
0.156630650339396 1
0.335439722988551 1
-0.166817061008046 1
-0.0750751079021627 1
-0.243682802690928 1
0.0682516153214678 1
-0.054738145288352 1
0.0512419893440597 1
0.361884802074529 1
0.102393081585994 1
-0.585029103017815 1
0.55637337109639 1
-0.156064859636698 1
0.0644647592185116 1
-0.448965963055327 1
0.480966372806973 1
0.303856560743106 1
0.165003073045426 1
-0.0274176843437172 1
-0.191866897018976 1
-0.0535935002676928 1
-0.168085884478766 1
-0.2463244804231 1
-0.399727025791866 1
-0.0498114206008159 1
-0.29181524370696 1
0.38079155504584 1
-0.213979460404537 1
-0.369122500059426 1
0.153148762037939 1
-0.189049131004318 1
0.123202185341009 1
0.15472079164124 1
-0.0158007131595144 1
0.0594294175545336 1
0.213592545223027 1
-0.0168191621266703 1
-0.273479331278548 1
-0.719236277745444 1
0.561183193953037 1
-0.287281170433358 1
-0.0485899659347737 1
-0.269875818191238 1
-0.152492033580143 1
0.156114696740651 1
-0.192800788968649 1
-0.703580426603955 0
-1.20264121742641 0
0.263862875546162 1
-0.0654222285163848 1
0.0453528164810017 1
-0.276590816159428 1
-0.0815041351359577 1
0.280266320270204 1
-0.00837015929005694 1
0.490939671416227 1
-0.225159320276742 1
-0.363734567214143 1
0.169235269574041 1
0.170658999233947 1
0.283097572274136 1
-0.306076238618784 1
0.518041528328616 1
0.143931448215722 1
0.365823141436978 1
0.225841857811042 1
0.235986115282732 1
0.257603340043624 1
-0.195751526377968 1
0.22802927794003 1
-0.0438981122186118 1
-0.00150235096238176 1
0.00788396967427449 1
-0.0486675192873395 1
0.743579167439441 0
-0.0570599440127514 1
0.677772421483432 1
0.243363682969798 1
-0.11404487743037 1
-0.167643192081476 1
0.699650523107035 1
0.362214235323924 1
0.0984220212741853 1
-0.150173139559087 1
-0.0500722639111024 1
0.00577433982889975 1
0.417241888634679 1
0.283119912162591 1
0.137793471756454 1
-0.031373131480213 1
-0.344902730189592 1
-0.310447563341597 1
0.391741965448876 1
0.11171388884667 1
-0.0182810055884537 1
0.137940332801672 1
0.0780526330364953 1
0.107845242669463 1
-0.39917221801102 1
-0.210352432462101 1
0.142522405941108 1
0.238873252393409 1
-0.0298987919710052 1
0.11102776847205 1
0.0904064773978849 1
0.150123955812731 1
-0.338258998713851 1
0.578009949839403 1
-0.493023396685687 1
0.0798284821484494 1
0.13856729421786 1
-0.387523185342814 1
-0.307229045599688 1
0.661099208233824 1
0.447838342860914 1
0.256102623952729 1
-0.134781376099846 1
0.147270136712476 1
0.012725843243439 1
0.0491261783872144 1
-0.224496070255908 1
0.27085003456088 1
0.282460453244767 1
-0.262781520195912 1
0.154502942641486 1
-0.225666687723908 1
-0.0511394751767888 1
0.264261022201744 1
-0.156106079129546 1
-0.19059618934732 1
0.0394651265206995 1
0.404465495649046 1
-0.391831592219298 1
-0.224764241132265 1
0.00638472792660635 1
-0.627337355258947 1
-0.165750446001316 1
-0.305769282067863 1
-0.153707989141308 1
0.296186810794081 1
-0.0584490507650372 1
-0.112767013235497 1
0.360130143838957 1
0.773408820166135 0
-0.05970575242093 1
0.0590548764131613 1
0.127572932091783 1
-0.11229925825706 1
0.143122681497845 1
0.445626912120306 1
-0.192965613197741 1
0.0106927397310515 1
0.594281279843373 1
0.0949908171981487 1
0.197477784029867 1
-0.338331067813796 1
-0.297076317230712 1
-0.525510966869861 1
-0.104630274482446 1
-0.382343900957953 1
0.291721497895279 1
-0.486990583572735 1
-0.552821271778181 1
0.175203324252006 1
-0.506758267150675 1
0.263609393463925 1
-0.040141374503325 1
0.136379627430732 1
-0.155497530844094 1
-0.164646883429081 1
0.211460969204181 1
0.0114344585717993 1
-0.357029640892997 1
-0.569225340192991 1
0.0448239679458083 1
0.077852109990797 1
-0.465901510171307 1
-0.130022945490439 1
0.307835653925771 1
0.189407845746983 1
0.0539502777700427 1
-0.536558472439043 1
-0.336131039461934 1
0.204969036320758 1
0.161783555190472 1
-0.0131886391406541 1
-0.0122034105069005 1
-0.457039160481053 1
0.00179743507089983 1
0.092709841564075 1
0.359764369031154 1
-0.267326259472072 1
0.232894174537858 1
-0.0531123919485092 1
0.176933251267822 1
-0.115567879704963 1
-0.13046772848547 1
-0.256713988017013 1
0.0225643794357656 1
-0.227054920745732 1
0.359602313124884 1
0.541210372351927 1
0.2290025386463 1
-0.456928482958847 1
-0.0514976805588697 1
0.208954810419982 1
0.347677533029457 1
-0.409916401729825 1
0.42250726795437 1
0.222117283751286 1
0.171161317674306 1
0.419230660335605 1
-0.120897999717415 1
0.287572179342283 1
0.134342384354946 1
0.381390367780293 1
0.0916206399234883 1
-0.0325399787541521 1
-0.0270742246229631 1
0.438308264432837 1
-0.0801540558124879 1
0.323739470643563 1
-0.384137676786499 1
-0.580732910180619 1
0.0534500871958502 1
-0.184378904631285 1
0.232847186286168 1
-0.294957383182043 1
-0.0384122961246007 1
-0.364840698674214 1
0.0281167472936486 1
-0.264325636488076 1
0.0467304012439396 1
-1.16255369129887 0
-0.148317227702192 1
0.0491068469220118 1
0.645112378349254 1
-0.149960823220965 1
0.183968946952611 1
0.821540068454238 0
0.16374497562409 1
0.652382652473743 1
0.244788708873821 1
0.485874966852578 1
0.265183220861895 1
0.28705129933316 1
0.428458873447591 1
0.0962791809725642 1
0.149651163699862 1
-0.490805883155181 1
0.218703834444131 1
-0.609074473200173 1
0.16221851990978 1
0.11522770070738 1
0.0525418309325017 1
-0.388837267664301 1
-0.346254230636377 1
0.107723196288573 1
-0.345798472659945 1
0.125015727503181 1
0.435588729100616 1
-0.719620463965477 0
0.475966082889222 1
0.0518715315406614 1
0.127486781841161 1
-0.61034119817973 1
-0.235049475980078 1
-0.566462573808565 1
0.595633359026436 1
0.142419992974402 1
-0.369297326322617 1
0.118721556008397 1
0.117353786495955 1
-0.463065293513966 1
0.34693958133421 1
0.0185530817462157 1
0.0741597778496253 1
0.184441137754664 1
0.0472360539076941 1
0.0633059475006256 1
-0.17290403008382 1
0.105637772345631 1
0.0942657037730258 1
-0.398286681128345 1
0.237934012216198 1
0.0462205029818749 1
0.291587083039406 1
0.133738425431547 1
0.01094784197035 1
0.419521894444964 1
-0.173719601889635 1
0.333025380139874 1
0.0134004149187037 1
-0.347283956938221 1
0.0478752956348505 1
0.549836687530967 1
-0.189174167728657 1
-0.218458084858932 1
0.0997974937371376 1
0.497346476948665 1
-0.0465550378752333 1
-0.0954465840583039 1
-0.172849679565762 1
0.203450247582064 1
-0.275477457372773 1
-0.134048488479179 1
-0.394184423837274 1
0.272067140810387 1
0.536369299310607 1
0.278215329708074 1
0.290104168262581 1
0.892977582547388 0
-0.333037033403066 1
-0.352371154082725 1
-0.507364518009236 1
0.0890876717572253 1
-0.226217953911369 1
0.00115216627847574 1
-0.264450181755395 1
-0.56974776752939 1
0.0818312221379486 1
-0.0550326370740617 1
0.320011332995594 1
-0.0216461856267872 1
-0.534143270999336 1
-0.045751333188391 1
-0.411388498506431 1
0.195025500298192 1
0.358657639422007 1
0.182368239338679 1
-0.166017514921519 1
-0.350965679399085 1
-0.657823876848744 1
-0.399175460343058 1
0.218356103944303 1
0.258340130883979 1
-0.393572482681361 1
-0.337256802282961 1
-0.318327388814616 1
-0.410982208648346 1
-0.380142087700454 1
0.208548404739408 1
-0.570696485839668 1
0.121439869108841 1
0.210344294241762 1
-0.100829345280777 1
-0.322276673366774 1
-0.180532848377276 1
0.0240811872176898 1
-0.189418922307101 1
0.0332433494605323 1
-0.152320938008477 1
0.280251326117708 1
0.24081342207892 1
0.260564839453796 1
-0.501338011382206 1
-0.398159044413372 1
-0.285511667585379 1
-0.117225091249352 1
-0.166333030485122 1
-0.132310913122373 1
-0.124378486953053 1
0.38738092990439 1
0.326297431888981 1
0.235116838493433 1
0.187575430615956 1
0.135272984146067 1
0.181391218990762 1
-0.35135121920789 1
0.781273510310522 0
0.00115417267019953 1
0.200637702715722 1
0.283509341972654 1
0.106208924693816 1
-0.282438647772222 1
0.377249932268743 1
0.34542231601449 1
0.291421304165008 1
0.285203088818526 1
-0.246027194206848 1
-0.902353315889568 0
-0.0142631610034805 1
-0.446897371246313 1
-0.555128734948985 1
-0.36724865090575 1
-0.199680016470294 1
0.0443532306465646 1
-0.0102058602098718 1
0.18253809550671 1
0.110992455905754 1
0.363823470716823 1
0.123954895102221 1
-0.761892711385261 1
-0.224683680597338 1
-0.0424134037236396 1
-0.274989804687981 1
-0.177713619769865 1
-0.218528414352331 1
0.461274721941294 1
0.1915910150126 1
-0.100013766410841 1
-0.277941318132422 1
0.132796241280379 1
-0.37349895515024 1
-0.191123104902876 1
0.442862194987357 1
0.106619794629753 1
-0.298265531835329 1
0.231666329487348 1
-0.414307061758111 1
-0.242368349866101 1
0.448549023972312 1
-0.629907941196817 1
-0.318464127750509 1
0.115408309670621 1
-0.0788007241354719 1
-0.254440909363208 1
-0.125326369682539 1
-0.388921906076456 1
0.789809174437318 0
0.499517674981333 1
0.270820981690062 1
-0.457168443674179 1
-0.157168833879851 1
-0.207818510498454 1
0.276125626127925 1
0.210737418413921 1
-0.226167682480642 1
-0.136132916311765 1
0.481131788688874 1
-0.0372403645177343 1
0.191689679336341 1
0.207367378789308 1
0.126672346803786 1
-0.159261937421232 1
0.321262296398767 1
-0.400720263452754 1
-0.093217593225265 1
-0.137640522684047 1
7.78794821005013e-05 1
0.688981067983745 1
0.288477635071525 1
0.234236052695169 1
0.261583271920752 1
-0.304714180923623 1
0.259289412015496 1
-0.379537129400799 1
-0.382633262984502 1
0.166400558502978 1
0.395891535547728 1
-0.321168984944561 1
0.338478497537272 1
0.382454838887602 1
-0.211131046351733 1
0.0619535661241814 1
0.129415937213274 1
-0.061794286644826 1
0.306147291285322 1
0.136898095634794 1
-0.74996744930149 0
-0.191302517581627 1
-0.470606277986704 1
0.305529156217387 1
0.0288900476637891 1
0.166794495659599 1
-0.115419907284384 1
-0.25737398448296 1
-0.0679231251037854 1
0.410360125917114 1
0.298444985745269 1
-0.513648739291867 1
-0.00380812462895047 1
-0.178372870275841 1
0.29127724670327 1
0.248109416807318 1
0.103132558635999 1
0.203631942264897 1
-0.167760804178036 1
0.354377236887401 1
-0.203568660519451 1
0.0675216332887993 1
-0.20166255305295 1
0.309631085545749 1
-0.272053553890004 1
0.519320077480657 1
0.0118526987937141 1
-0.197088193368582 1
0.177430044924323 1
0.851155576731933 0
0.181510783886797 1
0.135682800935187 1
-0.409313451074608 1
-0.28729108849477 1
0.358197613816363 1
0.598113609452446 1
0.307929371905296 1
0.363469362755834 1
-0.188144908831922 1
0.200453523805953 1
0.159111250089792 1
0.732817385944304 1
0.406836404247206 1
-0.353203275495715 1
0.449928226420877 1
0.611572898919812 1
-0.205093192235152 1
-0.0350607362636948 1
0.399118606972426 1
0.276232376028994 1
0.111310472837684 1
-0.113884904070712 1
-0.0554957432398408 1
0.297753539052553 1
-0.303364683835571 1
-0.0437306769086529 1
-0.36208577788878 1
-0.661677196300896 1
-0.379993856701613 1
0.538391382457566 1
-0.364292963776103 1
-0.20704396362678 1
-0.150180011612743 1
0.809468492653448 0
0.199989577352038 1
-0.0992596085188631 1
0.0899932762053232 1
-0.05537216395054 1
0.456623587709338 1
0.220158358519605 1
-0.522882733508635 1
-0.547855426569697 1
0.153449965401644 1
-0.571309669817854 1
-0.229560625505782 1
-0.302441334859205 1
-0.0426683038662485 1
0.403376492167754 1
0.534963909263871 1
-0.319485633133548 1
-0.530958980487247 1
0.0160122738285234 1
-0.152636788023556 1
-0.403553099178672 1
-0.0130982460317523 1
0.137612882088937 1
-0.151160492561977 1
-0.433153750316842 1
0.00394865416631095 1
-0.0786449989991008 1
-0.504999373933916 1
-0.311422743354504 1
-0.448992731973735 1
0.374031994174881 1
-0.1004517439248 1
0.307195146984866 1
0.0678999307037904 1
0.0763400549153553 1
0.326428152385424 1
0.272475123822775 1
-0.998672964938088 0
0.791136266083221 0
0.0861441206543797 1
-0.311601757699456 1
-0.0223656742340515 1
0.0417004623170907 1
0.665645041519734 1
-0.302851712276505 1
-0.102760812816727 1
0.491380781989293 1
-0.561122403771199 1
0.346571901964616 1
-0.20177875265551 1
-0.616845136754861 1
0.612364021919567 1
-0.155804306574171 1
-0.189975344720651 1
-0.0469321346979819 1
0.368707765277776 1
0.245801751609076 1
-0.0141139360302036 1
-0.1185889663775 1
0.0538191234644689 1
0.595205660627182 1
-0.0129473534325909 1
0.268177793048764 1
0.0842470070605505 1
-0.262732962915509 1
0.405639625082691 1
0.660970019764812 1
-0.183798455721583 1
-0.00403727862631922 1
-0.112156704009728 1
-0.44819403958043 1
-0.0596917961057615 1
-0.476109220893334 1
-0.171868645690655 1
0.356424085153015 1
0.120715477522636 1
-0.34460261896662 1
0.512465223421972 1
-0.524425999179325 1
-0.170583891023088 1
0.784531298985952 0
0.309827872381618 1
0.0271480543760371 1
0.295294865508978 1
-0.656413277359905 1
0.178368015111652 1
0.0937388337008976 1
-0.265397902265649 1
-0.638569883384889 1
0.0710824318397372 1
-0.0294334000147135 1
-0.483182278071546 1
-0.0693831879924214 1
-0.130719961836228 1
0.086744174127275 1
0.035090510532498 1
0.469292414528747 1
-0.176332500738567 1
-0.17225066923649 1
-0.29769095034357 1
-0.173685111426637 1
-0.332252962214097 1
-0.0358795576304884 1
-0.0272899800090113 1
0.0307086951787311 1
0.00575897555979168 1
0.811921802982896 0
0.120558758079021 1
-0.299671340891579 1
-0.299354629834485 1
-0.46012235676409 1
-0.381043452020166 1
0.0101256927392087 1
0.185055628432916 1
-0.0519909696548834 1
0.176069019113033 1
-0.481858552553696 1
0.185957424606911 1
0.0353343896742569 1
-0.131456530321312 1
-0.337947914806166 1
-0.183444895560031 1
-0.225509711842643 1
0.0506906051518363 1
0.50666792728793 1
0.0166416539673057 1
-0.457035169472028 1
-0.22657052817368 1
0.140260751906243 1
-0.0339093991238314 1
-0.562422382597035 1
0.189329997542503 1
-0.133018655144942 1
0.321147960702984 1
-0.11563891573475 1
-0.30236015916412 1
0.165654909213512 1
-0.14754904149274 1
0.160723742331711 1
0.105484235464964 1
-0.348205823052059 1
0.0311432368059446 1
0.163332604200131 1
0.349496145112879 1
-0.453807915511907 1
-0.407483648970033 1
0.206634997413912 1
0.322208058176387 1
0.45228747417985 1
-0.109117471718252 1
0.524532991927986 1
0.249250500765757 1
-0.200036486999559 1
0.146546007993298 1
-0.0935730214353208 1
-0.359606886207088 1
-0.0585469066996962 1
0.143682784279771 1
-0.375377276664067 1
0.0845931158937086 1
-0.369527539383505 1
-0.267003055497042 1
0.159073278481737 1
-0.339319564281764 1
0.392332358501059 1
0.161857192441774 1
-0.000949422024307991 1
0.052020534729066 1
-0.237466815448085 1
0.0310024497730492 1
0.738729992650787 0
-0.0755326104815464 1
-0.134905382257888 1
-0.392581886872441 1
-0.189782376855429 1
0.446058435109913 1
0.231873834854398 1
-0.228997646535671 1
0.0133255221938789 1
0.321168572288895 1
0.137306192121156 1
0.225688572993096 1
0.0644145972361304 1
0.561853795156455 1
0.126754241798817 1
-0.271625591116358 1
-0.130008557962361 1
0.106442609138285 1
0.254971524703064 1
-0.33834972134488 1
-0.0940105285539416 1
0.356782270079641 1
0.454120375196777 1
-0.0115825048657834 1
-0.0612126957046938 1
0.597583358080859 1
0.0801044961438417 1
0.244392461326198 1
0.459741703320478 1
-0.2173204252054 1
-0.113604228999281 1
-0.151248936274578 1
0.600285840775802 1
0.417562682330774 1
0.262560625983246 1
-0.0591574557736563 1
-0.0211014614684205 1
-0.514025553957654 1
0.0718515071790917 1
-0.225408893456902 1
0.658805600703125 1
-0.0494195173403917 1
-0.642983146698826 1
0.777905652741897 0
0.108068695212887 1
0.137666119261226 1
0.0264957518512479 1
-0.35970681487077 1
0.180337210860372 1
0.0587241100962595 1
-0.0109099737197733 1
-0.65900943670137 1
0.172901909831637 1
-0.648954712776639 1
-0.0589408183404378 1
-0.357116223521478 1
-0.990314162370246 0
0.262126952752287 1
-0.221103658489679 1
0.153330480999726 1
-0.104152677467524 1
-0.167079517022979 1
-0.0764142379070352 1
0.0260247150801179 1
-0.064168835876829 1
-0.0524112499796398 1
0.198217314403261 1
0.145155701981772 1
0.284359516725792 1
0.439361567395036 1
-0.452929618122502 1
-0.14141294785584 1
0.00904940335169202 1
0.776035012207782 0
-0.382118162839585 1
-0.304718716410827 1
-0.283082951988675 1
0.276382866121049 1
0.454632760700368 1
0.213405345015261 1
-0.344265770828627 1
-0.137876981283803 1
-0.318983018515266 1
0.0620666677902261 1
-0.484297012485801 1
0.109677022736817 1
-0.452168857537926 1
-0.474017263805989 1
0.166137001958691 1
-0.395104653376111 1
0.0862072739045708 1
0.0205203073573024 1
-0.294844141940223 1
-0.679935816594069 1
0.0359129414146081 1
0.316524971571088 1
0.10078476705418 1
-0.283778250708931 1
0.425548692004818 1
-0.598086849277271 1
-0.411613691633328 1
0.0177036935660156 1
0.488903281572514 1
-0.224419600884416 1
-0.100625320033736 1
-0.0294039659491202 1
0.051606670063875 1
0.288510648861377 1
-0.190298241576608 1
-0.0584466443738069 1
0.0197365521132446 1
-0.236295046481317 1
-0.226153546305061 1
-0.22987385377167 1
-0.267569208498649 1
-0.16677293233522 1
-0.0102581300357913 1
0.108282329107775 1
0.0374394503275103 1
-0.201353311205477 1
-0.321640359226389 1
-0.179061336165125 1
0.195261366096442 1
0.966689062122687 0
-0.12670635895841 1
0.505327217147732 1
0.250584472590409 1
0.166137675771351 1
-0.381406005919225 1
0.0156136126186193 1
0.115979028444053 1
0.046035229397206 1
-0.356502580226434 1
-0.0263496792051574 1
0.203654767502654 1
0.0132711524186243 1
0.173957472670428 1
-0.498954887074529 1
-0.469742480314795 1
-0.326882726926207 1
-0.299980424313553 1
-0.37460477690653 1
0.114911774262298 1
-0.104100822300568 1
0.786488352643936 0
-0.263574674791831 1
0.356324402683399 1
-0.300283658000877 1
-0.0696165514763733 1
-0.265045280201656 1
0.0932213622124968 1
0.00536502469188208 1
0.112582740558983 1
-0.237090689393908 1
-0.247122810877824 1
0.212288800731446 1
-0.228935281116357 1
0.246789753796114 1
-0.256636379664739 1
0.634713836999983 1
0.679220252772096 1
0.0848740150562383 1
-0.66963481878335 1
-0.222647866792092 1
0.22309051044788 1
0.0422096702031904 1
-0.0902114303196297 1
0.145552527559406 1
-0.339780613554936 1
-0.1592138983646 1
0.229052812493309 1
-0.0737557310062474 1
0.577704984207226 1
-0.430199843721881 1
0.436961429270482 1
-0.250751844988617 1
0.103631892833694 1
0.29930474667466 1
-0.138648466449364 1
-0.172865258087439 1
0.244684143365904 1
-0.681119785564593 1
-0.0497046256540202 1
-0.251900560633562 1
-0.118061478274577 1
-0.113612741765751 1
0.0931935306331547 1
0.23961369867927 1
-0.00848069074001456 1
-0.372009864623565 1
0.320388273183766 1
-0.293367687822097 1
-0.177606818259181 1
0.242432462418052 1
0.383697782907487 1
0.133379351756332 1
0.508980913676265 1
0.733741954555049 1
0.581786646418338 1
0.604575235012069 1
0.348135513774975 1
-0.385643748839061 1
0.105457438431741 1
0.197115118083861 1
-0.30347456613934 1
0.0102025116441292 1
0.248005660263782 1
-0.125474302618769 1
0.0940840145769469 1
0.328607895979752 1
0.285286963635913 1
0.261020436992284 1
-0.0633462291120781 1
0.0702328944765325 1
0.0641214774119265 1
0.0959204890292946 1
0.165741304759984 1
0.0848525383840608 1
0.138983238318158 1
-0.56497188433784 1
0.626834418942548 1
-0.0463424603945801 1
0.216363795953472 1
-0.337018448581296 1
-0.0427870810104671 1
-0.164418373401689 1
-0.0139678103551758 1
-0.234856715775256 1
0.279483057395315 1
0.0799804850258112 1
-0.360137303657763 1
0.115340853070162 1
-0.131953627632196 1
0.0432917759438532 1
0.482224170892368 1
0.457697146514161 1
0.114958238344694 1
-0.403578911976212 1
-0.564262499939289 1
0.573651244525627 1
0.186628749078116 1
-0.156638365319974 1
-0.037151698313783 1
0.564178920492803 1
-0.592369354262893 1
-0.00382484425811055 1
-0.257245134948645 1
-0.550691835258079 1
0.205035289578536 1
-0.281862871075902 1
-0.506628176010254 1
-0.0275885156371224 1
0.488162875817782 1
-0.366810003297825 1
-0.484941751404462 1
-0.321705720718687 1
-0.304227807649634 1
-0.532183903313663 1
0.265732839338346 1
0.0975068702966866 1
-0.0553065525146374 1
0.0175319277234961 1
-0.125807376811229 1
0.0460067939387618 1
-0.213016512851107 1
-0.161143119625053 1
-0.0750208070655659 1
0.0842028101776597 1
-0.236199877268776 1
-0.174706416519008 1
0.330821778854913 1
-0.315944289452195 1
-0.0201091282197416 1
-1.25139300474345 0
-0.104395396108959 1
-0.199778726444507 1
-0.331608846097168 1
0.00153766692564868 1
-0.212826028376104 1
0.319686340970888 1
-0.112598047406393 1
-0.217413073359525 1
-0.45712815821323 1
0.152750015398136 1
-0.397690691564937 1
0.29478411267252 1
-0.0778271748644268 1
-0.638154760776696 1
0.13193551397987 1
-0.244675620830458 1
-0.0365085943853848 1
0.0862801652964445 1
0.230392769743199 1
0.0161175188088417 1
0.240425450108482 1
-0.428529468250106 1
0.323306166340109 1
-0.150447668861922 1
1.09401363163319 0
0.432974456799531 1
-0.184578428551001 1
-0.0828432592765893 1
0.295976784176358 1
0.419142471395928 1
-0.0172488925677654 1
0.437851656859658 1
0.454205988213434 1
0.579304661129673 1
0.399361480741195 1
-0.225426925091795 1
-0.276142158638648 1
-0.150186354054937 1
-1.03542536974561 0
0.159597771017127 1
0.172041595960954 1
0.672735766643886 1
-0.248597430972369 1
-0.0309141297906024 1
-0.241672530047844 1
0.227848588017806 1
-0.199636229659746 1
-0.377130252566973 1
-0.0695687952166684 1
0.130033763751999 1
0.420687584080428 1
0.307499790355685 1
-0.26983016494784 1
-0.299451612366227 1
0.075335323550106 1
-0.443115271252689 1
-0.343087617041331 1
-0.315941041532971 1
-0.315434948290972 1
-0.159651738658025 1
-0.080039648318994 1
-0.230064330868535 1
0.0565161125046081 1
-0.627153413928677 1
0.0604217201006818 1
-0.376146606184201 1
-0.0501185354636286 1
0.213216223284263 1
0.0414807637057461 1
-0.101680604470857 1
0.036803531487793 1
-0.241260682593142 1
-0.0111078338228841 1
-0.547821549358788 1
-0.361213186486235 1
0.0973585835293361 1
0.140493361744149 1
0.516116417156065 1
0.672838653409894 1
-0.227530158122433 1
0.0683363159488285 1
0.31697930986691 1
-0.103726883560959 1
0.0901622090995029 1
-0.200097332117666 1
-0.556118264078007 1
0.543949855515142 1
-0.105491665259701 1
-0.426232604895032 1
0.0767674816038999 1
-0.489066819257489 1
0.136442027688421 1
0.057924958842159 1
0.863487115047116 0
-0.42655166983075 1
-0.104894719231687 1
0.0789497395010817 1
0.236962726378086 1
0.216116170364741 1
-0.00420314760309357 1
0.141562083883377 1
-0.634732195737807 1
-0.306398102412681 1
0.372595557434949 1
-0.374277682612267 1
0.323394124044058 1
-0.128262879852255 1
0.075075553339536 1
-0.357298118310917 1
-0.193611496472258 1
-0.260060494309433 1
0.430067516051826 1
0.156538252576495 1
-0.143348073982475 1
0.115964014667903 1
0.133158792063097 1
-0.330462135361435 1
0.59843893830217 1
-0.115513052215948 1
0.00421224782298692 1
-0.329239018729907 1
-0.336440661243898 1
-0.105362439118935 1
-0.443770677752107 1
0.293679525741865 1
0.00278496715610842 1
0.325410709995872 1
-0.239903509206937 1
-0.207338681557781 1
0.360610717209468 1
-0.121298841115739 1
-0.0442242594353144 1
-0.0693146442961763 1
-0.154615251540949 1
0.086631162562955 1
-0.271366722878374 1
0.110667093745781 1
0.122408508219992 1
0.619190405393541 1
0.0404366060557469 1
-0.371247351468948 1
-0.244111913643442 1
-0.367320147816807 1
0.0793892393927156 1
0.161785125710381 1
-0.656586954475958 1
-0.0898862132889837 1
0.502033350549285 1
0.211689198266766 1
0.465964931592811 1
-0.0666067934613245 1
-0.289111495778708 1
8.0613864838347e-06 1
0.519524636877461 1
-0.31872830059829 1
0.271895100233067 1
-0.727604713291546 0
0.660236083531285 1
0.00812130034832001 1
-0.0605222961063362 1
-0.4507360853338 1
-0.163078245451958 1
0.022765579730205 1
-0.596943282750771 1
0.0733837290074342 1
-0.367191415841935 1
-0.164108201795453 1
0.0829626366087921 1
0.0105959816335434 1
-0.129293483978147 1
-0.687166422267956 1
-0.401752757470973 1
-0.0433724413234754 1
-0.490785633498258 1
-0.32496753731712 1
-0.554611356747282 1
-0.3224418647164 1
-0.40217116981018 1
-0.346783217478241 1
-0.2757661014206 1
-0.11181418378876 1
-0.843194772885952 0
0.158205373776933 1
0.581912916295033 1
-0.707510013705025 1
-0.331596185749024 1
-0.369920358288492 1
-0.398117599202046 1
-0.361425449364957 1
0.28343676115327 1
-0.258123621467519 1
-0.224273630748196 1
0.0902812433085571 1
0.238085841191841 1
-0.491570982635167 1
-0.0612835972650773 1
0.411725313245835 1
0.160456466614092 1
0.0420525782465978 1
0.138981944790493 1
0.295186662826709 1
-0.330029009694152 1
0.505239732310548 1
0.0793083560369879 1
-0.387964834760414 1
-0.198589139918132 1
0.0623167951232646 1
-0.38052919254513 1
0.544435840778919 1
-0.266292672096652 1
0.259049335864339 1
-0.06694829214083 1
-0.39895959605275 1
-0.134462945623135 1
0.214846789961711 1
-0.163594268119431 1
-0.294882847283936 1
0.243533116256669 1
-0.229532994126258 1
-0.107033286838686 1
0.123022280533949 1
0.304360264742294 1
-0.207667775129232 1
-0.219226227751128 1
-0.00830171126272655 1
0.310124170625789 1
0.55294646675106 1
-0.0898795988738118 1
0.24499515719874 1
0.551972709911518 1
0.0996085318320528 1
-0.175573236785107 1
0.0771193139969388 1
-0.193957673508663 1
0.138178926188042 1
0.153704142978647 1
-0.133617585907545 1
0.290297534109939 1
0.0892330748849608 1
0.400092581727018 1
-0.195237586170925 1
-0.239457915620575 1
0.253197967500569 1
-0.358718250762327 1
-0.121230859484483 1
-0.469317273238727 1
-0.0639609878237488 1
0.46383220121182 1
0.240946952624593 1
-0.717624265681989 1
0.10806455626985 1
-0.459883058897541 1
-0.344377320304851 1
0.0379116251171598 1
0.126953349449896 1
-0.0641074259271758 1
-0.0345622915018166 1
-0.216719833190898 1
-0.267258479660225 1
0.180730347019226 1
-0.105529497513408 1
-0.129516631706355 1
0.713131524572632 1
0.15685244448277 1
-0.150528979210428 1
-0.356430695992104 1
0.114319071720809 1
-0.118062142158247 1
0.0971077748310842 1
-0.155138982785127 1
-0.153934232495887 1
0.336601995486312 1
1.01209476765977 0
0.213162915694005 1
-0.454164419700063 1
-0.692873262425509 1
0.014211953307207 1
0.445720535673517 1
-0.15787553749175 1
0.309534004506084 1
-0.104892851194203 1
0.0100368538038337 1
-0.376483625603642 1
-0.471777426969982 1
-0.122881367253111 1
0.391191685052369 1
0.705455019777249 0
0.388606186050394 1
-0.221279396218398 1
0.496770801549663 1
-0.50432994696343 1
0.256456706468691 1
0.453101528355827 1
0.211628011829333 1
-0.0635819710424013 1
0.109074238927264 1
-0.046267569205506 1
-0.287665824770564 1
-0.16445241481304 1
0.337859807535323 1
0.229783004202962 1
-0.073525475041959 1
-0.171253826164863 1
-0.202339281260783 1
0.208770881343521 1
0.265220245081036 1
0.146100950708024 1
-0.24361084710614 1
-0.295292121271831 1
0.261392061107199 1
0.16981406834756 1
0.845681478727741 0
0.545246705464945 1
-0.0144747120374339 1
0.485897201785079 1
0.327328838906644 1
0.28193416574065 1
0.129100277993364 1
-0.249398743180324 1
0.0950190767150636 1
-0.461548161270246 1
-0.367307304862407 1
-0.109719280536107 1
-0.0688592299637974 1
-0.647129747819366 1
0.396479817403912 1
-0.445288079321072 1
-0.134729263692536 1
0.295663654380149 1
-0.160639307424568 1
0.171740606079866 1
0.429331829474298 1
-0.257747013385092 1
-0.00942205683457026 1
0.650456448429198 0
-0.109409501428149 1
0.0685672451034747 1
0.254135178852916 1
-0.0145927625319262 1
0.121143801519377 1
0.325310969973685 1
0.0123869138545697 1
0.309584368930324 1
-0.243913342089729 1
0.40670115295111 1
-0.629717307970548 1
-0.317067349753047 1
-0.0447241901403109 1
-0.0390082829936016 1
0.538811342005415 1
-0.486487392504697 1
-0.596427490564464 1
-0.0298896506312618 1
0.242971472935532 1
-0.439109125777203 1
0.22553804330236 1
-0.444019696276549 1
0.253304537783431 1
0.164884370693309 1
0.00269603336131261 1
0.11813377869261 1
0.0116666450251367 1
0.0787536134720117 1
-0.195246846643868 1
-0.238008694898388 1
-0.063848305266305 1
-0.0275802481698333 1
-0.0109706294301964 1
-0.444758675036936 1
-0.0942989114113667 1
0.236020934592162 1
0.217138708632893 1
0.254734832557731 1
0.394556174602422 1
0.54399710680981 1
-0.408220632912391 1
-0.512650129589298 1
0.394508622246901 1
0.185811832151837 1
-0.0698160087260612 1
0.0756228004774852 1
-0.0147186211307307 1
-0.14850725044158 1
0.196422842092369 1
0.0857715867466159 1
0.536013889575071 1
-0.187048483149577 1
-0.218769476968458 1
-0.00759461440850051 1
-0.326711647523828 1
-0.0375828471393854 1
0.0416563317084891 1
0.0480513364506594 1
-0.000925010294841693 1
-0.149767426647951 1
0.381484780581257 1
-0.31084260848252 1
0.189953249801934 1
0.0452827625687722 1
0.119653202276503 1
-0.151588943634152 1
-0.35034744198265 1
0.237307341439209 1
0.0169762516525832 1
0.0397703626146743 1
0.179082550339236 1
-0.57010666121288 1
-0.181214454337053 1
0.36019563301331 1
-0.213125721943 1
-0.264209816024291 1
0.18785383369368 1
-0.101480329080302 1
0.189592862313475 1
0.691353598503171 1
0.334443879068721 1
-0.475716073664001 1
0.272857121720749 1
-0.259268353675286 1
0.143291421893731 1
-0.30683625045729 1
0.219004796423856 1
-0.413074488864341 1
-0.171385019566141 1
0.0825352448665363 1
0.276348781798389 1
-0.341731073454271 1
-0.281294568595603 1
0.0550014918519244 1
0.107851303382077 1
-0.000264108942357802 1
0.148883549144092 1
-0.0878188602234602 1
0.421220472648671 1
0.0724694161888016 1
-0.559206911266313 1
0.156784603914341 1
-0.082470119613883 1
0.320556862425003 1
-0.502461218344072 1
0.676473149232087 0
0.309414060045616 1
0.390177530829561 1
0.0067988506851249 1
-0.435982477199941 1
-0.0903853963042777 1
0.460754771105187 1
0.223945971083752 1
0.0310066693014471 1
0.0765962766740363 1
-0.836515396796901 1
-0.202419785226242 1
0.129369516197933 1
-0.304919654021526 1
-0.0382696503058571 1
-0.110573639947719 1
-0.0290069002813589 1
0.129629418382331 1
-0.0386132421979391 1
-0.13643688660513 1
-0.0017288054649799 1
0.242176898756526 1
0.299932024128012 1
0.0997385488083861 1
0.314334315445056 1
0.526671184875768 1
-0.69072179667666 0
0.374553150388906 1
0.566551486642884 1
-0.78141758280872 0
-0.175531036814573 1
-0.113131040102242 1
-0.513444844600099 1
0.402651034190922 1
0.15448231590312 1
0.171459162733572 1
0.340323579427015 1
-0.533119434860477 1
0.0294608541224598 1
0.0453276713712647 1
-0.286250825984181 1
0.368615204692979 1
-0.0768387202574607 1
0.477691044113624 1
-0.164774602005304 1
-0.160298482650078 1
-0.00569193480557958 1
0.0822235566483182 1
0.114814449077712 1
-0.347168997526142 1
0.229550921585027 1
-0.034760641387919 1
-0.616474828770486 1
0.196235821304004 1
-0.64043191588556 1
0.0313794168269653 1
-0.0784100838433469 1
0.893937255446089 1
0.532886395776768 1
-0.457498537164673 1
0.432031929973017 1
0.409556772109092 1
0.124305790221973 1
-0.0668259777706133 1
-0.288404666767047 1
0.226019305050307 1
0.691931291965927 1
0.676740006376786 1
-0.334108797842756 1
-0.529837227860024 1
-0.381769976435551 1
0.310098775768203 1
-0.196486614502209 1
-0.317275962116364 1
-0.104563638906307 1
0.209721210562376 1
0.181953104025333 1
-0.223069394106128 1
0.489429376325039 1
-0.299905362676126 1
0.161805525133459 1
-0.380510267631288 1
0.332498748338714 1
-0.190551233264876 1
0.583156119751356 1
-0.251991828995189 1
-0.721548730794309 0
-0.471164767965485 1
0.119456157041614 1
-0.0568982245606555 1
0.160690480058701 1
-0.410958601896109 1
-0.226584833065052 1
-0.251290718910553 1
0.344347482809295 1
0.163967089774322 1
0.707498847542482 1
0.115897795323709 1
0.0697237248422413 1
0.590763310741485 1
0.618660428608902 1
-0.495690792103207 1
-0.171891937347791 1
-0.797967405107641 0
0.0470841029535916 1
-0.109272171129472 1
0.28162054245753 1
0.516750634853065 1
-0.0662017371689416 1
-0.15502749072503 1
-0.242969947517254 1
0.162567537995828 1
0.376934310241032 1
0.468768772496334 1
0.0421505260256367 1
-0.261355924171329 1
0.559055659679391 1
-0.228218128994856 1
0.373628777570131 1
-0.0479374706753388 1
-0.575427585355595 1
0.0952866230337803 1
0.0663898484788941 1
0.00549698805738136 1
-0.2089846532855 1
0.643636598202123 1
0.0424203387809746 1
0.382350188182305 1
0.455158126969058 1
-0.0513984787703902 1
0.168925576649384 1
-0.604798924116797 1
-0.204081225585491 1
0.184117927915261 1
0.340035679804276 1
-0.620746445131027 1
0.0639238329582211 1
0.2703168854895 1
-0.102934866580393 1
0.372073585941286 1
-0.0293915100421118 1
0.117877314941479 1
0.0957496187734301 1
0.176343561448194 1
-0.34919813926651 1
-0.483123893929485 1
-0.352616749309697 1
0.0321502923149331 1
0.265566963521646 1
0.399107468105764 1
0.104814787958756 1
0.0745631576444066 1
0.336583753694049 1
-0.0808644733025126 1
0.555504816136627 1
0.106098939685159 1
-0.209068508668983 1
0.268479889158634 1
0.197221831330731 1
0.0832070802605842 1
0.192366486253093 1
0.0534987429104589 1
-0.175323794370564 1
-0.328135521566918 1
-0.216936556413212 1
-0.184116251144228 1
0.0935850339026424 1
0.24002985416132 1
0.220154208007508 1
0.0327399103431887 1
-0.266969317625223 1
0.0472120459829107 1
0.300818997096147 1
-0.133561635421206 1
0.0364328381953254 1
0.0233167946751912 1
-0.296960343119458 1
-0.0665725892149181 1
-0.237356554426381 1
-0.571689770715025 1
0.454628389269748 1
-0.373571397820109 1
-0.165919702222908 1
-0.260442847564514 1
-0.293699989871398 1
0.219205191883034 1
-0.356544711670729 1
-0.363686937098341 1
-0.323592373659327 1
0.397506495587071 1
-0.429207557440871 1
-0.081683386439771 1
0.490948674737689 1
-0.0209197817689716 1
0.136363848486185 1
-0.32055807123462 1
-0.158256738448069 1
-0.185560914344466 1
-0.0203474660747945 1
-0.625544101486715 1
0.148660524738153 1
0.13591300777839 1
-0.043511627976411 1
0.000582956804069723 1
0.0134656862285272 1
-0.457757761822904 1
-0.651521153003209 1
-0.253964616796791 1
-0.155041620939254 1
0.36076289705722 1
0.0697902725116024 1
-0.26721676038728 1
0.0443821519429564 1
0.551601700037436 1
-0.070673191702936 1
-0.641145282667271 1
-0.196452011970341 1
0.403327480611538 1
-0.79019844387894 0
0.754123442841516 0
-0.172368116454952 1
0.076322490769778 1
-0.541198592861966 1
-0.160842226473071 1
-0.348750570889744 1
-0.379104036058514 1
-0.528061725230007 1
0.0696307744395288 1
-0.419185341397946 1
0.121564219967165 1
0.0414739641131238 1
0.372477312877025 1
0.175485690969075 1
-1.0985829599161 0
-0.0782180009450593 1
-0.363996414003138 1
0.125347723145774 1
-0.387484896854524 1
-0.386204868737226 1
0.209483845734368 1
-0.498062007453017 1
-0.3672498660786 1
0.350419254858761 1
0.0572373126098027 1
0.11080754780753 1
0.0363857850681131 1
-0.241692128507401 1
0.38923530630548 1
-0.0810161737245334 1
-0.277725152415209 1
-0.112070647284774 1
0.115771587371313 1
-0.255055302760155 1
-0.308909038278388 1
0.00853327231572548 1
-0.411114836514125 1
-0.163895466691235 1
0.182169462615566 1
-0.0785844621576887 1
-0.278917732077412 1
-0.202703003894463 1
0.432577568177485 1
-0.391423306388133 1
0.190816714284451 1
-0.40621290320787 1
-0.145277413636433 1
0.215011732075395 1
-0.238245417200029 1
0.280358412698814 1
0.266812653820167 1
0.0349005518316805 1
0.481110418411669 1
-0.165127646165546 1
0.325328105240637 1
-0.116000140169644 1
-0.203224896391698 1
-0.373681323676144 1
-0.148627035222151 1
-0.0413401678061483 1
-0.179006516247131 1
0.538285572486444 1
-0.160513719193258 1
0.272691996166258 1
0.184168186216178 1
-0.322615245190628 1
-0.584608934741541 1
0.117199285579314 1
0.175460722820591 1
0.0809819649946618 1
-0.109532876108139 1
0.828832201419745 0
-0.322654110359704 1
0.477560566308623 1
-0.0538789015167066 1
-0.315624796423258 1
-0.398761209167916 1
0.254381431211287 1
0.195374769263807 1
-0.570405986100719 1
-0.0847831463727193 1
-0.211480048297713 1
0.301528797075813 1
0.259154406711067 1
0.0213344761709631 1
-0.0312121747892066 1
0.0783245180883606 1
0.640549388143091 1
0.623025251829153 1
0.167213530488995 1
-0.328967880862948 1
0.766842121994705 0
0.0961710673734573 1
0.181186508584156 1
0.17477901388026 1
-0.00755841242949291 1
-0.273534518212809 1
-0.162273247372018 1
0.726797077180773 1
-0.0674047132053176 1
-0.649457619437086 1
-0.10064840471699 1
-0.00236286812523598 1
-0.426252798161649 1
-0.768268951752357 0
0.136040109086811 1
0.0125669597488569 1
-0.214447166056319 1
-0.181429359955355 1
-0.173078392581841 1
0.519758630735733 1
0.465207003227419 1
0.318639470483747 1
-0.171456736632516 1
0.0350950503306319 1
-0.43518489712453 1
0.225929768703049 1
0.370198388732389 1
-0.235475388190756 1
0.492142731018336 1
-0.153797406856509 1
-0.106794849370264 1
-0.154722938773313 1
0.09091019193798 1
-0.496134303253863 1
0.319473890088714 1
-0.23192720129075 1
0.125176316542121 1
0.0489083466541661 1
0.223002819432311 1
0.17093294821593 1
-0.0522583070896495 1
0.173220520545661 1
-0.268923301071697 1
-0.0065132532985465 1
0.752266548064479 1
-0.397164904380548 1
0.0678081426264251 1
-0.407762431675085 1
0.109433008490312 1
-0.497877862092923 1
0.0460817303975 1
0.0625800190990117 1
-0.226002438702487 1
0.126579459903904 1
0.378748036319499 1
-0.186722144857253 1
0.00554815089303287 1
0.106659894631059 1
-0.0433081307169613 1
0.00462346677791522 1
0.344148900982099 1
0.187543416571174 1
0.521446977201393 1
-0.146378396555866 1
-0.664124172075143 1
-0.609753119369635 1
-0.428556570946708 1
0.35855105972388 1
-0.057605863119485 1
-0.650847047983926 1
-0.238385247982412 1
0.0488462885645846 1
-0.707389784297876 1
-0.47865339557743 1
0.532266006868025 1
0.317627949390592 1
0.124810294689083 1
0.355432780082368 1
-0.381758386863694 1
0.108120296853564 1
0.822904202799352 1
0.152325401672711 1
-0.306042513116574 1
0.10891546863763 1
0.193934648600894 1
-0.389990042459295 1
0.220856432783649 1
-0.0297913089179053 1
-0.0512386299039696 1
0.129347661491507 1
0.0632151127852665 1
-0.227884833570022 1
0.488022880123404 1
0.367631801990861 1
0.130393060719944 1
0.0292472572732651 1
0.01713031900551 1
-0.0323837168987151 1
0.267100635116012 1
-0.0842574998435001 1
0.653172477569724 1
0.156761094711332 1
0.247569519575285 1
-0.321782676755887 1
0.0644121072821433 1
-0.374041291112578 1
-0.312991530007059 1
-0.0886783172179206 1
0.0923805553236846 1
-0.194447773772455 1
-0.319393055243881 1
-0.504144805624688 1
0.325877173746317 1
0.231281786163204 1
0.388981819646342 1
0.215356120327277 1
0.59511825421287 1
0.0754112562319771 1
0.484233616325957 1
-0.257572976411404 1
-0.396709477521014 1
0.144791523643904 1
0.2059630558701 1
0.257884431282686 1
0.386361233899137 1
0.0510142256089826 1
-0.306788157412658 1
0.333451751860882 1
0.151815485585539 1
-0.176693173479982 1
0.0833406235069646 1
-0.211695857236408 1
0.614722689194434 1
0.197878788906701 1
-0.138596455804132 1
0.351553908956755 1
0.0166619217945958 1
0.252872980198982 1
0.00957847004291061 1
0.089733779910191 1
0.346220845341609 1
0.130411760470642 1
0.220221895915211 1
0.217258930027962 1
0.189295580783126 1
0.372531290183766 1
0.199001541298661 1
-0.0559969314451147 1
0.152524929554021 1
-0.385855349718673 1
0.235939670057967 1
-0.47947968118537 1
0.412881280335936 1
-0.0725689154097027 1
-0.368344739373911 1
-0.302886547584381 1
0.188083980440351 1
-0.267562256365282 1
-0.432531388479243 1
0.147543441753392 1
0.204531563838089 1
-0.800686728151631 0
-0.0988797188262149 1
-0.42195319479221 1
-0.559229851747247 1
0.19652541864537 1
-0.0659951233752415 1
0.370674605590611 1
-0.337194421711603 1
0.00439940195251219 1
-0.0927644553494692 1
0.206977890325003 1
-0.134870611019193 1
-0.153421715650286 1
0.120425389787272 1
0.306305714633572 1
-0.22673523188974 1
0.145111347331216 1
0.235557840584375 1
-0.154009500714743 1
0.112428839933241 1
0.0733317466322085 1
0.0645457192518959 1
0.0223634627457035 1
0.271409919636817 1
-0.224241713937794 1
0.337332878082983 1
0.477835170054374 1
-0.0175566108684103 1
0.478511600346327 1
-0.0359807549033766 1
0.748410726419557 1
0.423235291015681 1
-0.773110958791537 0
-0.00320075610547979 1
0.268635126406045 1
-0.0582114406415272 1
0.0250269450702454 1
-0.225609918773905 1
0.212065519757934 1
0.34472138729787 1
-0.161421823062068 1
0.0316555013592599 1
0.466699626661253 1
0.301600759443512 1
0.123729579632554 1
0.0307241465346027 1
0.594926331656912 1
-0.0162909157687076 1
0.30636359475372 1
0.205646177915677 1
0.259136262383665 1
-0.0708618539272668 1
-0.0381801754861154 1
-0.211119921099211 1
0.485566596828386 1
0.143363566372264 1
-0.229192358844974 1
-0.0346578083354273 1
0.0539595821313861 1
0.0890120003182944 1
1.31504063106885 0
0.133756126674884 1
-0.288359553656002 1
0.479083760231367 1
-0.205116793919423 1
-0.0338965020603597 1
-0.0323685368540246 1
-0.452358631958982 1
-0.341811920623046 1
-0.12562215926276 1
0.464635335586261 1
-0.116692348853359 1
0.307130815317128 1
-0.319563689019017 1
-0.12523686428684 1
0.288684535645366 1
-0.0596243916471459 1
0.655494210431554 1
0.135671690797154 1
0.166740156148564 1
0.0893885064146283 1
-0.105946192940942 1
-0.0550660929023616 1
0.126504992034457 1
0.765058100647174 0
-0.385631933428224 1
0.187374173108922 1
0.0827007651665744 1
0.445240417359119 1
-0.0281781912826398 1
0.499299533711998 1
-0.016277782646749 1
-0.0233553278479787 1
0.38957443686255 1
-0.317114938758139 1
-0.100129399061044 1
0.527831094600517 1
0.353230627208208 1
0.383562604689869 1
0.0891275341110732 1
0.218448393326632 1
0.105735582086545 1
0.0675265568887451 1
-0.245516597458914 1
-0.46307674524503 1
0.340016987548676 1
0.0271029078608625 1
0.192417550426132 1
0.251943062811554 1
-0.361360465076704 1
0.053518475577037 1
-0.518540665856089 1
0.157736327561113 1
0.169236610169693 1
-0.070304742517607 1
0.538954478638806 1
0.260411743374101 1
0.0137744215695381 1
-0.265145424351934 1
0.0479903620940733 1
-0.15354624335089 1
-0.403437020729079 1
-0.374723104362526 1
-0.11726386672793 1
-0.0648284902725882 1
0.197031138948324 1
-0.220429710461883 1
0.138482830166335 1
-0.0478797534331701 1
-0.104975366008939 1
-0.0475442425645633 1
0.394133477172155 1
-0.0497984284830856 1
0.208160036067628 1
0.0269485626857628 1
0.00319023700394977 1
-0.340416270098467 1
0.301293384174624 1
0.313684612242194 1
0.237088340774018 1
-0.740909246145493 0
-0.106219910352887 1
-0.08998190541835 1
-0.136083566650551 1
-0.125764969504304 1
0.238257083360754 1
-0.0218938557399605 1
0.369638227032047 1
0.441194398194738 1
-0.44053140530525 1
-0.0712094842880212 1
0.112405122644616 1
-0.0670508797180694 1
0.0792623244015622 1
-0.439824898217564 1
0.110436928746685 1
-0.248094630994158 1
0.033704800230007 1
0.0845050365689334 1
-0.808803296629599 1
0.0296361410005046 1
0.441823836451206 1
0.511329641021199 1
-0.175835415624148 1
0.502983223390467 1
-0.132917300627477 1
0.227668017171503 1
0.470558273735573 1
0.1046733273015 1
-0.341417215054517 1
-0.222786311151752 1
0.182893489030626 1
0.109054484756567 1
0.115395791821623 1
-0.170754380445921 1
-0.615507532494243 1
-0.304902275304845 1
-0.0191413154748265 1
-0.644789953440015 1
-0.0489248121270582 1
-0.506508856184544 1
-0.0891699455013141 1
0.345883311673127 1
-0.154889938043479 1
0.152764665242879 1
-0.0301019275564611 1
0.621422046167349 1
-0.288441950422293 1
-0.530576420933404 1
0.582078223621817 1
0.401573317782671 1
-0.115759447245494 1
-0.222135205030054 1
-0.183187212318917 1
-0.592749205575095 1
-0.180668690627015 1
-0.413168819900719 1
-0.0413955233482267 1
0.208706606755356 1
0.390699491068111 1
-0.547686789101595 1
0.625336252753943 1
0.411638352134654 1
0.64008202681865 1
-0.229619350824462 1
0.0877321268924295 1
0.175317215761269 1
0.0395632643349755 1
0.164064493073805 1
-0.209782802795666 1
0.103420356944962 1
0.319412962084098 1
0.210526211011733 1
0.124932792142899 1
-0.319368698842455 1
0.802400788587571 0
-0.134538456452923 1
-0.0697249288917651 1
-0.0804370967727471 1
-0.201707685150094 1
-0.17599776920137 1
-0.226060727077563 1
-0.278305202116883 1
0.091540055778386 1
-0.0773598981609559 1
0.056524333775577 1
0.0603289145786927 1
0.151892211736719 1
-0.00483688417869362 1
-0.0372958596828056 1
-0.200408575554759 1
0.4397355550423 1
-0.157956868317766 1
0.315436338577917 1
0.0754404746232247 1
-0.113037592046631 1
0.00603166067035073 1
-0.00564275774339644 1
0.385436985816665 1
-0.366409361935873 1
-0.317488434905482 1
-0.244575599399129 1
-0.471052630918857 1
-0.13661491125185 1
0.210895757473036 1
0.0239445703533847 1
0.386130317088154 1
-0.268330022456755 1
0.22971397418933 1
0.232751097570942 1
0.0282916049841503 1
-0.0469245020768319 1
-0.0859696004654975 1
0.439496151603423 1
0.0351149033301836 1
0.0487025365267516 1
0.109200055025897 1
0.301585909095769 1
0.702720061417083 0
0.193506722901451 1
-0.218904223312205 1
-0.376280782244608 1
-0.121497974892557 1
-0.338864284007908 1
-0.428855328717821 1
-0.0609240630806918 1
-0.161405064543396 1
0.595516165404288 1
0.366209881276713 1
-0.286016690636031 1
0.308491583281324 1
-0.105072108044368 1
-0.488473765320974 1
-0.129401200910267 1
-0.502176603147864 1
0.220450208424338 1
-0.208904071581281 1
0.00965972160747033 1
-0.656309977731569 1
-0.698719262546666 1
0.405335074054665 1
0.51591068636406 1
0.123440205272777 1
-0.312464268439346 1
-0.200429446598686 1
0.136842151552301 1
0.132628389240238 1
-0.472750686636728 1
0.201808609799466 1
-0.26518264110829 1
-0.44472204856086 1
0.438401932348319 1
-0.503171740483471 1
0.0805287739421022 1
0.217241196136791 1
-0.176242322916525 1
-0.219148626903465 1
-0.0682238895477122 1
-0.224842909199553 1
0.055153993223856 1
-0.0505317162852423 1
-0.582482134889148 1
0.361681793023435 1
-0.0514552030936133 1
-0.34659707569818 1
0.539339759449684 1
0.104830022675841 1
0.112010752902553 1
0.191790595234364 1
0.522184280635799 1
-0.450230374892135 1
0.245531654385092 1
-0.316880836060295 1
-0.84601948133126 1
-0.116247603227845 1
-0.0836802399921148 1
0.35018730243662 1
0.0075788483926412 1
0.493569484286216 1
0.42706608514482 1
-0.0741612667538508 1
-0.369307525708372 1
0.187723172513228 1
-0.164348278674194 1
-0.320185589303922 1
-0.095956007248439 1
0.850907701108807 0
-0.286442961214616 1
0.263552603064109 1
0.165992200415778 1
0.362349925293409 1
0.17466635948707 1
0.104268199588583 1
0.0355095270583528 1
0.378784906259203 1
0.033758061761013 1
0.303207455320987 1
0.356044233137024 1
-0.115126768262887 1
0.290064379975883 1
0.112791567616632 1
0.27439043468214 1
0.0682639380400447 1
0.221267241037547 1
0.631970000983823 1
0.645626385329404 1
0.275906014390485 1
0.272378011095315 1
0.457791199375297 1
0.589723235278242 1
0.0973979343047214 1
-0.30331339817997 1
-0.205968456817958 1
0.133117883090832 1
0.156976527710161 1
0.264626252815155 1
-0.232643609178856 1
0.198230299108093 1
-0.0428397917616003 1
0.0445871581808577 1
-0.118538446236786 1
-0.132438279550327 1
0.126104061809051 1
-0.00469129146968264 1
-0.841963642823808 0
0.580674647658836 1
-0.268612250604536 1
-0.142810131780821 1
0.126316226063266 1
-0.100753498849866 1
0.0607611464446215 1
-0.0413022763870651 1
0.114925100835866 1
-0.295704570648022 1
-0.272823549196469 1
-0.021083048428058 1
0.112972421350372 1
0.326374946308275 1
-0.371020744591866 1
-0.0601562671764018 1
-0.528562631232445 1
-0.276474104198951 1
0.265854878672086 1
-0.380437868794216 1
0.21323903377016 1
0.417862772745415 1
-0.759278070975871 0
-0.0669044586076743 1
0.557184645401105 1
0.019473240300329 1
-0.235218257072907 1
-0.387025377362947 1
0.050726493127196 1
-0.146678491079964 1
-0.094625129224077 1
-0.170176558703963 1
-0.232223707638011 1
-0.512850968509319 1
-0.269533304719454 1
0.665375140982667 1
0.437878667311916 1
0.061743400726653 1
-0.137678455198567 1
-0.437667243908672 1
-0.179626567880846 1
0.327369361973304 1
0.143304412730701 1
0.38610674714183 1
-0.175134985002055 1
-0.117728590633511 1
-0.214597041684889 1
0.234021016731862 1
0.517446540593028 1
-0.0278362074169473 1
-0.063445315492507 1
0.0865505356843297 1
0.211760584571478 1
0.352294673884153 1
0.367556348355351 1
-0.680157535332576 1
-0.043117009177838 1
0.225191907551974 1
0.0759643691142694 1
-0.411630275869108 1
-0.338177153912922 1
0.0515103085734774 1
0.151068356222044 1
0.0478504188281248 1
0.25088947103731 1
-0.286698426004943 1
-0.332874414144302 1
0.360557294362322 1
-0.363138062902415 1
-0.224065122621906 1
-0.262335746560841 1
-0.0280747318277767 1
0.0913609554729517 1
0.172791994033965 1
-0.0651587983621002 1
-0.00164555661404649 1
0.576109352224918 1
0.0999076940974561 1
0.0543047926358562 1
0.213282519977626 1
-0.200654503348615 1
-0.268887631816531 1
-0.633081560960085 1
0.765020863232151 1
-0.250861940298561 1
0.18920026427447 1
-0.443074223857878 1
-0.304668512831757 1
-0.162033322841452 1
0.112870122958563 1
-0.522452813662091 1
-0.183169854194987 1
-0.208913760911784 1
0.0738103355985514 1
0.406099568962576 1
-0.204296658664333 1
-0.00981576919222615 1
-0.141458016173207 1
-0.144346435847285 1
-0.40154631767329 1
0.0392073995495508 1
-0.0960072464968567 1
0.0439622015704585 1
-0.241790892978513 1
0.458128152653714 1
0.518242627501258 1
0.333517231687657 1
0.326871495634871 1
-0.170640722043746 1
-0.11480138808876 1
0.190623500956127 1
0.329264234745339 1
0.327432997049375 1
-0.167965928126253 1
0.550017038472888 1
0.705019928269262 1
-0.0796897752064932 1
-0.0321939168703433 1
-0.588720115512964 1
0.238836581843478 1
0.208576999524796 1
0.0978999000876345 1
-0.171385738331589 1
-0.303205441372897 1
-0.144410395157373 1
0.148062207006369 1
0.222176909407594 1
-0.632257019871488 1
0.51928099683094 1
-0.21118932707589 1
-0.208998301095737 1
0.00204965095411686 1
-0.0103209481876424 1
-0.0706826040903421 1
0.232422419626843 1
-0.453059209569626 1
0.208987134338774 1
-0.37100723652446 1
-0.0859493729911695 1
0.25254675790969 1
0.153161101451737 1
0.0759004334162759 1
-0.530148683161175 1
-0.0206141922679935 1
-0.454156377659824 1
-0.157082016136485 1
-0.0420211723688842 1
0.0582129960178007 1
0.0396794935819256 1
0.349009869258136 1
0.331399396814619 1
0.392321396192611 1
0.127801391340436 1
0.111522741372187 1
-0.346211569427813 1
0.16050580637442 1
0.371021447172803 1
-0.182942117275027 1
-0.215536770185608 1
-0.230957305089414 1
0.326680514895023 1
0.420050365260915 1
-0.548445151103834 1
-0.582209028470756 1
0.456181268516783 1
-0.194370415865412 1
-0.354096478325761 1
-0.461894970779323 1
-0.00847957575419969 1
0.133855405879879 1
0.736283436362849 0
-0.414076492216892 1
-0.29781245183807 1
-0.0733324361111239 1
-0.199416875162644 1
-0.628445999159556 1
0.0715495576133204 1
-0.597327636010182 1
0.216503388346541 1
-0.709934969753954 1
-0.153007173490216 1
-0.328420088379167 1
0.0669100162091292 1
0.378814445843821 1
0.205911914638193 1
-0.00620065776421233 1
0.328980700610533 1
0.0485767481560049 1
0.131371471365412 1
0.104951932965248 1
0.601692679802778 1
0.416408139289043 1
0.00395621860086007 1
-0.675634972964919 1
-0.720378530821021 1
0.185548604825717 1
-0.598097321317121 1
-0.062109490604305 1
-0.124375082174749 1
-0.152316779284506 1
0.0626490776266209 1
0.445125652233028 1
0.0203668053426366 1
-0.192989513181412 1
0.327023794099827 1
0.649597380398488 1
0.020317495547926 1
0.200419832991557 1
0.277848692076142 1
0.0341992546882671 1
0.319109850483622 1
0.333204774031944 1
-0.179323380174141 1
0.225962905458478 1
-0.194549536042754 1
0.211891798237254 1
-0.277316484647373 1
-0.376125823222374 1
-0.326462475991472 1
-0.212028212033318 1
-0.0039889124710052 1
0.467354224448538 1
0.239302292363398 1
0.14006485326833 1
0.598575773519431 1
-0.237671504365079 1
0.0443129562765867 1
-0.307330794137898 1
-0.174518958669607 1
0.148928505273076 1
-0.675861466641282 1
-0.0166964419993209 1
0.0214638170388154 1
-0.111405329433352 1
-0.628519697661092 1
-0.237849164706126 1
0.388007159940909 1
-0.272670487998328 1
-0.0219066124880122 1
0.03798869280042 1
0.299007526866492 1
-0.0509963923478533 1
0.533992373279276 1
0.275681202965085 1
-0.298680584962143 1
0.0684346072362101 1
0.334427227471304 1
0.380777710467563 1
-0.0660870655248501 1
0.519115488124425 1
-0.244365098586107 1
0.420704133838767 1
0.0140540392875638 1
-0.678880769733234 1
-0.762162391390372 0
0.212243674285237 1
-0.507788265887075 1
-0.587646704881486 1
-0.120724323102532 1
0.625461566539356 1
-0.277938216631835 1
-0.234322190950177 1
0.516954192132524 1
-0.46119402639631 1
-0.197710297835501 1
0.191307289771213 1
0.206311053866675 1
0.194845413309223 1
-0.00901148323989466 1
-0.746303163883524 0
-0.219898001818138 1
-0.305869017326305 1
0.320414904653684 1
0.376589505695727 1
0.0157287273462686 1
0.0289423418666378 1
0.754547841775958 0
0.125930247507217 1
0.0239950923364697 1
-0.187999526895415 1
0.182492954638768 1
-0.155303452573078 1
-0.275088792118577 1
0.713088644411147 0
0.370870933739746 1
0.484000802508 1
-0.255457280722975 1
-0.430545794041631 1
0.0736848291734449 1
0.155580858797445 1
-0.127528328618448 1
-0.228932400961585 1
-0.250961284142349 1
-0.124631815825325 1
-0.0592835090365011 1
0.552161911196236 1
-0.32366101784945 1
0.20205172505989 1
-0.638628831247796 1
-0.680388033338945 1
-0.391566186801757 1
-0.657246420694339 1
-0.453041215511301 1
0.166218911300954 1
0.123852955532181 1
0.0285813682894649 1
-0.547000077845741 1
-0.132072622015426 1
0.678285442190805 1
0.0399558027148844 1
-0.310202973459592 1
-0.0869107477396173 1
-0.309783605465672 1
-0.353992845748384 1
-0.229433877419794 1
0.194002103462498 1
-0.16337738787358 1
0.0785029620449328 1
-0.287265323505959 1
-0.00657363311599604 1
0.306773847105502 1
0.0704497381814063 1
-0.123238327952882 1
0.00561836358157104 1
0.209410742063743 1
0.617745819003726 1
-0.23153854728277 1
0.170212510255981 1
0.200127755852877 1
-0.403839238435124 1
0.0827799656122999 1
-0.349638793279066 1
-0.0135111603053262 1
0.106723873089221 1
-0.744780090203629 1
0.249081859063175 1
-0.0623545302761182 1
-0.0845299703428642 1
-0.15499756516907 1
-0.281760010478086 1
-0.0122401536528583 1
-0.148030738972131 1
-0.257756452738847 1
0.22688541876149 1
0.0289678188081585 1
0.0853819408830562 1
0.131036747250204 1
0.121597508007991 1
0.0908497458902312 1
0.0862029124863741 1
-0.0969699087226172 1
-0.113495650330419 1
-0.271321419641328 1
-0.364189756768619 1
-0.182081676923408 1
-0.320386597699553 1
-0.0339499657360001 1
0.041805363941085 1
-0.166765704098701 1
-0.0932431970081447 1
-0.376302868661278 1
0.218465299809438 1
-0.00666430693291492 1
0.242695298884251 1
0.329606089850664 1
0.0599301689518171 1
-0.016694517508181 1
-0.0700489713135451 1
0.0213955885778972 1
-0.156731289805401 1
-0.222477083541229 1
-0.210787156023309 1
-0.275766182908648 1
-0.650072461100612 1
-0.249510478220109 1
-0.0302764385837498 1
0.165938289008087 1
0.284944843114548 1
-0.1008137774062 1
0.114019650351838 1
0.305759435298365 1
-0.107489927730408 1
-0.269443456114518 1
-0.674264630820441 1
0.0386306592318812 1
0.0196129029778132 1
-0.09854135930618 1
0.529992646975779 1
0.101129378309755 1
0.193833308991677 1
0.388812373220135 1
0.218906759675926 1
-0.00045839366926026 1
0.287811198069088 1
0.329534926607499 1
0.295509439193274 1
-0.121505375567595 1
0.183996744441678 1
0.32175841763267 1
-0.434591495479776 1
-0.160071677515027 1
0.27784989656023 1
0.37267461525879 1
0.422824490630468 1
-0.0453624274730743 1
0.669615979311528 1
-0.207291872964476 1
-0.586899593235643 1
0.0991819277806779 1
-0.0182940691843925 1
0.688032584685932 0
0.267682147895226 1
-0.235547721783204 1
-0.514392802456821 1
-0.166413779372569 1
-0.0336918881718731 1
0.115630335489512 1
0.422333569072333 1
-0.0263489541989522 1
-0.484717287765564 1
-0.82923780661511 0
-0.222570996788563 1
-0.22920063206972 1
0.0675782602057384 1
0.0418714660138081 1
0.561721013428042 1
-0.110577849954714 1
0.649361682885812 1
0.360709193870905 1
0.325372156128832 1
-0.00507540013163604 1
0.473157930945042 1
-0.55423376734829 1
-0.00441549221629904 1
0.373303524037134 1
0.101281022395526 1
0.0667647424586962 1
0.236858042127926 1
-0.00675808193312043 1
0.00770158337738411 1
-0.254493472887668 1
0.197498030657977 1
-0.0701694908510511 1
-0.376775211028704 1
-0.340659446696804 1
0.00601032868057876 1
-0.572216736008812 1
-0.015669811194423 1
0.188483951291337 1
-0.394763689291914 1
-0.0456199079604998 1
-0.435406895849345 1
-0.0269438529853674 1
-0.305979091685392 1
0.0431130919936943 1
-0.0277188676324396 1
-0.377179253209641 1
0.59956539103312 1
-0.520042463559361 1
0.332635974773345 1
-0.227262557724697 1
0.298094328189118 1
-1.05077591155554 0
0.280362366639364 1
0.180656571537871 1
-0.00470164771719682 1
0.175688052655945 1
-0.313737944911892 1
-0.960812269139243 0
0.359132663179785 1
-0.189855483941836 1
0.0179919385930206 1
0.813624928041458 0
-0.138197655625155 1
0.0374871805810835 1
0.0602566008371636 1
-0.08994545661193 1
0.56373231757143 1
0.140577850611575 1
0.377777372315751 1
-0.0390542669119346 1
0.0819326261549558 1
0.500982931600346 1
0.039397899041176 1
-0.0816025262562161 1
-0.00710280614699499 1
-0.251434012310964 1
-0.472988207658965 1
-0.564634953748945 1
-0.287272539206932 1
-0.16285339727388 1
0.379717970916825 1
-0.37089604191662 1
-0.719172854778519 0
-0.196187253320634 1
0.107868593503028 1
0.0972804612294335 1
-0.243099780949426 1
-0.428807886151918 1
-0.0160670444976921 1
0.23830205072443 1
-0.286699842938702 1
-0.29631956286153 1
-0.493639286537507 1
0.0617685412966981 1
-0.0613232067005353 1
0.053456255700453 1
-0.130756445673433 1
0.427586035473117 1
-0.0150291288868459 1
0.197370654001121 1
-0.246145148453672 1
0.0963028164556133 1
-0.287034919781885 1
0.0654146370669831 1
-0.449944876279956 1
0.293295020034314 1
-0.579351050265934 1
0.0458724360809797 1
-0.113346595854775 1
0.0667140947970617 1
-0.114405129046707 1
0.136878902232253 1
-0.424220809028931 1
0.0931094815025637 1
-0.0723223236816744 1
0.0658122862865128 1
0.114743922911348 1
0.173901163865175 1
-0.461294849044092 1
-0.00629076828153839 1
-0.100436076472265 1
-0.368799345926606 1
0.527648516447158 1
-0.351175453104362 1
0.000432962521373318 1
-0.10126401240352 1
0.0476853401501496 1
0.814518417016076 0
0.175062242154468 1
-0.160601329939797 1
0.101133818744177 1
0.27422080780777 1
0.0793835324823076 1
0.126579197637621 1
0.206011627277566 1
1.02919167808151 0
-0.192309586926909 1
-0.395007497753231 1
0.043457488843642 1
-0.105487405997764 1
-0.331275904761824 1
0.416006228329317 1
0.109621940497276 1
-0.139119099015344 1
-0.563378072072729 1
0.246765086334821 1
0.169983144768977 1
0.727085870336854 0
0.0274715302729777 1
-0.0249830826233536 1
0.374995485066903 1
-0.102317974913653 1
-0.113865950965189 1
-0.458637015818178 1
-0.156123475195896 1
0.371564253071518 1
-0.132532479982261 1
-0.207663745765411 1
0.0478715861546349 1
0.158269436766864 1
0.184001184062245 1
0.209660985349655 1
-0.459279441505609 1
-0.213574021615609 1
-0.260682203016185 1
0.0363181033655732 1
-0.110524955723056 1
-0.216541338235812 1
-0.162052333257091 1
-0.295168410666989 1
-0.013366773019035 1
0.226291102453647 1
0.732363077229764 0
0.152895540553444 1
-0.668793699595619 1
0.383292748291408 1
-0.141724224702118 1
0.454228702806575 1
-0.00503063787573358 1
-0.12385573483008 1
-0.14395048648168 1
-0.192447227564413 1
-0.437233673860623 1
-0.648457915856672 1
0.122392262515344 1
0.112853109260431 1
-0.263768745023061 1
0.569253366741916 1
-0.317285003067177 1
-0.0542928306297687 1
0.338110198380826 1
-0.128709597941341 1
-0.162860695652204 1
-0.260465743178669 1
0.580208169665551 1
-0.247729327348851 1
-1.24795151915832 0
0.00213393355649029 1
-0.46272184696301 1
0.29591075813575 1
0.0542132797953163 1
0.260687965880481 1
-0.41909216081853 1
-0.00338477951272761 1
0.26237940009738 1
-0.205372555655344 1
0.15858917119082 1
0.268375391150395 1
0.111510029130292 1
-0.0232704743970557 1
-0.23864336876167 1
0.81693058190808 0
-0.464974079147421 1
0.151444515697341 1
-0.11176730114175 1
0.282259946678679 1
-0.211077954157065 1
0.00290522957637954 1
0.0417243610734023 1
0.66923833575715 1
-0.28054848324148 1
-0.0948005656926806 1
0.106305213111102 1
-0.365021721075421 1
0.0115349241096626 1
-0.674225944975154 1
0.601586028438249 1
-0.00669077231293422 1
-0.0112392811400116 1
0.306792558468237 1
-0.518767469969219 1
0.0760773417138231 1
0.480384630471527 1
0.338356136511613 1
-0.149205109226052 1
-0.194729278307055 1
-0.273175513218925 1
-0.309608283984975 1
-0.363954271095106 1
-0.0332690288445309 1
0.266162782520661 1
-0.130536300109445 1
0.781398854396326 1
-0.0661300299525467 1
0.198439215732031 1
-0.189128639073457 1
-0.272851125426425 1
0.0977594754250849 1
-0.126408259413367 1
0.109427907571274 1
-0.107169193240361 1
-0.85617350874137 0
0.696517204030092 1
0.14973329231057 1
-0.273164511254529 1
-0.0918011997070192 1
0.218327749259715 1
0.651540342453498 1
-0.326386768860377 1
0.674879166154764 1
-0.144860448387527 1
0.675784473885511 1
-0.155189922021994 1
0.503546884991166 1
-0.116081354908513 1
0.0807370843314183 1
0.224124362614802 1
-0.605949764320885 1
-0.96616128363615 0
-0.141559002465741 1
-0.0160468572673724 1
-0.547946813691619 1
0.0693360453960033 1
-0.399833231808577 1
0.532771863524386 1
0.244859899589413 1
-0.0560110997799404 1
0.227618168917684 1
-0.708588496568623 1
-0.346177064676138 1
-0.224464223151107 1
-0.909628120865034 0
0.0309192439639854 1
-0.344198355199417 1
0.517737013486434 1
-0.440900641024152 1
-0.105044204456554 1
-0.20045914140942 1
-1.05090433775577 0
0.0389171767764609 1
-0.787110423768566 0
0.0604052998010226 1
-0.167586542662911 1
-0.413368488335094 1
0.302277246959666 1
0.00559172851099753 1
-0.263552062342454 1
0.281629018424085 1
-0.182407064162921 1
-0.772865563632978 0
0.434401505009288 1
0.0273390730392095 1
-0.290186440195954 1
0.51593353481702 1
0.400899320085182 1
0.229853503977687 1
-0.0680551228542267 1
0.33604494530107 1
-0.48584671036922 1
-0.438113920590951 1
0.200095990712853 1
0.3712045246006 1
0.279585260186638 1
-0.22380541966681 1
-0.575582078299105 1
0.325319386102377 1
-0.313483441423403 1
-0.191977523552145 1
0.173336601096867 1
-0.203037051082744 1
0.0877924557099837 1
0.0388323520073498 1
-0.364902559800856 1
-0.193479930707069 1
-0.243364272490385 1
0.138431935692338 1
-0.0416180958845474 1
-0.0499720414934104 1
-0.45666582060436 1
0.0533164282907761 1
-0.236255918122187 1
-0.632763639852712 1
-0.455564905007711 1
0.345163377017897 1
0.411464967234297 1
0.343039145750307 1
0.299444772943891 1
-0.221983299441632 1
-0.00100342490333025 1
-0.4218879408118 1
-0.18547168836963 1
0.253848570733298 1
0.0860649288044022 1
0.0271731010548876 1
-0.392148040358037 1
-0.227872501265339 1
0.335300127669966 1
0.690931906870427 1
0.186416099967195 1
-0.24031165878464 1
-0.482031451253063 1
-0.826191586617774 0
0.459581883422023 1
-0.239613887249303 1
0.108257288565637 1
-0.400457141707527 1
0.38180272469029 1
0.0382465637077756 1
0.171996204417771 1
-0.252502492072182 1
0.390038278795412 1
-0.358068665066182 1
0.104443781556956 1
-0.278140313577695 1
-0.224289434763994 1
-0.0288368941694203 1
-0.231543638115766 1
0.163641146386832 1
0.550601553860784 1
-0.000473716656839769 1
0.193721755000278 1
0.192226942487733 1
0.13948042640395 1
0.364527586019695 1
0.604410496549518 1
-0.332382608410055 1
-0.158234606576611 1
-0.38227027520487 1
-0.0879268353803611 1
0.439836795427955 1
-0.195874966839314 1
-0.303425745188359 1
-0.114971046241726 1
-0.227350015478136 1
0.396577665150561 1
-0.335649556093964 1
-0.327310185117883 1
-0.38520968287549 1
-0.0446769636872768 1
0.410003531055285 1
-0.133956040423464 1
0.257644302668431 1
-0.0666423573590728 1
0.0555785504852764 1
0.0620765120673801 1
0.240297424367691 1
0.435615042468028 1
0.217720020475483 1
0.361457659635549 1
0.0487563954772856 1
0.100088678551374 1
-0.0421774993041419 1
0.250053997020448 1
-0.176210883138567 1
0.698771991945868 0
-0.262332934783211 1
-0.164758022208822 1
-0.0576981063531441 1
0.45005631824621 1
0.0828510938640971 1
0.382490648489981 1
-0.420494900328823 1
0.228746712052994 1
-0.212936783046477 1
-0.258849736799669 1
0.254460801526449 1
-0.112229281650797 1
-0.209214791236357 1
0.648158171899057 1
-0.270911948291592 1
-0.0462951279142285 1
0.151758606077651 1
0.228977834010222 1
0.41924988523367 1
-0.416744819602667 1
0.46808804870597 1
0.64514135214445 1
-0.084376359180401 1
-0.259204524590412 1
-0.354436992771325 1
-0.090581178659428 1
-0.0373734206932869 1
0.338250633257048 1
-0.162540296539933 1
-0.199503714219438 1
-0.0925990942069948 1
-0.497560528177218 1
-0.0794511183143697 1
-0.146954594437305 1
0.0449059893743205 1
-0.163383576400354 1
0.322708199794858 1
0.702968429396534 0
0.265356802030066 1
0.274936135826911 1
0.360402379515518 1
-0.128545909274065 1
-0.0753179690651263 1
0.589618860852745 1
-0.285920320857982 1
-0.448493719550454 1
0.235458965760978 1
-0.817257786507728 1
-0.364367980179248 1
-0.195952876613705 1
0.202770729271927 1
-0.274779165328781 1
0.146211984348102 1
-0.625452610192862 1
-0.674933935994006 1
-0.443051198234443 1
-0.153135616950857 1
-0.161647316384742 1
0.473314175426886 1
0.0713213726426632 1
-0.336010688094115 1
-0.365640920418116 1
0.270627662191522 1
0.301370492092162 1
0.552845050363956 1
-0.383718360049718 1
-0.373397457706746 1
-0.484804364115757 1
0.012797136525641 1
0.0850348083673136 1
0.460330501282238 1
0.252825362313474 1
0.397507455564862 1
0.0374571367139232 1
0.0592867881775915 1
0.233549756839617 1
0.00561987494439889 1
0.0797829380657168 1
0.399175558808547 1
0.219751993930144 1
-0.261155483418341 1
-0.384558407427662 1
-0.422866233640392 1
0.374068934019323 1
-0.199820301009144 1
-0.223039126411156 1
-0.00759208175527346 1
0.0554028211999144 1
0.113843335884303 1
0.172697464174768 1
0.664591503333242 1
-0.0153299179338555 1
-0.450098169918015 1
0.316623300592078 1
0.189579823808243 1
0.262573704983944 1
-0.246594805617725 1
0.715270174727339 0
0.318131465909044 1
-0.11338250868105 1
-0.322752916147269 1
0.209828986787901 1
-0.142570202112199 1
-0.186474258094911 1
-0.110260525295986 1
0.0521773257259275 1
0.105472946915494 1
0.0825702265813089 1
-0.132390214397849 1
-0.0147720022991752 1
-0.168898865948441 1
0.218348333853355 1
-0.308938542767912 1
0.194192137755379 1
0.0487131125348089 1
0.412916905227727 1
-0.225015813868186 1
0.278471938067703 1
-0.235112113164797 1
0.351066638144413 1
-0.337183561344118 1
0.327938815532029 1
0.856845169925017 1
-0.139016395598164 1
0.449244666412934 1
-0.6216444786033 1
-0.443639778586797 1
0.0915591122933023 1
0.591309691250353 1
-0.565119302780931 1
0.22569786412329 1
0.135062127612984 1
0.585790169138175 1
-0.143187472528168 1
-0.255492095781572 1
-0.401162785855521 1
0.603896665457203 1
0.0118006345560059 1
-0.604642948071315 1
0.0369155243138371 1
-0.772735687130967 0
-0.759291766153312 0
0.23858126747339 1
0.553753256843424 1
0.406505209763082 1
0.0672965155747299 1
-0.153395734611925 1
0.575424962542289 1
0.303899976675128 1
0.0784954906023415 1
0.304263219474415 1
-0.0232364216037113 1
0.324977493123881 1
0.193002088519839 1
0.141510922404803 1
0.765441618935172 0
-0.0872239152901318 1
0.68542985117413 1
0.0487097905329897 1
0.349019921837507 1
-0.0199961375121597 1
-0.241631081981098 1
0.335873909319102 1
0.726076924171251 1
-0.661305453461 1
-0.516474380267566 1
0.0604332410634735 1
-0.0978140161698879 1
-0.240996995509348 1
-0.0421776234557194 1
-0.0818135165315748 1
0.0477876679223101 1
0.265311812250356 1
0.0149590031860932 1
0.229498275907789 1
-0.223423929225795 1
-0.341867765502614 1
0.0877734838116611 1
-0.660777169116495 1
0.336238571570266 1
0.365967293717543 1
-0.0722765166150705 1
0.280295718549964 1
0.397294285453776 1
0.0915239337690009 1
-0.200971363712742 1
-0.0509464135403549 1
0.463094930512771 1
-0.395466012401772 1
-0.191246104628876 1
0.230264134179678 1
-0.0504756189932442 1
-0.00530353680213509 1
-0.378415567043472 1
-0.328998064152789 1
0.11609155378768 1
0.303378807894131 1
-0.258522815734257 1
-0.00769000496116948 1
-0.612948931614889 1
-0.299653837800468 1
-0.0309431313724043 1
-0.218867265019499 1
0.217901420670748 1
-0.166751686630558 1
-0.368750340588207 1
-0.0480298094519833 1
-0.124981012615413 1
0.39786704438342 1
0.443626616995369 1
0.119966819035248 1
0.2724564319853 1
0.563770092866196 1
-0.696336559535579 1
0.537218519239609 1
0.0365903369837751 1
-0.326106541592073 1
0.568465380828307 1
0.281047269347662 1
0.324216153493575 1
-0.173151340944414 1
-0.0219433520434001 1
0.164284015375465 1
-0.365742910481166 1
-0.254004181496109 1
0.239936414684751 1
0.276440993634318 1
0.101917945470153 1
-0.167195952453404 1
-0.0551568735867825 1
0.301860149263332 1
0.460056317065943 1
-0.291868997614749 1
-0.191648655136091 1
0.0104394733383872 1
-0.0144482815626693 1
-0.0985194497318782 1
-0.185820145481083 1
-0.0770160498659684 1
-0.14388233380941 1
0.0136678970061704 1
0.304257786891713 1
-0.215680683917065 1
-0.15824747757364 1
0.258835434824413 1
0.765579637557576 0
0.0605260881603653 1
-0.698266560590457 1
0.22329395271406 1
0.701959011298808 1
-0.128133861088856 1
-0.444472196149434 1
-0.395980951072148 1
0.171238662688261 1
-0.0370946486928946 1
-0.0218970184496338 1
-0.232514741901131 1
0.146173375905922 1
-0.0515267819331828 1
-0.0421641920607531 1
-0.50452743075616 1
-0.280262970730508 1
0.395790444448347 1
0.0812107003757205 1
-0.11028422021276 1
-0.556807257807425 1
-0.0752898159615494 1
0.374768454951868 1
0.145375578213575 1
-0.00489428895647423 1
0.0984788246103361 1
-0.452616747932575 1
-0.474460642113868 1
-0.0142892201397579 1
-0.0706418465477402 1
0.0450642904957687 1
0.0921804729613494 1
0.102068987617477 1
0.509008645490432 1
-0.0703571202610121 1
-0.334512877084319 1
0.121866463838789 1
-0.0593828171548914 1
0.270733520226969 1
-0.11873657960897 1
-0.650766592043481 1
0.16215784117693 1
-0.296471560874296 1
-0.155086560635904 1
0.252191109994249 1
-0.0765980455188094 1
-0.0683815168070752 1
-0.380846308138912 1
0.0189175953084499 1
0.133935427745325 1
0.00401772152494653 1
0.0559820082565012 1
0.137283854985097 1
-0.299778533008769 1
0.431561124590759 1
-0.492832713562724 1
-0.855291078248919 0
-0.187038628960235 1
0.547686092408087 1
-0.092255914526791 1
0.0376249374443985 1
-0.135651853531624 1
0.00930774769062087 1
-0.194411857477438 1
-0.500477012321293 1
-0.187638606764788 1
0.138863652118683 1
0.174818194138905 1
0.222273236394583 1
-0.148620912517286 1
0.354840234101068 1
-0.410076852298991 1
-0.0920646387327453 1
-0.198475730936069 1
-0.23764993448815 1
0.0374213199376949 1
-0.168847487933095 1
0.748952691417087 0
0.372736844426296 1
-0.111717052799502 1
0.274319326234595 1
0.0610338382741958 1
-0.286294634574629 1
0.19451025608431 1
-0.337486022230778 1
0.638104762979176 1
0.556907535079535 1
0.434474378378946 1
-0.0732439666203967 1
0.00484771016343818 1
0.170354617404426 1
-0.280679396212517 1
-0.148857304610422 1
0.120969295014641 1
-0.584028262933099 1
0.149025935097929 1
-0.308968020318006 1
-0.0464961169721056 1
-0.33972556081717 1
0.431464672484878 1
-0.0232463161413626 1
0.445381937878017 1
-0.28754639677528 1
0.218241931479131 1
0.00873765635193895 1
0.195596564086104 1
0.201029031176229 1
0.141888819387153 1
0.136630019738236 1
-0.0645124377625724 1
-0.22032878636812 1
-0.286008035924891 1
0.45343790956299 1
-0.160354627702619 1
0.363863545917315 1
-0.0516354895366437 1
-0.338255788879885 1
0.129114262339113 1
0.147305007317433 1
-0.0692130059548126 1
0.421660765923612 1
0.292490025486549 1
-0.474259845165782 1
0.186221611710933 1
-0.0411863813043775 1
0.599059982736607 1
-0.0953984237626231 1
0.701810994780012 0
-0.182980397389028 1
0.0302472171603774 1
-0.211122480764696 1
0.603143690311982 1
0.0525928050240082 1
-0.260168148828602 1
0.1502321293775 1
0.162533387278482 1
-0.529353146071079 1
-0.121900322451528 1
-0.585756546182946 1
0.0867400990587652 1
0.248319285832377 1
0.0729147571773781 1
0.0786702606863626 1
0.0875150070797659 1
-0.147676733461321 1
-0.862579053405803 0
-0.488117754771498 1
-0.253529781042064 1
0.12693410354376 1
-0.109264161041543 1
-0.0550973793067719 1
-0.268169680796877 1
-0.817342312191139 0
0.0681345571805734 1
-0.285652803839577 1
-0.372897053767973 1
-0.0638359412910527 1
0.14087984588467 1
0.537516583724022 1
-0.163722447484219 1
0.247649671443791 1
0.232752635473896 1
0.727500353584214 1
0.0645883204185075 1
0.369306804647284 1
-0.00765423682943578 1
-0.445067611178429 1
0.464172945339036 1
-0.135667377282221 1
0.199534449422063 1
-0.374335034806131 1
0.078582114362931 1
-0.398804687319769 1
-0.349604749569989 1
-0.64106381041763 1
-0.506409987552548 1
0.411042172180036 1
-0.0175561630433414 1
0.0581426151439692 1
-0.170966606351955 1
-0.347934236954086 1
-0.10011160809376 1
-0.463165805338383 1
-0.14732497576049 1
-0.0503335117370497 1
0.421793914219671 1
0.2423834218532 1
-0.41467258413965 1
0.259895913901959 1
-0.523201191738329 1
-0.0655613362192847 1
0.399161385579791 1
-0.304503497451255 1
-0.150484801634092 1
0.288848750375122 1
-0.0935812286844176 1
-0.357292276988141 1
-0.174329140573623 1
-0.157920836404777 1
0.22001608395388 1
-0.191268016983402 1
0.549851730444192 1
-0.0613935303242761 1
-0.0112010651892348 1
-0.00762909573853411 1
0.447133381164507 1
0.227011665143772 1
0.267537076452863 1
0.505953830113341 1
-0.147600024722677 1
-0.151665130393761 1
-0.589409223287211 1
0.172591293982643 1
0.0284338846903201 1
-0.226676899199302 1
-0.0729340498290417 1
-0.0643200687248497 1
-0.449271499861796 1
-0.0050123366231179 1
-0.448512995113745 1
0.477600480704095 1
-0.017849209489337 1
-0.00789566626013757 1
0.287710533378383 1
0.441940082465607 1
-0.283590092183464 1
-0.140829291804623 1
0.171615208974489 1
-0.533279102587913 1
0.296363419518556 1
0.408589477683448 1
-0.216719014636668 1
-0.143388763414916 1
0.228288748419999 1
0.382465734023533 1
0.190156782590653 1
-0.109151524025152 1
-0.548065992726375 1
0.000297630106586722 1
-0.1452208910665 1
-0.0753584630508241 1
0.241792590195226 1
-0.10195693363963 1
0.515540148735466 1
-0.101361033641943 1
0.482706630493809 1
0.0856276249439934 1
0.253776841653094 1
0.406231231395455 1
0.108284856059744 1
-0.1560621537868 1
-0.0598810303694556 1
-0.0655298386223098 1
-0.0157790104814149 1
0.164628047180881 1
-0.744165549123811 0
0.353833153214193 1
-0.0995872114547663 1
-0.239807670727064 1
0.0425048227684176 1
-0.366038706899296 1
0.0447823234551691 1
0.120534213703863 1
0.483366435608523 1
0.00798614436843986 1
0.0513201107168743 1
-0.0230774218147974 1
-0.250285678641445 1
-0.171791776104516 1
0.505822230245246 1
0.200430488725106 1
-0.420878091772047 1
0.681883935869319 1
0.627209409794647 1
-0.42167566699099 1
-0.654268639339803 1
-0.117270924817194 1
0.176141509339152 1
0.0964415057128 1
0.811791217332198 1
-0.622601117145374 1
0.174210333274589 1
-0.300442175486211 1
-0.039036380668596 1
0.722867583704943 0
0.628302376383335 1
-0.0878376270639524 1
-0.0350520290332037 1
-0.224898291212539 1
-0.526115310651941 1
-0.286742333944445 1
0.160979748972806 1
-0.0886315647470036 1
-0.316969930015005 1
0.211240282356914 1
-0.115636011301842 1
0.65131916379427 1
-0.349535731196576 1
-0.100646079280097 1
-0.422492561425167 1
0.644105237456077 1
0.466160026418168 1
0.401420397617658 1
0.272820234187995 1
-0.265782895912647 1
0.660800349218016 1
0.401832013385858 1
0.0967226128277648 1
-0.0887714275424317 1
-0.0744254185745929 1
-0.0592615377215046 1
-0.592915209829681 1
-0.085621751145311 1
0.0744445049368471 1
0.209113471225705 1
-0.598961464011808 1
0.323019318865979 1
-0.334372973795578 1
-0.330783794438779 1
0.170736235147536 1
-0.706074016148861 1
0.634738596008472 1
0.113090070681762 1
-0.457088329342516 1
-0.0329310728428719 1
0.479393591798949 1
0.234558605431746 1
0.648941079541103 1
0.0673905025580054 1
-0.0352957572743505 1
-0.165858503347549 1
0.543610251421844 1
-0.290040326988245 1
-0.388481254364444 1
0.026831056313441 1
-0.750278311267317 0
-0.210707923007699 1
-0.087775894818762 1
-0.175509512084047 1
-0.438994108785019 1
0.149347799524524 1
0.303997781723599 1
-0.107277665034707 1
-0.162733879002817 1
-0.142316964784238 1
0.0417580590425122 1
0.305636247771143 1
0.969134783845139 0
-0.219215829431186 1
0.343583099683984 1
-0.755204567179402 1
0.0328027034263428 1
-0.187709254462424 1
-0.158079301153471 1
0.208836708021073 1
-0.276268305540514 1
0.430711681288853 1
-0.0512176415601263 1
0.0830143933230281 1
0.248439360624562 1
0.225588821749361 1
0.0902407233590368 1
-0.625779193767291 1
0.462069383683124 1
-0.010454819057451 1
-0.0843135651025755 1
0.383260320974465 1
-0.752708909299633 1
-0.270066707710564 1
0.10555277131363 1
0.305251815411606 1
-0.538954491509586 1
0.0393089758537033 1
-1.09192233172301 0
-0.0322397403306087 1
0.314964657706528 1
-0.100401594252495 1
0.0733742362488438 1
0.2400963865061 1
0.221960774184363 1
-0.571961916661364 1
-0.0235010328911534 1
-0.201197821362257 1
-0.506329562068263 1
0.312216944451157 1
0.298004395093461 1
-0.225812471646851 1
-0.241384089100733 1
0.304619656723659 1
0.508020821679278 1
-0.0646742158549682 1
-0.162788287407656 1
-0.268619415113746 1
-0.250157557821127 1
0.274716225060086 1
0.216827189531282 1
0.181372580209981 1
0.108739691795366 1
0.368649799465711 1
0.127312325807934 1
0.0367725175849414 1
0.100189570110057 1
0.608600907137114 1
0.301815997141734 1
0.355642990606237 1
-0.0608802891220268 1
0.0891671096464768 1
0.115670651744798 1
-0.465102332693615 1
-0.012337855534907 1
-0.529123640967974 1
-0.321347803147173 1
0.258277270167726 1
0.2551048234622 1
0.530339094725932 1
0.196963103700327 1
0.0914507624877711 1
-0.304981647616492 1
-0.0763871304468659 1
0.473814899827508 1
-0.825033363380945 0
-0.192996332428289 1
0.287099416792625 1
0.234685865329792 1
0.0776498176087813 1
-0.182791658992376 1
-0.00945320843430397 1
-0.134275107056744 1
0.121256085924175 1
-0.291845255679733 1
-0.143811010214253 1
-0.0113382856142887 1
-0.828207065964724 0
-0.214937643887119 1
0.110519996672062 1
0.231876084721516 1
0.0467322207762421 1
0.0124571213037588 1
-0.401779564731134 1
0.290181652903544 1
-0.497652297959746 1
0.141257588457705 1
-0.0903478519585817 1
-0.884419953240336 0
-0.115656978597966 1
-0.426096427844241 1
-0.0173170406530045 1
-0.351247131280159 1
0.381941783971312 1
0.0152297625922776 1
-0.150841731985958 1
0.0620431985999667 1
0.112175103986496 1
-0.446441935502839 1
-0.0553119228462201 1
0.0418807167930882 1
0.397396423396999 1
0.234446774509568 1
0.540666040596246 1
0.270513239693129 1
0.514834199154466 1
-0.118946214518877 1
-0.359387245076137 1
-0.199476734272843 1
0.101406421908081 1
0.434569816896605 1
0.180948882250789 1
0.327963240989709 1
0.290376714250054 1
0.278938207394144 1
-0.254104305577037 1
-0.279303654585774 1
0.417415934524239 1
-0.112461294604152 1
-0.610434404743636 1
0.442897254942685 1
-0.193418217733848 1
0.259580964966723 1
-0.322016841450028 1
-0.303534307222058 1
0.130624965578629 1
0.166246730276709 1
-0.503846903401308 1
-0.323644759615071 1
0.44329840334552 1
-0.0314253160562618 1
0.220446487167157 1
0.115635032672492 1
0.472745253011451 1
-0.173300249382472 1
0.29693988177754 1
-0.118087732270119 1
-0.496561161542322 1
-0.445720270489068 1
0.202868179963516 1
0.367430300540367 1
-0.691232522580286 1
-0.344564761656798 1
-0.495668631231547 1
-0.0776582772414993 1
-0.180583808781252 1
0.131422913596121 1
0.4411743997888 1
-0.142137147449747 1
-0.151453473569572 1
0.181691203611148 1
0.165626870213007 1
-0.198981475575431 1
0.215229786424924 1
0.118886914930334 1
0.429863042986089 1
-0.308775610609421 1
0.0314100888726565 1
-0.0914917628606456 1
-0.0647195701519695 1
0.79796988405085 0
0.169367645421961 1
0.0570723723804618 1
-0.204558256750891 1
-0.202513946327311 1
0.410729606157689 1
0.637351568000914 1
-0.196471830010475 1
-0.288089428112932 1
-0.0517125466913566 1
-0.416884179538978 1
-0.46868679778277 1
0.368409668044136 1
0.333844439745148 1
0.345163137265033 1
-0.24223869029366 1
0.20827755383824 1
-0.140866247768041 1
-0.0886968111150183 1
0.0366534099378776 1
0.0740580538148713 1
0.218869234589676 1
0.152811507367956 1
-0.713660015259509 0
0.0657450761983129 1
-0.114544081188411 1
-0.263143886680453 1
0.374063295162482 1
0.433909132506536 1
-0.274807897772983 1
-0.740956956326016 0
0.397784061216856 1
0.460400874737843 1
-0.0468798217095734 1
-0.0989639083835723 1
-0.0184938298072691 1
0.0946936511198461 1
0.451360108356907 1
0.011525542301933 1
0.0974968796232243 1
0.0255166136028826 1
0.0540443251846982 1
-0.569762592782387 1
-0.171275748476589 1
0.249774842196711 1
-0.242953686934008 1
-0.0689445437821129 1
-0.602146460674557 1
0.525659489446406 1
-0.373080055990556 1
0.0671585458619813 1
0.372376456628172 1
0.225863853130916 1
0.428342586108368 1
-0.232056076039109 1
0.379123913474162 1
-0.184954008105307 1
0.034113885603843 1
0.190899088434266 1
0.58034572249781 1
-0.0595963230816059 1
-0.13336389144572 1
0.111518792962751 1
-0.0235026563870793 1
0.491622848557537 1
-0.407303507104256 1
0.0741766842807145 1
0.218502733510492 1
0.97407367968294 0
-0.286246205243919 1
-0.265139131854175 1
-0.295763016806186 1
-0.451876017806535 1
-0.0601365884789103 1
0.0650488083140092 1
0.0524969597069824 1
-0.568422443785119 1
0.0505668997851223 1
0.224727261208398 1
-0.175970004685383 1
0.183504700395345 1
0.280969920970755 1
0.151262874910929 1
0.283029490892356 1
0.285499510471899 1
-0.524893541689196 1
-0.354854929934659 1
0.288737974277166 1
-0.418762572803873 1
0.0456091679629992 1
0.242583787800774 1
-0.480501830488034 1
0.0291375028188184 1
-0.0490117094789587 1
-0.255181317856846 1
-0.352484101433481 1
0.129407045012781 1
0.573433985081289 1
0.168208860969602 1
-0.562555940919922 1
0.111728013561451 1
0.0951608723602912 1
0.707068601871098 1
-0.296300706764237 1
0.0781049454670769 1
-0.665639769315301 1
-0.509246882315008 1
-0.483981509514697 1
0.52939190031357 1
-0.526033516559672 1
0.172992121229313 1
0.0447816693200064 1
-0.179306112298876 1
-0.089320281987811 1
0.0609382765900448 1
0.0337420147407663 1
0.101878266155166 1
0.354802227881832 1
-0.0167536165863435 1
-0.252806153224327 1
-0.464384430440255 1
0.301613423918687 1
0.158249479769989 1
-0.274785934764688 1
0.717737612315658 1
-0.488512106828891 1
-0.142971204933682 1
0.049532156342043 1
0.358299185973793 1
0.117152490046411 1
-0.128584278457983 1
0.110434382745046 1
-0.140153810394361 1
0.352043111956651 1
0.414875162605879 1
-0.447858990654551 1
-0.464961835829311 1
0.0511298863973773 1
-0.318607318506824 1
0.842057597901297 0
-0.168921199496738 1
-0.380814944859477 1
0.136719416690446 1
-0.233075646206889 1
0.444001783346189 1
-0.779111125820473 0
0.147625895235731 1
0.051511137647674 1
0.533149264483074 1
0.137507341933281 1
0.374594682822588 1
0.339065357749386 1
-0.135362252747643 1
-0.0797033327410832 1
-0.726585745090947 1
-0.214536596351867 1
-0.188248548312551 1
-0.189630195873058 1
0.0578099022088373 1
0.326260984911584 1
-0.383038958174072 1
-0.434162777652118 1
-0.0813278228851448 1
-0.25238723709744 1
-0.256368473112074 1
-0.651773986072389 1
-0.177661100591018 1
-0.238109520291116 1
-0.0720967042483757 1
0.197907679802102 1
-0.476919017207707 1
-0.201335720835539 1
-0.126709284137669 1
-0.607792125364854 1
-0.306183860597534 1
-0.398144852981214 1
0.225364735848867 1
-0.493858202663269 1
-0.319389506494157 1
-0.133963967007969 1
0.314520221208723 1
0.115935572155947 1
-0.209034868841916 1
-0.0447084960664517 1
-0.397926646657468 1
0.481425009428721 1
0.0786850997504926 1
0.321779632842015 1
0.116979764010398 1
0.437600016220833 1
0.228155050559699 1
-0.434168037197377 1
-0.236936768488704 1
0.269561982309808 1
0.450660086077883 1
0.664261537936901 1
0.38505550296843 1
0.224575386158332 1
0.191099184363782 1
0.175993709094742 1
0.743241149933704 1
-0.606980344698019 1
0.197993894733635 1
-0.640332695925695 1
0.0658287452624437 1
0.124478902086717 1
0.708943297120078 1
-0.0688979555610623 1
-0.14763546715591 1
0.449680307019378 1
-0.0513026809106588 1
0.206253832189775 1
-0.252448255636194 1
-0.0567463036890504 1
0.173872840796479 1
-0.171786901242873 1
-0.309402488794293 1
-0.323145181660956 1
0.189255463834765 1
-0.079204740334709 1
0.715774866952121 1
-0.0346453093565122 1
0.152868242897624 1
0.158619783470634 1
-0.248601749246154 1
-0.197170868833849 1
-0.064356957574518 1
-0.414024529645343 1
0.329374915037722 1
0.181995269656232 1
-0.609044023588879 1
0.01093567354694 1
0.221447205275968 1
0.181440243222278 1
0.648022156907792 1
-0.18314121106787 1
-0.562702163386858 1
-0.217724667255315 1
-0.0356811125434826 1
-0.0941186918866602 1
-0.600564597718515 1
0.490987545004688 1
0.174159171518061 1
0.261709878006845 1
-0.590855788267715 1
0.256785418178532 1
-0.439522978779304 1
-0.255229976846922 1
0.317309705923806 1
0.611789085038666 1
0.233467806928098 1
1.06912206824819 0
0.350200023599725 1
0.0861837950947159 1
0.210135616362833 1
-0.740707016125242 1
0.588719113986057 1
0.577178820376253 1
0.464417667759799 1
0.739714263963227 0
-0.10618318940386 1
-0.0180745152489864 1
0.00864087288364196 1
-0.485637102670461 1
-0.0652999328594039 1
-0.271163217912041 1
-0.101694504669436 1
0.178309835886331 1
-0.171170136601103 1
-0.212805525782514 1
-0.615195477387936 1
0.673562398246327 1
0.457064705649961 1
-0.0682016472242161 1
0.5065745634144 1
-0.591463994332659 1
0.162203734836337 1
-0.418227314259815 1
0.224922102310061 1
0.0447158367177216 1
-0.120235402891838 1
-0.0552327848349957 1
-0.14684351651733 1
0.0662214623788353 1
0.0525721715319524 1
-0.190292453492523 1
-0.557974843639467 1
-0.0253623556819023 1
-0.648035067987661 1
0.462816312388653 1
0.0899100083437333 1
0.448780369155387 1
0.609656287183043 1
-0.283527592386705 1
0.156206182748958 1
0.216339363717539 1
-0.06594921697361 1
0.425371617844226 1
0.529172126217954 1
0.434039373463995 1
0.185572048612286 1
-0.186212277156765 1
0.408149980600628 1
-0.243778482991845 1
0.405979687949685 1
-0.72970812300723 1
0.0666208360196558 1
-0.933782551172519 0
0.0519244448781351 1
0.833053230294122 0
0.293064226589117 1
-0.23959664650074 1
-0.131838254894626 1
0.0879819197053669 1
-0.397791557890285 1
0.0575453671857639 1
-0.881735140918154 0
-0.68344061631866 1
-0.411785515323381 1
-0.170698110314207 1
0.21946370193321 1
0.00854004038257492 1
-0.45254192453955 1
0.362590184910316 1
-0.197011711973202 1
0.105656496402828 1
-0.191618868532211 1
0.381905413681521 1
0.273328629736737 1
0.228194889650785 1
-1.01853095250505 0
-0.150804030808871 1
-0.598743474828555 1
0.0814812991880421 1
0.0617119683977482 1
0.443516483169148 1
-0.334749681475251 1
0.0416494555434715 1
-0.249362757242939 1
0.0631994346735238 1
0.252786795631718 1
-0.450053704141353 1
-0.559923259246305 1
0.820867170444846 0
-0.251379204303331 1
-0.0632361929142889 1
-0.173296304898169 1
0.383534558285526 1
-0.508849231544229 1
-0.021579657157651 1
-0.195517254212755 1
0.180791096462904 1
-0.271265899874079 1
-0.02682614184788 1
0.117794244097183 1
-0.209881165773537 1
-0.295139531030677 1
-0.0336405529026432 1
-0.24150831107959 1
-0.763083468933417 0
0.120904023917293 1
-0.662976308454734 1
0.0722752455815942 1
-0.228662466037873 1
-0.188396031954023 1
-0.0648434586413861 1
-0.000274550735644731 1
-0.240870419718357 1
0.0093303014021677 1
0.322416194246034 1
0.19367169055698 1
-0.622143359688546 1
0.475704797573286 1
0.342674294423925 1
-0.385432195207795 1
0.629569599875678 1
-0.437300778745284 1
0.224034437154162 1
-0.197534444250537 1
-0.36674657288791 1
-0.194123276887718 1
-0.538036318084557 1
-0.153976646905963 1
-0.416829712980174 1
-0.455752220515265 1
-0.571735859207027 1
-0.106253951754856 1
0.0122333075031544 1
-0.301683817518507 1
0.377436240060988 1
-0.179997400261808 1
-0.471476759820302 1
0.489505193299685 1
0.245340770822221 1
-0.431088417136978 1
-0.0925797232049078 1
0.205812710252545 1
-0.246070153639849 1
-0.268236262410742 1
0.0352032222960093 1
-0.242240923508299 1
0.0709471009473341 1
-0.295693763748678 1
-0.0945469656853981 1
-0.491767087456375 1
-0.550028675186863 1
-0.0305518430208376 1
0.235370385385381 1
0.341556305844333 1
0.0314673125439358 1
-0.428117705645038 1
0.00194371330971563 1
-0.126387219215831 1
0.152414471356291 1
-0.181777086244802 1
-0.366200764477977 1
0.10650350536672 1
0.030221572886667 1
-0.09247669187755 1
-0.698628970254933 1
0.313389409679868 1
-0.254953802063914 1
-0.00212402441959507 1
0.203468587910708 1
0.356554127450804 1
0.414344665320943 1
-0.261569590704611 1
-0.0202544756436484 1
0.299865901864095 1
0.0329698763194648 1
0.271787694444128 1
0.502113448646924 1
-0.51806160533174 1
0.193345837014025 1
-0.177870396987815 1
0.192423622807345 1
-0.093781009944324 1
-0.140091219494736 1
-0.165788918750079 1
-0.048596609860034 1
0.210421296312154 1
-0.725508826637074 1
0.0770741895425226 1
0.231228292715516 1
0.427763577883503 1
0.538903530481432 1
0.167541849953318 1
0.196736016332285 1
-0.716445955785643 0
0.157880551407388 1
0.330029556431072 1
-0.169744502830346 1
-0.176183613192913 1
-0.685195406617228 1
0.165153583474311 1
-0.667588975276679 1
0.389131200772387 1
0.382313881999715 1
-0.155498502427426 1
0.00610657831027077 1
0.308217416008097 1
-0.543881167377825 1
0.371868047254855 1
0.455764910954545 1
0.124938345524813 1
-0.420184047671572 1
0.559160705471354 1
-0.650905661173304 1
-0.71513833759554 1
0.0309994967338532 1
-0.230624087109138 1
0.0790152706486155 1
-0.278779555302938 1
-0.0119035569458832 1
-0.480401079033864 1
-0.453593077809865 1
0.0946286089123236 1
-0.24191048770232 1
-0.010220317660309 1
0.273722359368713 1
-0.47397753183338 1
-0.398128385469152 1
-0.16822397085803 1
0.207410493935622 1
0.426722540662094 1
0.139647250970237 1
-0.315226147385133 1
0.191067669555009 1
-0.233908984083962 1
-0.175540319249869 1
0.58234022694158 1
0.261821031237753 1
0.10705439452271 1
-0.643835375337159 1
0.278200696805854 1
-0.481149545821434 1
0.0886606715836866 1
-0.0459709904635244 1
0.450263139972419 1
-0.166330650724294 1
-0.484932146512469 1
-0.366843928335322 1
0.136112491229061 1
0.222427097268143 1
-0.224206505051531 1
-0.0561360721437587 1
0.226813406334513 1
0.438111764854851 1
0.209271408717816 1
0.230006928230131 1
0.638688646319683 1
0.0760831584514119 1
-0.0905624020065115 1
0.00345262700156462 1
-0.234646876983385 1
-0.0880030791843454 1
-0.210948430231934 1
-0.387824881903684 1
-0.2375591655107 1
0.340275139373258 1
-0.0946113905273757 1
-0.315719639162229 1
-0.285923823750251 1
0.282160969995446 1
-0.285003765283182 1
-0.368791534270237 1
-0.355673570426135 1
0.343034236130613 1
0.396340571178799 1
-0.177187208780284 1
-0.540323412126136 1
0.0730052088331883 1
0.524637816118075 1
0.166002413896782 1
-0.182250354257683 1
0.508782814308627 1
0.114822963366372 1
0.0554782018099906 1
0.256153723389421 1
0.249582674471054 1
-0.4189110649232 1
-0.0463428519539215 1
-0.108182584621552 1
0.219090431645954 1
-0.262409253177899 1
0.72417046749833 0
0.12550474012505 1
-0.132413568035767 1
0.218798548007691 1
-0.121380985143453 1
-0.604852585086781 1
0.321626209258072 1
-0.122113783265815 1
0.0166498318355138 1
-0.271599602163897 1
0.584704378656923 1
0.221377254567837 1
-0.161100418533728 1
0.065323441724679 1
0.0831002439898282 1
-0.339322394552519 1
0.0561181895330749 1
0.256044328859558 1
-0.508380228961902 1
0.262620264596695 1
0.0985062310581541 1
-0.425395434726986 1
0.169806691494049 1
-0.330461223614056 1
0.269100589367536 1
0.245683465447354 1
0.245338852007311 1
0.232152374481414 1
-0.800653094254997 0
-0.0169208952300363 1
-0.0031458103884569 1
-0.480888102200749 1
0.280711728720207 1
-0.0553821301309864 1
0.66112118748553 1
0.068231916216965 1
-0.244239117465408 1
-0.0813319376415702 1
0.0448420834804018 1
-0.334800441609639 1
-0.113496272955666 1
0.354666323359436 1
-0.79667836395251 0
-0.582387850753165 1
-0.00645544466276617 1
-0.101145017427469 1
-0.290501161571938 1
0.59976174103558 1
-0.00297137643242971 1
-0.0319247774547362 1
-0.694887145492524 1
-0.525199169028196 1
-0.22922385481562 1
-0.122134830991373 1
0.0290304454108266 1
-0.346769055386175 1
0.166997381953005 1
0.247054732025554 1
-0.50083048107963 1
0.412394800785124 1
0.141186683699715 1
0.0808263004883337 1
0.423846308443984 1
-0.0918085139473351 1
0.131529212861246 1
-0.139709500697897 1
-0.558581014138834 1
0.173587931291452 1
-0.243391727166501 1
-0.180778915008323 1
-0.537433723829845 1
0.889871156196148 0
-0.469697761904624 1
0.0519170061655073 1
0.1350367064335 1
-0.195737334139546 1
0.42078418479699 1
-0.465057449623749 1
-0.1252017068937 1
0.107486578740242 1
-0.102510658961693 1
0.182878941627613 1
0.582293382182101 1
0.289138992229533 1
0.507874842768396 1
-0.0778675838691239 1
-0.323097670971587 1
-0.0200197056386128 1
-0.157707035377153 1
-0.349724061036534 1
0.156229898461247 1
-0.254288653539927 1
0.00515955004344277 1
0.210111837718594 1
1.15846706749616 0
-0.380629540086005 1
-0.337783352643413 1
-0.316202025232866 1
-0.0490769002859225 1
0.0960154746648204 1
0.360513375897711 1
0.0861127503650391 1
0.636449484191475 1
0.158297329475382 1
0.398230876849188 1
0.0479863599624479 1
-0.417803732920034 1
-0.386934933629563 1
0.174096908636139 1
-0.335806124822444 1
0.221610780002936 1
0.283866648354776 1
-0.415310086569703 1
-0.40160866036022 1
-0.282071407579232 1
-0.0108917669197139 1
-0.505923899784462 1
0.0745859746190758 1
-0.129856982601856 1
0.101167806662497 1
0.167525687364056 1
-0.0204182171194432 1
0.173749591989697 1
0.282869966432504 1
0.131616954216929 1
-0.0861260415296554 1
-0.175335637096445 1
0.0702494087190649 1
0.315102867715157 1
0.419119736184208 1
0.147260106461803 1
-0.24434455103253 1
-0.155057429148739 1
-0.640659841954818 1
-0.0825911402964951 1
0.0917341371947183 1
0.379940335430406 1
-0.521748522359422 1
0.0336697184224462 1
0.475321069293372 1
-0.608249977619635 1
0.104988759784856 1
-0.185662221856904 1
0.312438581895323 1
-0.00933701180301237 1
0.593218370757578 1
-0.0789561513191765 1
-0.207699746582395 1
0.355451851507015 1
-0.480661222059246 1
0.107108846120314 1
-0.540024853227563 1
0.526124774162155 1
-0.249865308520313 1
0.223434839586266 1
-0.569106263583135 1
-0.712379117005675 1
-0.218664392046374 1
0.385272996173281 1
-0.0740109241217638 1
-0.351518062310685 1
0.366403741215151 1
-0.312170673718204 1
0.118179684292182 1
0.224517975695244 1
-0.0559281222623878 1
-0.12331560378228 1
0.284849878802071 1
0.0755030064403719 1
-0.239360383405148 1
-0.145571094537238 1
-0.274938471554628 1
0.347446344008749 1
-0.293571578718452 1
-0.777122186253447 0
0.325871632602887 1
0.361338995015693 1
-0.296041599765439 1
0.0265142867486852 1
-0.749440793743853 0
0.49660296733351 1
0.244043788363913 1
-0.553329821087789 1
0.206742646196627 1
-0.118857367109367 1
0.357409102147136 1
-0.0832925658828584 1
0.235305608573336 1
0.23739932268065 1
0.419103856084913 1
-0.0472830865000647 1
0.454419961467767 1
-0.413491806879256 1
0.431569436598333 1
0.159295122748883 1
0.194337921851899 1
-0.285092798558288 1
-0.29685411569091 1
-0.254475595721531 1
0.101041082956387 1
-0.0260142685776256 1
0.608916607341419 1
0.332399100944296 1
-0.260891050547051 1
-0.0874450725982795 1
-0.313906582102621 1
0.322215922210515 1
-0.0158641122896451 1
0.43542227068692 1
0.272103117790854 1
0.601372414528492 1
-0.0169337386493545 1
-0.146686766980219 1
0.0552011499480058 1
0.268972022504575 1
0.237332664830014 1
-0.215055141009214 1
-0.168255976240933 1
0.418820126146179 1
-0.161618678895112 1
-0.12459769241412 1
-0.0743077923271796 1
0.918726724893063 0
0.245408749272261 1
-0.650939169693706 1
-0.216071618167697 1
-0.0256918525090063 1
0.012690968073348 1
-0.282236305385063 1
-0.469555114483914 1
0.402244969861004 1
-0.132785552881123 1
0.173005100939828 1
-0.0323381787583719 1
0.305377029561244 1
0.147912837088222 1
0.281654255388093 1
0.26359664544476 1
0.0923665907843256 1
0.356201702941281 1
-0.101571288848996 1
-0.367015218794045 1
-0.132826056363213 1
0.00346478246323756 1
-0.0849403447457876 1
-0.178093087230853 1
-0.0480049569178448 1
-0.528021409921957 1
-0.149408657538712 1
-0.162276964811441 1
-0.0509526555019944 1
-0.201501846037966 1
-0.0289041133577629 1
-0.450651189804346 1
-0.565453583627113 1
-0.411498591661212 1
0.454999178494205 1
0.592288210731459 1
0.202701029709749 1
0.214213699368695 1
-0.032856051313331 1
0.739527156140136 1
0.230440338724945 1
0.0644046805135778 1
0.22314018148452 1
0.25759954730226 1
-0.4282053371557 1
0.294636732782477 1
-0.409072886062799 1
0.184683001864801 1
-0.23365722867526 1
0.292729087676275 1
-0.140922023482178 1
0.0631997136348434 1
0.21257988564232 1
-0.418215972129884 1
-0.0641403658831404 1
-0.567192866517481 1
-0.234324423397877 1
-0.331247936063928 1
-0.596442642659004 1
0.659659581173572 1
0.202825027781355 1
0.240553720246709 1
0.0603688563216039 1
-0.487880126601563 1
-0.0643411113565912 1
0.373176958084456 1
-0.133564908434391 1
0.0809306615701936 1
-0.00769603624157443 1
0.390755196279346 1
0.120285196487769 1
0.132881950041135 1
0.0974715080877007 1
0.33286096407694 1
-0.111146566908415 1
0.661094010252468 1
0.424784750321353 1
-0.293617632281466 1
-0.39244403492174 1
-0.689834038524607 1
0.516074547375851 1
-0.046726680114336 1
-0.609061238143727 1
0.13210700437438 1
0.17413788522324 1
0.0369613927298852 1
-0.311464814738229 1
0.347143621807304 1
-0.0537296342681384 1
0.206711198101362 1
-0.155350623708447 1
0.0552280396282316 1
0.144597270501808 1
-0.390114177921434 1
-0.49582703437713 1
0.0897520801091857 1
-0.0752961227489004 1
0.0602909305186127 1
-0.116215092217049 1
-0.488831744645735 1
0.341967365955288 1
-0.184181517077011 1
-0.23947071836146 1
-0.315752974697867 1
-0.165487111588813 1
-0.0688665233616155 1
-0.359534616296411 1
0.361827996179888 1
0.107526722983027 1
0.307419820150021 1
-0.276292580113501 1
0.0118309766745126 1
-0.646948256172055 1
-0.153202223434877 1
0.406989877549515 1
-1.15444826033208 0
-0.101878818361688 1
0.170810344703596 1
0.0535710719334486 1
0.0353815978909289 1
-0.315543417755607 1
-0.564645858769981 1
-0.41376719587561 1
-0.168659809319037 1
0.263895055207456 1
-0.138442650983482 1
0.337223479142346 1
0.204488547038027 1
-0.368698181529057 1
-0.0414047202857492 1
-0.245151718470234 1
0.232784665288526 1
-0.529748617951603 1
0.249430175469424 1
-0.263476053424484 1
-0.246181813698611 1
-0.621177969227537 1
0.0570111083758472 1
-0.0778070727295511 1
-0.212669254309305 1
0.130081988353678 1
-0.261294406920738 1
0.485193143776341 1
0.198466748034869 1
-0.637496299609368 1
-0.27493973679681 1
0.623586624099314 1
-0.483614103636369 1
-0.51520395004324 1
0.204958240138799 1
-0.445595575346911 1
-0.00259976792972771 1
0.390148711370321 1
-0.40640896891341 1
-0.0983753015365647 1
0.228840775364886 1
0.00764483359660018 1
0.407282411193213 1
-0.49218898665749 1
0.31880855290442 1
0.490572152711894 1
0.365825667693589 1
-0.0155635578629138 1
-0.0818389788061221 1
0.225610344985276 1
-0.632240654495532 1
-0.665794170152129 1
0.410351414271542 1
0.0460591134303472 1
0.0566566671444722 1
-0.217506967973875 1
-0.121476934378392 1
-0.406291102674219 1
-0.010365094856028 1
-0.0807033316274337 1
-0.0696608575073582 1
-0.789109306416537 0
-0.0196576374193478 1
-0.324335747881094 1
0.604892863426438 1
-0.348078865583639 1
0.173370459276861 1
0.154299684056034 1
-0.114358804571226 1
0.727766745774749 1
-0.373628840392736 1
0.406309287978293 1
-0.0605956551814576 1
0.125412172827737 1
-0.0960722463719776 1
0.0681363044119304 1
0.16937101741149 1
-0.585771340328083 1
0.115611949134727 1
-0.122048870020488 1
0.362072837401636 1
0.219477399888459 1
0.535268514283313 1
0.303685407059456 1
-0.164637880685607 1
-0.397999801495492 1
0.098160708002056 1
-0.0904893819247006 1
-0.194810728868635 1
0.0363827325266036 1
0.397655890985789 1
0.230987077242901 1
-0.322553804028934 1
0.406666398669358 1
-0.204283505278654 1
-0.310120099033349 1
-0.0863328175884068 1
-0.543856652667254 1
-0.0719901068196446 1
-0.00089804531370441 1
0.450290439099242 1
0.117382520751329 1
-0.217451000664014 1
0.169802177266555 1
0.154307003315614 1
0.338124075819613 1
0.0363432717089189 1
0.477596121327819 1
0.751038996420763 0
0.0786963628552671 1
-0.0292618405956204 1
-0.545211458245518 1
-0.228528085727132 1
0.0152391866666178 1
-0.345237363111504 1
0.329517622455275 1
0.00341264464741192 1
-0.00176988964518279 1
0.0950045722606771 1
-0.146823343469604 1
-0.256134107003827 1
0.229791462795368 1
-0.14187420780311 1
-0.198415171389525 1
0.462226003434527 1
0.342032461365824 1
0.370695774567652 1
0.392001047738596 1
0.391217887348937 1
-0.56675997568087 1
0.187369833205365 1
0.0472094315659772 1
0.78677493009842 1
0.226108024354137 1
0.0916395842326943 1
0.635522213979204 1
-0.108324098735819 1
-0.205178648068979 1
0.417278869853678 1
-0.225209434110967 1
-0.233898721026535 1
0.0663993722677318 1
-0.208795805117674 1
0.0186411636704645 1
0.321278103163751 1
0.255531411215942 1
0.0370295798266395 1
0.0210991474861318 1
0.00835897228775756 1
-0.548289849726479 1
0.457648179946456 1
-0.254039431820333 1
0.0661862519143259 1
0.334452978868869 1
0.0299471393852966 1
0.0519049902202672 1
0.123936427519544 1
0.198469681768505 1
0.0121748475318945 1
0.418859282383665 1
-0.160247835054847 1
-0.17576051209836 1
-0.074174695945117 1
-0.0584892344800269 1
0.136302478153546 1
-0.257053236843479 1
-0.291627288391023 1
0.0152096609679083 1
0.0584933556426563 1
-0.194539155077997 1
0.0891847028712609 1
-0.296346938297576 1
0.0813468351875112 1
0.124235471133308 1
-0.245827981640306 1
0.486877573996733 1
-0.181958688301942 1
-0.309906312585668 1
-0.322360964206439 1
0.0917002405447133 1
0.164733697828211 1
0.609225199342436 1
0.185047211681457 1
0.274993089589035 1
0.158984667119688 1
0.0834763138504366 1
0.202860767110545 1
0.135457986750378 1
0.419227690396078 1
0.271316921874442 1
-0.206935055742161 1
-0.218901262660971 1
0.369334810620283 1
-0.0328916782515591 1
-0.396656441309762 1
0.539812077887427 1
-0.445392113982562 1
-0.0855315645862417 1
-0.0747746190361261 1
-0.0589248502038381 1
0.311080512948644 1
-0.338357453367419 1
-0.259912713716072 1
-0.0615218130633235 1
0.390934695785501 1
0.183049833668145 1
-0.542706218246079 1
0.222900024983369 1
0.364796123032848 1
0.391348645675139 1
-0.352467798220157 1
0.49054630637831 1
-0.286105591940147 1
-0.330009811525796 1
-0.403093115415286 1
0.0295759155854095 1
-0.207377329166248 1
-0.010307428540108 1
-0.855241075613245 0
0.219067357315159 1
-0.261853241116966 1
0.267281784172832 1
-0.790729596652698 0
-0.631269705146204 1
-0.0246278427515598 1
0.0663038872762581 1
0.438211529767037 1
0.44390087309576 1
0.0575923580647784 1
-0.372599360326995 1
-0.121102400704627 1
0.188321106580641 1
-0.0530499694565991 1
0.307711684340815 1
-0.112303773989311 1
-0.0296186676833809 1
-0.372965722031707 1
0.489189483769889 1
-0.75690121193982 0
0.0602736158636645 1
0.0754763854996023 1
0.215005446280345 1
0.0823333766199412 1
0.815684886828 0
0.0106620716841086 1
0.228786966264063 1
-0.476682821505725 1
0.178833141914754 1
0.00083389004622092 1
0.219700333480403 1
-0.578063359102093 1
0.292388938400255 1
-0.064485524086045 1
0.215608417013813 1
0.293056633904465 1
0.334941632371954 1
0.137105685761895 1
0.0857007127589383 1
-0.29791410465106 1
-0.0296881287751868 1
0.0436082011606363 1
-0.195814538422014 1
0.818643480318943 0
-0.174987958692279 1
-0.760704588297419 1
0.108910094776632 1
0.0872269877376936 1
-0.145395073084208 1
-0.303288105183006 1
0.0541564932997049 1
-0.433555098663868 1
0.318824438878196 1
-0.112214991941577 1
0.351562140244058 1
0.275014466301317 1
-0.388450680255461 1
-0.17943510596542 1
-0.282634820089077 1
-0.157217250204166 1
0.123868335842544 1
0.543391924308537 1
-0.334131056041161 1
0.0700267731763655 1
-0.0685837601077869 1
-0.107733256726937 1
-0.0288031451645769 1
-0.419345747458544 1
-0.298711087728681 1
-0.374099366065816 1
-0.251862095288642 1
0.127346910228376 1
-0.156458833448971 1
-0.0111296916934144 1
-0.333712436687356 1
0.0802676725037492 1
0.259745181580089 1
0.149982093891634 1
-0.822960469767849 0
-0.00421170017510082 1
0.383802375228045 1
0.4511408593214 1
0.361215960055417 1
-0.074122678239515 1
0.0978552715535835 1
0.448460907687534 1
-0.0382286994642441 1
-0.155815192675393 1
0.136827799153895 1
0.353690631690621 1
-0.103896123863846 1
-0.123141783631017 1
0.265539744368665 1
-0.0830135350209557 1
0.196815720017466 1
0.428720617198223 1
0.533502367321467 1
-0.359603994228259 1
0.0164646958695689 1
0.0215506404639064 1
0.308881957647408 1
-0.114442790972103 1
0.00386629353384928 1
-0.507245737417394 1
-0.494138164922956 1
0.318830154026307 1
0.150654680380672 1
0.107440644776727 1
-0.0469454140889222 1
-0.17437893477358 1
0.0750659661014043 1
-0.0674918626982105 1
-0.115301482206687 1
0.0144884511559595 1
0.0661544957017683 1
0.205398843955854 1
0.276952677636807 1
-0.460578494299389 1
0.402217811009543 1
-0.051569819926076 1
-0.299988087618853 1
0.22699370765806 1
0.435392585961315 1
-0.45961904599971 1
0.277560666558825 1
0.311154034823483 1
-0.0981445645842598 1
-0.525318214758417 1
0.444517547264938 1
-0.123414562737827 1
0.339723250655937 1
-0.210288307779353 1
-0.304085821658346 1
-0.410809514991935 1
0.181411156145316 1
0.782276117678351 0
-0.224097601004613 1
-0.537502727367695 1
-0.193419647459273 1
0.00081809653974492 1
-0.91077905830952 0
0.387736348201271 1
-0.163436375117243 1
0.270933526631307 1
0.513670915045484 1
0.0979110764051691 1
-0.231847110386535 1
0.138620857693156 1
0.0366406544823771 1
-0.143715302670204 1
0.176858533199468 1
-0.18286816803773 1
-0.0649349973155488 1
0.193790188019614 1
0.483503937754851 1
0.23243077422118 1
0.11273375633142 1
-0.175182107460529 1
0.260248689792709 1
0.228224962622582 1
0.240583632045672 1
-0.115883231136554 1
-0.204924188885819 1
0.0812355343457731 1
-0.138071522409092 1
0.309284179200255 1
0.514065359384852 1
-0.132503580798349 1
-0.330650075979705 1
-0.163361450431019 1
0.678970993292021 1
-0.298103583140866 1
0.30178105785873 1
-0.468959440826329 1
0.0482785918502173 1
-0.181050611390319 1
0.122200384888929 1
-0.0436124873909528 1
0.0646783411396333 1
0.222323704274939 1
-0.369989285104497 1
-0.80809682781756 1
0.0446251235183439 1
-0.186957406852098 1
-0.106837904138454 1
-0.319505069107477 1
0.0767561911605383 1
0.0499691429482468 1
-0.181162994413922 1
0.190834740899127 1
0.722059832871524 1
-0.20841409026732 1
0.504641454967904 1
0.127325035762845 1
-0.746148758707622 1
-0.211009906638819 1
0.0937508007702423 1
-0.249865674480388 1
0.0997763186444164 1
-0.556038777406536 1
0.171998942071593 1
0.999004933089076 0
0.114622784304414 1
-0.199889146522496 1
-0.0235409079469237 1
0.159382003887251 1
-0.504836531902983 1
-0.506286490274718 1
0.27941824653813 1
0.0188316177260485 1
-0.0837999775776023 1
0.865329630636383 0
0.137696249851022 1
0.23542765125188 1
0.0792011047632071 1
0.0564229308813095 1
0.138934977667015 1
0.596719934705805 1
-0.0533173602923468 1
0.0549516630051911 1
0.11582620297588 1
0.0986108825917883 1
-0.254580592526106 1
-0.0807134777186662 1
-0.219490681367335 1
0.423192471676965 1
0.188976502323214 1
-0.0868418424902292 1
0.144999041412187 1
-0.899060612716148 0
0.739077642783129 1
-0.418024649803727 1
0.0453317186535648 1
-0.474250676237102 1
0.207738276873572 1
-0.30445960743927 1
-1.18080296554043 0
-0.0922713923176609 1
0.527985412950277 1
-0.539621502668208 1
0.0389362418876229 1
0.283431625426932 1
0.355853462311042 1
-0.0731899370300126 1
0.477297114104101 1
-0.0990050873394198 1
-0.159557475939576 1
0.382990411997462 1
0.362147112861516 1
0.470841042737409 1
-0.0249059205140581 1
-0.288502267081613 1
-0.244563349082544 1
0.344279143423145 1
0.300303359868837 1
-0.421867747337824 1
-0.342154676805523 1
0.254950862186272 1
0.10006431227499 1
-0.00491132655071871 1
0.0451904120757787 1
-0.428065851339887 1
0.156833223588333 1
-0.0907615780057282 1
-0.367588289427992 1
-0.833262068812997 0
0.0995911065550603 1
1.33790619851486 0
0.0182478082887487 1
0.213688729435726 1
0.427764411978486 1
0.895274295982781 0
-0.252365692875291 1
0.129858462281352 1
0.434236431959952 1
-0.109195600043231 1
-0.460952393447933 1
0.339146402578396 1
0.510069018038699 1
0.112206252141156 1
0.226941082494721 1
0.167188509390996 1
0.548118636014783 1
-0.485266515514408 1
0.148478267559371 1
-0.11866094088064 1
-0.18396999526987 1
0.26496890702348 1
0.16543794745676 1
0.16404316989339 1
0.306572684716153 1
0.0100431803200851 1
-0.442693136200342 1
-0.232045043142913 1
0.485107729965401 1
0.0463107709929945 1
-0.280488987048906 1
-0.129162864908615 1
-0.120344211372837 1
0.285510184554123 1
-0.0690341758903777 1
0.550536991091202 1
-0.0441796786159965 1
0.642791219016748 1
-0.320952665997897 1
0.141221458740897 1
-0.336733651699044 1
0.133582114374687 1
-0.232426322035658 1
-0.139374788553912 1
0.154898539987205 1
-0.490142087097058 1
-0.323056897337117 1
-0.115071886536565 1
0.597552630542568 1
0.0677135425736583 1
0.177414615789992 1
0.0448640558112641 1
0.0490031541316153 1
-0.0201902273484835 1
-0.0817003032066139 1
0.0977426940583508 1
-0.388241194126097 1
-0.196478720171774 1
-0.23907948701026 1
0.184398209596928 1
-0.0617074641541259 1
0.109166530471824 1
-0.0748171567651472 1
-0.100827679302965 1
-0.129664556841349 1
0.190898695268774 1
-0.165516773012296 1
0.661730482337607 1
0.504655023583346 1
0.656742061215938 1
0.0238714333725199 1
-0.253713976962915 1
-0.292308648636959 1
0.0514070310089928 1
-0.0383213651266962 1
0.150582398561684 1
-0.270168526908888 1
0.32500713353104 1
0.345865333889824 1
0.338422192013162 1
-0.344440275844295 1
-0.228885465048596 1
-0.394526877633837 1
-0.219310150159178 1
0.378892052121201 1
-0.455486725500112 1
-0.608630582597581 1
0.0748813775234723 1
0.118081179602185 1
-0.00576155290916447 1
0.0913450519652804 1
0.202588230756265 1
-0.154244773176818 1
0.392650912962849 1
0.292845808715004 1
-0.0522560211903844 1
0.377400055655273 1
-0.351503975131972 1
-0.276214149134769 1
-0.203907202447639 1
-0.422823554738172 1
-0.291899365144134 1
0.143749305199474 1
-0.0835477444584515 1
0.359348799695522 1
-0.168211409793535 1
-0.461522398802134 1
0.0888677255975715 1
-0.0542299060109786 1
-0.114382307111489 1
-0.450177489877639 1
0.328484367558094 1
0.0722965622938304 1
0.097846442966802 1
-0.236774525942068 1
-0.120391649069121 1
0.462125252198248 1
-0.192653798022371 1
0.411898060033748 1
-0.300248543096933 1
-0.292843464401306 1
-0.485278391295449 1
-0.371940321136271 1
-0.248501078806205 1
-0.149236065482223 1
0.111415846234847 1
0.273561959075402 1
-0.253873116174991 1
-0.11708974189377 1
-0.248183759326043 1
-0.109527061499674 1
-0.247351652862851 1
0.594913615054076 1
0.109800593287671 1
0.342337022993717 1
0.340713638337283 1
0.153621709956839 1
-0.427769898153323 1
0.188545077330929 1
-0.619538263020189 1
0.383866376953929 1
-0.235638424433301 1
-0.0527385687381744 1
0.274690411368073 1
0.0293219474992132 1
-0.0969695047504552 1
-0.663578140054966 1
-0.219584500371401 1
-0.237279647862409 1
-0.070868644968264 1
0.0504269998777705 1
0.195155478927263 1
0.0228342012907567 1
-0.07571480141829 1
-0.168397370265201 1
0.384209139024203 1
0.282747780225216 1
0.266713739566541 1
0.152958940012761 1
0.192845820921888 1
0.00475530986594649 1
-0.0485371194446446 1
0.472523343849095 1
0.470914254157335 1
-0.538644700980097 1
-0.0791468557665347 1
-0.179509904399247 1
-0.0265976372726257 1
0.0676902876000503 1
-0.0569376079075662 1
-0.00663200660745304 1
-0.306948479255128 1
-0.442267207336901 1
0.14564268293595 1
0.126267195702826 1
-0.0779328955199859 1
0.184947341002502 1
0.642200430352247 1
0.0812212341692521 1
0.37806581083791 1
-0.551804121618072 1
0.106898767087383 1
0.235807594408276 1
-0.367381943301815 1
0.0548721781325286 1
-0.146172694173294 1
0.403543770736345 1
0.443612737764789 1
0.632909335834312 1
-0.435778659292581 1
0.718011559543713 0
0.185610648225476 1
0.58901096366436 1
0.637182565843668 1
0.10014313614207 1
0.032531778625594 1
-0.560714579885135 1
-0.685541204245068 1
0.207196109361528 1
0.178791982323991 1
-0.0291398043469892 1
-0.616851602258682 1
0.275949533981 1
-0.168675377493968 1
0.118450877414529 1
-0.304341487480657 1
-0.298476358163197 1
-0.2020727437536 1
0.564795627282241 1
0.453676435444182 1
-0.244672691856904 1
-0.240176888392993 1
0.150242658021982 1
-0.162565309768385 1
0.379058941566387 1
0.575418813095669 1
-0.239035865527944 1
-0.424212292248716 1
-0.10178652516352 1
0.174572019135296 1
-0.528818603928952 1
0.2581887451039 1
-0.114727279147102 1
0.190708359595877 1
0.334173983718433 1
-0.767625714737254 0
-0.32357304451816 1
-0.5801551643783 1
0.215156062516149 1
-0.0560605525177329 1
0.195182967941645 1
0.126676360131888 1
-0.00955288103626903 1
-0.283591851546567 1
0.134349085745298 1
-0.446692067362617 1
-0.133344512821849 1
-0.245518488124163 1
0.249055041832135 1
0.295830496042614 1
0.364361676152338 1
0.330072720527819 1
-0.250919327826926 1
-0.259699744320337 1
-0.013645679468394 1
0.210403723425918 1
0.0639810266927111 1
0.0423732961205113 1
-0.976110050260807 0
0.373857004362606 1
-0.516309806948099 1
-0.310480343245604 1
0.234200652961046 1
-0.0241773344153143 1
-0.422915716602122 1
0.00973371457315736 1
-0.0804776421914684 1
-0.278986931406572 1
0.34351388923463 1
0.722854716844218 1
0.0519558081609592 1
-0.0687280471678684 1
0.0808766247680221 1
0.275694107017167 1
-0.470365409325461 1
-0.136962657692573 1
0.220516149551058 1
-0.741574857963269 0
0.135134431496854 1
-0.185632264361292 1
0.163083840276542 1
-0.431627512667775 1
-0.406700882825446 1
-0.849070995271274 0
-0.469730316973785 1
-0.377860058686807 1
-0.179833989573712 1
-0.240513386831811 1
0.476686099151419 1
0.248246384580703 1
0.00454147611464559 1
-0.0330433153432628 1
-0.28059389275509 1
0.0900687189015645 1
-0.678019773172915 1
0.254144304810445 1
0.645994024307781 1
0.60280891863798 1
0.418859148409291 1
-0.815150775148556 0
-0.268733835790112 1
0.016542329968534 1
0.312983975699913 1
-0.0796139822604368 1
0.0683791773866686 1
0.592455525055539 1
0.173103863054559 1
0.176894985474831 1
-0.328967021819664 1
-0.0312558937474124 1
0.342367431413543 1
0.229742815634564 1
-0.532537966466617 1
0.111525476723316 1
0.206352457294773 1
0.367160650567367 1
0.212735730497317 1
-0.246265186962482 1
-0.128462263159117 1
-0.645848653784012 1
0.0189774603309661 1
0.152464753527104 1
0.128998377880619 1
0.861843998802509 0
-0.5092715085379 1
-0.155569128907451 1
0.130163760027461 1
0.136473560420406 1
-0.171343030226181 1
0.695930343446338 1
0.213921427933939 1
-0.0125218603792071 1
-0.311748707396082 1
-0.0836514116889685 1
0.2521979740005 1
-0.258189880760591 1
0.311386081793197 1
-0.120412982193256 1
-0.0404440321010645 1
-0.0735793850815754 1
-0.798744254942562 0
-0.567276761751065 1
-0.264339391975004 1
0.802278123562373 0
-0.338988935848111 1
0.0923585257608509 1
0.410882194877558 1
0.294485481407254 1
-0.288395247485707 1
-0.241596593941271 1
-0.230799082306935 1
-0.213873499635304 1
-0.307267057895973 1
0.24743923270516 1
-0.34806559020118 1
-0.277560730399992 1
-0.0800543283262869 1
0.648356841490883 1
0.235438112774341 1
0.538639034025341 1
0.297412625425974 1
0.254621016642137 1
-0.0908884128435 1
-0.0263790787455173 1
0.589394325311253 1
0.102499562194685 1
-0.144380107238909 1
0.252907795319665 1
-0.555433334406134 1
0.144746346399406 1
-0.379982129960098 1
0.702982826581064 1
0.105317002767171 1
-0.190674456828907 1
-0.0782438006785408 1
0.903265511043021 0
-0.384193424360802 1
0.400524877799461 1
0.667129977179759 1
0.488552032026157 1
-0.0156319171070775 1
-0.489884959455923 1
-0.287902324614621 1
0.219373591537871 1
-0.968174702502705 0
0.0193407635132067 1
0.370233064275034 1
0.0166919023807546 1
0.160102255548302 1
0.00835186890083589 1
-0.310397805639426 1
0.807750250886472 0
0.49409963342428 1
0.116812677395221 1
-0.0223039859057278 1
-0.934291689593006 0
-0.163502031088855 1
0.335298744496614 1
-0.304485489901022 1
-0.215813238246924 1
0.651122833980049 1
-0.0582729346518172 1
-0.1356373655766 1
0.608785513926286 1
-0.206931624804303 1
0.203901930382882 1
-0.387296878937574 1
-0.160973644037368 1
-0.333325385765483 1
0.0139543470787867 1
-0.378292997390279 1
-0.00952176704751787 1
0.302962999341023 1
-0.217803518811745 1
0.13872127057121 1
0.521136832470546 1
-0.0676633108521705 1
-0.620936172496468 1
-0.221151941257318 1
0.0530122855751813 1
-0.364551605664546 1
-0.164357468036744 1
-0.496334722560803 1
0.342543988957289 1
0.282950969676422 1
0.317488285971539 1
0.243029543155911 1
0.500545725141649 1
0.261555553452959 1
0.172575775691262 1
-0.384339621429399 1
-0.0184838838225428 1
-0.167169104268546 1
0.0522445853458941 1
-0.194281519256788 1
-0.401090941758604 1
0.0976083838966961 1
0.0750445931281177 1
-0.416754470367966 1
0.267920460374205 1
0.237556876779407 1
0.0400575526313625 1
0.21036820053908 1
-0.321629591703691 1
0.126327787565258 1
0.155868512613791 1
0.157122874168288 1
-0.30580222885657 1
-0.01408416802039 1
0.171468258673249 1
-0.0571001417361484 1
0.275554817335104 1
0.351421383821755 1
0.272990153462969 1
-0.0182554087123852 1
0.116331031949287 1
-0.439614666196737 1
0.144686547640818 1
0.0740468058851991 1
0.0245272387731677 1
0.0629726136397314 1
0.0734266763261193 1
0.228557437301066 1
0.1679503107048 1
-0.350653379260603 1
-0.446782114247077 1
0.0444353011922913 1
-0.590735577993323 1
-0.342451513386894 1
0.627948680464821 1
0.0200757648320838 1
-0.061526119342723 1
-0.212330606862622 1
0.658168649017015 1
-0.0419012404748837 1
-0.510270987105142 1
-0.162211845692484 1
0.334611919465277 1
0.113501890780215 1
0.044787277993358 1
-0.533935810319937 1
0.255055885896969 1
-0.301473690698377 1
-0.0403456056580775 1
0.213912845101883 1
0.322310332978201 1
-0.386619080011656 1
-0.553474312117129 1
0.291464882033034 1
0.00181753359463688 1
0.079576631406619 1
-0.288786132313233 1
-0.0611848979636534 1
0.819038391626574 0
0.152745485746845 1
0.466476996402949 1
-0.0620967938682433 1
-0.181094589972627 1
0.139765789202326 1
0.229650606823833 1
-0.604568036013472 1
-0.300415268982474 1
0.711656314656074 1
-0.11444548338727 1
-0.129103110072409 1
-0.0832128812243155 1
-0.114625416013212 1
0.0240138219026801 1
0.360889700203113 1
0.122233893202265 1
0.429645385192897 1
-0.332060819117731 1
-0.302941922678648 1
0.417087304448612 1
-0.167882157390583 1
0.592333506502645 1
-0.202801560714519 1
0.00870651344097939 1
-0.399083015593567 1
-0.0633529888281061 1
-0.638304838597001 1
0.094503765612969 1
-0.672169854705394 1
-0.0561832442690271 1
0.0782605073537483 1
-0.116612424993854 1
0.397033371227277 1
0.0108418543291867 1
0.0357922135945579 1
0.103695597845693 1
-0.231965432357823 1
0.493909035242704 1
0.0385019973672633 1
0.461891320104811 1
-0.189958214094068 1
-0.350362767425057 1
-0.512099141693753 1
0.182179980926859 1
-0.311437550691939 1
0.231303335002129 1
-0.0785358920731979 1
-0.0359382187415844 1
0.65869395732785 1
0.563821286823852 1
-0.103145630888914 1
0.0707637793844437 1
1.23630761758519 0
0.120963423382339 1
-0.167755762763539 1
0.311687159908761 1
0.298083448121434 1
0.444927572758567 1
0.514200101270754 1
-0.0990491761669175 1
-0.518461585895425 1
0.611722908879627 1
0.529190556272568 1
0.649261832148358 1
-0.0771246945666707 1
0.121370008388975 1
0.556474106215644 1
0.100142971036486 1
0.17164011395601 1
0.666702556604995 1
-0.167691512073312 1
-0.237697555118139 1
-0.187465894774027 1
0.043880471224671 1
-0.0891659399589019 1
-0.656431804132952 1
-0.267016349808884 1
0.335773002130983 1
-0.0190638590103621 1
0.00325343215231888 1
-0.0474200780239856 1
-0.153727390033535 1
-0.27091881034851 1
0.234436554152092 1
0.208078406737273 1
0.19750078977743 1
0.456734452344806 1
0.35670989292327 1
0.0735364557265942 1
-0.497496799046315 1
0.934201273698842 0
0.577580240380439 1
-0.0739114079860964 1
0.311189916353143 1
-0.0701311332080854 1
0.177746684335764 1
-0.375823702576535 1
-0.0508519145775911 1
0.317411451814298 1
-0.299807618244045 1
0.131978817013685 1
0.450967060953652 1
-0.0514129536681428 1
-0.0285005453472706 1
0.570378955549239 1
0.119919915088456 1
-0.13847360716602 1
0.808059303195032 1
-0.657367892043928 1
-0.146768430258021 1
0.134503509913708 1
0.135471840636231 1
0.455634343382729 1
0.0264801300148838 1
-0.177129808479999 1
-0.243463322887185 1
-0.248358220334201 1
-0.0363158588818919 1
0.173927697649657 1
-0.200804889600798 1
0.256252899278485 1
-0.400775105538058 1
-0.000464701434105888 1
0.114727373517788 1
-0.327445380211479 1
-0.143112768755739 1
0.493427635572628 1
0.414269182802726 1
0.0227081850121409 1
0.0106005930999851 1
-0.187280644112978 1
0.0414580633790767 1
-0.0165428231129159 1
0.393618257498957 1
0.0717618214378405 1
-0.505495805816651 1
-0.00380940690523 1
0.232471292519288 1
-0.619796671101936 1
0.250859872793331 1
-0.0437979329255947 1
0.239159764106953 1
-0.110412722882321 1
0.0200355721712283 1
-0.113092784134189 1
-0.317684833136146 1
-0.351333945573246 1
0.113450216581994 1
0.0105351376898546 1
0.502829201735029 1
0.187358409540111 1
0.190449728841883 1
-0.410770414410891 1
-0.0297278561610529 1
-0.0423133890718858 1
-0.138848351505214 1
-0.811444014162089 0
-0.141271249396058 1
-0.308471455618027 1
-0.0182990056616179 1
0.133446187516604 1
-0.205599054439899 1
0.579810635708773 1
-0.397419736345972 1
-0.0301601469418197 1
0.0245144195381482 1
-0.374996637450119 1
-0.134916148712629 1
0.290038193727428 1
-0.0246716242045374 1
-0.0294293707694913 1
0.428189289895512 1
-0.15892232433946 1
-0.0672639279854564 1
-0.682693181959507 0
-0.331829045020811 1
-0.214732564936053 1
-0.176294037348723 1
-0.00135681915476676 1
0.388072584280843 1
-0.357934095067001 1
-0.236384519808875 1
-0.45833559041922 1
0.00703691072622369 1
-0.0308673675867638 1
-0.00342885715900497 1
-0.49275560320845 1
-0.172826820129725 1
0.524926395347251 1
0.55278665337075 1
0.0798382213699285 1
0.338720624178965 1
-0.164955012682253 1
-0.11389138360223 1
-0.642206371754723 1
0.0439057461184472 1
0.179634676971443 1
0.143523910181354 1
0.433286010702973 1
0.152466692499999 1
-0.0667147575494038 1
-0.183658969332842 1
-0.0776320904519227 1
-0.486031522025798 1
-0.0208525280142605 1
0.163524411169407 1
-0.139687581212997 1
0.596323506754393 1
0.120317527547729 1
0.196604168389391 1
0.484133507779977 1
-0.00894883419160676 1
-0.0330629071602017 1
0.371603949605332 1
0.525274367739801 1
-0.438235217814102 1
0.0256304287791454 1
-0.412841641466525 1
0.0776457678720793 1
-0.216151702520741 1
-0.708339377246945 1
0.195503432418806 1
-0.340815957566159 1
-0.635012349813109 1
-0.214385733648536 1
0.363457091716776 1
0.0348279469758648 1
-0.35620709866031 1
0.0288346655899391 1
0.423186521620859 1
0.242823053647729 1
-0.172797985653398 1
0.62532337179056 1
-0.0228219789925064 1
-0.203084979956328 1
-0.00996473198271746 1
-0.584886927325197 1
-0.371297751892445 1
0.0782075391286316 1
-0.156065859945781 1
-0.0498464117954275 1
0.314633629605988 1
-0.34383103537648 1
0.0829611983156404 1
0.271779506575106 1
-0.118099622815702 1
0.0563494013343849 1
-0.0943873371722117 1
-0.535789132147698 1
-0.164674223171092 1
0.172549251122735 1
-0.079867617435824 1
-0.108033371581187 1
-0.269956790623577 1
-0.602643407151288 1
0.00358857703651179 1
-0.0960593343485357 1
0.467459443801726 1
0.661702386599674 1
0.408639588562091 1
-0.169948948719084 1
-0.170187727592061 1
-0.201078682219107 1
-0.574733621503698 1
0.442119524278984 1
0.432070162822999 1
-0.0660510344937937 1
-0.309192486958067 1
-0.253859086531201 1
-0.621723368172494 1
-0.168307191781504 1
0.0806610298944069 1
0.109675589052866 1
-0.434235199285836 1
-0.14162842280553 1
0.0860021979009918 1
0.214709447610844 1
-0.0413606915374247 1
0.361132930247849 1
-0.437308293341664 1
0.311411229695346 1
-0.244784176391615 1
0.252608619668464 1
0.244757736241207 1
-0.0811208541510454 1
-0.499102417041671 1
0.155619995668898 1
-0.402763162019121 1
-0.478649378151075 1
0.490686091493429 1
0.186561966615031 1
-1.02421754041192 0
-0.47729391839163 1
0.115502463007907 1
-0.60670031257164 1
0.114156592238701 1
-0.0132710858829867 1
-0.0516432672189347 1
0.185754633212075 1
-0.297484982496282 1
0.248682472416598 1
0.736407146209914 1
0.0545795946109757 1
-0.557309596280953 1
0.27467677556984 1
0.0546730903372132 1
0.546201840446951 1
-0.117057820946496 1
-0.0113395805759868 1
0.567320015591875 1
-0.363281244352746 1
0.244057516648902 1
0.604752585862119 1
0.33891424802541 1
-0.230480772585124 1
0.341850531855206 1
0.269014817293587 1
0.204648470873762 1
-0.0544930391154358 1
-0.175178052223695 1
0.442127058574803 1
-0.0273087339710247 1
-0.311805135027773 1
-0.351123661447626 1
-0.159388393059958 1
-0.0945287659024532 1
0.06715577585159 1
0.399323888854938 1
-0.0648830978047673 1
-0.0605005271628648 1
0.393882736498755 1
-0.19275615415932 1
0.430637369021459 1
0.477860815692681 1
-0.309038294541264 1
-0.130906647953996 1
0.186414322874609 1
0.530888390530285 1
-0.47889502836014 1
-0.238562859384224 1
0.0506564757566607 1
-0.0961383471505748 1
-0.0256327448540471 1
-0.0399286243594355 1
0.526153775196201 1
-0.262518291486228 1
0.169860440812377 1
0.0406866763206107 1
-0.278894292516166 1
-0.583044107195411 1
0.54886395809039 1
-0.185331923799809 1
-0.253487225576896 1
-0.40674512645012 1
-0.333746704952717 1
-0.216585165512538 1
-0.0767110503748476 1
0.323702070942157 1
-0.143006291558235 1
0.00680128149389382 1
0.387441953709005 1
0.354589748202871 1
0.532764200785643 1
-0.282769239767506 1
0.161931286815134 1
0.237905643992947 1
-0.909593378819357 0
-0.319256528094784 1
-0.177285733252204 1
-0.272527942480938 1
-0.180953040364452 1
-0.318558899043282 1
0.107491488311724 1
0.28020013618352 1
-0.0572147315279497 1
-0.00141272323997269 1
-0.283264872055627 1
-0.254280755202393 1
-0.0113333212468755 1
-0.690548181015783 1
-0.225981271674885 1
0.565837539574476 1
0.408498002454571 1
0.472259663658929 1
0.471370939233975 1
0.0585634501378369 1
-0.540970410262061 1
0.198555994460727 1
0.0358921237088806 1
-0.0425631341671474 1
0.0984185959149561 1
0.118625740157314 1
-0.0792300628665512 1
-0.0991890591933083 1
0.14442947455483 1
0.433415351354545 1
0.232901093730639 1
-0.0933532438865764 1
-0.0675239469941169 1
-0.786983791626739 0
-0.135383576979991 1
0.0169231436347813 1
-0.0680715650088883 1
-0.203068872325541 1
-0.0401393933650531 1
0.206990287478229 1
0.143235879445035 1
-0.107720585746288 1
-0.0552799131404157 1
-0.660213770037092 1
0.296864885731613 1
0.118184307797512 1
-0.163201484581929 1
-0.221321996225746 1
0.255684923315286 1
-0.0871682334924849 1
0.0489392568202713 1
0.277223403085264 1
-0.951558609857536 0
-0.119819380038895 1
0.448668714065821 1
0.122761873881565 1
0.19291923249631 1
-0.0830203771317933 1
0.488959614262684 1
-0.0095911075326521 1
-0.153861899204061 1
-0.145219043630053 1
0.252821396013499 1
-0.0608551900895015 1
0.358763784933276 1
0.0597953284496268 1
0.16429177428953 1
0.262758788409795 1
-0.0845453886620741 1
-0.0837211002475794 1
0.385649072849672 1
-0.102178649158711 1
-0.26299006123766 1
0.357076924163005 1
-0.178478751048888 1
0.0630444837441074 1
-0.1773238796463 1
-0.224621140285892 1
-0.240850180032998 1
-0.240398146208806 1
0.0408928012233124 1
-0.351567136594147 1
0.349907823256648 1
-0.472918604074791 1
0.1067817534001 1
-0.134101140338493 1
-0.128330922353477 1
0.667111230885357 0
0.108401621842744 1
0.0724262254573663 1
-0.620122359146374 1
-0.109950754041846 1
0.191822976619401 1
0.282969541935998 1
-0.134605461779034 1
-0.208301946929374 1
0.149893636489431 1
-0.478439196595266 1
0.120492803019645 1
-0.457045319859033 1
0.398456955608091 1
0.896383228249932 0
0.0918680001968143 1
-0.300647127058583 1
0.354321300182311 1
-0.144282315693758 1
-0.485120031213609 1
-0.0606395136428071 1
0.0669068834574526 1
0.501333119835798 1
0.204184551106176 1
-0.288124168474638 1
0.0287712467397116 1
0.13199089421655 1
-0.0548717883775007 1
0.498157398206293 1
0.825800458517117 0
-0.21855522007567 1
0.782119959845008 0
0.120483998983492 1
-0.345268936680404 1
0.258930022253239 1
0.585447760892516 1
0.288506699184074 1
0.0102562421498556 1
-0.309769214237032 1
-0.682933867927389 1
-0.0818101534760814 1
0.107434681913334 1
0.311417516081901 1
-0.285330033823737 1
0.28594814017851 1
0.195879085347296 1
-0.187825350727269 1
-0.161469962740322 1
0.0829416681511984 1
0.0358035882771681 1
-0.186363371984235 1
0.145286467510026 1
0.0132389083339928 1
-0.090341209853876 1
0.452790785789764 1
-0.0475648646073062 1
0.160412790312289 1
-0.395858762307574 1
-0.240857804265624 1
0.75393032869358 0
0.462772425047534 1
0.315400773600387 1
0.0266179590889241 1
-0.159522680437655 1
0.00566270354769546 1
0.0486746860318808 1
-0.0980643677519461 1
-0.171170101681963 1
-0.0492707865904229 1
-0.104150096435429 1
-0.172894536542787 1
-0.409643411598327 1
-0.575374318275877 1
0.276220385487093 1
0.0338130944739709 1
-0.103742144433936 1
0.212298119430229 1
0.158008561190225 1
-0.0633828291583536 1
0.0843847631711781 1
0.233979700914363 1
-0.483624596943845 1
-0.122240720928036 1
0.054255409823888 1
0.0321709380186183 1
-0.0586883920081207 1
0.190038113725225 1
0.337253429313747 1
0.167123584793494 1
0.264662275096771 1
-0.0936244593224722 1
0.00865854798655848 1
-0.663967026910571 1
0.711172514722386 1
-0.331134794304499 1
-0.280596475544201 1
-0.316060583212139 1
-0.0899841312598574 1
-0.208529168245682 1
-0.243073363554287 1
0.0843607565702954 1
0.0891335305543472 1
0.000524126079474647 1
-0.351562375244604 1
0.15707558125531 1
-0.42755690226555 1
-0.481933427015492 1
-0.209979203152933 1
-0.0212826367266328 1
0.0607160920701398 1
0.223886877407043 1
0.386167823770609 1
-0.151819065073628 1
-0.286371206037872 1
0.0229471970753571 1
0.0760417552493942 1
-0.287927881588791 1
-0.330639980300297 1
0.271344017425775 1
-0.441931341925748 1
0.00547264292114558 1
0.47077763395848 1
-0.25737757617845 1
-0.150718845461648 1
-0.460974957746487 1
-0.0833020806033241 1
0.500378347379366 1
-0.0134198090755244 1
-0.353778148952861 1
0.119100771290503 1
0.0770212416437673 1
0.0656930823792681 1
0.0307394612608684 1
0.262762760341084 1
-0.144201750025239 1
0.0529299972964733 1
-0.0989323298156218 1
0.114262880437174 1
-0.593624354737685 1
-0.144161274377629 1
0.316156120053223 1
-0.0521368945709946 1
0.297830227331496 1
0.0751936567069137 1
0.335669194083735 1
-0.414889479583706 1
0.000444427196202357 1
-0.635162541323839 1
-0.702328194087651 1
0.0919304171105386 1
0.215692904680848 1
-0.457552393821165 1
-0.266822920518089 1
-0.30832827956845 1
0.521714712351762 1
0.132958719987396 1
-0.0920017504703168 1
0.098758924926423 1
-0.3346840395115 1
-0.0893650230080091 1
0.10437256911028 1
-0.0811988469663208 1
-0.0730873913304532 1
0.280803849435932 1
-0.0720234456723742 1
0.358894915194237 1
0.882577856847141 0
0.33781810542044 1
0.0272043432697693 1
0.0510975896602266 1
0.0744041150109915 1
-0.0623481787668791 1
-0.515661432410886 1
-0.0550014655850985 1
-0.367907755846894 1
-0.43409102548903 1
-0.22641155957042 1
0.228211447095121 1
0.00750923949861605 1
-0.417961194177321 1
0.2329155550657 1
0.917009750992114 0
-0.475552747847123 1
-0.210913509476366 1
-0.0826789271823644 1
0.372354996580601 1
-0.266848320030629 1
0.827524662448538 1
0.0202680995272116 1
0.450996508780114 1
-0.423856864233038 1
-0.0013579785249013 1
0.913337124441963 0
-0.438469882345337 1
0.229498527203257 1
0.102132847003801 1
-0.466981133715278 1
-0.0834970234849223 1
0.00748774858209257 1
-0.656458015539345 1
0.253342884528387 1
0.0342441781621999 1
0.244870007916601 1
0.281308852278825 1
0.404453408135938 1
-0.721278135357557 1
-0.431688752099807 1
-0.180229286072551 1
-0.107574591169668 1
-0.0837859417419526 1
0.0984048091330307 1
0.455302351786927 1
0.165796414414272 1
0.278203098191085 1
0.746509438668409 1
-0.0869463227653588 1
0.0357867087929516 1
-0.154956773180585 1
-0.327002551649741 1
0.155576776499082 1
0.396353477423113 1
-0.109425836206292 1
-0.131610425263357 1
0.137674184774079 1
0.0914641025269031 1
-0.0899749130782597 1
-0.126912321293008 1
-0.32532061669032 1
-0.188245396911894 1
-0.0183643980872019 1
-0.076585602566977 1
0.660660177782668 1
0.152135899329078 1
-0.195524977185663 1
-0.334016955668076 1
0.565662977482085 1
-0.02566773798049 1
-0.0617189870380612 1
-0.183431696688381 1
0.233746530074886 1
-0.10870176838206 1
0.541154720686052 1
-0.63282684654684 1
0.214257962101667 1
-0.125390673137019 1
-0.169621699752686 1
0.299672885523997 1
0.486353730768238 1
0.249492116801576 1
0.705912255552895 1
0.410465452896606 1
0.889865299750953 0
0.0356907232525095 1
0.242622559816106 1
0.422613522900176 1
-0.564641151163378 1
0.055319581437607 1
-0.0690070399523888 1
-0.722702097427902 1
-0.0330795997997741 1
-0.143011212084555 1
0.0483589019950647 1
-0.149311834113159 1
-0.149901284172386 1
-0.155839662474884 1
0.0285314495938234 1
0.092951257811264 1
-0.669972777633968 1
-0.381873735699561 1
0.785037498077772 1
-0.202123333097919 1
-0.255225245488478 1
0.37392840322266 1
0.137852172707318 1
-0.613039126498071 1
0.136131430494142 1
-0.123664208502075 1
-0.363127427836136 1
0.239783907026441 1
0.348429683045396 1
-0.0874118631946282 1
-0.286934769655431 1
0.428602049373903 1
0.441351046232745 1
-0.116981305373276 1
-0.566418296663321 1
0.262401506495476 1
-0.49581527218821 1
-0.348216065691932 1
-0.000545674805639721 1
-0.504064766333587 1
-0.136710746645494 1
-0.660468905698697 1
-0.0690247513162706 1
-0.12350965858 1
-0.368385492463426 1
0.686389340743606 1
-0.41945651670311 1
-0.103077280335376 1
0.207747861719031 1
-0.698701143923226 1
0.13202998510483 1
0.136680608758406 1
0.167864322250345 1
0.0530934835999926 1
0.105337519678349 1
0.263637644181415 1
0.37445837942997 1
0.31759486934941 1
-0.281616406409692 1
-0.0821630702146982 1
-0.0568816497112165 1
-0.509227825071572 1
-0.566196908712668 1
-0.365138396708098 1
-0.0174723354555521 1
0.103367525184148 1
0.135678497197601 1
-0.344011280928854 1
-0.00273016125107337 1
0.21212098514352 1
0.621045381748292 1
-0.166873338136303 1
-0.252147853391044 1
-0.195768693325343 1
-0.423354576768888 1
0.11497076453919 1
-0.666284403677775 1
0.369067095581823 1
-0.189028038814285 1
0.390047684035384 1
-0.394078637230288 1
0.132019253373977 1
-0.24347983173275 1
-0.30467627222808 1
0.0371672039870196 1
0.0845949371031202 1
-0.204274049001501 1
-0.247478829730506 1
0.214396872926744 1
-0.155741922251101 1
0.343417615158139 1
0.191940386240099 1
-0.0235655714258536 1
-0.285186813377446 1
-0.517455053657264 1
-0.269302728816184 1
-0.343216719693036 1
0.212195659772049 1
0.469898778015828 1
-0.268469975776499 1
0.258190147171503 1
0.334323338064228 1
0.0309852853887359 1
0.237736901259066 1
0.157774174413435 1
0.155842184755277 1
0.281446568900077 1
-0.0428954653471514 1
-0.0424667046170018 1
-0.604666822668514 1
0.284811943082319 1
-0.365456619448791 1
-0.917041707688905 0
0.00527448037989539 1
0.367635080525756 1
-0.29075203219033 1
-0.32679784119223 1
-0.231055298884669 1
0.0786916115069313 1
0.290968842725269 1
-0.00722052542106791 1
-0.416072716542683 1
-0.0417853293325951 1
-0.553151651958369 1
0.297356213184451 1
-0.637021514813825 1
0.114680613711765 1
-0.0713351048343216 1
0.087381475656761 1
0.349644390304201 1
-0.455748512074122 1
-0.825164178698889 0
-0.268004608823747 1
0.322027682742355 1
0.157529395228344 1
0.191837584228906 1
-0.117260464722179 1
-0.448836432954913 1
-0.343051497547359 1
0.228136468966447 1
0.0532575300419226 1
-0.00184236647047174 1
-0.159953035070033 1
0.047244932387504 1
0.149524229534583 1
0.00972541682242418 1
0.392675845190363 1
-0.344008316908297 1
-0.417893054222896 1
-0.200153678080207 1
-0.306696616300266 1
-0.103248593683872 1
-0.552222656462903 1
-0.231074506405248 1
0.101344640075481 1
-0.170591809453295 1
-0.31708568430994 1
-0.680168281025984 1
0.134692671725427 1
0.199121593125048 1
0.308221486003007 1
-0.151545918284781 1
0.498652859169608 1
0.593397772008651 1
-0.824300075600705 0
-0.201755750054642 1
-0.364043777153017 1
-0.558350137761643 1
0.237563144420332 1
0.374840434795921 1
0.174117264850314 1
-0.387729690109613 1
0.275056510246987 1
-0.0539924523163905 1
0.0757881435686086 1
-0.0219454818723942 1
0.615768615348219 1
-0.140627195025856 1
0.0746693386714315 1
0.709991441955236 1
-0.454951608645095 1
0.432618671877978 1
0.571765242057775 1
-0.0264184550161679 1
-0.0835550193485617 1
0.168747512534418 1
0.40687036630152 1
-0.236998536480756 1
-0.180044501056624 1
0.032745625835504 1
-0.0867804042708565 1
0.202102123707552 1
0.106515020505724 1
0.152010759956339 1
0.14190566816228 1
-0.608087951926098 1
0.0662968370508226 1
0.500042308384162 1
-0.129077298275145 1
-0.280893573340375 1
-0.25043600440222 1
-0.406966462607833 1
-0.395616759330507 1
0.0563197464066625 1
-0.279739603433804 1
-0.0161939810857367 1
-0.029669969107616 1
0.462169635935417 1
-0.473619292019667 1
0.0604095850762267 1
0.673885547326363 1
-0.348301024993732 1
0.100761675729704 1
0.0187922741257513 1
-0.298393307339042 1
0.116189668224455 1
-0.327182201261442 1
0.174763598632803 1
-0.113626933262286 1
-0.173001897525847 1
-0.038528140013088 1
0.35793990738068 1
-0.155322122960114 1
-0.513387123172596 1
0.0497483825043715 1
-0.0371521320813857 1
0.112640893646978 1
0.0738181435772468 1
-0.0570787415712597 1
0.29519702492898 1
0.098442579266166 1
0.124135521296088 1
0.296191451258333 1
0.332013271466284 1
-0.0965329564768109 1
0.136033266051793 1
-0.0713477066331185 1
-0.501279457206873 1
-0.235428914635794 1
-0.308857308529623 1
-0.0739533458089768 1
0.00559650591571028 1
-0.359682078516072 1
0.348901173289545 1
0.221328852682053 1
-0.100077359466929 1
0.669456934378493 1
0.243496652621151 1
0.283731107717097 1
0.229563453042356 1
-0.161026990994679 1
0.236847831690287 1
-0.243018493297707 1
0.126335811922172 1
0.4376441817103 1
-0.18439390549354 1
-0.577600796436929 1
-0.673482714365573 1
-0.313321289728805 1
-0.170078851917717 1
-0.031933226795819 1
0.224267817723295 1
0.468230721681595 1
-0.851561746993687 0
-0.610224630203432 1
0.016917891981093 1
-0.196705523089126 1
0.0895723953191597 1
-0.802894938516303 1
-0.253821960054082 1
0.132624022548914 1
0.178384183833019 1
0.344072314628611 1
0.327093969033644 1
-0.0478812218477345 1
0.0328013244891644 1
0.331120468915028 1
0.187527342325706 1
0.463021071920972 1
0.116477617439867 1
0.486321005596982 1
-0.0572106851020545 1
-0.447724652522826 1
-0.706067830030812 1
0.239683533474685 1
0.55096888258314 1
-0.0816800177153702 1
-0.2094877076227 1
0.383081672008114 1
-0.30764955320914 1
-0.116859459158369 1
0.305535600798752 1
0.857381483587384 0
0.178772335510205 1
0.207727593257048 1
0.329640031972778 1
-0.489666100310551 1
0.449650104421756 1
0.0954464206322766 1
-0.13830431312864 1
0.178281335636434 1
-0.507423233544229 1
0.141229748292048 1
-0.336243778933991 1
-0.346259945160894 1
-0.179889637680345 1
0.0189732223134772 1
-0.288300590197373 1
-0.332028718169956 1
-0.0966132966813308 1
0.599265958768372 1
0.638657887727939 1
-0.0191392621632799 1
0.453714499236251 1
0.431223136168201 1
-0.359297509876557 1
-0.600499295771566 1
-0.0510695411300692 1
-0.363403786395195 1
-0.0764129210559894 1
-0.446944158183949 1
-0.222315724763778 1
0.167744546713505 1
-0.294543916339989 1
-0.0251088762092386 1
0.131548774349173 1
-0.030501592100863 1
0.155369028104567 1
0.850172312152081 0
-0.264932963841811 1
-0.268061729290733 1
-0.486939556577529 1
-0.408881984572369 1
-0.116960151693474 1
-0.411636702570632 1
-0.0804108224941047 1
0.00137323123488126 1
-0.0795150914441506 1
0.33745593855498 1
-0.153942890421755 1
-0.727259561794042 0
-0.746528459299738 1
0.324277473170344 1
0.379978975054895 1
0.254787518305573 1
-0.357088309226007 1
-0.543953783134912 1
0.00306424562868937 1
-0.0156094878549633 1
0.0727761195203974 1
0.143509691678973 1
-0.277804819513143 1
0.401342261016134 1
0.128487901957628 1
-0.267253320984877 1
-0.0825496618231199 1
0.309404886569576 1
0.26257186672425 1
-0.170983135057662 1
-0.149981820531977 1
0.434533327512089 1
-0.0465020711353011 1
0.160063328910385 1
0.483715173891193 1
0.325623849775871 1
0.687143398527624 1
0.324064374639621 1
-0.159157155361598 1
0.387166235921808 1
0.168935712703848 1
0.18192169016784 1
-0.435150457770953 1
-0.535443865842899 1
-0.476177661247518 1
0.423027678511441 1
-0.0932157211232592 1
0.42334647439923 1
0.215614451095359 1
-0.271747842234877 1
0.556117231538993 1
-0.265566814707141 1
-0.135401540150546 1
0.498170569289325 1
0.0571081705250246 1
-0.00252827107347964 1
0.216837135748166 1
0.0159399222601897 1
0.0131635158906633 1
-0.406768482695539 1
0.57390959938906 1
0.0753137112698037 1
-0.383919028325502 1
0.339967585901572 1
0.0623344535266068 1
0.602482632841085 1
0.111628819823499 1
-0.168125317830356 1
0.597446768201558 1
0.404686553448278 1
0.541027729677624 1
-0.0614412112976557 1
-0.0820460576364712 1
0.711658874808782 1
0.335774472736182 1
-0.070020701840572 1
0.268398490431539 1
-0.0308647586616528 1
0.464643478005598 1
-0.11926624699433 1
-0.682340326008333 1
-0.436039837507361 1
0.295667977155533 1
-0.0961757914836795 1
0.241167056010736 1
-0.0680884749069312 1
0.708929747945562 1
-0.209583619772348 1
-0.537568984020364 1
0.0753364895975746 1
-0.0194850398633501 1
-0.0725426927618905 1
0.471204460069473 1
0.125913536719044 1
-0.0196798964466917 1
0.374898256813333 1
0.119879763736428 1
-0.0198859195237722 1
-0.154785901350028 1
-0.107424206890935 1
0.291451312449805 1
-0.0458078097341548 1
0.0307155893304174 1
-0.156637714503505 1
-0.381112399175436 1
0.0595518111647464 1
-0.107165269847092 1
-0.182637807005951 1
-0.409536124403467 1
0.0911553299064455 1
-0.0804986551675654 1
-0.0299141982199775 1
0.00994462620093445 1
0.467970224685442 1
-0.162194431277741 1
0.323795719648396 1
-0.0954498977612942 1
0.384487946438285 1
0.386628563623909 1
0.432200007465405 1
-0.299366518722131 1
0.625579479331465 1
0.0395470301903624 1
-0.154179491925336 1
-0.0527293066674193 1
-0.183679052569948 1
0.0962018423428668 1
-0.138162527658933 1
-0.488579395821008 1
-0.437421081802216 1
-0.110698659861911 1
0.141029517424024 1
-0.383629425984423 1
-0.0678414252082561 1
0.545592528132398 1
-0.540149019320537 1
-0.0264821698640389 1
0.199004654510521 1
0.175794822042653 1
0.43775435349294 1
-0.193939467921232 1
-0.317065920246428 1
0.0597184328606243 1
0.0999444954520056 1
0.31153397172573 1
0.238620185247403 1
0.4450284562726 1
-0.120866816262675 1
0.176500895371385 1
-0.260066924541166 1
0.577473409829932 1
0.00576879449506768 1
0.780084228431931 0
0.417419151215067 1
-0.764002001704032 0
-0.0163542714850402 1
0.139237795978909 1
-0.177499761153803 1
-0.0895887458305148 1
-0.12266975866531 1
0.54094397022993 1
0.412801234327764 1
-0.22459891313425 1
0.113719099058623 1
-0.380035070661563 1
-0.0548895657263322 1
0.176888888615019 1
0.1613855669305 1
0.322014927585451 1
-0.210522918857453 1
0.152803625090849 1
-0.186468042947866 1
0.39011290614945 1
0.0841228040086802 1
-0.403546509108723 1
0.156329968095081 1
-0.202179298876547 1
0.0762421851081811 1
-0.151483689050607 1
-0.0861309324340634 1
0.195516373494115 1
0.241269042520555 1
0.294960425116383 1
-0.490312094537839 1
-0.0759627501873697 1
-0.409350318359411 1
-0.543525471498435 1
-0.260921606777254 1
-0.165426127978577 1
0.0614481497695798 1
0.626566554756595 1
-0.228581169466698 1
0.25563429123734 1
0.256378168548708 1
0.382799201967042 1
0.531867735437326 1
-0.227737019011042 1
0.0883184519522684 1
0.327576541968418 1
-0.50655327627329 1
-0.163332587202538 1
-0.282316040398031 1
0.269852451544149 1
-0.141495134702948 1
0.226568273677421 1
-0.484125985575625 1
0.0419795496351201 1
-0.419206690989943 1
-1.02185054108091 0
-0.167664368567477 1
-0.21622864088919 1
0.382893672349444 1
0.0549465800373408 1
0.0310260311452628 1
0.730681127671275 1
0.417267863228245 1
0.565172582710394 1
-0.455531372609797 1
0.250779275549484 1
0.426630645644736 1
0.089683966490153 1
-0.684395392077379 1
0.253609228359528 1
-0.341647613526216 1
0.323931650475611 1
0.145485861914848 1
0.42610954381789 1
0.515836976678997 1
0.522709544440623 1
0.0179203557240093 1
0.511584077131888 1
0.301057258042042 1
-0.291707129415888 1
-0.632917441017606 1
0.128805619243533 1
-0.113940408667289 1
0.235721625716313 1
0.00638668624692566 1
-0.326261569728691 1
0.241564966289607 1
-0.312223393985976 1
-0.365699952731237 1
0.0334275398159255 1
-0.316703100625862 1
-0.264282112252105 1
-0.187157503063004 1
-0.503487770899104 1
0.242335638761025 1
-0.107320364842427 1
-0.239477875688288 1
-0.154679594169677 1
0.264962565191775 1
0.250508927999189 1
0.244862954130697 1
-0.342990181948115 1
-0.540541516330875 1
0.637129553051269 1
-0.139732214798916 1
-0.180345711154758 1
0.0782409973762175 1
0.0880021468330217 1
0.201528209492325 1
-0.170476365819298 1
-0.189446825297631 1
-0.395669757652892 1
-0.199873982902549 1
-0.0399513396320147 1
-0.0888648422067109 1
-0.382317394049269 1
-0.0220306424176574 1
0.0289520610162466 1
0.118546084702092 1
-0.400667295017411 1
0.210965470807746 1
0.303557659348565 1
-0.0188757402471273 1
-0.0435003373305964 1
-0.0861730713106162 1
0.25463279902352 1
-0.374984200017601 1
0.756997622059971 0
0.704107827276036 1
-0.515738053504804 1
0.18412090098411 1
-0.854564985007449 0
-0.254947778567723 1
-0.0510827777867528 1
0.407824192245863 1
0.0672065012945451 1
0.602319672711996 1
-0.299619797720377 1
-0.043926482899176 1
-0.23401763598591 1
0.244473061497756 1
0.237273996575703 1
-0.14682303262863 1
0.145659605966764 1
0.0410442082520005 1
0.507994061361308 1
-0.62169700797131 1
-0.0131934017822806 1
0.555737528969994 1
0.137607224831135 1
0.514074260609823 1
0.466111143252355 1
-0.293571097423342 1
-0.412152823502672 1
-0.351327092539503 1
-0.176510547342962 1
-0.170458344813366 1
0.416375881388779 1
-0.31810446395037 1
0.00154477361184263 1
0.226597258824224 1
0.166201806892954 1
-0.0783855579962616 1
-0.013713381139294 1
0.549317577467153 1
0.517317780172064 1
0.0886773161037541 1
-0.0559479194175572 1
-0.281665395715993 1
-0.033123012804087 1
0.0420880362805497 1
0.248754421342344 1
-0.125125506174025 1
0.0984914139157385 1
0.182572560999504 1
0.0107692915131223 1
-0.0785476319372041 1
0.446303185513898 1
-0.679771920106685 1
-0.159658625939549 1
-0.808928710544146 0
0.549433393561617 1
0.134333597204657 1
-0.380560016632185 1
-0.0472648956139722 1
-0.235681304211622 1
0.16880645024651 1
-0.284067974081883 1
0.685594720108316 1
0.591729329325338 1
0.460980551725324 1
-0.173966312939287 1
-0.224038339424339 1
0.0515039406932371 1
-0.401202550612346 1
0.526935605385592 1
-0.240445434072327 1
-0.420412437723996 1
0.173454996463581 1
-0.659206263590314 1
-0.0428207642535053 1
0.0396264615837918 1
0.380370898916064 1
-0.0612810340098448 1
-0.211440073901693 1
0.498216052954303 1
0.379583699063563 1
0.156146898561414 1
0.258927352145227 1
-0.286675117439616 1
0.531065423163015 1
0.219281256961195 1
0.0856735131848652 1
0.266876014311762 1
-0.548487532213256 1
-0.619217375632615 1
0.414736346152605 1
-0.159907260865674 1
0.733232878672372 1
0.487390691817982 1
-0.169004212855232 1
0.577962530202628 1
0.501294843337346 1
-0.0365006249091775 1
0.265698888026519 1
-0.230596688793419 1
-0.345179889565064 1
-0.379250474471013 1
0.488843946560069 1
-0.524924117160735 1
-0.563909846866513 1
-0.272447023685814 1
-0.607816607836385 1
-0.0543059284725682 1
-0.144502070781633 1
-0.179708430817131 1
0.590426236889655 1
0.110730834270637 1
-0.22902309390296 1
-0.0342435534606552 1
0.0560457458054972 1
-0.305612788561452 1
-0.443837127657759 1
0.45477263244503 1
0.367967359556329 1
0.00269953686774443 1
-0.0570109642325174 1
0.624998300086016 1
0.322164622079151 1
-0.144507182342801 1
0.0694507999930069 1
0.0374560794414131 1
-0.225791803378326 1
-0.0344587435854627 1
0.268251447233364 1
-0.323147747230497 1
-0.408307158888586 1
-0.492072044799438 1
-0.110694310926062 1
0.188058516998361 1
-0.0912852283569296 1
-0.266994498802125 1
-0.127881896644511 1
0.409799011285097 1
-0.151218712270638 1
0.444169763417114 1
-0.117415109090724 1
0.0888717360120958 1
-0.202700005829372 1
-0.258643754475527 1
-0.663136580860632 1
-0.350198337707013 1
0.216607401871808 1
0.152869772451206 1
0.454066585996202 1
-0.358617449158965 1
-0.270944424382001 1
-0.799649925041513 0
0.693911215836814 1
0.150181386656206 1
-0.0468445711687986 1
0.382624111472641 1
0.270687781583668 1
-0.111380036315946 1
0.494440795065113 1
-0.0241229494970454 1
-0.632979089796607 1
-0.3150715602695 1
0.197146686862796 1
-0.308973159784673 1
0.238211590566807 1
-0.51408097972874 1
0.215760140610852 1
-0.151204284621283 1
-0.0908726615202037 1
0.0845096831533444 1
0.0813861268140922 1
-0.205600744617165 1
-0.311562547423775 1
0.0682813152642867 1
0.0259098124781345 1
0.266752045538728 1
-0.0237942815818877 1
0.425184985751433 1
-0.315650283721659 1
0.290668996272271 1
-0.296844214408342 1
-0.296303946674566 1
0.0462127654931825 1
0.0528149251931627 1
0.210061602377158 1
-0.654874974279468 1
0.349542475300497 1
0.0535498609157056 1
0.286438215654728 1
-0.0600664225680509 1
-0.817435333952388 1
0.591710597000819 1
-0.135294613884758 1
-0.209395890926852 1
0.0712020200474885 1
0.328630911296928 1
-0.0725734704928536 1
-0.18041878953238 1
-0.225431029698893 1
-0.0701409361435067 1
-0.164332728390887 1
-0.614387430352925 1
-0.00687032725629419 1
0.13033400944808 1
0.274440319402761 1
-0.240664442044018 1
0.193206177555312 1
0.458620104931623 1
0.0866659337322097 1
-0.220118408425 1
-0.257831449098468 1
0.154954712182984 1
0.0304933696313214 1
0.433106829607866 1
0.228894853645235 1
-0.585137301208012 1
-0.173980915668598 1
-0.188673135841397 1
0.129502189062036 1
-0.0611870494786976 1
-0.554448719087662 1
0.165323359394131 1
0.0667096033740604 1
0.631548829363006 1
-0.0297186477761928 1
0.0322595054619344 1
-0.106829851406393 1
-0.41630661145029 1
-0.00232180716215116 1
0.329625772325116 1
-0.350387542579522 1
-0.258515216842973 1
0.0443237342224089 1
-0.237051359335495 1
-0.025502793022788 1
0.0730739088765745 1
-0.353262229091264 1
-0.469792329794585 1
-0.249415000440743 1
0.0426437897294674 1
-0.512844944548087 1
0.0384648676352924 1
-0.508260424748532 1
0.170179981378391 1
-0.55050084485964 1
-0.329642390250822 1
0.159519213724486 1
0.33960530635077 1
-0.456926165859776 1
-0.0463427216532194 1
0.203900811958661 1
0.135221336977695 1
0.617023278133924 1
0.188318767102197 1
-0.0509814310449918 1
-0.0433113871525712 1
0.0168359010603621 1
0.434101231739768 1
0.279432944176424 1
0.17926531154737 1
0.0153214187265227 1
0.66058641635775 1
0.0552419467416523 1
0.724195310831878 1
-0.155552521285355 1
0.0795825296961266 1
-0.128679013280371 1
0.296182636595826 1
0.235481286695495 1
-0.12211574636464 1
0.449188024357803 1
-0.939713380202154 0
0.44935804543873 1
-0.0973255266755517 1
0.421137624331002 1
-0.557431070038683 1
0.0827291082296272 1
-0.213088690466204 1
0.112514065727106 1
-0.100520152158279 1
0.0207550285009091 1
0.651316132471033 1
0.451433129594202 1
-0.361558635500145 1
-0.299814024553586 1
-0.0605293844500482 1
0.333158067920901 1
-0.075840612792596 1
-0.297356625231866 1
-0.0260420953537035 1
0.0567381640058714 1
-0.135760256842907 1
-0.419701660265828 1
0.109217568323639 1
-0.157166992417281 1
-0.787575714281789 0
0.445074231797767 1
-0.0765507528409091 1
0.283409267137732 1
0.0165593430327745 1
0.116055859719213 1
0.204241800451134 1
-0.0797665330638475 1
0.0593624664494083 1
0.207494414872699 1
-0.223310012749867 1
-0.488044465522852 1
0.433079152249776 1
0.544426282783177 1
-0.284852331534314 1
-0.18634348496141 1
-0.104881373947883 1
-0.043950416632721 1
-0.666235439697197 1
-0.535230508848426 1
0.18098914111983 1
-0.0896718411169026 1
0.00737848505753725 1
0.382991208244607 1
-0.489931765224297 1
0.151913473934835 1
-0.0923347449504166 1
0.25812539671981 1
-0.394200633961185 1
-0.414115611557827 1
-0.41423764461167 1
-0.0607066591124242 1
-0.242982480333944 1
0.33480998657175 1
0.231243635011057 1
0.13965715514987 1
-0.53686834834761 1
0.439197945409661 1
0.648736561179221 1
-0.170074689254878 1
-0.24289298195532 1
-0.335855460182641 1
-0.0855093886351104 1
0.235687797136601 1
0.45204615348972 1
0.0924802180124 1
-0.433612616275414 1
0.429434749571354 1
-0.0104011368356961 1
-0.182163143701184 1
0.264547616845018 1
0.235458203051683 1
-0.844865994271091 0
0.441612121077756 1
0.667757324066356 1
0.519317007008707 1
0.0799133237800698 1
-0.131303988838782 1
-0.0306460185139412 1
0.303255020636953 1
-0.160741537750119 1
0.0323982942365792 1
-0.4248230699668 1
0.114499430054201 1
0.246338359585712 1
-0.466845365269466 1
-0.0961333931882358 1
-0.359003314305487 1
0.371038483067575 1
0.0112883492274957 1
-0.00173318466424593 1
-0.0304529013025319 1
0.0885519934895292 1
-0.396953336121412 1
-0.00317871624375457 1
-0.0400195464189073 1
-0.432989832761866 1
-0.188615718017338 1
0.277187583440305 1
0.139219183449364 1
-0.779738259523289 0
-0.507022600629167 1
-0.192863487342328 1
0.464190778103691 1
-0.128686704018612 1
0.0854937264905804 1
-0.463521020418863 1
0.133481923169476 1
-0.440759345400459 1
0.387719554464907 1
0.233739802109803 1
0.0837795075713559 1
0.050227479857058 1
0.177141119501681 1
-0.0583788977162408 1
0.106102223305445 1
-0.3088007677015 1
-0.232108903117357 1
-0.158520875967973 1
-0.137911682867029 1
-0.474526290336521 1
0.311971271403648 1
-0.421122733941235 1
0.473911321167617 1
-0.267639157628986 1
-0.127203577726192 1
-0.322865830204934 1
-0.328570662437204 1
0.478694410891974 1
0.0807121515222727 1
-0.149151213309988 1
-0.554598682613242 1
-0.0898907679976347 1
0.255964658703725 1
-0.187882638975311 1
-0.105524444883884 1
-0.012670909368682 1
0.134022486208223 1
0.294710886114241 1
-0.936995277851792 1
-0.13367862369833 1
0.0248406409214549 1
0.051245997741229 1
0.396206743361376 1
-0.528584039471178 1
0.0833658829435382 1
-0.01124341564109 1
0.146274547835762 1
0.482742427431474 1
-0.325929398621284 1
-0.304558411432562 1
0.321385867320488 1
-0.00362150504341729 1
0.0570933243377743 1
0.414635335158499 1
0.103862084052076 1
-0.441932449837601 1
0.318788133851851 1
-0.333816795478529 1
0.314731492320152 1
0.25742936308931 1
-0.122265036159958 1
-0.0682896950070964 1
-0.0155326987653088 1
0.031552934090268 1
-1.09064724166116 0
0.405663546247377 1
0.574516610996909 1
-0.062348628420389 1
-0.467093954697772 1
0.222998016932785 1
0.075896446420003 1
-0.111791361455442 1
0.121849946289406 1
-0.297088060462539 1
-0.122121839312252 1
0.786098632821076 1
-0.110583932579559 1
-0.484217394303765 1
-0.0909666918789251 1
0.23231068997519 1
0.157619569172416 1
-0.349802405290249 1
-0.132135568413953 1
-0.343710087144581 1
0.341701069923902 1
-0.265178876736165 1
-0.50416551027652 1
-0.331875516000026 1
0.408159018783232 1
0.0982950925593671 1
0.321378194258321 1
-0.0221881500208806 1
-0.070738435511289 1
0.31371981759955 1
0.062556738787999 1
0.392472156106772 1
-0.0509925408782416 1
0.177217386151638 1
0.0226561520231289 1
-0.351490101523591 1
-0.226302338018183 1
-0.215329938325427 1
0.131748885893181 1
-0.0734984741990087 1
-0.0423296635083889 1
0.111349250692763 1
-0.313993139817786 1
-0.637769536238713 1
-0.0499614160592769 1
0.00638728518818019 1
0.245814054148785 1
0.0593712525980365 1
0.277091584765146 1
0.255392837577029 1
0.103753721291383 1
0.402937405277618 1
-0.216069537493806 1
0.533387353931073 1
0.0925937922895575 1
-0.617634866079155 1
-0.527050155535475 1
-0.50412012620213 1
-0.18945831357018 1
0.0130408964024548 1
0.0536666908983753 1
-0.108786293664746 1
0.254797799332585 1
0.259651943186993 1
0.700243338692935 1
-0.201980949010293 1
0.528926776002453 1
-0.342916731016878 1
0.517849543787717 1
0.273190734171281 1
0.153321011073059 1
-0.32059439292997 1
-0.0661060711208831 1
0.266415933514807 1
-0.337694380734482 1
-0.399677229364894 1
0.216079672822875 1
0.00981214832689932 1
0.491111231963516 1
0.590014868453934 1
0.307197703350126 1
-0.0949072617764492 1
0.436122837168795 1
0.342267617497258 1
-0.63379016817374 1
-0.624059791268932 1
0.407255471854752 1
-0.305295847199601 1
-0.101957019436107 1
0.734251990191222 1
0.19300218694357 1
-0.216576986132643 1
-0.0458041530278743 1
0.0892977175574477 1
-0.351078693532382 1
-0.237529487169166 1
-0.013984349295742 1
0.491807012439921 1
-0.0648840261217749 1
-0.10705504759796 1
-0.00373193967983232 1
0.288774646436382 1
-0.306236661421672 1
0.221030395493949 1
-0.1679104043962 1
0.0336101617525009 1
0.590632298744981 1
0.0716521880642866 1
-0.188054199126571 1
-0.0508737879434966 1
-0.554634132655972 1
-0.761400575860732 0
0.513353926990533 1
0.510675804324577 1
0.120241932437008 1
-0.342160620162398 1
-0.902500072665625 0
1.01972022203539 0
-0.163513241016914 1
-0.110794648219634 1
0.454137909942887 1
-0.00182091132099962 1
-0.131159039974604 1
0.0554831409844493 1
-0.717283387772855 1
0.263666690344477 1
0.128062848381788 1
0.185212870604467 1
-0.212291429725698 1
0.516734991942212 1
0.20902230597956 1
0.121280042888021 1
-0.24029714104384 1
0.292891198018102 1
-0.0624390887814531 1
-0.286826972344172 1
-0.249507080774578 1
0.587387477040579 1
0.522307467793781 1
0.195193199262207 1
0.363780882157558 1
-0.162755100905203 1
0.0029500990619576 1
-0.191483651678136 1
-0.15546167875193 1
-0.356370793386292 1
-0.168497448758893 1
-0.347649907569356 1
-0.188484233267575 1
0.44059492433968 1
0.619882427022046 1
-0.148540491740967 1
0.19349210927369 1
0.114554095474596 1
-0.673258481376989 1
-0.228152364692148 1
-0.174601989698029 1
0.359481673133839 1
-0.204982191667597 1
0.0272985464614234 1
0.486254319101691 1
-0.00153955507934304 1
-0.248181678445999 1
0.12033067519793 1
-0.0829379709045823 1
0.132142587625792 1
0.234171677262231 1
-0.42107066076086 1
0.430231253165029 1
-0.0794712495493959 1
0.580208076148407 1
-0.350049894041573 1
0.2118655806183 1
0.532730921544387 1
-0.213019473643818 1
-0.292198837987735 1
0.479547030100336 1
0.368140955175408 1
0.248148289612196 1
-0.234221740869917 1
0.23976876447229 1
0.0700950038341159 1
-0.605502521702393 1
0.334752747209922 1
0.359451335252202 1
0.017181098329997 1
0.0489021387755651 1
-0.0546591442433872 1
0.253281690386855 1
-0.114627721297481 1
0.0731544488896268 1
0.288815649762263 1
-0.328874006916964 1
0.174853015554222 1
-0.417890731854099 1
0.153611909134826 1
0.0672601017187986 1
0.325241860695089 1
-0.0585818351558781 1
0.249035530379912 1
0.535119924320521 1
0.230086884562993 1
0.558360362585256 1
0.424630180854278 1
0.672488694523381 1
-0.373846676494417 1
0.117499616815466 1
0.784950992212072 1
-0.414499358082815 1
-0.114496075237236 1
-0.147839797902697 1
0.100700330433584 1
-0.212128936503937 1
-0.335553680434442 1
-0.435998018136044 1
0.258548535779893 1
0.371345807968252 1
0.162711173257053 1
0.130607321954306 1
0.207591355421966 1
-0.12578465865122 1
-0.465317699665178 1
-0.0790412563280865 1
-0.409044045543772 1
0.194680258354272 1
0.494099403262064 1
-0.452083497784201 1
-0.145973066713324 1
0.222015191573679 1
0.220161121519753 1
-0.106525815251255 1
-0.0621566374474258 1
0.0412709694024376 1
-0.252430468956136 1
0.0228078686476196 1
0.383054718014225 1
0.0440043646862576 1
-0.1726615995957 1
0.810566722167781 0
0.540779689129502 1
-0.533542246087402 1
0.0834461486222361 1
-0.0325456252734541 1
-0.199095158770515 1
-0.0592408294079392 1
0.0638990988079957 1
0.704256820926307 1
0.153720425300242 1
-0.17378791036537 1
0.151913368624638 1
0.147609683647483 1
-0.665214461295306 1
-0.106270217509798 1
-0.161479881515644 1
-0.0635677702429974 1
0.142288001311348 1
-0.349743125117197 1
-0.204599928848914 1
-0.438803636067987 1
-0.121257933567893 1
-0.622952025579018 1
0.156334895663464 1
-0.357028447057467 1
-0.147181741994353 1
-0.356879889033524 1
0.102401417036505 1
-0.334291154930656 1
0.107227394659042 1
-0.329300758779177 1
0.161588162366202 1
-0.503695932516943 1
-0.202534898998715 1
-0.400106795015373 1
0.20951125610419 1
0.627595806226467 1
0.492108527274908 1
-0.357629845146758 1
-0.168981964526684 1
0.262331492771553 1
-0.428518223421634 1
0.00981659766995303 1
-0.381072671232753 1
-0.12920912359056 1
0.110694506318973 1
0.0601176534105774 1
0.39507240619503 1
0.519967791199161 1
-0.162838695795773 1
-0.222277346854862 1
-0.605410831732927 1
-0.539673673451486 1
-0.0384395987897952 1
0.0936153721270924 1
-0.0167828674763536 1
-0.0516294985595291 1
-0.016021792665944 1
-0.266761921104446 1
-0.106255651034508 1
-0.356677410489366 1
0.243042532460331 1
0.528809636135705 1
-0.0259078633654302 1
-0.179141610555126 1
-0.27324882696983 1
0.177390595411327 1
0.511787850647845 1
0.210106290176734 1
0.28324807794331 1
-0.287946788978795 1
0.114991326157583 1
0.0421384062921369 1
-0.207446058231522 1
0.037035281816133 1
0.247233878074855 1
-0.318628390875647 1
0.0444470440784918 1
-0.594493722417209 1
-0.749900592184308 0
-0.00228021175095293 1
-0.32754814782428 1
0.278522290180381 1
0.585528051642013 1
-0.113539145862555 1
-0.343649619197228 1
-0.147031281530237 1
-0.0302123324509936 1
0.308713166449793 1
-0.258033719901708 1
0.0426517668588251 1
0.304131120130722 1
-0.0993029915414344 1
0.858240055675261 0
0.0280575042709905 1
-0.0663237283496191 1
-0.59132560666118 1
0.0822949631414393 1
0.123921098427316 1
0.343950902013431 1
-0.252057746650692 1
0.725168311711103 0
-0.373657720294183 1
0.975011924678781 1
-0.392025216678901 1
0.0535560396724646 1
-0.306389004821823 1
0.276306535804317 1
0.703213593759115 1
-0.503536213768927 1
-0.402616971951328 1
0.433034114843387 1
-0.404611413382047 1
-1.09718413859182 0
0.209051917549192 1
-0.186277029882649 1
0.131244019073097 1
0.0654619689060961 1
-0.383376287965496 1
0.362718013178975 1
-0.11083657340053 1
0.174589416436005 1
-0.664477629405535 1
0.398013264712709 1
-0.271162731115903 1
-0.228433904782937 1
-0.870343563883706 0
-0.441239040859869 1
-0.0637347612630108 1
0.220474236518488 1
0.0889568926466444 1
-0.423874430152192 1
-0.655243816885911 1
0.00515046590808144 1
-0.111295145378588 1
0.0318096727187023 1
0.373294399556106 1
-0.264036828580469 1
0.407905674887551 1
-0.296636532164683 1
-0.329389579523714 1
0.436963219634621 1
0.200762207017965 1
0.13812643260268 1
-0.18713964316372 1
-0.0187034880868803 1
-0.253993423420258 1
-0.372865168149628 1
-0.479306553696163 1
0.400462469108854 1
-0.0849197307827331 1
-0.0198594929213574 1
-0.248755288559683 1
0.392834633616669 1
0.189714651198726 1
-0.295038488454394 1
0.516692037905998 1
0.100053416774275 1
0.00485997181885894 1
-0.979897651443361 0
0.178496326670238 1
-0.581791990827027 1
-0.567541789312233 1
0.098396767203678 1
0.520160227325614 1
-0.815017910921017 1
0.454326127093637 1
-0.0536943192529168 1
-0.0639105714526308 1
-0.997121458852001 0
-0.10113284402387 1
-0.605175107089634 1
0.341529766716194 1
-0.467408415380578 1
0.244166450914364 1
-0.0639894188732786 1
0.330484833394396 1
0.0604791897352857 1
-0.226030880875233 1
0.327396473045886 1
0.0901543904723726 1
-0.0691152812798794 1
0.101404875908194 1
0.105528489249103 1
0.00192246537120531 1
0.44322163419311 1
-0.686354676719833 1
-0.472515490465498 1
-0.0330052276701664 1
-0.132399344251238 1
-0.391638564888927 1
0.0515322841832233 1
0.417550729895554 1
-0.380928461841511 1
0.387062781384554 1
0.295881783641187 1
-0.0569457974234217 1
0.149308109341774 1
0.202090782110759 1
0.148841560061734 1
-0.161528209347089 1
0.237849417556278 1
-0.276312263045978 1
-0.366077724708882 1
0.475059666880321 1
0.550500072561501 1
-0.521255632941358 1
-0.587790477518024 1
0.0554109979186319 1
0.314910972967 1
-0.461710374271567 1
-0.406489828635923 1
-0.387305820176154 1
-1.04741141066428 0
0.366326451645921 1
0.640154508096055 1
0.209369128025031 1
-0.376488103700973 1
-0.274238429597516 1
-0.0131846486201186 1
-0.120166681648715 1
-0.0369917271844106 1
0.380367890960857 1
0.141073425363991 1
0.166160350555087 1
0.428104757960745 1
0.00567614717356133 1
0.133459480569713 1
0.433086683792492 1
-0.222608695950124 1
-0.219984505691611 1
0.26007251533569 1
-0.161513535941404 1
0.434742871461637 1
-0.108585860374233 1
0.349710664792749 1
-0.00351950823779905 1
-0.106313845248658 1
0.345954598790275 1
0.160952595816712 1
-0.00694194658793026 1
-0.234105202760334 1
0.000200812283759927 1
-0.175368445751359 1
0.338194995027559 1
-0.0105474856885718 1
-0.035421568034108 1
0.520738752549498 1
0.785821065858201 0
0.0735457976891238 1
0.279357820044207 1
-0.273508792184287 1
0.15073630979435 1
0.371216984797515 1
0.11629654160499 1
0.165754877427027 1
0.365434713654033 1
0.253359660992641 1
0.434665069264758 1
0.339417889273329 1
-0.0520812581259288 1
-0.115240507690205 1
0.201159133355154 1
-0.0134130736170117 1
-0.134751568765289 1
0.0810806513115745 1
0.0495214998339087 1
0.182459841171613 1
0.328423187278678 1
0.474586413732041 1
0.108301171839031 1
-0.0373389844652343 1
-0.0833606947613387 1
-0.098960322783859 1
-0.274142708239901 1
-0.286805556933155 1
-0.0299647151951907 1
-0.116456855088622 1
-0.429899297837802 1
-0.374715510251599 1
0.0184009168787754 1
-0.0726104516622786 1
0.0854341019047299 1
0.584057088938131 1
0.0672644296373234 1
-0.318537266450696 1
-0.319848797167156 1
0.017549249537959 1
0.157058577419411 1
-0.208663401752138 1
-0.0513201185780265 1
0.012689282737946 1
0.112765939202659 1
0.258047440406676 1
-0.29448369462879 1
0.210594706293631 1
0.538846903686023 1
0.272524422613111 1
0.185569842392783 1
-0.529720202749553 1
-0.551459616693746 1
0.162618571385615 1
-0.361403269728473 1
0.201896843713341 1
-0.09492085356385 1
0.123677808828661 1
0.0983163799953526 1
-0.848487309574163 0
-0.29280980136105 1
-0.537388432931714 1
-0.563337543326757 1
0.152597455450697 1
0.584216390002794 1
-0.213949626317366 1
0.40806091012777 1
-0.692530473698464 1
-0.142812485859976 1
0.261250402985347 1
-0.589761916819892 1
0.499006977017091 1
-0.0569155148864096 1
-0.323062466847278 1
0.340014364644279 1
0.223972401202901 1
0.280033813826776 1
0.406825368468572 1
0.16333896105498 1
-0.506383682642623 1
0.269422174416989 1
-0.0504919116998671 1
0.0148226780449903 1
-0.0295918031543072 1
0.0783283107114698 1
-0.357949484825375 1
-0.548178845891563 1
-0.214626658425038 1
0.485679844804953 1
0.289759632704176 1
-0.239058190480418 1
-0.191617416311184 1
-0.304322682344954 1
-0.313835489735746 1
0.297845308719388 1
-0.512084381635373 1
0.16735055697338 1
0.398971174952573 1
-0.0142369569533627 1
-0.280251987181086 1
-0.160607213965571 1
-0.0121572541772861 1
-0.227338737889816 1
0.0115305039039925 1
-0.392004201164678 1
-0.198894732626277 1
-0.1766585093089 1
-0.448631819458158 1
0.140915013867226 1
0.140325365069565 1
-0.132682064849054 1
0.348321395393379 1
-0.259321967244811 1
-0.404899418065655 1
-0.315458635721134 1
-0.715421468248063 1
0.075100766458697 1
-0.41299281451015 1
0.367421533415908 1
0.133877246338351 1
0.152307502519616 1
0.143418937812643 1
0.0326439984866426 1
0.545226527176134 1
-0.0236592482569441 1
-0.216036169982564 1
0.0253745036063238 1
0.126683930863582 1
0.0495084748419345 1
0.174229200295802 1
-0.0907871990894654 1
-0.084471454935089 1
-0.132312564134073 1
0.041267960690575 1
-0.550383607613073 1
-0.033603926529726 1
-0.0210892860392385 1
0.610377300106112 1
-0.203101392259623 1
0.632441297618053 1
0.25944408960891 1
-0.598093600786411 1
-0.287934571942195 1
0.332066915649007 1
-0.114226988506906 1
0.202295488318766 1
0.363849502294879 1
-0.161097349425812 1
0.151571059951545 1
-0.056433552738984 1
0.281510721362596 1
0.0845788286214 1
0.269728070623101 1
0.434650414148609 1
-0.369723303866279 1
0.040018228876858 1
0.20779474376452 1
-0.0190431089931971 1
-1.02764975129474 0
-0.171089577657031 1
0.0768148415243439 1
-0.414788917857546 1
0.0925104196521344 1
-0.132481724618903 1
-0.0859723406678518 1
0.17903921885787 1
-0.147199106962469 1
0.48665645385008 1
0.630428237454085 1
0.983653574451668 0
-0.398583667869167 1
0.327684562622642 1
0.283892694300413 1
0.602048326145039 1
0.668098449044576 1
0.0229373806683711 1
0.353641984003193 1
-0.136831953103959 1
0.442300341101341 1
0.533468982354716 1
0.19527634302831 1
0.275281246824048 1
0.645307480433693 1
-0.425055385635315 1
-0.250924584383123 1
0.180028143365139 1
0.283384785387677 1
0.414748853457501 1
0.394377472792577 1
0.471461569887545 1
-0.735439845026906 0
-0.677943770226726 1
0.307441610646245 1
0.10651432418709 1
-0.263083598581248 1
0.55889354950902 1
-0.311912960568371 1
-0.530983164095613 1
0.216458333271334 1
-0.0199982478480857 1
-0.350563222971897 1
0.305383655544885 1
0.267172629324755 1
0.0728161012301543 1
-0.393478864537492 1
0.153541819842216 1
0.136217687635469 1
0.258380047202877 1
-0.34679381805866 1
0.423493479397024 1
-0.235929790874029 1
0.378009487694231 1
-0.0329621945135531 1
0.704834079245301 1
0.216661527469058 1
0.171043418733201 1
0.038824157776953 1
-0.0620828791714455 1
-0.723534207574048 0
0.536377646147491 1
0.489640151634503 1
0.333746182974377 1
0.484817325824145 1
0.440667668173342 1
-0.102065083264546 1
0.0746162612238111 1
-0.271469742012802 1
-0.623453248888498 1
0.04351957348778 1
-0.080361726856753 1
-0.736874928877825 0
0.231040928210081 1
0.252193828999987 1
0.0264967519450782 1
0.0313406538424119 1
-0.670778722425166 1
-0.367451947256496 1
-0.494325744420466 1
0.148753288124729 1
-0.394978102445005 1
0.348547338180712 1
-0.0249885979610726 1
0.0840278181774751 1
0.171199884468995 1
-0.239102362168283 1
0.35842822726126 1
-0.184817748002924 1
0.369780997277851 1
0.123741746252121 1
0.527182069045693 1
0.242518350765486 1
0.510322652145229 1
-0.00264677426808457 1
0.122401971275029 1
-0.207826182104146 1
0.258067902401951 1
-0.334900723957437 1
-0.0324377451247805 1
0.32029118858165 1
-0.438635055057367 1
-0.137608207717851 1
-0.177276362942545 1
0.643250876158456 1
0.448722860364992 1
-0.339889423722214 1
-0.246607822586342 1
-0.260516491797048 1
-0.242226865264634 1
-0.113172655857797 1
-0.242808130379208 1
-0.658754852800091 1
-0.280836146331874 1
-0.219228841757429 1
-0.304309096199056 1
-0.216127980288429 1
-0.0659900965588146 1
0.228398680610546 1
0.159264787487571 1
0.222187925178103 1
0.0457138791734047 1
-0.192489904460289 1
-0.295662542546119 1
-1.06659129762456 0
0.480719828374311 1
0.0775961380730775 1
-0.112721160285572 1
0.328171974373112 1
0.151508772193614 1
-0.536295414924465 1
-0.0127228371223743 1
-0.237192396480731 1
0.232883825632695 1
0.292289882967791 1
0.168343145335709 1
-0.245919785705075 1
0.218942198951663 1
-0.0430298111781013 1
0.285263175330847 1
0.103628766414646 1
-0.0568345980213469 1
-0.0692779505592181 1
0.0214034742545158 1
-0.237922873983246 1
-0.158607812164075 1
-0.383615338484137 1
0.534358745731749 1
0.594791335185205 1
0.223041926909901 1
0.0648261386337896 1
-0.499894242314756 1
-0.125916036104804 1
0.260897102217483 1
-0.231580702019727 1
-0.00590458666323703 1
-0.2976337442696 1
-0.0104479107858055 1
-0.119098416383049 1
-0.328547255620004 1
-0.0942196065593085 1
-0.429865550673529 1
0.0302658266860483 1
-0.0694129336102283 1
0.118671237945231 1
0.451448616121972 1
0.0215308582042127 1
-0.32087586967761 1
0.297095728419023 1
-0.225124203746728 1
-0.285389531028047 1
-0.0997136036578046 1
-0.345734511400854 1
-0.443719625175395 1
0.264145691236797 1
0.138471270674828 1
-0.0891520130888076 1
-0.30631744931745 1
0.371612408547627 1
-0.750925086671458 1
1.2149010633527 0
-0.0800572949719603 1
-0.478727118752344 1
0.613675109676394 1
0.697352298609686 1
-0.0935908892889701 1
0.163729326625783 1
0.49651039314697 1
0.336623434579665 1
-0.197790206388883 1
0.534163668626167 1
0.108562809546634 1
-0.164555009206961 1
-0.751706775615324 1
0.115976902272971 1
0.438252190160942 1
0.379944680489908 1
0.0601800933057232 1
-0.458671473193355 1
0.0304419206028608 1
-0.090012645275874 1
0.169406708923167 1
0.380166453969199 1
0.302714649296991 1
0.960970312931717 0
0.231115618536933 1
-0.110129850740561 1
-0.284870024999906 1
0.392734283465644 1
-0.100118094049737 1
0.0692434420927339 1
-0.0822981742153699 1
0.252025770030022 1
-0.393927967936627 1
0.00924521773308078 1
-0.329183425075668 1
0.0620797331687484 1
0.173065808743916 1
-0.0476835304231119 1
0.137821906324904 1
0.298984967431773 1
-0.0452336455095731 1
-0.00180915869375995 1
0.0510398648983882 1
0.564797302762371 1
-0.772418577824322 1
-0.162056968270464 1
-0.250813776254748 1
0.306646252208173 1
-0.0670359996532901 1
-0.631194733627892 1
-0.435337087594165 1
-0.0489202418260932 1
-0.146762363352659 1
0.00116956267264258 1
-0.147919433305487 1
-0.0568245731636001 1
0.155564347899711 1
-0.154072127159045 1
-0.0696274707966737 1
-0.130629401398018 1
-0.434669304535079 1
-0.342867236113947 1
-0.126751319958595 1
-0.528439702302503 1
0.187262729742276 1
0.712247978048246 1
-0.0473475424046441 1
0.437644473464697 1
0.0912603295241661 1
-0.434695965882229 1
0.334534419354109 1
-0.0935909636806947 1
-0.279027291696552 1
-0.157785573335388 1
0.0175568989791923 1
0.195689575523107 1
0.0947660224339641 1
-0.383539666663025 1
-0.254369543884002 1
-0.0209388660295609 1
0.0332379802351208 1
-0.140535324788248 1
0.44094942334199 1
-0.400259323679895 1
-0.512459422116623 1
-0.471435820858441 1
-0.384384678578795 1
0.287647312899413 1
0.202178594921567 1
0.0171979816438116 1
0.0951825664782947 1
-0.0370928060095867 1
0.439196187857691 1
0.0852938886724858 1
-0.206125107510664 1
-0.469867407522222 1
0.236781145690148 1
-0.00559454400454186 1
0.548622430023421 1
-0.297736284721044 1
0.391590189495197 1
0.182045691042147 1
0.218182644255814 1
0.109005977167307 1
0.296512365204427 1
-0.0841458550341692 1
0.141508761882618 1
-0.463006025428056 1
-0.13376148036298 1
-0.00927224085491747 1
0.271151563359884 1
0.0282247365702896 1
0.706529520616957 1
-0.289386221744274 1
-0.428376895980271 1
-0.74391914116359 1
-0.0202618729460535 1
0.415124356228568 1
0.25551873542702 1
-0.217541902363484 1
-0.030678455582361 1
-0.0494923757588251 1
0.16079294738213 1
0.280436613629852 1
0.555779385400015 1
0.282729751880783 1
-0.317665996606566 1
-0.0330282031135467 1
0.408905671290425 1
0.232127947791593 1
-0.215389631736131 1
-0.558406460448105 1
0.875008048807595 0
-0.356660001567111 1
0.00313403609661581 1
0.20319431632064 1
0.229483515985124 1
0.0143722941153619 1
0.0837235198555443 1
-0.117149558550364 1
0.0198819742765625 1
0.0199261167242658 1
-0.0527952682679214 1
-0.0258453296959957 1
-0.250756821504567 1
0.650875665831057 1
0.343851136229052 1
-0.133389202865477 1
0.0625673831957264 1
-0.509156161462823 1
0.0667702174342941 1
0.0986699247406223 1
-0.696212743287467 1
-0.507462228572572 1
-0.0679047501826153 1
-0.300963977440753 1
-0.0494602008594051 1
-0.639853201755166 1
0.52484725446753 1
-0.0714565920405375 1
0.192598858497805 1
-0.0265739882772111 1
0.22996037375974 1
-0.204755097561078 1
-0.0552388057565877 1
-0.280842512540331 1
-0.344838372401315 1
0.0256563560245429 1
-0.105032669573849 1
-0.573778343608511 1
0.0100190776923734 1
-0.442446724830943 1
-0.89599847475636 0
0.0527159369727097 1
-0.565039258362398 1
-0.438808429654063 1
-0.0650272964397567 1
-0.308108355979955 1
0.669588003932047 1
-0.183468745196958 1
0.288332170814799 1
-0.446824059959391 1
-0.411227187815996 1
0.194288462796545 1
0.143625623197465 1
-0.123278468932841 1
0.143240368619498 1
-0.0267041722963398 1
0.16026810546027 1
0.306481686310132 1
0.166117865539925 1
-0.249736000061696 1
-0.473144162085095 1
-0.341284106459314 1
0.703672009339361 1
-0.0502350572098419 1
-0.0125330820403037 1
0.173753622468519 1
0.0455562827921038 1
0.0799313472475161 1
-0.0120010949357233 1
0.384048920209507 1
0.0787885349849144 1
-0.565436032640862 1
0.481201065976231 1
0.274661873342109 1
-0.201997811640113 1
0.424403241279427 1
0.373179617354677 1
-0.39729671412616 1
-0.193653803763884 1
-0.30819656975327 1
0.180615403662786 1
0.297499129440354 1
0.125893268449781 1
-0.483835652586249 1
0.923554402390755 0
0.233875562655574 1
0.128372053390174 1
0.310381668566579 1
-0.228056702636264 1
0.325142727658733 1
0.696994458836876 0
-0.356862886420191 1
-0.0769561358465502 1
0.506037244995901 1
0.240126350354594 1
0.302927436782141 1
0.0636243807860409 1
0.201315972239546 1
0.0658112698774537 1
-0.0823539130861393 1
-0.189822249700432 1
0.117695949479672 1
0.0268650578896594 1
-0.317494997101714 1
0.533033121512425 1
-0.173903224960942 1
0.149971209916415 1
0.233579188728577 1
-0.571705689040195 1
0.0134640648488445 1
0.0250812726890208 1
-0.166490578607747 1
0.19535541560649 1
0.0217901909573811 1
0.0263941069601552 1
-0.11640211658808 1
0.000662846499924031 1
0.806726734600131 0
-0.450627728593258 1
0.0666249977331678 1
0.600699343654683 1
0.129735539385164 1
-0.0242610644322991 1
-0.131992764985905 1
-0.795373205512223 0
-0.0628684847687683 1
-0.241903691393425 1
0.649123356806238 1
0.00729030138624601 1
-0.350940367789629 1
0.180977845145281 1
-0.271375823013306 1
-0.00345287985604355 1
0.459690497966057 1
-0.283438026537855 1
0.701088809544631 1
-0.334708217318862 1
0.380800088307665 1
-0.049254839591442 1
-0.226264430370666 1
0.0277063567983516 1
0.506445786764478 1
0.229713398181777 1
0.168414384007262 1
-0.0879250934858802 1
0.488739702003013 1
0.380761083153227 1
-0.0629913650514376 1
-0.392686383305688 1
0.220248712094477 1
-0.273091589851412 1
0.136029978565338 1
-0.659812799231871 1
-0.225794902653076 1
0.0533414438512694 1
-0.376668302401393 1
0.577712704724039 1
0.399120693414304 1
0.277808539591099 1
-0.0956961286791829 1
-0.597213375146413 1
-0.220651198857217 1
0.0747590480312279 1
0.316288128356491 1
0.277090323577594 1
-0.0163276780204451 1
-0.0725735589525492 1
0.273499418555225 1
-0.296865959652028 1
-0.0975938212683621 1
-0.399445344717053 1
-0.33222734822114 1
-0.256999872921144 1
0.115335935163263 1
0.0631505613147233 1
-0.277588695474859 1
0.32273181431568 1
-0.478501329635383 1
0.298623101844431 1
0.0868519248132216 1
0.0929187250838046 1
0.14496148705802 1
0.27634741286802 1
-0.0111106700053502 1
0.693751996474288 0
0.0467931146690631 1
-0.159299405661955 1
0.56740906057449 1
0.0335182586200502 1
-0.188091309604841 1
-0.468974429858206 1
0.00989386722693147 1
-0.24239736038922 1
0.24760109301737 1
0.258126679113864 1
0.209825194754721 1
0.385065936720234 1
0.389807516880232 1
-0.29889363030047 1
-0.0297162893976831 1
-0.0820168102259239 1
0.201585590578923 1
-0.11143118366939 1
-0.225141097746937 1
-0.561646704708426 1
-0.239218799995493 1
-0.463036677845756 1
0.515049568318031 1
-0.102178750785456 1
-0.247736761342687 1
-0.0181120292468765 1
-0.287643762986564 1
-0.32013597054676 1
-0.014099791983082 1
-0.729847789477024 0
-0.330223118756959 1
0.272591334004802 1
0.722491939537415 1
-0.532694260607939 1
-0.15563414401347 1
-0.263953657573932 1
-0.185589582713131 1
-0.456458694190234 1
-0.0492175375557915 1
-0.449551635539016 1
0.446607075717598 1
0.320511757064547 1
0.258996575920467 1
-0.284266618635691 1
-0.121683408023216 1
0.259362077566162 1
0.627583804935961 1
0.256202504663367 1
0.00662989518247518 1
-0.342180472056244 1
0.0906266464673182 1
0.356059914585112 1
-0.242152238156993 1
-0.147063885382343 1
-0.279856260324216 1
-0.777022154080453 1
-0.0717429632799595 1
0.00180772331719136 1
0.335045923143347 1
0.0587109676804492 1
-0.0676696956936699 1
0.268878719276207 1
0.257114936322292 1
-0.176633833391804 1
0.562187976019567 1
0.0241758344046874 1
0.149779878063809 1
-0.625057845284995 1
0.162620980762704 1
0.327364059195105 1
0.253992343713043 1
-0.117649997573543 1
0.904793238714487 0
0.762570979500443 0
0.123706242227553 1
0.164823511178913 1
-0.098705774851005 1
-0.135570675396687 1
-0.369807370182483 1
-0.100220234198516 1
-0.827551312206756 0
0.467227792075785 1
-0.0867771823824587 1
-0.563419904787041 1
-0.0886443324098319 1
0.117948375806257 1
0.300324255948949 1
-0.192707897539287 1
-0.062021045655055 1
-0.0696968541833366 1
-0.122840957230638 1
-0.0993363335032608 1
-0.712068159627508 1
-0.09437141461517 1
0.0302591562804395 1
-0.0218095192551749 1
-0.197130354123032 1
-0.548766457384915 1
-0.145162243988021 1
-0.209087002459353 1
-0.210650728334921 1
-0.31393083051799 1
0.124628092896807 1
-0.102836708707536 1
0.0499527187402986 1
0.860424846215574 0
0.287670531813046 1
0.392139780214221 1
-0.0600625692282036 1
0.0600732918939373 1
0.236640801839294 1
-0.697991566627754 1
0.166963307545285 1
-0.690386768409297 1
0.205192782331359 1
0.270769761488936 1
-0.381321807598706 1
0.102090537955717 1
-0.846349835501743 0
0.613339564366988 1
-0.38290345701519 1
-0.469228230809357 1
0.0455443154349988 1
-0.419475544017164 1
0.0559750514934415 1
0.390848986772957 1
0.344101289105599 1
0.180644079083852 1
-0.1443611699634 1
-0.421816616942251 1
0.0344113422787501 1
0.330530291770784 1
-0.253641794678825 1
-0.0028411263663207 1
0.596690965675147 1
0.0978447671423218 1
-0.274135242352086 1
0.210656589933898 1
-0.293610612222884 1
0.0810694235663423 1
-0.401811288365549 1
-0.264746441990789 1
-0.158535565048518 1
0.0245811701982648 1
0.200667591976894 1
0.160874494281539 1
0.418640670475593 1
0.17549345286284 1
0.597891293430168 1
0.22803047760274 1
0.341243329926528 1
0.16527384771241 1
0.296263081558536 1
-0.349338106444455 1
-0.307322536537447 1
-0.086124709368403 1
-0.394071367761984 1
0.674514105796981 1
-0.423828086673983 1
-0.129506073551961 1
-0.553033836741179 1
-0.25818100894561 1
-0.18608925960861 1
-0.45759504056429 1
-0.0598540316906546 1
0.0161895313882047 1
0.980966685509805 0
-0.256989978747703 1
0.0456190792342016 1
0.138335736326486 1
-0.185734999647151 1
-0.302190793801383 1
-0.325309679289035 1
-0.676311408915885 1
-0.29746071963006 1
-0.280603208451856 1
0.263153415877365 1
-0.0022260196673642 1
0.101271286265929 1
-0.637143839088072 1
0.034012089072842 1
0.388703769163428 1
-0.113489610037529 1
0.248053045459651 1
0.0536674893798912 1
-0.0555871870659309 1
-0.0301827534489254 1
0.392096770548936 1
0.189835566126433 1
-0.306770685164188 1
0.246948301171679 1
0.286655962500234 1
-0.144131834131593 1
-0.312076514178372 1
0.403251072663188 1
-0.65178508610832 1
-0.104481171878242 1
0.304598980909795 1
0.373680335772917 1
-0.135349360214438 1
-0.149074037130316 1
-0.153179471699791 1
-0.456190799151037 1
-0.0776253714106242 1
-0.0375973173957211 1
-0.0976805515877725 1
0.357801597857993 1
-0.727774587697644 1
-0.145399545706571 1
0.464764801351857 1
0.0559427286888248 1
-0.438977191292882 1
-0.223708108062869 1
-0.211148050794729 1
0.16599056141566 1
-0.26814414745118 1
-0.328191931340439 1
-0.0302355937774842 1
-0.288691673433311 1
0.100062611164578 1
0.0823645540662575 1
-0.14705485778606 1
0.0287246762499738 1
-0.481155311995424 1
-0.0949060150469054 1
0.142951902257893 1
-0.471085734006518 1
0.0391979380678941 1
-0.261032468163765 1
0.470768939944172 1
-0.187958915130332 1
-0.150807525148772 1
-0.238599187475155 1
0.253131121376214 1
0.0352824816142935 1
-0.0295309148083925 1
0.445450358583121 1
0.292769368378555 1
0.11356720411666 1
0.316699130588958 1
0.192314538204246 1
0.0770853413122174 1
-0.216614612988268 1
-0.280147009030147 1
0.388034616826095 1
-0.262498570801107 1
-0.407960944620327 1
0.0972613895944966 1
-0.208541547591856 1
0.527102297788103 1
-0.163471130385473 1
0.328343786907926 1
0.591052627942532 1
0.156426177544481 1
-0.207527528787146 1
-0.202455074768126 1
0.109884724874673 1
0.00150349983300582 1
0.449761167452803 1
-0.687143417741222 0
0.644520110506673 1
-0.205876026127975 1
0.119353338960806 1
0.727845390520419 0
0.44638952187953 1
0.139870534103578 1
-0.45503706907614 1
-0.194455035162231 1
0.387428754188503 1
0.147885265132405 1
0.597070822187712 1
-0.469938755762409 1
-0.189604520768879 1
-0.455561018315656 1
-0.191641658943533 1
-0.299328014136891 1
0.487757884889363 1
0.251653739721371 1
0.0366013657647961 1
-0.00438373055504331 1
0.464377851265941 1
-0.0324104179137882 1
0.0428906803963543 1
-0.048460796936821 1
-0.213211658086141 1
0.0841453147755245 1
-0.182311781882338 1
-0.0360284485294058 1
-0.174316205881662 1
0.0863611806807444 1
0.185306147148324 1
0.0148728225696654 1
-0.748395395103658 0
-0.671351184899384 1
-0.0577626056516499 1
0.178207222019806 1
0.224878331502939 1
-0.950317896763692 0
-0.316133974282174 1
-0.113125980501724 1
0.396400245349615 1
0.35443008324724 1
-0.422691766982022 1
0.471618423696601 1
-0.0114499207462551 1
-0.434523877554311 1
0.445618147913462 1
-0.557983300203712 1
0.541143959614632 1
-0.379659238208741 1
-0.271190425847068 1
-0.0223784578614014 1
-0.162703131559193 1
-0.09044743171364 1
-0.249690034633599 1
-0.253903264324906 1
-0.069326184602086 1
-0.0888357315138743 1
0.114792122441479 1
-0.423992714572979 1
0.416195321395035 1
0.563324583859256 1
-0.0943799242055046 1
-0.263059576630715 1
-0.448686679272559 1
0.147416783735264 1
-0.521079858459082 1
-0.187144833418361 1
0.340487997055046 1
0.282304658854729 1
-0.727020267563458 1
0.0469702406573829 1
0.427612310526434 1
-0.0639660444604764 1
-0.761323835283544 1
0.0646785175322528 1
-0.174537002624419 1
-0.0955720304259511 1
0.343877163359734 1
0.688862799231901 1
-0.0667864489146528 1
0.190954291398053 1
0.393017253958944 1
0.00720330095876022 1
0.369825820849252 1
0.337991699570024 1
-0.223139068692555 1
-0.258914087496469 1
0.137104938084054 1
-0.431287058702829 1
0.139773790061753 1
-0.0380786677380212 1
0.206819324514708 1
0.100946114020939 1
0.280423421028097 1
-0.419926150858687 1
0.251215437177137 1
0.00442176691645843 1
-0.193001896242441 1
0.393199701484543 1
-0.087657181826054 1
0.565887908987107 1
-0.202346917949075 1
-0.0993226188475835 1
0.191933078663221 1
0.0909908731101818 1
-0.322778004642485 1
-0.00435744480386643 1
-0.143479027194544 1
0.16715083513003 1
-0.215038489563933 1
0.189326936250839 1
-0.268267852585753 1
-0.217239005852669 1
-0.258945998324931 1
-0.31874246707253 1
0.0455166198351203 1
0.463529718999941 1
-0.391842334300801 1
-0.416501295257599 1
0.149485209554366 1
0.092435904504308 1
0.428292335239357 1
-0.303542425336161 1
-0.173225665080268 1
0.00937179764828507 1
0.375065334359445 1
0.603950569553659 1
-0.00989953410165843 1
-0.307176247932073 1
0.491318307731441 1
-0.0199134721613295 1
0.499465008302739 1
-0.500921870881668 1
-0.428851775236758 1
-0.196407450270713 1
-0.162304220660596 1
0.0386401682101021 1
-0.472736719659631 1
-0.18660341045517 1
-0.170149265034367 1
0.189077853850264 1
0.131211328892763 1
-0.100390312224797 1
-0.0894854720977836 1
-0.256938441017774 1
0.328984124298049 1
-0.238258201996165 1
-0.488322376959288 1
-0.486356138724632 1
0.39502069307055 1
0.175626591311677 1
0.507363966472533 1
-0.52170727615139 1
0.640317818320003 1
-0.0174915653898343 1
-0.157786312291943 1
-0.301551034296609 1
-0.191236989741874 1
-0.32776557564793 1
0.302842775588694 1
0.30146168287775 1
-0.5077013042444 1
0.0767857068107069 1
0.0112719407628846 1
0.0516152624412088 1
0.466737522459014 1
0.320965175999849 1
0.226461327573998 1
-0.264319256891578 1
-0.366092499359197 1
0.19701760325873 1
0.434657047702698 1
0.298335086452195 1
-0.285101405313731 1
0.132012063040511 1
0.186726840144663 1
-0.156711951790181 1
-0.566334803747576 1
-0.210340344736295 1
0.509356715149528 1
0.397525074424233 1
-0.428566731942898 1
-0.228648670773446 1
0.0932688033467899 1
0.0339081575566815 1
0.241296572703779 1
0.456438678868551 1
0.432479177229775 1
-0.652830687444211 1
0.569577836743669 1
0.307148112268639 1
0.531536439268592 1
-0.38506400875115 1
0.610801466460396 1
0.353685540337236 1
0.0996888707082128 1
-0.292176980306694 1
0.0760601556543726 1
-0.227749936145572 1
-0.0261003310433337 1
0.100005793665673 1
-0.536420761938001 1
-0.329175571726066 1
-0.585637955758901 1
-0.137726592163119 1
0.0179325196455207 1
0.0220607795422052 1
0.052747815486887 1
-0.204048381083614 1
-0.326061714342642 1
-0.188195031374596 1
-0.0411645183289266 1
-0.358128284513572 1
-0.186840834359126 1
-0.206504926670459 1
-0.0359299223873969 1
-0.163526890287883 1
-0.201948840704002 1
-0.0530523702594923 1
0.439878806889123 1
0.0731832870917511 1
-0.439699685387178 1
-0.605792758507818 1
0.245767523868667 1
-0.126859373698097 1
-0.155782534908899 1
0.327154407418631 1
0.00767649553036381 1
-0.350034172881454 1
-0.302658174920905 1
0.707531411750265 1
0.194476145171862 1
0.396615461725707 1
-0.318105196166572 1
-0.015385455121192 1
-0.0700034498727906 1
-0.249056623300037 1
-0.17830018176833 1
-0.04126077995087 1
-0.195050766816594 1
-0.247133554891235 1
-0.184530853427589 1
-0.175725165094216 1
-0.0465845164683812 1
-0.164088294079061 1
0.380262225918876 1
0.197754830774515 1
0.292915467152184 1
-0.349119620739074 1
-0.0544176323288952 1
-0.11162570653696 1
0.508352625337026 1
-0.105294083106661 1
-0.222270598420391 1
0.290368823696281 1
-0.0477187606304496 1
0.507867896795405 1
0.0224031190738407 1
0.252217259285412 1
0.2574357059247 1
0.56122455330776 1
0.1922931383705 1
0.127123412551695 1
0.268144798698385 1
-0.456672656459997 1
0.169235109634451 1
-0.113268402402524 1
0.035083627346751 1
-0.472363840560369 1
-0.268566001403016 1
0.078301003604782 1
-0.0987256376698963 1
0.450498801958538 1
-0.177529544413031 1
0.177284103441843 1
0.157839398018296 1
-0.322590610762902 1
-0.47936741825024 1
0.0818346325343011 1
0.162598247312512 1
0.520258713492749 1
0.00654280243988477 1
-0.210012854738436 1
-0.00369479228123043 1
0.168814274472922 1
0.346803056911559 1
-0.307759682618239 1
-0.0971541808472074 1
0.058922744751921 1
0.492830784806659 1
-0.593010269586121 1
0.0893704316671308 1
-0.544321102164791 1
0.448108513148641 1
0.0453464512975111 1
-0.298325938515514 1
-0.341391023496655 1
-0.0677822673027462 1
0.425123359873788 1
-0.313924160168532 1
0.27307129303011 1
0.360552801281025 1
0.436887338815556 1
0.0954148829012228 1
0.077013805234786 1
-0.261076951494142 1
-0.416680295426213 1
-0.0454587499081798 1
0.0224942365420228 1
0.139983484942291 1
0.0722143620067135 1
-0.26427406402936 1
-0.212287961563348 1
0.0539660522433452 1
0.183366124082959 1
0.35544840685385 1
0.127621640460626 1
-0.526143528239914 1
0.203110234849243 1
-0.432978284152171 1
-0.121822548601006 1
0.36800809516583 1
0.0317138092321531 1
-0.0567244821788968 1
0.339041885416818 1
0.237715203525129 1
-0.0421323011115393 1
0.351369667789657 1
-0.253764323280347 1
-0.0261939398538594 1
0.0635985458145361 1
-0.453288486882075 1
0.408500865260538 1
-0.070735878772872 1
-0.06900333032738 1
-0.0140756827483598 1
0.125684575007423 1
0.1960197641267 1
0.120892301347733 1
-0.0854608534940578 1
-0.350918494890107 1
0.429268653926762 1
-0.500397850544012 1
0.0204320647871216 1
-0.717741795659363 0
-0.401843308091289 1
0.164522886099553 1
-0.390360770675045 1
-0.00015742964473775 1
0.444782653568743 1
-0.367804174969453 1
-0.38484739150465 1
0.0769525241658346 1
-0.0002351885749887 1
-0.0456177149341601 1
-0.215770084991037 1
0.751761267580068 1
-0.103987692491832 1
0.270907747987474 1
0.447471969268458 1
-0.0317340303648985 1
0.117886473799771 1
-0.0529292801041051 1
0.391974792584378 1
0.358773850992237 1
0.25778236615491 1
-0.315552430159187 1
0.18240723843126 1
-0.0843243726707238 1
-0.291479307528606 1
0.0344992755701278 1
0.0384438394294507 1
-0.400279066537858 1
0.0159548545815928 1
-0.162617389045674 1
0.197349761621823 1
-0.151699674486253 1
0.0727818063698563 1
-0.688599054526196 1
0.174717192583206 1
-0.0916281461571719 1
-0.0196892554758625 1
-0.327500470503985 1
0.427254031162208 1
-0.162931031163069 1
0.145958628892324 1
-0.0289126296429109 1
-0.0737928286380334 1
-0.0360015004699458 1
-0.308453151753173 1
-0.0738370287738491 1
0.520418906009246 1
-0.0956664681668595 1
0.443276339680631 1
0.0464236820933583 1
-0.262340370237797 1
-0.0718798160232078 1
0.141214829688327 1
-0.43423751428325 1
-0.695462519871147 1
0.189959815334313 1
-0.141852470675899 1
-0.0781422648873623 1
-0.0426651654773382 1
0.195921973171483 1
0.585427722188311 1
0.176648863874556 1
-0.238360085313291 1
0.451075833352751 1
-0.374413723703017 1
-0.176065700460648 1
-0.0724658131600439 1
-0.0329895863289094 1
-0.103263848055886 1
0.696233812675012 1
0.08581516159141 1
0.171585986315581 1
0.0230273835253117 1
0.113645035224925 1
0.883256756332371 0
-0.687164254650438 1
-0.0144400538812779 1
-0.449759599347774 1
-0.329844759673728 1
-0.240756667520724 1
0.089492092865727 1
0.56263851660472 1
-0.261048539560548 1
-0.0796218516012301 1
-0.132908057746696 1
0.269604109963932 1
0.243661839073315 1
0.356967883338001 1
-0.396795315252178 1
0.00104536682630075 1
0.0324764373584274 1
-0.49002826671319 1
0.200948496575051 1
-0.372523124368952 1
-0.123442470439136 1
0.0678341707423134 1
0.0359061805130403 1
-0.479175534909086 1
0.129919121472694 1
-0.211385215562894 1
