# Supplementary material for: Bias caused by sampling error in meta-analysis with small sample sizes
Source: PLoS One. 2018 Sep 13;13(9):e0204056. doi: 10.1371/journal.pone.0204056 (PMC6136825; doi:10.1371/journal.pone.0204056)
Supplement: S5 File — (ZIP) [file pone.0204056.s005.zip › results N = 10 theta = 0 tau = 0 sz = 100-500.txt]

"dl.theta" "dl.cp"
0.0235010327108904 1
0.0116003818832221 1
-0.00162052034051213 1
0.0048209237645178 1
0.0609345020731321 1
-0.0299211007503879 1
-0.0168142109946179 1
-0.0688071026178541 1
-0.0576528550236455 1
0.0179969554406408 1
-0.219989018301421 0
-0.0990461532193856 1
0.089640533127629 1
0.0242528097260856 1
0.0172331419061157 1
0.053718274606611 1
0.0475739384654495 1
0.0129400666217541 1
0.00795233813701034 1
0.0285724332643616 1
-0.0786997647746359 1
0.149042506558459 1
0.0944306331559607 1
0.0328609218927459 1
-0.0728982416255621 1
0.0464653640695502 1
0.0222045390893399 1
0.00674217666397355 1
0.162060540522303 0
-0.114942211728876 1
0.070890332045466 1
0.0575227439174073 1
0.0662783801630399 1
0.0423103248974317 1
0.0355218666899908 1
0.0305605599094211 1
-0.0282531479176942 1
-0.0153885906003821 1
-0.022685128567953 1
-0.010640575308417 1
0.119509231551617 1
-0.133188552809296 1
-0.0332397295366485 1
0.0269298088887993 1
-0.0726762431970957 1
-0.0633797219394649 1
-0.0130827461289461 1
0.0308067794124545 1
0.0581422737257484 1
-0.131925851445956 1
0.0436742118701305 1
0.030573491528219 1
0.184578080247351 0
0.049320744045442 1
-0.0173316841865397 1
0.0523986528823957 1
0.0439308241091135 1
-0.097537987256275 1
0.0167907631253723 1
-0.0132754669724873 1
0.00639892334589525 1
0.11118208573501 1
0.0375844273971172 1
-0.0928786630068607 1
0.166422444816213 0
-0.0392762195718377 1
-0.104241867573581 1
-0.0719027673553271 1
-0.0180717097656455 1
-0.0629342666956879 1
-0.0706613531535911 1
0.0386413719866907 1
0.00938070234195194 1
0.223772231482315 0
0.0440413026233562 1
-0.0977821985028325 1
0.0438906208179631 1
-0.00169818297514517 1
0.00871303700911799 1
0.0972989269290269 1
0.0878982138819725 1
-0.0821874826842642 1
0.0506629464897975 1
-0.064568061211292 1
-0.0215227121953413 1
-0.0404924132749147 1
0.00699179527326132 1
-0.0325111998735051 1
0.0378653515179943 1
-0.0408081012999942 1
0.00531312849157316 1
0.000421428488874628 1
-0.0316405725462329 1
-0.000670851287527386 1
-0.0527039754535046 1
-0.0334637114275112 1
0.165396708864729 1
0.165604661913213 0
-0.114249868030082 1
-0.090862040195226 1
-0.157952287230893 1
-0.159713497350858 0
-0.0540020817545009 1
-0.0910414863769734 1
-0.090716368879077 1
0.0538256266655559 1
-0.0795060992192314 1
0.107647716225662 1
-0.000930108590170217 1
-0.0745734087906728 1
0.0814924465834006 1
-0.0558431240010628 1
-0.180153161384204 0
-0.0489464118143685 1
0.0105891393860225 1
0.138440847320766 1
-0.0964139723028637 1
0.0552859460241711 1
0.141549102363385 1
-0.0477099318273402 1
-0.0384106270698731 1
-0.215253314911115 0
-0.0993897300914221 1
-0.0282135510573145 1
0.0438328558495128 1
0.0123129636666637 1
-0.0965534385970627 1
0.0851180727620008 1
-0.111046284606367 1
-0.118200346249322 1
0.0129348977644114 1
-0.0448488663971953 1
0.0648029377072996 1
0.0862852325580495 1
0.00679890564258585 1
0.0570981827939132 1
0.033557041287758 1
0.0437949234735012 1
-0.0200762505339672 1
-0.0505828219012476 1
-0.00655088497391494 1
0.0380217169008134 1
-0.0258128799223083 1
0.0820553837488661 1
-0.13593128252057 1
0.0251796033798421 1
-0.0610078568429214 1
0.0596996600212714 1
0.0447211106582477 1
0.0320715685740428 1
-0.144593645152279 1
-0.0616184896833184 1
-0.024884929856432 1
-0.0729935667547815 1
-0.0457359771711275 1
0.0767758068188844 1
-0.0492993208283147 1
0.0371994367699792 1
-0.117094109386008 1
0.0444683832906144 1
-0.0665898317411263 1
-0.0483209969135462 1
0.173111507726781 0
0.0519792320981462 1
-0.0752469568652878 1
0.016959450266529 1
-0.14323743173466 1
0.0529149238710125 1
0.0907175243884682 1
-0.0326091191312114 1
-0.12412309899817 1
-0.0597076629919324 1
0.0328593178099325 1
-0.0939320630842183 1
-0.0664046274390715 1
0.134099501954196 1
0.0630562611090978 1
0.0616426064346312 1
0.0359029469439835 1
0.0186806431708943 1
0.0992327942566549 1
0.0220042768460927 1
-0.0217474819756766 1
-0.0280880730979528 1
0.0980125402482917 1
-0.0845448292468128 1
0.0750460983026791 1
-0.098700914277924 1
0.0258511548271554 1
0.0543130161285973 1
-0.116151477460085 1
0.0309576602911547 1
0.0149555649833657 1
-0.0281488460682417 1
0.101761351291588 1
0.153760270945883 0
0.100949450595624 1
0.132187752555344 1
0.0728916101532745 1
0.00964560854669012 1
-0.0915288808474056 1
0.0608385070474588 1
-0.0289918611922242 1
0.0298617193109179 1
0.0358821800233924 1
0.0831630248689314 1
-0.144231010113599 1
-0.0236461836024991 1
0.0115728370451756 1
0.00913335813479725 1
-0.0235805944736777 1
-0.0330738348547542 1
0.0693696142588057 1
-0.115568703515886 1
0.0512368826005944 1
0.067185251965231 1
0.014272790653459 1
0.000121924419776735 1
-0.0346591066384263 1
0.0529861119514984 1
0.0156748614028542 1
0.0119497593366269 1
0.0540800002162847 1
-0.0411695459330149 1
-0.0775606040906997 1
0.0619210497671987 1
-0.182778357031388 0
-0.0708837667639828 1
-0.060954553645931 1
0.0863873875639205 1
-0.0933601557747875 1
0.00870859833964059 1
-0.0481374871281855 1
0.0844947256139251 1
0.0254804169233866 1
-0.0333656850728312 1
0.0261327008050496 1
0.0639424979156206 1
0.0196152310206257 1
-0.109402134245931 1
-0.0950763231000622 1
-0.0748127118953211 1
-0.0446265947852138 1
0.120569552123204 1
-0.0584962242134375 1
0.0262761143760373 1
0.085182922272224 1
-0.0606986567720405 1
-0.0198421076679234 1
0.149995110274949 1
0.0880006092246664 1
0.0322258325255601 1
0.0537657295401221 1
0.00858525996824763 1
-0.00966878726510097 1
0.128599317955352 1
0.210407657323044 0
-0.0463816329568753 1
-0.120173651850831 1
0.119950486976763 1
-0.0661086540939119 1
3.85418857565527e-05 1
-0.0650700506350476 1
0.0198440204767474 1
-0.0223347471223002 1
-0.0709289016677953 1
-0.0787869236549406 1
0.0288344032099454 1
-0.120110153948752 1
-0.0350275145842096 1
-0.108779457628035 1
0.00341080201124608 1
0.0254088162602657 1
-0.0226299032622561 1
0.0069614548739726 1
0.073595091432622 1
0.0631041035512619 1
-0.00934541880722718 1
-0.0404666728586332 1
-0.0533378400246922 1
-0.137097571275766 1
0.0702671239879476 1
-0.0405498411802841 1
0.0405868147695804 1
-0.0957849440026333 1
0.00439935614798054 1
0.136661309911192 1
-0.0562668659074025 1
-0.0295336935483194 1
0.0298009646670198 1
0.0714820221521666 1
-0.0439523320975577 1
0.0497822599147248 1
-0.0034722522575089 1
0.0578849845567742 1
0.0114642075320381 1
0.11989010545669 1
0.0809362433022367 1
0.0342723955551491 1
0.00205846252318818 1
-0.0683472711542488 1
0.0496613272091789 1
-0.0469257317174636 1
-0.0292533575758888 1
-0.00779664807484904 1
0.0932358898660191 1
0.0738202055406633 1
0.0229538838145749 1
0.0220521240696439 1
0.0618947060220622 1
0.055622108078462 1
0.00992281228367267 1
-0.114001262670813 1
0.0306820816813426 1
0.0678944044617641 1
-0.0373770347270468 1
0.0998145924448958 1
0.149535958025984 1
0.0501318534019729 1
-0.0664469449772945 1
-0.00229398671222287 1
-0.00589665788432446 1
0.148191877458089 1
-0.110404799022833 1
0.00413155111670795 1
-0.0870457033127998 1
-0.0889944750951818 1
-0.0247987318549566 1
-0.10637160727939 1
0.0128788667003789 1
-0.0422596179454466 1
0.0154193987906235 1
-0.0151033336277287 1
-0.144028860023997 0
0.0735758478023031 1
-0.127955233314551 1
-0.106994412954707 1
0.0754351796639102 1
-0.102110487998263 1
0.0507680123293323 1
-0.0677963469123851 1
0.252164956380097 0
-0.104338796100415 1
0.0697921782592138 1
0.090418752951951 1
0.0201126070148134 1
-0.0966801120527737 1
-0.02571221833666 1
0.0314004968985294 1
-0.020111494968153 1
0.0524159750355872 1
-0.0226149089703962 1
0.0173095636868083 1
0.03905017829267 1
0.0154575362628252 1
0.148284153922621 1
0.0610148635659914 1
-0.056026117712059 1
0.140145407542768 1
-0.0818165347282184 1
-0.0179796756767752 1
-0.154086804438657 1
0.14091157373666 1
0.0777059117285957 1
0.0306507081837977 1
0.029268743371249 1
-0.0389450494325556 1
-0.104281667937794 1
0.0771047506693372 1
-0.0549786288688721 1
-0.0740106635709909 1
-0.044958806104511 1
-0.144102460715535 1
-0.0712741039414433 1
-0.00768494201292062 1
-0.066107965902764 1
-0.0975095727878111 1
0.0593403236816286 1
0.0650389378996969 1
0.0269822860337837 1
0.0266174223358716 1
0.0143180425706562 1
-0.121263618587547 1
-0.097829816328795 1
-0.045008200182734 1
-0.051857032590704 1
0.0553553596347887 1
-0.0204686731682014 1
0.120150081387176 1
-0.0408567960639382 1
-0.0279660690609453 1
0.0187844817247253 1
-0.0498483042728553 1
-0.123122641744056 1
0.0590929185655659 1
-0.0820813117288574 1
-0.0719978810191899 1
0.0543182552092135 1
0.16783836112021 1
0.107403137579053 1
0.0177279781791954 1
-0.00252501215677929 1
0.0526616920906101 1
0.0761112597349238 1
0.077877085803176 1
-0.0459671535269773 1
-0.0323896039450975 1
0.146970713637837 0
-0.0837796851895425 1
0.10377491366072 1
0.0515647111922673 1
-0.0751661406303037 1
-0.0639669162791986 1
-0.0370651119462532 1
-0.0100577117479899 1
0.0808360861606607 1
0.085869316202929 1
0.0202041339337846 1
-0.0683381812224319 1
0.0716551673904744 1
0.0343141988136028 1
-0.114645420269176 1
-0.137654573984296 1
0.0515123632570914 1
-0.0522230740835017 1
-0.0121229504823444 1
0.0158830434241369 1
0.0160310514241568 1
0.00573083157793884 1
-0.00432461407151465 1
-0.141171719709926 1
0.0416628643023313 1
-0.0183594744134186 1
-0.0567716095484415 1
0.0277107129490557 1
-0.0813610086491632 1
-0.0889241925025433 1
0.0315844519367754 1
-0.0150812397126291 1
0.00988041191491284 1
0.0310684276571146 1
-0.016602355106153 1
0.0744933891645386 1
-0.0241907792983437 1
-0.0786168187947094 1
-0.148664067716705 1
0.0040590701288802 1
0.0329959994156468 1
0.0435912620304748 1
-0.10791593437253 1
-0.0284506842298556 1
0.108844216466657 1
-0.0494332185759222 1
-0.011801083716707 1
0.0205516954629847 1
0.0451915975510951 1
-0.106508367820326 1
0.00977813678562831 1
-0.0194630359227235 1
-0.0106106047537339 1
0.0847947853054383 1
-0.162138923629213 0
0.108046426044636 1
-0.0158109048031812 1
-0.0060471546671517 1
-0.0324415362518916 1
-0.141831269810732 0
0.0763186445118855 1
0.0922957891176647 1
0.00995356568868835 1
-0.0719070413820207 1
0.0554237611063319 1
0.0201830226923627 1
-0.0373091594692253 1
0.0616270248004812 1
0.0519088547926752 1
-0.0425139882900895 1
-0.0879726217137403 1
-0.0339252344834713 1
0.105652878979409 1
-0.0355937251086326 1
0.132612834075061 1
0.0117682004213555 1
0.113317691278063 1
-0.0852231501434479 1
-0.0445107701728716 1
0.175622263493864 0
0.0612092598268884 1
-0.0276716047678891 1
0.0424462413211541 1
-0.0629955325633365 1
-0.0775875416308212 1
0.0664295507821442 1
0.155207450107689 1
-0.0045225095124624 1
-0.0343213854358192 1
-0.0250698245568122 1
-0.118516595502268 1
-0.0966095858370923 1
-0.00179626748243461 1
0.007172405049195 1
-0.0463945669663684 1
0.150728386858863 0
0.0497466682841403 1
0.10720939905094 1
-0.100569587429739 1
0.0464862830150585 1
0.0875634595385031 1
0.18042113492578 0
0.0149972717056721 1
-0.130898552342827 0
0.0264664010040086 1
0.167905313001364 0
0.109949451839213 1
0.0827946015737173 1
-0.0290574913139906 1
0.016367818577072 1
0.0218105226303742 1
0.0856111394506635 1
0.048440869764658 1
0.106973634823076 1
0.093069754967027 1
-0.0397948118370332 1
-0.0595166117473304 1
-0.0531540059267095 1
-0.0484181493803258 1
0.0342297397688405 1
0.0128276388074363 1
0.0245173567081227 1
0.10539154568982 1
0.118187680236757 1
-0.147312940970273 1
-0.0555774421547001 1
-0.0292736309548502 1
-0.123410626774806 1
-0.0776959167156148 1
-0.0773018893265136 1
-0.0063632920790479 1
-0.030307785152283 1
-0.115162799630365 1
0.0186766102646341 1
0.00480424533169743 1
-0.0206651530305635 1
-0.0084884278424479 1
0.016154030852418 1
-0.0123966566799817 1
0.0832638968349385 1
-0.0526305959046621 1
0.0273706938663689 1
-0.0170005786528938 1
-0.0261810238559159 1
0.0020982021289826 1
0.0946957877729821 1
0.00892207890114439 1
-0.186808719637626 0
-0.0117678265940203 1
-0.0234962676288692 1
0.189223216766975 0
-0.0150654223997829 1
-0.0087138901479915 1
-0.00593687194855032 1
-0.0647900270231324 1
0.0592836842409479 1
0.0145876689565263 1
-0.0416956922728273 1
0.0903388112673227 1
0.0388087697428587 1
-0.0818113220114619 1
0.1659281888055 1
0.0857594328626462 1
0.00206744756538328 1
-0.0569526460873176 1
0.0707658640696567 1
-0.0573923094369437 1
-0.0840041215544333 1
-0.04417705436547 1
0.116218776657404 1
0.00829677830413898 1
-0.0971983715025809 1
0.00985375707475633 1
0.0702678289043175 1
-0.189367714813101 0
-0.171027914002121 0
0.0607503056989156 1
-0.0760628084674912 1
-0.123691213091191 1
0.0150335653540962 1
-0.0273830447869019 1
-0.0421556430111441 1
-0.107145432100231 1
0.0500902149129066 1
0.0899789861805361 1
0.110168214937932 1
-0.0866014594404543 1
-0.0919704617702838 1
0.0201628391183346 1
-0.0228466055507527 1
0.0168562503675605 1
0.153677042662843 1
-0.0349608264557109 1
0.0092475925600116 1
-0.157329048429933 1
-0.0571544671078897 1
-0.0435770677218746 1
-0.00617669105750984 1
0.070172166156373 1
0.0395389908010262 1
-0.0987738843714151 1
-0.0276872354370231 1
-0.0579305971795361 1
0.0661131622700645 1
0.0273968742590805 1
0.0101653831244975 1
-0.115880408911954 1
0.00466607978458355 1
0.0590089489509478 1
-0.0532417082116552 1
-0.0077314225818479 1
-0.154301989789468 0
0.0405784199777163 1
-0.0162874123866813 1
-0.0173389385139189 1
0.0217795072411707 1
0.0591708068685153 1
-0.0384621868018579 1
-0.00994096206791658 1
-0.0357472283752534 1
-0.052072788807019 1
-0.0187823185165429 1
0.116764792183406 1
-0.104589880819855 1
-0.0721921614010058 1
0.0275088524381162 1
0.058062200815334 1
0.0126101080414355 1
-0.115238401732197 1
-0.128313178318338 1
-0.0270384136616746 1
-0.0323709018610655 1
-0.0198202102362213 1
-0.0741503200942596 1
-0.0105907248895032 1
0.0212170116439992 1
0.0284153646344595 1
0.0365583310212222 1
-0.0950066971090767 1
-0.0949924441484153 1
-0.0493114753933609 1
-0.0292801385422321 1
0.182095832910118 1
-0.0555326987395765 1
-0.0417688442341841 1
0.0104387462031774 1
-0.0923830001831842 1
-0.029503853548428 1
0.0324092072341075 1
0.0583656363834539 1
0.112868281540961 1
-0.0245053819772817 1
-0.0285845125189565 1
-0.00434094035615797 1
-0.0139386636224211 1
-0.0443215281134505 1
-0.0523992384622595 1
0.0426257213676116 1
-0.0619110180342074 1
0.0598989821117161 1
-0.0114917572914789 1
-0.0304188473631012 1
0.156476729790434 0
-0.00973557438763378 1
0.0382185214333855 1
-0.0333251373375098 1
0.0313558078394697 1
-0.0378835778054329 1
0.0325368580219448 1
-0.0828978038220384 1
0.289370528410619 0
0.056869307536066 1
-0.0722516615173907 1
-0.0647966872085189 1
-0.000799153030219839 1
-0.0125053030787509 1
0.0513956905762832 1
-0.14313254301231 1
0.0328141276726099 1
0.151509132599604 1
-0.0832225154280253 1
0.0483340659002147 1
0.0250730208191941 1
-0.0439116415206034 1
0.0353154903011985 1
-0.081004057491962 1
0.11967476153119 1
0.0373550697944724 1
-0.0593833764184579 1
-0.100821299856007 1
0.0206374971546988 1
0.0503619062761628 1
0.156349155917603 1
-0.00687762341098121 1
0.00539000785802043 1
0.0276802315511187 1
0.0298192074850024 1
-0.00373794659216919 1
-0.00400622608554156 1
0.00289666212088557 1
0.210786407834783 0
-0.04484511719292 1
0.0784593859537001 1
0.0245277309514986 1
-0.0470405731988014 1
0.0263447569228097 1
-0.031485538890135 1
-0.0338225686705203 1
0.0188867889328361 1
0.0530523840180413 1
-0.043671792730023 1
0.0463329478948655 1
0.0232895485167944 1
-0.0832156976786814 1
0.00461358505183426 1
0.046697166833141 1
0.039039339426366 1
0.225098759704334 0
0.0127243166263669 1
-0.0753641879274978 1
-0.0112628713541696 1
0.0973167465098528 1
0.00422786245033679 1
-0.00741549642000929 1
-0.0668493101077952 1
0.0394070206116082 1
-0.0479173856833871 1
-0.0703658422381925 1
0.0249163496318895 1
-0.0944091799368597 1
-0.0941930764502272 1
0.0783365037975391 1
0.0397880372859058 1
0.0645808581502031 1
-0.0453080807172873 1
0.0607618691965492 1
0.0333263061159727 1
-0.0580306739882295 1
0.0184296559853262 1
0.0459964014072469 1
0.0605958830050281 1
0.0765931602739297 1
-0.104540749782756 1
0.0129060295313607 1
-0.0422942949332937 1
-0.0453134111043978 1
0.0354334675287896 1
0.108168570553099 1
1.93123976746524e-05 1
0.0931326804685993 1
-0.0668291521001483 1
0.108567492033176 1
0.018308936272421 1
-0.108442944941913 1
-0.043165810090611 1
0.0818952069329729 1
-0.0725450438813117 1
0.115127587119009 1
-0.0274423582596899 1
-0.0914834489847901 1
0.0240772239715943 1
0.0337474265827274 1
-0.0489759812322967 1
0.0295574306558843 1
0.0380129256273631 1
-0.0169438806458276 1
0.0599687224049171 1
-0.100140236392848 1
0.0792919324440805 1
0.0603037986191471 1
0.0611523433751782 1
-0.0111425979208942 1
0.041128923706437 1
0.0701005871286677 1
-0.110667814305937 1
0.0667022401525317 1
-0.178982679573813 0
-0.162358412400118 1
-0.0287784193713779 1
-0.0249968955281269 1
-0.11704640728767 1
0.0110494576578581 1
-0.00205303978693789 1
0.0515187966046246 1
0.017781588525919 1
0.0899673339618615 1
-0.04524358059138 1
0.191265113243319 0
0.0646471969275044 1
-0.0302802276998638 1
0.0904148893477342 1
-0.0489648199183686 1
0.129442032652167 1
-0.14945892860835 0
-0.131722400576589 0
0.0774595661586114 1
-0.054839907945635 1
0.0481951681549852 1
0.0579015119518503 1
0.0615733388117335 1
0.0190889704895665 1
-0.0284403965769312 1
0.148548807732242 1
-0.00807617456968876 1
0.151557230017458 0
0.0169790454207803 1
-0.0286741157120291 1
-0.092693579046324 1
-0.0137275478742479 1
0.112645136941342 1
-0.0397749726148746 1
-0.0496366238503069 1
-0.0395842173027324 1
-0.0283845327038766 1
0.042331377727878 1
0.152938323499766 0
0.0713327864307345 1
0.110043638176639 1
0.0454689585039239 1
-0.0138925029063628 1
-0.0444818200512849 1
-0.00915559165409554 1
-0.0216744655239372 1
-0.0503463522507257 1
-0.0478439730038484 1
0.0943068593019492 1
-0.140079404567339 1
-0.123546881293686 1
0.139253272223721 0
0.0523976191681458 1
0.061289773449807 1
-0.0833339083203308 1
0.0276211312914466 1
0.0770531858905151 1
0.0443906410703875 1
0.0381306179727787 1
-0.0189487896051903 1
-0.0475824181102575 1
-0.0476520478288176 1
-0.0846565187117574 1
-0.0766037309036025 1
0.0488632888004793 1
-0.0168442850628171 1
0.0723090159206471 1
-0.0121803528027776 1
-0.0563549078377163 1
0.0824038430209141 1
0.0944149299107486 1
-0.0221611307355652 1
-0.0928558165879553 1
-0.0741006039444569 1
0.15731340828214 0
0.0209700054114174 1
0.0210972264067578 1
-0.0554404386563062 1
-0.0233510394390289 1
0.13961816029241 1
-0.0325096913456469 1
-0.0345183595004721 1
-0.0899235929704314 1
0.0997687149035692 1
-0.0137893461111712 1
-0.0463217753594716 1
-0.0546321790095458 1
0.136170539567892 1
0.0151691915924964 1
-0.0580019704710558 1
-0.00702476785327995 1
-0.00922350328984215 1
0.0406535427384389 1
0.122736277925767 1
-0.0672010464558497 1
-0.206677165258876 0
-0.0172891634474221 1
0.0909664316815594 1
-0.0420697472070405 1
0.0659626274663016 1
0.0480693927977372 1
-0.0290620987841164 1
0.0286201152896059 1
-0.0579208441888092 1
0.0455812746081198 1
-0.100134520005376 1
-0.124788038712999 1
-0.124069748277963 1
0.00181267581888213 1
-0.074385324300135 1
-0.0441716078130925 1
-0.0298940198426751 1
-0.117026543450743 1
-0.0343710778994885 1
0.116378543240605 1
-0.00676844604933635 1
-0.0341201751736409 1
-0.00858182737306546 1
0.0279922449032286 1
-0.0858356287255612 1
-0.0107455984333731 1
-0.0280005173110166 1
-0.0827770098057327 1
0.0542812762257445 1
-0.165860196894354 0
0.0475220003690374 1
-0.0802598429478411 1
-0.0107216084416762 1
0.0229942133623397 1
-0.118272477985804 1
-0.0566691670389052 1
-0.0311049382329199 1
0.0914204154209389 1
-0.110183784826954 1
0.00231587461140326 1
0.0157329246465497 1
0.115340693085093 1
-0.0793165133897113 1
0.0992986489405222 1
0.0444361986224205 1
-0.0617015442909821 1
0.10073614335155 1
-0.046925214260396 1
-0.173285923897789 1
-0.0505799308875483 1
-0.11474439171167 1
-0.0749404841602569 1
-0.0571884568361214 1
-0.110026358904966 1
-0.096248060677845 1
-0.0206346657154671 1
0.00546201288808377 1
-0.0620400152312141 1
0.0306903996844173 1
0.161797384579818 1
-0.0659352174898014 1
-0.0047595907199007 1
0.00302164940314161 1
0.00235367886764373 1
0.143778666293567 1
-0.00757538367112925 1
0.0149360930304507 1
-0.0448964273463882 1
-0.0304322823456317 1
0.00542782896968378 1
0.00472268532573175 1
-0.0318116585591802 1
-0.0409125869473819 1
-0.00169915555005544 1
-0.0126032999492758 1
0.00748941349424578 1
-0.069452260696545 1
0.164155218019241 0
0.0708702348664488 1
0.032621435688417 1
0.00518281725064506 1
0.0375189050954166 1
-0.134554015472222 1
-0.050672962311133 1
0.13509554675795 1
0.0504252097487679 1
-0.0973261124857071 1
-0.0529358830949848 1
-0.131252221504469 1
-0.0371942355845788 1
0.097517994894138 1
-0.0475340523736037 1
0.00245594844325225 1
0.0928154541847147 1
-0.0503468616699272 1
0.0380480349572485 1
0.0792693161763416 1
0.202030661500215 0
-0.0224593343350618 1
0.00733481469330957 1
0.0702364173253402 1
-0.0181652451623817 1
-0.013063520260284 1
0.0471847936278683 1
0.107911965296496 1
0.150850228361221 0
-0.0494457280569794 1
-0.0382982070431933 1
-0.0387300167950731 1
-0.136523642507377 0
-0.0118102773195002 1
0.0286286399494926 1
0.0510222064586416 1
-0.0407937005389127 1
0.018117833604171 1
-0.0800049937591972 1
0.0591962461384372 1
0.0488423941601006 1
0.0189725558388298 1
-0.025853024335487 1
0.015319684785313 1
-0.126604595415304 1
0.0422082086869001 1
0.106524536439143 1
0.155537006845294 0
0.0203618385994343 1
0.0121631850127917 1
0.04709366465505 1
-0.0280554431372845 1
-0.2207583946451 0
-0.182109982004102 0
0.027070677163618 1
0.00848620858011211 1
-0.119084478511891 1
0.0709154550452594 1
-0.165454879137244 0
-0.0158077455297479 1
0.0812945348845126 1
0.015017477436801 1
0.0239507877606264 1
-0.0234032530910468 1
-0.15087231183744 0
0.133193354340937 1
0.0781394163526708 1
0.00676759574771042 1
0.113375653913764 1
-0.0448916143509937 1
-0.0393241423740771 1
-0.0712500348108944 1
-0.0311114755613511 1
0.0684272878580293 1
-0.0243413642233174 1
-0.0796483265707878 1
-0.0389843189413049 1
0.160058439975365 0
0.0802106734395321 1
-0.13680378581081 1
-0.0463268388288094 1
0.0625820530863495 1
0.0217915631732867 1
0.0600624027775797 1
0.0277883466657774 1
-0.0114152649592984 1
-0.106933332540708 1
0.0387961127275426 1
-0.0399688816036172 1
0.027392533499883 1
0.0661831080719962 1
0.063238725191103 1
0.0436428129466854 1
-0.0332039030528419 1
-0.0521621916391116 1
0.0825122264870294 1
-0.0828564709003154 1
0.049224112813371 1
0.0458817720548945 1
-0.0167700386375699 1
-0.176733893076524 0
0.0241500217547472 1
-0.0413173907504273 1
-0.054941041437982 1
-0.0467366235913175 1
-0.0025732294112706 1
-0.0186432120758935 1
-0.0703001845274249 1
-0.00273957501637389 1
-0.0194223382292684 1
0.16122564078525 0
-0.0176548248754562 1
-0.0321331866728198 1
-0.0682966457312475 1
0.0567357283912041 1
-0.104245335764008 1
-0.0860380659478195 1
0.0618906343955387 1
0.0916803711359911 1
0.112658083546226 1
-0.00764906147449169 1
-0.00777989010574216 1
0.0384072448916773 1
0.109136149579116 1
-0.0211812804102701 1
-0.0573929623858776 1
-0.0348539584940876 1
-0.0370757786194045 1
-0.0725824594897883 1
-0.0140518502139732 1
0.0435265601516483 1
-0.0905062250945382 1
0.0439352596014641 1
-0.0922541477141178 1
0.188670792192083 0
-0.0188408485742123 1
-0.0639328157419195 1
-0.112497399138484 1
-0.0534592361254651 1
-0.104794921877496 1
0.110144192554779 1
0.0895647128401776 1
-0.024218652158966 1
0.00309394419571139 1
0.121273964067203 1
0.0482722880086591 1
-0.0345600262492481 1
-0.13745074050552 1
-0.129803199365185 1
-0.115652260459337 1
-0.0202870578149537 1
0.026913482160252 1
0.0142101762787227 1
-0.110190987651071 1
0.04509995986725 1
0.161387579325577 0
0.124211993367337 1
-0.0155148332996434 1
0.0106652868018615 1
-0.122334244454094 1
0.104656993487307 1
0.00180625683524777 1
-0.0633871113039813 1
0.00649118705890714 1
0.0395793584404904 1
-0.00473092027634122 1
-0.00201775344609598 1
0.0636352044365823 1
-0.00332022144498123 1
-0.068903699810551 1
0.0598940853029173 1
-0.0770604115184869 1
0.0312119211533017 1
0.0856634007465942 1
-0.0396474511225756 1
-0.00549544558283647 1
-0.173161397317738 1
0.15189381197462 1
0.012338419859584 1
-0.0422786179479196 1
0.107797152656682 1
-0.129312750829112 1
0.00683830177056003 1
-0.0836888118632703 1
-0.0621024150699406 1
0.122834483012232 1
-0.0472537664393118 1
0.0552209140355292 1
0.0198073491240266 1
-0.00146390612447594 1
-0.0588772654430946 1
-0.117492210673902 1
0.0976275626472506 1
-0.0536110872187448 1
-0.11208208668491 1
0.0409987817171206 1
-0.0252049906342366 1
0.153371007396509 1
-0.030399976340077 1
-0.154008311305035 0
0.0253653594850131 1
0.00968939295335973 1
-0.0822041957423802 1
0.0343722291360954 1
0.0474744974404424 1
0.0233217495348256 1
0.107332795790274 1
0.0597745816332779 1
0.0298755594758189 1
-0.118804079597284 1
-0.0391870135416966 1
-0.0320957056815604 1
0.11364932961652 1
-0.0992293000625477 1
0.00277834780339756 1
0.0803466193040477 1
-0.106476470700377 1
0.0296532605023657 1
-0.0256219795951078 1
0.0229803796909082 1
-0.0264560007622403 1
0.0654617565740043 1
-0.0445867653756036 1
0.046337856972754 1
-0.0470153705637825 1
-0.0332051585833177 1
-0.0451037295717892 1
0.0306817850002743 1
-0.0458298775184551 1
-0.0282500696693853 1
-0.0705346916506851 1
0.0651436721846307 1
0.0482903615820948 1
-0.0721273541895595 1
-0.0252755563681513 1
-0.0580812046194362 1
0.0515948688971409 1
-0.1024431096931 1
-0.0619101530365095 1
-0.0795839259610874 1
-0.034210055223371 1
-0.0194947018627016 1
0.119875253002669 1
-0.127434327442959 1
-0.0147344554685426 1
-0.0252460584785723 1
-0.0550655159408469 1
0.0186480146276657 1
0.0911768488493576 1
0.025898666709834 1
0.0462878426548367 1
0.0979911088932365 1
0.0791334050527501 1
0.0181984426059748 1
0.0174292131445043 1
0.102298749856879 1
-0.0133497756822011 1
-0.0296985009840589 1
-0.0702727466836278 1
0.0461348666893231 1
0.0304045086536068 1
0.0675310829579922 1
-0.024377186583571 1
0.0316458906911651 1
-0.0887478824686976 1
-0.180982414017968 0
0.094145015167007 1
-0.0924515073917248 1
-0.0761509835023068 1
-0.121542701724002 1
-0.0727800334434199 1
-0.054898671166078 1
-0.077350158358675 1
0.0576599259711204 1
0.0299802870155008 1
0.0144792418095983 1
-0.00407304778557164 1
0.0698732807982105 1
0.144638570757551 1
-0.0354492042505242 1
0.0659398469594478 1
-0.157765137035988 0
-0.0730051824913272 1
0.0327342854217344 1
-0.0556654306269346 1
0.0239559971010862 1
0.00736687700761201 1
-0.177088335283153 0
0.0221695422003954 1
7.83497091593338e-05 1
0.0724672307447572 1
0.0190153065818825 1
-0.197298714372516 0
0.0274938865019625 1
0.0415170167725363 1
-0.0518916373867309 1
0.000414712302822691 1
-0.0301338024914411 1
-0.0655067226497053 1
0.00189283324501401 1
-0.0975061212694869 1
-0.104214463010421 1
0.0996254790322629 1
0.130385670865449 1
-0.0528485017369545 1
-0.02185399594679 1
0.0412196949409213 1
-0.0892860105268945 1
0.00543160346301735 1
-0.0662112419320141 1
-0.079642309807555 1
-0.0369551137134914 1
-0.0417429356487463 1
0.115354632618008 1
-0.131991316446553 1
-0.0823266398789337 1
0.0238425743406588 1
0.0460786107779475 1
-0.112531631879312 1
-0.0337458523889514 1
0.0203362196443887 1
-0.0236522414029824 1
-0.0731051671414875 1
0.0652053305173806 1
-0.0214931830197334 1
-0.081391265989329 1
0.0557471859431276 1
0.0346523570548622 1
0.0305152574983101 1
0.0486844961858688 1
0.0576494169468974 1
0.111696257756728 1
-0.0859991586329443 1
-0.0240795401571616 1
-0.0647470770445902 1
0.0154644797884373 1
-0.0507201769738047 1
-0.148744178701011 1
0.105603633639887 1
-0.0259595008401599 1
0.0175381726629393 1
-0.105291522663163 1
0.000323905625439032 1
0.00489515287409377 1
0.0908773526657465 1
0.0108732661029755 1
0.0298491559536905 1
-0.052864709785773 1
0.0231942303066566 1
0.0190863879961941 1
-0.0609695316868465 1
0.0294749755567362 1
0.0523632921020184 1
-0.100034230170228 1
-0.027801960088544 1
0.136451874136491 1
-0.170295465335275 1
0.00239117933410884 1
-0.0449524948169691 1
-0.0300365933549078 1
-0.0797869000776197 1
0.0116740873218806 1
0.0867771856672283 1
-0.0602158179798718 1
0.0562300981685116 1
-0.0482818140670191 1
-0.0816229073337976 1
-0.0736401519406886 1
0.0448281413009191 1
0.127175949415325 1
-0.0235386096994912 1
0.0952065624540363 1
0.0325683962679116 1
-0.0265829701348417 1
0.0314292532825512 1
0.0355838678445069 1
-0.0108413054968743 1
-0.0277204730688239 1
0.106030461806838 1
0.160004774915838 0
0.064538148845795 1
-0.149788664420141 1
-0.026184052250202 1
-0.0214841326237177 1
0.00106965230086934 1
0.0981936477934088 1
-0.139281752965723 1
-0.136652338185905 1
0.0456314733090374 1
0.127361509711415 1
-0.113119073055747 1
0.0557171554276558 1
0.0919227624621271 1
-0.0735045784968159 1
0.0703919262099973 1
-0.0785231943910822 1
0.0894593208000329 1
-0.00377903349542054 1
-0.0876957857009854 1
0.0611603034273424 1
-0.0498196496187632 1
0.0339867428234428 1
-0.006361824258286 1
0.0267137964275241 1
0.077729785865255 1
-0.0229194796235047 1
-0.0560013615723608 1
-0.0178329328896595 1
0.0529169227868341 1
-0.0513046184420425 1
-0.0743648740184175 1
0.0205487124940199 1
0.0154755731683719 1
0.106792617390061 1
0.00999765029898434 1
0.00347050242655064 1
0.0712570909684727 1
0.067390251693941 1
0.0341785059514504 1
-0.00898247331886437 1
-0.0331607737497872 1
-0.0424450389362925 1
-0.128244416228225 1
-0.0461348764892584 1
-0.0535823087502216 1
0.0680714365045753 1
-0.0406204247083735 1
-0.049897899622533 1
-0.0326161179057808 1
-0.0589468070255029 1
0.00177990720515411 1
0.0072236296040176 1
0.0134503935858406 1
-0.0813465641871805 1
0.0357647673656778 1
0.0955937779062589 1
-0.0542821587678675 1
0.0237283924463853 1
0.0425830478042324 1
-0.16254725908913 0
0.0525821901105566 1
-0.0337972049310152 1
-0.0231437589926977 1
-0.0207246893857106 1
-0.18769805855086 0
0.0311206879748954 1
0.018590217272984 1
0.0426093397517511 1
0.0201828678521052 1
-0.0680241791997654 1
-0.0339077332810074 1
0.0449855012402159 1
0.117612843200998 1
-0.168020285701879 0
-0.100411367171256 1
-0.0631324380305928 1
0.0863166065967751 1
0.0125199540785296 1
-0.00347342427743622 1
-0.096840428226626 1
0.00660603975530338 1
0.174052847556785 0
-0.0262873555337003 1
0.0218098465772956 1
0.187144498412808 0
-0.0550853964501049 1
-0.0355064191068116 1
0.00666369220220941 1
-0.0519071424169688 1
0.00316862655865238 1
0.0152883222700641 1
0.0160077632779556 1
-0.0360984542922307 1
0.00770271647580242 1
-0.0970053091707478 1
-0.0594303555569612 1
0.0593360666928174 1
0.0607787545803109 1
0.0898396294909544 1
0.0592639734682084 1
-0.0414934873665603 1
-0.0855202943613198 1
-0.0934586353973488 1
-0.14803412139417 1
0.0546685311708365 1
-0.0013440220161627 1
-0.0361846409383275 1
0.0601802047201243 1
-0.0543146486374603 1
0.182164726142508 0
0.0484377075040027 1
0.021356091072571 1
0.105072216560203 1
-0.0184750227152954 1
-0.0183640163743717 1
0.154592714534288 0
0.00598220257078919 1
0.0239356591641021 1
-0.0423305365125172 1
-0.0812064040195896 1
-0.0160010290010713 1
-0.0425211352392724 1
0.0611258013308365 1
-0.118167363234976 1
-0.00372359932911467 1
0.0465767126475034 1
0.0407299573335009 1
0.0466673046882863 1
0.0326140553549568 1
-0.00590058274692176 1
0.0999402866238071 1
0.0557239094180379 1
-0.0628570202305212 1
-0.104302352274004 1
-0.0915251408865749 1
0.055056037544414 1
0.0749615023885156 1
0.0296120284854081 1
-0.0719389208955424 1
0.0376324538564716 1
0.0727006732271447 1
0.0508377044815329 1
0.0656247988845963 1
0.0185926503231154 1
0.13143687165827 1
0.0368196942860862 1
-0.0433368837389771 1
0.0213150320304721 1
0.0167473887614553 1
-0.0296716652346772 1
0.0725768585851366 1
-0.14051107462557 1
-0.0883203249384705 1
0.0172799396003788 1
0.0319763493536556 1
0.0704133492285775 1
0.11153740008021 1
0.0803456711729 1
0.101817113337031 1
-0.105873177152555 1
0.00783739000809334 1
0.00997457661591034 1
0.0823222933833845 1
0.106832972984019 1
0.00748490195164967 1
0.180806693839503 0
-0.0611558456056138 1
-0.207582348702946 0
0.205298370299353 0
0.0236222623433454 1
0.0563658189503643 1
0.0621563001292526 1
0.00816199734268233 1
-0.0355701575682424 1
0.154525052662889 0
-0.0182998502774929 1
-0.00734168985794106 1
-0.0556235368784391 1
-0.0577319549347089 1
-0.118435275797244 1
-0.166492507062807 0
0.134043423932726 1
-0.0571371255284566 1
0.0599094471726497 1
-0.149415683244353 1
0.0265057808346534 1
-0.0537551066438298 1
0.00800916997908344 1
-0.0992136641410772 1
-0.0799434071230118 1
0.0697384544365066 1
-0.00320881161332105 1
0.131994586906565 1
-0.112728316740005 1
0.129262548923038 1
-0.103943452152281 1
-0.000703233756347161 1
0.0590328359836098 1
-0.123613439632057 1
0.000969842701310425 1
0.000671424193852424 1
-0.00990783268107915 1
-0.10306311555212 1
-0.0231272661002448 1
0.0399811912958049 1
0.0803581034743987 1
0.155665520689991 0
-0.0443958069321072 1
0.0775895703507035 1
0.100189533421339 1
-0.0642140821663004 1
-0.0406018916801206 1
-0.0909307783574122 1
-0.0254289994724742 1
-0.0690087170832201 1
-0.016358319873481 1
-0.126842464633071 1
-0.0114999374783448 1
-0.051893307754856 1
0.0425887996716498 1
-0.12376070705289 1
-0.105171435013346 1
-0.0900760340708056 1
-0.0418076869682842 1
-0.0477179675119302 1
0.0532090943572427 1
-0.00497474178048494 1
-0.0201535019490674 1
-0.152839107229295 0
-0.00972498762534957 1
-0.0788136547356777 1
0.0449364169250663 1
-0.125762672263445 1
0.0119305393598575 1
0.0284553284943462 1
-0.0040180690177865 1
-0.00742708904980405 1
-0.134179330278195 1
-0.00743822504669247 1
-0.164460004542564 0
-0.0820404469415634 1
-0.00458500324573563 1
0.00966644985956983 1
0.0269394513241891 1
0.0321066286817677 1
0.0420796368320256 1
-0.0416466423674363 1
-0.0347314561077971 1
0.122971915967028 1
-0.0165043152191084 1
-0.0336377001993941 1
0.0383863033394456 1
0.0691771432324382 1
-0.024151030627946 1
0.0218037423383157 1
-0.0537256146178482 1
0.152424518428787 0
0.0812159357783431 1
0.0205341527237098 1
-0.0187990736882018 1
-0.0585661657808574 1
-0.00314788129904053 1
-0.00589619435179702 1
0.085897633737854 1
-0.117809444976261 1
-0.0542421072803507 1
0.0837998286463501 1
0.0414690553694552 1
-0.0558375945052433 1
-0.0309095284825185 1
-0.01358603567816 1
-0.0146579004965678 1
0.0047841752078818 1
0.041371785507419 1
-0.043570966524056 1
-0.00852272225270726 1
-0.0148492587187388 1
-0.103746819614279 1
-0.0659256352311593 1
0.085493470736381 1
-0.0117070795986128 1
0.0080802648701968 1
0.00596592474748795 1
-0.0166105436346779 1
-0.142572515229806 1
-0.0350514850536727 1
0.0664778983719815 1
0.0282406144366952 1
-0.0591068314266214 1
-0.0117726914245201 1
-0.0592497284391566 1
0.0782595130016144 1
-0.0678409722980047 1
0.0967837921878884 1
0.00615980925675143 1
0.0832034159109835 1
-0.176471143164821 0
-0.03262564010254 1
-0.0476121119323059 1
-0.0850000033830043 1
-0.0135014290635395 1
0.0415395433335769 1
0.088135337076241 1
-0.0982924030576162 1
0.0780879501379109 1
0.0184147010482076 1
0.0171824804526299 1
-0.0257301525429159 1
0.0805053107886265 1
-0.0970316148596206 1
-0.0371288619396519 1
0.0233134684448073 1
0.0578044714786535 1
-0.115958307691323 1
0.00885531588026756 1
0.0869422624063114 1
0.104443523862694 1
0.0758515082514959 1
-0.174929409755627 0
-0.0723042682724189 1
0.066490361689883 1
0.0210658425568668 1
0.074144841141263 1
0.0257584370701251 1
0.100056114669531 1
-0.00552420180712238 1
0.028501360015051 1
-0.0623079722190799 1
0.100527043869909 1
0.162757374409352 1
0.0444877236171851 1
-0.136309532320597 1
0.0379362657923742 1
-0.0453882286318859 1
0.0547706928083696 1
-0.140276364886524 1
-0.1118455622409 1
0.0328927583117197 1
0.0960126397017904 1
0.184484330888463 1
-0.0619258740086923 1
0.0581185229309668 1
-0.0850179394197205 1
-0.0687951994015389 1
0.0158809830921918 1
-0.0720110175146669 1
0.0228908315545079 1
-0.0839261948005703 1
0.0497251234127358 1
0.124521194586151 1
0.170384743462027 1
-0.022911693868643 1
0.0464148010950367 1
0.0499424456091368 1
-0.072565598076995 1
-0.0488638240710606 1
0.000181890991791792 1
0.0114490310834606 1
0.0541059841672396 1
-0.0534091683191692 1
0.0583596340820833 1
0.130455809438308 1
0.166821720052475 0
-0.0122004994704208 1
-0.0133440602695099 1
-0.0617474832839975 1
0.156691010448806 0
-0.0124415625788504 1
0.189908118994469 0
-0.164882185018632 1
-0.110587935765248 1
0.0406867206795598 1
0.025794103648923 1
-0.0179364122125307 1
-0.0194846574624188 1
0.127613189747258 1
-0.0257922272956137 1
0.15803191923775 1
-0.0231849311212758 1
0.0971383235778819 1
0.150449240056196 1
-0.113198464614854 1
-0.0995456792205503 1
0.0725700515684473 1
-0.0271262517234795 1
-0.124565528396917 1
0.093845707886869 1
-0.0113608280437923 1
-0.0392196649691986 1
-0.0147173973826927 1
-0.146677526816606 1
0.0269592890006916 1
-0.0365583532054629 1
0.0404665286096129 1
0.0769240715877553 1
0.163499593168775 0
-0.0935905209961035 1
-0.0810678431740826 1
-0.0770509179112772 1
-0.223662836024056 0
0.0851342504465558 1
0.0458246572113347 1
-0.240381486593837 0
0.0501243871029825 1
-0.238025879773098 0
0.0809598514599534 1
0.161367097580529 1
0.00616376765707553 1
-0.172369009363577 0
0.064307834195186 1
0.0202072638097395 1
0.134170087126718 1
0.00156163475276954 1
0.120962078319861 1
-0.00171089165707176 1
-0.010124887884577 1
-0.0388753993110657 1
0.0579340392201642 1
-0.0129586615004092 1
-0.0556191117461632 1
0.138548485852564 1
0.0519134186494472 1
0.291215472994921 0
-0.0558729063227855 1
0.152308492011175 1
-0.0867856985482426 1
-0.0276220730231248 1
-0.0961997380203616 1
0.0807317868752585 1
-0.00771412885690209 1
-0.0196709038712394 1
-0.0459645436283582 1
-0.00371840589767105 1
0.0248997970331621 1
-0.0229339204034393 1
0.0216119528361906 1
-0.120720907126515 1
0.159418476106728 0
-0.0446099576882258 1
0.136360444280346 1
0.141983285615164 1
0.0814162662637604 1
0.0807324167956012 1
-0.011786287682952 1
-0.0345407340413163 1
0.0456740856868495 1
0.0671353609727598 1
-0.00689229757717182 1
0.0636005121078929 1
0.169854097017091 0
-0.0715363845272362 1
-0.0454381128093007 1
-0.032961791985357 1
0.0701214814672518 1
0.0260350944239927 1
0.0207669102654629 1
-0.00305706478064663 1
-0.131470058008767 1
0.0597025589112438 1
-0.0138887065717295 1
0.00500023240164707 1
-0.11887537465288 1
-0.0577599588836873 1
-0.0525344306983018 1
-0.102056047672865 1
-0.00601116795785846 1
-0.0741357952253276 1
-0.00569631440329111 1
-0.0167073399361244 1
-0.122019482886398 1
-0.0462473900939259 1
0.0565433326833106 1
0.0432016675958287 1
-0.0383190011086258 1
-0.039826520616624 1
0.0644989813396788 1
0.140335880812222 1
0.0243323686580238 1
0.0506053779575784 1
-0.0286188314297917 1
0.0552431762822648 1
-0.00567431853410297 1
-0.0964544575745405 1
0.134198983292267 1
-0.107200171400293 1
0.0303835411075102 1
0.112208610871704 1
0.0630305314714396 1
0.0270273125973184 1
-0.024983294416546 1
-0.121082341104831 1
0.0349528912524171 1
-0.0719166842940915 1
-0.125530817100203 1
-0.0121718095211173 1
0.0634378821100666 1
-0.122265391971442 1
-0.0188698308586708 1
-0.0908550327281235 1
0.00368862245547599 1
0.0563963395276476 1
0.00882163792500695 1
-0.0909156455779321 1
0.0562214076206564 1
0.0258657516611221 1
-0.0160319440606665 1
-0.054827470862059 1
0.136778567059749 1
-0.163381537804127 0
0.0650356060688222 1
-0.0975896002838911 1
-0.114408815829756 1
-0.0654948902885783 1
0.0954095909464485 1
0.0573289506409576 1
0.0210279260723053 1
-0.0104216794762109 1
0.0030813001809594 1
0.104061225944594 1
0.0776654404361831 1
-0.0145403849920184 1
-0.12304145137412 1
0.00406493324795022 1
0.0828841299336507 1
-0.0180077126258149 1
0.0720808255612401 1
0.00760182609679453 1
-0.0365469289379595 1
-0.0283754416980558 1
0.0855607545216216 1
-0.0578026453347428 1
-0.162763941861421 1
0.0064896108127192 1
0.104299043554432 1
-0.0242015480455078 1
0.0368793411475619 1
-0.0290688379025514 1
-0.0264223930893679 1
-0.00277998755115156 1
0.05955058988939 1
-0.091271392299325 1
0.0759333823202898 1
-0.0657371320029305 1
0.15027162044247 1
0.0520343199045461 1
-0.0660426389922321 1
-0.0220287288580507 1
-0.0416492077095928 1
-0.0260654024866193 1
0.0282386922643554 1
0.0270173405132676 1
-0.143383397163588 1
0.0907349554265679 1
0.0546979037218734 1
-0.0240701320349642 1
-0.0514014356852825 1
-0.0893005624849616 1
-0.022104558439947 1
0.0208231400177252 1
0.0115199629898007 1
0.0527575040761903 1
-0.0724133486734686 1
-0.0899254572183578 1
-0.00586655598754343 1
0.143066419564931 1
-0.0967172488961115 1
0.0988108822617233 1
-0.00973960518576899 1
0.0482231080934065 1
0.0662766000587512 1
0.045968742209403 1
-0.0787022452253689 1
-0.0713864096465836 1
-0.0949909413103132 1
-0.166374459018206 1
0.0920770294255614 1
0.0464919412809585 1
0.042435289060659 1
-0.0401296596016979 1
-0.0494507816845474 1
-0.0465870443416805 1
0.0636963454278939 1
-0.163887423571198 0
-0.0484669157807206 1
-0.0799300177844723 1
0.0282849066106586 1
-0.141967596568343 1
0.0373713371726512 1
-0.0101156799843658 1
0.00187992131969453 1
-0.0208919722095089 1
-0.14425105558516 1
0.118269564050375 1
0.0732349514267887 1
0.0778733022062149 1
-0.0765156569643237 1
0.00404602995048381 1
-0.0605811473561104 1
0.00786768547498152 1
-0.102191058485058 1
0.120128630949948 1
0.131474682764557 1
-8.78118447620174e-05 1
0.0812747171793336 1
-0.0555149833747284 1
-0.195534622012863 0
-0.0042897151118612 1
0.0456671600844115 1
-0.0356564213609433 1
0.104159894646793 1
0.070212029710233 1
0.0461376433007181 1
-0.182067771479394 0
-0.000250506044719148 1
0.0167262051042689 1
0.0734795214562294 1
0.104100664026626 1
0.0934272813937373 1
0.00129353525255111 1
-0.0185690835789651 1
-0.0183600931897683 1
-0.0136643223407968 1
-0.00182598211957032 1
0.0325666870161802 1
0.0326487888095303 1
0.0648192870841655 1
0.00428310440114094 1
-0.0261513416540323 1
-0.103298561466322 1
-0.0732546244759808 1
-0.0403262261751642 1
0.112207589965609 1
-0.0530125838962341 1
-0.1117025107741 1
0.0508339219955521 1
0.0151681070126959 1
0.0788315506656544 1
-0.194581899079435 0
-0.147969518196011 1
0.0168762995601565 1
0.0389376771759312 1
0.0051327752742226 1
0.0556885629206367 1
0.114485605571304 1
0.0922972347701668 1
0.195865172341482 1
-0.0713999176852771 1
0.082692813588928 1
-0.0561247973975571 1
0.0897900131504968 1
0.0766426841460653 1
0.116019696778182 1
-0.00462247183785645 1
-0.0119877345098789 1
0.0254727999094346 1
-0.0883822063385212 1
-0.042185273363131 1
0.00307757617806417 1
-0.00494868996379577 1
-0.0847604152056877 1
0.0883474460332248 1
0.0850516386657199 1
0.100174159439728 1
0.122964959562594 1
0.111132205021771 1
-0.0164312575072516 1
0.0303658941374263 1
-0.0925746011860704 1
0.0444217863359215 1
-0.0719756934665825 1
0.00985199489484177 1
-0.00424809971228229 1
-0.0495516964857479 1
-0.034695800682602 1
-0.0431502576708394 1
0.0434870897686453 1
0.0872149223266908 1
-0.00506123121227419 1
0.111541645437993 1
-0.0578379434081622 1
0.0430256823426013 1
-0.110684005918255 1
-0.0209815018695248 1
-0.165676548647138 0
0.0784558234020973 1
0.0655660432286895 1
0.129801373988488 1
-0.170532981094114 0
0.0713057290787851 1
-0.0595576709528784 1
-0.0605553447141295 1
-0.0197886818682684 1
0.0010955808709342 1
0.0174635122477449 1
-0.107327365287646 1
-0.153778115058979 1
-0.129413511388305 1
-0.0150988046613604 1
-0.102021299878912 1
-0.0388722578931754 1
0.0676124748170224 1
-0.0310388080847931 1
0.0527017967825747 1
-0.000241965503896241 1
0.130850841411496 1
0.0789096186394811 1
-0.000913996936489741 1
-0.0537201121472206 1
0.0490610707175098 1
0.0255388734500185 1
0.0175709099660976 1
-0.146717443233615 1
-0.0971631970141962 1
-0.0196128377870823 1
0.0450447299814446 1
-0.0206832673829789 1
0.0177884845250429 1
-0.0528993766190563 1
0.208303790422626 0
-0.0327580027407271 1
-0.0322803582074792 1
0.0968569313593732 1
0.0985993496181271 1
-0.0209195689526569 1
-0.222155249012908 0
-0.00366369138166379 1
-0.1022415048364 1
-0.0489825774988934 1
-0.0415666845329806 1
-0.0354517336898104 1
-0.0748459542510068 1
0.0205985269185545 1
0.0399139593303477 1
-0.108321715085719 1
0.101552336894972 1
-0.0568943129096567 1
0.0766033520398545 1
0.0133267581586771 1
0.0592528318270747 1
-0.0286670271034149 1
-0.0274571255664477 1
0.0125020315867997 1
0.0358601846966468 1
0.042499135449898 1
-0.0191052477011002 1
0.104884275805263 1
-0.0698225461294299 1
0.0271903602994125 1
0.0815383226185562 1
0.0677736775744316 1
0.0603191327402518 1
0.0753100895780715 1
-0.0193601693604496 1
0.0160422834743229 1
-0.156217865542312 0
-0.143277537462027 0
-0.0681797907689315 1
0.111540627408047 1
0.0152448071530709 1
0.124065026678814 1
-0.0316425329880064 1
-0.124619203350257 1
-0.0391181839956679 1
0.100548981062621 1
0.0478007592609249 1
-0.0631829552688624 1
-0.0068685354071417 1
-0.0468008050700595 1
0.0644622349218865 1
0.0407377550410087 1
0.00601125334823584 1
-0.0205291227521349 1
-0.113707473848725 1
0.103402472120668 1
-0.0651690869044708 1
-0.0848878295731004 1
-0.0893271823153026 1
0.00413476487422587 1
-0.00946791361310262 1
0.0480127778546847 1
0.066876622899504 1
0.00812117559055426 1
0.0791156778184328 1
0.013491166930293 1
0.0766905177548102 1
0.0508311435365782 1
0.0320069320327248 1
0.173961634252437 0
0.0264870139097069 1
-0.0265359854749292 1
0.0160423010830007 1
0.183212625090198 0
0.113649577243483 1
-0.0422772042505811 1
-0.0514618197679362 1
0.0637077127963276 1
0.0499935355580511 1
0.0778367185682077 1
-0.060107802190181 1
-0.152057753286328 0
0.0248605096349435 1
-0.0206928571444931 1
0.0259539872388398 1
-0.0553152940121099 1
0.141376993712539 0
-0.0559407907961168 1
-0.0187297119952661 1
-0.0771936710746461 1
-0.0330749064561212 1
0.18068137832434 1
0.00137358582628482 1
0.0240662484447486 1
0.0563630422576917 1
-0.0555981567842466 1
-0.025675446376865 1
0.0266716878741915 1
0.124628111983726 1
-0.0976246134832619 1
-0.150336259088627 1
0.0336159281636823 1
0.0307167265939248 1
-0.0726398024146543 1
0.0911265973491163 1
-0.00229057136193847 1
0.112477532663143 1
-0.114319972212811 1
0.00569509540217581 1
0.0407537073011755 1
-0.0238775571517964 1
-0.0364138979586622 1
-0.029716927551832 1
0.0176286798583475 1
0.0509524631553356 1
0.0387625328084537 1
-0.0959114053242652 1
0.0913563422068207 1
-0.0992691688066369 1
-0.00907989307447919 1
0.0626947958895349 1
0.0457602236042726 1
0.087637634902369 1
0.0689651846739873 1
-0.0678222984122475 1
0.0939856449372889 1
0.0464455876784799 1
-0.0359683325758934 1
-0.0489730378041528 1
0.0354558478005148 1
-0.139121942914553 1
0.0237434158516457 1
0.00808290367070472 1
0.156999191881434 0
0.0265497391377164 1
-0.000823731968389327 1
0.0874335588270336 1
-0.0616690947468242 1
0.058309122554651 1
-0.0988088926897794 1
0.0660486101662981 1
-0.0255338314319589 1
0.123164679070989 1
-0.0101817337076554 1
-0.0345026687128073 1
0.0793361667426293 1
-0.0115222495084981 1
0.049390913804503 1
-0.0137418886555235 1
-0.0248532289427358 1
0.0106680230756305 1
-0.0419686397824496 1
-0.0921573792772652 1
0.0109416647015712 1
-0.022738120267247 1
0.0918680971300879 1
0.0176828419787471 1
0.0861869362446995 1
0.0273617121437027 1
-0.0242826708941198 1
-0.174929867854433 0
-0.151454040356232 0
-0.0984124293497125 1
0.0336610513181382 1
-0.0822991742701481 1
0.171946402804782 0
-0.0386509832125914 1
-0.177046116877185 0
0.0707854774989924 1
-0.0454749069232709 1
0.00596714517745097 1
0.0195374684345764 1
0.0876664930025397 1
-0.0392295465138874 1
-0.00160946704159579 1
-0.109983936827917 1
0.00475309203132259 1
-0.000110116344093881 1
-0.0946421175772535 1
-0.0279611821856177 1
0.095640202062158 1
-0.0451886434849075 1
-0.0868948590210845 1
-0.0578105004882509 1
0.130293755700546 1
-0.177844400108995 0
-0.0774803775308037 1
0.00282094932627445 1
0.00538077923691711 1
-0.0313098108160469 1
-0.0644823886557654 1
0.0222158126449572 1
0.163981864578691 0
-0.0747546704254637 1
0.155317759833596 0
-0.122479960179105 1
0.00654840691656637 1
-0.0333602813687398 1
-0.00432734033937075 1
0.0931266089464362 1
-0.064003890328304 1
-0.0899480853054866 1
-0.0853782457683474 1
-0.0305297691407502 1
-0.0153610725713113 1
0.0297246283297768 1
-0.0815718173136767 1
0.105701427030281 1
0.0225627712804667 1
-0.0406650974004736 1
0.0652121942527564 1
-0.0460399247881755 1
0.0554608117438462 1
0.0692593082643211 1
-0.0972666258220152 1
-0.0956496635758908 1
0.0291858466403655 1
0.0218869201235608 1
-0.0545095003692744 1
0.0546960820201099 1
-0.0803232440435147 1
-0.0736745503980829 1
-0.054146164178601 1
0.0286152433105622 1
0.0154330881709653 1
0.0212335117022527 1
-0.0184798423005185 1
0.143434617098131 1
0.000848279813320487 1
-0.0747584256437206 1
0.0187640079059139 1
-0.0317800215244806 1
0.0577328262631379 1
0.0863835175768984 1
0.0597795179049301 1
0.0104673151631958 1
-0.0167646003151967 1
-0.0842181443295162 1
-0.100353870303519 1
0.0154330964442448 1
-0.0790538014638433 1
-0.0354250974830125 1
0.0540045310473477 1
0.0180323848579302 1
-0.0869298938064655 1
0.114661205158956 1
0.0479048616190618 1
-0.0786802110764081 1
0.0409293165727982 1
-0.0721062253581214 1
0.0414791337108671 1
0.018434055884616 1
-0.0314231252817048 1
0.0946942650663841 1
-0.0417149667888522 1
-0.0910349812048416 1
0.0633951745500261 1
0.0176286770662309 1
0.000628116712607202 1
0.0237188662753587 1
0.0401268365176319 1
-0.111551646408225 1
-0.109042910961622 1
0.0873241243348782 1
0.187922183059293 0
0.0716332782134714 1
-0.0452724531439338 1
0.049557349242824 1
-0.00255765987346491 1
0.192063429637925 0
0.0399335642843074 1
-0.0169733866283959 1
-0.0711698458308291 1
-0.0217276041790873 1
-0.0380008370516575 1
0.0644483283190112 1
-0.0742018176043224 1
0.139336439441905 1
0.00538065672486261 1
-0.0172368182829556 1
-0.00641415556977408 1
-0.0271580182190746 1
0.021053616778912 1
-0.0133084890715759 1
0.0319165052295231 1
0.0690943572468021 1
-0.0168229638712203 1
0.0711883795238999 1
0.0587638525675465 1
0.122229054213362 1
-0.00817475534964457 1
-0.135108287777954 1
0.0453215667278008 1
-0.0775464825390685 1
-0.14347625182347 1
0.0855968470625422 1
-0.0521976588489708 1
0.0774609153311678 1
-0.054496790295725 1
0.0636658794834852 1
0.00900173336426039 1
-0.0034607181702704 1
-0.0894453170545815 1
0.00684103728431291 1
0.0453195991510464 1
-0.00523108362870967 1
0.0087989713821725 1
0.111227506885076 1
0.0201587025854763 1
0.0268407730444164 1
0.126739342670401 1
-0.0682909257453997 1
0.0872965533003338 1
0.0618909016465676 1
-0.0478991902029591 1
-0.0754279512007625 1
0.0116726754655958 1
0.0575377776951459 1
0.0970490395575172 1
-0.0562831607264731 1
0.0609542695481953 1
-0.0299940430909253 1
-0.0175477476457524 1
0.00500055351568686 1
-0.0815704039605304 1
0.211699955227442 0
-0.0377935455028025 1
-0.0447167705842791 1
0.0128929637757918 1
0.018473952664672 1
-0.014271709559031 1
-0.102084790610819 1
0.0537818239083438 1
-0.0529920138089709 1
0.130794596956585 1
0.0288482296403545 1
0.0241553349757848 1
0.10315214677734 1
-0.00702131873401484 1
0.0950179100531479 1
0.0984588023924406 1
0.00988943054285218 1
-0.103354954130411 1
0.122043037028574 1
0.0573033655464716 1
0.0996868255430399 1
-0.0624214944638108 1
-0.022607460744595 1
0.0108567481380934 1
-0.00351468922684123 1
-0.238362364122924 0
0.0294969904097879 1
0.0516317400315592 1
-0.0328098744890599 1
0.00548308372565477 1
0.0338044518193336 1
-0.0722296738191641 1
-0.046008952683419 1
0.0280096465126914 1
-0.00819513048329356 1
-0.0616547580055541 1
-0.0204216620817277 1
0.0913206695947513 1
-0.185452056621531 0
0.0172983289534605 1
-0.209788868679215 0
-0.0448486332755584 1
-0.0651628177631224 1
0.112181235713175 1
-0.16090404640429 0
0.00273410278959513 1
0.0212218812555407 1
0.0142874783455315 1
0.0885168196451634 1
-0.0440346529769235 1
0.0578548428811158 1
0.0921470934251778 1
0.0373023439165027 1
0.078451046147056 1
-0.0251087227502551 1
0.0119924271807119 1
-0.0583214458484943 1
0.00120728661242952 1
0.0828136128930336 1
-0.0804128204911498 1
-0.029245069049996 1
-0.170549515290071 0
-0.167472450520022 1
0.0552004191623479 1
-0.0843668853257056 1
-0.0550438645274342 1
-0.10323382720299 1
0.0584102139070897 1
-0.120095761232008 1
0.0281873103535179 1
0.0623634550047373 1
0.12532071729247 1
0.0166531184463326 1
-0.0555679186689035 1
0.0748387626287262 1
-0.0199927436997804 1
0.0808478170902317 1
0.064269789966084 1
-0.0414916934819903 1
0.10165189939243 1
-0.0921358603103901 1
0.189153560622234 1
0.000419112231962355 1
0.0145570721611569 1
0.117434105650011 1
0.0813115439120617 1
0.0771490987659009 1
-0.0375382481954505 1
-0.0877133036810968 1
-0.0441034402112171 1
-0.100559431106869 1
-0.0432861482939154 1
0.0448330781295589 1
-0.014496490010212 1
0.0854811164049026 1
0.017237418122069 1
0.016879777103699 1
0.0427336422136518 1
0.199157656092825 0
-0.0583994826321032 1
-0.00848652896037111 1
0.0878176817888827 1
-0.0771770380859834 1
-0.00188264993667957 1
-0.135131820868329 1
0.0909378870783534 1
0.0656045710931914 1
0.13488086388588 1
0.152746796396057 0
0.0104860484555379 1
0.0344849384325394 1
-0.0140753032201312 1
0.0260693158945124 1
0.0382349455121199 1
0.0808563361692714 1
-0.0114777325368183 1
-0.0192811386671086 1
0.0384707780486852 1
-0.04227653307352 1
0.00263660339889522 1
-0.0111712557311104 1
0.110426966732666 1
0.0131011269249545 1
0.0419801338216321 1
0.0476364264170612 1
-0.0663730951805272 1
0.0938565148577112 1
-0.00314317477085202 1
0.0106122957478363 1
0.0496308732845401 1
-0.0281133471008198 1
0.0790263824123646 1
-0.102930870216958 1
-0.0308575679946773 1
-0.14061840199867 1
-0.131176714316563 1
-0.138160686174077 1
-0.0060585167719784 1
-0.0982053659131685 1
-0.00852840974207713 1
-0.0312792020052081 1
0.0111176970212945 1
0.026457795542519 1
0.0133346192624174 1
0.0505813023047461 1
-0.0249104716211242 1
0.0358754758327941 1
0.00947844397040019 1
-0.0727279420263433 1
-0.0454450916126042 1
0.121004561070145 1
0.00441219298902541 1
-0.0899695496076739 1
0.0520036558996709 1
0.0121967357373708 1
0.079588764238174 1
0.0322236240397174 1
-0.0493664710242547 1
0.0245325657790512 1
0.0376113175207668 1
0.125812697940696 1
-0.00487379278998488 1
0.0390566573927028 1
0.0277265505348771 1
0.0777304606449904 1
0.0811970290677545 1
-0.0918626617438685 1
0.10671902703891 1
-0.0335595290273256 1
-0.0197375759355956 1
0.131527566194334 1
-0.0286295818444614 1
-0.0428445597454783 1
-0.0674660122375133 1
0.0280102664170538 1
-0.0231618715592103 1
0.0857669054411611 1
-0.0257746849999098 1
-0.0187815402161979 1
0.0973989783894215 1
-0.109527037586126 1
-0.0620274100474542 1
0.0458941395244734 1
-0.0388363977390538 1
0.0577071247002908 1
0.0247530314480862 1
0.00201055962847521 1
-0.00671567213949211 1
0.0145867282491942 1
0.132919181982642 1
0.0632469085927898 1
0.0876699708418736 1
0.0605799305105701 1
-0.194940093897302 0
-0.0279529896335942 1
-0.0433809843727561 1
0.0284899242667412 1
-0.0151178136562926 1
-0.0184774225688274 1
-0.0317792705012779 1
0.0355521721711681 1
0.0215480550802006 1
0.0803225582950808 1
0.176760262935734 0
-0.0552254452813714 1
-0.0247699779871965 1
-0.039030830292972 1
0.137907594324718 1
0.00305843928594493 1
0.0288541812961086 1
0.0814034432702144 1
-0.0794213873350997 1
0.0140471203595908 1
-0.017994160374685 1
-0.11454923811632 1
-0.0759470968770663 1
-0.114320745365224 1
-0.11812754240075 1
-0.134160873380005 1
-0.00910713904804198 1
0.0185887137326729 1
-0.160511924483716 1
-0.0489244027407941 1
-0.00956846251170073 1
-0.187247736275918 0
-0.00748762904911327 1
-0.0305188396630715 1
-0.0557336159795921 1
-0.0832965848676739 1
-0.00930692706814443 1
0.043787817367331 1
0.00117247867140781 1
0.0623831542472088 1
0.197115012891853 0
0.084416751245443 1
-0.0107338960117853 1
-0.0423097035421357 1
-0.00678395076786785 1
-0.12547878117344 1
-0.0874565611714439 1
0.0729005710706914 1
-0.0435651537077275 1
0.0336297905237989 1
-0.0259453316537794 1
-0.0174183201949414 1
-0.00234293888263838 1
-0.172712721686255 0
0.00121852482957625 1
0.0482163612378649 1
0.106701508571686 1
0.056869465995069 1
-0.00869087187388889 1
-0.164557464829323 0
-0.0318784327224418 1
0.0480549804497037 1
-0.0172660176741747 1
-0.071245389696583 1
-0.0741927672979345 1
0.0600772939566635 1
-0.122744795486075 1
0.0985366203220427 1
-0.0882036835125538 1
-0.0486153619044357 1
-0.0206183952970824 1
0.065779397617141 1
0.176890089301075 0
0.116739588740948 1
-0.0547681315199663 1
0.0524982899423128 1
-0.122802408765811 1
-0.0932336144906967 1
0.103199538838393 1
0.174263595982248 0
-0.074625371288614 1
-0.0139812841516793 1
-0.109833497730999 1
0.109114357035711 1
0.119254148405537 1
0.0629547267489324 1
0.073441415412075 1
-0.0327985458750415 1
-0.0683199184194156 1
-0.0349193362862585 1
-0.088959630970856 1
0.157819087046852 1
0.135399699175493 1
-0.102482332374327 1
0.0820558489558849 1
-0.0613784583567194 1
-0.0217732092397363 1
-0.0424207587227572 1
0.0414006426717887 1
-0.00387234093410206 1
0.209659560286933 0
-0.0890949278885318 1
-0.0559457912589381 1
-0.0270147772259724 1
0.0362379478734851 1
0.0295112824062056 1
-0.0723886340155847 1
-0.00409099806207839 1
0.0457846600186428 1
0.0168624308360607 1
-0.0443015986062333 1
-0.0625565239764351 1
-0.0653007920086148 1
-0.086587431000443 1
0.139330510793204 1
0.138776922711883 1
-0.0294057429589354 1
-0.000124615778292394 1
0.0210793760326076 1
0.122425819642068 1
-0.100817125113147 1
0.0365380447805607 1
0.145799942886811 1
-0.0585409342501731 1
-0.0154234396992709 1
-0.0988424382290634 1
-0.000543467447849213 1
0.0654890400060699 1
-0.0382646944327617 1
0.0471180032761829 1
-0.160308272918502 0
0.00300109931878679 1
-0.0922251073182977 1
-0.0648346044339504 1
0.023900592167985 1
-0.0611020726207815 1
-0.0798933851800809 1
0.0150032704909813 1
0.0357579751678399 1
0.0363462696087823 1
0.055211937393202 1
-0.0826707258006974 1
-0.049733363255696 1
0.00555723775879876 1
0.07428947675892 1
0.03199915387704 1
-0.0342383364780833 1
0.0375075119401552 1
-0.0145033939886722 1
0.0284846753349107 1
-0.161515532656032 1
-0.10247646601446 1
0.0412709849992462 1
0.030411704607377 1
0.0471907791536621 1
-0.026819360514833 1
0.0337992934412879 1
-0.0765886929416409 1
0.136242088861526 1
0.0333634750387931 1
-0.0125313477678193 1
0.0472754266790419 1
0.0621715321028601 1
0.0683391657843301 1
-0.0297109822408744 1
-0.0138063995087771 1
0.148805638219706 1
0.0298455091174578 1
-0.0238198476738728 1
0.0163625440630198 1
0.0774077584968318 1
-0.029691035784603 1
-0.126497207796564 1
-0.00354431749872311 1
-0.026830071821459 1
0.00800969462510783 1
0.110176284985995 1
0.0836281971231631 1
-0.0455087698860163 1
0.0467712460883878 1
-0.0746541432855211 1
0.0726710995353784 1
0.00471069372284597 1
-0.0401098603068983 1
-0.0171856790590472 1
-0.0105252862922335 1
0.00955260121291045 1
0.038658375796863 1
-0.0517078777373146 1
-0.0464912167224421 1
0.0249034668249638 1
-0.125581716718536 1
-0.0825914033773998 1
-0.140527504171897 1
-0.0412719928872839 1
-0.0189823637106083 1
-0.046207094595978 1
0.0563371708025219 1
0.0874386020384818 1
-0.00607908978177944 1
0.0152269104386153 1
-0.0641395060276178 1
-0.0252982152562098 1
0.0678017255258064 1
0.0582378243091589 1
-0.0998976156698048 1
0.0472645660056038 1
-0.121400015905377 1
0.06348683508436 1
0.136885349526679 1
0.0328477788758346 1
-0.0573647057740687 1
-0.137751377811746 1
-0.233402613103235 0
0.0201012255851288 1
0.100382631520199 1
-0.0216485815527391 1
-0.0018080592106078 1
-0.0421347883188132 1
0.149190685239803 1
0.0418113993617578 1
-0.0232112255126318 1
0.104163252474728 1
-0.0696060721217566 1
-0.165224688827666 1
0.0340102669282994 1
0.0681689336593898 1
0.0175383172428921 1
-0.0771416603894274 1
-0.00596864812826613 1
-0.136759075001415 1
-0.0349690311025098 1
-0.151959051716884 1
0.16788369653835 0
-0.0284050483415671 1
-0.0772710963175238 1
0.0576111173822663 1
-0.0396745208913258 1
-0.151824133340395 1
-0.0188252991744152 1
-0.0275219967112641 1
-0.00145058196960758 1
-0.0036945687913789 1
-0.142636111962159 1
-0.0152177193231868 1
-0.0417342956167175 1
-0.207249054289542 0
-0.0328973352352798 1
-0.144022096856387 1
0.0395795723951586 1
0.10202345977535 1
-0.0987656269089127 1
-0.0873909097364363 1
-0.146776376287213 1
-0.0471895518258803 1
-0.159166869706827 0
0.0698901166039441 1
0.0415873783799097 1
0.0736814819662273 1
-0.0965090863155096 1
-0.0530570504124667 1
-0.0181148833191516 1
0.128845733315399 1
-0.00100457737809716 1
0.0514514135022833 1
0.0731487002090375 1
0.0394623668625582 1
-0.0250288027727361 1
-0.0899990365753181 1
-0.0465518819286458 1
0.219372904499358 0
0.116117107697988 1
-0.0899842667190074 1
0.041834915106146 1
0.0259569753581559 1
0.0638293360497198 1
-0.028458218661526 1
-0.00935608622848158 1
-0.153295630418377 1
-0.155087644452247 1
0.0791191524981722 1
-0.0605247027439432 1
-0.0326175487075449 1
-0.0203644825558486 1
0.0130611194668646 1
-0.0275081680631032 1
0.10045946710659 1
0.0713682930570706 1
-0.0300297147270963 1
0.0416615426318751 1
0.00406882621790322 1
-0.084533423656056 1
0.0413166365642351 1
0.0394867938563735 1
0.0963987637242643 1
-0.0339788231075902 1
0.149726003790504 0
-0.0234291650899895 1
0.0334539581026885 1
0.12501631326613 1
-0.0218435924590191 1
0.0341959285577739 1
-0.0493303762144997 1
0.0145818009114538 1
0.0763503920534913 1
0.0326928741878652 1
-0.0817176092019907 1
-0.0032802427671952 1
-0.0468832412243202 1
-0.00162661747874281 1
-0.0602915512442726 1
-0.0273487601676436 1
0.123609472711605 1
-0.0503883613310925 1
0.063284568074584 1
0.0259420583457287 1
-0.0917986415902109 1
-0.0193488025871154 1
-0.0723337934600567 1
0.127667629413101 1
0.0597177786117503 1
0.101271453378764 1
-0.0428542483606167 1
0.114963193376916 1
-0.0506711940825363 1
-0.0285000330054822 1
-0.00795439505402547 1
0.10437606654801 1
-0.0531852190129907 1
-0.151437682112386 0
0.0747423117541006 1
0.0250484959810325 1
-0.0349018948470858 1
0.0411186882314488 1
0.03820756739526 1
0.130641661308581 1
0.0161772143476628 1
-0.0286639621614443 1
-0.0940756131415342 1
0.0166218015428142 1
0.0575110506508669 1
0.0284601784292555 1
0.0328568587468226 1
0.0361009053408577 1
0.0704565884424134 1
0.0363594839904835 1
-0.0591140107142144 1
-0.0313573750428308 1
0.0464696126000997 1
-0.16378671950162 0
-0.0541849824374593 1
-0.111521967561657 1
0.00557112225181632 1
0.0702432070429134 1
0.0343421446124654 1
0.0845925899346131 1
-0.0740096802364875 1
-0.0782882780845573 1
0.0117527981460306 1
0.0384929182711963 1
-0.0303391809359925 1
-0.0323806459191486 1
-0.063532653791953 1
0.0636307240091684 1
-0.0451348134248137 1
0.0541661718352441 1
0.032292051386043 1
-0.0673394048986915 1
0.0690935248455931 1
0.0309569262060384 1
-0.0129700623719516 1
-0.125145443925135 1
0.00326328742071211 1
0.0281497843943901 1
0.0400138620797917 1
-0.0210033587568776 1
0.0904390448558072 1
0.00303380248548537 1
-0.263572413958214 0
0.041091117118746 1
-0.00399649942537002 1
0.0363190972352767 1
0.0147247565268607 1
-0.00319827977147975 1
0.0845160258951795 1
-0.00738972970307706 1
0.14260589593274 1
-0.0918499873792226 1
-0.00178620952217527 1
-0.121431281311343 1
0.0126220034649496 1
0.00561073470307187 1
-0.0817780896223144 1
-0.0608585176281526 1
-0.0761836722490679 1
-0.11042196210553 1
-0.050801295748586 1
-0.0569869144696786 1
-0.0579440433850116 1
0.0314168133493552 1
0.0262446825384122 1
-0.069952306496198 1
-0.0448187411590647 1
0.0537614778547202 1
-0.127651555107524 1
-0.088022264137061 1
-0.152438533476685 0
0.0797768554677248 1
-0.000374974184702583 1
0.0423927101169394 1
0.0303169586631993 1
0.0578500544933295 1
0.0739460001549616 1
0.0719323281753601 1
0.103457663484782 1
-0.142184038314777 1
-0.0658805115268253 1
0.0499202944767107 1
0.0716253661882137 1
-0.241484329464507 0
-0.0332500365325659 1
-0.0807344674765912 1
0.0535356507619287 1
-0.02354131153724 1
-0.0278463629187676 1
-0.0623365902221829 1
0.0482947008217675 1
0.0111539386443547 1
-0.0483927925692585 1
0.0319382853785814 1
-0.0288547889824341 1
-0.0561479726879143 1
0.043108214689912 1
-0.157113508980458 0
0.0897940995271806 1
0.0370194612216101 1
0.0156448884595057 1
-0.00853598422820296 1
-0.110297290731496 1
0.0608534030426102 1
0.0121385620708909 1
-0.0323918808431851 1
-0.0362060979282802 1
0.0263631319195255 1
0.000644562422639737 1
0.0556739048614519 1
0.0681535615228537 1
-0.064351265786535 1
0.0473853912868497 1
0.104129554656346 1
0.0933270168329321 1
0.0430886078005514 1
0.0109932455784712 1
0.0718686123372593 1
-0.0232213025963301 1
-0.126496921581561 1
-0.0137079739941853 1
-0.0987706362154195 1
0.0618714911508127 1
0.0407713459821427 1
-0.0133853249753528 1
0.042069361338401 1
-0.0436466868136941 1
0.00170020617238159 1
0.132011763462643 1
-0.00892216453117384 1
-0.0166291498668522 1
-0.106175141283724 1
-0.0543697525563279 1
-0.0392890139294622 1
0.154369151134154 0
-0.0842516519373698 1
0.121508787967505 1
-0.195144037463415 0
-0.0064401378183708 1
-0.0674754639028988 1
0.0095987056141572 1
0.139634312965927 1
-0.110101629396138 1
0.0645924718497651 1
-0.0950247562807876 1
-0.0157228551760162 1
0.0562659445526016 1
-0.0189164195431297 1
-0.073368704902042 1
-0.0230602924355526 1
-0.050253812078788 1
-0.00742737491566876 1
-0.155949718947148 1
-0.0226371811868092 1
-0.0397776284902805 1
-0.00880008560490031 1
-0.00501796916044379 1
0.0115725859894328 1
0.0387925781655849 1
-0.00610064134944155 1
0.0159187770971738 1
0.0835200464294156 1
0.000637923073461458 1
-0.0355692514790309 1
0.0841071732228544 1
0.00401306696094597 1
-0.075624765810058 1
-0.0489515237662606 1
-0.031260360976488 1
-0.0421500466775208 1
-0.0208375042673018 1
0.0787709394332492 1
-0.0843228267619762 1
0.136901862486591 1
-0.15540963166771 0
0.0455497054635307 1
-0.126032557346815 1
0.0672677631048375 1
-0.0425310615979057 1
-0.154417495364388 0
-0.0601525735818253 1
0.00957401366443269 1
0.105339166536949 1
-0.114143266853246 1
-0.0270556706389196 1
0.159977540837831 0
-0.234152339258302 0
0.0810471767704777 1
0.0926210227138927 1
0.118688410498321 1
-0.0313395392083222 1
0.0552953729984476 1
0.138519596839933 1
-0.0322854274893874 1
-0.00217830156054109 1
-0.0462189074450689 1
0.00545442104693228 1
-0.056586540714529 1
0.109933891326176 1
0.00253296908153854 1
0.0561220235913457 1
0.0098363119878042 1
-0.0476986675831439 1
-0.0149630902596435 1
-0.000480318845724784 1
0.0416690120082928 1
0.0345987692639393 1
-0.015096476623766 1
0.0968834499285342 1
-0.0645384311067535 1
0.0402954501431735 1
0.00293460476265498 1
0.11599940550362 1
-0.0897700436221242 1
-0.141262678680992 1
0.0118454393448079 1
0.0380610548310112 1
0.0253586026921247 1
-0.07324437624544 1
0.15983780899344 0
0.0820702740388938 1
0.0357539023337309 1
0.0310442842903787 1
-0.0340420748841039 1
0.16386279955323 0
-0.0698501816957617 1
0.18400579750112 0
0.0925095062159895 1
0.0982302301630406 1
0.0755429944678232 1
-0.0459753716733885 1
-0.0314172720694931 1
-0.00685013746040024 1
-0.0316814121647856 1
-0.0840646163824778 1
0.14133947389695 1
-0.0225659168785771 1
0.0260541319665518 1
-0.117828163905484 1
0.0121754025684665 1
-0.0892409110574787 1
0.110871018291715 1
0.170887092184584 0
-0.0371836540883562 1
0.0190757948466678 1
0.039700170731828 1
-0.0128412256950276 1
-0.025265242973671 1
0.11632718330693 1
0.0137158636925945 1
0.133617993760515 1
-0.034294557084124 1
-0.220360335414178 0
0.0129923997135616 1
0.034016216819654 1
-0.0321196171839946 1
-0.0593575365131228 1
-0.0188821849694908 1
-0.0512716853391783 1
-0.0480745500964248 1
0.20285389220893 0
-0.0355916350733226 1
-0.17871782918883 0
0.0128971712764378 1
0.018742190619217 1
-0.0734830743953839 1
-0.0653989791517979 1
-0.00386272692990384 1
-0.0555624106717139 1
-0.0344585893908236 1
0.0137146136946828 1
-0.131232079455093 1
-0.0844589482802409 1
-0.00449680267953559 1
0.0228868159823946 1
0.0342351541078161 1
-0.0960135436310485 1
-0.00258775467132928 1
0.033679026604881 1
-0.0424359285422605 1
-0.00684152387818121 1
-0.119870190990752 1
0.0118623858214175 1
0.015368186265956 1
-0.0211137485811588 1
-0.0890472340455719 1
-0.00856387604663515 1
0.0356780986382488 1
-0.00489895999918412 1
0.109756635279189 1
0.0612001552628438 1
0.0420093820808355 1
0.100418646297793 1
0.0989609667868007 1
0.0285175158767039 1
0.0748578359235612 1
-0.105912403911029 1
-0.110013758053226 1
-0.0616768281449349 1
-0.0144257554392606 1
0.114423838519078 1
-0.115671784873678 1
0.0256539844482637 1
-0.160525768338998 1
0.00398833369236857 1
-0.0368596832526328 1
-0.0258221198152257 1
-0.120588966475176 1
0.0993510918734162 1
0.0394154975127055 1
0.024655110831542 1
-0.0575079980936457 1
0.0711077361185887 1
-0.0764692749498146 1
-0.00191118065649921 1
0.0258998391349947 1
-0.0715050846745634 1
0.000968809261249336 1
-0.062423728222668 1
-0.00118789054898284 1
-0.0694413934628438 1
0.0974560119065931 1
-0.0747631992049921 1
0.0728978142355312 1
0.00294153697756002 1
-0.0196825489600206 1
0.0424833115620941 1
-0.0960598429537105 1
-0.0480504180309152 1
0.0274743089220818 1
-0.0258632310576298 1
0.0427918102176598 1
-0.0715485107248349 1
-0.12322441165313 1
-0.028281765760408 1
0.0920708409684759 1
-0.0166950457233074 1
0.140936585418229 1
-0.076417179553993 1
0.0614261389221077 1
-0.044221260570661 1
0.202989490686399 0
0.0414810674014858 1
-0.150823757814789 0
0.0859753819795323 1
-0.129707864007882 1
-0.00556660649328723 1
-0.0460393226954008 1
-0.0168379187292095 1
0.0498242422482616 1
-0.0118652544831765 1
0.0244173537869391 1
0.0220854476573321 1
0.0475381190374506 1
0.119334594344744 1
0.0738442134128466 1
-0.00728739076018286 1
0.0051833797750503 1
-0.0220533357198863 1
-0.0525930321710648 1
-0.0616018513282612 1
0.0378535212423533 1
-0.0811818653415303 1
0.0696140768414256 1
-0.020073381509765 1
-0.023314612126113 1
0.0650864236196237 1
0.0153836208098621 1
-0.0611114081787076 1
-0.0288556357698088 1
0.0860440001692903 1
-0.0188623401056133 1
0.00535823608288364 1
0.0523118893406197 1
0.0875909363277988 1
-0.0643303451304276 1
0.0257996815591737 1
0.0634103064555042 1
-0.0637633409508064 1
-0.020008704685404 1
-0.0837622316413721 1
-0.0384874986227816 1
-0.0858639062019793 1
-0.0161313361378608 1
-0.149892104709369 1
-0.0110826196708443 1
0.0913924309275034 1
0.132045168354727 1
-0.0841746881514656 1
-0.0520729782086689 1
0.0186104454068978 1
0.0213488506360128 1
0.0194891788629594 1
-0.0889042920715328 1
-0.0205603604931876 1
0.114573359643883 1
0.102518016577935 1
-0.115565427487063 1
0.0223889693155919 1
-0.144940174404675 1
-0.0496999864428454 1
0.0906097092937437 1
0.129668252116604 1
0.0069297690165567 1
-0.0417432576032338 1
-0.145279956861149 1
0.0148173761082382 1
-0.0697360067279411 1
-0.14479210316792 1
-0.0193790714496475 1
-0.0903903400288969 1
0.00526472906314073 1
-0.0529733610710813 1
-0.000394802269653119 1
0.0745283672452626 1
-0.0596821847453832 1
-0.0868494506909928 1
0.00598980645361497 1
-0.0370283648534599 1
0.0758626593961664 1
0.0953157181581444 1
-0.062967870248245 1
-0.00385781060049541 1
-0.152266970895913 0
-0.0555018637875956 1
-0.0308424680952398 1
-0.0416165301257225 1
-0.0962679710453234 1
-0.0696504740535931 1
-0.0312106686120771 1
-0.0684334622714924 1
-0.0629447030521896 1
0.0214941901551977 1
-0.00106455456061563 1
-0.0783153558817683 1
0.0345197110344602 1
0.0853229174344046 1
-0.0690634555616694 1
0.00718115285678484 1
0.0442895538544342 1
-0.125873947665821 1
-0.119536032969613 1
0.164376047102689 0
0.0821163000198439 1
-0.0019332889035324 1
0.0987911448942272 1
-0.0773051902240554 1
0.119964653879272 1
-0.0330792065968975 1
-0.0162137402691319 1
0.0160116541788296 1
0.00144958553626239 1
0.0437139390779047 1
-0.101563498636667 1
-0.116310795494275 1
0.0868041240440753 1
-0.0586910601028641 1
-0.241500995227915 1
-0.121543681116651 1
0.103808034790694 1
0.0310339729780994 1
0.0782439671697615 1
0.0999216694635069 1
-0.0361998217517127 1
-0.0677048225889472 1
0.0827598999937514 1
-0.132907872660574 1
0.00380521435709693 1
0.150772234512407 0
0.00241036548470575 1
0.0881898646603383 1
-0.0610352720519194 1
-0.0501484059404044 1
0.0399060135470988 1
0.0548392252628591 1
-0.00479941678909833 1
-0.0391519925358644 1
-0.159903131504818 0
0.0329225475462657 1
0.0196676821560917 1
-0.031103118039121 1
-0.000569168452066192 1
-0.0266371572398754 1
0.050076954600229 1
0.0157367906392949 1
-0.0219424980681593 1
-0.0184648591394807 1
0.05530742742264 1
0.0946570077425186 1
0.0677543876273749 1
0.0390288607882579 1
-0.0346535886143929 1
-0.0170209395544132 1
0.0131954165056666 1
-0.104287928944673 1
-0.00323288217264336 1
0.00265652711651027 1
0.0341844097872064 1
-0.00926797774500249 1
-0.0371951249020452 1
-0.182058774950893 0
-0.058866335562328 1
-0.12742275540647 1
-0.0612720000732671 1
-0.100622333301933 1
-0.106113548486232 1
0.0328186216994454 1
0.00520327177137002 1
0.0488706128685691 1
0.0154099771370613 1
0.0864539983866237 1
-0.00474590522257647 1
-0.0707363100751006 1
-0.0317206404291312 1
-0.0692853176591452 1
-0.0231391909540938 1
0.0517513329408993 1
-0.0230196709028746 1
-0.0664410834743066 1
-0.0483974874893696 1
0.00675730829436794 1
-0.090801670473346 1
-0.0197276273566331 1
0.144141132771296 1
-0.059811227912996 1
-0.0443232750070018 1
-0.185155519011558 0
0.0410618047464691 1
-0.166670233593249 0
-0.0278191659697465 1
0.00192560595432212 1
-0.017202380200491 1
0.0175970853313839 1
-0.0490258708887711 1
-0.0753298021226885 1
-0.168154845784145 1
-0.0209363394166147 1
-0.0480133117833167 1
0.072667232878542 1
0.0177178368054075 1
-0.152193881193812 0
-0.00531402073522221 1
-0.0655077506624639 1
-0.0643733385680302 1
0.0613212824074073 1
-0.0561935641725727 1
-0.0333257416404438 1
-0.0753699801827942 1
0.0840814420576709 1
-0.0345212337746021 1
0.0666331791738517 1
-0.0245019102556531 1
-0.119491750821157 1
0.023886798538051 1
0.116264733258455 1
0.0815346131437644 1
0.0304223571677292 1
0.0772772731013997 1
-0.107195718763831 1
0.0567586328200027 1
0.0176409555114986 1
-0.0813187491910734 1
0.0412212227759202 1
-0.112049714029899 1
0.00278374547921164 1
0.0950261977168902 1
-0.0664571042432058 1
0.0409357630878291 1
0.0139134627723641 1
0.0867398869854096 1
-0.0529309905033312 1
-0.0167577230456155 1
0.00145236933121046 1
-0.0130302087017685 1
-0.0053514569731211 1
-0.0175729654061469 1
0.0364553671623572 1
-0.0420864272713516 1
0.0532235936471978 1
0.0445342317722272 1
-0.0843494473321195 1
0.0226807742873352 1
-0.0572574244170254 1
-0.0388454999036462 1
0.0128212170122174 1
-0.0749787827545388 1
-0.0788922157577056 1
-0.0254773867635079 1
0.0452727808592108 1
0.00446574544165026 1
0.0124595887103308 1
-0.00732856411884821 1
-0.0670372316348647 1
-0.104410552370653 1
0.169235181367805 0
0.0106371240808085 1
-0.0208285010584406 1
-0.00107827694367923 1
-0.0526465246354439 1
-0.00385989573098264 1
-0.109659199120741 1
0.0272443862992539 1
-0.0169692352288386 1
-0.0211875236791015 1
0.0532213529945247 1
-0.0609799696740002 1
0.00627451963988094 1
0.0106711963313129 1
-0.0806403661366668 1
0.0637376057239896 1
0.252913991267681 0
-0.00979315527297545 1
-0.127347209772053 1
0.0828962763579191 1
0.162716052530398 1
-0.0217488618294804 1
-0.120943616664686 1
-0.0812323055491865 1
0.0118408178270804 1
0.0862070364145881 1
-0.0783171861844498 1
0.0276984050139523 1
0.0282290943645679 1
0.0918492220817984 1
-0.0546439083283264 1
-0.064023122243214 1
0.0110564610677874 1
0.0605591659594482 1
-0.0747140134319806 1
-0.164664707285194 0
0.0871919334191996 1
0.135680666411941 1
0.0704680141546142 1
-0.00184356914800697 1
-0.12506839669444 1
-0.0567116459039396 1
0.079900950012241 1
0.100910396183161 1
0.0397970186905529 1
0.0421605304954782 1
0.100470717430887 1
-0.0313626664365087 1
-0.0742464672953918 1
-0.0508715967385435 1
0.136356376719515 1
-0.00863254073806151 1
0.12959915449673 1
-0.0382403682250274 1
0.0637852843805244 1
0.0872805369055421 1
-0.052590220415582 1
-0.0565062351412301 1
0.105592577765779 1
-0.0718342790427482 1
-0.0119047994262997 1
0.109097452841252 1
0.131141740490798 1
-0.123257284941528 1
0.0319678167286796 1
-0.0454396793382844 1
-0.0258413893091376 1
0.0579451896205095 1
0.0730340180544463 1
-0.168597875886528 0
-0.0881853582891107 1
-0.0285666001203257 1
-0.0392411031975196 1
0.0680276453097155 1
-0.0392276864224785 1
0.0349042097348045 1
0.0488285431344473 1
-0.0766071596299145 1
0.0611634766169564 1
-0.0706684169635402 1
0.0333352305476998 1
-0.117993008857848 1
0.0670526396512624 1
0.0606391498956764 1
-0.0903563425131153 1
-0.0972503783589977 1
-0.0331190508390984 1
-0.0253366774941954 1
0.133850840276298 1
0.135788471136661 1
-0.105268818080415 1
-0.00509935446963423 1
0.0126188687197559 1
0.0242212838407588 1
-0.068694938070515 1
-0.0143303922916374 1
-0.0342151225397221 1
-0.179501843901436 0
0.128594444148602 1
-0.0706077240700446 1
-0.0976669962977825 1
-0.00908495135523544 1
-0.0238384820713126 1
-0.13470328324283 1
-0.00664417235716891 1
-0.0177858231238095 1
0.0579209075871497 1
0.0306938847683959 1
0.0318401131798136 1
0.0199878476535687 1
-0.0490106014508221 1
0.0625883618015606 1
-0.0550937655183758 1
0.0277050726657161 1
-0.107046253271682 1
-0.0175488488056936 1
-0.127903165925164 1
-0.059755947750436 1
-0.0620620278712868 1
0.00299854918517445 1
-0.0157646120955741 1
0.127868183071273 1
-0.0986289234130927 1
-0.0137193014353682 1
-0.0883321813009615 1
-0.0459661701439265 1
0.0246883512445394 1
-0.102224402570348 1
0.00399291298938206 1
-0.00894911315656152 1
-0.110282824694598 1
0.0651568575408294 1
-0.0365887292156301 1
0.0402592101802827 1
-0.0319336794819687 1
0.00720086363624922 1
-0.0461692885079644 1
0.0707004191260503 1
0.050640685274484 1
-0.115123516071053 1
0.062445155059276 1
0.0404293135095261 1
0.0188258760030519 1
0.0670189817497571 1
-0.0794543181964832 1
0.0353906486513507 1
-0.181847725557288 0
-0.153480473700057 1
0.0327807783814286 1
-0.152402518643098 1
-0.0474204443154945 1
-0.170520658388138 0
-0.0179026816684619 1
0.12182117606694 1
0.0817383147190199 1
0.129747749129731 1
0.0732866073305652 1
-0.0286420531624864 1
0.0353480925107171 1
-0.139490899875595 1
0.0288117541802409 1
0.068502713541411 1
0.020536128197683 1
-0.0149336954021624 1
-0.129116524757684 1
-0.150513808040601 1
0.12503126039938 1
-0.0222577046722499 1
-0.044174070122736 1
0.0051739993187804 1
-0.00991615479382151 1
0.0545278894673365 1
0.0474249053085292 1
-0.129407226099373 1
0.0745275466325269 1
-0.112667014372561 1
0.0395953605231153 1
0.0719481654614098 1
0.0952268671715856 1
-0.108169381367885 1
-0.00603705996252976 1
0.0831825179100418 1
-0.0192338563481825 1
0.131404502915773 1
-0.126011130559881 1
-0.0442528406187941 1
0.0350827316445554 1
-0.00547963957536855 1
-0.0368041812746637 1
-0.0784521317350945 1
-0.121986454279463 1
-0.131235114951044 1
0.113085773454115 1
0.0408142132494158 1
0.014285898593557 1
0.0732887733404599 1
-0.026678309568347 1
-0.0217987824748078 1
-0.0726489701364222 1
-0.0354890901538383 1
-0.00469331066079542 1
0.115244818428804 1
0.100202192287179 1
0.069037362090946 1
0.0354140451656042 1
0.0440944191701551 1
0.00809963711315136 1
0.117371389967537 1
-0.0128022464727775 1
0.109877834694388 1
0.0524250831039362 1
-0.0039617168044134 1
-0.0155527641646553 1
-0.107298643185661 1
0.0839611333717025 1
0.0938341955185231 1
-0.059161496113679 1
0.107814530323758 1
0.103385360708983 1
-0.0968782811894585 1
-0.0105808430698644 1
-0.0421667838352077 1
0.0558871807765489 1
0.000166875118955761 1
-0.0957336238467216 1
0.0493867649536306 1
0.0573289762567513 1
0.0290170155919321 1
0.00457883084191217 1
-0.0522936879647961 1
-0.0162619581639755 1
0.108965033193628 1
-0.0627943996491477 1
-0.012257035355672 1
0.00410072226121017 1
-0.0962928408613174 1
-0.0654377368347364 1
-0.0278770452958272 1
-0.0464677019902044 1
0.02997202716913 1
-0.153656732535368 1
-0.0830519456801924 1
-0.0170148788513709 1
0.100211702598719 1
0.124385754862016 1
-0.0361408638479537 1
0.0398331449493842 1
-0.0292866032530004 1
-0.128059809905452 1
-0.0592024111159504 1
0.0185666754129276 1
0.013980867680942 1
-0.0632504466606659 1
0.0269946458181868 1
-0.0142940913672591 1
-0.0532667470516532 1
0.12787273196765 1
-0.026804440676584 1
-0.00408299361820736 1
0.0537397777037017 1
-0.072297824555441 1
0.0483244674816663 1
0.0761139702382242 1
-0.129691611689005 1
0.160532267847054 1
-0.059356094733987 1
-0.205911275778778 0
0.00159373395884149 1
-0.0754161685952119 1
0.071065235477334 1
0.0852682828376681 1
-0.0571173741252294 1
-0.132402989632418 1
0.0957408134682429 1
-0.119850057842815 1
-0.0069878279298676 1
-0.00588483189019082 1
-0.026275213407329 1
-0.00900947263254207 1
0.0682398133472006 1
0.121379825416451 1
-0.21602495448185 0
0.0177727823239391 1
0.00684916729194332 1
-0.00360102518180823 1
0.0472279971517922 1
-0.0534662062608152 1
0.0129261925740841 1
0.0180451061861675 1
-4.92264202019733e-05 1
-0.0139453342234149 1
0.112260174931055 1
0.0805773076735418 1
0.148298583084764 1
-0.0626562028947941 1
-0.0246331162149787 1
0.0614035344599575 1
0.056940766497747 1
0.0992415170326315 1
-0.0397302640235969 1
0.0756378014132742 1
-0.114726552187962 1
-0.0818695503149335 1
0.122096365967804 1
-0.0289961870058989 1
0.075813876584456 1
0.0884999198094368 1
0.00474144240681563 1
-0.0266107827318485 1
-0.0451113722333518 1
-0.0686777998086008 1
-0.0605326949841974 1
0.0683555359417791 1
-0.0100337171291976 1
-0.141288683296665 1
0.0163885453373014 1
-0.0335253774416501 1
-0.0483840742004507 1
0.0208936616089248 1
0.0561122821422946 1
0.071244725743082 1
0.0793766813116862 1
-0.00963257644482364 1
-0.042173853699487 1
-0.00742452590429227 1
0.0860221420732968 1
-0.0634992714273527 1
0.0329585213097254 1
0.0277262893046789 1
0.0103475886950102 1
0.0440533010739599 1
0.0560398652553762 1
0.0638214223024621 1
0.021980608464515 1
-0.0736329958771028 1
-0.00838591643422667 1
0.065063298861806 1
-0.0340865764191484 1
0.0968569732303181 1
-0.0326713558190682 1
-0.144156133870182 1
-0.13834102412459 1
0.0936565379450683 1
-0.0375749297291078 1
0.0160708226238303 1
0.0441853505341441 1
0.0666525580212425 1
-0.0851630742295065 1
0.0197218169704482 1
0.0422391237638099 1
-0.07499617073752 1
0.0684318777864155 1
-0.0245425229750253 1
-0.106019915852667 1
0.0511617482988471 1
0.0365027319272331 1
0.112639050673721 1
-0.0368156400335116 1
-0.00167881249983998 1
-0.0688162776674523 1
-0.0199847363969893 1
-0.0564629703646867 1
-0.00274940497292496 1
-0.0347912298774501 1
0.00791510783483227 1
-0.0604938364159202 1
0.095390943368006 1
-0.0266374241143122 1
-0.0737066091312097 1
-0.0419977257563674 1
0.065468131464587 1
0.0361940837084053 1
0.0345076046042782 1
-0.112064986589361 1
-0.0760844821685814 1
0.075390356501796 1
0.00195641573519609 1
0.0288066824419197 1
0.012747544083709 1
-0.136302231810439 1
0.0675439560629353 1
-0.0463709523789143 1
0.133619748226579 1
-0.0555761646030504 1
0.193015632106214 0
-0.021226081972432 1
-0.0257168311076837 1
-0.0226253697430875 1
-0.00918031251061201 1
-0.0733902185798745 1
-0.0295716781122828 1
0.099748242365384 1
0.0492000500872444 1
-0.0641160866285688 1
0.0656829745632696 1
-0.0502378259606958 1
0.160217928031859 0
0.0696819644547354 1
0.0360416136219192 1
-0.0126878787274377 1
-0.0267254510146734 1
-0.042796090866271 1
0.0345250880783507 1
-0.135355689305238 1
-0.0408407839223303 1
0.086756467636544 1
-0.122369457336459 1
-0.0839588552623394 1
-0.0818327468587804 1
0.00587121030559998 1
0.0445020794493972 1
0.0496610495914699 1
-0.213391202130342 0
0.195643581941642 0
0.0833659703030897 1
0.0398397558092514 1
0.0684119751729745 1
0.0519981966910224 1
0.00444073658319173 1
-0.0450092596782238 1
-0.0184968663202496 1
-0.023859487059449 1
0.00178834107651497 1
0.115555971834861 1
-0.00114710762269607 1
0.0752627778756807 1
0.0773237635213708 1
-0.136358507043203 1
-0.0499435196904583 1
0.166995224964537 1
0.00105403149309366 1
0.0832294689202452 1
-0.0307182214387891 1
0.00127615249274551 1
-0.0500345236596833 1
0.0982847244301748 1
-0.0491224670743483 1
-0.0741874780725221 1
-0.00554689180248666 1
-0.0269374088092652 1
0.0827214339252 1
-0.131827550732712 1
0.0733648225297234 1
-0.0336748821781892 1
0.0729612740386162 1
0.170319550900988 0
0.0492145707994323 1
0.0220466024385268 1
0.127257806386438 1
-0.0463934764587838 1
0.0307070130779896 1
-0.0795575082399616 1
-0.132311083017295 1
-0.0558689677688435 1
-0.0913855766993865 1
-0.00160637770531694 1
0.0264972316083753 1
0.09912420593723 1
-0.0396460215344928 1
-0.0749651932638339 1
0.0331745996356588 1
0.0928047696215968 1
0.0852018470320048 1
-0.0775587720451094 1
0.0258023341550369 1
-0.0913754972107987 1
-0.0103203138864955 1
0.0395206673808034 1
-0.171534468656539 0
0.0209023567134198 1
0.086680620181555 1
-0.0388954985987023 1
0.0315210231607324 1
-0.0742374514350539 1
-0.0531927431558712 1
-0.0423724259836763 1
-0.00250214726043424 1
-0.0609242198444494 1
0.05151038828326 1
0.0389476862328735 1
-0.0750730357021601 1
-0.0500345720017148 1
-0.0229412369653318 1
-0.0964091790122068 1
0.0580889267815805 1
-0.0236411141721497 1
-0.00539802054974676 1
-0.0302083868070494 1
-0.0803845894859392 1
0.084807659270183 1
-0.0654928912754755 1
-0.104952969659449 1
0.0436581526677589 1
-0.0678402768275357 1
-0.0433672066120919 1
-0.0596321882197796 1
0.0214272993751193 1
0.0193180654104641 1
0.00459851872739067 1
0.056368421795426 1
0.0979051676584768 1
-0.106421532638171 1
-0.0324528656658435 1
0.0154409542516594 1
-0.101046018088593 1
0.0439090038063118 1
0.000784949689217017 1
-0.088739499601675 1
-0.0117602140661201 1
0.121352649165589 1
0.10251812120909 1
0.0612858801767059 1
0.163435720276328 1
0.0707646880178247 1
0.194714131641687 0
0.0624635614161336 1
-0.0227895156909278 1
0.00669493691808773 1
-0.0442506296309161 1
0.0684581916657706 1
-0.190912752654891 0
-0.0390663102360307 1
-0.0569830081097134 1
-0.0658879187352056 1
0.109878878338627 1
-0.138727700453543 0
0.0414478825291343 1
-0.00330858568347685 1
-0.00296213700488004 1
0.0109565863621667 1
0.0393165674264147 1
0.116056623767636 1
-0.0121080892708309 1
-0.0379443438991199 1
0.133944713048512 1
-0.074245446911208 1
-0.0879220182268211 1
-0.024616134750112 1
0.0220929231562202 1
-0.0431860274843055 1
0.0729250565237933 1
-0.0591253971451917 1
0.0932063932534343 1
-0.0849934627029112 1
-0.0230811356764683 1
0.190731153369445 0
0.0829264592679588 1
0.0359655543807187 1
0.0148230509739792 1
0.0156686037483783 1
-0.073468088782989 1
-0.025416667726619 1
-0.011226410005692 1
0.0700128309897286 1
-0.00854539301178415 1
0.186626218316306 1
-0.0165486467917079 1
0.108429264241459 1
0.128178222262269 1
-0.0292086621190513 1
0.0350148540189866 1
0.0119342070117183 1
0.0664635840637156 1
-0.0300787254110343 1
0.0998130824288372 1
-0.0379866191324824 1
-0.0121726566186221 1
-0.0260834472784015 1
-0.0662753192025603 1
-0.0484342813693921 1
-0.0630290865125501 1
0.0753879884730816 1
-0.202208115004451 0
0.067021182750114 1
0.0584712683712792 1
-0.00566427160302122 1
0.103008172287455 1
0.0779478955394889 1
0.0257834276861264 1
0.0249772670086664 1
-0.201825438943928 0
0.138565371934207 1
-0.164699848939303 1
-0.0508057391756993 1
0.0412646058702816 1
0.0105725135935093 1
0.0290755015995721 1
-0.0257001696299483 1
-0.0239680701287404 1
0.142693128417262 1
-0.0306380038845058 1
-0.0693864323630077 1
-0.0645654239976475 1
-0.186915099612913 0
-0.0431945702145981 1
-0.0483585792901021 1
-0.118983942255122 1
-0.0851656220341606 1
-0.0585825275346881 1
0.0562129700142023 1
-0.0338991282446996 1
0.0276539017972587 1
-0.0525474299987954 1
0.014461045951393 1
0.0530000354852277 1
-0.114210232404924 1
0.0654188125789787 1
-0.0729931862851216 1
-0.0786313944911387 1
0.0641109873896101 1
-0.0569238868850871 1
0.0363711601262408 1
-0.00706783676909768 1
-0.122424935310009 1
0.0303245183907422 1
-0.107328656013789 1
-0.0658368049985908 1
0.0966348958628911 1
-0.0596948829674402 1
-0.0167441514688506 1
0.0691728966907324 1
-0.155949104688845 0
-0.0652739097812891 1
-0.00115622062719896 1
-0.117150862536898 1
0.0275851446653612 1
0.0637469017134861 1
-0.0846537768134731 1
-0.0277582735996067 1
0.104987263167311 1
0.0276696172756996 1
0.0917890910154279 1
-0.0849740013120856 1
-0.00658347690795539 1
-0.0158291506170273 1
-0.0440273160580185 1
0.0727707390000856 1
0.110225337708855 1
0.0942451705362608 1
0.0535659107178298 1
-0.00124514120083873 1
-0.0681835739077464 1
-0.0209316795119542 1
-0.0144164800241915 1
-0.0178878588724331 1
0.0194455713912741 1
0.0542253924983434 1
0.05050369794331 1
-0.014802358367942 1
-0.046298442818821 1
0.0643893241909199 1
0.0534387446656349 1
-0.0377463369195862 1
-0.120269937231441 1
-0.0765674271932047 1
-0.0506189669884117 1
0.094066642102548 1
0.102671095706772 1
-0.053160178972353 1
-0.0139362366162493 1
-0.0979485445494605 1
0.105299749313679 1
0.0657099092843399 1
0.108941623101124 1
-0.082961892224464 1
0.0132389385132463 1
0.0116809579342084 1
-0.0352371334553708 1
0.0136875484213657 1
-0.0460325365754558 1
0.0296728657889657 1
-0.00614944139398113 1
0.0402463060021689 1
-0.00689033449414492 1
0.0404186666009183 1
-0.110384531756857 1
-0.104147796815321 1
-0.00192683266751189 1
0.138248984725677 1
0.0286283064396902 1
-0.023862451868153 1
-0.162259515894121 0
-0.0529596888137171 1
0.0840957313111888 1
-0.0268716598810335 1
0.0864758874830265 1
-0.0828271211030314 1
0.0998545247435637 1
-0.0680720687877075 1
-0.154616113150605 1
-0.0658864751865665 1
-0.0449586294868997 1
0.144760734037532 1
0.0802414329709978 1
0.0760982574395849 1
0.121571612819282 1
0.103091845998281 1
-0.00993448606866704 1
0.0856723993558156 1
0.0318282943093176 1
-0.0131232004028995 1
-0.106177883471824 1
-0.0661004331332301 1
-0.00628547308562463 1
-0.0790696094602629 1
-0.0515122168398631 1
0.00677607853240616 1
-0.0455831671178013 1
0.0844394254353893 1
-0.0265793006208797 1
0.106678950850479 1
0.0267770193997267 1
0.163511144477628 1
0.0588787861842881 1
0.248251252031463 0
0.00302133479719791 1
0.138815191132121 1
-0.0233407753473542 1
0.0998636714539569 1
-0.0166820868052223 1
-0.0127824727680502 1
-0.0108484599645861 1
-0.0617105553913929 1
-0.138544217372667 1
-0.0803886802981275 1
0.169318603277957 0
-0.156506906914099 0
0.0434568358950695 1
0.0525063573652022 1
0.0470691958870918 1
-0.017783197526757 1
0.0452538642801685 1
-0.0212401499207934 1
-0.0409565281198009 1
-0.100379857544606 1
0.107099930631911 1
0.0179197619469615 1
-0.0474653910270601 1
0.067529384800105 1
-0.0436631044956974 1
0.305347705750165 0
0.0218734681757384 1
0.0415226234886118 1
0.0653087334133168 1
-0.0850207519260461 1
0.12632870112574 1
-0.0644916919845758 1
-0.104058964912924 1
-0.0913778797947227 1
0.0215192557656762 1
0.149635789306072 1
0.044176022831067 1
0.0501570399039352 1
-0.112753742150181 1
-0.0554032545364547 1
-0.0283424997017748 1
-0.0718115232724119 1
0.0398394265577176 1
-0.0330102161459266 1
0.0427537445949172 1
-0.0998574000459571 1
0.0841534710832815 1
0.066286869128339 1
0.0162387053013011 1
0.0457974102609188 1
-0.0241580200732593 1
0.246531648398203 0
-0.0650531323247819 1
-0.0195428354128141 1
-0.000526757285392534 1
-0.1406439757567 1
-0.123847914899518 1
-0.0381401497055124 1
-0.0458090330315559 1
-0.0538752745007163 1
0.0666667658076345 1
-0.0240391179838302 1
-0.0780903510391356 1
-0.0287314129829404 1
-0.0676986634110362 1
0.00422583971161789 1
-0.0244263474009502 1
0.0166239515830963 1
0.195239240683579 1
0.00162437572416461 1
0.0316272741323737 1
0.0602822033377411 1
0.0146116668250698 1
0.0621874488888754 1
-0.0603060378240816 1
-0.110044073513302 1
-0.0356550020516385 1
-0.0117927783563691 1
-0.0529013642019808 1
0.00441942036084931 1
-0.0987843168563427 1
0.0786156599074679 1
-0.0616958780861351 1
-0.139765981418077 1
0.0745660195671049 1
0.0414634967402277 1
-0.0701829321408409 1
-0.0641875613064482 1
0.026710965945828 1
-0.0524968549355056 1
0.0145353047718469 1
-0.0323438430177255 1
-0.0626519138747414 1
-0.0926705495142841 1
-0.0146808259542473 1
-0.142646185015929 1
0.00759094844623296 1
0.00468662234065597 1
-0.0305090913378857 1
-0.133766972183692 1
0.0107370958779988 1
-0.0588253580630409 1
0.0392761224140757 1
-0.0706004918932017 1
-0.0138548066220081 1
0.00840951281219281 1
0.146051805843265 0
0.0274649630073563 1
-0.0508511076307371 1
-0.00727954006495898 1
0.0228089292808873 1
0.0249191658525349 1
-0.0242488284365752 1
0.023206382608879 1
-0.0249303422666087 1
0.00475099499852596 1
0.109601723848062 1
-0.0107015355934891 1
0.0708145323555727 1
-0.0550022165992047 1
0.0138851559664169 1
0.0336551983090158 1
0.0572704528178836 1
-0.0362911641548078 1
0.223525629775411 0
0.118575409656348 1
-0.0386873252698277 1
0.0466445996773819 1
0.0713745117631585 1
0.00191524511109352 1
-0.0765864626955888 1
-0.0479003877000464 1
-0.0676879519812838 1
0.00438258095545304 1
0.0398113142616789 1
-0.0772486049508795 1
0.0764889860661891 1
0.00437369516018974 1
0.0910549400944882 1
-0.064248276004003 1
-0.0687967849737201 1
-0.0292890737020623 1
-0.0441883209806329 1
-0.057467688854899 1
0.0960152962126641 1
0.0990798997811279 1
0.0578974090034993 1
-0.00589326043075215 1
-0.000562728735953165 1
0.110834543477648 1
-0.0945856304844159 1
0.0614040688011649 1
-0.0706077559366893 1
0.0254460891880525 1
-0.177260859133007 0
-0.0647632609893858 1
-0.00754770151910375 1
0.137372606577379 1
-0.0551023242231539 1
0.066935431468676 1
0.0452602693258924 1
-0.024400612337971 1
0.16078740002055 1
-0.0971896780897423 1
0.0673337405766414 1
-0.204056615031881 0
-0.102881931098356 1
0.09074042853149 1
0.0216719655452928 1
0.0508567674630055 1
0.113000359840897 1
-0.0683180011061132 1
-0.119604621238109 1
-0.0572994589791884 1
-0.0664226881467475 1
0.0246715610244489 1
0.115564958850731 1
0.0992076170893967 1
-0.0140657597986424 1
0.0641222818441592 1
-0.1846240390248 0
-0.0139705287155486 1
0.0177246078410097 1
0.0310040675431402 1
-0.0524176900095321 1
0.0358011053042244 1
0.0226115724809255 1
0.021536004657464 1
-0.0756213865787315 1
0.0598691862813207 1
0.0745012970841673 1
0.0548009506153419 1
-0.0412889821002055 1
-0.0261067674495439 1
0.104674885155585 1
-0.013621635349301 1
-0.0853806926938599 1
0.140375360524184 1
0.112019817832265 1
0.042040950741133 1
-0.00872891885196214 1
-0.0427215231936216 1
-0.0358031290865184 1
0.0611315882558082 1
0.0212301059475588 1
0.0600438499107774 1
-0.0352926166227391 1
-0.00507765567822043 1
-0.121999436041774 1
-0.0646917229507805 1
0.00762664621763236 1
0.107772979776364 1
-0.0526085949103046 1
0.00633379509965907 1
0.208771242568357 0
0.0463516841352743 1
-0.0570995105183907 1
-0.0323328903043137 1
-0.062371280736748 1
0.0588266186502445 1
0.0347385760727667 1
0.0722728425830594 1
-0.0897378451198017 1
-0.0472510395128354 1
-0.0100993731747723 1
-0.0395669889585766 1
0.0982758665283946 1
-0.0631783212472841 1
0.0774677676951355 1
0.0631717781975056 1
-0.0958912962801307 1
-0.0256372257746139 1
-0.0582997371411172 1
-0.0139447589725786 1
-0.0358663538238573 1
0.0164238487395757 1
0.0746003629842615 1
0.0675257835683031 1
0.0421031091397042 1
-0.0325178426775791 1
0.0247973266112072 1
0.125102866858864 1
-0.180974091367182 0
-0.121138553574962 1
0.00097986510374581 1
0.0268066219699622 1
0.0713261028885448 1
0.00450028556432004 1
-0.0101018326248259 1
-0.0296503053716677 1
-0.0498985925369489 1
0.028542517170689 1
0.0813164092209275 1
-0.181010263469576 1
0.108710266672235 1
-0.152434378277918 1
0.0151526656003492 1
-0.1327430734765 1
-0.0712330178059737 1
0.00616711735198779 1
-0.117191931178196 1
-0.0451657374508362 1
0.102514047398126 1
0.0494359647101512 1
-0.0375353337618684 1
0.01926692562824 1
0.0681259446018386 1
0.0457727351689321 1
-0.0940741869144597 1
0.00769111512876273 1
-0.0416295831653971 1
-0.0356885703527626 1
-0.0657914394458957 1
0.109961222185142 1
-0.0640528559721138 1
0.0479091172681213 1
-0.061819865837993 1
-0.0281258866412906 1
-0.0212964202226556 1
0.00483182043272517 1
0.0248589582213637 1
-0.0104934445532271 1
0.0872420724564391 1
0.0391677556852994 1
0.0270266410517422 1
0.0618096844339332 1
-0.1731691453405 0
0.0615190255028846 1
0.00971340679548272 1
-0.00781564566874886 1
-0.125646524864076 1
-0.0481950196046045 1
0.0104276525151664 1
0.11278970863453 1
0.0744559759530494 1
0.0148594129289476 1
-0.101569291283645 1
-0.0770513548105336 1
0.047790567279486 1
-0.0597552676542039 1
-0.0311897183280236 1
-0.0500398056305251 1
-0.0686149433526452 1
0.0978940070818742 1
0.0197770283685109 1
0.0688369085095086 1
-0.0249245063089227 1
-0.0943204031269299 1
-0.0413633083089913 1
0.070464317549601 1
0.0464399512782519 1
-0.0369078318425118 1
0.00347999646132086 1
-0.0531293052848743 1
-0.0119306527095927 1
0.0106345448601076 1
-0.00943425843555963 1
-0.0204256241494968 1
0.0404355577929042 1
-0.134124487699804 1
0.0302439518953161 1
-0.0583478898011107 1
-0.0701558899517364 1
-0.0728834757538141 1
0.119589994565091 1
0.0722999634899395 1
0.0413140554539831 1
-0.0899641657142311 1
0.109553399521092 1
-0.0155133905572838 1
0.0458428897938432 1
-0.0205380626010092 1
0.0922865314947377 1
-0.0977648830842137 1
-0.0388887128969449 1
-0.0675105671899699 1
-0.0484040041844455 1
-0.088611911334496 1
-0.152465511359997 0
0.185835613547147 0
-0.0338873988081451 1
0.0796362955574556 1
0.15931655849982 0
-0.00520643791688803 1
0.00773603218247112 1
-0.00579369306853045 1
-0.096023035624666 1
-0.0694196764183136 1
0.0324033718865699 1
0.094530979425848 1
-0.0036153581628031 1
0.149079217595311 1
-0.0970791206812122 1
0.0205586463036875 1
-0.0676216990499788 1
-0.0342577816040943 1
0.0553762739451811 1
-0.0244440314722053 1
-0.050105853801 1
-0.0672198271016921 1
0.052297801238709 1
0.024063773362422 1
-0.0253424462530825 1
0.00851691758481373 1
0.0557663469472355 1
-0.0984814366168375 1
-0.0225791253245626 1
0.0143938502180008 1
0.0608355423288092 1
-0.129956354356467 1
0.0844988946654883 1
0.0546149159208978 1
-0.0192827139024917 1
-0.00212174796782921 1
-0.0282173448869981 1
-0.0549077183536747 1
-0.0204341599483295 1
0.00449518789027465 1
0.0595030749764475 1
-0.0189731471897354 1
-0.145079932706105 1
-0.145115370946267 1
0.0413778300851074 1
0.00826339357321242 1
0.101267209461273 1
0.0656935298801014 1
-0.0523579396622969 1
-0.0211846727561893 1
-0.0609335729356545 1
-0.00203997708336308 1
0.103475851691351 1
-0.078557616139372 1
-0.131606844264094 1
-0.112839730252768 1
0.0350909920021948 1
-0.0955767816853243 1
0.0359731565925227 1
-0.0604026853407545 1
-0.0935151333744899 1
0.0289974981578363 1
-0.0590822000067323 1
-0.020371710269299 1
-0.043482800323387 1
0.0513540009639502 1
0.0393562931216786 1
-0.0285097945202684 1
-0.00188964304198435 1
-0.0209311106336368 1
0.125041649179052 1
0.0959684769623175 1
0.00941282051510103 1
-0.0235264328352777 1
0.0061593689856749 1
0.115671602885447 1
-0.102842249533274 1
0.00815653248582095 1
-0.0222151011445474 1
0.045114127710305 1
-0.0115958992978257 1
-0.0398134287948174 1
0.0950833520878807 1
0.018582833432027 1
-0.0121917250556971 1
-0.0599820935801303 1
0.136353643472658 1
0.0749673376346491 1
-0.0276978377521227 1
0.0121731944884741 1
0.182092537759179 0
0.0973612816252999 1
0.0195630186989674 1
0.00193825778297007 1
0.124475338338695 1
0.0401182574407322 1
-0.0305615783905779 1
0.106030673182563 1
-0.0656487315213154 1
0.0426099794433061 1
0.000170669099950154 1
-0.00309469033609345 1
-0.0440108025940284 1
0.0662453495575854 1
0.00295548097299412 1
0.0174728453536383 1
0.146783116179032 1
-0.00190110427322532 1
-0.0124519892792948 1
0.0139515058148243 1
0.0387369975844254 1
0.0379521988935102 1
0.0470384371500467 1
0.0693396586228329 1
0.0163187262499925 1
-0.0754241058867036 1
0.0250603923615343 1
0.0455630628374279 1
-0.0420870277407499 1
0.0492703994636944 1
-0.11862044555349 1
-0.140100345265395 1
-0.00127793152529481 1
0.0657015430187872 1
0.0386380280774576 1
-0.00655018729200314 1
0.0548857728267148 1
0.176239170625977 0
-0.172116204763363 1
-0.120524945476877 1
-0.0589718582833155 1
0.0576087355734527 1
0.0552147395933492 1
-0.0250900757883531 1
0.111606059180023 1
-0.0854698338266924 1
0.0760420088998044 1
0.0596154161204812 1
-0.0944398224575183 1
-0.109114769081302 1
-0.0761282025768635 1
0.00587818308149853 1
-0.061326462445581 1
-0.0537142084828652 1
-0.0105729709268734 1
-0.020739957452298 1
0.159189803099165 0
0.0658716344621882 1
0.050682045852795 1
-0.00208840408113584 1
-0.141266711038732 1
-0.051235319108957 1
0.0992047317637266 1
-0.017817315442149 1
-0.0666350382421484 1
0.109324572767128 1
-0.0873190710949167 1
0.0895185238694351 1
0.0158892487834272 1
-0.219607850166043 1
0.0253244924986653 1
-0.0834989075398897 1
-0.060807213170226 1
-0.0101932266292947 1
-0.0438331099065808 1
-0.0732385994443399 1
0.0449846318717259 1
-0.0448644192712225 1
-0.0886532032276454 1
-0.084341627580339 1
-0.0423441794634037 1
-0.0372100286481778 1
-0.0143832120461691 1
0.0568119931883532 1
-0.0135907248262067 1
-0.0678710771180125 1
0.119868031723749 1
0.135091033232809 1
-0.117522569845538 1
-0.131142284248273 1
-0.0500533132991692 1
-0.0578435613300274 1
-0.072721322920356 1
-0.0242566626741068 1
0.0303791727532158 1
-0.00126731969088358 1
-0.151927966015376 1
-0.0940958920992676 1
-0.0915385709739897 1
0.116812057929832 1
-0.11827708681681 1
-0.012080742013226 1
0.056063417308025 1
-0.102594175186907 1
0.031522994784788 1
-0.0342276165004578 1
-0.0394448189831323 1
-0.11944962126746 1
0.049446840714112 1
-0.0716686973081656 1
-0.11319119378751 1
-0.015583793031007 1
-0.108614482237788 1
-0.0403488732557182 1
-0.0398015579627426 1
-0.0130675635499461 1
-0.0904273345813629 1
0.0131054578038337 1
0.0791384126438509 1
-0.00288623505688598 1
0.0198330057859705 1
0.0299881190236361 1
-0.0827345630892265 1
-0.0519738404617074 1
-0.0690179761969909 1
-0.012805609810792 1
0.0101460205684673 1
-0.00131761989624967 1
0.13206784844256 1
0.137817814235519 1
0.0474209868088156 1
-0.0500460791868779 1
0.0310348836277002 1
0.0719286580030471 1
-0.063148968535386 1
0.0934750550264237 1
0.00788107294008791 1
-0.0537682932444106 1
-0.0127290300407976 1
-0.0960470354753777 1
0.0614941157094172 1
-0.077593254303402 1
0.0740897954004404 1
0.0778629659144814 1
-0.106867720105925 1
-0.0347391095177339 1
0.017594880367048 1
-0.093478937997874 1
0.0917067657780462 1
0.047043714237359 1
-0.128268628925308 1
0.0713472966385707 1
-0.0646067370440651 1
0.00166043467655835 1
-0.10494217573059 1
0.0904312809005021 1
-0.0973048591942199 1
-0.017378421936322 1
-0.187653681842524 0
0.00754692909796719 1
-0.0201046859677452 1
0.015853929075784 1
0.0437819398589884 1
-0.0926307634781217 1
-0.0387015904936177 1
0.0848109154951336 1
0.0542528583507 1
0.0826095677624924 1
-0.072297584208829 1
-0.0260138609549612 1
0.0470671200400362 1
0.0731256953756502 1
-0.0441960507723402 1
-0.0906320644422557 1
0.125162850994161 1
0.0180731253143265 1
-0.0494642275928872 1
0.168269383916054 1
0.0555822468655062 1
0.104914447247451 1
0.0304950755784548 1
0.035452705772442 1
-0.00100268719452588 1
-0.15231141716139 0
0.0836810336375063 1
-0.0167576690228843 1
0.0669074214647762 1
0.11317583766236 1
-0.0696951723059983 1
-0.0509407453853604 1
-0.112869838526827 1
0.243091656587874 0
0.0969989145849809 1
-0.0695697118182024 1
-0.0511069257914507 1
0.0435624265394992 1
-0.0416646236078255 1
0.036026676256851 1
-0.0157466848566526 1
-0.0270817835908292 1
0.0947329689076213 1
-0.0712451199647048 1
-0.0754313109505814 1
0.0342139734216069 1
-0.0149050865279325 1
0.0721405624014808 1
-0.132413372717237 1
-0.164969899870195 1
0.070483389885786 1
0.0213678982679307 1
0.0133409060558541 1
0.0466287383458063 1
-0.023265620893333 1
-0.00776136676728067 1
0.00460954411194882 1
-0.0436225030926712 1
-0.137880967040402 1
-0.0974128349143473 1
0.00347818574846566 1
0.0946600588661632 1
0.0489762658722456 1
0.000920835973221781 1
-0.0285725179393399 1
-0.0993666192014707 1
-0.0241085437679985 1
0.0922670636287106 1
-0.156511113779017 1
0.0314585660745268 1
0.0638848622378682 1
0.0562011651839917 1
0.0397962431254007 1
0.0993090329854116 1
0.126780080505517 1
-0.104483198514771 1
0.00812540117013797 1
-0.0301076706011421 1
0.0563101080020689 1
-0.126232157705265 1
-0.162608650715581 1
-0.0722835896590957 1
0.0975907486535001 1
-0.0120005375887747 1
0.0160190075994116 1
0.0109819862644019 1
-0.111112154636599 1
-0.0688539811845556 1
-0.0167632660948384 1
0.0149610906348598 1
0.0569957181291986 1
-0.0788399621887489 1
-0.10341724574515 1
0.0349511766680668 1
-0.0807701517043666 1
-0.0450136290621302 1
0.108029696482733 1
-0.0167683922327721 1
0.0690112379852927 1
-0.0136996710477933 1
0.0265520469345846 1
0.00360478800201768 1
0.0248796552935092 1
-0.0970464583015489 1
-0.00439293115412257 1
0.0158145560059065 1
-0.0588233823648392 1
0.0391562612020695 1
-0.105304841617281 1
0.032980164168414 1
-0.0253847516345018 1
-0.116891825854967 1
0.0329925043426804 1
0.0221086709117292 1
0.138884608183839 1
0.0299011594994181 1
0.0169020778323248 1
0.158339663037602 1
-0.0686591675148509 1
-0.0480088081327787 1
0.112885764704429 1
0.000333065570920885 1
-0.0738521387440092 1
-0.0734913144023183 1
-0.142224283255499 1
0.0374100797352583 1
-0.0227968093854241 1
-0.157967493625169 1
0.0940708350656856 1
-0.124955180845148 1
-0.02435165929724 1
-0.0951143050101422 1
-0.129417468645157 1
0.0293862193225082 1
-0.0482296809901732 1
-0.0410182374130602 1
0.0492813108936589 1
-0.0402282803028533 1
-0.0282472571417752 1
-0.0619327393940615 1
0.117684056407655 1
-0.0677841078070194 1
-0.0826363123804459 1
-0.0826971844100616 1
0.0795807156500285 1
-0.134598434944042 1
0.151460309196145 0
-0.0551281742586195 1
-0.128322364626645 1
0.0323905835500571 1
-0.0970451902648612 1
0.0413396567138546 1
-0.0108094880163043 1
0.0119427814093652 1
0.078655561933264 1
-0.0612477502954344 1
-0.0857490962069762 1
0.183541100962247 0
-0.124556783875201 1
-0.0136864165021419 1
0.104102890240999 1
0.0790748179632433 1
0.0759009228541691 1
-0.0506237277392746 1
0.0426078866908597 1
-0.0644237471984831 1
-0.0415535082329948 1
-0.0960743055361386 1
-0.0139073142947502 1
0.0140307956434706 1
0.0462413420311585 1
0.0138718280011338 1
-0.186172560348495 0
-0.0885093433105197 1
0.0678049418488335 1
-0.135017781384506 1
0.0412897340369009 1
0.100806212713951 1
0.0442787995526711 1
-0.0379551148016762 1
-0.161540851387148 0
-0.0168873676556702 1
0.0127407754835255 1
0.0271310852894357 1
-0.0726268621278629 1
-0.0383793522441551 1
-0.00146619322008446 1
0.152859327539847 0
-0.0326372462338557 1
-0.0709545447554441 1
-0.0853469412816617 1
-0.0301888795282376 1
0.00122049570310549 1
-0.0125373283347937 1
0.0443263521690229 1
0.0163028540673939 1
-0.0526122729958007 1
-0.0580129547275592 1
0.0427686785473692 1
-0.101613060500029 1
-0.0323242876399924 1
-0.0224763783814948 1
0.0705036933998062 1
0.028988131059009 1
0.0178152101078336 1
-0.0905265769602245 1
0.0401368848155858 1
0.027612612502748 1
0.107572526732791 1
0.109304414146598 1
-0.0708119879910007 1
0.107972662089188 1
-0.00174345601220315 1
-0.00934779552195725 1
-0.071523500915307 1
0.0461071814537308 1
0.00105625084060654 1
0.00891533585051392 1
-0.0159136723245401 1
0.142867560040598 1
0.0849733736369498 1
-0.0895943324545507 1
-0.0322722913443168 1
0.000731304082687147 1
-0.0387958012360504 1
-0.112912450072853 1
0.0290400036924427 1
0.0201438218446333 1
-0.12131446467776 1
0.0219203640410531 1
0.032738870338817 1
-0.0171394718236359 1
-0.0173422094425569 1
-0.0224839002043409 1
0.0563408616354304 1
-0.00836340362212106 1
-0.0621694130201829 1
0.0196796986602573 1
0.0506583683352019 1
0.0718464054448001 1
0.0385749377844883 1
-0.0228229571923003 1
-0.0109754340723881 1
0.0972162444033977 1
-0.077915607624169 1
0.162174856895885 0
0.0865607024239295 1
0.189191841338254 1
0.0122130383383611 1
-0.102212631874218 1
0.0780832029765255 1
-0.021301372676447 1
-0.0121528554071108 1
-0.0493694132312319 1
-0.0470484183502043 1
0.0578301827877287 1
-0.177858954846722 1
0.0320425559433161 1
0.0169570365973295 1
0.0165815878481575 1
0.0389438264873575 1
0.0995503951718422 1
-0.0815570285438114 1
-0.0612317170151519 1
-0.105643264471766 1
-0.0111243724705221 1
-0.0216391983492003 1
-0.13463535737633 1
0.0431011403321052 1
-0.0335663646892481 1
-0.069729803851225 1
0.0675539187738253 1
-0.0723782345851028 1
-0.0481678015414529 1
-0.021130515822054 1
-0.0757593591156214 1
0.0438901328406534 1
0.0849367369784881 1
-0.0193317096764782 1
-0.0608492134477783 1
-0.0934324022065825 1
-0.031164464810314 1
-0.011564340017014 1
-0.0878495042451616 1
-0.0442010487109918 1
0.00181066833914841 1
0.00777557289860371 1
0.0881641659314192 1
-0.016294457464246 1
-0.0610950880968272 1
-0.0985708624077211 1
-0.0328665444158053 1
0.0580130492657056 1
0.0726339235603112 1
-0.0249872090275431 1
-0.0519118506364864 1
0.191904959662567 1
-0.0224476310793478 1
-0.0622645410289383 1
-0.124741579985738 1
0.0398570189178201 1
-0.0388541654153452 1
0.0879665521537124 1
0.064845241888206 1
0.018279819860719 1
-0.0601154645237652 1
-0.068423317545514 1
-0.128034938077261 1
-0.220737184361795 0
-0.0742504654532803 1
-0.010658468553447 1
0.0309651343310727 1
0.00995999974884261 1
0.165277026110984 0
-0.145016468372441 1
0.0420529385476574 1
0.0576522047202658 1
0.0627981588836717 1
0.0864899183590751 1
0.000339403258162699 1
0.0581701399163771 1
-0.0551622293358903 1
-0.112496766977362 1
-0.0920246253843765 1
0.0954360235379482 1
-0.0106340802081495 1
-0.0188964131696111 1
-0.00882074218966495 1
0.108239295201365 1
0.0580714872487936 1
0.00500307026505928 1
0.0112638022113349 1
0.0173852057296975 1
0.00703203121471755 1
-0.0207537940837164 1
0.0895732373793651 1
0.0135850735227136 1
0.0235223619878703 1
-0.032195937018393 1
0.177171490364481 0
-0.0932063993558686 1
-0.019576672920395 1
0.0746912386089693 1
0.0643848410916815 1
-0.0373285270816551 1
-0.106328734207332 1
-0.151892258778621 0
-0.0376909642473916 1
-0.0481210100505405 1
-0.00709170857051507 1
-0.0543133408425982 1
-0.0715708007428951 1
0.0237961806604078 1
0.0227812114590076 1
-0.0715033497348028 1
0.00560704806578985 1
-0.0440089412504249 1
-0.132680180063306 1
0.152949110607948 1
0.067978519916729 1
0.0822393165790194 1
-0.0143985479559105 1
0.0229552658114595 1
0.149267687456464 1
0.0561418159730231 1
0.0399717791817715 1
0.104390036258482 1
0.0396010730749797 1
0.189019648444728 0
-0.0552910387425125 1
0.000900695197634666 1
0.00987909227954413 1
-0.0389193903890092 1
0.151899159946857 1
-0.108849779531905 1
0.0506276677814597 1
0.0607011496203769 1
-0.0981178787712272 1
0.00677215933720239 1
0.0305075821171298 1
0.0923907833764734 1
0.146612120100771 1
0.0111589552772275 1
0.0320149726343528 1
-0.0813548040232935 1
0.0115666351459236 1
-0.0322410352776021 1
0.0227651363542888 1
0.0340016355556315 1
0.00814092841354599 1
-0.1067757145002 1
0.0065557926286009 1
0.088150448994024 1
0.00958579937392751 1
-0.0176481964614527 1
0.0386211335906392 1
-0.0273443003268075 1
-0.0362680617024821 1
0.171737106187075 0
-0.0778806365114688 1
0.0817953365902778 1
0.0209627200227837 1
0.0730986532761123 1
-0.0305797881683074 1
0.109330594988969 1
-0.0489859867941928 1
-0.0939054082765924 1
-0.0586389272967792 1
-0.141253591441131 1
-0.114191340047037 1
-0.00754007824252197 1
-4.86002261495281e-05 1
0.0951232056998076 1
-0.0231060325147417 1
-0.0116472406572345 1
0.0187536499544116 1
0.00564174883018444 1
-0.00744651877046904 1
0.0467145238367427 1
-0.0614477312369314 1
0.0564969456835159 1
0.0508064126884918 1
0.00829629278964043 1
-0.0549124014987156 1
-0.0724670406334095 1
0.0753200847501457 1
0.0774190134379981 1
0.0854762115275408 1
-0.0987180946540981 1
-0.00384295373333701 1
0.0645221775892649 1
-0.0623512031394896 1
-0.0316918492218876 1
0.0278403861015689 1
0.0195643128116431 1
0.0213872600359179 1
0.0119035950337666 1
0.133290787211722 1
0.0268905803142381 1
0.0395506278879494 1
0.00548680170473006 1
-0.0960787171981419 1
-0.0681568737349726 1
0.00291418098253702 1
-0.0224478478736647 1
-0.0172788406529051 1
-0.144169869985709 1
0.133646834509398 1
0.0447666491926723 1
0.0710120778722872 1
0.0364743046466332 1
0.033116433755101 1
0.0832360963475808 1
0.0146554996071557 1
-0.0796311631652265 1
0.033303842414594 1
-0.0668971678639702 1
-0.0199331676308505 1
-0.0846080643667292 1
0.072903169460206 1
-0.126602971230048 1
0.0611161327869852 1
0.077028275672297 1
0.0422212267099209 1
0.0586256294941779 1
0.00795988121169449 1
0.0125595656448093 1
0.100897543440652 1
-0.0401899179964721 1
0.0608023930757932 1
0.11826875773121 1
-0.0155567731410023 1
0.116938331861244 1
0.114203622734729 1
-0.01723993547628 1
-0.070428259403341 1
0.00753527739195905 1
-0.0132742489989814 1
0.00498773373556829 1
-0.0518784598530478 1
0.0122436449989721 1
0.00930471663831483 1
0.0183870991765397 1
-0.198558630878164 0
-0.0455632338875049 1
0.0142326096473447 1
-0.131229918952715 1
-0.0163435375279054 1
0.129114611556407 1
-0.0255811982847746 1
0.100263526814515 1
0.0369574620786828 1
0.0482350936591469 1
0.0742686634535627 1
-0.024514959975987 1
-0.0796623778556218 1
0.0872165537082003 1
0.0146940687329187 1
0.11331960255396 1
-0.0306623324039107 1
0.141665470076432 0
-0.0431781261149816 1
0.0313732662501687 1
-0.0291293221060182 1
-0.015135149799597 1
-0.0315973323548657 1
0.00588479057185592 1
-0.0766076800448624 1
0.119164253261501 1
-0.0287608391927824 1
-0.072247720233753 1
-0.0261606099564013 1
-0.0325489979619658 1
0.119462633316558 1
0.0426628928168273 1
-0.0323256229016639 1
-0.086131007584295 1
-0.0453806341932576 1
-0.125452762560811 1
-0.00433170699304408 1
0.0860282262282296 1
0.0839708917471349 1
0.0874483729624043 1
-0.0147071537478028 1
0.0888306326080301 1
-0.0328573246336454 1
0.0535820997069054 1
-0.023876183103329 1
0.0489259909729667 1
-0.00667308577081798 1
-0.10020187586734 1
0.0147598832256034 1
0.0231192765406587 1
0.0350441198716754 1
0.139102350967095 1
0.0462758105433526 1
-0.0371890498959149 1
-0.0924204007949307 1
0.0474615341525792 1
0.0932157984252741 1
0.0703726593564769 1
-0.157746157026819 0
-0.0645884878691889 1
0.134694424279656 0
0.105522979145095 1
0.0266193655154446 1
-0.0728530366613409 1
0.0138765744168964 1
0.0116213819486932 1
-0.130978627882529 1
-0.0374744657779323 1
0.0547291299558685 1
-0.0362528280267899 1
0.0685307584503679 1
0.0483230108688226 1
-0.181135534937138 0
0.146866590754754 0
0.0489449510457952 1
0.0388478890269715 1
0.0924395844426731 1
0.0294924480784309 1
0.0959043672293687 1
-0.081541432779947 1
-0.0284300331222735 1
-0.127017596016156 1
0.128218888407477 1
0.0481118898604144 1
-0.0126638895336248 1
0.0602524356792176 1
0.062446242027785 1
-0.218279154625234 0
-0.159690491768408 0
0.0296726435505207 1
0.0266265821173632 1
0.0210773100078466 1
0.129379525389046 1
0.0316183505872727 1
-0.136862429075309 1
0.0560875778040334 1
-0.0308706104971957 1
-0.0562950204667734 1
0.0275858496585727 1
0.00896973197079941 1
-0.0713728252427343 1
0.0641204558497541 1
-0.0425475523722053 1
-0.0614063532124118 1
0.0814514941039299 1
-0.0551872017976336 1
-0.0600667156692811 1
-0.100826351947646 1
0.00567780372220516 1
-0.0452927204331686 1
0.0555368586039676 1
0.0496884767550126 1
-0.0457108547117658 1
0.0637821458255791 1
-0.0522188495806567 1
-0.032267461152011 1
-0.0528734291376832 1
-0.0367399115710077 1
-0.0592265649084872 1
-0.00347155727185828 1
-0.036699373544836 1
-0.00493519076470105 1
-0.239361788958959 0
0.0205912140383459 1
0.0303242103704735 1
0.0423087834205012 1
-0.0397785804867518 1
0.140114842706596 0
-0.07590971671092 1
-0.0374548013773143 1
-0.00697031322405494 1
-0.0160183223814205 1
0.122037876684786 1
-0.128040111602428 1
-0.115017552993441 1
0.0775462151558019 1
-0.110681637862847 1
0.0518200982139956 1
-0.0273592731216906 1
0.0536786753485508 1
-0.0148508089055667 1
0.0382781558869262 1
0.0429534331486113 1
0.0363640719245251 1
0.0826134086386394 1
0.0202747379760019 1
0.110663637191372 1
-0.00314337495678633 1
0.0547420184800898 1
0.0185371808231909 1
-0.0558914203985899 1
-0.032939129462157 1
-0.0817455798508791 1
0.0720839859907019 1
-0.123408353269572 1
-0.0455010728301651 1
0.154076537427934 0
0.130706789413766 1
-0.146909603279641 1
0.0255968460311077 1
0.0275388746127553 1
0.0742415147954238 1
0.0616942720152744 1
-0.0931378244317695 1
-0.122467485387251 1
-0.0490757993483896 1
-0.142860702851372 1
0.0812086902663622 1
-0.0385068417565109 1
0.0285405894605831 1
0.017507104289594 1
0.00770090630086558 1
-0.0824966531181128 1
0.0536134475810831 1
-0.0708841383671099 1
-0.0532100609759567 1
0.131929082475965 1
-0.0194828598379658 1
0.156840939820333 0
0.0779748355787011 1
0.0371769506704712 1
-0.0274167887935839 1
-0.0571691428582065 1
-0.0753209434103241 1
-0.0126303447871299 1
0.0673366960351224 1
0.00737247922522325 1
-0.00355720150885842 1
0.0372304253494206 1
-0.0255744498283392 1
0.0347289709347339 1
-0.0233046941389711 1
-0.0733264971039504 1
0.0586696020532326 1
0.120322600269744 1
-0.037875806041728 1
0.0917944042945412 1
-0.00538920703580695 1
0.05389409648402 1
0.113958883269111 1
0.0377953444437264 1
-0.0384144173556574 1
-0.120077181025174 1
-0.12969011845872 1
0.035065371670286 1
0.0174251349664955 1
-0.0981771561763863 1
0.0398884856456487 1
0.0605259876956883 1
0.0485179141207178 1
-0.0328164845972009 1
-0.0314190201795453 1
-0.149588392740088 0
0.0860134979872387 1
-0.0767738866774381 1
0.113199038926315 1
-0.0144978133001227 1
-0.00840956334264861 1
0.0890614409566429 1
-0.0223357066798251 1
-0.0759255704361237 1
0.0762744520311805 1
-0.134949252004294 1
0.0559608382129806 1
-0.158680405658364 1
-0.0307403585199367 1
0.00167055522011052 1
-0.0801853678828316 1
-0.0462114889833928 1
-0.156891155285213 0
-0.0789528818037164 1
-0.0385187281126827 1
0.00802626429367328 1
0.179727404426831 0
0.0107417402545294 1
-0.0738990545062311 1
-0.160270917483145 0
0.0939479226446403 1
-0.161935117323268 0
0.119820243021831 1
-0.0696998184864343 1
0.0298785872233742 1
0.115879586846427 1
0.034256841131865 1
-0.0431382392092733 1
0.022828821983534 1
0.0078058267412545 1
0.00714275296972347 1
-0.0962153194405933 1
-0.101833752484757 1
-0.00678064523565024 1
0.0048614785719164 1
0.0620786319353815 1
0.0303985465471595 1
-0.0661136533376151 1
0.0402842548948846 1
0.161202472742729 1
-0.117689793788231 1
0.182478832209522 0
-0.0875600847656111 1
0.0410599710951784 1
0.104635620043687 1
0.0205978928302135 1
-0.0304828495974608 1
-0.0157035438359392 1
-0.0874280791059666 1
0.0937621371116096 1
0.0730103127646389 1
0.0529023539849567 1
0.0452952217917771 1
0.154083455189826 0
-0.107310503450873 1
-0.0531744603323381 1
-0.0329988820839051 1
-0.140783433339634 1
0.110322141002714 1
0.0530632833333185 1
0.000329655514013384 1
-0.0364147975700228 1
0.0159771945394184 1
0.0972635169192892 1
-0.0252435842847522 1
0.0391780678905664 1
0.0309643939041132 1
-0.0750887485141259 1
0.0540215595441058 1
-0.15787641706676 0
0.0409693435783873 1
0.0934575744447867 1
-0.0369556717728484 1
-0.0111477560121203 1
0.108968860049425 1
0.0177937873029589 1
-0.118672178991105 1
-0.0746018414156012 1
0.0213762308669971 1
0.0239160998712679 1
-0.0841709922125228 1
0.00563055306008458 1
0.0217152861988357 1
-0.0626572327493479 1
-0.0112647189902113 1
0.0587545614355665 1
0.100503410519652 1
0.0425233255719508 1
-0.120465878770423 1
0.0663493433920975 1
0.0673837167865761 1
-0.0489652520095684 1
0.0924019339874448 1
-0.10094877937855 1
0.0224933973777535 1
-0.129193654387337 1
0.0381767897122032 1
0.120446611467587 1
-0.00972327896589064 1
0.115155705217554 1
-0.0675025812434207 1
0.0682225278092458 1
0.156006083014677 0
0.0426039307267226 1
-0.0202927671307408 1
-0.0604519225075959 1
0.00348479131749774 1
-0.0207522819443656 1
0.0555561000193246 1
-0.0257915275027134 1
-0.0732257889772455 1
-0.0127591840779363 1
0.0393247106415551 1
0.0565502283189302 1
0.00854760187595395 1
-0.00915003221322886 1
-0.132459508595237 1
-0.151478581451796 1
-0.0259292506608823 1
0.0104957678401068 1
0.0796940726355155 1
-0.00533221779756489 1
-0.0656957650467084 1
0.0102688631160993 1
0.0470983588749991 1
-0.0706080844963739 1
0.0946227010561446 1
0.0399026885055519 1
0.112991942587257 1
-0.0103564650175055 1
0.00679175518972199 1
-0.095164091577568 1
-0.0735846207053718 1
-0.044854233150474 1
-0.0753958898068684 1
-0.0711836395743491 1
-0.0429148770423532 1
-0.0529575646123137 1
0.0216488449809759 1
0.0917451703075739 1
-0.0711485912442378 1
-0.0803826544201653 1
-0.0148024128754548 1
-0.0203737430904617 1
-0.0404388228226945 1
0.0397426623853247 1
0.0370554704950934 1
0.0646319124940664 1
0.108061263869403 1
-0.0611839316053066 1
-0.0572491800701265 1
-0.0809856041642089 1
-0.0547331055017162 1
-0.0612483733678251 1
-0.105018246312481 1
0.0230352972120208 1
0.0822074069343535 1
-0.0114247767303534 1
-0.0605382778330014 1
0.0718273502179529 1
-0.131009777827128 1
-0.0599805483958417 1
0.0440944642542137 1
0.023735481794104 1
-0.0561231744308104 1
0.0499571473043211 1
0.0155082362877985 1
-0.00127152592326524 1
-0.0798225529244591 1
0.0400513916804535 1
-0.0302119353152481 1
0.00634191338217868 1
-0.143721037666365 0
0.043091617957986 1
-0.0117029520520842 1
-0.0173398677880807 1
-0.0832832099378737 1
-0.135268373426845 1
0.00734114915482775 1
-0.00332240121954563 1
0.0935435842199355 1
-0.0908794839993997 1
0.0370658741486461 1
0.0910163634558379 1
0.0199316505015478 1
-0.171846624278683 1
-0.0678789990951691 1
-0.0711938643674032 1
-0.0187744802066289 1
0.0526254956672007 1
0.100453355620699 1
-0.0651915234989993 1
0.0695068591338415 1
0.0591262845341548 1
0.00361612082659196 1
-0.0463987128214263 1
-0.0933494230397677 1
-0.0581814660118929 1
-0.0891980963001945 1
0.0442535922512348 1
-0.165185755281961 0
0.0577945653639982 1
0.0173961630597582 1
0.168088203475531 0
-0.0126951952353446 1
0.0393196493684752 1
-0.103168571755859 1
-0.148925910950917 1
0.105913815871079 1
0.114278137103112 1
0.0763250191976679 1
0.0646834010594187 1
-0.0349289110459267 1
-0.0144806479313566 1
-0.203069252549572 0
-0.118759398598611 1
-0.136093454996657 1
0.114619078524435 1
-0.0842333194234314 1
-0.0791134706675716 1
0.0457587550841976 1
0.0467339790316304 1
-0.0374829100767355 1
0.0703242002749674 1
-0.00738636687882882 1
0.0172321745876358 1
0.0104066574438177 1
-0.12910030020305 1
0.0551863629082803 1
-0.0303431268276065 1
-0.0860177069419535 1
0.160415533738221 1
-0.0550126918505773 1
0.0366639541715991 1
0.0924875498761001 1
-0.0346412935973712 1
0.025765029766586 1
0.131086535373075 1
-0.107869677925182 1
0.164780376924836 1
-0.0354297884808028 1
0.114617427991441 1
0.0608721514086239 1
0.0774675909143425 1
0.0580209321041063 1
0.0148886219779146 1
0.0446079529201493 1
0.096537580537133 1
-0.195933700351403 1
0.0753425099334033 1
-0.031782274177153 1
-0.0260999880124601 1
-0.0127117407352843 1
0.0380021906467105 1
0.0793062990163441 1
-0.048027172172185 1
0.0685851841096113 1
0.051987189963343 1
-0.0597502968917005 1
0.0411148716702903 1
-0.0755043022133758 1
-0.210151098605774 0
-0.0977983365726236 1
-0.0496026819918379 1
0.0839838805563741 1
-0.0563525923459895 1
-0.0939213848703129 1
-0.13743381464829 1
-0.0838316016412718 1
0.101487477846658 1
-0.0370577790212828 1
0.0439057441355446 1
0.00860908162035817 1
0.0899516179023849 1
-0.150798841975424 1
-0.0235140251399074 1
-0.00280296886195292 1
-0.12894424776533 1
0.041964404846692 1
-0.152910892276132 1
-0.0716575430804415 1
-0.0723894823128822 1
0.0798005623659102 1
-0.18199016934122 0
0.00478544424677983 1
0.00321842405486142 1
-0.0166890839102763 1
0.0290950537826492 1
0.0713185353996865 1
0.0548154816692992 1
-0.10128848477035 1
0.2043134675107 0
0.0585283999242803 1
0.0577869308949061 1
0.0529300268576624 1
0.00145641345786574 1
0.0777994577134648 1
-0.146145358587657 1
-0.0839140036847383 1
-0.0128485108579408 1
-0.0187681382386127 1
-0.00654925049707813 1
0.0560126130969587 1
0.0204275587672818 1
-0.020164022968393 1
0.107413276052994 1
0.0902187254113417 1
-0.184806554529164 1
0.0335343641734196 1
-0.0136009263502755 1
0.109732977354636 1
-0.17577052232507 0
0.0603923415497089 1
0.0869494488794727 1
0.000290198548925881 1
0.0959494867411929 1
0.0888928477762904 1
-0.0961484396744387 1
-0.138035768397364 1
0.0281919717274436 1
-0.0639438539924126 1
-0.155823688102403 1
-0.0566684368881248 1
0.0447544666370668 1
-0.0385276468113123 1
0.0656844356062726 1
-0.0150679212229012 1
0.0131822105262905 1
0.0126018259056999 1
0.122645805230094 1
-0.0152251453412552 1
-0.0308434066663128 1
0.187120225140617 0
-0.0702151965228605 1
-0.0388103038338529 1
-0.0681924388102297 1
0.157882579649295 1
0.0372485428249417 1
-0.0361454142382098 1
-0.0926543518901068 1
0.137601400928404 1
0.0970406754257309 1
0.0775206976117114 1
-0.0291847181121252 1
0.0544514646025826 1
0.00311577945678079 1
-0.0115301590948138 1
0.0867503727458848 1
-0.0386941884097908 1
-0.0828994821624785 1
0.0420911320057603 1
-0.0353970781894084 1
0.0817761191644887 1
0.0715020746338757 1
-0.0715308291230739 1
-0.0308683852021381 1
0.0195635615163831 1
0.0416693846396029 1
0.111260985454612 1
0.00836872883702846 1
-0.0258387798613911 1
-0.0870095265761979 1
-0.0245788467597741 1
0.0894403841148547 1
0.0602692358386346 1
-0.0769203564367463 1
-0.0653267135549855 1
0.059321231709915 1
0.0499408012136348 1
-0.118336819534515 1
0.165865942156104 1
0.0647860487536442 1
0.0281557582208869 1
0.0940398296821071 1
-0.0852445601827778 1
0.00036136188309735 1
-0.0256151426009002 1
-0.196822839504628 0
0.0601226202056311 1
0.033370334506619 1
0.0905427610446277 1
-0.0618495501411741 1
-0.0140561261493296 1
0.00474058263437997 1
-0.103435316956841 1
-0.0427716494280485 1
-0.166030859279158 0
-0.0563269421885273 1
-0.023797266214086 1
-0.00458093823956975 1
0.149996783048942 1
0.00499709892014695 1
-0.11805640532718 1
-0.09187679851529 1
-0.102209424645568 1
-0.0316312534571073 1
-0.142459019213541 1
-0.0850578425146268 1
0.107507539318203 1
-0.0963807307637786 1
0.0289586820348276 1
-0.0902399034998856 1
-0.0912224071435121 1
0.0128345928435903 1
0.0581526928331186 1
-0.0218847210031078 1
-0.0199252003912792 1
-0.0514455700516645 1
0.0424254825380033 1
0.0330353934435833 1
-0.0857015316724706 1
-0.0417211338835657 1
-0.0210975367806436 1
-0.0263247868318909 1
0.0449492331548898 1
-0.0284046915592694 1
0.0283386345007842 1
-0.202123093960704 0
-0.088210647569623 1
-0.0831386068872923 1
0.0084278452311221 1
-0.0587520149329957 1
-0.0401090712929447 1
-0.116672844315703 1
-0.0617180721568359 1
-0.047495770726449 1
-0.108528843914271 1
-0.103099486665031 1
0.0170405949788199 1
-0.0505325644511673 1
0.0354520242434875 1
-0.036236624944767 1
0.06372947862896 1
0.054962837057725 1
0.0617406915774267 1
-0.155139061628217 1
0.109043739202827 1
-0.0739034767882813 1
-0.0446339836082614 1
-0.0333229360136205 1
-0.0190792651260456 1
-0.0485594158035879 1
0.0322555275860336 1
-0.0660408594505293 1
-0.122333722618733 1
0.0613981631307216 1
-0.016920442881324 1
-0.0128448883201502 1
-0.100101794397826 1
0.033319832653156 1
-0.00171459584338918 1
-0.0107947010749984 1
0.0822792492019189 1
-0.0430803460606597 1
-0.0980995385093228 1
-0.0869022410003885 1
-0.0929020022991359 1
0.0218892251727655 1
0.0347781745538223 1
0.026977178524118 1
0.00345465445946212 1
-0.030616818657888 1
-0.0225120602385167 1
0.0616350553484576 1
0.0316360532026175 1
-0.022287823671385 1
0.0658391414875186 1
0.11871059041913 1
0.00905412743309212 1
-0.0310972224435803 1
0.0223693109601139 1
0.0115753579408747 1
-0.115674363090754 1
-0.000385242628525458 1
-0.0677435993828099 1
-0.00325798708706376 1
0.0874765949855549 1
0.0755075102999616 1
-0.0241236786589208 1
0.156643521339458 0
-0.0144259705409007 1
0.0249552413200646 1
0.108480333464708 1
-0.0418450537677699 1
0.0318560044526739 1
0.015018766049802 1
-0.0334209788062838 1
0.1130943909148 1
0.00148910779661276 1
0.0265823673374898 1
0.0172645360912284 1
0.116427815356083 1
-0.0753402043704511 1
0.0310847122078922 1
-0.0308857416583814 1
0.00840530510467233 1
-0.0530257165966114 1
-0.0249949712619863 1
-0.0170993863705197 1
-0.00917817001359599 1
0.00239877664985993 1
-0.157636570468579 0
0.0140208820307954 1
-0.00285741009802006 1
-0.109367991550108 1
0.0856686650237055 1
-0.0433453658481325 1
0.0173312756409804 1
0.16355559974049 0
0.00523230021505924 1
-0.0682636883696195 1
0.0659836160642232 1
-0.108958578885889 1
0.0347469117979714 1
0.0374524224389614 1
-0.0604244800386596 1
0.0761682804031737 1
0.0635668547720597 1
0.0871025419651409 1
0.0501129447437235 1
0.0923438267375266 1
0.0340226975941716 1
-0.197391247212667 0
0.150311028639255 1
0.166859897610497 0
-0.0332717674286335 1
0.0079058719916553 1
-0.0308919094659355 1
-0.201863378032304 0
-0.0159949033537301 1
0.0621883752949619 1
-0.0386067366983146 1
0.05074801562201 1
0.00971213920596047 1
-0.0931465410879768 1
0.0311226329734775 1
0.0197925963759739 1
-0.0481861220855416 1
-0.0307457409935618 1
0.0391426777873757 1
-0.0799741318409387 1
-0.0702296407671073 1
-0.013014868004792 1
-0.0866406501171179 1
-0.0116878948426819 1
-0.0205118469834463 1
-0.0819479419988977 1
0.152364440515624 1
-0.0949930377141212 1
-0.109570716314106 1
-0.12868944114095 1
-0.113494730358995 1
-0.0867172496493169 1
-0.0507474819656003 1
-0.0599342478077435 1
0.063575738082073 1
-0.00218428059413543 1
-0.198515420933172 0
-0.0652672352467021 1
-0.0102533974520912 1
0.0622324180406548 1
0.0144218515012312 1
0.15776842547292 1
0.101810107911741 1
-0.0508796698819154 1
0.00973527160429255 1
0.0203941049024477 1
0.214618922553344 0
0.0359826768834503 1
-0.0276715391398997 1
-0.0297146741008194 1
0.0701527158776619 1
0.0210627932274467 1
-0.0259636934550174 1
-0.0388410425477842 1
-0.0884447336135416 1
0.0801224665252188 1
0.00622176223025335 1
-0.121994675638663 1
0.000403179966135451 1
-0.0788366185281307 1
0.206869152803293 0
-0.00947864535003918 1
-0.0334249305141452 1
-0.0841416375011037 1
0.057596443159213 1
-0.0624559199715967 1
-0.035483245279582 1
0.0778141735725402 1
0.105139564531265 1
0.0394934986462919 1
0.0523290115479791 1
-0.161385204001796 0
0.27106317121802 0
0.0736648249777248 1
0.0371806755159921 1
0.0583375247385111 1
-0.180556223273204 0
0.0634429734008171 1
-0.12993296358479 1
-0.0293637625437145 1
0.0281055152960011 1
-0.116758052940458 1
0.22349602997536 0
-0.0766337434526354 1
-0.0343007048452052 1
0.085548917079517 1
-0.0398025158076126 1
0.107273470250268 1
0.0890224546936725 1
-0.148664175159578 1
0.0679844625191197 1
-0.025504334115607 1
0.0695584747851014 1
0.0300563173860558 1
0.133890170669583 1
-0.0716331417781343 1
0.195511438723497 0
0.0270567561302791 1
-0.0314949088395418 1
0.0348973685591674 1
-0.0780215059953304 1
0.0689657346250774 1
0.0550016626252949 1
0.0249830718143483 1
0.0610227008814192 1
-0.0211464989004212 1
0.104618911633895 1
-0.0746014584837863 1
0.0031568259432774 1
0.0445709977504178 1
-0.040251919031224 1
-0.0224425404527564 1
-0.194526934775766 0
-0.0970715142340635 1
-0.0391650542201026 1
0.0392022678434923 1
0.0302736889485098 1
-0.0284035227465632 1
0.107655833705265 1
0.0409968266676168 1
-0.0474232157025971 1
0.0507281099415121 1
0.0291156479655457 1
0.0791934502540081 1
-0.0105341857781579 1
0.025739427884715 1
-0.0621181596318482 1
0.0317669644156331 1
0.151807695380001 0
-0.0294342512662396 1
-0.00314774858287699 1
0.149317592084276 1
-0.0167655719593735 1
-0.0374027700283463 1
0.0196590588421431 1
0.184372696941605 0
0.164367937082952 0
0.0532521943731526 1
-0.0221740610218285 1
0.143523201076223 1
0.0751511994177702 1
-0.115906861680187 1
-0.0117512219852064 1
0.0263309923202848 1
-0.0654732335293016 1
0.0408501372078499 1
-0.0472785682364556 1
0.0687734096373896 1
0.0144967604174395 1
-0.116230989469843 1
0.0345687117925864 1
0.0418719674153892 1
-0.0176805851964153 1
0.0481818617337617 1
-0.00395102376809838 1
-0.0947042997384256 1
-0.00137962970738957 1
-0.0672201565705337 1
0.042159848561213 1
0.0214396667866882 1
-0.0408696409163159 1
-0.10618941678557 1
-0.12929815541036 1
-0.0575030970098756 1
-0.0881875303967109 1
0.0766593127683332 1
0.0819954270818177 1
0.200753459776861 0
-0.121406928593925 1
-0.0474201853401198 1
0.00166029601236265 1
-0.024316567107872 1
0.171131014241643 0
0.0800011021208492 1
-0.0411671630417589 1
-0.00547752693600031 1
-0.194416299108054 0
0.105783289507471 1
0.191161626405047 1
-0.105755511354624 1
0.0563545150799327 1
-0.128689790486083 1
0.060702695518401 1
-0.073205292821653 1
-0.00936390083736168 1
-0.13362523116862 1
-0.0496079571052705 1
-0.037904760061619 1
0.238960838921348 1
0.0207982401392353 1
0.0359972038626226 1
0.0525518853442607 1
0.0784378909786159 1
-0.07279770558926 1
-0.00372676599722702 1
0.0220590568101542 1
-0.103354887136702 1
0.021960555286774 1
-0.029524666078606 1
0.00898387743465043 1
0.0306316674630805 1
-0.087720201298229 1
-0.0584001771348029 1
0.0321241791487009 1
0.0609716988353396 1
0.0363269947907172 1
-0.0355234228984379 1
-0.0761856077185636 1
0.118912021054238 1
0.0109904268807893 1
-0.0230233341749968 1
-0.0370404608612235 1
0.0240371265547752 1
-0.0564764840850682 1
0.148079362686338 1
-0.0610335694460201 1
-0.00647020314423602 1
-0.169681079433127 0
0.0950303402023824 1
0.0161978814525171 1
0.0115151519122913 1
-0.034450990586362 1
0.181746475451878 1
0.0216227965714587 1
-0.00301346414082036 1
0.0224590835242086 1
-0.142807899280339 1
-0.0370298908346894 1
-0.0998923480530666 1
0.169747229462349 1
-0.123223277128408 1
0.013801986016309 1
0.0051677334041307 1
-0.00870815629567022 1
0.0462339725071727 1
0.0210232438678934 1
-0.138020039335365 1
0.0430498600795271 1
-0.0673982114260199 1
0.00389779474587956 1
-0.0831361490814216 1
-0.095392002262939 1
0.00404571521933328 1
0.0592092610656827 1
0.0655851720470728 1
0.0435663266328137 1
0.0529296735276658 1
0.108414786218073 1
-0.00977123179300514 1
-0.0606781944312225 1
0.0512472408260175 1
-0.141445429763541 1
0.00898707040945453 1
-0.00101040970360559 1
-0.0669437735685358 1
0.00972022450953929 1
-0.0597022202220295 1
-0.0765167013356649 1
-0.180986387116134 0
-0.0686339982196249 1
0.010155581944586 1
-0.0369857430047605 1
0.0319053555240736 1
-0.0626318130956936 1
-0.0644607874224165 1
-0.0263684328923933 1
0.0922554846118479 1
-0.107051768772763 1
-0.0380342731499244 1
0.0942969321623813 1
-0.0826591449256336 1
-0.0204173886133757 1
-0.0493615373235815 1
-0.037501229363378 1
-0.0196417500657622 1
-0.147178650568641 1
-0.00957563794092202 1
-0.0671736246024477 1
-0.0609830211461786 1
-0.03426257198645 1
-0.0398149108856833 1
0.0655570819031761 1
-0.115391851804673 1
-0.00729946198715011 1
-0.0377059224806765 1
0.1344883748438 1
0.0046712098601597 1
-0.0231321607474134 1
-0.0508805704775121 1
0.0479631094060273 1
0.0676599368771546 1
0.072147506525771 1
0.127857537962361 1
0.0177485081858133 1
-0.00753480679300526 1
0.0119650515284761 1
0.0584770290161742 1
-0.00267267647221759 1
-0.105716620702092 1
-0.00644640175402994 1
-0.0392028639581144 1
-0.127765916411596 1
0.0357521038355442 1
0.0394194101619262 1
0.121035463049476 1
-0.0263597454270229 1
-0.0240560885194932 1
0.101510162730066 1
0.0337195570511038 1
0.0115911710212608 1
-0.00551426091425286 1
0.121175851549561 1
0.0452072273421481 1
-0.173480663699393 0
0.0311155663979016 1
0.0396913725641962 1
-0.0726053147712418 1
-0.0639500764018774 1
0.120549370485871 1
0.0555489333722815 1
-0.0590315431496411 1
-0.109987556180314 1
0.106437311511685 1
-0.0236189021095059 1
-0.145814578167829 1
0.0205677101938 1
-0.049557356639763 1
0.159994244750204 0
0.0195249761390168 1
-0.0345995181097324 1
0.0160133682864487 1
-0.0160010765551023 1
0.0200628663908148 1
0.0697796927883235 1
-0.04017649841597 1
-0.0472394422549197 1
-0.0822309810184438 1
0.0902530198324017 1
0.00145754895378126 1
0.0667822815050728 1
0.0636750159487684 1
0.00610318884926787 1
-0.131280301174498 1
-0.0457162605361708 1
-0.0501837836182715 1
-0.161407794367107 0
-0.0904534452658027 1
-0.0172191803738757 1
0.0931839059395087 1
0.0691760269024343 1
-0.0241696063285067 1
-0.0985959046923651 1
0.0148675888516404 1
-0.119756234792886 1
-0.048833838302376 1
0.0167116917591364 1
-0.08179088351448 1
-0.0792962996107656 1
-0.0871781265515261 1
0.0856074480381079 1
-0.0929336297436034 1
0.0327382834473807 1
0.0120092462785992 1
-0.0244319773014893 1
-0.0101860154978725 1
0.0860457615989213 1
0.00142624160741758 1
0.00132831559591098 1
0.213507145616393 0
0.127410666416919 1
-0.0139431755997266 1
0.0420565993553018 1
0.115529476888411 1
-0.106033318701804 1
-0.0133710148333122 1
0.0770806767041781 1
-0.104716557590354 1
-0.142123412898005 1
0.107584502623885 1
0.0378240707712262 1
0.0105762422730576 1
0.000302316384825758 1
0.119697840444248 1
0.0780221073167802 1
-0.0417349272160607 1
-0.00321892455866631 1
-0.0267182239105777 1
0.0698695624574827 1
0.052079667906118 1
0.0831326769465523 1
0.0155456205882667 1
0.0318266824255707 1
0.00689179684680393 1
0.107044324535054 1
0.0402896823516706 1
0.00451603608762908 1
0.0570642987462821 1
-0.0163596784525449 1
-0.028213457711285 1
-0.0199389204969728 1
0.0714135109553637 1
-0.0664939637138253 1
0.0886897174691168 1
0.0429881868957856 1
0.0094259812629045 1
0.017839207995828 1
0.115151497072488 1
-0.0214306296232713 1
0.128622479636037 1
-0.0481618680170554 1
0.0450750663938517 1
-0.077887673583737 1
0.108838304896844 1
0.132933568297702 1
0.0534274681238045 1
-0.110616425954385 1
0.0229869829863109 1
-0.0637928797341392 1
-0.0192839562307818 1
-0.053426202331939 1
-0.105478536593328 1
0.113893601256293 1
-0.0911710523629786 1
0.0298137440190897 1
0.044209744713257 1
-0.00431214721423778 1
0.0416492145200085 1
0.032118935198789 1
0.0372390824549366 1
0.0572089457786079 1
-0.0129032309809582 1
0.0405011442322871 1
0.0686426205766649 1
0.0103999593502611 1
-0.00266041653359635 1
-0.050284132747749 1
-0.0463243258348533 1
-0.0747115191816145 1
-0.0312755973541762 1
0.0352697467791272 1
-0.0210038516602791 1
-0.116750005384352 1
-0.00454895709248839 1
-0.0863489213922888 1
0.119010887445669 1
0.0391020303688394 1
-0.130897014031987 1
0.115876853493368 1
-0.0597020283021928 1
0.0243969343931377 1
0.111214853793154 1
-0.0873776125880321 1
-0.13802883982566 1
-0.107863611573947 1
-0.0625524560224739 1
-0.0249468548161752 1
0.14193711165776 1
0.0958623354344169 1
-0.0746331246481773 1
-0.070871323120197 1
0.0789412815406272 1
0.0713038805599859 1
-0.0957588344482174 1
-0.176764528845591 0
-0.00417299908147218 1
0.0934901054794452 1
-0.0149493550055455 1
-0.00168603300110727 1
0.0464224513573118 1
-0.0448227423276599 1
0.0544608451218024 1
0.0903479379174811 1
0.0690200755034401 1
0.0174942901462991 1
-0.027816210436572 1
-0.0387948304706237 1
0.129408273408836 1
-0.0125031016354074 1
0.0636167140782228 1
-0.0191696020944901 1
0.0130166104954075 1
-0.172860806894173 0
-0.0437975332287807 1
0.036927019274179 1
-0.0281462870389323 1
-0.0298179523632405 1
-0.0134679779693558 1
0.0541660963065744 1
0.122044692955845 1
0.0178577632320702 1
-0.139580148143525 1
-0.0562783457208655 1
-0.0544408782631649 1
-0.00854720256754799 1
-0.0667063417305939 1
-0.0772863465853862 1
-0.0555965209029308 1
0.0589692732123079 1
0.0924260902273623 1
0.0077408415952468 1
0.0312134066805132 1
-0.0888896328769574 1
-0.080047944007216 1
-0.0248763534714146 1
0.0494995909803555 1
-0.12875104222838 1
-0.0804243920991694 1
-0.0542585264381865 1
0.0872636493615988 1
0.16304022393225 1
0.0557226015437796 1
-0.0298351510148616 1
0.0126957845547519 1
-0.127618702216908 1
-0.0657662191610838 1
-0.0272680620089044 1
-0.0349459420245679 1
0.025477555341468 1
-0.0380538764079108 1
0.0842309569187517 1
-0.0707491619302497 1
0.018145022072197 1
0.06574246645118 1
-0.0444099255857313 1
0.0326528101373142 1
-0.0399302990002433 1
-0.0331435626028474 1
-0.0945841512471171 1
0.0264939539080232 1
0.0795502369852457 1
-0.00542268004242898 1
-0.0198048638321839 1
-0.00897116595562147 1
0.0551867559130935 1
0.0189212873630051 1
0.0742344703631549 1
0.14049429762228 1
-0.128164568320157 1
0.147867269080243 1
0.0325426470122139 1
-0.00379988271871053 1
-0.00501347295599531 1
-0.138484352011795 1
0.0915948675336109 1
-0.12013502155651 1
0.0512733577461972 1
0.0817810406582949 1
-0.0153127411489725 1
0.0234750687364802 1
-0.00899054361833967 1
0.0362366879708275 1
0.055533118829359 1
-0.132751891029107 1
-0.0187146716996579 1
0.0312019659038945 1
-0.0187296653481909 1
0.00111118694597422 1
0.0774054681785815 1
0.0407575788488604 1
-0.09543594126607 1
0.0819815398486919 1
0.071504153727182 1
0.197953571666646 0
0.243102253074575 0
0.0725155571829061 1
-0.045257137024523 1
0.0345830178359143 1
-0.0345003599257981 1
-0.0127654251397238 1
-0.0327440385753673 1
-0.0375333596795345 1
0.131787005683847 1
0.118698280901669 1
-0.0166576609481311 1
-0.0295661128071932 1
0.105754076844668 1
0.022473412488679 1
0.0288271506841744 1
0.063138495161802 1
0.0978283989262095 1
0.137677954327965 1
0.0853105831934396 1
0.0645625542326509 1
-0.0625299847386573 1
-0.0279953967899127 1
0.116879876860065 1
0.0244096557141341 1
-0.0597044838141814 1
0.0139405381851898 1
0.108982703809241 1
-0.0058673316933114 1
-0.147093653962691 0
0.0896311180639638 1
-0.0175745539578157 1
0.0959732788212062 1
-0.00160508773376281 1
-0.0682831226371197 1
-0.065994997035555 1
-0.0354532983051723 1
-0.10523187380596 1
0.00353247338570072 1
0.163641165233758 0
0.00808573115084664 1
-0.139761714978248 1
0.00251722121658171 1
-0.0723029956929448 1
0.0267945138988145 1
0.110621457237367 1
-0.0521681034578454 1
-0.0621982036265271 1
0.147232154153569 1
-0.0353511318611495 1
0.00109286665391576 1
-0.0651371849427012 1
-0.0231758031113985 1
0.0654184965589189 1
-0.00109076376151515 1
0.0621747437270422 1
-0.0360799964172632 1
-0.0729202689640058 1
-0.0256164572538146 1
-0.0199848824301007 1
-0.0356958421986271 1
0.0609011679066074 1
-0.035962899285199 1
-0.021228064981991 1
0.136319810194478 1
-0.120328832966558 1
-0.0205757298925597 1
0.00132096251971216 1
0.0703507158337285 1
0.0782234214336038 1
-0.0205212118016425 1
-0.110163092088124 1
0.00161762506949863 1
-0.0145108999028448 1
-0.11130499370924 1
-0.0683758491022062 1
0.00977591350401375 1
-0.0157158990907597 1
-0.0662825230255238 1
-0.151596994241241 1
0.017411673205667 1
0.0961149317221728 1
-0.0565271365051654 1
0.0572833950499324 1
0.00466332314333494 1
0.129968350652745 1
-0.148107277932083 1
0.0262453081939523 1
-0.0194123674428734 1
-0.0801682797114736 1
0.107152147027062 1
-0.0924722550483424 1
0.0271858653075253 1
0.0353068182126558 1
-0.114381931486417 1
0.0165993403713738 1
0.0273364478502396 1
-0.0200201129771875 1
0.0110307886224536 1
-0.011720240204923 1
-0.0296439076607892 1
-0.00124028535868026 1
-0.133578467896879 1
0.0281355177140813 1
-0.0904664409309099 1
-0.153389553718222 0
0.0217285450264267 1
0.104476086036333 1
-0.0646715618912149 1
0.0860356753617856 1
-0.0685747205020592 1
-0.0675625023704594 1
0.0755708780562455 1
0.0324868160348037 1
-0.0169385216298307 1
-0.0865870588154033 1
0.00872045437291625 1
0.0712069078475534 1
0.00986505463302503 1
0.0252613861889086 1
0.0751305333398732 1
-0.128719068042974 1
0.108264937044625 1
0.00870052331801066 1
-0.0414678801694992 1
-0.0341787846960794 1
0.076581090806796 1
0.0464997398469652 1
-0.0422988596399375 1
0.098206526724338 1
-0.0314789404393502 1
-0.0438200734802895 1
0.0149258724995154 1
0.141191463756745 1
0.0624431133741571 1
0.00890482606150972 1
0.0253229656007904 1
0.0925257040953925 1
-0.000911410867074925 1
0.0836312355708075 1
0.0964318438700281 1
0.0385023660902755 1
0.160818251009808 1
-0.0684741061372027 1
0.0305081607443494 1
0.0816325965075088 1
0.0819936004579339 1
0.0070311951211461 1
-0.127295223721264 1
0.0722033597284931 1
0.0468008524447098 1
0.0356321266872768 1
0.0182429390674175 1
0.107279637836274 1
-0.00588865983164474 1
0.0294838898044317 1
0.0250717448811442 1
-0.0119240348596947 1
-0.0282218957128593 1
0.0481659259303657 1
0.0731465992729798 1
-0.191201799441969 0
0.00490539598914367 1
0.0139394226965404 1
-0.00293037648899195 1
-0.0383147879822859 1
-0.0117677645095838 1
-0.0542383002660321 1
-0.0360596356429148 1
-0.0015587616706663 1
-0.016170553781087 1
0.0275850677876366 1
-0.0399594449157987 1
0.00842934025818464 1
0.122704699038526 1
-0.0194299721977213 1
-0.0325043166222765 1
-0.009564241962071 1
0.0228592868778348 1
0.093195404836575 1
-0.0600126109304416 1
-0.0288106002547337 1
0.203721009848457 0
-0.0426172583887737 1
0.0107434479492017 1
0.0896561761361941 1
0.183058333690971 0
0.039905487094447 1
-0.00138000761666651 1
0.071270169487813 1
0.0490913744705034 1
-0.116536982680002 1
-0.0155307351659955 1
-0.0461374273665828 1
-0.0421292307807645 1
0.100901251940338 1
0.136839203621197 1
0.0170469110695821 1
0.0901812867699794 1
0.112862884416608 1
-0.0644234387057619 1
-0.000746074530106132 1
-0.0454834945405895 1
-0.0427754150438002 1
0.0697609379027876 1
-0.0569985939521443 1
0.0646085758627691 1
0.0061834203267419 1
0.130604977895852 1
0.0711684725912003 1
0.0295514375789884 1
-0.0629095900022044 1
-0.0362105352309603 1
-0.0458543949968473 1
-0.111773997122123 1
-0.079350477919271 1
0.0856653699361885 1
-0.0757323626024005 1
-0.091228075235584 1
0.0079714514513878 1
-0.061297405756877 1
0.0624789988345663 1
0.0487013886872507 1
-0.0510067258509513 1
0.0447491096304594 1
0.147122817282265 1
-0.166604533066418 0
0.107041044145713 1
-0.0270292913522755 1
-0.0498578489319835 1
0.0420779065791582 1
-0.191151428216161 0
-0.0791040645885381 1
-0.114199126344742 1
-0.109086613337896 1
0.0662840726201121 1
-0.0366648028651087 1
0.00629531566478943 1
0.0179345136684021 1
0.0845042785629563 1
-0.0136931634979809 1
0.000977156536392726 1
0.047127750003697 1
0.020979631309528 1
-0.0644764113624959 1
-0.0655924135305937 1
-0.0461837338840779 1
-0.0386616016419341 1
-0.0517376945542884 1
-0.0255596598327794 1
-0.0698941041934345 1
-0.0288144285467224 1
-0.0710883725498889 1
-0.118596642867438 1
-0.0311161112579971 1
0.00951332024785327 1
0.0127627488979364 1
0.0860818178593053 1
-0.00418614294521325 1
-0.089428522445633 1
-0.0112508460132353 1
-0.11839701401827 1
-0.0309040737752846 1
-0.0317908834314506 1
0.129873586709335 1
-0.0297306581355205 1
-0.00107709587557416 1
-0.0271079938842644 1
0.00778841614075597 1
0.0859498620505961 1
-0.00786275201038108 1
0.00470375339066843 1
0.00583822276968931 1
-0.090129848528586 1
0.0528099265355273 1
-0.0611309230090134 1
-0.0435362913151548 1
0.0271909395020516 1
-0.131235296250131 1
0.0374278727691375 1
0.126123713786936 1
-0.0731862495625961 1
0.111555490500988 1
-0.0526759343145595 1
0.0385219308016672 1
0.0497659172432946 1
0.0681704660099655 1
-0.0335825613859868 1
-0.0224602428422208 1
0.100556529543301 1
-0.0166832078039083 1
-0.0426523931682098 1
-0.14469742237199 1
0.00273421241794837 1
0.0447921396771706 1
-0.000676864200264218 1
-0.0124053892925142 1
-0.00501930953817697 1
0.0499727834770109 1
-0.0211523985293693 1
-0.0361146405036411 1
-0.0354057389842402 1
-0.0387679942669334 1
-0.0392546049275191 1
0.0115317085954372 1
0.107100360066901 1
-0.100862908503076 1
0.123487965880917 1
-0.101522801536566 1
-0.0629405168208247 1
0.136101274146419 1
-0.0153064767455796 1
0.00651845971953819 1
0.0988427157655209 1
-0.00325533883212322 1
-0.0699136708466204 1
-0.0543927722733234 1
-0.0845486542252821 1
-0.136392101453464 1
0.00493690912426014 1
0.017131953660025 1
0.127066656398398 1
-0.0668131928228805 1
-0.0862693751903352 1
-0.0491275139297378 1
-0.0811144442125395 1
-0.0348008599028209 1
0.142629138683648 1
-0.112591347743359 1
-0.0181671025453862 1
-0.0665672062436584 1
-0.10615220866728 1
-0.00286313480132384 1
0.0163848108082331 1
-0.0898144978095092 1
-0.090928055551415 1
0.0822964007214944 1
-0.024383004639734 1
-0.0364578841544347 1
-0.0549028993185706 1
0.0531290152925939 1
-0.109310385418391 1
0.0884911349823115 1
-0.0191846342270794 1
0.0634484018296048 1
-0.091332890946826 1
0.00276402018959728 1
0.0862441869286892 1
-0.0672910679716303 1
-0.0102649149534662 1
0.0381334982242963 1
-0.0576941249691316 1
0.0237355371818846 1
0.0698285721841873 1
-0.0045177835109351 1
-0.0222243279285594 1
0.0359263112727002 1
-0.0554559917828545 1
0.00219913625237595 1
0.0887776735674983 1
-0.00726513131547742 1
0.13285180674775 1
-0.0340036845177269 1
-0.0502631827328294 1
-0.0403950389834446 1
0.0144587102652516 1
0.101632013309425 1
0.0794682708447678 1
0.0233031304217283 1
0.00661640610874884 1
-0.043267376661206 1
-0.0446906629955819 1
0.046525930880952 1
0.0311444921879424 1
0.0286311189649276 1
-0.0118917413514022 1
0.0311949862532877 1
0.0562580232428177 1
-0.0926934408207726 1
-0.116742837514737 1
-0.0379974902595147 1
0.0284471014050534 1
-0.0290327552125868 1
0.0113507270409384 1
-0.0599173885352914 1
0.0462665414050815 1
-0.0501053840115097 1
-0.0702074994267218 1
0.0342335586925349 1
-0.124385778069378 1
-0.122704230441064 1
0.0130081757376239 1
0.0506107756779762 1
-0.0117681814145695 1
-0.0567145146851002 1
0.0187883860083068 1
-0.00181595611651035 1
0.0557840453483015 1
0.0867589273771264 1
0.137884950758079 1
-0.0500526241222876 1
-0.0362927973210536 1
-0.106036135486492 1
-0.0191529153509871 1
-0.0878194055288671 1
-0.115841882598796 1
-0.108088111612761 1
-0.0483920525341786 1
-0.0100070345020667 1
0.0525063170500157 1
0.0988263938923558 1
-0.0255987817284672 1
0.21656485828143 0
-0.0775130195680654 1
0.0554117105812019 1
-0.110442525347359 1
0.119012122396119 1
-0.0580569250252242 1
0.0758676222156645 1
-0.00267132512726166 1
-0.093883288939952 1
-0.0726788748592497 1
-0.000805643530323908 1
0.0530852113348644 1
-0.127281096875263 1
-0.0523742756849589 1
0.0438979931440329 1
0.149389960297171 1
0.0930323140096847 1
-0.0514563493750328 1
0.0712741816775489 1
0.107300657089792 1
-0.0754392954059976 1
-0.0335834032745405 1
0.027213897681012 1
0.0302594249388961 1
0.226398612737083 0
-0.00522719039734441 1
-0.0999129952839657 1
0.0197961078929573 1
0.0669943309815755 1
0.114812149203873 1
-0.0409981090730287 1
-0.00257373352537593 1
0.0302947861816051 1
0.0252472791784042 1
-0.0404435618744412 1
-0.0440844300038294 1
-0.0306136879218065 1
-0.0214155065571158 1
0.0601037647433696 1
-0.143661412697463 1
-0.0286695784710867 1
0.0416023815616977 1
0.0150958491292486 1
0.119547857628975 1
0.0208249476615729 1
0.00452333689985173 1
-0.0310889719429321 1
-3.3096146416986e-05 1
0.00654595911931432 1
-0.168172459609061 1
-0.0995189701646931 1
-0.0642705695756308 1
-0.0444461489661138 1
0.00213569217323876 1
0.107055435268398 1
0.0887401772358317 1
-0.0331309717691135 1
-0.0788896506134853 1
0.0740148290739765 1
0.00195159409606752 1
-0.0728796604198855 1
0.175911237251309 0
0.0774607841500554 1
0.0867265116373098 1
-0.0115710376001898 1
0.170604414264338 1
0.0641206397106267 1
-0.0955365441582555 1
-0.0258925373153136 1
-0.20460809804506 0
0.0698425469168554 1
-0.100955622746602 1
-0.0517135611066477 1
0.0511653122509388 1
-0.158725146726222 1
0.0298212987829236 1
0.138540132619183 1
0.0154737050374339 1
-0.0564082570735913 1
-0.0440813963652113 1
0.00858087200659566 1
0.0644242062318151 1
0.0274512446640515 1
-0.0357746764224422 1
0.128347655852425 1
0.0745159638208702 1
-0.113977705390912 1
-0.108464741387405 1
-0.016979416953525 1
0.0670663583009008 1
-0.0394672607339475 1
0.0218653224125786 1
-0.045511191303184 1
-0.0731631581451478 1
0.0234767381348651 1
0.157242710093462 0
0.00100022182798131 1
0.127816264586449 1
-0.0711068223917855 1
0.0703988854246607 1
-0.0475391288607159 1
-0.063775060338028 1
0.0101740905364352 1
-0.0137672316366353 1
-0.0188406739588819 1
-0.0226375913086837 1
0.0193331924720574 1
-0.00799811516569997 1
0.0617201300990718 1
0.0354245514055445 1
0.0121684019304587 1
-0.0506127106108548 1
-0.0799105600801575 1
0.0344102253986634 1
-0.163467162921122 1
-0.147448446958191 1
0.101318166827401 1
0.101245860732382 1
0.0116592574061683 1
0.0281164803296753 1
0.0576296274192709 1
-0.0761345889162861 1
-0.0155931787737815 1
0.0199303184911672 1
-0.0588297266859419 1
0.0350170744762 1
0.0348316333306656 1
0.107388901130923 1
0.0502502577608802 1
0.0311224863961549 1
0.112978029168172 1
0.0291243743379948 1
0.0200871495554437 1
-0.100280165723496 1
-0.020648364345083 1
0.149853133451707 0
-0.10748480601085 1
0.040460278248283 1
0.12789603938778 1
0.00727155829273 1
0.0485134974637075 1
0.0765068020767491 1
0.0604653590964285 1
-0.149435932118656 1
-0.0151021775403234 1
-0.0530615359108916 1
-0.0572569399821545 1
0.0641274868709148 1
-0.0675282384439261 1
-0.115699173804842 1
0.140187743013617 0
0.0211070404810311 1
-0.00962062838241901 1
-0.0368241073667948 1
-0.0326393997912758 1
0.00100830514012451 1
-0.0645250510461932 1
0.0671993731969403 1
-0.0159170475492573 1
-0.0562751224316263 1
0.129120816479247 1
0.0462604542704503 1
0.0706948995032593 1
-0.0583101718511242 1
0.0949196889000482 1
0.121808123685747 1
-0.0749726069532201 1
-0.0185319397479597 1
-0.0512775595775319 1
-0.0269437715928839 1
0.0874774362733857 1
0.0277134289021458 1
0.137154616898801 1
0.0437566551006397 1
-0.0253282863233998 1
0.0183192475274163 1
0.0428254717471358 1
0.145247373203033 1
-0.0638998887988573 1
0.0928248723111 1
0.0523873217485497 1
0.0497111576258394 1
0.0932319539357815 1
-0.0264090157765531 1
-0.00016886225228397 1
-0.121568919651824 1
-0.0265502498418258 1
-0.0227414257168084 1
-0.0233534582940901 1
0.0579019790128945 1
-0.0329807281939697 1
-0.0315782809319602 1
0.0211776584210614 1
-0.0253935659976378 1
0.139344457556173 1
0.105395595515175 1
0.119995760780216 1
-0.0451560398478954 1
-0.0256121739415628 1
0.022022958339816 1
-0.010745903057577 1
0.0886477407525009 1
-0.0239684734800789 1
-0.0161384059236054 1
0.0331398217715966 1
0.0785115419114918 1
-0.0474087161805236 1
-0.00901123286443727 1
-0.0703022138979968 1
-0.0781704799937353 1
0.041932965747198 1
-0.0674748656844909 1
0.132865709255371 1
0.0888974953986386 1
-0.0635454999214405 1
-0.0388671497019743 1
0.0442134052822803 1
0.0239014963578051 1
0.0186840214160139 1
0.090558138264821 1
-0.0435366355721287 1
0.240051197587777 0
-0.0926826380766055 1
-0.0271625565044405 1
-0.0967655257326982 1
0.213711478389519 1
-0.0768589993955911 1
-0.13101809376849 1
-0.046335218294708 1
-0.0460392342119967 1
0.00646167911265646 1
0.00144600110983145 1
0.080329417425272 1
0.0671821276124533 1
0.087808230684629 1
0.0801610324350683 1
-0.140457211261715 1
-0.0534663044125472 1
-0.0124222693239761 1
0.0530102850042874 1
0.0965779910960965 1
-0.0790037674577191 1
0.0724597641769347 1
0.0473453979179491 1
0.0675841273863658 1
-0.0367140639509069 1
-0.0246956882980864 1
0.042612014112068 1
-0.107154387839178 1
0.0963404566730875 1
-0.0677973731573184 1
-0.0280967293708602 1
-0.0379735923811325 1
-0.0406970971948557 1
-0.0713863486552533 1
0.00394253498155241 1
0.0240790568063989 1
-0.0266439637717347 1
0.00213720605185859 1
0.0428980677689431 1
0.114693892222201 1
-0.112980000287084 1
-0.0201534288518694 1
-0.0339078384702419 1
0.0255749428763175 1
0.0699454972351211 1
-0.106059724722411 1
-0.00440422637515978 1
0.0375037111495698 1
-0.0319252900598418 1
0.00590295493760182 1
-0.0609727663605736 1
0.0877377943080828 1
0.048280916678756 1
-0.0217925581643544 1
-0.069088284627885 1
0.048196921463534 1
-0.1079596444744 1
0.0345315992468104 1
-0.131401254341103 1
0.0824281526650433 1
0.12872149619519 1
0.0148763539884268 1
-0.0849469422602879 1
-0.0361994364103976 1
-0.0356722547154906 1
-0.0173915266876762 1
-0.0359890080505077 1
-0.0739163583008473 1
-0.00143539429740461 1
-0.00291878964253739 1
-0.0381577603353349 1
0.209716117406934 0
0.0614573152680791 1
-0.00436900323147518 1
0.171463791837958 0
0.0104564143885708 1
-0.0834822306458884 1
-0.00295282325458753 1
0.0397248353473496 1
0.0327450392720402 1
0.00688882803430623 1
-0.160297839581193 1
0.117841508623972 1
-0.0205041967143076 1
-0.0791129424354216 1
-0.0295374007461903 1
-0.12378559094171 1
0.0591927078387051 1
0.0156278087442277 1
-0.00662125759438885 1
0.0493740590972394 1
-0.0195451278111775 1
-0.0523139027468984 1
-0.0695265892808186 1
0.0409672932863931 1
-0.00877672648555623 1
-0.0186511004609381 1
0.0709284427440015 1
-0.0621080391596917 1
-0.0161783044082388 1
0.00849389435412456 1
0.0194587764674651 1
-0.0121409847641179 1
0.00262402744247504 1
0.0709275384910074 1
0.0365555785711551 1
-0.0270000419035937 1
-0.0257683062105306 1
0.136193095682171 1
0.163928104736305 0
-0.0211725695404426 1
-0.0271508667291829 1
-0.0187407177544594 1
0.0394623155003579 1
-0.02502930810302 1
0.0685226940797675 1
-0.073807232580465 1
0.0540819522199536 1
0.012526853578794 1
-0.0531206723727602 1
0.228214112736542 0
0.0573256499831653 1
-0.0851679805796854 1
-3.46364148975488e-05 1
0.0262307977893377 1
-0.0312030196887359 1
-0.151073592249249 0
0.117405720858227 1
-0.0294308482981781 1
0.047282521437766 1
-0.0574362195627764 1
-0.043902053624986 1
-0.0836308004947652 1
-0.144834594706866 1
0.000932884480750597 1
0.0657608712206903 1
-0.103454266957933 1
-0.00428453956319409 1
0.0468344969261052 1
0.0341781867355742 1
0.0268837544916353 1
0.0745130842482791 1
0.0869876575742382 1
-0.0114204789803431 1
0.0377144452175245 1
-0.0713636254258884 1
-0.0946488797636766 1
0.161835883089329 0
-0.00888494486948634 1
0.169929402962697 0
0.0617594607473671 1
-0.144979177118958 1
0.0868498346547849 1
-0.109574481600897 1
0.0361230505392333 1
0.0806633289160142 1
0.114829936221828 1
0.0519703541796007 1
0.0369196426041894 1
0.0348782965346335 1
-0.0433399974003398 1
0.0138859410325136 1
-0.077374295165537 1
0.0170658864803747 1
-0.0770780118709562 1
0.123678834837121 1
0.148325787723632 1
-0.0680755319080294 1
0.0849230687380014 1
0.0944789977400401 1
0.0516096936129891 1
0.0204997462432667 1
-0.0142856477276904 1
-0.121239948689241 1
0.074276978703534 1
0.0203095125631343 1
0.0233274454323131 1
0.0501580370083654 1
0.0523747574365148 1
-0.00515931258913374 1
0.0361665185130108 1
-0.0211316863801573 1
-0.181225775032833 0
-0.111333405920384 1
-0.0500684456181199 1
-0.144564058098883 1
0.00309228586095878 1
-0.0243887409671767 1
0.0803073665799227 1
0.0873900112531398 1
0.0488421989116509 1
-0.051562197154061 1
-0.118023465331567 1
0.075772245226127 1
0.00867260241752858 1
0.168175301886455 1
0.0139194678527989 1
-0.123175948667478 1
0.0384369180240877 1
-0.0448382356002885 1
0.0431483595004658 1
0.101836173925594 1
0.0694829857975599 1
-0.0341389746531501 1
0.057606544058774 1
0.107088188154617 1
0.0395308376976492 1
-0.0357413530525035 1
-0.0507952498369397 1
-0.0190616522967296 1
-0.00193381893910933 1
0.0358306323730589 1
-0.00818059629824756 1
-0.016867982716759 1
-0.12104397826865 1
0.0923755253791111 1
-0.0544113882326273 1
-0.110230132922849 1
0.0236493999361288 1
-0.0634016152973714 1
0.1671894011616 1
0.00531898487088357 1
0.095472479370015 1
-0.0510559002647422 1
-0.0358577673826113 1
0.0377912361643016 1
-0.118854195427108 1
-0.0167168727074237 1
-0.0865081446034829 1
0.0394754291509534 1
0.0612593486316148 1
-0.116464344508508 1
-0.0195833895701899 1
0.136057843004399 1
-0.033928690288757 1
0.0418113706580969 1
0.126889069649785 1
-0.0834800275379705 1
-0.0996858728896217 1
0.0363511918455011 1
-0.0260398119052169 1
-0.0309201739734549 1
-0.00863484631414855 1
-0.136627229736829 1
-0.0592373981359747 1
-0.0371476378562419 1
0.0969469692643601 1
0.0766731503321972 1
-0.0837638990132567 1
0.0180781310932084 1
0.110637025631407 1
-0.0839580260245701 1
-0.088721752188819 1
0.0473446524924134 1
-0.000112831040631194 1
0.0473671931110107 1
0.00699075916866808 1
-0.0258935271672805 1
0.0206419931638913 1
-0.00402201507184221 1
0.0128410418058546 1
-0.0701438463074246 1
-0.073389760269206 1
-0.0582731975152514 1
0.0608711677904879 1
-0.164861660696861 1
-0.0444390667597218 1
0.0208860371999951 1
-0.11849215410094 1
0.13526389330502 1
-0.0168240994404564 1
0.00960000994157561 1
-0.0145829980223808 1
-0.0895273305516643 1
-0.0352164772943706 1
0.0464615715817686 1
-0.0657533686800757 1
0.0494553270214775 1
-0.0133467087907977 1
0.0215699394778478 1
0.0302820158963169 1
0.069714002858359 1
0.073496211669586 1
0.0063371530981246 1
-0.0531547286746627 1
0.111009119905521 1
-0.000694868668352725 1
-0.00139408819896371 1
0.0442234693966815 1
-0.116465965355608 1
-0.0852454497157971 1
-0.00550511531610692 1
0.103185448902672 1
0.00812560804392652 1
-0.108269470766472 1
0.0713033697360407 1
-0.00218328956715082 1
0.044621372401984 1
0.00430628263508836 1
-0.0118578656009374 1
-0.0802857054371526 1
-0.07793909822617 1
0.013511784018173 1
0.0319718519020407 1
-0.121441779431517 1
0.0496394082417788 1
0.0515608644590187 1
0.0807912481561109 1
-0.0632761714254623 1
-0.00562075347081496 1
0.0849961340649426 1
-0.233839610809018 0
-0.0502376333710295 1
0.0636017367830695 1
-0.125696106679425 1
0.00315747141777399 1
0.0848328891746453 1
0.0677591587601308 1
-0.0923839025651806 1
-0.0423694545723835 1
-0.210277880104551 0
0.098680511885997 1
0.0159709401141308 1
0.0700117908584446 1
-0.20891622295561 0
0.0483567367136699 1
-0.0341713522937282 1
0.18522985313469 0
-0.0294782726451063 1
0.104775128194454 1
-0.00157060046041619 1
0.049485035454613 1
-0.00276095978403202 1
-0.00587272223494499 1
-0.00722466712713938 1
0.0405618011168785 1
0.0797112386619074 1
0.000453506111645654 1
0.0650429904948344 1
0.169831453952815 0
-0.00910337253950633 1
-0.0012926802652645 1
-0.0273306158621807 1
0.0133728263271462 1
0.00236778333907732 1
-0.00874309765179765 1
0.00559693278788876 1
-0.0617912228232288 1
-0.0952876898166247 1
0.0455714234458677 1
-0.0851210690545467 1
-0.0474184399577073 1
-0.0429040670820406 1
-0.0704871593497634 1
0.0485886335894851 1
0.01818813755561 1
0.00370497845962887 1
-0.0222813238050685 1
-0.0527072943806873 1
-0.0640494577862246 1
-0.0690089230790939 1
0.0774436751027823 1
-0.191150754937881 1
-0.170364053574204 0
-0.0144174064759878 1
-0.0332017042027111 1
0.145038082568937 1
-0.0175708344091576 1
0.116660141216913 1
0.00687196662554531 1
0.139965834663562 1
0.0210950592335683 1
-0.100836270137661 1
0.0225364685570058 1
0.00555182429151258 1
0.0154215527960792 1
-0.0440272701375958 1
-0.0681560458615012 1
-0.0376880017881988 1
-0.0164431356506981 1
0.0644737429681153 1
-0.0925135633159593 1
0.0360273813439812 1
-0.0267489293746643 1
-0.0701350642633761 1
-0.198984408130517 0
-0.0465895255239118 1
0.153990798857498 1
0.00817290550625515 1
-0.00276503312349866 1
0.0164510899953296 1
0.183966494618141 0
0.110077980653567 1
0.0187027463219311 1
-0.102917879726881 1
-0.0399540921404776 1
0.0200438670432954 1
-0.0547709030432018 1
0.0974226150036582 1
0.00628661485018249 1
0.0542968595394462 1
0.0381824389602964 1
0.0404737301772672 1
-0.0589183984177268 1
-0.0704000603836776 1
0.0977484719957344 1
-0.0886252938565313 1
0.00192989699596375 1
0.0315784018518052 1
-0.0199025886886794 1
0.0839659091698506 1
-0.163105097322525 1
-0.00763939237062101 1
-0.07129921219442 1
0.0684726052145153 1
-0.0555747826677295 1
0.0730787510040437 1
-0.112102451647761 1
0.0740322083845392 1
0.0779259155438733 1
0.00408845160937926 1
-0.0627150346592944 1
-0.0849137742986829 1
0.0775263346894301 1
-0.0044285596164235 1
-0.179754851163572 0
-0.169957149644646 0
-0.0327970469280787 1
-0.103206604047653 1
0.0486353700862201 1
-0.0281864145027349 1
-0.0330268995692443 1
0.0752984614173621 1
-0.0467920380558636 1
-0.0324492537934814 1
0.00851673465805029 1
-0.038199589361523 1
-0.19907792896301 0
-0.055004480002523 1
0.072790801811003 1
-0.163547953271768 1
-0.00687883476947876 1
-0.0102280612571796 1
0.0451081582204443 1
0.0447814906513768 1
0.00679634939568918 1
0.204557546937063 0
-0.0631983046476844 1
0.0494702592336388 1
0.0610423251831864 1
0.115349873531173 1
0.0841899972618354 1
-0.00917141513680984 1
-0.0163711766727519 1
0.0710978152903683 1
-0.0500633372219294 1
-0.0380362490524464 1
-0.0604895035368953 1
0.00544224374895324 1
0.0272205938075392 1
-0.119698694118887 1
0.0542965145359488 1
0.108025542463096 1
0.0141114605496269 1
-0.144351647004235 1
0.0657564888437953 1
0.0912732129222564 1
-0.0244353837946201 1
-0.033725203562743 1
0.0453478654533425 1
-0.00794177641083231 1
0.0424622972949824 1
-0.042648348229808 1
0.0478808581726214 1
0.0403966286443169 1
-0.0637398973897986 1
0.0270538401951205 1
0.0196557216170338 1
-0.0898076254529112 1
-0.0402448353993052 1
-0.0407447964623165 1
0.128174960760474 1
-0.0189634829855731 1
-0.0333746208227729 1
0.114936162741542 1
-0.0854574878593192 1
0.0884592051271032 1
0.180608807131078 0
0.161911720712824 0
-0.0665109440534896 1
-0.121425016145067 1
-0.0205446731682938 1
-0.0385351548469088 1
0.0259988488172746 1
-0.0702748929204507 1
-0.0145555103460783 1
-0.07751197199139 1
0.0550306808573311 1
0.135766599905891 1
-0.080738847366231 1
-0.0050186243652955 1
0.0231853097686386 1
-0.099301445941897 1
-0.0224779933973455 1
0.0218214272227796 1
-0.159506345839058 1
-0.0218277200836351 1
0.0526696771383244 1
0.0271530202127692 1
0.0414974760525536 1
0.00186539024862757 1
0.0863528268690848 1
-0.0961020910467092 1
-0.00196996634825624 1
-0.0627115055805952 1
0.0517842570637978 1
0.0566175136645664 1
-0.00520173121024033 1
-0.00629358662688266 1
-0.0893954612157903 1
-0.0155910888776824 1
-0.134309353981922 1
0.0416464325243604 1
-0.0830049509392256 1
-0.06392419943782 1
-0.0734577195254285 1
-0.0568850576901069 1
0.108311832836805 1
-0.150771675038018 1
0.0406939439479537 1
-0.131792549183922 1
0.046970696032931 1
-0.0489949042094291 1
-0.0481629399230232 1
-0.0814150795317655 1
-0.0802329473737436 1
-0.0157430805120535 1
0.0560208233308904 1
0.0944325045997068 1
-0.0636746841678014 1
-0.0212935032292968 1
0.186607226248666 0
0.0172012328552533 1
0.0576126348394948 1
0.115523231038311 1
0.0759360652989177 1
0.0133740763207989 1
-0.032701593379806 1
-0.15762117331555 1
-0.035932175188912 1
0.0841268139085933 1
0.0269963399124916 1
-0.0349253880996857 1
0.0558991841810376 1
-0.0372291031628041 1
-0.0818953165285027 1
0.0653499290324767 1
-0.0332909836175398 1
0.0912557232190384 1
0.0839779540197722 1
-0.2034352936071 0
-0.0381451012226033 1
0.0591781420534884 1
0.110865081514769 1
0.0483363836238543 1
-0.0394977329797033 1
0.154577525545099 0
0.0137150718979055 1
-0.20074612181065 0
-0.0254313622480939 1
-0.0543177032685078 1
-0.0815869139226132 1
-0.00905252186193369 1
0.0182001598413514 1
-0.00988279384964654 1
0.0709947197460537 1
-0.0197252197700007 1
0.119097693362944 1
-0.0874242633535577 1
-0.0339824592973874 1
-0.0178978791335984 1
-0.0903359001435494 1
0.0310770993102254 1
0.0361389857763903 1
-0.0705158881955907 1
0.00531859142339046 1
-0.0707953648653735 1
0.039754604901399 1
0.0078470793117076 1
-0.0117048246501837 1
-0.136718304158078 1
-0.0144413491078165 1
0.0193878372444455 1
0.0903607971729455 1
-0.0230795829072836 1
0.184555540178659 0
-0.0557706475072269 1
-0.0365841139604623 1
0.0484965288667055 1
-0.0107133850223651 1
0.113201021441432 1
-0.0327554070764378 1
-0.000850695777090639 1
-0.0716487155945166 1
0.0830184941644588 1
0.0962266611418681 1
0.0821035140841472 1
0.163013656480626 1
-0.0376661879106088 1
0.0542288666949424 1
-0.0158444364810465 1
0.0517312295972028 1
0.00907486895191807 1
-0.0408659442767896 1
0.0818212193268972 1
-0.208829463178018 0
-0.00663060862526184 1
-0.0984218603351529 1
0.133884158057387 1
0.0249875549512947 1
0.0239441841099445 1
0.0495702230415352 1
0.0527960031243789 1
0.0591999822409571 1
0.0792597654764208 1
0.0600600159744614 1
0.0197728403315275 1
0.0382142522378892 1
-0.047168962291182 1
-0.00139927559730377 1
0.0105802444991398 1
0.1027571026424 1
0.0124291313995871 1
-0.090933774783231 1
-0.0835278372722323 1
-0.0552283077734633 1
-0.0377012805769815 1
0.0412535070915856 1
0.105310980522559 1
-0.0184214896049063 1
-0.100839487151128 1
0.0186644711763894 1
-0.0647946221680391 1
0.0592540499779342 1
0.0139191883701705 1
-0.189779306020966 1
-0.0128060155193775 1
0.0582173400139069 1
0.0307756348007617 1
-0.0571402251960049 1
-0.0766453444954756 1
-0.014536588687047 1
-0.00929044368229848 1
-0.00135501677709592 1
-0.109176937676829 1
0.019943177773579 1
0.0364277998792382 1
-0.00767440588561559 1
0.093457190642559 1
0.00944665995446961 1
-0.0210693924816277 1
0.0767871455116479 1
-0.0219564029030293 1
0.0337804466811973 1
0.111155782093092 1
-0.110976513685055 1
-0.120623955477721 1
-0.0955073356206388 1
0.0479613910628131 1
-0.0226009710257192 1
-0.0399048824443699 1
-0.0616793043734963 1
-0.0425479069688877 1
-0.0832305528201265 1
-0.0176371750572329 1
0.0650249864083482 1
-0.135469322672061 1
0.120529263743634 1
0.0693645846583963 1
-0.0135491424999997 1
-0.0826647911128397 1
-0.132211858758943 1
-0.013120231554245 1
-0.0225739146320103 1
-0.0323613622023438 1
-0.0757214367822702 1
0.0315835056035138 1
-0.0780416622861698 1
-0.0726738018343604 1
-0.0175281434750428 1
-0.128582930418429 1
0.0504095687932525 1
-0.0327050974327927 1
0.0279720753263739 1
0.0723366926149299 1
-0.0169041168953007 1
-0.112749053122237 1
0.0120177697474676 1
-0.0803361279713213 1
0.022091656804588 1
-0.0498713024956081 1
-0.023266906416117 1
-0.0766126653376849 1
0.0539844740846482 1
-0.0207811610461814 1
0.121876850106403 1
-0.0252952969490945 1
0.105232203245259 1
0.0296344899092712 1
0.0644197054703327 1
-0.114092457543639 1
0.00925393834756884 1
-0.106753169618035 1
-0.0298324496270365 1
0.0278028287069345 1
0.019950235858254 1
0.0593365776635821 1
-5.54839744795772e-05 1
0.261736565090963 0
-0.251188076445247 0
0.0512590354132079 1
0.0445700477810267 1
0.0107914793661142 1
-0.0498336885893881 1
0.0665256939096227 1
-0.0541624993386213 1
0.00091675843921004 1
0.0523399351506134 1
-0.152873798401096 1
0.0441642433139789 1
0.058812198845335 1
-0.112538482112575 1
0.0648464410122472 1
-0.0357050188555273 1
-0.0631843393523519 1
0.0431234801241813 1
-0.0760618790502504 1
0.0260207751027922 1
-0.0889664225200409 1
0.096565973121439 1
-0.0127840299350597 1
-0.00172454281561144 1
-0.0929848335482298 1
-0.0458712837119551 1
-0.081728597430104 1
-0.118638271185698 1
-0.0201641194435208 1
0.0534389562264767 1
-0.0621869406818126 1
-0.0124463363201149 1
-0.196147035251192 0
0.143147265250513 1
0.182533687062978 0
-0.0757169900615742 1
0.0798704934730244 1
0.0236579163884456 1
-0.00812414130380119 1
-0.0374445684446043 1
-0.00189344225505451 1
0.0502431779206074 1
0.115957294090087 1
0.0702429156128845 1
0.0778681269021613 1
-0.0462010455674226 1
-0.0415230686995564 1
-0.0660173269150123 1
-0.037709616675558 1
0.179500505065265 0
0.0547437408545607 1
0.0611575282838733 1
0.0461078011702264 1
-0.11337416945699 1
0.0493561189943398 1
-0.123683627112575 1
0.146772323257914 1
0.190998510131168 0
0.0401231606949793 1
0.108089255996243 1
0.0170198175245501 1
0.00474684181395855 1
0.0289092231216095 1
-0.0169218374587788 1
0.054661710122809 1
0.0750126755976731 1
-0.152327719961074 1
-0.104960645505434 1
0.0446592917133191 1
0.0356297006493727 1
-0.10646637565563 1
-0.148643722102241 0
0.00285080358545447 1
-0.0219854667255016 1
0.0704371813419703 1
0.0741200128234411 1
0.0702939329215984 1
-0.0988358904204375 1
-0.112075061881972 1
0.052235370480235 1
-0.0403625647968478 1
0.0547473496131409 1
0.0559047567686804 1
0.210353698919875 1
-0.0179006367269126 1
-0.07670624193221 1
0.0403061615020921 1
-0.000714449761080931 1
-0.0196030809535402 1
0.118114326562142 1
-0.0137069696632203 1
0.0905982009401033 1
0.0299111794659272 1
0.0163905431953279 1
0.0883271985404005 1
-0.0042915336902211 1
-0.115444277200371 1
-0.0751535639773699 1
-0.00838508893949406 1
-0.0299004687140262 1
-0.0353110902789122 1
-0.0406261869835401 1
-0.102342470611036 1
-0.126036791417616 1
-0.117515203007966 1
0.0628197822230854 1
0.0286805872797758 1
-0.0529543345560472 1
-0.0348183234569966 1
-0.0331928592880647 1
0.0855478821531877 1
-0.0751616587877452 1
-0.103845058610041 1
-0.0279107698487771 1
-0.0430818545240637 1
0.0856574163924687 1
0.0766736876780136 1
-0.192712359611154 0
0.0756369145824891 1
0.0498512196272093 1
0.10121680104842 1
-0.0221580508794066 1
0.054075412454115 1
0.00995492353704438 1
0.000817114134859402 1
0.0572101220374834 1
0.0261810036013173 1
-0.0198001960486351 1
0.0130692147861517 1
-0.0332197714117292 1
-0.0759829607285063 1
0.0644194624467957 1
-0.121588189348652 1
0.100782999814603 1
0.14953817321903 0
-0.0346554043640398 1
0.0534203989269821 1
0.13997145853097 1
0.0543397349867985 1
-0.00897871550950841 1
0.122514260257401 1
0.0273124271926531 1
-0.0180276430529937 1
0.0667111854123243 1
0.0340827931943687 1
-0.0118123669521434 1
-0.104279231318407 1
0.210047838798281 0
-0.0532233166685724 1
0.07744076909337 1
-0.0573626762604597 1
0.0638183037603801 1
-0.0211560324083754 1
0.142168886460482 1
-0.0475423354799793 1
-0.0731255050310371 1
-0.0688506297806759 1
-0.00478336854102841 1
-0.0419256064239006 1
0.0622212443772589 1
-0.0502669428776776 1
0.11780038373951 1
-0.0279341312345875 1
-0.0507950702222109 1
-0.0563422420613102 1
-0.0173529709360903 1
-0.0958821155266907 1
0.147949867154826 0
0.222653133481321 0
0.0633290868560928 1
0.0540176827746114 1
-0.0497444778039223 1
-0.00981766890360632 1
0.0872053874143244 1
0.038918316369901 1
0.110891064274062 1
0.00665452255079333 1
-0.0262268448754666 1
0.0359235730241414 1
0.0154152255287413 1
-0.0152012877239593 1
0.0827067231124775 1
-0.0623011591782005 1
0.0253481589059692 1
0.0713597572788771 1
0.179379376332339 1
-0.0027673387861605 1
-0.0328723186122891 1
-0.0805661740411138 1
0.01153894249705 1
0.0116857625657959 1
0.0255779300450915 1
-0.0507833516182855 1
0.0245530309678834 1
0.0568505880411377 1
0.0960652418894102 1
0.0758198230495214 1
-0.165252750666698 0
0.019904756294687 1
-0.0337111153961418 1
0.0284978349920343 1
-0.03840467443155 1
0.0798140961493327 1
0.0320772361128348 1
0.036634097166897 1
-0.19184210394566 0
-0.0199969516684707 1
0.11803822518525 1
0.0798214862984523 1
0.0545142519150778 1
0.0695320843372717 1
0.0997510844373763 1
-0.105744150456766 1
0.0277392449294783 1
-0.0658935617421155 1
-0.0479936602945418 1
0.0293654468668935 1
0.117403900730005 1
-0.0480248280547679 1
-0.0858967626748343 1
-0.0875199038581688 1
-0.0211656317135254 1
0.0595254925579964 1
-0.0368606709410854 1
0.00955937184612064 1
-0.0537046992903848 1
-0.00504947123276418 1
0.0482032889930704 1
-0.0773480280858997 1
-0.0107140004533149 1
0.174628142993211 0
0.110105361792789 1
-0.018967116912493 1
0.0824286585314475 1
0.0229075902586453 1
-0.162307732131521 0
0.085143361850527 1
0.0643684923764492 1
0.0272384806861336 1
0.0799306624951623 1
0.0708090083777938 1
0.061937620890307 1
-0.0257406175481643 1
0.145254999342631 1
-0.0544940565429002 1
-0.0563230865432992 1
-0.00706410838800813 1
-0.0949020413559905 1
0.0320802013422807 1
0.0137430135045683 1
-0.14646672120565 1
0.125682819785621 1
-0.0230305380236254 1
-0.104294665459487 1
-0.061388620596375 1
-0.00380302903580889 1
-0.0672423946649268 1
-0.021156662196934 1
-0.0577679215096483 1
-0.110935463872264 1
0.156459474332125 1
0.051557711880209 1
0.151081883890629 1
0.0234264885125794 1
0.0645545219509993 1
-0.0191525626480231 1
0.00567929503579285 1
-0.0124318305040584 1
-0.078583745028892 1
-0.182110545204181 0
-0.0299155956549492 1
-0.114176356712135 1
-0.20066146554807 0
-0.142122728023013 1
0.0363322592048856 1
0.0383339222125703 1
-0.00686245210016391 1
-0.0621739960276298 1
-0.0873652333628237 1
-0.0201925033379949 1
-0.0281508604384768 1
0.0846686520751602 1
-0.0850726269675231 1
0.0865398176292524 1
0.00999726590679755 1
-0.0457602753672974 1
-0.0749174891869626 1
-0.0531438119171227 1
0.0938292813594212 1
-0.0534390943296819 1
0.0519352701547375 1
-0.0103159106846444 1
-0.0285677956961219 1
0.0448738168172311 1
0.0233749206812345 1
-0.0042453572525883 1
0.153279861673326 0
-0.0243085759819039 1
-0.11769986767997 1
-0.103741465868105 1
-0.0533748664032234 1
-0.165996256418277 1
-0.0157325361802562 1
-0.0272349011157339 1
-0.0262308236759943 1
0.0197761402761149 1
0.12624063630079 1
-0.110211299181372 1
-0.0604083799222412 1
-0.0725147747742888 1
0.15030676953023 1
0.0854343909141178 1
0.0137490219924856 1
0.0440765407587917 1
-0.0865173049370089 1
-0.138937966496783 1
-0.0301023700707306 1
-0.214002234959629 0
-0.0719350830843231 1
-0.00374154724768322 1
-0.044120609559774 1
-0.0562434737281161 1
0.0279458415372448 1
-0.0427210383954546 1
-0.0955465327629895 1
-0.00122617320273523 1
-0.174189786035677 1
-0.0306196869394052 1
0.0393380118358014 1
0.0771471022020603 1
0.0789566829795384 1
0.0629943699755035 1
-0.00400921515309061 1
0.1370193102073 1
-0.0639282531504151 1
-0.0583649153941759 1
0.0530305543985607 1
-0.0770681429442623 1
0.0412005839206422 1
-0.0372592697779285 1
0.000892411953145593 1
0.141425718561221 1
-0.0218094575782217 1
-0.0417462849492281 1
0.00496924647323781 1
-0.0311139776811819 1
-0.148588781325143 0
0.00539320125203087 1
0.0943334222948941 1
-0.0285136729613916 1
-0.0339383927551044 1
0.14076775792052 1
-0.0813856922145703 1
0.0222338061430718 1
-0.064952576800426 1
0.00125893233313138 1
-0.0117237732418002 1
0.0196083723771918 1
0.0622196303273589 1
-0.0457679555666765 1
-0.129438481763495 1
-0.00316524560782078 1
-0.0643635656316009 1
0.174104888243733 0
-0.0923498112334964 1
0.0368829828869381 1
-0.0523374486489173 1
0.0385335545778319 1
-0.0539965148492488 1
0.046053854343496 1
0.0619928390266024 1
-0.0272988515045317 1
-0.0086435404652112 1
-0.0506552394709993 1
-0.0413550004357958 1
-0.044858433817778 1
0.119921014369291 1
0.0454057007103679 1
0.021379360712184 1
0.0819175867168254 1
-0.0738146184113816 1
0.0505856992373406 1
-0.0855748659611839 1
-0.00711399069998311 1
-0.0576256513423372 1
-0.0635436570371775 1
0.000759886996979209 1
-0.0630382058239146 1
-0.108341760195634 1
-0.0246792425723115 1
0.0718509006323783 1
0.102414864962287 1
0.0563032715651567 1
0.11507872894002 1
-0.103223639348354 1
-0.0639448849223341 1
0.079523344572161 1
-0.0495631350996218 1
0.0128378805731814 1
0.0994305513566651 1
-0.0367789589366129 1
0.0548267167282729 1
0.0966800107399644 1
-0.0884388743620143 1
-0.0292079775908976 1
-0.0273933924058566 1
0.0554237653652866 1
0.0674983890975557 1
-0.115137717749457 1
0.0458801384413818 1
-0.0418648730215068 1
-0.135773337130484 1
-0.0118633599865221 1
0.0305592870137986 1
-0.0749002941442637 1
-0.0282078597091143 1
-0.0435504828127888 1
-0.117337687994819 1
-0.0593033449293771 1
-0.00395528659284225 1
0.0152316627993563 1
-0.133899573561189 1
0.00183296413704755 1
-0.0117387629371909 1
-0.0311487547163438 1
0.0822246121499797 1
0.0069273667141099 1
0.0535059422591102 1
-0.0810344910753409 1
0.021087604170024 1
-0.14668656204098 1
0.0635673841659098 1
0.0220951848036652 1
0.0925627738774735 1
-0.0430653198721686 1
0.0785641841900456 1
-0.123785439449338 1
0.0736436601041473 1
-0.0352653642128297 1
0.0714229235869762 1
0.109468439214955 1
0.154675267482462 1
0.0198601024875532 1
0.102020628183624 1
0.0113059909843029 1
-0.0423945164998636 1
0.0489003872409651 1
0.0520580848360174 1
-0.0240918508142557 1
-0.046938032406351 1
-0.0298317028656512 1
0.1045852750502 1
0.122314690011444 1
0.0269249841869872 1
-0.0632828905250077 1
0.049596057053208 1
-0.026262854813754 1
0.0117336470399406 1
0.0436928378149661 1
0.0717381730397218 1
-0.0386448296859434 1
0.00894485165903289 1
-0.019959059130352 1
0.0492122019102705 1
0.0223931109219516 1
-0.0166574985344324 1
0.0139189444152878 1
0.0289054065785586 1
0.0481951957870826 1
0.0108204620906665 1
0.0899967422384876 1
-0.0270206911232415 1
-0.0802649775999815 1
-0.0161486464039178 1
0.0713033627651679 1
-0.0177325822537687 1
-0.0813786779629744 1
0.0113790544085405 1
-0.0808932514726658 1
0.0771420961438844 1
0.0619599914947454 1
-0.0447819477806529 1
-0.0309660010456098 1
0.00923643218980013 1
0.107627944632584 1
-0.13924749187659 0
-0.117718462716142 1
0.0443018906920009 1
0.0327143735109327 1
0.0212375837361956 1
0.00253518547667106 1
0.114820723759664 1
-0.0209058410657482 1
-0.0428522560079075 1
-0.0510553553708843 1
-0.125478985965021 1
-0.0443134604466576 1
-0.00701528475818094 1
-0.0184266794482359 1
-0.0183320720844462 1
0.0262080171498491 1
0.0887654520536376 1
-0.0361295707578647 1
0.0480107603229929 1
-0.0769708235152422 1
0.0982691407401699 1
0.0855956070249268 1
-0.0410944749904302 1
0.100036260967251 1
-0.0178743376031938 1
0.064077830264709 1
-0.0950819098375276 1
0.105749338397003 1
0.0222241434958147 1
-0.0565753629802504 1
-0.0338303014710667 1
0.129448835130204 1
0.0307289233411685 1
0.0827855901135575 1
-0.0555097342805684 1
-0.0340120646523108 1
0.0444217705990424 1
0.182811763276549 1
0.0621827525662334 1
0.0144487461896937 1
0.0150056636099899 1
0.0364761662351097 1
0.103752545736363 1
0.06538609416608 1
-0.0185441713801744 1
-0.00230753703854413 1
-0.0220535618738712 1
0.035927916709988 1
0.14353314653612 1
0.0639129433912595 1
0.0767231245200363 1
-0.00287906624944418 1
-0.00825508324771693 1
0.0276113973380147 1
-0.0959454095833573 1
-0.0258388783058879 1
-0.0110914645691304 1
-0.163837796522207 1
0.00338265022940401 1
0.0969520643984989 1
-0.0271172139027002 1
0.100262837414362 1
0.00380892499400536 1
0.0151714367110305 1
0.0601939819200344 1
0.0647569361490576 1
-0.0706699653940151 1
0.138580187702937 1
0.0504263969933603 1
0.101191523253434 1
0.0857954984287487 1
-0.0246231145483139 1
0.000168457006037525 1
0.00142035219197655 1
0.047904758915021 1
-0.0263514086688873 1
-0.00354308907018296 1
-0.136653989018303 1
0.00696559950831834 1
-0.0018546617491733 1
-0.00343466198422308 1
0.0402300541104673 1
-0.0607336837397566 1
-0.0572410151535299 1
0.157021337233772 0
0.26909307660717 0
-0.145125137800353 0
-0.0836346276959205 1
-0.0751475798145583 1
-0.0634859151079978 1
-0.0701289871089987 1
0.023993925635493 1
0.0529244215147152 1
0.00542507292478773 1
-0.0397607108895103 1
0.0741848839757829 1
0.093444838310775 1
0.0792017440958942 1
0.183476232102399 0
0.0117842081295176 1
-0.0355571256436109 1
0.0203311143629814 1
0.145063302084782 0
0.0693406042053856 1
0.0126233785823791 1
-0.0117692881283188 1
0.0117178886017874 1
0.0628595665279899 1
0.0910651036215523 1
-0.106994067350689 1
-0.0206898643612522 1
0.0151032843822385 1
-0.0473908765525339 1
-0.110524818365211 1
-0.0295603588542191 1
0.0423053458785159 1
0.0801206977761746 1
-0.00675205951887073 1
-0.134740529909853 1
0.0475883338025169 1
0.0727890512028718 1
-0.0382600351639406 1
-0.106129472982259 1
-0.123145140554537 1
-0.0214171483525241 1
0.0530769912228957 1
-0.00213087242033088 1
-0.0438450995367651 1
0.131889836331004 1
0.110424013645473 1
-0.021811031417569 1
-0.137708724355188 1
-0.00952386489066061 1
0.0132318730456263 1
0.0567064183030036 1
0.0131303428827261 1
0.0303523890908573 1
0.0395713019858711 1
-0.0646787201698129 1
-0.134562640464385 1
0.163043633504553 1
0.0449283591967833 1
0.148829805345806 1
-0.0990507710560261 1
0.0253436401092895 1
-0.03275466517152 1
-0.15853457718738 1
0.0442168694173545 1
0.0983303946535063 1
-0.177558955133338 0
-0.0596932016839083 1
-0.0154263337131397 1
0.0429585441800948 1
-0.0603176498824334 1
-0.0399140621920366 1
0.0891303708226924 1
0.0593771820795297 1
-0.106377255156743 1
0.0761645040975018 1
0.0324809814066806 1
0.0698062158079509 1
-0.0922987484572046 1
-0.0455737603697231 1
0.0600827334889976 1
0.110307854087315 1
0.159821245769037 1
-0.059529771612995 1
-0.0160106024317014 1
-0.0654620726749354 1
-0.00521367051412368 1
0.0505528237410757 1
-0.0835941580047157 1
0.161606936977006 1
0.0135789348770231 1
-0.0632527399088971 1
-0.0530254298764837 1
-0.0507412133009823 1
0.0038681952122055 1
0.00480785510439585 1
0.0734621119356649 1
0.110180769395928 1
-0.0504928802342786 1
0.0331913418882171 1
-0.035026908060189 1
-0.0838762304892167 1
0.060747991002271 1
-0.0440444690132971 1
0.0231264823538554 1
0.0377927566390289 1
0.0330868779524726 1
-0.00949361487528446 1
-0.0658451820590324 1
-0.00538214657419019 1
0.153083598949207 1
-0.0334150565071989 1
0.00894187676510867 1
-0.0113620349805107 1
-0.0173779718325879 1
0.135932823570419 1
0.0988117273232597 1
0.108133478973882 1
-0.04736600804738 1
0.0131872393266173 1
-0.0418965352278485 1
-0.00515557760483745 1
0.0224427340392538 1
-0.0380373986260672 1
0.0281649352265918 1
0.0839064634341689 1
-0.099529413855519 1
-0.0373095449059328 1
-0.124377729397878 1
-0.129765494397925 1
0.0602080901822249 1
-0.0556667730696914 1
0.0012620459330763 1
-0.017964115695852 1
0.0372040217484845 1
-0.0579826572681172 1
0.00499187502240299 1
0.00224524444000578 1
0.00540854596287217 1
-0.0353792324614598 1
-0.126089127973205 1
-0.0597916462559462 1
0.10672045563874 1
-0.0662891535588481 1
0.0338208224366443 1
0.0323347044886662 1
0.0283143657923747 1
-0.116552042917079 1
0.234227617706703 0
0.073875809188261 1
0.112009861310066 1
-0.0762095860907866 1
0.0861914187189364 1
0.14673368239545 0
-0.0349820482614353 1
-0.0251951562062586 1
0.0818608175520578 1
0.0563224922196652 1
0.0113139666104965 1
-0.0135814505046096 1
-0.127514354702132 1
0.0373197187784909 1
-0.0249930840929891 1
-0.0300013239853154 1
-0.110202764455904 1
-0.127554058399129 1
0.0655511922341573 1
-0.0400265167294816 1
-0.000677471797129268 1
0.070549962405384 1
-0.0734430361108793 1
-0.231907136760606 1
0.0606608444916306 1
-0.00156668263792145 1
0.037410692496874 1
-0.0093617084665569 1
-0.0557484456552475 1
-0.0188001111030413 1
0.0404618209958418 1
0.0994205053996034 1
-0.0614063324052952 1
0.0274279447370324 1
0.05154095380211 1
-0.00407753097034699 1
-0.0333974067371819 1
0.0143159127953221 1
-0.0791260230168837 1
-0.0708762632159885 1
0.143721660158107 1
0.0481080852042912 1
-0.10416638284391 1
-0.079287486020225 1
-0.0740170709684637 1
0.023528094276111 1
0.0480313054983547 1
0.0479712215586815 1
-0.0499273563232959 1
0.0067836632234809 1
-0.0032015823926421 1
-0.166819588945493 0
-0.238293224181587 0
-0.00125835653173268 1
-0.0997899765124311 1
0.0119605695009385 1
-0.031804381751388 1
-0.0238630983875491 1
0.0485339602527488 1
-0.0112310508306857 1
0.00178812389978032 1
0.00289018856229331 1
0.120113400353884 1
-0.0859805243547446 1
0.0230811616689991 1
-0.0509390944287214 1
0.0343375746660289 1
0.118698797390623 1
0.0900861950155535 1
0.0391532370739451 1
0.0713212469106684 1
-0.0096081271582086 1
-0.107356996543509 1
0.0500014282496038 1
0.0220128346672637 1
-0.114442344320086 1
0.125010656114614 1
-0.205982172266939 0
-0.088197930013503 1
0.149281510248841 1
-0.0467182552452452 1
0.0302445666820408 1
-0.175250110681796 1
0.0011295175418712 1
-0.0156366211322352 1
0.0132050155106517 1
-0.00733869248562216 1
0.0259045630638075 1
-0.0832401195324003 1
-0.0173517377088325 1
-0.118195934761943 1
0.0619938018286919 1
0.139039315801801 1
0.0126853508500024 1
0.0845778269797193 1
0.0129164509121056 1
0.0034558404856269 1
0.115801618102817 1
-0.059792556118086 1
0.00333507093305431 1
-0.029929526498962 1
-0.09406728598761 1
0.108262171963895 1
-0.0522754191352193 1
-0.0258588960100081 1
-0.0801725404723385 1
-0.0282134230928101 1
-0.0379445683899469 1
0.0256951094691412 1
-0.0656243876499234 1
0.0835022409459906 1
-0.00113316879418998 1
-0.0997949233386162 1
0.0312170876410311 1
-0.0674999739295135 1
0.0147072075221979 1
-0.0871774964492799 1
0.0242664766767665 1
0.0136549525776875 1
0.037499843661379 1
0.135445638813918 1
0.116800211347495 1
0.0381077092538034 1
-0.106034614212466 1
-0.0311182138192404 1
-0.0950575060335444 1
0.0948023287697581 1
-0.127144082976043 1
0.0558019844866516 1
0.100985221903257 1
0.0465070451359796 1
0.151038911183487 1
-0.0209590104262384 1
0.0829493413850539 1
-0.0660592440728286 1
-0.00320298598984828 1
-0.0732248663580256 1
-0.131582244908709 1
-0.102550243065694 1
0.0189340419799325 1
-0.0553357195595462 1
0.037423100653046 1
0.139597391279527 1
0.0442899559985047 1
0.0143815976391051 1
-0.0582771488454827 1
-0.0378868218373715 1
-0.0935187771073686 1
0.0468412980949335 1
-0.043916673990332 1
-0.0256271771144572 1
-0.334278876437924 0
-0.0829574150238868 1
0.0211963940219109 1
0.02478574815275 1
0.0342905451556101 1
-0.229088688191631 0
-0.155514252958987 0
0.0169815804431723 1
-0.162759864709361 0
-0.0105567165610771 1
-0.0154725677905165 1
-0.121584797626154 1
-0.0306069705662947 1
-0.0342772591205124 1
-0.00540657825863244 1
0.0794141324799816 1
0.0180298482958873 1
-0.0423918817415387 1
0.153036324015038 0
-0.0177418451727391 1
-0.0252324340289138 1
0.0662862217658842 1
-0.12596542460491 1
-0.0739322215008567 1
0.0643920629174144 1
0.174462026538188 0
0.0648929023309862 1
0.0598960703339495 1
-0.0858363430767393 1
-0.0541570713006334 1
0.034171948286945 1
-0.0625645057484785 1
0.0411232678584104 1
-0.0349794657624684 1
-0.0164281234952809 1
-0.00431414613335152 1
0.0829041222538126 1
-0.128162019980838 1
-0.0650833075163317 1
0.0818470232302214 1
0.0516218604300472 1
-0.111504683204035 1
-0.134303483945787 1
0.0736850281413037 1
-0.0755351012555969 1
-0.142211751970413 1
0.163087323288883 0
-0.103984022006282 1
-0.0521453987005633 1
0.0661452554383429 1
-0.103114434490029 1
0.057439182856001 1
0.0357465194694309 1
0.000125194413641422 1
0.0266871775588979 1
-0.0651704784397558 1
-0.027718787450765 1
-0.0149171305066259 1
-0.0327946826769227 1
0.0497585717630629 1
-0.0594316441872046 1
0.01640035630858 1
0.13160940578292 1
-0.0658582961292535 1
0.0509439125496055 1
0.155238449032803 0
-0.120252409999987 1
-0.0261083214724046 1
0.0834678414912463 1
-0.106167034118283 1
-0.153856442137673 1
-0.035549520941773 1
0.126730677015158 1
0.0423104568763369 1
-0.06145876317754 1
-0.200620827770799 0
-0.081659898028338 1
0.0179931249506082 1
0.042280209851986 1
-0.0248151783799072 1
0.00788871238906072 1
-0.0239872879580405 1
0.0169850694076871 1
0.0641596935027826 1
-0.0418549152809347 1
0.104962461098679 1
0.119948629449473 1
0.0120477661005915 1
-0.0106027400065115 1
0.0236179887218469 1
0.0820869087288316 1
-0.00977309259040386 1
0.0774393012669586 1
-0.0537258960785835 1
0.0932016756417745 1
0.0421504116041391 1
0.0597834477982873 1
0.189657610546067 1
0.0255586823962304 1
-0.0484526612955799 1
-0.0474255688340489 1
0.0642949793638485 1
-0.0224555727854271 1
0.00320647876702362 1
0.0190209155695837 1
0.0528897814765388 1
-0.00685030267912692 1
-0.00295197404883853 1
0.184173177207752 1
0.016183633154507 1
-0.0573171730596807 1
0.105214277177954 1
0.0359109716156883 1
0.0733352898829983 1
0.0841663038842891 1
-0.00863359663901698 1
0.0933783548753622 1
0.0197462769905952 1
-0.056321699886188 1
-0.048778442875253 1
-0.0696493631265377 1
-0.0935174092571511 1
0.0649990914437578 1
-0.0545507135608286 1
0.144333483011243 1
-0.0299829735518201 1
-0.0416884892501158 1
-0.08972576116784 1
-0.0474898984759772 1
-0.0433662946633335 1
0.188002937672324 0
0.106873943118903 1
-0.0849486464872269 1
-0.0526845740212871 1
0.0385223965821895 1
0.117902953771454 1
0.0651441417694944 1
0.0560935498093135 1
0.00636187834464281 1
-0.0715265793656727 1
0.0793086360059308 1
-0.177585168095641 1
0.0200297179335059 1
0.0578996486799169 1
-0.025710101860578 1
0.0306193522175458 1
-0.00111594912842058 1
-0.0421723314419351 1
-0.048786166321142 1
0.00483052346637664 1
0.108703619230546 1
-0.00463335715629897 1
0.0705628134868097 1
0.121611994418516 1
-0.137277374257851 1
0.0202775447250023 1
0.129331496928409 1
0.00384920583098679 1
-0.152921367651437 1
0.0230008716351725 1
-0.0769281981122381 1
-0.0760675196653604 1
0.0255444036262625 1
0.0340819977301909 1
-0.0675912037974039 1
-0.02760887027185 1
0.0359079302093607 1
-0.0706835478335767 1
0.0123992261374672 1
-0.0433963291218922 1
0.124075263024488 1
0.0901699853458383 1
0.111167337351745 1
0.017166691974882 1
0.029411949059977 1
0.042790757152495 1
0.0532972169482103 1
0.0508256288646511 1
0.0584061156876255 1
0.026812989771514 1
-0.10691764969084 1
0.0330999534209479 1
-0.0270993497573791 1
0.118725926874947 1
-0.00897141616132097 1
-0.0662811948988107 1
-0.100363889344054 1
-0.208272908119221 0
-0.10533025844887 1
0.0816110853346279 1
0.141897184123468 1
0.0249694347391924 1
0.134216259738861 1
0.0394308430719233 1
-0.0730602885599118 1
0.0925815818164563 1
-0.00895758312831331 1
-0.0520461266618338 1
-0.0271489371821368 1
0.0425005953115772 1
0.086815213306541 1
0.0692722382048688 1
0.0135941059281964 1
0.125310481903709 1
-0.165259060478263 0
-0.0800769452744282 1
0.0359644434489469 1
0.0790689335375516 1
0.10736157061259 1
0.0229890661109476 1
0.0232124324607199 1
0.0354890275146892 1
-0.0538047777565316 1
-0.0552317759562824 1
0.0215830470284284 1
-0.0481412184921293 1
-0.0537019723103789 1
-0.0275139545916314 1
-0.0378359796886308 1
0.00549865915472399 1
0.0478374053603858 1
-0.183661060071735 0
-0.0514800138223167 1
0.0994752496538855 1
-0.107943187455182 1
-0.0542457552344434 1
0.0937250297921442 1
-0.0639710340620745 1
0.142341948400732 1
-0.0889300664249817 1
0.0820934645299048 1
-0.0802040483381106 1
0.0514790241876869 1
-0.0528215988129002 1
-0.135836235031491 1
0.0507308357285253 1
0.121547721022388 1
0.0658398728211892 1
0.0956545234792227 1
-0.0129026819305976 1
-0.073719249971188 1
0.000801230467617793 1
0.121450538806996 1
0.00438016401367983 1
0.0943969458802452 1
-0.0701519737064153 1
0.0115843231361509 1
-0.00378268427672926 1
-0.0911062317168171 1
0.00648330511302983 1
-0.0360706009218403 1
-0.045412475061419 1
0.00608987547695598 1
-0.0771348587496077 1
0.131323792708338 1
0.0744667989863917 1
-0.107439640108109 1
0.0517177905064987 1
-0.0214226447613943 1
0.0556556196120252 1
-0.138933228757506 1
0.134482138260665 1
-0.00849366084818786 1
0.0266762178746369 1
0.0323557230945308 1
0.1440158222826 1
0.150618829804477 1
-0.00596095092919635 1
-0.129227775287077 1
0.241580084092911 0
-0.148869364979862 0
0.178216813072449 0
0.0168252357863623 1
0.0312418458218012 1
-0.131779834260634 1
0.0676049862774548 1
-0.0897508659985511 1
-0.0283960940745001 1
0.00163654141845161 1
-0.158907197198964 1
0.0931890857438671 1
0.0418183311720469 1
-0.0186431279661873 1
-0.0501245478327033 1
0.192412055016585 0
-0.0201311365217148 1
0.128258095610197 1
0.0475661627643769 1
0.0691191873148561 1
-0.0328268220006375 1
0.0261220624310652 1
0.0303592765766572 1
-0.0354670506421418 1
-0.0492444721014543 1
0.034004998615781 1
0.0690798398553075 1
-0.104826751260931 1
-0.0291128600168496 1
0.113186394452358 1
0.0486807346261042 1
-0.134659807460904 1
0.0428175995954366 1
-0.0438772553081838 1
0.049843627438321 1
-0.0283811035575446 1
0.0795390597650271 1
-0.143890830880711 0
0.0557529959314663 1
0.156369235583493 1
0.118934004085922 1
0.0964438728655241 1
0.0278348955255543 1
-0.0213975533879238 1
-0.00986451089601223 1
-0.0951942150140548 1
0.167202878411024 0
0.0381611287641163 1
0.0404141867657778 1
0.132113924515527 1
-0.0216606605480427 1
-0.194873834342543 0
0.0356910539453822 1
-0.0033183068537516 1
-0.00541471892191048 1
0.0959592861606579 1
0.0301893271269657 1
0.115339458770214 1
-0.0687742989575372 1
0.0571613176174225 1
-0.0989138534851211 1
0.0573864728560936 1
0.0919238902128172 1
0.0979998890469254 1
-0.0571082247836989 1
-0.00959739288172306 1
-0.0704230481722436 1
0.0166932509244222 1
-0.016203891562537 1
0.00679608232574741 1
0.065294351319826 1
0.00708919811521772 1
0.0186147007276209 1
0.0676068319046976 1
0.0193602591343446 1
0.0476709766292674 1
-0.0708599698491378 1
0.0383084385047344 1
-0.0187341596370594 1
0.139876142571935 1
0.0473776192261369 1
-0.00159702655033136 1
0.11592554825604 1
-0.178354086270352 1
0.0167969751130731 1
-0.081856209413546 1
0.110567675489036 1
-0.09860603470959 1
0.0462499958199024 1
-0.0778061267120422 1
0.1761483246536 0
0.0341031478611257 1
-0.133400599108645 1
-0.0207522636333232 1
0.0547442885993129 1
-0.150633294635042 1
-0.150183976905626 1
-0.102320135314022 1
0.0229507240513302 1
0.0635057678250732 1
0.0547115820067666 1
0.0342203295858997 1
-0.0329178455022961 1
0.0257415088126737 1
-0.0699148436701337 1
-0.0592726353142991 1
0.0200778612622004 1
-0.163702271720573 0
0.0117995640677614 1
0.0473418467731885 1
-0.115336260908735 1
-0.0181810557247003 1
0.138846042286279 1
0.00156548640509322 1
0.142328259403108 1
0.0544471646289885 1
0.16889872016595 0
0.0489858709345034 1
0.00782389551337744 1
0.058767440284387 1
-0.0146210998727184 1
-0.0839229957516855 1
-0.0572430500155229 1
0.0538946691746909 1
-0.0330767197694717 1
-0.103263400839104 1
0.0259346529478174 1
0.0691837764838566 1
-0.11716803083022 1
-0.00294655578390412 1
-0.104318476825662 1
-0.117649297792144 1
-0.134632442941001 1
-0.126389335456783 1
0.0830103955163217 1
-0.119621392978844 1
0.0435160118275883 1
-0.149982265420612 1
0.0401332472451981 1
0.0740948612362383 1
0.0228851448087438 1
0.134396875157945 1
0.0553747980067248 1
-0.0787963778296891 1
-0.19648933638204 0
0.0314971659045065 1
0.0683008613879089 1
0.0512437442869642 1
-0.000236581860342424 1
-0.0126641916492587 1
-0.085475608867626 1
0.0463515620466698 1
0.139985694476868 1
-0.147877621450836 1
0.0828998381109292 1
0.119911998436607 1
-0.00570834258107297 1
-0.195759832732037 0
-0.134367863784729 1
-0.111882089016364 1
0.0129533934186829 1
0.0364967694006526 1
-0.0959917279682259 1
-0.0583526005226752 1
-0.0273217191588988 1
-0.0817067615409059 1
-0.0372845543589859 1
-0.0133723788117487 1
-0.00262915169558801 1
-0.00368573901119161 1
0.101549092535097 1
0.106693813305783 1
-0.0453524034393751 1
-0.0633510309280447 1
-0.00376413387204987 1
-0.0898069118291326 1
-0.173110594611386 0
-0.0755364616189064 1
-0.128272650747676 1
-0.0827502867681189 1
-0.0990686168775019 1
-0.0953551183563101 1
0.120378352525667 1
-0.0895708669464874 1
0.0666708709314202 1
-0.00942755845244975 1
0.0472217931899058 1
-0.0795038180515678 1
0.0542008233468541 1
0.117164631780437 1
0.0125937331220141 1
0.0728823120293657 1
0.101628653069815 1
-0.0428312622415584 1
-0.0282909551375709 1
0.0391649010252068 1
-0.0508888550729781 1
-0.0452447575429472 1
-0.137112087809926 1
0.0493402915998835 1
-0.0545183626380229 1
-0.0370146462501713 1
-0.0530535882753104 1
0.00572996838237978 1
-0.168576914711798 0
-0.0955122641686624 1
0.00645489953713165 1
0.051266563507449 1
0.164429756719655 1
-0.0445600336518302 1
-0.0653721806185465 1
0.019816099852661 1
0.062587297247045 1
0.0391512923988476 1
-0.0569863090545229 1
-0.121139419772136 1
-0.0768741328455502 1
-0.0628934854482681 1
-0.0810806338885958 1
-0.0191024319522566 1
0.018303389585003 1
0.00379025766218947 1
0.00207582217020494 1
-0.00686920062432731 1
-0.0734027268712056 1
0.0925073797629075 1
0.00272329580695304 1
0.18125017209289 0
-0.0181613126355628 1
-0.00592446248577546 1
0.0733321501447068 1
-0.186206616921077 0
-0.0958287720695724 1
-0.0203565186586719 1
0.0727243149738993 1
-0.0797301091953187 1
0.0181994021669275 1
0.0164007977200238 1
0.040734388605448 1
-0.0425763055448725 1
0.0534142397382618 1
-0.0944835395762192 1
0.0312455030680723 1
0.140982155124861 1
-0.0323219143335215 1
0.0403565527710735 1
-0.0377838590621907 1
0.0104398945621877 1
0.013718822066558 1
0.0290212766079283 1
-0.0454819467367326 1
0.162306282665083 1
-0.0711392125376862 1
0.0559302338519068 1
0.115072958101948 1
0.0524525199933902 1
0.0124518681208828 1
-0.0327865152476374 1
-0.0442931397059836 1
0.0960744046471035 1
-0.0178469588372319 1
-0.0359149972639796 1
0.0276232259079808 1
-0.106333762364742 1
0.0615619218058629 1
0.168733964225412 0
-0.157534283901635 1
0.0815150708738544 1
-0.00891289363609733 1
-0.0175005440327365 1
-0.0126865744412858 1
-0.0386438356057628 1
0.0528763723063966 1
0.0454727899012407 1
0.0375110492503052 1
-0.0429903931319166 1
0.0602085028199398 1
0.0707561115874431 1
-0.0266034295484893 1
0.0817492394466083 1
-0.0445989254109599 1
0.0646998212165621 1
0.0189363031687094 1
-0.0100288017472668 1
0.146453192114665 1
0.051177330422682 1
-0.0432721144790757 1
-0.172017486660622 1
-0.0682953532496134 1
0.0299049044563611 1
-0.0766640421857289 1
-0.0418020528607766 1
-0.101623731072751 1
0.122813259165483 1
0.131145171999173 1
-0.0095350273760868 1
-0.0260797421068526 1
-0.134601480028869 1
-0.000832551970090432 1
0.0410363197361221 1
-0.057428099989043 1
-0.08720062201764 1
0.0261605599360404 1
-0.00740179233202428 1
0.0921161249263858 1
0.0411755479247592 1
0.0597639940873492 1
-0.0204459211611235 1
-0.100683841778936 1
0.0936865973361373 1
-0.0315724601871141 1
-0.10142751413693 1
-0.0123089345375314 1
-0.0180113700487471 1
-0.055431321140611 1
-0.0575307208526623 1
-0.0597856861556354 1
0.0465264477147939 1
-0.0573557474515212 1
0.0127794993358343 1
0.0741842621761269 1
-0.0270611644661264 1
-0.040489438067732 1
-0.0403859135752384 1
-0.0692803274635883 1
0.0549294447050133 1
0.0589837968188556 1
0.00461981526817663 1
0.0836664150110361 1
-0.0247406204473527 1
0.0502230234509004 1
-0.107535491959438 1
0.00146841980860423 1
-0.036014733055727 1
0.0461799303174019 1
0.0328489200485315 1
0.100618157151825 1
-0.000419367175392447 1
0.0882826554444274 1
0.0574492004410669 1
-0.0777034988722129 1
0.0193609006083489 1
-0.0761858683864249 1
0.132864371421961 1
-0.076067326651435 1
-0.0101633034517321 1
0.161531438034389 1
-0.0324413633959791 1
-0.039927882019815 1
0.0202672339549767 1
0.0210297050656351 1
0.0718498000872735 1
0.0594627870513775 1
-0.121220314210794 1
0.131144029977291 1
-0.0485627952403294 1
0.0632637319280033 1
0.0386429671439813 1
0.0767283203340032 1
0.0459343849697293 1
-0.0127692254849731 1
-0.151981387539653 0
0.0626646343803199 1
-0.0409820946409399 1
0.09708843420378 1
0.0293663998505938 1
0.00775297712750073 1
0.0027414788782779 1
0.0599250592958845 1
-0.087523808511174 1
0.0740311626730745 1
-0.0850541972459327 1
-0.0254614207866923 1
-0.0863438294772437 1
-0.00287067735481884 1
0.000262724469447117 1
-0.0140950241629716 1
-0.00780515038291554 1
0.0608047617253464 1
0.0371561641126736 1
-0.0851173826369916 1
-0.0852471459033821 1
0.0654136048464671 1
0.146046014235303 1
0.102082479987491 1
-0.00881546755524097 1
-0.148247007833294 1
-0.0708141693457463 1
0.0816623432428485 1
0.0453259343318832 1
-0.0117751137508769 1
-0.0275652659056634 1
-0.00482578173774919 1
0.00564652004066848 1
0.0519161628477098 1
-0.0266104264459055 1
0.182705855250811 0
0.0158834655963275 1
-0.040016265946945 1
0.0835332490726389 1
0.0499276146467159 1
0.0296686059920128 1
0.0772343143334579 1
0.0264122484515485 1
0.127261174669337 1
-0.0460241108199668 1
-0.159136802183129 1
-0.0346412676990896 1
0.00263220949261222 1
0.150292233144564 1
-0.0513764410412271 1
-0.0195274381579861 1
-0.0614974515807864 1
-0.082806862190602 1
-0.00955049736503592 1
-0.0454115236438157 1
-0.0717674974515103 1
0.00437879946136048 1
-0.13908232714774 1
0.189022681458995 0
0.0119464062234284 1
0.0162168809207406 1
0.0728452521429563 1
0.0546560931367906 1
0.0562769812094576 1
-0.140413252763359 1
-0.0545794407126861 1
0.0182945246695075 1
0.123352762136315 1
-0.0669503025951926 1
-0.0655950160569786 1
0.0715861152460669 1
-0.0818994937580429 1
0.0661456840527541 1
0.110961190774412 1
0.060692018661032 1
0.0109144903138488 1
-0.0257712848974092 1
0.081752423264648 1
0.00348077605637261 1
-0.131922750859134 1
-0.0226178285795286 1
0.0878881194529788 1
0.0107710731208894 1
0.0488784841972538 1
0.0864786879051366 1
0.0129805883340372 1
-0.0310978352080532 1
0.0530694174846256 1
-0.108670342774623 1
-0.0749635833015792 1
0.076205105253272 1
-0.0120672648532733 1
-0.0792224202582596 1
-0.166776866921047 0
0.0274382413220017 1
0.0238065890351722 1
-0.00895453842852112 1
-0.00664379470488143 1
0.0887575980830621 1
-0.00982759466044399 1
-0.00543534960853169 1
-0.0711773360253064 1
-0.0527551129925136 1
-0.0845119451314317 1
-0.0702450955613645 1
0.0404820137898815 1
-0.0333561421898382 1
-0.0244861525572967 1
0.0222430781469639 1
0.0283774558476152 1
-0.0812499013080808 1
-0.00815079447607517 1
0.0928111335438104 1
0.116921896155596 1
-0.0483816138144724 1
0.0341714188693003 1
0.06795737830062 1
0.104648202639815 1
-0.0468524048595444 1
-0.0717699452555929 1
-0.073305986717355 1
-0.143053115408656 1
0.0164539735811262 1
-0.0622959601300986 1
-0.00421076279289416 1
0.011736194566936 1
0.124344929388934 1
0.109430718837748 1
0.0205076736744343 1
0.0109408838402877 1
-0.0199385658935762 1
-0.0376052283618689 1
-0.0375175506377979 1
-0.00900879916328006 1
0.0239597900114133 1
-0.028261104514711 1
-0.0366639392324961 1
-0.0710321189334068 1
0.00798537833930385 1
-0.111155264327536 1
0.0733094594529309 1
0.0586570730259329 1
-0.0913354734047002 1
0.0972634346368119 1
0.0213279825276702 1
-0.160310111662041 1
0.0680132967870054 1
0.0228427152541804 1
0.0585601155225894 1
0.0104397180231293 1
0.0810961822166075 1
-0.0720617913961234 1
-0.0726445279153606 1
0.0957189060161918 1
0.0445559788212772 1
0.0251482300299449 1
-0.0662098065344379 1
-0.155889186116767 0
-0.0159527582054107 1
0.0824284311278062 1
-0.0136534179134078 1
0.0562672499330994 1
-0.0461257897703684 1
0.0411175593131063 1
0.0319124773353965 1
0.15041429312007 1
0.0480286232187624 1
0.0178487257087298 1
0.113619524005182 1
0.0964248029503445 1
0.0218927792732423 1
0.0102329447342865 1
0.0324496470454874 1
-0.128032328879978 1
0.0328656000862771 1
0.102960015483098 1
-0.00543249371971111 1
-0.0716355142424165 1
-0.0570189847460274 1
-0.101977742679899 1
-0.0716447377854653 1
0.0737624080121615 1
-0.0109814165401121 1
-0.0662094315140584 1
0.0123539721607376 1
0.0715568393095744 1
0.0778944702336485 1
-0.0398789791203214 1
0.0397792803581523 1
-0.137775589243456 1
-0.113648413703309 1
0.155985121531771 1
0.00122184683057833 1
0.00634715025280213 1
0.0831539727882548 1
0.134832803881086 1
-0.0856242908378461 1
-0.0267793888565273 1
0.00594178907911024 1
-0.0171972382374473 1
-0.0511060772694288 1
-0.105367294293996 1
-0.0270487288051992 1
0.0147486715287219 1
-0.111641771876519 1
0.0716561949966437 1
0.121126157740455 1
-0.124526941839186 1
0.015631542850763 1
-0.065333179219251 1
0.0425462033776767 1
-0.0707513882142247 1
-0.0784295547492496 1
-0.0426284995584844 1
0.0322308797996232 1
0.0929986489458962 1
-0.0544930076513533 1
0.00758283913942638 1
-0.0221815578224385 1
-0.00161488466068819 1
0.0123549876147968 1
0.0248852299397912 1
0.0131173855657101 1
-0.0592951053287815 1
-0.103580198495584 1
-0.17186357335899 0
0.0612820963883507 1
-0.0279802441596345 1
-0.0782811891805734 1
-0.041535135654233 1
-0.047778578579507 1
0.000706414452979816 1
0.0133181207780941 1
0.0839530383722436 1
0.0573393482694394 1
0.00469351222238974 1
0.0953975742188451 1
-0.0577095879320319 1
-0.000684375197134594 1
-0.0924870247548815 1
0.0362222744363247 1
-0.0322064545087663 1
0.0107394118931288 1
-0.156173375138985 0
-0.0681832618695696 1
-0.0409689196517456 1
0.0242311290033597 1
-0.0440548609096556 1
-0.110383453313441 1
0.0155970109910459 1
-0.0905980764093986 1
-0.011640362855053 1
-0.0279433718437973 1
-0.0384850761760464 1
-0.00779552182487326 1
-0.236753902643877 0
-0.070593079985928 1
0.0394178383220708 1
0.0513037094043136 1
0.0183929565551197 1
-0.0113206251019954 1
-0.07147723118717 1
0.0854699927403824 1
-0.0711690679331014 1
0.0818111299405396 1
0.0169369170999479 1
-0.000159893818529201 1
-0.0379389700755342 1
0.140042216929168 1
0.000271398603728081 1
-0.133343318251677 1
0.00527406163282299 1
0.127079992580898 1
-0.0718117408347868 1
0.0230863122030047 1
-0.0318131388566739 1
-0.153518513699499 0
0.067640166237504 1
0.0328873322349931 1
-0.128855901208391 1
-0.163551734031299 0
-0.0552065579384688 1
0.00149378375310345 1
-0.101025370671313 1
0.0616185488264219 1
-0.0337728580897893 1
-0.00567820233405509 1
0.0370482333416924 1
0.167293367929706 0
0.0395827194240535 1
0.00801144064886808 1
0.0349987811922747 1
0.000809042673266206 1
-0.0184061839551852 1
0.0215407432248346 1
0.181273361642592 0
-0.0741601652605168 1
0.0813007627987125 1
0.0434356922375517 1
-0.0317758005410803 1
0.055181096066954 1
0.0405817642517491 1
0.0435122612400637 1
0.0034214085399135 1
0.0608404648196941 1
0.0697279980155335 1
-0.0168375048289531 1
0.0685067333762006 1
0.051347378059927 1
0.00131786068555821 1
0.0179602144700787 1
-0.199815073368867 0
-0.0357516439864571 1
-0.0299765014402754 1
0.00484923612025143 1
-0.173786893113178 0
0.0135767090560311 1
0.100167844824887 1
-0.0379385738968652 1
-0.0540703255452182 1
0.00191227040565334 1
-0.0813078053541382 1
-0.0279612846602299 1
-0.0898460969925362 1
-0.0183217615061892 1
0.102956642932612 1
0.0628287336415157 1
-0.0492082771796818 1
-0.0694296585287927 1
-0.186071665552931 0
-0.105734165014495 1
0.0928826207919175 1
-0.0468189607913371 1
0.0665961719045513 1
0.0900223055237675 1
-0.00371973105449847 1
-0.00739986415702595 1
-0.153222700760098 0
0.000106194650123691 1
-0.0544026002575071 1
-0.0591036700120361 1
0.0194591928308841 1
-0.0734206822110863 1
-0.151580082373675 0
0.0165707514580151 1
0.0645614436517914 1
-0.0243816520527926 1
-0.0694909625122454 1
-0.0291024793829898 1
0.0171141034162581 1
0.0791927436543887 1
-0.0417655342638517 1
0.0537359053087214 1
0.124622155457449 1
-0.0573948633618285 1
-0.119650250023891 1
-0.0508586299480746 1
0.0873570908702839 1
0.0602784464503109 1
-0.11226175364903 1
0.149432138132607 1
-0.0561257530323536 1
0.0350807288034386 1
0.200599879277161 0
-0.0212266575552807 1
-0.0770649432081159 1
-0.0103870871316366 1
0.117927158776938 1
0.0637485411056721 1
0.089392000721798 1
0.025417563398432 1
0.097403867710129 1
0.100806503641283 1
0.0116870132463776 1
-0.114175729588668 1
0.0295189327449492 1
0.0211144363819259 1
0.0165752022123277 1
-0.0293096918262616 1
0.0212875662408774 1
-0.120390722690781 1
0.0666433743638314 1
-0.073245023461167 1
-0.0152182682084655 1
-0.0862268089222142 1
0.0376049701609679 1
-0.0267730579689322 1
-0.0480921101297003 1
0.151837767939345 0
-0.0156220908252954 1
-0.113700650850542 1
-0.0786926351313083 1
-0.0173220773951568 1
-0.0148608578632054 1
0.124877811453224 1
0.14925946485754 1
0.0913161664335891 1
0.0270021450612024 1
-0.0806364279325225 1
-0.0746578750854913 1
0.0649321214158354 1
-0.0576330579675101 1
-0.0206053739676688 1
0.0753138272318711 1
0.00296661622374963 1
-0.0410197930075877 1
-0.0444252815726813 1
0.115048703070128 1
0.03467436966039 1
0.0337561082623093 1
-0.0280098199057182 1
0.0402794198897369 1
0.0672243877962362 1
-0.0331159292558068 1
0.00892414517044766 1
0.0908985483653427 1
-0.00350883804722489 1
-0.109666102474621 1
-0.0604311578981664 1
0.015003358270147 1
0.0777226559763606 1
-0.182717259292924 0
-0.26730196786738 0
0.0709513868964807 1
-0.0473995136534971 1
-0.0981872861015618 1
-0.155986686843902 0
0.0839760803706866 1
-0.0714788077712434 1
0.0255075402046367 1
0.0205379122295108 1
-0.0917590763194257 1
-0.121195623960455 1
0.01859438494393 1
-0.0333326239394212 1
0.0145216459779313 1
-0.0196723115323547 1
-0.18250064982657 0
0.0201343176600671 1
0.0869077224371445 1
0.0451696817145157 1
-0.0323047915902593 1
0.0512453835460841 1
0.050127775450343 1
0.0601783603993533 1
-0.0862216760341456 1
-0.0285000074019109 1
-0.0638959488081381 1
0.0716904069483385 1
0.0150175445634296 1
0.0087163022338263 1
-0.00860928465677058 1
0.0179664469418561 1
-0.153836732784926 1
0.0287372199684517 1
0.0161241715407335 1
0.127048973592517 1
0.0144360923000052 1
0.0645643850237087 1
0.0842440772280282 1
-0.0196053104719368 1
0.149094574025275 0
0.0179576148303207 1
-0.103165042113366 1
0.0323085919199323 1
0.0360614646490766 1
-0.00550315098681407 1
-0.0166434521895113 1
0.0417971515934036 1
0.0464395712896413 1
-0.0917739321087798 1
-0.120081554208572 1
0.0056770419800537 1
-0.083388646806226 1
0.0681957901214797 1
-0.0222717565891428 1
-0.000855727639139053 1
-0.0774777298459118 1
0.0146238069362343 1
-0.0598624261025539 1
-0.0733462340377514 1
0.125241972887535 1
-0.0544079861365762 1
0.135406699495818 1
0.0691487297894098 1
-0.000866452641987312 1
-0.0108778913114116 1
-0.0467186902970621 1
-0.104176573274837 1
-0.00740774570384821 1
0.0292734279473845 1
-0.0151587875313269 1
0.0533647904331225 1
-0.038786294832748 1
0.298805546895391 0
-0.0668692147435679 1
0.0713614748417346 1
-0.0603254387763295 1
-0.082062215336391 1
-0.095173554414221 1
-0.0601345058834774 1
-0.0286492444542531 1
0.103135869958576 1
0.0120785695034662 1
-0.00674445452755939 1
0.109760689146173 1
0.0178724348097533 1
-0.0852029176051619 1
0.0302017560885543 1
-0.0580336228261118 1
0.0922424910409671 1
0.0681597068646006 1
-0.0270574718741492 1
-0.0978132500547682 1
-0.0271725327099871 1
0.0831190780792298 1
0.0175856421793824 1
0.0418866761684882 1
0.0452626473242858 1
-0.0157295796889727 1
0.0361517471190269 1
0.0151080915650974 1
-0.0747781508395756 1
0.031199909158535 1
0.00588288833186669 1
0.0828259218398169 1
0.0109534404359377 1
0.0170424149744619 1
-0.0744174538521638 1
-0.0886924130105682 1
-0.0216912180730366 1
-0.00709626114900603 1
0.102404660035668 1
0.071179030323911 1
-0.0665980509997863 1
-0.132740767056538 1
-0.0215244114279487 1
0.042448861369251 1
-0.102495985375561 1
0.13196794467913 1
0.0645924452485915 1
-0.108933083502012 1
0.0160311011645926 1
-0.0211548506116617 1
0.0607364875648144 1
0.0376453465630018 1
0.031525687432955 1
-0.0195647323127401 1
-0.0212448968688654 1
0.0638616112872222 1
0.0034803460128969 1
0.103796046301537 1
0.0812281995888838 1
0.183723933201947 0
-0.0139713748774177 1
-0.046710087380431 1
0.0156473029867386 1
-0.0552032354151859 1
-0.0728124566447437 1
0.134579138973404 1
-0.00252436457910732 1
-0.0305228815119942 1
-0.0624521985651393 1
0.128938125738127 1
0.0995324676592892 1
0.0825716560290951 1
