# Supplementary material for: Bias caused by sampling error in meta-analysis with small sample sizes
Source: PLoS One. 2018 Sep 13;13(9):e0204056. doi: 10.1371/journal.pone.0204056 (PMC6136825; doi:10.1371/journal.pone.0204056)
Supplement: S5 File — (ZIP) [file pone.0204056.s005.zip › results N = 10 theta = 0 tau = 0 sz = 20-30.txt]

"dl.theta" "dl.cp"
0.21493174789552 1
0.468964801262402 1
0.0918196110162621 1
-0.211902766481151 1
0.279091960377509 1
-0.162372081275713 1
-0.0863417943946793 1
-0.0430771408268944 1
-0.125668084841568 1
0.0562237955544602 1
0.164109829968203 1
-0.432333187534422 1
-0.785952257177429 0
0.032111237735562 1
-0.309065535844615 1
0.351149187816422 1
-0.267262674302866 1
0.145978967639484 1
-0.374222946249616 1
0.105188029171343 1
-0.289116742465416 1
-0.38790563513427 1
0.0493503429272526 1
-0.211442261410776 1
-0.271085462850496 1
0.149059114600067 1
0.0119628325227473 1
-0.449812042844186 1
-0.257496374938745 1
0.0551732411561791 1
-0.239502382218872 1
-0.0979583051021958 1
-0.209031315866944 1
0.218892781648189 1
0.328349063546275 1
0.211806481494416 1
-0.0857421401709767 1
-0.0219177732361772 1
0.107706415719783 1
0.20045317633451 1
0.0675488272670617 1
0.187194577804048 1
0.153938086158161 1
0.050116207826636 1
-0.371888288068188 1
0.0215127531746143 1
-0.102577304530014 1
-0.326840888823529 1
0.0225195959820463 1
0.538572762027569 1
0.293377323447914 1
-0.416542675104999 1
0.295206807758064 1
0.0671352319348736 1
0.525442779550007 1
0.632047955834188 0
0.102413364987372 1
0.196766542346198 1
0.196749202637077 1
0.159884851825583 1
0.374528137530387 1
0.30448361637434 1
0.0355832319873171 1
0.480071349381512 1
0.0844058135253589 1
0.0577405975960518 1
-0.0116462800246309 1
-0.107102695946915 1
0.281139568082369 1
0.041957869361142 1
-0.151286095737473 1
-0.0507448649586132 1
-0.00885822250273815 1
-0.234019023845463 1
-0.18927612111324 1
0.141444472972934 1
-0.0602688527239443 1
0.368801829455884 1
0.514182613483614 1
0.533696954042971 0
-0.0613509779787039 1
0.329492332019466 1
0.437288113226938 1
-0.0769278510726454 1
0.153848677569952 1
-0.0671250647798488 1
-0.496578965141662 1
0.399662519515885 1
-0.319867131977285 1
0.0885442527771746 1
0.131502817137479 1
0.37601979811673 1
-0.302155222964463 1
-0.470420666839957 1
0.254073305649076 1
0.438298802317693 1
-0.0915925454553131 1
-0.16885222400959 1
0.226582261354969 1
0.0904674729315136 1
-0.233497214499576 1
0.184458698073703 1
0.239521605205544 1
-0.444301106791294 1
0.226928180356453 1
0.151558518743184 1
0.0695142066963 1
0.0564774635924697 1
0.475480599975322 1
0.537892983486237 1
0.436672470355439 1
-0.165170796477187 1
0.164544701937746 1
0.473609097583653 1
-0.4596728105432 1
0.233428606727132 1
0.272719603943331 1
-0.0611459647471007 1
0.527626654628472 0
0.271833333869567 1
-0.0397334808961999 1
0.103201293677049 1
0.111283346651707 1
0.187759857024643 1
0.304310796034638 1
-0.362318218689388 1
-0.217179858993975 1
0.344443622468966 1
0.0662752054414835 1
0.281949756499892 1
-0.187416288505303 1
0.296262414876682 1
0.0500540747055112 1
0.0917251402226934 1
0.14086785329748 1
0.300518386161743 1
-0.0741067334238972 1
-0.131651362856519 1
0.140445016438449 1
-0.451691048314387 1
0.132629211379009 1
0.250784806593208 1
0.309995482930414 1
0.00599359716939643 1
-0.280811676267275 1
-0.294196492381182 1
-0.153672344215539 1
0.203337973416855 1
0.224002229398702 1
0.0687233499120584 1
-0.145702656139648 1
-0.0127760690132983 1
0.419461090680613 1
0.0951106571835461 1
-0.363105850937443 1
-0.146584419947243 1
0.29603596193834 1
0.040875296361652 1
0.475787658697806 1
0.284483109386229 1
0.237002576485216 1
0.0479147198517736 1
-0.126235072831106 1
-0.118115294383441 1
-0.0912376836267484 1
-0.185684787498493 1
0.113694207848002 1
-0.0701823739173664 1
0.172990027436193 1
-0.232448184280756 1
0.157454502967376 1
-0.0606333071046087 1
-0.120417634700752 1
-0.422728787755056 1
-0.176212669970019 1
-0.390662873547578 1
0.295477994559176 1
-0.236815744157597 1
-0.0235676207471133 1
0.0457322889093622 1
-0.0832134900891528 1
-0.336515905900332 1
0.0321879521458594 1
0.261510297743792 1
0.053701946087591 1
-0.158935151215181 1
0.0105970083405295 1
-0.445420125766374 1
0.185535330801445 1
0.103015296812012 1
-0.725019986376804 0
0.460458377042479 1
0.240890729220735 1
0.0155161289041287 1
0.195745620519971 1
-0.226055253353011 1
-0.252724625134723 1
0.0814002543386156 1
0.252486350270748 1
-0.110861728024604 1
-0.467069005570485 1
-0.0749140932016825 1
-0.0119077097468933 1
-0.0789208976994134 1
-0.0415628159211175 1
0.183340731256505 1
0.363174497428881 1
0.063191077457987 1
-0.0634812217936728 1
0.0213000192106942 1
-0.511558276317724 1
-0.502580976901541 1
-0.0420074015571461 1
0.462771456762081 1
-0.205132813029625 1
-0.488447781622255 1
0.167758055418173 1
-0.171766916432927 1
0.0169213837310028 1
-0.335825631307137 1
0.402693275191227 1
0.155942980494079 1
-0.329739475082595 1
-0.379638512608984 1
-0.603959528896748 0
0.246959255292871 1
0.144161559997595 1
0.0396655652023743 1
-0.136883466165479 1
0.147491508279847 1
0.0243007172832459 1
0.217254801407822 1
-0.218566761400993 1
-0.0631908440929784 1
0.217119062582195 1
-0.219044500400489 1
-0.146970001750529 1
0.0933148818421069 1
-0.101219814347818 1
-0.282245144438148 1
-0.0500995547843426 1
0.122369396162404 1
-0.215172425578967 1
-0.328526013992762 1
0.0096433882219555 1
0.373853933320943 1
0.326863563692666 1
0.183070416546577 1
0.0953599672558848 1
-0.0884232565852958 1
-0.107613935748425 1
0.327230118314628 1
-0.413473162106828 1
0.124240034309328 1
0.37374018285057 1
0.4412503374182 1
-0.356694013131816 1
0.158578380672988 1
-0.263676449670864 1
0.128013567736889 1
-0.175447481639113 1
0.238571442401738 1
0.215368191079024 1
-0.207473221115498 1
0.101796601205333 1
-0.321676623425189 1
-0.537360294710696 1
0.380788865779353 1
0.341860272282681 1
-0.160256780767461 1
-0.0060233826906143 1
0.0452104493220352 1
-0.468966018151974 1
-0.272985491843756 1
-0.239382512279201 1
0.117748760731327 1
-0.369029259849958 1
0.00894640171772523 1
-0.592910102102921 0
-0.270323614368212 1
0.420785431943384 1
-0.0363636428215202 1
-0.144132158025773 1
-0.0583888928557999 1
0.0939457249543799 1
-0.0289354130670661 1
0.369532381342486 1
-0.0999392583551059 1
-0.107108669798897 1
-1.00119443874156 0
0.00757832789942423 1
-0.00936100134313024 1
-0.399195715667279 1
-0.115157738046785 1
0.0788228645249277 1
0.0829034812824329 1
-0.013007053851621 1
-0.147274824476168 1
0.167751301543545 1
0.154360247077483 1
0.183266691543932 1
0.317916967378682 1
0.0151896686558891 1
-0.0231517303040944 1
0.132306520533944 1
-0.203347030380456 1
-0.217640224439049 1
-0.359863301938517 1
0.109221353521863 1
-0.00849164191939822 1
0.172987882390101 1
0.371900340866706 1
-0.207409994412714 1
-0.102953630806279 1
0.16673873269397 1
0.210906399153318 1
-0.15660067214652 1
0.00404553493601391 1
0.121133049526285 1
-0.357121877503588 1
0.0304875259780664 1
-0.572053310076391 1
-0.243867499789449 1
0.120870274732707 1
-0.343966679827881 1
-0.307987488895861 1
0.287270930657986 1
-0.0802726672212257 1
0.14268423294689 1
-0.0140869131401498 1
-0.406826699119265 1
0.226866587291832 1
-0.143941230684057 1
0.739404904225572 0
-0.0377181594676378 1
-0.074691214926814 1
0.190472872869058 1
0.355468858053337 1
-0.143458845239568 1
0.0286372952860084 1
0.244965938764826 1
-0.163939466089122 1
-0.251203954507813 1
-0.271172520390952 1
-0.397971765743313 1
0.475300174231585 1
-0.324903954923138 1
0.27296762419446 1
-0.791241677755631 0
-0.165934068968586 1
-0.0607626028066321 1
0.125083422867021 1
-0.119005526291931 1
0.20556113038717 1
0.25280253879339 1
-0.235391300873969 1
-0.166183006191444 1
0.249371101472965 1
0.0681178483556458 1
0.0383524480256523 1
0.0267984373593155 1
-0.0232576351050617 1
-0.0123637269971553 1
0.41874540902457 1
0.128368714805552 1
0.0962203085070854 1
0.102474259470195 1
0.158314546945075 1
-0.192361016822819 1
0.189557417730616 1
-0.145690775203626 1
0.0295944822867142 1
0.33386940449367 1
0.0921670742710753 1
0.525226127214438 1
0.0818871278655806 1
-0.322906144427676 1
0.149016465119605 1
-0.105191178062502 1
0.267995290676131 1
-0.255910119164397 1
-0.071123083604983 1
0.0610570780491416 1
0.664730465076961 0
0.0843603958369792 1
-0.068071178490662 1
-0.634234626239433 0
0.00882791680595885 1
0.0446643899396398 1
-0.26337004836412 1
-0.0418988666804957 1
-0.189758479125206 1
-0.076089631516578 1
0.146137875109367 1
0.228825561293982 1
0.219083775129363 1
-0.175989038839973 1
-0.514260939278774 1
-0.240823096098442 1
0.287879343273064 1
0.360330566640936 1
-0.142636064945365 1
0.110604647705906 1
-0.291164256954396 1
0.0170083488083694 1
0.609744703960242 0
0.190361288894755 1
0.3251200161263 1
0.140341074967075 1
-0.0818101877192295 1
-0.276167255277423 1
-0.643271495303188 0
-0.573775717257953 0
0.168503905630778 1
-0.0295280038561635 1
-0.188398596737037 1
-0.050643209969574 1
-0.243337191048333 1
0.156346852911849 1
0.00213755416386172 1
-0.0181136769280998 1
0.356008998088 1
0.151297609414299 1
-0.242143609373902 1
-0.181904740753857 1
-0.142667580277817 1
-0.35005774549445 1
-0.23738202966102 1
0.199483139602643 1
-0.318724070913989 1
-0.256189303763419 1
0.356478552223732 1
-0.326897053422184 1
-0.00989257164572477 1
0.0802384386442793 1
0.0738098166466058 1
0.195027380385691 1
-0.29896720795606 1
-0.0111029429932111 1
-0.091472182919706 1
0.178683670375217 1
0.279517953146157 1
0.471938716829561 1
0.198306786127463 1
0.256561450717702 1
0.194831303221671 1
-0.20436924428155 1
0.25540330621144 1
0.0587926926579077 1
0.155009715480348 1
-0.157261377456324 1
-0.116123516151001 1
0.0311075181983917 1
0.304706226654247 1
0.0873288715979813 1
0.0951119499714519 1
0.223338663011209 1
0.240172002114665 1
0.308179833826075 1
-0.0505546358870862 1
-0.0346252340807252 1
0.207637875026493 1
-0.0148772710884592 1
0.413639229630583 1
-0.256337885097271 1
-0.190065407257976 1
0.199238867937968 1
-0.00217118541856513 1
-0.125680383975804 1
0.322445016697479 1
-0.130776227508523 1
0.136203667542061 1
-0.078286928346093 1
0.151692594609433 1
-0.0689490814170021 1
0.114632237744455 1
-0.0949306951533117 1
0.0845259953625347 1
0.158239563582083 1
-0.253989211160973 1
-0.304068666383236 1
0.249254405318146 1
0.589874044968511 1
-0.0834755988749886 1
-0.247804756342281 1
-0.186591416463785 1
0.439499272893788 1
0.255658116685441 1
0.00267527598872484 1
-0.619270604253862 0
0.132774335496773 1
-0.257008255789805 1
-0.350144775752855 1
-0.188341735612922 1
0.0605566872933439 1
-0.454397259715766 1
0.276073490309664 1
-0.175094818259563 1
-0.316366654022457 1
-0.0373857109872341 1
0.480040437634082 1
0.468983083501595 1
-0.303740703876235 1
-0.247430223769982 1
-0.104272401152819 1
0.0199742192926058 1
0.207778481649059 1
-0.207724278838041 1
0.480385074687243 1
0.106560500954241 1
-0.141600348522161 1
-0.456891428027075 1
0.146995590346999 1
-0.0153124135346982 1
0.317070588630354 1
-0.351152911169098 1
0.0965368472658479 1
-0.00234159129962184 1
0.18178288337838 1
-0.289304320485991 1
0.00502111066087779 1
-0.231452557454231 1
0.267655458288781 1
0.011008105523761 1
0.262728221017732 1
0.218694909845685 1
0.0461756525558327 1
0.0176687537126956 1
0.0217465052416858 1
0.37227986902047 1
-0.464578543996418 1
0.247331988379286 1
-0.104602489098866 1
0.0123786195123212 1
0.00810834897101131 1
0.00450771655030331 1
0.241092649529234 1
0.215419839192845 1
-0.0536824143464592 1
0.302970097892538 1
0.0970932216330574 1
-0.0747403681296385 1
0.162420504964652 1
-0.0902906563632984 1
-0.294492290895856 1
-0.0329094103004357 1
0.144882287312722 1
-0.0311472404888068 1
-0.282170998544791 1
0.221864401070175 1
-0.14345682723861 1
0.199720190607883 1
0.211666978481243 1
-0.209996375738521 1
0.306919892806114 1
-0.112156084475879 1
-0.0291662249190914 1
0.350930448225461 1
0.290830804087139 1
-0.141748715144818 1
-0.112249535754278 1
-0.504712768754781 1
-0.203358605127229 1
-0.373396203282812 1
-0.631414804010332 0
0.0765924691837981 1
0.108162637960733 1
-0.236288219156106 1
-0.245625958315554 1
0.519307020472593 1
-0.17705398478467 1
-0.371730222882071 1
-0.240687054534079 1
-0.411175833881329 1
-0.0334810572057331 1
-0.305664035660338 1
0.510600939573417 1
-0.429730811790543 1
-0.448430265903747 1
-0.0446928514272071 1
0.0300597038889535 1
-0.301688987914553 1
-0.0634229609545041 1
0.0385660619422268 1
0.311589566681859 1
0.189119892641915 1
-0.116564577430143 1
0.204774710884802 1
0.0636162933419464 1
-0.429756229300751 1
-0.0800274863734697 1
-0.0827620307594795 1
0.644250739184828 0
0.267126194493181 1
-0.0537194903074951 1
-0.0590375861857947 1
-0.336335718769827 1
0.112170451375767 1
0.229451464160629 1
-0.188717978171442 1
-0.309222243647589 1
0.182389937854099 1
0.241741685457481 1
-0.424915531560372 1
-0.401619587996909 1
-0.0885824119118286 1
0.208047587153404 1
0.346739837369956 1
-0.294793135749514 1
0.0756994467960865 1
0.0707122732367851 1
-0.589723987518728 0
0.161638085301722 1
-0.383899125206063 1
-0.140091586601166 1
0.0322481172311498 1
0.208479278611492 1
0.0131191328619046 1
0.302768753401548 1
0.229179028199972 1
0.109176122670943 1
0.0595417293073492 1
0.266796141030013 1
0.0593031437542548 1
-0.158766766107475 1
-0.430425804990481 1
-0.523270773848166 1
0.255501868877548 1
-0.185397862587378 1
0.0377253869630158 1
0.208213170212969 1
0.0399258296716698 1
0.0257537068630357 1
-0.380043153114059 1
0.0119144828873075 1
0.0314481138626971 1
-0.121082134693736 1
0.0283811256928302 1
-0.368828114166965 1
-0.11939761254352 1
0.0894130732965057 1
0.214499593731639 1
0.248151549896631 1
0.216745334921186 1
0.369523427197518 1
0.174886120290954 1
-0.366762507546246 1
-0.429028030320773 1
-0.0659509229622093 1
0.278031656824202 1
-0.0470365038401715 1
-0.199189917228973 1
0.0655374252078991 1
-0.350527862734939 1
-0.311304486582085 1
0.0970444479256876 1
0.0591062105070256 1
-0.4023395659986 1
-0.0269207773606049 1
-0.0226950272084022 1
-0.0642991209679946 1
-0.276380991793833 1
0.105754366103287 1
-0.237216654696132 1
0.409877929208488 1
-0.1184497595679 1
0.329963869036799 1
0.18267191635682 1
0.285929327654083 1
0.0490248369404438 1
-0.431035804473121 1
-0.200402261907477 1
0.307044899269864 1
0.166438633713811 1
0.0455493994395304 1
0.368701378172104 1
0.470126578455768 1
0.230812773587533 1
0.0743289001274762 1
-0.173172870421771 1
0.0147838588420838 1
-0.253269373673236 1
-0.410446213107602 1
0.0203929856063251 1
-0.0868493739270857 1
0.246802435452629 1
-0.193797645785966 1
0.156582481204335 1
-0.257828697101367 1
0.148172654649846 1
0.244061842551849 1
-0.0101725253192561 1
-0.267472876423261 1
0.555054034736114 1
-0.314305997587725 1
-0.401760937364384 1
-0.0239035417658144 1
-0.330751091725778 1
0.505705403171119 1
0.255177258135522 1
-0.41657055330229 1
0.210452976115315 1
0.0405763256687116 1
0.0663189616932484 1
0.0629638187797614 1
-0.0122943524967035 1
0.0447561778522716 1
-0.0410279100153118 1
0.100178713675186 1
0.28270832906543 1
0.0310259106210346 1
-0.0437627116405679 1
0.284528243766381 1
-0.341421454587888 1
-0.353206236658202 1
-0.142135517606084 1
-0.166296380828561 1
-0.168424203364031 1
-0.123422950521827 1
-0.114544033870486 1
-0.160892235871004 1
0.238509316176064 1
-0.126400663810271 1
-0.0847533987398882 1
0.445960683290638 1
0.288385317803367 1
0.486439194721625 1
-0.1623528046095 1
0.263709264326348 1
0.0679786751475575 1
-0.385473212491249 1
0.0680477184345479 1
0.0438436085251916 1
0.101750664734925 1
-0.134339061767688 1
0.0467394053057103 1
-0.113016549150036 1
0.0410600719262308 1
0.07874784553447 1
0.038414898624977 1
0.306636653434856 1
0.17623856126301 1
-0.43528777329808 1
0.343754675283809 1
-0.159556350108828 1
0.0787122863993072 1
-0.177276421225068 1
0.372267661757682 1
0.107138172674131 1
0.0661069161661043 1
0.0212677473471344 1
-0.0821209733647886 1
-0.104995298549771 1
-0.178080521976411 1
-0.244346305116756 1
-0.234400824414568 1
-0.112128677082405 1
-0.317608179747888 1
0.51261448189637 1
-0.165621367313083 1
-0.20067059501713 1
0.189984309336261 1
-0.208382625093018 1
0.136493601993132 1
0.14172069799992 1
-0.0929567595081772 1
-0.0591344547383795 1
0.192398267139722 1
-0.121397304951828 1
-0.318753472499016 1
-0.445285656122169 1
0.322419405825896 1
-0.260698070959146 1
-0.11729977725404 1
-0.172830280255192 1
-0.0982244490349916 1
0.219218163571399 1
-0.121124347184176 1
-0.487018084465014 1
-0.907708495898447 0
0.272571056095629 1
-0.0493203586354432 1
0.16095086155158 1
-0.177099399787878 1
-0.024678794632281 1
0.278349486822126 1
0.150070006005214 1
0.436485529306061 1
-0.254995217085654 1
-0.207092798625575 1
0.25549957245911 1
0.131803644187822 1
0.140052059732298 1
-0.168294941663906 1
0.250856882687272 1
0.083870137489844 1
0.169385266763877 1
0.13399454321382 1
0.177556755282586 1
0.234091672942232 1
-0.119659490835864 1
0.311081817419937 1
-0.0924047075182926 1
-0.0775640582097139 1
0.25293629038911 1
-0.10190154910667 1
0.491155641830428 1
0.0304427433231887 1
0.494287462378641 1
0.148536852989508 1
-0.102600001529978 1
-0.227489948193024 1
0.601850650617722 1
0.266253922250855 1
0.0926569680707893 1
-0.0931311382221362 1
-0.261981111743121 1
0.0255268507405929 1
0.2105766081605 1
0.191749224846266 1
0.109830486185741 1
-0.152322150725158 1
-0.200281182990019 1
-0.251735579552695 1
0.339490390219405 1
0.126846298139998 1
0.105462165138734 1
0.0937643490157023 1
-0.149331640718541 1
0.094542092939346 1
-0.349563406503502 1
-0.106992079745012 1
0.108774428672687 1
0.159362264063389 1
0.0650188208073549 1
0.166029277958611 1
0.0219439350381342 1
0.070738482039237 1
-0.285129643484303 1
0.458392313787952 1
-0.420382209939005 1
0.133554833748281 1
0.0994515708289539 1
-0.147864094381006 1
-0.0277672478751709 1
0.437501090332605 1
0.41302165933329 1
0.139954895340549 1
-0.137237874163746 1
0.172805883841674 1
0.0540368342774754 1
0.163524444291518 1
-0.0934785735768435 1
0.168989644916534 1
0.262130893968026 1
-0.0602739401587052 1
0.161595109568426 1
-0.208662011951148 1
-0.179340378360114 1
0.281692729511815 1
-0.0707997722259601 1
-0.0195322767277788 1
0.183277036248354 1
0.304226698215593 1
-0.365409963280628 1
-0.176602986950674 1
-0.02484052460945 1
-0.459828064942302 1
-0.0404625157599407 1
-0.214688981901127 1
-0.0153400246127062 1
0.190948753225463 1
-0.0615616190286557 1
-0.0253515487836499 1
0.338188422282683 1
0.417928643258217 1
-0.0775451168787018 1
0.0775200683677377 1
0.152472442135726 1
0.0040820387993714 1
0.26538041261444 1
0.360322947781148 1
-0.190329866287534 1
-0.00629186249630331 1
0.458957256597606 1
-0.0235375171136177 1
0.115125867933229 1
-0.168946552773055 1
-0.10493042226508 1
-0.392502781383937 1
-0.183858147645103 1
-0.279510938969304 1
0.167471273311441 1
-0.401532249057149 1
-0.428778851205668 1
0.1254443763941 1
-0.409630953327501 1
0.115651409428395 1
0.00839211833012843 1
0.238035712982707 1
-0.0875510523783175 1
-0.170082069925372 1
0.0879755203264016 1
-0.0580999699933483 1
-0.415470844176174 1
-0.3275866272359 1
0.00261989550669112 1
0.0821983885434529 1
-0.35279616091155 1
-0.0943151770298693 1
0.0916210595258556 1
0.124592476067039 1
0.0281137047511934 1
-0.381886663682129 1
-0.201733644268803 1
0.236411565014088 1
-0.0305740638899996 1
0.0591660217784573 1
-0.0213510147387604 1
-0.436583190755562 1
0.0076284838326362 1
0.02344161993633 1
0.315957491986531 1
-0.135907138536825 1
0.0828505640258306 1
-0.0840560999267052 1
0.345016860545192 1
-0.140106356981984 1
-0.120909045534104 1
-0.267659342736639 1
0.0169525865505438 1
-0.247003436463172 1
0.22747106664777 1
0.459675556726848 1
0.185662838042922 1
-0.367946706770386 1
-0.00823558144057132 1
0.23273730936005 1
0.187411318663905 1
-0.354620006582859 1
0.456187843077133 1
0.18378247414457 1
0.027540748415489 1
0.244980179539028 1
-0.200488307054168 1
0.0881721274180809 1
0.124516515630661 1
0.19657806292086 1
0.0293160854577487 1
0.067102821957036 1
0.0365074880501464 1
0.406185155023635 1
-0.0860467495220017 1
0.220036719856743 1
-0.305303372289169 1
-0.31683183285056 1
0.207849030989123 1
-0.166588316986154 1
0.174464250763289 1
-0.0997848871517858 1
-0.0908578779543047 1
-0.332316243107066 1
0.155395959487946 1
-0.0645485709545856 1
0.0530171220011486 1
-1.03598962713577 0
-0.297963370506702 1
-0.0190602370742729 1
0.516742922650624 1
-0.0832989017221562 1
0.150414972274439 1
0.722721850003267 0
0.0936109900321628 1
0.449717138021649 1
0.193098190382872 1
0.2579998259046 1
0.186521314009717 1
0.361236263642944 1
0.449258260125718 1
0.0579580284393691 1
0.182761345445457 1
-0.378291355998077 1
0.146628780239823 1
-0.492054867667379 1
0.0699473919432641 1
0.0581783971221688 1
0.0336666123988344 1
-0.359868735690019 1
-0.407166210381699 1
0.0871199349305604 1
-0.329644684632958 1
0.0362814242168539 1
0.182452587578572 1
-0.54601606183819 0
0.393208908368405 1
0.0424347652409338 1
0.181509956796162 1
-0.536794508778226 1
-0.263421995596099 1
-0.402468849165525 1
0.42900598441683 1
0.0444093361114528 1
-0.115517640039943 1
0.193595505962122 1
0.262943367274636 1
-0.293890355968911 1
0.355242558519655 1
-0.0237654436836366 1
0.0759988626566507 1
0.0667467584100339 1
0.00696027867078217 1
0.091309621406699 1
-0.0915095201588957 1
0.0516290181536976 1
0.103486691719353 1
-0.319708195160033 1
0.107822922815688 1
0.144452355913912 1
0.212837922438518 1
0.0128415437551743 1
0.0872283692590737 1
0.332657644022279 1
-0.113313679797485 1
0.267848076347581 1
-0.0291523551108034 1
-0.23998547702814 1
-0.100343921657372 1
0.491340560585293 1
0.00176345558263327 1
-0.130114726233123 1
0.0961699441098652 1
0.289800253911467 1
-0.203588101171705 1
-0.160684576658964 1
-0.0589917735015427 1
0.181083490780158 1
-0.306550185934502 1
-0.136778774560785 1
-0.360581161779206 1
0.242293489181901 1
0.425791757139104 1
0.400019094682471 1
0.281043803570933 1
0.733915453168782 0
-0.200448269394555 1
-0.112168905239501 1
-0.405742505789144 1
0.0485196042732892 1
-0.232792702157467 1
0.0616102007298184 1
-0.313042492156283 1
-0.509912300370376 1
0.196190988419296 1
-0.0296235801646302 1
0.203926812078331 1
0.0583543956520996 1
-0.36534588048364 1
-0.0757695093809663 1
-0.44385898439992 1
0.167239977038319 1
0.107592029902957 1
0.0785810201682372 1
-0.188452376206372 1
-0.255011979226555 1
-0.494214995867611 1
-0.311711487193266 1
0.0810843913788183 1
0.230285060131024 1
-0.170925618979904 1
-0.0889489600711408 1
-0.172672450305936 1
-0.506729491392249 1
-0.332333001011228 1
0.0677327194872023 1
-0.469523901064784 1
0.265878559513126 1
0.148744560901034 1
-0.209161138832631 1
-0.248745162479574 1
-0.138954428658362 1
0.0461260345584127 1
-0.191956334031744 1
-0.047578114205366 1
-0.124597957811511 1
0.297174683526837 1
0.148064947230793 1
0.343492448255525 1
-0.414976894123902 1
-0.386884126157093 1
-0.184973449397716 1
-0.204862908879442 1
-0.0597034927526717 1
-0.020648876261591 1
-0.178187936246102 1
0.346126451708794 1
0.285676845910858 1
0.299957973911356 1
0.0814847361092955 1
0.123018078432614 1
0.247226824555019 1
-0.365543793102816 1
0.531417070289656 1
0.0894874060274432 1
0.161186960677305 1
0.226322856010343 1
0.0409689319748389 1
-0.195664974876071 1
0.30091733543609 1
0.228587735806242 1
0.191112202643958 1
0.356117649617913 1
-0.136765586005573 1
-0.554364929343697 1
-0.175411792792647 1
-0.402399789806193 1
-0.399277417985411 1
-0.138857282257881 1
-0.10038772320268 1
0.000824010845253239 1
0.0971062663007077 1
0.236885766809588 1
-0.0745930159577025 1
0.289624956825133 1
-0.00742591674820042 1
-0.425706582373898 1
-0.318985098394128 1
-0.0452224741481236 1
-0.247565028452493 1
0.054063808452234 1
-0.152431005890064 1
0.214474609619488 1
0.187830624442521 1
-0.0497266444405545 1
-0.347673076756215 1
0.157508863281921 1
-0.221723330354657 1
-0.125114764880372 1
0.427675248390969 1
0.119521637356992 1
-0.273250119637054 1
0.299018336490422 1
-0.308744881925438 1
-0.0712563436669388 1
0.250057851625004 1
-0.499740477609136 1
-0.255140037004869 1
0.111900989172446 1
-0.0360238595458621 1
-0.18500226099308 1
-0.134839180008322 1
-0.338846169095732 1
0.631161167398334 0
0.429979919069226 1
0.29321669801636 1
-0.296852689724367 1
-0.0636352524357848 1
-0.227368703782795 1
0.175285253017945 1
0.154751930416981 1
-0.366705568904705 1
-0.102962544976068 1
0.31589807957453 1
0.00754269401308726 1
0.18812166533939 1
0.168468979736098 1
0.151356073895299 1
-0.0515057712778444 1
0.22289491730588 1
-0.354888645424994 1
-0.0979249317140299 1
-0.0997154993390536 1
-0.0568417115183938 1
0.549261938036301 1
0.438539679845745 1
0.129799818333154 1
0.376079356869338 1
-0.28361172890128 1
0.23899677007466 1
-0.269155210508975 1
-0.24901285731116 1
0.130780460055153 1
0.31311355692431 1
-0.327671849134612 1
0.333928122539914 1
0.198302637300149 1
-0.180792675677267 1
0.108339117903618 1
0.110368706516485 1
-0.0983006257952859 1
0.191625501287819 1
0.0581065401139033 1
-0.618077008263292 0
-0.0700745653005095 1
-0.345278435608229 1
0.236037336732718 1
0.105199208090058 1
0.0978939521819314 1
-0.0350725953519606 1
-0.265739380754925 1
-0.0682790513333729 1
0.380682397123738 1
0.261094452215735 1
-0.351184041234561 1
0.0795605354113883 1
-0.0650593663724817 1
0.113504692258182 1
0.182240642898901 1
-0.0460418919567559 1
0.312684447031695 1
-0.0845840767996955 1
0.17915370038112 1
-0.214340201501374 1
0.0742924137014085 1
-0.267112336503864 1
0.193524790366113 1
-0.133250801138989 1
0.439224062787185 1
-0.09085651228634 1
-0.173234972057807 1
0.132464905147693 1
0.755828803052154 0
0.248643842839616 1
0.257268630381933 1
-0.348017175955145 1
-0.0495920862404456 1
0.124698824385868 1
0.45009511562836 1
0.190694721836174 1
0.358451276538292 1
-0.144511798091833 1
0.233522795278508 1
0.0598141158939304 1
0.341400632822436 1
0.354263783397224 1
-0.315407089014522 1
0.269294301904271 1
0.386052361630367 1
-0.215179449823294 1
-0.00913221364298413 1
0.364841968258151 1
0.145070419539096 1
0.0779305268722595 1
0.00346114390886978 1
-0.100984204956291 1
0.326547875663446 1
-0.326187202545886 1
-0.0820525313846912 1
-0.379291022457806 1
-0.473992639947914 1
-0.315676630920863 1
0.357366330345446 1
-0.370825469487842 1
-0.181487993626513 1
0.0134447506330872 1
0.568329779085581 0
0.283697758287277 1
-0.135549950910955 1
0.04616365630345 1
-0.0317764685800309 1
0.355448207705061 1
0.0632158639134021 1
-0.377058991681333 1
-0.409333420866522 1
0.12350182727276 1
-0.35595834944302 1
-0.0058754226554525 1
-0.319766852878733 1
-0.0106990872143096 1
0.210456400829399 1
0.33313597850116 1
-0.332752337995131 1
-0.362249624647576 1
0.0407410537448067 1
-0.152698501341546 1
-0.245955414879624 1
0.0888409332112974 1
0.133111117820321 1
-0.0550502410582341 1
-0.406178129689193 1
-0.130622181040585 1
0.0498831555556088 1
-0.467199202993948 1
-0.171629078829452 1
-0.401092452759986 1
0.361417448641747 1
0.0191383419510872 1
0.183016297311883 1
0.0558043267328069 1
0.0997203916777862 1
0.118264201209363 1
0.129720400600716 1
-0.736065092056079 0
0.593386064190858 1
0.176756611680532 1
-0.128613296090005 1
-0.00338300237790089 1
0.00283581812224967 1
0.436310004148585 1
-0.184017938890435 1
-0.117177635693707 1
0.349562732271981 1
-0.503369867497436 1
0.315550599790024 1
0.0140829995202565 1
-0.462819929206825 1
0.473605978335519 1
-0.16965309611245 1
0.0349652544420471 1
0.0110512893271838 1
0.279197538410004 1
0.140317709689697 1
-0.0622655120103046 1
0.0040966853845755 1
-0.0497010706614053 1
0.374905308555974 1
-0.000833500177726182 1
0.326535516938727 1
0.0425738763707087 1
-0.274979544149434 1
0.410403963212483 1
0.461536042575818 1
-0.172025369344784 1
0.00404310003507503 1
-0.0105733814698389 1
-0.311830497997685 1
-0.0189529997184533 1
-0.359301001012849 1
-0.197291847817862 1
0.257897946798183 1
-0.0246593772005518 1
-0.0933857129404237 1
0.447140362861309 1
-0.278037092840449 1
-0.146617872528057 1
0.439650718839663 1
0.137625510781829 1
0.154805548813064 1
0.257870608638661 1
-0.428332246311007 1
0.0330448352172866 1
-0.0707468945267036 1
-0.237568731887267 1
-0.615139974746134 1
0.0558942420720332 1
-0.057443861665596 1
-0.229763300336416 1
0.000723236641720887 1
-0.176154591628323 1
0.0613702629356598 1
0.0478367199259607 1
0.382396025869292 1
-0.344193437227779 1
-0.181371898887506 1
-0.284786030754259 1
-0.0217840219134259 1
-0.223351477103358 1
0.137418838373072 1
-0.0853937467858707 1
-0.0393185548320539 1
-0.00341752096663997 1
0.74642389020231 0
-0.00483969998051505 1
-0.278887508079768 1
-0.289770595623518 1
-0.376075060854804 1
-0.0739268979942704 1
0.152453480556687 1
0.0495004530430559 1
-0.0517118901628187 1
0.190806137677857 1
-0.324449467207965 1
0.188232427795069 1
0.155020366621196 1
-0.0684548129526652 1
-0.168486187656242 1
-0.165726487401199 1
-0.219557387378824 1
-0.0195283138225648 1
0.328946016425024 1
0.0274957774706199 1
-0.298775718465692 1
-0.182038083334492 1
0.123121906964177 1
0.0447664968226376 1
-0.224596131009185 1
0.149562103437135 1
-0.158528018660671 1
0.280504780823072 1
0.0172085034251004 1
-0.245053024611308 1
0.167922679858206 1
-0.0783596745527848 1
0.179733539583057 1
0.0377901944720215 1
-0.242895589232696 1
-0.0562595973104018 1
0.19383111749223 1
0.24809403204331 1
-0.291503682512531 1
-0.412329673534235 1
0.115889316110064 1
0.284637714765133 1
0.248605211392507 1
0.00165690333351594 1
0.372119774391845 1
0.163896643285001 1
-0.254355627219424 1
0.0787133898539328 1
-0.153336481713329 1
-0.206412805959618 1
0.076322698281633 1
0.0814460011747237 1
-0.255980176292201 1
0.0515404779742115 1
-0.305361892134706 1
-0.212853486921596 1
0.0452424574165165 1
-0.232865121287991 1
0.273512404953779 1
0.259416710916627 1
-0.085637396046602 1
-0.020495396804086 1
-0.259318532467488 1
0.147488844957396 1
0.551577863475587 1
-0.156547843103865 1
-0.135286843479126 1
-0.3190918108919 1
-0.0723228991304101 1
0.330750458197534 1
0.0688148372740803 1
-0.122710093878676 1
0.0631388095603914 1
0.156220809142601 1
0.110283156019826 1
0.057799774457845 1
0.0896399197057538 1
0.431708125001418 1
0.18807140674678 1
-0.235756946390767 1
-0.0727258837033655 1
0.0803185384134229 1
0.36111494117112 1
-0.15101460310828 1
-0.0430232932198842 1
0.161145206331859 1
0.26843002033011 1
-0.0929856051407368 1
-0.0635791958338451 1
0.436949054577622 1
0.169816757973172 1
0.0924079079926836 1
0.302309135651543 1
-0.159980997719858 1
-0.103352432237901 1
-0.109481939084678 1
0.42779792088279 1
0.365673433319718 1
0.253437068025529 1
-0.0346263975199265 1
-0.101264726674596 1
-0.32829232507448 1
0.0873482424115678 1
-0.237643149976454 1
0.431725097546027 1
-0.0411319116357173 1
-0.51142121791542 1
0.531593463072925 0
0.0455695958388639 1
0.224191141678644 1
0.0235346512758784 1
-0.324236331503826 1
0.125196904854357 1
-0.00666632715486051 1
0.0146685096576403 1
-0.432597128393753 1
0.137777958854582 1
-0.486558051911963 1
-0.1052394330156 1
-0.278581073727077 1
-0.535239977894213 1
0.199337873313386 1
-0.149104013984587 1
0.113505460975379 1
-0.0759431810419161 1
-0.214203050935916 1
-0.173729596969021 1
0.0591949268103096 1
-0.000463662911017832 1
-0.0975269506920958 1
0.1178392506428 1
0.000397618725943199 1
0.274396856908167 1
0.3546209358032 1
-0.25823684906751 1
-0.202319328289899 1
0.0244010625141737 1
0.584777764291987 0
-0.176349240617596 1
-0.137605032729576 1
-0.139902672188787 1
0.300856957988777 1
0.4192827065426 1
0.143398535779763 1
-0.21350379638856 1
-0.157226027086778 1
-0.300832177178746 1
0.0394872769916819 1
-0.361137828846907 1
0.169731909738425 1
-0.43462168234158 1
-0.416019044473458 1
0.221771263450835 1
-0.198057165766638 1
-0.0383929092335138 1
0.0859090154323047 1
-0.17779784517229 1
-0.415753976226067 1
-0.1326016135429 1
0.369043522770524 1
0.0584655880023277 1
-0.303995840778198 1
0.374355994011922 1
-0.440217978017348 1
-0.35747849771364 1
0.0572151117281885 1
0.458393773410927 1
-0.00226284884642682 1
-0.0878531703301812 1
-0.0537688684326907 1
0.10426187782141 1
0.0872783205046447 1
-0.185713374572104 1
-0.137226952579828 1
0.0517115912841962 1
-0.12366213299449 1
-0.207218510400866 1
-0.103993342112361 1
-0.194897946684681 1
-0.152624035937567 1
-0.124272920478143 1
0.0737846469257237 1
0.0889157774169303 1
-0.165904282685799 1
-0.226944045102255 1
-0.10599692081119 1
0.210565826013536 1
0.54573707409139 1
-0.11185167536629 1
0.32469720335232 1
0.176287069156923 1
0.134225787602311 1
-0.403330978205814 1
0.0949252802912605 1
0.0456373117141123 1
0.0306065582906665 1
-0.384457961080278 1
-0.112780035153948 1
0.191752681605512 1
0.0748024570738108 1
0.100777301066188 1
-0.297302755969191 1
-0.369136221050111 1
-0.271528622444729 1
-0.253946709921312 1
-0.269761539757436 1
0.106692204913222 1
-0.0464225237432591 1
0.618127576784186 0
-0.155284255266732 1
0.343728423615619 1
-0.308432137175922 1
-0.00472779001414018 1
-0.206695342553442 1
0.0821140738486829 1
-0.0329352039838074 1
0.236481115965344 1
-0.00577450283753025 1
-0.0607145076731542 1
0.226102760930691 1
-0.272518924631448 1
0.21312877723542 1
-0.123585642733756 1
0.405706345230986 1
0.44719737657129 1
-0.00762247245595518 1
-0.565602602452368 1
-0.166190983010816 1
0.187260985741086 1
-0.0573048309716057 1
-0.0194520648092233 1
0.0755948066043224 1
-0.226955388100698 1
-0.0615811953539419 1
0.134063494153389 1
-0.0053160871671653 1
0.402389888787959 1
-0.22828085120776 1
0.364290906230464 1
-0.262051460146543 1
0.0518299916761489 1
0.257324589501637 1
-0.0168929862140613 1
-0.149932482771001 1
0.096164119937181 1
-0.644752577131495 0
0.0112933442361165 1
-0.108890272625255 1
-0.1459358011534 1
-0.0224892711502577 1
0.0251173214911129 1
0.126434124673517 1
0.000719261321331058 1
-0.197634134144247 1
0.126345711198011 1
-0.226690362925229 1
-0.11825611217399 1
0.201938831274019 1
0.171221014001819 1
0.0613203947682775 1
0.338157154586232 1
0.564149237897346 1
0.436858628526772 1
0.477054842985037 1
0.244362533082416 1
-0.157454962064508 1
0.0351276316798178 1
0.110793619530445 1
-0.286779416041507 1
-0.0192760568099198 1
0.245163162057971 1
-0.0770283371964505 1
-0.0517936024590946 1
0.165560516523434 1
0.151781612828407 1
0.197802494876655 1
-0.0867955573252086 1
0.0296532094415011 1
0.00104480340082187 1
-0.0800996079768245 1
0.197502291208265 1
0.0172382415375951 1
0.125422050097192 1
-0.370699813934758 1
0.37768222926823 1
-0.0432954189008395 1
0.195621883681221 1
-0.208828354109726 1
0.000550010696314038 1
-0.0463744611806693 1
-0.0202298198188476 1
-0.13283651078682 1
0.268561917546165 1
0.0852574976969513 1
-0.349071505764317 1
0.136056052384043 1
-0.0905779433919713 1
0.0212821942304164 1
0.322382272955084 1
0.383000336474238 1
0.20503083074996 1
-0.376161070552261 1
-0.338719366409734 1
0.370178701143828 1
0.136304125215416 1
-0.0924744200159637 1
-0.00801407934791123 1
0.306248330264904 1
-0.516052087028168 1
-0.0202384561895948 1
-0.173919412555874 1
-0.413497070912165 1
0.0776360115982895 1
-0.114470119468566 1
-0.40240941674512 1
-0.0546411032869993 1
0.355313208687724 1
-0.287800843676299 1
-0.340856892063272 1
-0.204997223505015 1
-0.177094004316072 1
-0.413582677069558 1
0.149847544514421 1
0.126493463102084 1
-0.152701624061922 1
0.0587836422546635 1
-0.196915274102917 1
0.0232680675310227 1
-0.0657803722927824 1
-0.138261717509169 1
-0.0156630953314273 1
0.150235667696687 1
-0.274819690031203 1
-0.0417837095024348 1
0.257524925668965 1
-0.322395961657365 1
-0.0409206364816561 1
-0.848370844618139 0
0.0255923275594575 1
-0.0303811748616308 1
-0.160554731814038 1
-0.0827714375267225 1
-0.0522821015567092 1
0.170637951688144 1
-0.0304871714841363 1
-0.17611817855627 1
-0.465487973096556 1
0.0555118323060359 1
-0.342445757572673 1
0.125197712536091 1
-0.149594828908477 1
-0.276165442317316 1
0.148768203308693 1
-0.102489097581849 1
-0.0298289482289841 1
0.0363303994107267 1
0.119105925089881 1
0.00207222090874113 1
0.220749018852395 1
-0.329222792696921 1
0.122051897431736 1
-0.101474311138056 1
0.621449653290802 0
0.272857674023131 1
-0.247246029449395 1
-0.0500777875615562 1
0.176027919828224 1
0.398357530624072 1
-0.194836691698954 1
0.343305041699824 1
0.315828563252461 1
0.50586293177915 1
0.276499905226679 1
-0.157452200501155 1
-0.121701983891921 1
-0.193645624258457 1
-0.804006887801199 0
0.129843858713423 1
0.0483228056264464 1
0.548000802021971 1
-0.147775376137346 1
-0.0126646718196577 1
-0.140142440455832 1
0.100181642674464 1
-0.15726248057717 1
-0.259115820202161 1
-0.125605578013187 1
0.105605737443853 1
0.510387411155985 1
0.174049081048575 1
-0.259122417777888 1
-0.291952296491218 1
0.100221939545634 1
-0.375604328595514 1
-0.228076285989197 1
-0.18213359847846 1
-0.283626040488523 1
-0.162110133932131 1
-0.089653529496614 1
-0.280728167952087 1
0.00811427602961139 1
-0.4407067716985 1
0.0393096422756502 1
-0.357450349593242 1
0.0678680458983678 1
0.130767555020157 1
0.0672359254945529 1
-0.0904854038178911 1
-0.0267171921727668 1
-0.26679816802847 1
-0.0306610248449721 1
-0.306918236294576 1
-0.195381649391466 1
0.171616611298692 1
0.0682056477989162 1
0.36702979311374 1
0.522473705368323 1
-0.207350062135906 1
-0.00969520791401109 1
0.219260187377784 1
0.0571403116046261 1
0.156523413280375 1
-0.197847828054861 1
-0.327587290121878 1
0.446112554935648 1
-0.150775992643507 1
-0.428506900484005 1
0.148126716538566 1
-0.292134504772398 1
0.0673322876474871 1
-0.100838116110073 1
0.626851293477355 1
-0.397735689626216 1
-0.0815239812907753 1
0.181388539853835 1
0.159465537302081 1
0.245812235659109 1
-0.0299433227373775 1
0.11760172119989 1
-0.44891662944217 1
-0.417316971441881 1
0.290597649218338 1
-0.228004878886677 1
0.209321914661163 1
0.164710341213273 1
0.0651220909547098 1
-0.284559337869273 1
-0.0708215147261794 1
-0.198537009337728 1
0.235545213507222 1
0.140284698883847 1
-0.0813751891568637 1
0.061823910574806 1
0.0178338215106242 1
-0.361217786031775 1
0.390888661319088 1
-0.319977155199042 1
0.00554902143657409 1
-0.0275445084644601 1
-0.363092532870999 1
-0.0551265569106978 1
-0.172969501380673 1
0.1339115592168 1
-0.0647678128488736 1
0.20485448095564 1
-0.222916227449037 1
-0.0906860732533008 1
0.339344379917552 1
-0.119781824073553 1
0.0947269149079392 1
-0.109403227933701 1
-0.122336114029163 1
0.0527811871711561 1
-0.178549222697348 1
0.00698719703081015 1
0.0160911837936996 1
0.476895271535906 1
-0.0119386652285332 1
-0.309238284370957 1
-0.0912676710597901 1
-0.197766361276152 1
-0.00764731876382621 1
0.207480642127752 1
-0.480237236512019 1
-0.0836431400370339 1
0.383657363812443 1
0.268226339825051 1
0.323321002602909 1
-0.114230378137484 1
-0.286884039977275 1
0.132138200210072 1
0.416072699295936 1
-0.259306655430541 1
0.23286756009014 1
-0.504925424942951 1
0.517717061560609 1
0.0261654336483558 1
-0.11946929062281 1
-0.291388767223216 1
-0.0276699717210803 1
0.0837206891348705 1
-0.392161228171863 1
-0.00283062194728956 1
-0.311951522291409 1
-0.0984394135760332 1
0.151439802423459 1
0.030956733455898 1
-0.122402662580594 1
-0.481838314127482 1
-0.262250250539233 1
0.0408087760930671 1
-0.385909904435217 1
-0.181963678134749 1
-0.351948450601394 1
-0.267176742360189 1
-0.282253610584031 1
-0.155307997567787 1
-0.252574937247165 1
0.0403860141351421 1
-0.776202709598774 0
0.142661691497121 1
0.502316079554936 1
-0.591322546073088 0
-0.238727804844382 1
-0.184600992089025 1
-0.24026377990832 1
-0.318629329387132 1
0.209203679578032 1
-0.326667660969485 1
0.00243417501080489 1
0.115748865875828 1
0.0849370562310093 1
-0.476722810960294 1
-0.111316408437296 1
0.322464097803618 1
0.118607596612407 1
0.14196224794859 1
0.189779873108484 1
0.241771163160421 1
-0.172138779959666 1
0.298004983179297 1
0.0293255895389486 1
-0.302408450030172 1
-0.165907762945619 1
-0.0478513230686128 1
-0.26363239952363 1
0.463900986057705 1
-0.253901431870308 1
0.302869319209413 1
-0.00792932578973823 1
-0.321011771493103 1
-0.0864977162617316 1
0.0291106919393069 1
-0.125813397014555 1
-0.276058354405529 1
0.208633729223381 1
-0.144739920547852 1
0.00793488929592574 1
0.112338387854855 1
0.279483652800595 1
-0.130423477316861 1
-0.101078407788588 1
-0.00657487037260096 1
0.112765329285107 1
0.375621175776014 1
-0.15721082555145 1
0.182459144955937 1
0.575305746306631 0
0.053101220708599 1
-0.211704156650624 1
0.158201253882649 1
-0.238709137757599 1
0.220276581891965 1
0.29394030031164 1
-0.113172295741498 1
0.186228659995195 1
0.0653127492334269 1
0.348013755311213 1
-0.153197975199655 1
-0.134879075912479 1
0.251341784447218 1
-0.223559742421366 1
-0.0750840319845663 1
-0.247780524117628 1
-0.0487770257563075 1
0.406783445701114 1
0.192049060192988 1
-0.513510873480813 1
0.0392047826075748 1
-0.335177502189735 1
-0.273478261835265 1
0.0293214612340902 1
-0.0535927363036787 1
-0.0447118025934372 1
-0.0518633289090813 1
-0.0727713967193305 1
-0.210329359743259 1
0.115544834627876 1
0.0858207997346844 1
-0.0376748120578313 1
0.499465226619375 1
0.0701799277297576 1
-0.14227560512378 1
-0.305484539963745 1
0.176843100728639 1
-0.0173559805096836 1
0.0111840358841798 1
-0.11616339638881 1
-0.0543955385460098 1
0.312348601842775 1
0.926381922812285 0
0.0710950348920586 1
-0.335134316502176 1
-0.470976469836711 1
0.00792615601951307 1
0.387618242723098 1
-0.050589355831491 1
0.359215952982593 1
0.011972129397097 1
0.0160347680949096 1
-0.271606240508647 1
-0.423840845821117 1
-0.085670434504412 1
0.21931754433524 1
0.582145106649529 0
0.362911958569695 1
-0.0755069080950799 1
0.406360024762367 1
-0.416796347787349 1
0.197014237361246 1
0.187511690376838 1
0.256442959490253 1
-0.00303711611915657 1
0.184808564250139 1
0.0334663612651913 1
-0.248856700431992 1
-0.081767638090511 1
0.367640024486023 1
0.0960653780565219 1
0.0130597362833813 1
-0.228859746087259 1
-0.0680253296939972 1
0.120209625004768 1
0.123544166206603 1
0.107737543579022 1
-0.287602351930929 1
-0.208640795730996 1
0.265918232583196 1
0.170008263592842 1
0.577679935414024 0
0.37668707268629 1
0.039700367723159 1
0.325770508736069 1
0.142741159485075 1
0.188663307904722 1
0.00993543925496782 1
-0.288573535075752 1
0.32256645247033 1
-0.370606872055482 1
-0.32058122820165 1
-0.0742799672432152 1
0.052848176495002 1
-0.488208137495944 1
0.201419721299427 1
-0.36106386190818 1
-0.110717698754975 1
0.176757470713245 1
-0.0986195712777597 1
0.144377137604256 1
0.323441840080499 1
-0.301292282709711 1
0.0955981883027475 1
0.471987857140961 1
-0.0837290969660152 1
-0.0229517055320338 1
0.186850681340673 1
-0.080642494157211 1
0.0761109088490618 1
0.0756669429971569 1
-0.00449520142504445 1
0.207371980189039 1
-0.20491432085478 1
0.195030042353319 1
-0.613705193757328 0
-0.260858547549968 1
-0.13447007573162 1
0.0649037132784311 1
0.43010998278356 1
-0.452797401727637 1
-0.476317583526936 1
-0.0251959540441664 1
0.175119425424098 1
-0.304216944372723 1
0.264318562491006 1
-0.27529820090433 1
0.334796478107026 1
0.193411847488426 1
-0.0782354250195711 1
0.138907592311449 1
0.105950987906705 1
0.116293525676208 1
-0.155632559653505 1
-0.0161190875828775 1
0.037293235638416 1
-0.067609884348098 1
-0.135377752455113 1
-0.259114729370176 1
-0.0904510072585915 1
0.255489187380994 1
0.135668708700191 1
0.119257545578115 1
0.244011045799657 1
0.25571306801337 1
-0.426869425684229 1
-0.365600010221471 1
0.394203733421231 1
0.306576916207074 1
-0.0742220955000899 1
0.10091082225035 1
-0.116203188053731 1
-0.179691852544555 1
0.183323726040252 1
0.0935673393333002 1
0.29098754847426 1
-0.136418018541419 1
-0.155853675627535 1
-0.068369024960162 1
-0.212890587939995 1
-0.0807872324790044 1
0.0226024132494007 1
-0.0391058184012694 1
0.0362089888042391 1
-0.132580733577729 1
0.2077716737424 1
-0.313639688066684 1
0.108750483768179 1
0.157850783723609 1
0.232116215585807 1
-0.0265841233552276 1
-0.183529710780094 1
0.226128783303625 1
0.158678213667774 1
0.020418352337365 1
0.210484176268426 1
-0.405359664461189 1
-0.248017450934012 1
0.227306751324927 1
0.0186917453648601 1
-0.293999510198886 1
0.186613096489867 1
-0.131486590832753 1
0.224370566275244 1
0.471964073445393 1
0.225616573796486 1
-0.275177946980786 1
0.209457641682026 1
-0.193362868190499 1
0.131111437596055 1
-0.191010380162461 1
0.216833184366537 1
-0.331821903790542 1
-0.113372492745528 1
-0.0349521585349501 1
0.291284603862647 1
-0.222036187652643 1
-0.236139307929734 1
0.000392993626946322 1
0.0514052207389256 1
0.00624988246483054 1
0.115485467616778 1
-0.10799213189012 1
0.29852177635336 1
0.000105359488616452 1
-0.317065526646079 1
0.0634336054937906 1
-0.0274608946537433 1
0.296476545378868 1
-0.435801979952242 1
0.393729461635764 1
0.300525781956389 1
0.263179929716456 1
0.044854461200696 1
-0.253308783991095 1
-0.171589630285319 1
0.406120780724874 1
0.0358130503725055 1
-0.0482401160913518 1
0.00447630120631769 1
-0.743109709900357 0
-0.0999245897042845 1
0.214222445436405 1
-0.230212018212418 1
-0.0901180460557982 1
-0.210029891583269 1
-0.116248495510517 1
0.105745087056691 1
0.0349695471641447 1
-0.166892271627816 1
-0.00884268331819829 1
0.156536043843126 1
0.105602714358331 1
0.1007935911714 1
0.248993164082317 1
0.343170564786232 1
-0.552467860562386 0
0.33157544815549 1
0.341482802274155 1
-0.635672381852853 0
-0.174669220658708 1
-0.189735128282793 1
-0.332506879675438 1
0.244431080443146 1
0.0928720584412137 1
0.292131604697473 1
0.276252918259413 1
-0.440827870673922 1
0.0070431033512258 1
0.0259528586523838 1
-0.354424614680366 1
0.257984359928911 1
-0.0982109430063644 1
0.482013332072243 1
-0.198724136259534 1
-0.0733979645249564 1
-0.0602805405618601 1
0.206050248635571 1
0.0211480918578343 1
-0.263805678750139 1
0.205657723567798 1
0.0353143622207076 1
-0.504715378547897 1
0.0560074180305791 1
-0.484037573077906 1
-0.0348200892915824 1
0.0326027291037049 1
0.740801952414648 1
0.379584112587013 1
-0.342304851308202 1
0.342476243367564 1
0.324771697692489 1
0.101075602728359 1
-0.0715613097607965 1
-0.271586191014412 1
0.304470282564518 1
0.491106953970456 1
0.382024576447523 1
-0.24181399769509 1
-0.344356089797249 1
-0.226060657302208 1
0.19917934384232 1
-0.213727486201077 1
-0.128000598430574 1
-0.0538337015727832 1
0.107711968243484 1
0.0957996491110119 1
-0.132420166164806 1
0.405740002944413 1
-0.292238174609278 1
0.0695478651311117 1
-0.260141066477493 1
0.205730510294883 1
-0.360072648069019 1
0.465804840308085 1
-0.104161798260103 1
-0.507002852649033 1
-0.286767419659089 1
0.0138396894273766 1
-0.0902947987797342 1
-0.0578202598394432 1
-0.300064261667483 1
-0.225601420529078 1
-0.229689269101912 1
0.349315778935104 1
0.200355050300663 1
0.399255293163679 1
0.226058796738352 1
0.075724959624775 1
0.326788682214132 1
0.468117371149641 1
-0.26684478948776 1
-0.0149754582978351 1
-0.748299802560932 0
0.0577172126818343 1
-0.209092668652305 1
0.336498575587526 1
0.378941058771605 1
-0.0882669148004105 1
-0.0237399409924323 1
-0.164021890472509 1
0.137280643937595 1
0.27987634206153 1
0.368779709328941 1
0.117575416157187 1
-0.271791845527337 1
0.276222669363201 1
-0.103452901205365 1
0.337068229608248 1
0.0513645500971407 1
-0.485618174092247 1
0.179939321779184 1
0.100734599041596 1
-0.0427786501992057 1
-0.202778031235855 1
0.543343992240273 1
-0.0694085630192948 1
0.190473224832805 1
0.222947765557719 1
0.00671608662007094 1
0.147399426965058 1
-0.423673089934809 1
-0.154015220431415 1
0.0217109709738675 1
0.296231444330248 1
-0.518379897703511 1
-0.0159167039949954 1
0.235955135240954 1
-0.0652562380494663 1
0.253285303436172 1
0.0475153229946534 1
0.00872743974827971 1
0.0457709910041216 1
0.0751815837873647 1
-0.276459232833108 1
-0.359174707826487 1
-0.364070569821723 1
-0.0192919891034119 1
0.270116913048546 1
0.350308063114909 1
0.0771732448657022 1
0.144015527660179 1
0.214067895688597 1
-0.0468567621009219 1
0.437034735449603 1
0.237387437768556 1
-0.109233857708899 1
0.169618017840047 1
0.138996890150188 1
0.0801460850556087 1
0.103503320554311 1
0.0614193130678724 1
-0.13291931324608 1
-0.28708415359974 1
-0.0974506420813354 1
-0.161531052339506 1
0.0110783768519056 1
0.178476363379263 1
0.105691523204755 1
-0.0621753283391411 1
-0.0649710023026927 1
-0.0270778349672996 1
0.114700914273118 1
-0.151962490341239 1
-0.0712206182451806 1
0.0707549698502792 1
-0.309591646347558 1
-0.0122813323951734 1
-0.21852763216035 1
-0.425534702936442 1
0.41476886232177 1
-0.386032904499981 1
-0.141951085678907 1
-0.24411803432933 1
-0.141987951973666 1
0.327147450190399 1
-0.344671725271401 1
-0.318681139924096 1
-0.230898267778512 1
0.281771538840112 1
-0.384216122495779 1
-0.143355987368537 1
0.320325855592219 1
-0.00379659128565371 1
0.209783017374625 1
-0.304624379215448 1
-0.0908632073856371 1
-0.25644907942613 1
0.10350985393501 1
-0.427412632577589 1
-0.0626881005476102 1
0.120576543540144 1
-0.0797576801020338 1
0.0638401576434666 1
0.0153719911167133 1
-0.411242996702273 1
-0.569846428330655 0
-0.304860018129079 1
-0.098765980001499 1
0.322189187900047 1
0.0425920382915447 1
-0.0828084684980044 1
-0.108570622961016 1
0.384343052715996 1
0.0312628215968877 1
-0.587976635943628 0
-0.0414686656122044 1
0.302723751838968 1
-0.649980144009239 0
0.548741213845438 1
-0.11648416268627 1
0.15508056230907 1
-0.456032998529088 1
-0.189963718053498 1
-0.436725797571458 1
-0.227287969505334 1
-0.458482342934993 1
0.000824566598866962 1
-0.332530152319765 1
0.100713900391052 1
0.0235586294526052 1
0.309855022852958 1
0.110726377447709 1
-0.67229755330329 0
-0.199663893569718 1
-0.256081697703807 1
0.168517263734579 1
-0.305706503372871 1
-0.204601025300963 1
0.20709470364149 1
-0.276631361353465 1
-0.156365843753228 1
0.310926292551204 1
0.0898564864747198 1
0.0790966851870152 1
0.0217645178500176 1
-0.0691817808786592 1
0.277386972504764 1
-0.0484800851004896 1
-0.378625682504773 1
-0.0100768255206801 1
0.0561195734310187 1
-0.193506768443003 1
-0.210923007374942 1
0.0405485630382753 1
-0.336621574829597 1
-0.175563299546283 1
0.0337498759286579 1
-0.170348255678933 1
-0.137450993513079 1
-0.14664852341802 1
0.328837413409964 1
-0.267897158531105 1
0.0927132585807483 1
-0.225174647461678 1
-0.147520154579839 1
0.0190472777165718 1
-0.215681977260079 1
0.314389889557796 1
0.226233574329899 1
-0.125567571215439 1
0.374243274946095 1
-0.275242215399038 1
0.163093419159275 1
-0.141532946510692 1
-0.226639713455309 1
-0.181825925961187 1
-0.0865425271118274 1
-0.042927858526142 1
-0.131858185558947 1
0.498491415071051 1
-0.192938108114342 1
0.0891156846329486 1
0.122602892308018 1
-0.144477162689965 1
-0.62868388703367 0
0.0556062666249398 1
0.166890289747706 1
0.103895985218751 1
0.0351881424229888 1
0.619884091294269 0
-0.298284583716701 1
0.339469011673321 1
-0.036875161926897 1
-0.122829412452448 1
-0.440062985856933 1
0.157325821666913 1
0.157895675150273 1
-0.447229707111364 1
-0.0988748134118511 1
-0.156738619559146 1
0.183944360148931 1
0.0869713634237458 1
0.0347977220504357 1
-0.108594190502692 1
-0.0522339466446799 1
0.357737035713148 1
0.486296775256742 1
0.176828476361975 1
-0.252775270362423 1
0.459088851390412 1
0.0692160521040016 1
0.0979443575285142 1
0.135972330753915 1
0.0392748810341309 1
-0.170980199810394 1
-0.138510349422634 1
0.457327988775932 1
-0.0346152624173421 1
-0.570049811114232 1
-0.153236629115521 1
0.118216987621642 1
-0.326005265147116 1
-0.474774178180395 1
0.176216721137483 1
0.0178379449186254 1
-0.17726871181289 1
-0.101452189493769 1
-0.233525972252274 1
0.339657974317346 1
0.321513861537476 1
0.281493543203097 1
-0.176663339655706 1
0.0770373417171525 1
-0.268768928478357 1
0.127474383632032 1
0.386701820775346 1
-0.172023401389651 1
0.508904287069083 1
-0.123853405047611 1
-0.179318533853032 1
-0.066763928397381 1
0.035235144810085 1
-0.418531581439895 1
0.254663436317198 1
-0.187182603605252 1
0.277071432917537 1
-0.0076728124031826 1
0.251531679179155 1
0.108040124258163 1
-0.166423554197061 1
0.0426906902834385 1
-0.0848927121313318 1
0.0633635163016598 1
0.641606938677021 1
-0.227915716723705 1
-0.0383350443558618 1
-0.167865493131244 1
0.0754715029245701 1
-0.34385499745594 1
0.014616687441519 1
0.0408243545638023 1
-0.270888227134014 1
-0.0134491414759721 1
0.197204096094524 1
-0.100935674457261 1
-0.126369543305254 1
0.0674524729569066 1
-0.0655049539465239 1
0.0321569354894884 1
0.34345591629375 1
0.256606982783237 1
0.428147311866546 1
-0.10249014648023 1
-0.567918709828621 0
-0.436486239057502 1
-0.253212924825053 1
0.241955015136907 1
-0.115057665330604 1
-0.458692268746744 1
-0.294991253142284 1
0.0547262804528753 1
-0.534388614012622 1
-0.379366211663851 1
0.364166501616152 1
0.303640416067681 1
0.132496438855338 1
0.329297700503305 1
-0.417734929051713 1
0.127787879607399 1
0.683792019847946 0
0.100406596572491 1
-0.279951470422895 1
0.0775055607226415 1
0.135687990078715 1
-0.29977466375231 1
0.145304588199284 1
-0.0293417647340327 1
0.00823437439915627 1
0.0529000487124107 1
0.172387066270754 1
-0.108134785538319 1
0.312404689846932 1
0.216259781810504 1
0.163105969619209 1
0.0122926488650335 1
-0.0786257758243535 1
0.0661374104666134 1
0.172493778573931 1
-0.0778460939918534 1
0.581932014253083 0
0.104311947663358 1
0.0701672781262342 1
-0.275221419339276 1
0.049936059585809 1
-0.250049189239369 1
-0.240990465316735 1
-0.0951054698172725 1
0.156057178047842 1
-0.0936797788806047 1
-0.211587218033706 1
-0.382440093564966 1
0.233442727095089 1
0.198045283431199 1
0.381184844125413 1
0.186297232068933 1
0.419448135626559 1
0.120878938719835 1
0.219267271569547 1
-0.350223993658658 1
-0.37333082277621 1
0.0855143797857953 1
0.232589553714627 1
0.246450173247317 1
0.350759944150314 1
-0.081600017762196 1
-0.366271430102629 1
0.278962103645315 1
0.121189630248781 1
-0.0834526804355583 1
0.0741635166631729 1
-0.165131976874538 1
0.540390806007397 0
0.143954711737576 1
-0.106526724099684 1
0.347373296756524 1
0.0232854476137669 1
0.145514817812245 1
0.0695385351814629 1
0.172758125315422 1
0.178470458109398 1
0.19082764373083 1
0.21886602661392 1
0.0472123516823461 1
0.0160150605785626 1
0.210541291256231 1
0.0732632364753815 1
-0.0352840767502158 1
0.0570013668249858 1
-0.236308518430694 1
0.267604964803569 1
-0.437685045462973 1
0.36491237522278 1
0.188840979033675 1
-0.32265304746035 1
-0.216740681179422 1
0.202606859876359 1
-0.31553736355644 1
-0.379257220207639 1
0.0977750240299778 1
0.208444217119843 1
-0.638917759354493 0
-0.0119251455308327 1
-0.133245916462321 1
-0.395292995980493 1
0.0509389196642048 1
-0.0638627825966596 1
0.285033279066125 1
-0.212342329051589 1
0.0520844419729482 1
-0.110907270738299 1
0.114440774795791 1
-0.092334070994034 1
-0.211139329689081 1
-0.0770607694810687 1
0.173325370641663 1
-0.157080942792682 1
0.202637885281087 1
0.212276472861844 1
-0.0782960321666504 1
0.111965133181185 1
0.117351588664217 1
0.0877485006808956 1
0.0479542747005416 1
0.267529637157105 1
-0.0876457532449068 1
0.203105136483812 1
0.396757943015358 1
-0.144281145213334 1
0.331739383041058 1
0.0779884977804385 1
0.59594518004385 1
0.31275107883247 1
-0.564152548180614 0
0.035609403449591 1
0.115935055097077 1
-0.11889749485937 1
-0.0555714253790948 1
-0.231238644774459 1
0.0967757133709697 1
0.301785457389979 1
-0.0858212019806141 1
0.0938653604901735 1
0.19710742538214 1
0.140606180142262 1
0.162769322734253 1
-0.0589184558868246 1
0.35620310472006 1
0.173160700022695 1
0.272720878863544 1
0.0557822236447761 1
0.294518674998918 1
-0.00495957162349248 1
-0.0913117613555428 1
-0.151539764057945 1
0.270786831860573 1
0.0787944604229288 1
-0.173773443970061 1
0.00644914886297617 1
0.173557123438631 1
0.082517522564602 1
0.919459842162609 0
0.0869493109546337 1
-0.266723193519173 1
0.396356087953798 1
-0.0543729101874271 1
0.00083096131974153 1
0.00475442078563146 1
-0.412883937889995 1
-0.232468495176511 1
-0.239607263641536 1
0.470085026432317 1
0.00711012324318927 1
0.27795013935348 1
-0.305902371700684 1
-0.0762299381056006 1
0.400942469963683 1
0.100176395413045 1
0.553271566001522 1
-0.0599673155251015 1
0.0694594599065654 1
0.0849569810912836 1
-0.122447686180057 1
-0.11208691616506 1
0.0756897284392253 1
0.518391812970404 1
-0.284060701996454 1
0.0675196141275217 1
-0.0149164881011045 1
0.337226085581427 1
-0.0524448304338389 1
0.279422030534985 1
-0.055119473392714 1
-0.0437858891552887 1
0.393441830779457 1
-0.186342104966466 1
-0.19809161039199 1
0.293438747463247 1
0.347311383940218 1
0.311015323997193 1
0.135067584868758 1
0.139567923897176 1
0.127656003390259 1
0.109735177990836 1
-0.301496431144291 1
-0.443953028144788 1
0.273174484288738 1
-0.0472322933778115 1
0.180832530307156 1
0.113817284059768 1
-0.333925538746202 1
0.170800730095752 1
-0.336742127428837 1
0.131768729926214 1
0.0665010772431468 1
-0.11758189572815 1
0.517948011329175 1
0.259580700198675 1
-0.0406460992932806 1
-0.152733295059112 1
-0.022406687123269 1
-0.230405350663813 1
-0.318538507180763 1
-0.258264531301362 1
-0.125164582327032 1
-0.0566802233515515 1
0.082176160429202 1
-0.287900978875174 1
0.0607616412833189 1
-0.179027828341011 1
-0.111899537509991 1
-0.0619571554896778 1
0.296532470651879 1
-0.0258206822167811 1
0.126042967297854 1
0.086310412343322 1
0.0438069130736005 1
-0.558496037450402 1
0.381289221282486 1
0.316720490555987 1
0.10764156916946 1
-0.548856433068003 0
-0.0876331951331325 1
-0.0384376123634611 1
-0.059756980762196 1
-0.0839983365382382 1
0.126233841527422 1
-0.00589125433790109 1
0.343930059466229 1
0.390805014391167 1
-0.327996080567261 1
-0.0408775149143777 1
0.158770459544348 1
-0.170184449002338 1
0.0467038353111458 1
-0.349601628124524 1
0.0587726422366025 1
-0.145160819576351 1
-0.0981434140979255 1
0.124575329322827 1
-0.591294300970874 0
0.0171806531531939 1
0.368216819805422 1
0.390419319355598 1
-0.178966436721071 1
0.47691478057741 1
-0.0729107678754563 1
0.113982041063972 1
0.2858691973089 1
0.086266610439103 1
-0.196430065659273 1
-0.145825110583145 1
0.0547111373355923 1
0.098683457883572 1
0.00325603591837897 1
-0.175284895487578 1
-0.401752718665507 1
-0.125168611946396 1
-0.0267779608934324 1
-0.420177058392614 1
-1.83526859032987e-05 1
-0.281393688511128 1
0.0024054858488173 1
0.200516683757128 1
-0.255870590076593 1
0.13164783588624 1
-0.149843354900045 1
0.380862246120129 1
-0.325391107764725 1
-0.403693245130672 1
0.540877045455136 1
0.236560435882516 1
0.0578991633866422 1
-0.155401958087368 1
-0.109925791421912 1
-0.428065511342191 1
-0.116439522351484 1
-0.415886548565837 1
-0.126002326449057 1
0.188338305398094 1
0.307118172300702 1
-0.352447273693963 1
0.373957608913835 1
0.211587051485191 1
0.420589426178658 1
-0.0694605267290572 1
0.0898132155194 1
0.174117547596197 1
0.0423234485266835 1
0.138495190460417 1
-0.134940407845357 1
0.0239804126459782 1
0.244728672130245 1
0.207204454699519 1
0.00691966051248143 1
-0.184288303360854 1
0.667676389597211 0
0.00508948388737723 1
-0.0393724082404171 1
-0.0150288086083449 1
-0.148911579947464 1
-0.0863453363816042 1
-0.213645482547886 1
-0.273408339864236 1
0.143055357330979 1
-0.0263430329211891 1
0.0608274392068361 1
0.064742188947094 1
0.0160577878098239 1
-0.0512619579539462 1
-0.02124707782912 1
-0.0410149340048736 1
0.367726107091269 1
-0.031670403654733 1
0.246035154595136 1
0.110710693920692 1
-0.140715810214676 1
-0.0639189146843036 1
0.107750962229583 1
0.233813258732283 1
-0.371326726233532 1
-0.202286402973981 1
-0.0862667843392227 1
-0.376345895346753 1
-0.195710829507242 1
0.141741419222562 1
-0.0206231596639562 1
0.346962065199731 1
-0.284663676351253 1
0.204417155554969 1
0.0755145696315008 1
-0.0113549026907474 1
0.0207513785819999 1
-0.121314659969084 1
0.409186584821724 1
0.0570866701049108 1
-0.0843268476259312 1
0.0955912363362092 1
0.226723881234812 1
0.484473239925255 1
0.0286865881208957 1
-0.292437789490125 1
-0.332090140310928 1
-0.138887805714225 1
-0.271016435026128 1
-0.322346453129621 1
-0.0719588757851379 1
-0.173814899849656 1
0.549561025176538 1
0.221643641500038 1
-0.210798040984081 1
0.250330484865978 1
0.0846485703340551 1
-0.525149532887963 1
-0.219919999614947 1
-0.256616747442504 1
0.191789279700808 1
-0.253826425764081 1
0.00775684972003982 1
-0.48521197268005 1
-0.468218641309399 1
0.256242118280755 1
0.480487309917489 1
0.19463135133978 1
-0.209258983854087 1
-0.120493438238916 1
0.100660312498206 1
0.0397544770613549 1
-0.31510563900881 1
0.127294100086834 1
-0.136542249174507 1
-0.322804082093307 1
0.24660210097996 1
-0.359209966509484 1
0.0113449015478522 1
0.100940642214249 1
-0.142152251729448 1
-0.0287541926256486 1
-0.139270902476286 1
-0.210576479158867 1
0.0646251417231289 1
0.0431732567109896 1
-0.480547564658209 1
0.310930235236656 1
0.0414363487660774 1
-0.132326742783871 1
0.244269520924409 1
-0.0413414721796825 1
0.0729063258826712 1
0.182354760630978 1
0.491458455097111 1
-0.380654772256894 1
0.11860275692201 1
-0.149631037987463 1
-0.525774826227575 1
-0.0526594602926537 1
-0.0590512868006504 1
0.335947722368488 1
-0.0242496863033883 1
0.286880759086878 1
0.374961920785194 1
-0.145211827835159 1
-0.192235082777571 1
0.0919110313992515 1
-0.163638950435937 1
-0.273695901278718 1
-0.145972978244712 1
0.527430705166543 1
-0.313550528844643 1
0.400820840905637 1
0.160527105371499 1
0.176456384820233 1
0.203192788175747 1
0.106280585752772 1
0.0552369371857471 1
0.239160652929297 1
-0.0675419794532359 1
0.16928435120219 1
0.2500968567884 1
-0.0497706882452974 1
0.23987862221657 1
-0.0155233233732014 1
0.177640272437948 1
0.00215535904239068 1
0.109601025453191 1
0.408375867433307 1
0.485574568327089 1
0.173043683903532 1
0.243870174382312 1
0.38322473646393 1
0.432119817588971 1
0.107155508576216 1
-0.142992437027464 1
-0.0673310339223248 1
0.0576361667118379 1
0.169677444086265 1
0.00614736969686622 1
-0.179041729995454 1
0.220318764732504 1
0.0423662285554763 1
-0.0837769428036244 1
0.0571735405552957 1
-0.0849182928327251 1
0.0352723919504078 1
0.162789246326818 1
-0.610779253409346 1
0.494943987247568 1
-0.0974169764205944 1
-0.0110396840644414 1
0.0737258762512427 1
-0.0234247821392436 1
0.00509151600566798 1
0.00224003849007047 1
0.0274562178883546 1
-0.299550555442156 1
-0.170138050835228 1
-0.00466474120193736 1
0.0805139347248059 1
0.305912113484993 1
-0.174360398229219 1
-0.0984698599475685 1
-0.393967409826949 1
-0.210909124661339 1
0.214246078624905 1
-0.34514902838041 1
0.304924232554354 1
0.267511253439135 1
-0.460378169605073 1
-0.0767581886197376 1
0.349317508764099 1
0.0368513084659291 1
-0.104258240483114 1
-0.223586562492323 1
-0.00342569498294221 1
-0.113033665129702 1
-0.156081899234054 1
-0.159696872819239 1
-0.109870653676985 1
-0.551147196747047 1
0.053708669098512 1
0.48596624503832 1
0.287783784476045 1
0.090372200293966 1
-0.141216031593536 1
-0.334086220580384 1
-0.157737455789615 1
0.268965578196983 1
0.0738964528369077 1
0.228561757714001 1
-0.0767140986332967 1
-0.0468682856621384 1
-0.120053954657044 1
0.238962197872329 1
0.405452524045179 1
0.0218923680802944 1
-0.0236230505936262 1
0.0563467202235163 1
0.14101777712745 1
0.16117513960131 1
0.167228845945871 1
-0.492371155554683 1
-0.0901544955636194 1
0.170507568513014 1
-0.010826094542925 1
-0.449860568225036 1
-0.0481245785490933 1
0.0789260677910423 1
0.178469889485575 1
0.00655479236275698 1
0.233183344941096 1
-0.275457544781129 1
-0.203811007915433 1
0.312265373293145 1
-0.293030557570854 1
-0.167228995275352 1
-0.280787397086773 1
-0.0740589072029865 1
0.0225554306067599 1
0.135313660999399 1
-0.0873504217729456 1
-0.0955423696969829 1
0.371785376420033 1
0.0185087457490378 1
0.0169913833743659 1
0.208747314875444 1
-0.385006058291231 1
-0.104728421963069 1
-0.403865916268819 1
0.715337284582248 0
-0.0760238418940061 1
0.224646114981898 1
-0.199374846782967 1
-0.254322295858138 1
-0.245926140380253 1
-0.00273259736655812 1
-0.394677030872906 1
-0.258558461308784 1
-0.0943898783666355 1
0.0780814645597186 1
0.187003763199729 1
-0.101662634012296 1
-0.00711450701203714 1
-0.15699919108129 1
-0.162354025595898 1
-0.254050332341522 1
-0.0456706956081437 1
0.00255531308087393 1
0.100003477955732 1
-0.222162030897122 1
0.33701306503514 1
0.362086665391982 1
0.463124638120163 1
0.228096697676013 1
-0.0739412762656993 1
-0.0522855959684487 1
0.0619111524796057 1
0.268568808672522 1
0.235136437278033 1
-0.14154665015124 1
0.44547200313693 1
0.615976447589141 0
-0.0845110292309822 1
0.0230256421683404 1
-0.410590454372361 1
0.248713256476544 1
0.285449119271193 1
0.058970147927212 1
-0.089474263136241 1
-0.358093154590235 1
-0.100382768188424 1
0.216533305941185 1
0.14361692506621 1
-0.35823482081061 1
0.357693460853411 1
-0.18624849194371 1
-0.213074417372432 1
-0.161538451239136 1
0.11265326257535 1
-0.0369663308093029 1
0.232363550014252 1
-0.327914975507812 1
0.15190429903466 1
-0.285983559670283 1
-0.171806459473407 1
0.103610871159401 1
0.030690913773048 1
-0.0357080518518773 1
-0.425998582693019 1
0.000669751535514186 1
-0.300354454002914 1
-0.143555777047175 1
-0.0430595309089198 1
0.0927266538413108 1
0.179594532654453 1
0.211866439986322 1
0.260217783237147 1
0.273494304926621 1
-0.0354716724572357 1
-0.034623802824145 1
-0.339380113754012 1
0.128774036954077 1
0.363550663927445 1
-0.176735733608293 1
-0.176118034053789 1
-0.0978687577532047 1
0.327321722661248 1
0.393621704295682 1
-0.434908072217463 1
-0.252870230552273 1
0.368412457244944 1
-0.246711568277084 1
-0.140318569317221 1
-0.348733781811756 1
-0.0251810914642087 1
0.0858619431652197 1
0.596153510366063 0
-0.329844390269031 1
-0.306247583921482 1
-0.176715198402133 1
-0.13700086225264 1
-0.398852602146535 1
0.175485648203765 1
-0.346269393174073 1
0.242033022110507 1
-0.572840858180879 0
-0.160111766131432 1
-0.219169066971753 1
0.00315167882044229 1
0.229209644415067 1
0.203265622205164 1
0.0634846115720159 1
0.334273191347692 1
0.118054401150271 1
0.0671659944870831 1
0.143219800665041 1
0.485300557161818 1
0.380080874322481 1
0.0179086133404581 1
-0.502192236693851 1
-0.4907198812766 1
0.195956262791638 1
-0.416515212200003 1
-0.0187252999692492 1
-0.0387225308252081 1
-0.0468941585218953 1
0.144959834011759 1
0.443686425851464 1
-0.0939217039263975 1
-0.171699128320035 1
0.270992671579004 1
0.473572936180252 1
-0.130037624586928 1
0.189393601447431 1
0.0485700271618635 1
-0.00364268765903182 1
0.262030007124931 1
0.303589487504069 1
-0.116999724166558 1
0.135575302661947 1
-0.222574545353458 1
0.194872334670916 1
-0.12187201473861 1
-0.121826828650515 1
-0.310207100326254 1
-0.161009663772787 1
0.00717382622203724 1
0.293694487034713 1
0.230208311308166 1
-0.018766920115721 1
0.427476243541567 1
-0.210607783688823 1
0.0496374866317315 1
-0.172843298545543 1
-0.146063282184709 1
0.0541977076477043 1
-0.474033052934966 1
-0.117434819813996 1
-0.0586231211107747 1
-0.0490771624818169 1
-0.410311036053235 1
-0.0753877483696039 1
0.178363884374106 1
-0.286370311753319 1
-0.152241520277478 1
-0.00085931038451887 1
0.266179775782693 1
-0.0501630291828593 1
0.474143536463719 1
0.229975298038488 1
-0.187933073458103 1
0.200991428767741 1
0.281226686050334 1
0.185480814435978 1
-0.109724520403865 1
0.359092197718673 1
-0.0285922753868219 1
0.192053520897114 1
-0.0328281664153322 1
-0.467885154927929 1
-0.427217355826518 1
0.195583204826581 1
-0.353273012706882 1
-0.35925218239757 1
-0.0765616806191661 1
0.49142431006891 1
-0.158816532955356 1
-0.135912650259325 1
0.409651555436896 1
-0.299132678633254 1
-0.112206276475513 1
0.146678539254483 1
0.159731137301321 1
0.180552233314929 1
0.0541347046014312 1
-0.492911602191147 1
-0.19792259893789 1
-0.172111029430778 1
0.387223634839059 1
0.347290771330071 1
-0.0612176136355234 1
0.0127579498884261 1
0.570130901618781 1
0.141269332661186 1
-0.0418661142152804 1
-0.0680488713262501 1
0.176739652236084 1
-0.2745113221794 1
-0.195450472387474 1
0.482355257766778 1
0.272279932378327 1
0.326265672965187 1
-0.176657908976709 1
-0.217731611852822 1
0.0193006914720581 1
0.0547985579718695 1
-0.07996161090386 1
-0.200066763438111 1
-0.132820188769411 1
-0.053265713881859 1
-0.0579312674409434 1
0.221600993071308 1
-0.166934671680635 1
0.136982963572342 1
-0.525674109216643 1
-0.443278531615887 1
-0.327880712193385 1
-0.503404182146531 1
-0.559160439404464 1
0.170645817097679 1
0.139432737386388 1
-0.0420811230307225 1
-0.498754895065966 1
-0.0988444828191293 1
0.41620298015763 1
0.111081767962185 1
-0.117026266919807 1
-0.19591916263829 1
-0.319423077908641 1
-0.364741022836437 1
-0.182001824697817 1
0.171260921183772 1
-0.156875485585368 1
0.0514100650935045 1
-0.280729660601972 1
0.110157910528076 1
0.26945075378776 1
0.0919733545462065 1
0.0221995354589473 1
-0.0738120019623052 1
0.159959966099437 1
0.537867448715116 0
-0.289274025356016 1
0.143539138993 1
0.214783068812604 1
-0.329440254127878 1
0.122375876932013 1
-0.167902144139316 1
-0.0359681062772884 1
0.0522961005935758 1
-0.701311085577632 0
0.246668059176934 1
-0.0633140302796746 1
0.0132246475312472 1
-0.260511185665193 1
-0.153295596013702 1
-0.170367772182968 1
0.0798229096019742 1
-0.172220988398153 1
0.0527782076929744 1
-0.0186590543732999 1
0.0950315257038263 1
0.0744539882587041 1
0.130395963645357 1
0.0148759690042985 1
0.13032552452599 1
-0.186736255427443 1
-0.153293401591205 1
-0.262309392688717 1
-0.192859668397117 1
-0.112407474881152 1
-0.295887126802346 1
0.0192093812734771 1
-0.00598278198428896 1
-0.09628308048926 1
-0.0173207041008227 1
-0.265217048376999 1
0.091744032994853 1
0.144805155295058 1
0.237385468345389 1
0.232911355327326 1
-0.0520968734592619 1
0.00960870354359783 1
-0.0133324695210147 1
0.0708219410686693 1
-0.134074175109484 1
-0.0781986687074823 1
-0.100009980969001 1
-0.118685942904879 1
-0.527943035986742 1
-0.0945892946538211 1
-0.00462004088370882 1
0.0194695760302793 1
0.202435492100611 1
-0.0433620734968479 1
-0.0033765884463194 1
0.206131712277699 1
-0.0606159854516833 1
-0.212041611658368 1
-0.485811957760609 1
0.0446243975591716 1
0.0797375577793457 1
-0.123642700337638 1
0.337856682943569 1
-0.0552629492986222 1
0.205803506664807 1
0.321669438223876 1
0.175263035398636 1
0.0732567356830894 1
0.21266725277547 1
0.316781151430409 1
0.166659703654079 1
-0.122951818148261 1
0.130404460848643 1
0.18563564649664 1
-0.28805989593541 1
-0.0995786316810748 1
0.147885040090745 1
0.382931337183188 1
0.207758710205129 1
0.00652785786566713 1
0.46424100383282 1
-0.0214890307857017 1
-0.381899183977466 1
0.166445873292238 1
-0.0938586853122089 1
0.529459655553383 0
0.179299813524243 1
-0.245028888829001 1
-0.455229112927498 1
-0.142639207836827 1
0.0439462593445999 1
0.007201678256919 1
0.36837005701174 1
-0.0121107388820466 1
-0.0974985288123078 1
-0.511902607452312 1
-0.254274276875473 1
-0.173892332970009 1
0.0464960764160322 1
0.058227372722287 1
0.374334569638147 1
-0.134051399958255 1
0.375584279630873 1
0.416018677879213 1
0.202135847951737 1
0.114904248790764 1
0.367749818039485 1
-0.333749554521576 1
-0.00189416450715348 1
0.181989526779897 1
0.0112212094221492 1
0.0214334405493831 1
0.209063978647643 1
-0.0294403919067612 1
-0.0939991873813764 1
-0.275765486936041 1
0.199803558216135 1
-0.0386549119877323 1
-0.356963470104045 1
-0.279025421296497 1
0.138160944565642 1
-0.461988834117486 1
-0.0696023948570656 1
0.220960839898799 1
-0.337827868105148 1
0.063361963303118 1
-0.226195906727259 1
0.014263720853453 1
-0.349901632888705 1
0.0614104241839894 1
0.0144567750287509 1
-0.213475120125893 1
0.309986287038885 1
-0.404153831916066 1
0.116813035078346 1
-0.094149330298911 1
0.197232189797425 1
-0.82816979455271 0
0.137287777522782 1
0.187839395321429 1
-0.00559767599346739 1
0.216377117666812 1
-0.234310431433172 1
-0.678321084694083 1
0.305462774589391 1
-0.128458100374988 1
0.180623203929786 1
0.637986965737522 0
-0.0726848897393074 1
0.0735771226239094 1
0.0973604034233772 1
-0.0857307319983058 1
0.396145521723185 1
0.156899410629932 1
0.334982768585193 1
0.104885334152925 1
0.0113565979721406 1
0.433301809990109 1
0.107869245281324 1
-0.0169972374871004 1
-0.116737118901863 1
-0.123621574263768 1
-0.274692236470782 1
-0.391880932422864 1
-0.206702531099299 1
-0.297722297668746 1
0.152745614024542 1
-0.221847182717172 1
-0.605449343677569 0
-0.180171980717975 1
0.105904459654268 1
0.0967536050894442 1
-0.28390951658382 1
-0.334286851653137 1
-0.0863847341978099 1
0.122394346608725 1
-0.30886818892451 1
-0.210565998155119 1
-0.292218659790265 1
0.104377189925537 1
-0.0755818205300856 1
-0.00259939553346517 1
-0.00652235671457154 1
0.348192275289768 1
0.0942755843908891 1
0.115462893039764 1
-0.173235624504759 1
0.13157063363906 1
-0.138141370884953 1
-0.018349032032096 1
-0.392077460560549 1
0.124435648045164 1
-0.491787859212986 1
0.0518783203691862 1
-0.0928183747050892 1
0.0631576624116975 1
-0.0939771509278078 1
0.148262172038495 1
-0.306376026306406 1
0.0529839401315432 1
0.0595480550841386 1
0.0860410039251586 1
0.196560119772294 1
0.188585923497548 1
-0.440266253304421 1
0.0867286341367007 1
-0.0566599608363137 1
-0.202074017407014 1
0.468521434005065 1
-0.286808632793804 1
0.071111846325185 1
-0.0603221359023786 1
0.068240997289254 1
0.589976259598003 0
0.238987665571704 1
-0.0880641037987866 1
0.0514688252132188 1
0.142312598573425 1
0.149144992242094 1
0.0904144063525047 1
0.138365455549461 1
0.751837770263953 0
-0.190055481246629 1
-0.193572986754576 1
-0.00122745371524702 1
-0.245842902698662 1
-0.176775066527286 1
0.263730542724672 1
0.052609511690603 1
-0.0343009174732703 1
-0.555936531125272 0
0.167609561846647 1
0.0126659583393013 1
0.630140142849124 0
0.128333838944827 1
0.0133043195036704 1
0.363545628885565 1
-0.0217812398929089 1
-0.00402096549792699 1
-0.369786514981174 1
-0.0649662275611944 1
0.232193620583582 1
-0.217266177094265 1
-0.130976489414473 1
0.0720132031641147 1
0.151180607726531 1
0.0910119316321995 1
0.12176608390324 1
-0.431333223286604 1
-0.155938073843573 1
-0.0717802400102912 1
0.0137539771940821 1
-0.0974668340682345 1
-0.204466666288826 1
0.0391329962849656 1
-0.17203769990529 1
0.0313270249692864 1
0.262103578459478 1
0.559905672952525 0
0.112857163561508 1
-0.471967428723952 1
0.315066009058059 1
0.00894975654219494 1
0.310428894048351 1
-0.00818504381968814 1
-0.0723448887796698 1
-0.0857560183179488 1
-0.078383063715605 1
-0.366424939348947 1
-0.491056541890873 1
0.0234948528428443 1
0.156159863685452 1
-0.144182378200109 1
0.508126677921662 1
-0.222021136178688 1
-0.0934781547748739 1
0.26549930172878 1
-0.183333187799139 1
-0.220462029054587 1
-0.199143408375472 1
0.392685772087146 1
-0.151784867496397 1
-0.916214364224818 0
0.11409665731591 1
-0.222069423134201 1
0.177580016455317 1
-0.146542959245816 1
0.29237362758683 1
-0.324594366546299 1
0.0263558914259852 1
0.0930603294299175 1
-0.18335591917975 1
0.123521215917808 1
0.122396546859566 1
0.0471316026251197 1
-0.0597460927192009 1
-0.130496339231164 1
0.625070872856294 0
-0.440307639245747 1
0.184238739660559 1
-0.123767714612015 1
0.219592829047998 1
-0.198991011524608 1
-0.170827023213415 1
0.00646451559502161 1
0.511409756084066 1
-0.183772668363084 1
-0.181302582101537 1
-0.0554696325685544 1
-0.296460314584433 1
0.0368369676020797 1
-0.551845286731722 1
0.446483854214056 1
-0.0407266468358456 1
0.02420082991087 1
0.22904566919704 1
-0.398115793681409 1
0.0791550553119833 1
0.426377027074957 1
0.11724732872688 1
-0.099569174156836 1
-0.0855177801646249 1
-0.168885876750025 1
-0.204025776499764 1
-0.229819174559269 1
-0.104506108166246 1
0.251913884370397 1
0.0309787355717957 1
0.635089013160909 0
-0.03640281855479 1
0.124394650013405 1
-0.0626425528842769 1
-0.293601261328459 1
-0.0758999963232053 1
-0.0809403165825293 1
-0.118011640432057 1
-0.115926953909754 1
-0.699986175080047 0
0.471761568453321 1
0.321622268512646 1
-0.299433997754505 1
-0.235347813762377 1
0.254660909262326 1
0.432475949672091 1
-0.100620041213677 1
0.521844991346384 1
-0.111808288745508 1
0.449745219022142 1
-0.159153963924193 1
0.381202538234024 1
-0.138694913195956 1
0.0716887717853628 1
0.216844009673417 1
-0.339683480756887 1
-0.753625648116702 0
-0.0912419492203536 1
-0.00748223742182794 1
-0.531615011160579 1
0.00291457817475681 1
-0.314074877051466 1
0.429528395984346 1
0.165195331406715 1
0.0225576084149126 1
0.126692552392689 1
-0.514237372993071 1
-0.303581505502212 1
-0.128442314065768 1
-0.665677833262093 0
0.0743822466304087 1
-0.164101250222713 1
0.348066201729073 1
-0.40266096181434 1
-0.0305336848242888 1
-0.264955081283082 1
-0.844897264711411 0
0.11569679197074 1
-0.550875371662968 1
0.149301061060557 1
-0.199404034993443 1
-0.457957225521633 1
0.269294461749423 1
-0.0937081959331736 1
-0.279064949493695 1
0.329358535502921 1
-0.211575440338547 1
-0.559920036024033 0
0.348542045323944 1
0.0656472751086495 1
-0.205970285598653 1
0.344466960170465 1
0.228128154904014 1
0.130161327922752 1
-0.150462128602966 1
0.425858568373377 1
-0.448531284594931 1
-0.262865221764376 1
0.209838549442434 1
0.326238334468703 1
0.272547267105472 1
-0.203579118385955 1
-0.381394779690996 1
0.266987064151265 1
-0.300834733604697 1
-0.095095078482558 1
0.163605184643755 1
-0.139665877167381 1
0.0943668034250255 1
-0.0941356669171324 1
-0.164540461112767 1
-0.0990571453692262 1
-0.137165913174878 1
-0.0512496253291525 1
0.00280041545522146 1
-0.0387958425582112 1
-0.411378432784279 1
0.00840766015499006 1
-0.352822452366006 1
-0.454259944445678 1
-0.252372799588543 1
0.267099275597893 1
0.245521822097671 1
0.342461110261865 1
0.282692252642723 1
-0.249238580256747 1
0.103225003260407 1
-0.369406541463351 1
-0.0493143056547646 1
0.248912074916728 1
-0.041973112298464 1
-0.191194588503124 1
-0.421226667411782 1
-0.172315070675881 1
0.304912919216816 1
0.365755888403843 1
0.239111804989326 1
-0.25261561365259 1
-0.406183530994999 1
-0.570923097855781 1
0.274246122268581 1
-0.0957742476548748 1
0.00572834483687948 1
-0.346557863690931 1
0.233535302519848 1
-0.0397629156424488 1
0.172008577280614 1
-0.150666653466179 1
0.256655766287103 1
-0.405452925784427 1
0.0739959333629222 1
-0.197784387555443 1
-0.0992458886564696 1
-0.0128613802011177 1
-0.283434740262087 1
0.0109798538266316 1
0.319400554141064 1
-0.018747647531866 1
0.22808934736025 1
0.113370594367568 1
0.11934661613835 1
0.326367390465521 1
0.438858307203159 1
-0.251441140758271 1
-0.0520502672294796 1
-0.231379430820926 1
-0.147911788950868 1
0.241950571927114 1
-0.208128801104207 1
-0.207771734401862 1
-0.115739984879463 1
-0.0347982247050466 1
0.23591325644987 1
-0.220668987318289 1
-0.184665993691459 1
-0.291402034329225 1
-0.0350337412569771 1
0.201814882232935 1
-0.0053561591453902 1
0.306733571646302 1
-0.0348279233919971 1
0.190229617670825 1
0.059941156839504 1
0.34571439045887 1
0.468065987404762 1
0.190158060704715 1
0.191282905858458 1
-0.0682775329275855 1
0.146453251940869 1
-0.174711383052697 1
0.173471077947915 1
-0.0680972560787068 1
0.558168238454118 0
-0.388769234867727 1
-0.131523774797166 1
-0.0269786659610326 1
0.336874327813348 1
0.0794571466458241 1
0.344205513576244 1
-0.272645534006074 1
0.0985408232607934 1
-0.128923936032496 1
-0.198065867659883 1
0.227573101077495 1
-0.158553319575053 1
-0.0548476266108441 1
0.449607409284935 1
-0.135327160457768 1
-0.0622230649509136 1
0.102030020396559 1
0.00525402624683106 1
0.356308440032969 1
-0.295009435761705 1
0.285763628061725 1
0.592314671610991 0
-0.117655047024156 1
-0.205372971775577 1
-0.348185940182515 1
9.60192549608191e-05 1
-0.0356625602556959 1
0.244764262678879 1
-0.154909246353995 1
-0.206000393310733 1
-0.112611177825681 1
-0.375735216026772 1
-0.0324046155586463 1
-0.143452397806978 1
-0.000127489221092167 1
-0.195109740199266 1
0.351856996483077 1
0.690588284423631 0
0.279105789402612 1
0.0774718880619998 1
0.355012668419655 1
-0.10005571963723 1
-0.146599895989166 1
0.506741754681772 1
-0.137126516441153 1
-0.322542783340426 1
0.0877468014817653 1
-0.56076858016132 1
-0.355628172691806 1
-0.186623303305141 1
0.218742740664871 1
-0.185567448234562 1
0.188377549745072 1
-0.334879217623099 1
-0.546104225558011 0
-0.332870002369498 1
-0.195424103011419 1
0.0117679272681196 1
0.559708729826943 1
-0.0530120632020013 1
-0.255368539684487 1
-0.272514344774853 1
0.310778371115056 1
0.163074678832587 1
0.269096716591199 1
-0.22132916154057 1
-0.377959009204424 1
-0.425350404202032 1
0.00497936693424012 1
0.0107650258494458 1
0.298622394017316 1
0.261739023254452 1
0.311145120188113 1
0.250571355181002 1
-0.0173044363097396 1
0.168560990813484 1
0.133407553958006 1
0.129847719192323 1
0.281564089907783 1
0.0891000141553857 1
-0.22669799936575 1
-0.313280064092678 1
-0.294332244138444 1
0.360658782470497 1
-0.111644007668259 1
-0.171669984166787 1
-0.0693627276332554 1
0.116066484517492 1
0.0766868525169533 1
0.0371291269166698 1
0.389214750910508 1
0.0736113165082506 1
-0.408740383721986 1
0.259658164920821 1
0.0520257032859467 1
0.128030520523427 1
-0.147775068829897 1
0.547169122082489 0
0.333064903372357 1
-0.235835103932805 1
-0.210302084552769 1
0.130394432482142 1
-0.151636698997093 1
-0.148514921653985 1
-0.0118819992407132 1
0.0422002813953398 1
0.0759390762806224 1
-0.0587642432084445 1
-0.15086509231667 1
0.0597352872025904 1
-0.220191414530575 1
0.111343103678397 1
-0.22520825366599 1
0.196580048188118 1
0.202069867796375 1
0.308884657249531 1
-0.202299083906856 1
0.111227770904778 1
-0.199933792957146 1
0.302265496059561 1
-0.204110130863849 1
0.284023071169379 1
0.566915369665407 1
-0.0424583781512415 1
0.432305540792772 1
-0.402556876432042 1
-0.34043935522467 1
0.105685012502704 1
0.472862663279244 1
-0.4399322095743 1
0.0261897560521305 1
0.111294610622481 1
0.44685856637939 1
-0.0843089504130337 1
-0.21847335627364 1
-0.207149661767229 1
0.494424570478148 1
0.00624664465047745 1
-0.53865071587227 1
0.253937916731845 1
-0.619699756105181 1
-0.571064546273161 0
0.168665452075844 1
0.574789378352858 1
0.316756450056538 1
0.0853580554367054 1
-0.131709150434637 1
0.511095296469165 1
0.186778286789659 1
0.0869653433950602 1
0.122144125075719 1
-0.0135486495573607 1
0.311224202412861 1
0.153027255554234 1
0.0128598782386738 1
0.418317698828219 1
-0.074279639337074 1
0.512530282111476 1
0.0363078061122262 1
0.285630539343373 1
-0.0718933912976908 1
-0.0778122097072336 1
0.187375534451806 1
0.561424718466595 1
-0.549305844716782 0
-0.346853949849414 1
-0.0409212883073019 1
-0.0541976728159635 1
-0.269938390674749 1
0.0448676093906957 1
-0.0241629929189568 1
-0.0011952881551804 1
0.163775402752128 1
-0.0419703402402967 1
0.123707336564096 1
-0.136860899431536 1
-0.172481448259985 1
0.0659374518954923 1
-0.596254136848128 0
0.277940781285331 1
0.286586642324381 1
-0.0340198271758662 1
0.138739301809075 1
0.460852846215486 1
0.0234354675284372 1
-0.0782389387157681 1
-0.0496083874058026 1
0.478204332697262 1
-0.376360756233499 1
-0.237913477669885 1
-0.0322477146262051 1
0.039039315190113 1
-0.0625221072621792 1
-0.202627541951805 1
-0.235852273601688 1
-0.00957123185429268 1
0.326328599881121 1
-0.273668669227104 1
-0.0276450993886057 1
-0.539250733304209 1
-0.234943107950652 1
0.00410216507367202 1
-0.170794978016376 1
0.0991789582518741 1
-0.164760450891487 1
-0.295961804080349 1
-0.00694804349062623 1
-0.0216923567541831 1
0.102064338868833 1
0.379578131338461 1
0.0900235873331612 1
0.250766616861151 1
0.42990729907425 1
-0.534391647782911 1
0.355452020941996 1
0.0504151625129606 1
-0.210631027191619 1
0.339775636134652 1
0.305848410449068 1
0.290763107796451 1
-0.0431892320717531 1
-0.00675711203234505 1
0.1959157161252 1
-0.22367102111816 1
-0.162067814489887 1
0.192659447426082 1
0.32633076602927 1
-0.0266342625617959 1
0.106069329367297 1
-0.0550475452805346 1
0.139745794522971 1
0.367612019529792 1
-0.101413061962183 1
-0.167448718809196 1
0.108074728567692 1
0.0665407882930222 1
-0.200433640438974 1
-0.0640396982485679 1
-0.165480340035411 1
-0.160223675202092 1
-0.0150158833811953 1
0.24091344748491 1
-0.0307407014520275 1
-0.19490870429484 1
0.0550584866846608 1
0.560136915467888 0
0.00825747616597556 1
-0.506759932789792 1
0.162992683053437 1
0.484782529972023 1
-0.111855121042549 1
-0.263830672727774 1
-0.296349616389663 1
0.164691708858539 1
-0.0211607869762497 1
-0.0563310112325098 1
-0.232953703097133 1
0.0757572219853605 1
-0.0311952879161825 1
-0.0606913551787073 1
-0.390007341204173 1
-0.315293058037506 1
0.345106289781808 1
0.0857336276726648 1
-0.0523017920796287 1
-0.339511450354624 1
0.0658562901373999 1
0.412126864605765 1
-0.015810604490304 1
0.0234095427183801 1
0.0831231127749901 1
-0.367196003876004 1
-0.383401133644312 1
0.0581754683449518 1
-0.133211881809202 1
0.0747430897321388 1
0.118827928821792 1
0.172190423631201 1
0.452781909100465 1
-0.086384863305204 1
-0.23643465663957 1
0.122015295337776 1
0.0429884294314808 1
0.320123125015218 1
-0.0531956797192592 1
-0.404898273890601 1
0.0499828137587519 1
-0.300302827967228 1
0.0406292550201575 1
0.159341908826121 1
-0.0234200221103366 1
-0.0861880200144955 1
-0.155359126954218 1
0.014321253442767 1
-0.00423563907576206 1
-0.00201012906816699 1
0.0280004451298462 1
0.0326199275710519 1
-0.285299914694008 1
0.182055305066404 1
-0.43641205686952 1
-0.618123367683869 0
-0.107181584665739 1
0.400802959206169 1
-0.134869989868989 1
0.00738929323975131 1
-0.139844667024394 1
0.00327285402511526 1
-0.170214325742892 1
-0.478518908356468 1
-0.227743042440017 1
0.226202845946423 1
0.212009342621161 1
0.22247591328708 1
-0.184386158051234 1
0.265962206339162 1
-0.287450360130638 1
-0.09270747291406 1
-0.142890396691746 1
-0.115899062986671 1
0.0651711273571609 1
-0.209505050393308 1
0.590461920678115 0
0.25644167247904 1
-0.0836813858395212 1
0.28566586262662 1
-0.00238588992983313 1
-0.212002331741073 1
0.31113240212359 1
-0.260983728943642 1
0.343252167103492 1
0.396207063894851 1
0.373851451256245 1
-0.0429893388006764 1
0.0991960721057427 1
0.118312852840795 1
-0.0930834272002176 1
-0.0783981362666065 1
-0.00571948525869422 1
-0.53347605219156 1
0.113671776977929 1
-0.387861409114372 1
-0.0357082089606019 1
-0.184590809554284 1
0.229273043374761 1
0.0749203629785062 1
0.332218095768654 1
-0.072685730349103 1
0.233212881787933 1
-0.0285147582885684 1
0.160040057941677 1
0.283541290195169 1
0.013054027078335 1
0.109921332524828 1
0.0654397833387465 1
-0.094519390113283 1
-0.325799457922963 1
0.21461177021263 1
0.00577086149118726 1
0.168619370775608 1
-0.059629617886603 1
-0.338770024536724 1
0.0446334046077048 1
0.0753031167470467 1
-0.00819485996686701 1
0.267423360284324 1
0.163617500566493 1
-0.245736766220268 1
0.0545593234638126 1
-0.0223518947223109 1
0.50922480198444 1
-0.216149624644725 1
0.384500536671422 1
-0.115011044063221 1
0.0487927693779925 1
-0.178559413979053 1
0.446322280404346 1
-0.0480775453541549 1
-0.327943267503485 1
0.192340081160238 1
0.0660315226259764 1
-0.428207221749834 1
-0.0665619374251412 1
-0.529313352810778 0
0.0246321678069564 1
0.126152826648174 1
0.0771128617039712 1
0.109501787192001 1
-0.00710541545984208 1
-0.098928326248534 1
-0.556918269238229 0
-0.334287953879986 1
-0.139221946582623 1
0.104904054189356 1
-0.0733262358141271 1
-0.132475636928207 1
-0.227080795618243 1
-0.544362183910394 1
-0.0166317185905743 1
-0.217704495193151 1
-0.257658305172125 1
-0.11587337912933 1
0.0967511130040556 1
0.440118497306959 1
-0.0752372066653594 1
0.105524009218432 1
0.0488044794219943 1
0.578983196373945 1
-0.0996162075788146 1
0.131002837214758 1
0.0337381197021239 1
-0.349882987933489 1
0.27080089338782 1
-0.0820841569036631 1
0.161369894356954 1
-0.418577850563658 1
0.0468327502726793 1
-0.264547517227632 1
-0.368819350466279 1
-0.464255729150529 1
-0.429932074273909 1
0.271532672068032 1
0.0541896028861324 1
0.0162058193120269 1
-0.10648484391644 1
-0.277116068592076 1
-0.0741164900126842 1
-0.338690156844993 1
-0.191080899675183 1
0.0345565817120425 1
0.393197401797582 1
0.264538435080933 1
-0.350451774322655 1
0.11903518333053 1
-0.479180344420404 1
0.0624910196399913 1
0.26339492692281 1
-0.281227660321625 1
-0.122481278290076 1
0.174882593465412 1
0.0317653746621433 1
-0.191001818561867 1
-0.0420571748089 1
-0.0758522535828718 1
0.268135255635899 1
-0.0891148016863763 1
0.380338389929307 1
-0.0827633709652263 1
-0.011656604415098 1
0.0218795368549574 1
0.227487514770056 1
0.167801906945805 1
0.25416420300714 1
0.26078262145737 1
-0.0591337656671359 1
-0.207430394323451 1
-0.456161785534323 1
0.074508925644548 1
0.177861496896572 1
-0.293333289008305 1
-0.195174089780606 1
-0.107154916671625 1
-0.217016193209844 1
0.00491458636616621 1
-0.301788697773739 1
0.386776685354396 1
-0.00933559158117536 1
-0.0347757108528919 1
0.312541672559688 1
0.379098464935421 1
-0.228289903542245 1
-0.054019594454192 1
0.219866363495321 1
-0.47455925897181 1
0.341423544405454 1
0.385615621324454 1
-0.214216032756017 1
0.00392640817555395 1
0.296474699060939 1
0.307084333077803 1
0.135205978999205 1
0.0724149044910299 1
-0.498579624567034 1
0.0377348189003305 1
-0.132109580508542 1
-0.0194550781193387 1
0.163818366491836 1
0.0484150600006151 1
0.33299955850358 1
-0.0408001941608563 1
0.339411831943545 1
0.11258691431527 1
0.19019885746147 1
0.249375923692872 1
0.0702075486489425 1
-0.163089385846416 1
0.0675048802087369 1
-0.109544328236139 1
-0.0355017904960269 1
0.110717820821259 1
-0.53445501795622 1
0.347803173435357 1
-0.0287016349368601 1
-0.168665344623854 1
-0.0679686487109977 1
-0.223115735955441 1
0.00142665804365648 1
0.0422545581152602 1
0.21041128549392 1
0.0263147576357206 1
0.105544195021876 1
-0.0849884927351866 1
-0.208582545020381 1
-0.0864384662001403 1
0.367567896099904 1
0.209814175798532 1
-0.20601514166782 1
0.464647395380098 1
0.384325213174707 1
-0.282811651443303 1
-0.343647010090968 1
-0.16019433813478 1
0.177094082650342 1
0.0640821285266455 1
0.724075959678512 0
-0.528623296200563 1
0.0872709810438818 1
-0.116053050410945 1
-0.0225511475386626 1
0.533791137515785 1
0.524456365020539 1
-0.0198770584917156 1
-0.0261205337370107 1
-0.300671718811876 1
-0.253435850325163 1
-0.211084516050237 1
0.219573520261698 1
-0.0801526021775059 1
-0.26670229864943 1
0.0648900887592215 1
-0.276461808689818 1
0.472950785043856 1
-0.13932537178553 1
-0.0328417486482125 1
-0.322618512459219 1
0.368381891776895 1
0.498590397914798 1
0.429794983628727 1
0.150114575297169 1
-0.128537543425617 1
0.515092174702841 1
0.334671554776213 1
0.0426110633829703 1
-0.0566670628621509 1
-0.153427606388543 1
-0.0262599517678788 1
-0.553946132321328 1
-0.0335591616984823 1
-0.0135394177049237 1
0.185393057542781 1
-0.511611941072989 1
0.258193434271863 1
-0.181805213728003 1
-0.293643739844604 1
0.173296903944864 1
-0.517879365328781 1
0.513155726611933 1
0.0318872041490233 1
-0.362017762634785 1
-0.0438921441940153 1
0.57953374173711 1
0.215316001788417 1
0.595368241983719 1
0.0358901955096387 1
0.0419983121231666 1
-0.0941226882888598 1
0.36249090301963 1
-0.198461473710781 1
-0.293361402825795 1
-0.0409037328123458 1
-0.514956389902479 1
-0.110752691578495 1
0.0426585813658397 1
-0.0305463944303452 1
-0.334366836990905 1
-0.00575721887174581 1
0.180779994002843 1
-0.131534731668052 1
-0.161268117706771 1
-0.143189661627532 1
-0.0398218732230432 1
0.160480644005274 1
0.63923368967322 0
-0.104818364578788 1
0.241470209134708 1
-0.554751586603667 0
-0.00409150095697356 1
0.0161851210500456 1
-0.2228262700706 1
0.104406461244437 1
-0.104028619751287 1
0.374634504410989 1
0.0108231164000303 1
0.064370294884608 1
0.0775300149882292 1
0.0844192227258423 1
-0.0622138523281038 1
-0.523029786157797 1
0.2632503385343 1
-0.143364248136238 1
-0.114575234333332 1
0.283454181678815 1
-0.479412899634434 1
-0.345569973200153 1
0.107726515722741 1
0.353936741119563 1
-0.349893354848062 1
0.125390011036586 1
-0.825214603908904 0
-0.0632195093311092 1
0.252782835432407 1
-0.00740690163221816 1
0.0299247183131386 1
0.17442465807843 1
0.194979604807321 1
-0.41034486533925 1
-0.0239489840726164 1
-0.093809369625308 1
-0.29975330458375 1
0.159940826566633 1
0.242690543522215 1
-0.117209248572316 1
-0.168680188984899 1
0.160313329344541 1
0.289496739274844 1
-0.109791032365279 1
-0.128698615595363 1
-0.258633808070103 1
-0.234556371160377 1
0.147224840665608 1
0.255833363238079 1
0.238779668218112 1
0.0236980908580682 1
0.243542026990283 1
0.0300240798759299 1
0.0619551644223478 1
0.130723371132338 1
0.4852592904692 1
0.246526947848985 1
0.275042349858894 1
-0.187713332584692 1
0.0555615230277794 1
-0.00448019062114161 1
-0.300712124385127 1
-0.0224696218368058 1
-0.424995558622538 1
-0.253599186639492 1
0.160016947933384 1
0.18203920012727 1
0.444298415784616 1
0.110258723611776 1
0.0584004698069558 1
-0.209949496045035 1
-0.052187565355245 1
0.278971951865966 1
-0.577904098182882 0
-0.22684756783437 1
0.142018786562386 1
0.163150100872758 1
0.15361738724633 1
-0.107767826243582 1
0.106199972193432 1
-0.0807268913143224 1
0.10017531989621 1
-0.179229550923611 1
-0.228255755886223 1
-0.0409125126441875 1
-0.646172694924314 0
-0.200279365977747 1
0.116462374744889 1
0.312846017460229 1
0.03281431404494 1
0.0472917684681599 1
-0.321601567896064 1
0.349497149630127 1
-0.319231796633559 1
0.243074647646928 1
-0.117711113190115 1
-0.675691798295837 0
0.0304393694889095 1
-0.135842208856707 1
0.0744169486878641 1
-0.170661790352369 1
0.261190981714674 1
0.00738414239339166 1
-0.0991426319682763 1
0.0241361937391778 1
0.0305009204956035 1
-0.314574069006643 1
-0.0353251464237224 1
-0.038363202270591 1
0.291205944321365 1
0.302849683925658 1
0.397520774714674 1
0.0625410425869923 1
0.289411270786097 1
-0.0681564172395499 1
-0.201951924836466 1
-0.0484561640475076 1
0.20261614746519 1
0.334844858303535 1
0.0591211623317467 1
0.290706556491929 1
0.125823890869388 1
0.107912046210414 1
-0.0601257505065353 1
-0.0856309742503082 1
0.253829143634064 1
-0.0930515793800823 1
-0.430855235817862 1
0.325162437975272 1
-0.213754338026277 1
0.164766128306273 1
-0.249091915680774 1
-0.194108953779463 1
0.0869590205210066 1
0.141138040844734 1
-0.451958635168954 1
-0.240257393512929 1
0.437018763754681 1
-0.156540594052046 1
0.325679755510464 1
0.0708909197310473 1
0.250426510774295 1
-0.176375174044095 1
0.218747339635742 1
-0.0311529263417623 1
-0.40096502108396 1
-0.391712459278393 1
0.088203357261857 1
0.313450154823029 1
-0.536233113988554 0
-0.221202273717801 1
-0.510122697095143 1
0.00600004100177701 1
-0.223395631525427 1
0.103385181131765 1
0.469893044851616 1
-0.168487978378793 1
-0.113432945652521 1
0.20090950793155 1
0.135106737642406 1
-0.198137876972798 1
0.12675047049092 1
0.079821853214991 1
0.30330996452336 1
-0.205001232122954 1
0.042089953735058 1
-0.117840831640625 1
0.0172831159684601 1
0.719861766211105 0
0.244950448483914 1
0.123100223625107 1
-0.131689574270003 1
-0.159441654425511 1
0.350376018291505 1
0.398185415122369 1
-0.0333692945922978 1
-0.141815271966595 1
0.0118205999937714 1
-0.19138058291259 1
-0.489015083323354 1
0.455365472432503 1
0.224457605844691 1
0.310183007397571 1
-0.160741798960286 1
0.221342776969845 1
-0.147817191596349 1
-0.14199061303313 1
0.173306933094229 1
-0.041263246117918 1
0.0768070614650343 1
0.201718768609025 1
-0.573017864780117 0
-0.0247494453125696 1
-0.0768717371955255 1
-0.151578592158221 1
0.336439344098712 1
0.169318215765914 1
-0.258297559021653 1
-0.649089133690693 0
0.186772869020012 1
0.37532365715597 1
0.104954805525777 1
-0.223601210936197 1
-0.115822212513395 1
0.160881847211584 1
0.294360998825467 1
0.0369655732799384 1
0.117580723553303 1
-0.0477114691565967 1
0.121822426639014 1
-0.49484638270641 1
-0.1098062740336 1
0.175543379618908 1
-0.274750361929311 1
-0.0289858950964081 1
-0.38061497783981 1
0.484516964662616 1
-0.0969714681570618 1
-0.0689289828339114 1
0.330944517604905 1
0.241942030129849 1
0.369115908026735 1
-0.196970186351121 1
0.380559687647806 1
-0.277943306110366 1
0.0179800921594338 1
0.166469557770272 1
0.398918614136508 1
-0.0983113177692423 1
-0.0923037783594013 1
0.0462598854791401 1
-0.0271613975420965 1
0.367920021964835 1
-0.312976324413563 1
-0.0190707514778388 1
0.0142499937997885 1
0.723797922314802 0
-0.327730534817156 1
-0.211114245324613 1
-0.219357514925134 1
-0.2969674758324 1
-0.0311712487418158 1
0.0724147442090699 1
0.106347765614837 1
-0.312307981900844 1
0.0445596696022594 1
0.285715420637091 1
0.00537431739187823 1
0.243225970277156 1
0.297444173112169 1
0.0641988026676913 1
0.167938955626637 1
0.168720265087653 1
-0.360077109103728 1
-0.401651242063765 1
0.26614033246531 1
-0.214249331451321 1
-0.0303307021160802 1
0.109507092122449 1
-0.385934139600407 1
-0.101637537900817 1
-0.0571181055885143 1
-0.168492806959694 1
-0.16299709790466 1
0.18803045100411 1
0.378336134568604 1
0.243208263938229 1
-0.294227356618882 1
0.230911565038404 1
0.147931996261948 1
0.541035222270823 0
-0.19210320557395 1
0.0781207395608803 1
-0.707108580393427 0
-0.366323745980479 1
-0.403248637427775 1
0.215527556589761 1
-0.509503526954611 1
0.169353773020409 1
0.0495413205317599 1
-0.117305978318058 1
-0.0222286678024994 1
0.0434994406395043 1
0.0546844585506984 1
0.100523417303585 1
0.170114128902168 1
0.0319374792876725 1
-0.0521871302786271 1
-0.45650173771995 1
0.356788007332861 1
0.206437501021302 1
-0.226559206002789 1
0.624299406813226 1
-0.650952274599378 0
-0.0312417265531958 1
0.0942231530230605 1
0.348593767449943 1
0.0460980508415247 1
-0.0754697329134405 1
0.251919484540544 1
-0.112236164621475 1
0.289201308173763 1
0.332150132025334 1
-0.483173208908161 1
-0.115337708945112 1
-0.010448648991092 1
-0.386935024826728 1
0.545869645492402 1
-0.142348052149274 1
-0.259813821671683 1
0.120875719333785 1
-0.178233589859723 1
0.14579917576316 1
-0.629231421651232 0
0.0573460262342659 1
0.117825409354699 1
0.39469256223104 1
0.150956235950579 1
0.250022048539801 1
0.264230375580235 1
-0.0457137007581522 1
-0.0335389045364661 1
-0.605314954531105 1
-0.172039806261662 1
-0.25821225125878 1
-0.207659018731263 1
0.114553466914072 1
0.343242745032447 1
-0.272123725451611 1
-0.368671536562576 1
-0.0884371038762819 1
-0.230043780273925 1
-0.0642042174796088 1
-0.513042355817736 1
-0.114737290168589 1
-0.14718464107963 1
-0.0692718706316215 1
0.142047667303856 1
-0.302132222133741 1
-0.150690709243245 1
-0.0454791434935522 1
-0.575142930026362 0
-0.121288740602902 1
-0.341194139386461 1
0.0687627526850802 1
-0.467329510661139 1
-0.212083749816592 1
-0.123517147838464 1
0.261255608662481 1
0.158222485929601 1
-0.0800854099477578 1
0.0245364670091916 1
-0.301281570366758 1
0.434984195840735 1
0.096694289644052 1
0.243505813280318 1
0.0745455927591338 1
0.255665095446227 1
0.111083526144931 1
-0.297538853526778 1
-0.282704083567569 1
0.313482071268606 1
0.189268355296571 1
0.532781953152879 1
0.395826368861701 1
0.182968409114885 1
0.21711656511997 1
0.245965233062919 1
0.561890781233011 0
-0.599606656488072 0
0.280282586196056 1
-0.560162966507929 0
0.0131438295029403 1
-0.0924369477037042 1
0.603325968057853 0
-0.0090283511628918 1
-0.0620245579279967 1
0.300534205432058 1
0.0249030643121022 1
0.300542934672371 1
-0.0541831003426681 1
0.125255763484054 1
0.279121382769718 1
-0.177261625301963 1
-0.185168606846372 1
-0.236031700716721 1
0.0762805369095979 1
-0.00385361615104005 1
0.43912785824782 1
-0.064616119274822 1
0.150875838299251 1
0.0649265242079101 1
-0.0997173522400385 1
-0.10919480933718 1
0.01777011998993 1
-0.238278564281553 1
0.312353590355719 1
0.164404784110128 1
-0.419649895694517 1
-0.0316076404957077 1
0.214273150369124 1
0.090353248740358 1
0.45437149339907 1
-0.267345851090527 1
-0.424394227427515 1
-0.141293183645495 1
-0.12045183539506 1
-0.108596584979576 1
-0.395847165506646 1
0.338911725999273 1
-0.118863679395156 1
0.325059710997288 1
-0.326916383107025 1
0.252969745360762 1
-0.363153638790029 1
-0.153392930278719 1
0.24743688392177 1
0.459085352662487 1
0.207533230883095 1
0.762333267271978 0
0.325534615117522 1
0.105740203698285 1
0.125465857425144 1
-0.478201674202556 1
0.373656062895649 1
0.349560090472177 1
0.331774009683581 1
0.560943103990263 0
-0.168236844487502 1
-0.0238530068595706 1
-0.158134805179658 1
-0.325905713040092 1
0.0465185514409498 1
-0.0910580120266138 1
-0.102863946699112 1
0.108014716972136 1
-0.0885624779210569 1
-0.126264918499372 1
-0.559206330399307 0
0.579133651431001 1
0.276535142663703 1
-0.139002467325346 1
0.54301200641417 0
-0.500964053444173 1
0.158900240749991 1
-0.375250403926367 1
0.153414634749683 1
0.0868219107423483 1
-0.0484013786330928 1
-0.102931432847123 1
-0.0116517796846156 1
-0.00412119658358804 1
0.0561681183571474 1
-0.115243511284076 1
-0.298933953600903 1
-0.0798396241211738 1
-0.399306625624365 1
0.361880842642626 1
0.0963532482032779 1
0.479656965806861 1
0.328295113635867 1
-0.262636907853262 1
0.136480156561721 1
0.0517108224094243 1
0.034506754623537 1
0.246368965413673 1
0.46277442585419 1
0.333910119646877 1
0.114517645534733 1
-0.142518549960338 1
0.339066014254704 1
-0.215696445199732 1
0.350800093866123 1
-0.581103325738694 1
0.0990106743146256 1
-0.793120155917885 0
0.129164263893065 1
0.58888887062505 0
0.197897832266875 1
-0.164527890631549 1
-0.127458151435404 1
0.25816281147494 1
-0.273728170334508 1
-0.0508358857336961 1
-0.532521647830978 0
-0.498992541469447 1
-0.299993980189017 1
-0.0601934893327925 1
0.222153806315534 1
0.0757423581244707 1
-0.409233664921496 1
0.1941147770211 1
-0.108059045679911 1
0.0648755531505168 1
-0.12001965198403 1
0.416026700644177 1
0.135607267011482 1
0.137546196402031 1
-0.751481481637032 0
-0.191510496907304 1
-0.48168047000801 1
0.146688544338292 1
0.00771173741491618 1
0.37940850694946 1
-0.255361342304647 1
0.0830423187408496 1
-0.154526821614298 1
0.0575483971055709 1
0.0653356351065895 1
-0.382796254843715 1
-0.369768547346572 1
0.608089160314436 0
-0.227398592649923 1
-0.19009064765796 1
-0.137687996326196 1
0.0855800270281596 1
-0.348291759752111 1
-0.0172528543450749 1
-0.192492436827646 1
0.170709664422134 1
-0.18221876428221 1
0.0282145839027297 1
0.173629370318461 1
-0.0232090880244615 1
-0.121832027393765 1
-0.0143402793330323 1
-0.256986318792937 1
-0.590680030378117 0
0.178628304202154 1
-0.593852098788668 1
0.0907161555387388 1
-0.170361789654536 1
-0.220685376975003 1
0.100412244667213 1
0.0572270524367452 1
-0.151479348524384 1
-0.0634561687260086 1
0.141297386375705 1
0.132216771225643 1
-0.421808427001875 1
0.302594959110654 1
0.27188035464085 1
-0.320446572127333 1
0.458831509425788 1
-0.320730353325555 1
0.199350928111053 1
-0.145226076510235 1
-0.364106459570513 1
-0.119855147661129 1
-0.53954481337838 1
-0.0714487657586494 1
-0.2829126946859 1
-0.282760376853319 1
-0.487057880508967 1
-0.0685011926190437 1
-0.0240443854687918 1
-0.219993538603183 1
0.189816744479074 1
-0.19245634880337 1
-0.37506455734505 1
0.440758748326688 1
0.150366281448824 1
-0.274316818884758 1
-0.0231010810375584 1
0.216969216295647 1
-0.144057654203753 1
-0.244879979015689 1
-0.000434342558376932 1
-0.183338803047688 1
0.169291075171058 1
-0.218241321039898 1
-0.0860573716393889 1
-0.592305719815871 0
-0.498003652394628 1
-0.0806488197878405 1
0.25694676531661 1
0.273925542448885 1
-0.0566834758392776 1
-0.406278743081441 1
0.0681326828601644 1
-0.189869691656069 1
0.141076021914323 1
-0.0671996320444475 1
-0.221915853634246 1
0.102770019445276 1
0.163910136070363 1
-0.0914552481627645 1
-0.486835661651285 1
0.270398772206886 1
-0.251678736458873 1
-0.0893722253210713 1
0.0952718898535642 1
0.301580637810279 1
0.314422339049845 1
-0.177679074209997 1
0.0563529605147043 1
0.221069675832433 1
-0.0967663695893975 1
0.272546368963702 1
0.41218390597909 1
-0.421480867314236 1
0.108464732847849 1
-0.172585640886864 1
0.261317793546375 1
-0.0361607069239803 1
-0.0539069690943392 1
-0.098896003791375 1
-0.0262130536193903 1
0.204577303500617 1
-0.640688666006231 1
-0.0604663927836654 1
0.201234345194233 1
0.241807838744368 1
0.408145910344028 1
0.152535675872933 1
0.120175454238302 1
-0.471938731716086 1
0.0720984751738631 1
0.175864205138647 1
-0.0891539523026451 1
-0.127647197798567 1
-0.396502984744263 1
0.136872927751119 1
-0.430030170448393 1
0.332326972237322 1
0.277732586171515 1
-0.133672092063565 1
0.0785077164485865 1
0.219022042595258 1
-0.414043513861629 1
0.357308215925065 1
0.406188367959046 1
0.166249332276175 1
-0.138442015344575 1
0.491163765340649 1
-0.392328174995969 1
-0.563567763640684 0
-0.0165630903802933 1
-0.264436524802346 1
0.0483339384055864 1
-0.173289402727051 1
0.0242600742217122 1
-0.30855622463827 1
-0.446793551416028 1
0.0245545145750341 1
-0.0977164387779207 1
-0.152241606605608 1
0.271604548479651 1
-0.321684121008327 1
-0.399109662148043 1
-0.154165636657397 1
0.347789793763789 1
0.261981777516579 1
0.020021796537745 1
-0.220651846652421 1
0.23306867419424 1
-0.245890228581815 1
-0.238837857335494 1
0.466058755453241 1
0.221666955059019 1
0.101902576746606 1
-0.430909415635236 1
0.084257706539677 1
-0.450935461724102 1
-0.0217072294364638 1
-0.0705533206279051 1
0.345164532480996 1
-0.129076759200067 1
-0.360218777961034 1
-0.168030021919585 1
0.113210829805476 1
0.110469854443593 1
-0.191941386362271 1
-0.0973470320831269 1
0.134688531474036 1
0.371160149887639 1
0.12000424132473 1
0.2114250444939 1
0.432125824969636 1
0.107915182034604 1
-0.104848880924424 1
0.0174593745964789 1
-0.252255161593424 1
0.0569870939384127 1
-0.0346819802664136 1
-0.370659188293519 1
-0.174478077980986 1
0.219582593662019 1
0.0713113041875119 1
-0.242354151160173 1
-0.276147109275323 1
0.293788309517236 1
-0.161877696064416 1
-0.313072150509752 1
-0.303180268156809 1
0.193156768654198 1
0.238378435546672 1
-0.148401145812646 1
-0.5089607937442 1
0.0421416664712508 1
0.342594072638582 1
0.0687657097424463 1
-0.154274066561433 1
0.555099262963248 1
0.0161492167590276 1
-0.039358764843278 1
0.254596720342506 1
0.0974036759477266 1
-0.319517026963185 1
-0.0523927889821152 1
-0.0505916570454743 1
0.0106301526188008 1
-0.184276042605787 1
0.433158034031966 1
0.0756904761146831 1
0.00763290313127778 1
0.0722835819069031 1
-0.139785289886499 1
-0.368934553188493 1
0.391148659046508 1
-0.132780443457021 1
0.0123297694584705 1
-0.263010269740763 1
0.332459651945252 1
0.137901424634119 1
-0.147053186081217 1
0.117905314223278 1
0.153099983564776 1
-0.302587692389934 1
0.0832267804207772 1
0.285396620166202 1
-0.396059689182237 1
0.151108837163409 1
0.337957808868278 1
-0.252250384728154 1
0.213187241416805 1
-0.380187030475565 1
0.324608630497583 1
0.259759374586404 1
0.139332180074366 1
0.284055047829045 1
-0.583130035689849 0
-0.0408789704837972 1
-0.0783229931314165 1
-0.443218613114669 1
0.115858780658805 1
-0.0176834112078341 1
0.567526509658025 1
0.0720369240543515 1
-0.269281435153135 1
0.0305628484791472 1
0.0181329668445077 1
-0.286799727051418 1
-0.00603763544770328 1
0.286009868144567 1
-0.596865276168944 0
-0.546145164840986 0
0.0852766974320351 1
-0.0361667262390893 1
-0.305718213232564 1
0.59065128836279 1
0.00898678275928624 1
0.0407973290434594 1
-0.421320851084662 1
-0.369047435292035 1
-0.0567223618128447 1
-0.0724709457882395 1
-0.0179691437104793 1
-0.253304839240813 1
-0.0776073245947689 1
0.212451704496722 1
-0.439540889844616 1
0.391632821494855 1
0.176669984299705 1
-0.0253736692510282 1
0.314603729094026 1
-0.16684624966382 1
0.162819355918958 1
-0.0544035024083058 1
-0.406581235136693 1
0.130787878861115 1
-0.105919709899107 1
-0.0240560510912768 1
-0.526778022182257 1
0.591922623769006 0
-0.288419843126277 1
-0.0553486339877439 1
0.119481922282795 1
-0.255046775777253 1
0.348608106022774 1
-0.2959488716587 1
-0.125080509826862 1
-0.00680151269514957 1
-0.0182299458274356 1
0.287289800783055 1
0.402272843048184 1
0.34709629518414 1
0.427784487861859 1
-0.0561677135370354 1
-0.385057946469507 1
-0.0753246326285733 1
-0.0890159242299692 1
-0.485618137718382 1
-0.0064922313981614 1
-0.231201918592356 1
-0.0348680608892465 1
0.245305458832971 1
0.814490375837987 0
-0.343504185125161 1
-0.330218902050611 1
-0.188473670620374 1
-0.065350356132811 1
0.206896768284619 1
0.297390153406546 1
-0.00787359936871534 1
0.412500312402662 1
0.198006512280335 1
0.220223071362324 1
0.174515610549831 1
-0.348271676002035 1
-0.276520345268482 1
0.114952761557651 1
-0.219603390242018 1
0.0422720253764947 1
0.175862982330708 1
-0.28447921399032 1
-0.310553029895058 1
-0.223837711502332 1
0.158649045479355 1
-0.223773422026329 1
0.024253912485745 1
-0.180550191937756 1
0.173239421691731 1
0.162639463996947 1
0.0632121007551223 1
0.0162326996927345 1
0.159385793654381 1
0.0683491305994554 1
-0.0869175871162877 1
-0.100223188963472 1
0.0330685516825039 1
0.269252151524224 1
0.326635739119539 1
0.193804809737542 1
-0.0806920789862824 1
-0.157673220680497 1
-0.534683615918069 1
-0.0243230271237309 1
0.103838372869107 1
0.258043392991069 1
-0.363297722396644 1
-0.00550677527892923 1
0.358674629566573 1
-0.369759872841274 1
0.0281913036840991 1
-0.156296980861971 1
0.159551017435453 1
0.0401241933914502 1
0.413230411794894 1
-0.154726876901363 1
-0.0969830309110518 1
0.287914090970226 1
-0.409201750328293 1
0.093097949656634 1
-0.422286861340294 1
0.427292685058769 1
-0.155295802277061 1
0.142281751093937 1
-0.314893295427029 1
-0.578485488955968 0
-0.0352651784151968 1
0.248355630134416 1
-0.0738891393576631 1
-0.279237655236631 1
0.222945268888045 1
-0.171687835960476 1
0.0641424008654004 1
0.106189325155466 1
-0.0336960672839472 1
-0.00537915810322763 1
0.235190731495053 1
0.190934598666494 1
-0.0967393518594345 1
-0.187325203303875 1
-0.207770947209371 1
0.241967352456095 1
-0.118082050890852 1
-0.494630050678271 1
0.26489539979238 1
0.275342015569388 1
-0.244415150451691 1
0.095368477908125 1
-0.555629101413548 1
0.51256340849202 1
0.329569063910254 1
-0.402386048541557 1
0.204766541138849 1
-0.138949652887141 1
0.335802630662351 1
-0.144293591861269 1
0.280515419034248 1
0.203304048732526 1
0.328684170072054 1
-0.0991953709163493 1
0.305339217262705 1
-0.241945299504702 1
0.12679374048134 1
0.149543553526603 1
0.009501871336614 1
-0.223381723786812 1
-0.236317592866299 1
-0.30247166656521 1
0.0751128413522198 1
-0.0148458589785699 1
0.54773437834426 0
0.295760132660841 1
-0.263889468922537 1
-0.181899378377812 1
-0.232512337783919 1
0.34880580858796 1
-0.032569176574756 1
0.346507883323799 1
0.230086628177913 1
0.372807008021821 1
0.0527627126859588 1
-0.194407682701423 1
0.0225534192396535 1
0.263034414384165 1
0.10892232559149 1
-0.167119157306424 1
-0.199851236897775 1
0.348003138971927 1
-0.125555878110056 1
-0.0424572866197178 1
-0.141127626283611 1
0.644403814931155 1
0.117239595950475 1
-0.518707834358595 1
-0.251736672366301 1
0.0792838264452414 1
-0.00670100760231047 1
-0.263811322386377 1
-0.347129046527114 1
0.339367218314111 1
-0.225326708137361 1
0.140829540680409 1
-0.147992130949262 1
0.24450497582738 1
0.0883192373857099 1
0.0827610797995922 1
0.125714666618422 1
0.178962518684559 1
0.232012930317721 1
-0.0375228058288051 1
-0.231905584251475 1
-0.0533049065973634 1
-0.0425540852004557 1
-0.0164599282951433 1
-0.0394223823847671 1
0.022824575714672 1
-0.478409682494417 1
0.0469342074073848 1
-0.21099026831483 1
0.0402295692455811 1
-0.136781955153363 1
-0.0463163042399813 1
-0.244897800298627 1
-0.334041591854625 1
-0.25416195179042 1
0.422955405854073 1
0.543886291512922 1
0.036173443605766 1
0.21127644730673 1
-0.0132527536558754 1
0.456633381256729 1
0.110515122251827 1
0.133685203882896 1
0.129328500215319 1
0.242802222444224 1
-0.399885117028885 1
0.195513384269162 1
-0.456669120659486 1
0.0932397565409959 1
-0.20928806631341 1
0.278823812780161 1
-0.0341187221273342 1
0.0250461346124802 1
0.127819947105682 1
-0.384579249982768 1
-0.088221683126935 1
-0.336787935750276 1
-0.348151891788005 1
-0.143038713812116 1
-0.571645240293555 1
0.605210599305692 0
0.109328585733299 1
0.142039615736285 1
0.0327396578458482 1
-0.360410861020079 1
-0.172835997319498 1
0.284642961324051 1
-0.0778452984670366 1
0.0464643383686453 1
-0.0391202393937154 1
0.303984502609357 1
0.105489658962637 1
-0.00834928379259402 1
-0.0158603876836312 1
0.00213564950057767 1
-0.162144675056615 1
0.524691686690331 1
0.353048040543215 1
-0.124645329969042 1
-0.188446155154662 1
-0.596112035328438 0
0.363557312245674 1
0.0651618626678674 1
-0.411113122622418 1
0.0487552090959829 1
0.183000264520664 1
-0.00791722964066638 1
-0.238455300316043 1
0.269916836015189 1
-0.0724853383869985 1
-0.0346663793544103 1
-0.163401751620927 1
-0.0329378143259792 1
0.201925566642604 1
-0.402372060836965 1
-0.313656965292327 1
0.0166483068244663 1
-0.0523024163152794 1
0.155978770371121 1
-0.0394824204987822 1
-0.415466800329931 1
0.30422932922688 1
-0.199380210276866 1
-0.185296315931159 1
-0.100679613257629 1
-0.0995353233944834 1
-0.120921943815556 1
-0.284250474694809 1
0.245438078759629 1
0.0628325021039655 1
0.189252371968258 1
-0.23520968092584 1
0.00376320679895991 1
-0.399154461175302 1
0.0925448756451347 1
0.324636015918462 1
-0.970466488613771 0
0.0267233222844269 1
0.107219679474987 1
0.138520217956814 1
0.0916484615349173 1
-0.319948559568612 1
-0.455478096108664 1
-0.3629316228922 1
-0.0889850536114947 1
0.134995671104537 1
-0.222786232350096 1
0.235627408223998 1
0.152582673656769 1
-0.265725922701355 1
-0.145462132618579 1
-0.224127103711858 1
0.152693835007748 1
-0.365019105003454 1
0.33755328489854 1
-0.201759759115807 1
0.00339456801150964 1
-0.441701329156675 1
0.0676861178279492 1
0.0186983236702154 1
-0.17655421925519 1
0.13193252018077 1
-0.330743698626694 1
0.341540515398352 1
0.0544696734844868 1
-0.532250940313131 1
-0.229602642073304 1
0.371150107264391 1
-0.338067290167111 1
-0.375038132506854 1
0.188441570629196 1
-0.340908688393989 1
0.0919260451472823 1
0.21401768062966 1
-0.354317601544773 1
0.0349572860344885 1
0.119938647162401 1
-0.110895373793263 1
0.326779083369642 1
-0.400988071369078 1
0.250113655191792 1
0.449983478238564 1
0.228893986288779 1
0.125898238282186 1
-0.156090816327396 1
0.048014424414563 1
-0.557591251891462 0
-0.51230536377947 1
0.297989134711037 1
0.123759126230562 1
0.0971766565081885 1
-0.0930542151609654 1
-0.210100895694032 1
-0.38087866907103 1
0.0162387967853864 1
-0.0735727787341454 1
-0.0654490433209446 1
-0.559811848071266 1
-0.0177968597398034 1
-0.326169138181449 1
0.587320983624646 1
-0.387840939673199 1
0.187993403027656 1
0.146776276632582 1
-0.189073715136295 1
0.443508771981768 1
-0.14576299719714 1
0.1686185174892 1
0.0216501360493459 1
0.175361435728231 1
-0.0586945686769411 1
-0.00670073467762614 1
0.0118579059569282 1
-0.426328325465599 1
0.237852683654608 1
-0.108115141029273 1
0.258248123665811 1
0.272724201978818 1
0.294810941519428 1
0.175331088447252 1
-0.0996052808413611 1
-0.312052456824177 1
0.160501218516284 1
0.0175302406138896 1
-0.0109327182667496 1
0.0828346567639063 1
0.193329682979191 1
0.214077560974686 1
-0.207812266069651 1
0.343693835400348 1
-0.207882314211225 1
-0.0104864571900356 1
-0.0533506558228463 1
-0.362700075753866 1
0.0874389614296254 1
-0.11944992455213 1
0.287307359231197 1
0.176983145906079 1
-0.151664571948544 1
0.074992694041776 1
0.167471912990252 1
0.140631119862685 1
-0.113380828063101 1
0.394369821701285 1
0.496073407167858 1
0.0800612111333264 1
0.0530195290644667 1
-0.366571797729142 1
-0.185529382777016 1
0.0275369665604388 1
-0.147153480928874 1
0.246644673221555 1
-0.0940631140640957 1
-0.0301913099152364 1
0.0229883996560734 1
-0.0545839308086414 1
-0.244235131707188 1
0.117720181321918 1
-0.0499774280683431 1
-0.178911368830916 1
0.386421863114356 1
0.221532538628417 1
0.304444219012412 1
0.239224074998883 1
0.192663368946193 1
-0.343655974824756 1
0.159161160520678 1
0.15419338305732 1
0.658093391383394 1
0.0982895104436228 1
0.115029055718371 1
0.354496918471535 1
-0.081229458672458 1
-0.047267252663443 1
0.266799142913072 1
-0.169873026380627 1
-0.0389161994013539 1
0.0755841724757252 1
-0.127357887868953 1
-0.0197446269356296 1
0.323498367388158 1
0.201117825430847 1
-0.00680289805333753 1
-0.019822687774337 1
-0.0443651163356763 1
-0.314726053945625 1
0.375546176550107 1
-0.12212874730163 1
0.0455541414419968 1
0.146126984602949 1
-0.0428463137567354 1
0.0696118263105047 1
0.136459497179222 1
0.164203749959206 1
0.0626043185710445 1
0.28926153294127 1
-0.104702641439669 1
-0.12923137585893 1
0.0450753033527162 1
-0.153647634331226 1
0.0864375657876104 1
-0.0782869697724292 1
-0.278645727122592 1
0.125449391477718 1
0.00695406917909068 1
-0.0628379047158035 1
-0.0189402785074408 1
-0.238807567183162 1
-0.00530281392094199 1
0.284410413620581 1
-0.226329492094322 1
0.354301093171772 1
-0.116357473986145 1
-0.276518304328524 1
-0.0789207808852355 1
0.118463968913746 1
0.08640108187667 1
0.494414459787174 1
-0.126590065705325 1
0.189326764229059 1
0.170984536729573 1
-0.011401308774321 1
0.305481541711044 1
0.166996286140819 1
0.390510735507961 1
0.224517853078062 1
-0.207564888287715 1
-0.136827651610207 1
0.279282468870634 1
-0.0121552253555635 1
-0.392578459909011 1
0.463060232457076 1
-0.461084544159849 1
-0.177233618699354 1
0.0881734708354239 1
0.106442560750863 1
0.231073277091568 1
-0.237762607347701 1
-0.0928044022046625 1
-0.0487309864722304 1
0.296758036725956 1
0.058135935012219 1
-0.391393711579893 1
0.118529366082176 1
0.265781210460188 1
0.268976829411542 1
-0.314848728097061 1
0.315937630453279 1
-0.191550376753985 1
-0.305132478904483 1
-0.418863402242216 1
-0.0300378743078294 1
-0.0825066769101321 1
-0.0747424668654547 1
-0.629301196600988 0
0.166048548147882 1
-0.238384488066779 1
0.234073820188897 1
-0.563594955572657 0
-0.413960956662476 1
-0.0840672568697202 1
0.0296711062161627 1
0.297172141855843 1
0.398128777623329 1
-0.0345345010540786 1
-0.150488561422235 1
0.0231489502129906 1
0.18781303228281 1
-0.131957532779914 1
0.146810650339994 1
-0.0879613167428941 1
0.0255232954821372 1
-0.252597428069404 1
0.294235288405955 1
-0.629925353542724 0
-0.0320403952749691 1
0.0417300348623211 1
0.226678133156061 1
0.0899874293646387 1
0.453812098157604 1
0.044875129254598 1
0.16899668500587 1
-0.415816833889981 1
0.085490078202089 1
0.0354574760212387 1
0.10236539961759 1
-0.587413702099627 0
0.0786378474371986 1
-0.117396025847811 1
0.292716188750607 1
0.284626246668696 1
0.189320265061492 1
0.0570981776097549 1
0.0107902765432642 1
-0.112937189282925 1
0.0307263907632658 1
-0.00956617684686803 1
-0.231867173785574 1
0.518386370386356 1
-0.102727398173198 1
-0.626357473032067 0
0.0855094944276593 1
0.00100581275055424 1
-0.238261549519561 1
-0.212160619088103 1
0.0452566960718185 1
-0.377261933306488 1
0.325440448798302 1
0.0759552160597012 1
0.0998541870414717 1
0.240173017095324 1
-0.209939031093459 1
-0.0507761972319422 1
-0.255779605715533 1
-0.322521150453235 1
0.135206988523082 1
0.359372586324763 1
-0.0670930881902367 1
-0.0616176217500367 1
-0.0591117600309541 1
-0.14157920208638 1
0.112968576015041 1
-0.40862700849281 1
-0.31907558089567 1
-0.286098573532203 1
-0.252088944235642 1
0.168615225712082 1
-0.0530784095374053 1
-0.00105396735650555 1
-0.211543473390478 1
0.0221949991788457 1
0.21502769462824 1
0.0553009973181468 1
-0.513826568131411 1
-0.0819037850912371 1
0.243073397833907 1
0.411183978940287 1
0.286250953687495 1
-0.0173614411094999 1
0.202336068639604 1
0.347332338091374 1
0.0202662912912548 1
0.00844506521731439 1
0.116821432552002 1
0.309547327034339 1
-0.203673158364554 1
-0.00170124807568937 1
0.212044036420755 1
-0.086052363502092 1
0.284554650103511 1
0.243188775303453 1
0.393944636398797 1
-0.275499195591725 1
-0.0576858827159062 1
0.0595292717516081 1
0.104140957168423 1
-0.228999173289148 1
0.0040360979431409 1
-0.320649735590044 1
-0.445770358194791 1
0.281573285495116 1
0.0278035276454963 1
0.118633043128473 1
-0.0370323156347004 1
-0.105398824405116 1
-0.00234373174045356 1
-0.183214877498086 1
0.118281230698853 1
-0.0336182766123636 1
0.0228369251267834 1
0.224708363723414 1
0.195698309826927 1
-0.252698232331186 1
0.233360417524109 1
0.100445447921941 1
-0.168029335588345 1
0.0680302319896891 1
0.2615405351308 1
-0.343316850757171 1
0.179347496533336 1
0.325922813286146 1
-0.0350970957468185 1
-0.409779017310335 1
0.302984372770757 1
-0.071132738155657 1
0.320912626504898 1
-0.195050466160073 1
-0.130837130008821 1
-0.254307932553893 1
0.255116056324188 1
0.638088560519595 0
-0.138986993799584 1
-0.281586230298441 1
-0.204989024224744 1
-0.0306678731270753 1
-0.748090077728151 0
0.271543546796716 1
-0.252873800708124 1
0.290375676060375 1
0.341038076534155 1
0.215521011205448 1
-0.0598093063302369 1
0.0458190004945845 1
0.0580382755251122 1
-0.0838876366864849 1
0.130777192306807 1
0.00892234101206221 1
-0.13871163606156 1
0.0393431093480554 1
0.297408397255433 1
0.179356271333369 1
0.0823891372750267 1
-0.116837378790592 1
0.115157973650422 1
0.162664728119134 1
0.237267311116713 1
-0.00596911902287901 1
-0.196419859084164 1
0.034151347972739 1
-0.0796202752240264 1
0.313549969379417 1
0.349296801587426 1
-0.0846682806404173 1
-0.173190385280155 1
-0.204810915541226 1
0.469411500560022 1
-0.235974169462484 1
0.21563392072506 1
-0.187023630664412 1
0.0324061727692367 1
-0.143677353704769 1
0.168989956962827 1
-0.0487812625561808 1
-0.0541299772789574 1
0.173985185481137 1
-0.0996041411486999 1
-0.695055429929619 1
0.0257043068423248 1
-0.164111384895607 1
-0.0415901046075953 1
-0.243309110165939 1
0.0760483258573201 1
0.0321313715728987 1
-0.151177988582001 1
0.0690341378788677 1
0.400251786015244 1
-0.27027044846583 1
0.398218480094717 1
0.109690450507191 1
-0.56667359031899 1
-0.200056621488059 1
0.0330099617689564 1
-0.168697440439096 1
0.146815304203646 1
-0.379079658657726 1
0.0833744407709387 1
0.865667602852581 0
0.0767664350780079 1
-0.195552263423986 1
-0.0159149853397255 1
0.205797127233605 1
-0.418042740902254 1
-0.489162311350621 1
0.0483399819280562 1
0.113076081882782 1
0.00889387161711021 1
0.667469052322176 0
0.202736741567089 1
0.288263405827599 1
0.219638013069516 1
-0.00826902340242257 1
0.209478189488007 1
0.41547452084128 1
0.0127832852299083 1
0.0254428932002891 1
0.00682509331750168 1
0.0255312524030715 1
0.0348355995374078 1
-0.0847866840657251 1
-0.10381176046997 1
0.35280127861539 1
0.277338924509644 1
-0.184713360118433 1
0.0354230629797175 1
-0.850805862538421 0
0.431015512819155 1
-0.241790228140941 1
0.119443735045743 1
-0.329712203541895 1
0.149721758302495 1
-0.274820566056084 1
-0.855038093983828 0
-0.204192277857369 1
0.279712682532061 1
-0.367372107368527 1
-0.0541818218111757 1
0.228603233045981 1
0.366322541250055 1
-0.085210362564984 1
0.384371542640598 1
-0.0944988577703443 1
-0.120010647712278 1
0.175247789476576 1
0.321957683995931 1
0.132318791930699 1
0.0863229439432368 1
-0.209487684704484 1
-0.145089028354959 1
0.275540973539671 1
0.257225207201483 1
-0.289970060348994 1
-0.240810216343908 1
0.0437832681763739 1
0.0335380014948939 1
0.0539563334340444 1
0.046561194209704 1
-0.216027640009246 1
0.0920703521128041 1
0.0571293411706206 1
-0.259171699858901 1
-0.650929516482161 0
0.0216523596999438 1
0.919816995924485 0
-0.0476672186493669 1
0.16519576291153 1
0.26702306733335 1
0.668569460874513 0
-0.0896696646873024 1
0.0852492536757861 1
0.332149381069181 1
-0.00197283637114428 1
-0.30818117408452 1
0.234412808867714 1
0.222903567851799 1
0.0530318099001452 1
0.106539433723328 1
0.204134198314461 1
0.41641835601662 1
-0.37651834805337 1
0.125978580286133 1
-0.0963824763327374 1
-0.162345743960508 1
0.170961151366495 1
0.0949088848250615 1
0.0562426154710939 1
0.0368491210604041 1
0.041026013269422 1
-0.312738412864152 1
-0.100742006754203 1
0.353591691255863 1
-0.0252799489084016 1
-0.207378566643992 1
-0.183920869575354 1
-0.0294555639745 1
0.242617275189035 1
-0.0370558345079073 1
0.472273988549443 1
-0.0955072100321972 1
0.472177886047998 1
-0.328079743107803 1
0.11846314618702 1
-0.326367512809015 1
0.14808980184235 1
-0.293644135379997 1
-0.159932750964708 1
-0.00821859853275204 1
-0.275365870497057 1
-0.144814349144699 1
-0.156875459011503 1
0.486727792299169 1
0.0765433452140958 1
0.122872917263263 1
-0.0726816827051183 1
0.0335240230354278 1
-0.00800982513415223 1
-0.0311275483395247 1
0.060011274126487 1
-0.210388562808118 1
-0.186500016337901 1
-0.131092840597444 1
0.0520224334119706 1
-0.0221260382892332 1
0.132343963505141 1
-0.153266854638948 1
-0.018784997487866 1
-0.223854859575432 1
0.361253550855964 1
-0.0934263205520087 1
0.575977933424926 1
0.442345522158134 1
0.53613573064727 0
0.0704969881354167 1
-0.205867878139395 1
-0.330169310304176 1
0.239930901304644 1
-0.0212533544968153 1
0.125291897965707 1
-0.161518963266905 1
0.294759194650111 1
0.277079313194182 1
0.32846131814394 1
-0.203942710929983 1
-0.157813758469049 1
-0.411382078986508 1
-0.141264267235301 1
0.296066977744088 1
-0.351976641739788 1
-0.402556828658689 1
0.0264935053719735 1
0.0640356954483417 1
-0.015176013540207 1
-0.00160086808406937 1
0.178939155815571 1
-0.0971373898582328 1
0.365482343343869 1
0.216534685250228 1
0.0443742952256359 1
0.32850556728726 1
-0.189863191484238 1
-0.209230311855793 1
-0.162661911732015 1
-0.294224591647919 1
-0.42904516380198 1
0.219440765958846 1
-0.01012534160628 1
0.278194412309357 1
-0.097493078672551 1
-0.31389187498674 1
0.0700136254923958 1
0.00113625722418256 1
-0.213508107371404 1
-0.335184206924443 1
0.239055639372062 1
-0.0121689735950343 1
0.083183696763609 1
-0.144631557141899 1
-0.106560210353571 1
0.175723875326585 1
-0.108676243320289 1
0.239271638488512 1
-0.223543175379303 1
-0.32752259346303 1
-0.363923013825991 1
-0.11144384689371 1
-0.123742482561975 1
-0.0893968330152516 1
0.0603204401095814 1
0.192248888751149 1
-0.204450405970496 1
-0.149939388956028 1
-0.146388746678317 1
-0.15122305072838 1
-0.159745337146637 1
0.466654414826334 1
-0.0657584260517854 1
0.0952081259402179 1
0.239243193533529 1
0.0503660563114936 1
-0.242076410019448 1
0.186852536255893 1
-0.414110502603354 1
0.407638124768929 1
-0.363820495930591 1
-0.0327658212780172 1
0.190203267898119 1
0.0278523688236863 1
0.0539901509738655 1
-0.422019221760014 1
-0.149608407586665 1
-0.0948429722170755 1
-0.0466692310907208 1
0.0483311719394095 1
0.214262654759941 1
0.000852219396767525 1
-0.00613997506885867 1
-0.271797836121289 1
0.270299467947508 1
0.192733167046126 1
0.257542008945151 1
0.219020379896896 1
0.172224038169595 1
0.0249557285869642 1
0.00478581208910311 1
0.216683167729251 1
0.416305488116521 1
-0.410752534388549 1
-0.0158703236922709 1
0.031860340942214 1
0.0848601240150726 1
0.0170700197197739 1
0.0355997852229053 1
-0.0512798728979654 1
-0.161432262076587 1
-0.330528989953997 1
0.235062043823943 1
-0.0156103048327279 1
-0.0951952912415754 1
0.173304850803582 1
0.394132159543569 1
0.0462664217340017 1
0.2718359881491 1
-0.352550979378343 1
0.0138473858009154 1
0.324447469565908 1
-0.400761625532145 1
0.168474729856142 1
-0.202769565969632 1
0.241148411266714 1
0.331231721147429 1
0.444377725750632 1
-0.335649414069253 1
0.475243323436055 1
0.218622102862989 1
0.391649383058017 1
0.502511422374411 1
0.0289806851674802 1
-0.0729750758100642 1
-0.326505631782573 1
-0.54353021174448 1
0.0958965199127068 1
0.203545309461671 1
-0.0471306147263776 1
-0.538688861178286 1
0.149121220135247 1
-0.0421367585061928 1
0.0715679360982933 1
-0.260124038653629 1
-0.276911563688709 1
-0.159611700340218 1
0.403216657407734 1
0.419119121901691 1
-0.178091719187807 1
-0.173467146203399 1
0.0699795862307451 1
-0.112752471489782 1
0.353426791431755 1
0.458250224054463 1
-0.247993270066749 1
-0.207294954507173 1
-0.216029001867019 1
0.101673273051181 1
-0.41591042991807 1
0.368133640389021 1
-0.170260474943742 1
0.226908211471706 1
0.206660273365036 1
-0.556015620465727 1
-0.321531188434155 1
-0.586158526571697 0
0.247243237622021 1
-0.0433927749284143 1
0.0547456318854913 1
0.13894150175775 1
-0.0152702030689577 1
-0.260135572943505 1
0.118869546221689 1
-0.29419275461734 1
-0.148245825784497 1
-0.0996000748702995 1
0.258023076692187 1
0.207123543074896 1
0.226245420288185 1
0.259734002916936 1
-0.109862056838779 1
-0.222200288673594 1
-0.117675834752946 1
0.0898276843236671 1
-0.0259856252826185 1
-0.0177995453074137 1
-0.620052893251202 0
0.315037967909363 1
-0.38858141975392 1
-0.115570008029235 1
0.269632650815905 1
0.0431741612768291 1
-0.397416940383213 1
-0.0740718522899559 1
-0.00665013596127615 1
-0.243461594020833 1
0.300021144599945 1
0.546008972480669 0
0.019197320281816 1
-0.112642607170769 1
0.0466566841431759 1
0.132486973716152 1
-0.315234672234128 1
-0.00236663457008235 1
0.164489134745483 1
-0.575949319186975 0
0.0833589752960988 1
-0.146460529095028 1
0.124505633052448 1
-0.360723623229658 1
-0.280851924878625 1
-0.523030936449812 1
-0.305797280980905 1
-0.279734854957952 1
-0.117748784401468 1
-0.200332839206176 1
0.335181873698061 1
0.254538396732503 1
0.0384927944858009 1
-0.149398991362703 1
-0.159897146283052 1
0.047270200316152 1
-0.351330097020249 1
0.10781504382625 1
0.480534326349607 1
0.60679238037757 0
0.153253287598713 1
-0.562148203893447 0
0.00431217619327695 1
-0.0284316860761128 1
0.219314834772238 1
-0.126888731596122 1
0.0413831861848411 1
0.516608259560599 1
0.0546265410263855 1
0.00688751715805878 1
-0.329053844624953 1
-0.0722691358691419 1
0.342041127709828 1
0.166789516601008 1
-0.3328865652748 1
0.0910348224063751 1
0.0411179765531389 1
0.235930660397082 1
0.394303421987062 1
-0.113877371137431 1
-0.208801039071964 1
-0.511844756122309 1
0.00660373414290803 1
-0.0528779166593505 1
-0.0226684092673931 1
0.584286593543953 0
-0.422247802684928 1
0.038063081131374 1
0.258300164831809 1
-0.0250327592948892 1
-0.128108698738281 1
0.538018752326199 1
0.240967253115286 1
-0.00993326532828243 1
-0.221554737631992 1
0.00638537214008326 1
0.295983498438324 1
-0.191936518732556 1
0.263239551706719 1
-0.169041259754845 1
0.010389425404302 1
-0.039379650558665 1
-0.592866238954229 0
-0.332882991115162 1
-0.229702617073196 1
0.527096652210308 1
-0.295682925956562 1
0.299829658600818 1
0.312003439500753 1
0.373842274687466 1
-0.266663020110879 1
-0.134808613547224 1
-0.27585352831465 1
-0.273523463920322 1
-0.205509809441385 1
0.209023878411073 1
-0.230620231727553 1
-0.0317957688631808 1
-0.0596830857251841 1
0.384868392471564 1
0.136536802483272 1
0.455494574200979 1
0.294545111711703 1
0.331277782453297 1
-0.0643777463718718 1
0.0780079923836968 1
0.416641657124996 1
0.0959678814651959 1
-0.0272925632658761 1
0.167352100247099 1
-0.317212840021776 1
0.0842748221333969 1
-0.245846204759812 1
0.565392826858132 1
0.201474969749815 1
-0.146646994397631 1
-0.0133292972098642 1
0.753904049884126 0
-0.185514542859013 1
0.342997949170955 1
0.440334274198241 1
0.381049005163346 1
-0.0843145465322619 1
-0.402360155135973 1
-0.233686643730348 1
0.193998657071159 1
-0.895259607377204 0
0.0606236352822026 1
0.253625393351152 1
-0.115074065515554 1
0.122914226819847 1
-0.0609633366697897 1
-0.275435671811646 1
0.449275556228687 1
0.450618767532757 1
-0.0310387736575442 1
0.0517417391545329 1
-0.572419274545231 0
-0.173264253837104 1
0.19777403008354 1
-0.294934158885287 1
-0.136914428765144 1
0.5640915726082 1
-0.0635644164361266 1
-0.2353523833146 1
0.53960457727324 1
-0.156262846351768 1
0.19051966379871 1
-0.382432954975493 1
-0.0585234667062596 1
-0.227218370772838 1
-0.118694591600084 1
-0.236075493208745 1
0.0618915862100236 1
0.226579876238229 1
-0.0644374126140951 1
0.0870993522362361 1
0.274130265211433 1
-0.0710671177931284 1
-0.459028063699069 1
-0.112881260477968 1
0.207060350335999 1
-0.330210408999934 1
-0.0704233308378222 1
-0.310757096111172 1
0.28684753624314 1
0.219403048707288 1
0.329890923694558 1
0.14490025518783 1
0.478633732048528 1
0.116079998171004 1
0.025898626254565 1
-0.221812674016179 1
-0.0534033415143142 1
-0.129168577766591 1
0.102612072009243 1
-0.198019723845566 1
-0.293293223713891 1
0.0705434345835388 1
0.0423808583503172 1
-0.461991531496902 1
0.133742435345491 1
0.13933079855736 1
0.0741853719987311 1
0.191336216816551 1
-0.253934713911194 1
0.0472471056287176 1
0.200952357448822 1
0.0751445913282121 1
-0.154782435739157 1
0.12058907229531 1
0.21662283327962 1
-0.0761233738031957 1
0.213529137192372 1
0.280719301201763 1
0.166348850500901 1
-0.0367240205715982 1
0.111363794483953 1
-0.44110141887683 1
0.0202224940599388 1
0.0767889915980624 1
-0.0892448040729062 1
0.108326866365328 1
0.107045115984836 1
0.251061233366871 1
-0.0618322555039488 1
-0.301431587506837 1
-0.37124844747514 1
0.0743687529881227 1
-0.428862194514252 1
-0.284034723656821 1
0.380281103422318 1
0.0962200648639597 1
0.0784833578240377 1
-0.266471197208046 1
0.426704598195043 1
-0.112287726020843 1
-0.24663093180705 1
-0.145021575034791 1
0.261706045532337 1
-0.0165647798787656 1
0.0369973843639797 1
-0.227781021029842 1
0.222178383406069 1
-0.250750286066698 1
-0.0629814670879686 1
0.212539566956217 1
0.37174187438611 1
-0.311596176641732 1
-0.439342825555166 1
0.0898837829508614 1
-0.0288470300128877 1
0.106436876375067 1
-0.217521949079697 1
-0.0433962801121244 1
0.518178973341387 1
0.108027917959882 1
0.320315664014925 1
-0.107355915200711 1
-0.139228981093131 1
0.317438442398856 1
0.166287740043845 1
-0.692427510910981 1
-0.143295666434167 1
0.518417470184473 1
-0.198956064444761 1
-0.175664145330953 1
-0.11626711522784 1
-0.18550324939379 1
0.107418127643361 1
0.255119522311409 1
-0.0976633269498213 1
0.357756706613874 1
-0.307926549898307 1
-0.146108113953343 1
0.438596318276797 1
-0.0645882269454443 1
0.435945336221283 1
-0.194631089940067 1
0.114538292797055 1
-0.354971754136364 1
-0.110185432793714 1
-0.354162541989054 1
0.0949583382426331 1
-0.437189715201482 1
0.020153645380758 1
0.0531465866952452 1
-0.136769230833417 1
0.383152025172759 1
0.00196934085881061 1
-0.00410504791427781 1
-0.0951483216667528 1
-0.267327313401161 1
0.265202644593035 1
-0.0157842529377592 1
0.395795333101207 1
-0.271090884301949 1
-0.113818969517439 1
-0.453763874719846 1
0.27577321967257 1
-0.304755481508354 1
0.249691158841294 1
0.00698115745739589 1
0.00440117482802177 1
0.475606213192138 1
0.3573436705065 1
-0.138646838735555 1
0.0603435268737717 1
0.987762622013326 0
-0.160251036429346 1
-0.108149899716024 1
0.218742456122302 1
0.210199298437998 1
0.2983891720146 1
0.414674809311829 1
-0.0348697720839887 1
-0.424949895205704 1
0.511597930967942 1
0.45409215175815 1
0.393661671912929 1
-0.112071141953791 1
0.0423044683305807 1
0.388501870908755 1
-0.0427604774371723 1
0.213936929671065 1
0.492210807526828 1
-0.154621107288187 1
-0.21856304807863 1
-0.113629625724421 1
0.0225153451868561 1
-0.177608596793446 1
-0.551889952065914 1
-0.123663546496446 1
0.146911020067498 1
0.054094465710929 1
0.00264280215163572 1
0.153169000805577 1
-0.0612589935183805 1
-0.162550604642993 1
0.215614753678097 1
0.207774482194604 1
0.120301463494613 1
0.291023066829611 1
0.17917262399336 1
0.124198932376845 1
-0.356524292278084 1
0.91506844449991 0
0.579191702854513 0
0.0116092016759821 1
0.145563164563016 1
-0.155103338919587 1
0.176806926972873 1
-0.307300397475359 1
0.0668027829694416 1
0.271785284508313 1
-0.0844397125833205 1
0.237614537602143 1
0.336718468973837 1
-0.0321464210533028 1
0.124739703795828 1
0.379894481582198 1
0.0756234744605906 1
-0.0888729749713434 1
0.726121507474166 0
-0.50580840107607 1
-0.122049332779033 1
0.109597614893206 1
0.0785241051922903 1
0.382229924812791 1
-0.0177266105706031 1
-0.165010496957808 1
-0.100440804716803 1
-0.1594237834789 1
-0.0907866676214727 1
0.129725981572097 1
-0.154436245997975 1
0.177765073456432 1
-0.281754142969699 1
0.0958024261437491 1
0.0975114064103636 1
-0.145515578843822 1
-0.0836656002014712 1
0.539076741545099 0
0.312913429491476 1
-0.0784799280153582 1
-0.0984335715376178 1
-0.153245009877209 1
-0.0645641481575185 1
-0.0187780402087443 1
0.277291873962417 1
0.114868971906627 1
-0.484462514086803 1
-0.00104227406367573 1
0.213348956444563 1
-0.366313071122649 1
0.222259567753844 1
0.0571476845422774 1
0.21376313047316 1
-0.20509263828277 1
0.0812186482839767 1
-0.0290975312062147 1
-0.224635648439631 1
-0.199199210650075 1
-0.0303827594077421 1
0.128673558853065 1
0.36911593619041 1
0.112113324247341 1
0.00561040882353919 1
-0.220757420834146 1
-0.024708727559994 1
-0.00178917449924131 1
-0.00548570794281478 1
-0.583942818113293 0
-0.0589426773609892 1
-0.219970014926316 1
0.0755390438584781 1
0.0905697825830868 1
-0.156412401345698 1
0.374589891294649 1
-0.283881505905988 1
-0.0226637574104873 1
0.0203609888682496 1
-0.229629888888486 1
-0.00731599464815973 1
0.250809113437512 1
-0.0518293203768422 1
-0.00760719307029432 1
0.256068284737222 1
-0.141311839617762 1
-0.171101241369706 1
-0.551797828151571 0
-0.226550264010631 1
-0.27590291244314 1
-0.169829307209512 1
-0.095621363850539 1
0.311321280212338 1
-0.415470912523534 1
-0.240307654785294 1
-0.417658509731924 1
0.0597546001682097 1
0.0445545480619911 1
0.0387049844009715 1
-0.370321030882832 1
-0.126288127963286 1
0.322853390754716 1
0.478141533888269 1
-0.118357276936998 1
0.173207052287408 1
-0.210299652335252 1
-0.108051879478476 1
-0.454255791021201 1
-0.0304271130842016 1
0.27772854493339 1
0.15871146774476 1
0.389879778298182 1
0.15578674586842 1
-0.0703491388923459 1
-0.0777065966791874 1
-0.0650936937806065 1
-0.45733238209412 1
-0.0621111775910791 1
0.146557206934387 1
-0.295506485272633 1
0.379131604626686 1
0.0779066316386135 1
0.121150183292306 1
0.422549860819175 1
-0.0884310262024709 1
-0.0649283636021556 1
0.268872865716604 1
0.453285647459888 1
-0.346145276675645 1
-0.0429303017359106 1
-0.383765731452815 1
0.0426911750469066 1
-0.232358992738389 1
-0.56752424207225 1
0.071761636590708 1
-0.250131130630308 1
-0.483638511597138 1
-0.0891769934650431 1
0.291995807500694 1
-0.0273255997845271 1
-0.323238840068874 1
0.0188663812093062 1
0.412655227363124 1
0.19061392500748 1
-0.347671729657381 1
0.536143774954056 1
-0.0884048904966491 1
-0.186260917919079 1
-0.110659008629715 1
-0.387192261437106 1
-0.22453838929531 1
0.0321191361496946 1
-0.0667657170306445 1
-0.136549522160664 1
0.350387088933513 1
-0.29318690695433 1
0.089174297906312 1
0.258646369039447 1
0.0725782852745341 1
0.0685868229010636 1
-0.018061444799457 1
-0.400637483495693 1
-0.147192580259488 1
0.137777710570912 1
0.0833186613602114 1
-0.0324375943580032 1
-0.298726724877967 1
-0.305852838428552 1
-0.102266611686411 1
-0.0979355461734466 1
0.390921946245738 1
0.657308966882215 0
0.183555461833925 1
-0.0650758842701568 1
-0.20655548571104 1
-0.254303264948655 1
-0.439488567047968 1
0.346625992997124 1
0.304195205757912 1
-0.0576333305600844 1
-0.30578314159464 1
-0.216814286727655 1
-0.401929317916001 1
-0.0480848518417664 1
0.105357488960696 1
0.0465732001730837 1
-0.328870845489618 1
-0.13610368227208 1
-0.00577685593954385 1
0.372111479514525 1
0.0508543065887894 1
0.393483406420799 1
-0.360661810892272 1
0.320480883008332 1
-0.243694416803433 1
0.145084452616009 1
0.12300541220815 1
-0.170838133004525 1
-0.327217267387784 1
0.168937311000266 1
-0.137250055433956 1
-0.365942278446798 1
0.465045268189607 1
0.0643556423536399 1
-0.80448758970021 0
-0.551476783232742 1
0.0266709886675505 1
-0.661273094734078 0
0.127470642695606 1
-0.0376445678819294 1
-0.0674134130716488 1
0.127049568649527 1
-0.171664030476867 1
0.169919065544691 1
0.663977851465915 0
0.0849131302672327 1
-0.473696154330941 1
0.130900091085597 1
0.0334721028589744 1
0.479148205196184 1
0.0524207215182566 1
0.0787635518732084 1
0.31099934220799 1
-0.348440057126319 1
0.251449210796088 1
0.441440119111907 1
0.26020795819907 1
-0.135457980310547 1
0.206486271848282 1
0.400088905720124 1
0.0919823495294506 1
-0.0232198641583766 1
-0.0960636168085585 1
0.359654529444083 1
-0.0574436571811505 1
-0.266076155989427 1
-0.278534173273168 1
-0.116557388749293 1
-0.0370008393998499 1
0.0184022795791998 1
0.280558583286135 1
-0.0341466789647895 1
0.0467594549656683 1
0.264014591069347 1
-0.359398227372693 1
0.260317501485215 1
0.365098941496646 1
-0.324215017839922 1
-0.120600562905757 1
0.221824044594693 1
0.400446637846238 1
-0.463675604020383 1
-0.140475623238202 1
0.0405862682462126 1
0.0793723584868573 1
0.00574697682975992 1
0.0367727490381316 1
0.418780304648508 1
-0.223666073692401 1
0.0963627515772454 1
0.0977964621257706 1
-0.243617422168942 1
-0.441773575376411 1
0.371094007526212 1
-0.167587581756847 1
-0.190319965743453 1
-0.297167235794868 1
-0.206836460169379 1
-0.0268518392070852 1
-0.0165229349724482 1
0.226819762504692 1
-0.224623656055255 1
0.0313594296640686 1
0.506745500612617 1
0.302542499375711 1
0.323836459596161 1
-0.210421611482937 1
0.229445916837002 1
0.14105134902229 1
-0.589695687664712 0
-0.221488623397448 1
-0.104653361469006 1
-0.261944670387541 1
-0.210123946506942 1
-0.153734249760108 1
-0.0085682810886461 1
0.228777211746531 1
-0.0974476762974452 1
0.0185533773580812 1
-0.253492841849743 1
-0.0650511443862715 1
0.0845778684789512 1
-0.615087143275047 0
-0.21780556895031 1
0.459139151929864 1
0.211802555974432 1
0.312057861207842 1
0.311041925113028 1
0.0902745177893774 1
-0.400990621122292 1
0.0494294262681065 1
-0.034522227989587 1
-0.168487320552002 1
0.117127532874025 1
0.132342797767172 1
-0.180165182929183 1
-0.00986879554037838 1
0.124156174188172 1
0.335499153577445 1
0.198813829491788 1
-0.113076066665149 1
-0.0728197127310969 1
-0.646715251548485 0
-0.204918591060481 1
-0.0222452771479579 1
0.0202099788005848 1
-0.19111599901494 1
0.0539631980935433 1
-0.0020715182875724 1
0.0185927316777644 1
-0.0154169797255724 1
0.00321773128550965 1
-0.591391467086894 0
0.209276148670481 1
0.0547304308707642 1
-0.0570793669611405 1
-0.207899747565334 1
0.192222906203542 1
-0.0734199092744955 1
-0.0785950314045838 1
0.188603044306455 1
-0.82894387544395 0
-0.0150269422486345 1
0.378759062063533 1
0.0442746826133187 1
0.107535470466947 1
-0.0989555292732192 1
0.444616768360909 1
-0.0451895600492465 1
0.040228400324106 1
0.0198186268195402 1
0.241364068818399 1
-0.0681059500043059 1
0.363844945636115 1
0.274101147339234 1
0.0933121558885583 1
0.141338791184633 1
-0.0420698684547406 1
-0.0048498043438818 1
0.399510119977387 1
-0.0172366488134294 1
-0.231456105365035 1
0.344768549430807 1
-0.136664464699557 1
0.176892383171267 1
-0.10344560494563 1
-0.173319780238504 1
-0.19347755623854 1
-0.0826368046858689 1
-0.003726302583499 1
-0.18008797474911 1
0.267461979268419 1
-0.295479212624797 1
0.145521652684827 1
-0.0769705194709438 1
-0.000942577160489316 1
0.350410272761093 1
0.128347637889591 1
0.0170615469216081 1
-0.631473031909795 0
-0.0272850592015038 1
0.270164510700155 1
0.191331018164375 1
-0.00971173739281646 1
-0.229582262685012 1
0.119508642423416 1
-0.308856991722019 1
0.147741217224792 1
-0.405848073989065 1
0.286194980993863 1
0.698067713999022 0
0.110058564853471 1
-0.228241926448845 1
0.192552384782801 1
-0.114063727687982 1
-0.354990618659903 1
-0.232121054561723 1
0.143019178995274 1
0.32802366941763 1
0.168983480690377 1
-0.149089648919071 1
0.0468826389552632 1
-0.0908732274985301 1
-0.0106661236389802 1
0.401449462237818 1
0.671425420558972 0
-0.237847518857848 1
0.617513354661458 0
0.112326123376988 1
-0.206181200557789 1
0.194832801084067 1
0.412756831688217 1
0.204579529522014 1
-0.0968957325890196 1
-0.177772891222187 1
-0.509902028579437 1
-0.0435319028847129 1
0.163217957442153 1
0.225336566002336 1
-0.207683693515058 1
0.35798825234182 1
0.158703689033104 1
-0.0826989954951912 1
-0.126729583141103 1
0.123499059678342 1
0.00616554616336122 1
-0.0711826467060696 1
0.123601382649225 1
-0.0971300979704725 1
-0.0273356160606548 1
0.266327139279284 1
-2.00430293390008e-07 1
0.111413610785616 1
-0.350802747367132 1
-0.140021639798458 1
0.474580172111285 1
0.484149172503706 1
0.20931643382426 1
0.0768003872413272 1
-0.220333223743226 1
0.0109575361268627 1
0.0590792006512494 1
-0.106477790919718 1
-0.0961772077798514 1
-0.0353313593360812 1
-0.0196855556706634 1
-0.166673150793789 1
-0.344719350282468 1
-0.278341047303486 1
0.242246688757859 1
-0.0529124695223322 1
-0.226270693604097 1
0.0763971246826085 1
0.0450714076305102 1
-0.0483926934697439 1
0.0162722939884881 1
0.305805342569082 1
-0.469099383245378 1
-0.0140164037737195 1
0.131675365089586 1
0.0314891272634304 1
-0.0773977418028856 1
0.211943366931795 1
0.230614960391087 1
0.0344802709899843 1
0.137933306390577 1
0.0930905260581924 1
0.106306607580143 1
-0.484055540755004 1
0.48508829982363 1
-0.239680548199342 1
-0.178203012976781 1
-0.162535166929449 1
-0.0838834473497306 1
-0.170481634261025 1
-0.293048773726275 1
0.00547181300757383 1
0.134135290711151 1
-0.0885100639509884 1
-0.198799340183947 1
0.084630007956853 1
-0.457717334091155 1
-0.392222693005139 1
-0.13860548709478 1
-0.0580392729540725 1
0.0221709441394095 1
0.185018809389743 1
0.253392729060441 1
-0.0390828402012566 1
-0.342445734099748 1
0.00290197048434929 1
0.169484633146493 1
-0.0501330818421417 1
-0.287699840574131 1
0.309791244655159 1
-0.370563041768459 1
-0.0766324105863856 1
0.208621197387738 1
-0.236283420014514 1
-0.160632629792094 1
-0.396649325154477 1
-0.219774069738505 1
0.43684236040108 1
0.0559619480094776 1
-0.215099032027898 1
0.149308317806111 1
0.0589302539526911 1
-0.0566964014015026 1
-0.135149015409933 1
0.230639082068551 1
-0.0902078003279874 1
-0.00997470340061943 1
-0.143702365654839 1
0.00933557194113208 1
-0.441940094310244 1
-0.0497431992676768 1
0.340779912997459 1
0.015333080938074 1
0.13388770684035 1
0.0214680339807677 1
0.313211216881767 1
-0.277002955539307 1
-0.0773472200352841 1
-0.379188961499267 1
-0.453223192927302 1
-0.0328702396664296 1
0.210939459752995 1
-0.269057264312504 1
-0.273091581178784 1
-0.226962599572498 1
0.436617174288471 1
0.162484138077962 1
-0.0215961329960077 1
0.0289168148860481 1
-0.340425211061106 1
0.118386658267147 1
-0.0402572512701125 1
-0.132479377622507 1
0.039410359902921 1
0.195258554416868 1
-0.093568575540123 1
0.250243271316318 1
0.51271171513756 1
0.324330740016721 1
-0.0650306311699738 1
0.156007535914152 1
-0.0459139955845082 1
0.0723064495457883 1
-0.339699079385148 1
0.00771367146950601 1
-0.264205341013747 1
-0.339242333118005 1
-0.177301768078703 1
0.248095319022867 1
-0.116778613510514 1
-0.34140932230083 1
0.2718495111627 1
0.663325443186086 1
-0.323576011557111 1
-0.230400379183004 1
-0.0261386170635924 1
0.345452817121467 1
-0.217296351856272 1
0.477756501516811 1
0.0323761903931419 1
0.428479348261877 1
-0.365748303240134 1
-0.0694913169636758 1
0.753234249158274 0
-0.33708824165761 1
0.102422762238075 1
0.0167174428926982 1
-0.289047913136609 1
-0.130828150214263 1
0.0648980080207199 1
-0.494795629831528 1
0.254851240854615 1
0.0680332837940779 1
0.363668148855283 1
0.146038588094275 1
0.422485108327319 1
-0.482490036652474 1
-0.289381488293931 1
-0.0780262696443502 1
-0.16180905369542 1
0.0900937101410932 1
0.0343693022362255 1
0.428903650748527 1
0.0671970064063908 1
0.319590246257828 1
0.483642958278556 1
-0.0805486544700565 1
-0.00841799431932344 1
-0.238456673401066 1
-0.180249238311792 1
0.0390421052339196 1
0.330556133140512 1
0.0504620568638104 1
-0.0705830823004593 1
0.159196154000121 1
0.0575467125916531 1
-0.0941470866571906 1
-0.174535075461641 1
-0.285886458609789 1
-0.0955471873157314 1
-0.0245373618687982 1
-0.0431392236735121 1
0.373263065913464 1
0.144330371539223 1
-0.120122869182981 1
-0.310600999288727 1
0.366018358426113 1
-0.00540116779942135 1
-0.105678618386988 1
-0.101001361224531 1
0.198109415276546 1
0.0249987591187646 1
0.288623331277012 1
-0.544393078723885 1
0.125240543595135 1
-0.0875788993370648 1
-0.100385040671043 1
0.214548281006764 1
0.242739848683902 1
0.131469717802924 1
0.496201477023721 1
0.326468529779483 1
0.750624210541707 0
-0.147229102205377 1
0.157135008230981 1
0.127294508955389 1
-0.342819358017453 1
0.130298197338194 1
0.0134289617176034 1
-0.532199157347629 1
0.0889656205888679 1
-0.203779408206478 1
-0.0682350759638508 1
-0.0839386596955618 1
-0.0701092703306928 1
-0.122280636776065 1
0.0786427317143208 1
0.137462963302351 1
-0.558002818440193 1
-0.309651136339019 1
0.516507570155084 1
-0.332694771597412 1
-0.224691985812915 1
0.28711783073702 1
0.19968238768909 1
-0.435497256416152 1
0.0186498064842453 1
-0.123847108495052 1
-0.270786571297143 1
0.118122827804651 1
0.239594959601892 1
-0.0820056522661953 1
-0.116539684680381 1
0.217543708321167 1
0.409524235814573 1
-0.00967651617249801 1
-0.48335916104747 1
0.270072134314058 1
-0.412407210120957 1
-0.251315631648875 1
0.064734110347596 1
-0.397734396227981 1
-0.296567911623288 1
-0.403178253003201 1
0.0329994616546492 1
-0.0664478302758106 1
-0.240037637852774 1
0.453712189319471 1
-0.248660196859122 1
-0.0987740385115441 1
0.109560644144498 1
-0.448287629105512 1
0.0795707870425452 1
0.243708953526262 1
-0.03733168860667 1
-0.0474548185894686 1
0.263390902270821 1
0.120466964364353 1
0.326852379333757 1
0.169510361404636 1
-0.41156109115574 1
-0.130116843999787 1
0.0680794900304448 1
-0.452319463864243 1
-0.412148366226849 1
-0.373644441768361 1
-0.0541001217047278 1
0.16677708836163 1
0.121757258037932 1
-0.304550579820086 1
-0.0118928440950984 1
0.214839838167396 1
0.443693141378254 1
-0.145507391765157 1
-0.166919676776562 1
-0.21900871528515 1
-0.467694304422233 1
0.180355065041646 1
-0.615725600250837 1
0.337466217781679 1
-0.151654775094445 1
0.282638732053339 1
-0.343024509595656 1
0.0481527932394648 1
-0.105815804499867 1
-0.186092442172296 1
0.132845802923762 1
0.0160046795372282 1
-0.207863718239482 1
-0.20610664197304 1
0.264451934782347 1
-0.275695560569545 1
0.247885810024375 1
0.0975094929598029 1
-0.0403633700605272 1
-0.0706406458303086 1
-0.305947947159524 1
-0.190126370942415 1
-0.319156700058777 1
0.189619379145288 1
0.361646865976394 1
-0.126301427686697 1
0.235578251960032 1
0.139230870313093 1
0.168719235136831 1
0.160794198623545 1
0.0399145977588266 1
0.0692728854310189 1
0.243383701548253 1
-0.077000530426325 1
-0.0107421385520286 1
-0.581099667825014 1
0.303281397534064 1
-0.31774814942024 1
-0.765945059841379 0
-0.0279739216664472 1
0.258943626288852 1
-0.278292101650383 1
-0.190053879180675 1
-0.066341943765195 1
0.0500051716512392 1
0.221657708195564 1
-0.00406199386357996 1
-0.262905497973319 1
-0.0915388145592349 1
-0.480317912767724 1
0.308082939480902 1
-0.367404752517727 1
-0.0464117677124924 1
-0.206589107051984 1
0.0930103669185484 1
0.346731292316414 1
-0.505874624301673 1
-0.554177551148161 0
-0.244293442794892 1
0.260266510846949 1
0.161288864275479 1
0.0767153929326374 1
-0.00466883239320857 1
-0.302948934491894 1
-0.235344866654145 1
0.13352647058793 1
-0.0855030702162552 1
-0.0310349521749659 1
-0.112224299132965 1
-0.012869169880888 1
0.152090364284306 1
-0.0654452507182269 1
0.20820900102115 1
-0.313972577557293 1
-0.358070278543311 1
-0.129624380470221 1
-0.249242433603865 1
0.0441545736785755 1
-0.486742346745147 1
-0.136611393498424 1
0.0837885715465872 1
-0.131155594891151 1
-0.263983901295513 1
-0.465020091347905 1
0.0398352258537598 1
0.0973106418854408 1
0.132575182109021 1
-0.120033446968955 1
0.29712896738896 1
0.419722294759983 1
-0.611225349011379 0
-0.153469569289235 1
-0.288533608925324 1
-0.448665485357376 1
0.0401780977928584 1
0.349611142759813 1
0.0809209771071693 1
-0.359886250092962 1
0.2085651162546 1
-0.0930512257467309 1
0.139823817814136 1
-0.0152289480145228 1
0.321559525710806 1
-0.0245118977229603 1
-0.0364569122053475 1
0.453013224483598 1
-0.406184267295407 1
0.319575535725384 1
0.40691091532307 1
0.0502316158229116 1
-0.128670453707397 1
0.16220541751445 1
0.340526249314106 1
-0.285501752783507 1
-0.282860819178904 1
0.126869207870455 1
-0.14925130453471 1
0.115002574710211 1
0.0662475932445225 1
0.163908084568916 1
0.109184926229864 1
-0.434530533464778 1
0.130073653892448 1
0.397724360349574 1
-0.143420399479117 1
-0.326828181639764 1
-0.0681643702301381 1
-0.290526109818988 1
-0.336246788130465 1
0.00807132512506743 1
-0.171926784819873 1
-0.0256795825412606 1
-0.0355087611341059 1
0.295823737258871 1
-0.266369496616607 1
0.109081145887015 1
0.585447715902645 1
-0.0235917528158539 1
0.169566850421369 1
0.128405603580393 1
-0.240379995100928 1
-0.0131779900626858 1
-0.194595496876549 1
0.164880047618696 1
-0.131542513607596 1
-0.0308136747090019 1
-0.155921811021806 1
0.209345339786981 1
0.0487605726335196 1
-0.572585398459556 0
-0.00696139557992739 1
0.154421201229437 1
0.0742871762539093 1
0.221496640009424 1
0.00766925529921157 1
0.186273362476974 1
0.10252140128247 1
-0.0433294798616015 1
0.329801479742618 1
0.172248367923653 1
0.029368745281329 1
0.119315897184833 1
-0.156049865290773 1
-0.474439050973638 1
-0.168869749404006 1
-0.232481602201925 1
-0.0703280165399953 1
0.0507104174961253 1
-0.220204004791009 1
0.219004843434231 1
0.143492134678357 1
-0.25228458738389 1
0.540202136978047 1
0.286394970575464 1
0.179207166518923 1
0.305864709727266 1
-0.120694689716845 1
0.238224567441864 1
-0.14717786668328 1
0.159477633787428 1
0.17707525516099 1
0.00667369968343179 1
-0.41533306749584 1
-0.387013126930892 1
-0.268497880313306 1
-0.0951023478337842 1
0.0594582842156093 1
0.219261281405317 1
0.393203649572919 1
-0.646221133356459 0
-0.438237217036245 1
0.0416772812715596 1
-0.143722975004089 1
0.05562944941053 1
-0.504626929374544 1
-0.165963965272214 1
0.0491245198705461 1
0.148002435963946 1
0.359538182889875 1
0.189945238561151 1
0.00858207130883988 1
0.0819880312983488 1
0.339140535133225 1
0.156638251283558 1
0.620160190528485 0
0.0658910235094032 1
0.37662071602887 1
-0.128766728983654 1
-0.381283120278169 1
-0.523002095312346 1
0.117484679292296 1
0.514614093329269 1
-0.104877468403022 1
-0.154419052846667 1
0.402109444077478 1
-0.0918431551245723 1
-0.0128601981657117 1
0.203787850133508 1
0.667216084437534 0
0.0178203911975462 1
0.163138590567825 1
0.282876323765072 1
-0.353161675270599 1
0.484804915622256 1
0.135011314644315 1
-0.0462766832391638 1
0.145283010388912 1
-0.476595929737692 1
0.034836218101302 1
-0.159280993291621 1
-0.380345991770579 1
0.0264625604685874 1
0.0154518013908735 1
-0.331822748219338 1
-0.204001275012908 1
0.0045843935140183 1
0.370029053999983 1
0.451980094003904 1
-0.00837504668666704 1
0.331811037302164 1
0.258750945890864 1
-0.139543628591788 1
-0.299732329247601 1
-0.0268382722929942 1
-0.41030728003943 1
-0.0670964893741008 1
-0.352217616731014 1
-0.137560808797752 1
0.207070708020595 1
-0.211762609218152 1
-0.0133199403246828 1
0.180599699292689 1
-0.0656965674259319 1
0.165588318848645 1
0.730294293200365 0
-0.249424529799012 1
-0.124099596203408 1
-0.377142327030348 1
-0.303198860831151 1
-0.106150207765379 1
-0.370591625570922 1
-0.0066371324783619 1
-0.0853950869572122 1
-0.0811584640960542 1
0.180217878264909 1
-0.127847813058311 1
-0.577418997058862 0
-0.697050763983518 0
0.234471554200228 1
0.318246433965589 1
0.119270368260681 1
-0.193525020342063 1
-0.415240626393577 1
0.0012808544170763 1
0.0111538128312226 1
-0.0536481790661815 1
0.193118459505941 1
-0.146796739976974 1
0.257152579593874 1
0.0461891082131836 1
-0.229824862161848 1
0.0308774785456975 1
0.0976489892713773 1
0.0624512860259275 1
-0.114221811780632 1
-0.0714064786566471 1
0.324329986217298 1
-0.105761481156745 1
0.138706678651316 1
0.414023427422672 1
0.14332828884499 1
0.620706529646314 0
0.146882954569874 1
-0.0893293157939146 1
0.225417057192329 1
0.0970975299460081 1
0.239259863458415 1
-0.432417378678318 1
-0.619134641481302 0
-0.372124554187807 1
0.336668122721424 1
-0.0571780764205313 1
0.424935387312276 1
0.171234166983883 1
-0.162991259861132 1
0.453444470804647 1
-0.221302473392708 1
-0.0125514835223258 1
0.290740332714525 1
0.0029105250529213 1
-0.0582047428772693 1
0.20229951364103 1
0.0678845781988094 1
0.00733807868549874 1
-0.263189038279917 1
0.370267325425501 1
-0.0180168016685287 1
-0.451194475463025 1
0.235341142774525 1
0.126322323434568 1
0.406696099783314 1
0.240654908339548 1
-0.199824325574464 1
0.458976493418333 1
0.487587004686373 1
0.400917530049075 1
-0.0650954107791934 1
-0.0150149029933282 1
0.4790902516642 1
0.254413983712077 1
-0.0234843807631438 1
0.195114676851176 1
-0.0299346829143139 1
0.492576069449157 1
0.0334310360290922 1
-0.548705335963982 1
-0.283017769444018 1
0.263646275156044 1
-0.0999721888831173 1
0.141516831421344 1
-0.0436697594215008 1
0.602424538749984 0
-0.0732529664088946 1
-0.511379047603484 1
0.0759659911497108 1
-0.0702829381355415 1
-0.0437495440484838 1
0.375180125327553 1
0.0424964509111961 1
0.0605065549079088 1
0.219986910270849 1
0.0874633201021627 1
0.0967141964329559 1
-0.163659190858698 1
-0.0698610776553399 1
0.204887488240872 1
-0.061053544479716 1
0.115849622392202 1
-0.128207979798199 1
-0.26222038601956 1
0.0246022475347673 1
-0.0263483216656884 1
-0.204926986519528 1
-0.304078904676458 1
0.0579916586256803 1
-0.0472891226747227 1
0.104751855806508 1
0.0702667688741473 1
0.303728826632917 1
-0.24790958942853 1
0.299575570278024 1
-0.00758439556317266 1
0.269222773656125 1
0.205339574995386 1
0.360420392630303 1
-0.307962295434859 1
0.397683096882228 1
0.0564867730583919 1
-0.069692997092434 1
-0.133403192105991 1
-0.200266036955511 1
0.181159259076415 1
-0.191308121583191 1
-0.465748184495938 1
-0.261233059819863 1
-0.0484482455218567 1
0.00594093570285171 1
-0.210576147079877 1
0.100437043420014 1
0.459657598747587 1
-0.403066405960112 1
-0.197620087361314 1
0.24845229970403 1
0.17177440584649 1
0.365525458754923 1
-0.169405773910198 1
-0.248821649849897 1
0.0350184063769136 1
0.09212781225765 1
0.230766086464657 1
0.161581711827702 1
0.379737722643434 1
-0.0265157777684864 1
0.134261707040791 1
-0.203378376177917 1
0.337058676342659 1
-0.0374090614739457 1
0.607784610889972 1
0.368200839018387 1
-0.405292444699381 1
-0.0251110280871699 1
0.0861546698671025 1
-0.212277949682189 1
-0.190261569909564 1
-0.183753525565266 1
0.398997015723961 1
0.229708246065549 1
-0.0398400715536561 1
-0.00661042887047592 1
-0.222823443272003 1
-0.162505824361402 1
-0.0800485410954145 1
0.0966023797072465 1
0.227769606540852 1
-0.131915925618428 1
0.159557921789366 1
-0.106033888212002 1
0.236505567096034 1
0.158734674338431 1
-0.354419414959409 1
0.0876694153810693 1
-0.158798575490769 1
-0.0664046233358445 1
-0.11703886849577 1
0.0298355322476798 1
0.0437830107747769 1
0.202082806664886 1
0.112344361725062 1
-0.405995833031686 1
-0.0842899982617753 1
-0.402215081371368 1
-0.32887901771001 1
-0.182483649281866 1
-0.157386072289233 1
0.000179300495279568 1
0.429297251170798 1
-0.17235977810873 1
0.186520873671737 1
0.243270530360896 1
0.346857252815977 1
0.411009639268426 1
-0.220695831519604 1
0.0617349762792462 1
0.169741117117672 1
-0.381194998506547 1
-0.0948291130510215 1
-0.197748575169564 1
0.108711591201374 1
-0.147267213832368 1
0.124035665453966 1
-0.44012958346005 1
0.0909245667894505 1
-0.379326137815183 1
-0.814302880295424 0
-0.198863992399795 1
-0.170691395283792 1
0.29929029400443 1
0.153568969068892 1
0.146796273407758 1
0.518342403868325 1
0.272881807546102 1
0.394406193905621 1
-0.328585397032114 1
0.125054267220862 1
0.286417442856568 1
0.127324664275528 1
-0.483130526913876 1
0.219531086930891 1
-0.123077703867744 1
0.122269509480365 1
0.12574490181018 1
0.377366648268374 1
0.295784680538494 1
0.426024503277325 1
0.0527755886924347 1
0.363534456026238 1
0.301248109886047 1
-0.114616468897832 1
-0.529184797444823 1
0.138439952314099 1
-0.0622498148693848 1
0.131973851105346 1
-0.00686184800023941 1
-0.166127290483496 1
0.17721813969542 1
-0.349258817474567 1
-0.360326908907033 1
-0.109341624578584 1
-0.299735052685645 1
-0.143907767633063 1
-0.181708796652859 1
-0.385705099619407 1
-0.0421866884120254 1
-0.0335702858932402 1
-0.160673503101129 1
-0.0508516942104461 1
0.324386148264091 1
0.136566895675247 1
0.313451797374466 1
-0.342111710808765 1
-0.406106833905045 1
0.483374381997833 1
-0.129744135961816 1
-0.208522134939436 1
-0.0958670928945464 1
0.0929715626222128 1
0.184163893263674 1
-0.0574404743361608 1
-0.205171572886703 1
-0.341323181941647 1
-0.0710054028777542 1
0.0498689846464728 1
0.0490798858714282 1
-0.367180212349396 1
-0.0926063476120687 1
0.0137090638952196 1
-0.00813125911429873 1
-0.246359750038462 1
0.0558946648573581 1
0.155554397783097 1
0.0426936020452895 1
0.0514857643131907 1
-0.0572205732597707 1
0.144116309427759 1
-0.260233683687708 1
0.568456792395189 0
0.466204011843534 1
-0.478693056553359 1
0.224189387170173 1
-0.766122605657647 0
-0.158819497370191 1
-0.126970456324334 1
0.342909458560334 1
0.036157675542929 1
0.487365327093503 1
-0.100232861463459 1
-0.0245734260486928 1
-0.0758119858077889 1
0.106844591200915 1
0.13792045461989 1
-0.0941062632265338 1
0.205726935669161 1
0.0858504719314686 1
0.362231276865522 1
-0.444928816663979 1
-0.00494002199154838 1
0.349015692792141 1
0.0953464357382355 1
0.460079029926605 1
0.498124027856442 1
-0.307588433568171 1
-0.342913375093491 1
-0.283595944967855 1
-0.0538814996937127 1
-0.0407247905786062 1
0.276859276321368 1
-0.182649718776383 1
-0.0293166587993274 1
0.170540509627209 1
0.0509402242139847 1
-0.117415492303452 1
-0.00996690085217204 1
0.400431377710741 1
0.386814758311999 1
0.0544291496978822 1
-0.104636126856594 1
-0.218923663260012 1
0.0178098839132898 1
-0.000749157839471562 1
0.242152172879308 1
-0.0777544189828296 1
0.131538165491528 1
0.233855649179144 1
-0.0156029165682995 1
-0.140031309110224 1
0.265710884892206 1
-0.369929036122964 1
-0.131828819762332 1
-0.655625867331919 0
0.479553708874184 1
0.129124107046437 1
-0.484159029484142 1
0.0216035251968716 1
-0.196288526585398 1
0.0535206861415239 1
-0.25549620688493 1
0.533154548345308 1
0.497533044215041 1
0.317047029413934 1
-0.191340238869696 1
-0.167672617007301 1
0.0885729569950389 1
-0.39931284321802 1
0.499171165910071 1
-0.283591710105011 1
-0.279805815573201 1
0.148883569371255 1
-0.620172669311816 0
-0.0242408176722276 1
0.097345544879168 1
0.341882233211188 1
0.00093747413645813 1
-0.025200141248373 1
0.483668430623875 1
0.390526639282486 1
0.267094988582792 1
0.127870829049226 1
-0.203142612044104 1
0.443829331822891 1
0.181927352472603 1
-0.00183717439081663 1
0.058712129806111 1
-0.426825588483367 1
-0.510643180066752 1
0.27888967303344 1
-0.133331921219451 1
0.412656252622146 1
0.370937296309224 1
-0.21625098232021 1
0.407793910947148 1
0.443451314971073 1
-0.0901725565635556 1
0.161366936423882 1
-0.156372695217443 1
-0.272400702639802 1
-0.434594426293867 1
0.318075090134882 1
-0.388587761946269 1
-0.376099019124174 1
-0.164873872045249 1
-0.433913482474111 1
-0.0168915398360185 1
-0.105265494332764 1
-0.206674580272546 1
0.432595618346254 1
0.201645327974222 1
-0.136357991681865 1
-0.074468693921141 1
0.019558322754064 1
-0.189232380771712 1
-0.240913346185671 1
0.383569790524037 1
0.230099846258789 1
0.126307934359544 1
-0.0284233769249037 1
0.36757860410375 1
0.259367431874688 1
-0.100659298984965 1
0.0787900594421886 1
0.0385966331997715 1
-0.158344144237222 1
0.0271085397817245 1
0.244007488159096 1
-0.157917009614287 1
-0.319943269453633 1
-0.451811235735635 1
0.0191314623989177 1
0.0461334372137231 1
-0.0368230835491367 1
-0.241986615793886 1
-0.104950291542292 1
0.308433497323353 1
-0.00280838286097113 1
0.339491078473539 1
-0.176377803241187 1
0.0952882740352933 1
-0.129321127689057 1
-0.116403101993954 1
-0.437338201291839 1
-0.287482584484991 1
0.285853726137027 1
0.123465609538209 1
0.294707725699954 1
-0.164594119603965 1
-0.272362622347959 1
-0.478866475567133 1
0.449207477093263 1
0.180021281356891 1
-0.121319882867827 1
0.263414046286626 1
0.194640436787248 1
-0.0514749433652778 1
0.321942102969291 1
-0.0961459451176607 1
-0.323685701215646 1
-0.331999479119717 1
0.213986014461915 1
-0.123185794400308 1
0.132410899868844 1
-0.37780053313273 1
0.14465454548408 1
-0.118475455349756 1
-0.129510274655582 1
0.0671438633709362 1
0.0559163118655931 1
-0.164467527987518 1
-0.348035143776647 1
0.117731938891621 1
0.0867439920200629 1
0.110259954654301 1
0.061346067791157 1
0.17497719762264 1
-0.288389589970421 1
0.187429479697717 1
-0.325983543317431 1
-0.351231367756328 1
0.0683173248573928 1
-0.0248022439920333 1
0.226967954579338 1
-0.489658194580615 1
0.338906478188634 1
-0.0234425175085094 1
0.134310808078658 1
-0.0343706896050218 1
-0.517412344781399 1
0.532238081703601 0
-0.0298274812851362 1
-0.19701166151363 1
0.0892717696512251 1
0.193594842427805 1
-0.0588350064248082 1
-0.1429784276909 1
-0.0997666401819167 1
-0.0139380243064701 1
-0.0713251202151555 1
-0.402852459632675 1
-0.0448011392587537 1
0.146733570377568 1
0.192310771050963 1
-0.092656497059583 1
0.200250343593841 1
0.372968675688825 1
0.145534977630407 1
-0.037395430832909 1
-0.337021558367743 1
0.0428809193130054 1
-0.164807050107276 1
0.44549323200146 1
0.271693402374318 1
-0.540434813923917 1
-0.0745368656445647 1
-0.184355153048293 1
0.00308817443416826 1
0.0516459075061724 1
-0.361335710366473 1
0.111478846145103 1
-0.0934414968285664 1
0.495318008650195 1
0.0443956370811917 1
0.0194405572221403 1
-0.00276457241095601 1
-0.317669575753619 1
0.135566213078133 1
0.413931111875947 1
-0.203469731201149 1
-0.292276647326771 1
-0.0123995278454771 1
-0.0763247288776685 1
-0.00455216873388525 1
0.0845213165857258 1
-0.152641863570695 1
-0.303554422531773 1
-0.0473037678324112 1
0.141854751740376 1
-0.398121555804647 1
0.00420866638246323 1
-0.420921822380094 1
0.246206321988948 1
-0.583399418849982 0
-0.225380824216109 1
0.192888101740271 1
0.192439098799925 1
-0.398958335072817 1
-0.175457868590981 1
0.199738973381208 1
0.10119045149026 1
0.385979783333457 1
0.161647243529064 1
-0.00412891572091315 1
-0.0108120575805119 1
-0.0346702167280409 1
0.308973192812641 1
0.197797569089425 1
0.138927411243625 1
-0.0335863997659424 1
0.451187496687388 1
0.0161983539465833 1
0.70794702696358 0
-0.159684152328196 1
0.0550807616086314 1
-0.111159359918192 1
0.24109444073442 1
0.238049791428001 1
-0.0595267328235763 1
0.431418417255978 1
-0.761639904090365 0
0.4350018476798 1
-0.241713542195264 1
0.363646372842271 1
-0.393460873904015 1
-0.109862621413197 1
-0.142591987151594 1
0.110550989709165 1
0.0309398444930468 1
-0.124371887587662 1
0.517624263496526 1
0.21315494293239 1
-0.242883574148501 1
-0.31650262755974 1
-0.162492451468359 1
0.290503115559063 1
-0.106569397496843 1
-0.229460096922262 1
0.0540388804050137 1
0.0333119531626295 1
-0.123888464681247 1
-0.379887274015366 1
0.128347406793763 1
-0.195252021170784 1
-0.566512914864386 0
0.344173301038574 1
0.104424391945619 1
0.197223071205542 1
0.0155148865820192 1
0.297939029228632 1
0.122313146718521 1
-0.121052928994827 1
0.130361737186901 1
0.188238418279119 1
-0.197824542329961 1
-0.377619288921768 1
0.451924609366565 1
0.20529720421382 1
-0.126606109090734 1
-0.140347292253376 1
-0.0251601795125486 1
-0.0314298606685194 1
-0.522433163863251 1
-0.39993419903188 1
-0.0142668774321011 1
-0.118510620464156 1
-0.0395393629311361 1
0.324717899345782 1
-0.356658470562898 1
0.102516892829709 1
0.0109979235874436 1
0.212482086988554 1
-0.297063122145247 1
-0.359462609640715 1
-0.340752235254368 1
0.119410525825407 1
-0.206802014640988 1
0.165609499755504 1
0.171708641831318 1
-0.0225475203266466 1
-0.479224535641436 1
0.242323934781985 1
0.489172606111287 1
-0.167088344585451 1
-0.276019742800918 1
-0.263691394649222 1
-0.00359724034184195 1
0.16767511520269 1
0.350104064038685 1
-0.0510450303746174 1
-0.435752410972377 1
0.358285343263552 1
-0.0537176990175486 1
-0.151994956931863 1
0.220608009409731 1
0.262765181802829 1
-0.585979056790735 0
0.349274413059017 1
0.45571167743936 1
0.330872064867735 1
0.089132992811275 1
-0.0840184287330921 1
-0.0352294186131475 1
0.162381162880845 1
-0.0861786315562321 1
0.0241059716937636 1
-0.440093472005227 1
0.0682869141829124 1
0.137996041855014 1
-0.379989048755586 1
-0.133554698544981 1
-0.266058084353242 1
0.380323548133775 1
-0.109143570301546 1
-0.00560288776276995 1
-0.061230230079342 1
0.0130508039483903 1
-0.454313820391492 1
0.0860521377921204 1
0.0194637094044665 1
-0.344809588266159 1
-0.0894797097015681 1
0.355481454252487 1
-0.0237148444250451 1
-0.529856821797594 1
-0.38321452235524 1
-0.156067891382975 1
0.279615656038691 1
-0.0878736681548285 1
0.130755029733701 1
-0.358745044193546 1
0.0237832159886439 1
-0.37425811162929 1
0.178784999806919 1
0.131132152819539 1
0.0780875824087686 1
0.0532720435853804 1
0.0364402557410932 1
-0.0815447052086401 1
0.187004602372906 1
-0.162127603764261 1
-0.136833172865183 1
-0.187916054397691 1
-0.228996480074183 1
-0.153054721652586 1
0.268478313767174 1
-0.317818199131193 1
0.316696826246543 1
-0.207102990587559 1
0.00935296705421459 1
-0.362114772134521 1
-0.221264855033976 1
0.421729976256557 1
0.163476721600074 1
-0.0880240590269465 1
-0.444025078967359 1
-0.126171655669939 1
0.155039888048098 1
-0.0874288107590341 1
-0.142126544911007 1
0.0219104876025415 1
0.151502816190283 1
0.151558255414066 1
-0.762670729562626 1
-0.161981110992198 1
0.121447232581301 1
0.098329539989621 1
0.177549397489263 1
-0.477123345695966 1
-0.115481373177806 1
0.0333771942709987 1
0.194771858220938 1
0.37484495477289 1
-0.231294455344202 1
-0.182555042588861 1
0.233986754181438 1
-0.0799845314698516 1
-0.0680134546828303 1
0.14633732482219 1
0.0398037414162825 1
-0.306361376826219 1
0.0951631679179037 1
-0.0923824666188024 1
0.299497329255715 1
0.215594379210704 1
-0.113097638876243 1
-0.0557017254665898 1
-0.0296264927355467 1
0.0202692727701412 1
-0.829316047688024 0
0.269620274259736 1
0.432440368841598 1
-0.0898658776913059 1
-0.503382446113368 1
0.117079536910952 1
-0.0764217116471316 1
-0.132121958769812 1
0.269551147517251 1
-0.258226038958153 1
-0.116917845514216 1
0.654897438621424 0
-0.109980855434942 1
-0.34325206139141 1
-0.0931253701994083 1
0.186495548679139 1
0.20994042247798 1
-0.248555223184672 1
-0.0105165819535843 1
-0.360223119658865 1
0.196337882695932 1
-0.185790295041649 1
-0.50020110690921 1
-0.270450507517118 1
0.300528175439461 1
0.162593698943004 1
0.315908551358944 1
0.0636370794640845 1
-0.193169793972197 1
0.212867015605156 1
0.00456563950159643 1
0.306553656951953 1
-0.0144447183758439 1
0.206996165050293 1
0.0696776720826478 1
-0.275748532849315 1
-0.302161887737951 1
-0.202656860583557 1
0.110642891895727 1
-0.0430430721813449 1
-0.0581436145673065 1
0.0889030102760539 1
-0.217859379723809 1
-0.475857820626715 1
0.0152289382380909 1
-0.119168645233218 1
0.153711546086449 1
0.00320686899038894 1
0.241354053785444 1
0.0150003854402379 1
0.111180101761927 1
0.351975985516535 1
-0.00730546079588224 1
0.339762448973607 1
0.054240635909431 1
-0.481068771469185 1
-0.389468686895652 1
-0.303081628428244 1
-0.177243493521502 1
-0.0456564249410781 1
0.0453774228763069 1
-0.0430443359285601 1
0.163860186107882 1
0.200460953671373 1
0.516838349024384 1
-0.141652563464334 1
0.403267853188322 1
-0.281712280942611 1
0.407837009534948 1
0.153400475002211 1
0.0220385589322541 1
-0.315100001538235 1
0.0352308725206693 1
0.192538715908925 1
-0.255617461733385 1
-0.397251460187171 1
0.0638388723077337 1
-0.0355448020441034 1
0.309471378371471 1
0.525605490042231 1
0.192014417031808 1
-0.0197741209517788 1
0.23406823711567 1
0.285205819319135 1
-0.471930866606248 1
-0.523681999891575 1
0.372874378721512 1
-0.190543981188006 1
-0.0827657170427154 1
0.542335283431811 0
0.225954929295559 1
-0.066526245306019 1
-0.0325481372049281 1
0.0861661857710021 1
-0.325929485760931 1
-0.347519658783116 1
-0.0080539107494622 1
0.255534710515907 1
-0.00332541670622452 1
0.0615310400139191 1
-0.00336883334531743 1
0.277258011940916 1
-0.22577398738453 1
0.220753588566101 1
-0.112022919711545 1
0.0560768300603829 1
0.293961151434973 1
0.00738258273679927 1
-0.127964065499148 1
-0.0157900192969937 1
-0.493171135723354 1
-0.551103740402743 0
0.542584386855362 1
0.428052798019525 1
0.0612828029316746 1
-0.221597388757642 1
-0.661357758587696 0
0.699572853751805 0
-0.18839282079717 1
0.0174052106636455 1
0.25222633974696 1
0.0704954402496986 1
-0.139837652029072 1
0.176303384005425 1
-0.510272192932257 1
0.307660192281476 1
-0.0447156962797418 1
0.147187310736733 1
-0.0897238775967202 1
0.341847703049189 1
0.155701781101119 1
-0.0295797767833789 1
-0.180599634082713 1
0.171477194902441 1
-0.0229400704653823 1
-0.136111600670588 1
-0.246254982177875 1
0.355348615974806 1
0.361798370813484 1
0.234195886011354 1
0.40556050254695 1
-0.0705331857470873 1
-0.0899061245240001 1
-0.0693674549811258 1
-0.164218436714906 1
-0.258587089074316 1
-0.174363329592488 1
-0.267884907429733 1
-0.0805882992453417 1
0.317317927512769 1
0.540574159392579 1
-0.178520994140495 1
0.202625063898013 1
0.207562160231551 1
-0.499686555724379 1
-0.167016861104816 1
-0.136571694603872 1
0.174221094461804 1
-0.176845797770061 1
0.0744736478296954 1
0.408477818845599 1
0.102505395639403 1
-0.242407592891973 1
0.143802295800414 1
-0.129219824879344 1
0.0459467370366745 1
0.18645502379707 1
-0.232010623485733 1
0.249104932152991 1
-0.0987784792136041 1
0.401597550509972 1
-0.206162769214349 1
0.160218887653 1
0.337818533100716 1
-0.102891500818751 1
-0.259533429904379 1
0.193413952012407 1
0.208938882220165 1
0.278107768101405 1
-0.190476129970801 1
0.126620617779324 1
0.0746287174626003 1
-0.383584334295478 1
0.157314043202256 1
0.321297949871875 1
0.0369275899463538 1
-0.0288522211402506 1
0.0493977569845042 1
0.218368069787114 1
-0.114046089117922 1
0.111229971527059 1
0.144324435903823 1
-0.473785997204638 1
0.126587929350421 1
-0.287200207973144 1
0.0517723632263878 1
0.119174658619402 1
0.280544848020423 1
-0.115238540594248 1
0.0959711055631771 1
0.332780279448841 1
0.280670219481175 1
0.43102750081233 1
0.116158089570233 1
0.484049022893138 1
-0.278384987257833 1
0.0476866386591621 1
0.516429089901091 1
-0.354993229134484 1
-0.156852742801447 1
-0.170289212103747 1
0.0424004416770878 1
-0.148083227020109 1
-0.269851713340282 1
-0.238289523640743 1
0.0949473588702742 1
0.186680392610552 1
0.160310259347756 1
0.0884761207313774 1
0.116791160957509 1
-0.224302717974067 1
-0.289274553289203 1
-0.0332898637663021 1
-0.219308572277265 1
0.18319652372163 1
0.239371664367353 1
-0.268697065173246 1
-0.0946749787664256 1
0.209173636630809 1
0.0907633433597979 1
-0.0982335498255981 1
-0.0708547699765566 1
0.123949645798237 1
-0.196106976380111 1
0.0248281241839226 1
0.395920135715691 1
0.140987419089969 1
-0.235513134565248 1
0.630397157748876 0
0.438597445537013 1
-0.539518602976032 1
0.049760543826117 1
-0.0269628401795248 1
-0.185777022093196 1
-0.186128266334502 1
0.043761471213678 1
0.735361626124146 0
0.157984531567816 1
-0.0554091776393576 1
-0.0118888610376722 1
-0.0708532268640886 1
-0.35940538579998 1
-0.0683783410019013 1
-0.18567891683495 1
-0.0460012376616443 1
0.0980738464594358 1
-0.18868223240167 1
-0.154404709734641 1
-0.391504549092363 1
0.000531514070972641 1
-0.469095050854707 1
0.275107215182004 1
-0.158629690575925 1
-0.0917872486880851 1
-0.288670606660427 1
0.15391792098595 1
-0.251556175068961 1
-0.0662018246674872 1
-0.287673924861974 1
0.142687380461421 1
-0.336245896100242 1
-0.0996477922306084 1
-0.273905477422145 1
0.195448284633965 1
0.689735417965812 0
0.381985210688171 1
-0.298734584570793 1
-0.031733956618616 1
0.260779911848158 1
-0.41471824992219 1
0.00234767998598602 1
-0.181296565479061 1
-0.0721720572907669 1
-0.0141529126458309 1
0.123793309131762 1
0.19714135989545 1
0.401332084100794 1
-0.274714790748598 1
-0.124478935971382 1
-0.488239297822404 1
-0.297804800942312 1
0.0173852631286437 1
-0.00679451681131733 1
-0.0841620763791445 1
-0.0205233018415663 1
-0.0601768621602284 1
-0.302412927680194 1
-0.0204695346964755 1
-0.283793604333439 1
0.218098775272577 1
0.416118347802173 1
-0.0110726196248138 1
-0.210064775674886 1
-0.328976915837138 1
0.158539354375637 1
0.486868984667015 1
0.216968091100173 1
0.163063316194865 1
-0.133942587989824 1
0.120668624116222 1
0.0533848721082969 1
-0.0893604430100878 1
0.11095755222997 1
0.127375320222352 1
-0.232358505843961 1
0.0304936555358124 1
-0.424663397547645 1
-0.491212452178041 1
-0.0315068105651545 1
-0.308899723940826 1
0.267466752509918 1
0.552275392806964 0
-0.164403570353136 1
-0.337718133291472 1
-0.15967213711122 1
-0.0839535076789936 1
0.264512087875317 1
-0.225800409719489 1
0.107060721038965 1
0.226802369253925 1
-0.0348987030956584 1
0.673819213630546 0
0.00855475375144363 1
-0.138319703847639 1
-0.480904039175518 1
0.0202704429592751 1
0.250845617081633 1
0.230504332314642 1
-0.288258509883725 1
0.495201097948368 1
-0.346141872717274 1
0.744057038825785 0
-0.347819005800928 1
0.198248610260505 1
-0.247939605160918 1
0.204290478212264 1
0.556781410190191 1
-0.351122995958363 1
-0.261870674968506 1
0.275373483834609 1
-0.241074958499882 1
-0.884772405957768 0
0.1259657937027 1
-0.107185929717957 1
0.106283005320468 1
0.0993554616882988 1
-0.250334280175474 1
0.163923597774457 1
-0.177503607101671 1
0.231489556423011 1
-0.670356863773741 0
0.372899086809324 1
-0.311154997247879 1
-0.114255421779888 1
-0.596619375642185 0
-0.297195086495118 1
-0.0683617822183043 1
0.215768976012263 1
0.156153243547634 1
-0.329973040659324 1
-0.616921145847069 0
-0.0294445955699753 1
-0.176689007935552 1
0.0447736116827184 1
0.188870618799201 1
-0.327778720606412 1
0.254303719912518 1
-0.319261035719272 1
-0.218976370467004 1
0.355211222947341 1
0.157232769941562 1
0.168125823409188 1
-0.0376891987310547 1
-0.0816383493428843 1
-0.18757836847545 1
-0.224041459683789 1
-0.461742605831692 1
0.211279675758695 1
-0.122651061486578 1
0.0955073259378359 1
-0.0802740347019658 1
0.313418315071511 1
0.294833771350832 1
-0.190762708397538 1
0.45844113876081 1
0.122356822993667 1
-0.0522404094536621 1
-0.858271371589184 0
0.0726197750956357 1
-0.399721188253318 1
-0.422786477297885 1
0.125813232191043 1
0.384688497625815 1
-0.628159932973111 1
0.444792312190675 1
0.0134345212275761 1
-0.0741065562771175 1
-0.75290804784489 0
-0.00732021851505144 1
-0.438590427565905 1
0.216155686547619 1
-0.345290051330932 1
0.153197521568269 1
-0.00240945973612437 1
0.209314875905217 1
0.0590989085818181 1
-0.036225311466063 1
0.190639701901789 1
0.0373428499763506 1
0.100677107582001 1
0.0486952689268553 1
0.112899598937257 1
0.189047197219336 1
0.373419259497739 1
-0.478456678049794 1
-0.232815072855407 1
-0.00275892889894873 1
-0.0993859368465889 1
-0.370275187481639 1
0.0335782716216737 1
0.314337769901969 1
-0.246499159146601 1
0.477976765255005 1
0.386075850440955 1
0.0531545170385616 1
0.199791701358546 1
0.139532301977185 1
0.160854347072 1
-0.10174101514804 1
0.236321893762903 1
-0.229672775078828 1
-0.262865594902792 1
0.376547649912114 1
0.481684689733007 1
-0.316551746052435 1
-0.409411519440328 1
0.000243096425110327 1
0.213953422108703 1
-0.235044387764258 1
-0.285473573726476 1
-0.258157591716114 1
-0.853032468797463 0
0.314019369622774 1
0.463858642070073 1
0.200173570945065 1
-0.223566320023307 1
-0.222764477619867 1
-0.063785412944342 1
-0.0856895488087148 1
0.0739172252923268 1
0.272485590765194 1
0.0851210474098959 1
0.0604417344930937 1
0.299482138043791 1
-0.0498282451439473 1
-0.0412215576322061 1
0.307773294365258 1
-0.122808983133532 1
-0.234090155712327 1
0.344679266278102 1
-0.156442443174689 1
0.3478283966405 1
-0.00414716658088671 1
0.276990781156542 1
-0.0382570594008041 1
-0.135071797578852 1
0.178186551848446 1
0.128633131525596 1
0.0230269237598751 1
-0.262080022696708 1
-0.140016023516104 1
-0.116197505402331 1
0.200066799386291 1
-0.0198219521845551 1
-0.0979348942552451 1
0.494874403838609 1
0.70291691003145 0
0.0918385251474117 1
0.126288450901236 1
-0.266423082231986 1
0.145798808433747 1
0.3281244069323 1
0.00675051438433019 1
0.254484823867587 1
0.294661474143015 1
0.189215879617071 1
0.324394151722811 1
0.292130389924433 1
-0.0323816993884074 1
-0.20056034448414 1
0.221324819000643 1
-0.00980856237999686 1
-0.0639336352106029 1
0.0838419182679946 1
0.0832853609538557 1
0.132608741271751 1
0.217251117606482 1
0.340824064656953 1
0.140849416976406 1
-0.02018735341853 1
-0.0545583669369033 1
-0.053415705564117 1
-0.195087443939984 1
-0.246723335775225 1
-0.0300305075234966 1
-0.193310437197822 1
-0.506863534012322 1
-0.263002565543783 1
0.0863252277100659 1
-0.0379597741811279 1
0.0919834580431811 1
0.476880825827372 1
0.0837896275806058 1
-0.353222574503208 1
-0.163777137074239 1
-0.122693481115551 1
0.0493151150718618 1
-0.224888100227176 1
0.00515649521492001 1
0.109474891940791 1
0.109285393642052 1
0.259629042171785 1
-0.0822865635516948 1
0.202965926984476 1
0.376218580750486 1
0.165689240717352 1
0.229233689351953 1
-0.619918991522272 1
-0.423062986625452 1
0.0950746349128521 1
-0.245982234918518 1
0.120403151396322 1
-0.149648030275441 1
0.0712677735691986 1
0.000450268926505848 1
-0.605834468711873 0
-0.322537412586536 1
-0.359433145048983 1
-0.333635845969265 1
0.0948352082339668 1
0.577702964247029 1
-0.223307174263302 1
0.324029232792326 1
-0.582197864586897 0
-0.224703023714439 1
0.226298480871889 1
-0.398443231144643 1
0.327943514931901 1
-0.0328055394442806 1
-0.325552147466262 1
0.258910480855779 1
0.0674099715293041 1
0.242189976533141 1
0.209748879380712 1
0.0638770288725622 1
-0.368661389361731 1
0.172539909788295 1
-0.051936841386625 1
-0.0904970363992285 1
0.0336027822060561 1
0.062205529896108 1
-0.236828072022304 1
-0.346038925412935 1
-0.0718507484082403 1
0.422464809114919 1
0.287757406933142 1
-0.322249684499092 1
-0.28764506501894 1
-0.137551895544445 1
-0.361082058552958 1
0.248759005636347 1
-0.467052750115925 1
0.0647744527516879 1
0.306130100069309 1
0.135071069417292 1
-0.131393457951098 1
-0.361129926365136 1
-0.0440756347152839 1
-0.0973219861413258 1
0.0313468699911695 1
-0.382661337184641 1
-0.118167340480699 1
-0.143367089772453 1
-0.153604070616323 1
0.145807995242275 1
-0.0543398618129516 1
-0.0147439272853317 1
0.13750664008809 1
-0.220330699764559 1
-0.275434114568854 1
-0.152885299451267 1
-0.515420199819289 1
0.0485515166355519 1
-0.220913101141242 1
0.291553200362491 1
0.0329123470051134 1
-0.000574098536176376 1
0.0864411279472263 1
0.0103641239346418 1
0.410255040871403 1
0.00331979276960481 1
-0.164739508209606 1
-0.0171984289253118 1
0.207183736419206 1
0.1012958966852 1
0.206661300273895 1
-0.0524454110929519 1
-0.0981909894451861 1
-0.0787980375077544 1
-0.0193947640844097 1
-0.409802804123587 1
-0.0689047849463805 1
0.00239441216777429 1
0.463872677898549 1
-0.213746977152274 1
0.557697456982773 0
0.172572207036331 1
-0.53699027309214 0
-0.250966250742694 1
0.354100150844902 1
-0.168241734284261 1
0.0936511206928109 1
0.435935931609084 1
-0.139994190330135 1
0.10377845361947 1
-0.188728931423016 1
0.169357700598181 1
0.0857255070782672 1
0.154757262614271 1
0.235589692522015 1
-0.219378788307283 1
0.0872426367119893 1
0.0965496785532252 1
-0.109356752104281 1
-0.736314303179771 0
-0.180818841110413 1
0.281415082797827 1
-0.269109297870353 1
0.0560533855690364 1
0.0507214123193792 1
-0.144241113175733 1
0.140590618350334 1
-0.162902421477769 1
0.290187721704975 1
0.525906699654717 1
0.771182165140361 0
-0.30140295466792 1
0.321289708251848 1
0.27199671909508 1
0.600949701205039 0
0.531517788125126 1
-0.0332656306216134 1
0.409358855132492 1
-0.0431596577167139 1
0.261606785736007 1
0.398856458063497 1
0.229532245725898 1
0.141887453367855 1
0.43794423976496 1
-0.263685513143613 1
-0.206062346738249 1
0.101588342289855 1
0.13942474456523 1
0.366963905886052 1
0.279592928200107 1
0.383452425106642 1
-0.57222897247924 0
-0.460482797009737 1
0.268742251353787 1
0.0360946144019171 1
-0.247987196738557 1
0.352693635219844 1
-0.221555670747564 1
-0.276107156665689 1
0.0440212065152386 1
-0.0557079299123986 1
-0.243173463891088 1
0.218541242330883 1
0.158201524176851 1
0.203481410847072 1
-0.211910360385638 1
0.226959493135587 1
0.18468551437768 1
0.195000284976156 1
-0.33054920422589 1
0.332242208227497 1
-0.163411208738994 1
0.174212460632739 1
-0.0819346865937556 1
0.632842580591415 0
0.169950565665641 1
0.173309911947022 1
-0.118481743531505 1
-0.0280049275572146 1
-0.555505226706988 1
0.351191990826365 1
0.328185013401971 1
0.222914357741305 1
0.336740384426124 1
0.367961991427952 1
0.00743112399306911 1
0.0777359112974512 1
-0.35366222042178 1
-0.379734111292769 1
0.0582621379012385 1
-0.16867223374655 1
-0.522138313842042 1
0.380213643637488 1
0.262777239892325 1
-0.072250571165299 1
-0.139172252457565 1
-0.437421082196706 1
-0.351011790679522 1
-0.444445183422452 1
0.112496532415796 1
-0.258838413432721 1
0.341436375368618 1
-0.0514446250407413 1
0.27601722154996 1
0.276378262510439 1
-0.248941855703629 1
0.246525521725445 1
-0.0144041685491649 1
0.250979754181657 1
0.119117827325909 1
0.4326055324381 1
0.181663440695664 1
0.394721805918517 1
0.138787437776864 1
-0.00132498348130222 1
0.0451121806942223 1
0.150137658839645 1
-0.331601662310719 1
0.0517351445574791 1
0.305953914293866 1
-0.305452345099422 1
-0.0367439550523495 1
-0.149579501362449 1
0.380110850503408 1
0.352591837783479 1
-0.338259685302531 1
-0.160685212317531 1
-0.106918113363643 1
-0.213853795413965 1
-0.120034312019324 1
-0.233099897270367 1
-0.412268821044432 1
-0.176376352218818 1
-0.105846110097867 1
-0.114876679347266 1
-0.0835560548668579 1
-0.017552932070076 1
0.261836366592342 1
0.235741411202004 1
0.298928440213716 1
0.166571378024426 1
-0.149830274485722 1
-0.244657547904352 1
-0.752053643940855 0
0.266973315591334 1
0.0425085933008734 1
-0.0903688635083143 1
0.349618077447091 1
0.122324706193625 1
-0.591920983954278 0
-0.0454494286267294 1
-0.0842999775690164 1
0.0866870241813158 1
0.185430216450493 1
0.0960455226552896 1
-0.224450813366945 1
0.0960080111586694 1
-0.00667345916205225 1
0.198579811620439 1
-0.0357943244413963 1
-0.0100927538486421 1
-0.0557776553984613 1
-0.181139796770488 1
-0.191119167342159 1
-0.207801995157651 1
-0.216713696973637 1
0.372086540116162 1
0.394689713787668 1
0.338563265448886 1
0.0457582582722853 1
-0.346350645845678 1
-0.0752420094511426 1
0.249432990477232 1
-0.297717699029499 1
-0.0146446977944289 1
-0.192740247820928 1
-0.17808914028498 1
-0.224389311649271 1
-0.294391449380763 1
-0.102421067422651 1
-0.277483928878153 1
-0.12280686307705 1
-0.10830304264291 1
0.176757309273082 1
0.257599788874658 1
-0.0615654444178285 1
-0.285764836733965 1
0.226397587621465 1
-0.281916002999534 1
-0.288414150823909 1
-0.0904713092448338 1
-0.371295322217812 1
-0.328392384346534 1
0.100776777217439 1
0.017156493310293 1
-0.0988719063472532 1
-0.117286596090143 1
0.31461343533722 1
-0.508931253400559 1
0.99290860155081 0
0.0221623272240432 1
-0.272055339014667 1
0.424894494417743 1
0.414741954525585 1
-0.22963485241593 1
0.250901701271061 1
0.334873970564861 1
0.104999973377615 1
-0.178200575271492 1
0.380185952360122 1
0.113755265562462 1
-0.160865852863192 1
-0.59081099110851 1
0.150797355963955 1
0.243972102947269 1
0.35723481718648 1
0.110208384950512 1
-0.443756079870819 1
0.0478709302065686 1
-0.246193130869001 1
0.0234929263277055 1
0.179795033454231 1
0.124955403658356 1
0.743136113666417 0
0.10072622560673 1
0.00838095794857657 1
-0.145953940950451 1
0.326715706538694 1
-0.0804996282187403 1
-0.0746802982385774 1
0.02230473313806 1
0.19407986252303 1
-0.247234962466114 1
0.0432520842585413 1
-0.215768587255518 1
0.0648047778453849 1
0.137176998408956 1
-0.148339927530814 1
0.114138548424646 1
0.283126846417986 1
0.0118319887891547 1
-0.0902648105470178 1
0.105523926923312 1
0.495346713612951 1
-0.511482290456286 1
-0.254065090904227 1
-0.136517763590903 1
0.124060063963033 1
-0.0934469324755264 1
-0.440264061175246 1
-0.4534613089984 1
-0.0725650362394139 1
-0.0285067079087039 1
0.0295255577395124 1
-0.134755392051652 1
-0.164295548562569 1
0.0208830946740662 1
-0.194726033968508 1
-0.167861089746104 1
-0.143824684797936 1
-0.221324001582414 1
-0.296719276862672 1
-0.12759646472684 1
-0.442834488858118 1
0.209679560110155 1
0.46172131779485 1
0.0852047200891935 1
0.359268493639549 1
0.0845622827927598 1
-0.25138430587386 1
0.263689233432109 1
-0.0877744010623965 1
-0.242389922298447 1
-0.233514351563099 1
-0.0332862344700315 1
0.23744853105165 1
0.118144922566339 1
-0.269769729680697 1
-0.141552430031971 1
-0.0356561601640326 1
-0.0601412149988888 1
-0.151338613218367 1
0.364087560398134 1
-0.439171199183225 1
-0.372656056475861 1
-0.286926801210018 1
-0.378682960845157 1
0.100614577633749 1
0.0535982383104535 1
-0.000842877230690348 1
0.126860154590664 1
-0.0201287710262112 1
0.282443837501678 1
0.0215865025048695 1
-0.0543391138408958 1
-0.204732063843552 1
0.2260860628431 1
-0.0680971036074678 1
0.387739357442475 1
-0.287453748117364 1
0.25770331253533 1
0.0532330400938171 1
0.205517875455287 1
0.145447701005612 1
0.109416947256083 1
-0.00186248200211782 1
-0.0179040696707325 1
-0.276479783585702 1
-0.10488628576625 1
0.0194268839525295 1
0.125454694555411 1
0.0693475732425877 1
0.491413892734576 1
-0.404645509159409 1
-0.182055298734907 1
-0.560393116167447 1
-0.123352674953817 1
0.428896967005084 1
0.0927528662749828 1
-0.214939842375713 1
0.037004737819391 1
-0.132999571510849 1
0.19420980106949 1
0.0879245922677469 1
0.427756977374443 1
0.161554632173549 1
-0.277346482805726 1
-0.0419668024441225 1
0.188261209167882 1
0.19859454307753 1
-0.152209012241909 1
-0.437297724427086 1
0.690164603909181 0
-0.209246741027122 1
0.0408991759911909 1
0.184742071123161 1
0.145727544767777 1
-0.0208355848814845 1
0.0305626176676013 1
-0.150118154597712 1
0.0843426124318779 1
-0.0103530366148425 1
-0.0134174193234566 1
-0.0873384970898028 1
-0.173931132385866 1
0.553490610976898 1
0.245994433939991 1
-0.045911702353742 1
0.00663959556987892 1
-0.338527450997756 1
-0.0449683840249212 1
0.119480157648006 1
-0.561531900756909 0
-0.602326916856505 0
-0.148075619752361 1
-0.262045245129586 1
-0.125265010343969 1
-0.430794335065369 1
0.374167637256584 1
-0.0426981207013255 1
0.119387959691833 1
-0.0237069531125726 1
0.249595252295054 1
-0.208039836073647 1
-0.0137664045668967 1
-0.150373714029457 1
-0.291590119261827 1
0.106603033789314 1
-0.16810340896204 1
-0.509100797898845 1
0.101405376867377 1
-0.215935049101705 1
-0.755080066849007 0
-0.0589974102042784 1
-0.448082979209633 1
-0.232043052529401 1
-0.033460095147934 1
-0.242261005245326 1
0.46728569881712 1
-0.0579590309968328 1
0.287477864801884 1
-0.467579581636562 1
-0.230395888208236 1
0.146742061797554 1
0.167150175779471 1
-0.211384836850063 1
0.09680259556955 1
0.0657829853074713 1
0.0319781781508101 1
0.224024856710036 1
-0.0267672666266782 1
-0.226752722184353 1
-0.274570228492757 1
-0.133724296349368 1
0.507142214629248 1
-0.101599879393561 1
-0.0156861582011191 1
0.183841138542742 1
0.0298206135103972 1
0.0834936212829564 1
-0.100494640546084 1
0.341276115525963 1
0.098416006361439 1
-0.485993667635065 1
0.497165508263929 1
0.101234579567766 1
-0.187912053863423 1
0.380538205852526 1
0.267756813904113 1
-0.333940563113683 1
-0.0347546740059224 1
-0.216065618215716 1
0.0320748682206086 1
0.239868897254354 1
0.0663856352455907 1
-0.305875226400493 1
0.696329046104311 0
0.119849198546756 1
0.0356250549694391 1
0.148690173662023 1
-0.238727121589412 1
0.193563667833145 1
0.559714518435652 0
-0.22571221872734 1
-0.0869428186630823 1
0.260324539349669 1
0.188908256643893 1
0.307454753184599 1
0.0443112373540309 1
0.0606880444735681 1
0.0211074955787457 1
-0.0271353153881736 1
-0.129321789565815 1
0.00520983568764265 1
0.197785063782033 1
-0.152501274123207 1
0.598249351242446 1
-0.0482324882406483 1
0.102189531026848 1
0.241688741793719 1
-0.523459748389105 1
0.10975665293103 1
-0.140805014447839 1
-0.0995093802514298 1
0.163399619214097 1
0.0344437842594982 1
-0.0553849108287596 1
-0.114748575771301 1
-0.114861474107527 1
0.533422699810108 1
-0.27947443040866 1
0.0325785136384291 1
0.430639061293821 1
0.143508737381331 1
-0.0136662482018107 1
0.0191117552910584 1
-0.572060045708262 0
0.143146492793535 1
-0.151924520605783 1
0.414288370988892 1
-0.0860103983453082 1
-0.108964210298147 1
0.144887969268159 1
-0.224728910722967 1
0.122800429517259 1
0.325575164377239 1
-0.299573030833667 1
0.507991124987534 1
-0.19127394768631 1
0.298166384252133 1
-0.0917770822946194 1
-0.256622914748809 1
-0.0164611486440278 1
0.340043015376291 1
0.290657505083828 1
0.0575316881788336 1
0.111062088863128 1
0.289464583412233 1
0.299472977256641 1
-0.0162240853981449 1
-0.283520258670546 1
0.265492612841899 1
-0.334651377460348 1
0.0701054083917766 1
-0.612839335396166 1
-0.133702281443668 1
0.0175012633949088 1
-0.296497029406414 1
0.500474697148492 1
0.402870168777362 1
0.0767845210742297 1
-0.083828824818684 1
-0.497476711915125 1
-0.21238399436223 1
-0.0250348155738386 1
0.18415750446759 1
0.174598223568576 1
-0.020150761852375 1
-0.0750462633095436 1
0.151173568848244 1
-0.105510460442058 1
-0.126132277588444 1
-0.223787492264702 1
-0.197423661247666 1
-0.268249610135024 1
0.1096144386759 1
0.0721589268139473 1
-0.156073836096091 1
0.304606948843649 1
-0.366369471619649 1
0.207613971597695 1
-0.0510056130061763 1
0.0551031503838298 1
0.135409433195641 1
0.157601576138552 1
0.0350445771219738 1
0.552999234348413 0
0.107838525708935 1
-0.0811930886039857 1
0.404311627686753 1
-0.010823564685885 1
-0.109657014494063 1
-0.361148487198054 1
0.0272589837766778 1
-0.253899509614145 1
0.149083306714421 1
0.13055615181275 1
0.258871815084766 1
0.374177672606703 1
0.22149578488284 1
-0.315320740760802 1
-0.0571771762729264 1
-0.0487162930599935 1
0.0768029847728667 1
0.0118559956305836 1
-0.131406837235627 1
-0.506991719784679 1
-0.126731600232785 1
-0.390186785449251 1
0.419975258075842 1
-0.0774459251372873 1
-0.28393042218835 1
0.0280979786908486 1
-0.279901391113902 1
-0.215522785796988 1
-0.0310215322216984 1
-0.623067027701532 0
-0.363944403675386 1
0.275700383097002 1
0.453943188432068 1
-0.386318064146239 1
0.0098644942072765 1
-0.252637886500576 1
-0.231529561668086 1
-0.309078540350991 1
-0.208321123351964 1
-0.288570349526559 1
0.25551659240671 1
0.233726047272562 1
0.197369978328567 1
-0.408240557588519 1
-0.0737357691879795 1
0.170942657799775 1
0.549701549720589 0
0.226208185081563 1
-0.0310693608640053 1
-0.258872592630268 1
-0.0670686847738262 1
0.331567789207365 1
-0.214542429211367 1
-0.141433585807587 1
-0.248718161286898 1
-0.501428136031015 1
-0.00652748293314985 1
-0.125098622557978 1
0.254922476154031 1
0.112152363640459 1
-0.0801401601810379 1
0.323207637513374 1
0.290364731102706 1
0.00652015936904821 1
0.47077338438384 1
0.0956783468609512 1
0.083923442768856 1
-0.479199379618283 1
0.171036028696937 1
0.288985240970151 1
0.149506191420562 1
-0.218984787706311 1
0.849972462680302 0
0.603785648460979 0
0.0693333322998666 1
0.16942118111489 1
0.0978343084612188 1
-0.0909568155553687 1
-0.113958105629079 1
-0.0239771057956771 1
-0.710234681491771 0
0.435211503238703 1
-0.019626297638997 1
-0.386797663109476 1
-0.0860163641220177 1
0.109942247094426 1
0.174684776150012 1
-0.24972796193219 1
-0.026380864438102 1
-0.159277066628569 1
-0.0833077702076597 1
-0.0334954280073888 1
-0.655014648690061 0
-0.0528370538652008 1
0.0698650013756246 1
0.03480578362368 1
-0.116191191532122 1
-0.402009371180855 1
0.00135712464038497 1
-0.197777561810263 1
-0.0803244128198791 1
-0.226473853762164 1
0.0603454268880239 1
-0.137208064154403 1
0.101170558404126 1
0.545217453661733 1
0.293708543316049 1
0.271866736700018 1
-0.152135015483519 1
0.0892782389964664 1
0.146404039783807 1
-0.536927795185233 1
0.150182377603143 1
-0.506250734931298 1
0.0705492060001393 1
0.0133280489546415 1
-0.273532599269132 1
0.097053563014623 1
-0.678947587756878 0
0.381851762784728 1
-0.205218068205314 1
-0.405325192112138 1
0.0400150920050565 1
-0.245045476262303 1
0.0920579926136972 1
0.290864928403837 1
0.41125277080304 1
0.135551125953153 1
-0.153124275215393 1
-0.212781506193029 1
0.127483633331611 1
0.224825988860656 1
-0.185247760705624 1
-0.0311995905573946 1
0.457141044903052 1
-0.00669282498215384 1
-0.29974911686751 1
0.0961672271342593 1
-0.322267142145171 1
0.00718859520853193 1
-0.288643627925416 1
-0.189029879642013 1
-0.0769518822592811 1
0.210607285075673 1
0.127756529903552 1
0.134806165556564 1
0.341450307053816 1
0.182084240434456 1
0.473097862455451 1
0.276851718059625 1
0.340848036318035 1
0.167839289149504 1
0.118564887563955 1
-0.25308071132369 1
-0.343302720944095 1
-0.133262647552837 1
-0.244577550381117 1
0.415886572185515 1
-0.284458240328128 1
-0.00541146028085022 1
-0.362371784818193 1
-0.182163941567504 1
-0.147146125688541 1
-0.394726650081494 1
-0.0931161443261929 1
0.0161018776654747 1
0.849012272246809 0
-0.314696241495462 1
0.172458651223875 1
0.069477752763212 1
0.0132440837713211 1
-0.11042598339543 1
-0.210738714070059 1
-0.463101400907301 1
-0.303205801876928 1
-0.22661933539141 1
0.184528989859113 1
-0.0287450489536924 1
0.147354661384935 1
-0.587952588924307 1
0.0722681865133405 1
0.293661982963451 1
-0.00680749292956211 1
0.00516237924214441 1
0.0881578419248267 1
-0.010705360882125 1
-0.0208214859320884 1
0.304149142789367 1
0.202465316174228 1
-0.282355031758002 1
0.27200296631905 1
0.272413886883347 1
-0.165207539512481 1
-0.172168297987202 1
0.347097235015479 1
-0.480347951046822 1
-0.0820897360532697 1
0.361486291106272 1
0.242762020770027 1
-0.212287572279753 1
-0.16808356367926 1
-0.228782690254818 1
-0.232765962035573 1
-0.181999183342667 1
-0.0204770656618239 1
-0.0476292961254384 1
0.26518933154712 1
-0.675771546493995 0
-0.130666009480595 1
0.394571728434082 1
0.0424401767948193 1
-0.512338395973525 1
-0.085830525111878 1
-0.20349281838269 1
0.0988359430806148 1
-0.314700148205316 1
-0.153142888731767 1
-0.0809568451611943 1
-0.223814596892174 1
0.0423725238171262 1
-0.00649336542053361 1
-0.160362031112117 1
-0.0931079094497156 1
-0.504812854924154 1
0.0593819583920747 1
0.166999909243777 1
-0.424847028487301 1
0.0905235332070706 1
-0.342491602796395 1
0.384471954224502 1
-0.0441714594454268 1
-0.0599733194150006 1
-0.15642091354494 1
0.149959890032714 1
0.12541743211475 1
0.0419411244564023 1
0.379665528456742 1
0.180560904475331 1
0.0243817157590055 1
0.150152973969052 1
0.143623854034399 1
0.0411004975362863 1
-0.199516102990019 1
-0.19557649995161 1
0.437464358701218 1
-0.228737145912543 1
-0.255465111932433 1
0.117758806796715 1
-0.120926405840064 1
0.269858446744802 1
-0.204975625410621 1
0.33098104639692 1
0.384693327605758 1
0.12334024745734 1
-0.127468921767871 1
-0.181092224311126 1
0.151275308337779 1
0.00732253873496273 1
0.393615582158146 1
-0.566045483808858 0
0.436848075187318 1
-0.0791527734908058 1
0.205726166204691 1
0.598088630744292 0
0.406579404734798 1
0.178514825306429 1
-0.302589770800328 1
-0.142391837419141 1
0.21002333601101 1
0.0945394326836795 1
0.281760081144083 1
-0.362759609354752 1
-0.0514752598368776 1
-0.400684854194435 1
-0.0702860655599273 1
-0.289879246452273 1
0.258443961258258 1
0.0260045615815943 1
0.00341259563376665 1
0.0683319044793392 1
0.45041987027531 1
0.025123498260406 1
-0.0478255173132394 1
-0.197622266466381 1
-0.194616779321245 1
0.106629309914845 1
-0.0714370401369399 1
-0.0853976424786672 1
-0.225097278195254 1
0.19189345005833 1
0.132857419074383 1
0.0869095326394167 1
-0.615781958427325 0
-0.428768317636519 1
-0.0805517508577169 1
0.182850038203572 1
0.186078379708876 1
-0.748874873923705 0
-0.31671863843274 1
-0.162268700185949 1
0.242907198314217 1
0.246154619495174 1
-0.364305916601314 1
0.406836398503255 1
-0.104636408085557 1
-0.223368634280693 1
0.42656638897009 1
-0.376790830790847 1
0.39374554374726 1
-0.254474627795665 1
-0.165382988937599 1
0.0651871878513131 1
-0.182186054159681 1
-0.127178130886215 1
-0.250999442062575 1
-0.25061121670675 1
-0.114036462502261 1
-0.0202144963147216 1
-0.0708002336901008 1
-0.34962376442572 1
0.324949172683897 1
0.412084519827445 1
0.0149506989331195 1
-0.26256423970586 1
-0.442280860101002 1
0.0660584524388751 1
-0.48018661563362 1
-0.111157953409161 1
0.287511528556301 1
0.2136104647888 1
-0.530016856005601 1
-0.150867708425946 1
0.35467090547465 1
-0.128195502965363 1
-0.649074428829132 0
-0.103613748195366 1
-0.0688624879103989 1
-0.0677580183698029 1
0.269862709568518 1
0.4876408784668 1
-0.1203268947486 1
0.172918607480646 1
0.349131177392609 1
-0.0309566263733838 1
0.439834200279115 1
0.181486197347548 1
-0.255996559985039 1
-0.29477388672426 1
0.241257124933479 1
-0.330467416127427 1
0.111281534737495 1
0.0194592435004628 1
0.22563528733644 1
0.0230544589628963 1
0.168593054380457 1
-0.253576926812807 1
0.300130981148993 1
0.0277736435157155 1
-0.130797801913233 1
0.270294123207419 1
0.00718461430412121 1
0.37082739408659 1
-0.13939973429154 1
-0.0549590894672449 1
0.0834442815169414 1
-0.03220425221406 1
-0.38404459549847 1
0.0520618782798066 1
-0.124908657172783 1
0.0643550527678262 1
-0.0980427021719928 1
0.115224468989902 1
-0.197547968335344 1
-0.0891736935761888 1
-0.221739608820902 1
-0.262168727228144 1
0.109445032227698 1
0.423944966228877 1
-0.229318306491062 1
-0.187559680219305 1
0.178674156828179 1
0.136956230150653 1
0.315903745363487 1
-0.375472662790617 1
-0.0151782578491856 1
-0.105558144503316 1
0.263964023797225 1
0.400264103777029 1
0.0452594546185512 1
-0.0727516084419794 1
0.495034449666606 1
0.0482736697221908 1
0.305090668420083 1
-0.415326843183388 1
-0.253752496107388 1
-0.083942329720097 1
-0.0160680166697891 1
-0.0128773401422376 1
-0.39568864867526 1
-0.145568464120434 1
-0.131328175355826 1
0.242612491063587 1
0.0806525192655151 1
-0.152401447792073 1
-0.110546322503976 1
-0.159709631778086 1
0.147580411716723 1
-0.0477161081294871 1
-0.280482348608623 1
-0.420235343295642 1
0.310887041299059 1
0.205295719543975 1
0.646139604123802 0
-0.34191491733804 1
0.503661781184653 1
-0.0489168782474654 1
-0.106234732557884 1
-0.318341781541355 1
-0.136919653721273 1
-0.227617184032324 1
0.178262660170213 1
0.122106510443648 1
-0.538261007425848 1
-0.070165442052889 1
-0.0477669231142093 1
0.184098787820896 1
0.462165651080445 1
0.225021818402608 1
0.225601141452213 1
-0.193280418907654 1
-0.259517733905924 1
0.104894484914873 1
0.223683088512994 1
0.16367584344782 1
-0.202061968405769 1
0.0816281514659169 1
0.127853680880811 1
-0.0984497528409472 1
-0.304484784632199 1
-0.162038911149992 1
0.310114676731092 1
0.388318483657123 1
-0.232080636115479 1
-0.12823904307948 1
0.130553046967225 1
0.025213688417147 1
0.20352105606053 1
0.318685160120635 1
0.342820925304234 1
-0.382394217583935 1
0.451014506185827 1
0.186437872385682 1
0.374326163311004 1
-0.152812236700384 1
0.43196998353468 1
0.243860156954511 1
0.0936111200665437 1
-0.0968857190261098 1
0.130826595200375 1
-0.110905136841233 1
-0.0956521886060292 1
0.105813210927679 1
-0.343909336495013 1
-0.357096097389632 1
-0.523840654208415 0
-0.0954548826537261 1
0.0452077665432245 1
0.0472842343490393 1
-0.034511466609774 1
-0.117964472314169 1
-0.277402753746005 1
-0.113091038746094 1
-0.135849168383948 1
-0.3473876844675 1
-0.0160012096919967 1
-0.141442741922703 1
-0.070591102359122 1
-0.0028210880416033 1
-0.13802875012158 1
-0.0841459657157669 1
0.489734168476075 1
0.0446570080550305 1
-0.375865509317101 1
-0.500230691145426 1
0.165102630762551 1
-0.200958104036647 1
-0.0990489149914302 1
0.221093576445904 1
-0.00826879454920418 1
-0.216003685519643 1
-0.0765756093796879 1
0.55051580289271 1
0.179997584528809 1
0.259132139519413 1
-0.241387517035607 1
0.0186026258508906 1
0.00232990650325096 1
-0.121593914029215 1
-0.182021632749141 1
0.00346319270895962 1
-0.220586497692016 1
-0.0855607068227055 1
-0.00137194716791615 1
-0.120490862331134 1
0.0494706555037978 1
-0.0854158890464114 1
0.269023723267319 1
0.192052005775481 1
0.246935350170141 1
-0.264950429429945 1
-0.0189617220483838 1
0.0363071859313284 1
0.338304189160923 1
-0.0980120765942762 1
-0.170230175266868 1
0.216083954281296 1
-0.159710428018327 1
0.401009511645003 1
-0.00773210102051044 1
0.143203371592812 1
0.229628156787703 1
0.433890979874545 1
0.0454825555714572 1
0.0485920388710442 1
0.187889369010679 1
-0.253727171577321 1
0.133151316116212 1
0.0124843048627543 1
-0.0441556925972296 1
-0.295246971394316 1
-0.0897962850627857 1
0.125325618631501 1
-0.11164690380317 1
0.327954462457119 1
-0.235125991391967 1
0.156756597776898 1
0.108689937751608 1
-0.29006655536337 1
-0.304116314192884 1
0.0846300313529902 1
0.236564507700468 1
0.580279557238285 0
-0.0328481234154628 1
-0.130710119200632 1
-0.0482146002232963 1
0.0922632903020707 1
0.175391916639916 1
-0.336745990050664 1
-0.148126296172913 1
-0.0826344273419661 1
0.41133193220817 1
-0.561924625779453 1
0.154215376838418 1
-0.54564451791897 0
0.408135642353848 1
0.0511638455508087 1
-0.201142059176859 1
-0.334246122297011 1
-0.153562482952823 1
0.396916672417025 1
-0.245547810455197 1
0.173146526838353 1
0.31852692809696 1
0.371866952693103 1
0.161422603920183 1
-0.018796845865441 1
-0.238662207922509 1
-0.198135848159288 1
-0.171183645980001 1
0.0438042701569745 1
0.119495756060902 1
0.0770805104051474 1
-0.202772994156272 1
-0.134680758234941 1
0.0708850060734934 1
0.255331846811922 1
0.402838081625517 1
0.00550975416277391 1
-0.381586187813853 1
0.124598971666176 1
-0.356721495074162 1
0.04139090296164 1
0.267884686276832 1
0.124590402648304 1
-0.026582934840944 1
0.140965457357977 1
0.218215407028558 1
-0.0679084280074563 1
0.292303014388354 1
-0.193177119286623 1
-0.0215710665401306 1
0.112177490816587 1
-0.376551538217965 1
0.237394721310042 1
-0.0772792156123766 1
0.0929368034189243 1
-0.00672552619429048 1
0.197045327813707 1
0.17902105661386 1
0.14042263844214 1
0.0464064603746504 1
-0.256065440151627 1
0.225191898490945 1
-0.438280797149233 1
-0.00256117085436092 1
-0.559607447992205 0
-0.24432448918752 1
0.202461062241099 1
-0.236050211943407 1
0.0160675043583364 1
0.20719176107222 1
-0.260800000567068 1
-0.246216613133029 1
-0.0927646192672175 1
0.0249445811228333 1
-0.0653303799464847 1
-0.195456607690547 1
0.602678887358097 0
-0.0797588508466331 1
0.233212591007386 1
0.475642628212285 1
-0.0921111948777386 1
0.184031057201434 1
-0.0620162356436795 1
0.299708189713792 1
0.258409238991835 1
0.188060038407864 1
-0.126342293603845 1
0.25624466344412 1
-0.101881600962958 1
-0.356548672489543 1
-0.0479674933482362 1
-0.0778527425820243 1
-0.264071994510146 1
0.0192468622267025 1
-0.135135204330918 1
0.071701520296766 1
-0.122599511274431 1
0.0483062448420998 1
-0.568681008399784 0
0.270199167774576 1
-0.0742931237569695 1
0.0527962584958614 1
-0.397951785442998 1
0.222260026386668 1
-0.0741293444528063 1
0.149551936469681 1
0.0538904140481618 1
-0.0647460655710019 1
0.0846374270772915 1
-0.190499374860576 1
-0.0380663235908384 1
0.386304331351931 1
-0.235726054720061 1
0.412896792680502 1
0.100374608702158 1
-0.254054078136868 1
-0.0774607207150279 1
-0.00938043034749888 1
-0.367971644840283 1
-0.551193962545652 1
0.133265006664855 1
-0.180034228214275 1
-0.0747756239203729 1
-0.00691242673597695 1
0.204078844316327 1
0.456633065099426 1
0.161828196585148 1
-0.321949992130339 1
0.3419509113337 1
-0.398802104259494 1
-0.0623666191553175 1
0.0313946807383731 1
0.0929093243977336 1
-0.0453224088860436 1
0.604118651412012 0
0.0412953899642304 1
0.146521264333529 1
0.107008623542321 1
0.02282534716694 1
0.723349871237467 0
-0.510393221162716 1
0.0385286854993214 1
-0.256043484197862 1
-0.227167144947906 1
-0.213691292741057 1
0.0464244419179449 1
0.432375928042812 1
-0.0978357243287878 1
-0.103075672238441 1
-0.0872952149713726 1
0.26864718599936 1
0.220016739782952 1
0.446843224149021 1
-0.409931403364096 1
-0.0108916269872259 1
0.17667651584059 1
-0.332826921706714 1
0.230681580512027 1
-0.234298156184279 1
-0.175514014232287 1
0.0903140723231049 1
0.0558968650928746 1
-0.394429245251581 1
0.0697343775730468 1
-0.22110264536631 1
