# Supplementary material for: Bias caused by sampling error in meta-analysis with small sample sizes
Source: PLoS One. 2018 Sep 13;13(9):e0204056. doi: 10.1371/journal.pone.0204056 (PMC6136825; doi:10.1371/journal.pone.0204056)
Supplement: S5 File — (ZIP) [file pone.0204056.s005.zip › results N = 10 theta = 0 tau = 0 sz = 30-50.txt]

"dl.theta" "dl.cp"
0.0770761625237631 1
0.33239017936129 1
0.096785198446361 1
-0.198349180154597 1
0.202002488110456 1
-0.125746252165299 1
0.00364620533564358 1
-0.0597283817301733 1
-0.162734116635692 1
0.02789202347163 1
0.14850390686194 1
-0.383651656553587 1
-0.616286770930275 0
0.0473179105950307 1
-0.329835645657207 1
0.278140499457945 1
-0.183494403349418 1
0.124164631757083 1
-0.342913724452447 1
0.0886399442114525 1
-0.180532159813679 1
-0.29114344893934 1
-0.00246761960447512 1
-0.200187786890694 1
-0.208905545869694 1
0.081509406632071 1
-0.0210804140827715 1
-0.347636163604837 1
-0.179713753277901 1
0.0632048165569621 1
-0.155932985791795 1
-0.0113533291622651 1
-0.154048414516739 1
0.160400616670961 1
0.176025867586494 1
0.154505158103692 1
-0.0516268374370849 1
-0.0374776884108262 1
0.136403416404864 1
0.121501755816233 1
-0.00257821720083562 1
0.118999948612132 1
0.177565952102432 1
0.107548503505108 1
-0.291810451798232 1
-0.022766493163933 1
-0.10004611282601 1
-0.227197622639175 1
0.0303059915265025 1
0.358605088136918 1
0.233342535037098 1
-0.361128784103759 1
0.240598562717466 1
0.0611308890293552 1
0.397382011583848 1
0.53388166620847 0
0.152178921685497 1
0.229131381359421 1
0.181770640923268 1
0.176606838237552 1
0.257565728788098 1
0.199300492145249 1
0.141174368554818 1
0.406167102543567 1
0.0762898078911911 1
-0.0332699134847733 1
0.0464358744336297 1
-0.0458616132890059 1
0.319434178867721 1
-0.0320089435801126 1
-0.16638084492104 1
0.0281570648099203 1
-0.0120191606946722 1
-0.133512615484399 1
-0.225741635963257 1
0.12273456197989 1
0.0163590189846821 1
0.195509157705377 1
0.414408581665745 0
0.424050697963228 0
-0.0198907404020397 1
0.300527781979432 1
0.418421659738794 1
-0.084336013830965 1
0.16506783246015 1
-0.0273756364398831 1
-0.423250214479965 1
0.247533173988494 1
-0.201110968736154 1
0.0964503917024589 1
0.0661038494350513 1
0.319698599082303 1
-0.202184293280852 1
-0.300519773059734 1
0.202546707584539 1
0.328584107115268 1
-0.00778856812487629 1
-0.149011848733467 1
0.204887792268121 1
0.089866331330713 1
-0.173739927911175 1
0.175701687523958 1
0.1787500656406 1
-0.366387741467479 1
0.201933018107062 1
0.0642706265028064 1
0.0298388174830705 1
0.0477176390327367 1
0.440871426083176 0
0.384698243009392 1
0.379437365601692 1
-0.146558100132632 1
0.173334404495287 1
0.415417950572387 1
-0.304549440376801 1
0.151627999731944 1
0.155045633687788 1
-0.11505532238961 1
0.395353772546344 1
0.181277837758615 1
-0.0461042635844302 1
-0.0650162390216196 1
0.090537611967893 1
0.207351510044766 1
0.256097747201453 1
-0.313122302869311 1
-0.182394278526747 1
0.238904790722216 1
0.0664379025460946 1
0.241694213643562 1
-0.130360719702766 1
0.201724281285801 1
0.0566824550327906 1
0.0662684944273672 1
0.156007075316456 1
0.193427922002989 1
-0.0451925871312197 1
-0.0900314989537048 1
0.112359734173414 1
-0.358881821225561 1
0.128942842872974 1
0.163231952006558 1
0.171152460809963 1
0.0321047622891616 1
-0.160547973164598 1
-0.203782740840806 1
-0.0419679096274134 1
0.139373160762099 1
0.179487587436437 1
0.14782990915304 1
-0.0925116543265183 1
0.0109172392109565 1
0.335834594505687 1
0.00315644838501564 1
-0.183000018410031 1
-0.128226878267004 1
0.230231402347128 1
0.0628335201913412 1
0.357983957915221 1
0.174678260214458 1
0.139255751135434 1
-0.021312050023223 1
-0.0957854077417097 1
-0.0801337726426634 1
-0.0301866611432156 1
-0.100762367153438 1
0.104555583625818 1
0.0118829277959695 1
0.0750047592071579 1
-0.283856399084537 1
0.178115364586224 1
-0.105220626217181 1
-0.114869123512123 1
-0.305947064257226 1
-0.101111555659137 1
-0.312346684713806 1
0.21478714842281 1
-0.173765665638726 1
-0.0706951238120359 1
0.0465005591287882 1
-0.0959197074335782 1
-0.186465178631937 1
-0.0589701108571186 1
0.206500366062272 1
0.00317131446045448 1
-0.0614892494343751 1
-0.0444358899135505 1
-0.249242102541277 1
0.189124333470936 1
0.0131621997059096 1
-0.511318986557929 0
0.338425643825343 1
0.203961949895042 1
0.0481317782405707 1
0.161616835066444 1
-0.0886636919899217 1
-0.259739367427243 1
-0.0256502334525422 1
0.23356894241566 1
-0.0442232631382904 1
-0.412111212453883 1
-0.128879995085865 1
-0.05970889978226 1
-0.0903978178208963 1
0.00580100561131888 1
0.133145850149001 1
0.18519848987536 1
0.0063956827069509 1
-0.0239394486926377 1
-0.0564595192245748 1
-0.420557800546751 1
-0.374929250097117 1
0.0100961367305759 1
0.362619532944022 1
-0.189850604670126 1
-0.344550248880279 1
0.147811875796226 1
-0.0974660530638942 1
0.0191084462453913 1
-0.224700807531353 1
0.194538431876968 1
0.152820684725715 1
-0.251013475839291 1
-0.384941495184744 1
-0.46080270063901 0
0.194143799558683 1
0.0579304220941055 1
-0.00721126584161169 1
-0.109757196368635 1
0.108664849048318 1
-0.0493185590312451 1
0.144729552816434 1
-0.210660234815739 1
-0.0962984879005411 1
0.208418500273739 1
-0.191962882938939 1
-0.156993707929613 1
0.0747248549600282 1
-0.0282399723727149 1
-0.147833656090136 1
-0.000928814065693312 1
0.0799835268891773 1
-0.183103697162935 1
-0.232517726326914 1
0.106955080371104 1
0.35457094018308 1
0.22505625151092 1
0.126915316981117 1
0.0696938048355911 1
-0.0661991035220406 1
-0.0152449107354666 1
0.327447598780837 1
-0.334930890361058 1
0.0405334229761184 1
0.265687077387431 1
0.336598668280255 1
-0.219487442874901 1
0.149671903426639 1
-0.219560704523641 1
0.172007240345372 1
-0.221713662964571 1
0.156042406636819 1
0.185222983332574 1
-0.174501702908587 1
0.0918358453442526 1
-0.272562847323431 1
-0.381157431227024 1
0.307672745123792 1
0.214073481925105 1
-0.103966685486289 1
-0.0640520881214786 1
0.0367696886746724 1
-0.299564547684513 1
-0.290243216386262 1
-0.219207946712922 1
0.118778523907565 1
-0.339363958126537 1
0.0590892727183109 1
-0.436555407090286 0
-0.225682113328736 1
0.354352913798457 1
0.0149358604310998 1
-0.0771575618664662 1
-0.04769985167658 1
0.0981332921524933 1
-0.00248378822506504 1
0.289159351654788 1
-0.0357178796979175 1
-0.028735394949392 1
-0.684684046228597 0
-0.0214978512426522 1
-0.105004496681835 1
-0.34243904623955 1
-0.137989576419833 1
-0.0114144635791614 1
0.0652662017095616 1
-0.0148244977338404 1
-0.127959712908334 1
0.132046323690589 1
0.111666128817311 1
0.124000777604719 1
0.216620882176817 1
0.0192718873169859 1
-0.0123120375434619 1
0.145476809054432 1
-0.24715392287074 1
-0.207734982670077 1
-0.336140322096364 1
0.102688656974293 1
-0.0730750099347402 1
0.209853070707524 1
0.192465802365912 1
-0.183582285396346 1
-0.136159056624359 1
0.170080768224745 1
0.137212158014463 1
-0.158299707876191 1
0.0353650896433536 1
0.109785094148476 1
-0.324757281628993 1
0.160272014368916 1
-0.35470795848138 1
-0.100949159786197 1
0.0526770875782711 1
-0.230249775008744 1
-0.291725870061578 1
0.288202928633205 1
-0.105433021514559 1
0.11969000969884 1
-0.0738689401543199 1
-0.31358825790311 1
0.152700389938748 1
-0.0573823098431965 1
0.576746972594316 0
-0.0301030365042536 1
-0.0458115670991082 1
0.13326847984314 1
0.380711695491608 1
-0.16637434681276 1
0.0546501734960801 1
0.221544946295642 1
-0.063401717085731 1
-0.14293259337893 1
-0.194435170205612 1
-0.297421917239696 1
0.284042100727775 1
-0.278514010264725 1
0.133240347405818 1
-0.654538497114953 0
-0.182546057491473 1
-0.0690257262580323 1
0.126504479218981 1
-0.100696615600407 1
0.204716571279886 1
0.150591883390133 1
-0.176002108428749 1
-0.0956835983704891 1
0.114747756292478 1
-0.0149613297194156 1
-0.0311964661045314 1
0.0195499074881545 1
-0.0386006460248144 1
-0.0238494740121142 1
0.341621631990207 1
0.103677183095176 1
0.0983253216781139 1
0.0511249221750181 1
0.155589198369774 1
-0.17618012674617 1
0.203126770298881 1
-0.13955071680564 1
0.0132833094985183 1
0.284437564636791 1
0.0739779319861195 1
0.40940062653513 1
0.061448454133707 1
-0.280907402702552 1
0.128508308139347 1
0.0117583266263663 1
0.266602086414059 1
-0.282798974627083 1
-0.0571587867247598 1
0.0190567976295279 1
0.494461435723985 0
0.136233643922393 1
-0.0436650486224515 1
-0.474416264177473 0
-0.0143906931071401 1
-0.0103453038932192 1
-0.190508270564523 1
0.0169440079684177 1
-0.124015635309218 1
-0.0625270457037145 1
0.173774514386037 1
0.132846786714344 1
0.171568374869168 1
-0.192151905333984 1
-0.45586365781926 1
-0.21526818527063 1
0.226040301179936 1
0.332053375784941 1
-0.0999430337816671 1
-0.00376204228120541 1
-0.246422193641263 1
0.0620173793640917 1
0.434586103860122 0
0.158612552613855 1
0.2919273294273 1
0.131100950924293 1
-0.0932122618009692 1
-0.198271381028826 1
-0.480698289004328 0
-0.454628080314573 0
0.051079945106397 1
-0.0212705399774221 1
-0.229918724481533 1
-0.00458296644105561 1
-0.0934279245965494 1
0.105700773844014 1
-0.049209336637176 1
0.00457552798134298 1
0.255899834098927 1
0.0596516046173463 1
-0.204645527508188 1
-0.130539798192719 1
-0.0599434200253994 1
-0.23411040178185 1
-0.217231611519705 1
0.141285968715923 1
-0.188167869025021 1
-0.295355147501535 1
0.325235117222927 1
-0.218220343048715 1
0.0380855124578524 1
0.110257403760472 1
0.0162388765406976 1
0.172356113707877 1
-0.321033723769143 1
-0.0757950581072339 1
-0.101615166733855 1
0.105960727723877 1
0.188727930763089 1
0.367977563028847 1
0.173826001843148 1
0.191092076977183 1
0.157127827480547 1
-0.171291710357451 1
0.184280676406903 1
0.0627721062299717 1
0.166482330329149 1
-0.200866475591987 1
-0.0864985539988289 1
0.0876371676150008 1
0.245919942675772 1
0.152194934933254 1
-0.0193622373537354 1
0.179099821248706 1
0.193501596636701 1
0.265835531559843 1
-0.00233561416629194 1
-0.0266745703709667 1
0.149885830966641 1
-0.00298185304818626 1
0.363059644235049 1
-0.0989498827725651 1
-0.163976116194244 1
0.160510068306635 1
-0.0265152265849459 1
-0.128608419042037 1
0.254084220125557 1
-0.131767659654232 1
0.0437906202907949 1
-0.127853207765922 1
0.110924357539281 1
-0.0525952327719625 1
0.184934991818608 1
-0.118132037976309 1
0.0594511587370153 1
0.195368594026182 1
-0.281773805789494 1
-0.342472082476976 1
0.193060937170202 1
0.376486211547501 1
-0.0349434038451413 1
-0.220546561594677 1
-0.062509687754849 1
0.284320483628232 1
0.246411524922551 1
-0.035215746380406 1
-0.493987117014319 0
0.127700440647969 1
-0.159882013560334 1
-0.298389462314149 1
-0.110425720345407 1
0.046766614692102 1
-0.277313165118559 1
0.256783994934097 1
-0.175538658152887 1
-0.214462357247967 1
-0.0816205279944834 1
0.3330286340056 1
0.343987806801931 1
-0.268234809560419 1
-0.20751081105739 1
-0.0751325557193494 1
0.0295945441605594 1
0.164856706602855 1
-0.219158388701437 1
0.339138535459983 1
0.0455298713162038 1
-0.126341678727837 1
-0.384096860531754 1
0.0847222800909797 1
-0.00912363762082479 1
0.241520588527175 1
-0.232024795620336 1
0.0841477381801978 1
0.0469435728830935 1
0.189043914288671 1
-0.268002969158551 1
-0.0348073464618377 1
-0.192885151835519 1
0.159913694871625 1
0.112933570756191 1
0.151865698453261 1
0.283655325364269 1
0.0186303168945783 1
-0.000658503308219843 1
0.0259555596655093 1
0.273434511240036 1
-0.375283834055259 1
0.162244589027828 1
-0.0924881803929666 1
-0.0022881230499787 1
0.0627688494744487 1
0.0166465014153906 1
0.127057419976005 1
0.185744514415552 1
-0.0188795173664432 1
0.184300672119223 1
0.0317821750610468 1
-0.0481018972707431 1
0.15478395778227 1
-0.116201825788874 1
-0.199031135125485 1
-0.0880165618684785 1
0.0638238590634954 1
-0.0745844345978378 1
-0.203926865988326 1
0.16409606098618 1
-0.192812552593089 1
0.149178820138785 1
0.184272067779186 1
-0.150068420182358 1
0.270074419430042 1
-0.0850133487243248 1
0.0181143835717787 1
0.195055758606436 1
0.209718866952224 1
-0.0849199717796677 1
-0.0903760016467132 1
-0.428692819876439 1
-0.186147414834901 1
-0.284292847243673 1
-0.514501668862242 0
0.0414109025409345 1
0.0474992040299601 1
-0.177417302894035 1
-0.279718200999504 1
0.533254461863175 0
-0.232995417606849 1
-0.344923162242622 1
-0.227418892380812 1
-0.358175288242882 1
-0.017082524248386 1
-0.201951109543332 1
0.384074071564274 1
-0.413644522025175 1
-0.408370884123699 1
-0.00141640916365964 1
-0.00288714351160012 1
-0.342857747637889 1
-0.110707413595711 1
0.0373109616765073 1
0.216694509515932 1
0.183621583384316 1
-0.112457290806596 1
0.0852320594219537 1
0.0311521307917551 1
-0.348674925977502 1
-0.0688113116008207 1
-0.0425947673544389 1
0.595607561304788 0
0.205350477112957 1
-0.0268028579280362 1
-0.0678082568848462 1
-0.252974511352101 1
0.0244208938033382 1
0.179132194726793 1
-0.180632091985881 1
-0.244105429237568 1
0.137992025111938 1
0.25611133669693 1
-0.388040300626633 1
-0.292461141211793 1
-0.136602069548529 1
0.202958418120004 1
0.34357213191253 1
-0.222283761145199 1
0.0889620437620966 1
0.014355357008259 1
-0.496689818351224 0
0.12595806143738 1
-0.330774493156761 1
-0.14846885734752 1
0.032166564066876 1
0.104663102557351 1
0.00876307775191472 1
0.242432559972467 1
0.159669866410737 1
0.164648312193161 1
0.104884021416768 1
0.208103212084431 1
0.0917613172561994 1
-0.183215641411905 1
-0.330197143106178 1
-0.44797934686059 0
0.251961614768026 1
-0.120495291117825 1
0.0361751836760686 1
0.187320306523092 1
0.05564881519636 1
0.0940016355873494 1
-0.24183773306169 1
-0.117162384078911 1
-0.0849527142172719 1
-0.115206908061659 1
0.0874690901798046 1
-0.224011958793381 1
-0.068193870175156 1
0.0580445545780717 1
0.161704296496102 1
0.126896907185657 1
0.189477565256537 1
0.163843500219473 1
0.0940185923937642 1
-0.324926223021832 1
-0.355372669693273 1
-0.0243740962961213 1
0.189188730753503 1
-0.116598377928126 1
-0.117065325413553 1
-0.0360950817570847 1
-0.266756929828772 1
-0.261028230196661 1
0.112466754388382 1
-0.00577565315334555 1
-0.342301421463948 1
-0.0118422567098029 1
-0.0535985156814809 1
-0.0306913102014524 1
-0.329399839943631 1
0.204982449126357 1
-0.240961018494272 1
0.39856884452214 1
-0.152508492640023 1
0.229152737370873 1
0.165904642940191 1
0.170926227117175 1
-0.0268201131677735 1
-0.376648235578796 1
-0.210969325651832 1
0.178748429313619 1
0.135235787059082 1
0.0500138773913931 1
0.268762515703878 1
0.306933810132927 1
0.198057371901146 1
0.0793473139383889 1
-0.192381243815828 1
0.0360173387172016 1
-0.197119378695136 1
-0.327857904447741 1
-0.00408698871386785 1
-0.0642639911669111 1
0.154388496920783 1
-0.0957453174634965 1
0.0738274476855529 1
-0.289181496681309 1
0.119370102571907 1
0.124043541895323 1
-0.0535121431448968 1
-0.158052398986573 1
0.41601251605109 1
-0.261192842493137 1
-0.243866267451133 1
0.085292165315135 1
-0.245299948182433 1
0.434825767865237 1
0.14266948734986 1
-0.277871030571327 1
0.160299656532132 1
-0.0271568357310546 1
0.0391349280575177 1
0.0102039625692016 1
-0.0193229645803921 1
0.0717470913187507 1
-0.0307772690536824 1
0.0856041867272621 1
0.184335887545585 1
0.0571857100604373 1
-0.00509842659439903 1
0.246302064074198 1
-0.243183836640157 1
-0.291426873544767 1
-0.182783750176828 1
-0.15231129682367 1
-0.179946867743473 1
-0.104862468209421 1
-0.106934234586227 1
-0.109024049310876 1
0.164322879041029 1
-0.0886384519608327 1
-0.132717129519673 1
0.350064990982977 1
0.227195027139004 1
0.386210211556893 1
-0.106411349865279 1
0.208093407958799 1
0.111008351113617 1
-0.288252973511659 1
0.125479105215961 1
0.0550533778889776 1
0.172952903423774 1
-0.0574810864280691 1
0.0428433391522341 1
-0.131726208552164 1
0.0586697959756998 1
0.103664839128712 1
0.0323527749721321 1
0.223670512592448 1
0.113676081638606 1
-0.339348174847343 1
0.277951152594186 1
-0.15820235073324 1
0.100152118653488 1
-0.154017035796068 1
0.294118959496491 1
0.172688884179269 1
0.116028484180058 1
0.0305408733137004 1
-0.161471828285574 1
-0.126727649643513 1
-0.0692821740791732 1
-0.158295436947878 1
-0.20567314275832 1
-0.00909640922277499 1
-0.271670600159505 1
0.307689303593422 1
-0.102264142995785 1
-0.18260728518737 1
0.122461545319686 1
-0.0604739320727844 1
0.0393008344230235 1
0.107840557924725 1
-0.0686526525652657 1
-0.020351903306763 1
0.106620227243917 1
-0.0330474301817781 1
-0.182215906852055 1
-0.308379431049138 1
0.235830685403562 1
-0.192979982188217 1
-0.0354099342498187 1
-0.102798026045609 1
-0.0571704893914591 1
0.139539139772797 1
-0.0847171214360735 1
-0.470184012255169 0
-0.692852365114721 0
0.264969028544942 1
-0.0492190153147396 1
0.0765919731433339 1
-0.185679500568355 1
0.00422319327334221 1
0.188357646477652 1
0.0946478466790927 1
0.291346285943379 1
-0.152851901130467 1
-0.145875210490406 1
0.276829206399856 1
0.0281936669261659 1
0.210828133340437 1
-0.0986741176587502 1
0.244880796706803 1
0.12786219246458 1
0.155441769571348 1
0.150009860454404 1
0.153264651708193 1
0.172341894362419 1
-0.083879046402096 1
0.225470579414384 1
-0.0389097591852414 1
-0.0836974491009502 1
0.0954600381069023 1
-0.0909274630729033 1
0.406440516889703 1
-0.0313675465920053 1
0.414498402555257 1
0.102034506514323 1
-0.152297926206514 1
-0.0974603558631741 1
0.52168155910761 1
0.185296855568822 1
0.08562251527485 1
-0.0587259873443386 1
-0.166815530092753 1
0.00622578341513948 1
0.223656467389525 1
0.181644108309326 1
0.125879395673479 1
-0.0968395918587163 1
-0.224905219771792 1
-0.234374549436215 1
0.214017293379817 1
0.0348327777684717 1
0.112671325529498 1
0.117839511785903 1
-0.0477225996163852 1
0.10287675870554 1
-0.184731369088625 1
-0.154764773015102 1
0.115092620245522 1
0.114881311805144 1
0.0522347786994476 1
0.101744800025945 1
-0.0198234808059706 1
0.0514535362064202 1
-0.214883800298645 1
0.311747163064802 1
-0.29623116975895 1
0.0547762209678721 1
0.0927414323939954 1
-0.110900449142517 1
-0.0561722318407803 1
0.32368022559286 1
0.307520300085516 1
0.0894770238848234 1
-0.0478693589911357 1
0.153392646345909 1
0.0244075754413777 1
0.0561362581400936 1
-0.0790346224638992 1
0.202637026246053 1
0.183880192528989 1
-0.0552721173896074 1
0.145296823727088 1
-0.17986996381122 1
-0.180015620372896 1
0.217639031258415 1
-0.0583809246060027 1
-0.0463934848680668 1
0.108779693674596 1
0.251036990044096 1
-0.277471826975175 1
-0.220324426057179 1
-0.00331848821463763 1
-0.293647739021181 1
-0.0273838103883237 1
-0.188556798336944 1
-0.0451489953688694 1
0.190121683758356 1
-0.0378717268910993 1
-0.0408234343380149 1
0.260414685073342 1
0.378293472282141 1
-0.0327338402938927 1
0.0277406222415823 1
0.0988714808439721 1
-0.0661625000676199 1
0.190557598896242 1
0.357718727113647 1
-0.194360571321386 1
0.00260341243960246 1
0.309179758906662 1
0.0458318077942291 1
0.0826774171463953 1
-0.174417790110292 1
-0.137774831084747 1
-0.30657852505874 1
-0.197345722734763 1
-0.225421056557532 1
0.133301880816269 1
-0.286630636871644 1
-0.298237984789059 1
0.0925969284354298 1
-0.30589161104845 1
0.13131938965283 1
0.0188336972900511 1
0.102489144978535 1
-0.128490443732286 1
-0.0988017238697482 1
0.122696790296777 1
-0.081032708544669 1
-0.280790511519858 1
-0.357669546193975 1
0.00726691564200574 1
0.0485911022028386 1
-0.270068951119126 1
-0.00825397671236039 1
0.0533124946432765 1
0.149001141564014 1
-0.0197480359603644 1
-0.365378141509468 1
-0.155176605564938 1
0.146068497293974 1
0.0299333693648444 1
0.0528146688126139 1
-0.0152075165421827 1
-0.258980773785955 1
0.0297351355882059 1
0.0120815048422021 1
0.233894881316789 1
-0.0975846740158893 1
0.162774074172877 1
-0.0491498110686953 1
0.185530001613739 1
-0.0840352250621344 1
-0.0349314485750421 1
-0.227346921536611 1
-0.0317836222211475 1
-0.101454275756412 1
0.196101273206139 1
0.34765884013833 1
0.115604940765641 1
-0.374261880311004 1
-0.0283365338003864 1
0.184089034729289 1
0.221266000065779 1
-0.179761043439977 1
0.302196225909425 1
0.145891738554205 1
0.0804048389933125 1
0.230544853859083 1
-0.145096102032617 1
0.125074902847946 1
0.0831998928360391 1
0.182689916725362 1
0.0409268942634534 1
0.0134495910202558 1
0.0447027553159706 1
0.320478784803892 1
-0.0179509187014607 1
0.15202666438058 1
-0.132750927388698 1
-0.323287487205575 1
0.153706688736469 1
-0.103073824063741 1
0.204170292219495 1
-0.085005971268538 1
0.0359026365059361 1
-0.371435083516814 1
0.101315753061028 1
-0.132323262121431 1
0.0485903122581635 1
-0.763726773003602 0
-0.261608865915589 1
-0.0300428537866354 1
0.369221686851379 1
-0.0898406109407144 1
0.115512861731221 1
0.490751023588741 0
0.102287562917287 1
0.394204359219008 1
0.1848302308022 1
0.28635178960468 1
0.170536485900738 1
0.249271423879146 1
0.299425130549338 1
0.0652679737890788 1
0.113082823672474 1
-0.256066958088577 1
0.136995009835695 1
-0.285227183013469 1
0.0652425433839634 1
0.0144452650563732 1
0.00786719759993524 1
-0.298893458793714 1
-0.355791044423628 1
0.0838484321832496 1
-0.237228181688196 1
0.0759983493415347 1
0.169864779140345 1
-0.395514742456703 1
0.280739074049925 1
0.0660127084651591 1
0.128616370079357 1
-0.394162802343176 1
-0.232773735669217 1
-0.258529450697442 1
0.429457924773232 0
0.0123142621025944 1
-0.0907143109346926 1
0.0331777624810996 1
0.111563315320857 1
-0.229970585160295 1
0.338652342966996 1
-0.00427217630925852 1
0.137511245430093 1
0.042559819534641 1
0.00412876589800283 1
0.1376835167913 1
-0.146667078716973 1
0.0404209962515856 1
0.133407060964508 1
-0.29594624827573 1
0.10015892818803 1
0.0786080987053269 1
0.180907845612237 1
0.0455925692544059 1
0.0123226213702723 1
0.287232507013677 1
-0.181752503485871 1
0.17448643379295 1
0.00217921537822445 1
-0.182983826217788 1
-0.0826096781172764 1
0.369181415339022 1
-0.0745727513885127 1
-0.098579211462113 1
0.0740018525573991 1
0.260645249746196 1
-0.0877776026373371 1
-0.106967516825833 1
-0.100179641029415 1
0.120447503616432 1
-0.144309721843014 1
-0.130836431758746 1
-0.240210197696619 1
0.24435836562384 1
0.308639853159966 1
0.288651341530865 1
0.222569111328429 1
0.570601124355732 0
-0.108826461439699 1
-0.10897789692109 1
-0.389329626790161 1
0.0320393378934641 1
-0.218582521505101 1
0.0384664891387204 1
-0.198752156273647 1
-0.329187971806695 1
0.0745706569368226 1
-0.0572682929895838 1
0.164088395786608 1
0.0424861832232823 1
-0.325350280001351 1
-0.0891894081526163 1
-0.340702727951224 1
0.0836082875500124 1
0.107800098085014 1
0.051951036063543 1
-0.138569486025396 1
-0.202640811742419 1
-0.346766004339455 1
-0.227196640445691 1
0.0474974155551744 1
0.234846677753592 1
-0.219875360339089 1
-0.0688987882049762 1
-0.119481678860586 1
-0.2988261672255 1
-0.27415114362511 1
0.0613860952632212 1
-0.358904466581578 1
0.147736127878586 1
0.0873190979974682 1
-0.114587290781062 1
-0.17559188850102 1
-0.0988531079021102 1
9.88351276616228e-05 1
-0.197744647167365 1
-0.000755380589136543 1
-0.155171941169311 1
0.276235590198856 1
0.108844105528039 1
0.246434096394338 1
-0.311947353382599 1
-0.373530285942446 1
-0.182106854870902 1
-0.182928096181165 1
-0.0592215617065004 1
-0.064824380003405 1
-0.14013118387269 1
0.23293291687811 1
0.214381262263219 1
0.219077624022125 1
0.0454233085080627 1
0.0802985964987687 1
0.160528986941092 1
-0.255663776870417 1
0.415000801391488 1
0.0297566932880844 1
0.172296625025706 1
0.291942829413371 1
0.103055593633857 1
-0.116456971482005 1
0.234147475377462 1
0.151581855103467 1
0.143956960973748 1
0.288647262126733 1
-0.131295520402071 1
-0.392873393881697 1
-0.0825534383456205 1
-0.276216588973626 1
-0.31874960271568 1
-0.125790007315328 1
-0.11627710341135 1
-0.0335731850344168 1
0.0588979352496842 1
0.142261191008057 1
0.00606731804217193 1
0.2202726039743 1
0.086287089556199 1
-0.283947431578037 1
-0.215985024551729 1
-0.0368170224722196 1
-0.176488375576811 1
-0.0381460786451234 1
-0.128546207453444 1
0.234902994284274 1
0.173616461606623 1
-0.00852072045671416 1
-0.222228989857787 1
0.0396872408655739 1
-0.231737808355367 1
-0.0421200038042073 1
0.187156941018493 1
0.0494248553787671 1
-0.210309459034319 1
0.219122017105533 1
-0.200067691987521 1
-0.171711447778628 1
0.139522351981741 1
-0.340670615419782 1
-0.239220061508718 1
0.0743858745283615 1
-0.109568657694703 1
-0.189740607999517 1
-0.0962960932840399 1
-0.334218119362223 1
0.4743851521116 0
0.299046360985612 1
0.308671608457621 1
-0.22331051471135 1
-0.0208340274394755 1
-0.135387260173482 1
0.125865777699824 1
0.157884753209036 1
-0.172488277706908 1
-0.0367593766484179 1
0.308823367367491 1
0.0685340192828141 1
0.114872376346583 1
0.112823508482833 1
0.124377935337053 1
-0.0836298577623079 1
0.113661269106239 1
-0.315702830749729 1
-0.0640507979730206 1
-0.163024106852052 1
0.00326646234137644 1
0.528618820672325 0
0.272028543092504 1
0.212761930251836 1
0.317513284093342 1
-0.221813747300968 1
0.140080113101053 1
-0.305755765691675 1
-0.231674419497031 1
0.0895160471957759 1
0.238390862593094 1
-0.238532654353883 1
0.228689654654404 1
0.127288347271229 1
-0.14992623316629 1
0.0608462859966227 1
0.131893595291355 1
-0.126760957945254 1
0.117824847754594 1
0.0588853967513536 1
-0.457746012845609 0
-0.151276162483159 1
-0.266513884119758 1
0.183195331251729 1
0.0498018933372066 1
0.0614588249049854 1
0.0419297030876221 1
-0.238476646368791 1
-0.086242469668055 1
0.369815326764 1
0.180688877907692 1
-0.264591984366811 1
0.0635889608673162 1
-0.0484519119139373 1
0.159306897101743 1
0.243598332302561 1
0.0403494531516454 1
0.217252514078744 1
-0.137402891714678 1
0.135434460214583 1
-0.147911890769505 1
0.0524017793831835 1
-0.118150332170969 1
0.182825331647906 1
-0.0796419112981611 1
0.328037279569336 1
-0.0728318131827594 1
-0.0829443798091793 1
0.141078041468042 1
0.553116264880264 0
0.14679428526653 1
0.196987360786882 1
-0.294703377587058 1
-0.100145020922169 1
0.123539860701977 1
0.40721526747466 1
0.18441064248615 1
0.201370480504943 1
-0.0822082083497178 1
0.147337785571885 1
0.0608823384802312 1
0.334894631043388 1
0.3427854457716 1
-0.248102018781119 1
0.21945363524832 1
0.31135989416862 1
-0.101659102506533 1
-0.0275292030454642 1
0.326110476280079 1
0.123758788202944 1
0.0885967041635862 1
-0.0423595452302332 1
-0.051838201253341 1
0.337704145716702 1
-0.207303214054215 1
-0.109541109179007 1
-0.197559583378495 1
-0.360418867512445 1
-0.286109882716461 1
0.276966979071417 1
-0.253617982881509 1
-0.147447130905644 1
0.0215458413451088 1
0.408805650048457 1
0.178594080832256 1
-0.0973217977888408 1
0.0276547071574695 1
-0.00286133019806771 1
0.295187972372559 1
0.171400428144253 1
-0.369253849433538 1
-0.413970900676378 1
0.12168609853601 1
-0.34503664293594 1
-0.0569002351749143 1
-0.243892418246336 1
0.00799265200478405 1
0.254705447140029 1
0.346897843479645 1
-0.190731670799076 1
-0.285257087148426 1
0.0157316134611474 1
-0.0919262269568694 1
-0.232309612866649 1
0.0811165497176518 1
0.0721346838076905 1
-0.0381551246097865 1
-0.3266619659893 1
-0.0507906116217896 1
-0.0131944473960213 1
-0.343001701019438 1
-0.233310437614377 1
-0.373901638220005 1
0.307221366151443 1
0.110760051343745 1
0.216325819688549 1
0.0444052380793629 1
0.0945396421057343 1
0.13938321737234 1
0.115738696149922 1
-0.660757360860196 0
0.49134075665102 0
0.0716807351523205 1
-0.0369180011124302 1
-0.0335196561237375 1
-0.0459140330451999 1
0.381801908633527 1
-0.0766135959993049 1
-0.0862346430468937 1
0.251692572196716 1
-0.403911757017194 1
0.232866026187472 1
0.0397573718822849 1
-0.330265697209237 1
0.378380340272747 1
-0.150965085041726 1
0.0132978669492143 1
-0.00446512990773526 1
0.246355824523113 1
0.158794551503687 1
-0.0328063289669989 1
-0.0579550767771271 1
0.096992700928675 1
0.254430588420521 1
0.0540173349138057 1
0.298650924177639 1
-0.0367228008557657 1
-0.181937596550457 1
0.285233791223859 1
0.280265128635966 1
-0.177246126515849 1
0.0376696121091998 1
-0.0321173308311795 1
-0.223300721940405 1
0.0672739017472964 1
-0.261205866186663 1
-0.151851093279648 1
0.198356300739899 1
0.0117722468681896 1
-0.191475470303273 1
0.29262277365224 1
-0.171334164932061 1
-0.171223997431489 1
0.399912026064102 1
0.122119686941158 1
0.0492321091289131 1
0.1935670908398 1
-0.363594421886055 1
0.0619380891085233 1
-0.00947901430371804 1
-0.15197317646361 1
-0.486040392895094 1
0.0952333264469351 1
-0.0288602446800465 1
-0.133096800950315 1
-0.0440842177915568 1
-0.0665402309684394 1
0.0301745923012565 1
-0.0364811179683949 1
0.309386436283391 1
-0.22931619536477 1
-0.0734003792719346 1
-0.202306788126459 1
-0.085633575963373 1
-0.21742991020427 1
0.0876688739367929 1
-0.0228088404689581 1
-0.00515119236586568 1
0.015514684652228 1
0.606899527475557 0
0.13153188641187 1
-0.154785963351563 1
-0.140982314463599 1
-0.337045048354614 1
-0.0887838017840069 1
0.119193065220056 1
0.026816900151257 1
0.00207744945154247 1
0.098409392824952 1
-0.250177831867038 1
0.13822176248514 1
0.0100469490460392 1
-0.0850704544799281 1
-0.123585612188347 1
-0.0685052476755721 1
-0.185719914023058 1
0.0622607137708898 1
0.234501544874307 1
0.0152680996261979 1
-0.238356649021729 1
-0.154617686729177 1
0.0520000385087335 1
0.0143462280592668 1
-0.146807536092978 1
0.195726124376289 1
-0.14542678333451 1
0.158012081290906 1
0.0286096880406191 1
-0.163196790738528 1
0.138933354984475 1
-0.0293129853122691 1
0.0744931882831672 1
-0.00524301982875573 1
-0.212386433035863 1
0.0159573831311215 1
0.110217375145597 1
0.140278432562606 1
-0.27610495933469 1
-0.358213695199624 1
0.059768836441007 1
0.212260475839163 1
0.203740600844178 1
-0.011662145644154 1
0.310103164858263 1
0.135408047318228 1
-0.139640055616834 1
0.010428971733223 1
-0.0406909735608854 1
-0.129681934926828 1
0.0728207653481026 1
0.14379348785651 1
-0.157602117903013 1
0.0793310224932389 1
-0.269242485993046 1
-0.172943728349084 1
0.0648074750993502 1
-0.202890648168593 1
0.162072669119823 1
0.174514878348096 1
0.0481001540130512 1
0.097938794360893 1
-0.221648025372767 1
-0.0150218712186895 1
0.44839088146999 0
-0.070597168337441 1
-0.0208470662334632 1
-0.29074686860371 1
-0.0659684432742211 1
0.268877102062478 1
0.0712836446192732 1
-0.0477805418979344 1
0.0688659769490043 1
0.140647120094128 1
0.0530110912899258 1
0.0985570548762477 1
0.0585321579804315 1
0.333935342166579 1
0.100694568751018 1
-0.162353900331719 1
-0.0191845243308357 1
0.0598115714434723 1
0.201751617135099 1
-0.13737939315429 1
-0.0488555003097713 1
0.128613490959043 1
0.355173770372825 1
0.0215693569704451 1
-0.0329783960236219 1
0.307835123367548 1
0.137150721935116 1
0.0676032259986696 1
0.332257458564484 1
-0.137268858471445 1
-0.079326817805428 1
-0.0211246221686798 1
0.306622892871067 1
0.264689730069865 1
0.21187312496311 1
-0.00604524329001753 1
-0.119861685469159 1
-0.319642205033278 1
0.0633721284602488 1
-0.123541036400767 1
0.263758163170339 1
-0.0192722443196224 1
-0.342858479055046 1
0.353096208104346 1
0.0843017381054178 1
0.123691121058622 1
-0.0736073055899527 1
-0.268250055681999 1
0.0850822066447377 1
0.0487043161772395 1
0.00102087377149494 1
-0.322671643820731 1
0.135798676508614 1
-0.417734713135664 1
-0.104096897212445 1
-0.22433962202441 1
-0.4411641339743 0
0.195354441548494 1
-0.140906693176923 1
0.141004254264979 1
-0.118293333789845 1
-0.211784527210301 1
-0.101080108681096 1
0.0393604633168214 1
-0.0557000583283853 1
-0.0265175572735718 1
0.154479347537046 1
-0.0121887504257446 1
0.153996520643357 1
0.346755076188103 1
-0.189176551911148 1
-0.111549954297101 1
0.0573837894019766 1
0.437408965148112 0
-0.139303641872765 1
-0.208612984594447 1
-0.0858557325509915 1
0.217857867136999 1
0.434969022056048 1
0.123728844729542 1
-0.18924587920617 1
-0.163180183105485 1
-0.215510312706642 1
0.0490628628074226 1
-0.271226834767245 1
0.119701674495408 1
-0.344532269747734 1
-0.353419425920704 1
0.162131636500173 1
-0.131449466240415 1
-0.0641516647267553 1
0.00580855484768391 1
-0.176310866536937 1
-0.433793775925073 1
-0.12110441677274 1
0.251838052112274 1
0.10632636756412 1
-0.201305422979709 1
0.293967296366934 1
-0.366956038547531 1
-0.272650478377179 1
-0.00289710131253082 1
0.302532633400996 1
-0.0326487566285473 1
-0.0350754470321053 1
-0.0158647003716348 1
-0.00567435624559894 1
0.097199621289888 1
-0.134269356189325 1
-0.024025107572016 1
0.0355995172366169 1
-0.1426192214708 1
-0.181811427113189 1
-0.133510785706055 1
-0.105589530485028 1
-0.114077208929105 1
-0.0477941294952901 1
-0.00550641093844266 1
-0.0104000682061654 1
-0.12531532783799 1
-0.187273393507388 1
-0.0545248444172919 1
0.124559918298858 1
0.448182273280886 0
-0.0449934571520607 1
0.23548215982058 1
0.138478955540029 1
0.111412830980163 1
-0.279658335408244 1
0.072150883086905 1
0.0262215972792885 1
0.0665071299503187 1
-0.269371582435852 1
-0.12074864214694 1
0.14123282603834 1
0.0431339954214422 1
0.102507374260599 1
-0.227056294303811 1
-0.303688589220186 1
-0.131902164886353 1
-0.176315118827431 1
-0.162256558876122 1
0.0233363390344241 1
-0.0109033033720052 1
0.450103043354206 0
-0.154931415858359 1
0.169186267057874 1
-0.20564276718385 1
-0.0228764684773031 1
-0.155135186117846 1
0.116170777785175 1
0.0252672886299753 1
0.1719920981389 1
-0.0664174433871094 1
-0.0207422069551716 1
0.215301246320405 1
-0.26452865637498 1
0.154887829978596 1
-0.106787233135259 1
0.295220947720376 1
0.31611160813409 1
0.0496446316542946 1
-0.399528674203485 1
-0.10474584154623 1
0.154930633369607 1
-0.043802236025839 1
-0.0198704728205314 1
0.0324139425408052 1
-0.191609971408844 1
-0.0974157641271747 1
0.123352376500971 1
-0.0335306768741228 1
0.325476486898205 1
-0.225266380702825 1
0.201662507747486 1
-0.176684842627832 1
0.0815185600589421 1
0.129881718184087 1
-0.142058624240185 1
-0.101613466832672 1
0.13022906696947 1
-0.447290544043688 0
-0.0305621983408508 1
-0.166712392108703 1
-0.126892663482929 1
-0.020464435262095 1
0.0789358030125731 1
0.00459863794045136 1
-0.0231807633955598 1
-0.178606779907135 1
0.134991711045591 1
-0.256294777695035 1
-0.133907238264478 1
0.177873093269604 1
0.210104052043305 1
0.040719341165059 1
0.320121456872168 1
0.497260769850556 0
0.304867856107617 1
0.385909423189258 1
0.191376981051849 1
-0.101465013403608 1
0.0358679331796475 1
0.118014180180082 1
-0.182236133829544 1
-0.0236736509601399 1
0.22231527505487 1
-0.0101260614025362 1
-0.0735556323458487 1
0.265913896733963 1
0.136556875756274 1
0.204612183926821 1
-0.0747214857236161 1
0.0415258963614341 1
0.0116135598263365 1
-0.0375516700866114 1
0.149074687502508 1
-0.00951637562421294 1
0.0748907075415242 1
-0.235028863606481 1
0.294267437453658 1
-0.0272621082372014 1
0.222005585655486 1
-0.138478529341848 1
-0.043597743645911 1
-0.102124022952646 1
0.0272356532516671 1
-0.10955652040052 1
0.265812789407378 1
0.05800755082362 1
-0.235279206460668 1
-0.0349391141409534 1
-0.0840074936512516 1
0.0196161310155767 1
0.325191256504975 1
0.300356872189239 1
0.0935871163914492 1
-0.164651101036026 1
-0.321165844679732 1
0.382893967198867 1
0.114229987230382 1
-0.0389720914619663 1
-0.0284852894293513 1
0.280409653098673 1
-0.380341731255477 1
0.0211574919401815 1
-0.0926481627666089 1
-0.29306954022025 1
0.136752926264858 1
-0.126381470141195 1
-0.316260800381611 1
-0.0602458480643135 1
0.332247721858617 1
-0.235159968343868 1
-0.30603158371804 1
-0.202358885678168 1
-0.156703408493996 1
-0.290391168100092 1
0.156465904393936 1
0.0237703460486849 1
-0.0432868497435214 1
0.0638464621546081 1
-0.168518078111567 1
0.0521306315209935 1
-0.0383627543866592 1
-0.0988624925310232 1
-0.0215965770342952 1
0.0833176900518986 1
-0.254888620691158 1
-0.0825434277630249 1
0.241561039177987 1
-0.241094758800648 1
-0.0720451039668543 1
-0.695031313201943 0
-0.0737956930243726 1
-0.128399013956617 1
-0.105223348546197 1
-0.0765585292653537 1
-0.0500945997723719 1
0.176257524626473 1
0.0982450660517349 1
-0.110772924771066 1
-0.304685532611787 1
0.0611401033165992 1
-0.306803594412598 1
0.162666155067362 1
-0.0344696405316047 1
-0.331488332058886 1
0.175412521801593 1
-0.102529322115467 1
0.00616183179727241 1
0.0336332395559796 1
0.0900996900754645 1
0.0127421358847665 1
0.171104666171806 1
-0.240991861951854 1
0.13815717567906 1
-0.0818861242739554 1
0.55907941719236 0
0.255047851106177 1
-0.135757930219976 1
-0.0227863254349468 1
0.143866269117923 1
0.231200558731713 1
-0.0745608351099497 1
0.281312335202099 1
0.286881765207527 1
0.330718627750312 1
0.189925554892485 1
-0.125910391894664 1
-0.0923131239537447 1
-0.142591467446934 1
-0.660726392670597 0
0.141338182438168 1
-0.0436942540686663 1
0.445948507408189 1
-0.133244898651611 1
-0.023817472926214 1
-0.122274112477283 1
0.12337664922564 1
-0.121728278140925 1
-0.207210373501242 1
-0.0154935127388281 1
0.0601362709743169 1
0.395059391260653 1
0.162871569312379 1
-0.246368429197083 1
-0.20987733135843 1
0.0827529570318187 1
-0.362373467483425 1
-0.159639088347879 1
-0.15206435652004 1
-0.279800790795111 1
-0.171096187731113 1
-0.0450729392183396 1
-0.155134014210162 1
0.03534071910947 1
-0.428538196449495 1
0.0206717650051237 1
-0.384317176966432 1
-0.0139186495126501 1
0.125409428632291 1
0.11553579427549 1
-0.0699113514246711 1
-0.0193899197190842 1
-0.174241400211132 1
-0.0297877788954596 1
-0.271840297186369 1
-0.209230448027958 1
0.12213131902947 1
0.0093324335040648 1
0.359248742419104 1
0.359751227672076 1
-0.150187351491765 1
-0.0693531832982679 1
0.160627682528018 1
-0.0365324418005097 1
0.100030628365356 1
-0.175312192024246 1
-0.324170158642151 1
0.309593343006364 1
-0.0423044009965111 1
-0.424494868352898 1
0.135988077210388 1
-0.240953513347344 1
0.0712481824829901 1
-0.0758368009944687 1
0.354988113776347 1
-0.30095655187082 1
-0.106325098899735 1
0.0827221058876165 1
0.118452755227654 1
0.16304295158209 1
-0.0402653571260089 1
0.13949531147588 1
-0.319573005616181 1
-0.294787062686346 1
0.186793449766156 1
-0.193322019236881 1
0.246224714012426 1
0.0746018259686886 1
-0.00770480520718209 1
-0.185230913136065 1
-0.165336991000749 1
-0.195834212838193 1
0.235155828096608 1
0.045317702900913 1
-0.130763244379187 1
0.0170341670099021 1
-0.0307156485770892 1
-0.252312779166908 1
0.360297711727135 1
-0.220681096225168 1
-0.0170802712454618 1
-0.116736328060649 1
-0.287334751862872 1
-0.0589267415596707 1
-0.173199250933253 1
0.0494271186338944 1
-0.0801694459712543 1
0.139033506297068 1
-0.149938482889781 1
-0.0920123890365655 1
0.230472219574434 1
-0.0243101603019142 1
0.0492282418210407 1
-0.0852461249287355 1
-0.170965420405481 1
0.042192234710909 1
-0.1836613320584 1
0.0297640298080643 1
0.0275213142516984 1
0.340992122788436 1
0.0120251023520015 1
-0.29078109819568 1
-0.0834184565831626 1
-0.213070724234908 1
-0.00154504174769847 1
0.167889738991498 1
-0.417534840488055 1
-0.0598202519656205 1
0.218975207869128 1
0.166452906686187 1
0.278976437012122 1
-0.0874170069604858 1
-0.217778055478319 1
0.0179405238085007 1
0.260023025440807 1
-0.219423499192236 1
0.206147336898093 1
-0.403008631130078 1
0.389888393769406 1
0.0769919749162835 1
-0.0813729026508513 1
-0.271811240436494 1
-0.0402021441862163 1
0.0315932349740886 1
-0.362095901423905 1
-0.0538866547356384 1
-0.256236427793684 1
-0.10476523499445 1
0.107053295896828 1
0.0485765364089884 1
-0.0586136615594496 1
-0.412940543432237 1
-0.197028300059532 1
-0.0154646198044538 1
-0.330894901058334 1
-0.0645645147015284 1
-0.280343040643509 1
-0.206926773125446 1
-0.232624481371837 1
-0.123983968361343 1
-0.158483986500845 1
-0.0316583269948675 1
-0.582454006304568 0
0.129939245426716 1
0.46406995068914 1
-0.415658600455941 1
-0.186315089665669 1
-0.262678679483452 1
-0.212321100366212 1
-0.241829146645894 1
0.128260326751519 1
-0.154665823253789 1
0.0104047831337962 1
0.0818556995507051 1
0.115549212243461 1
-0.399184869264706 1
0.00129247650395413 1
0.189751411497081 1
0.0626510582037389 1
0.0533175950103205 1
0.131964516814739 1
0.221768378370224 1
-0.152781349279263 1
0.255516780287374 1
0.053173446941705 1
-0.228632456908199 1
-0.167883347717493 1
-0.0331820398908666 1
-0.197270422308148 1
0.381981483372616 1
-0.230500684536792 1
0.181351045372657 1
-0.0131712072245337 1
-0.24827882835809 1
0.00134373820106853 1
0.0238847469636693 1
-0.0857457899073595 1
-0.241925414382062 1
0.213543012800978 1
-0.123243577303851 1
-0.0754662635440225 1
0.0700696687235985 1
0.216799883028172 1
-0.0946054920460868 1
-0.0488967956792723 1
-0.0245297219708493 1
0.0539951094155263 1
0.208357503088959 1
-0.0704078047236063 1
0.102946745380539 1
0.475150234644201 0
0.0912909418318054 1
-0.130384113078725 1
0.0964664281158024 1
-0.233541551192758 1
0.147484788641977 1
0.175780197561016 1
-0.110021946397011 1
0.209623698138374 1
0.0460814689582379 1
0.284790335597125 1
-0.118859800210609 1
-0.102484006167348 1
0.188783511612662 1
-0.227782963799811 1
-0.119015590101096 1
-0.239310986397274 1
-0.0201327136445657 1
0.297439714708486 1
0.171103878459903 1
-0.372726656476531 1
0.0853635483775556 1
-0.308533118496068 1
-0.230550675424066 1
0.0787350973667375 1
-0.0143765201831425 1
-0.0237144340350245 1
0.00345210740361111 1
-0.0386042202767987 1
-0.187044799890851 1
0.15645797614733 1
0.0526603809122423 1
0.0161789266913564 1
0.447425669312984 1
0.00580313983132257 1
-0.013176230035392 1
-0.173397333071284 1
0.160423666124421 1
-0.0452323058520002 1
0.00824676634827353 1
-0.0912397281944934 1
0.000872912106294005 1
0.264114457994957 1
0.722460558773064 0
0.0213290983182684 1
-0.249025241567172 1
-0.375585988654467 1
0.0440929786958998 1
0.283602801029499 1
0.00580395311034641 1
0.258148249170167 1
-0.00876859046170186 1
0.00253513897618494 1
-0.179924621943675 1
-0.278783281951479 1
-0.0501798388899956 1
0.222268921960322 1
0.389648037996943 1
0.199832121655221 1
-0.16636948220607 1
0.356293315015576 1
-0.330447514830609 1
0.169422422646883 1
0.149273021515879 1
0.161249313205152 1
-0.00988277067987846 1
0.145071441371067 1
0.0636035814643875 1
-0.170377385937526 1
-0.0898954102985008 1
0.247027115284515 1
0.0119974355357768 1
-0.0292102849677493 1
-0.0650876348883833 1
-0.0875848038676251 1
0.110943842649915 1
0.0881098911283064 1
0.0727203609475805 1
-0.227763849954816 1
-0.200140060345385 1
0.235557520576899 1
0.158670355960565 1
0.413969604552518 0
0.299322429839402 1
-0.024899696184045 1
0.302002754955756 1
0.122565045017666 1
0.219909123099593 1
0.0526584569719412 1
-0.186828325703135 1
0.219666121010543 1
-0.344119785658476 1
-0.273486442573926 1
-0.0957543668554165 1
0.0516946752052417 1
-0.338613517815506 1
0.0448593493386114 1
-0.214421471208644 1
-0.0573665750956698 1
0.200174159292495 1
-0.173473291080292 1
0.121178298901291 1
0.266597247277627 1
-0.243737745882548 1
0.0545473531959624 1
0.387556685658892 0
-0.124450184202175 1
0.0755066759506756 1
0.154769266861157 1
-0.0206938129271813 1
0.0540875629288072 1
-0.0422322998274647 1
0.0415346485283328 1
0.224051010734446 1
-0.240989307083328 1
0.160438290978251 1
-0.422331814211068 0
-0.188108370613146 1
-0.096043522097398 1
0.0139169986852077 1
0.320089731584429 1
-0.371778825685281 1
-0.30412514330992 1
0.0121049705278141 1
0.156336387019865 1
-0.268824368480021 1
0.131024795173848 1
-0.251542143230559 1
0.21495997504991 1
0.115884417458449 1
-0.0673510673950749 1
0.107075491814932 1
0.0552162006671826 1
0.0546213030775613 1
-0.107785323534973 1
-0.04483555243105 1
0.0894040156979128 1
-0.0290070764706396 1
-0.196398473828183 1
-0.152930346531766 1
-0.0146558724174986 1
0.137399530205216 1
0.0327944981909667 1
0.0900571793577036 1
0.145600451157024 1
0.300582727797957 1
-0.283728491621947 1
-0.325941026876459 1
0.264676357289988 1
0.226724228982996 1
-0.0224467754107692 1
0.0517168890025093 1
-0.0596454860956269 1
-0.11183106558603 1
0.144105610703777 1
0.0560476733963168 1
0.376208689047159 1
-0.0741541133604569 1
-0.0823290405403571 1
0.0335193722018696 1
-0.115877967531457 1
-0.0602972453184428 1
-0.019037087657272 1
-0.0251990755973636 1
-0.00783182746581619 1
-0.0113264571895667 1
0.173487479117049 1
-0.232135554152156 1
0.0820906482459834 1
0.131677472936092 1
0.162838952125034 1
-0.0107383732441362 1
-0.240480470469629 1
0.10064082273871 1
0.165473503561763 1
0.0310740676084966 1
0.194321666388852 1
-0.285528985654733 1
-0.116411103683994 1
0.237180668501119 1
-0.124174430445131 1
-0.177341188747199 1
0.123605646872778 1
-0.140333474220485 1
0.136080632777467 1
0.353342363001552 1
0.217825806498192 1
-0.253587347245722 1
0.19825750884424 1
-0.133656476022291 1
0.136276279480511 1
-0.170199106846324 1
0.176124052318022 1
-0.291892419054642 1
-0.146893038737615 1
-0.0360502133645277 1
0.236739321875626 1
-0.177598918673649 1
-0.193434907066898 1
-0.000418499544239934 1
0.106278269661699 1
0.0785307869479606 1
0.0636592380882459 1
-0.0836533801036349 1
0.270579259208121 1
0.105024003988773 1
-0.31206423659343 1
0.0125680769854542 1
-0.06506382783114 1
0.271100752821383 1
-0.340299236344871 1
0.282295829451687 1
0.311278419481325 1
0.258961776915034 1
-0.0261840839937047 1
-0.301706029594364 1
-0.0537766098101057 1
0.323755114249429 1
0.0152567873088924 1
0.0344264203248439 1
-0.0630741088789612 1
-0.612413916382376 0
-0.155676027572003 1
0.178814064499377 1
-0.187355169468344 1
-0.0884099602253153 1
-0.104258112360873 1
-0.0638564255620769 1
0.0967266391007704 1
0.0187971937122332 1
-0.121152878420224 1
-0.0202271357984961 1
0.143680116184484 1
0.0882387817818001 1
0.0819634366648698 1
0.192961347680701 1
0.280836127622832 1
-0.403165377920107 1
0.216890230177702 1
0.333844316384212 1
-0.427259823445143 0
-0.0766784040620095 1
-0.150565027030298 1
-0.295508240071816 1
0.233023140537652 1
0.050855333293844 1
0.176980186909942 1
0.196388721491795 1
-0.440706296266833 0
0.00830292399350461 1
0.0574391460400314 1
-0.221750981719963 1
0.322344551395723 1
-0.0827665953444967 1
0.400023434394104 1
-0.0536398350433239 1
-0.0582565667033128 1
-0.000762002423079562 1
0.105870040944849 1
0.038544642551169 1
-0.173128489974854 1
0.17566633193492 1
0.0394542699718098 1
-0.391498969072753 1
0.122835305982345 1
-0.360720166903104 1
-0.00177766430940021 1
-0.0956315582274846 1
0.506357336818669 1
0.371397901837358 1
-0.248505005989584 1
0.27252582168616 1
0.283231861519621 1
0.0482611011028703 1
0.0344965947926549 1
-0.208947151654126 1
0.135882315611936 1
0.35763081327402 1
0.385075074195106 1
-0.253821702345401 1
-0.313950210886324 1
-0.21568680934567 1
0.183959513918615 1
-0.126392986920673 1
-0.124004553975464 1
-0.0713018959374499 1
0.110947460672007 1
0.142605064635367 1
-0.128947257161945 1
0.306249774091105 1
-0.289810074768091 1
0.10840480035606 1
-0.237719383385942 1
0.172022836209208 1
-0.124992892839764 1
0.386662150221631 1
-0.117763618535494 1
-0.363775140869083 1
-0.226762475509819 1
0.0332212849535113 1
-0.0384834103072044 1
0.0493061477974368 1
-0.172269321213252 1
-0.161502427770825 1
-0.185566911075552 1
0.265092355336109 1
0.151322307886137 1
0.334609849626901 1
0.0669455660609532 1
0.030253116446581 1
0.292462849415158 1
0.26123162866427 1
-0.238601525016639 1
-0.0470407458734381 1
-0.5296522950501 0
0.0846344444509175 1
-0.115616964844019 1
0.237730450718853 1
0.323625222095438 1
-0.0860221317725278 1
0.00599747083071971 1
-0.110118396992831 1
0.157573589958428 1
0.205336160218201 1
0.220153061514168 1
0.0500307020896624 1
-0.230421647642146 1
0.282899729945228 1
-0.103573043148833 1
0.260443235136338 1
0.00121306373723151 1
-0.424323820016187 0
0.157848715946929 1
0.0478405685809399 1
0.0313423128969997 1
-0.0998603725896755 1
0.428669025948172 1
-0.0123930329764788 1
0.16733073240235 1
0.298796384794541 1
0.0268508117989463 1
0.142741542375258 1
-0.348391629739853 1
-0.152394175920634 1
-0.0738076706792685 1
0.196545190096917 1
-0.421660107527418 1
-0.0644238585774726 1
0.175618647848511 1
-0.0905374942468022 1
0.22213374425048 1
-0.0137445073134917 1
0.0576042390265597 1
0.0917725473573413 1
0.105902936465876 1
-0.233113226297623 1
-0.334129353953644 1
-0.276452106862518 1
0.0235784527984473 1
0.206430938648472 1
0.295655963077221 1
0.064883638982555 1
0.109441643092907 1
0.203534550537656 1
-0.0199776601970212 1
0.293220980654416 1
0.20137337414778 1
-0.0823833818848684 1
0.162716688993621 1
0.140021054912965 1
0.0214073610732994 1
-0.00965871607322227 1
-0.034648648319958 1
-0.0944881495755936 1
-0.24326000808533 1
-0.160200984245141 1
-0.129839776408283 1
-0.0487128344142089 1
0.151673712964864 1
0.122476618781485 1
0.0049637087913786 1
-0.153400188905152 1
0.0295405603426971 1
0.107242369360038 1
-0.0891218734631238 1
-0.100922486323472 1
0.0769507691122344 1
-0.188851679316886 1
0.014406564780964 1
-0.161478676997705 1
-0.32222574990282 1
0.302580722128325 1
-0.287210077148648 1
-0.100563075398522 1
-0.171862149643043 1
-0.118458091945567 1
0.322170267388162 1
-0.189689262808285 1
-0.229367196574449 1
-0.235673428819629 1
0.318181205626548 1
-0.328652232167003 1
-0.109377718822055 1
0.276465094830645 1
0.0283654528346002 1
0.176831852784663 1
-0.295125960948707 1
-0.0365760086203557 1
-0.179086325741771 1
0.0639766864752507 1
-0.371395700493987 1
0.034851054405011 1
0.0518375751687092 1
-0.0505923766207905 1
0.0661248106129218 1
-0.0338331398723314 1
-0.256090623147131 1
-0.465048189006351 0
-0.269142713907513 1
-0.132000315263757 1
0.159482683870235 1
0.0889192800297951 1
-0.0718763139639567 1
-0.135413254096911 1
0.278094308224305 1
0.0108491435540867 1
-0.406696257196403 0
-0.0657113545321532 1
0.244148267612745 1
-0.483368095659799 0
0.422915051877087 1
-0.0952179695272844 1
0.157984295068677 1
-0.319189906508085 1
-0.0399224609570692 1
-0.329746183292569 1
-0.164151099314767 1
-0.384207039526558 1
-0.0208573511479419 1
-0.29109121837811 1
0.120834751338819 1
0.0313746296569998 1
0.293440813557779 1
0.0812451725358385 1
-0.587861372620036 0
-0.069002891311976 1
-0.230167642666454 1
0.0586092418665266 1
-0.2242202029096 1
-0.244655857640756 1
0.180509180833579 1
-0.266823555292846 1
-0.180136378101157 1
0.234900301755638 1
0.0389741614499498 1
0.0971754726241936 1
-0.0682091912003639 1
0.0242008535157462 1
0.307881457008678 1
-0.0494182673645717 1
-0.28118329150552 1
-0.000414374267136558 1
0.0368028554397486 1
-0.153032671430247 1
-0.205189938120625 1
-0.0224013537108919 1
-0.351606376980676 1
-0.038772417169673 1
0.0320956491017071 1
-0.165637840493946 1
-0.117849708000813 1
-0.107148401247938 1
0.199895327066521 1
-0.28005025850555 1
0.129531261158405 1
-0.217560692531299 1
-0.0757227463960277 1
0.0713251080820377 1
-0.236246784025788 1
0.168627895058085 1
0.192432778429062 1
-0.0885821427992105 1
0.254875583663969 1
-0.145950467492628 1
0.135469267742033 1
-0.133383584525604 1
-0.146304776029612 1
-0.208226011674433 1
-0.0807481388031646 1
0.00290485410889031 1
-0.100655453073439 1
0.37942958128011 1
-0.143434652686461 1
0.139051569038145 1
0.152839602036131 1
-0.0734953266450128 1
-0.408726324228494 1
0.0362796179816069 1
0.140854906607012 1
0.100539868089654 1
0.0442509802414614 1
0.452035524648619 0
-0.244113902241243 1
0.251533312938571 1
-0.0587865429265362 1
-0.157949536801666 1
-0.329330140985747 1
0.106867132243911 1
0.114090330466265 1
-0.336176093058949 1
-0.0978136989516846 1
-0.132009946976346 1
0.182863295988398 1
0.123869784393314 1
-0.0195908614921468 1
-0.109950848376442 1
-0.0312288873116551 1
0.264400413831305 1
0.404022263154344 1
0.142823940030171 1
-0.17879792708037 1
0.393153827381705 1
0.0631358010195698 1
0.0807058546426179 1
0.105861739767932 1
0.0438478552892149 1
-0.100111873969736 1
-0.056005276663915 1
0.395810665486682 1
-0.0494716563109762 1
-0.381277661355393 1
-0.118678367473635 1
-0.00238047328465753 1
-0.194694994024846 1
-0.363366134735606 1
0.0651576494506203 1
0.00175879168536129 1
-0.248313107203913 1
-0.0750953069329801 1
-0.167926981629773 1
0.329149139692455 1
0.207122329352054 1
0.267548658796665 1
-0.177046756208407 1
0.12060012357922 1
-0.16292040040059 1
0.160786941871903 1
0.282454261068061 1
-0.120303817347427 1
0.317893403756568 1
-0.105418462452508 1
-0.117139342333983 1
-0.0800641575741501 1
0.0134635442886544 1
-0.298729171047617 1
0.167502398735821 1
-0.153643181077059 1
0.187582652853683 1
0.0608986385449368 1
0.206961127206249 1
0.0363778693457011 1
-0.115368150952568 1
0.06518090179444 1
-0.0563859102345425 1
0.0638508765143087 1
0.568923483707435 1
-0.179781017030206 1
-0.044982573777198 1
-0.110155058001761 1
-0.00724578101889731 1
-0.225055834491037 1
-0.092618689581176 1
0.079543969445441 1
-0.160271551357024 1
-0.0316611971330325 1
0.172147867744697 1
-0.0314698948982355 1
-0.0668939416225166 1
0.0896363212210033 1
-0.0699277040663094 1
0.0437055769148578 1
0.282118830565285 1
0.195206503323318 1
0.38799890772594 1
-0.0486810365112395 1
-0.460865970906678 0
-0.331896187078985 1
-0.161429634955147 1
0.273218080523729 1
-0.0876601463962901 1
-0.365347154377962 1
-0.12311954268645 1
-0.00162583122537802 1
-0.393847634822416 1
-0.327600822137357 1
0.307452695320718 1
0.131739403183652 1
0.0938800164916679 1
0.256025343473656 1
-0.309155353031075 1
0.0870139415025152 1
0.558256837823648 0
0.0782408565537126 1
-0.185769369675843 1
-0.00428950835027794 1
0.129640042217502 1
-0.165259850494808 1
0.197399182887576 1
-0.0900321001526173 1
0.0162160949573551 1
0.00629448215567518 1
0.121318506632232 1
-0.0164426564134271 1
0.257669916969764 1
0.149587427061318 1
0.0513486732330622 1
-0.0187180456291222 1
-0.0621237289345527 1
-0.0795323124057124 1
0.0822193729358113 1
-0.0254437836200348 1
0.378204465589823 1
0.129641498683824 1
0.0896751313706862 1
-0.13785801476551 1
0.110462781945753 1
-0.24074152985057 1
-0.159024174885674 1
-0.0969730392806366 1
0.0804238179927476 1
-0.100161172503143 1
-0.223427547747677 1
-0.281199434246535 1
0.256834892624294 1
0.131858094039045 1
0.315587160586142 1
0.184074185207481 1
0.389184652672219 1
0.106061083948926 1
0.225931263607947 1
-0.262465942304943 1
-0.242284001394105 1
0.0455372610733208 1
0.167344147788033 1
0.232474844307242 1
0.357985164401077 1
-0.0761606824765121 1
-0.27451801841746 1
0.203639394899882 1
0.110565177852854 1
-0.0704795364521368 1
0.107253164156408 1
-0.137137356637706 1
0.409001962783292 0
0.166498877481749 1
-0.103597111873095 1
0.200149357466228 1
0.0604715014766766 1
0.125465908530871 1
0.0675294120731893 1
0.131379183203021 1
0.125945688385452 1
0.183565658062932 1
0.13092272956002 1
0.125502519184798 1
0.0537425849053928 1
0.18656457373815 1
0.125135593055601 1
-0.0744456099529338 1
0.0535927865996519 1
-0.152994169734708 1
0.234761939399969 1
-0.231485614904365 1
0.286720365282143 1
0.188207373044754 1
-0.143388356566576 1
-0.18707150769645 1
0.165612100307297 1
-0.19893162216645 1
-0.224915351778876 1
0.123324106391351 1
0.127968835597362 1
-0.420509114665599 1
-0.0692218246022834 1
-0.188190886203557 1
-0.259792305826368 1
0.153798369544683 1
0.00643031134217989 1
0.206760452998911 1
-0.197772406526632 1
0.119871371252533 1
-0.0649410195472861 1
0.154490422819031 1
-0.0452410695099713 1
-0.13290901635386 1
0.00969216739732307 1
0.163068968831726 1
-0.118638200882831 1
0.0806744810946547 1
0.112385555084486 1
-0.17173315846503 1
0.1584961405449 1
0.0237534152079836 1
0.0119968372195238 1
-0.0435685994778279 1
0.22543305537628 1
-0.100308981738537 1
0.164172764090806 1
0.342981688102599 1
-0.0515494276998634 1
0.337257444517463 1
0.0640930784352128 1
0.413052574078423 1
0.225022245261293 1
-0.430227005379714 0
-0.0161088676505717 1
0.0987066290748937 1
-0.0770518645718443 1
-0.00753077849768856 1
-0.193375694594181 1
0.104309920735285 1
0.18354141519736 1
-0.0387662207710158 1
0.0461761519417024 1
0.162452900321387 1
0.0725174083279698 1
0.196222663497638 1
-0.01075788926465 1
0.302823684133755 1
0.0384653582617916 1
0.244601291213501 1
0.103029137089087 1
0.184470397003573 1
-0.0344515208636392 1
-0.0712068567836823 1
-0.172044300838371 1
0.205535868818627 1
0.0792657629599323 1
-0.138410534849305 1
0.0553726969959142 1
0.137621777965891 1
0.0664232233530771 1
0.664790069344438 0
0.0819491213172048 1
-0.197454075933763 1
0.296313003639898 1
-0.0321822260764916 1
-0.0660202513777161 1
0.0233693479820566 1
-0.283251826422632 1
-0.250149307857755 1
-0.154705403227183 1
0.395091025530815 1
-0.109244113808387 1
0.211004300176665 1
-0.226502136514033 1
-0.0639182241964137 1
0.291916387985683 1
0.0306691015280735 1
0.412976196435623 1
0.0455695917089122 1
0.0491465548920444 1
0.0278084927210688 1
-0.106332864939138 1
-0.119646125680877 1
0.108586598072692 1
0.438198925794175 1
-0.280013624434194 1
0.116766584501265 1
-0.060456323381178 1
0.287128932604452 1
-0.00775532875905859 1
0.239935470503167 1
-0.0664977962636684 1
0.0165589149239322 1
0.358512544756616 1
-0.125992776645391 1
-0.0493246101395986 1
0.238532043758619 1
0.270510731383398 1
0.310962336501967 1
0.0658033408624432 1
0.0159258038662273 1
0.0489008560080059 1
0.103626646858206 1
-0.225081439899375 1
-0.275769114136829 1
0.190616485099625 1
-0.0667899274954994 1
0.086801336756874 1
0.0554786363420051 1
-0.299284498905242 1
0.0455040431707602 1
-0.311247965543072 1
0.130405423531032 1
0.113510773778629 1
-0.0451924996592007 1
0.37488999724954 1
0.189620459755931 1
-0.0724528266124037 1
-0.119123736272074 1
0.0476324812238181 1
-0.125882656054188 1
-0.24104024367508 1
-0.254363312337774 1
-0.0815458426388648 1
0.00319393516679793 1
0.0356239864595729 1
-0.201698216451408 1
0.0712480797407128 1
-0.133934980103421 1
0.00405875358975312 1
-0.0163500320883791 1
0.338685903137676 1
-0.00705359916709045 1
0.0697478527142975 1
0.0208551933081384 1
0.0669442325093827 1
-0.425217703912161 1
0.234641140923003 1
0.262738842216655 1
0.0299415567729089 1
-0.455164425068979 0
-0.0687587284694892 1
-0.0185182748228614 1
-0.0691855394708265 1
-0.0318470247247154 1
0.199187588834452 1
0.0239465148522978 1
0.375120698719628 1
0.235012983486329 1
-0.214182979834156 1
-0.0628628603582637 1
0.0849714818508498 1
-0.140324045288085 1
0.0639834659123108 1
-0.230065245149214 1
0.0798542019166528 1
-0.0947488592392057 1
0.0785220599177065 1
0.0481094793119241 1
-0.472339355502033 0
0.0292049451377719 1
0.288682904723373 1
0.290109643938513 1
-0.128375897390294 1
0.232755265105526 1
-0.0456487108814557 1
0.122041386692512 1
0.218765217583988 1
0.0546361890131236 1
-0.131041933947194 1
0.00308873100996675 1
0.0744590337369399 1
0.0633745625466305 1
-0.00465500265595834 1
-0.12225414662541 1
-0.347760454668446 1
-0.084876065770589 1
-0.00490317823089271 1
-0.329740573834869 1
0.0404042160340803 1
-0.255932486945453 1
-0.0545039885315232 1
0.246100445396517 1
-0.191508984976236 1
0.0995318702482911 1
-0.0282770472474163 1
0.330867715433569 1
-0.249399840074534 1
-0.316570295940199 1
0.334776116381113 1
0.141598296265036 1
0.0376870252357751 1
-0.148207281653111 1
-0.128515382029468 1
-0.396584647820931 1
-0.0557120704721569 1
-0.338148864231536 1
0.003892849872424 1
0.101737733550292 1
0.281345278477736 1
-0.299768394189493 1
0.327001803008427 1
0.178907442835349 1
0.322087165358633 1
-0.0912236395751573 1
0.0435621100154556 1
0.162390039909113 1
-0.0017714157354454 1
0.0625747304425522 1
-0.251130376349978 1
-0.0164615910438831 1
0.165749156235738 1
0.129488311395872 1
-0.0575241240590587 1
-0.180738249230394 1
0.458489858154791 0
-0.00363655495771333 1
-0.00591834381741072 1
-0.0116475546665813 1
-0.11014689354252 1
-0.0984348203560936 1
-0.237759053831925 1
-0.165553229839512 1
0.0435013170785925 1
-0.0282563162248727 1
0.114312590150911 1
0.0810366835392275 1
0.0488353448090997 1
-0.0295092401998501 1
-0.0379370941079258 1
-0.0174457820070498 1
0.235304714974765 1
-0.056774662813448 1
0.244234531992186 1
0.0582718567540029 1
-0.155082860124238 1
-0.0532014595233122 1
0.0699200137186766 1
0.247099800115233 1
-0.32821402233816 1
-0.15047267655147 1
-0.127640544232627 1
-0.310491608186981 1
-0.113640266367344 1
0.108779366349181 1
-0.0128864832989337 1
0.224734312821125 1
-0.174354311426048 1
0.142518850204823 1
0.0127806865839952 1
0.0517931371067752 1
0.0528888189908381 1
-0.0179732451103876 1
0.245400508383769 1
0.0617336454583697 1
-0.0841844232408402 1
-0.017535608507262 1
0.188078141229794 1
0.436115460580351 0
0.099269746000535 1
-0.261972121601449 1
-0.273433822477465 1
-0.102103107929596 1
-0.208194137145319 1
-0.251928094053356 1
-0.0674704540742512 1
-0.116391904027893 1
0.393083891963587 1
0.122959909355655 1
-0.10694784738024 1
0.185476590293677 1
-0.0282044998720162 1
-0.38895578538157 1
-0.145661548868766 1
-0.261296657957864 1
0.146672832530481 1
-0.228391071654482 1
0.00790074386642951 1
-0.455685572744132 1
-0.394074879566137 1
0.212295392589787 1
0.347740481498869 1
0.109429321607502 1
-0.114755538375984 1
-0.101165757401405 1
0.100043220242148 1
0.070448051650662 1
-0.210257185166219 1
0.0914910159858632 1
-0.143615352319679 1
-0.314328713796914 1
0.235752535602213 1
-0.289341169774006 1
0.00497672921372504 1
0.106599082858918 1
-0.0996926727782393 1
-0.0546860834907052 1
-0.181994196684376 1
-0.246484877499425 1
0.0510817572440571 1
0.0313976010865535 1
-0.395575392168959 1
0.262245401441622 1
-0.0209238297974431 1
-0.155259563657579 1
0.168074015068518 1
0.0557482470649141 1
0.0845440412910057 1
0.152230454762049 1
0.406521153348105 1
-0.272962690521422 1
0.155892837764787 1
-0.154034053661344 1
-0.426619918044494 1
-0.00812108470443723 1
-0.106265112333032 1
0.233570200181861 1
-0.00909140777305779 1
0.194196945694621 1
0.283949487804925 1
-0.0671878126969577 1
-0.224476720313771 1
0.108801592312409 1
-0.0974222516967957 1
-0.279426076326136 1
-0.0809226891770682 1
0.440858148753746 0
-0.331031755387811 1
0.263225116565234 1
0.102943105703161 1
0.138908721256462 1
0.0880843274170305 1
-0.0134651816256942 1
0.10827070381528 1
0.200711960842383 1
-0.023503530943917 1
0.162283613417288 1
0.168035054955502 1
-0.0857322571677678 1
0.217821868232566 1
-0.035729254678277 1
0.166644652024855 1
-0.028944172079158 1
0.1127869000338 1
0.350068134605838 1
0.406864591940658 1
0.14044212365484 1
0.167197607041416 1
0.312698135437311 1
0.386577393823709 1
0.0901885876757595 1
-0.0930675026080478 1
-0.084154502691967 1
0.0182954614931776 1
0.141822954738803 1
0.0500227580894268 1
-0.167710391757856 1
0.122668505170422 1
-0.0238977831516204 1
-0.0713772649638352 1
-0.0182510770314299 1
-0.0345590915265445 1
0.0330185797240585 1
0.0675183857504802 1
-0.539426903966525 0
0.431963914003089 1
-0.112988815346968 1
0.0138709002945939 1
0.134939079684538 1
-0.0140057979291044 1
0.0258608531600178 1
-0.0554281319307529 1
-0.0169768550760729 1
-0.207546891148759 1
-0.148523920899615 1
-0.0436478698395777 1
0.0916720138915583 1
0.180390693789169 1
-0.111453460735187 1
-0.046374220572156 1
-0.298517480873712 1
-0.135416957754708 1
0.16937722193315 1
-0.274707430785519 1
0.260375897367482 1
0.246967442844124 1
-0.413416863257447 0
-0.133440720291497 1
0.284797354276957 1
-0.0193277800750481 1
-0.114214516398329 1
-0.203265160920833 1
0.0171302130334635 1
-0.0723988256178102 1
-0.135725927776107 1
-0.153800869968209 1
-0.15572157128455 1
-0.43306293016544 1
-0.00688529411910586 1
0.347041862084466 1
0.200202750966398 1
0.0389377067919508 1
-0.121090984496897 1
-0.290271974218267 1
-0.0904098980066816 1
0.192305879330017 1
0.0736091250300736 1
0.2920122143178 1
-0.0921931492817332 1
0.00889492554488743 1
-0.121060647213912 1
0.174546943363238 1
0.284417630266429 1
0.058253054287801 1
-0.0265104735647576 1
0.0172549322054084 1
0.13063026671969 1
0.181522115148795 1
0.174156257330761 1
-0.410604464004356 1
-0.0443791355586276 1
0.0998820036328217 1
-0.0182640880855223 1
-0.275388714990188 1
-0.102308765905951 1
0.055808308542059 1
0.098692644834867 1
0.018327732737773 1
0.224998176171047 1
-0.171362605431984 1
-0.140560444797238 1
0.207138739414631 1
-0.191894975191143 1
-0.116121726626326 1
-0.171394789870521 1
0.0167060334411232 1
-0.0474805484852778 1
0.156940290178446 1
-0.04090013362384 1
-0.0430063469004383 1
0.360844316888226 1
0.0831582385439604 1
-0.00226562532100015 1
0.20219736732339 1
-0.254307181512144 1
-0.1083050182232 1
-0.379902215300022 1
0.502322690148228 1
-0.0710486322896704 1
0.178036244248211 1
-0.15546111412028 1
-0.146812989331879 1
-0.16054657350809 1
-0.024542157146938 1
-0.398407977904363 1
-0.177595612686839 1
-0.0656371045237259 1
0.0704812479927279 1
0.169611108262269 1
-0.0367031121192577 1
-0.0952859498905137 1
-0.114176312023514 1
-0.1594453260787 1
-0.259658251995839 1
-0.0112471036089502 1
-0.00865861431816249 1
0.0484678348163269 1
-0.0851115281829351 1
0.174421938166934 1
0.246113320512987 1
0.25526316277894 1
0.187361988555126 1
-0.113951634839183 1
-0.0229459684790166 1
0.0217711353412827 1
0.2445348128563 1
0.141295984244155 1
-0.165738676576807 1
0.342457715567711 1
0.474388773537677 0
-0.112408265685134 1
0.0618771167246632 1
-0.333421793627871 1
0.210698440629363 1
0.192019040512043 1
0.061262597085995 1
-0.0954022941633944 1
-0.257821682200579 1
0.0073745001964871 1
0.0986885308183184 1
0.17549276590436 1
-0.304016235491806 1
0.247606012746055 1
-0.176968203178185 1
-0.161408495484733 1
-0.0153996565304243 1
0.0652922570389335 1
0.0184970277623586 1
0.163462283460021 1
-0.280610129567128 1
0.134122320246351 1
-0.204321190217957 1
-0.0746946777005816 1
0.136029598458391 1
0.0835201547681769 1
0.0278652752796018 1
-0.301518298368863 1
0.0579981981571351 1
-0.218933061198834 1
-0.114699183130247 1
-0.0586909478253671 1
-0.0426273766211493 1
0.123994788237897 1
0.205562176153223 1
0.215980071844583 1
0.165448155785622 1
0.0477084549160474 1
0.0775107426436312 1
-0.304992535847292 1
0.12222168449831 1
0.261607387447069 1
-0.220984360644393 1
-0.0810137318336168 1
-0.10285085065861 1
0.261301974802837 1
0.271810270927764 1
-0.325443697973894 1
-0.205587916761765 1
0.217217582481853 1
-0.193391578304878 1
-0.216877734422829 1
-0.2911857763378 1
0.0282511759814076 1
0.0581817116861 1
0.480142874942012 0
-0.223836113932519 1
-0.215707850643895 1
-0.0780289906939409 1
-0.153929405187519 1
-0.336620852589703 1
0.23979113019029 1
-0.337410595027372 1
0.102255623604435 1
-0.452975301994265 0
-0.0805926936925711 1
-0.0688148215231563 1
-0.0259552896561957 1
0.210374080262199 1
0.150656110397292 1
0.0207181245454175 1
0.223374410703931 1
0.0579812860059248 1
0.0888262112031686 1
0.149967376185836 1
0.362955127925137 1
0.244517420425749 1
0.0419885405613246 1
-0.422654290158869 1
-0.457380046503418 0
0.172585552903167 1
-0.339918820359263 1
-0.10582754921163 1
-0.00766015309799078 1
-0.0595227524706832 1
0.0468118849217978 1
0.345996795533895 1
-0.0391409262550121 1
-0.156136825099292 1
0.280573755254136 1
0.442433847075629 1
-0.109714827846301 1
0.199956703239672 1
0.0576651850410242 1
0.0869339149150647 1
0.164920972782481 1
0.241877664930217 1
-0.104984913027555 1
0.0465053320648563 1
-0.103080170122073 1
0.083961734433524 1
-0.140863396402063 1
-0.218252485852819 1
-0.228642135475183 1
-0.152951220495357 1
0.0221819137431412 1
0.294190811473246 1
0.144548336139296 1
0.00407411695466718 1
0.252624961191381 1
-0.229839058652436 1
0.0558388488421335 1
-0.176875839981659 1
-0.0670313528825994 1
0.0121005668418782 1
-0.301466805817791 1
-0.0862210117531677 1
-0.0203768558929537 1
-0.0545810239713231 1
-0.343723578187989 1
-0.0497168963354266 1
0.101280643333395 1
-0.188261611749659 1
-0.0875103513795809 1
0.0367917236507301 1
0.224341057326758 1
-0.0105921327514814 1
0.361985294891224 1
0.162995994013528 1
-0.164334457410992 1
0.159033988218354 1
0.210954556989529 1
0.127705887949358 1
-0.116599376013335 1
0.329223095617142 1
-0.0969308466534478 1
0.181626185759765 1
-0.0478609403122094 1
-0.384489701638492 1
-0.342993971662768 1
0.107430031708538 1
-0.33333075460738 1
-0.352503477735191 1
-0.0830659702552264 1
0.485449705622692 0
-0.147894675417457 1
-0.13608193625089 1
0.296337756403836 1
-0.217700976900313 1
-0.0935689401949074 1
0.12677904989483 1
0.129744370648659 1
0.120391986586656 1
0.0213484534465467 1
-0.452766336286757 0
-0.203412915772403 1
-0.115540219301721 1
0.21819560492832 1
0.311293894932157 1
-0.0382612718882161 1
0.0536550436921656 1
0.441819228473437 1
-0.00685658983324074 1
-0.0377996513047645 1
0.0278068948845768 1
0.0941518337866852 1
-0.216797835072911 1
-0.16341593944501 1
0.401124565350519 1
0.161004156429973 1
0.269181654086306 1
-0.163577073230981 1
-0.132068107567981 1
0.0199322281204181 1
-0.070615084030166 1
-0.131757995949547 1
-0.223834771730904 1
-0.143975659976432 1
-0.0549163957459676 1
0.00132978010413498 1
0.205813438305777 1
-0.118499829110493 1
0.145868590115877 1
-0.348971348339295 1
-0.392768080272019 1
-0.25018039799246 1
-0.31299840924125 1
-0.382280480226289 1
0.127523445639857 1
0.0551497803785878 1
-0.0693462574524583 1
-0.402196481676541 1
-0.0489423184726625 1
0.26144492415231 1
0.0289526967052478 1
-0.194830500580922 1
-0.163662355415074 1
-0.212995517252166 1
-0.314508713087926 1
-0.177306175220344 1
0.14493464574057 1
-0.0886675590115703 1
0.0668934819205994 1
-0.186812099048589 1
0.145169217023327 1
0.280480395444146 1
-0.0134778368959704 1
0.0648211134855477 1
-0.0547235669518685 1
0.0959621865006245 1
0.459712558983713 0
-0.244232202985772 1
0.146522662530326 1
0.139345985413568 1
-0.223845411665533 1
0.0321843517758709 1
-0.153906499263613 1
-0.0201642521781433 1
0.0502139078517489 1
-0.509090958685492 0
0.206121005232645 1
-0.0298999925644201 1
0.00887626048344208 1
-0.195749015677523 1
-0.121513610465975 1
-0.0905766019098781 1
0.094178611955153 1
-0.0639866165177754 1
0.0671464769797491 1
-0.0516914384035333 1
0.0415540546051784 1
0.048801997388277 1
0.125188933921329 1
0.0126361512805425 1
0.017949290429575 1
-0.0858155946866493 1
-0.140736253258789 1
-0.115486516229808 1
-0.152223116256299 1
-0.0966262795891814 1
-0.217702073743176 1
0.0439024879331629 1
0.00395663383296537 1
-0.0903589471458614 1
-0.0238398793629436 1
-0.226682070332305 1
0.0366985469157848 1
0.0517700032042028 1
0.186125537785069 1
0.197760137745703 1
0.0543094005918189 1
0.0311026548355891 1
-0.0291111767267094 1
0.00324620668826515 1
-0.0942855294388094 1
-0.0935130273549012 1
-0.0596323669580299 1
-0.114587772083032 1
-0.34492265272078 1
-0.136628176214568 1
0.0526380736622903 1
0.0306790189827232 1
0.184684107451239 1
-0.053987443899172 1
0.0165843945090148 1
0.123218967924899 1
-0.116883066056659 1
-0.126149959070675 1
-0.411136769406528 1
0.115149827424779 1
0.0303245344780278 1
-0.0539788669300067 1
0.278868795359799 1
-0.0980712992136491 1
0.149786069222764 1
0.24779770320653 1
0.170656619305094 1
-0.0402080211532339 1
0.200090326098018 1
0.2347699830766 1
0.155952279526358 1
-0.135074638856321 1
0.112268906684724 1
0.22440167590055 1
-0.191175928259539 1
-0.0898185748759011 1
0.15672777727269 1
0.294753788060268 1
0.142865637853272 1
0.00388309949467727 1
0.414918866712978 1
-0.0743119474619145 1
-0.289021965487613 1
0.0927130086325689 1
-0.0669757729623209 1
0.446798105090365 0
0.196038944866244 1
-0.251534614596745 1
-0.410950223522937 1
-0.021126046778669 1
0.0377600224426933 1
0.0199183029053587 1
0.278559009570792 1
-0.0587321255490504 1
-0.126741236574579 1
-0.455695583876318 0
-0.177566692413463 1
-0.118641652001579 1
-0.0164225754172375 1
0.0534104309831184 1
0.279407278509883 1
-0.0383485223120205 1
0.324479764258225 1
0.360274940349232 1
0.106439759201897 1
-0.0101040569976759 1
0.291766625256573 1
-0.312753546132753 1
0.00225375048724858 1
0.187309286938338 1
-0.0725881290429575 1
0.0435525483608394 1
0.110825657088394 1
0.0056304100174472 1
-0.0155732406420524 1
-0.16877408198949 1
0.158813515351149 1
-0.0874873521683242 1
-0.202185072409831 1
-0.224451157198174 1
0.118684680688976 1
-0.371760293054743 1
-0.0604553175160812 1
0.176778184342524 1
-0.309548955313215 1
-0.0775797368086977 1
-0.138425575982177 1
0.0165362438498181 1
-0.267811410246874 1
0.00844905327934727 1
-0.0014567993690865 1
-0.185325774193843 1
0.203857061000925 1
-0.310030546645336 1
0.120462906287198 1
-0.146856286733144 1
0.149639110885931 1
-0.614212633453958 0
0.137881099759479 1
0.0853973093673013 1
-0.00418368588374366 1
0.129809574339565 1
-0.273317532418063 1
-0.62570816517477 0
0.279848484234537 1
-0.0458939820577603 1
0.0826099088430336 1
0.486547115130329 0
0.00368717409078826 1
0.0627342534073507 1
0.0509560531829412 1
-0.0238117516988767 1
0.330504949889722 1
0.115834887247566 1
0.24903052014888 1
0.0509953801730795 1
0.0620395590816996 1
0.322507263203163 1
0.105384611232478 1
-0.0333882183881638 1
-0.0815828010183566 1
-0.0479456200335046 1
-0.236025966096077 1
-0.204307506816387 1
-0.219274484006474 1
-0.22309776005762 1
0.148027008592451 1
-0.172866160405043 1
-0.435596737921695 0
-0.137474282417704 1
0.121107104140345 1
0.0734727976666006 1
-0.147059564756818 1
-0.312524477333728 1
-0.0386645641035645 1
0.021987777354045 1
-0.179431503372823 1
-0.218527053573762 1
-0.152531225542231 1
0.0185433510921672 1
-0.0489709854307428 1
-0.0172008626334089 1
0.0233904430057321 1
0.259514969224228 1
0.0457636071632564 1
0.0724106994058268 1
-0.169302238705661 1
0.0678545833351908 1
-0.13931780815944 1
0.0522263864120487 1
-0.366216639835844 1
0.159618536618411 1
-0.468686774365834 0
0.0791160277169276 1
-0.0798421309387344 1
0.0457810762904729 1
-0.0830195747386734 1
0.11001303070053 1
-0.159375403255774 1
0.0213170095821625 1
0.0492190277979974 1
0.103440236079338 1
0.10809676354204 1
0.157205246964822 1
-0.394607043385032 1
0.0330786937019132 1
0.01579565530696 1
-0.187941783007962 1
0.345928861033915 1
-0.161091990734103 1
-0.0238898521902717 1
-0.0249243108575148 1
0.106213620583011 1
0.576748838044228 0
0.195926087564294 1
-0.0883034830447352 1
-0.0221818441910124 1
0.0735399196676945 1
0.153393150621226 1
0.041300903552228 1
0.0636415910698556 1
0.624450974302446 0
-0.100816330262265 1
-0.231745794761831 1
-0.0363825450333997 1
-0.110525534758006 1
-0.0878674296604231 1
0.218107821479253 1
0.0648057028136817 1
-0.0446951325927328 1
-0.471477447306828 0
0.131529250544893 1
0.0242549554882514 1
0.474924771409057 0
0.091285450562763 1
-0.0551732458673587 1
0.217958120048776 1
0.0479568746822403 1
-0.0284837393414145 1
-0.26328298858573 1
-0.0256228245157114 1
0.230932251428831 1
-0.151420670386051 1
-0.212610198890309 1
-0.0117908329239784 1
0.0869030293442745 1
0.0758680057971174 1
0.0408801089960562 1
-0.343666896042672 1
-0.0697410663607441 1
-0.124618287725895 1
-0.000461864917006557 1
-0.0295880521456741 1
-0.146064557056573 1
-0.00702403278338417 1
-0.131446915484891 1
0.0640449560367077 1
0.174210027170455 1
0.42753544505989 0
0.123198872759302 1
-0.426126973668988 1
0.15680096458978 1
0.0280450368997031 1
0.268791586444231 1
-0.0273525217195791 1
-0.119272108691174 1
-0.0736637997097772 1
-0.0337044891585202 1
-0.30887409140952 1
-0.352960375867103 1
0.00620462412135893 1
0.119104819435778 1
-0.142718237431985 1
0.353767730214484 1
-0.171803241227125 1
-0.106213363534793 1
0.246922758017333 1
-0.150204439848215 1
-0.152806476511861 1
-0.165684883286715 1
0.296223579143065 1
-0.0681533567378108 1
-0.655452283506011 0
0.0937394906776687 1
-0.230025388938174 1
0.0901251077883268 1
0.00912715297796843 1
0.223026244394669 1
-0.265283876849954 1
0.0430935818658258 1
0.0183109461129966 1
-0.0903174763012686 1
0.175252214746339 1
0.18189657789529 1
-0.00313184870918261 1
0.0116049707661019 1
-0.0604446238472628 1
0.462183195097473 1
-0.279982022466754 1
0.114841888990959 1
-0.0789993262836709 1
0.0677542910533342 1
-0.116394015572014 1
-0.0187364764051641 1
0.0589187130666958 1
0.407383247075238 1
-0.182427057192438 1
-0.12635253724331 1
-0.0231751497473091 1
-0.188917088177236 1
-0.0144227482560364 1
-0.477900064981894 0
0.364105444623666 1
-0.00858187732310873 1
-0.0149476426023984 1
0.196021050064795 1
-0.247246506253115 1
-0.0201974159087901 1
0.382198338678467 1
0.134817923371388 1
-0.0152481358915534 1
-0.0783312241949043 1
-0.240571174763102 1
-0.200793328430241 1
-0.111064209254498 1
-0.00358019378118395 1
0.109306088449931 1
-0.0081281793465043 1
0.481641295761863 0
-0.0554081978234603 1
0.0534020529637967 1
-0.0605175501767061 1
-0.197420496592645 1
0.00184969149216041 1
-0.110391921869407 1
-0.108989265027991 1
-0.0459074691902713 1
-0.468275281014579 0
0.378721265480033 1
0.229821961470811 1
-0.209520947602869 1
0.00116854400199778 1
0.149362134395166 1
0.295960395575455 1
-0.088796713525931 1
0.456876261843677 0
-0.110980979658001 1
0.338640992990908 1
-0.162500109414427 1
0.297748643307464 1
-0.132503287597212 1
0.0957406100530166 1
0.113104905897813 1
-0.269070670630597 1
-0.596576310574855 0
-0.13119474652972 1
-0.0457039898376639 1
-0.427016139173594 1
0.0214764493720831 1
-0.232855006911126 1
0.357693802077921 1
0.134656361706637 1
-0.0492027254127916 1
0.136058501974282 1
-0.436915461225179 1
-0.20744391290108 1
-0.106515396692229 1
-0.481325753594561 0
0.0250334232741429 1
-0.125013513622957 1
0.246892835470802 1
-0.339241965647402 1
0.021957734962951 1
-0.155596682755333 1
-0.627554263760476 0
0.0946329595612544 1
-0.434455441450722 1
0.12991156463105 1
-0.12968435806109 1
-0.334198035349528 1
0.269288224598204 1
-0.0889595663593696 1
-0.237580178154899 1
0.222917380268181 1
-0.142614408698953 1
-0.453326546363661 0
0.275937071839798 1
-0.0043144653706304 1
-0.113544103548145 1
0.283357720365012 1
0.234275901952712 1
0.0886709168574834 1
-0.140458136970617 1
0.394293081051983 1
-0.358604344877842 1
-0.18453129626227 1
0.106970005002096 1
0.262054704714781 1
0.18832989197729 1
-0.0684515127614653 1
-0.324158265112058 1
0.284663040584857 1
-0.26180765890242 1
-0.0720080208228053 1
0.131235433742738 1
-0.0944507480863129 1
0.100272398030331 1
-0.0144943880356173 1
-0.108547149666479 1
-0.0405150905090444 1
-0.0738425993848982 1
0.0074413224854321 1
0.0432308312039872 1
-0.0172104960845395 1
-0.336045686834321 1
0.05225106632378 1
-0.23651591052515 1
-0.306749476120825 1
-0.188931903988529 1
0.274474730450978 1
0.204873365049963 1
0.257122739685965 1
0.182635761959845 1
-0.209492411291387 1
0.0456687206200814 1
-0.263224487686081 1
-0.105933014834848 1
0.204859597957613 1
-0.0534462796306911 1
-0.114509310066468 1
-0.352653529432375 1
-0.176397051263643 1
0.270380239288979 1
0.322765624901516 1
0.184920558890039 1
-0.226897325987011 1
-0.319366634302168 1
-0.354755369682739 1
0.249251595557045 1
-0.204581420666613 1
0.0436670002386151 1
-0.286120702729041 1
0.222330859609619 1
-0.0401219463237487 1
0.125421474322995 1
-0.126289791571331 1
0.164438605637486 1
-0.334381065520704 1
0.105973733107127 1
-0.170447992203704 1
-0.0746395132200671 1
-0.0382319448498067 1
-0.195145482682214 1
0.0765871004700274 1
0.334417028419246 1
-0.029286275520879 1
0.155887505357189 1
0.130374136674144 1
0.0756180499184355 1
0.261869219811652 1
0.362259487192495 1
-0.203001979191623 1
-0.0415825523139666 1
-0.209182336702694 1
-0.10612544495861 1
0.253454253642613 1
-0.187920555852884 1
-0.146256295073958 1
-0.101272181392769 1
-0.0758814721398643 1
0.229540825344976 1
-0.172886312832127 1
-0.164715103572665 1
-0.166568627805908 1
-0.036795964824952 1
0.215293469454038 1
0.00708071212179118 1
0.281332225432104 1
-0.0377626243441621 1
0.0670703578397214 1
0.0444965910828814 1
0.255455721145426 1
0.32300631668873 1
0.0843584080816276 1
0.10124476081026 1
-0.00610581757964367 1
0.0270057126629536 1
-0.090560293416134 1
0.137182031192067 1
0.0179332354625415 1
0.411939256974997 0
-0.193420255188824 1
-0.0140315976445628 1
0.0441980827720034 1
0.254893985755996 1
0.051417669387121 1
0.303398307582134 1
-0.267291782084427 1
0.139246098538851 1
-0.160356738781618 1
-0.170768780777364 1
0.132778648560766 1
-0.190510790810752 1
-0.11731218888608 1
0.386559261446761 1
-0.126610180112685 1
-0.0597236977791012 1
-0.0230026188157272 1
0.12733295515995 1
0.25541830923808 1
-0.209393912782685 1
0.280643757152853 1
0.425905422001598 1
-0.0531373601182149 1
-0.141596362594519 1
-0.191272257150777 1
-0.14582231121057 1
0.0290314432661896 1
0.284860002452041 1
-0.148092634890544 1
-0.201820407847447 1
-0.0226505063602275 1
-0.259951612737088 1
-0.032050288095233 1
-0.167821756234761 1
0.0384745464795565 1
-0.179352438483163 1
0.289877412409841 1
0.5237941587029 0
0.258198751818586 1
0.0910757575701767 1
0.295441777868504 1
-0.0744227402935821 1
-0.122889212143477 1
0.459790638396911 0
-0.134818422321827 1
-0.294745647026979 1
0.094585721103618 1
-0.434166506813533 1
-0.306946911195427 1
-0.177399189818668 1
0.184015886086117 1
-0.071096001957431 1
0.104330688143964 1
-0.266026787566941 1
-0.419594158412215 0
-0.230579114476234 1
-0.107652485643189 1
-0.0384100422355279 1
0.420072795222563 1
-0.0345286683655754 1
-0.163976949241591 1
-0.167111761161318 1
0.208736827958032 1
0.117051363780682 1
0.149660845112527 1
-0.214875411238473 1
-0.338477247512548 1
-0.260175493979103 1
0.0406463074052472 1
-0.0154723009867621 1
0.224530969258178 1
0.215707209486737 1
0.253986114119477 1
0.1653208921477 1
-0.0225128211502049 1
0.154438315533119 1
0.0718280562838025 1
0.112773502821912 1
0.29037839288718 1
0.1442424965734 1
-0.148345039445392 1
-0.291852264773288 1
-0.233630901916844 1
0.266699715930956 1
-0.125655765075751 1
-0.163825624886649 1
-0.0217482106821923 1
0.113034750842301 1
0.0666656468669895 1
0.0281545899657614 1
0.310896256842566 1
-0.0189292725646132 1
-0.305885541117911 1
0.237036146337911 1
0.0931885529353131 1
0.0771210254297129 1
-0.115588772958095 1
0.428549606842029 0
0.241340498781051 1
-0.119939428238208 1
-0.160176178459921 1
0.156699547497712 1
-0.145007066406154 1
-0.14400627005706 1
-0.136896124444091 1
-0.0148730186952483 1
-0.00825548658648714 1
-0.0169476369521308 1
-0.111082168707845 1
0.0483877961900736 1
-0.174526872277852 1
0.143692117567724 1
-0.140041236900659 1
0.184703756848437 1
0.148458783359509 1
0.155340539981289 1
-0.201295381394358 1
0.119277581225051 1
-0.0805897161169954 1
0.224405138927484 1
-0.193893379267569 1
0.20317294822437 1
0.464216406472632 1
-0.016075045669087 1
0.363464138809612 1
-0.330439156452752 1
-0.319042145162553 1
0.105487046664177 1
0.325926780419036 1
-0.277987897039606 1
0.0653021151895258 1
0.0288333667223163 1
0.339713722408467 1
-0.0810066999740603 1
-0.135837876498695 1
-0.128439470712199 1
0.27616635429925 1
0.00560164106389845 1
-0.345276703521271 1
0.117371569724356 1
-0.436509247206653 0
-0.510684151780028 0
0.163992251704431 1
0.449881238616614 1
0.230025558874553 1
0.0894982936076488 1
-0.150069262348021 1
0.395803407503236 1
0.214355703464991 1
0.123497159988997 1
0.154605307928946 1
0.00388251129853713 1
0.22943445252237 1
0.160945267965368 1
0.0192548048122198 1
0.415419904645114 0
-0.0628239902622597 1
0.39810127720448 1
-0.057175869637747 1
0.241987553313634 1
-0.119788906797745 1
-0.0810104604582993 1
0.171160036936056 1
0.449043395932007 1
-0.395763883777727 1
-0.312149115934967 1
0.0120666412057952 1
-0.0712929973225124 1
-0.214359006674493 1
0.035579525370622 1
-0.100745069019032 1
-0.0186183084938447 1
0.0937909855023146 1
-0.028116109102582 1
0.200496186762087 1
-0.188532336552304 1
-0.181224670640111 1
0.0237280739418544 1
-0.370958267039607 1
0.26471817356411 1
0.157138760806655 1
-0.0661661509160341 1
0.099153168098185 1
0.261958637166436 1
0.0381945585570551 1
-0.116831367738153 1
-0.0466308691928216 1
0.327929319354244 1
-0.321579677434232 1
-0.178300559338939 1
0.0201806916438955 1
0.0175305392880306 1
-0.0106849157160814 1
-0.145773083560667 1
-0.225293337455488 1
0.0490098571460248 1
0.275761822283017 1
-0.220594388673135 1
0.0401921858354527 1
-0.447073138594736 1
-0.162557499817676 1
0.0374071626137603 1
-0.13592347681279 1
0.0472099932483521 1
-0.051817541460165 1
-0.237965009560138 1
0.0171979463357899 1
-0.0165802380901586 1
0.0987947295872356 1
0.316343600783821 1
0.0467383476868978 1
0.196618460385455 1
0.349624083009593 1
-0.354219810355185 1
0.2528789671631 1
0.0916400648733262 1
-0.128022706541129 1
0.285319245326037 1
0.201158894605262 1
0.220742097418322 1
-0.057155690491499 1
-0.0964059790094863 1
0.101899980896926 1
-0.29130391941177 1
-0.113783525176104 1
0.119977165958206 1
0.253603125561564 1
0.0181177519240425 1
0.0136195623698788 1
-0.0944565453021476 1
0.198027999290671 1
0.259255544628801 1
-0.119421198658662 1
-0.134174813496118 1
0.118456100541564 1
-0.0186234185232805 1
-0.105891045988447 1
0.0752240177217971 1
-0.140912881898525 1
-0.110788882679841 1
0.00386782375265096 1
0.26149543974866 1
-0.0596136505270079 1
-0.139694219526678 1
0.0880023067720825 1
0.394313377893822 1
0.0577834643687253 1
-0.375191594402679 1
0.170221504006894 1
0.408628425677504 1
-0.0975649005255813 1
-0.290631572723873 1
-0.276815064530569 1
0.0859060301970935 1
-0.0228672166492622 1
0.0133912416508351 1
-0.155463601691695 1
0.039784512787573 1
-0.0537933636488916 1
-0.0191524441605098 1
-0.271852429271583 1
-0.216369278957371 1
0.199309964738545 1
0.0882573027902814 1
-0.0723196132955061 1
-0.265812988060952 1
0.0233943749930821 1
0.29565436902009 1
0.0973015324173049 1
-0.0251231959193985 1
0.046703369422475 1
-0.236098009185462 1
-0.323297799532296 1
0.0611837924261508 1
-0.136641156421098 1
0.0136481179762998 1
0.0333186813097148 1
0.129257446107411 1
0.361783925890679 1
0.00163076715738731 1
-0.228587242780754 1
0.122841331746827 1
0.0660581712661596 1
0.20170195474117 1
-0.106784073417055 1
-0.266727595828631 1
0.106434241286607 1
-0.257567793503373 1
-0.0209727279539184 1
0.170499908846709 1
-0.0764640515560606 1
-0.0453654709251652 1
-0.205788449973973 1
0.0142743219812615 1
0.0718088236590664 1
0.00682813125285065 1
0.046614026516762 1
0.0609814849364256 1
-0.181587519220545 1
0.207709761664615 1
-0.329177873331469 1
-0.485996946093358 0
-0.10346350241651 1
0.345667985868556 1
-0.0891386999966683 1
0.0362758568566985 1
-0.0926395111336095 1
0.0256699506173815 1
-0.19720382950636 1
-0.370293406989382 1
-0.174624575908806 1
0.129328954416486 1
0.156115230302028 1
0.180752156832078 1
-0.205971494426102 1
0.223600623196395 1
-0.146302289548464 1
-0.0502348718683902 1
-0.156083404909508 1
-0.103215943010592 1
0.0362828186781126 1
-0.114779553163964 1
0.510936731210098 0
0.194894454130602 1
-0.103831087218237 1
0.174600407793916 1
0.0947382624624771 1
-0.174249279480878 1
0.236652717152322 1
-0.225005514327192 1
0.19936957243213 1
0.362403446367194 1
0.256873405292577 1
-0.0529872118292698 1
0.0917535104651833 1
0.0418456040250872 1
-0.108254610879727 1
-0.0848188030552829 1
0.0256953209807681 1
-0.388409409699064 1
0.0525124799963275 1
-0.290982649716952 1
-0.0576576820332728 1
-0.192375161022411 1
0.213957799411486 1
0.0802158484857761 1
0.269032988288652 1
-0.0420277440287728 1
0.167621363158252 1
0.0623699087616746 1
0.127066288567985 1
0.260695167698171 1
0.0491062731806244 1
0.0585092087580417 1
-0.0719940537251355 1
-0.128023471181299 1
-0.284172482392562 1
0.209942032949525 1
-0.0640267956654309 1
0.11030393935969 1
-0.0645928613088731 1
-0.287554292527793 1
0.103547726861598 1
0.147226900156551 1
-0.00172675845176763 1
0.19553443931949 1
0.129482409873588 1
-0.215236555420551 1
0.16216889003605 1
-0.0654674042402891 1
0.333719881309571 1
-0.136035335700764 1
0.272963427768135 1
-0.0965958937072426 1
0.0599787702603047 1
-0.0964441457018189 1
0.354963306285501 1
0.00785978043216688 1
-0.315875393630095 1
0.106659626113537 1
0.0682634334862391 1
-0.344555415501529 1
0.06967002580557 1
-0.425825069789672 0
0.0377342488896644 1
0.118736358491787 1
0.0683776134327957 1
0.0634112237287716 1
0.0364058553495266 1
-0.0534876487435938 1
-0.423041565323775 0
-0.3163404498321 1
-0.0547804818616763 1
0.0887466314079947 1
-0.0955005302847044 1
-0.132838522604478 1
-0.13032509683544 1
-0.429034107217259 0
0.00419413115024063 1
-0.160006799496545 1
-0.235558371220472 1
-0.0907076538711933 1
0.165786593097276 1
0.373095485106104 1
-0.0441907774148324 1
0.0107439816530395 1
0.0581639412772838 1
0.391967504496392 1
-0.0272386616269344 1
0.157371984900455 1
0.113007400582459 1
-0.259597975268805 1
0.303411697067449 1
-0.103661557226684 1
0.0904542399032592 1
-0.271461386587114 1
0.0643780781933596 1
-0.209909104346195 1
-0.208362420186136 1
-0.421773964357951 1
-0.335688222976475 1
0.23248718700184 1
-0.0304335566840355 1
0.00623760873551325 1
-0.0715742462023065 1
-0.19791314776508 1
-0.0574457240944703 1
-0.26135214139516 1
-0.199706233026093 1
0.0684203487074669 1
0.234159822238711 1
0.238339702352567 1
-0.241970365605605 1
0.0789346005492403 1
-0.359907430785064 1
0.0363110279289016 1
0.275244953335034 1
-0.243517900685455 1
-0.0972274881970481 1
0.0804089014892505 1
-0.0383418949842276 1
-0.14849332335857 1
-0.0452509838698427 1
0.0204198807359187 1
0.143695081324733 1
-0.0242580942260582 1
0.26811182259315 1
-0.0332733442036451 1
-0.0169747493535343 1
-0.00418795348814896 1
0.207496609083964 1
0.172802160653394 1
0.230203206660425 1
0.147633138371166 1
0.0112731145791789 1
-0.138386874604036 1
-0.403693650025515 1
0.0686844119473478 1
0.0897674518970395 1
-0.205733639883609 1
-0.158467949515392 1
-0.00567344678350348 1
-0.23465791503744 1
0.0260367368340584 1
-0.21606391367123 1
0.339377197743341 1
0.0238643883448585 1
0.0354237498093716 1
0.197084371216374 1
0.24490015146311 1
-0.155847259504473 1
-0.0560953170548622 1
0.155810022246942 1
-0.420869423929997 1
0.273902351834654 1
0.262664895158334 1
-0.166003633767192 1
-0.0447118199342105 1
0.243260161378666 1
0.306513029268233 1
0.184824122952087 1
-0.0366194930981099 1
-0.373130506332836 1
0.0192829856029868 1
-0.124363210405256 1
-0.0867906119401128 1
0.085117828895731 1
-0.0177896661470566 1
0.313877886961307 1
-0.0979529739716796 1
0.223162917915836 1
0.0118715819176528 1
0.167726912982884 1
0.214334079148188 1
0.105940330512895 1
-0.115960519876538 1
-0.0882404589420954 1
-0.0707469358109986 1
-0.000558137252957433 1
0.0516286028460247 1
-0.41148335680741 1
0.263217210835769 1
-0.00125336589353975 1
-0.0929252168039395 1
-0.0785884916454166 1
-0.192593842005938 1
-0.0647415365444434 1
0.0323626712975566 1
0.190481504237131 1
-0.0319210718870402 1
0.0951217215953933 1
-0.137983859349876 1
-0.164942214295032 1
-0.0854601175883393 1
0.299575632630116 1
0.201436830853547 1
-0.19679803815666 1
0.354216750675245 1
0.368818241110639 1
-0.278459822377819 1
-0.226259070455832 1
-0.1184220410868 1
0.0947988746509069 1
0.0570731556927544 1
0.510687034928723 1
-0.479842063572829 0
-0.00017129941914687 1
-0.169227897859162 1
-0.0849075422165616 1
0.423780865310304 0
0.426262413444899 1
-0.0245496560293631 1
-0.017211482272276 1
-0.132969412741268 1
-0.263350117827485 1
-0.193302321821775 1
0.120839501875771 1
-0.0529213889845327 1
-0.217278352852423 1
0.106065118949146 1
-0.180863705047777 1
0.345288306951348 1
-0.174733078510188 1
-0.0512136156103927 1
-0.291199287920733 1
0.290283090715576 1
0.403327354124334 1
0.272190629339735 1
0.072583431674359 1
-0.0574539302733609 1
0.472046268763482 0
0.324596063279179 1
0.045980037656276 1
-0.0419388164771594 1
-0.0870810990507551 1
-0.0410338698772179 1
-0.402599384469165 1
-0.0300850368052974 1
-0.0310774852275552 1
0.190570283764469 1
-0.36084971848776 1
0.228768385738981 1
-0.152682735113473 1
-0.305874867268641 1
0.194521236630173 1
-0.462400669026863 0
0.433268252995663 0
0.0132504483949839 1
-0.176627313066685 1
-0.016161941738011 1
0.381557615177683 1
0.192253277245781 1
0.347014444256232 1
0.00726367611131105 1
0.0390469761940933 1
-0.0558396607591691 1
0.274436483047838 1
-0.188315941553979 1
-0.240423183450986 1
0.0303815254696675 1
-0.34851204202031 1
-0.0587785583651553 1
-0.10248874553148 1
-0.149063147957932 1
-0.263359505876502 1
-0.0145369637239657 1
0.197800904892649 1
-0.0390323171817869 1
-0.0929484590203296 1
-0.187727619479347 1
0.0588570221036125 1
0.151939852291232 1
0.471415669109105 0
-0.123567715244251 1
0.15864443347481 1
-0.420416650010735 1
-0.009244931812149 1
-0.0439591798924663 1
-0.172838585400492 1
0.139473056546466 1
-0.103960171895542 1
0.310349875054271 1
-0.0138948065397464 1
-0.00995546810772424 1
0.00393994650795232 1
0.103731138547642 1
0.027886322081942 1
-0.337628614707828 1
0.226744129893896 1
-0.11756489183446 1
-0.0731681825640847 1
0.217036328551691 1
-0.407310089281822 1
-0.214574001734362 1
0.114461414768609 1
0.248979887181528 1
-0.271229213659367 1
0.0613393697294274 1
-0.704246240131922 0
0.0142994995783399 1
0.138367978027526 1
0.0822637598595273 1
0.0272530487805795 1
0.173771418517201 1
0.114777359874244 1
-0.361141243565658 1
-0.0576065663739029 1
-0.103678171105928 1
-0.258555404449707 1
0.106391585885119 1
0.198087742730704 1
-0.11043814854348 1
-0.0439166861968863 1
0.216093827009398 1
0.220522465039406 1
-0.0400097334974612 1
-0.1082946440211 1
-0.208304667734352 1
-0.108741249195807 1
0.124583162869837 1
0.241560464893778 1
0.150210741292466 1
-0.0503967244214591 1
0.200078446931311 1
0.153332428533182 1
0.0735106831862981 1
0.10500846574964 1
0.383240571821815 1
0.135445740321797 1
0.196408299205109 1
-0.121974025338192 1
0.0250830612472858 1
-0.0735649370538689 1
-0.32207457320817 1
-0.00154894317307493 1
-0.32988613170306 1
-0.137884410625112 1
0.169494309539784 1
0.0875981865697802 1
0.242920560178377 1
0.192497537879667 1
0.10299669815344 1
-0.113250573828662 1
-0.0506949084533749 1
0.311442648528412 1
-0.488314090984075 0
-0.149162143080462 1
0.127943334140676 1
0.227092755851365 1
0.144547659077549 1
-0.151044912078571 1
0.0451811107256306 1
-0.0541436877596189 1
0.03814946560902 1
-0.226652894704103 1
-0.162196330454009 1
-0.0277777441243176 1
-0.517980317906886 0
-0.155479295168829 1
0.0844163390779675 1
0.169419497041682 1
0.0882780664055482 1
0.0734512390546652 1
-0.250019458468289 1
0.288467065064285 1
-0.369848336069378 1
0.135549607703916 1
-0.123490090704247 1
-0.485749501551409 0
-0.110316600329556 1
-0.164740108857366 1
0.0712379443612425 1
-0.156636487591246 1
0.233296928097654 1
-0.0371072403903301 1
-0.0399049249067106 1
0.0640892881391626 1
0.0516557925237471 1
-0.231538324169885 1
0.0341658457013979 1
-0.0483745930494859 1
0.206054609952727 1
0.152886851207582 1
0.266066746449335 1
0.089215618258394 1
0.260857203597718 1
-0.0338954832716136 1
-0.111475277447954 1
-0.0962190082918578 1
0.132651442331128 1
0.283572293247829 1
0.0715385235047931 1
0.238880587037674 1
0.101584742863675 1
0.126673775994382 1
-0.114504242099957 1
-0.0904068892559269 1
0.194408705629758 1
-0.02340569018555 1
-0.386985429565134 1
0.253445543349715 1
-0.104974445663637 1
0.120082570745969 1
-0.118835422757753 1
-0.156679884282158 1
0.0587626942977517 1
0.131036632088447 1
-0.291198785782521 1
-0.194418870655624 1
0.329393275672522 1
-0.089670976535396 1
0.201134065835138 1
0.0752099811833735 1
0.132975896721451 1
-0.0284950323500006 1
0.142680840991359 1
-0.0517566937161447 1
-0.259933680959268 1
-0.287894154044505 1
0.0288857466142816 1
0.207098969578104 1
-0.497132197438971 0
-0.126435436002913 1
-0.313334184569115 1
-0.030647465678056 1
-0.188418573736184 1
0.111943496158927 1
0.340945718150693 1
-0.0799734773455007 1
-0.0904829015048927 1
0.175243279350984 1
0.109608731751232 1
-0.154536504988951 1
0.0531060858835782 1
0.0542455307498028 1
0.225511732430251 1
-0.148181270309905 1
-0.0157145744244554 1
-0.0836906772419916 1
0.0437359561555635 1
0.619823446603208 0
0.160434290399017 1
0.0991118165281078 1
-0.16445348773528 1
-0.129009817958302 1
0.319739161927782 1
0.297346314993994 1
-0.0589195754475913 1
-0.119693432304695 1
0.00482330603181928 1
-0.196741002773405 1
-0.276940787650661 1
0.333812809622676 1
0.162992529652791 1
0.204705949529286 1
-0.152170056364618 1
0.14306040237075 1
-0.0542863640810562 1
-0.0504696022384039 1
0.135277917027881 1
0.0125738879316721 1
0.107709201019518 1
0.092392401993163 1
-0.416984868202339 0
-0.0525826620068867 1
-0.0473621440160907 1
-0.169616652896736 1
0.279139163942326 1
0.154057182765142 1
-0.247550099772713 1
-0.556824502314666 0
0.167379112168896 1
0.257590942873945 1
0.0824135353819869 1
-0.140035490550858 1
-0.092378237449243 1
0.0778947914325677 1
0.329003468083908 1
0.0575566399163256 1
0.164253730478341 1
-0.0633969232521226 1
0.0709679958236239 1
-0.333465976279612 1
-0.0907100836382613 1
0.179807634866633 1
-0.219801082942458 1
-0.0705664841108759 1
-0.253641620373231 1
0.313806377260474 1
-0.153337689260198 1
-0.0379285412670426 1
0.194816191102436 1
0.218475631474637 1
0.285823098569104 1
-0.183461805072322 1
0.265125266776844 1
-0.23234773584677 1
-0.0149347719037778 1
0.123697628942705 1
0.35652439795246 1
-0.0390772342824573 1
-0.0380677454654794 1
-0.00244529122821757 1
-0.0375656248213124 1
0.273215405352546 1
-0.293571684263432 1
0.0359013306784656 1
0.114407143317558 1
0.617221324297062 0
-0.220183399480244 1
-0.169036824404006 1
-0.166986974059605 1
-0.23110782187975 1
0.0188257688686444 1
0.0503805202540773 1
0.0183848522064114 1
-0.271280091248848 1
0.0431715864915251 1
0.186410266208673 1
-0.0449452936157523 1
0.143099972062673 1
0.240574139418009 1
0.0843542489627326 1
0.226385464864417 1
0.178493171413308 1
-0.309790526289074 1
-0.287341813170253 1
0.197878980328067 1
-0.211983079503113 1
0.0627056689897228 1
0.139832035814194 1
-0.272197226756201 1
-0.0589907398128047 1
-0.0887677025609275 1
-0.109572450073842 1
-0.19925254452676 1
0.066958255664544 1
0.311770812822051 1
0.193106975514401 1
-0.276433563098153 1
0.179807278386941 1
0.128530225558891 1
0.456329921932622 0
-0.113223764761871 1
0.0642454605568191 1
-0.526903703254192 0
-0.301835566149669 1
-0.387514818323724 1
0.190240727940653 1
-0.419080704145402 1
0.0939187561611011 1
-0.0202691354561934 1
-0.187683756754977 1
0.00256118052503922 1
0.0747286010971034 1
-0.00754003645853691 1
0.0910994145194405 1
0.254788222501673 1
0.0513091662684176 1
-0.0922740697793039 1
-0.297305402377078 1
0.297028372267785 1
0.143183177022604 1
-0.209147997760837 1
0.465910551153269 1
-0.442633210814099 1
0.00128030184503038 1
0.0721055343535618 1
0.179199306572171 1
-0.0404699231771858 1
-0.0643331454972513 1
0.181551529314064 1
-0.126522984351554 1
0.223454212232416 1
0.230814615665979 1
-0.37204442156351 1
-0.15130427064759 1
0.0715803208983843 1
-0.301691764182633 1
0.382433604131272 1
-0.0866913485716082 1
-0.206852912024942 1
0.129746175034867 1
-0.0688552799203207 1
0.123207486469169 1
-0.540527555144942 0
-0.0177102221212055 1
0.122912405009638 1
0.223391573751526 1
0.115479752613758 1
0.218423811969637 1
0.180158342120491 1
0.0360785264313752 1
0.0254288062452691 1
-0.485100763089499 1
-0.147525510342405 1
-0.215746907096691 1
-0.142739710369167 1
0.147892955896005 1
0.251170975688644 1
-0.224727316184283 1
-0.27036685654602 1
-0.114635181988816 1
-0.172876474209207 1
-0.0701906177938343 1
-0.463303385303104 0
-0.0767528809401204 1
-0.13691101746358 1
-0.018159212866443 1
0.139047939421044 1
-0.293655453915541 1
-0.0826424497203253 1
-0.00859656754005986 1
-0.371712025450217 1
-0.245119773717747 1
-0.28416024176843 1
0.0689297943209541 1
-0.249351285665841 1
-0.152063344901354 1
-0.170267947595679 1
0.228000904500003 1
0.0898427496229737 1
-0.124128788666027 1
-0.00599906696080816 1
-0.201818530087724 1
0.317298528723664 1
0.0787641268491324 1
0.184735360046921 1
0.0932958427967598 1
0.194248489572872 1
0.0364139766987499 1
-0.267218959844923 1
-0.243134038675851 1
0.17067252371847 1
0.123731657105098 1
0.407193582077995 1
0.327163739672192 1
0.178326295393018 1
0.169564017223384 1
0.168485217960965 1
0.474188653393176 0
-0.40893618061978 1
0.155250211822681 1
-0.337815698054352 1
-0.00915061255850668 1
-0.0321358774585057 1
0.449028051846562 1
-0.0114919629621963 1
-0.0530656664362404 1
0.199155904825247 1
-0.0169328377661748 1
0.230735522277898 1
-0.0982991757361507 1
0.081370246407019 1
0.175668778814441 1
-0.153866052757208 1
-0.204645536927542 1
-0.187595666570584 1
0.139875181676601 1
-4.2172186891884e-05 1
0.392268270307499 1
-0.0687080141278537 1
0.117759868730463 1
0.130232016111385 1
-0.102833270882917 1
-0.0372446760305612 1
0.0593639384367814 1
-0.225219944358563 1
0.226545165964644 1
0.205260151851558 1
-0.292132734459141 1
-0.0162543548128384 1
0.109743477004067 1
0.0889131916515369 1
0.276432958286973 1
-0.178763017513522 1
-0.34210617601376 1
-0.104993379486617 1
-0.094616106180273 1
-0.100644250679461 1
-0.358246158808384 1
0.322782592474587 1
-0.0316345700626277 1
0.282069930495186 1
-0.364104096582007 1
0.119323756870935 1
-0.26867420288745 1
-0.145903455273031 1
0.123316846110141 1
0.365493637837532 1
0.138135574146738 1
0.517357589327604 0
0.262073240839173 1
0.0667282006304089 1
0.0814781653470029 1
-0.42905394000319 0
0.280280153271701 1
0.317744037241686 1
0.236162480366776 1
0.456440032123416 0
-0.126269063165017 1
0.00978626285060273 1
-0.0378977856682816 1
-0.302559548931869 1
-0.0123875837812118 1
-0.104905340189408 1
-0.170503526071264 1
0.137286596843866 1
-0.106827754914395 1
-0.088284386909358 1
-0.461925908466268 0
0.496363607644026 0
0.209771610113121 1
-0.118177710122872 1
0.391799347538009 1
-0.415596240052813 1
-0.0108399431834176 1
-0.258188803028589 1
0.0682068927418415 1
0.0513689979819348 1
-0.049689898560685 1
-0.0269543368236055 1
-0.103911968767186 1
0.027318981754673 1
0.0642542416978561 1
-0.142170259843133 1
-0.273169506780405 1
-0.00478875444092874 1
-0.306018470391226 1
0.281125302268548 1
0.0612406598182622 1
0.373490512807916 1
0.265236809526705 1
-0.220324345775915 1
0.14604431361593 1
0.144514217343532 1
0.0144939810531674 1
0.164299886374972 1
0.380228799205822 1
0.242987034336587 1
0.070888561731056 1
-0.0218815092143097 1
0.300470013600756 1
-0.103610389090902 1
0.298119768267356 1
-0.486964419225742 1
0.0471139470048128 1
-0.649386091488612 0
0.0324652343086927 1
0.448315235032762 0
0.179412909951855 1
-0.0693922376721995 1
-0.0944312361588525 1
0.19635797726003 1
-0.199538650250965 1
-0.0334535634090463 1
-0.442828598050077 0
-0.302779392778915 1
-0.152209154504973 1
-0.0100704624947462 1
0.162752225899631 1
0.019837010860112 1
-0.335562899520169 1
0.159921973246862 1
-0.0619932462659957 1
0.0833042839293501 1
-0.0967165842997458 1
0.295009939754549 1
0.189333312173169 1
0.138471122402888 1
-0.577006067270902 0
-0.101721616041597 1
-0.4161890711127 0
0.067460343358731 1
0.00722561685656498 1
0.24993012693302 1
-0.189756089193191 1
0.087552583362681 1
-0.148161211793817 1
0.0474318408672539 1
0.0357584110808385 1
-0.287435750636493 1
-0.274956546644874 1
0.508408972004954 0
-0.140234727056095 1
-0.152282020748366 1
-0.122912864306455 1
0.0242064200225373 1
-0.273577238374242 1
0.0115754708179822 1
-0.0626430469775252 1
0.178490352745877 1
-0.193059429570454 1
0.0652116609465118 1
0.135113799919113 1
-0.0734276350626273 1
-0.0647343229987504 1
0.00255726693282027 1
-0.13503666474489 1
-0.428915692750004 0
0.0857173688152248 1
-0.517129935845069 0
0.0191184673065594 1
-0.163422848834998 1
-0.148718813003527 1
0.0802283764533444 1
0.059319007091725 1
-0.138510545259278 1
-0.0633354002166306 1
0.106951352904387 1
0.0724773219225698 1
-0.379252202703083 1
0.244362301415186 1
0.144675703168157 1
-0.219346260582366 1
0.384624461520573 1
-0.227311931673147 1
0.19568879586763 1
-0.101339775101251 1
-0.257889457206792 1
-0.121623003443381 1
-0.403156586896613 1
-0.0168147326749404 1
-0.147316279987689 1
-0.170274282166225 1
-0.361343608326966 1
-0.00244361913787459 1
-0.0123209884554358 1
-0.195485453348471 1
0.104038300415615 1
-0.180196648893008 1
-0.282130509586596 1
0.328425290084813 1
0.160262164283239 1
-0.210326289754883 1
-0.0255677945120057 1
0.193353724513714 1
-0.186546611147166 1
-0.115362880281689 1
0.0549913257541505 1
-0.156564145049072 1
0.11671796808728 1
-0.17154203837143 1
-0.00481655396513914 1
-0.399379153311134 1
-0.297553386274463 1
-0.103632830459281 1
0.186017593646525 1
0.166470195077721 1
-0.0179518815579906 1
-0.304587026902593 1
0.0824587902850403 1
-0.0851377564454197 1
0.10667029869552 1
-0.0591631869682131 1
-0.153533636796034 1
0.0522359662292932 1
0.116908387646555 1
-0.0613012791527226 1
-0.44174740897384 1
0.27749818185318 1
-0.242009875963515 1
-0.031495233745104 1
0.139345270689597 1
0.24134778633603 1
0.24653317227597 1
-0.153776024634428 1
0.00733332472628101 1
0.206818212261086 1
-0.0893595776344944 1
0.21783254925715 1
0.37088300191823 1
-0.379755544475573 1
0.0810815436807798 1
-0.0987496113348413 1
0.187025517657667 1
-0.0368045645607687 1
-0.109229174157796 1
-0.108351069560382 1
-0.0177307470575155 1
0.0976853926075477 1
-0.524964219814561 1
-0.0206698854553831 1
0.232646858125283 1
0.254330034544082 1
0.393864802450289 1
0.157462821280459 1
0.114167725980133 1
-0.426321993483945 0
0.0900035926653465 1
0.155623609749578 1
-0.115826845401347 1
-0.0807170296036498 1
-0.377586971659925 1
0.0860485890388244 1
-0.392894464059062 1
0.25285333816993 1
0.223020544191798 1
-0.0894720736840921 1
0.060150296074042 1
0.13490579947857 1
-0.299306924969361 1
0.284822960690779 1
0.316360854321895 1
0.196261171168285 1
-0.147472865771285 1
0.402776680947333 1
-0.362830415340066 1
-0.424162082201569 0
-0.00891770680267585 1
-0.103198036864778 1
0.0512670098884005 1
-0.168827780023027 1
-0.0185227119252302 1
-0.258912782518072 1
-0.31162470153808 1
-0.0159489833935547 1
-0.0389322901737996 1
-0.0433080518848094 1
0.257134846832307 1
-0.2186257739333 1
-0.280631291021988 1
-0.0847380331833976 1
0.288374708086653 1
0.213207832600063 1
-0.0124073971038066 1
-0.188619130878639 1
0.180259283441014 1
-0.104132891259391 1
-0.235161836757927 1
0.340080674692829 1
0.0997293528617112 1
0.0575399035498696 1
-0.296873250957135 1
0.116313807007856 1
-0.391692872521162 1
-0.0627622588800245 1
-0.0671955993905506 1
0.268016367679645 1
-0.09428275601269 1
-0.310483383611104 1
-0.143762386298301 1
0.0597867637356728 1
0.149791572044379 1
-0.100981346468774 1
-0.0681549439756521 1
0.144243011652424 1
0.27284779810725 1
0.0913760625583194 1
0.153035884235315 1
0.28231313338768 1
0.0643146709180594 1
-0.0708674012606934 1
0.0108984692747078 1
-0.102382049615174 1
-0.00347421411163112 1
0.0248320222136522 1
-0.2916714691292 1
-0.171283127250711 1
0.244968451057258 1
0.0754944105321181 1
-0.262448495159258 1
-0.129876022598103 1
0.239009700676399 1
-0.148908023811804 1
-0.193313766661365 1
-0.216541479018102 1
0.1730624258818 1
0.261681025243681 1
-0.128222593742731 1
-0.402573875617256 1
0.0564770603189924 1
0.313540765098155 1
0.0683477532032613 1
-0.130404550822494 1
0.426407517251933 1
0.0725734289364621 1
-0.0811405559164635 1
0.195811568916302 1
0.0864100208650607 1
-0.288543101714171 1
-0.0876808478872047 1
-0.0443119823563208 1
0.0605291102537666 1
-0.227954186649892 1
0.317769471970235 1
0.0329082690929988 1
0.00254164128811432 1
0.100423899444848 1
-0.183259977013102 1
-0.28521687847939 1
0.245380648490456 1
-0.035009198585864 1
-0.023777283931825 1
-0.162070312303201 1
0.298820663767265 1
0.184368958442586 1
-0.0925859977347807 1
0.0670457732385281 1
0.0286831257042503 1
-0.286447834747792 1
0.0725459934784769 1
0.137016125998491 1
-0.382720055564214 1
0.104452796770931 1
0.24713863657826 1
-0.204981513718882 1
0.155950465388677 1
-0.26590909459087 1
0.245621425220997 1
0.171025037769598 1
0.0667371354016369 1
0.212926702520528 1
-0.501471399562295 0
-0.0254261201817657 1
-0.0460125662407476 1
-0.352769667192497 1
0.0608999913395691 1
0.0345997719742305 1
0.403975188211756 1
0.0856650504145079 1
-0.177667191050936 1
-0.0567875090794315 1
0.0349852421712011 1
-0.207235693402913 1
-0.0673819694157378 1
0.223306840803727 1
-0.435684225067624 1
-0.431812881292377 0
0.0551595813855311 1
0.00721594797365618 1
-0.243529014582229 1
0.414065316130565 1
-0.0343345693305899 1
0.0462245825247799 1
-0.357699064695917 1
-0.240666709907863 1
-0.0535794948373123 1
-0.0577511040447578 1
-0.000421996464392213 1
-0.220456998252975 1
-0.00143825738404027 1
0.0891175459345133 1
-0.348388578238466 1
0.247482995065979 1
0.101134114397943 1
0.0471459979256369 1
0.296018085521481 1
-0.11774793593056 1
0.0762966046289593 1
0.00469564286408913 1
-0.325073054177444 1
0.0498610433607726 1
-0.133341165840466 1
-0.0204328824506687 1
-0.418462240940825 1
0.474947116657913 0
-0.233084040844791 1
0.151984899515836 1
-0.00137120646255152 1
-0.18636107031459 1
0.347723810956786 1
-0.216285891858724 1
-0.152909148013268 1
0.0760183487161807 1
-0.090764878909782 1
0.256292962183133 1
0.322115950448055 1
0.199871003739723 1
0.340095135807513 1
0.0248290104887217 1
-0.334497685249901 1
-0.0242630015232838 1
-0.0971222477495318 1
-0.358436878929685 1
0.117646049035544 1
-0.154757050038991 1
-0.0425135614563716 1
0.194672244671425 1
0.638526283240329 0
-0.248452420489603 1
-0.155819733110617 1
-0.182221514673386 1
-0.00835105294628841 1
0.161534445308597 1
0.293977333044456 1
-0.00595633100437673 1
0.325389508650781 1
0.140584987543502 1
0.164133916506571 1
0.1288387749993 1
-0.331681083624224 1
-0.245199127613356 1
0.152128782242404 1
-0.136377503102482 1
-0.00036119927703622 1
0.078715703643029 1
-0.195580576650527 1
-0.218671257080018 1
-0.150290588592149 1
0.0659972047458957 1
-0.218608845412038 1
0.0108721846052721 1
-0.208994265007088 1
0.127070721293407 1
0.112919200823669 1
-0.027889562448932 1
-0.108984207009851 1
0.184858702868724 1
0.062941640220176 1
-0.132098234083579 1
-0.0348024317248738 1
0.00454883922130422 1
0.236870389584345 1
0.336875376103264 1
0.0861314035238062 1
-0.111243008077122 1
-0.0761959216516026 1
-0.410475242241347 1
0.00764178556773248 1
-0.0350126672861293 1
0.0944032903763535 1
-0.29709405881898 1
-0.0127837910291271 1
0.237720015157886 1
-0.371786777067232 1
0.0681641813467164 1
-0.169324413706583 1
0.0891966347053308 1
-0.00772263387949559 1
0.265890313579442 1
-0.0299596094456712 1
-0.04473839968914 1
0.222247088412522 1
-0.292205752350403 1
0.0536350641982707 1
-0.314694316068274 1
0.326053201836093 1
-0.116737411965342 1
0.0915960565995699 1
-0.343016869845005 1
-0.431774643003867 0
-0.0986236922988603 1
0.232535094734085 1
-0.0186593748782322 1
-0.208906646184967 1
0.167425663029781 1
-0.220505849880423 1
0.0626183963166201 1
0.162734926572471 1
-0.0396260628204492 1
-0.0507005048744847 1
0.137977674725148 1
0.129742987323933 1
-0.188595875364638 1
-0.066657970385923 1
-0.192656987058811 1
0.227685881172549 1
-0.12954877262512 1
-0.399373045435712 1
0.168075350055011 1
0.285977605114058 1
-0.236188354141166 1
0.0377111200646828 1
-0.490158341538003 0
0.362342943534889 1
0.237904292880089 1
-0.300455902219701 1
0.0686655710681483 1
-0.0799019991701997 1
0.260197400416571 1
-0.129762582140311 1
0.217430606696747 1
0.149139695763225 1
0.281282138350514 1
-0.0100296683975936 1
0.237448671900348 1
-0.219973330423771 1
0.192720064860039 1
0.049336704783502 1
0.0399280441852477 1
-0.188529268210125 1
-0.181171233107896 1
-0.153803460776203 1
0.0425615341839284 1
-0.0135506888747138 1
0.455848838733275 0
0.253288711580113 1
-0.18581000688795 1
-0.110308524210396 1
-0.219902878637303 1
0.175132720941828 1
-0.082447278435326 1
0.229697894746515 1
0.16128213253751 1
0.262556889345987 1
0.0653801179890018 1
-0.123540476326509 1
0.0538944976416957 1
0.12552347068244 1
0.091534253005526 1
-0.183224363862926 1
-0.0435186071757192 1
0.17473460623761 1
-0.0960787824081052 1
0.00219952674702933 1
-0.127994465180029 1
0.45329317735543 1
0.0504873111056577 1
-0.425793051874428 0
-0.189900439706208 1
0.0409552952429696 1
-0.0628352189293511 1
-0.210744869942007 1
-0.253090177243349 1
0.372800436532909 1
-0.127655868789943 1
0.131770642764979 1
-0.135347031509409 1
0.252900306238836 1
0.102764484592766 1
0.00225343720897919 1
0.111093591734922 1
0.113426485508513 1
0.121409785861677 1
0.0374257954496067 1
-0.222121108352466 1
-0.0568236882738751 1
-0.0705428955526238 1
-0.0629806560245925 1
-0.127259000543691 1
-0.0545543651809984 1
-0.387348020260856 1
-0.0832420382552376 1
-0.16422764852039 1
0.00505691624701488 1
-0.0817179840919235 1
0.0786028939943389 1
-0.109913247166708 1
-0.33670578808671 1
-0.209396647510075 1
0.378722894861491 1
0.397212892919597 1
0.0939105342557684 1
0.125041227026697 1
0.00943527055208251 1
0.417484205024183 1
0.104049985571818 1
0.073194313449051 1
0.170529996424524 1
0.137870979810203 1
-0.30922494431775 1
0.221849628471554 1
-0.328737785823724 1
0.0259937001896196 1
-0.146736657904751 1
0.186587554551239 1
-0.0657728144590014 1
0.0148979997238696 1
0.1850433773165 1
-0.308294389201027 1
-0.11254471665693 1
-0.292447728399569 1
-0.303192403459 1
-0.126103257783626 1
-0.381364227616438 1
0.41724526203094 1
0.151857282575711 1
0.0760946113293428 1
0.014622751425143 1
-0.205817722733188 1
-0.110398733697394 1
0.207309592969914 1
-0.0320989272569744 1
0.0215991162733773 1
-0.0494065068148544 1
0.207447963360902 1
0.128155538704255 1
0.0280855719867241 1
-0.00765216418365587 1
0.0460591911300604 1
-0.135465828492165 1
0.439915200855728 0
0.248101035302991 1
-0.105174928848518 1
-0.246763510760041 1
-0.478212184567167 0
0.309317412216157 1
0.00648597367726175 1
-0.311525375549274 1
-0.0316101753649557 1
0.0921038681903193 1
0.0682671261184822 1
-0.235682756323639 1
0.172148978391142 1
0.00565003388806239 1
-0.0608077549118295 1
-0.171945090868708 1
-0.00734633307791178 1
0.191951859089859 1
-0.242678933641929 1
-0.253626088381846 1
0.0280901239466918 1
0.0396725457714108 1
0.0889127452645354 1
-0.0889680604275696 1
-0.303128432077355 1
0.243428716600161 1
-0.0669786436726296 1
-0.129473852646522 1
-0.0825597572794915 1
-0.0353623993277838 1
-0.102155046881539 1
-0.180152351165253 1
0.209161409467978 1
0.081851157162699 1
0.198651457160232 1
-0.255312429880382 1
-0.03904554163465 1
-0.343321471648485 1
0.00908338600612984 1
0.167331998394805 1
-0.756784006013861 0
-0.00616887493265285 1
0.106164998997342 1
0.0574708241084286 1
0.0560726327389459 1
-0.298445776791086 1
-0.359184585582822 1
-0.286335138766048 1
-0.113102563336152 1
0.104241875555464 1
-0.171435259860295 1
0.211680357147686 1
0.161436355537 1
-0.171371737877918 1
-0.102784166359056 1
-0.238464164207418 1
0.131622040125453 1
-0.296177372952427 1
0.235285418815718 1
-0.170229374801853 1
-0.0553218714793954 1
-0.410699011760072 1
0.0497997960946381 1
0.0272684506063186 1
-0.115632228673852 1
0.106630826299533 1
-0.196229642912271 1
0.285943715805156 1
0.0568195252557036 1
-0.369702342526954 1
-0.196359703476669 1
0.314663464309045 1
-0.195721873038144 1
-0.388142800047096 1
0.110638839693589 1
-0.279631670995662 1
0.0747183438533759 1
0.142470728835517 1
-0.263556753504165 1
0.0174444468889459 1
0.0700185716971849 1
-0.0256577670106443 1
0.254186867213011 1
-0.316771481525619 1
0.111691947829167 1
0.295170892565304 1
0.232532335056533 1
0.0589955145966529 1
-0.140717627114064 1
-0.0528920854013764 1
-0.362026237458687 1
-0.322542093309706 1
0.188151627093908 1
0.118941942942473 1
0.0273021157966983 1
-0.0913628656868441 1
-0.112124563243415 1
-0.295497741828896 1
0.0352445860459572 1
-0.0311153437413934 1
-0.0618763943093089 1
-0.460685760348449 0
-0.0509339767697147 1
-0.22072482851132 1
0.38798598461025 1
-0.198443004684789 1
0.17069486737808 1
0.0765998394106813 1
-0.170958645329653 1
0.423754266914106 1
-0.147831996469889 1
0.15012404679542 1
-0.030953027055151 1
0.127201059472409 1
0.027007888162472 1
-0.0262194543384931 1
0.0673732799236818 1
-0.338725822949228 1
0.172977018308849 1
-0.0285658401832234 1
0.248664872182898 1
0.236194792568308 1
0.249972352047059 1
0.0762655134344443 1
-0.121409416338193 1
-0.227018760829411 1
0.0835580328220602 1
-0.0513606860663323 1
-0.00430609806152981 1
0.0772895271327211 1
0.171931137486779 1
0.191572009388889 1
-0.179834035364897 1
0.318538050393134 1
-0.203855142496502 1
-0.128977426604357 1
-0.07074123241003 1
-0.213550552167375 1
0.0278851931271114 1
-0.109951708987631 1
0.27631337433477 1
0.0869728033666065 1
-0.132652210121885 1
0.112946096909887 1
0.10844697549333 1
0.173233047550557 1
0.0123309377569318 1
0.241683316506401 1
0.380341082283095 1
0.0921380369749404 1
0.0661511692513629 1
-0.345341252839803 1
-0.158656273764017 1
0.0288636961237387 1
-0.13994778770093 1
0.194372860706688 1
-0.070085643752203 1
-0.0514476452513601 1
0.0770490788297019 1
-0.0439094499526742 1
-0.208516641389464 1
0.0761979718572208 1
-0.0417469785434606 1
-0.143421052456129 1
0.289186230696951 1
0.150698970980606 1
0.17696770156068 1
0.260011914424155 1
0.19566316787784 1
-0.317926512825256 1
0.0712433987961322 1
0.0813465987876525 1
0.557732374795213 0
0.0421601482759231 1
0.0865176286334503 1
0.318527323630497 1
-0.114077859853262 1
-0.0578491061227923 1
0.216660959398078 1
-0.159154756820961 1
-0.134828659416635 1
-0.0830297948149273 1
-0.0716739755025792 1
0.0424400697302308 1
0.245022385342709 1
0.173028040197749 1
-0.0280089079199948 1
-0.0461053709863624 1
-0.0282886361223684 1
-0.289404781301706 1
0.242437251077443 1
-0.125219789901561 1
-0.0362444703878083 1
0.12704065605833 1
-0.0103429437185452 1
0.0367323083497088 1
0.0956670458479525 1
0.122028703439896 1
-0.00988875668759147 1
0.240043204874437 1
-0.0387801266616112 1
-0.129660811693005 1
-0.0371931145868242 1
-0.148863451006082 1
0.0489888037004868 1
-0.0860040091302152 1
-0.23274486530139 1
0.0775207737279903 1
0.0520158058438483 1
-0.000233254085829721 1
0.0197047960900976 1
-0.232642804686794 1
-0.0318573230452488 1
0.255676130006042 1
-0.14049247015255 1
0.279266027196151 1
-0.101658243559592 1
-0.216547156035541 1
-0.0793054153437135 1
0.0633484374327267 1
0.137081893332871 1
0.34486684997245 1
-0.0812543171637668 1
0.162286494336965 1
0.103043285151699 1
0.0190262075442028 1
0.180804971413111 1
0.150730761173635 1
0.316768837911472 1
0.158274972986352 1
-0.118726799524619 1
-0.107349434747791 1
0.240971934708166 1
0.0592117429268185 1
-0.345928213488287 1
0.314690981090323 1
-0.318028232076028 1
-0.107165547726451 1
0.0790902627475609 1
0.0715521121675256 1
0.212849982172649 1
-0.238699705343271 1
-0.120700733903833 1
0.00747358761467791 1
0.191480938280273 1
0.0645026595797282 1
-0.327586612419911 1
0.0943003133688744 1
0.150115423738389 1
0.218119120623112 1
-0.205694459206244 1
0.226513409093163 1
-0.126182626324689 1
-0.201582698909735 1
-0.332815301020422 1
-0.0126666166498162 1
-0.140661650752647 1
-0.0649618804897564 1
-0.487489547583494 0
0.176604751549133 1
-0.175934934181119 1
0.226819535831302 1
-0.450252168944463 0
-0.315984858605897 1
-0.00900691987759857 1
0.0946145049850244 1
0.223070351833066 1
0.227849567326779 1
0.0246262917248 1
-0.161044968775377 1
-0.00959620623757396 1
0.119189268455031 1
-0.0681771820656056 1
0.163478640319399 1
-0.139087520832318 1
0.0428186511299208 1
-0.149223805763035 1
0.305188572447012 1
-0.385671645686734 1
0.0217447638193264 1
0.123559328031506 1
0.156289114744256 1
0.0978783462215005 1
0.436794273780637 1
0.0322397028656047 1
0.151436118536472 1
-0.337234535819978 1
0.114667448020168 1
-0.0151439729164097 1
0.0858128802612378 1
-0.453313797617702 0
0.121458870972232 1
-0.0277279337355822 1
0.273778665481254 1
0.174799410776307 1
0.116566138305627 1
0.0400373791752862 1
-0.0557651572066735 1
-0.162393993656756 1
-0.0253772508214298 1
0.101068681435975 1
-0.199480305905209 1
0.444433896565541 0
-0.0886441110240673 1
-0.498665331656635 0
0.100962130382848 1
-0.0361382313298586 1
-0.134472595354313 1
-0.137457970153515 1
0.117601536130908 1
-0.28458779879196 1
0.164400434767701 1
0.0376404840064852 1
0.123571436830605 1
0.181474861034973 1
-0.104815738528076 1
-0.0101288149442804 1
-0.268700313815918 1
-0.190396844305424 1
0.0600709974420848 1
0.302800055903129 1
-0.174078507012041 1
-0.0800787886681276 1
-0.075076084808593 1
-0.121077309820173 1
0.120796809109691 1
-0.274087387051509 1
-0.287648055599819 1
-0.262829102845154 1
-0.225745167854685 1
0.0517283530581569 1
-0.0456425695889638 1
-0.0164270600018123 1
-0.145675626475343 1
-0.0200393870855996 1
0.167955600845973 1
-0.00109535651013475 1
-0.437329883294967 0
-0.0344200382060777 1
0.165996144711037 1
0.369486851603309 1
0.295024831535494 1
-0.0650329420083329 1
0.080951325997466 1
0.144355167396864 1
0.0274154556077166 1
-0.0402123391465337 1
0.0874777582290562 1
0.297034386704461 1
-0.102990609725992 1
-0.0295418393916201 1
0.113643045299855 1
-0.012742041180871 1
0.227374886924916 1
0.168779250307746 1
0.272296750460045 1
-0.202683589090523 1
0.0373290723938349 1
0.0727293592850842 1
0.0859351261683237 1
-0.143066844394526 1
-0.00236644948747954 1
-0.294268247944183 1
-0.332632764954245 1
0.256108691435048 1
0.0152818915208138 1
-0.00961157263302173 1
-0.0841463271453936 1
-0.0901117426120137 1
-0.0033681845482509 1
-0.0593350754007445 1
0.0648780528723754 1
-0.0285464528245007 1
-0.0195073830338627 1
0.181095750540385 1
0.194950128845944 1
-0.253994175288483 1
0.235253087203207 1
-0.0535810998678573 1
-0.170501257000339 1
0.102105078718593 1
0.250422147075849 1
-0.292027779459539 1
0.143128698853138 1
0.283078961587689 1
-0.0144219964141589 1
-0.297637491640378 1
0.292851245965078 1
-0.108595521046549 1
0.248761095426087 1
-0.156569529004614 1
-0.155122095056634 1
-0.156153373272832 1
0.169973335503238 1
0.437922365171989 0
-0.0885779178109777 1
-0.29155836604383 1
-0.131739011327237 1
-0.0439161664943582 1
-0.552146406523631 0
0.193777428307195 1
-0.197368593694576 1
0.187453420176257 1
0.333860087795567 1
0.0781982861485389 1
-0.0372500843758997 1
0.00307004223534289 1
0.065398560414195 1
0.00154496013540873 1
0.130767804024987 1
-0.0434699867411475 1
-0.0794860227878637 1
0.0585598499510578 1
0.325880190470174 1
0.155465977057105 1
0.0253036198516696 1
-0.0244501813312355 1
0.01184330392064 1
0.119343307286472 1
0.197430595013424 1
-0.0680749245180919 1
-0.14923347190998 1
0.0278392865637787 1
-0.0726707811971521 1
0.226259363295338 1
0.316850126963966 1
-0.0119336502343843 1
-0.163276873074314 1
-0.140395696083703 1
0.364395905561418 1
-0.15481732096125 1
0.12923883210558 1
-0.123529468230952 1
0.0610524146971821 1
-0.186553905230774 1
0.124276528420943 1
-0.0225457075710354 1
0.0350070546906967 1
0.119047445741179 1
-0.187480204452702 1
-0.471302382018049 1
0.077995618734013 1
-0.142047693963601 1
-0.0185392510889576 1
-0.211182945827028 1
0.109302725728116 1
0.084911409055382 1
-0.181025779938028 1
0.111396593252627 1
0.403191729676825 1
-0.180358958972891 1
0.315017252054569 1
0.117729155453906 1
-0.415653326458629 1
-0.160850421435268 1
-0.025794421887738 1
-0.158188445807249 1
0.117650239738351 1
-0.28754319669971 1
0.0353031931648107 1
0.602002647854419 0
0.0349649974665183 1
-0.135094328918324 1
0.0144842482673677 1
0.202760688005062 1
-0.263366710258481 1
-0.341260092721132 1
0.0758208792189622 1
0.0835449029146464 1
-0.0499548317107003 1
0.443763415642852 1
0.155922905004224 1
0.231901002509465 1
0.133067269478474 1
0.0359283139658235 1
0.135739194499021 1
0.353304953820835 1
0.0454867228921335 1
-0.0267718453991521 1
0.0440367224610043 1
0.0573441150096678 1
-0.052026905941869 1
-0.0908244433682015 1
-0.13145946037587 1
0.266947476260459 1
0.151079706206576 1
-0.114512681224378 1
0.0390297536116734 1
-0.563847126343592 0
0.366362501498374 1
-0.13724643592804 1
0.0524787490022209 1
-0.207902119307095 1
0.143790669422723 1
-0.226315637989417 1
-0.714033950538387 0
-0.0929901181594391 1
0.304418068531309 1
-0.304993390196016 1
0.00438620513446204 1
0.22599713341027 1
0.243613893084606 1
-0.0759067632133816 1
0.304462031810729 1
-0.0700399091924343 1
-0.142309080144245 1
0.186070213776946 1
0.217409041899947 1
0.213982798150695 1
0.0315951533271006 1
-0.235192330074367 1
-0.112937675312581 1
0.215321475857205 1
0.181554703589469 1
-0.195186651329357 1
-0.207358957914061 1
0.0779976184181255 1
0.013634104741551 1
-0.0274763356313281 1
0.0715596208515736 1
-0.331860761626512 1
0.0962303236115289 1
0.0280184807338488 1
-0.224469237882254 1
-0.513035124017746 0
0.0451776590887946 1
0.767566331719652 0
0.0167890561322657 1
0.182341866188181 1
0.222872574110651 1
0.524910798182497 0
-0.0254156105557305 1
0.113860960043533 1
0.254375739532494 1
-0.00303582941432713 1
-0.219841948367855 1
0.249405456583077 1
0.224497698825827 1
0.105771455226927 1
0.182796164193591 1
0.122131040969423 1
0.320310999088002 1
-0.296749450975153 1
0.0638093660014543 1
-0.0320220590944935 1
-0.155721972365296 1
0.141356818694443 1
0.124756092786056 1
0.105786168636679 1
0.106641358292416 1
0.0366562332572391 1
-0.158527098890022 1
-0.156843774238051 1
0.339208541933385 1
0.0522688162892745 1
-0.121799969743634 1
-0.117166282409148 1
-0.033064217347639 1
0.174923675828751 1
-0.023689159072273 1
0.4379052788697 0
-0.106186998991647 1
0.370219238274727 1
-0.212147165804731 1
0.0306291399909106 1
-0.183659380557375 1
0.0799331855302814 1
-0.171550296983187 1
-0.134269955081532 1
0.0714038000644471 1
-0.295504327371821 1
-0.148199415947465 1
-0.0714114815519004 1
0.41863101695333 1
0.0356848021876884 1
0.0203526154450298 1
-0.0321401058604381 1
-0.0331121587462853 1
-0.0114374407158052 1
-0.03691446390429 1
0.069109190531171 1
-0.195005107614363 1
-0.11354951959976 1
-0.114771677010446 1
0.0727330985799619 1
-0.00739111968869875 1
0.0786890988781839 1
-0.158128895749816 1
-0.0855477219839225 1
-0.0805697441256949 1
0.251367502543823 1
-0.0229082655373246 1
0.433431765663738 1
0.377712066683065 1
0.487721549458041 0
0.0680174206773209 1
-0.145384773310497 1
-0.234316007391297 1
0.156124517910303 1
0.014111371648644 1
0.100787604322375 1
-0.0489221482846341 1
0.236754577141334 1
0.256589721881407 1
0.178700621869461 1
-0.11969831542528 1
-0.160918194193046 1
-0.319324202897084 1
-0.132141717953295 1
0.279456368049101 1
-0.270075661974074 1
-0.386720091038175 1
0.0312853488435387 1
0.0208550691906531 1
-0.0120050937029811 1
-0.00391448829359324 1
0.150831978218763 1
-0.0185442809772501 1
0.22599582413324 1
0.18274532862997 1
0.00403782412366667 1
0.238082468625237 1
-0.167519167807767 1
-0.229844284736012 1
-0.214075693291074 1
-0.224459164386994 1
-0.250914559599397 1
0.0986192031193687 1
-0.103673937992041 1
0.198863488940916 1
-0.0312779894006782 1
-0.19293412860949 1
0.061950571093703 1
0.0621977791742313 1
-0.0826399541063561 1
-0.235864262595027 1
0.180681694152983 1
-0.024818837695157 1
0.0370464443770885 1
-0.161186872307536 1
-0.0498525496986943 1
0.204425861993168 1
-0.0687981427783636 1
0.182497404655538 1
-0.208801796009215 1
-0.206436104806715 1
-0.307107033886079 1
-0.136673593214444 1
-0.101579857625169 1
-0.0448888749094491 1
-0.0178970409465352 1
0.161097641921686 1
-0.16917129028022 1
-0.101425944999564 1
-0.0225840912581119 1
-0.0264547750304996 1
-0.127831806975288 1
0.346549098410151 1
-0.000518546520382135 1
0.0884021454042503 1
0.261441463115782 1
0.101987088168684 1
-0.171978227258351 1
0.120329223813801 1
-0.378818677168786 1
0.213894689463304 1
-0.212855426479214 1
-0.0244759341199947 1
0.137974811825225 1
0.0318335181087872 1
-0.022365034659685 1
-0.353645609495297 1
-0.0640882044437842 1
-0.0970101605608017 1
-0.0317592161183823 1
0.105088371385798 1
0.13946050618808 1
0.0946895660757637 1
-0.0045061551931478 1
-0.0891194161748027 1
0.180056407923037 1
0.123622309035932 1
0.188975733812168 1
0.170957394422175 1
0.0762527970711512 1
0.0179748770807147 1
-0.0399048978179541 1
0.247946053642523 1
0.277002441858639 1
-0.359444348683838 1
-0.0539646041681306 1
-0.0306908907265408 1
0.0355668694722349 1
0.0805411593613833 1
0.0451661146391626 1
0.00917494554490242 1
-0.113359441383426 1
-0.29762053283291 1
0.160443800117199 1
0.0697898880066329 1
-0.0417839654582695 1
0.128146286273911 1
0.314568351448664 1
-0.083825984825941 1
0.200468764240528 1
-0.29971406177564 1
0.0113333171712212 1
0.203677079730426 1
-0.314471155873519 1
0.0636707984414465 1
-0.172889287004058 1
0.164163982178622 1
0.202425628021079 1
0.397558783977888 1
-0.268078489855398 1
0.314309968569793 1
0.128218862039363 1
0.331268004821241 1
0.416054937335346 0
0.145212181615915 1
-0.0408922777206822 1
-0.230922366544451 1
-0.386062947292158 1
0.119094538411389 1
0.124143628740246 1
-0.0239724695423917 1
-0.387797166538559 1
0.0673380890059879 1
-0.00988448650358904 1
0.070055853755044 1
-0.245705431023873 1
-0.243036663938236 1
-0.128777761855039 1
0.234960081192731 1
0.311737629176935 1
-0.22946509234163 1
-0.0748988824071799 1
0.0847661733069344 1
-0.06523807901856 1
0.26506150712736 1
0.379398709467174 1
-0.191603735156199 1
-0.182652256096257 1
-0.0489837249160404 1
0.131286304533052 1
-0.372099176609942 1
0.293215189996665 1
-0.141066752487056 1
0.148478062252568 1
0.131325975899609 1
-0.467824422104919 0
-0.261659987939933 1
-0.431612490074411 0
0.214648159222798 1
0.0200293105476273 1
0.0755394080857429 1
0.0964170105567308 1
-0.0176076017990937 1
-0.235545222641467 1
0.0371446130083862 1
-0.221462344915816 1
-0.179329493586651 1
-0.0775035234998288 1
0.206026620039717 1
0.182274848569785 1
0.216484392844341 1
0.257466167925293 1
-0.15486793324039 1
-0.123628745038929 1
-0.0538261826381817 1
0.122558292643061 1
0.0397622931194746 1
0.052880999962051 1
-0.492954640116739 0
0.328753543177029 1
-0.303491805333778 1
-0.0625747103171304 1
0.256315918593205 1
-0.0506400797451131 1
-0.255029565774684 1
-0.0743759226111226 1
-0.057160546847471 1
-0.225124620290561 1
0.196367743483321 1
0.377512304361234 1
0.0798936496158625 1
-0.111471815325018 1
0.0541203331278642 1
0.171020032265043 1
-0.271531811938014 1
-0.0472442497288006 1
0.136017325762703 1
-0.483215238256944 0
0.0303220231629083 1
-0.0996256010879141 1
0.0868791558112725 1
-0.209968109239569 1
-0.242520370520111 1
-0.404695077492732 1
-0.222395975043729 1
-0.206991831522504 1
-0.0680307784018033 1
-0.129348974985593 1
0.329374877473937 1
0.183739101785691 1
0.0273829030850449 1
-0.0997569182762041 1
-0.18441101033783 1
0.0477487818845922 1
-0.291113243264672 1
0.1285063206655 1
0.284914280076717 1
0.435473814599817 0
0.217877593667138 1
-0.488622704658728 0
-0.0701743312032337 1
0.0459862747566532 1
0.232392077438978 1
-0.0765970459129561 1
-0.0222338323721865 1
0.383399367377109 1
-0.122195672648038 1
0.0264906765084645 1
-0.211271211593121 1
-0.0983147409655699 1
0.208094790400752 1
0.0825010309269291 1
-0.290224093023559 1
0.0719721386840645 1
0.0533170696532277 1
0.167658201196296 1
0.281663387831291 1
-0.0735886304312527 1
-0.0634261147243589 1
-0.4017982867435 1
-0.0363673502164783 1
0.135164091205942 1
0.0419969774664144 1
0.436015262664175 0
-0.325632273366879 1
-0.0376499217870126 1
0.117492669853385 1
0.048654220271733 1
-0.15404532162336 1
0.396185208852951 1
0.191948739784504 1
0.0112324348356598 1
-0.163736716141309 1
0.0824013987829409 1
0.214610294294576 1
-0.167887548697184 1
0.182979568719683 1
-0.043236009186973 1
-0.0136580910295312 1
-0.0691339956902972 1
-0.490590267755771 0
-0.293544547677911 1
-0.181192841531715 1
0.394911695858357 1
-0.204021846726456 1
0.163610082358687 1
0.318253626626845 1
0.300889456091561 1
-0.226387968436688 1
-0.197260981269475 1
-0.154527259768302 1
-0.210433598062023 1
-0.193135229474381 1
0.167307039154595 1
-0.206350614931523 1
-0.0994056017648856 1
-0.118196650304315 1
0.226950017667687 1
0.120615947630419 1
0.31265766969435 1
0.254159770673122 1
0.161612959745743 1
-0.0539153530346501 1
0.0562885424216758 1
0.383631358883387 1
0.110627998638084 1
0.0457724442746357 1
0.204420334594159 1
-0.295907911918443 1
0.100773995982615 1
-0.196815338325758 1
0.388529250260544 1
0.197601772388691 1
-0.124736136200969 1
-0.0194902551718188 1
0.551616554823195 0
-0.167477542582011 1
0.337110910203754 1
0.3889447301668 1
0.352892467025931 1
-0.0931938788442662 1
-0.303838878331372 1
-0.132459052587253 1
0.136477312133869 1
-0.632986474619246 0
0.0655542402743707 1
0.235253741887485 1
-0.0281488340059759 1
0.0820122295044563 1
0.00443262915558985 1
-0.222291391775654 1
0.406920365742066 1
0.270192201307284 1
0.0560322796154843 1
-0.0527534886786875 1
-0.507818741857389 0
-0.142888839954445 1
0.194114185422826 1
-0.292588427152285 1
-0.122113158771951 1
0.427762353057256 1
-0.0819217166267254 1
-0.151137158148977 1
0.386317477976787 1
-0.190571999831167 1
0.00237226962212722 1
-0.269613876310103 1
-0.0985800990807637 1
-0.172893229795798 1
-0.0629654924191156 1
-0.233014721792363 1
0.00295628493802544 1
0.149147528392855 1
-0.0408419308932434 1
0.145295267978267 1
0.116270233330676 1
-0.0635664265269535 1
-0.314178911694331 1
-0.140372587554788 1
0.19092649104688 1
-0.231961720443447 1
-0.0113944392541617 1
-0.192830926974072 1
0.238324555458579 1
0.197696545695182 1
0.259427816573356 1
0.232100838430798 1
0.334983321833151 1
0.148216051008607 1
0.0228170673096057 1
-0.195564544031575 1
0.00760378721785246 1
-0.0786959473414038 1
0.0877531530653145 1
-0.0785181547777564 1
-0.192300264421949 1
0.0158373963086482 1
0.0531001793716824 1
-0.305666288657617 1
0.130815483441826 1
0.0968846489251845 1
0.0525240372978336 1
0.189518723899554 1
-0.234617590710165 1
0.00571808853281573 1
0.144271322214402 1
0.0573704079375532 1
-0.16619208517608 1
-0.0026608176359031 1
0.113151943950804 1
-0.103706326652469 1
0.19488866616117 1
0.233098879697964 1
0.150047687094738 1
-0.0186095083350454 1
0.17861445658556 1
-0.31528188743026 1
0.0842274609601528 1
0.111725950635475 1
-0.0671651393533194 1
0.0777298386773031 1
0.0810957133189854 1
0.166020057355804 1
-0.0636545750895335 1
-0.297838090491356 1
-0.23961367965149 1
0.0190511125007951 1
-0.371274465759163 1
-0.200468439922343 1
0.269166010705316 1
0.0229661965486363 1
0.0587661816951463 1
-0.179297243340233 1
0.347231554357174 1
-0.0532212306582095 1
-0.256051247582148 1
-0.121100298243787 1
0.228327959630441 1
0.0384553710653648 1
-0.0706564530650574 1
-0.214707339470167 1
0.184136913952491 1
-0.226865424237159 1
-0.0228073435644683 1
0.144715196056938 1
0.289149895370336 1
-0.251157322328473 1
-0.348842567062801 1
0.190877962538614 1
-0.0366633702807498 1
0.139986807510098 1
-0.180790707570442 1
-0.0775902396975373 1
0.389912922046623 1
0.0453581235263448 1
0.200814860611132 1
0.0310831471212238 1
-0.0963771163074964 1
0.187529872232473 1
0.14108065270152 1
-0.527487359377813 1
-0.138831941337925 1
0.41550529509403 1
-0.118368504160282 1
-0.129340549075517 1
-0.143216269254723 1
-0.119944106726691 1
0.0810764044420241 1
0.185004180381865 1
-0.0286448359360578 1
0.330974939329743 1
-0.277287707115361 1
-0.159099820240991 1
0.35887769616919 1
-0.0575678137517279 1
0.322454521955589 1
-0.211937520753459 1
0.128656174152639 1
-0.343715959914367 1
-0.082337507912523 1
-0.375670944736913 1
0.0882572833531376 1
-0.366311141533451 1
-0.0651945378628198 1
0.0143705593989897 1
-0.116604121996493 1
0.243150782439664 1
0.037926206170004 1
0.0585839794266552 1
-0.0563200652076081 1
-0.172591063681026 1
0.268973690203203 1
-0.0248904675618716 1
0.330916347455895 1
-0.171000097949125 1
-0.121024662396031 1
-0.371401232791434 1
0.186477546649492 1
-0.247992870296823 1
0.230886000546233 1
-0.0184588333657708 1
-0.0504605048514571 1
0.369388338453556 1
0.201535947904285 1
-0.129906412323027 1
0.1047409485047 1
0.77674237774823 0
-0.118189933582281 1
-0.0123520309129903 1
0.178251688033027 1
0.1711606997961 1
0.292639284126188 1
0.424007865759145 1
0.0081157589832152 1
-0.310271516390598 1
0.448255042682062 1
0.39757971858675 1
0.292674541355217 1
-0.0761235892862716 1
0.113835256382411 1
0.287094150273957 1
0.0150005007801253 1
0.238755247706476 1
0.421629611001163 1
-0.101092502753233 1
-0.108601402636586 1
-0.0567387503879482 1
0.0294503224679085 1
-0.0772593717405381 1
-0.370055716935708 1
-0.107698774430765 1
0.0766857460504996 1
0.0216126895691392 1
0.0105272349862005 1
0.0525576936936703 1
-0.0237275251327866 1
-0.207479030884989 1
0.119483571904675 1
0.180711348967475 1
0.0404310566957448 1
0.155105868040645 1
0.136473064979808 1
0.0627528673016056 1
-0.258290227416829 1
0.67576895705325 0
0.44126303030903 0
-0.000278150593151921 1
0.1988664374577 1
-0.109579799519845 1
0.15579371582327 1
-0.205507001320866 1
0.0335357288501163 1
0.15218118169883 1
-0.153570968133857 1
0.16090454772303 1
0.253550275635061 1
-0.0565883498354631 1
0.0561817372459762 1
0.328534309520114 1
0.150170755413576 1
-0.0206521125689605 1
0.544246390957871 0
-0.394387503201031 1
-0.105427555887583 1
0.0765741186929804 1
0.114452485226417 1
0.270820080325591 1
-0.0856182280395222 1
-0.101455352295292 1
-0.116466420413063 1
-0.0937082264203843 1
-0.0250932873418759 1
0.108787002287733 1
-0.0884284559286395 1
0.168528313468065 1
-0.307304524067216 1
0.0324765130088381 1
0.0237111394918308 1
-0.134849525412899 1
-0.0710806078258145 1
0.43077436983061 0
0.323574728254833 1
-0.109994514022393 1
-0.111165390750838 1
-0.117652189038586 1
-0.0787300589428657 1
-0.0319252569785064 1
0.209849673985774 1
0.0345241885672125 1
-0.35031206227664 1
-0.0678088377619819 1
0.191318114758055 1
-0.275202128582893 1
0.148221251894021 1
0.0264063611424017 1
0.142306326442305 1
-0.141539787779291 1
0.0090589384879916 1
-0.208626500121405 1
-0.19429973317276 1
-0.161752258417455 1
0.0477504865482596 1
0.102728076056372 1
0.333662025335783 1
0.07064820122471 1
0.112664833502121 1
-0.271018791664498 1
-0.00213011772271299 1
-0.0234038176724646 1
-0.0956143931747204 1
-0.464357137669224 0
0.0169595231395353 1
-0.147668306962159 1
0.0307764320123478 1
0.0453587398284442 1
-0.0888778244486558 1
0.331983377527231 1
-0.230690402581159 1
0.0626619828995763 1
0.0535007972109803 1
-0.205021781873511 1
-0.0392361607864752 1
0.250504514092041 1
-0.00140030945059434 1
0.0138228853243585 1
0.234246686485731 1
-0.134603084326716 1
-0.237232083687597 1
-0.448928246771903 0
-0.148137061933296 1
-0.166040283887741 1
-0.177806923003525 1
-0.0514483331836326 1
0.252182954397403 1
-0.320012782614947 1
-0.218141870782822 1
-0.346223901335833 1
0.0727894833722798 1
-0.0507622847349954 1
0.0110286151643243 1
-0.200065983208858 1
-0.0988476250352433 1
0.343536310041698 1
0.348496790231729 1
-0.0361478672747718 1
0.0573886792935626 1
-0.190882055459861 1
-0.141870396702392 1
-0.306890634303095 1
0.0249739468790913 1
0.220200213511755 1
0.157277583868812 1
0.339254311456645 1
0.0691377334935348 1
-0.0380323606498429 1
-0.0880164823732267 1
-0.0292925868119334 1
-0.352513659274002 1
-0.0328328277350708 1
0.145482617371715 1
-0.188317436644974 1
0.348412723169809 1
0.0844104245288651 1
0.0931823822733312 1
0.350802758032332 1
-0.103635846199629 1
-0.0439666210049819 1
0.19987198084722 1
0.405738830134959 1
-0.289668751163302 1
-0.0431224219778417 1
-0.241328342204499 1
-0.00899789970082662 1
-0.138483290185831 1
-0.467309397817037 0
0.0757070726248904 1
-0.281408255207185 1
-0.428252561006661 0
-0.101953930998656 1
0.218198830343293 1
-0.057262724859128 1
-0.197505965689233 1
0.0425376455747383 1
0.363488320759178 1
0.126094067334344 1
-0.257439339438516 1
0.459808186177344 0
-0.0717568989946882 1
-0.0953752337561842 1
-0.0677368685103206 1
-0.289409647850794 1
-0.174961154112162 1
0.0502620407134783 1
0.000991362574839699 1
-0.0123587282832426 1
0.286254314756147 1
-0.215348888734139 1
0.0604659594583806 1
0.124748494243153 1
0.00599153367386294 1
0.0385993674588229 1
-0.0188413222137396 1
-0.373357893748337 1
-0.0937724227332411 1
0.129189644621275 1
-0.0130560644047025 1
0.0684187093705622 1
-0.266164528403962 1
-0.316120401055293 1
-0.0787026300248997 1
-0.0477228783555163 1
0.297435921003854 1
0.557170201825804 0
0.142617233307473 1
0.00670985892619718 1
-0.182446381231972 1
-0.18060639622087 1
-0.371768456007912 1
0.315354640708104 1
0.303588656778524 1
-0.0484580628895879 1
-0.182124688580291 1
-0.144098971950677 1
-0.43745155513288 0
-0.0474870115335303 1
0.0506924967148806 1
0.0160495484080161 1
-0.265159904853382 1
-0.210977254434712 1
-0.00545554304399914 1
0.24864259512271 1
0.0357742253848112 1
0.277965708799067 1
-0.341647893430591 1
0.227581242179927 1
-0.185382092260344 1
0.197912263055966 1
0.108044265424796 1
-0.00288732073374859 1
-0.241728823610109 1
0.164309978790198 1
-0.172360464588062 1
-0.277472532015808 1
0.335392257177317 1
0.0447251843840473 1
-0.637866509811579 0
-0.417351243372494 1
0.0770204029828812 1
-0.411674214743674 1
0.0642630494436323 1
-0.0255754084362516 1
0.0172207759065942 1
0.0584498009447804 1
-0.189729752861969 1
0.184063271994508 1
0.458059279992918 0
0.0059561065497352 1
-0.330460632465455 1
0.0919750127216668 1
0.0207329427323032 1
0.344597120042857 1
0.0522049013137813 1
0.0635137769588368 1
0.265367072545374 1
-0.191325820770134 1
0.185326454455155 1
0.249674921537477 1
0.260408124815402 1
-0.123577244094196 1
0.164987079677907 1
0.336298158044856 1
0.09438899468373 1
-0.056837631038185 1
-0.0178718604228066 1
0.28645856821545 1
-0.0625592725468925 1
-0.238266743854703 1
-0.251605471522758 1
-0.0688893078769815 1
0.00759990654759417 1
0.00879036012431378 1
0.245428562537808 1
-0.0587804391169001 1
0.00201935894466136 1
0.193085597629131 1
-0.187853087456248 1
0.15843845792151 1
0.212635767138827 1
-0.215158348481736 1
-0.0495054786747079 1
0.159251080317846 1
0.392280157608661 1
-0.375857230513068 1
-0.14474379488776 1
0.00735368929422827 1
-0.0190482915575119 1
0.0412970482412094 1
-0.00537785068353017 1
0.357259204898713 1
-0.144661467636653 1
0.0334437070017862 1
0.166234330082267 1
-0.21826499118853 1
-0.346107954758785 1
0.301327216163446 1
-0.123310055946112 1
-0.187764276680797 1
-0.289321321734996 1
-0.170480575242938 1
-0.0803400874084876 1
-0.0574815772412863 1
0.186758967537444 1
-0.0822266495091103 1
-0.016480753511943 1
0.35475224145704 1
0.215133998352312 1
0.260057094119487 1
-0.200698832546444 1
0.158113495964779 1
0.0629252114880929 1
-0.504723953092925 0
-0.160137174587436 1
-0.107034903269554 1
-0.266133426488764 1
-0.115199495740126 1
-0.239207125999442 1
-0.0543453988681637 1
0.19296696558758 1
0.0208096049237709 1
0.0402727048705469 1
-0.210434901816287 1
-0.0546408269109742 1
0.079762959044116 1
-0.442592678527477 0
-0.125818314218742 1
0.279786814718055 1
0.12309626864681 1
0.205796990421947 1
0.235956106822621 1
-0.0488582005566544 1
-0.300148523995668 1
0.0454256798883452 1
-0.0192473513306535 1
-0.122785295399777 1
0.106108798048893 1
0.106627183657067 1
-0.0333278858343401 1
-0.0720603752534591 1
0.0101998884913954 1
0.240846546218779 1
0.0863723706057457 1
-0.0606056152336151 1
-0.0368787025206481 1
-0.4889993629865 0
-0.148309706823924 1
-0.0252886756724813 1
-0.0593485910091031 1
-0.123842373132592 1
-0.00548123277425466 1
0.0380478060276079 1
0.0625544338241761 1
-0.0960457659447042 1
-0.0319664058921611 1
-0.414028911746199 1
0.0857002375039626 1
0.0839536639484219 1
-0.109474790864289 1
-0.150348383968446 1
0.12354071904979 1
-0.055576938853954 1
0.00938122613277569 1
0.166192583094503 1
-0.531537246513574 1
-0.0165548661605311 1
0.381366040039547 1
0.0220368593086086 1
0.137921887101299 1
-0.0367111439999651 1
0.349615691336952 1
-0.0608236528833707 1
-0.0318887559538018 1
-0.0679083215319349 1
0.191404735142855 1
-0.145271965800677 1
0.313578320459376 1
0.143179279364203 1
0.0544787354728656 1
0.147004809230015 1
-0.101331101991593 1
0.0272007273721211 1
0.268181770382929 1
-0.0251233238673185 1
-0.178955478785832 1
0.237924991018374 1
-0.123260392709159 1
0.0212924041719233 1
-0.0247616931662873 1
-0.214475295058884 1
-0.115620631455976 1
-0.0769715453022299 1
0.0399457346547374 1
-0.167782198065996 1
0.181004443633132 1
-0.192232645640321 1
0.0895474467973759 1
-0.0885541836063561 1
-0.0106276660841548 1
0.319040555150513 1
0.108342781513842 1
-0.00595089502877121 1
-0.457256375212776 0
-0.0200384993283733 1
0.229496475724619 1
0.0718247291444217 1
-0.132709429263606 1
-0.135609948597149 1
0.0618145428733453 1
-0.274609965004854 1
0.0870987372735207 1
-0.201887163477363 1
0.213650554382536 1
0.594389584651866 0
0.0769825905752588 1
-0.2243174236728 1
0.226023471878253 1
-0.085514812157935 1
-0.320591785595118 1
-0.155310236915504 1
0.0894398097147217 1
0.251702907917049 1
0.102572105927331 1
-0.168652424686787 1
-0.000194148682588005 1
-0.0505215326701349 1
-0.0416857234150808 1
0.34419109775303 1
0.663842884405866 0
-0.195293851228715 1
0.450927665682711 0
0.0418433695400931 1
-0.180510638634123 1
0.231601202793295 1
0.35519434023435 1
0.215360031172336 1
-0.0825715973020063 1
-0.120606958278553 1
-0.384787301876254 1
-0.115492114368003 1
0.0651245796948101 1
0.174718410172468 1
-0.141106121874852 1
0.282976644894999 1
0.135199346539612 1
-0.0959582825043197 1
-0.0731111717599359 1
0.0735267684390042 1
0.0357048664021094 1
-0.0218309529264113 1
0.109835235117374 1
-0.023283917985547 1
0.0279234992457449 1
0.212967326344596 1
0.00391480162605843 1
0.147462456038986 1
-0.243678099468934 1
-0.0795076187448862 1
0.422829041620385 1
0.345939913532311 1
0.17177425818703 1
0.0475326386947609 1
-0.182074829033725 1
0.0236607561407445 1
0.0300389808200537 1
-0.0598476059057843 1
-0.0520239439198353 1
0.0437693477058627 1
-0.0554361161519957 1
-0.0618357502286633 1
-0.36265907971663 1
-0.248452288694468 1
0.161426400012367 1
-0.0239096724909741 1
-0.125142441473164 1
0.0535463565514462 1
0.0369079717408495 1
-0.0489440557697184 1
-0.0204093518798036 1
0.164875587700342 1
-0.330561251204734 1
0.0326820471281366 1
0.0673495020527818 1
0.0779478515552885 1
-0.0946143525618063 1
0.109681246920108 1
0.183277954738171 1
0.101752657855643 1
0.103302900760787 1
0.0524698969522933 1
0.0623031013141757 1
-0.434322762709895 1
0.33111018332677 1
-0.200780891572149 1
-0.100447761164053 1
-0.133698758313758 1
-0.0181223846313616 1
-0.173995709488702 1
-0.183757357324289 1
0.135496808913004 1
0.148799190477975 1
-0.00988934521049114 1
-0.128369198079416 1
0.0713739361678559 1
-0.315461786680447 1
-0.278102064947657 1
-0.0799357089429684 1
0.0280470905701156 1
0.0437553205975321 1
0.114835055723973 1
0.203858447080702 1
-0.0539521967816366 1
-0.258621026847546 1
-0.0110593018007329 1
0.133421005030921 1
-0.0536077915367043 1
-0.25111966051436 1
0.220322637671441 1
-0.286294242323002 1
-0.0764895971302141 1
0.192949608989288 1
-0.141133409921935 1
-0.122487855644248 1
-0.339604889799 1
-0.147370994940889 1
0.268090096941281 1
0.0880355487817636 1
-0.166103171486313 1
0.0860292612610696 1
-0.0151576053311795 1
0.0517851035133139 1
-0.160494648429685 1
0.238263245065783 1
-0.100504600142254 1
0.0290295447758708 1
-0.0889296468268292 1
0.00730798280448593 1
-0.297190964686211 1
-0.0889418802459607 1
0.303241786749902 1
-0.0685088400174765 1
0.128592847294644 1
0.0049547762495106 1
0.193824119570537 1
-0.288887695594193 1
-0.0395053605293981 1
-0.320875693996066 1
-0.313740144087356 1
0.0937408497056569 1
0.233068075136811 1
-0.220513681640095 1
-0.179281279803428 1
-0.158381002928181 1
0.388214022864473 1
0.0755215410949215 1
-0.0752550642456373 1
0.0468990318885693 1
-0.286678499816373 1
0.0604125299704827 1
0.0252273422034872 1
-0.125365565569744 1
0.00766226558630398 1
0.141943176151472 1
-0.0239603683984328 1
0.222053353123159 1
0.442737399995703 0
0.311647520723059 1
-0.0135554811519746 1
0.0930642448479193 1
-0.0386774798726436 1
0.0333274431756422 1
-0.293896203353941 1
-0.0999649559796397 1
-0.1861858952712 1
-0.303768092405605 1
-0.221308190324936 1
0.187754088392655 1
-0.00479568901198314 1
-0.19448502270527 1
0.18383727846546 1
0.569892919705058 1
-0.225963894557958 1
-0.193179896227119 1
0.0184739204371982 1
0.191506751269291 1
-0.177928123148534 1
0.459925644038475 1
0.01135462710178 1
0.25198116633505 1
-0.26369433010062 1
0.0237908961662948 1
0.572620318812754 0
-0.277803087342815 1
0.107553503105064 1
0.0619907393433398 1
-0.268238500894042 1
-0.142432067190413 1
0.0882946395317001 1
-0.27741439000429 1
0.174547583227445 1
-0.0285119921424235 1
0.251188871528656 1
0.181336187969307 1
0.352633965319619 1
-0.369587404303301 1
-0.212564249493403 1
-0.0725246077023259 1
-0.102787419279416 1
0.0734281663050774 1
0.0321357024620964 1
0.358610325286028 1
0.0360087331763716 1
0.209438662575284 1
0.344808836645284 1
-0.074936518435982 1
0.0333645748328953 1
-0.130664701712448 1
-0.200108977778296 1
0.0178041808732629 1
0.262269489697509 1
-0.0187740801046182 1
-0.0433048966797965 1
0.128648965985514 1
0.0988968572901977 1
-0.0942612078260498 1
-0.0693879872269801 1
-0.26893479943721 1
-0.116263628742405 1
-0.00597178475139645 1
-0.0262080802672316 1
0.241280010083711 1
0.101564574734398 1
-0.045184773438642 1
-0.28411452804569 1
0.280356060651971 1
-0.0301658332990904 1
-0.00120515261509064 1
-0.0741207242062862 1
0.236185591225998 1
-0.0193471000671382 1
0.207905834190671 1
-0.451123954209392 0
0.092875847529384 1
-0.0885702455020826 1
-0.0636062325264555 1
0.102943316486878 1
0.208179290822269 1
0.159610218809742 1
0.459499227438241 0
0.224007896241589 1
0.542788544141748 0
-0.0138421110565477 1
0.184189842459496 1
0.215393795880545 1
-0.224234115972512 1
0.0699286957451871 1
0.00959654300136693 1
-0.462995625938594 0
0.0184566924768768 1
-0.174193764794941 1
-0.0597974755247336 1
-0.116262943111144 1
-0.0902580005358581 1
-0.0926558650827106 1
0.0452851799815969 1
0.190665833281772 1
-0.335578173141857 1
-0.206197845934601 1
0.51803115755841 1
-0.210257690676364 1
-0.191180292613173 1
0.247388868084835 1
0.124217879670799 1
-0.28252395478545 1
-0.0355857053032953 1
-0.0914081581626727 1
-0.177168661291036 1
0.0617154058868236 1
0.159806659148468 1
-0.0431729423143794 1
-0.154531413637566 1
0.206149997878621 1
0.346548135373255 1
-0.0273337015808233 1
-0.335194441234737 1
0.202691530436758 1
-0.329081688717382 1
-0.208097079780362 1
-0.0475883811954351 1
-0.296346863431926 1
-0.197326312212486 1
-0.392782997999818 1
-0.0573102663170273 1
-0.126785273844084 1
-0.250140048083631 1
0.395373342486657 1
-0.362391155693973 1
-0.131952959852371 1
0.0184283266195647 1
-0.431197119537123 1
0.0755305762118669 1
0.15934198772377 1
0.0756192445904706 1
-0.00989799292719003 1
0.224852621085121 1
0.148012842880229 1
0.3397194451558 1
0.176275165498784 1
-0.315719301922468 1
-0.0833891484793799 1
-0.000344036602884984 1
-0.322865226777087 1
-0.398808065915089 1
-0.265848975298687 1
-0.0904739670132755 1
0.161509735238519 1
0.098098949618702 1
-0.162507839998166 1
0.00856665929577119 1
0.134605023855833 1
0.335001958202674 1
-0.113856816379907 1
-0.184696669990343 1
-0.21095930110594 1
-0.36691112116195 1
0.138903202968651 1
-0.414244325038893 1
0.244315129815243 1
-0.0969250933398418 1
0.203774370548259 1
-0.298276736625233 1
0.0486520822619936 1
-0.131339589821407 1
-0.19058518113628 1
0.128263618548789 1
0.0626871494145782 1
-0.238038755344002 1
-0.198429207301662 1
0.275919030579349 1
-0.144473836338745 1
0.234666424629949 1
0.153903397921417 1
-0.0803292888171235 1
-0.102343364474295 1
-0.270809983539532 1
-0.180556533659579 1
-0.187830451005923 1
0.0650182246781226 1
0.374473502597499 1
-0.0951802010233154 1
0.163816978343294 1
0.205149315658827 1
0.0710642964106896 1
0.171526591022484 1
0.0320946960186857 1
0.0580218789504364 1
0.131171736708087 1
-0.069155256798747 1
-0.0571906945455344 1
-0.369110956473577 1
0.228228590114878 1
-0.205213007928166 1
-0.452812364620958 1
-0.00546615302050197 1
0.195913355082126 1
-0.196834976731382 1
-0.18959636188042 1
-0.111239167170389 1
0.000356046400400607 1
0.123628092616364 1
0.0121976741107508 1
-0.236905199256759 1
-0.0433954014869779 1
-0.389928889097188 1
0.255988611841364 1
-0.306571895616918 1
-0.0168531700713826 1
-0.105489995203356 1
0.106239479746673 1
0.199087276129845 1
-0.397497317178237 1
-0.526018358238678 0
-0.165938758916469 1
0.222140065461412 1
0.156942863315562 1
0.105228258663202 1
-0.0230531225020599 1
-0.182556603560888 1
-0.260087656168074 1
0.217972611250981 1
-0.0375595169934473 1
0.00888469402799388 1
-0.140066949621991 1
-0.0478124926616435 1
0.0983923362878698 1
-0.0158577204923297 1
0.152716577096071 1
-0.301273703876136 1
-0.27342576726385 1
-0.0781275103981809 1
-0.182241652352015 1
0.00470896400298484 1
-0.328145364152572 1
-0.0935183006747456 1
0.0059641733286319 1
-0.0676716777584395 1
-0.20508065319067 1
-0.426187038253311 1
0.0139116094607055 1
0.00210401904635374 1
0.151191486251972 1
-0.154225180173494 1
0.286709267109699 1
0.310270863728537 1
-0.522245720454696 0
-0.180618990730263 1
-0.196419313841913 1
-0.413494326505138 1
0.00239375270321814 1
0.258224382533659 1
0.0521843894372478 1
-0.268182067100517 1
0.181269222756305 1
-0.0423034337167829 1
0.0871434507237285 1
-0.0212992125632697 1
0.374098981232769 1
-0.109958883037113 1
0.0207532605733184 1
0.416743052697947 1
-0.291754698789263 1
0.210810013919384 1
0.348255562808842 1
0.0968918620243092 1
-0.0771227405791337 1
0.0984361572247551 1
0.234437660960746 1
-0.246572000541833 1
-0.218853614438722 1
0.0724274794438683 1
-0.126541569838217 1
0.0909928003503228 1
0.057606467059674 1
0.170440508166827 1
0.0215944226168009 1
-0.334118112832597 1
0.0870521816539678 1
0.354791956919263 1
-0.030673236411031 1
-0.166900029826397 1
0.00172843931125776 1
-0.283212855060238 1
-0.245270875337898 1
-0.0279892616839024 1
-0.143489824770128 1
-0.023669244277444 1
0.0123560741623704 1
0.254021310582502 1
-0.247235365644822 1
0.106249134911515 1
0.485595689568885 0
-0.0903303071981058 1
0.182748383838377 1
0.0622558308407331 1
-0.1546412804708 1
0.0431711755613248 1
-0.195665412016261 1
0.164240348073167 1
-0.102848893565092 1
-0.0355084683216139 1
-0.141142139578207 1
0.150844135347037 1
-0.0111572165629456 1
-0.373275380761804 1
0.00174022192734954 1
0.0587134469793301 1
0.0651857067185388 1
0.220859561904408 1
-0.000776653996471557 1
0.175464866875809 1
0.0796161996443429 1
0.0252989698511344 1
0.219887841380816 1
0.0569830080457227 1
0.0580260262054664 1
0.0365636262651455 1
-0.0886834450666729 1
-0.376915996334904 1
-0.0964322087836637 1
-0.143721872428982 1
-0.0394749640341342 1
-0.0467888181548388 1
-0.218315307286785 1
0.144628819120748 1
0.100207810963319 1
-0.129344212864431 1
0.457860747212672 0
0.223368966634299 1
0.188981178546379 1
0.154034916301894 1
-0.0568424264395258 1
0.180895883703851 1
-0.169259274761948 1
0.0366407685508473 1
0.195983662534279 1
-0.0178975889991959 1
-0.35942503052902 1
-0.323140750799706 1
-0.196655087579382 1
-0.0902350540226231 1
0.00599375841290975 1
0.172721757178753 1
0.378647153743179 1
-0.527471948727602 0
-0.345197190944105 1
0.0528276831018952 1
-0.0727802453508802 1
0.0282781930063909 1
-0.469814026928101 1
-0.107780948315065 1
0.0219058344592028 1
0.119844042716641 1
0.29512796490778 1
0.183421281983887 1
0.00865886718236745 1
0.0369269122838403 1
0.241647137356838 1
0.159462788744122 1
0.356884479763478 1
0.0928965134780931 1
0.243205948017365 1
-0.120341835740867 1
-0.260103388460765 1
-0.38107005326157 1
0.0646779909580095 1
0.403602037845728 1
-0.136631353174957 1
-0.0865969378673711 1
0.239181552358242 1
-0.0850103113683028 1
-0.0622347020874374 1
0.202874407912923 1
0.577449928056246 0
0.0789509714890445 1
0.184783547347844 1
0.224384351547027 1
-0.247758896632506 1
0.346224587462203 1
0.0235843730365213 1
-0.0530521753934136 1
0.106710009148994 1
-0.392204523613415 1
0.0347889265265072 1
-0.170264956618083 1
-0.247705264886319 1
-0.0697398118522156 1
0.0204434353247977 1
-0.231263062483641 1
-0.126864787301168 1
0.0334256880916766 1
0.345537882847006 1
0.40093651064333 1
0.0247759259284306 1
0.221437019966606 1
0.239110876904848 1
-0.106404956702014 1
-0.254570914825562 1
-0.00869253340813388 1
-0.277271363873589 1
-0.002109585717949 1
-0.220583984214175 1
-0.0950930658073861 1
0.183188276652085 1
-0.238736244458712 1
0.0659288239688499 1
0.119730173541224 1
-0.0328564776410033 1
0.0827078506573808 1
0.568348361724431 0
-0.143610798145486 1
-0.0922441390929206 1
-0.310839303103843 1
-0.215712088913217 1
-0.12259559085866 1
-0.216762047312736 1
-0.0590072093690231 1
-0.0459361461671084 1
-0.100952741726221 1
0.067592670145561 1
-0.0602916068581116 1
-0.507442646467989 0
-0.551075327087695 0
0.277083636695059 1
0.230896208019205 1
0.0568940045212578 1
-0.126151843119578 1
-0.33930363564851 1
-0.110542262386568 1
0.0808980052590201 1
-0.0288333837350144 1
0.0927900239970834 1
-0.118018428879702 1
0.253663285060805 1
0.0990692105495946 1
-0.169035236336066 1
-0.0490825495985608 1
0.0533811929301779 1
0.127265558087756 1
-0.111466295581809 1
-0.0300620383479581 1
0.240432958214514 1
-0.0763066071247189 1
0.107937991499483 1
0.34411052595615 1
0.128120779146375 1
0.49944169211037 1
0.14091665680008 1
-0.10063837395927 1
0.193915174299227 1
0.0648036222068765 1
0.168495413917278 1
-0.32574619127717 1
-0.413905280731788 1
-0.343482798367829 1
0.24368273162477 1
-0.0410901688933389 1
0.314495237233833 1
0.153557095494303 1
-0.103025097471373 1
0.423940840374525 0
-0.145163366351799 1
0.0279534487507907 1
0.234625783554208 1
0.060875241414561 1
0.0369830357447534 1
0.182851536085135 1
0.122134983416765 1
0.00832063029579689 1
-0.26680828673905 1
0.334822068705038 1
0.00468435761417292 1
-0.326238526957211 1
0.173303583625823 1
0.163303216629953 1
0.315934645454915 1
0.12459118040652 1
-0.101029374915357 1
0.3591683298606 1
0.399278817464123 1
0.286059200197737 1
-0.0803782297368625 1
-0.00374930146004723 1
0.310292378826298 1
0.214045243162938 1
-0.0647343739606379 1
0.143340390657072 1
-0.0422299209923128 1
0.368455666336397 1
-0.0411638524716974 1
-0.365618414924955 1
-0.177474891427287 1
0.224839626105635 1
0.00300385658137756 1
0.0538767710872471 1
0.0260979741116046 1
0.490329349626682 0
-0.0806452940525337 1
-0.363548796909734 1
-0.0850682986491064 1
-0.0664566659655256 1
0.00551987870140656 1
0.269782785076351 1
-0.0226528933926659 1
-0.0172905062982503 1
0.158477626571433 1
0.0691811648171139 1
0.0272834835245244 1
-0.0796497389969054 1
-0.0722712268437213 1
0.210604581066106 1
0.000232665933684678 1
0.0789690814910858 1
-0.0651606410134578 1
-0.195523391461662 1
-0.0115028723499475 1
-0.0693644582890909 1
-0.127607614601115 1
-0.197288696557617 1
0.0223449392699096 1
-0.0455793447835152 1
0.0585902713902291 1
0.042636122695818 1
0.281698704056004 1
-0.120522527190139 1
0.268532904160585 1
-0.050766381605627 1
0.190773720253199 1
0.23339800105313 1
0.263740900036839 1
-0.239498227265751 1
0.252401315142419 1
0.0519204154058976 1
-0.129487507775564 1
0.0371460732561755 1
-0.149801137089674 1
0.112367659541278 1
-0.149880339368588 1
-0.414591022589214 1
-0.294945498974195 1
-0.0326689100409343 1
-0.0675806568017514 1
-0.151814065785479 1
0.0719453865047396 1
0.393355192272951 1
-0.334576024640408 1
-0.0855334353483627 1
0.167215922569406 1
0.115919616602388 1
0.239020444795125 1
-0.174100011667676 1
-0.226603433907442 1
-0.0221496375232104 1
0.0803389001216236 1
0.200779375190285 1
0.126310078499561 1
0.227146623118671 1
-0.0292434710145105 1
0.121399212916773 1
-0.0788395354546951 1
0.29577293779669 1
-0.126094270338083 1
0.414353672292576 1
0.315631023252048 1
-0.348863471888239 1
-0.0226213161080995 1
0.123892901322838 1
-0.074168626316649 1
-0.119698864371281 1
-0.16704157525072 1
0.290593829392745 1
0.251570391837452 1
-0.0769066538309531 1
-0.00270784092636706 1
-0.161877594876461 1
-0.017688494386671 1
-0.0087783496174469 1
0.104449773010809 1
0.198634564035479 1
-0.125799183474039 1
0.0694208212281578 1
-0.0995940801826555 1
0.194863530842659 1
0.0386601649942414 1
-0.227572304847848 1
0.119512888904546 1
-0.180037757140044 1
-0.0654107959111008 1
-0.0631752099295158 1
-0.0102625698850114 1
0.144870946772405 1
0.130953175860171 1
0.137246259353408 1
-0.28037364754626 1
0.00210056564275207 1
-0.326766761053334 1
-0.225305475274083 1
-0.141302013097725 1
-0.0993471230611455 1
0.0587527171128389 1
0.365553867805579 1
-0.179214394189713 1
0.149574384512316 1
0.140558133405171 1
0.222011262441768 1
0.399000806636769 1
-0.193150878234268 1
0.117900311031484 1
0.20862898428895 1
-0.27470688026065 1
-0.0365990801011524 1
-0.161655650689848 1
0.168043664805582 1
-0.149175441553339 1
0.0975857373708437 1
-0.293320633681795 1
0.0445058479409209 1
-0.299085531609415 1
-0.69238843622408 0
-0.11729762413619 1
-0.249121783355213 1
0.25536953831454 1
0.0331059431933989 1
0.10879187967169 1
0.468187451914941 0
0.299071331978354 1
0.331378707411096 1
-0.334063189581607 1
0.169302220377016 1
0.241764977115782 1
0.0867172018068779 1
-0.376751354182446 1
0.207744442220089 1
-0.0842164545716141 1
0.22417449111739 1
0.0952633762943698 1
0.301077125020095 1
0.196782647806045 1
0.270348925885238 1
-0.00778265125426313 1
0.315551816791836 1
0.276586389770062 1
-0.11833120330217 1
-0.363906656925731 1
0.0647044178249208 1
-0.0354865602033904 1
0.0938235699851148 1
0.0222936070235346 1
-0.282422959988384 1
0.134944737316376 1
-0.260334113900875 1
-0.274567164258058 1
-0.0252529747231655 1
-0.287974668039769 1
-0.156865805886512 1
-0.0873260554141362 1
-0.270382942505748 1
-0.0258499958043088 1
-0.0951809227842606 1
-0.13729008863979 1
-0.0544462189729793 1
0.198051617897381 1
0.116590285126275 1
0.238358030655879 1
-0.218185714502451 1
-0.329477663397741 1
0.399740393282123 1
-0.0266723202085292 1
-0.179670863619024 1
-0.0668817039620669 1
-0.00628690148836258 1
0.108865890850994 1
-0.115256436844273 1
-0.129440915810816 1
-0.267602634701765 1
-0.0783758474806656 1
0.0271269889088376 1
-0.150703093590442 1
-0.205830047603807 1
-0.0183416555075143 1
0.00665726289089643 1
0.0394353262793816 1
-0.209121492266438 1
0.0639649243634566 1
0.195514880076069 1
0.0599953242047089 1
0.0388063713639865 1
0.00404034214298774 1
0.0955706999540445 1
-0.278335493263253 1
0.502259891980947 0
0.342743498462127 1
-0.405923122955846 1
0.092467294992139 1
-0.551611807065107 0
-0.128090966998177 1
-0.0639558211356492 1
0.337922838107039 1
-0.040372206230858 1
0.36432991600495 1
-0.136620874486938 1
0.0610968289058336 1
-0.0815508354559143 1
0.0510721705423046 1
0.170561277296602 1
-0.0873734250384058 1
0.167110760838886 1
-0.0305911653138589 1
0.339490919988115 1
-0.333373220188898 1
-0.054352269677374 1
0.339771739134953 1
0.0324187845599384 1
0.308643353322226 1
0.336875465606971 1
-0.231739034104371 1
-0.242761494805552 1
-0.271449911805625 1
-0.0971247090020669 1
0.00920562621678874 1
0.21420099748918 1
-0.112638043300755 1
-0.0570945726160315 1
0.127247428731325 1
-0.00628173724522748 1
-0.133890037781745 1
-0.0177271271164169 1
0.343527374243889 1
0.278301315656536 1
0.0801584189550067 1
-0.0520279780999643 1
-0.156377125680423 1
-0.0426274413114799 1
0.0292870810121313 1
0.215450097173743 1
-0.0679121482270489 1
0.105825909537585 1
0.161051128847563 1
-0.0814279905848315 1
-0.0760406995895884 1
0.279497380024252 1
-0.28179310798117 1
-0.116411771200556 1
-0.521500567099991 0
0.305080000022368 1
0.0824405339538935 1
-0.368222686116488 1
-0.0257046382757438 1
-0.155753830227917 1
0.121468559658146 1
-0.223365347308775 1
0.433334550690619 1
0.456097421434997 0
0.265660613314279 1
-0.151589658964537 1
-0.105240737476183 1
0.0767143708235915 1
-0.300651393844085 1
0.346562547942521 1
-0.25581256609182 1
-0.24321365072653 1
0.123338695509509 1
-0.443560168825543 1
-0.0454445731003902 1
0.0421229467701861 1
0.260747647537765 1
-0.0404838379222157 1
-0.0393179403657697 1
0.437612087501593 1
0.299522214583002 1
0.161825233473215 1
0.179210518711512 1
-0.127370322536887 1
0.319379410214904 1
0.165851786713237 1
0.0533787850852407 1
0.0404533659442209 1
-0.307952758800895 1
-0.395575089909961 1
0.285875846615683 1
-0.111045343762989 1
0.378087268945941 1
0.295779635207821 1
-0.147859888646602 1
0.310937044360941 1
0.321944959853315 1
-0.0909671440694813 1
0.236699711369627 1
-0.147507294763477 1
-0.243326395819773 1
-0.3195583907349 1
0.288381264751905 1
-0.291946300576832 1
-0.260629370674098 1
-0.130335927198128 1
-0.375047617235346 1
-0.0592351192114737 1
-0.121433477107574 1
-0.179644051303591 1
0.324439667776577 1
0.0896708546667293 1
-0.110464380133251 1
-0.0246706480000605 1
0.0163603476945465 1
-0.0892591706773266 1
-0.1558735053721 1
0.302605708879071 1
0.231537000954392 1
0.079424115736633 1
0.0486226400612246 1
0.354466880819188 1
0.19749754965847 1
0.00037371162574551 1
0.0759501829456176 1
0.0470781099001416 1
-0.128359461196117 1
-0.0253026148549772 1
0.16101673175797 1
-0.142871303714176 1
-0.23876178376782 1
-0.248862674275522 1
0.00353272313865419 1
0.077248874622013 1
-0.0870657032252168 1
-0.17704657445767 1
-0.0322197598499144 1
0.231125087797776 1
-0.0600111385909667 1
0.284345980991413 1
-0.0881006868886336 1
0.131573130924783 1
-0.102840939105516 1
-0.15865371979481 1
-0.424061217958262 1
-0.145211634791915 1
0.159503903069087 1
0.0787134416736964 1
0.305332846732405 1
-0.234890007603987 1
-0.148617396592081 1
-0.385524266862339 1
0.391676643588163 1
0.119325892682549 1
-0.0442072149886669 1
0.229411958955204 1
0.0493589479382877 1
-0.0445234220431739 1
0.229177145599279 1
-0.133644670077557 1
-0.327816100683611 1
-0.237482956331584 1
0.147840388945994 1
-0.0688699986549603 1
0.133674293897171 1
-0.309966352281354 1
0.127955532701161 1
-0.139990662131622 1
-0.0813629006059514 1
0.0524277527448869 1
0.136208820657954 1
-0.0906742832247633 1
-0.250468079908299 1
0.0136054665785238 1
0.0961296088312295 1
0.132718566523303 1
0.0761613541436096 1
0.166629805433354 1
-0.251543409462451 1
0.103138410896123 1
-0.26070598207369 1
-0.180029301340116 1
0.052070071437509 1
-0.00468640375660362 1
0.128117702035627 1
-0.402438941157521 1
0.24903642365921 1
-0.0727450037042473 1
0.112793325380477 1
0.0332925700429039 1
-0.421967477335179 1
0.466984735910333 0
-0.0416473468188071 1
-0.144878246248625 1
0.0160705153882724 1
0.170254108864941 1
-0.0426646730807283 1
-0.129121836687544 1
-0.115856538478151 1
-0.0787154507087719 1
-0.0636483215513703 1
-0.360252411462895 1
-0.046116289634141 1
0.0514522550848553 1
0.133550863531284 1
-0.10412827826243 1
0.152185944054016 1
0.235946421780686 1
0.119840147349535 1
-0.0752884094717485 1
-0.23612042830555 1
0.0932020715505049 1
-0.110606237589087 1
0.346378531520986 1
0.154347799016635 1
-0.402915303997942 1
-0.0386089834845987 1
-0.2026447503753 1
-0.0257333567279073 1
0.0168876964822279 1
-0.273801126238832 1
0.0413149598054318 1
-0.0332897974404717 1
0.343669664436305 1
0.0089772357926433 1
-0.0483911813616081 1
-0.0495564659115872 1
-0.234764241587192 1
0.0724986551451671 1
0.31733328673896 1
-0.134504935502041 1
-0.21637849816874 1
0.0196026609200999 1
-0.0471496237870471 1
0.0563732731985522 1
0.12289657183102 1
-0.136882831647557 1
-0.345228971827351 1
-0.149510871161694 1
0.046581195938629 1
-0.278126154199235 1
-0.0593951374608168 1
-0.364023821316082 1
0.144595122714669 1
-0.395015233598794 1
-0.171390787373644 1
0.122113586695318 1
0.196204990417702 1
-0.281567130586512 1
-0.108021045568619 1
0.154017883812905 1
0.0757025318581787 1
0.281726224263715 1
0.0742778313578597 1
0.0321914522644963 1
-0.0293606797210495 1
-0.0383757263128022 1
0.221018019814955 1
0.188061602409956 1
0.0916942153341521 1
0.00196482990010852 1
0.260787327878459 1
-0.0124233952149711 1
0.52939262616819 0
-0.140897843767543 1
0.0115027017374053 1
-0.128233017915459 1
0.229455750022196 1
0.185734509482382 1
-0.118558506823534 1
0.373064882544016 1
-0.60611893300169 0
0.376725035404662 1
-0.104726758283552 1
0.319972993811444 1
-0.350848776620883 1
-0.0466480207479732 1
-0.109911687810901 1
0.077492036573386 1
-0.000548289267324087 1
-0.0853533493862755 1
0.433289917802276 1
0.150075131302278 1
-0.231874139895578 1
-0.227482024489806 1
-0.151829492393747 1
0.238864171870178 1
-0.0655928646810608 1
-0.196941187651802 1
0.00102121435220035 1
0.0614455151863591 1
-0.096673725115844 1
-0.278358036207844 1
0.00841776587442995 1
-0.210206892365045 1
-0.51382756639978 0
0.227363593659688 1
0.0806012559680878 1
0.112363903476258 1
-0.0490487281570181 1
0.124126500357561 1
0.122532762468516 1
-0.0816617762448266 1
0.044741697395512 1
0.175803212805999 1
-0.141023236679154 1
-0.29521315228843 1
0.294062262791259 1
0.150137548546321 1
-0.0857964597910919 1
-0.16909767872834 1
-0.0528594010200156 1
-0.0331383873545324 1
-0.410580921486559 1
-0.331334464198978 1
0.0118247134631186 1
-0.11369473455103 1
0.0420518932968877 1
0.379733603631164 1
-0.300940900333747 1
0.092088358204833 1
-0.00297518847612078 1
0.168577623851203 1
-0.260129742620518 1
-0.223200025513468 1
-0.302406754166438 1
0.0932850514780885 1
-0.196615764753482 1
0.192616129107763 1
0.0851921580555661 1
0.0406384481942914 1
-0.290992643957088 1
0.268034729491104 1
0.376667284966365 1
-0.0978830055827591 1
-0.254536066902154 1
-0.261518278520717 1
-0.0602671588809096 1
0.153305052402128 1
0.253912377894553 1
-0.0367079382960024 1
-0.300271558235799 1
0.3349150319487 1
-0.0347252772022121 1
-0.0878075013631316 1
0.117762232044113 1
0.107384236353595 1
-0.462774885668049 0
0.266490851831247 1
0.460539188203397 0
0.254058839619504 1
0.0510761612104291 1
-0.0718019393230495 1
0.0815837325610412 1
0.159233101377421 1
-0.0404121941325759 1
0.0313184040944852 1
-0.32638444115758 1
0.0489887885843464 1
0.0836166087615127 1
-0.247288755712602 1
-0.0910247971335607 1
-0.218667430217895 1
0.245326675673138 1
-0.046748963824006 1
-0.0770532511259077 1
-0.0251232454136994 1
0.00285443375269928 1
-0.33428150749441 1
0.0979821248327327 1
-0.0721614879303435 1
-0.268111907141909 1
-0.106241689087523 1
0.304810876534893 1
0.0291399666738429 1
-0.503519799433201 0
-0.326983620699335 1
-0.151265687352782 1
0.192527864803948 1
-0.0451404275655972 1
0.0864059017357304 1
-0.210857473283461 1
-0.012028950608613 1
-0.395782729025398 1
0.217348918305118 1
0.0311232030745822 1
0.101976850183754 1
-0.00323786004712091 1
0.115734175550611 1
-0.119750189224597 1
0.0996604057038193 1
-0.080900683414743 1
-0.117413146660481 1
-0.101860190072067 1
-0.204357518128708 1
-0.172632750765551 1
0.210150105924471 1
-0.287223825173924 1
0.267604951664415 1
-0.218084464559707 1
-0.0728322919633626 1
-0.348687415598167 1
-0.113541863301361 1
0.304374692370624 1
0.0675417304050814 1
0.0142916567278114 1
-0.346660090695703 1
-0.0861074627315175 1
0.136755938662878 1
-0.121675862157757 1
-0.0898585667510534 1
0.0381603561597792 1
0.113891434774722 1
0.029491268435766 1
-0.629229747846167 0
0.000879866814169867 1
0.0913973081771401 1
0.123829812653149 1
0.149816076682631 1
-0.353431491646303 1
-0.0552250542204367 1
0.0241788808754293 1
0.110984656346394 1
0.312252592082009 1
-0.160394992636019 1
-0.0851047407632018 1
0.247768139993744 1
-0.0710000500732844 1
-0.0615826441644176 1
0.229728059582868 1
0.0720160471919707 1
-0.231965027521306 1
0.0606623312909518 1
-0.14341862698307 1
0.259828934133345 1
0.157843631442737 1
-0.112459551506868 1
-0.0673490394573407 1
0.0298186926248641 1
-0.0162484031542458 1
-0.724348012706464 0
0.288080866976835 1
0.3539432604365 1
-0.0523237841470671 1
-0.332585204167727 1
0.086188574294381 1
-0.0120778444238768 1
-0.042373301481436 1
0.112039274507527 1
-0.250676079686727 1
-0.10258335448902 1
0.481191357291594 0
-0.0375585223542391 1
-0.370861395268821 1
-0.0930346376811038 1
0.147462874941644 1
0.13731561031006 1
-0.198126580815607 1
-0.007938092076348 1
-0.233119231887647 1
0.225967930734234 1
-0.200726294423862 1
-0.370467581921679 1
-0.169520282665131 1
0.224948295314476 1
0.124491218173661 1
0.207800409849562 1
0.0234069611021927 1
-0.139343999653349 1
0.160858507839963 1
0.0331574238207727 1
0.323221637593133 1
-0.000167336735213776 1
0.145031398445556 1
0.0427823184790762 1
-0.205179673863211 1
-0.217569837999282 1
-0.18115412413031 1
0.0410446628148392 1
0.00488049083361768 1
-0.118909349123096 1
0.147002927158862 1
-0.176285106609412 1
-0.368575063285452 1
-0.00213268353988062 1
-0.111561048887817 1
0.0665039734131477 1
0.0773254341823763 1
0.163628624053971 1
0.0406814345906887 1
0.0506537188421807 1
0.252684372361939 1
-0.046260554570228 1
0.326015303058368 1
0.0456295328759929 1
-0.393289706630786 1
-0.282907108448072 1
-0.322875859613485 1
-0.196668602711686 1
-0.0262351035362333 1
0.00245146338575807 1
0.0031703115462109 1
0.148471075825418 1
0.129824473233851 1
0.424293217969024 0
-0.154305547068006 1
0.311546724941965 1
-0.210791403194889 1
0.276284724556488 1
0.258642570265887 1
0.0177829426644594 1
-0.160192754630118 1
-0.0191323060684566 1
0.0826333301362486 1
-0.174231680107472 1
-0.300684505116589 1
0.115356058792469 1
-0.0452901913465875 1
0.241765615517433 1
0.493057934939816 1
0.140263938426696 1
-0.061295903282714 1
0.217204512650731 1
0.196035620498547 1
-0.336540504157784 1
-0.373439453346131 1
0.280379184925046 1
-0.224233570989783 1
-0.0464305487308173 1
0.385474392603902 1
0.118740631950412 1
-0.122195654872755 1
-0.00204121050425794 1
0.0708494016293943 1
-0.349718325097224 1
-0.311939363354639 1
-0.0300203201539231 1
0.275346408233863 1
-0.0153130441903447 1
0.0272894090340298 1
-0.0140779216938201 1
0.131544640611044 1
-0.175602710341205 1
0.178002455814923 1
-0.0703881033015323 1
-0.00366494258168336 1
0.279560254314923 1
0.0124751087142537 1
-0.208488955943965 1
0.00316760088497105 1
-0.401392159731098 1
-0.38255801222052 1
0.420720645363288 1
0.352959394616221 1
0.0999997368081369 1
-0.142454279614963 1
-0.531892345556196 0
0.496640149679375 0
-0.0848082103458589 1
0.0166322618569603 1
0.215870903833296 1
0.0395934669643983 1
-0.0543295659540427 1
0.0780837990772418 1
-0.472803667233993 1
0.235793425727097 1
0.0166196566823022 1
0.0553834697299304 1
-0.0904171266362906 1
0.283141991396905 1
0.126154141395055 1
0.0524234727059317 1
-0.190963459676239 1
0.0487067129401233 1
-0.0492790532657047 1
-0.104534613432739 1
-0.166618676327361 1
0.348752264080354 1
0.301236968993919 1
0.214945513325434 1
0.332187637494711 1
-0.0800227058448844 1
-0.0646692673456341 1
-0.0813105648838623 1
-0.106246959870975 1
-0.142872818147444 1
-0.138902491088328 1
-0.188098561801425 1
-0.0454483460791603 1
0.219918339385108 1
0.342073419215232 1
-0.248231544979269 1
0.171115969259461 1
0.136254782130283 1
-0.368290456161308 1
-0.118013104682575 1
-0.0324032505087933 1
0.160026768208838 1
-0.158987667314786 1
-0.02201562933665 1
0.292700298810514 1
-0.0131091607640475 1
-0.151586461527776 1
0.0769973138203273 1
-0.0319078904255235 1
-0.00866782152350859 1
0.122290027623767 1
-0.21870514098606 1
0.214392521134712 1
-0.0714423776480804 1
0.351990936030606 1
-0.304999716636386 1
0.149381080825254 1
0.314694922253084 1
-0.0855363952548156 1
-0.176336820822611 1
0.201881907234728 1
0.15600197339791 1
0.143589799910718 1
-0.178438827132766 1
0.123257090402935 1
0.0665460341933135 1
-0.291022964183747 1
0.115098637908044 1
0.277090287281342 1
0.0181716861433185 1
-0.0183249180912245 1
-0.0926726769033923 1
0.283147785480614 1
-0.0808564547676919 1
0.0891876365357771 1
0.0842309852422501 1
-0.30986855426666 1
0.0724711531469074 1
-0.247574585560341 1
0.0665655849514176 1
0.0825542484763491 1
0.239580450716164 1
-0.151771349771463 1
0.0700391602510341 1
0.253353140233497 1
0.272694145049772 1
0.33817932659925 1
0.177089183979721 1
0.356010870812986 1
-0.161075297117884 1
0.0583607506270531 1
0.461304557050683 1
-0.225609848566846 1
-0.120157298461966 1
-0.192324349384561 1
0.0354450093715095 1
-0.103356760107981 1
-0.221544223933521 1
-0.207891904306301 1
0.119977234641888 1
0.222894834033569 1
0.126757482018937 1
0.0992856801110038 1
0.100236936112224 1
-0.182466322723672 1
-0.275369336437318 1
0.013099130450011 1
-0.264528041797463 1
0.158833295297857 1
0.249081271083541 1
-0.188841096619764 1
-0.171952282866285 1
0.200599080823116 1
0.0725729015997393 1
-0.126210620683271 1
-0.0232965928998203 1
0.13141305587196 1
-0.121667461418313 1
0.0269710334454848 1
0.306028001654335 1
0.0576555241191035 1
-0.196318773138567 1
0.458943974516971 0
0.380615026009123 1
-0.372277942918451 1
0.0614122130127116 1
-0.0418097939213454 1
-0.0971227538329252 1
-0.0896359484195458 1
0.067735140056298 1
0.574978552751566 0
0.182756848828218 1
-0.0499535009033107 1
0.0141182842393285 1
-0.0462809135800397 1
-0.352228760131226 1
-0.0996260517166905 1
-0.144936280352608 1
0.0127431931353086 1
0.0644801392447925 1
-0.157690318067271 1
-0.0905792205249793 1
-0.323138652725471 1
-0.0430345930303024 1
-0.384204382645917 1
0.234093739921971 1
-0.181353831233367 1
-0.127445981191629 1
-0.311563733049156 1
0.10289868826621 1
-0.237152256105957 1
-0.0180043333585514 1
-0.261574301538908 1
0.1392489088787 1
-0.266289313023217 1
-0.0939879680908131 1
-0.278599811606157 1
0.126252390197027 1
0.457124570096177 0
0.330770500589152 1
-0.281260087886517 1
-0.130768423176611 1
0.179905380354397 1
-0.364117073443195 1
0.0487473693274031 1
-0.19218752602685 1
-0.0628307768491856 1
-0.0102483814912071 1
0.071409089960146 1
0.185461930339606 1
0.372190328068404 1
-0.198214908369379 1
-0.100875044844143 1
-0.343634025568871 1
-0.285818000060466 1
-0.00805844707351318 1
-0.03149348775827 1
-0.0761584697617984 1
-0.0128805686554866 1
-0.00721241474791477 1
-0.181030804539777 1
-0.0280148531120987 1
-0.175423178299059 1
0.157869643691684 1
0.254680729399668 1
-0.00998849769900233 1
-0.18324559617671 1
-0.17002265244618 1
0.0838369916074745 1
0.398328732336171 1
0.124968848099848 1
0.102685804962043 1
-0.0924965023395446 1
0.0746067123237142 1
0.0336590353146174 1
-0.0518386008059817 1
0.105170679366327 1
0.133214262337594 1
-0.227735343508891 1
0.0230539195884679 1
-0.429893649376127 0
-0.465515946166399 0
-0.00702739224574379 1
-0.130886513685573 1
0.267866642926634 1
0.366357692820758 1
-0.124564883137675 1
-0.218051284149126 1
-0.0933619425108053 1
-0.0505735365527939 1
0.260115982949019 1
-0.2154380913715 1
0.0298062195220718 1
0.206130594635032 1
-0.0545118948174897 1
0.533862926762099 0
0.0315556036741596 1
-0.0372553541534328 1
-0.361265524113053 1
-0.0375677669293446 1
0.121478620427475 1
0.207210476708653 1
-0.182658165832814 1
0.409840686596943 1
-0.280848406480767 1
0.548443155553069 0
-0.290763782940106 1
0.139432805720816 1
-0.321157043383873 1
0.215834625906684 1
0.39977316721978 1
-0.274392247176373 1
-0.209570696756811 1
0.235031669211159 1
-0.243617874481466 1
-0.736766851082191 0
0.130339022160841 1
-0.141965013993077 1
0.0608038429266227 1
0.144024007110996 1
-0.229768951374698 1
0.113416392074826 1
-0.0876422393649845 1
0.125018099929467 1
-0.49216654172639 1
0.193581367734092 1
-0.23888855868883 1
-0.0615824727266559 1
-0.477700413054083 0
-0.23280696415964 1
-0.111463735896033 1
0.170095626091601 1
0.00400698977593981 1
-0.237833316523957 1
-0.389793100979265 1
-0.0182700875204795 1
-0.117949036964554 1
0.0342569890993108 1
0.159876295660935 1
-0.181099126907157 1
0.266006435616801 1
-0.23250459584603 1
-0.225945335150769 1
0.265226230795977 1
0.0963498705445638 1
0.0559569968782785 1
-0.0393562410351986 1
-0.0882441350941782 1
-0.169531402909856 1
-0.193500337233597 1
-0.325087795824678 1
0.198485866477523 1
-0.172708565233295 1
0.0304478159480202 1
-0.0941811871559959 1
0.183348476372233 1
0.151686395931092 1
-0.22171419211695 1
0.30118648958281 1
0.153292007745831 1
0.0355254935033393 1
-0.667179848639632 0
0.0261969704421191 1
-0.339086549976415 1
-0.323021674160561 1
0.157701836859849 1
0.326093402646657 1
-0.504394455173953 1
0.303971540533959 1
0.0516789746955751 1
-0.041858709491472 1
-0.625006548552793 0
-0.0817024464195691 1
-0.328087058964554 1
0.177841250329031 1
-0.25353872954078 1
0.0730248676414565 1
-0.0609824340729711 1
0.205380480180175 1
0.0427470016190551 1
-0.0939178533801931 1
0.107494805447048 1
0.0219407322345637 1
0.0887201188246632 1
0.0249767045369911 1
0.0256931414690115 1
0.100099711695076 1
0.265873323113803 1
-0.36039598516163 1
-0.289599110719945 1
0.0315396650121356 1
-0.10237992675651 1
-0.205805695995787 1
0.0380109773967319 1
0.141713873088569 1
-0.155985695765873 1
0.386481002395737 1
0.273280187635281 1
0.0121898307892337 1
0.127660346583896 1
0.092527978320324 1
0.0757230238107622 1
-0.0852046970467808 1
0.18548438597886 1
-0.163628466995531 1
-0.249178252521614 1
0.240960790278689 1
0.320688150222413 1
-0.240691044000577 1
-0.348786596153494 1
-0.0221193272361537 1
0.176371245479318 1
-0.236527623237824 1
-0.242589730413615 1
-0.216558246696147 1
-0.626864432315738 0
0.193194403064117 1
0.343571669637626 1
0.198972161704787 1
-0.0836300987947409 1
-0.198667507487058 1
-0.109819519148661 1
-0.0541835844742101 1
0.0852840499986007 1
0.268317732991405 1
0.0450220137613572 1
0.0750542578983145 1
0.271473477452858 1
-0.00690819440255826 1
0.0117628122976887 1
0.276905560156193 1
-0.192508190289623 1
-0.154409082844567 1
0.270280538905349 1
-0.108837268396437 1
0.263877062463339 1
-0.00532959052745668 1
0.255297315794079 1
-0.00489393834923778 1
-0.0965164909203607 1
0.120644646323521 1
0.111727558820474 1
0.0540799735764566 1
-0.171248957495024 1
-0.106408466554777 1
-0.0894322767551565 1
0.191237506520359 1
-0.0300864441306457 1
-0.0741105764083844 1
0.295329901248625 1
0.572931307899029 0
0.0350500385458273 1
0.0902878367844081 1
-0.215420346647478 1
0.134929568892629 1
0.243551648074759 1
0.0398069668024294 1
0.101841859959788 1
0.228198825653647 1
0.103195655303274 1
0.157178541391661 1
0.286576601645321 1
-0.0101136188276233 1
-0.114272275690843 1
0.104314309078848 1
-0.0350027738935931 1
-0.0225115136864137 1
0.0453471946975209 1
0.0734448438844012 1
0.140407960534544 1
0.190476981682734 1
0.281033117804347 1
0.167547702475919 1
0.00111063759061222 1
-0.0462021995609213 1
-0.0523509347895268 1
-0.185295725535429 1
-0.173180360788307 1
0.00554303067337979 1
-0.113248400448521 1
-0.375401747805307 1
-0.246675564087349 1
0.0273009633793463 1
0.00541562601963186 1
0.0673899525540727 1
0.41050223570615 1
0.0301051783794676 1
-0.209555443152191 1
-0.0616480193077049 1
-0.118592882925977 1
0.101501877046271 1
-0.249461810695363 1
0.0370181246588264 1
0.0704035310332583 1
0.118273272825936 1
0.195278155090575 1
-0.124141749200246 1
0.185678961578391 1
0.244390856719645 1
0.0794355117100002 1
0.144446232495547 1
-0.482763645458772 1
-0.373029817076791 1
0.0763561522745331 1
-0.216482083497528 1
0.0825391624758601 1
-0.133596700433826 1
0.0584444679361234 1
0.0300230900700908 1
-0.49396723791825 0
-0.218940254534813 1
-0.268053633396129 1
-0.33798951291445 1
0.0941906610111944 1
0.401957748302593 1
-0.123467676817349 1
0.22387345718496 1
-0.498932481149558 0
-0.204884010191206 1
0.161086901343294 1
-0.334758914905281 1
0.337715992893914 1
-0.0677230261375904 1
-0.166379975127204 1
0.189617127003187 1
0.0995683346397508 1
0.153868646635196 1
0.21342990743052 1
0.0453514041621269 1
-0.239810921912481 1
0.122694218931368 1
-0.0489553912800663 1
-0.113929473359957 1
-0.0172036447943314 1
0.050084853929002 1
-0.186275183907282 1
-0.334343415903449 1
-0.0915923066965853 1
0.363411496312739 1
0.265352423822123 1
-0.284956790477759 1
-0.228879408249052 1
-0.189604176132539 1
-0.333963988661955 1
0.272412476878344 1
-0.424662232000206 0
0.110303694190352 1
0.204370215567938 1
0.0470258837937038 1
-0.0770369171062076 1
-0.225433626403482 1
-0.0876278485057788 1
-0.107154069221167 1
0.0716596013316118 1
-0.293293335141053 1
-0.132485448703787 1
-0.0988356636459748 1
-0.137400497227983 1
0.0555317927810875 1
-0.0117086178079027 1
0.0230775940151763 1
0.0792228642667306 1
-0.127003943325034 1
-0.271671673954834 1
-0.143071273868254 1
-0.342943063774318 1
-0.0229516969461786 1
-0.180276591022717 1
0.302266937272327 1
0.0258365602084351 1
0.0140239990594338 1
0.0390593432794879 1
0.0229071948107756 1
0.242392729503678 1
-0.0248662609799935 1
-0.158999290702712 1
0.0149164743936142 1
0.113185419733366 1
0.0728199058747246 1
0.121193841976802 1
0.0392725608874806 1
-0.134404955971303 1
-0.111052554370412 1
0.0210367042245966 1
-0.326384532442718 1
0.0298428788540018 1
-0.0490662303836575 1
0.366544885446336 1
-0.183333528643826 1
0.403872933377484 1
0.123337048596022 1
-0.4404801731966 0
-0.142397121489411 1
0.19639159938441 1
-0.168236108452731 1
0.0900241294340703 1
0.257938799608702 1
-0.0624819533888764 1
0.0646848775626763 1
-0.142944514535605 1
0.198799002626812 1
0.0885754496571711 1
0.163735347303412 1
0.173040460649669 1
-0.165235485255753 1
0.0599832125086151 1
0.134248917455431 1
-0.0202344387530887 1
-0.594841389382833 0
-0.128066870114484 1
0.139357402392021 1
-0.250892837072169 1
0.0312939853425253 1
-0.020746393905311 1
-0.113781078084672 1
0.111545360943945 1
-0.135433002839879 1
0.276113711651614 1
0.379966065878595 1
0.628715173935377 0
-0.258687345110696 1
0.279684291747194 1
0.0950567015731633 1
0.432139076350017 0
0.383938966801884 1
-0.00789351311405669 1
0.322748536130414 1
-0.147365957651669 1
0.160800288467304 1
0.357962873939504 1
0.14300580123686 1
0.105125108863227 1
0.331386856165652 1
-0.202493305302292 1
-0.0872045669109965 1
0.142786472920637 1
0.104182417107106 1
0.239625397467847 1
0.218713986732883 1
0.262185081507261 1
-0.53210946682329 0
-0.421782303331359 1
0.257873063064834 1
0.0368735389350406 1
-0.210652631491355 1
0.351682257351013 1
-0.168030613245201 1
-0.17950371481107 1
0.170696630353538 1
-0.0835798389878938 1
-0.214997792076196 1
0.203557208550714 1
0.13996867773609 1
0.1368356884202 1
-0.247938408539224 1
0.163297936465358 1
0.121669317034865 1
0.142144420022542 1
-0.236818254906569 1
0.273229978043866 1
-0.110052961035443 1
0.175563040684688 1
-0.0289169643718302 1
0.422062966283327 1
0.128611831828066 1
0.0737529783178951 1
-0.144024945214343 1
0.00628023198393523 1
-0.521393818829238 0
0.264394892484382 1
0.312258929205511 1
0.262195169710178 1
0.208612095457084 1
0.314370185453751 1
-0.0325099074258445 1
0.0556170515560826 1
-0.291716283098071 1
-0.296799850056195 1
0.0351310782899426 1
-0.0207230672109899 1
-0.405775713193304 1
0.311551127945584 1
0.152384478116041 1
-0.0614106253835422 1
-0.111315113310487 1
-0.3984278458782 1
-0.252235480060397 1
-0.391779031592938 1
0.0247291543077789 1
-0.211679034391782 1
0.318494140212089 1
-0.0358029763753592 1
0.112083064242814 1
0.13116949196144 1
-0.162441746477165 1
0.256736338876639 1
-0.0832983709349767 1
0.212431397344581 1
0.0941940397175404 1
0.347445065260045 1
0.193800900180793 1
0.253608675112071 1
0.115277500764588 1
0.0387978920667148 1
0.0153612088304976 1
0.190862184407306 1
-0.255020430651122 1
-0.0332277818743098 1
0.205915977203573 1
-0.295514215861957 1
-0.0607051185075798 1
-0.0626646455475508 1
0.27966601869037 1
0.283826359437778 1
-0.278105938319855 1
-0.105720046118695 1
-0.152740989500668 1
-0.150867624251359 1
-0.127868621741375 1
-0.133358410455466 1
-0.360519680529694 1
-0.127128188532874 1
-0.0880938217026737 1
-0.183544972623208 1
-0.109876056757792 1
0.00666156900442125 1
0.149217227939152 1
0.168235064509233 1
0.16513430683719 1
0.111665196979619 1
-0.133041611078896 1
-0.191879613430642 1
-0.658898927290494 0
0.242337421778754 1
0.0654666519176027 1
-0.0164364003481745 1
0.280323663497244 1
0.0654239306250192 1
-0.403426987077758 0
0.0360699670667107 1
-0.0992545245292323 1
0.0602273051323576 1
0.195757668087289 1
0.0581655581905996 1
-0.221968661469118 1
0.0699016855501625 1
0.00788950285310165 1
0.15691204511629 1
0.0269611430343184 1
0.0136557961574653 1
0.00689354780478732 1
-0.0415072967190161 1
-0.171673159396483 1
-0.117010308109782 1
-0.246273983697541 1
0.263669417392661 1
0.353710062877531 1
0.276578336123097 1
-0.0118302270707919 1
-0.313475784125394 1
-0.0506926278726731 1
0.118292613042045 1
-0.183963844352786 1
0.0122870189837656 1
-0.197014397657048 1
-0.108293823499711 1
-0.0915818630385476 1
-0.180075326042228 1
-0.0658797649376714 1
-0.220527931287143 1
-0.0812570958539089 1
-0.0341525227666478 1
0.160837970062547 1
0.234573740603287 1
-0.0222717350147514 1
-0.245116494919863 1
0.209943059847204 1
-0.187744283439393 1
-0.211905709499861 1
-0.0440504041277816 1
-0.250765224334968 1
-0.24658765839955 1
0.183424943427445 1
0.090460465103815 1
-0.180979741766678 1
-0.158967993806105 1
0.375483462195999 1
-0.430008322613137 1
0.748897461642198 0
-0.0716962610157304 1
-0.203978409911424 1
0.37783356292869 1
0.267227084690592 1
-0.119396018804641 1
0.160475567550666 1
0.318661763514058 1
0.210077571745832 1
-0.17568179807226 1
0.286786316788602 1
0.117642551157015 1
-0.181470432885751 1
-0.411987572512808 1
0.113921333315084 1
0.263491917951248 1
0.294247605215481 1
0.0523188521338528 1
-0.24392755657481 1
0.0625431681648154 1
-0.0698368789000039 1
0.0200531514722008 1
0.156055668515605 1
0.121121165584197 1
0.675751403414284 0
0.119916461648969 1
-0.0307136563129481 1
-0.24285230355917 1
0.204637034603616 1
-0.0366935632943231 1
-0.185617909913508 1
-0.0117027278880681 1
0.162579622877897 1
-0.170471710246872 1
0.0765850303586688 1
-0.182381882716733 1
0.0281719890858008 1
0.102310946810661 1
-0.0380547338937623 1
0.129344822051622 1
0.230964028238941 1
-0.0166013844848698 1
0.0113570709655405 1
0.0415965553988654 1
0.349522221336484 1
-0.37288533848693 1
-0.199201737988132 1
-0.155749627893686 1
0.153005603849758 1
-0.0634026468325693 1
-0.324427776778149 1
-0.229017249062545 1
-0.127313957815638 1
-0.0931368579797699 1
0.0231704921400325 1
-0.0453378720790393 1
-0.150543839549694 1
0.0640579145092052 1
-0.0939579060868339 1
-0.0537858489064907 1
-0.120978471572556 1
-0.235617118460716 1
-0.223178956873967 1
-0.132867632453809 1
-0.296455729896771 1
0.191076779455317 1
0.417668082541359 0
0.0780803326246531 1
0.244164668374134 1
0.0596224343480115 1
-0.201869706946161 1
0.199574014182645 1
0.0115049135997363 1
-0.191530550790451 1
-0.148447481330369 1
-0.0409585408744778 1
0.235027606153355 1
-0.00496418031512587 1
-0.198651894417268 1
-0.161405125599286 1
-0.0178572905992229 1
-0.011186675197383 1
-0.12491890481757 1
0.228241773955226 1
-0.326217096079076 1
-0.326463264809855 1
-0.241829406501366 1
-0.294203646569264 1
0.157627268861557 1
0.0072151867844345 1
0.0144468164714525 1
0.0649780441582559 1
-0.078956139831003 1
0.321743471462597 1
0.034223901000125 1
0.0334694411325763 1
-0.177544350379611 1
0.128272275433513 1
-0.0541598272493698 1
0.366795600458961 1
-0.276878918307907 1
0.255467590074272 1
0.0223756558135215 1
0.196649924230513 1
0.112816237279927 1
0.115032277647097 1
-0.00244163285143877 1
0.00633051635475067 1
-0.239591619004165 1
-0.0590498835688832 1
0.0349018582806658 1
0.154866533855014 1
0.0391356650581353 1
0.301606770112059 1
-0.209281286956748 1
-0.184829130398567 1
-0.446403386079906 1
-0.0433922576536918 1
0.285368862214648 1
0.0980264655828338 1
-0.0984815475068872 1
-0.0170968338010364 1
-0.018220996688864 1
0.0554162031669703 1
0.029776792208879 1
0.326655762166397 1
0.16099317877301 1
-0.152590027900795 1
0.0183207361127242 1
0.1147188856551 1
0.140265893514225 1
-0.13514590152196 1
-0.40250198988263 1
0.545170984163777 0
-0.200567800898204 1
0.0263806013493217 1
0.128071587005889 1
0.182645013612554 1
0.0400929999665077 1
-0.0355146922753413 1
-0.105918119238315 1
0.103460638836003 1
-0.0250806105686944 1
0.0606234566695139 1
-0.0391223794836452 1
-0.198257340833853 1
0.354484603947491 1
0.210507440899112 1
-0.0600049640244913 1
-0.0256760664572024 1
-0.288966591488856 1
0.0275184694165177 1
0.145219542776295 1
-0.442783644741219 0
-0.411812436754912 1
-0.127694359905843 1
-0.255213580169579 1
-0.0697015027622404 1
-0.336803146861388 1
0.318838107327404 1
-0.00623392396870954 1
0.123750829211903 1
-0.0181543411179337 1
0.1744194884982 1
-0.229097959511666 1
-0.0914807410994282 1
-0.0849721685564859 1
-0.278200964653572 1
-0.057041480296399 1
-0.142876234341975 1
-0.395547527187312 1
0.0556458702700068 1
-0.191627360981631 1
-0.555964598929685 0
-0.00692055391626256 1
-0.341080391477924 1
-0.143166123939183 1
-0.0516517503818836 1
-0.193138651011941 1
0.322875579772151 1
-0.0572757031284303 1
0.194837577843424 1
-0.36669039653556 1
-0.204492806686167 1
0.0898125383173095 1
0.119547186056915 1
-0.103093612631215 1
0.0746551231687184 1
0.0334202439149182 1
0.142756541869463 1
0.211072369728469 1
0.0489247218435385 1
-0.120347865188086 1
-0.242060739169169 1
-0.120374723083321 1
0.444116831139381 1
-0.0642142613078362 1
-0.065047569092323 1
0.127135580040157 1
0.115991499301363 1
0.0691935472944886 1
-0.00996487784210798 1
0.353560141232896 1
0.0593522604139773 1
-0.35495217740727 1
0.392978957958396 1
0.0884033509857804 1
-0.167976866395415 1
0.317913799048319 1
0.221082603685275 1
-0.295318161987924 1
-0.112849925935087 1
-0.147873606682558 1
0.03298374766726 1
0.165016983047688 1
0.125125491494386 1
-0.236991164560388 1
0.525086157749011 0
0.0861577824141669 1
-0.00982207067254088 1
0.175572088517625 1
-0.178724820095239 1
0.0800234417630057 1
0.414474340185252 0
-0.226449806155267 1
-0.143249251477323 1
0.208627500630646 1
0.227397609022868 1
0.226613747119299 1
-0.000301355611198453 1
0.0249224717338119 1
0.0423907940417527 1
-0.0582960477520109 1
-0.113897508538344 1
0.0785284446114703 1
0.137825747552409 1
-0.118060971363514 1
0.499437545753165 1
-0.0349043239304036 1
0.151171119157239 1
0.22355377236789 1
-0.293025331744518 1
-0.00803292536288473 1
-0.0888218694675148 1
-0.0399236729275805 1
0.137419838926421 1
0.0294634219436394 1
0.0061021405357554 1
-0.126063375121722 1
0.0127411851656877 1
0.420540414436718 1
-0.262399948082358 1
0.0469177684428337 1
0.379718199348015 1
0.101477202739797 1
-0.024418417521765 1
0.0324716715426436 1
-0.41212937203225 1
0.0871481667803638 1
-0.117838148702148 1
0.338786645794025 1
-0.0658923792357096 1
-0.0746230685392001 1
0.103964126444172 1
-0.183214368185624 1
0.104497251268242 1
0.288232088991916 1
-0.111922204891813 1
0.454736967513194 0
-0.210826104768363 1
0.226473257305011 1
-0.0647736000959888 1
-0.138762209209155 1
-0.00821099602775728 1
0.306350437290607 1
0.225130442198889 1
0.108578256988769 1
0.0937478981165218 1
0.278311306167097 1
0.195799374431632 1
-0.0499772425143533 1
-0.191638222289569 1
0.234109870428546 1
-0.259297587137081 1
0.0360049904822689 1
-0.484470916444944 1
-0.112792785483948 1
0.0308418101893312 1
-0.210810289280634 1
0.424479554075202 0
0.29401688901796 1
0.121213955894212 1
-0.0316754265931147 1
-0.487919873915885 0
-0.219991169242766 1
0.0169150002000514 1
0.193948435460138 1
0.180740787292516 1
0.0281579908570694 1
-0.169592910449027 1
0.158990608628421 1
-0.141288411581812 1
-0.1158743260109 1
-0.210712083116954 1
-0.170902874310725 1
-0.16618836486227 1
0.214437582341927 1
0.0650842340935873 1
-0.111414114234242 1
0.223914902555114 1
-0.337252002911427 1
0.171359690962152 1
0.00807269464446576 1
0.075189756400302 1
0.0974646566785397 1
0.203170345346098 1
-0.0143445111621 1
0.404646463199459 0
0.113859972786462 1
-0.0470282709049529 1
0.33846926624432 1
0.069484438736928 1
-0.101870459031878 1
-0.327121361953045 1
-0.0279806458146574 1
-0.165131353243814 1
0.118268409346449 1
0.0855530616986237 1
0.188220634379432 1
0.261666851149165 1
0.175581963522044 1
-0.273640293349925 1
-0.023586606219326 1
-0.0532633486484827 1
0.0654774499019036 1
-0.000669018769305554 1
-0.112016808524604 1
-0.291650063448609 1
-0.15461102049613 1
-0.307366340811913 1
0.334710494685794 1
-0.0386456809291736 1
-0.200755398667528 1
0.0615574432242351 1
-0.214327865309891 1
-0.25557031071282 1
0.0125013983484353 1
-0.541317708801605 0
-0.18857016965022 1
0.217100132654365 1
0.419226413227857 1
-0.319328754256921 1
-0.0437309088802189 1
-0.223903368576425 1
-0.166437323500538 1
-0.209874037739533 1
-0.110577155244072 1
-0.25157093521265 1
0.173388295537863 1
0.17932660817178 1
0.0666535917320839 1
-0.256075126774526 1
-0.0490447957321629 1
0.176208336253411 1
0.40982643223113 0
0.198785397145581 1
0.0760849126470497 1
-0.128054213976507 1
0.0686411483851408 1
0.265818138383232 1
-0.170706756193636 1
-0.103835867702031 1
-0.261084993460452 1
-0.399444042072898 1
-0.0677563975949865 1
-0.0670532650493342 1
0.228611055994816 1
0.0145118371258851 1
-0.0866442578899693 1
0.162427096240472 1
0.155130834815649 1
-0.081356010160594 1
0.348642558859059 1
0.0562954501173303 1
0.102250227185903 1
-0.407978044092842 1
0.1244131273009 1
0.276418220201145 1
0.147917370861777 1
-0.0825128871160349 1
0.681454300038073 0
0.468247563778428 0
0.051280877261925 1
0.0994823706551795 1
0.0226121042046306 1
-0.0756049280041012 1
-0.104842349390934 1
-0.0204537510954984 1
-0.460344118450594 0
0.297185868818542 1
-0.0273752490863358 1
-0.354524976824415 1
-0.128017919603932 1
0.123384454032678 1
0.154992239945833 1
-0.114268952266707 1
-0.0209964942229886 1
-0.0572564115837847 1
-0.0577834635869658 1
-0.0893968369493076 1
-0.432693427444452 0
0.00934213598228699 1
-0.0256664408167392 1
-0.0119490570430048 1
-0.100831640637022 1
-0.428699446423277 1
-0.00382817111281481 1
-0.0758024784199622 1
-0.0668131777891796 1
-0.198317648579681 1
-0.021935221414009 1
0.0206090560814585 1
0.0822948999982174 1
0.463929940798022 1
0.175329040332706 1
0.27232126476757 1
-0.136244775182423 1
0.0424360859625718 1
0.0472896551030472 1
-0.412614502025338 1
0.0382735249622535 1
-0.438936327778864 1
0.0944092760267202 1
0.0323952243779631 1
-0.29695102213318 1
0.0594268442110226 1
-0.475917275441399 0
0.297504786584979 1
-0.148984593325226 1
-0.337580836906677 1
0.0199274438052978 1
-0.240454018540972 1
0.108738017893804 1
0.220792817912565 1
0.289092243252846 1
0.100405771065819 1
-0.132119692650306 1
-0.260684332412843 1
0.15048805806575 1
0.145749586236147 1
-0.0957438628571238 1
-0.098365130734153 1
0.421606252041187 0
0.037104162511099 1
-0.248088044544936 1
0.123388867149536 1
-0.181299134891294 1
0.0536519434202707 1
-0.244101008014774 1
-0.115658359842475 1
-0.0466543312366781 1
0.133556172351768 1
0.155465847849808 1
0.101313498242955 1
0.295927497041187 1
0.108481474483054 1
0.348764003007876 1
0.19956614259992 1
0.278731237278463 1
0.156869075307347 1
0.0865220786164867 1
-0.227488077478282 1
-0.208267000571068 1
-0.0546413318995595 1
-0.187910489175458 1
0.320940914695449 1
-0.302614026230294 1
0.0111330685539582 1
-0.218460239787117 1
-0.140968821344344 1
-0.163297196480395 1
-0.3776108563379 1
-0.050426370268905 1
-0.0294199888474577 1
0.568991740427126 0
-0.260184498264686 1
0.121759752896025 1
0.0971395100980038 1
-0.0482080495157177 1
-0.0874062715118947 1
-0.133613625591598 1
-0.415427407193856 1
-0.245023893110791 1
-0.175263041981433 1
0.111784082197413 1
-0.0145774666591667 1
0.0941072219293356 1
-0.451655755269887 0
0.0829548635934542 1
0.300854329361233 1
-0.0190881703177302 1
0.055056789429924 1
-0.059972776628613 1
-0.0575219146018077 1
0.0187549704674039 1
0.242287958017667 1
0.123527417833773 1
-0.26075975439962 1
0.196718994346412 1
0.23083888320949 1
-0.204264381544619 1
-0.151370846094548 1
0.271005511355224 1
-0.371493636216312 1
0.0209550407764284 1
0.266579761495703 1
0.259016959909996 1
-0.11640024718416 1
-0.155167845727739 1
-0.203982911446529 1
-0.17975082866279 1
-0.108391883885465 1
-0.0724637562152687 1
-0.0886046182169689 1
0.202484447263933 1
-0.40045287480802 1
-0.0581862753248047 1
0.261365493582406 1
-0.0092422809531777 1
-0.39939827795953 1
-0.0941943854807198 1
-0.1706396576324 1
0.0733369637299685 1
-0.32733839604983 1
-0.12629934611021 1
-0.00425242002852465 1
-0.0617103704635866 1
0.115421544807677 1
0.0494300889661842 1
-0.144273540188055 1
-0.0347730074251756 1
-0.413700416177687 1
0.0149156660819706 1
0.067969438675802 1
-0.316378776298455 1
0.0482163735203142 1
-0.164115899236477 1
0.317269959797296 1
-0.0526008713682775 1
-0.0589586897860944 1
-0.110932383433085 1
0.242285771962578 1
0.0045328582259614 1
0.0356405231580012 1
0.289588464593307 1
0.154616852208852 1
-0.0183751218633323 1
0.182106043787251 1
0.123850309615304 1
0.0527259889091981 1
-0.0736727264044258 1
-0.177281657819665 1
0.370886095033594 1
-0.136956340673687 1
-0.23956006760766 1
0.11275566248401 1
-0.138497752352185 1
0.169055008757305 1
-0.15327623100334 1
0.264472879385879 1
0.33138862732115 1
0.095248247863031 1
-0.149730236334415 1
-0.20905133172782 1
0.0656963188543196 1
-0.0862096080412593 1
0.29809353639649 1
-0.440105775157035 0
0.360265700968029 1
-0.090451565937313 1
0.131261761597925 1
0.475206251675266 0
0.313728784284803 1
0.0725689864692921 1
-0.338733950765675 1
-0.180082827508763 1
0.226698057545068 1
0.101495636969563 1
0.200306160212857 1
-0.331401475714739 1
-0.0236176825892762 1
-0.317312845778947 1
-0.00396831365254994 1
-0.12597423197278 1
0.1543537963798 1
-0.0114787264096363 1
0.00783033730813733 1
0.00083087056154375 1
0.280336320440618 1
0.0523964812688464 1
0.072799410031884 1
-0.154579205247429 1
-0.177932302589103 1
0.071696020901599 1
-0.0885513487364518 1
0.0109741451501389 1
-0.152208561661497 1
0.0745844789779717 1
0.123099517598018 1
0.0652296429525408 1
-0.526414778511837 0
-0.288522154573298 1
-0.00708979658573408 1
0.0957818317640415 1
0.142772727219816 1
-0.543664061733663 0
-0.198882366691845 1
-0.123851321947179 1
0.254980758627807 1
0.23291748325335 1
-0.220966123158099 1
0.279763583369253 1
-0.0586809188822854 1
-0.18454947408263 1
0.353848959191037 1
-0.315206562761621 1
0.269823822143012 1
-0.263961168423576 1
-0.117275592380558 1
0.0732117903381937 1
-0.131915504722212 1
-0.0166254945897885 1
-0.21242418635754 1
-0.10110353438528 1
-0.0487421939785938 1
-0.0706923227283518 1
-0.0453463922920301 1
-0.262050148355872 1
0.250229402309531 1
0.391616990480013 1
-0.00202089031183778 1
-0.192794966270754 1
-0.342778626878911 1
0.0105728007331371 1
-0.35864945674685 1
-0.169874792425436 1
0.273657876394419 1
0.127818053453442 1
-0.440891341351857 1
-0.0735018303196672 1
0.244886467734263 1
-0.132538166776067 1
-0.50236185536044 1
-0.148004513817645 1
-0.0997879454585256 1
-0.0551408911629622 1
0.158843949577319 1
0.324370782716519 1
-0.0722393898465667 1
0.086030483575703 1
0.29081098531646 1
-0.027443973002772 1
0.354402646215359 1
0.076939050981652 1
-0.116654179040683 1
-0.208948764288103 1
0.179132656152216 1
-0.311949127811668 1
0.054953117178158 1
0.00113145327309433 1
0.102055788828285 1
0.0439427150789087 1
0.0962847137797751 1
-0.261627281141258 1
0.133126583657071 1
0.0437950561777443 1
-0.115302268892965 1
0.189380963155548 1
-0.0120280510075513 1
0.345957421328903 1
-0.104073568817554 1
0.0418203524865876 1
0.123590282142594 1
-0.141502133400416 1
-0.359415965394903 1
0.022276934895687 1
-0.0903831526192623 1
0.128362717506887 1
-0.0199535382043085 1
0.0838912117532244 1
-0.186182152150861 1
-0.137525459182517 1
-0.249280772520422 1
-0.20541140459077 1
0.0822419375611976 1
0.344562790486723 1
-0.295995826524858 1
-0.156496412428381 1
0.178986643198666 1
0.0671609128075441 1
0.298812246662602 1
-0.292576821586718 1
-0.0555434704541707 1
-0.0862780586167565 1
0.240486585168646 1
0.306921166497951 1
0.0312319350888375 1
-0.095942930368157 1
0.33824520295972 1
-0.0483203404393555 1
0.259741461544385 1
-0.282577691390657 1
-0.252657934081664 1
-0.0454178297172943 1
-0.0232238306762436 1
0.0916184834605523 1
-0.346425763213181 1
-0.0244501379279917 1
-0.109186340290214 1
0.160745364082767 1
-0.00776120857694335 1
-0.153422470868634 1
-0.000624571562586856 1
-0.118433829767816 1
0.225295506174838 1
-0.0640644202047115 1
-0.256756290762493 1
-0.268038376450915 1
0.219221076448833 1
0.135348488031996 1
0.39483100483879 1
-0.298236349664564 1
0.370757102060329 1
0.0206165907286162 1
-0.0129246339336658 1
-0.219139213639843 1
-0.168493312810666 1
-0.191667909478994 1
0.101644624402715 1
0.144741375149062 1
-0.405935194738704 1
0.0180846919632369 1
-0.085726260490698 1
0.0517005913275427 1
0.315718105808947 1
0.130609993836808 1
0.140641488843772 1
-0.140007900122743 1
-0.139269881352735 1
0.100665190849888 1
0.243074837527222 1
0.207670675829594 1
-0.186033716209152 1
0.101029763907751 1
0.0788016372040339 1
-0.0001253365073027 1
-0.328214164572946 1
-0.168353683642384 1
0.273179545913384 1
0.296309975790398 1
-0.202302532586767 1
-0.103277082098738 1
0.019376847317972 1
0.0149196492370972 1
0.0935231209464481 1
0.314329304752303 1
0.217414575072827 1
-0.342134795355484 1
0.379119117633546 1
0.131237982322568 1
0.330566262270148 1
-0.23309998467902 1
0.445955874337313 0
0.186221876758477 1
0.0985270764339384 1
-0.0501737411157681 1
-0.00601228857016767 1
-0.1014063053059 1
-0.0242940140389844 1
0.0248779242264621 1
-0.278248940748703 1
-0.268384393919709 1
-0.384635861833236 0
-0.152025891174053 1
-0.0385385691618963 1
0.0048028165860447 1
-0.0157775266768515 1
-0.148765347300388 1
-0.20866736564927 1
-0.0441930046217012 1
-0.117883466629035 1
-0.23439824600555 1
-0.0559203389632399 1
-0.0626064152427939 1
-0.0672764112382581 1
0.00689068447217526 1
-0.0952839789655947 1
-0.119406321692887 1
0.366299204942656 1
0.0101688446622358 1
-0.237391361155252 1
-0.400425424070534 1
0.123155956825026 1
-0.125335945872241 1
-0.0566301135137805 1
0.170123669629528 1
0.006050612950738 1
-0.187108958300092 1
-0.118620808735207 1
0.362593944194974 1
0.112983668180069 1
0.165981760079962 1
-0.187759745473177 1
-0.00181625162319801 1
-0.000540570206061401 1
0.00637932933912504 1
-0.0620937073834925 1
0.00912563377866422 1
-0.0656588285375659 1
-0.0765575900733542 1
-0.0652889023814868 1
-0.0886131567212554 1
-0.0254824139139137 1
-0.0704849944464955 1
0.120729121263695 1
0.139276710351579 1
0.156469791114854 1
-0.226951582980061 1
0.0225511063550854 1
-0.033774172993194 1
0.272314667520547 1
-0.116635062674319 1
-0.0622587475397836 1
0.190679949000129 1
-0.132527009960545 1
0.324569819133397 1
0.0752282961847072 1
0.14844246000451 1
0.178866770385705 1
0.331270116332504 1
-0.00840160939962997 1
0.0115745316195162 1
0.109589276798206 1
-0.207532031830896 1
0.0332807871140957 1
-0.0244036652453703 1
-0.0310722378284854 1
-0.197949893524924 1
-0.118958190827568 1
0.0870709066588598 1
-0.0735331020141813 1
0.210661124701394 1
-0.10652931482 1
0.153387009032599 1
0.142477924179385 1
-0.214838158569968 1
-0.241508388480707 1
0.0281498497176301 1
0.15033864852661 1
0.467717667544014 0
-0.0423985925082219 1
-0.174938151023338 1
-0.0652691035866119 1
0.0785645265331539 1
0.141190975481586 1
-0.257231958583761 1
-0.160341986998584 1
-0.00345567639015436 1
0.324480450749893 1
-0.472339841315412 1
0.143460829289484 1
-0.394833272931562 1
0.268970409149192 1
0.0438444032591422 1
-0.139146374503817 1
-0.30454386207904 1
-0.0814533734914933 1
0.290486029339417 1
-0.162220479391053 1
0.128163267727629 1
0.302556556862029 1
0.310484946194301 1
0.13164167969109 1
-0.0215950706100918 1
-0.165692999188001 1
-0.143338768268607 1
0.00641270786387409 1
0.0209823559619344 1
0.119864736280939 1
0.0922842293676432 1
-0.139461005073046 1
-0.15541650685531 1
0.0475729155686669 1
0.116338778819995 1
0.217806498864328 1
-0.00944944899322072 1
-0.29204970575371 1
0.138289940884211 1
-0.242931277906838 1
-0.0618218776766002 1
0.242494756966637 1
0.12717689565484 1
-0.0304822515906246 1
0.246587202265028 1
0.150301254155934 1
-0.00865774917232211 1
0.218235292705752 1
-0.207148598531121 1
-0.0139720576505978 1
0.0763956259318366 1
-0.238381758088306 1
0.187161694975739 1
-0.0942438694859716 1
-0.0174305270934102 1
-0.0226895525922819 1
0.146717655857885 1
0.0691522369327867 1
0.086544688499515 1
-0.00567695478683403 1
-0.194090539750603 1
0.212100283953949 1
-0.312621229841371 1
-0.0610970568779667 1
-0.517758553025964 0
-0.192103720616989 1
0.186221682737438 1
-0.177762282870109 1
0.021091415781007 1
0.21622800117542 1
-0.233764199134773 1
-0.179774006419447 1
-0.0497434935765066 1
0.026893336985741 1
-0.0484322293441916 1
-0.109648012758199 1
0.430220431923619 1
-0.0477722037054264 1
0.111020301727169 1
0.354255447058479 1
-0.0790791093317262 1
0.14954201089476 1
-0.025613896061371 1
0.198617170030944 1
0.290986585890716 1
0.208306325242336 1
-0.156962045786907 1
0.279349981088673 1
-0.138854542902393 1
-0.238006255599438 1
0.00719570292298971 1
-0.0467252058412704 1
-0.22909954415609 1
-0.0118313251873696 1
-0.13031428299515 1
0.123102723084212 1
-0.0460958910323046 1
0.0221866227864833 1
-0.413706825906843 0
0.148319905474949 1
0.002603867895161 1
0.0112317297385064 1
-0.294765880773804 1
0.216490702274684 1
-0.00687744758166715 1
0.163044923834251 1
0.00852212085426789 1
-0.0646394965685347 1
0.00580207964529462 1
-0.199197732722129 1
-0.0355965434538165 1
0.231214314543601 1
-0.171561293440526 1
0.345738495308364 1
0.0192235258612193 1
-0.172636370409092 1
-0.0605195192495884 1
-0.00894713030571847 1
-0.268689843197843 1
-0.307416151628393 1
0.0871497866089107 1
-0.203988672032325 1
-0.0512650509860497 1
-0.0119067477713731 1
0.127147041760472 1
0.34530345289208 1
0.0707514263715477 1
-0.162794934291404 1
0.239123905688366 1
-0.306807553394039 1
-0.0582718500697978 1
0.0159376523464609 1
-0.009212189740254 1
-0.0699963647158978 1
0.36327222578711 1
0.0101692377275668 1
0.123452144625379 1
0.0349830166601526 1
-0.00173275501885928 1
0.567230486779037 0
-0.370163381610462 1
-0.0227983635171501 1
-0.224387321453259 1
-0.179042647139518 1
-0.135772652771822 1
0.0280724747408712 1
0.395848107174095 0
-0.111381541236902 1
-0.0967409311304474 1
-0.041580310460531 1
0.208704532575853 1
0.139385937981636 1
0.282928164215573 1
-0.32505856790019 1
0.00982347206602089 1
0.105830624942852 1
-0.259404002121865 1
0.125671417167875 1
-0.264143079999536 1
-0.0999527279122169 1
0.143897926140476 1
0.0326984623527955 1
-0.261047822261934 1
0.0857921449853479 1
-0.138966225136141 1
