# Supplementary material for: Bias caused by sampling error in meta-analysis with small sample sizes
Source: PLoS One. 2018 Sep 13;13(9):e0204056. doi: 10.1371/journal.pone.0204056 (PMC6136825; doi:10.1371/journal.pone.0204056)
Supplement: S5 File — (ZIP) [file pone.0204056.s005.zip › results N = 10 theta = 0 tau = 0 sz = 5-10.txt]

"dl.theta" "dl.cp"
0.156657921386275 1
0.507839078863966 1
0.221747303127809 1
-0.610333339407515 1
0.456199381025131 1
-0.37384853132104 1
0.0574021194835299 1
0.009549659331959 1
0.100826808174741 1
0.354112961137157 1
0.20818352514715 1
-1.02516715922295 0
-1.13195492189593 0
-0.0569762232851856 1
-0.76219142031267 1
0.683736706149054 1
-0.562245209300053 1
0.154296672685361 1
-0.566089043737498 1
-0.0430828230485686 1
-0.427317575708085 1
-0.432939916998393 1
0.159918560664576 1
-0.427249978910861 1
-0.472458840783069 1
0.271323033782995 1
-0.177460658832828 1
-0.626907429112227 1
-0.336496350765507 1
0.0891171584304072 1
-0.105018464777626 1
-0.064017389588792 1
-0.359598266910276 1
0.516058101843676 1
0.658363588325947 1
0.413597590787945 1
-0.0904291353505672 1
-0.202327088963614 1
0.16686949335368 1
0.159974017582426 1
0.12142670427688 1
0.110121557328588 1
0.314457763234525 1
0.44356463377243 1
-0.626344513087274 1
-0.0302836285367075 1
-0.136734894668453 1
-0.525475469185854 1
-0.0316674743313478 1
0.974411264685445 1
0.243106511352635 1
-0.497285740978555 1
0.295347533497512 1
0.279640548643791 1
0.862946226619386 1
1.03151619198807 1
0.283139030491652 1
0.0886005314532291 1
0.170394360266745 1
0.243509152147199 1
0.675768713366786 1
0.363995384674613 1
0.00609486805492698 1
0.546126637810408 1
0.273349791693706 1
-0.00911321934625496 1
0.079209252578276 1
-0.0630874418331499 1
0.303738324753181 1
-0.27527090434989 1
-0.234551936454256 1
-0.1334798182207 1
-0.0237891948677912 1
-0.40014324848828 1
-0.483738547319491 1
0.296944900320754 1
0.0782445345783274 1
0.650320321967961 1
1.05999802518667 0
1.12805349536569 0
-0.290687612648796 1
0.776814359058351 1
0.516368556105353 1
-0.0592557035590141 1
0.329037830038638 1
-0.252371714114855 1
-0.812726370830726 1
0.353957487416436 1
-0.179555124819531 1
0.0610579155399973 1
0.0796983659858834 1
0.980423661418295 1
-0.443513696562327 1
-0.917664925194519 1
0.281434662912912 1
0.446863889693331 1
-0.200225741347295 1
-0.281364864496303 1
0.153628470349346 1
0.0590158194293393 1
-0.159782781911574 1
0.20666899636901 1
0.296169235403307 1
-0.381427634908539 1
0.461809264903186 1
0.197520132026499 1
0.0156998785400267 1
0.0412303575361002 1
0.923476563476985 1
1.16363838605136 0
0.444036024721867 1
-0.283178341930304 1
0.235133998203045 1
0.655538147480036 1
-0.97096455105979 0
0.122348566358837 1
0.354065878113009 1
-0.323203959628744 1
1.12802115434574 0
0.530102000278177 1
0.192709159671254 1
0.271796269940877 1
0.00907136119417537 1
0.174323907537824 1
0.574786363926697 1
-0.580396003631908 1
-0.351313725284987 1
0.536788307030134 1
0.398269347930892 1
0.399478017652225 1
-0.336791161338233 1
0.531495134004997 1
0.350851268950382 1
0.113011206238499 1
-0.0563534676066935 1
0.420699537897329 1
-0.226994645403623 1
-0.207689024819593 1
0.0152667116522335 1
-0.885043411147218 1
0.355440405725393 1
0.260755278089411 1
0.469447855922813 1
0.110418494991386 1
-0.317776156247995 1
-0.396252060810233 1
-0.309926270075097 1
0.22811556225147 1
0.302877041320234 1
-0.035404831661059 1
-0.222922817169686 1
-0.0834598086442954 1
0.525103568535764 1
0.205835659362502 1
-0.408944438359038 1
-0.135529712191011 1
0.636579054336315 1
0.0925902487817204 1
1.08464028742265 0
0.294793942613471 1
0.322276088914391 1
-0.183006910446193 1
-0.298867689027934 1
-0.0931451854257852 1
-0.40502114834251 1
-0.234900307510803 1
0.340681052267201 1
0.1370510859766 1
-0.131085635650334 1
-0.370822262273266 1
0.3903546039215 1
-0.113158590442835 1
-0.134901867515495 1
-0.907609839317164 1
-0.126706751933229 1
-0.827824664645376 1
0.401738105966739 1
-0.541125252287849 1
-0.247574029418498 1
0.0294113737964637 1
-0.0761741887666594 1
-0.555869790169812 1
-0.404878737055138 1
0.362382705087633 1
0.0776982161182573 1
-0.373578831528302 1
-0.100604123591428 1
-0.468704105327845 1
0.461083708355857 1
0.0816947104563002 1
-1.10193437628847 0
0.883110013159632 1
0.436977600157389 1
0.0874363984951119 1
0.427612509958938 1
-0.591174455221418 1
-0.690523436314568 1
-0.0345567720050143 1
0.355013866176934 1
-0.093078712063178 1
-1.14430692781272 0
-0.0995363620809582 1
0.166504465045381 1
-0.415665395494265 1
-0.113831317414725 1
-0.0341187740969537 1
0.726059816479169 1
0.20167313158332 1
-0.192209130560436 1
0.0290954805422067 1
-0.674282694696646 1
-0.586363494139125 1
-0.164954371161677 1
0.567795504937765 1
-0.174565201118949 1
-0.775767142301037 1
0.180352132309414 1
-0.284917876881509 1
-0.153672710680049 1
-0.788834887648898 1
0.545099770956776 1
0.282331076875403 1
-0.410796057260389 1
-0.791124827951824 1
-1.06263420304231 0
0.301066680068107 1
0.201109890397803 1
-0.265998090866919 1
-0.344033633204045 1
0.154337437606142 1
0.12883796362125 1
0.272501854643047 1
-0.31991308362496 1
-0.369986971009169 1
0.412020718596789 1
-0.246617399109355 1
-0.401397331291971 1
0.110505587434427 1
-0.209153767717301 1
-0.367171346135136 1
0.0158175251358934 1
-0.0748402720191466 1
-0.54436119534075 1
-0.58040885246987 1
0.392083335620818 1
0.704790773753709 1
0.771425093624021 1
0.264819312317713 1
0.454294169923494 1
-0.302326044879841 1
0.131341807820885 1
0.518281407620475 1
-0.605221964633214 1
0.0932297408031953 1
0.678411850142319 1
0.682414072666743 1
-0.362655007107021 1
0.229646291238855 1
-0.498264153952874 1
0.223056693391315 1
-0.183425991032028 1
0.239996358682098 1
0.445788554458842 1
-0.104325346524922 1
0.285931801896214 1
-0.504529351448742 1
-0.549231239349584 1
0.655715182020203 1
0.177711337511009 1
-0.359282892520309 1
0.139031349622896 1
0.0710861494878292 1
-0.851802951249355 1
-0.418128214737537 1
-0.562143560037198 1
0.21177450335246 1
-0.551412423755461 1
0.00826664740421933 1
-0.846063919240906 1
-0.325843619664051 1
0.705464665670672 1
-0.224778504853623 1
-0.101994067617965 1
-0.249604570704754 1
0.16215882540102 1
0.0816536703682692 1
0.721004767723267 1
-0.160942368878038 1
-0.0702500425918161 1
-1.34265978487143 0
0.105299412208976 1
-0.238878087693241 1
-0.421878421742901 1
-0.408681037542683 1
0.0347022422369289 1
0.214292165079748 1
-0.23544173592984 1
-0.472297816100152 1
0.214960019503304 1
-0.10566362582184 1
-0.0274842779005322 1
0.184559860311394 1
0.119906607299159 1
-0.0970572525359317 1
0.108805424814111 1
-0.266213599619529 1
-0.444817439374519 1
-0.599108607668901 1
0.075572960418598 1
0.0125815857242306 1
0.409648169531475 1
0.684569316387937 1
-0.250431818470621 1
-0.17303659048077 1
0.316385844624053 1
0.194445740853412 1
-0.673909165841725 1
0.187623563565828 1
0.142594876541724 1
-0.576717821699468 1
0.663037587571905 1
-0.99400473927361 1
-0.356941188164666 1
-0.339729348682572 1
-0.536983247307715 1
-0.769819113222863 1
0.512628220948736 1
-0.00610324315772961 1
0.168613745660239 1
-0.00239283667024431 1
-0.683799511392956 1
0.213587782375525 1
-0.068303709950129 1
1.17917451177061 0
0.00614613997693081 1
-0.0952032443509517 1
0.365968331521124 1
0.648220325900937 1
-0.383049565751384 1
0.254074002491276 1
0.343113641259744 1
-0.243525922377093 1
-0.0466558216513834 1
-0.390472433015422 1
-0.354707833362608 1
0.44340820207716 1
-0.712735715956408 1
0.371921528969659 1
-1.40629059794805 0
-0.429827836584149 1
0.0170534570544435 1
0.270043069165447 1
-0.285374577375273 1
0.278682187360524 1
0.135350390830047 1
-0.248567161348403 1
0.0269252688613868 1
0.299035235848778 1
-0.0987333696535239 1
-0.218259277707789 1
0.34956956880967 1
0.0443481402790984 1
-0.0187519444811623 1
0.730773041740064 1
0.189444612540022 1
0.195508426717044 1
0.214489144035099 1
0.284769711367301 1
-0.284728897789967 1
0.418096138676759 1
-0.230552719211751 1
0.186099431852882 1
0.609621518500866 1
-0.0795740593062498 1
0.863917312907428 1
0.16147319335552 1
-0.46373613174907 1
0.234174745924606 1
-0.246215788890421 1
0.713933148147738 1
-0.524619063528327 1
0.0284261192415787 1
0.201922261761854 1
1.02201708903781 0
0.400549899113989 1
0.20959621902971 1
-1.02873163188722 0
-0.159968596788463 1
-0.00119426461240965 1
-0.522586406543313 1
-0.135565785417932 1
-0.475422113938653 1
-0.192063235110085 1
-0.0492556194168844 1
0.279893052065813 1
0.427891627841179 1
-0.544035639687431 1
-0.894323326358059 1
-0.210424903224252 1
0.43877463331423 1
0.508501473088492 1
0.0156021725731867 1
-0.0455026187776869 1
-0.450215177549792 1
0.269294491760737 1
0.614795558784315 1
0.14169897998078 1
0.680938589338525 1
0.158759707837254 1
-0.280782752868933 1
-0.145372223651024 1
-1.02791409311116 1
-0.936799374959527 1
0.102022623711624 1
-0.00104590382709017 1
-0.406755684534298 1
-0.181873740768437 1
-0.355625620616452 1
0.00417227519355295 1
0.0558233738835417 1
-0.217620491059924 1
0.375403032339043 1
0.175438341935948 1
-0.364606055579882 1
-0.312130913451209 1
-0.149524817279038 1
-0.604452122716777 1
-0.584060823956537 1
0.42595201800802 1
-0.502026944245468 1
-0.623054378286844 1
0.585853848890778 1
-0.267318690083015 1
0.0741777358371486 1
0.118317783271432 1
-0.109693845004123 1
0.279515477556372 1
-0.262059560287361 1
-0.112825554943985 1
-0.129626580100401 1
0.507101352088842 1
0.521520931220792 1
0.807997297482995 1
0.231493172602725 1
0.436434798780774 1
0.23605718133453 1
-0.580017774480371 1
0.620108600862481 1
-0.0730436046372318 1
0.291992740786985 1
-0.477468392082388 1
0.196419572387976 1
0.188142060820612 1
0.566975409661488 1
0.233764817491494 1
-0.124187336893238 1
0.495755147195267 1
0.586601881531788 1
0.49667197926978 1
-0.264645648592933 1
-0.00619950488672084 1
0.333525796090906 1
0.0528070494469792 1
0.940938136282415 1
-0.229300273272082 1
-0.181727852548275 1
0.718359889452003 1
-0.0940634055719316 1
-0.239541311356808 1
0.377222377187244 1
-0.259991235342371 1
0.0396725928768754 1
0.025343541660974 1
0.400889942443834 1
0.239136152497812 1
0.433000211074183 1
-0.143334360035136 1
-0.0362910472069546 1
0.352784353729765 1
-0.723596933956777 1
-0.757218416670418 1
0.538171752363513 1
0.729581196852285 1
-0.0616668798683079 1
-0.356074000217348 1
0.217073624332886 1
0.605341970436929 1
0.341014099897815 1
-0.327987941534916 1
-0.732736442892635 1
0.0262531950997551 1
-0.169757564645942 1
-0.589965972452502 1
-0.145638259023234 1
0.0272031315213142 1
-0.757498403512227 1
0.290705454597973 1
-0.13409471473503 1
-0.399494560867451 1
-0.158944425510057 1
0.414082075828757 1
0.587219548570611 1
-0.586131697495699 1
-0.476173649550977 1
0.0439287955649005 1
-0.203237374183471 1
0.0400046199104965 1
-0.198592268821053 1
0.744775849547329 1
0.0861824180723964 1
-0.224272709341979 1
-0.580938565944722 1
0.268406894586509 1
0.181090908667669 1
0.297753374219684 1
-0.515823619045323 1
0.180337900320222 1
0.142494443398874 1
0.418868901819437 1
-0.503270638379459 1
-0.0568603168974547 1
-0.61431096263549 1
0.140463730765944 1
-0.191403716761439 1
0.452172476529369 1
0.477757741986371 1
0.0210912361964521 1
-0.153358529388494 1
0.253750697792569 1
0.371127138647542 1
-0.697415441571869 1
0.70457568360384 1
-0.265850867831962 1
-0.0534562401440029 1
-0.217505194276454 1
0.0146748822758339 1
0.331492421384392 1
0.274478843452787 1
0.0512928753916691 1
0.652098148293434 1
0.0531039116750276 1
-0.0930523616177406 1
0.0152912981307725 1
-0.370193706843286 1
-0.55826399467828 1
-0.302275211809403 1
0.260777948223507 1
-0.170347077089172 1
-0.35836755308161 1
0.428482647119026 1
-0.316684748491339 1
0.240867625065661 1
0.47799727837332 1
-0.142670445782025 1
0.512518963749654 1
-0.156984350527565 1
0.0493547270163778 1
0.264116870514923 1
0.405006165920302 1
-0.262572992868877 1
-0.138690289862151 1
-0.991515791090671 1
-0.451031518338781 1
-0.250386058358615 1
-0.985855001587914 1
0.24331230782615 1
0.15484815995811 1
-0.409058963439933 1
-0.7542808449525 1
0.841801219100845 1
-0.536610929142194 1
-0.485538012175504 1
-0.175231419219168 1
-0.695923125263898 1
0.0698116248719374 1
-0.437111265203394 1
0.923541477931972 1
-0.459687323273555 1
-0.866875598033373 1
-0.0203315519244656 1
-0.489712091013583 1
-0.385782087129438 1
0.111865152619664 1
0.170158223195204 1
0.408386471404266 1
0.316118585357151 1
-0.207297752192321 1
0.456593183556961 1
-0.204536676810067 1
-0.4216411874004 1
-0.186711257847578 1
-0.248036046381178 1
1.24116482157909 0
0.5523882686987 1
-0.136613553941895 1
-0.0174869182704948 1
-0.645919874228015 1
-0.0994484091382287 1
0.519617804654872 1
-0.0527894211651488 1
-0.624735111669218 1
0.495453871344161 1
0.594785950214381 1
-1.03619053604374 1
-0.659839281081329 1
-0.101628180124357 1
0.358567048423587 1
0.654172616748514 1
-0.483989328308693 1
0.338272153990597 1
0.170450851986611 1
-0.965772450429521 1
0.355051610965026 1
-0.521934972469945 1
-0.0309284054506411 1
-0.0461305412093576 1
0.0636832696973859 1
-0.173463544061021 1
0.256030141187752 1
0.325513374611068 1
0.121935551075793 1
0.0478780098164435 1
0.238311159173611 1
0.36327276846633 1
-0.180746352326773 1
-0.545031361287294 1
-1.00503093851895 1
0.457526827718446 1
-0.418139598404965 1
0.297755793247663 1
0.143703890664608 1
0.0313677089383639 1
0.120566741007705 1
-0.609602427266119 1
0.108461765924578 1
-0.159621342345065 1
-0.0739346356472551 1
0.191398774702233 1
-0.385870678244377 1
-0.218135143521233 1
0.138171780924899 1
0.107116876864932 1
0.271311779788841 1
0.327470342235034 1
0.290425556331053 1
0.377532276038499 1
-0.458043964436582 1
-0.537190647727327 1
-0.121914674378001 1
0.313954097910724 1
-0.189540167310587 1
-0.304473282246528 1
0.0214078687799597 1
-0.437474956319657 1
-0.230611028899059 1
0.16029942655714 1
0.273846005411814 1
-0.0887155906947571 1
-0.153412222497251 1
0.177876098196732 1
-0.386967124749913 1
-0.414937667651172 1
0.177931725107075 1
-0.702839663399377 1
0.439865796211767 1
-0.34990619425998 1
0.276847463225672 1
0.145283335550798 1
0.535088848143487 1
0.0927613595992947 1
-0.782083309647322 1
-0.210906138140527 1
0.51400226884004 1
0.463693250763467 1
0.285849631544151 1
0.57476461755474 1
0.681095961945429 1
0.589899318646905 1
0.147920756929466 1
-0.23701107431327 1
0.0902779029669963 1
-0.211683776129723 1
-0.831181070863091 1
-0.12228465756413 1
-0.426665129026347 1
0.188951052302948 1
-0.0686996550057481 1
0.314976392713061 1
-0.673161194218329 1
0.222867834665755 1
0.270443423477103 1
-0.0695499990761891 1
-0.293621120526458 1
0.802219106076439 1
-0.380154633739821 1
-0.356102799302131 1
-0.277501406094033 1
-0.625442613883287 1
0.867321219496363 1
0.351923143706429 1
-0.389974102223336 1
0.223264081518735 1
-0.0442963899690268 1
0.14777123537695 1
0.173460209172265 1
-0.034463529980703 1
0.140731961710392 1
0.130950005037351 1
0.0277285852021195 1
0.567407105786047 1
0.241531329739465 1
0.0360500483614555 1
0.259904039358073 1
-0.192668425621143 1
-0.569271844058122 1
-0.597618651454095 1
-0.179880596695889 1
-0.396290297297002 1
-0.0740846305642379 1
-0.075102441116583 1
-0.082941405153353 1
0.347947866924896 1
-0.214619983894135 1
-0.115234548105343 1
0.710782795948278 1
0.211655091670725 1
0.923448069879529 1
-0.490483623583994 1
0.382493616554567 1
0.266359209959448 1
-0.393915557789759 1
0.121138371846768 1
0.006482498206972 1
0.444168938167182 1
-0.151887801622681 1
0.00873671148506483 1
-0.118754199206695 1
-0.292930771265941 1
-0.116798454725085 1
0.292531028299168 1
0.561258522957069 1
0.122644142764652 1
-0.899201354983372 1
0.626248312170664 1
-0.412222703745264 1
0.293535518542008 1
-0.407691860136453 1
0.657322713864827 1
0.209950466178872 1
-0.0497982223876507 1
0.063806087771723 1
-0.0411491895925949 1
-0.106424197289788 1
-0.0906363126165543 1
-0.639677004645654 1
-0.0884091796471564 1
0.168296548797193 1
-0.392512209933238 1
0.454545290300504 1
-0.256106438829307 1
-0.414327193783686 1
0.209328062598176 1
-0.3287071553816 1
-0.0183656432183826 1
0.28267357451557 1
-0.429097015950632 1
-0.0936969078162763 1
0.184132935369173 1
0.0532400525148736 1
-0.174130109807487 1
-0.883422026637596 1
0.658333361797364 1
-0.403400582260658 1
-0.0342658344474411 1
-0.0128966645822986 1
-0.262021666940126 1
0.298998320718212 1
-0.197851763699879 1
-0.818881110014608 1
-1.63325025701578 0
0.401068980234359 1
-0.135428534073382 1
0.095564837777464 1
-0.352470135163022 1
0.260236699957812 1
0.546158205539412 1
-0.0838070224306056 1
0.812362775591525 1
-0.373938705229681 1
-0.400489717035989 1
0.331935864403915 1
0.186722693378635 1
0.13582818368085 1
-0.470904230912395 1
0.425374368011722 1
0.314221519584286 1
0.147883810614041 1
0.220374708940805 1
0.282276706126063 1
0.099384261711053 1
-0.234004042610964 1
0.360435783812468 1
-0.132588842326572 1
-0.1388662860293 1
0.174021612373819 1
-0.308393406597741 1
0.99411718477963 1
-0.0129389346756174 1
0.793752915773574 1
0.0854465574206449 1
-0.157951880922066 1
-0.114547419132594 1
0.899001526163619 1
0.252062221628273 1
0.301832160673725 1
-0.321529087984936 1
0.0431222544831897 1
-0.00318183329294086 1
0.316367215237729 1
0.327378937787138 1
0.207312426824516 1
-0.344341664427019 1
-0.382505142794956 1
-0.373701700928593 1
0.550745035365334 1
0.18462064783251 1
0.240598533034341 1
0.228411487818411 1
-0.216834275723143 1
0.316119381550372 1
-0.519853944545384 1
-0.084147227232897 1
0.0558177838419373 1
0.263271761274441 1
-0.153825551646498 1
0.193169101771268 1
0.306444616786438 1
0.0815770399712641 1
-0.418451350049818 1
0.646673516423413 1
-0.762709753604897 1
0.133046157321698 1
0.112380702198683 1
-0.328180547625572 1
-0.562128961237406 1
0.809846635639522 1
0.746315931195854 1
0.0287844321795586 1
-0.371836235792925 1
0.299051483082233 1
0.104151649753863 1
0.120347987425122 1
-0.251532329317616 1
0.36116742558488 1
0.266928596421246 1
-0.358921448571038 1
0.148987391650803 1
-0.339732688721969 1
-0.272611083680929 1
0.41634851454757 1
-0.263381156343366 1
-0.202815401705536 1
0.227932552190943 1
0.665252945581705 1
-0.655936452728975 1
-0.479193431421678 1
-0.116922227157008 1
-0.59103577419976 1
-0.223626925607421 1
-0.394790203372704 1
0.0190984881018601 1
0.335022246093103 1
0.30294650561658 1
-0.185939238181024 1
0.424031399833318 1
0.963994689828954 1
-0.27701749170596 1
0.180653165441237 1
0.412067963687143 1
-0.171309365049276 1
0.437077529893579 1
0.593838634856557 1
-0.28101063619591 1
0.280526831709703 1
0.977560861461394 1
0.390691953331191 1
0.279748582123895 1
-0.469475567650127 1
-0.40210821378294 1
-0.620183848328143 1
-0.268572351533284 1
-0.491630854689524 1
0.462856115462221 1
-0.408040188712922 1
-0.254542457577515 1
-0.118878515087356 1
-0.547670120374046 1
0.163785340782057 1
0.106859657851645 1
0.336661993463399 1
-0.166375545883241 1
-0.388028016065136 1
0.459994438354377 1
0.103868404582099 1
-0.654836118982917 1
-0.493549656648388 1
0.20044350717851 1
0.0519027342378065 1
-0.516783716992546 1
-0.024502912022016 1
0.0655112196139906 1
0.0762968499012444 1
0.0518587889285341 1
-1.16002066631424 0
-0.262604995498909 1
0.328074228545869 1
0.254659497836074 1
-0.102890916585515 1
-0.419318324614595 1
-0.272297139697799 1
-0.204409266740986 1
0.0698700065371784 1
0.711171861417121 1
-0.233904592962662 1
0.162972617997927 1
-0.00886967746066612 1
0.226716051415623 1
-0.0201244323459443 1
-0.44356081363273 1
-0.400672206896269 1
-0.150686676699888 1
-0.189807069603862 1
0.486210993069329 1
0.629297427773281 1
0.132733112555002 1
-0.479460943267984 1
-0.083632767451393 1
0.653580205081202 1
0.566207449830751 1
-0.547318980242464 1
0.780712913139349 1
0.0727147120296021 1
0.229110386965805 1
0.437415086170803 1
-0.130740653863364 1
0.250978122770204 1
0.19828386619095 1
0.328492344268006 1
-0.0182180966518882 1
0.397741948677652 1
0.0026891021441446 1
0.791091286790302 1
-0.168694312190255 1
0.556817423784357 1
-0.482590296460881 1
-0.748454462443448 1
0.338541034533177 1
-0.352339136701269 1
0.212344855807175 1
-0.0966730040570636 1
-0.104598638350315 1
-0.533451563053302 1
0.161448010544996 1
-0.177009505265626 1
-0.180570804368728 1
-1.46089431407543 0
-0.305951583740723 1
0.0500265079982639 1
1.04649070238084 1
-0.115728790921184 1
0.24997426240288 1
1.0970459492644 0
0.0963538050331345 1
0.72771963563134 1
0.330334498245121 1
0.357685762495174 1
0.580767051521588 1
0.638256512071481 1
0.580979025491752 1
0.0777647974555719 1
0.213499556062352 1
-0.450894486093986 1
0.255098205552913 1
-0.64135118861892 1
0.0361454360356225 1
-0.280083765270279 1
0.134413533336763 1
-0.682042975330988 1
-0.547129093265203 1
0.284954040693161 1
-0.441176583347093 1
0.305662038570053 1
0.199636957510651 1
-0.544467425666499 1
0.427841688590801 1
0.189825600880167 1
0.109886568299227 1
-1.1041885285336 0
-0.526530563865626 1
-0.613995104625393 1
0.860566557325852 1
0.0652340001901667 1
-0.60880157397219 1
0.0454170140928088 1
0.140818272118283 1
-0.538960585214753 1
0.600479982841377 1
0.0175853250779277 1
-0.0519037294926435 1
-0.0942094362467541 1
0.0790184369013832 1
0.264564695313942 1
-0.430295158503287 1
-0.0584993824085052 1
0.0957313717082214 1
-0.622815673119942 1
0.404294681642141 1
0.0439336419227106 1
0.162036032232373 1
0.194368899075941 1
0.202166813093417 1
0.643080192130828 1
-0.160817265505438 1
0.600996859069965 1
0.306526911976528 1
-0.37895208112555 1
-0.0936309237419339 1
0.803495127772484 1
-0.343230107988434 1
-0.306026593618734 1
0.220520481175217 1
0.520907270624561 1
-0.0901411245758406 1
-0.0605492344990757 1
0.0448737967540727 1
0.172310728755535 1
-0.428429164795635 1
-0.528168103506107 1
-0.55131750994372 1
0.140102573987712 1
0.776337627782511 1
0.660160408529931 1
0.425686368194783 1
1.12249956601031 0
-0.142013201776573 1
-0.212319495382731 1
-0.331518380749747 1
-0.0864634985806688 1
-0.47960541896954 1
-0.0537400956125619 1
-0.684632517758151 1
-0.59527162832983 1
0.104465241071953 1
0.016100426641199 1
0.457811836904684 1
0.040085141485568 1
-0.535619554243493 1
-0.153730148662262 1
-0.338370496092891 1
0.403380097256606 1
0.123836213481134 1
0.11155468176588 1
-0.295915529881914 1
-0.430114871705413 1
-0.851978477047901 1
-0.411460850834904 1
0.362806699795833 1
0.193935109997865 1
-0.357061420428545 1
-0.362133535215572 1
-0.443100265229322 1
-0.439581527149175 1
-0.255729629683499 1
0.10798329137944 1
-0.587608858277747 1
0.190558553131789 1
0.109895542538632 1
-0.356977346036797 1
-0.481578538787566 1
0.0242107840990789 1
-0.0796905503682294 1
-0.202641503694032 1
0.191455909483173 1
-0.213281138166113 1
0.54821498333961 1
0.213160818637835 1
0.190670016270439 1
-0.577135862004869 1
-0.550439455564588 1
-0.24261644876907 1
-0.246182158049553 1
-0.40104730789292 1
-0.184658430609434 1
-0.407825566837414 1
0.614057832846094 1
0.534375361027956 1
0.282067413850645 1
0.217916240519695 1
0.334792382146412 1
0.57107769143072 1
-0.565499221066412 1
1.25428010112328 0
-0.00278233761845958 1
0.264572755005926 1
0.384221279820704 1
0.401558114261282 1
-0.140118745086269 1
0.546359321308322 1
0.361212646213816 1
0.495089319660743 1
0.497269288328651 1
-0.358627587719123 1
-0.860132357541197 1
-0.269650188822599 1
-0.461954898543739 1
-0.51351691778687 1
-0.358328534827494 1
-0.311829520009915 1
-0.0367366739216638 1
-0.107023054946051 1
0.155187989289931 1
0.0899419552022427 1
0.505354014802094 1
0.134190128051668 1
-0.907321517437679 1
-0.332141671797622 1
0.0454764865971279 1
-0.464401883418081 1
-0.0507391652369848 1
-0.262724497705287 1
0.816984967667744 1
-0.147142069275592 1
0.164204265474704 1
-0.497680315228974 1
0.187216955195905 1
-0.649661306447662 1
-0.157731064332138 1
0.390500138848299 1
0.0344574051812375 1
-0.729402507584985 1
0.270974324450078 1
-0.578137754048992 1
-0.193583822651953 1
0.429905743104717 1
-0.621242746215586 1
-0.518501248735874 1
0.416585082358782 1
-0.0775329191689002 1
-0.331787398851372 1
-0.226272035825841 1
-0.521288826000467 1
1.11558347214647 0
0.663653116557336 1
0.451771894406095 1
-0.468690075272482 1
-0.228051275251627 1
-0.514180252552599 1
0.283700793884613 1
0.74830721490713 1
-0.129250364078541 1
0.109123963630508 1
0.898825546705926 1
0.0549760768193983 1
0.437189725834989 1
0.347475674782372 1
-0.0682546810084725 1
-0.106687949278501 1
0.069540444358789 1
-0.850954898094801 1
0.0641557456154638 1
-0.145230715045228 1
0.0945742258362978 1
1.23933036203215 0
0.509699158629684 1
0.214901483864138 1
0.524731856762172 1
-0.443511682200194 1
0.298529154284679 1
-0.502411321864776 1
-0.43599283266504 1
0.0060424208095777 1
0.479947019820862 1
-0.594446635032077 1
0.457552130522356 1
0.15960326414609 1
-0.604888387418297 1
-0.0473368890699825 1
0.183646249170722 1
-0.0514121355111207 1
0.273469851918769 1
0.288970450389273 1
-1.07011308375391 0
-0.258152210840867 1
-0.617336269865297 1
0.541540959373618 1
0.167579436908454 1
0.272645594912307 1
0.0568659480970567 1
-0.640274556360524 1
-0.0885537223190646 1
0.459736228598348 1
0.142881142536802 1
-0.737628146593425 1
-0.221582394560055 1
-0.0793259929594542 1
0.285833741341266 1
0.127743643105647 1
0.0217517265727994 1
0.337082909307838 1
-0.101537010876966 1
0.299781535282129 1
-0.175945928544569 1
-0.0647042731570946 1
-0.0329273451658018 1
0.493638348741321 1
-0.405605984479993 1
0.967722408626081 1
-0.261174712228132 1
-0.32757996799079 1
-0.0947578584963625 1
1.04642285509159 0
0.0947668118539158 1
0.551570529712296 1
-0.544380299105719 1
-0.433047565078726 1
0.457793827492762 1
0.934067991103041 1
0.407340646462111 1
0.602894826157051 1
0.13606686521224 1
-0.00638153057672658 1
0.271098014713841 1
0.62080304432867 1
0.629561602006582 1
-0.476649803227674 1
0.671664127718905 1
0.590404010426304 1
-0.0136941685497037 1
-0.188040718114507 1
0.598158795804987 1
0.294142661818627 1
-0.0563667580753626 1
-0.202577171200419 1
-0.278481739992582 1
0.684780456463406 1
-0.375615795469759 1
-0.419152126174205 1
-0.223150177418799 1
-0.738423996823861 1
-0.492732286783381 1
0.746009206099912 1
-0.799947626071832 1
-0.160210159852583 1
0.16416005312087 1
1.03001929835281 0
0.250935001938479 1
-0.135956204480558 1
0.0865940909326958 1
-0.0626260071338427 1
0.509170789933824 1
0.526243610639619 1
-0.541196001253687 1
-0.97241965902982 1
0.237285235397659 1
-0.546976989332853 1
0.0797975713929627 1
-0.479317951078871 1
-0.174254479926878 1
0.426885836797174 1
0.466749211282496 1
-0.362286782727962 1
-0.619025589095343 1
0.23236818469702 1
-0.298884268141808 1
-0.499612182221887 1
0.141198257995602 1
0.0381818168325286 1
-0.0268255615789164 1
-0.54689909872525 1
-0.147340346037187 1
-0.049879223161377 1
-0.782350352607947 1
-0.177691257612303 1
-0.717851917985819 1
0.789666966669139 1
0.051313491348312 1
0.220427258587726 1
0.169400972221388 1
-0.0954523330960469 1
0.413078768617945 1
0.459944128398431 1
-0.997551923894359 1
1.05099449363336 0
-0.0303091701622021 1
-0.202105132441854 1
0.00527792630690604 1
-0.0489028541989212 1
0.678800575840992 1
-0.451884551548161 1
-0.22463636280752 1
0.595585076463928 1
-0.569492480312464 1
0.471570783136937 1
-0.098394955078172 1
-0.850555125827579 1
0.760528094973659 1
-0.57739848694391 1
-0.117812853707989 1
-0.120812418373371 1
0.436340265098609 1
0.503401061731553 1
0.119710041662886 1
-0.0927705504635721 1
-0.19531237499196 1
0.64931328998241 1
-0.0952437440244727 1
0.658067085978135 1
0.0612828132447988 1
-0.462918646303933 1
0.420371437958915 1
0.356064664761342 1
-0.431260943142265 1
-0.108706914713781 1
0.044933087161873 1
-0.681615262258367 1
0.0511194746543833 1
-0.627234316081997 1
-0.379696753069746 1
0.756223592081221 1
0.0392653781625228 1
-0.384206171190013 1
0.87018200014446 1
-0.562509448855165 1
-0.158142963960853 1
0.960802229349211 1
0.392628450487129 1
0.427132219540903 1
0.324226030585591 1
-0.835144980154489 1
0.0451606591353085 1
-0.190797313624845 1
-0.227325690510105 1
-0.842695881627731 1
0.373272709566201 1
-0.139278590119189 1
-0.377757928327455 1
0.0871949268457387 1
0.008477224147934 1
0.294001037280783 1
0.280050462960515 1
0.601276759128579 1
-0.0891335030147896 1
-0.0794256914373061 1
-0.393409098809104 1
-0.28593375252959 1
-0.453641927250122 1
0.0555618860954499 1
-0.230204671723453 1
0.160841432014761 1
-0.0505403626730206 1
0.947886977345479 1
0.32338486856794 1
-0.35049163213734 1
-0.388885466462138 1
-0.660308767429561 1
-0.217280362086583 1
0.150800544076194 1
0.0902890417201832 1
0.151205521514362 1
0.075765004525283 1
-0.643568774476979 1
0.37040940646744 1
0.0767928038220957 1
-0.192025987191803 1
-0.202698243773322 1
-0.198862327304057 1
-0.211222773913696 1
0.100724789636299 1
0.416940666054731 1
0.0948461046257833 1
-0.467519931484952 1
-0.424247339990845 1
0.184909392183455 1
-0.0131820138894 1
-0.5356640963181 1
0.165333866914708 1
-0.231673627220401 1
0.457896213491932 1
0.063877005378977 1
-0.36597385867056 1
0.46748227952031 1
-0.162177830781061 1
0.259367517326913 1
0.28047868244786 1
-0.424271104289538 1
-0.0709292954486003 1
0.625509940232648 1
0.593060337850029 1
-0.539934258053714 1
-0.744499533442572 1
0.392057572568463 1
0.340675202485228 1
0.4818392608964 1
-0.0478775844164545 1
0.702947334671848 1
0.27801657675178 1
-0.256798756169174 1
0.192364243304004 1
-0.295727090819834 1
-0.0790726594669766 1
0.129299021716252 1
0.0633029867490181 1
-0.180171100916695 1
0.339581449449269 1
-0.409287532191628 1
-0.348353607640053 1
0.332835470934243 1
-0.356526510522327 1
0.362121067875651 1
0.298025924039899 1
0.213065050663485 1
0.0722378142254852 1
-0.410758036773493 1
0.176216263190751 1
0.809565843113712 1
-0.170877411090599 1
-0.117345789289264 1
-0.542516493388171 1
-0.118728100375698 1
0.582717903994653 1
0.0603258350362278 1
-0.337904619733066 1
-0.0545378450302352 1
0.162032074605098 1
0.0901027612861023 1
0.0434003042879077 1
0.348241980067449 1
0.820311545998108 1
0.242027699924342 1
-0.115685631102131 1
-0.240598975576247 1
-0.0941891818250768 1
0.593389448185382 1
-0.349461411036116 1
0.0131797301385108 1
0.37597279928805 1
0.359690144590348 1
0.159780638539001 1
-0.0222030656167271 1
0.737901974770832 1
0.318964048364844 1
0.135502750015964 1
0.37931066417209 1
-0.418935762977451 1
-0.211239747327922 1
-0.218635926592514 1
0.773031978087552 1
0.727134367982905 1
0.380692676630205 1
-0.13363765446508 1
-0.285584527780599 1
-0.410616681954871 1
0.435495771491817 1
-0.297965213883277 1
0.541842891570291 1
-0.104310235154235 1
-0.856899205957229 1
0.891433451232126 1
-0.121097527696558 1
0.368178442097314 1
0.016941976482214 1
-0.471741956899353 1
-3.90058757994138e-05 1
0.274308840780391 1
0.0285940216575905 1
-0.827932802536818 1
0.0972293077364571 1
-0.754179932559955 1
-0.0407543636896116 1
-0.406683670076469 1
-0.817066315311043 1
0.28456071201561 1
-0.231652745648106 1
0.186027650265949 1
-0.0635602719537291 1
-0.322775895590225 1
0.0107004598436225 1
-0.00523841383786211 1
-0.114461780947471 1
-0.108969485542313 1
0.314907222697374 1
0.0853273298150564 1
0.20639467883054 1
0.514189730515843 1
-0.34454194404192 1
-0.386631599744152 1
0.259372240975931 1
0.818711141000051 1
-0.349016658374336 1
-0.153652195417532 1
-0.42817415471899 1
0.498483814064847 1
0.798377722208768 1
0.252931436819641 1
-0.582249738425274 1
-0.171131065126897 1
-0.569785051463051 1
0.0989543433708261 1
-0.636359544033677 1
0.197698953088497 1
-0.736676933552026 1
-0.799420054851105 1
0.102959320628678 1
-0.461309560101323 1
-0.0877377298844731 1
0.167427300160093 1
-0.309785264625993 1
-0.802549673854986 1
-0.277642885264904 1
0.503449338043874 1
0.131743895621323 1
-0.342245303028921 1
0.39647640495156 1
-0.718994347374478 1
-0.582756581056925 1
0.262013977553065 1
0.6486996037034 1
0.0277309133050484 1
0.102900152182701 1
0.0391949212203998 1
0.321882132040348 1
0.119900405564795 1
-0.360662425928907 1
0.0132595363841008 1
0.0983513284796287 1
-0.191490729976352 1
-0.254142689304731 1
-0.317442594074623 1
-0.435140759361509 1
0.0198665338993196 1
-0.228012355632365 1
0.182119392628916 1
0.14565222666661 1
-0.385024741036813 1
-0.374578187881539 1
-0.0912517862677861 1
0.520071984545247 1
1.18026939053526 0
-0.0768361765805119 1
0.689716346997777 1
0.237954638907409 1
0.272479085700876 1
-0.392768513241191 1
0.149477218340654 1
0.0850500110030299 1
0.24376022230767 1
-0.39380574202163 1
-0.331135052048327 1
0.839733856948267 1
0.0423938400284172 1
0.112257946491695 1
-0.408356262111014 1
-0.85626216008412 1
-0.310897320887187 1
-0.207003270593287 1
-0.371063360198761 1
0.0977957290075409 1
-0.144323791872202 1
0.702188153620226 1
-0.325943426716747 1
0.43830621705788 1
-0.303534986671294 1
0.247452798004418 1
-0.30354994695774 1
0.143744736704455 1
0.0731811159241776 1
0.253132560346684 1
0.105850941227182 1
0.336624688787778 1
0.259461434033342 1
-0.397263618658534 1
0.488169504635516 1
-0.047736486279644 1
0.816613104788352 1
0.647885903107028 1
0.000688025607055352 1
-0.740182419344237 1
-0.212278008876258 1
0.304050835633721 1
0.071404639201992 1
-0.134203154013553 1
0.00871531445081722 1
-0.626031318477064 1
-0.132522206965291 1
0.401309581718812 1
-0.121458067537373 1
0.459734992284243 1
-0.208970869713649 1
0.312428013806347 1
-0.509455817502782 1
0.223408434073014 1
0.0908645580276812 1
-0.0681695307680265 1
-0.0861952711636251 1
-0.259673753054562 1
-1.17225768981519 0
-0.0644904961486568 1
-0.284763099325355 1
-0.130996894869505 1
-0.0956943108235654 1
0.0244993511321645 1
0.0015896217767345 1
0.0311673515390322 1
-0.31406278819952 1
0.0950113297388636 1
-0.444435224083866 1
-0.0932201261323616 1
0.257744973579947 1
0.247704186908701 1
0.0135957395597574 1
0.461164451793028 1
0.748519329830798 1
0.725974867259502 1
0.575749851509065 1
0.289564704169702 1
-0.619105077733382 1
-0.0367184674960321 1
0.0663380499547537 1
-0.574129708341124 1
0.0140101308371666 1
0.577650998987683 1
0.232965170020759 1
-0.0392758481241845 1
0.479433951783655 1
0.184135666283962 1
0.507214729920168 1
-0.0878569175900936 1
0.190670946806731 1
-0.0876235578070789 1
-0.219381025841931 1
0.356522912498788 1
0.201230003923838 1
0.110305936839582 1
-0.723030096374889 1
0.672456918185874 1
-0.0347228872197466 1
0.378355950771297 1
-0.176790559134447 1
0.0336168857575701 1
-0.303855224636504 1
-0.111096135284701 1
-0.0407533414420483 1
0.553866866052413 1
0.22378587969916 1
-0.686368986312279 1
0.107676441107771 1
-0.307042518315515 1
0.304916192654422 1
0.541012429700908 1
0.635532659879714 1
0.496108845845141 1
-0.524188264431135 1
-0.642135196798078 1
0.719608684081113 1
0.27979102149585 1
0.0346224805678997 1
-0.241851304656403 1
0.5999017710883 1
-0.698140303392001 1
-0.104814303494523 1
-0.230583432287202 1
-0.508833390608181 1
0.205936871167913 1
-0.291112567694956 1
-0.702125131127658 1
-0.0220452555470331 1
0.299363161313593 1
-0.280001996770762 1
-0.457968822637514 1
-0.307789009289387 1
-0.66595235104412 1
-0.657746343308703 1
0.343122441902802 1
0.239357819058673 1
-0.0714259987612493 1
0.223217252403958 1
-0.403187779143455 1
-0.0486998237296669 1
-0.0913110883773395 1
-0.00404417853661528 1
-0.0954711647479429 1
0.143704068935875 1
-0.207694540503575 1
-0.394722762951472 1
0.599328100405384 1
-0.415530564361854 1
-0.264920931971719 1
-1.44186251950861 0
-0.158968341507878 1
-0.444744604899382 1
-0.303155332990855 1
0.0404623435084571 1
-0.20135081652828 1
0.194236465607282 1
-0.214111080041035 1
-0.592615279767524 1
-0.540557463430728 1
0.542779299065019 1
-0.529887995983248 1
0.275657359588727 1
-0.107274258197729 1
-0.504670356895547 1
0.201438062889371 1
-0.215159671348982 1
0.0285126648440192 1
-0.221550878012556 1
0.291789585020696 1
0.114045531663691 1
0.401942020536717 1
-0.397819639812949 1
0.424000030846743 1
0.160279979168778 1
1.24053050182401 0
0.709243081568097 1
-0.399746297821519 1
-0.0987654394757014 1
0.195333790213494 1
0.558876577243314 1
-0.165922893586699 1
0.280079490383741 1
0.504149497939109 1
0.513737075151827 1
0.674926178461205 1
-0.197349141941304 1
-0.200985207252055 1
-0.423560740314768 1
-1.61840677469599 0
0.157111686715297 1
0.158807835846288 1
1.08875654444474 1
-0.231198123261133 1
-0.168894348880401 1
-0.119929430999369 1
0.7363740306647 1
-0.262133147549232 1
-0.278504184455095 1
-0.108784003928569 1
0.14403488375816 1
0.607379689100099 1
0.244813520354629 1
-0.458614614711957 1
-0.433920599294495 1
0.282122806457545 1
-0.762933419643361 1
-0.648175966989398 1
-0.271404097156506 1
-0.283173460331377 1
-0.233543951909868 1
-0.0280219888391622 1
-0.356071374628432 1
0.338881645586096 1
-0.794906195196848 1
0.0303474611986891 1
-0.674163739604946 1
0.035747841795173 1
0.55695535645839 1
0.21412461739568 1
-0.193910812494664 1
-0.215678244175089 1
-0.384112484035421 1
0.0892987404140679 1
-0.704719385060896 1
-0.291132067634228 1
0.209868289205015 1
0.24416964975123 1
0.565596911519579 1
0.750160094714258 1
-0.553464662657669 1
-0.194365781481338 1
0.307584441018541 1
0.106898352991904 1
0.114968227659407 1
-0.357666948366098 1
-0.875316930235124 1
0.642238987767423 1
-0.366408944162907 1
-0.609009838187044 1
0.10435280086311 1
-0.42587105532825 1
0.152768848426158 1
-0.115772150580435 1
0.936852472501017 1
-0.660718930398521 1
-0.332049044854173 1
0.300731414112681 1
0.264671414785015 1
0.534708862836769 1
0.10393857414978 1
-0.0890786083836814 1
-0.704861964367508 1
-0.734611456385912 1
0.372273016461138 1
-0.690472219707309 1
0.3253165974835 1
-0.0689221239712721 1
0.169205410935015 1
-0.593394544670976 1
-0.308327206596633 1
-0.22168577414535 1
0.485767037952898 1
-0.112258231629316 1
-0.00826410233610048 1
0.280742648410763 1
-0.0532199951005428 1
-0.495325145883327 1
0.597092218246111 1
-0.445970237962571 1
-0.161559669834204 1
-0.282457887129383 1
-0.702935014032891 1
-0.0842687206428911 1
-0.664408717311073 1
0.318446908454166 1
-0.176827980972051 1
0.307435151563111 1
-0.398024061310498 1
-0.345445469551152 1
0.494653407559163 1
-0.228200214726811 1
-0.0136587332039073 1
-0.0330409431640721 1
-0.00674797218206138 1
0.151913059403722 1
-0.405850357743071 1
0.12158848377928 1
0.0614438895544319 1
0.774215299893901 1
0.0406629126108885 1
-0.562015533360385 1
-0.32967838537288 1
-0.383130347810525 1
0.0266966555954092 1
0.448056362752183 1
-0.76178515209829 1
-0.339749293411813 1
0.933032535735875 1
0.571225680524743 1
0.549471272713916 1
-0.0151672851912925 1
-0.224541283867399 1
-0.0933615161990258 1
0.74695113674672 1
-0.440568407717189 1
0.401375001377862 1
-0.897488939060803 1
0.944442457829953 1
0.0504679549774514 1
-0.0413988057477614 1
-0.630758983746883 1
-0.0412431845380505 1
0.00108220347672278 1
-0.487154084691009 1
0.157565944177883 1
-0.43347773756347 1
-0.266618004460263 1
0.155681374701189 1
0.142920863537389 1
-0.144197294278697 1
-0.82864910596982 1
-0.399174741102393 1
0.0670200710777529 1
-0.805340416260423 1
-0.543051033731649 1
-0.975338548937175 1
-0.356455132469542 1
-0.512926055188162 1
-0.211106687582154 1
-0.623631318010294 1
0.0596905651431886 1
-1.24825624190082 0
0.275313504747633 1
0.845812414248338 1
-1.09269626255781 0
-0.263828898711063 1
-0.433320203870412 1
-0.423767734348418 1
-0.55233973572629 1
0.544298850355494 1
-0.520531064747059 1
-0.248745765660901 1
0.2603789512337 1
-0.0655216167739555 1
-0.709845268170779 1
-0.043889173097268 1
0.641978997114672 1
0.16275152233266 1
0.102070773764879 1
0.238080131436531 1
0.528940099298507 1
-0.407146813506136 1
0.818670488509172 1
0.0149617726271876 1
-0.171775883976783 1
-0.118073804258583 1
-0.00688419745212623 1
-0.668148121958089 1
0.578165639200996 1
-0.626969438184103 1
0.624971309278531 1
0.273266939535153 1
-0.210500449435566 1
-0.0991308636074046 1
0.28473175097677 1
0.112455212141975 1
-0.535667245430564 1
0.414294752716251 1
-0.108024599141715 1
0.0861002058226091 1
0.362584674468772 1
0.117935564749253 1
-0.211448829233238 1
-0.176742750537012 1
-0.139685258487774 1
0.36788615837067 1
0.329235146941237 1
-0.313818071326311 1
0.071902756221372 1
0.968615802480155 1
0.122840227563137 1
-0.464251318671411 1
0.325297261469347 1
-0.491307318903461 1
-0.113420139906863 1
-0.018750048918282 1
0.00923213877700135 1
0.196969026091597 1
0.22479152885036 1
0.459272709652006 1
-0.294118988814573 1
-0.0941692934657773 1
0.875263529439975 1
-0.32281720708412 1
0.254757144800342 1
-0.242934580669958 1
0.122609008077436 1
0.631579395146457 1
0.209329873244641 1
-0.602470176615153 1
0.136770314134295 1
-0.554468552055302 1
-0.329736866924785 1
0.0555731096083021 1
-0.0821717972562042 1
-0.275991430232895 1
-0.168505552166094 1
-0.327600055748524 1
-0.26575009199951 1
0.486099706933268 1
0.212665441002991 1
0.0870152759578122 1
0.659660727099699 1
-0.0965489424826578 1
-0.398526381626293 1
-0.408765954709708 1
0.186804818842243 1
-0.160533440245323 1
0.197958935143799 1
-0.208147264586012 1
0.154255196063517 1
0.544149122762112 1
1.41929133234342 0
0.198403180889257 1
-0.540261036811836 1
-0.919115115848836 1
-0.0352666951032911 1
0.552145584620138 1
-0.0889306286823735 1
0.268397628738943 1
0.0746708268057485 1
-0.0535449491102666 1
-0.66540172447371 1
-0.656732950254915 1
-0.217756764121104 1
0.437598345514507 1
0.974819916968973 1
0.432234246707621 1
-0.183092962679474 1
0.622382987725253 1
-0.700835600190709 1
0.312765994923009 1
0.130498467709462 1
0.158502121553909 1
-0.118334023401724 1
-0.0296637094605324 1
0.0576833095292908 1
-0.460986344401686 1
-0.258977790843805 1
0.698904573727268 1
0.039836536546215 1
-0.0633866904436775 1
-0.314287099563719 1
-0.138212482608301 1
0.225876432534628 1
0.211644909816382 1
0.067057657308083 1
-0.459194571454905 1
-0.422454419444234 1
0.536191262523288 1
0.0881033113835849 1
0.926529355558988 1
0.707094399410988 1
-0.0916702263546752 1
0.841914700382999 1
0.420195488469755 1
0.401227106116647 1
-0.0504024459057313 1
-0.282405481176683 1
0.198808989915525 1
-0.573031416493313 1
-0.832972203259092 1
-0.0445099068833281 1
0.0763445385470023 1
-0.83189360157219 1
0.119247826967562 1
-0.723202683476228 1
-0.329502444337394 1
0.465294734100178 1
-0.389696282613852 1
-0.0137251719495989 1
0.445612845275592 1
-0.303096450233517 1
-0.146469681773984 1
0.789964217684314 1
-0.293237073394589 1
0.231546410585932 1
0.431292989860714 1
0.0895426352672184 1
-0.00225284339345013 1
0.152769874880144 1
-0.0125816253799944 1
0.281104986707229 1
-0.308988229963034 1
0.209774853453192 1
-1.05103483041674 0
-0.507101499251028 1
0.00373721717052516 1
0.116625919635864 1
0.63242762494676 1
-0.832821479380359 1
-0.769676696673845 1
0.0260736601674166 1
0.291794405421717 1
-0.526869280690264 1
0.274059470564277 1
-0.697827682477091 1
0.246614897920948 1
0.172318102434342 1
-0.00537472523119634 1
0.247401005150803 1
-0.0155900158473446 1
0.0871855092746042 1
-0.355139783747124 1
-0.239605353536018 1
-0.0664635915649316 1
0.00936771917037654 1
-0.440901010750641 1
-0.672150485281655 1
-0.175752235957831 1
0.418523815352108 1
0.0165037675031568 1
0.168953286965239 1
0.125618137070961 1
0.596427406340485 1
-0.630653442918843 1
-0.599814686582999 1
0.462746084798969 1
0.361687595425322 1
-0.0453893297192714 1
-0.109264056183332 1
-0.31217177296051 1
-0.466127627922079 1
0.353140022660965 1
0.0520046147395531 1
0.623385352516422 1
-0.169188451573261 1
-0.206851886523348 1
-0.0965287950150382 1
-0.380018379730246 1
-0.125265331375661 1
0.133339342627318 1
-0.229511853019612 1
-0.0762588582185389 1
-0.251615030833803 1
0.34395480124275 1
-0.563457746172799 1
0.187293368702586 1
0.317874445698647 1
0.0931263598051174 1
-0.146679752883581 1
-0.497596925335514 1
0.286718087150536 1
-0.147476165229187 1
0.209148028211362 1
0.36742907300342 1
-0.492293055256773 1
-0.0326964326860084 1
0.369145632815271 1
-0.147631763311397 1
-0.205947887162919 1
0.452287625518832 1
-0.539563837753513 1
0.146531376439066 1
0.809684812145345 1
0.226025356652962 1
-0.450758538985077 1
0.138866508267462 1
-0.252247315686579 1
0.199622326176302 1
-0.489502096839077 1
0.244632932485363 1
-0.315547488028816 1
-0.111574255471223 1
0.102363687329885 1
0.436034843021023 1
-0.544968765581179 1
-0.465599100680794 1
0.0959867597318051 1
0.116636566658824 1
-0.0203145054706229 1
0.303240962411342 1
0.0306743149856234 1
0.841897973633868 1
0.114204353496858 1
-0.729154437222334 1
0.156841595601397 1
-0.0303263586524787 1
0.709889237128658 1
-0.800529320127359 1
0.692918093449898 1
0.557390189053211 1
0.246885365197633 1
0.07651318842287 1
-0.501117266808077 1
-0.103826103091741 1
0.556379099674248 1
0.20495350802013 1
-0.0830600558242673 1
0.0444532989963306 1
-0.967117811286333 1
-0.415338925275989 1
0.284036176360091 1
-0.82643587113345 1
-0.136733055739538 1
-0.1079113589033 1
-0.10590789958086 1
0.231873901266643 1
-0.0218120083367505 1
-0.301423315721864 1
0.075357420781654 1
0.153135397192105 1
0.25831984720634 1
0.0982623603228845 1
0.537328895236341 1
0.626649542886706 1
-0.909607352956274 1
0.398720502514491 1
0.709273444925534 1
-0.999700937608603 1
-0.287951464025979 1
-0.42996298610127 1
-0.535723296893519 1
0.428602338949896 1
0.0809259273534732 1
0.295804776656468 1
0.459967641146178 1
-0.802352486066327 1
-0.227907478019732 1
0.278693644144903 1
-0.299170562238386 1
0.413044660037891 1
-0.119237703742102 1
0.862513884203901 1
-0.297935795657426 1
-0.0376029809049515 1
-0.128831867217372 1
0.273871252005169 1
0.205979831358313 1
-0.476070309396809 1
0.360418528806704 1
0.140996192350147 1
-0.652971828351699 1
0.0578635548915722 1
-0.715942319693347 1
-0.213600793968959 1
0.157774822834524 1
1.09957204138032 0
0.554952372552688 1
-0.669222977397512 1
0.481174163403634 1
0.430275266573296 1
0.31890657093179 1
0.193882004597472 1
-0.590752561932004 1
0.384738092662236 1
0.661162850714128 1
0.836022370151233 1
-0.263785671438845 1
-0.487575878746663 1
-0.535763557453024 1
0.35466135850762 1
-0.14617805328545 1
-0.486462866466171 1
-0.15829475820115 1
0.140074878543825 1
0.327578269449944 1
-0.115720929427115 1
0.68252519225216 1
-0.201330887951154 1
0.486195805109461 1
-0.552975890893195 1
0.323535962387036 1
-0.386385062507997 1
0.855329147559125 1
-0.249368546760005 1
-0.510293345264643 1
-0.318196593967139 1
0.0556689030267703 1
-0.219304460465786 1
0.0435305088301506 1
-0.38322343557568 1
-0.395300809198759 1
-0.287826015671336 1
0.746894622433623 1
0.354871829151666 1
0.731523860820867 1
0.17303540221441 1
0.228891865468268 1
0.5505793482323 1
0.561623492618753 1
-0.564066031117898 1
-0.130491528849512 1
-0.742226281224016 1
-0.187854742827541 1
-0.338936621325754 1
0.544083993298058 1
0.661565776297175 1
-0.392101049247669 1
-0.105113359707255 1
0.008592638653452 1
-0.0289907477820891 1
0.56838076133079 1
0.365765229428535 1
0.132602304600576 1
-0.274047008439624 1
0.542826161714372 1
-0.0131946071238009 1
0.71962516737831 1
-0.0307264164358563 1
-0.744977361309125 1
0.497217976893501 1
-0.17559126144359 1
-0.131085618779687 1
-0.253287656645764 1
0.538222248147739 1
-0.00669791272356469 1
0.364565547562123 1
0.633274458096837 1
-0.0836241773214385 1
0.274792668118352 1
-0.871006674515118 1
-0.164128994697244 1
-0.00956171274168363 1
0.294992535056147 1
-0.949384935600271 1
-0.243186962399195 1
0.319461174075406 1
-0.079517861143522 1
0.332494828282291 1
0.0299805983542406 1
0.0832344844883717 1
0.431544625429641 1
0.213769261806377 1
-0.5370639010104 1
-0.730220165628513 1
-0.620241484795562 1
0.0168331740820206 1
0.253330970571568 1
0.681021140849753 1
0.0049679573432385 1
0.227422615051186 1
0.446005787240555 1
-0.269191153178433 1
0.677140904553323 1
0.507390233999651 1
0.120241851824533 1
0.528797190418204 1
0.540477884041303 1
0.12278377294861 1
-0.0933000295973472 1
0.164735252870208 1
0.0450190618714686 1
-0.512917781162623 1
-0.347540640808566 1
-0.386789356569643 1
0.022403476384414 1
0.00745195647951722 1
0.161911861243985 1
-0.0894737900281889 1
-0.0876764944342611 1
0.132351238468252 1
0.0988853748744832 1
-0.253502277116459 1
0.0574989391688118 1
0.0229866269699609 1
-0.316804807792685 1
0.108909247831896 1
-0.325074417677004 1
-0.67190937978774 1
0.583674990844632 1
-0.468376910294731 1
-0.667999725327421 1
-0.474220176205068 1
-0.426175714063886 1
0.438033439293479 1
-0.362491083927432 1
-0.394687765627116 1
-0.525936403764012 1
0.61289999914909 1
-0.696938845803665 1
-0.141070234584452 1
0.478634395662087 1
-0.0751743217069161 1
0.188841639098166 1
-0.295776850643802 1
-0.256913323767149 1
-0.0671196486304587 1
0.0184010907133352 1
-0.767961672738188 1
-0.0868399898424711 1
0.340469818248151 1
-0.072023940888431 1
0.168837092648372 1
-0.0219488490064685 1
-0.623550307098971 1
-1.00902402264635 1
-0.117023261967622 1
-0.168879366156668 1
0.227998384150675 1
0.0161282184388279 1
-0.347588130814277 1
-0.241820712971672 1
0.885842381270711 1
-0.0992898714010325 1
-0.918825231184951 1
-0.337191498499514 1
0.43947698824862 1
-1.02702997791573 0
0.787033733140265 1
-0.215192383402651 1
0.146545316146457 1
-0.598152078019873 1
-0.330145492514434 1
-0.729278433632676 1
-0.441282809213218 1
-1.06026595094137 0
0.110468010037435 1
-0.620679363238302 1
0.247484064698518 1
0.136028991149537 1
0.400819173007489 1
0.211809715075082 1
-1.17529668039819 0
-0.205239025737916 1
-0.331415798813949 1
0.0233022330116988 1
-0.227060690811147 1
-0.454889243066187 1
0.468831347187366 1
-0.359321817127622 1
-0.300461857262114 1
0.488151173728808 1
-0.0293334105269052 1
0.0530634186148749 1
-0.141855267368277 1
-0.244444613697124 1
0.467887853949812 1
-0.156048276355528 1
-0.424742154978252 1
0.128809320745622 1
0.183928041299762 1
-0.389056594215437 1
-0.407654746678024 1
0.0879821469604478 1
-0.790000664276826 1
-0.295335447285298 1
0.131618113195147 1
-0.388623232956306 1
-0.243607047390114 1
-0.37127699130938 1
0.636518218139927 1
-0.352500019407822 1
0.00758476401761536 1
-0.0623596127216779 1
-0.306497221095544 1
-0.0653555276817599 1
-0.356789136788609 1
0.113558972663266 1
0.339156688328058 1
-0.170050654963877 1
0.347116174232855 1
-0.247227531844683 1
0.536151488314498 1
-0.303991407826338 1
-0.33204672912849 1
-0.46874347994152 1
-0.232952305853055 1
-0.461833411381422 1
-0.588564634100928 1
0.731677926196202 1
-0.111076135865194 1
0.223571224961765 1
0.201688686988184 1
-0.463758207767329 1
-0.648493881413149 1
-0.00712316196746959 1
0.121312178175913 1
0.136165234491876 1
0.196294013522796 1
1.01689462775329 1
-0.403057989190096 1
0.224558721743933 1
-0.182884110406754 1
-0.329103496232344 1
-0.554651863893479 1
0.319988812776041 1
0.175546951675544 1
-0.76081739707656 1
-0.475385249235196 1
-0.203547018214895 1
0.139307347056347 1
0.191249078338977 1
0.161339894093086 1
-0.237805439747114 1
0.0346352825633579 1
0.558655663249878 1
0.601834800319505 1
0.107477759659343 1
-0.25102077561566 1
0.796613136316899 1
0.210640384265984 1
0.250763850587066 1
0.120411029421721 1
-0.344593107199901 1
-0.394037589925656 1
0.0457799091938447 1
0.839243353323213 1
-0.389541899285186 1
-0.824883130095797 1
-0.479879630525835 1
0.252942165334883 1
-0.440191913089777 1
-0.73849225111062 1
0.211896926477213 1
0.177677838135166 1
-0.480231071277145 1
-0.105153732075325 1
-0.316998307697447 1
0.782774636512559 1
0.407889518779949 1
0.253164982208035 1
-0.0950319625968558 1
0.445791865251856 1
-0.548055087852896 1
0.154291958350592 1
0.464412040689484 1
-0.213605364566082 1
0.646645043364154 1
-0.333166581690685 1
-0.0875186144301892 1
-0.277567909713949 1
0.00756810557373984 1
-0.681894219255076 1
0.386708330613898 1
-0.32118229398866 1
0.14134417612412 1
0.131153288050708 1
0.368012533240411 1
0.403278383406335 1
-0.0398052428380352 1
0.435274546721272 1
-0.162502529815524 1
-0.0519359114213677 1
0.934626009150225 1
-0.64942358771454 1
0.018804570973368 1
-0.270472288238095 1
0.23501560222348 1
-0.52006105507886 1
0.173249734462987 1
0.227827934442013 1
-0.478370889745542 1
-0.112614698023531 1
0.592591564595234 1
-0.163199416676092 1
-0.309591373754827 1
0.0111190649959641 1
0.166381284686612 1
-0.0873978555163956 1
0.634354271293681 1
0.24148534423354 1
0.551306746339898 1
-0.205771910704071 1
-0.950869246478418 1
-0.65509813393805 1
-0.389192258129613 1
0.507484324227847 1
-0.0931246183314235 1
-0.849270734881424 1
-0.09003206759073 1
0.035020643172176 1
-0.889932671074151 1
-0.499125347183315 1
0.542444042384815 1
0.289700040505612 1
-0.107936794310384 1
0.516480551935894 1
-0.531093422725097 1
0.125697350106512 1
1.28224870088273 0
0.231482605102151 1
-0.680089020027941 1
0.25899306361744 1
-0.0697463656095161 1
-0.104787481413409 1
0.112004052129523 1
-0.0983315365393506 1
-0.0141794324873618 1
0.0272333988351904 1
0.173299460736259 1
-0.382949187452678 1
0.577527373133801 1
0.343335628690544 1
0.380962887996761 1
-0.135842783915388 1
0.084694687388273 1
-0.0952872853127181 1
0.0295638812464719 1
-0.159839160007143 1
0.780203295408191 1
0.231056999439211 1
-0.0504417143208265 1
-0.327833525615424 1
0.0441649705360894 1
-0.39313105201612 1
-0.588639112383588 1
-0.126408453339111 1
0.228252249506785 1
-0.191237644295 1
-0.382488731476654 1
-0.499750185491714 1
0.326438365275664 1
0.290970281095901 1
0.624983970442055 1
0.602957372874193 1
0.865030634111672 1
0.0914048525661175 1
0.652331976621203 1
-0.385928471470108 1
-0.494388033882026 1
-0.0415982462717916 1
0.0914988814049999 1
0.335720404575438 1
0.558738427608872 1
-0.336509629784607 1
-0.450381688143775 1
0.420878651087061 1
0.233534904210539 1
-0.22439600902032 1
0.327567956350021 1
-0.501419606108446 1
0.656534522129023 1
-0.0361030840197713 1
-0.149987338641989 1
0.347327727873772 1
0.143306627779161 1
0.337210577003533 1
-0.0532288843336946 1
0.138128812583981 1
0.154066481375396 1
-0.0172135369577453 1
0.305987282491003 1
0.220511801452844 1
0.102991957483898 1
0.251463260944182 1
0.147296106971206 1
-0.199675779179651 1
-0.0354592959421497 1
-0.20641904837149 1
0.558762774955124 1
-0.546502084098908 1
0.498671289191467 1
0.039150459901448 1
-0.700577605808421 1
-0.431590118598526 1
0.304073174190186 1
-0.480103393346976 1
-0.436619315073568 1
-0.0282181049214294 1
0.192749693045598 1
-0.933262563993029 1
-0.226881710061504 1
-0.635594233436391 1
-0.674069366489057 1
0.392916887393937 1
-0.0326077569096865 1
0.2896040142478 1
-0.503579059846366 1
0.384270795691271 1
-0.410820272704823 1
0.143629995524537 1
-0.130724945183689 1
-0.461287458875067 1
0.00921424370063693 1
0.371819480194606 1
-0.318989968385893 1
0.321182498611616 1
0.242304219334473 1
-0.279935474238725 1
-0.00713835155295028 1
0.0713052476615244 1
0.269023726869082 1
-0.0162956086218023 1
0.29395862269862 1
-0.278661339309982 1
0.352044345505664 1
0.62908210346352 1
-0.172093790867685 1
0.778293122723098 1
-0.170685871982616 1
0.668733111693701 1
0.566181672235907 1
-0.737705911828855 1
0.139281934471221 1
0.298831340966232 1
-0.104170499476861 1
0.076275256465571 1
-0.407767835283828 1
0.268587161094334 1
0.61307543593306 1
-0.336149508927493 1
0.0804133377190023 1
0.256434419549828 1
0.0476767351625816 1
0.253201445042628 1
-0.359965068839574 1
0.935651947315576 1
0.18227217248673 1
0.450911699470135 1
0.288055224630882 1
0.474209334923798 1
0.0031407235481943 1
0.126539970758528 1
-0.596049365563354 1
0.617649525045675 1
0.406821067380802 1
-0.38208968706363 1
-0.0245726598382137 1
0.0185136547935625 1
-0.119480460721734 1
1.49322442612883 0
0.183154236877994 1
-0.236847209828588 1
0.169332245761849 1
0.0201217479928609 1
-0.178030612783137 1
-0.076464373207588 1
-0.66797879289311 1
-0.203473208720265 1
-0.170958756314038 1
0.600724851564832 1
0.0712046398257901 1
0.532095632250607 1
-0.278916976853827 1
-0.23247403873334 1
0.337027248581987 1
0.195215423952651 1
0.553615627302739 1
0.165202543700513 1
0.226504247065712 1
-0.0254201508620708 1
-0.152306734248401 1
-0.116966642700287 1
0.254839885853708 1
0.876497537093239 1
-0.396086360584832 1
0.135914514984446 1
-0.217912889071744 1
0.637923456030561 1
-0.258238256879559 1
0.552330361637883 1
-0.320732970898126 1
-0.0257768829418587 1
0.651420909706153 1
-0.276597455764496 1
-0.0382075861843983 1
0.473196748772852 1
0.548347015244693 1
0.361645812812334 1
-0.00665183090193659 1
0.265176777198429 1
0.240787857658163 1
0.392796920013023 1
-0.370454736545817 1
-0.778473089065378 1
0.494339388464339 1
-0.118131818992746 1
0.224537874676931 1
0.34361554474648 1
-0.529730091773605 1
0.241733265824455 1
-0.704422674075755 1
0.381863211676483 1
0.444068664205306 1
-0.152863775169521 1
0.661338868164398 1
0.389109354835253 1
-0.215930031882438 1
-0.23271402592845 1
0.157683366413394 1
-0.346255280028296 1
-0.774257594235103 1
-0.409800775363021 1
-0.450514853026915 1
0.0408835530616992 1
0.215068899984199 1
-0.439735969982215 1
0.2368395382981 1
-0.189873371659709 1
-0.316912906877553 1
-0.366105580274388 1
0.417432364765824 1
0.193445717518769 1
0.241321639647197 1
-0.175862545379478 1
0.0215765642972811 1
-0.301708629191148 1
0.445200914246838 1
0.543776485948097 1
-0.0401772409174019 1
-0.725945776927958 1
0.0641643710885348 1
-0.235341023725297 1
-0.244991121425592 1
-0.172017301617875 1
0.320490151580237 1
-0.0242899044065371 1
0.502835951564071 1
0.661294880210446 1
-0.478540282245966 1
0.0832823960702811 1
0.255131224822463 1
-0.143874715674524 1
0.0955445798104817 1
-0.593489717437029 1
0.388353651739299 1
-0.110932817332409 1
-0.0365692566101963 1
0.372221292251636 1
-1.05533538472863 1
-0.176269744923263 1
0.635730138565615 1
0.513492159984795 1
-0.277220409334438 1
0.482609727752369 1
-0.0852846668969448 1
0.156136838205385 1
0.830565413067818 1
0.200234895290162 1
-0.395322492147048 1
-0.381809804223415 1
0.136164929880017 1
0.15710434570482 1
-0.00864226564614955 1
-0.286520025712424 1
-0.701422739601753 1
-0.203000383838208 1
0.200880792532337 1
-0.47860475122193 1
0.130363974456545 1
-0.457469544076601 1
-0.123214492872749 1
0.209635441539661 1
0.0534514254508355 1
0.117663365930239 1
-0.244428935349459 1
0.746688824464176 1
-0.32763082519512 1
-0.434166076764987 1
0.6351999342045 1
0.479184579897551 1
0.0777825089302207 1
-0.341806945914125 1
-0.318075317230658 1
-0.652674322103696 1
-0.240052485163594 1
-0.502374709723834 1
-0.240709435752664 1
0.236087889213322 1
0.666971315302032 1
-0.79010448316869 1
0.741326902898728 1
0.280244742551319 1
0.757823551276025 1
-0.126312483165091 1
0.109318080446672 1
0.517996988009984 1
0.0127222497959861 1
0.294322481854539 1
-0.287712780826264 1
-0.0893228070346941 1
0.286424595886827 1
0.0293664740930707 1
0.207900130354696 1
-0.136143229540351 1
1.12198643122328 0
-0.24482791388602 1
-0.0576396658151054 1
-0.0218200227950291 1
-0.0871329596637986 1
-0.373681734953957 1
-0.310629326556229 1
-0.523014145384898 1
0.0510669151563641 1
-0.316580775571961 1
0.382247618849275 1
0.082361424843208 1
0.0603914920142655 1
-0.123651818587755 1
-0.0831904139556349 1
-0.196884985596245 1
0.422311207947628 1
-0.0471020223114849 1
0.396156289929939 1
-0.0100080050788302 1
-0.0702579118066162 1
-0.0298799288013069 1
0.166719578258722 1
0.434193204783647 1
-0.561851199609113 1
-0.335305709362079 1
-0.170031332647224 1
-0.740145366230977 1
-0.36014679065554 1
0.252408198401919 1
0.163448026656705 1
0.480340767766542 1
-0.6254617963903 1
0.366555034552652 1
0.40982159752936 1
0.210189829269576 1
0.0711936085976321 1
-0.119876234444137 1
0.721030660870212 1
-0.0414746622161916 1
0.22569048909377 1
0.020005856163362 1
0.570856340725135 1
0.850442409571613 1
0.00837745455545064 1
-0.568984425982779 1
-0.931796110259534 1
-0.335668883258518 1
-0.460107424299054 1
-0.351047148952361 1
-0.114913736284921 1
-0.535781588526802 1
0.776652881701364 1
0.410449317082763 1
-0.309280983325718 1
0.37853462767142 1
-0.0595302141508191 1
-0.856323580970813 1
-0.0838433195521517 1
-0.586492926935875 1
0.483758175610853 1
-0.359362385205203 1
0.0997392063206535 1
-0.509041134185453 1
-0.649960259162825 1
0.218067117860185 1
0.587141804973128 1
0.263163341184595 1
-0.314526194702782 1
-0.38170445162435 1
0.179699825657561 1
0.0331451343255973 1
-0.444666765325147 1
0.32737763593328 1
0.184493043135532 1
-0.804856977002446 1
0.887857284198732 1
-0.641205388955954 1
-0.00080648057750321 1
0.328356942936137 1
-0.502456780547952 1
-0.360439144312794 1
-0.11910482095171 1
-0.206690399727046 1
-0.0972479952591437 1
0.126690286742801 1
-0.950112692853468 1
0.79370578603816 1
0.200119641724089 1
-0.548747408633691 1
0.326573599603981 1
0.00438344569767393 1
0.077583202437642 1
0.339918993218898 1
0.626733996083391 1
-0.686106614315154 1
0.0778917325776754 1
-0.214046452919173 1
-0.965254932996109 1
-0.212012006282536 1
-0.00998348737698315 1
0.764769655125775 1
-0.0278642951687461 1
0.317349695618294 1
0.378924788812116 1
0.0527528578320225 1
-0.248238325063615 1
0.261575684951275 1
-0.392019280904698 1
-0.561989081484139 1
-0.255190342681888 1
1.10630452372958 0
-0.690553276296023 1
0.473236243638631 1
0.366579676050497 1
0.511732379303442 1
0.337598490750646 1
-0.0134968843571051 1
0.239673233954951 1
0.441397338579721 1
-0.41608733533175 1
0.604742489883296 1
0.493039118401249 1
0.0549876866002756 1
0.418879620642074 1
0.325048879019132 1
0.213975669739157 1
-0.326506498342203 1
0.291560765134118 1
0.875629439345511 1
0.854626827143213 1
0.377724596308653 1
0.256089520337759 1
0.689928540409203 1
0.705542712190068 1
0.0544275907227472 1
-0.217407126921331 1
0.00425096835269922 1
0.301772196001187 1
0.371886127437376 1
0.316782997211952 1
-0.356640415558896 1
0.138696452286254 1
0.12208790050514 1
-0.217397719825392 1
0.0461256902789004 1
-0.18475636285415 1
-0.160223470732453 1
-0.0128723852799341 1
-1.03020037793383 0
0.820506367890276 1
-0.26268319167573 1
-0.0267313983051847 1
0.260257392962252 1
0.00489921701967755 1
0.274454951304485 1
0.0133491791996949 1
-0.0451548003154696 1
-0.245583513969541 1
-0.407863434129775 1
0.0929950655704941 1
0.145475732624001 1
0.318995237296022 1
-0.422057467951267 1
0.0156065448771033 1
-0.6607787412099 1
-0.335371741829806 1
0.351394186034131 1
-0.443288823039644 1
0.373080402922759 1
0.252449706542795 1
-0.6638179310544 1
0.159928169765875 1
0.827061043390902 1
0.173010686684176 1
-0.173896346544452 1
-0.439854942874695 1
0.155696952142709 1
0.0592301876935108 1
-0.0839195800437882 1
-0.206008208194482 1
-0.209241668992925 1
-0.605749175982907 1
0.0845479939639804 1
0.83570906601854 1
0.262709753675182 1
0.170977415482117 1
-0.106073447648203 1
-0.579255715202669 1
-0.150538046105159 1
0.568735635576759 1
0.0163295259241841 1
0.557019492776343 1
-0.184814066015125 1
0.0224438385521079 1
-0.148557278551344 1
0.587642664490355 1
0.678731559176929 1
-0.018403726290814 1
-0.056262948392311 1
0.263008483239792 1
0.247464893490134 1
0.216881987781816 1
0.227992204006281 1
-0.731281008523183 1
-0.0977221173888208 1
0.375311368823485 1
-0.0811944591947179 1
-0.677873499818756 1
-0.112719360096571 1
0.136181684780121 1
0.591747812199361 1
0.271893992344685 1
0.55409766069159 1
-0.413920893062199 1
-0.409103301658944 1
0.420761661586835 1
-0.592568499857935 1
-0.262682999095306 1
-0.463854777919556 1
-0.138744563270187 1
0.244834924709633 1
0.421395072216202 1
-0.107788973007225 1
0.163542698304388 1
0.495579421481768 1
0.022882796318289 1
-0.159076901287793 1
0.32078309713463 1
-0.585791376672891 1
-0.126692000597983 1
-0.722581269128141 1
0.762746850674439 1
-0.391830523306975 1
0.363436608384136 1
-0.374279651689545 1
-0.188125049204136 1
-0.263857139472669 1
-0.0442048553134698 1
-0.615785369371068 1
-0.344557232306216 1
-0.108169191332999 1
0.220956481101715 1
0.322201317217131 1
-0.0625254542940646 1
-0.268928308751666 1
-0.161125630820108 1
-0.186641115637348 1
-0.646143723650622 1
-0.0164742624383833 1
0.235810904998855 1
0.037906563206826 1
-0.282808587690304 1
0.444525947798531 1
0.682906202315032 1
0.398110425990282 1
0.313728050696159 1
-0.414860661981505 1
0.13165045972419 1
0.100382215864128 1
0.475910270499019 1
0.334360609412532 1
-0.286509256661642 1
0.791591838837012 1
0.954697521938784 1
-0.292054374548103 1
-0.0649819923872292 1
-0.93873784429697 1
0.290634092654072 1
0.262757850824274 1
0.219861221160385 1
-0.0163748117788342 1
-0.459649954277959 1
0.0607308897304202 1
0.212349546322227 1
0.296305217365022 1
-0.702106995443736 1
0.568062982514499 1
-0.327535176668469 1
-0.176570923264596 1
-0.128720103082457 1
-0.00448473049414141 1
0.0859658649308313 1
0.569569882937332 1
-0.343183915724675 1
0.437281136621697 1
-0.609809675657548 1
-0.36292241538858 1
0.181339539288237 1
0.295388813375434 1
0.0669087615772163 1
-0.712298650982691 1
0.133723400995309 1
-0.871810309382435 1
-0.487062785000485 1
-0.033059583133821 1
-0.12867687356939 1
0.316192430133785 1
0.260895163160684 1
0.674237614859282 1
0.509065260697545 1
-0.123956724583688 1
-0.00115126340356966 1
-0.455855774802056 1
0.211246346912793 1
0.544525883903652 1
-0.295991344058309 1
-0.160704616788498 1
-0.354792890873331 1
0.399284165208117 1
0.545284094733564 1
-0.662444057293976 1
-0.540334932258772 1
0.834958051792588 1
-0.374848467565167 1
-0.432116719755057 1
-0.618898393801044 1
0.0823528079836134 1
0.0851211973738698 1
0.775187184077497 1
-0.727838864684664 1
-0.358515953787339 1
-0.0284721085644354 1
-0.322244908831549 1
-0.528021015199286 1
0.198700404195424 1
-0.532149868304909 1
0.257133080202102 1
-1.22330407893908 0
-0.0341723747962362 1
-0.457485361182609 1
0.057531098279451 1
0.61005386736074 1
0.130921523240395 1
-0.172812943739935 1
0.719131718998679 1
-0.117701398417737 1
0.2482307979995 1
0.451276827332765 1
0.834917572994629 1
0.728164344964655 1
0.204983136191069 1
-0.688219682399821 1
-0.735809585341654 1
0.317042405358912 1
-0.779119106807603 1
-0.015973570468133 1
-0.0497636042768523 1
0.112343950491356 1
0.00273572814295542 1
0.523631501531512 1
-0.0474058356803962 1
-0.0932461595716401 1
0.493029164460532 1
0.735406913435569 1
-0.0071663211886794 1
0.334565564879231 1
0.101697126408054 1
-0.174335575950062 1
0.782829300709127 1
0.534639900992431 1
-0.15857614448518 1
0.0385101480328292 1
-0.248564805678712 1
0.209267018876192 1
-0.126309280501918 1
-0.728787861904724 1
-0.293793548827961 1
-0.172331846204095 1
0.0856126519595774 1
0.567121179913121 1
0.303487311623845 1
-0.0802180440785874 1
0.79641340761213 1
-0.183323231196439 1
0.0310291549559391 1
-0.362318166977906 1
-0.14591936854698 1
0.0922064645984363 1
-0.717414080203273 1
-0.229004363637457 1
-0.291463716910661 1
-0.0881749959571094 1
-0.809520383539437 1
-0.0377765481018427 1
0.418708555999626 1
-0.149811629250775 1
-0.101968120973061 1
0.0410810410826934 1
0.426964968016853 1
-0.146476986163547 1
0.698848160209084 1
0.566685168927328 1
-0.224247816007608 1
0.0299251965541195 1
0.468505559593011 1
0.614920565274794 1
-0.205609187413921 1
0.589203133919945 1
0.0201430262365744 1
0.20971751331176 1
0.0143420817350887 1
-0.698324839684744 1
-0.898778885287515 1
0.31779103822785 1
-0.783466779324897 1
-0.870765607142327 1
-0.383029040409104 1
0.937260817235304 1
-0.177737178145935 1
0.146334971629523 1
0.664237342037687 1
-0.494283775709831 1
-0.232720814800336 1
0.154859721778439 1
0.337928325578563 1
0.158736626151493 1
0.0161561332818414 1
-0.940501449065906 1
-0.570242207007568 1
-0.497844767250445 1
0.391610632552475 1
0.436539228099921 1
0.102620308867536 1
0.124711607541078 1
1.16981341544079 0
-0.0675712543295518 1
0.0768962980824659 1
-0.179567520642778 1
0.23744560076206 1
-0.477668242997839 1
-0.603740810881526 1
0.99751884401417 0
0.22217390697472 1
0.506901312243368 1
-0.101153207075699 1
-0.589560071809497 1
0.378964319791368 1
0.26080632934526 1
-0.243847467388956 1
-0.544395423543403 1
-0.177109761565782 1
-0.0981106958127519 1
-0.162002315752612 1
0.529224382148719 1
-0.244362302803766 1
0.029012006299485 1
-0.902444031707762 1
-0.63294335934963 1
-0.286465348325139 1
-0.879291285790228 1
-0.982775028164477 1
0.170704805187229 1
0.476847777004576 1
-0.214741043901101 1
-0.756215057997469 1
-0.215513160445844 1
0.701526316352061 1
0.182787796860099 1
-0.364590944708446 1
-0.253233424796442 1
-0.417300406374543 1
-0.602792574599562 1
-0.290524081409623 1
0.455775605893174 1
-0.149339564974984 1
0.311263864755062 1
-0.677178886859329 1
0.267868693355701 1
0.545523542760052 1
-0.027665939119803 1
-0.000886194208914753 1
0.0560950653198961 1
0.443751503543917 1
0.808577390640282 1
-0.304807536632026 1
0.527925877811969 1
0.358300322433837 1
-0.627654848473735 1
0.192572403856307 1
-0.468516463129532 1
-0.0994130125251537 1
0.24570799200695 1
-0.908036587875142 1
0.449842334139135 1
-0.116641822171453 1
0.164966824547453 1
-0.225691264860973 1
-0.302651797548473 1
-0.352048020185633 1
0.128914471034564 1
-0.0901701483300696 1
0.369847052574842 1
-0.106382526623443 1
-0.0607146237989274 1
0.0828008762354648 1
0.24068135971404 1
0.32688626623058 1
-0.0316288035525918 1
-0.0051402273041985 1
-0.16618493031587 1
-0.264808777564319 1
-0.199194376976545 1
0.0141164443520501 1
-0.662561835753871 1
-0.163964038358557 1
0.194525037213934 1
-0.114893150798611 1
0.0540588305833677 1
-0.549417164214878 1
0.299384883196629 1
0.143714646466523 1
0.0780195256060966 1
0.605473284652708 1
-0.00356506023897896 1
0.0500482469341757 1
-0.124172451949346 1
-0.142860448322083 1
-0.426992341703023 1
-0.19914656319183 1
-0.0234454499590354 1
-0.234736396542331 1
-0.702683369333166 1
-0.443645641982469 1
-0.00737272323127339 1
0.097387615262512 1
0.284484043191586 1
0.127239679679754 1
0.202888095075624 1
0.215418953073346 1
-0.142855961035727 1
-0.100135027172681 1
-0.740271717323071 1
0.104964671476127 1
0.26531632055285 1
-0.0701339886005443 1
0.60331767068968 1
0.109080196752907 1
0.130642494891852 1
0.882117061385065 1
0.194662617381832 1
-0.0558153843415838 1
0.301104702071843 1
0.275584560656795 1
0.157706227483408 1
-0.272681471537685 1
0.194760099903863 1
0.427926386545323 1
-0.663454909708294 1
-0.190974831192757 1
0.0155600359704678 1
0.582158070097126 1
0.252854455924543 1
-0.0132496350913966 1
0.891159041854738 1
-0.33765557888909 1
-1.06516811934821 1
0.249317217548921 1
-0.232692574173586 1
0.975065479371246 1
-0.048289468388377 1
-0.286142305897908 1
-0.750872821256138 1
-0.0245611612410538 1
-0.161470589155773 1
-0.187381600791048 1
0.373255601738593 1
0.133076536415646 1
-0.523379851306802 1
-1.04396409420974 1
-0.728707020670709 1
-0.476306100992432 1
0.16581559619347 1
0.229053597629262 1
0.82951899448567 1
-0.0239379822391815 1
0.724596611104681 1
0.340766714420543 1
0.167369222638932 1
0.3739036897144 1
0.646063092446724 1
-0.726881806047767 1
-0.126152980912203 1
0.305134434917559 1
0.0271014896992418 1
0.0412851295770624 1
0.360796241686782 1
-0.113583904377102 1
-0.0759049465642149 1
-0.16154035275263 1
0.166543325754011 1
-0.338826569319691 1
-0.343505407530504 1
-0.441389798471542 1
0.377050101069719 1
-0.660837411171817 1
-0.0602652240558665 1
0.352535990766156 1
-0.515256400175522 1
0.0440180262945343 1
-0.301207683581623 1
0.0186043283287932 1
-0.321181472480083 1
0.118070867657144 1
-0.136048946464079 1
-0.446417101749831 1
0.439715449868922 1
-0.711843991945539 1
0.490575158050162 1
-0.470195491936509 1
0.24488848419709 1
-1.14129916886945 0
0.229360464233958 1
0.275432037140927 1
0.263815564899904 1
0.369350263558998 1
-0.647523867176685 1
-1.12319039619848 0
0.485824089305205 1
-0.434818784347308 1
0.348724605959705 1
1.10605193541263 0
-0.188677385991072 1
0.0673287014527234 1
-0.0910714920796057 1
-0.0640829689011162 1
0.829649787853068 1
0.109539029113375 1
0.628169873620688 1
0.171783726052758 1
0.388033168965638 1
0.705893493111523 1
0.268496545484534 1
0.00555165321369042 1
-0.0955764570110665 1
-0.170423585337955 1
-0.473109157603946 1
-0.477287309007317 1
-0.201339612238469 1
-0.45331470597257 1
0.166138003109494 1
-0.519880040957434 1
-1.09833872294439 0
-0.29694665888415 1
0.332999331074285 1
0.170716777412981 1
-0.262685417358183 1
-0.577058976907152 1
-0.0575297068727923 1
0.105993214458428 1
-0.436991262241638 1
-0.663872576425242 1
-0.343338955112189 1
-0.150099689615236 1
-0.282716180522639 1
-0.229507759703195 1
-0.129255157678537 1
0.5806457261286 1
-0.0761190663663729 1
0.245681022248401 1
-0.562455700127807 1
-0.00252519026678613 1
-0.0738477278017535 1
-0.299345534040238 1
-0.873224859723604 1
0.249331251020588 1
-0.898616201641162 1
0.0636428939925733 1
-0.00607405518345347 1
0.159890026873364 1
-0.248565952418345 1
0.172075557196292 1
-0.360863314800001 1
0.175095506644417 1
-0.067910471250865 1
-0.0678511916284739 1
0.124283220975708 1
0.387790888901908 1
-0.887204105579284 1
-0.299985037082565 1
-0.155115002683399 1
-0.47085491762182 1
0.816782706413017 1
-0.228033630038161 1
0.151893655018727 1
-0.329270421035192 1
0.0335413914250871 1
1.12211980567534 0
0.122218142015188 1
-0.0717123370916389 1
-0.0099783502483595 1
0.144327472639202 1
0.234894350617474 1
0.128067860930134 1
0.0739783932582525 1
1.23503093406758 0
-0.249496756983957 1
-0.424566089289455 1
-0.0328894386770574 1
-0.0351938091561183 1
-0.486532147837514 1
0.781407818474563 1
-0.221277661188444 1
-0.393095205447126 1
-0.867078260879109 1
0.351295158862746 1
0.190789390087917 1
1.01544813417063 0
0.11939072309567 1
-0.0582087219705113 1
0.419113867883977 1
-0.0956947726852055 1
-0.00193629638824844 1
-0.31184681563539 1
-0.215438189276673 1
0.180184339497952 1
0.0503021233828343 1
-0.198361328531781 1
0.0655400481138668 1
0.356212991003927 1
0.326058100338699 1
0.143498610044189 1
-0.841884011495069 1
-0.181103665622493 1
-0.538997054091336 1
0.0708275125368442 1
-0.160028096328251 1
-0.37098718082897 1
-0.182944034662819 1
-0.594634585278768 1
0.156858524488694 1
0.362609903038817 1
1.14881022192368 0
0.344080855607386 1
-1.01652327424449 1
0.315906853506777 1
-0.0441581009482301 1
0.618035761304194 1
0.0248931702216947 1
-0.10404471179901 1
0.0373965565266981 1
-0.252004637500668 1
-0.605143468788677 1
-1.01538038058152 1
0.0865727518930089 1
0.436137117952555 1
-0.0563989119346463 1
0.780393962897753 1
-0.384497976776929 1
-0.0101775647350274 1
0.211562835299501 1
-0.164659288747625 1
-0.398542992653957 1
-0.102717748465558 1
0.891852666080149 1
-0.246479654359185 1
-1.19120305033869 1
0.14657439551915 1
-0.318151493172796 1
0.401492954962779 1
-0.316065253559217 1
0.122663649771977 1
-0.590210482002489 1
0.174151255865475 1
0.359658228101989 1
-0.206460671622438 1
0.0919279861942821 1
0.330502414197656 1
0.323718931050566 1
-0.00150461188677554 1
-0.325250119504082 1
0.965574219491312 1
-0.516746935636896 1
0.171927207680423 1
-0.2728910055461 1
0.301733026053623 1
-0.191041294222024 1
-0.243405539866357 1
0.239740728797041 1
0.90487966832534 1
-0.247863305170463 1
-0.0885899062775513 1
-0.14685523378702 1
-0.676114934095332 1
0.448236211061277 1
-0.856626780586197 1
0.67838390502983 1
0.0146353538044147 1
-0.136342634360545 1
0.28725316885501 1
-0.738114913402764 1
-0.0815245437613597 1
0.707309507849591 1
0.317583588099906 1
-0.0418224576630171 1
-0.205386784603249 1
-0.332944543064748 1
-0.439798353226633 1
-0.407641777846078 1
0.108598251152982 1
0.433852593662571 1
-0.298500400281937 1
0.904465717972949 1
0.100774198737415 1
0.441551397708752 1
-0.150697545559177 1
-0.30514322429776 1
-0.0354926838337023 1
-0.201715787780824 1
0.0920273249463801 1
-0.337672368925983 1
-1.00986281933817 1
0.964159665927772 1
0.20272948844066 1
-0.411639532827354 1
-0.119179180540633 1
0.509525023584868 1
0.857781444492019 1
-0.180413974622456 1
0.862082072130394 1
-0.336368882799493 1
0.72939515330141 1
-0.215212914016589 1
0.529431896342001 1
-0.401380024538778 1
0.233023045936408 1
0.14698285809582 1
-0.536000841180521 1
-1.13429450050613 1
-0.327505909171887 1
0.0958857331265962 1
-0.704586863297875 1
-0.172438943528419 1
-0.560419453840132 1
0.649492088137073 1
0.282387129890082 1
0.0441774006064088 1
0.355695785378409 1
-0.512087728210854 1
-0.456110623321913 1
-0.325438334253445 1
-1.21220352817469 0
0.239791303161017 1
-0.32056350803078 1
0.799955251817574 1
-0.390133712034517 1
-0.0489717033980249 1
-0.346391354177519 1
-1.24335268186099 0
0.30235267340233 1
-0.955154365991729 1
-0.0154179244929347 1
-0.222195026828526 1
-0.78023663890874 1
0.740273055240431 1
-0.214078068768968 1
-0.481505639034309 1
0.47716333694874 1
-0.117790951698463 1
-0.505673152030797 1
0.62294935589838 1
0.229581745302298 1
-0.0666797777208182 1
0.483538501371112 1
0.349034209745458 1
0.231170247999308 1
-0.146622345940243 1
0.549900909530605 1
-0.419193817475586 1
-0.42339012417335 1
0.408470232055691 1
0.604436014946818 1
0.361713713408095 1
-0.387335157118619 1
-0.498566850347298 1
0.233322965367566 1
-0.405226874109104 1
-0.275709596419321 1
0.156226796238688 1
0.235977829500037 1
0.14177024577865 1
-0.0881640453984566 1
-0.181020764785089 1
-0.0577469704417493 1
-0.0716420216965147 1
-0.208568167570602 1
0.332298190204684 1
0.0450748262984845 1
-0.505989383751617 1
-0.000737211854028724 1
-0.451084681576341 1
-0.640436780607428 1
-0.439718340718421 1
0.495766356413028 1
0.491184154734729 1
0.45045268948809 1
0.545587700336168 1
-0.352759007326837 1
0.151647489874141 1
-0.46630080656803 1
-0.0512373052530632 1
0.452701016841548 1
-0.114464672507503 1
-0.333970512078891 1
-0.698159378641083 1
-0.1809923577721 1
0.636620764171729 1
0.726923048067329 1
0.319048895487048 1
-0.631067000773711 1
-0.722151608548381 1
-0.915556446121732 1
0.283936337231535 1
-0.512818106030641 1
0.0613108770757502 1
-0.523182028976449 1
0.44865156532027 1
-0.221037612337788 1
0.449422838171043 1
-0.499354626296859 1
0.391748667516998 1
-0.561945604322036 1
0.226137882436247 1
-0.0943254954639076 1
-0.281501727000664 1
0.264371946081511 1
-0.495639251054834 1
0.12336418410748 1
0.506881752691137 1
-0.08520024688856 1
0.125320685582936 1
0.189204157024457 1
0.0789500313528118 1
0.576225964395535 1
0.684655390783752 1
-0.272878402583443 1
0.177878009366966 1
-0.58617991607138 1
-0.101375702877078 1
0.294006467427998 1
-0.42572865945313 1
-0.257525119988068 1
-0.0591130056183505 1
-0.0998997249973627 1
0.489667175725133 1
-0.0879941129774981 1
-0.211235820642672 1
-0.503949353425185 1
-0.189334180397245 1
0.720293242572065 1
-0.14281978368601 1
0.85297473805197 1
0.125798161463398 1
0.237809564229005 1
0.0666109370022243 1
0.548795148640596 1
0.447608552558475 1
0.354355858123501 1
0.527516459419539 1
-0.0463530082972401 1
0.198326457924163 1
-0.256595248331679 1
0.0553390687252432 1
-0.0492605458175447 1
0.962171865909668 1
-0.713461424997255 1
-0.00574627240447056 1
0.0286185383108476 1
0.313644955096294 1
0.21026018717162 1
0.645389577235881 1
-0.349490052605821 1
0.650181598409218 1
-0.503307532970584 1
-0.291971456694373 1
0.18424810072001 1
-0.200040620907048 1
0.000489393273125707 1
0.860797104025434 1
-0.177799050861703 1
-0.207794132666841 1
0.25143645808837 1
0.322761230517066 1
0.1730231403614 1
-0.376988859556049 1
0.677521534334895 1
0.913576997331031 1
-0.120525321048727 1
-0.439113587282904 1
-0.464888981127266 1
-0.0615893498708303 1
-0.0446921628943377 1
0.365372372916324 1
-0.326769679173956 1
-0.643492750572422 1
-0.24165363060606 1
-0.470388542371218 1
-0.04892498946724 1
-0.185640299297032 1
0.103464086394386 1
-0.175986666875122 1
0.492244394515873 1
1.08858948778968 0
0.519514533402506 1
0.178816647557971 1
0.574360178388754 1
-0.135376583058659 1
-0.242607634334105 1
0.689252602994208 1
-0.12498914536732 1
-0.799922220829241 1
0.0887966610296554 1
-0.871421870314532 1
-0.752555906777992 1
-0.418030025695482 1
0.142843214304477 1
-0.362057965587062 1
0.272852598507629 1
-0.401662787068678 1
-0.769625713817301 1
-0.574948373964107 1
-0.218457533898582 1
0.0733910364768568 1
0.841902108438134 1
-0.292568061366607 1
-0.625101341804654 1
-0.357330549750902 1
0.405913776887536 1
0.276157914206385 1
0.683207582518073 1
-0.215395588937671 1
-0.299921502857891 1
-0.650406661059371 1
-0.240331814184973 1
-0.23643604856359 1
0.252608853145447 1
0.380489686872835 1
0.465959875360029 1
0.0523933504036642 1
-0.0237027721071814 1
0.403551768217728 1
-0.212641995761949 1
0.463281834574574 1
0.806059987643792 1
0.438449081006652 1
-0.348592448519972 1
-0.468836601637953 1
-0.474256508867503 1
0.562843134842 1
-0.262445210989082 1
-0.217704162955383 1
0.178970399905917 1
0.166280176835393 1
0.185662777297554 1
0.0852506414903942 1
0.519575825027346 1
-0.0898318472070183 1
-0.583009715651471 1
0.496375527388006 1
0.347748725452767 1
0.113264963373954 1
-0.245667942789793 1
1.14199513346896 0
0.514476938024768 1
-0.0743738108304468 1
-0.268216269573419 1
0.372195746715814 1
-0.122045620738391 1
-0.0228754464442905 1
-0.231650244996025 1
-0.198309017891672 1
0.238993148574365 1
-0.126283750642125 1
-0.175134416566175 1
0.0654368307881385 1
-0.103662960336772 1
0.11190969172018 1
-0.47892491311712 1
0.174398553847076 1
0.101475079289563 1
0.214534956828591 1
-0.0651949880201217 1
0.323807658208374 1
-0.084444513551664 1
0.387115186482529 1
-0.380315564862152 1
0.458351020847307 1
0.838155512189905 1
0.0894803943117689 1
0.436534364454144 1
-0.887269054504605 1
-0.836448531124913 1
0.0680196723089092 1
0.591194527660226 1
-0.270837193416832 1
0.392601455681332 1
0.0375745420949141 1
0.631707311844657 1
-0.326833961911045 1
-0.687460475469895 1
-0.523627792743199 1
0.894176990659618 1
0.0553059732622405 1
-0.912531946576558 1
0.244779423082593 1
-0.924289136635829 1
-1.09140296115405 0
0.274851053456088 1
0.843564065133819 1
0.249567042962358 1
0.0986744394643425 1
-0.37610700475216 1
0.747210930215412 1
0.346063447215901 1
-0.122965308667257 1
0.274837673202741 1
0.115633010390952 1
0.374197828013024 1
0.2698607221175 1
0.00151680251401987 1
0.871748874790785 1
0.248242868724825 1
0.65090182400249 1
-0.117297847906422 1
0.308841680864468 1
-0.110776819846696 1
-0.21056556418873 1
0.631918194447106 1
0.933622972978208 1
-0.984983909295602 0
-0.806508348547834 1
0.131927961171687 1
0.0769607094647439 1
-0.0852890162268537 1
0.0104964565185736 1
0.0358239647510979 1
0.0729843120599129 1
0.160865369179783 1
-0.326736970510799 1
0.250610576630805 1
-0.341468829073871 1
-0.553508442837006 1
0.127681684668352 1
-0.783287908464357 1
0.39329975407645 1
0.544011495830109 1
-0.0306455773214447 1
0.450301368396903 1
0.665278367878509 1
0.0944422470744443 1
-0.352902200661135 1
-0.2876512398072 1
0.669366577280348 1
-0.518955088342777 1
-0.242096576114619 1
0.126885666851057 1
0.162400824911341 1
-0.040242008527085 1
-0.513805860374006 1
-0.152486344696171 1
0.122721222350399 1
0.672848024036314 1
-0.295615938424442 1
0.260496210804751 1
-0.812838337344593 1
-0.363324644086272 1
0.205550723160652 1
-0.042192532701924 1
0.0584427041649978 1
-0.11706432219259 1
-0.226304008062552 1
-0.164573585409158 1
0.145044494264011 1
0.419626943638235 1
0.328847906570968 1
-0.259080063838529 1
0.323833294677845 1
0.53561199808023 1
-1.01919014070902 1
0.847845837993736 1
-0.152479628514442 1
-0.47915661986739 1
0.551977541224452 1
0.594661086668225 1
0.431264308456182 1
-0.251956120328941 1
-0.303515744886951 1
0.314984061262256 1
-0.368479956740762 1
-0.247878714091168 1
0.189590047178962 1
0.487836061948599 1
0.00893477625096217 1
-8.12942023031837e-05 1
-0.187588465189104 1
0.443377316080943 1
0.523747294282146 1
-0.585771775118519 1
-0.376704694135428 1
0.379268768984886 1
0.135679183502531 1
-0.101723153803545 1
-0.185493138306608 1
-0.176391741673154 1
-0.0609372014249986 1
-0.118476864175639 1
0.525478336538076 1
0.100306561490026 1
-0.0232511819620655 1
0.125651626027785 1
0.964763215624365 1
0.241203635019062 1
-0.875731163043144 1
0.414241232923767 1
0.730716614766083 1
-0.0484400238840474 1
-0.476422938351468 1
-0.506951045146712 1
0.114935089843523 1
0.297794146320299 1
-0.159185756705578 1
-0.0214617941641542 1
-0.13829124446562 1
-0.00229582649971154 1
-0.191760223346912 1
-0.645264228542583 1
-0.504204462792385 1
0.55682903204187 1
0.453340819660477 1
-0.0236712223302151 1
-0.695820809524021 1
-0.0887926743435235 1
0.537717475717097 1
0.0917993842624594 1
-0.137543928994329 1
-0.0468374608534758 1
-0.73977300238631 1
-0.509422005624997 1
0.0338777618113703 1
-0.192983673376127 1
0.296570268500503 1
0.264239001759437 1
0.2705558553288 1
0.786718996552178 1
0.0354766789037465 1
-0.377082327277149 1
0.283743022268942 1
-0.150143369860818 1
0.561014084367472 1
0.0107267107415182 1
-0.330441772700263 1
0.0051906552298243 1
-0.361734490463826 1
0.124204105734127 1
0.45279542994735 1
-0.0775583644577986 1
0.0531519108600238 1
-0.407592125691275 1
0.145254034895818 1
-0.0623712614327422 1
-0.163224864158157 1
-0.0102867833025532 1
0.0516839009348618 1
-0.364802365690836 1
0.23789962077765 1
-0.635624967076078 1
-0.8726818074082 1
-0.336722208770097 1
0.743010133301607 1
-0.10123485304328 1
0.0351760279938252 1
-0.262345097013504 1
0.342323580932343 1
-0.562306037407908 1
-0.772398991198285 1
-0.416546025419265 1
0.341443418624157 1
0.222774694824216 1
0.408472031905976 1
-0.0491981228013838 1
0.526049928560384 1
-0.487148403531977 1
-0.187499194372168 1
-0.61405077804064 1
-0.619119783400698 1
0.0860155274096924 1
-0.378132635821235 1
1.11762135575635 0
0.398913745737443 1
-0.359324883091806 1
0.560690693312696 1
0.424946073852058 1
-0.383972118633517 1
0.377593867521648 1
-0.474601269015671 1
0.779333912875979 1
0.394980577105234 1
0.597992808546169 1
-0.0129263810484948 1
0.320982917634759 1
0.327666330297926 1
-0.219406229980773 1
-0.273404927968034 1
0.0958900515437652 1
-0.863782769159681 1
0.15929717944099 1
-0.657308200859348 1
-0.23607905046997 1
-0.216075446556227 1
0.493954121662143 1
0.0914204072285716 1
0.452702454612036 1
0.0330275223847132 1
0.305091853009817 1
-0.125668046794283 1
0.233567151242241 1
0.734249112361931 1
0.291976188297997 1
0.0851091897245042 1
-0.158038861609364 1
-0.386694437549381 1
-0.418508796127163 1
0.665827850968924 1
0.0319531796636735 1
0.309642147578563 1
0.0217807503469316 1
-0.398617539990239 1
0.0184088184076164 1
0.176548090191745 1
0.110187462867699 1
0.663027393789905 1
0.368374717209583 1
-0.464667353576672 1
0.342031007525682 1
-0.133494340628449 1
0.635805693181161 1
-0.11520801112692 1
0.445872950173106 1
-0.236406200837721 1
0.0515565813084098 1
-0.106875642571921 1
0.535387427023349 1
-0.134778462443176 1
-0.41838508303596 1
0.417510077404814 1
-0.100461775661481 1
-0.286965121324687 1
0.187225392668766 1
-0.927303952255425 1
0.0352283020938527 1
0.00938891895614269 1
0.112902895716485 1
0.325384289780737 1
0.0994557546457881 1
-0.223424434527825 1
-1.06837188759889 0
-0.526211283557667 1
-0.285283052051722 1
0.23544920359794 1
-0.119123606506242 1
-0.242946222386707 1
-0.496206395928682 1
-0.951621602788126 1
0.150885788063191 1
-0.195066952539747 1
-0.256032524735269 1
-0.0409285223302975 1
0.0515980393092647 1
0.489671906104767 1
0.0953591909433163 1
0.125068324708228 1
0.192281067333766 1
1.1991077173751 0
0.0234451611717846 1
0.160943115900081 1
0.182426198401831 1
-0.558406678949738 1
0.611216550456609 1
-0.084415194403123 1
0.122291858801298 1
-1.04517025114359 0
0.307898241782765 1
-0.429578962438133 1
-0.352097559498328 1
-0.66386870674065 1
-0.719410269012726 1
0.584460176444986 1
-0.00803933201268968 1
-0.0601654487808283 1
-0.238990001959212 1
-0.176325862984236 1
-0.21076072444549 1
-0.421455809335005 1
-0.345017420552086 1
0.201113922273844 1
0.548774383417813 1
0.404117841265736 1
-0.68469009523512 1
0.0363295800130629 1
-0.884616021069651 1
0.062643442469729 1
0.46237977821932 1
-0.261787754593416 1
-0.0366030305416513 1
-0.0473729425891883 1
-0.0508071318680748 1
-0.174471304358922 1
-0.385588823539061 1
-0.192354775738901 1
0.291083315170642 1
-0.253352173581897 1
0.91280404537287 1
-0.185880098730996 1
-0.0689172964097224 1
-0.183342149891049 1
0.276456662666009 1
0.183271433503689 1
0.0739136621525471 1
0.466361961580467 1
-0.0156213432964979 1
-0.289577342689491 1
-0.847033376129511 1
0.415346132050211 1
0.162251176158295 1
-0.221973157114535 1
-0.310055029264434 1
-0.0279210815355445 1
-0.473331744858112 1
0.386420071080282 1
-0.649725018700016 1
0.354672890395017 1
0.144324811872749 1
0.000399803528556036 1
0.678888238401855 1
0.903137085290779 1
-0.49915489285792 1
-0.0744376542204915 1
0.214411707157164 1
-0.867475471989176 1
0.432725398560327 1
0.479619997995451 1
-0.281806403098163 1
-0.199815315137517 1
0.291282780797111 1
0.286977211483123 1
0.217898984610729 1
0.0407650645400831 1
-1.06229860774245 1
-0.177447161842841 1
-0.475772124005175 1
0.0748858235221387 1
0.0203128003271656 1
0.0743198732050133 1
0.582137989465793 1
-0.166821283206997 1
0.903781627272048 1
-0.158430156085773 1
0.509643696264115 1
0.336709588781136 1
-0.158523383492981 1
-0.464680695922553 1
0.1203234551055 1
0.0501538424473893 1
0.0425758075884976 1
0.130213729542267 1
-0.869329528449011 1
0.382140704550131 1
0.0115172266146875 1
-0.0467881517856009 1
-0.128310878869289 1
-0.434514545850094 1
-0.131885839369012 1
-0.015260138568373 1
0.66132404194724 1
0.254768374627897 1
0.368939901916469 1
-0.103436859232948 1
-0.41394701972709 1
-0.419764721493302 1
0.58059983778249 1
0.464689955916358 1
-0.428930681827689 1
0.723528240802558 1
0.8075397879588 1
-0.433665955876766 1
-0.556327467634459 1
-0.373339067922074 1
0.447599057671029 1
0.103407512171704 1
1.20955627864821 0
-0.714999366250646 1
0.300078036816713 1
-0.428441638617241 1
-0.0613713310453494 1
1.00414178820702 1
0.772227294454304 1
-0.142957634967608 1
-0.0505304724335372 1
-0.294412405735152 1
-0.469306418977342 1
-0.328797613908975 1
0.267634708265892 1
-0.106718964699066 1
-0.440797001041369 1
0.471122030832409 1
-0.106253581848966 1
0.80794023317412 1
-0.386745348621745 1
0.165301472689943 1
-0.410142810570677 1
0.502382725843411 1
0.615057418670185 1
0.618265914418726 1
0.0956885932344022 1
-0.199916225272613 1
0.967238406239323 1
0.190016061480485 1
0.103730271353557 1
-0.122168800593927 1
-0.375191835339006 1
-0.0475505905116197 1
-0.836254188327907 1
0.218941330513926 1
0.0400125457166194 1
0.284372444785877 1
-0.642650363149174 1
0.350289233779879 1
-0.384074812070184 1
-0.449255261896456 1
0.299658936695642 1
-0.961699361203926 1
0.851386412965267 1
0.0488660741275088 1
-0.602860667110583 1
-0.0882301135527527 1
0.858601953932341 1
0.422736698725517 1
0.691389781508614 1
-0.0356715420743811 1
-0.188048629019204 1
-0.141394623436964 1
0.645680849423313 1
-0.256401304619261 1
-0.520562877024316 1
-0.233150767105618 1
-0.811060482515991 1
-0.512546796371547 1
0.0786698031908359 1
-0.154917069921545 1
-0.690156019518806 1
0.00300928392227384 1
0.355354206832359 1
-0.107922445044183 1
-0.261842398757466 1
-0.231162596797075 1
0.260045733648256 1
0.251242002084497 1
1.16065789418283 0
-0.341960830708366 1
0.209245996260029 1
-0.869610578691286 1
0.0851343764083491 1
-0.205414594794475 1
-0.324008228562124 1
0.303082973847882 1
-0.420827023121291 1
0.478176812476421 1
-0.0248493563268303 1
0.09878239572567 1
0.341026422296874 1
0.258129764514208 1
0.10154085906663 1
-0.828662501004732 1
0.312484230401197 1
0.0146178088778508 1
0.188496731592417 1
0.0209430594640658 1
-0.706987649144015 1
-0.648043609900604 1
0.5364797159921 1
0.406088821148205 1
-0.757729787047807 1
-0.0278044583347806 1
-1.34702630448322 0
0.0456517639217395 1
0.463678227638608 1
0.158515908995988 1
0.34855492099054 1
0.138965765171703 1
0.0260478813993107 1
-0.882226956907679 1
0.0887891398616006 1
-0.113563779215252 1
-0.761628099558266 1
0.356351710533979 1
0.529194945856914 1
-0.120999202525604 1
-0.226433983494407 1
0.490060942867235 1
0.625549799670341 1
0.028582855748694 1
-0.174283702278779 1
-0.242651138249875 1
-0.346519266053104 1
0.473111428707213 1
0.46331026377628 1
0.174386871835845 1
-0.0748603562178072 1
0.364414352984913 1
0.284146717628927 1
0.262263794683246 1
-0.031483078526322 1
0.755790113854146 1
0.413678689818352 1
0.41786780995266 1
-0.00395353395019318 1
-0.119270229643249 1
0.0551837083582114 1
-0.880722289364649 1
0.0447386491603782 1
-0.539311292894755 1
-0.237273743001154 1
0.503464337829491 1
-0.0548236587097924 1
0.467265387427083 1
0.0899663584576151 1
0.421038778681261 1
-0.418959218247528 1
-0.194680752489633 1
0.402475037863559 1
-0.908138120795982 1
-0.274773711056655 1
0.173176021688252 1
0.484701742182252 1
0.343171388873585 1
-0.113400414412243 1
0.0673655081468473 1
-0.0612624691155219 1
0.0743598303608842 1
-0.156056854932706 1
-0.220802917693899 1
0.0361061627752787 1
-0.833282452084283 1
-0.147506993147971 1
0.100699415798964 1
0.305047396936333 1
0.183628494680448 1
-0.0931855894437955 1
-0.782405574736531 1
0.223091742915156 1
-0.592134444358547 1
-0.0137036425257862 1
-0.307687908470298 1
-1.00509310697755 1
-0.0656583069648528 1
-0.575810602838501 1
0.0139146910734329 1
-0.530454313347197 1
0.461691481540859 1
-0.146759123015731 1
-0.17005778381926 1
0.0850885856721282 1
0.229118186848496 1
-0.684821228892365 1
-0.414685018725102 1
-0.0207744571195298 1
0.624098289493069 1
0.377371817664631 1
0.585187287078112 1
0.108058770458709 1
0.474236027483516 1
-0.3749388791004 1
-0.23478118690266 1
-0.234858964717394 1
0.341985449231882 1
0.595823294639424 1
0.258002797023868 1
0.366883086804676 1
0.0579264417992448 1
0.186429260406713 1
-0.519872665112229 1
-0.278174842470099 1
0.206093161149426 1
-0.410689192847543 1
-0.878612387645205 1
0.634624471859624 1
0.173703295973756 1
0.426904089737653 1
-0.527267771520908 1
-0.40015198751794 1
0.366785734733138 1
0.252153117387013 1
-0.606213003349296 1
-0.248353998173132 1
0.486409019032748 1
0.0870388961449425 1
0.175502384309431 1
0.0571722475677886 1
0.437479929201175 1
-0.0651411436843427 1
0.299347100425277 1
-0.151887905547676 1
-0.988712519604078 1
-0.449195971754099 1
0.105884923058505 1
0.462513715585625 1
-0.96300342619144 1
-0.250219113677055 1
-0.752057736090246 1
-0.23157408443165 1
-0.0674822720457808 1
0.335088419918952 1
0.615830097780125 1
-0.333929646945674 1
0.0102155629559657 1
0.231036472192868 1
0.243507269848146 1
-0.24216523299304 1
0.29919211522637 1
-0.110306664682876 1
0.155095047218695 1
-0.311090861659058 1
-0.00201390366146395 1
-0.094149308417986 1
-0.136664991006021 1
1.37684220415756 0
0.0521250279639194 1
0.0088028067981136 1
-0.456029989953892 1
-0.348249467797871 1
0.650182225368497 1
0.528621006724943 1
-0.033612686054582 1
-0.537658397829453 1
0.108818824857597 1
-0.392524696629456 1
-0.428728195670402 1
0.351758640761246 1
0.379981913233416 1
0.566837109165299 1
0.0090177546731095 1
0.212239174989546 1
0.214461656524934 1
-0.0762455185525087 1
0.0410791179224687 1
-0.123403439388037 1
0.0115884440352725 1
0.148855540940852 1
-1.00690588480668 1
-0.0900382273904783 1
-0.126084910486914 1
-0.553263794569633 1
0.186241235844739 1
0.186248803570517 1
-0.115430519677271 1
-0.988893304646289 0
0.460729259772448 1
0.639721297637437 1
0.0572648453013846 1
-0.305421318607902 1
-0.000689930413786136 1
0.383304282042555 1
0.494294237513747 1
0.185945749812426 1
0.104083356487201 1
-0.0874336613349135 1
0.249473909681856 1
-0.62194286706789 1
-0.101730480824748 1
0.497361817176813 1
-0.307599812543134 1
-0.156990461911128 1
-0.587861035891888 1
0.817653606928291 1
-0.485154592550059 1
-0.387157967079172 1
0.491994325317499 1
0.373425199026326 1
0.733456067428595 1
-0.392431592344578 1
0.472702789861947 1
-0.241836821677922 1
-0.00268940376801299 1
0.275635753130202 1
0.701585156006076 1
-0.362981392989049 1
-0.387184001793377 1
0.265416414178103 1
-0.0264454131407547 1
0.454578257505367 1
-0.519911851633035 1
0.23445470238362 1
0.0227718178164753 1
1.2270918829282 0
-0.352924213707015 1
-0.346280299198817 1
-0.509534811307668 1
-0.604106212514038 1
-0.0137121009735988 1
0.229360255440151 1
0.262815778021273 1
-0.994991778281661 0
0.167029621702275 1
0.402776727809497 1
-0.325767238628003 1
-0.01835607971303 1
0.559775626145038 1
0.438393123682345 1
0.4357691713676 1
0.267171343894405 1
-0.604769259319797 1
-0.323060528443818 1
0.383179317203668 1
-0.0506311155068461 1
0.317822306251694 1
0.200654577610055 1
-0.59047319419322 1
-0.0596599514476507 1
-0.119588350390472 1
-0.372547989529493 1
-0.275257322566164 1
-0.0461642841401632 1
0.926725304356665 1
0.245905082201608 1
-0.340453361413074 1
0.387863390068499 1
0.0859771946533876 1
1.01235356134338 1
-0.663605627818124 1
0.116385894510891 1
-1.06409707957063 0
-0.877264823644997 1
-0.611050579065206 1
0.347311906198846 1
-0.563431192050725 1
0.101826142036386 1
0.0542999312778751 1
-0.201365195622942 1
-0.0470630629115344 1
0.260021311017721 1
0.0835556516537816 1
0.296432772414019 1
0.350056231144541 1
0.0625986638564393 1
-0.0214283715386841 1
-0.683218973740271 1
0.540600400222353 1
0.379163152268487 1
-0.48287407055865 1
0.882394282759849 1
-0.98130151786948 1
-0.235202648976726 1
0.174491008431122 1
0.867672782820136 1
0.417843415127216 1
-0.0939788141098536 1
0.437610232282018 1
-0.0258422588676729 1
0.501610248876689 1
0.338015768637411 1
-0.584937040921156 1
-0.498585881601904 1
-0.00845652586197207 1
-0.181980028597365 1
0.815927830596188 1
-0.171176101630704 1
-0.560402229056772 1
0.431681677489358 1
-0.00929522150343494 1
0.42431499938497 1
-0.889730284188158 1
-0.107982033615332 1
0.0841961394867204 1
0.601553201238987 1
0.0376280539202452 1
0.395636763262534 1
0.586925719188317 1
-0.100598838785827 1
0.0639053723920448 1
-0.6907286086523 1
-0.251658298560311 1
-0.273201683282957 1
-0.11451135617846 1
0.374602803102582 1
0.544352075209785 1
-0.716531622464355 1
-0.752002032213178 1
-0.438551339640997 1
-0.416935475404933 1
-0.384983721877088 1
-0.762551423766212 1
-0.144582234159674 1
-0.188893481281459 1
0.107080590242696 1
0.252415607074731 1
-0.279699215244281 1
-0.447168589093494 1
-0.0712306363812838 1
-0.876386523442372 1
-0.284327276117765 1
-0.43388446683633 1
0.150270310381941 1
-0.466742278927242 1
-0.290687168713309 1
-0.358058570026696 1
0.480102102150819 1
0.282073104021304 1
-0.200594406117696 1
0.139743677879867 1
-0.161623146051206 1
0.669075185470992 1
0.0752463966580557 1
0.533403182193457 1
0.0123832760308906 1
0.516301135943124 1
0.560237247271456 1
-0.456248763932014 1
-0.365070109994167 1
0.0887963056042605 1
0.340929802633486 1
0.853002526524425 1
0.608573869987569 1
0.517192166308261 1
0.292834199674706 1
0.357164585692266 1
0.984286534758398 1
-0.81361713999349 1
0.459531324974397 1
-0.877882056613893 1
-0.0780036945675233 1
-0.0610145570892556 1
1.0719564203983 0
-0.0781701518589388 1
0.0124578036345158 1
0.516388808444852 1
0.140962030432624 1
0.317434135330479 1
-0.349969044879788 1
0.0411071935996049 1
0.301221717942348 1
-0.359304065799539 1
-0.240152850901652 1
-0.331733886252268 1
0.149707540698974 1
0.0331345636564961 1
0.537530396810751 1
0.0073597904751421 1
-0.128126060760726 1
0.0686053720897691 1
-0.296098663715871 1
-0.147202299821924 1
-0.0226393785418822 1
-0.521260652961123 1
0.646236554433176 1
0.315431379200293 1
-0.644586908671923 1
0.0275083054135286 1
0.205705948815659 1
0.124482887613386 1
0.75232943353242 1
-0.134988766265265 1
-0.618875364117885 1
-0.716328574698976 1
-0.184937558174024 1
-0.0547636846711258 1
-0.67924523922928 1
0.46840800685353 1
0.33389805509983 1
0.583536311773194 1
-0.687587393499763 1
0.454025034537484 1
-0.379202212231541 1
-0.347464413325994 1
0.331613558304511 1
0.590026957075353 1
0.0877830447231082 1
1.37275741533423 0
0.403747663173287 1
0.140098411196685 1
0.117121951595311 1
-0.769932739507556 1
0.3852096631394 1
0.495720858364403 1
0.483458645745729 1
0.885959410729826 1
0.0882609577055932 1
-0.0241450985800734 1
-0.0705755237595239 1
-0.781436753254044 1
0.081860660887586 1
-0.073584114484616 1
-0.478651053442826 1
0.161033196059402 1
-0.298403639966228 1
-0.292369517250683 1
-0.826268830943616 1
1.02240226506524 0
0.363272036850328 1
-0.146784813752109 1
0.817007198584319 1
-1.10334895182292 0
0.25744075651693 1
-0.555370688655612 1
0.285603954031875 1
0.366562149770856 1
-0.207150531190662 1
0.179787478755601 1
-0.293850735488134 1
0.143626968352462 1
-0.0444394212342914 1
0.0805734133678317 1
-0.451318834799708 1
-0.138392253472619 1
-0.717037887789649 1
0.63972085458405 1
0.059315101053077 1
0.556982261831398 1
0.741307695326385 1
-0.449468353913215 1
0.227781360135704 1
0.207429185263097 1
-0.0128525293686438 1
0.658164426102477 1
0.830907709599277 1
0.627984867651342 1
0.286252896960226 1
-0.169032457869505 1
0.609249813868614 1
-0.45980430197819 1
0.339322709256795 1
-0.623345662117382 1
0.10020772312776 1
-0.834803710399507 1
0.400551798166273 1
0.877180919735789 1
0.199818072148523 1
0.0529560345007419 1
-0.213767587925736 1
0.298874520990654 1
-0.417945153290376 1
-0.0777269302338667 1
-0.867894072398709 1
-0.662269143429679 1
-0.353908054145729 1
-0.0795688559522166 1
0.288765151289694 1
0.0980577334161971 1
-0.723865545546008 1
0.365399982181111 1
-0.367256640165446 1
0.181729414805405 1
-0.257672436071072 1
0.318137601176142 1
0.41835796447651 1
0.216556553601172 1
-1.19886530019112 0
-0.0772063375566774 1
-0.834442371794868 1
0.413615842134847 1
-0.141150100200844 1
0.658318906593766 1
-0.350894361023485 1
0.178396930767268 1
-0.372364554528589 1
0.197138884829215 1
0.251796370588778 1
-0.409837536218211 1
-0.376725241010595 1
1.09606061075384 0
-0.0718276778824892 1
-0.227975580505511 1
-0.146517927233265 1
0.262055188368435 1
-0.750531237702566 1
-0.0931512556283366 1
-0.100877313066734 1
0.379631395365147 1
-0.658433869891217 1
0.120000299340466 1
0.457369710830946 1
-0.132035958176441 1
-0.0395018802663211 1
0.0368704991693445 1
-0.19765868254597 1
-1.16228220174459 0
0.442713646631579 1
-0.813572969385407 1
-0.0159213569954851 1
-0.189594345213098 1
-0.267165817577459 1
0.0504194858326357 1
0.353272698387719 1
-0.249668361845499 1
-0.285132308431597 1
0.381479016913639 1
0.118750191554896 1
-0.802818356386206 1
0.753294272894153 1
0.172565997865818 1
-0.459482339535665 1
0.502562687017535 1
-0.895930074695788 1
0.422538804745098 1
-0.523988440284786 1
-0.54456761336633 1
-0.25887469837299 1
-0.641003463557995 1
-0.10370267044059 1
-0.361907549301873 1
-0.451013148341238 1
-0.508693904649248 1
-0.151215471579481 1
-0.138442973174068 1
-0.468309265487329 1
0.384888599429256 1
-0.405431197996408 1
-0.648784159447942 1
0.561182632346298 1
0.181212736002964 1
-0.826448973188063 1
-0.149163337926893 1
0.300626736211813 1
-0.485476115963769 1
-0.0284164505581713 1
-0.235604999149957 1
-0.326670118192059 1
0.266254574806948 1
-0.376034820636229 1
-0.213757892883916 1
-0.667601722843255 1
-0.469778612481406 1
-0.0126254141609285 1
0.250835063674015 1
0.127890093516198 1
-0.310572269998526 1
-0.722187701915745 1
0.101481079573203 1
-0.177845678940628 1
0.279815070239255 1
-0.286339845571845 1
-0.0550601144155283 1
0.107022859649177 1
0.13135054144631 1
0.0460655035617446 1
-0.753986102409687 1
0.552969263841514 1
-0.354649399423014 1
-0.10673618681664 1
0.316908731573154 1
0.474314993243418 1
0.374865761225818 1
-0.428328947573957 1
-0.094033410653496 1
0.393598010792626 1
-0.129512326594102 1
0.220637574301968 1
0.647474202502746 1
-0.734170236791904 1
0.175431278480454 1
-0.304871606093699 1
0.501407064757077 1
-0.0160009861856325 1
-0.114735335153368 1
-0.191608458841663 1
-0.150959605492806 1
0.397751132213824 1
-0.760754203861317 1
-0.217488943660638 1
0.508934606384182 1
0.519610071000017 1
0.484038741634146 1
0.177184727455435 1
0.153696602810801 1
-0.936320162590728 1
-0.12011742533247 1
0.44976528755569 1
-0.553054192296356 1
0.0655386262924035 1
-0.996092016873641 1
0.205850497047671 1
-0.790918390160685 1
0.53674097899386 1
0.617871750209273 1
-0.0179947989267402 1
0.197326965533045 1
0.168148426056867 1
-0.644359944668705 1
0.624813202610043 1
0.402831535331367 1
0.125915299928582 1
-0.664234815348358 1
1.02796401160929 1
-0.605968368097002 1
-0.873944000713757 1
0.12145780741283 1
-0.48870157317785 1
0.121385064455187 1
-0.293768578257797 1
0.433929655166356 1
-0.562065676320523 1
-0.416588442423824 1
0.0152674381893703 1
-0.294273226970331 1
-0.226084803106725 1
0.812404069661109 1
-0.642872430307934 1
-0.683084885800137 1
0.00865049165418427 1
0.160394045926295 1
0.626644862946531 1
0.16952315515177 1
-0.558468517799902 1
0.412213658098173 1
-0.374481396887058 1
-0.296067619413412 1
0.873567059214846 1
0.251417769250338 1
0.339028209112797 1
-0.62693194568148 1
0.193631569797777 1
-0.565338711173141 1
-0.123238600197445 1
-0.0549165579090424 1
0.311127588128031 1
-0.430843148699665 1
-0.746044697813388 1
-0.340997245117831 1
0.0982046778817037 1
0.374318273715836 1
-0.244810836505823 1
-0.0497179782251619 1
0.200963618955543 1
0.483402658337831 1
0.118885300861213 1
0.257058429142038 1
0.934736137374651 1
0.0972571908260902 1
-0.219217226553788 1
0.0819725896883854 1
-0.363329297068859 1
-0.0958022421022551 1
-0.175074458464392 1
-0.428183783335416 1
-0.343617468945619 1
0.298937873994569 1
0.151956292917469 1
-0.429523472892603 1
-0.358723451645936 1
0.41757355740893 1
-0.214936397740929 1
-0.505157221580698 1
-0.387359730066978 1
0.279213781713657 1
0.476843879671987 1
-0.199168037315056 1
-0.534942634404345 1
0.00599817505188362 1
0.623122544694485 1
0.478592749822151 1
-0.252932423726567 1
0.824666940904152 1
0.269235183658155 1
-0.100569436494906 1
0.506111060741551 1
-0.0926335614713353 1
-0.623698862185916 1
-0.00500185962971134 1
-0.0249182677143366 1
0.0183328733124107 1
-0.359796226693622 1
0.80068544997271 1
0.193650441074686 1
-0.162217275794758 1
0.182820241183491 1
-0.430064378243346 1
-0.790139273593847 1
0.470742864353319 1
-0.164590624953174 1
-0.21230542731517 1
-0.258763258730939 1
0.699702383768583 1
0.410923551081956 1
-0.234776803825989 1
0.265117004883879 1
0.0393163289707738 1
-0.4404619006619 1
0.290192366228702 1
0.467246603859268 1
-0.776475821804499 1
0.193616357949922 1
0.428056812308661 1
-0.572013710207489 1
0.0872389539654465 1
-0.75851022108886 1
0.375062346679646 1
0.602343596887331 1
0.379724413679643 1
0.42958580356981 1
-0.823533651706409 1
-0.0917137762047986 1
-0.00697453037735191 1
-0.688685283096529 1
0.677316004048153 1
-0.0449667453399862 1
0.765619496974789 1
0.0942167485316167 1
-0.606534274830994 1
0.0160630318626492 1
0.0189299625075911 1
-0.236811240176259 1
-0.216414325316983 1
0.514597054860805 1
-0.9892530242309 1
-0.832619856828982 1
0.0368262943333157 1
-0.0033121166856621 1
-0.278115039967573 1
0.740446449508928 1
-0.0629464746309727 1
0.257508905678217 1
-0.746425560613035 1
-0.512206142204625 1
-0.00635367535956205 1
-0.23149297288879 1
0.0926567167732938 1
-0.304615662803894 1
0.0684486924488474 1
0.482001990996424 1
-0.960964901349639 1
0.622876276848007 1
0.590201397396635 1
-0.0770907833270804 1
0.608037541433646 1
-0.331902573417842 1
0.414623281522395 1
-0.1622838411874 1
-0.847274240631673 1
0.112223485727536 1
-0.294006187560744 1
0.224045755592686 1
-0.872626973528779 1
1.1204727299285 0
-0.72529971162424 1
0.119860573103066 1
0.0808147868677382 1
-0.430144937663887 1
0.563195115248989 1
-0.358258003549023 1
-0.347386283672869 1
0.254702098165738 1
-0.385761326341819 1
0.505336400442478 1
0.884822773869821 1
0.472330490147251 1
0.471808948919458 1
-0.104988595665386 1
-0.418878424544461 1
-0.251262289629731 1
-0.184539581843414 1
-0.808778821897322 1
0.163182441743124 1
-0.420347629398522 1
-0.220619255940489 1
0.459011944300072 1
1.40335607873492 0
-0.274995333047983 1
-0.55323767584419 1
-0.327653997914882 1
-0.0907275173260904 1
0.538238463907974 1
0.787318479178002 1
-0.0811843112797284 1
0.640376173174481 1
-0.0362089389275939 1
0.190822736820043 1
0.303648076221832 1
-0.783767019838968 1
-0.492132613431911 1
0.550149590844833 1
-0.25370317685736 1
-0.230425807405231 1
0.430666569628718 1
-0.611959424920789 1
-0.550872896245933 1
-0.465306523572558 1
-0.115485120155147 1
-0.250407532297576 1
0.0797911602614236 1
-0.135987767158484 1
0.44996424346065 1
0.197468395851682 1
0.0696096913283548 1
-0.135294261333707 1
0.376277482386542 1
0.426762758217297 1
-0.046066759717987 1
0.0106767600119405 1
-0.062398830080573 1
0.325694304202161 1
0.702972107090396 1
0.322075946454228 1
-0.31414028505147 1
-0.338600494802676 1
-0.728933356717341 1
-0.0929706708050937 1
-0.0206277074189786 1
0.455976827778565 1
-0.675585397217403 1
-0.104561702226594 1
0.746553442597879 1
-0.576817480725841 1
0.0784447902450786 1
-0.283414075970775 1
0.498483082355267 1
0.042802466128754 1
0.868874727326531 1
0.104420808156568 1
-0.253508477769009 1
0.317164007159765 1
-0.402271791510505 1
-0.143376478010041 1
-0.782941240512964 1
0.736420797927841 1
-0.270355694474346 1
0.23985226410513 1
-0.790891703001355 1
-1.09205903210427 0
-0.13125278013914 1
0.51047390771926 1
-0.0330153159782561 1
-0.635212729396532 1
0.596626949862455 1
-0.623644479873859 1
0.307966289234952 1
0.437150569458784 1
-0.173657156153021 1
0.240565865184198 1
0.152655915229767 1
0.161573520978845 1
-0.201966733532125 1
-0.323542335690048 1
-0.2716215474455 1
0.103898834764236 1
-0.206784366799196 1
-0.778731236180101 1
0.307261825413716 1
0.388400969341484 1
-0.418059981727055 1
0.0198260851464439 1
-0.9543902236028 1
0.583118749753908 1
0.387887722660586 1
-0.936211402266985 1
0.143001672467972 1
-0.26368502620725 1
0.522775104453233 1
-0.271315166831846 1
0.49955875523735 1
0.384715793294046 1
0.688976525812174 1
0.109358809658782 1
0.714084984673453 1
-0.415139171019554 1
0.148104699020099 1
0.479036285970243 1
-0.0500506352955311 1
-0.531378237939023 1
-0.390505329418176 1
-0.370757431758944 1
-0.0244008535649075 1
-0.0825611037339542 1
1.29657414219205 0
0.523521645431277 1
-0.754663035748739 1
-0.0223900662011568 1
-0.443649614400639 1
0.517686225777819 1
0.000942840550840957 1
0.646766031649429 1
0.287976742184176 1
0.764776379927569 1
0.0880033612288674 1
-0.501499702639332 1
-0.203934465966638 1
0.398524690179054 1
-0.0156289413322793 1
-0.256698783712081 1
-0.286102264724298 1
0.513228289635131 1
-0.139952187659607 1
-0.0085569728620368 1
-0.25286082417423 1
1.08999481730198 0
0.218630143597416 1
-0.818467090537392 1
-0.401156050996007 1
-0.432172013612073 1
0.100799420451763 1
-0.260197160603645 1
-0.547197232486968 1
0.435008341618361 1
-0.220760721246868 1
0.429058640849642 1
-0.130698223348457 1
0.591105370493078 1
0.126527852573083 1
0.0183490246943143 1
0.192257705338694 1
0.421522489992662 1
0.37366510428402 1
-0.12819694998153 1
-0.236253328143311 1
-0.245794138153812 1
0.0458817069271168 1
-0.00386686447869163 1
-0.209022413673318 1
-0.207860679977804 1
-0.852311016742552 1
-0.257659153284202 1
-0.275811177358237 1
0.0655780178710601 1
0.0412353004853493 1
0.01401416229202 1
-0.39605309490005 1
-0.765367483720245 1
-0.434358979654576 1
0.892797021249766 1
0.635497912728434 1
0.365540663299598 1
0.203470012889354 1
0.271947172363568 1
0.964129123666247 1
0.0606615895005585 1
0.0394504489189575 1
0.288795675935484 1
0.525877588095673 1
-0.569665549506473 1
0.396371428792676 1
-0.474001049438447 1
0.142618681563976 1
-0.470639091149329 1
0.531142594498467 1
-0.254178725070931 1
-0.127167635115369 1
0.367622761445346 1
-0.532312840110848 1
-0.524416606788181 1
-0.732346887163499 1
-0.56246992361436 1
-0.319450780394336 1
-0.911215260258352 1
0.624585272552321 1
0.224934477626488 1
0.131689352437258 1
0.00441167140153141 1
-0.441325840917845 1
-0.144689994597829 1
0.433342820892194 1
-0.25226697750145 1
0.280421245476957 1
0.238796270523195 1
0.801449026532249 1
0.354517435322741 1
0.0794317131031421 1
0.10093334709484 1
0.116718452698613 1
-0.193206405690435 1
1.00961234828671 1
0.443329820782976 1
-0.111521782814873 1
-0.62810132913998 1
-0.821119934690091 1
0.511088484600374 1
-0.0902724081407651 1
-0.581165596977655 1
0.169882621877436 1
0.113781236947613 1
0.106738802368089 1
-0.367462632604354 1
0.453103420099835 1
-0.299857418953477 1
-0.290074718600375 1
-0.150220447062942 1
0.183277349312802 1
0.417243124070379 1
-0.706898912440839 1
-0.438917426581325 1
0.170235831819353 1
0.0620916715994455 1
0.171428431993651 1
-0.166199529046875 1
-0.654080255332074 1
0.581848781473211 1
-0.00130735372566369 1
-0.327942290209355 1
-0.197382758402197 1
-0.0770375212459692 1
-0.111105864324302 1
-0.586141775526199 1
0.728240103262916 1
0.165549648250988 1
0.303614772014994 1
-0.335234057611489 1
-0.00109403703989085 1
-0.774435849171397 1
0.00902415567141636 1
0.318816312648001 1
-1.04288749247301 1
0.000820890314394612 1
0.455019368925863 1
0.403196268955341 1
-0.0707832021304678 1
-0.537373903807436 1
-0.79245914614755 1
-0.293869976747557 1
-0.194716885197518 1
0.378757993577412 1
-0.394589891405873 1
0.246569022550222 1
0.0444076399786728 1
-0.283299928007753 1
-0.0940001075494495 1
-0.199855625572172 1
0.213193537171521 1
-0.618258069580167 1
0.417518558880059 1
-0.473445263124469 1
0.0305506650200755 1
-0.902655794630827 1
0.00169680130297872 1
0.121401702981592 1
-0.512561290547448 1
0.134722829843494 1
-0.49052972982854 1
0.631432230121699 1
0.2655736014437 1
-0.865868535410224 1
-0.579047741529404 1
0.628048224115068 1
-0.440225775813984 1
-0.674305673958333 1
0.50137449762829 1
-0.621937086653294 1
-0.0340155837751473 1
0.182403450313203 1
-0.4980112985414 1
0.0531922687996488 1
0.0819913470925618 1
-0.0553647351191226 1
0.267602525710572 1
-0.927482419473532 1
-0.018560238042984 1
0.656021920356 1
0.321371183858863 1
-0.0345046828059244 1
-0.483622795955996 1
0.149734430815206 1
-0.845100444785088 1
-0.967252213983578 1
0.581513429676216 1
0.0526019768689939 1
-0.170698128213546 1
-0.0508415150882037 1
-0.213134317155959 1
-0.319866741226516 1
-0.0374298379830439 1
0.0339707891173022 1
-0.0776988244103506 1
-1.03887395830204 1
-0.148264726018576 1
-0.589402348086214 1
0.857471215544505 1
-0.383285016760862 1
0.214086165784415 1
0.174763686987124 1
-0.358554312671026 1
0.699889176408047 1
-0.151775992655149 1
0.615265174577835 1
0.0228849571907825 1
0.340429451432184 1
0.209139335362823 1
0.277221492302964 1
0.29555847487224 1
-0.819843942188565 1
0.321732740733579 1
-0.129345111513755 1
0.216805934634119 1
0.193480435149481 1
0.642279752867382 1
0.364519097850808 1
-0.0985348537726086 1
-0.396629971433053 1
0.247765068631608 1
0.174483959322268 1
-0.447666857591475 1
0.442717954866589 1
0.561119945375769 1
0.538079087980616 1
-0.363628945846712 1
0.618345297971529 1
-0.377370160267733 1
-0.242239296765995 1
-0.18814731226575 1
-0.383569623809918 1
-0.114794888445413 1
-0.477399196497611 1
0.486143371989462 1
0.335663959307942 1
-0.182562082671083 1
0.214693457930066 1
0.530912766123014 1
0.379656516779028 1
-0.21886758799373 1
0.656944324959725 1
0.884217566636534 1
0.16344582680347 1
-0.244252788208754 1
-0.798059489726882 1
-0.315184617889027 1
0.181969061674602 1
-0.410120119584821 1
0.435982508596478 1
-0.201511191450089 1
-0.0359532008462222 1
0.259873848883611 1
-0.161499122630628 1
0.0812588949641256 1
0.0116304007250685 1
-0.415771889814857 1
-0.310792215903365 1
0.739253769594112 1
0.516907824320164 1
0.476220313024754 1
0.545476012146765 1
0.377466265754636 1
-0.664336882990892 1
0.410250201280167 1
0.225103152551046 1
0.924057689762585 1
0.429081179518215 1
0.113716875914295 1
0.626411241075332 1
-0.322510750103203 1
0.0660240332958988 1
0.322847763085184 1
-0.478751580648113 1
-0.0551278316378488 1
0.079740985369078 1
-0.341989294044411 1
0.111074197817277 1
0.61940216053443 1
0.314080640863882 1
0.383357048180785 1
-0.377405429032932 1
-0.26320689411638 1
-0.668370462728534 1
0.424643942161811 1
-0.447542858471265 1
0.245475354051764 1
0.0937738880481204 1
-0.1748288070881 1
0.164306723105066 1
0.311204261781079 1
0.222710640390763 1
0.0769497825696783 1
0.44731505782821 1
-0.0329544140288363 1
-0.243224570763695 1
-0.105402124612747 1
-0.368527965029783 1
0.516941713063465 1
-0.154169514991626 1
-0.389437246159064 1
0.0670084840531791 1
0.216135136717002 1
-0.172768623194196 1
-0.0011469599963588 1
-0.457853421995139 1
-0.0919562159415029 1
0.296082054437273 1
-0.314552091935576 1
0.368980333962378 1
-0.506994027043943 1
-0.161969100789664 1
-0.174630107799741 1
0.30993466074785 1
0.281361472634268 1
0.876641791869863 1
-0.034729764399907 1
0.340325535873922 1
0.0202708944464673 1
0.0500723684302943 1
0.35938419419078 1
0.0219202151296608 1
0.641924874203789 1
0.548530554495089 1
-0.189220974121499 1
-0.266363301712964 1
0.218608426880057 1
-0.102163082863549 1
-0.454559774206239 1
0.687876351383128 1
-0.395933992580729 1
-0.0914573741481054 1
0.310978375666398 1
-0.0291249041785852 1
0.241945007664212 1
-0.482062623820123 1
-0.136970211135354 1
-0.214602498904474 1
0.426050870388228 1
0.081625753457838 1
-0.706899699893555 1
0.182710250043186 1
0.739577338681666 1
0.325356406472175 1
-0.558094125344051 1
0.492837573064981 1
-0.557542044902283 1
-0.514427578933355 1
-0.720297735422472 1
-0.298904435813787 1
-0.123797290888278 1
-0.174980901621804 1
-0.97935391626105 1
0.42644274319164 1
-0.505318215094761 1
0.360708831748098 1
-0.882330422437224 1
-0.636199166878891 1
-0.225369845817901 1
0.0545320486615164 1
0.419441854842621 1
0.271384283362601 1
-0.175490458909942 1
-0.318635434993776 1
-0.261043009651558 1
0.403020388955013 1
0.0918285785834287 1
0.268550349680684 1
-0.186406175702458 1
-0.109639046419145 1
-0.223144349508569 1
0.547962158119317 1
-0.706621371054171 1
0.0883565450840873 1
0.0843209831909184 1
0.102357361209107 1
-0.10344339775359 1
1.22647268821175 0
-0.203295309278794 1
0.247692873407225 1
-0.696922827610815 1
0.183752293264225 1
-0.0524603938966892 1
0.0976722759284759 1
-0.953790010988391 1
0.004893485920098 1
0.0284256525528026 1
-0.00975066961058896 1
0.262172536391799 1
0.275016985420678 1
0.166285481677465 1
-0.121487134715721 1
-0.204921196484159 1
0.0992194252506177 1
0.00626528799256902 1
-0.277745985613083 1
0.880065020585583 1
-0.338620772401059 1
-0.507294024724702 1
0.0516977580959141 1
0.0864105708674724 1
-0.267601632753184 1
-0.198203415772211 1
0.0759224698094293 1
-0.485906666983342 1
0.363116341486188 1
-0.0839887378168061 1
0.544519975970844 1
0.449570969650132 1
-0.311899626226536 1
-0.0764803166648454 1
-0.278686568248615 1
-0.328010011420685 1
0.000447686167365374 1
0.539133155137178 1
-0.0584258692073844 1
0.0223780810790813 1
-0.0265593514906928 1
-0.355790307985646 1
0.0141136236887465 1
-0.771591925546043 1
-0.479442974753625 1
-0.507578429553235 1
-0.297454376019883 1
0.019734628650942 1
0.00926223120888778 1
0.0963303933268322 1
-0.297392973155776 1
0.246154903097551 1
0.367570614935129 1
0.0451427722661866 1
-0.948464944142625 1
-0.261790761439596 1
0.529107761109399 1
0.441998110930012 1
0.248360467878497 1
-0.226520401734235 1
0.141231653271371 1
0.329551602564681 1
0.136885914508924 1
-0.299945363289435 1
0.278918379600087 1
0.202544498839247 1
-0.494232536600096 1
0.0149078302652141 1
0.274439204998862 1
-0.0554849535683825 1
0.40790464983338 1
0.592344236263078 1
0.717928516244849 1
-0.498893140286685 1
0.245700155286049 1
0.135056557599688 1
0.327000526347746 1
-0.329075391389933 1
-0.109761293201893 1
-0.586070969573899 1
-0.684011611899127 1
0.27969557982221 1
0.0578696940619697 1
0.067076175145582 1
-0.127459029386586 1
0.0122068791919078 1
0.223879006640314 1
-0.0661942708225576 1
-0.0152848740081899 1
0.027567501339066 1
-0.0711719161123163 1
0.109356887402664 1
0.0237183783602035 1
-0.48988839714145 1
0.693033641156684 1
-0.0114595153119625 1
-0.336657847163518 1
0.0236551302074492 1
0.548915965574624 1
-0.590051124401822 1
0.174822259015046 1
0.183435889744638 1
-0.0630095301716168 1
-0.809904302572413 1
0.410025998858174 1
-0.177960907569632 1
0.631825992306412 1
-0.314699858161406 1
-0.307166754523345 1
-0.44275790518277 1
0.232394889145619 1
1.31361179496075 0
-0.368093958182015 1
-0.59055622335367 1
-0.55130454709499 1
0.118099652168576 1
-0.917528036115525 1
0.652184498462451 1
0.0196455577020596 1
0.462863556347929 1
0.560998932537 1
0.245505597774364 1
-0.310854733867472 1
-0.0365850434409908 1
0.0586594378991825 1
0.0146978609554802 1
0.00889325520677259 1
-0.125734010770734 1
-0.0898437148914952 1
0.0230459374765821 1
0.601954335589905 1
0.400175188132083 1
-0.0163193935855992 1
-0.225968719500123 1
0.455266225856148 1
0.418904979079775 1
0.507504071966348 1
0.288554914537785 1
-0.244958237094003 1
0.259026333058899 1
-0.323526385012435 1
0.451047114394014 1
0.645002098461736 1
-0.0305216555823607 1
-0.120254306331174 1
-0.324904781183896 1
0.62504753539123 1
-0.339674660027401 1
0.352001659812086 1
-0.329766600619174 1
-0.309225896670484 1
-0.237325940101712 1
0.021224846524511 1
-0.293411260475478 1
0.0776558661373977 1
0.557476303851255 1
-0.530572539742337 1
-0.900268082716735 1
-0.0741809031029177 1
-0.0966144926299266 1
-0.070201327567103 1
-0.589749253324685 1
0.058754941925248 1
0.115788699895355 1
-0.290906438092054 1
0.446068180212723 1
0.722791281738415 1
-0.602092278195801 1
0.411504526726885 1
0.2800047656125 1
-0.806360126712911 1
-0.376068341391408 1
0.0502233598058449 1
-0.503881722597081 1
0.0364662235921495 1
-0.625867700113543 1
0.312683518571194 1
1.40648541307303 0
0.184485893760526 1
-0.319738937907417 1
0.253592731510948 1
0.370929802242671 1
-0.638987114838769 1
-0.812170213459733 1
0.343981720171328 1
-0.0529858033271368 1
0.0239297204204288 1
0.94490416088669 1
0.198081553363691 1
0.438248581092291 1
0.167810119162454 1
0.126161523240433 1
0.216097378282096 1
0.749972186179027 1
-0.0154248487345547 1
-0.106175130185351 1
0.602276841291852 1
0.128754120882878 1
-0.174818525199355 1
-0.160415600657724 1
-0.176135849204837 1
0.545398391897529 1
0.33819182230368 1
-0.118343725326642 1
-0.0163098137841718 1
-1.18970698748631 0
0.473630230842257 1
-0.217264207507798 1
-0.0141961772416285 1
-0.687939353855397 1
0.357321648174917 1
-0.276488064303796 1
-1.65458575166729 0
-0.0148080150184451 1
0.619129299899063 1
-0.512743924925962 1
-0.101997404429212 1
0.391384115200526 1
0.509219132147433 1
-0.236093711702493 1
0.511848778904161 1
0.0387560177715514 1
-0.0980462271729052 1
0.389165724186642 1
0.415123603851512 1
0.318646128890638 1
-0.480958237364662 1
-0.367831191429488 1
-0.349665461476221 1
0.337460428885478 1
0.433351089461222 1
-0.511274841739471 1
-0.408766421417498 1
0.167476121802568 1
0.09866893144889 1
0.0352094191060445 1
0.0664048735404824 1
-0.258453383184238 1
-0.0643524421557301 1
-0.031329906367637 1
-0.453124402088701 1
-0.997908892933282 1
0.00125182535565295 1
1.68451113176456 0
-0.0745193961582926 1
0.081174313704381 1
0.754530163450799 1
0.868989396165205 1
-0.146003515646189 1
0.296062573595062 1
0.872986086016116 1
-0.0969577639702762 1
-0.567626021120935 1
0.412422254000534 1
0.347968578554893 1
0.290776753782996 1
0.177071901526203 1
0.210195718389849 1
0.679798718428176 1
-0.642495590898147 1
0.208079908244374 1
-0.267254855206779 1
-0.35109497036423 1
0.0442783430590931 1
0.439294620920947 1
-0.0108483833922903 1
0.204817968353293 1
0.128575462437636 1
-0.271619728119822 1
-0.26223705040062 1
0.433072531839021 1
-0.00682126620399323 1
-0.10360326737702 1
-0.391710498993531 1
-0.340363664650152 1
0.570278310027164 1
-0.00783133923971494 1
0.914140935526455 1
-0.0854073766891486 1
0.638146245371504 1
-0.405919880657085 1
0.364164466325319 1
-0.346936611331272 1
0.221537437081338 1
-0.324428123464799 1
-0.236973628541089 1
0.110967052443716 1
-0.635856467498431 1
-0.231393198733745 1
-0.206308646613417 1
0.87084322932343 1
-0.00710048274515633 1
0.325019756808752 1
-0.0520562642990675 1
0.00887465185053398 1
-0.16934570184145 1
-0.164791390936275 1
0.0301688216807936 1
-0.465330735839305 1
-0.501526712813605 1
-0.267454858263147 1
0.285769140615578 1
-0.137010102324201 1
0.199828025214081 1
-0.190115973870149 1
-0.186027813304124 1
-0.236790987803451 1
0.438207459687279 1
-0.157027959614173 1
0.716604620602272 1
0.789842133128855 1
0.917330212698927 1
0.279490742374212 1
-0.122646284009276 1
-0.253623986192953 1
0.300588774284104 1
-0.161368159871756 1
0.141158625153528 1
-0.254974078163988 1
0.233026504774937 1
0.402103646176985 1
0.473117167693489 1
-0.319878532802581 1
-0.418255903767361 1
-0.664675135858477 1
-0.12816390729924 1
0.490280631107552 1
-0.462490974785721 1
-0.605226122973897 1
-0.0764153989119855 1
-0.0354181067440821 1
0.252205229118832 1
0.32468575158618 1
0.252997487632344 1
-0.284388881966875 1
0.619323693824665 1
0.498989447845253 1
-0.238149948634007 1
0.652304864358324 1
-0.230595247955703 1
-0.435430343938584 1
-0.515814284078187 1
-0.229580915881925 1
-0.574836594661238 1
0.0622097780762098 1
-0.256742916243496 1
0.406194850218176 1
-0.200246173394092 1
-0.404203779950984 1
0.118374256014745 1
-0.330053937587445 1
-0.418247974597498 1
-0.439069489945237 1
0.303863652248605 1
-0.28369868744968 1
0.071224701024035 1
-0.411854405966424 1
0.0922709189129003 1
0.253811712054027 1
-0.422421625581624 1
0.669003113334629 1
-0.346870322359611 1
-0.662840549020846 1
-0.658976943326223 1
-0.502929122946766 1
-0.463278449377571 1
-0.182855538521943 1
0.339832451527073 1
0.239392238245375 1
-0.421493585898621 1
-0.0674554367699185 1
0.143844347459498 1
-0.285100289138725 1
-0.504872738519837 1
0.92309277836202 1
0.0816009717737853 1
0.310563343748806 1
0.44931653788933 1
0.232113525450258 1
-0.339379148953234 1
0.255434394896001 1
-0.803167681672641 1
0.268790251754872 1
-0.210223100525782 1
0.174646130267284 1
0.193199606514393 1
0.0638254883061392 1
-0.229552275832974 1
-0.772750093570095 1
-0.199916739037879 1
-0.242046972045515 1
-0.059658039554338 1
-0.0217897615830747 1
0.0323251450170935 1
0.141031733006763 1
-0.0174579179520676 1
-0.29030068919352 1
0.544732171831203 1
0.284122787822716 1
0.614619531280456 1
0.419993008284995 1
0.0976819860330277 1
0.0274092695076027 1
-0.00343257481286874 1
0.363803874130683 1
0.500845896340923 1
-0.651195586559134 1
-0.136002198717583 1
-0.0354645767770904 1
0.229746902886073 1
0.16890749975739 1
0.235879463824726 1
-0.216068065286995 1
-0.286367633468175 1
-0.480392229587933 1
0.399188858545975 1
0.169137341414385 1
-0.0642364546400218 1
0.149966491211176 1
0.660216788611276 1
0.051417241798547 1
0.658732652205606 1
-0.772516749527357 1
-0.0746828299492435 1
0.499806285716671 1
-0.471025529624537 1
-0.102180204094849 1
-0.241770489721038 1
0.252662445640309 1
0.269018613722314 1
0.833794261736838 1
-0.494723224491841 1
0.681247528953442 1
0.254632681571332 1
0.710558142304797 1
0.800208312228873 1
0.0446329723700932 1
-0.0691824466795526 1
-0.637459038867238 1
-0.664735609971345 1
0.297288466688371 1
0.183535253176153 1
-0.154056138538137 1
-0.453215159479532 1
0.255517856158907 1
0.0315342774211494 1
0.365789778239777 1
-0.629018637881604 1
-0.31279144183324 1
-0.313385625912123 1
0.659705179369652 1
0.224172731201459 1
-0.581156023056746 1
-0.231200695131342 1
0.280869083864937 1
0.0391340773169295 1
0.450280286087562 1
0.788174332197898 1
-0.484519378895586 1
-0.525951992453682 1
-0.36528428169902 1
0.274519721349714 1
-0.715788932868559 1
0.599950975178388 1
-0.338536476519876 1
0.160413035577301 1
0.265876031930821 1
-0.922382863095799 1
-0.494241270921875 1
-0.726596467273285 1
0.361347546384259 1
-0.0536061837749685 1
0.137868438200826 1
0.428238891343355 1
-0.112982696785866 1
-0.680402091873193 1
0.016835935747217 1
-0.192809837146986 1
-0.206240945851586 1
0.0423125055972607 1
0.334340852250803 1
0.338920738887906 1
0.66835938529504 1
0.539703565083388 1
-0.138298596468814 1
-0.292074516856464 1
-0.00239997163404655 1
0.37892560208825 1
-0.077467958501096 1
-0.120844011825625 1
-1.08023185007929 0
0.869802865491413 1
-0.65012977450215 1
-0.318917761174643 1
0.491884195797676 1
0.074871977580129 1
-0.645057725448775 1
-0.131160957168638 1
0.148026492104303 1
-0.621076225682498 1
0.382601231476028 1
0.719414758386946 1
0.199219336370801 1
-0.234060228708902 1
0.261088605463608 1
0.442268284394759 1
-0.587718710731391 1
-0.1616636676695 1
0.38206617292367 1
-0.809769858282991 1
-0.021540646253142 1
-0.125322646596893 1
0.141381510139018 1
-0.775031592591179 1
-0.458845456078131 1
-1.04401897994453 1
-0.33073277091159 1
-0.572248967169365 1
-0.140083149600302 1
-0.242747381965898 1
0.707676016909175 1
0.447782745857776 1
-0.0476269067029808 1
0.17749674806658 1
-0.263440853020682 1
-0.0866570687294589 1
-0.918675084879543 1
0.250167228435418 1
0.732410425234504 1
0.948836721578571 1
0.319998322565314 1
-1.03164606788963 0
-0.309777017674162 1
-0.00845850824370917 1
0.388910121480203 1
-0.294400545143101 1
0.0173432783412755 1
0.65782481457066 1
0.0860520947176621 1
0.0797718358852412 1
-0.837189463395555 1
-0.197699844409831 1
0.34326698701034 1
0.352864323511713 1
-0.67090549505163 1
0.164381647444804 1
0.323037507208888 1
0.297365185355243 1
0.570924151466047 1
-0.380000688910926 1
-0.414502443686216 1
-0.54378016645345 1
-0.44660412417181 1
0.246038906217139 1
-0.190100276911634 1
1.07777256078116 0
-0.894161461982757 1
0.00388338518756143 1
0.243195985205752 1
0.100768613337902 1
-0.285707175988985 1
0.947854212864675 1
0.420488088964486 1
0.0798034622783699 1
-0.360283303008661 1
-0.136505994156341 1
0.406508651663078 1
-0.0634737745368942 1
0.185523465326929 1
-0.244710294175361 1
-0.132291154330167 1
0.0891379187740187 1
-1.04888001926913 1
-0.789574995218488 1
-0.215534329277661 1
0.805387367669738 1
-0.32338265921496 1
0.0465194518769906 1
0.476945814129297 1
0.473963366213439 1
-0.59025709834843 1
-0.450164933009425 1
-0.432686826278579 1
-0.139849613917395 1
-0.152282293058797 1
0.414898508985028 1
-0.414110636184472 1
0.0375442502388913 1
-0.06042912877089 1
0.425302771386936 1
0.499204031213333 1
0.494122023116974 1
0.534311968432826 1
0.263639706542947 1
-0.157620351695813 1
-0.0128272457437336 1
0.771343085287483 1
0.208329373859778 1
-0.165477938450535 1
0.183766551301934 1
-0.410722940940409 1
0.395419361782791 1
-0.468162795218136 1
1.02519572100874 1
0.257491980106746 1
-0.186945311297051 1
-0.175325663447345 1
0.939372316784065 1
-0.476605639831623 1
0.74030008752762 1
0.855878541822447 1
0.809415349585298 1
-0.135908585045508 1
-0.958714917378777 1
-0.3006928371233 1
0.409316469157373 1
-1.25922817995791 0
-0.11619204673138 1
0.507240039564841 1
0.0655387547511638 1
0.213443667606821 1
-0.0523947671378998 1
-0.525296035930044 1
0.950318894801967 1
0.431688035500932 1
0.0115066738831237 1
-0.283692848985234 1
-0.753839351990502 1
-0.395228456570053 1
0.528317429151248 1
-0.408933709876836 1
-0.348841114475003 1
1.01609282636839 0
-0.173273794509479 1
-0.223954604800554 1
0.879715350223003 1
-0.169438443894299 1
0.372825325334547 1
-0.654339082281587 1
-0.186611523648083 1
-0.408310661265999 1
-0.0498039823162989 1
-0.533701716235039 1
0.142547098342654 1
0.256842311832351 1
-0.164626629919544 1
0.128165216670111 1
0.62674170177112 1
-0.395334417412053 1
-0.815312269109915 1
-0.429796523578696 1
0.239563242129924 1
-0.581924875072937 1
-0.12642053126688 1
-0.345093849587071 1
0.608616937138999 1
0.247711196416269 1
0.252139505044032 1
0.339351707050268 1
0.803487857436185 1
0.359939242041931 1
0.0508776344429059 1
-0.495989498565773 1
-0.142441753422701 1
-0.121938420038088 1
0.150115754762383 1
-0.0653783534232787 1
-0.238201159158755 1
0.0131404325004863 1
0.190411150610809 1
-0.49456019604381 1
0.0662740630628142 1
0.40549610759988 1
-0.0366750016421462 1
0.570470049096218 1
-0.504782086407191 1
-0.0216086817109968 1
0.556225651171006 1
0.10749807434063 1
-0.371304186815733 1
0.110208725815867 1
0.241789898037601 1
0.0428033555062633 1
0.638931640798759 1
0.700947262819997 1
0.299599011317964 1
0.161639821404866 1
0.175533743811015 1
-0.47944600881893 1
-0.0638733350233858 1
0.317407761264263 1
0.109663355199465 1
0.102402839905199 1
0.0849651140840008 1
0.241348106096007 1
0.0493538464970192 1
-0.490501624241734 1
-0.599607672984842 1
0.0612473649622988 1
-0.519308227018753 1
-0.36349530661433 1
0.848964535775021 1
0.0254286939018169 1
0.109645890669854 1
-0.605933272281892 1
0.934139453116322 1
-0.39751786814484 1
-0.334399307650623 1
-0.477526574096328 1
0.495773057290823 1
-0.0227309596309763 1
0.0475694612058665 1
-0.624911572992243 1
0.508956040824863 1
-0.554611113395056 1
-0.0294162022847843 1
0.446200970836759 1
0.557814829394499 1
-0.493107478368646 1
-0.660335468021019 1
0.291006834080286 1
-0.351077868371158 1
0.0979797455547547 1
-0.616007898848818 1
-0.247796720644039 1
0.660081618969447 1
-0.084317711843484 1
0.561347251910646 1
-0.194021091792896 1
-0.148805953557402 1
0.192545539028293 1
0.281652086764007 1
-0.91653634675107 1
-0.0167659602928257 1
0.809526163681978 1
-0.179846484574727 1
-0.120245335937402 1
-0.413531535082677 1
-0.101288628220542 1
0.242417634632297 1
0.582807985274273 1
0.281259575889402 1
0.621396266540562 1
-0.425759762810118 1
-0.225927992255397 1
0.781601344493742 1
-0.064443963484525 1
0.796908178827758 1
-0.718317177718181 1
0.29691438820619 1
-0.428771417804312 1
-0.273742293872887 1
-0.710365293349696 1
-0.0707508859255439 1
-0.832724834070344 1
0.00553022589888416 1
0.234190776442324 1
-0.196556917168308 1
0.508611785327467 1
0.179302563829956 1
0.0581865000843047 1
-0.132269055477906 1
-0.255127881950932 1
0.606768347394361 1
0.349770446647132 1
0.318618831931051 1
-0.249884744555415 1
-0.149487211943573 1
-0.821810212729253 1
-0.178984580528109 1
-0.384405007236675 1
0.51099535542755 1
-0.389233864816461 1
-0.0850205753358086 1
0.753016417544035 1
0.855047737675414 1
-0.495482110967237 1
0.267689923239102 1
1.57349515298178 0
0.216618023118443 1
-0.298575288026529 1
0.35392815664706 1
0.546778990749038 1
0.380107769020148 1
0.413258674177853 1
0.17361593221619 1
-0.61279294189667 1
0.875262123718216 1
0.79895100751933 1
0.867495619510373 1
-0.272272470561105 1
0.0718670816262237 1
0.813009833440077 1
0.26701298900554 1
0.328543147209457 1
0.804750701440414 1
0.021408430973364 1
-0.283011425589376 1
-0.452530074791165 1
-0.0315783921912915 1
-0.077569603414051 1
-0.648878579188636 1
-0.185753705376538 1
0.271858777350955 1
-0.05893477871871 1
0.0188133249973505 1
0.124815578389052 1
-0.0249182278663732 1
-0.0831845444248894 1
0.381524139758799 1
0.243300671812711 1
0.0656249973477057 1
0.572661162307256 1
0.211022687541131 1
-0.169098270278684 1
-0.278782357125252 1
0.99755108062084 1
0.886471860257001 1
0.166887772424372 1
0.142707207373087 1
-0.0239794242105628 1
0.480451917105674 1
-0.248608294318803 1
0.354168403954329 1
0.25667493207999 1
-0.371136520567122 1
0.400607630455109 1
0.369418695252135 1
-0.00366538666786533 1
-0.0476579209466644 1
0.871597478831364 1
0.43798814241673 1
-0.00588066874149357 1
1.03858884037011 1
-0.988893350774061 0
-0.256222912542517 1
0.245468640718378 1
0.0374697678691102 1
0.512463843427136 1
-0.217514122993622 1
-0.166767738048598 1
-0.229580131473871 1
-0.21998020946375 1
-0.152748340209393 1
0.0835391640534738 1
-0.261740779152853 1
0.510398565001112 1
-0.702157244897946 1
-0.281113055244569 1
0.231471878477736 1
-0.503623518235803 1
-0.127704788643388 1
0.916647293520264 1
0.571283347620587 1
-0.241112982541023 1
-0.0246074820804571 1
-0.219823374581725 1
-0.000495091992598819 1
0.03261306748644 1
0.333688340054433 1
0.0318416436457548 1
-0.633438844752733 1
-0.0177360519576699 1
0.303421972107349 1
-0.631221580886517 1
0.236274096193377 1
0.223303534732814 1
0.337874251274597 1
-0.141951555037557 1
-0.0372030530280668 1
-0.0882986049050113 1
-0.331239911593968 1
-0.515916210528841 1
0.0237188915873511 1
0.0307249797511648 1
0.561715439790357 1
0.0252012614822834 1
0.369863938417839 1
-0.216726487947602 1
-0.192865917521606 1
0.191836296216329 1
-0.283767519466128 1
-1.04142160291528 0
-0.0118385334637144 1
-0.37313466023412 1
-0.142698681205513 1
-0.130748813467639 1
0.0640743677756828 1
0.60532119961227 1
-0.497710862314866 1
-0.0751488677107053 1
0.162886884952575 1
-0.398818592335955 1
0.0953210466700636 1
0.281148438192589 1
0.106771675780557 1
-0.0883992263930469 1
0.405288624471454 1
-0.534998512663888 1
0.0302984121558973 1
-0.709722176854245 1
-0.385686728154653 1
-0.397381133783089 1
-0.458091597204129 1
-0.40250931190286 1
0.657126050025216 1
-0.229397391988593 1
-0.530140404308652 1
-0.673834161396812 1
-0.00832737862485788 1
0.0724852706449052 1
0.192748914776524 1
-0.508135758793966 1
-0.333548612950945 1
0.274117778666134 1
0.623196324861373 1
0.121705200872163 1
0.190800662113654 1
-0.147228048651578 1
-0.241602349674193 1
-0.673426958701444 1
0.0702679912818597 1
0.452234343006188 1
0.103413096319556 1
0.910770167784924 1
0.0568230794225608 1
0.00616582005844194 1
-0.111119546765928 1
-0.000579620964789307 1
-1.04985165787426 1
-0.210021906223124 1
0.513118404467065 1
-0.553530078859541 1
0.648738248742827 1
0.233837482002651 1
0.293425890180057 1
0.881721301294394 1
-0.0803273066009969 1
-0.132769235368239 1
0.348830355016651 1
0.504232791319932 1
-0.632318445024998 1
0.0536838471937932 1
-0.46986484741546 1
0.214488802361221 1
-0.0108230551360119 1
-0.830931711498786 1
0.123569163695406 1
-0.280362375310154 1
-1.17597040509053 0
-0.305012255623035 1
0.183796947687039 1
-0.166173349477723 1
-0.546527369358361 1
0.11845491601746 1
0.735172570498625 1
0.322277592884038 1
-0.114082452037391 1
1.02003544409329 1
-0.019981250857409 1
-0.15494005020036 1
0.0817047367830757 1
-0.435212204421984 1
-0.570785921828086 1
0.160900575371861 1
-0.0523559145578302 1
-0.158171884754468 1
0.445748782660781 1
-0.661170068962027 1
0.0409283207292342 1
0.216055427643246 1
0.21146492817427 1
0.20546138383964 1
0.128376235497956 1
-0.728101905380873 1
-0.483048981876593 1
0.400552023676909 1
0.0799846680245142 1
0.109341395269814 1
-0.610257437523495 1
-0.440321296195385 1
0.062417987219377 1
-0.231064312307939 1
0.48471275993951 1
1.05203840064967 0
0.311013145219627 1
0.0427448482534481 1
-0.453547474279977 1
-0.350097520390245 1
-0.997310250128811 1
0.58053443581525 1
0.668392345774347 1
0.0168430316955529 1
-0.507411592753594 1
0.00470928061690673 1
-0.764799896350446 1
0.219865701213993 1
0.136356673399511 1
0.041724110122795 1
-0.671206614220085 1
-0.321614942188906 1
0.142892280479273 1
0.399025322566433 1
-0.0470608112217008 1
0.607479400708243 1
-0.713109384953822 1
0.483423179342616 1
-0.0706835542571425 1
0.46020206687794 1
0.316727472164806 1
-0.258828982860977 1
-0.272800391276223 1
0.13903386508375 1
-0.114932720662762 1
-0.262986177314877 1
0.706695327263535 1
0.223889614116494 1
-1.53183816360819 0
-0.998782686815924 1
0.143886720654489 1
-0.907591912567053 1
0.0759521925995181 1
0.0209180603646143 1
-0.0441794060813174 1
0.249458383842735 1
-0.221773117350342 1
0.287803068845511 1
1.09514136900842 0
-0.158078661248879 1
-0.873860226521291 1
0.126870396542075 1
0.0546216935025107 1
0.707340450577872 1
0.0091417423510349 1
-0.0380793218317912 1
0.404539400267615 1
-0.54099698050257 1
0.687692647750339 1
0.805855013439533 1
0.63019695228103 1
-0.184452027576102 1
0.439211133101898 1
0.53679387516851 1
-0.0723301371614101 1
-0.0661596358126196 1
-0.0207807194861307 1
0.440588222320225 1
0.126321284729936 1
-0.344580024638981 1
-0.286955725100038 1
-0.134879510337121 1
-0.138571300928442 1
-0.0328007764289205 1
0.558668729162535 1
-0.167411600873519 1
-0.0494155097012571 1
0.456000525943199 1
-0.652278705648193 1
0.348270711630805 1
0.453549647066587 1
-0.644222583763494 1
-0.359907424402314 1
0.242527899530736 1
0.95230394861675 1
-0.54898556534798 1
0.0756762486512078 1
-0.188846071208341 1
0.247909438827942 1
0.0634413990377699 1
-0.158158913630526 1
0.993396686179608 1
-0.493835867180224 1
0.164936195680661 1
0.205957537520388 1
-0.806044295724353 1
-0.429652744917267 1
0.600984781341057 1
-0.415133749379425 1
-0.344095665291186 1
-0.525218352324949 1
-0.550198969174432 1
-0.139184463426856 1
0.0418507444801434 1
0.709699444901053 1
-0.0973621264868872 1
-0.0823740496765254 1
0.390597077753683 1
0.781850339734175 1
0.310513547442558 1
-0.562546259107796 1
0.445702937119342 1
0.230065126533603 1
-1.03751613404074 1
-0.478683100852262 1
-0.144093268437231 1
-0.501890420277165 1
-0.204959366691235 1
-0.530659102797741 1
-0.308776486794037 1
0.470721502424349 1
-0.18163267709863 1
-0.0935378820809733 1
-0.464939024967507 1
-0.236757310252432 1
0.0593895474823851 1
-0.962873890946483 1
-0.510026919093182 1
0.496912265695947 1
0.588983350023497 1
0.51672357143152 1
0.386172296576152 1
-0.0763876433750588 1
-0.820449752694009 1
0.0449594122873183 1
-0.197269568137598 1
-0.0559215177081063 1
0.459740226069396 1
0.332826258048719 1
0.208034436803308 1
-0.0449997049137027 1
0.176267409788819 1
0.428904930495702 1
0.443205334617302 1
-0.0546592524476199 1
0.05881062632146 1
-1.10268882105854 0
-0.212970543557094 1
0.178139350297304 1
0.237355907140607 1
-0.355267219483663 1
-0.020449093570744 1
-0.152183762404644 1
0.269628996912141 1
-0.116149766977394 1
-0.206036184714835 1
-1.29579918558104 0
-0.0126335337001241 1
0.154046309142184 1
-0.206865258945409 1
-0.298156039528473 1
0.405759256773386 1
-0.422691181744767 1
0.195616443903689 1
0.399420666109333 1
-1.29827495002315 0
0.0158852270096216 1
0.829106483988543 1
0.158392493974199 1
0.296520246116315 1
-0.0864418227623849 1
0.635176739327895 1
-0.202451015438147 1
0.0831382710582014 1
-0.298284241617024 1
0.313292447554698 1
0.0322878283487172 1
0.441395638195224 1
0.193380039844417 1
0.0995323500000207 1
0.12930588566515 1
-0.194315787328865 1
-0.249370204710939 1
0.723149392037921 1
-0.0409766907200926 1
-0.33452071607463 1
0.441710424395377 1
-0.0784646169214173 1
0.300938383136117 1
-0.0404371382195322 1
-0.417739273875339 1
0.172325176847397 1
-0.34969998510512 1
0.0759525622626895 1
-0.355864468927704 1
0.462961311158678 1
-0.737162021400029 1
0.0723280365680191 1
-0.248210750828279 1
-0.229246331333959 1
0.66833231675127 1
0.409290853635978 1
-0.00568409703203331 1
-0.782114985996252 1
0.089998143758342 1
0.467585946171321 1
0.383436227061794 1
-0.193754099408039 1
-0.470847005573636 1
0.163536836767189 1
-0.508388812690609 1
0.333463765976454 1
-0.59838420542468 1
0.422966042006844 1
1.20053388814992 0
0.109638089852317 1
-0.141712731303752 1
0.350460381023494 1
0.164928187455849 1
-0.704975659702934 1
-0.122797660082729 1
0.0720894152458425 1
0.568445462048916 1
0.40198902279187 1
-0.633179888700335 1
-0.0451790637767436 1
-0.151259887159179 1
-0.249810643775523 1
0.250399031059811 1
1.17675766112949 0
-0.0668836001960619 1
1.08415513079568 0
0.104384245637658 1
-0.462764850366603 1
0.426150014764954 1
0.782465612740276 1
0.306137928524934 1
-0.153171672395525 1
-0.327342981498183 1
-1.07285445377885 0
-0.0974925539677206 1
0.231679439995818 1
0.37042619423658 1
-0.231820926817643 1
0.55092043420264 1
0.126707791196629 1
-0.255829475576382 1
-0.114243489297506 1
-0.0332778737608782 1
0.0367550789174341 1
-0.0122568300966895 1
0.223106436840023 1
-0.14906638676664 1
0.0682879709517229 1
0.477911330634031 1
-0.0182548312808671 1
0.394793288849567 1
-0.464751184375747 1
-0.280701788794986 1
0.621832148285169 1
0.559495668349671 1
0.191861360197961 1
0.000727823475537737 1
-0.424381966931799 1
0.0139398471235917 1
0.0173744888902094 1
-0.22626827281612 1
-0.214184525708095 1
-0.339247309288775 1
0.11068275530357 1
-0.102054644161942 1
-0.65714985914773 1
-0.579463967821595 1
0.300698774300798 1
-0.164729540529678 1
0.0538624123289784 1
0.231923464059184 1
0.144462178378031 1
-0.242690509203086 1
0.143966690765083 1
0.103882612953414 1
-0.722714263422304 1
-0.0632504854892989 1
0.253358093346352 1
0.0468476628398144 1
-0.373730648614991 1
0.185302813329831 1
0.486201608977003 1
0.130434307534935 1
0.0102185771876586 1
-0.0305879427461564 1
0.0330326401640449 1
-0.73345571241264 1
0.507988258067615 1
-0.552382669825048 1
-0.0512696565465155 1
-0.209494018353072 1
-0.0110074294290259 1
-0.358643262956123 1
-0.318677852808815 1
0.129133155686385 1
0.0563375315175556 1
-0.00760772129848108 1
-0.530161141701515 1
0.687915633214979 1
-0.618494652089189 1
-0.504029028079344 1
-0.325052458701586 1
-0.292244510146735 1
-0.0290903447697168 1
0.192858624162288 1
0.165289739272734 1
-0.18453379355962 1
-0.367434303344592 1
-0.233326919716145 1
0.232215315584277 1
-0.344380498185826 1
-0.802127956002447 1
0.401381030863832 1
-0.732198541656083 1
-0.101287692502479 1
0.148693727615902 1
-0.234382979571693 1
-0.261511873525983 1
-0.628002473691102 1
-0.255755878616475 1
0.791526400695344 1
0.184834154578368 1
-0.295622153367149 1
0.24125675099616 1
0.0471580541322301 1
-0.129794520145087 1
0.0352974795408922 1
0.546773261226002 1
-0.185533454255263 1
-0.0414461789846678 1
-0.273931840509252 1
-0.215486678429279 1
-0.4551276851791 1
-0.103288718458744 1
0.520855888254532 1
-0.0657090394912379 1
0.203196096545932 1
0.267087474977866 1
0.389546384960707 1
-0.576189781293569 1
0.000551599169067871 1
-0.707267865473119 1
-0.595368541237375 1
0.00114377409715393 1
0.100828892374591 1
-0.308686319032318 1
-0.706063720879807 1
-0.403350890661479 1
0.618842035520413 1
0.00929828470248104 1
0.0209527215741033 1
0.104507623876751 1
-0.513134607807148 1
-0.0257054202344464 1
-0.0980763107609041 1
0.231773289201825 1
-0.0987438072733497 1
0.370347898646502 1
-0.243936656582942 1
0.680730014185982 1
1.02255940732953 0
0.65465176881203 1
0.0906716926270715 1
0.122623919262811 1
0.121883123678177 1
0.246444078875603 1
-0.642414686210054 1
-0.0657577806548102 1
-0.500335198084362 1
-0.780227595424083 1
-0.341413851470169 1
0.44967659410038 1
0.0274729118104218 1
-0.322068315618062 1
0.364478669731026 1
0.872108863171294 1
-0.506568772553398 1
-0.254489709682131 1
-0.170425758808614 1
0.292726780392051 1
-0.325331022391346 1
1.02692914802278 1
-0.0374698575649688 1
0.584262564210266 1
-0.523174513006199 1
0.243345262422201 1
1.02141115237401 1
-0.488805745572984 1
0.37271195246846 1
0.0821369368433942 1
-0.32859316231229 1
-0.405484015256855 1
-0.112474396063457 1
-0.919448064073368 1
0.400176155790533 1
-0.0682460944310931 1
0.297689314287928 1
0.196389629240003 1
0.870898357798106 1
-0.761176870802565 1
-0.634578122913836 1
-0.0013415368132694 1
-0.283175769663901 1
0.0956569762535269 1
0.119335407042634 1
1.14503572270883 0
-0.0368186501140805 1
0.188867147927979 1
0.79352219174717 1
0.0365422897382113 1
-0.17679053483989 1
-0.562032575946567 1
-0.512893277077688 1
0.16765122864335 1
0.617042835499237 1
-0.00490105326263922 1
-0.121614900996607 1
0.123056644930368 1
-0.00325010048566375 1
-0.344726411720422 1
-0.133125145632043 1
-0.46681701410064 1
-0.042383035212901 1
0.0218492271362432 1
-0.175483300286814 1
0.396448511540554 1
0.226157482000799 1
-0.288220127843133 1
-0.314314024389685 1
0.590497574055364 1
0.0910068844831825 1
-0.0160175357703788 1
-0.136001458520232 1
0.822740900931586 1
-0.0140137422081306 1
0.636323662553289 1
-0.666802308212159 1
0.210211565067824 1
-0.11889145316129 1
-0.185203798866692 1
0.277133265198931 1
0.485924519413838 1
0.516566342133308 1
0.88413120686131 1
0.528120440752206 1
1.02711870120085 0
-0.376745640902364 1
0.0130585449893374 1
0.583630248591527 1
-0.542662681857246 1
0.312791222307709 1
0.0691623445697786 1
-0.976004578314563 1
0.142114605873355 1
-0.111971104183635 1
-0.0400217817227193 1
-0.477750711325585 1
-0.271303831535384 1
-0.335498214109592 1
0.202165544920648 1
0.268999966845695 1
-0.976683063114833 1
-0.454754171358595 1
0.913627376103265 1
-0.334451864575837 1
-0.46392582451465 1
0.452879347363843 1
0.235806950971404 1
-0.710613923886879 1
0.204143339589254 1
-0.229158396863132 1
-0.352792262494068 1
-0.00159391001907422 1
0.576621108393575 1
-0.127469740375661 1
-0.422051622685388 1
0.482446136712589 1
0.288228224735073 1
-0.266675081647973 1
-0.562372860964034 1
0.535755612272226 1
-0.685993491185984 1
-0.463343433446853 1
0.204659249127654 1
-0.715965624143115 1
-0.552575674809718 1
-0.819162200090553 1
-0.239296768876521 1
-0.0227107199561652 1
-0.484032765710446 1
0.95355611227075 1
-0.492321193608559 1
-0.251771758512621 1
0.44007341718019 1
-0.848777658749792 1
-0.136190445087009 1
0.38858958327673 1
0.277725451605186 1
-0.0619671325484128 1
0.287603291118609 1
0.161823046926526 1
0.847873338271407 1
-0.0645399533130569 1
-0.331511390047336 1
-0.245801888246754 1
0.343207622583961 1
-0.632502652682383 1
-0.501427787311954 1
-0.5488039749891 1
0.0471231399150366 1
0.245969506285713 1
-0.0964315391881214 1
-0.554680214268846 1
-0.179791900522701 1
0.249031464601137 1
0.644039106154513 1
-0.555067519993621 1
-0.433908506620965 1
0.0761621069728533 1
-0.611972025309822 1
0.301194746900781 1
-0.642418319611073 1
0.636310036128572 1
-0.151911820817725 1
0.21750260757003 1
-0.566061976106997 1
0.0119849305107046 1
-0.0199003369212144 1
-0.542644576712634 1
0.192079400215744 1
0.0763095172755922 1
-0.484879863216805 1
-0.300648786496964 1
0.0899477154356699 1
-0.387316882798432 1
0.683340565444406 1
0.223418237890558 1
-0.42357446998765 1
-0.372225615245385 1
-0.491736085946528 1
-0.410728527775358 1
-0.508625115602243 1
0.310854789715262 1
0.819070330022732 1
-0.119366324285249 1
0.26183037756039 1
0.195540031724853 1
0.09985442282411 1
0.298842384879671 1
0.249057287788628 1
0.348942883127889 1
0.26554211961553 1
0.0123241103967308 1
-0.081401887971775 1
-0.516442350277817 1
0.279853918013765 1
-0.753659287925532 1
-1.20088190966089 0
0.0284934308632568 1
0.452064270594465 1
-0.431127212094495 1
-0.484151686855937 1
-0.0473483625604787 1
0.213068758051252 1
0.348403331538998 1
-0.0118359658130885 1
-0.518476973951589 1
-0.155435334463792 1
-0.725716932662131 1
0.261873556227631 1
-0.470312520506474 1
-0.0397753256587174 1
-0.444760071484862 1
0.174746534593748 1
0.563934934859449 1
-0.743098479492406 1
-1.18710319362695 0
-0.283055365168994 1
0.501422669594838 1
0.14071305880564 1
0.178707510319352 1
-0.0146482762800613 1
-0.193638561258077 1
-0.138558676606554 1
0.280066159192967 1
0.0196489046050759 1
-0.202512634125809 1
-0.363297401251878 1
0.0202480237854921 1
0.170007779552391 1
-0.395783749857419 1
0.524975514135294 1
-0.43055928330198 1
-0.671993022885686 1
-0.216252861420463 1
-0.291564791329782 1
-0.0773309400423097 1
-0.639562449392787 1
-0.23419362523597 1
-0.0311799249509463 1
-0.188405245251693 1
-0.700629121605384 1
-0.832957485713873 1
-0.0563444974723688 1
0.50449709016812 1
0.477576456345183 1
-0.0685352558633114 1
0.843527879678341 1
0.598037388000356 1
-1.16907237385272 0
-0.351395991244165 1
-0.621918818540372 1
-0.502435179675869 1
0.146093539526493 1
0.632163820474369 1
0.115914215427054 1
-0.712793103650462 1
0.686897611275926 1
-0.0797793331205417 1
0.214460002945472 1
-0.261556112367987 1
0.86733117910939 1
-0.328336714228034 1
0.045114131022893 1
0.938526765956226 1
-0.82332119960733 1
0.37781712173671 1
0.423280748500479 1
0.0314833502907333 1
-0.048247306697445 1
0.0998558637916706 1
0.365769864703375 1
-0.34885759821115 1
-0.498003702378085 1
-0.0866248679145626 1
-0.318844795753341 1
0.370743501992079 1
0.371866154053651 1
0.334473317559815 1
0.228043636180795 1
-0.932083681193291 1
0.078678335034899 1
0.770675353867785 1
-0.369597093696524 1
-0.329931838220723 1
-0.401334215358847 1
-0.686092117863602 1
-0.524085603963453 1
0.352156844771816 1
-0.282285921411434 1
0.0261782133256286 1
-0.122437070803171 1
0.509550054796969 1
-0.310904671678588 1
0.312625591842023 1
0.947424541150549 1
-0.402039725029837 1
0.273430334000643 1
0.116230861636571 1
-0.539875931127309 1
0.128043223272117 1
-0.228562722809816 1
0.274581101216843 1
-0.328079417954991 1
0.1150896299165 1
-0.514327285512271 1
0.356663200946005 1
-0.16041210849016 1
-0.926309269720424 1
0.338839843020481 1
-0.0131532210295369 1
0.167513506409362 1
0.263531615258744 1
0.0513614977764721 1
0.486537152223194 1
0.120590138751679 1
0.255509881940905 1
0.0986932443159029 1
-0.0130938718532708 1
-0.293255917083041 1
0.000919542460446315 1
-0.373747743603126 1
-0.835346943971623 1
-0.0908161444379283 1
-0.202643179845737 1
-0.14413585830816 1
-0.0358453132692345 1
-0.44121763577711 1
0.430107509430382 1
0.523890655235832 1
0.0446982147280436 1
0.886722117317384 1
0.402636242903934 1
0.429906455731703 1
0.587506012433519 1
0.0690060035533832 1
0.369102424755359 1
-0.220079167555423 1
0.122366587543691 1
0.533567936033068 1
-0.0206219622080516 1
-0.769244090382544 1
-0.752640194259503 1
-0.41921054628172 1
-0.342006271473707 1
-0.288464570767007 1
0.269171945123245 1
0.577042783549647 1
-0.975596751168459 1
-0.673071445458898 1
0.122226036081023 1
-0.253944361029231 1
-0.0664583787966691 1
-0.989453689251318 1
-0.365581649361427 1
0.0565219089220573 1
0.311320548116948 1
0.413832530377373 1
0.619023836136579 1
0.175746193337825 1
0.140799380247404 1
0.614557112728729 1
0.110360289402993 1
0.73900497152279 1
0.0491771908337481 1
0.604273477054307 1
0.0479890861873409 1
-0.660455806723336 1
-1.07270654794251 0
0.317460171473283 1
0.654010379427559 1
-0.147768389272878 1
-0.27047761204155 1
0.265247822573201 1
-0.404787279860495 1
0.176933631118298 1
0.33158531713527 1
1.22948323171512 0
0.0225273640601217 1
0.213902365016202 1
0.770123238868088 1
-0.471918778395848 1
0.6744945933414 1
0.251173583343985 1
-0.258469775804031 1
0.164518489310148 1
-0.462375139153398 1
0.268529796994948 1
-0.223217648363329 1
-0.53912059213063 1
0.0157836358423942 1
-0.0619392532954895 1
-0.226717052891262 1
-0.316117455027834 1
0.139576619808662 1
0.845069167132855 1
1.03692847693614 0
0.231105476235142 1
0.319322197816704 1
0.595811245412141 1
-0.655189815159872 1
-0.747366082839312 1
-0.0929526380956205 1
-0.453600968954899 1
0.110112780356897 1
-0.444710961878964 1
-0.525596771249444 1
0.274606790857003 1
-0.177468664425901 1
-0.223490965239643 1
0.427245821599947 1
-0.0518746821269141 1
0.514368172172655 1
1.30363495784221 0
-0.22639265381577 1
-0.554397334588866 1
-0.794434173294326 1
-0.400612327534667 1
0.0579287951801491 1
-0.292279949428635 1
-0.0410680433835252 1
-0.11503006734921 1
-0.326569574355292 1
0.0305058021653192 1
-0.436321685459255 1
-0.852177561331026 1
-0.756082284396745 1
0.541629622472826 1
0.471184714297121 1
0.394043425224275 1
-0.58816107120395 1
-0.646070106020907 1
-0.166999635516943 1
0.0952686381091489 1
0.122365217068312 1
0.114191333979253 1
-0.22890663875432 1
0.65146130112837 1
0.0845525640885915 1
-0.459446833981321 1
0.154275557563006 1
0.132953052454596 1
0.155987979819668 1
-0.320671600384252 1
-0.149089133592248 1
0.923007378934661 1
0.117272603436002 1
0.422989389371458 1
0.50837322586295 1
0.326452941363792 1
0.95185323355192 1
0.498563070677363 1
-0.346126305714942 1
0.531508149129613 1
0.409336160398526 1
0.336928800775423 1
-0.69877110034526 1
-0.962629428631649 1
-0.770922434484202 1
0.30265353350932 1
0.21725907952397 1
0.918331543896517 1
0.232494581602008 1
-0.315565055701112 1
0.6062972391155 1
-0.316125527070155 1
0.188609363956705 1
0.633202560770534 1
0.0304736685866127 1
0.00385484112843473 1
0.355170512320509 1
0.200554825073124 1
0.101572096636968 1
-0.38117391113174 1
0.539870041022838 1
-0.0667605572656295 1
-0.798342065645209 1
0.341631061799067 1
-0.174988687495276 1
0.499072051466462 1
0.339632656853335 1
-0.316063867256423 1
0.631220306245658 1
0.723159754785611 1
0.46941142606672 1
-0.00586714459312274 1
-0.139499484457399 1
0.712288370559433 1
0.752480767195586 1
0.10761280698769 1
0.321345769294863 1
0.0755737744900564 1
0.55379970482644 1
0.12610181805679 1
-0.633216473643043 1
-0.321419867144882 1
0.37432124234585 1
0.0887212707844777 1
0.136240081996867 1
-0.580393948573368 1
1.15305145298185 0
-0.16722869199336 1
-0.464890824922028 1
0.311684898934756 1
-0.161315051083074 1
-0.102714114809538 1
0.465829625270197 1
0.0651220097970791 1
-0.201289696217225 1
0.466340964430442 1
0.177392193406759 1
0.00803891923636254 1
-0.168074638483333 1
-0.192837222616799 1
0.379294720271349 1
-0.193058000738505 1
-0.217915967705996 1
-0.287059226909921 1
-0.285534321065911 1
0.051848377068723 1
-0.221308711993815 1
-0.37449199443851 1
-0.617395293725289 1
-0.0149095730040987 1
-0.277528035756037 1
0.204300635443428 1
0.183470226454332 1
0.688441066631 1
-0.326032462671206 1
0.6824919214467 1
-0.316134121916006 1
0.463102002104162 1
0.303655981893389 1
0.605754863792362 1
-0.680314637758908 1
0.415450382298637 1
0.211264425610756 1
-0.157370133059323 1
-0.166111157386378 1
-0.204761562060379 1
-0.0255560294950844 1
-0.367863942070445 1
-0.936220462528581 1
-0.346286907770822 1
-0.031318081870896 1
-0.367325532321662 1
-0.191025326911648 1
0.155002138557236 1
0.835450481478483 1
-0.823691867812479 1
-0.324404018415036 1
0.302657036901362 1
0.0973224970938433 1
0.400118604945923 1
-0.450979860610083 1
-0.123068062553987 1
0.0373730410307236 1
0.372029523737732 1
0.224204211852513 1
0.386915439656732 1
0.298020425593203 1
-0.0240405476710064 1
0.387813484730193 1
-0.235384166055511 1
0.607648366425725 1
-0.330402822315774 1
0.558054506852433 1
0.373008965847248 1
-0.99649981947683 0
-0.0954571961258151 1
0.17024053010319 1
-0.38078721973564 1
-0.237459043557671 1
-0.384026045887677 1
0.462898076570605 1
0.526967244789622 1
-0.0985471710737911 1
-0.0329275015696608 1
-0.358908814299832 1
-0.352307606859998 1
-0.0130111129658149 1
0.112173471023229 1
0.21079090229822 1
-0.264462662442238 1
0.304637317185552 1
-0.361828581850153 1
0.352118971333134 1
-0.106631090032314 1
-0.641663217055429 1
0.0771786590492203 1
-0.427231662282414 1
-0.275366523718343 1
-0.279850234812109 1
0.126334998779624 1
0.243411419340955 1
0.175432238121016 1
0.349944510539104 1
-0.545641418470702 1
-0.0407847908612503 1
-0.565555475886329 1
-0.402987897471596 1
-0.371533930730017 1
-0.452680537910378 1
0.164623832192947 1
0.756057302095456 1
-0.285382155482067 1
0.580988479074182 1
-0.0529106042515031 1
0.51117870216863 1
0.395172581196009 1
-0.508404095018546 1
0.280673449972207 1
0.264037570606453 1
-0.524391525312641 1
-0.0289250986633889 1
-0.361996231807524 1
0.188391714247823 1
-0.336745288770541 1
0.254159247900123 1
-0.66563328606908 1
-0.125420966447303 1
-0.448332045885854 1
-1.46175521647214 0
-0.572988529309982 1
-0.365886432815102 1
0.421602390133899 1
0.0564521956617789 1
0.173655123242609 1
1.0238217052945 1
0.335006434875757 1
0.571568260574696 1
-0.75284413877731 1
0.276244488373643 1
0.683966061147871 1
0.389624179931614 1
-0.892672295571824 1
0.531612929018659 1
-0.058600626552898 1
0.56790424718703 1
0.254577839862419 1
0.83130834989287 1
0.639099608018572 1
0.802835256426766 1
-0.00139591021559793 1
0.424949072716119 1
0.754412563335825 1
-0.346642795155039 1
-0.717054124896267 1
0.0251087961895794 1
-0.163319939658471 1
0.239352209427208 1
-0.211555137598879 1
-0.211588667939143 1
0.105730516140823 1
-0.568689575926565 1
-0.355607825062744 1
-0.145452786565711 1
-0.645210550874997 1
-0.418174581313552 1
-0.0760099327696354 1
-0.756811233548301 1
0.30891340237832 1
-0.188881334688125 1
-0.263096845788412 1
0.0986509179531448 1
0.417112929092819 1
0.497437276141754 1
0.300271716862205 1
-0.240673122659575 1
-0.467787234952541 1
0.816343587516533 1
-0.0972474986545623 1
-0.0987844443488379 1
-0.0209798234020557 1
-0.0440690012729386 1
0.0942264500526422 1
-0.29377447747531 1
-0.0630300594586091 1
-0.640295028709874 1
-0.247375182414204 1
0.187759031155963 1
0.194340987761109 1
-0.254328093925313 1
-0.161977465249743 1
0.0826555830135576 1
0.0566183838573434 1
-0.320258455401884 1
-0.0381657402630979 1
0.280137062544582 1
0.0948056707399004 1
-0.339772687652788 1
0.0666844436969651 1
0.270046868951985 1
-0.519401385306397 1
1.10822987226541 0
1.08001610702071 1
-0.844435876199645 1
0.0587155951376027 1
-0.998030031435759 1
-0.0255721653377737 1
-0.21943226211746 1
0.648159612868344 1
-0.18027326644611 1
0.593739415922571 1
-0.181703027961749 1
-0.0347324559201082 1
0.0752729610350704 1
0.187099768377068 1
0.170127306128381 1
0.0631620398853229 1
0.430185923351252 1
-0.061521723796824 1
0.918914905853135 1
-0.754511405559303 1
0.0745560202910039 1
0.772131029069891 1
0.128119308995858 1
0.532406104677404 1
0.591125951789921 1
-0.722614884159283 1
-0.424921773255495 1
-0.618904444346772 1
-0.0525091130431531 1
-0.305251542525737 1
0.650007118993763 1
-0.465195551619811 1
-0.246209129965315 1
0.22332754164102 1
0.204847716428131 1
-0.253678414976372 1
-0.023358310392298 1
0.710867512919411 1
0.666969265777683 1
-0.0897290320407614 1
-0.167932029224794 1
-0.53091732914302 1
-0.0543884241360816 1
0.398584456012886 1
0.370498825926283 1
-0.153371404470986 1
0.167612417918114 1
0.510889246774486 1
0.229087904357787 1
-0.302514818844731 1
0.751399644233372 1
-1.11923434208215 0
-0.0796240977371636 1
-1.16613621555266 0
0.773823458960962 1
0.373636070961165 1
-0.731541053158082 1
0.156856897384647 1
-0.314371062500204 1
0.0473823303973945 1
-0.314776502013485 1
0.727371171606492 1
0.971905293108144 1
0.506863308019902 1
-0.500415077048649 1
-0.441971738606071 1
0.206727063655055 1
-0.651723957204398 1
0.786774820405106 1
-0.384169107051994 1
-0.565887760111406 1
0.432580953218148 1
-1.00819010785367 1
-0.218494545874742 1
0.046644460128884 1
0.743439606917138 1
-0.0604627548509412 1
-0.0193273137464347 1
0.624226253645231 1
0.504872085181304 1
0.386369085905146 1
0.395872248668135 1
-0.156062446525338 1
0.794255556274618 1
0.420491865880153 1
0.0262421217900049 1
0.368952863816398 1
-0.545217703011201 1
-0.623331365027016 1
0.656317470599844 1
0.0700436680177698 1
0.817184897441965 1
0.375553847603236 1
-0.26753729848775 1
0.894329552433977 1
0.717266952503895 1
0.156731036948004 1
0.447395911763757 1
-0.200499323488738 1
-0.442091269506384 1
-0.762643781177971 1
0.592147911416465 1
-0.688722296041925 1
-0.280645373447017 1
-0.0337010007293093 1
-0.568414545613233 1
-0.347919314321686 1
-0.162695424217436 1
-0.14783831961715 1
0.550321752780765 1
0.377602931785562 1
-0.0664012575516192 1
-0.284210856030301 1
-0.100170307032339 1
-0.523337484258414 1
-0.367322626257897 1
0.837726931730062 1
0.438829026109854 1
0.0511985302253305 1
-0.239127941078279 1
0.86335784238664 1
0.221940936282339 1
-0.397456590193464 1
0.25239484130142 1
0.340505362531936 1
-0.10085019805043 1
0.345790208436531 1
0.339430514239634 1
-0.273377374186594 1
-0.698109780105443 1
-0.65457939788168 1
0.0551192587372645 1
0.122554815985533 1
-0.193646086499246 1
-0.669945278359157 1
0.0998476368722403 1
0.330253148388501 1
-0.0535016815927246 1
0.355404308690185 1
-0.175193056842802 1
0.12176195974815 1
-0.251753279483589 1
-0.460718689274107 1
-0.968360913067202 1
-0.583828040802517 1
0.337509179483076 1
0.0631357390989537 1
0.605854143095214 1
-0.510724834716888 1
-0.0240808001257778 1
-0.947121652120298 1
0.357963374844223 1
0.0307292947366162 1
0.257269792028339 1
0.496295669358124 1
0.425121355969691 1
0.135596683486857 1
0.460929209365788 1
-0.269675161146559 1
-0.738746691492304 1
-0.178490208979121 1
0.265415944307073 1
-0.109275306909381 1
0.204612770151447 1
-0.80939403872974 1
0.614783020243464 1
-0.202727414378359 1
-0.417208594552315 1
0.327538128991008 1
0.195955533250235 1
-0.290677241467583 1
-0.571122812908666 1
-0.0270701957812093 1
0.255283782982574 1
0.196611545233869 1
-0.268095789332515 1
0.525160613328023 1
-0.509086252807483 1
0.0380543844598187 1
-0.163444747016212 1
-0.491190280781544 1
-0.051184188144261 1
-0.352877051223899 1
0.258273012983153 1
-0.614343692772097 1
0.511674719460939 1
-0.156742816032295 1
0.300699887205339 1
-0.0530270446632142 1
-0.887618491561524 1
0.789383799682886 1
-0.0587222757791259 1
-0.3178583877932 1
0.0238182654120679 1
0.160101631250777 1
0.00846018900600354 1
-0.49988359476139 1
-0.11075885351374 1
0.032953339855009 1
-0.0491604593300675 1
-0.490032565324763 1
-0.0874115752071404 1
0.327551683327392 1
0.199676138756895 1
-0.253421632680893 1
0.229680499182989 1
0.667479924127429 1
-0.0379870028759969 1
-0.197011816196315 1
-0.416622315706121 1
0.292307708535209 1
-0.117555288233435 1
0.594723440516274 1
0.328404356123773 1
-0.736492054441903 1
-0.253006854924381 1
-0.479239356030606 1
-0.0946804756320139 1
-0.0688586609395628 1
-0.811842709357472 1
0.13272981667389 1
-0.0050996122490759 1
0.835324141528268 1
0.16232297841769 1
0.106560929250369 1
-0.265478181809611 1
-0.0440138719575476 1
0.201784314925074 1
0.593498910836384 1
-0.57803952302772 1
-0.303502040481624 1
0.240970496455512 1
-0.176400027222863 1
-0.13633853591773 1
-0.13624035402655 1
-0.244028580859328 1
-0.442511126059121 1
-0.0411541345214123 1
0.335140062415955 1
-0.673591681949173 1
-0.145588746975671 1
-0.554116914111675 1
0.264018772878654 1
-0.701663634239597 1
-0.465928216539173 1
0.201807027421186 1
0.393226727964408 1
-0.709363322159814 1
-0.285882982004828 1
0.225538571320428 1
0.118842547915148 1
0.282623906885654 1
0.0755711070911717 1
0.0046630982715638 1
0.170469597776905 1
-0.115090772600308 1
0.402279398805559 1
0.794761165068622 1
0.195583743874531 1
0.0178309366151215 1
0.794134013735264 1
-0.266791269886547 1
1.15979535916834 0
-0.138208999318468 1
0.148377843021929 1
-0.140430790217474 1
0.355839088007616 1
0.304447714465127 1
-0.170822200264867 1
0.77732458018505 1
-1.23946060847664 0
0.658281993656234 1
-0.179141396764944 1
0.454601971372799 1
-0.579057642140292 1
0.0231898421164551 1
-0.0273045748011577 1
0.355849707745258 1
-0.119286924374191 1
0.0728999764122125 1
0.862536091305916 1
0.545371802159818 1
-0.486586895210912 1
-0.512622391221179 1
-0.232841989397723 1
0.493350220017866 1
0.055823931456251 1
-0.336135280912698 1
0.0760997435760728 1
0.197148204977991 1
-0.0396728462043075 1
-0.373139729264958 1
-0.153346666407409 1
-0.307325505345399 1
-1.19558210766768 0
0.511954238295556 1
-0.0408068868790028 1
0.253346247958245 1
0.0483782413525963 1
0.0829683288818888 1
0.44040095572196 1
-0.329030935658761 1
0.239648568290349 1
0.0791414800557398 1
-0.17894558358461 1
-0.546904557289364 1
0.711480716929128 1
0.421011750460265 1
-0.441787907432643 1
-0.211074183220515 1
-0.13172391555829 1
-0.035639883532054 1
-0.817551068697757 1
-0.732115361439737 1
-0.154901155806152 1
-0.202964143794219 1
0.142206873322466 1
0.433356484761857 1
-0.411273055535306 1
-0.0540764857805105 1
0.343327807070245 1
0.0667723662965274 1
-0.308343026977823 1
-0.590283802071912 1
-0.703165951472945 1
0.0090076840435982 1
-0.209885682938482 1
0.617497236578107 1
-0.084688545288077 1
-0.0155157389164196 1
-0.674645128125766 1
0.937073332784725 1
0.831135206656384 1
-0.268061603790143 1
-0.621193813932964 1
-0.408218721623646 1
-0.388216070710637 1
0.33323299800956 1
0.50861885489839 1
-0.060570715442312 1
-0.567463001788471 1
0.612277304991789 1
-0.0804878997644799 1
-0.0280177905105676 1
0.428056055771894 1
0.0569863886488784 1
-1.05129013670882 1
0.701802822698713 1
0.717040681055801 1
0.41909714255014 1
0.308462783354271 1
0.0170064580343599 1
-0.0946851782263541 1
-0.111264626040778 1
0.173195163906593 1
0.0661833854486681 1
-0.489890659920043 1
0.111968771681252 1
0.236335023884818 1
-0.783400894480185 1
0.219241220095853 1
-0.302027561411497 1
0.840363341552784 1
-0.418300312581308 1
0.0353977796571353 1
0.142626259359245 1
-0.0602536223193894 1
-0.941088093714079 1
0.0824853540354735 1
0.315391185656792 1
-0.513070935281761 1
-0.0202996600534397 1
0.309443425368567 1
0.0509057088783701 1
-1.17324793900376 0
-0.750846758591815 1
-0.269812865583431 1
0.444394823801332 1
-0.0723357700810198 1
0.293280309796229 1
-0.350164500736897 1
-0.0375694146235981 1
-0.622269854414753 1
0.504282715710404 1
0.124563920484283 1
-0.0774517965878463 1
0.11512730616081 1
0.651003075744571 1
-0.327813640310462 1
0.207872187071746 1
-0.24374462981819 1
-0.165170674379096 1
-0.263530504238112 1
-0.0995558064852206 1
-0.507003104177494 1
0.196255660303859 1
-0.528732862094028 1
0.686185561985776 1
-0.0553879821749731 1
-0.23317420635208 1
-0.657377611840353 1
-0.0848506057335064 1
0.371959624979185 1
0.165452017619783 1
0.0903829156867701 1
-0.757816788135563 1
-0.303910324182947 1
0.212688659715197 1
0.0214188321138814 1
-0.0691386177148743 1
-0.0480436328937441 1
0.237027260727336 1
0.17440225762562 1
-0.848536341069761 1
-0.18262753134499 1
0.0186751682933649 1
0.211698847257946 1
0.490043393378358 1
-0.658901148244232 1
0.0396959513227728 1
0.0198445456608643 1
0.292115824291586 1
0.717192866805358 1
-0.404605507746741 1
-0.608042007149024 1
0.660095163652931 1
-0.0609356706716553 1
-0.0699581917988274 1
0.314801962601954 1
0.352157290436203 1
-0.436123614008302 1
0.215485947289814 1
-0.150003756790794 1
0.450382709610801 1
0.427975527334784 1
-0.161221385210316 1
-0.244762588313547 1
-0.0822510651508733 1
-0.00388496889120096 1
-1.5156862252082 0
0.626272846409013 1
0.941691970082365 1
-0.0890147169045078 1
-0.774040082518107 1
0.302075184162075 1
-0.180764651414766 1
-0.140422377909494 1
0.237125366783966 1
-0.310154835258819 1
-0.163930875365913 1
1.00131136446058 0
-0.335288935874444 1
-0.830721103898636 1
-0.122957757339345 1
0.236339850696354 1
0.341827624395902 1
-0.489460875443735 1
0.0151284914040628 1
-0.535604261282777 1
0.482639174286577 1
-0.241745349848067 1
-0.902290529158319 1
-0.275213453608316 1
0.561942230016588 1
0.376656363031993 1
0.38449513873306 1
0.00235659250775194 1
-0.122247761762369 1
0.388646865689375 1
0.151321234178442 1
0.591069521082585 1
-0.0980029975716968 1
0.323189918576884 1
0.188866052538456 1
-0.408805177638593 1
-0.328969472788691 1
-0.518265954114655 1
0.228304895805114 1
-0.403244676030538 1
-0.255674086225447 1
0.283585758315451 1
-0.310102027899237 1
-0.770725469717587 1
0.0862364965724068 1
0.149970554840497 1
-0.0333097773367823 1
0.176610643159078 1
0.367395582494066 1
0.279847006669578 1
0.241281595344685 1
0.264746054491817 1
-0.0161820709725098 1
0.863878231999626 1
0.154705595709589 1
-0.755970444752732 1
-0.673723636051635 1
-0.547259128592129 1
0.132408067459433 1
-0.269975008582526 1
-0.103599822070418 1
-0.251030398089899 1
0.22323075019867 1
0.427082060506775 1
0.67088472929038 1
-0.280123118135122 1
0.499609800902538 1
-0.451554505254485 1
0.798038115310663 1
0.520889425729632 1
-0.0632701049588615 1
-0.67141732551502 1
-0.0710915035737929 1
0.525615673629654 1
-0.375526094134189 1
-0.410322818405458 1
0.20582322315006 1
-0.113034539963344 1
0.647747082269844 1
0.792375541148436 1
0.546907974723291 1
-0.379658348663926 1
0.563664659800997 1
0.122660565809131 1
-0.718896066137508 1
-0.761928590102842 1
0.566806111065104 1
0.110046077572713 1
0.027731657489305 1
0.59597176199711 1
0.191570266370029 1
-0.20815046456982 1
-0.0550971731096155 1
0.307218778056648 1
-0.897123517263044 1
-0.380687954741965 1
-0.227693458582401 1
0.459773286151446 1
0.123338985656099 1
-0.0448448424978372 1
0.151820107450499 1
0.553382407881469 1
-0.339673442586583 1
0.344819183687333 1
-0.246449954571862 1
0.252300720067179 1
0.455331018771725 1
-0.0969692666890234 1
-0.107347780132565 1
-0.206670864593008 1
-0.811003523899569 1
-1.02041179030419 1
0.499190604771115 1
0.734588273264318 1
0.0496911396566663 1
-0.24502356761684 1
-1.00004123758542 1
0.922608051647567 1
-0.120583620802691 1
-0.0745120525038177 1
0.412443614330652 1
0.0297283997241669 1
-0.394989827070823 1
0.345459252817732 1
-0.888281748663077 1
0.456648575362832 1
0.0030601064555591 1
0.382192888786104 1
-0.180461398100199 1
0.798388432877753 1
0.0740982256511312 1
0.0909090280240016 1
-0.341480035427543 1
0.250528510064293 1
-0.0317828223798192 1
-0.131354141306927 1
-0.660326017408313 1
0.478054191579203 1
0.66582019599621 1
0.412755125132215 1
0.523390639940006 1
-0.237216893895018 1
-0.324455507234813 1
0.0970111588882722 1
-0.442569417180041 1
-0.319647313280213 1
-0.193493059641565 1
-0.426194459700428 1
0.0481533516749613 1
0.599661112808276 1
0.721461556843434 1
-0.360191707600803 1
0.518717517348211 1
0.438077713269511 1
-0.673630922765174 1
-0.255904141499191 1
-0.143843059292423 1
0.654937055824169 1
-0.183087776957067 1
-0.134391622876813 1
0.671816981775617 1
-0.0603442128051463 1
-0.420122132992553 1
0.237166123603616 1
0.083754707680372 1
-0.00456016180409555 1
0.137582052163776 1
-0.524791686483331 1
0.483081655228671 1
-0.270543150168327 1
0.611921334841407 1
-0.490030314702249 1
0.242595617519788 1
0.524189184603859 1
-0.0687427094633464 1
-0.300679739651089 1
0.480017225946352 1
0.275515332743752 1
0.254944184438646 1
-0.415710208262689 1
0.356567707091939 1
-0.11116008829334 1
-0.245686260204844 1
0.412080627547503 1
0.678964602508155 1
-0.104656182017918 1
-0.302220807537751 1
-0.0379265461693901 1
0.780802540583736 1
-0.264273589578924 1
0.0259484390066657 1
0.162790425774888 1
-0.524967966354181 1
0.283061072287483 1
-0.415952586535 1
0.0197136918673566 1
0.294469956913722 1
0.451755929651059 1
-0.529502087242629 1
-0.0387166249421209 1
0.673805099255941 1
0.327352355254857 1
0.796736195709282 1
0.423665574307173 1
0.81972362196558 1
-0.138219007973302 1
0.086289023065064 1
0.710520569417266 1
-0.743654184034611 1
-0.133082554296626 1
-0.591572462850608 1
-0.204137439850296 1
-0.479524414241073 1
-0.114903526722905 1
-0.409758226811226 1
0.31695929085672 1
0.208926918355009 1
0.339864386419015 1
0.101275689377511 1
0.258445501904386 1
-0.0453125754424735 1
-0.356148854857999 1
-0.203421650753736 1
-0.63792176089777 1
0.282550728157642 1
0.477224651613236 1
-0.48395607798431 1
-0.187933121287545 1
0.159557526085601 1
0.138101033193218 1
-0.207300715475594 1
0.0952138978601005 1
0.103746371611884 1
-0.24370484223117 1
0.289428349226624 1
0.44432415835402 1
0.177305046456414 1
-0.266830462094184 1
0.854921640977959 1
0.559768342886635 1
-0.491849874329077 1
-0.10695897536262 1
0.0153765992483864 1
-0.362706403647627 1
-0.358089956280921 1
0.0144666144196479 1
1.03249915440664 1
0.117774482062807 1
-0.134464540885558 1
0.201703490494985 1
0.0348998348883086 1
-0.713677295857731 1
0.185818499854202 1
-0.272781405819684 1
0.0426051191324651 1
0.00683297526985163 1
-0.396989144972322 1
-0.0801792864055548 1
-0.853345110905409 1
0.0227892508848192 1
-0.7324657391249 1
0.311218215949039 1
-0.394013844409122 1
-0.331299687822636 1
-0.709049924382097 1
0.217673286493158 1
-0.490299896485714 1
0.0567366606582907 1
-0.614180423459765 1
0.43009412033456 1
-0.556627282247692 1
-0.428205726405656 1
-0.644904742366503 1
0.352963294799448 1
0.731779257531966 1
0.428345734705016 1
-0.545206949651831 1
-0.124536104331844 1
0.123766927596144 1
-0.892465858533997 1
-0.123680543492953 1
-0.629271551480196 1
-0.246090183942567 1
0.23867491809845 1
0.0768254764742507 1
0.490327111307833 1
0.471980402354844 1
-0.291929193725796 1
0.0688127980550658 1
-0.950430374238809 1
-0.177881708164636 1
0.204404062905111 1
-0.259476538029396 1
-0.239335105626768 1
-0.0392700366757081 1
-0.0981405894989324 1
-0.39107571041285 1
-0.087958079263314 1
-0.487031149324703 1
0.601975597616194 1
0.556285858884041 1
-0.0659198727944108 1
-0.150563862131464 1
-0.165416070190439 1
0.238577085573014 1
0.61670576913309 1
0.311406177067713 1
0.409753280037948 1
-0.322923284971222 1
0.108023968485615 1
0.268843912828515 1
-0.274398805505901 1
-0.000887517041537389 1
0.366848866350097 1
-0.698670051709757 1
-0.123087383870265 1
-0.560037240084011 1
-0.63598497870032 1
0.0745177621614976 1
-0.479974259752444 1
0.407549965228447 1
0.83017712237679 1
-0.123218345319465 1
-0.637175803452191 1
-0.135239688548578 1
-0.0850045789198962 1
0.607370952206582 1
-0.438388902184407 1
0.190280994496477 1
0.419735843505894 1
-0.117867426301873 1
1.26499044035196 0
-0.0624856614523729 1
-0.15696166151778 1
-0.498101491983128 1
-0.0618972071584822 1
0.38145571355554 1
0.599786308617604 1
-0.286152378943353 1
0.64427344787086 1
-0.604271970892705 1
1.09202666794986 1
-0.493656310543403 1
0.515550808817596 1
-0.601667194154913 1
0.398219565845547 1
0.999367047082189 1
-0.514588067027063 1
-0.640698648675701 1
0.49741814396882 1
-0.841547159459413 1
-1.49338219041274 0
0.192587068317942 1
-0.282590696313765 1
0.01524079885957 1
0.355585632613739 1
-0.59707215432675 1
0.0573591341836949 1
-0.320289374620429 1
0.26696599665306 1
-0.981561982370668 1
0.368584272715814 1
-0.58813321821147 1
-0.211349523323831 1
-0.982110285780932 1
-0.334130287275766 1
-0.0512260150047966 1
0.5313882420273 1
0.34139491339132 1
-0.523223276451024 1
-0.975938306854627 1
-0.0656574466781711 1
-0.0572840712834266 1
0.375119469374737 1
0.240645296571011 1
-0.0881194899322545 1
0.596514465972282 1
-0.574599562281338 1
-0.351482870710017 1
0.485107353927832 1
0.227602817850212 1
0.13788179422456 1
-0.253169236426922 1
-0.346254889419126 1
-0.689475969881211 1
-0.713365839806785 1
-0.911607490049114 1
0.646791604731326 1
-0.367042994663382 1
0.122812928721244 1
-0.202212329693316 1
0.700902089974072 1
0.323469940020673 1
-0.398781978664105 1
0.784664703229154 1
0.244790772309202 1
-0.195843147616971 1
-1.32873756291013 0
0.175528451870494 1
-0.81591758319984 1
-0.759757107631056 1
0.471303049689158 1
0.709805363730365 1
-0.826364750134547 1
0.776145131731695 1
-0.015910044202426 1
-0.068449649064253 1
-0.994988909614125 1
-0.198921660193884 1
-0.550049405149238 1
0.436270075997508 1
-0.686876678762395 1
0.14891825144662 1
0.0798792457996002 1
0.36175975322387 1
0.0294891492158473 1
0.00735349394730067 1
0.377601048878613 1
-0.208276021803318 1
0.143058601887042 1
0.0914997361277115 1
0.0790294187774674 1
0.0757099823734105 1
0.629415633735338 1
-0.990704487134932 1
-0.681352969878696 1
-0.148672345588131 1
-0.436499125737729 1
-0.523363336246516 1
0.178095518786605 1
0.14891253196858 1
-0.215205857905178 1
0.727570481270207 1
0.452177728943603 1
0.152935057206028 1
0.47961630134754 1
0.338666162036071 1
0.152178881841252 1
-0.189535138461903 1
0.418063240283922 1
-0.465660808448834 1
-0.665736343803685 1
0.692254784587065 1
0.990130232525373 1
-0.458853264892305 1
-0.334447851439804 1
-0.227126506517296 1
0.440774082832463 1
-0.394617183761304 1
-0.673428897743627 1
-0.594781549305914 1
-1.24112731036937 0
0.392916155186745 1
0.582991959553797 1
0.272454391375663 1
-0.280126303839908 1
-0.388432935268896 1
-0.115323326136685 1
-0.471324684218326 1
0.0650844491158461 1
0.620616840716412 1
0.18395919036151 1
0.434729277862494 1
0.356504771005077 1
0.115812454895333 1
0.0724588320338352 1
0.618208123956353 1
-0.311006115477082 1
-0.446027878935146 1
0.349296299695219 1
-0.208716345309278 1
0.628323987432784 1
0.132225099507121 1
0.382160516796988 1
-0.293449757757345 1
0.0327187121338693 1
0.213380934036468 1
0.140309591057851 1
-0.111185894671643 1
-0.337200206812141 1
-0.213047714306271 1
-0.168165642575873 1
0.27744847925666 1
0.0846152965944506 1
-0.206009417602291 1
0.579883781660687 1
1.00373390242328 0
-0.00211508482590739 1
0.177037907857491 1
-0.353498737329614 1
0.11094878720817 1
0.505620711774127 1
0.258007862594711 1
0.228543941752242 1
0.446030299428054 1
0.213350476160324 1
0.489136886530097 1
0.471286568409015 1
-0.149094427903451 1
-0.298101753251253 1
0.110337573821396 1
-0.0197775554183228 1
0.00713452320506945 1
0.196471363542205 1
0.192287855998809 1
0.324974395500773 1
0.34969200037569 1
0.643853292899368 1
0.146855681454248 1
-0.00283262886148926 1
-0.029836405021064 1
0.0689749720483182 1
-0.635842766840757 1
-0.361832112817266 1
-0.0999016778678813 1
-0.116297855335983 1
-0.618922478997133 1
-0.440344837143013 1
-0.0871387364573669 1
-0.137585420624179 1
-0.060664131416624 1
0.607845476830882 1
-0.139308768587252 1
-0.653626051443687 1
-0.567835322052186 1
-0.280047203647586 1
0.257020057974583 1
-0.406293025139317 1
-0.0988044105756289 1
0.240566522512025 1
0.22337970481154 1
0.475393713884878 1
-0.552518889028826 1
0.462730553214535 1
0.569542032578652 1
0.317162488549304 1
0.117504678331897 1
-1.23245723078306 0
-0.930149088980634 1
0.371794058914226 1
-0.451094688008647 1
0.15405966636517 1
-0.235735909545898 1
0.0664835337137286 1
0.233106567212705 1
-0.94023670117623 1
-0.290178996614475 1
-0.500792462242256 1
-1.00397677119558 1
0.29775866587982 1
0.820673974378449 1
-0.308207753748731 1
0.34184551272123 1
-0.725676167185556 1
-0.454074299531464 1
0.456865845162435 1
-0.606182475832828 1
0.523161051421662 1
-0.250883308643073 1
-0.495218886413042 1
0.248170718828308 1
0.26166640521676 1
0.544524934837624 1
0.247594874814528 1
0.133608745173521 1
-0.562524284083962 1
0.459467217186645 1
-0.254184512703548 1
-0.132611223464534 1
0.179229869964484 1
0.320376010393962 1
-0.378711262734446 1
-0.573806377043842 1
-0.143361359174906 1
0.530652339936423 1
0.512091233392817 1
-0.306663857880468 1
-0.481921580800076 1
-0.0947388247130942 1
-0.313760162621597 1
0.468248597930488 1
-0.87954920824473 1
0.0596110332705666 1
0.700514288255957 1
0.0972319971513796 1
-0.199415732883171 1
-0.520004223308355 1
-0.353323572654056 1
-0.506126239391442 1
0.0457169291948269 1
-0.689047974323511 1
-0.00706379394329112 1
-0.0820317404204304 1
-0.40340820441734 1
0.0549256112979606 1
0.239174769179018 1
-0.176897010665141 1
0.267137659451227 1
-0.217354494974407 1
-0.458954074997007 1
-0.421532132710613 1
-0.597583210527928 1
-0.0668497755243628 1
-0.345388121261506 1
0.369293888163454 1
-0.0494480888385156 1
0.00423946933948685 1
0.232753789118793 1
0.268572605102436 1
0.537407518938787 1
-0.209991594981864 1
-0.445435200517815 1
0.0271871325773598 1
0.428098507905814 1
-0.0454345265016526 1
0.450764902154659 1
-0.0738908640560706 1
-0.225638593005106 1
-0.237841984613503 1
0.0329873587122448 1
-0.565479715380779 1
-0.270305778797198 1
0.104298117058345 1
0.873540037229397 1
-0.355035818214856 1
0.853447064754056 1
0.324356046389524 1
-0.901729474314874 1
-0.356771859746433 1
0.609932600027459 1
-0.394231490448614 1
0.207268280335907 1
0.457317521692556 1
-0.248886704455885 1
0.21162645579208 1
-0.332799942542193 1
0.218354101112596 1
-0.00931138130188393 1
0.381830588054472 1
0.602549267484637 1
-0.463634103845415 1
0.0296319453465088 1
0.160817454410133 1
0.0653699138886216 1
-1.55325360640838 0
-0.455780611388987 1
0.178071749299794 1
-0.357911582210133 1
0.20374108843195 1
-0.105809397589335 1
-0.301366313417099 1
0.371317367397528 1
-0.14446979103062 1
0.635392517403522 1
0.890685913614216 1
1.04411581960811 0
-0.141283269140064 1
0.475559900925108 1
0.143716566713241 1
0.889644356960681 1
0.756034994083543 1
-0.111889644343659 1
0.507401939951125 1
-0.292611691593312 1
0.381830461610178 1
0.87372919280444 1
0.56697468248866 1
0.341155724783087 1
0.855086596533224 1
-0.736302206856527 1
-0.356054398143663 1
0.246101874287385 1
0.296737276354024 1
0.690265432445797 1
0.535169406246409 1
0.25970695509765 1
-1.01689232200334 1
-0.629942117449168 1
0.312809432842626 1
0.295136386933382 1
-0.493992813835494 1
0.436078438661623 1
-0.454618846004988 1
-0.305652614333694 1
0.114146020077439 1
-0.0641947645581542 1
-0.471484302338334 1
0.165275885303236 1
0.197190965164047 1
0.299736320035696 1
-0.346294125774392 1
0.474930841214121 1
0.240547635371614 1
0.341944154554543 1
-0.513717105964912 1
0.507377616943222 1
-0.342733200622798 1
0.236766811991734 1
-0.339563515418328 1
0.653245570542947 1
0.208468961450458 1
0.341264610786404 1
-0.0653866745739436 1
0.0604504362740182 1
-0.88958010734448 1
0.555906954434133 1
0.361384653082862 1
0.223497442351884 1
0.644555362496937 1
0.764798640616329 1
-0.165740741730275 1
0.203980214857507 1
-0.504724414120168 1
-0.866113890956675 1
0.106829927067453 1
-0.0756552115065919 1
-0.825421106702652 1
0.11031790243264 1
0.123407117362165 1
-0.0345012502920309 1
-0.139193016912959 1
-0.734202444350865 1
-0.671440162528718 1
-0.56667824779726 1
0.35164409900491 1
-0.242098712802475 1
0.387315751919432 1
-0.091891313895332 1
0.00889841195434371 1
0.636206136772835 1
-0.443726986529861 1
0.528371208729814 1
-0.0758258006160316 1
0.244557252595829 1
0.234892629338205 1
0.881317859964139 1
0.366875516587952 1
0.886620192578711 1
0.271107883458032 1
-0.27049528041498 1
-0.0772303313668614 1
0.210414481378393 1
-0.580194107060705 1
-0.204399589155824 1
0.320798373505059 1
-0.416969004609257 1
-0.321986327671782 1
-0.242918110875826 1
0.839348960260355 1
0.676750549342208 1
-0.793425998853872 1
-0.438303059980416 1
-0.231565422217161 1
-0.253185112751935 1
-0.137117063609465 1
-0.171975410167666 1
-0.648455387116679 1
-0.396495353089788 1
-0.353613533641408 1
-0.156684013816973 1
-0.122875075328023 1
0.200910152162221 1
0.194628888313802 1
0.230095782756999 1
0.276919676024586 1
0.135734440360418 1
0.0383640577868918 1
-0.380309653280724 1
-1.19387995204704 0
0.319556533544365 1
0.455573896520895 1
-0.0951204338534445 1
0.304493348081061 1
0.262488516390648 1
-0.77355627956575 1
0.200118764849369 1
-0.237001708389307 1
0.226488221400221 1
0.505195271424563 1
0.138739710359214 1
-0.343823110216337 1
0.0884467511181858 1
0.243199551409924 1
0.277913938139304 1
0.136873530516233 1
-0.112399800279549 1
-0.134239838051378 1
0.0775550894930563 1
-0.244992332108472 1
-0.219543613813243 1
-0.371120611895402 1
0.787164896689341 1
0.503094013688941 1
0.249561570621067 1
0.168309982897628 1
-0.422267060720395 1
-0.144203910553147 1
0.677162764999359 1
-0.42613446062359 1
0.0110508950381019 1
-0.345204751321046 1
-0.166498285602171 1
-0.118807357797412 1
-0.524664148719084 1
-0.400742781873849 1
-0.30921025279015 1
-0.0517185535735087 1
0.117850664054502 1
0.43028091043687 1
0.713439041721257 1
0.14398872274375 1
-0.533127916623228 1
0.440837752960884 1
-0.232207920437518 1
-0.333621367767682 1
-0.0417835388795563 1
-0.653218696666593 1
-0.39742919644378 1
0.253938153530603 1
0.021130736286572 1
0.0161599571414134 1
-0.146071297098425 1
0.42659907381774 1
-0.741518025039101 1
1.34061017870977 0
-0.187404762334176 1
-0.510473739726479 1
0.649814027180581 1
0.867083221966523 1
-0.250299320447418 1
0.316319985912265 1
0.642364704512499 1
0.239946381514391 1
-0.579616554561386 1
0.644868975128995 1
0.502905857681463 1
-0.151856464335855 1
-1.05200868299339 1
0.153618812490519 1
0.449112544804368 1
0.525375666958817 1
0.242896979900655 1
-0.750190938102015 1
-0.128776903254056 1
-0.298409051239765 1
0.263902451281415 1
0.225590471048916 1
0.427543618845321 1
1.29884560596576 0
-0.149998745421349 1
0.112289960852164 1
-0.191122791039522 1
0.33839879215078 1
-0.118400124482789 1
-0.322566194320771 1
-0.221829543411676 1
0.344302824043244 1
-0.255765981516949 1
-0.00569552272493129 1
-0.403652862329057 1
0.14212219550191 1
0.230838991917799 1
-0.402753840800258 1
0.349328867088159 1
0.408825664116553 1
-0.0966305703906368 1
-0.034867084326169 1
-0.0818079874194676 1
0.748628039505635 1
-0.699882593727355 1
-0.338647960456805 1
-0.174532763691663 1
0.203500367020763 1
-0.200205712358907 1
-0.51918794478817 1
-0.35347276177707 1
-0.137090620071937 1
-0.279854673569015 1
-0.099338958104071 1
-0.124308892600518 1
-0.226069174397643 1
0.167087997599186 1
-0.115725076105427 1
-0.126353944388617 1
-0.388834286464385 1
-0.349397584123662 1
-0.721709715887249 1
-0.146361342192021 1
-0.737601264535635 1
0.424743270119485 1
0.790352729939339 1
0.264329035778317 1
0.73995012235522 1
-0.0629633837173522 1
-0.690166300163048 1
0.436368358480295 1
-0.00358109654941678 1
-0.385450010341065 1
-0.310895013578591 1
-0.0859343304382997 1
0.66889307531311 1
0.0724121931464266 1
-0.422904567961714 1
-0.531992334996787 1
-0.160653301599516 1
0.0808408527558223 1
-0.24567838439183 1
0.570324615684536 1
-0.357253688205092 1
-0.721558515058687 1
-0.486180362520889 1
-0.5493413358561 1
0.231336179721641 1
-0.106517147517821 1
0.0643695861990728 1
0.126499129382873 1
-0.0094538022011724 1
0.447558883492313 1
0.391717187204198 1
-0.104502126389963 1
-0.117698529800791 1
0.379748739427893 1
-0.283706623553325 1
0.718496142599328 1
-0.30552465678502 1
0.515504312729085 1
0.205198071303092 1
0.383931999240345 1
0.312716874172468 1
0.282541769746729 1
0.152130803032868 1
-0.0511979158821723 1
-0.708184310354989 1
-0.360921301678043 1
-0.400855751035395 1
0.36598890332747 1
0.0548051902182622 1
0.868679066711476 1
-0.580567251374739 1
-0.316913931736597 1
-0.928809611746224 1
-0.255103913046232 1
0.632602702878417 1
0.44493769031524 1
-0.30623705648425 1
-0.173340299549399 1
-0.130031278240703 1
-0.0914587503180123 1
0.247021394277296 1
0.735675621118592 1
0.607557407798304 1
-0.43545652864682 1
0.00492022538602202 1
0.562177764299779 1
0.13031618781889 1
-0.139941091328088 1
-1.05158891992127 1
1.1581717247899 0
-0.179211552651193 1
-0.260163867340824 1
0.194349115219948 1
0.357755701296704 1
0.0434218560474899 1
0.0805801324659193 1
-0.425647840268814 1
-0.175546971662513 1
0.164395894548799 1
0.00349518671075683 1
-0.208669727909409 1
-0.486735319033295 1
0.695196936944094 1
0.712680537480284 1
0.0160297266068155 1
0.234715884664424 1
-0.520204180483599 1
-0.126484214831916 1
0.442892974431278 1
-1.0478663539349 1
-0.581652002837391 1
-0.315743902506959 1
-0.348546015506091 1
-0.0554303972933275 1
-0.754437830864061 1
0.770126440886117 1
0.118158713945527 1
0.480045440403774 1
0.118388823461712 1
0.263305929733832 1
-0.465827885562379 1
-0.0218239574331516 1
-0.414993455298886 1
-0.478411495957918 1
0.129108409673035 1
-0.165125606808936 1
-0.831082089058419 1
-0.2433814809629 1
-0.341033332318509 1
-1.1508076630836 0
-0.0894684423043011 1
-0.868430087691117 1
-0.251109346213566 1
-0.142628120357312 1
-0.495970655029953 1
0.602341344729768 1
-0.176058192581205 1
1.03113107377663 0
-0.717845433303457 1
-0.355382690728894 1
0.217542504714088 1
0.130233800195966 1
-0.128766151559699 1
0.0790382467360463 1
0.101359521577127 1
0.174675302228413 1
0.402008994256748 1
0.281855824845098 1
-0.203183718109789 1
-0.449792340406677 1
-0.395398912865297 1
0.807438713976288 1
-0.266837183771946 1
0.061527720368053 1
0.292680182763056 1
-0.106507875873875 1
0.508909694737512 1
-0.0204551026315738 1
0.32629579968387 1
0.0324598962625122 1
-0.882972067251051 1
0.975332156820421 1
0.456236023969326 1
-0.313229868058649 1
0.722675346916553 1
0.20428746406295 1
-0.802237692258165 1
-0.240511383103678 1
-0.333450707436198 1
0.138824738526215 1
0.207217660719906 1
-0.0603664954800659 1
-0.602882493989593 1
0.938744545826957 1
0.268710980574141 1
0.187875731204059 1
0.285901490461164 1
-0.650111922526772 1
0.190073302098969 1
0.900904743554921 1
-0.412717899132077 1
0.0744613463756734 1
0.0938351726633011 1
0.244944252380673 1
0.609484492446984 1
0.176551399479862 1
0.0826282352412065 1
0.0959417882839598 1
-0.18284214216113 1
-0.23945665719616 1
0.136241424954607 1
0.105721356924365 1
-0.454803529801582 1
0.73601349612462 1
0.17584227281245 1
0.268918015791995 1
0.205031092111908 1
-0.698478348983167 1
0.16713808933804 1
-0.295282280927965 1
0.0430549578941563 1
0.322523260205993 1
-0.0378846723546271 1
0.0783096202747716 1
-0.356885656455771 1
-0.122954522489191 1
0.898810291266517 1
-0.313318365248182 1
0.343450690802513 1
0.537523360992559 1
0.192421683969525 1
-0.0665372494577864 1
-0.0900328125950566 1
-0.892467680153521 1
0.329401634479184 1
-0.14002949448949 1
0.606639481049056 1
-0.149682316485837 1
-0.151123043144649 1
0.222571571331258 1
-0.450737603250157 1
0.25857894814206 1
0.505302955594059 1
-0.149055033633471 1
0.880166431694638 1
-0.342733263474869 1
0.464643412804082 1
-0.173102886643567 1
-0.269417642877637 1
-0.00860847960458681 1
0.65606266213372 1
0.723748939499637 1
0.315649109175933 1
0.268818521182433 1
0.538314422657522 1
0.352970947233843 1
-0.131043915289834 1
-0.39231971268851 1
0.482180029072601 1
-0.453495180610331 1
0.155432606685848 1
-0.950527971643778 1
-0.0593067037021097 1
0.210415368086859 1
-0.490174530661498 1
0.816425623226955 1
0.787430435497611 1
0.287756819107378 1
-0.310498855323742 1
-0.801205908759393 1
-0.32167895913806 1
0.168887719364207 1
0.0507347809749515 1
0.307190993191692 1
0.140311305307338 1
0.120048394125456 1
0.288764499115866 1
0.0442596377572126 1
-0.298367969062464 1
-0.560498922824685 1
-0.57956856545596 1
-0.0455075250626816 1
-0.0061024341916083 1
0.0769569236884917 1
-0.0693315863141469 1
0.547984352682358 1
-0.519916010836959 1
0.205535187023703 1
0.0855670749590848 1
0.178142134631051 1
0.121723614372551 1
0.288645029798621 1
0.171973644159581 1
0.892146525125189 1
0.120207335919921 1
-0.0921863999193992 1
0.693029861266034 1
0.197360156998534 1
-0.237427908740815 1
-0.554341616849055 1
0.0350217053904669 1
-0.277777328611531 1
0.199012490685455 1
0.399836926277986 1
0.137878231441062 1
0.436906868204587 1
0.364072842427164 1
-0.511452608296376 1
-0.0189644080874081 1
-0.0114916960599391 1
0.0199826564904265 1
-0.085446471168673 1
-0.431199008625117 1
-0.593408729686894 1
-0.189547647260262 1
-0.462025152524785 1
0.947616361473922 1
-0.277187270933536 1
-0.235215357312757 1
0.109297371306238 1
-0.436410735333337 1
-0.648991558040527 1
-0.226390441125925 1
-1.00116277543922 0
-0.300104779587483 1
0.325370965350921 1
0.510833554633203 1
-0.836857441142458 1
0.0132386058164065 1
-0.250176285272641 1
-0.516448403479409 1
-0.491932768021557 1
-0.0533421175849976 1
-0.31241731412994 1
0.556149920012089 1
0.413012162897623 1
0.355475048226109 1
-0.620344498772889 1
-0.06871371178939 1
0.425766727295437 1
0.930395674492149 1
0.383576250749748 1
-0.0317367833914114 1
-0.613258406767964 1
0.00869299239850117 1
0.352562141272971 1
-0.321306098755258 1
-0.0123272026074112 1
-0.531001507114934 1
-0.841620588252008 1
-0.284970320817981 1
-0.155739767332699 1
0.352709222642485 1
-0.271575387684179 1
-0.198553983047683 1
0.31036275500751 1
0.373032653687554 1
-0.0540686293244221 1
0.565705621042677 1
0.240205710531814 1
0.207009959071098 1
-0.912726406868087 1
0.27660525127227 1
0.532294021900521 1
0.560859869394869 1
-0.0835492920235049 1
0.942081255383195 1
0.911720618046116 1
-0.020098292801531 1
0.0883685467470118 1
-0.0350433443038266 1
0.0140738011633114 1
-0.455615307388074 1
0.177486027421358 1
-1.29232606263011 0
0.718244371591837 1
0.0878073590879627 1
-0.570800295782384 1
-0.0546189978721312 1
0.232870553629012 1
0.458978901770168 1
-0.431132930148284 1
-0.00907351213342526 1
-0.467410976522728 1
-0.174465139660014 1
0.0139840208218242 1
-1.01829517787891 1
-0.32376329918477 1
0.0590706900615626 1
-0.0231399946547153 1
-0.0340285778608583 1
-0.641132845344896 1
0.213147683519056 1
-0.290829574095491 1
-0.112082355447769 1
-0.133617021819852 1
-0.31462712062662 1
0.103043984795439 1
-0.0200215913307447 1
1.04787045142323 0
0.417811387748044 1
0.257924019176438 1
-0.338325430452777 1
0.197566516738557 1
0.204326053851765 1
-0.862076272553433 1
0.13128257736506 1
-0.725971317399279 1
0.325219366471622 1
0.022184238318664 1
-0.294641702617715 1
0.241015419241326 1
-1.04458172628339 0
0.762822118132609 1
-0.73079514218453 1
-0.883523922793006 1
-0.0533902070187413 1
-0.473574776596144 1
0.21850249830722 1
0.275316149259243 1
0.461196895985703 1
0.272355788716339 1
-0.287024132753356 1
-0.605045053955179 1
0.510962050599625 1
0.652110902201952 1
-0.404655584211577 1
0.10885675858382 1
0.686871649682325 1
0.0161015591659174 1
-0.412100689379443 1
0.353033800785828 1
-0.359064065150826 1
0.123091853213105 1
-0.685056746463871 1
-0.293476076240478 1
-0.156457553869767 1
0.433189061923165 1
0.145742798861626 1
0.444790321413602 1
0.371864833081924 1
0.164765574151015 1
0.836461725528307 1
0.358697793227565 1
0.510859373146404 1
0.338988490499351 1
0.133085781764433 1
-0.499508040044524 1
-0.327594608276251 1
-0.00213499869840156 1
-0.564451142833774 1
0.483383510886983 1
-0.305164881613992 1
0.421862621200684 1
-0.58981848879469 1
-0.515078586978181 1
-0.290318665147149 1
-0.847366631487707 1
-0.010968600316771 1
0.268757611949596 1
1.1861967587968 0
-0.348464527547753 1
0.252838559088007 1
0.428040822913084 1
-0.348431519719603 1
-0.437363392948105 1
-0.31170240607335 1
-0.804822080567362 1
-0.354187151194398 1
-0.477754567397588 1
-0.0419243577197438 1
0.048408209761355 1
0.0451055711237039 1
-0.860265992241281 1
0.0394562443314638 1
0.18832131244732 1
-0.267375428852128 1
0.357329268426034 1
-0.0191271990007104 1
-0.0945923105583279 1
-0.0784011088383107 1
0.418728521761171 1
0.649775565533307 1
-0.220200616851855 1
0.61635564219797 1
0.0448390974512139 1
-0.249242711303536 1
-0.424746837959158 1
0.339713154850717 1
-0.582662368950427 1
0.196735202974148 1
0.663520790903103 1
0.239432772620311 1
-0.0735406394884425 1
0.00303814594995813 1
-0.359594212417877 1
-0.165744380021296 1
-0.2574878816353 1
-0.00638463576640708 1
-0.217668237817689 1
0.478954152420345 1
-1.07621742723042 0
0.0932307659785066 1
0.412108185668967 1
0.0410765697198829 1
-0.850609159208878 1
-0.253849398833322 1
-0.190135975900581 1
0.136379860173298 1
-0.61395846509891 1
-0.479582567775983 1
-0.050333062941077 1
-0.371287516751429 1
0.336693641624952 1
-0.0754073627591531 1
-0.255043418021439 1
-0.159606648054264 1
-0.728393990426186 1
-0.148464558562903 1
0.258995610070894 1
-0.617948123962402 1
0.223006093523817 1
-0.654260679794944 1
0.523997900561637 1
0.219316174454527 1
-0.257858158883283 1
-0.327917141481081 1
0.257933067769925 1
-0.0420951006580775 1
-0.0799352485069892 1
0.387731636863298 1
0.455567151241585 1
-0.123380896477769 1
0.443412338204298 1
0.279085494105926 1
0.0754631376779144 1
-0.479581007846092 1
-0.232392158863789 1
0.829570565688533 1
-0.325550833280497 1
-0.780995769768616 1
0.0511003326449131 1
-0.309593353674395 1
0.635284242124967 1
-0.174438179514129 1
0.349345347287051 1
1.05290706798509 0
0.29134501151193 1
-0.43034291490094 1
-0.383219498906874 1
0.0172191750292456 1
0.190879559938182 1
0.545823490253903 1
-0.894908272491961 1
0.920564792550094 1
-0.215702959611485 1
0.118441129555351 1
1.17047465636491 0
0.363075885701722 1
0.217536029575218 1
-0.477699456073143 1
-0.273115835731519 1
0.423894245116351 1
0.225260736397381 1
0.562886747794954 1
-0.39549650684212 1
-0.0749336952698851 1
-0.606558369800809 1
0.0599122502759096 1
-0.344719164274782 1
0.499982851592966 1
-0.00919049962265972 1
0.0257349009049029 1
-0.264612407591719 1
0.54757607533529 1
0.0803279797791064 1
0.0535340346373459 1
-0.113217177022999 1
-0.044832067507795 1
0.118853900239599 1
0.0571737551071266 1
-0.151404937372084 1
-0.383887928095649 1
0.10523636991631 1
0.226403510598818 1
0.170032570525656 1
-1.04488794283593 0
-0.705114036664544 1
-0.0500988936326987 1
0.294596838664543 1
0.421460198437591 1
-1.39719350643376 0
-0.455364547378539 1
-0.296765767494047 1
0.271480655254149 1
0.578516357253296 1
-0.473646911830815 1
0.499203954012851 1
-0.439584807405817 1
-0.321432112549093 1
0.760028992517791 1
-0.627459483245095 1
0.861162311239741 1
-0.518315491057295 1
-0.283571730321539 1
-0.0612321215949585 1
-0.406840443584318 1
-0.163308270907468 1
-0.399383818111641 1
-0.262180427752594 1
0.116869861464173 1
-0.395420565331898 1
-0.0628960732221689 1
-0.312964386843563 1
0.305300770333524 1
0.700982949355431 1
0.0140904948772788 1
-0.71378378962598 1
-0.349816661951659 1
0.0174350169253954 1
-0.531132146347584 1
-0.0694260118211918 1
0.491213225913203 1
0.371748018916063 1
-0.827993364993167 1
-0.00735437699393977 1
0.624618915435887 1
-0.131187867631421 1
-1.11096138302389 1
-0.242836681381931 1
-0.118895667539882 1
-0.14396513893142 1
0.35763529358692 1
0.790595405754728 1
-0.299853241092381 1
0.337042646761836 1
0.559074122890048 1
-0.123975694287919 1
0.0768010731546047 1
0.0845637154076774 1
-0.0321760664605976 1
-0.395212607226423 1
0.46938385888227 1
-0.670987487315799 1
0.337695527663033 1
0.0755819243137134 1
0.355487093195075 1
-0.0912111000030379 1
0.153299429947461 1
-0.610393003708153 1
0.444970757917316 1
-0.121251495267945 1
-0.41659828813057 1
0.340461677285983 1
-0.195425520669988 1
0.806327226498595 1
-0.111043112717253 1
-0.606679595231981 1
0.143265686345177 1
-0.0246428882205417 1
-0.663941941406564 1
0.0594187687555287 1
-0.141577711106481 1
0.115121459190091 1
-0.430631577242656 1
0.229826259090863 1
-0.533317099186602 1
-0.0636835086005305 1
-0.3417183259318 1
-0.60957501671444 1
0.110985449114971 1
0.63597497153522 1
-0.638920525255688 1
-0.240406347891085 1
0.249102599391787 1
0.102263071575661 1
0.708210776851489 1
-0.666976604425027 1
0.16360813123526 1
0.0414343017547762 1
0.303713685287236 1
0.577402062338588 1
-5.49948965888891e-05 1
-0.323703315952503 1
0.696175532447693 1
-0.0474341335243725 1
0.529346493499054 1
-0.767504034483319 1
-0.684070275831389 1
-0.227912686015743 1
-0.0065601393549459 1
0.0585953350456383 1
-0.490828179394667 1
0.00451418256677538 1
-0.129322104748888 1
0.245656755862288 1
0.0233221906718217 1
-0.43626328765174 1
-0.453937930708043 1
-0.295017738768278 1
0.380826093944947 1
-0.457007363160883 1
-0.427885809405881 1
-0.534265757896527 1
0.389790907291368 1
0.564028488191704 1
0.882881570146326 1
-0.650974669443182 1
0.77775690541646 1
0.0504769913274888 1
-0.157353148201843 1
-0.483871284770524 1
-0.19770685740249 1
-0.347470737817633 1
0.331615076132437 1
0.352440207122392 1
-0.738213598979486 1
-0.181171488815333 1
-0.297815619651789 1
0.0308457566224436 1
0.518194495727896 1
0.37246567791737 1
0.387889339321033 1
-0.0771199664121102 1
-0.303252324623188 1
0.148635824576384 1
0.712075758210121 1
-0.0321706879288916 1
-0.575794821843693 1
0.397386462643818 1
-0.0165474347693963 1
-0.0829971194072727 1
-0.658894024520099 1
-0.424464050860833 1
0.615234038171177 1
0.660744716435018 1
-0.35413130516616 1
-0.243294350477934 1
0.245164558034711 1
-0.260204276442219 1
0.190516469455897 1
0.481028023439064 1
0.374805955759851 1
-0.848498649819108 1
0.536171812167745 1
0.339442949066321 1
0.728810587888408 1
-0.35336079236676 1
0.944163190464486 1
0.147900970939503 1
0.0283533506305585 1
-0.272327568799487 1
0.0355582349185977 1
-0.412632813449867 1
-0.16053479077219 1
0.308776920463625 1
-0.440203770526175 1
-0.443944083444346 1
-0.890838278088942 1
0.00359155429790646 1
-0.11829930513631 1
-0.14413982861019 1
0.0936121386318098 1
-0.421061828521762 1
-0.199878593590339 1
-0.438589846613222 1
-0.218072897216631 1
-0.388038909760411 1
0.0592106818350176 1
-0.394506865394898 1
0.0497416367052594 1
0.217301402471267 1
-0.0159634394139857 1
-0.326839870447078 1
0.801917804254654 1
0.0644754029940544 1
-0.590891316358456 1
-0.888491487035731 1
0.20718961471064 1
-0.0968717051082095 1
-0.0376090994532911 1
0.231420614640678 1
0.0829601199188209 1
-0.480802720166014 1
-0.0327487290918533 1
1.14093206731672 0
0.219353275265384 1
0.56947954240345 1
-0.483634035594411 1
-0.110696700688808 1
-0.14562248249865 1
0.146071187359449 1
-0.457513997792086 1
-0.0256651963545597 1
-0.152097317581984 1
-0.176001998729717 1
-0.410349961013783 1
-0.308802515602693 1
0.000867128781150167 1
-0.174974154629955 1
0.251351489090913 1
0.408950977792432 1
0.272034718197627 1
-0.499030071489089 1
0.0923692594363028 1
-0.141212151213644 1
0.525097976756152 1
-0.101414319333283 1
-0.15519150305781 1
0.477894669771084 1
-0.0826530260120627 1
0.604294483471031 1
0.101556257169377 1
0.476723621742068 1
0.235167588856665 1
0.660044217431263 1
0.117807906588942 1
-0.0798637097286631 1
0.238309384257517 1
-0.550376950161027 1
-0.0483741149460948 1
-0.0433112071849102 1
-0.342285292490951 1
-0.378926468993774 1
-0.043121170326942 1
0.127536761020967 1
-0.152287659584405 1
0.758300048238392 1
-0.171279191482672 1
0.327419832194483 1
0.0742915362198142 1
-0.247869296836235 1
-0.485900044692634 1
-0.00500874977063406 1
0.187530274775524 1
0.973043837955569 1
0.0440045312625577 1
-0.264953487298366 1
-0.0523168879775966 1
0.195728547531329 1
0.583321827654888 1
-0.402998265446306 1
-0.329231681589359 1
-0.13552674067148 1
0.685077959773199 1
-1.03089313166626 1
0.0630581531317427 1
-1.0061613505802 1
0.588742203479901 1
-0.0983769869824481 1
-0.256101910537115 1
-0.271159643833024 1
-0.0593891545786022 1
0.537591147585536 1
-0.413649841138097 1
0.493981383068827 1
0.741418168114544 1
0.491408672311161 1
0.40703792792567 1
0.0620298667747562 1
-0.247295606217132 1
-0.436922018059648 1
-0.0697658725090655 1
0.0186559886020424 1
0.318988933749531 1
0.281623140942567 1
-0.34990660867028 1
-0.441392501947922 1
0.206057422605579 1
0.211076781861142 1
0.649432064267625 1
0.00528771814100457 1
-0.96941273623064 1
0.263126833719504 1
-0.719752589534678 1
-0.173064136925027 1
0.468733525957265 1
0.354915818013054 1
-0.235781967147649 1
0.301660058384238 1
0.119482499719018 1
-0.155926901671785 1
0.238013862777995 1
-0.419913915466577 1
-0.427613005423257 1
0.0573322494158746 1
-0.744407873422364 1
0.384422704078108 1
-0.0561370161152461 1
0.0775892781741783 1
0.131735270964006 1
0.369560672161444 1
0.357259804908679 1
0.225150527318125 1
0.143576015845585 1
-0.337099040792356 1
0.279024992368068 1
-0.691968607130295 1
-0.0442321510390827 1
-1.06867610918473 0
-0.350226666641706 1
0.210492567217209 1
-0.354921892368478 1
-0.144354884443165 1
0.387087990585365 1
-0.3379404715631 1
-0.431281335312698 1
0.314952507761215 1
0.00452866180699117 1
-0.0728881080955126 1
-0.321205060232231 1
0.655090580105638 1
-0.0449062133183453 1
0.54557543641315 1
0.702037514919343 1
-0.179818705997815 1
0.467330300853665 1
-0.406895220536539 1
0.337535020090369 1
0.63410476256633 1
0.514923165646245 1
0.059422522109315 1
0.185609836663406 1
0.282997390121157 1
-0.391570236391407 1
-0.233130758621052 1
-0.380474040697553 1
-0.582288427940578 1
-0.140173685013066 1
-0.092948387682095 1
0.0858764939716829 1
-0.192292862255137 1
0.0176212657318989 1
-0.909920947681583 1
0.1890903113126 1
0.225554731463036 1
0.201061170684174 1
-0.522457697614158 1
0.413542556503412 1
-0.119320545580158 1
0.204409846158725 1
-0.247990303723666 1
0.176708589852763 1
-0.219932446288939 1
-0.327318075249812 1
0.234390107786148 1
0.708601152683889 1
-0.22153202418582 1
0.405521659179473 1
-0.0819733852361203 1
-0.20394624894148 1
-0.454961834339395 1
-0.0416649849948498 1
-0.920724083400886 1
-0.739579707392687 1
0.31353645248173 1
-0.503262421665474 1
-0.0919325177319901 1
-0.177297403345053 1
0.147666869738159 1
0.487344720353173 1
0.289275097244356 1
-0.368807263243238 1
0.499560521449934 1
-0.585821802027292 1
-0.112795001002072 1
0.250726922197348 1
0.0320009841598396 1
-0.0129097605854413 1
1.1692654252392 0
0.0740481540768412 1
0.330250559127888 1
0.136039789857062 1
0.253980844260357 1
1.12099269558611 0
-0.983487583968029 1
-0.261037606618155 1
-0.501280863297276 1
-0.423063264313133 1
-0.297016251187699 1
0.0203601804455858 1
0.860761481739126 1
-0.130103355842464 1
-0.218105808577953 1
-0.089344211319161 1
0.367211746390669 1
0.385773936589836 1
0.627325903494965 1
-0.62433579096813 1
0.2185947838294 1
0.215984203010987 1
-0.460739545965663 1
0.207326946771683 1
-0.510266922416233 1
-0.223483559141698 1
0.239073704114683 1
0.120828028469641 1
-0.854356207367229 1
0.012896702674297 1
-0.410044108105262 1
