# Supplementary material for: Bias caused by sampling error in meta-analysis with small sample sizes
Source: PLoS One. 2018 Sep 13;13(9):e0204056. doi: 10.1371/journal.pone.0204056 (PMC6136825; doi:10.1371/journal.pone.0204056)
Supplement: S5 File — (ZIP) [file pone.0204056.s005.zip › results N = 10 theta = 0 tau = 0 sz = 50-100.txt]

"dl.theta" "dl.cp"
0.0822852254629334 1
0.21024036958158 1
0.0644541038463642 1
-0.151693749473485 1
0.17948399336648 1
-0.0762818811614409 1
-0.00721119661158181 1
-0.0352247629166816 1
-0.0840173300375801 1
0.0412781862201349 1
0.107938826073806 1
-0.265143285139357 1
-0.436632993032856 0
0.0425347558815771 1
-0.232979409728018 1
0.217922791277909 1
-0.136027646964866 1
0.0781819292654036 1
-0.223017784386 1
0.051394939033928 1
-0.176504225215833 1
-0.227903598199698 1
0.0145252167573672 1
-0.107722815446089 1
-0.118324522604448 1
0.0893246761202365 1
0.0368496984047727 1
-0.230058058061771 1
-0.123227652712143 1
-0.00300645089483227 1
-0.109533801405089 1
-0.0324476056355584 1
-0.129239698189681 1
0.191002222423663 1
0.140062415673525 1
0.129350000139961 1
-0.0645518569228484 1
-0.0314781688133319 1
0.0941254456891526 1
0.093143732924731 1
0.0326363387966858 1
0.109889538562166 1
0.123258372673827 1
0.0516080644771497 1
-0.219897981237848 1
-0.0233456519568359 1
-0.0760623142546909 1
-0.192192829946974 1
0.0185582086028213 1
0.217111898144707 1
0.202481753659608 1
-0.260990622691624 1
0.1659180558924 1
0.0977933608829357 1
0.319941167133747 1
0.327187782947305 0
0.0835518408221048 1
0.134574088610292 1
0.11122044104171 1
0.103920814868503 1
0.179183094009903 1
0.156810170576805 1
0.0664749343299037 1
0.271549941653228 1
0.0517311339311125 1
-0.000140531703615242 1
0.0295932742941794 1
-0.0510944462264435 1
0.20465881792594 1
0.0111322533634446 1
-0.106890865397094 1
-0.0242939153618531 1
0.0344245432698537 1
-0.148132326886943 1
-0.158977527959919 1
0.121535815277169 1
0.000213333902621668 1
0.144586649181746 1
0.302685897557558 0
0.301359358505191 1
-0.0150572393648387 1
0.207312510924796 1
0.332557514861746 1
-0.0474682412108049 1
0.146889933367859 1
-0.0132618169377893 1
-0.311425294158987 1
0.209959909897702 1
-0.149973340147665 1
0.0433613183089157 1
0.0190456716125449 1
0.256679252330277 1
-0.12817209143605 1
-0.241778729845141 1
0.135069215890168 1
0.278047074969564 1
-0.0291422306779334 1
-0.101418016988058 1
0.120988141070711 1
0.0913933695231524 1
-0.151796604408767 1
0.14248089139112 1
0.141868717583698 1
-0.323795784467973 1
0.144566393636393 1
0.0460991789339442 1
0.0236883068935752 1
0.043579871751562 1
0.340298795569314 1
0.293385612790606 1
0.262737201899301 1
-0.0978788353321026 1
0.128406573301742 1
0.287744463094659 1
-0.238770299608735 1
0.111687939666154 1
0.105724608876136 1
-0.103226959830043 1
0.289965157747982 1
0.131952712435813 1
-0.0115862932180783 1
-0.0116358816813659 1
0.0607376040247061 1
0.106229760946152 1
0.215852218977625 1
-0.216429791583079 1
-0.157783912635887 1
0.167305261197422 1
0.0875271232149248 1
0.175222083269559 1
-0.0525044962517306 1
0.163818564286789 1
0.0591838819023127 1
0.0495081000187188 1
0.0985892782825377 1
0.163989329218397 1
-0.0684924162326045 1
-0.0527868468680533 1
0.128646439477879 1
-0.277972891577039 1
0.120858755793321 1
0.126299760078333 1
0.134010873278823 1
0.0640821481338712 1
-0.134149082122897 1
-0.175578072003735 1
-0.037574822134763 1
0.126078363722744 1
0.140039944370475 1
0.0881230090185748 1
-0.0611017463575204 1
-0.00820061645284098 1
0.289043340797229 1
0.0336825556187458 1
-0.157166798773715 1
-0.00763454306690071 1
0.182590131775657 1
0.0469779035349341 1
0.287273770170009 0
0.105250655433392 1
0.0913813981936742 1
0.0125651620446113 1
-0.0515243271603188 1
-0.117409450942953 1
-0.0520671067287763 1
-0.041982209564479 1
0.0570228215841077 1
0.00511548084781348 1
0.0673728658146694 1
-0.201716727818805 1
0.161535774973604 1
-0.043564087809329 1
-0.0934187453952085 1
-0.223781590784188 1
-0.075015712147787 1
-0.223609101196891 1
0.124571758093319 1
-0.153386603532896 1
-0.0352451772918335 1
0.0632502363041321 1
-0.0913435345350298 1
-0.165001858739564 1
0.01731804361769 1
0.157479772436686 1
0.0253450160758711 1
-0.0658738199295775 1
0.0432544181279946 1
-0.213888604081298 1
0.138026549261411 1
0.0490258212893635 1
-0.416012681311493 0
0.230151734708933 1
0.131851989025155 1
0.0234001096206769 1
0.151899646661727 1
-0.0805301993768289 1
-0.186751216100134 1
-0.00887689477921179 1
0.155028724714667 1
-0.0398300150450278 1
-0.290255159532626 1
-0.0887436439248326 1
0.0059608215435992 1
-0.0331758244029613 1
-0.0310845119767951 1
0.100835121117263 1
0.154478305647996 1
0.0319086109206384 1
-0.0119336653978999 1
-0.00116453078827924 1
-0.326228662551566 1
-0.282419951289853 1
-0.0512863144195256 1
0.26523869208132 1
-0.145988225070074 1
-0.266410966280608 1
0.0952092361259299 1
-0.0889452213248166 1
0.0108099086430353 1
-0.151839497621011 1
0.190617066927545 1
0.0909863889785435 1
-0.180586706016889 1
-0.254686933608954 1
-0.34506605069256 0
0.125364259066749 1
0.0753341613993129 1
-0.00539473665597195 1
-0.0895159837854321 1
0.0760513101339135 1
-0.0308063239796447 1
0.111597372546639 1
-0.158261409315228 1
-0.0881182519982581 1
0.152111751562377 1
-0.154413611550963 1
-0.0918438424078704 1
0.0609149557099861 1
-0.0366622075843095 1
-0.107582476201733 1
-0.00816082012353442 1
0.0390685242291198 1
-0.152460077626613 1
-0.222945423457824 1
0.0804297287244083 1
0.254341665550654 1
0.182820499900524 1
0.13627291557471 1
0.0163355974990504 1
-0.0625066148684791 1
-0.0691039935718681 1
0.197378559336903 1
-0.231500970608771 1
0.058977848992787 1
0.222163709346988 1
0.245775709754646 1
-0.183767256609644 1
0.0564749369228133 1
-0.191479919968731 1
0.0743143294719585 1
-0.157537260098436 1
0.0953153963864643 1
0.155962921116081 1
-0.126406573917153 1
0.0668310352988466 1
-0.227819813141542 1
-0.284992065792235 1
0.208919412810331 1
0.181240999577104 1
-0.10001528185927 1
-0.0241177545917769 1
0.00114850364870486 1
-0.271489476134061 1
-0.220172983344975 1
-0.171621990316984 1
0.0856005113386124 1
-0.213401047239988 1
0.00526214176991355 1
-0.346241149353312 0
-0.149620966743114 1
0.23588726035155 1
0.0168360694349015 1
-0.0579750337606691 1
-0.0286132295186946 1
0.049102488255622 1
-0.0146003978058736 1
0.185677539774207 1
-0.0292484312732904 1
-0.0326798324649348 1
-0.492508919227051 0
0.0205591436959615 1
-0.0650399658271049 1
-0.228367419644383 1
-0.0825561377744043 1
0.0205256363305067 1
0.0454656256034025 1
-0.00983029275745364 1
-0.0497304401443944 1
0.135795386042955 1
0.0815455491016959 1
0.0804031934492514 1
0.181082679944936 1
0.03434746951624 1
-0.0528755619882662 1
0.102043537964206 1
-0.173583443324121 1
-0.163517979833665 1
-0.237421628946002 1
0.0994514114067531 1
-0.0153824975781894 1
0.148842012120308 1
0.13477962377398 1
-0.0983584879400011 1
-0.0887590140024553 1
0.105887247280578 1
0.103737046561238 1
-0.144252719949224 1
0.0442147797687283 1
0.0380744540790438 1
-0.223632697669619 1
0.0561075390797563 1
-0.288201895385356 1
-0.0855739323890969 1
0.0258969787941282 1
-0.154737065516814 1
-0.230392113969165 1
0.151582749786562 1
-0.0610164990843691 1
0.116594647782634 1
-0.0296956715274231 1
-0.22933302560683 1
0.103225650750122 1
-0.0705747001322556 1
0.444994497830704 0
0.0113504420882537 1
-0.0081748353464569 1
0.109086369223675 1
0.214432348987264 1
-0.115336960638993 1
0.0390478188498452 1
0.140082463402178 1
-0.0539798101695678 1
-0.0683064842272197 1
-0.16935296652242 1
-0.199686319044607 1
0.245733114469696 1
-0.183136649288234 1
0.144223025402392 1
-0.475677461643555 0
-0.130373861131044 1
-0.00576038536595727 1
0.110568075186295 1
-0.0891493124963901 1
0.118402651217367 1
0.116922845779177 1
-0.0647732721613558 1
-0.0858405151283156 1
0.129569220854883 1
-0.00429722724391415 1
-0.0116658605476211 1
-0.00645135007819038 1
-0.0109628512375862 1
-0.0278776222154673 1
0.266715036832565 1
0.0584550039738811 1
0.0903755513636135 1
0.0577936797495318 1
0.101399969964464 1
-0.158514789238381 1
0.131165942115558 1
-0.100131014973523 1
-0.00219105240330918 1
0.208037327596141 1
0.0224710934640417 1
0.301157387426345 0
0.0379015523381611 1
-0.206831367832957 1
0.134889412521853 1
-0.0446247375050136 1
0.191538755204048 1
-0.215563920759105 1
-0.0497737090894828 1
-0.00129328942604138 1
0.368121367660899 0
0.051330984828321 1
-0.0228568451269272 1
-0.321437064413124 0
-0.013080994643134 1
0.00085518862335697 1
-0.194497657392665 1
0.0191294580289428 1
-0.114701092597803 1
-0.0584889290759663 1
0.081913341562036 1
0.119828590565523 1
0.132317559862369 1
-0.125548315326708 1
-0.338981263810707 1
-0.142438614821995 1
0.169658225822692 1
0.217633315732823 1
-0.0758422444389511 1
0.024339670856978 1
-0.145726312652702 1
0.0740101055254483 1
0.307966105574948 0
0.154339517696822 1
0.242887530750119 1
0.100644200109598 1
-0.0659081292410661 1
-0.150695808736345 1
-0.370716007237246 0
-0.291443464434747 0
0.0556630324389653 1
-0.0300879456624286 1
-0.169508073083673 1
0.056545990656668 1
-0.0778836579246618 1
0.0511950477342405 1
-0.0357245414255844 1
-0.00366156812254134 1
0.159808236271215 1
0.064157870331238 1
-0.125146995096551 1
-0.0716110449561317 1
-0.0731026805061559 1
-0.136752214698748 1
-0.188371215926359 1
0.143703022032381 1
-0.154748410306844 1
-0.14896029567126 1
0.23831193597778 1
-0.16880818596254 1
-0.00284143238149891 1
0.0760535203641388 1
0.0340796629334046 1
0.11611067699329 1
-0.20320712359256 1
-0.0361767764719346 1
-0.103691072806342 1
0.0752233556316714 1
0.135989881258117 1
0.236048839967472 1
0.135298040728112 1
0.122576955589212 1
0.140419117359023 1
-0.138544172634879 1
0.169705138142301 1
0.0445411423061067 1
0.0683992701021565 1
-0.142841690349783 1
-0.0292665193443421 1
0.0361722405521189 1
0.160500842348987 1
0.116204039524744 1
0.0290914317067009 1
0.122308547225396 1
0.131769231693184 1
0.184514493398913 1
0.0188909967013642 1
-0.0135618936730112 1
0.0967914587103487 1
0.0253838407245989 1
0.270738611327473 1
-0.0943143917419699 1
-0.104292799987706 1
0.124332168188815 1
-0.0139621472612555 1
-0.07201643411899 1
0.17187129547896 1
-0.137387261113882 1
0.0444380967248015 1
-0.0911491100553183 1
0.0779688823358236 1
-0.0448830324787879 1
0.0590995835138754 1
-0.0803613362983608 1
0.0507044428752853 1
0.0722393815231132 1
-0.233458204660247 1
-0.263410015363 1
0.126019233884393 1
0.311016585491695 1
-0.0179615169355366 1
-0.175577782558396 1
-0.0744696345062666 1
0.245604419330128 1
0.147886207064564 1
-0.00422353349586471 1
-0.341723853478935 0
0.0915692105324395 1
-0.167222425763674 1
-0.231741836146194 1
-0.0704233728177733 1
0.037886911131949 1
-0.21487785732097 1
0.143477041476168 1
-0.0720819052216839 1
-0.116264069153195 1
-0.0850723331394611 1
0.257386153948417 1
0.25382787471203 1
-0.178045083868822 1
-0.123137263714311 1
-0.0602153657568766 1
-0.0177786313395225 1
0.100483280909821 1
-0.126736394831547 1
0.232307494590383 1
0.0431530342933756 1
-0.0949174117691445 1
-0.231946825515965 1
0.0197472832142941 1
-0.0181897295880798 1
0.176643031972062 1
-0.185630773575668 1
0.0584536992327023 1
0.0254431896616003 1
0.115987379815994 1
-0.244646730677887 1
-0.0144814982601791 1
-0.172055986755462 1
0.112623598265239 1
0.0606696175412579 1
0.132756553145588 1
0.152694714910993 1
0.0390507203761925 1
0.0139938978869547 1
0.0160402221168317 1
0.207654899328718 1
-0.276708758733538 1
0.141923880617198 1
-0.0634447423466387 1
-0.0281418093145793 1
0.0215655636082026 1
0.0472880424398323 1
0.130333875802575 1
0.127879877696131 1
-0.00779123922055049 1
0.187944672579082 1
0.0233356890815955 1
-0.0169027535946586 1
0.138752050796192 1
-0.0745726702402949 1
-0.166687706720031 1
-0.03189811795359 1
0.101069451833744 1
-0.0659283632070492 1
-0.145580909044681 1
0.140361214595285 1
-0.11154969690289 1
0.112165194612307 1
0.164535064318806 1
-0.104902720005832 1
0.196873142430834 1
-0.0944369051955621 1
0.013192075972161 1
0.171960593242321 1
0.154235225517409 1
-0.0601182800296648 1
-0.0535671849954156 1
-0.28960348777934 1
-0.163554547503933 1
-0.221287053955483 1
-0.397842870760847 0
0.030381140933384 1
0.0601746716362966 1
-0.136918229963433 1
-0.214586170721754 1
0.392739989161303 0
-0.143951048465262 1
-0.22040230999546 1
-0.170382702384195 1
-0.253942865799329 1
-0.050987676339744 1
-0.168734562983975 1
0.28405917093194 1
-0.25984441287994 1
-0.243025652079684 1
0.0225463392798167 1
0.0375018827007495 1
-0.247298371509572 1
-0.0468348628148977 1
0.0450785706676775 1
0.173499006198038 1
0.137546005576421 1
-0.0409459089096269 1
0.0701754208201306 1
-0.0151566513220146 1
-0.209828162097795 1
-0.0509204159394032 1
0.0223602267233209 1
0.433980515087201 0
0.144563910054739 1
-0.0541247267825623 1
-0.075781142000045 1
-0.191436070243519 1
0.0118122836418595 1
0.116996207684428 1
-0.101371511286171 1
-0.223613885896336 1
0.0899492856701647 1
0.150414055665099 1
-0.250358024104995 1
-0.202020302388252 1
-0.0739897951641473 1
0.131820601088548 1
0.205831079427983 1
-0.185217461158504 1
0.0573010323201937 1
0.0517680365041301 1
-0.382212296636008 0
0.0998163163545221 1
-0.227479815343317 1
-0.0881261814187473 1
0.0368061888191668 1
0.135269727216884 1
0.0139048621948125 1
0.16560326308463 1
0.0872240610884664 1
0.13654736501864 1
0.0149310471434023 1
0.115963718886881 1
0.0899894066632757 1
-0.125701748646204 1
-0.258998057325008 1
-0.297231466666198 1
0.142814455558413 1
-0.0687069231415213 1
0.0213271666709097 1
0.135263714769554 1
0.0364772736822279 1
0.0561801541233306 1
-0.194860999758129 1
-0.0673985376585126 1
0.0126619190382156 1
-0.0675980579743881 1
0.0178135891429894 1
-0.174887300357302 1
-0.0452387060238115 1
0.057541634426661 1
0.100936737694298 1
0.0679779501230044 1
0.119307513546515 1
0.153723391684463 1
0.102737054047861 1
-0.230005476425748 1
-0.262940338291551 1
-0.0522777764434532 1
0.16724697639975 1
-0.0435244164999192 1
-0.121003311301218 1
-0.00893217564251746 1
-0.196269367539151 1
-0.19816332646818 1
0.112449366858414 1
0.0226675698982732 1
-0.211300125445837 1
0.020244922080617 1
-0.0245048821864342 1
-0.0272956333625812 1
-0.204112564163402 1
0.156097239413484 1
-0.15033463004601 1
0.270354310964196 1
-0.105967290865373 1
0.177716088181418 1
0.0967176497669368 1
0.106228663625856 1
-0.00542904403893271 1
-0.270073747152321 1
-0.116466437977847 1
0.159667042361706 1
0.10956804793899 1
0.0451670037632473 1
0.181440494426816 1
0.23100107925922 1
0.138482274446936 1
0.033700818446975 1
-0.119168708389004 1
0.0137402880129066 1
-0.177161884276396 1
-0.219195466172891 1
0.0368024035994402 1
-0.0736627149556706 1
0.100183734205449 1
-0.0908323965048467 1
0.0593441395966374 1
-0.202928636084233 1
0.0873802020620689 1
0.0606994886442917 1
-0.0215515606708369 1
-0.136236361660227 1
0.353912137009751 0
-0.168214461149321 1
-0.22524092272414 1
0.0552089433959509 1
-0.163436839827197 1
0.319512143287383 0
0.119572296483528 1
-0.176872298877549 1
0.116207676803901 1
-0.0162321712252258 1
0.0654524088178588 1
0.00338411615146667 1
0.0185555810168003 1
0.0757509779605694 1
-0.0190490364683512 1
0.041397148359565 1
0.120073134902628 1
0.0420465232163192 1
0.0296538347133195 1
0.171780435232087 1
-0.184768326059889 1
-0.244493059860928 1
-0.133920808050527 1
-0.125833067765857 1
-0.145683604415145 1
-0.0708421262161534 1
-0.0516259199621112 1
-0.0709598900792218 1
0.161624966520671 1
-0.0728339649424092 1
-0.0805201500490194 1
0.205809859468653 1
0.131635938729504 1
0.293045119375175 1
-0.112316909782946 1
0.139485601179122 1
0.0518409572228272 1
-0.169959715047761 1
0.0622801026490214 1
0.0500760714781808 1
0.0877272343162823 1
-0.064304971403088 1
0.0484992317592059 1
-0.0619754790859109 1
0.028344536360601 1
0.0823576632428904 1
0.0804934622103662 1
0.162725588827715 1
0.0780809498706128 1
-0.242931312187183 1
0.212015240739968 1
-0.0980055357599523 1
0.0807444622239069 1
-0.0831319301396658 1
0.22253726880515 1
0.118488101842671 1
0.0675308952643059 1
-0.041803324279867 1
-0.150210039229026 1
-0.121489604250587 1
-0.0974898600452412 1
-0.105847830982422 1
-0.153016180655209 1
-0.0195244799924999 1
-0.240991397516951 1
0.223272878116459 1
-0.0840182280789672 1
-0.140662655947365 1
0.0892568082076545 1
-0.0706305279229053 1
0.0465972655786578 1
0.0772876399944972 1
-0.0546324946467441 1
-0.00994062481171075 1
0.10376488168402 1
-0.0452264682490239 1
-0.108480156277244 1
-0.313042766710782 1
0.150857435272245 1
-0.153656117292413 1
-0.0548462975258939 1
-0.131233805434182 1
-0.0421940293662309 1
0.119069489116283 1
-0.0717372937193966 1
-0.300493667504828 0
-0.503662127310994 0
0.15013009320799 1
0.00164477937159096 1
0.0786755373325305 1
-0.129741426017609 1
-0.032889273586698 1
0.156202617441543 1
0.0762426540103466 1
0.238804684763063 1
-0.108899178682096 1
-0.149605840436059 1
0.171193353872983 1
0.0269229581106297 1
0.125871900486921 1
-0.112637395605835 1
0.216967300640575 1
0.0961901257723005 1
0.107985401591716 1
0.0843639837070728 1
0.128728909150501 1
0.138297722896277 1
-0.0109556776841736 1
0.130113509912871 1
-0.0113316629962372 1
-0.0352612889662156 1
0.045744723682766 1
-0.0812776383349194 1
0.312989651096335 1
-0.0287593165846884 1
0.308670372090922 1
0.115547675835574 1
-0.0529623640280952 1
-0.0794506185524871 1
0.335620781046598 1
0.164234912193194 1
0.0366353075132928 1
-0.0584565452856248 1
-0.113061039860029 1
0.0140433255264828 1
0.147195963964676 1
0.107002631600443 1
0.10471151029983 1
-0.0555660083168518 1
-0.152823785403949 1
-0.182014604158941 1
0.142659428693905 1
0.0489904098675915 1
0.0423912093690624 1
0.105331073125464 1
-0.07013727993133 1
0.0881869392787918 1
-0.210664204773349 1
-0.0841130842953511 1
0.0856007864344216 1
0.0837474725201725 1
0.0124789261661872 1
0.0947846428778617 1
0.0386194622208409 1
0.0351256493535783 1
-0.172790643241821 1
0.237880855661126 1
-0.18502982090383 1
0.0430555983718566 1
0.0841516015602746 1
-0.0765078306336752 1
-0.0649638330666458 1
0.249381364136904 1
0.219791563487892 1
0.0828513597704234 1
-0.0429370685281783 1
0.0696817992227158 1
0.0315696660925462 1
0.0406618708134214 1
-0.0664454561243336 1
0.119602418505663 1
0.111948511679834 1
-0.0547798062454264 1
0.0969814649186687 1
-0.138026808142144 1
-0.115676428139342 1
0.143555531230269 1
0.00539844657227055 1
-0.0327413944604115 1
0.0729511786291506 1
0.202133367053148 1
-0.184758778509141 1
-0.126087443885691 1
0.0286183429061687 1
-0.279173236078145 1
-0.0478141241450133 1
-0.126412407248973 1
-0.0224673511667442 1
0.134182558607442 1
-0.0172725991712703 1
-0.03599289395342 1
0.158650470686741 1
0.244848747092431 1
-0.017705402059858 1
0.0160223494248964 1
0.0756784037561155 1
-0.0417499188305205 1
0.147617274880848 1
0.196721518456517 1
-0.119754602449766 1
0.0142733761294083 1
0.269201928209355 1
0.00750753950829323 1
0.0713246946881622 1
-0.13079865846854 1
-0.0852006444461003 1
-0.221669236778976 1
-0.120119427233392 1
-0.136729454555096 1
0.147514180900352 1
-0.227452154363952 1
-0.222685651537544 1
0.0637312522898622 1
-0.241158737175906 1
0.100659860176095 1
0.0168508986673984 1
0.0639667893967166 1
-0.116747121373346 1
-0.0745477699376799 1
0.133840790299584 1
-0.0285390190338315 1
-0.233465975057484 1
-0.227412191538003 1
0.0226386493598566 1
0.0434611159601923 1
-0.199115266823771 1
-0.00285189884176602 1
0.0161467693954154 1
0.0896535850370272 1
0.0141603961762079 1
-0.289677709544237 1
-0.123208317913975 1
0.162256507805658 1
-0.000478285166034556 1
0.0716896066873589 1
0.0147195435909986 1
-0.23326792790619 1
0.0469169224253681 1
0.00121417169591176 1
0.218873690667576 1
-0.0968823805233302 1
0.0569125621807322 1
-0.0348110033019032 1
0.0966693723609511 1
-0.0685280991447019 1
-0.0496145457233797 1
-0.185631151978727 1
-0.0114544053968363 1
-0.125989483003736 1
0.148514625729686 1
0.243339772706794 1
0.133179587957602 1
-0.273717490963344 1
-0.0740766843729134 1
0.151335717212869 1
0.14147617586087 1
-0.139948287132817 1
0.238495293055038 1
0.0727536811109814 1
0.0374260172304176 1
0.14929212610628 1
-0.0469045278748367 1
0.0634993863253139 1
0.0553873440090346 1
0.120327000411479 1
0.0162488978097836 1
0.0300917434753362 1
0.0358502556001007 1
0.238767463822396 1
-0.0200083615527545 1
0.1165266300635 1
-0.140860087798148 1
-0.240931438405554 1
0.111929730765167 1
-0.0887379739950577 1
0.125636109225591 1
-0.0736977742474121 1
-0.0068886037369943 1
-0.261208493763511 1
0.128009542260392 1
-0.0956158379223468 1
0.0462128692429017 1
-0.636330264951801 0
-0.172507951384856 1
-0.0200029136374678 1
0.275441471019399 1
-0.0543889910339741 1
0.103650279080105 1
0.362270012149655 0
0.0655706168024981 1
0.27301336593364 1
0.101037419667569 1
0.202754088081765 1
0.0951087020552469 1
0.173387324414879 1
0.217561074886813 1
0.0127270266086559 1
0.0696929053307794 1
-0.202907164940193 1
0.0683130178590168 1
-0.225002451689448 1
0.0800711685406596 1
0.0063427886938965 1
0.010228311507333 1
-0.251486157239505 1
-0.249183213572715 1
0.100978711937423 1
-0.169790883810312 1
0.0292592998091089 1
0.0975988311486762 1
-0.300715197192037 0
0.200562096024472 1
0.071380916044745 1
0.0910145203787643 1
-0.20204944356157 1
-0.147419058061247 1
-0.251857960999299 1
0.261255330354619 1
0.0441453597602148 1
-0.0858311991251598 1
0.0313349788833732 1
0.0967032255754675 1
-0.192114685312459 1
0.288352169446646 1
0.00378466638829025 1
0.111860590283376 1
0.0222159922198572 1
0.0158570231978825 1
0.0780358893094702 1
-0.0821838200744237 1
0.0195529480175275 1
0.066403614993871 1
-0.20830428246851 1
0.076258821988328 1
0.0768575704005114 1
0.106161476789504 1
0.0508681480770026 1
0.0232719975485711 1
0.208491580985495 1
-0.0883129803712291 1
0.137628563938371 1
-0.00209946938735676 1
-0.139986218708879 1
-0.0364824481227646 1
0.290536588311377 1
-0.0112384026000945 1
-0.0584025752340808 1
0.0662536718418016 1
0.22058503625117 1
-0.127073155877755 1
-0.0892993831060694 1
-0.0373260077318191 1
0.0799763394263581 1
-0.111864304288885 1
-0.108730860831038 1
-0.181402679751155 1
0.153183612835638 1
0.208669390733212 1
0.16135412976656 1
0.146001285853588 1
0.399957935808343 0
-0.108669136876376 1
-0.0882021723119969 1
-0.264453431867437 1
-0.00251373809203282 1
-0.107506931433651 1
0.0392486619799154 1
-0.177375466812205 1
-0.232454241147075 1
0.108929336824642 1
-0.0409896481851855 1
0.132109651096208 1
0.0176439308983797 1
-0.219655361699536 1
-0.0105949080739581 1
-0.278086885416154 1
0.0772048300525162 1
0.112640381142323 1
0.0033285968967199 1
-0.0563041382346775 1
-0.12485621033758 1
-0.276446960774428 1
-0.11725464747992 1
0.0576834340797005 1
0.159718108056895 1
-0.155275060468261 1
-0.0190247075307002 1
-0.085534478060427 1
-0.232250930273293 1
-0.175049356718859 1
0.0778744092576677 1
-0.278999737777114 1
0.0992093142382685 1
0.114264910911818 1
-0.097118794844211 1
-0.0791211019656557 1
-0.0676214953722658 1
0.0100960842171387 1
-0.125642267653858 1
0.0339232993255501 1
-0.0731614697754416 1
0.181399943212784 1
0.109090882838704 1
0.195430146149142 1
-0.241319877695524 1
-0.235129672782576 1
-0.119555439310087 1
-0.0749806698983842 1
-0.0434875260747402 1
0.000776231074832198 1
-0.119503007821753 1
0.158036302626983 1
0.208450979473969 1
0.225062193860207 1
0.0460301911973861 1
0.0666932944277301 1
0.108731238043341 1
-0.154123766924567 1
0.300081598409757 1
0.0298711279075484 1
0.129785727913016 1
0.223943312316139 1
0.0750650908742109 1
-0.0984108107810248 1
0.140187085334321 1
0.113757293242222 1
0.100602271185818 1
0.221526269772863 1
-0.0522843418002948 1
-0.321107367136362 0
-0.0863458153247545 1
-0.216501146852971 1
-0.271896284642417 1
-0.0937091422902337 1
-0.0531494863114303 1
-0.0173029676815869 1
0.0464672104971376 1
0.0838729742379498 1
0.0322791047766302 1
0.130867460940767 1
0.0180546285912047 1
-0.218119890177066 1
-0.169748526586761 1
-0.0718480434497095 1
-0.117849930768687 1
-0.017522086194252 1
-0.122520262442244 1
0.150342369253723 1
0.0950509756998757 1
0.0138804518802705 1
-0.177833007763456 1
0.0729090583320276 1
-0.167919402128396 1
-0.0890420412595349 1
0.201670010877022 1
0.0723427919171495 1
-0.156334917712718 1
0.162384238919059 1
-0.146782804072639 1
-0.121721366524708 1
0.135489189208461 1
-0.267902169759742 1
-0.151364555930501 1
0.0430207192385657 1
-0.0273209866016517 1
-0.0846478403236069 1
-0.0300698916969445 1
-0.241158103721916 1
0.352133741712195 0
0.23444412604223 1
0.217564227679317 1
-0.154417323751152 1
-0.00643970905082633 1
-0.120678997605894 1
0.114727028199745 1
0.0769983272160915 1
-0.123482124800154 1
-0.0805704902025576 1
0.21363734880863 1
0.0553668337762312 1
0.104108764358021 1
0.0713915282981739 1
0.0676736070814731 1
-0.0447008219317912 1
0.119998833292939 1
-0.200199246643853 1
-0.0336192075962274 1
-0.103897906571193 1
-0.00787195301765498 1
0.390495421216757 0
0.19185093999367 1
0.12155920343565 1
0.214514596151337 1
-0.142028977266316 1
0.11143484278567 1
-0.174049894477929 1
-0.183301090770849 1
0.0931942702628266 1
0.162730013779715 1
-0.181304693048653 1
0.142972084199135 1
0.142644122574464 1
-0.0909941529496639 1
0.0799431033592972 1
0.0758830351025823 1
-0.0663821802674313 1
0.120742471445703 1
0.037062840833057 1
-0.335029095116852 0
-0.0854430864349002 1
-0.201977081804974 1
0.149782248594143 1
0.0203151107525157 1
0.0633512833098117 1
0.00504734072892931 1
-0.121579378768427 1
-0.0108352832292077 1
0.257777812455485 1
0.143394900544007 1
-0.188622379124708 1
0.0248966897523055 1
-0.0843435909999117 1
0.15278722589843 1
0.13866892894728 1
0.0116279558240938 1
0.168860304397773 1
-0.0794275686251194 1
0.116814370774895 1
-0.0729312562947675 1
0.0478204128745698 1
-0.10380492719085 1
0.132989947602146 1
-0.0580323845325104 1
0.244507598941868 1
-0.033511051363525 1
-0.0854077215268219 1
0.0829962495768005 1
0.416694878657481 0
0.0665121299487377 1
0.166935713802713 1
-0.207418774906442 1
-0.0619243274334502 1
0.0324574701087379 1
0.31889592214376 0
0.123069410009283 1
0.181985969238068 1
-0.0712717023638897 1
0.111039392699897 1
0.0305576741236823 1
0.244220239829037 1
0.255215398623973 1
-0.144467050320556 1
0.160940985950363 1
0.193822646649357 1
-0.0705415990486182 1
-0.0215462660098136 1
0.239902340329226 1
0.0708338993603448 1
0.0715037798076089 1
-0.0230719877520457 1
-0.0532101722525968 1
0.22777207143608 1
-0.156774182563763 1
-0.094407020427574 1
-0.179732358388174 1
-0.274598928524397 1
-0.205160415955951 1
0.199659199835623 1
-0.217455168051161 1
-0.0653535279747754 1
0.0199386333354707 1
0.308208148876296 0
0.116431410612253 1
-0.0710287018070085 1
-0.0141663248723317 1
-0.0246091666063588 1
0.181489195931099 1
0.0934936536722453 1
-0.231794225026378 1
-0.309942968179598 0
0.106404226727797 1
-0.219543424744721 1
-0.0493592050186472 1
-0.155791625225641 1
0.00986824496754433 1
0.181287648653962 1
0.222783064279883 1
-0.169074651688559 1
-0.202255864092518 1
0.0782924197676469 1
-0.0509608893303807 1
-0.1346048863812 1
0.0315009289363754 1
0.0844561172324969 1
-0.0243646848776061 1
-0.232311378478323 1
-0.0391719266586623 1
-0.0179467881970636 1
-0.27726113942581 1
-0.106359310231726 1
-0.188564566826116 1
0.197912720927276 1
0.0979582644496887 1
0.150192926742942 1
-0.00135607913213588 1
0.0308990278555759 1
0.0641875230732123 1
0.112381127451072 1
-0.392966616174964 0
0.367953765098208 0
0.0701079203874068 1
-0.0256598517854607 1
-0.031020337992626 1
-0.0279208393431357 1
0.305035727161243 1
-0.0957019683935187 1
-0.067014831541919 1
0.170345534651395 1
-0.34124412407447 1
0.153534482455983 1
-0.0119291968847253 1
-0.216125724747263 1
0.270603665698994 1
-0.10270096871314 1
-0.0019184354773247 1
0.0208647998200494 1
0.20420643743972 1
0.127998087685581 1
-0.0260818572771272 1
-0.0285516360293773 1
0.0547462007681465 1
0.182485343363565 1
0.0510944866802708 1
0.207770067431107 1
0.01020607959195 1
-0.133691104698 1
0.180295539115172 1
0.278345978232417 1
-0.139217486898373 1
0.0306336461457832 1
-0.0344559340496129 1
-0.188922572865082 1
0.0731637661042205 1
-0.217567768246847 1
-0.101474484235414 1
0.149000250324777 1
0.00850912231748815 1
-0.133028855064226 1
0.253550593677414 1
-0.190398836410398 1
-0.102274175336452 1
0.267285418308957 1
0.0964963485259317 1
0.0458998714808945 1
0.115116409278533 1
-0.255697658692256 1
0.0398203866999324 1
-0.025552631399618 1
-0.143158389173314 1
-0.335583545679325 1
0.0742612571965101 1
-0.019645720175381 1
-0.14634618571228 1
-0.0905007745690342 1
-0.0760098168399939 1
0.0178582650645393 1
0.077901989519565 1
0.211079903445561 1
-0.125146552708489 1
-0.04717738946592 1
-0.166805963613692 1
-0.0493813331397972 1
-0.186003059120834 1
0.0920658361048823 1
-0.0497279782169736 1
-8.88648745178827e-05 1
0.0247425659821091 1
0.416945599635331 0
0.0880620634344247 1
-0.13859115444805 1
-0.114067047888493 1
-0.294085455313149 1
-0.0634780704078079 1
0.114902032671044 1
0.0470360320865676 1
0.00876520325250121 1
0.0989126295154739 1
-0.19999102176528 1
0.103824499288476 1
0.0152097762778146 1
-0.0472944716286659 1
-0.0828793367839689 1
-0.0434820646339488 1
-0.132636356407861 1
0.00995102375390812 1
0.19089677404161 1
0.00976481562519227 1
-0.192413921221988 1
-0.0767929463440911 1
0.0558391418114122 1
0.0204130254396051 1
-0.135902433062735 1
0.0983610655700171 1
-0.110256363974551 1
0.130662785353212 1
-0.0197628388950047 1
-0.109023541546283 1
0.10950686514959 1
-0.0145942304501729 1
0.0810223917299371 1
0.0204226647618401 1
-0.136840250305725 1
0.0236410571824866 1
0.0282926170316441 1
0.0692154205578706 1
-0.184727386739872 1
-0.249264794198451 1
0.0298043197873654 1
0.157103849225577 1
0.165272209254153 1
-0.0256226499092266 1
0.241212049166963 1
0.0972265742287102 1
-0.0914527723651881 1
-0.00922724807934903 1
-0.0858871565783858 1
-0.114441891575789 1
0.027895949134607 1
0.117147643747852 1
-0.11044740575383 1
0.0307733182259468 1
-0.177743509807198 1
-0.120474511688897 1
0.0460687967541067 1
-0.135547230256114 1
0.152230041893503 1
0.0982395583807719 1
0.0162240132761858 1
0.0275168036651213 1
-0.204305468176528 1
0.0518197883883627 1
0.333523512672309 0
-0.0432883304573312 1
-0.0462518313003781 1
-0.266662762622755 1
-0.0627124505773493 1
0.202514596116008 1
0.0769295352011341 1
-0.0365618393977933 1
0.0209468751356585 1
0.11093229538325 1
0.0477668366238524 1
0.0638016144708471 1
0.0256099447086194 1
0.242824472736819 1
0.0677113910053407 1
-0.125198120832131 1
0.00463260336464671 1
0.0664057501298114 1
0.170895632644548 1
-0.131717628266914 1
-0.0159502351487179 1
0.108315878774088 1
0.201352526552927 1
-0.0266539423355465 1
-0.0254249066648499 1
0.244349627228521 1
0.0999074746816562 1
0.0407113475470105 1
0.196589750610347 1
-0.103301385721461 1
-0.0763388720011915 1
-0.0249238865160294 1
0.191903818193905 1
0.202317989248416 1
0.146318511690484 1
-0.0210661057307411 1
-0.100803957134917 1
-0.229176756726438 1
0.0536128855820632 1
-0.0906131307259678 1
0.247400604837601 1
-0.0587988998747194 1
-0.265817327930126 1
0.291501398051441 1
0.0528508514205807 1
0.0685076404896891 1
-0.0301557534286018 1
-0.256638645584225 1
0.0675474092000424 1
0.0197879185445107 1
0.0050809956434598 1
-0.249603676769936 1
0.0702142907589267 1
-0.315950939783714 0
-0.0947110212538119 1
-0.147331662729523 1
-0.324632132831309 0
0.101215703602379 1
-0.0261468863886587 1
0.0741045063801641 1
-0.057991920732543 1
-0.0997461701657127 1
-0.0523779689844821 1
0.0461915618959244 1
-0.0533113074925726 1
-0.0662325097010917 1
0.0865528928777159 1
-0.00215985586981192 1
0.122794749239197 1
0.249378020605676 1
-0.165699378436383 1
-0.0731302128829542 1
0.0719329502195043 1
0.323032398839678 0
-0.154025929259826 1
-0.141280794474575 1
-0.0858013776165757 1
0.176527511589066 1
0.283458438652435 1
0.0981240678174638 1
-0.143835611823039 1
-0.0789937487292695 1
-0.150889149463657 1
0.0553354139351225 1
-0.185288817108706 1
0.0882222964303444 1
-0.230221160281091 1
-0.277443570270728 1
0.130468170943071 1
-0.10751770654859 1
-0.0197301596713166 1
0.0287217076237591 1
-0.0869670929370382 1
-0.272396972518917 1
-0.0532280316415727 1
0.210016505318057 1
0.0225373622641333 1
-0.128857238730955 1
0.240923579912317 1
-0.278062413797499 1
-0.192188574452435 1
0.0147056831394774 1
0.225980429679379 1
-0.0359763431610309 1
-0.0465495876832141 1
-0.00311662201826951 1
0.0567236484290193 1
0.0775369700903602 1
-0.0861069644929134 1
-0.0414645287386168 1
0.0398322352817258 1
-0.133641202665394 1
-0.125789396688587 1
-0.115037980713136 1
-0.0895045989420743 1
-0.058889559725269 1
-0.044090165326535 1
0.00161667851252946 1
0.0126704638405136 1
-0.0897941882641463 1
-0.128416661815776 1
-0.0479640180526933 1
0.0962981487620942 1
0.297939373165077 1
-0.0433757706650693 1
0.198137051757843 1
0.0944789451641087 1
0.0634686214729514 1
-0.207419045482834 1
0.0571854919519703 1
0.0194815378005266 1
0.0611062824551063 1
-0.189905052854255 1
-0.093968451515373 1
0.102059074338528 1
0.0268015099612342 1
0.0602233455330336 1
-0.131750673123489 1
-0.230366811079162 1
-0.0805129669937527 1
-0.15081445150449 1
-0.150443009037989 1
0.0555805779179435 1
-0.0303783643704708 1
0.344194277112371 0
-0.127692089112757 1
0.159575764086483 1
-0.13403266978856 1
-0.0114008509133456 1
-0.13348509780266 1
0.0729337087155447 1
-0.0118131247668798 1
0.125649156358694 1
-0.0503765003447195 1
-0.0149926088934369 1
0.150838012404797 1
-0.172030260598926 1
0.138366073369347 1
-0.0515190113686674 1
0.245066419111153 1
0.242552660767086 1
0.0027985719842879 1
-0.261185844742513 1
-0.10570212672396 1
0.110805559853575 1
-0.0460409252727017 1
0.00604719302986536 1
0.0614989838670534 1
-0.148801283374499 1
-0.0627406176258464 1
0.0741671426298637 1
-0.0439559853658866 1
0.223677376900875 1
-0.17839614317454 1
0.150027317817169 1
-0.126754207499439 1
0.0500554930408629 1
0.0848923446607947 1
-0.102297418319304 1
-0.101255718020681 1
0.126849628224311 1
-0.337074045041957 0
-0.0167078050800646 1
-0.115380366658224 1
-0.031841053764916 1
-0.0554163498032369 1
0.0452427569840854 1
-0.013207711519739 1
-0.0243457229987255 1
-0.14455402423127 1
0.0703472088922685 1
-0.145573718511519 1
-0.125194692092461 1
0.134633207183906 1
0.126746124529007 1
0.0323712218659116 1
0.221912183222134 1
0.354745196287214 0
0.207115602716524 1
0.305552353196973 1
0.15991033805657 1
-0.0753439633450448 1
0.0306548325307275 1
0.0795930045739168 1
-0.141464791738258 1
-0.00231960359629981 1
0.158882408663827 1
-0.00561640369237675 1
-0.102200387903839 1
0.162725454775461 1
0.093097365776852 1
0.110348142148354 1
-0.0455046809819444 1
0.00427537817042581 1
0.00267047201190414 1
-0.0192275915051286 1
0.0851815079937494 1
-0.00682024699224907 1
0.087706268735765 1
-0.200370878392967 1
0.21916000816187 1
-0.0314689684230259 1
0.131989149242079 1
-0.0736902783515794 1
-0.0171744056343317 1
-0.0816379542370518 1
-0.0112851702543642 1
-0.0571604704449505 1
0.165791558454376 1
0.0495720729331873 1
-0.208653829569688 1
0.00922823495711281 1
-0.047816718555728 1
0.00232120722682099 1
0.186230481792926 1
0.200523406511811 1
0.0563183635849714 1
-0.150352578048601 1
-0.22421577071227 1
0.25568360196536 1
0.0944179797732205 1
-0.0385583719915157 1
0.00615587766356485 1
0.24618779446752 1
-0.290346944065715 1
0.02739972272837 1
-0.0821046827712667 1
-0.222430393371422 1
0.0809760634326775 1
-0.0561885005210188 1
-0.257782376472272 1
-0.027876872019231 1
0.225186967092934 1
-0.196817671517413 1
-0.225733372591296 1
-0.116139331807285 1
-0.105417592743686 1
-0.219558133725291 1
0.0791388916991099 1
0.0117207515094898 1
-0.0440157640929032 1
0.0201889831500341 1
-0.102645275943048 1
0.0512588305171899 1
-0.0381490045261054 1
-0.111108117678171 1
0.000371904089063547 1
0.0760181468318378 1
-0.189808228752276 1
-0.0328370721523862 1
0.173209842940252 1
-0.18386435623659 1
-0.0109967739246266 1
-0.521057756705593 0
-0.04166786225368 1
-0.0559993565261243 1
-0.105058062984222 1
-0.0613585757047247 1
-0.0571061739694698 1
0.124461605890537 1
0.0189986877620399 1
-0.053104550811043 1
-0.233677413190358 1
0.0399784102948428 1
-0.265796919523654 1
0.0737227274156832 1
-0.0725347417876215 1
-0.238220217762731 1
0.142414367191325 1
-0.0571949494075185 1
0.0309944981794594 1
-0.0379318374127665 1
0.0656065151220367 1
0.020976877980264 1
0.123487672548623 1
-0.156340651848904 1
0.106342114904004 1
-0.0444399947470883 1
0.373693754199854 0
0.181509156086798 1
-0.101614444573124 1
-0.0263493271252853 1
0.131458479109399 1
0.194312806951039 1
-0.0933681203142503 1
0.204474554240365 1
0.208020275177128 1
0.226758444598618 1
0.167124345344587 1
-0.124525708632933 1
-0.0834769507986486 1
-0.085320537148265 1
-0.520737741192806 0
0.0879528367915905 1
0.00674909341838341 1
0.353516983474311 1
-0.108124756262978 1
-0.0139026522025719 1
-0.100730538020354 1
0.110711035679052 1
-0.0778988096331485 1
-0.133298797085409 1
-0.00653849256381508 1
0.0853475762099254 1
0.311113693737697 0
0.105533113492622 1
-0.152392642075185 1
-0.167482097354605 1
0.0620990979066118 1
-0.271687622310154 1
-0.119102394532383 1
-0.105586094000676 1
-0.18925214054259 1
-0.0996355043294485 1
-0.0380853677566971 1
-0.111423538214453 1
0.0194188735111968 1
-0.258086557796374 1
0.0468642337868368 1
-0.256738667366373 1
0.00880482780915702 1
0.0904254384315967 1
0.0792902250018346 1
-0.0518498134981101 1
0.00812780175076742 1
-0.126922758212712 1
-0.00306922746896324 1
-0.173415361733662 1
-0.112466666014839 1
0.117273174260503 1
0.0638153315232684 1
0.266672398253003 1
0.276191853326307 1
-0.116881770226002 1
0.0345969843737229 1
0.132909132719924 1
-0.0228056259594286 1
0.0840251631064602 1
-0.133189518581514 1
-0.212305453248597 1
0.230527460113441 1
-0.061486470302663 1
-0.279911021771149 1
0.0839001645649106 1
-0.200925033331923 1
0.0031037940666721 1
-0.0836335713403056 1
0.272901362907273 1
-0.232629281821098 1
-0.0981069954509935 1
0.105702847542894 1
0.07704284928418 1
0.0906690416672929 1
-0.00402827095389457 1
0.0928504173147887 1
-0.249458920476695 1
-0.185132980046082 1
0.101964123284668 1
-0.136813219751006 1
0.137541711664214 1
0.0521245363315331 1
-0.00458655828716188 1
-0.168740365946645 1
-0.117075144505171 1
-0.136585129655196 1
0.159169051964224 1
0.0112568169274591 1
-0.0725117458095078 1
0.010758334838624 1
-0.0185527996009732 1
-0.181805024951163 1
0.25138719695306 1
-0.172816228409586 1
0.0373324404866495 1
-0.0524667079732397 1
-0.207045191874464 1
-0.0201648906349506 1
-0.109346383457527 1
0.0879426235142598 1
-0.0595747064694161 1
0.0771416008616172 1
-0.149610350521562 1
-0.083242276381161 1
0.164329349458076 1
-0.060965651965635 1
0.0731809697553609 1
-0.0847443723576772 1
-0.119614885209653 1
0.0338972669097833 1
-0.107667298838259 1
-0.0112484727938411 1
0.0655071715323072 1
0.270097842524922 1
0.00732422586580373 1
-0.187224015899404 1
-0.0545149707161103 1
-0.124966931462588 1
0.0304687930512653 1
0.128571875943736 1
-0.300012306786014 1
-0.055791458026524 1
0.193046887023585 1
0.13649026467695 1
0.227141366077307 1
-0.0736680266682719 1
-0.153975676868386 1
0.0226121138354358 1
0.194275402470897 1
-0.144272502107866 1
0.141939078836254 1
-0.294881221775579 0
0.257168368676727 1
0.0624135088801789 1
-0.0790773490772942 1
-0.219678419605316 1
-0.0330256154447915 1
0.0104576220779182 1
-0.262163273723257 1
-0.0207938136660258 1
-0.178590037174075 1
-0.0637137177206594 1
0.104824237229644 1
0.0335040529804919 1
-0.0375177789884046 1
-0.311052634623002 1
-0.16103869733047 1
0.00379159766522348 1
-0.258731723970537 1
-0.0588353309110151 1
-0.221553931172295 1
-0.169086513481517 1
-0.184005777301529 1
-0.0837152353763672 1
-0.0856557513053919 1
-0.0521827646460118 1
-0.439856010361502 0
0.121287494574047 1
0.304426540221638 1
-0.332145321191282 0
-0.11451850768364 1
-0.10875622261123 1
-0.160938521404355 1
-0.192677041259527 1
0.0523723717970402 1
-0.129604073661729 1
-0.0377958714599493 1
0.0791541687292688 1
0.0395099569111489 1
-0.270802911395691 1
0.00375067984275116 1
0.151241866987879 1
0.0918703880464427 1
0.0413093392214857 1
0.0246287921922467 1
0.150072613025202 1
-0.144291342396161 1
0.226607294887269 1
0.043607042842543 1
-0.136964142596258 1
-0.0869140316542463 1
-0.00634514392382623 1
-0.174612817046278 1
0.304545728633921 1
-0.162575679383913 1
0.11862383744642 1
-0.0102461660686768 1
-0.176375508347206 1
-0.040778679895882 1
0.0202456143306243 1
-0.0749154033742844 1
-0.116389704182244 1
0.152727492180403 1
-0.0849126342908024 1
-0.0500179941724928 1
0.0321906471080145 1
0.157623043382591 1
-0.082652545650643 1
-0.0437411388304567 1
-0.0300409370930091 1
0.0304301007713231 1
0.174716127669244 1
-0.0223178413798792 1
0.0732235373166458 1
0.357736712381756 0
0.0871227702900445 1
-0.124607980008022 1
0.0935160660782879 1
-0.163484431705667 1
0.13777623615944 1
0.144145683253922 1
-0.0924681937369493 1
0.120372948593233 1
0.0760583834278711 1
0.203204743502473 1
-0.0565765287215021 1
-0.0279445955363072 1
0.159407741415443 1
-0.0961920213421322 1
-0.0874205519002859 1
-0.158403951568107 1
0.016817875464881 1
0.217563312757273 1
0.0609297454337743 1
-0.251266843618991 1
0.0863104583587946 1
-0.232827317414385 1
-0.14654487507395 1
0.0269883659091958 1
0.0143453586770823 1
0.00463463245189707 1
0.00172940436483131 1
-0.0574225627080362 1
-0.169864963255067 1
0.102212509606773 1
0.0397128686559735 1
0.0113095194470312 1
0.297839979129453 1
0.0240825439534954 1
-0.00725418652641966 1
-0.123984286642494 1
0.0703063294186062 1
-0.0641456713474086 1
0.02075924137094 1
-0.0893482652394477 1
-0.0104445148064246 1
0.14968923823343 1
0.538862913592071 0
0.0567550991330248 1
-0.191768759641347 1
-0.272357343052962 1
-0.00721834314967551 1
0.227861775982955 1
-0.013569888997208 1
0.157047579512902 1
-0.00814562690947977 1
-0.0104365095088416 1
-0.158611205905602 1
-0.24284208006755 1
0.00950423701037243 1
0.178792220044726 1
0.338582252806678 0
0.191356148524019 1
-0.117965600789177 1
0.239767608312709 1
-0.215122355084899 1
0.104329416420685 1
0.0895038834465914 1
0.1343509966043 1
-0.0129922845498534 1
0.0763828833645358 1
0.0434866326356229 1
-0.126637489969675 1
-0.0718381422802018 1
0.184653658707212 1
0.0417511808286735 1
-0.0336075432656778 1
-0.0632273260864322 1
-0.0694771536676969 1
0.0697711963719007 1
0.0929080145666005 1
0.0454196562963271 1
-0.155814675578159 1
-0.173030776894753 1
0.157394127416882 1
0.115335618780263 1
0.33084852081041 0
0.229964321307949 1
-0.02271873551797 1
0.217881272829626 1
0.0762583716473339 1
0.1549287964403 1
0.0785548573197511 1
-0.133704553253302 1
0.137852549408435 1
-0.251633810031156 1
-0.177175418359474 1
-0.0511560990879004 1
0.0279972220028745 1
-0.265846464310118 1
0.0645162521337069 1
-0.139725551009501 1
-0.0659007615645528 1
0.12691338894967 1
-0.0849991455045621 1
0.0983948781263727 1
0.205924153949486 1
-0.147850952361745 1
0.0642038353538766 1
0.309590200967396 0
-0.0889298291327607 1
-0.0153870197509243 1
0.149324800649039 1
-0.0365762499890043 1
0.00490905579466624 1
-0.0276313811958571 1
0.0361310486999182 1
0.16926575210205 1
-0.137326232054928 1
0.125868038313866 1
-0.316415939918083 0
-0.125663668797119 1
-0.0554727941169287 1
0.016037994644552 1
0.266655751854581 1
-0.243436444600291 1
-0.208245272073141 1
0.0339987800011134 1
0.0583401199148053 1
-0.18576663553798 1
0.126414536623879 1
-0.228753964056877 1
0.161228904790945 1
0.0935711106090262 1
-0.0824909115204218 1
0.0889241376823824 1
0.0209424779692949 1
0.00644990081027665 1
-0.0557544863323254 1
0.0152688264408801 1
0.0610835590401591 1
0.00344445483173101 1
-0.122669882338024 1
-0.116716083521928 1
-0.049640364273356 1
0.103856400374997 1
0.0564412014955971 1
0.068929461128501 1
0.144940828292526 1
0.189146680861962 1
-0.213441122217163 1
-0.263843033763303 1
0.218834480468363 1
0.160165416048182 1
-0.02899647252527 1
0.0258346057402012 1
-0.0988779895553629 1
-0.0849998980721691 1
0.0782010580108731 1
0.0850482146227478 1
0.254366350944676 1
-0.0580163600277045 1
-0.0706185059084518 1
0.0162515073671098 1
-0.0956630429052408 1
-0.0355122610873 1
-0.0135243697561724 1
-0.0144299552298501 1
0.00306747855734782 1
-0.0357120054588057 1
0.138037124128244 1
-0.164041692157993 1
0.0938435200197787 1
0.0698483964695004 1
0.0962882334596706 1
-0.0216299662915829 1
-0.18269982963863 1
0.137269322935116 1
0.0602094656463136 1
0.0462872182437195 1
0.16286547895664 1
-0.197566640597949 1
-0.0679003775758127 1
0.165732837483876 1
-0.0866253249744687 1
-0.132280786230271 1
0.0499640024386167 1
-0.0803258015010326 1
0.118605225651891 1
0.308140831126165 1
0.17349367550552 1
-0.18430057954301 1
0.11674254867476 1
-0.104769760863891 1
0.0756863834893075 1
-0.142485185619995 1
0.116094291236633 1
-0.207068267760965 1
-0.0720975756432581 1
-0.0171835853434941 1
0.153413965214172 1
-0.12375359082125 1
-0.133948248083998 1
0.0145586714394346 1
0.0751271218852426 1
0.0473429313072914 1
0.0462588263505837 1
-0.0632073250177402 1
0.20994714804814 1
0.0111800657894525 1
-0.209715245551658 1
-0.00333429415572784 1
-0.0341136152144004 1
0.176665053747798 1
-0.282115844751686 1
0.235966846233152 1
0.204531884533137 1
0.138170499956051 1
0.0264830318853201 1
-0.155001270030167 1
-0.0591477616278555 1
0.237623480950506 1
0.0663786546770021 1
0.000481690534063502 1
-0.00679720396356441 1
-0.43015057723279 0
-0.0783632181890176 1
0.143719753700311 1
-0.1528470793943 1
-0.0519148197558979 1
-0.133213826782815 1
-0.0733882088821206 1
0.0992290362012917 1
0.0285619463708174 1
-0.0707598881909991 1
0.000662365551900725 1
0.0948407496462184 1
0.0762005766975994 1
0.0425709259534808 1
0.115550743672381 1
0.189252141463783 1
-0.270810754452038 1
0.184134665459982 1
0.232987743468041 1
-0.327913080932842 0
-0.0790993746992427 1
-0.0871069538773923 1
-0.194988780473491 1
0.176670103202915 1
0.0684229448533626 1
0.144749752349299 1
0.146507903649847 1
-0.298239564223047 0
0.0430151030094001 1
0.0479490754522719 1
-0.174306963575388 1
0.192370219240467 1
-0.0451565302303726 1
0.265767880393069 1
-0.0671143781987521 1
-0.0283794834585325 1
-0.00114450533853121 1
0.0568076315668313 1
0.0205468849489176 1
-0.149820523659052 1
0.145293868653565 1
-0.0221882844471558 1
-0.302419774653115 1
0.0694385237716505 1
-0.257178523302262 1
0.019479600414119 1
-0.055056888653845 1
0.376805869392794 1
0.26745423532854 1
-0.235661269620734 1
0.195949404292239 1
0.199851384708489 1
0.0799898067949024 1
-0.00471893636445351 1
-0.151098609548523 1
0.10745076911797 1
0.273683535379413 1
0.306209818508493 1
-0.182624772293527 1
-0.203038712524321 1
-0.169761616964287 1
0.119014631658352 1
-0.0640692151112236 1
-0.0859204157277186 1
-0.0510935905915834 1
0.0863907984781552 1
0.106142273201792 1
-0.0740400693637724 1
0.235306824204907 1
-0.212778648567044 1
0.0272439157091969 1
-0.162668455781903 1
0.147402946214245 1
-0.133635130883294 1
0.291098791395066 1
-0.0712150905172774 1
-0.247693924917974 1
-0.166296678880252 1
0.0278236909549824 1
-0.00561944022261633 1
0.0222701829380662 1
-0.133650155201646 1
-0.0892162023158129 1
-0.148087411928055 1
0.205640885298024 1
0.130406017271555 1
0.228048024963212 1
0.0130252448326841 1
-0.0190257209248422 1
0.198328547103878 1
0.212473796495296 1
-0.182156093336806 1
-0.0417467592679734 1
-0.41317592863801 0
-0.00676644217207675 1
-0.0764124766647944 1
0.138730892315276 1
0.221070347782283 1
-0.0502550408549805 1
0.0533173080416915 1
-0.119958846756165 1
0.12040644463046 1
0.166451150441878 1
0.157975069790687 1
0.0636550540123 1
-0.152338855296372 1
0.188006458991638 1
-0.0105314109107929 1
0.183890923720275 1
-0.00402853553880946 1
-0.306670817571748 0
0.0937236251293538 1
0.0165895395000577 1
0.0309552710050039 1
-0.0844767695394483 1
0.356160811156062 0
-0.0312485786872798 1
0.131149375311912 1
0.201603066260762 1
-0.0198132357363469 1
0.0839554446801164 1
-0.249412770498807 1
-0.0832840347999482 1
0.0113681940348819 1
0.145703730122294 1
-0.311882271587702 1
-0.0235524774812715 1
0.0946788670211327 1
-0.037765667707444 1
0.165571787091975 1
0.00200263537485453 1
0.0170133444892057 1
0.0630517314796482 1
0.0425555554826358 1
-0.20833011992275 1
-0.213708211012603 1
-0.227261663007753 1
0.0258986789585326 1
0.136896122634984 1
0.170955880932151 1
0.0637537986022485 1
0.108693678359691 1
0.165608796608113 1
0.0101143216626619 1
0.26487299616755 1
0.178257276625277 1
-0.031321944050747 1
0.0952113686817383 1
0.108029683840079 1
0.0278871808140046 1
0.0325371367210394 1
-0.00517990018735912 1
-0.0453134001691195 1
-0.191553273817905 1
-0.102664005467169 1
-0.0625274313376413 1
-0.0244287628940088 1
0.116981771649894 1
0.0720020425330468 1
0.00812815357158377 1
-0.119568570479763 1
0.0196045167368914 1
0.0927249127672404 1
-0.0473866109989001 1
-0.0249585242736967 1
0.0489005950167258 1
-0.135746260561364 1
-0.00843690131481014 1
-0.121008839489773 1
-0.246716223204506 1
0.244108225310099 1
-0.223883405142003 1
-0.0808800159608879 1
-0.126561934540696 1
-0.0966252324901033 1
0.200539112421892 1
-0.156828603469906 1
-0.195185452856983 1
-0.133965639950431 1
0.239510759223888 1
-0.228139116046861 1
-0.0741765082900108 1
0.173383365491022 1
0.0231649873162418 1
0.123786271363052 1
-0.21101219245844 1
-0.0167731059549455 1
-0.111156857228416 1
0.0577244695670755 1
-0.258604339466659 1
0.025446676821374 1
0.0559507296003381 1
-0.0272386227256155 1
0.0525168386090264 1
-0.0299022020480847 1
-0.224088767064025 1
-0.353223156310796 0
-0.173032478906471 1
-0.0322360670191112 1
0.18262549413756 1
0.0359761481616752 1
-0.0831304462888411 1
-0.0552980098302017 1
0.233548754595118 1
-0.0362300816122513 1
-0.302241646830784 0
-0.0393605874492682 1
0.207559231949777 1
-0.346504810254736 0
0.311712057286416 0
-0.0826315791161203 1
0.0946791534546341 1
-0.268416540536008 1
-0.0556152898897209 1
-0.247061369110857 1
-0.128671806834595 1
-0.266813399557622 1
-0.0333165292002444 1
-0.208374251012735 1
0.0704398325500723 1
0.0235507336237283 1
0.178873154158834 1
0.1016901488128 1
-0.411313940035534 0
-0.104771456271897 1
-0.169207292827289 1
0.0562228644832715 1
-0.140087443435623 1
-0.181815650805973 1
0.127595957086244 1
-0.196080921169149 1
-0.10968055902289 1
0.166290808812864 1
-0.0055766408102669 1
0.0558010880179724 1
-0.0400645642405825 1
-0.0183012493242517 1
0.181461406086971 1
-0.0192961245525899 1
-0.19030895673895 1
-0.00165233912263762 1
0.0531163962221511 1
-0.0819311161756303 1
-0.161385911976067 1
0.0345212199910313 1
-0.257722410933742 1
-0.0291932934575694 1
0.0148965235448188 1
-0.118379463916841 1
-0.0739933794131521 1
-0.0901656925621067 1
0.156791931588343 1
-0.226170446698791 1
0.0862026300060288 1
-0.150301238311189 1
-0.0736420630712965 1
0.0370270816653113 1
-0.154597456999616 1
0.107162008170239 1
0.150494445777621 1
-0.0831891063168242 1
0.179200886534414 1
-0.111444884719463 1
0.14134555346679 1
-0.0804121050625245 1
-0.141997014266804 1
-0.124904300102844 1
-0.0717130181454024 1
-0.0037187086004065 1
-0.0810624063546332 1
0.271480780008047 1
-0.101841642452528 1
0.0877469967085258 1
0.107568417119794 1
-0.0692042740733807 1
-0.342056807810696 0
-0.00725436030532371 1
0.111603113824194 1
0.0621419952535472 1
0.0409156803461168 1
0.383085839444537 0
-0.235389998226598 1
0.209958668861952 1
-0.0150823311434881 1
-0.134971557208325 1
-0.211204684888533 1
0.115085613252166 1
0.0783245655093439 1
-0.25900463696573 1
-0.061431667121591 1
-0.09643831137444 1
0.136875276122969 1
0.0404700220606136 1
-0.00212064194878559 1
-0.0658861815055966 1
-0.0211739812258093 1
0.2243905074891 1
0.28030256064507 1
0.0942832990800318 1
-0.13679122957523 1
0.301740789705901 1
0.0289084032288282 1
0.0784611980955438 1
0.0835563991457388 1
0.0229624991518395 1
-0.113114141146252 1
-0.0693549800293996 1
0.318321455459681 0
-0.0656974840324215 1
-0.331755349786453 0
-0.0671001925002797 1
-0.00569037730740754 1
-0.151842704558357 1
-0.274137398465164 1
0.0634933509395784 1
0.00214642029939376 1
-0.133052087449981 1
-0.0819362953079466 1
-0.102650342488643 1
0.231460543814485 1
0.186341570328949 1
0.198859026879169 1
-0.102624603718159 1
0.0699153733247134 1
-0.16567900001206 1
0.126910591841295 1
0.181451260902778 1
-0.0694040739245355 1
0.228078644728024 1
-0.0742489054207137 1
-0.100762257129026 1
-0.0430559846593323 1
0.0229712059032685 1
-0.206413710994736 1
0.150884408931455 1
-0.149571088912672 1
0.159361230700598 1
0.027603297523056 1
0.124757196332257 1
0.0561255063352127 1
-0.0476073047817803 1
0.0298583550153626 1
-0.060269003613493 1
0.0435085618794117 1
0.382701381608785 1
-0.150268948065202 1
-0.026785753905998 1
-0.0629550962542282 1
0.0495350595869581 1
-0.18759997323624 1
-0.00583432201522651 1
0.0563574018055096 1
-0.108578716866776 1
-0.00858677381545647 1
0.108463599589689 1
-0.0341611442332382 1
-0.0688565092251811 1
0.0731862047378981 1
-0.034761353264413 1
0.0310158611271948 1
0.241308583810721 1
0.170129395349057 1
0.274162030133042 1
-0.00497104747581684 1
-0.338368753225749 0
-0.233747810364262 1
-0.15612826871045 1
0.202280809127687 1
-0.0480147186957576 1
-0.236296111329446 1
-0.0731976869905283 1
0.0416318782330322 1
-0.309020616621342 0
-0.204452664399037 1
0.20418775484489 1
0.110177007856616 1
0.0888427326852152 1
0.190229195680868 1
-0.244542477350409 1
0.0162134904440456 1
0.426765739058505 0
0.0754889845261156 1
-0.166475669531539 1
0.00212676406422585 1
0.0618869540114559 1
-0.0964226716809893 1
0.144562113392714 1
-0.111563863246636 1
-0.000350415582720601 1
0.00847603772544404 1
0.0524779277752943 1
-0.0311446586948097 1
0.170224597029124 1
0.0946336621972646 1
0.0413155486706192 1
-0.0191406245313978 1
-0.0424374513400482 1
-0.0193081203940731 1
0.0962390956137974 1
-0.0291718658321718 1
0.269724770573592 1
0.0656519675155005 1
0.0337975428036108 1
-0.125155442823026 1
0.0772575118359146 1
-0.167708427055158 1
-0.134890330569663 1
-0.0713434561098156 1
0.0700196487570996 1
-0.0896892607751593 1
-0.130948279842729 1
-0.210700889188567 1
0.167781736911271 1
0.0754227305218146 1
0.257992727508846 1
0.0938231905471853 1
0.239913459631428 1
0.0673568779682449 1
0.176904452540629 1
-0.17094545508117 1
-0.169993339617843 1
0.0359027756161202 1
0.122343943437525 1
0.183933118496868 1
0.258829518208342 1
-0.0363434546450125 1
-0.193409452657164 1
0.146689872000517 1
0.0974611114881099 1
-0.0629152336629942 1
0.0679455714412057 1
-0.120724801393519 1
0.311385276940867 0
0.0948558897935724 1
-0.0651969699568755 1
0.156234355905645 1
0.00644475586838408 1
0.0804898405834903 1
0.00920273108201162 1
0.0572343689769128 1
0.110242897922316 1
0.0813260844283055 1
0.074905189798131 1
0.0636221923094892 1
-0.00150338621860382 1
0.155936453163174 1
0.116161092636675 1
-0.0726849243101479 1
0.0288267649321014 1
-0.111026657031172 1
0.173762510936569 1
-0.178009499819837 1
0.188709835704995 1
0.165666354923326 1
-0.168609056074565 1
-0.0902014711954019 1
0.103447244793707 1
-0.166370093906317 1
-0.185687625783864 1
0.0756122164206376 1
0.125844003518204 1
-0.288647133678947 1
-0.0625710614333215 1
-0.111148374571481 1
-0.204696535316188 1
0.0818790170326408 1
0.0476474829225422 1
0.130327787922309 1
-0.12636713645769 1
0.0744853491860723 1
-0.0794947719145965 1
0.130543082091774 1
-0.0716445419138023 1
-0.0978760231172063 1
0.015009594325007 1
0.124426695178939 1
-0.0918337883888512 1
0.0990609478273081 1
0.0971510810182404 1
-0.100747319545485 1
0.113907716204063 1
0.0211323743702973 1
0.0192078040099514 1
-0.0193558098545604 1
0.141929562585941 1
-0.0421901614046703 1
0.115739425818427 1
0.223741026589243 1
-0.0282664019463519 1
0.25411723921407 1
0.0186491698287244 1
0.328125423088122 1
0.156908138362521 1
-0.316993658165291 0
-0.0177828252141772 1
0.101025935718918 1
-0.0851905458251682 1
-0.0464176620808244 1
-0.149333956772741 1
0.0894927218328594 1
0.156280901512538 1
-0.0321825830337479 1
0.0236020715885218 1
0.128166978418965 1
0.0855052104397068 1
0.117654226378265 1
-0.0779320176415218 1
0.284196375993606 1
0.0410807693120194 1
0.159026431596014 1
0.0576244528600339 1
0.11607695897318 1
-0.0308077263631156 1
-0.0785551383880461 1
-0.133211941407751 1
0.174103616264849 1
0.0305524046016155 1
-0.146895840958149 1
0.0405255382375072 1
0.145862931630622 1
0.103070642739544 1
0.532757713250334 0
0.0524911268831658 1
-0.128963966081249 1
0.223888922012817 1
-0.0197294262447067 1
-0.0524259482965296 1
0.0356967018004086 1
-0.196048977467761 1
-0.16924739018396 1
-0.151644568676541 1
0.241389970485115 1
-0.0716373695213671 1
0.119876083064782 1
-0.172273912176799 1
-0.04953761276124 1
0.164598277616555 1
0.0396710851065741 1
0.277163254222066 1
0.0361995459745426 1
0.0305121728114672 1
0.00137040192243391 1
-0.0786107131164994 1
-0.0723902599769117 1
0.0735316942003954 1
0.314831495630638 0
-0.204852325914004 1
0.0659159926193738 1
0.0108612690595854 1
0.198278702062669 1
-0.00310967343963965 1
0.149429464168914 1
-0.0259476160052309 1
0.0571510868443403 1
0.203927358836844 1
-0.0911296917145404 1
-0.0709124584191989 1
0.165304205271711 1
0.239010628824427 1
0.199319993586879 1
0.0498882162857636 1
0.00630160751595106 1
0.0852394701034774 1
0.0748496350560328 1
-0.148117373170915 1
-0.213208918228417 1
0.133689425279926 1
-0.0545282054924535 1
0.0924934019798904 1
0.0554893754184513 1
-0.203897257024045 1
0.109616585176701 1
-0.226819860057847 1
0.0729851989427691 1
0.0867599922581311 1
-0.0666445222319817 1
0.317764466304945 1
0.164541768901999 1
0.0191062779597128 1
-0.107318948194943 1
0.022197999788964 1
-0.0944858065797751 1
-0.221106352607104 1
-0.163884717460749 1
-0.0513407725324509 1
-0.0325126870388356 1
0.0248156526828212 1
-0.13140985321272 1
0.0491376210855128 1
-0.0757968532407898 1
-0.0389124369972588 1
-0.029779671344984 1
0.206107081699192 1
0.00646909145914416 1
0.0657830556728966 1
0.0352086897181013 1
0.00650185204952824 1
-0.298612690841183 1
0.155863024449223 1
0.137183139257681 1
0.039757571731489 1
-0.317430987681753 0
-0.0655090866127505 1
-0.0145157215843076 1
-0.0335678876169812 1
-0.0421060817596962 1
0.19073902885577 1
0.00203510402776405 1
0.252404003954147 1
0.186316170158493 1
-0.182341923307769 1
-0.0405859903287497 1
0.0511316591802553 1
-0.0870221573218058 1
0.0439909903589271 1
-0.204433695210717 1
0.0463159174765274 1
-0.0693657602748859 1
0.013754984379582 1
0.0409898511872673 1
-0.35475516543313 0
-0.0115742113367939 1
0.206547579286797 1
0.194020278637139 1
-0.0692059582320487 1
0.219218707569758 1
-0.0499770932217613 1
0.0906878507651319 1
0.157006712261189 1
0.0642173743306415 1
-0.10681097273479 1
-0.00137555278435239 1
0.0313011333271673 1
0.046942075574251 1
-0.000614894431449833 1
-0.103609754113508 1
-0.247233076577457 1
-0.0274222686543824 1
-0.016910494937282 1
-0.226512172775475 1
0.0252045491410402 1
-0.191654108021536 1
-0.0545364878855007 1
0.162323447502425 1
-0.158724305538014 1
0.0784197286528186 1
-0.0457292875949102 1
0.287709895951261 1
-0.168535057403257 1
-0.215412571786295 1
0.236170322638229 1
0.108587052046407 1
0.0362817711788303 1
-0.15265555775318 1
-0.0982822073379967 1
-0.259300443307998 1
-0.0398462982498739 1
-0.255708601697946 1
-0.0289865467031314 1
0.0510564360142697 1
0.160948947726496 1
-0.159780451142672 1
0.201252650150981 1
0.180419208166469 1
0.249779002602889 1
-0.0651394725319305 1
0.0282695028685933 1
0.11413157288223 1
0.0159870776155933 1
0.0552219428168499 1
-0.123855903383605 1
-0.0149845482766435 1
0.138272360859243 1
0.120525348285075 1
0.0233618574530701 1
-0.174506948121356 1
0.338796113999163 0
-0.057394626155648 1
-0.0364393313870643 1
-0.0544766798152768 1
-0.0992615887308469 1
-0.0717621586686017 1
-0.164714967412257 1
-0.114978909800035 1
0.0177183108274345 1
-0.050731449701751 1
0.0653147551775121 1
0.0238649644752792 1
0.0727105240077871 1
0.000689667076190649 1
-0.00831212520332567 1
-0.0377675554056528 1
0.217369605788315 1
-0.080913138424163 1
0.181485119286035 1
0.0771693336305325 1
-0.0778847215724798 1
-0.0280953102125416 1
0.0604033612090114 1
0.162139964973514 1
-0.2598687947889 1
-0.132582855823078 1
-0.0740057483822305 1
-0.251821552465298 1
-0.0953878284209542 1
0.0919047728162385 1
-0.0128073909382083 1
0.165567354583796 1
-0.131002379525066 1
0.093833633490637 1
0.021093722913331 1
0.0565371316859064 1
0.0551921174172122 1
-0.0108991122605204 1
0.193156765453687 1
0.0378496434545456 1
-0.0438217560409913 1
0.0192744485992151 1
0.160962799437959 1
0.286094397541501 0
0.0476086378779184 1
-0.187156609286506 1
-0.194461251410154 1
-0.10959295768521 1
-0.159896091679569 1
-0.184547964586054 1
-0.0663394191844763 1
-0.119391306716067 1
0.271906605730976 1
0.155599399184805 1
-0.0963146738882275 1
0.152568325273252 1
-0.0150624024692294 1
-0.297487871798047 1
-0.114902104434828 1
-0.213078038552776 1
0.13185286879773 1
-0.191340210193135 1
0.00946254795173972 1
-0.297324632582553 1
-0.306402093261957 1
0.163599770701812 1
0.283431680863022 1
0.109360886236748 1
-0.0913256937255254 1
-0.0557254594982931 1
0.0621809034941819 1
0.0794738640537299 1
-0.172434306763288 1
0.0801253532629826 1
-0.0874413495009272 1
-0.217703058785676 1
0.173130815900091 1
-0.207872707808613 1
-0.0148966228132143 1
0.0851199545204248 1
-0.10488334146263 1
-0.044080198385662 1
-0.0976922692731031 1
-0.157522510268813 1
0.0477079694940416 1
0.055673272908764 1
-0.285605734233092 1
0.182632408934834 1
0.0156291807798123 1
-0.105609954693695 1
0.151526725588866 1
0.007101946302308 1
0.0593244431848153 1
0.127929217316794 1
0.25186555423009 1
-0.208414941624871 1
0.145502577064226 1
-0.11344470998447 1
-0.304618001798813 1
-0.00994548294655283 1
-0.0916014562218957 1
0.18699674736673 1
-0.0151187535904759 1
0.13244313043923 1
0.207160907064226 1
-0.0446435236427283 1
-0.137684100808824 1
0.109418988250052 1
-0.0885966076048333 1
-0.213737721038876 1
-0.0911513080674111 1
0.312020968964094 0
-0.207982288850525 1
0.235496029329944 1
0.0952534586662212 1
0.142442688459925 1
0.0746535387244928 1
-0.0120213349655941 1
0.0874388094497591 1
0.152480374101042 1
-0.0371018497007406 1
0.129382149793924 1
0.153464575509873 1
-0.0685059732962415 1
0.148045469279346 1
-0.0545440713133696 1
0.120896894363963 1
-0.0300264003529185 1
0.0886934648211608 1
0.234515193497589 1
0.291184772397105 1
0.143312219310073 1
0.128804629169977 1
0.215804953882962 1
0.291083542331351 1
0.0819464328825285 1
-0.109585241105658 1
-0.0600262608779455 1
0.0278111369107655 1
0.0686419176761835 1
-0.00383978480387896 1
-0.0810758251867475 1
0.0975039190301686 1
-0.0219726675810776 1
-0.065658071076985 1
-0.0121804312951366 1
-0.0500720656793775 1
0.0211289068571971 1
0.0509076294372689 1
-0.407600466585829 0
0.322980772468673 1
-0.0798343461711633 1
0.0206348379765131 1
0.073615735269749 1
-0.00115474917677412 1
0.00123146379366593 1
-0.0230897828229541 1
-0.0190902871495901 1
-0.132141355207142 1
-0.0677018530369945 1
-0.0319848081799381 1
0.0922910494023723 1
0.131538293782639 1
-0.0895382819059391 1
-0.010475887868392 1
-0.214159815880248 1
-0.112058951375622 1
0.159793796785631 1
-0.19186752972091 1
0.138878816307584 1
0.178851653168953 1
-0.270862931968085 1
-0.0652522468173198 1
0.227248732809926 1
-0.0148087743706505 1
-0.0649415530241903 1
-0.158778307170562 1
0.00279240403184883 1
-0.038180981683548 1
-0.0981870751261955 1
-0.0977897283539546 1
-0.130129556467221 1
-0.313442941841942 1
0.0122122922892589 1
0.264400923297323 1
0.128654670726141 1
-0.000214321551406222 1
-0.0959410454115393 1
-0.194874081685936 1
-0.0983312103154384 1
0.143880685020395 1
0.0865552295275549 1
0.200111387416358 1
-0.0548138814152444 1
-0.0149347314343297 1
-0.0792915988083908 1
0.12982488834026 1
0.209828194576678 1
0.0249426469719643 1
-0.00215847663855772 1
-0.00141131491334344 1
0.121795316389003 1
0.117486397813826 1
0.109667728410962 1
-0.263088058432972 1
-0.0441782802042722 1
0.0716958573840349 1
0.0126104707453054 1
-0.241220955057636 1
-0.0893975128753499 1
0.0379376112078419 1
0.0689371200628946 1
-0.0215421111886664 1
0.133491604479343 1
-0.102148875386125 1
-0.139247485010496 1
0.160155944989665 1
-0.166007529328297 1
-0.103367731943876 1
-0.132785313212799 1
-0.0364832064260859 1
-0.0170900412603841 1
0.0828745848960196 1
-0.0558456362533489 1
-0.0624624633626608 1
0.254560503429871 1
0.023700229464008 1
-0.0333542140967496 1
0.11469003412545 1
-0.211522316772402 1
-0.0582597110301443 1
-0.249923830193909 1
0.372513258095312 0
-0.0446770689649485 1
0.0854692347695254 1
-0.130767920066593 1
-0.0998618826382708 1
-0.121205732741696 1
-0.018869329412244 1
-0.291415310627675 1
-0.14885070306964 1
-0.0989456330856976 1
0.0700389204371888 1
0.118862748080377 1
-0.0265604358285709 1
-0.0583413105167104 1
-0.0728359466909071 1
-0.0959209492195817 1
-0.194088302833537 1
-0.011627537309822 1
-0.00760289482223762 1
-0.00353853106407409 1
-0.094111223286041 1
0.169937116758403 1
0.223582717785675 1
0.209375416974711 1
0.15589946725384 1
-0.0586319561663646 1
-0.0295352843426251 1
0.027424140540027 1
0.240899615904406 1
0.0986444999132136 1
-0.0867432003150854 1
0.218434642544658 1
0.357454877248377 0
-0.073237228833568 1
0.0353998195196893 1
-0.249338147388638 1
0.112066225092668 1
0.165421541606205 1
0.0575707529045843 1
-0.0476389717205071 1
-0.155969695514679 1
-0.0192395223350787 1
0.0664155119882597 1
0.103007881546965 1
-0.237608219022425 1
0.196496948518878 1
-0.127022939583383 1
-0.112706345223703 1
-0.00580140767881852 1
0.0857070906519822 1
-0.00950128778204594 1
0.110779977849778 1
-0.226825228390417 1
0.106549960826755 1
-0.173229264526771 1
-0.106468350055568 1
0.130776479240149 1
0.0549528164906411 1
0.0110408682742882 1
-0.229443248293813 1
0.0501032661053249 1
-0.0827181595797178 1
-0.0580901483134997 1
-0.0237463644965513 1
0.0222616256605636 1
0.100179728767482 1
0.122245107094404 1
0.16883091854903 1
0.112283971446315 1
-0.00750246671925332 1
0.0592897372033084 1
-0.195622739190684 1
0.0837869036008966 1
0.220068184573095 1
-0.14917712471244 1
-0.091976977935288 1
-0.0529868229990471 1
0.203723331635456 1
0.20832554180895 1
-0.254771474549144 1
-0.143077354940906 1
0.189935449515506 1
-0.157857128844581 1
-0.115720734436347 1
-0.229244164911158 1
0.0416865904117764 1
0.03450787358447 1
0.344707372270434 0
-0.160945319920091 1
-0.119701984034772 1
-0.0689183594675135 1
-0.0951850227645729 1
-0.267963322656264 1
0.138574123048239 1
-0.225269987412588 1
0.0945481067116815 1
-0.336589139689258 0
-0.0839656176219218 1
-0.0597462910745336 1
0.0654218957675869 1
0.135690957993196 1
0.135729582416918 1
0.0101532267461941 1
0.185596593631728 1
0.0690577198555041 1
0.0849818544910895 1
0.0801921465735131 1
0.284500744156975 1
0.192340966872368 1
0.00413637367051364 1
-0.303383213297448 1
-0.320228157402136 1
0.106411024022226 1
-0.234498483220306 1
-0.0566623209137618 1
-0.0386992645853081 1
-0.0475287316142892 1
0.0815291344813045 1
0.222982716143219 1
-0.00474683995194917 1
-0.0958684322984798 1
0.160376907671757 1
0.327426746228798 1
0.000859628137544031 1
0.118044201949815 1
0.045656409183789 1
0.0304044237502499 1
0.118189269743433 1
0.167418059150081 1
-0.121231866136609 1
0.0405986552476922 1
-0.0821365216623641 1
0.0769991105148612 1
-0.0548227570534145 1
-0.135067097280341 1
-0.129811684707694 1
-0.0811582147707379 1
0.0324859481342786 1
0.178949301405708 1
0.13435966635374 1
-0.018647807009137 1
0.208697711173502 1
-0.133980788940186 1
0.0277186106551687 1
-0.12585517152159 1
-0.0723942923195951 1
0.0218016312226365 1
-0.224786848390783 1
-0.0538600536652521 1
0.00732180372670516 1
-0.0348139147089007 1
-0.265210004911725 1
-0.0563675479809049 1
0.0772931540558087 1
-0.15134675886739 1
-0.0897824673620466 1
0.0256940677192951 1
0.133469429762189 1
-0.0171106197579671 1
0.247007229694742 1
0.119568095332139 1
-0.118106041812738 1
0.150673126381614 1
0.177860391975764 1
0.133740153530019 1
-0.0657424889472985 1
0.240924168411429 1
-0.0826777640906574 1
0.190640527476223 1
-0.0256388793936837 1
-0.245269257515075 1
-0.262660812682078 1
0.100717793514543 1
-0.230079538684025 1
-0.235722207135711 1
-0.0575830939436862 1
0.340745088792143 0
-0.0979098709319096 1
-0.0438947948210078 1
0.233333192637339 1
-0.187858960493776 1
-0.0755629912856506 1
0.123643943680591 1
0.120045766522854 1
0.110668717985974 1
0.0187554214867315 1
-0.343751705629016 0
-0.111284230838352 1
-0.0809238471797772 1
0.190918549576424 1
0.257775523335823 1
-0.0393637307578257 1
0.00686107546710486 1
0.319287395111334 1
0.00475392663383652 1
-0.0388682353995458 1
-0.00737154811395133 1
0.119499247662365 1
-0.15182898561005 1
-0.122391230636994 1
0.27713603187474 1
0.120363791132836 1
0.228168146824202 1
-0.107341981271194 1
-0.135592376491027 1
0.0352774594713033 1
-0.00577698120675375 1
-0.107133186455263 1
-0.155208362271998 1
-0.0991416191808743 1
-0.0704155252759327 1
-0.0368892434755935 1
0.128399254541189 1
-0.0784167806324947 1
0.115675306734804 1
-0.236896305329499 1
-0.258317012816677 1
-0.143689306844259 1
-0.241578855218908 1
-0.295261442860828 1
0.0984884958935107 1
0.01992203854192 1
0.0153609879094596 1
-0.302880543381402 0
-0.0614277283436118 1
0.255020627705456 1
0.0424347095528739 1
-0.134623304445835 1
-0.102966008749462 1
-0.142194049982274 1
-0.211711925005381 1
-0.115708746895545 1
0.0790813979785555 1
-0.0475116485188427 1
0.0141852030308579 1
-0.14703956679541 1
0.0591224853636317 1
0.188560670163545 1
-0.0159674696523769 1
0.0514390452195812 1
-0.0626424847932023 1
0.0844171856294418 1
0.339976562383671 0
-0.145608004343549 1
0.133906262682989 1
0.139601246922904 1
-0.14756281648925 1
0.046941845654976 1
-0.0909868277430506 1
-0.0562497478808104 1
0.0451789067349293 1
-0.342068980124277 1
0.154917236444896 1
-0.0142028708039317 1
-0.00723673642545406 1
-0.126533029762524 1
-0.0988265930339107 1
-0.0703538869261657 1
0.044083271146607 1
-0.0567599427513374 1
0.0326049627188394 1
-0.0194215706247865 1
0.041671502481761 1
0.040949313941499 1
0.100347253945369 1
-0.0155818012855898 1
0.0217863000850344 1
-0.0680420973636359 1
-0.135379226403794 1
-0.111342210958788 1
-0.132111901750653 1
-0.0424125066002183 1
-0.147189415527285 1
0.0280245237030573 1
0.0361720375828821 1
-0.124673801635665 1
-0.00270378132554486 1
-0.147949915345728 1
0.040209924833319 1
0.0311593589973084 1
0.106119479169503 1
0.154462441820618 1
0.0299430115113679 1
0.000429984566871169 1
-0.0175524440899557 1
-0.0159945197746989 1
-0.0600914792032977 1
-0.0647788396049226 1
-0.0341880612359954 1
-0.0681572519499563 1
-0.243677358164907 1
-0.0742869141827136 1
0.0254471852298441 1
0.0189065101440327 1
0.148263310628894 1
-0.034408839215783 1
-0.0269374945878309 1
0.0887560705930407 1
-0.10195169226865 1
-0.134247573260743 1
-0.305703837231087 1
0.0732728746609031 1
0.0073680239489925 1
-0.0393548685140971 1
0.228033497324871 1
-0.0622964812738294 1
0.120096638220587 1
0.244559566176533 1
0.121907392688909 1
-0.0189054594018824 1
0.139580845948118 1
0.20359657129871 1
0.111331649964468 1
-0.0607789832428857 1
0.0722400063002493 1
0.155141119928555 1
-0.178306448067711 1
-0.0419515411448905 1
0.112484280046082 1
0.191067264669736 1
0.0998961900678818 1
0.0280059196509276 1
0.25706922255325 1
-0.0536118000553072 1
-0.190639648653808 1
0.0815638891656477 1
-0.0428059383160501 1
0.323280235050024 0
0.172782695994679 1
-0.155901389947115 1
-0.342992571468289 1
-0.011418169777328 1
-0.00531446752151753 1
0.0153088126660617 1
0.204216085660217 1
-0.0400666544167531 1
-0.130082792335754 1
-0.354010405267776 0
-0.073459092458866 1
-0.0848885680306054 1
0.00373082857794203 1
-0.0122207200217856 1
0.189767268065944 1
-0.0646660559362823 1
0.221084410891905 1
0.234813393771585 1
0.106470629953567 1
-0.00653257322206036 1
0.258337307033436 1
-0.257362399529347 1
-0.0147636038586597 1
0.109392270371538 1
-0.028760934409207 1
0.06189807178174 1
0.0872553622267943 1
-0.0141854848371186 1
-0.0219707518412808 1
-0.144265254319162 1
0.113925773806119 1
-0.0514424443823313 1
-0.183374174196036 1
-0.164545769812884 1
0.0562684852561924 1
-0.239752326094734 1
-0.0407602148471448 1
0.0962240117323409 1
-0.215203599167156 1
-0.0313779449069739 1
-0.0856444470405297 1
-0.0363176727899514 1
-0.199578178790441 1
0.0183059330157822 1
-0.0281414779499097 1
-0.1013086922525 1
0.145476602273572 1
-0.262161060286341 1
0.0816193527276685 1
-0.0816797176227641 1
0.0860912641854828 1
-0.439698236218258 0
0.105473103803344 1
0.103615363487953 1
0.0270994019860481 1
0.0950401439943823 1
-0.152478609352116 1
-0.452412613679756 0
0.183888879524552 1
-0.0248631025189062 1
0.0350529974969653 1
0.367804835158609 0
-0.0382983922277709 1
0.0709246742202659 1
0.0757421786326514 1
-0.0316683673469235 1
0.22928201738459 1
0.0560586537972898 1
0.1663640394197 1
0.0255644411018518 1
0.0362366314959276 1
0.26048191066564 1
0.0687492895207233 1
-0.0169339747271861 1
-0.115249175004075 1
-0.0690546381899567 1
-0.129609529385923 1
-0.206023070306185 1
-0.109261210138595 1
-0.166228006597816 1
0.124183929065347 1
-0.124783384429016 1
-0.331494635860995 0
-0.114079410868437 1
0.0447589309584954 1
0.032352627115485 1
-0.0944050599856245 1
-0.217642654195362 1
-0.00472488332731097 1
0.0518518202313413 1
-0.120538394429609 1
-0.143732882636155 1
-0.17058403622293 1
0.016395568714448 1
-0.0448127171376747 1
0.0144524532650811 1
0.00517878278231229 1
0.17600362384943 1
0.0570815932788208 1
0.0383636340747163 1
-0.138360163093067 1
0.0416020302730069 1
-0.090645514240566 1
0.016841599483907 1
-0.250879220460151 1
0.115743564104644 1
-0.297909893751224 0
0.0220477042874259 1
-0.0744665980183761 1
0.00114310162441763 1
-0.0597619346364193 1
0.0170908713014005 1
-0.120711375996494 1
0.0191013193318958 1
0.0665406571535234 1
0.0466271749411294 1
0.112250392051707 1
0.0843989495866936 1
-0.323203018906731 0
0.0288701736292454 1
0.0175855727003294 1
-0.11773167737151 1
0.261709274111933 1
-0.103340926585058 1
-0.0543321624983139 1
-0.012649444925485 1
0.0400502263204193 1
0.39638880278002 0
0.143216696870808 1
-0.0290055758692817 1
-0.0144272773553966 1
0.0341000433413317 1
0.0724595277379865 1
0.0302214113383129 1
0.0460094419507776 1
0.436097845255315 0
-0.0993428060655983 1
-0.166101914800476 1
0.0240069143924201 1
-0.0693284577844911 1
-0.0883533836319442 1
0.182702622869769 1
0.0300113208396223 1
-0.047879653243736 1
-0.315575923663686 0
0.0686044215466829 1
-0.0416392300964999 1
0.329556434271413 0
0.0578959856507169 1
-0.02860888378513 1
0.193171220175366 1
0.0344166721926935 1
-0.0566120348992066 1
-0.173963873900182 1
-0.033183834207802 1
0.171731071000979 1
-0.0895919135961496 1
-0.1666067888287 1
0.0354613663149643 1
0.0829925153733336 1
0.0509466886025044 1
0.00461764954182263 1
-0.276995138714421 1
-0.0718376909068373 1
-0.0697647111212925 1
0.0247845297831848 1
-0.0436692766372795 1
-0.107464585220466 1
-0.0203225580818205 1
-0.0966401843181011 1
0.061804051602536 1
0.105446497701491 1
0.331834960794241 0
0.0780138732457049 1
-0.310153475424962 1
0.163418944773155 1
0.0088943878893248 1
0.161304991566979 1
0.00971163965446951 1
-0.114216800013203 1
-0.0661314457324584 1
-0.080241688898489 1
-0.24356008452264 1
-0.26837999631164 1
-0.00782409335152922 1
0.0433890003407328 1
-0.104597834009156 1
0.294443728625923 1
-0.0917955644771282 1
-0.134405104160034 1
0.165818259089533 1
-0.0911791908205136 1
-0.0734961740454645 1
-0.109226824538402 1
0.210842989970707 1
-0.00897404440917046 1
-0.493705510077094 0
0.00995040980290002 1
-0.153549834853277 1
0.0838276069800948 1
0.0111702729771694 1
0.160082138101747 1
-0.226599867047973 1
0.0410065782690864 1
0.0496166968839781 1
-0.0783275119898883 1
0.139228875771739 1
0.117736329296333 1
0.0215001906718892 1
-0.00471000492215528 1
-0.044371627448391 1
0.320151885572448 1
-0.210067333925079 1
0.0994307032372792 1
-0.0416188370969536 1
0.0673507617235548 1
-0.0787476753544757 1
-0.0226021988788936 1
0.0472246048279635 1
0.308343241108736 1
-0.0826475660975793 1
-0.081649637558445 1
-0.0186502547834824 1
-0.152336154573703 1
-0.0167205436228868 1
-0.317094007800456 0
0.260250754342863 1
-0.0122413589296049 1
0.0182592970644488 1
0.146009423644137 1
-0.213378575292058 1
0.0480576650175314 1
0.234586490357496 1
0.0937015926609955 1
-0.018984413663678 1
-0.0437821370337724 1
-0.126375185979106 1
-0.12594973105104 1
-0.103615139401922 1
-0.0243278358389817 1
0.125413493566003 1
-0.0500897415285676 1
0.36027712361012 0
-0.0385319192241763 1
0.0872388998562529 1
-0.0751512022094434 1
-0.150550746475096 1
0.0358910081357412 1
-0.0230208455344018 1
-0.0659056860249243 1
-0.0718720331120221 1
-0.337438510522648 0
0.269218536450408 1
0.104753407653897 1
-0.1750075699868 1
0.000553825962852326 1
0.107517266451171 1
0.241074831557944 1
-0.0271987287965743 1
0.294295023292916 0
-0.057387886902103 1
0.287097304905148 1
-0.0992907377059219 1
0.241865893935961 1
-0.0497248125553138 1
0.054023124054795 1
0.142091550897156 1
-0.208364689716251 1
-0.399380871349766 0
-0.0748266892520501 1
-0.0115202641750725 1
-0.269540825897742 1
0.0171904426698612 1
-0.141203607349836 1
0.273444616622115 1
0.0967666275040757 1
0.00572391263792804 1
0.116294964102449 1
-0.300230932965512 1
-0.165967857472869 1
-0.0720803353688652 1
-0.351752633497382 0
0.0307952234349549 1
-0.109194563001067 1
0.182737562901473 1
-0.255272671378316 1
-0.0059848485906407 1
-0.130027035379009 1
-0.461852204447878 0
0.0773628802902146 1
-0.30772409519567 1
0.0867213853169588 1
-0.109696490586743 1
-0.253305670964561 1
0.18527056316532 1
-0.0878946928946783 1
-0.170387781449183 1
0.15132407341082 1
-0.117811759209061 1
-0.308390324552847 0
0.210834238138959 1
-0.00125153944395792 1
-0.081568480471721 1
0.197024216320667 1
0.168151602392847 1
0.0945431434353164 1
-0.133604143943658 1
0.232471794515918 1
-0.28371111707532 1
-0.154752766771247 1
0.110872832881127 1
0.219739392774424 1
0.136811205827985 1
-0.0881023065683403 1
-0.218789579931343 1
0.181035720009153 1
-0.146405180437036 1
-0.0274719700406691 1
0.0804007943121872 1
-0.0656265944889366 1
0.0400336415024515 1
0.0200892077877865 1
-0.125222975603022 1
-0.0449531643866727 1
-0.0658229368651013 1
-0.0352475895562471 1
0.0265777157168376 1
0.0263360818681554 1
-0.255158027941951 1
0.0117963599283451 1
-0.118867609854454 1
-0.285693438131206 1
-0.148036238794422 1
0.192254480769048 1
0.0907414495336784 1
0.178004514138352 1
0.138799608895472 1
-0.126469781036563 1
0.0745850285612379 1
-0.201940128867093 1
-0.0417143795023921 1
0.178604938133492 1
-0.0272403237392222 1
-0.116878136734152 1
-0.273121565800541 1
-0.130462928130139 1
0.169893289459308 1
0.226029384416825 1
0.161910442188916 1
-0.172719457790428 1
-0.224795789862985 1
-0.27069131327592 1
0.17964077930756 1
-0.156004851026475 1
0.0283293022899357 1
-0.182208069336189 1
0.154693927189125 1
-0.0168038275723792 1
0.133420015663886 1
-0.0840060031260487 1
0.141419767308665 1
-0.238090636913271 1
0.0445730002939937 1
-0.141594953440128 1
-0.0717027893029592 1
-0.0170403056939019 1
-0.126457200168868 1
0.0377366115900104 1
0.21516975051545 1
-0.0666553681546965 1
0.0783390060888187 1
0.125069155070556 1
0.0396134596259877 1
0.204400745750415 1
0.264371929034129 1
-0.171284585760222 1
-0.0344157952422562 1
-0.193365489681699 1
-0.0727389018407341 1
0.136444108035626 1
-0.0961108720587571 1
-0.103841804520353 1
-0.0879675370133484 1
-0.0553101861585535 1
0.146360172448875 1
-0.108189676930673 1
-0.145156388932877 1
-0.12846510818302 1
-0.00649362944340005 1
0.170455784613829 1
-0.00617163176284706 1
0.185816257073247 1
-0.0758865708929591 1
0.0746203597560499 1
0.0231573144247792 1
0.168063181333998 1
0.210396635821538 1
0.0616900835683928 1
0.0727482118812968 1
-0.00405644258889172 1
0.0247478448816728 1
-0.0688333746150118 1
0.0997717917242786 1
0.00556261946330872 1
0.298907911391171 0
-0.106894381195865 1
-0.0452838776346551 1
-3.76434782136947e-05 1
0.225389296665288 1
0.0340132755789881 1
0.174947603844008 1
-0.167866512009306 1
0.0879374368729168 1
-0.0744318187791648 1
-0.145621558885753 1
0.10392708361455 1
-0.132957415946999 1
-0.0838307975952427 1
0.249438544145933 1
-0.0876304514288234 1
-0.0521286068183284 1
0.00651808313621905 1
0.0999002622874818 1
0.213337612569917 1
-0.184074453174116 1
0.18153639295837 1
0.339599554056054 0
-0.0409673721745773 1
-0.12494936220439 1
-0.181831470954007 1
-0.0643868710749278 1
0.0322034371735811 1
0.261094791270861 1
-0.0842208602305383 1
-0.129827273538416 1
0.0101590206829334 1
-0.194814570933558 1
-0.038105991610143 1
-0.128425342797948 1
0.0579899933175748 1
-0.139716636122493 1
0.210048902157776 1
0.366590473018487 0
0.162437228695156 1
0.0288645895607232 1
0.19283573161564 1
-0.0309490287770194 1
-0.0716081787564166 1
0.294332941095635 1
-0.0664540985477907 1
-0.211932081649084 1
0.0482190079114641 1
-0.327487525323724 1
-0.22689112261935 1
-0.130937808049691 1
0.1313991979382 1
-0.0744607836694709 1
0.0572335103589368 1
-0.20046798529809 1
-0.29099520902451 1
-0.20261136919335 1
-0.123907746471865 1
0.00800619304274604 1
0.293906816286294 1
-0.0184482749257066 1
-0.127412250578114 1
-0.0891834265946226 1
0.176653153242636 1
0.0604375234282385 1
0.108822143264694 1
-0.131367736733967 1
-0.221016454475172 1
-0.261099222101927 1
0.000714996009125154 1
0.012733496478962 1
0.155967741722164 1
0.134929690718685 1
0.167362657631817 1
0.129588329056427 1
0.00965241459499375 1
0.100315499146984 1
0.0782929599230502 1
0.0694803574820885 1
0.18249791072579 1
0.0706570827754673 1
-0.117448105137434 1
-0.192264901827119 1
-0.191125120627681 1
0.226970280401687 1
-0.0927596898647451 1
-0.110662046463592 1
0.00566635241583488 1
0.0673753786745143 1
0.0459643342061433 1
0.0394894110045199 1
0.256364669805771 1
-0.00991228912838832 1
-0.218923757984914 1
0.166923791345007 1
0.0741132007413378 1
0.0443447403154312 1
-0.102694937353162 1
0.284856302760861 1
0.221839744473063 1
-0.141108408506235 1
-0.13823579078757 1
0.136325383405506 1
-0.111502785136703 1
-0.0663101677252949 1
-0.0572551491862702 1
0.0282495950967981 1
-0.00575577974931392 1
-0.0150695779512509 1
-0.0611159909064748 1
0.015442562494095 1
-0.147288708291969 1
0.108353042581538 1
-0.110995134542834 1
0.110924989888475 1
0.116110821597268 1
0.173686309133064 1
-0.113043148237192 1
0.0986846400014832 1
-0.054035642972969 1
0.142484820623873 1
-0.130237044566927 1
0.147882804205042 1
0.304580105550197 1
-0.0174898453358603 1
0.240856689952002 1
-0.24575344505397 1
-0.269796487857419 1
0.0799011552697713 1
0.309244199351839 0
-0.20714986280831 1
0.0906902982350898 1
-0.045508757794449 1
0.269518962205608 1
-0.0637794525577882 1
-0.129566787515087 1
-0.102963951558608 1
0.184942986300861 1
-0.0145294467717624 1
-0.282862517089255 1
0.084362981657499 1
-0.322651412494407 0
-0.363273935430827 0
0.145962077443905 1
0.327016371927653 1
0.175818872661793 1
0.0785494303913455 1
-0.0975124340391921 1
0.264363778940744 1
0.117626432099391 1
0.110729353428593 1
0.0887556426219538 1
0.00342642423078757 1
0.148909747858111 1
0.126434338816336 1
0.0291755743651341 1
0.274852639160051 1
-0.0460067595342856 1
0.276766276661901 1
-0.0285346753618608 1
0.140125247344597 1
-0.0859004095447771 1
-0.080900460399935 1
0.126953283286806 1
0.272145442464586 1
-0.283612853443908 1
-0.226906470538494 1
0.0256238953988765 1
-0.0300136190780445 1
-0.130737141379481 1
0.0155856250559434 1
-0.0290658441586129 1
-0.0536628823517823 1
0.0293663548486422 1
-0.0212590860372887 1
0.120053731607943 1
-0.128583962819303 1
-0.104019475819279 1
-0.0244039364526978 1
-0.289125399187776 1
0.141461426453245 1
0.162083255079843 1
-0.0401996835529582 1
0.106135307273249 1
0.181056209732617 1
0.0119130353770178 1
-0.0751805511988519 1
-0.050149018828171 1
0.269550121748182 1
-0.204813323511704 1
-0.157098087380499 1
0.0383877657934318 1
-0.022644784718872 1
-0.0231569050518268 1
-0.0935532792483177 1
-0.148516104936807 1
0.0176841410827073 1
0.203758310524532 1
-0.148134432203596 1
0.0257029181345569 1
-0.339659421429201 1
-0.14891658909689 1
0.0254624077396302 1
-0.0849170210590412 1
0.0631045892362421 1
-0.0637828400519805 1
-0.151785716688663 1
-0.0310146878517389 1
-0.018209600374268 1
0.0487488067847238 1
0.223786936792349 1
0.0500120607195151 1
0.1901230738983 1
0.274673305491419 1
-0.26111581775401 1
0.153326972180246 1
0.0860037272647187 1
-0.138569806324134 1
0.215679940740852 1
0.153380187961105 1
0.150212730350445 1
-0.0248556005163053 1
-0.0570521112179093 1
0.0808651925515138 1
-0.178976127856293 1
-0.136893537253283 1
0.088006744699804 1
0.179230376056339 1
-0.000662268130165622 1
0.031513775218934 1
-0.097083645062117 1
0.139728171101334 1
0.237687478676174 1
-0.0999979696332566 1
-0.094418932759819 1
0.0748437013037311 1
0.0182555058609708 1
-0.0720905244388312 1
0.0228929656571081 1
-0.0707112687766702 1
-0.0993114276182297 1
0.0369867800610905 1
0.155325657853076 1
-0.0287452612704624 1
-0.113780484820845 1
0.0560287611031436 1
0.298988771143249 0
0.00425321904196527 1
-0.289649500819501 1
0.101755981573125 1
0.268945942316433 1
-0.0435929893950665 1
-0.186814203676405 1
-0.22587933513262 1
0.113420318877513 1
0.035914673484473 1
-0.0140619270471499 1
-0.0958511617151503 1
0.0576304760716114 1
-0.0219713476675078 1
-0.00894382377659555 1
-0.173262991278372 1
-0.13855049193703 1
0.191962929956112 1
0.0503088971967665 1
-0.0481571110887042 1
-0.228656841290572 1
0.0270046547750894 1
0.271790676234882 1
0.0669513189055983 1
-0.0104113892949295 1
0.0337360265201856 1
-0.168709397339169 1
-0.261741721148211 1
0.0649171689964743 1
-0.113646540035037 1
0.0668865309363513 1
0.0538867623062504 1
0.0860436280068688 1
0.262360428577401 1
-0.0307873060100171 1
-0.155469831911309 1
0.0556838738498365 1
-0.00927827636456212 1
0.166775193385231 1
-0.0624929803242476 1
-0.266930488440444 1
0.0306886979209717 1
-0.188302925162626 1
0.00482665226915146 1
0.124237340277812 1
-0.0458728726601528 1
-0.0343596016965668 1
-0.163745757923353 1
0.0156912698330687 1
0.0214781556252685 1
-0.000118391429949311 1
0.0329041103564381 1
0.0451039893220017 1
-0.166694587636112 1
0.129097636193119 1
-0.246693293935747 1
-0.345841539923952 0
-0.0681094761218732 1
0.226717916523658 1
-0.0523834621079253 1
0.00393953666849079 1
-0.101399609154752 1
0.0167107596396814 1
-0.143880784524791 1
-0.272275575788882 1
-0.113240529916684 1
0.124812288980177 1
0.0798592383673682 1
0.174519239846151 1
-0.107173584600011 1
0.159821194950815 1
-0.153542855217429 1
-0.0364244083141285 1
-0.124881349771774 1
-0.0612473964093415 1
0.049562772249151 1
-0.0862559668452976 1
0.352197682460072 0
0.13655258636839 1
-0.0865974304163047 1
0.145874617099455 1
0.0232783461945985 1
-0.127868572811328 1
0.169889572555471 1
-0.163201565980318 1
0.207568279328583 1
0.246188413060865 1
0.220656292694065 1
-0.0302735344691655 1
0.0560416021052233 1
0.0510678527855474 1
-0.0712062245257329 1
-0.0557799930433388 1
0.0343806159842134 1
-0.259969149153381 1
0.032074781820609 1
-0.197878540847964 1
-0.0544869348168896 1
-0.12172821452559 1
0.173190264251416 1
0.0400781286573243 1
0.140284691688732 1
-0.0828868056719621 1
0.142200892151116 1
0.0526764169280955 1
0.0670680689466023 1
0.185603378489646 1
0.0346363560667159 1
0.0484246980230263 1
-0.0175334558930362 1
-0.0762211753838447 1
-0.166489867485965 1
0.155008401468136 1
-0.0575718135830621 1
0.10848792063106 1
-0.0440007967009224 1
-0.194874106092656 1
0.0570888683223556 1
0.10505678275904 1
0.00277332095910155 1
0.169092602155934 1
0.103423039285335 1
-0.196996621340376 1
0.0842129692127739 1
-0.0295555565993361 1
0.266459113243293 1
-0.0992931454114589 1
0.225464673418469 1
-0.0243925260101506 1
0.0643323395107648 1
-0.0859141176081971 1
0.265347887887069 1
0.00012661706117309 1
-0.200235834609117 1
0.0397833235102749 1
0.102818044110893 1
-0.296254979114562 1
-0.0032373299824469 1
-0.285219481767926 1
-0.00250618721183034 1
0.0735183618209579 1
0.0399580982332652 1
0.0590338286478161 1
0.00905815226729837 1
-0.0173169272153348 1
-0.364132112447917 0
-0.22429656618711 1
-0.0577679607436847 1
0.0471759597966434 1
-0.0753570771499397 1
-0.066785182594511 1
-0.101532024092686 1
-0.354704396288384 0
0.0245234638832069 1
-0.1228290566017 1
-0.206544881713744 1
-0.0890433775811347 1
0.0602187323920704 1
0.239745463084661 1
-0.0513386944945391 1
0.0145561543791558 1
0.0423445246711218 1
0.273947818323759 1
0.00748728911962574 1
0.0934240577758401 1
0.00903146062589628 1
-0.158914157578348 1
0.181302384366177 1
-0.0951135955074798 1
0.0665917007563567 1
-0.221110877045208 1
0.00918196295042926 1
-0.185943149242462 1
-0.199818004309389 1
-0.313689560208663 1
-0.242048334431061 1
0.129373578216986 1
-0.0110198995885692 1
0.0320238828046383 1
-0.0575355667025877 1
-0.142668568535671 1
-0.0574103130751229 1
-0.222228642056816 1
-0.11725169515747 1
0.0444131197263276 1
0.213247011834787 1
0.140994852714568 1
-0.194400270061514 1
0.094574269137699 1
-0.272487303221013 1
0.0509852639421123 1
0.155446657803681 1
-0.147616822941354 1
-0.117736565341361 1
0.0882539652408709 1
-0.0136713292168939 1
-0.115498305862035 1
-0.0486955089397345 1
0.0125148029016591 1
0.159716221821545 1
-0.0647794250520439 1
0.213988049366912 1
-0.0516410560057579 1
-0.0549023599075953 1
0.017272427017486 1
0.163840165767926 1
0.145199813162981 1
0.150624689494503 1
0.150936889994479 1
0.00317450036278739 1
-0.0815972847154113 1
-0.256954250079341 1
0.0928834669066672 1
0.0492662545973932 1
-0.174596644813623 1
-0.148252780453603 1
-0.0171950669469826 1
-0.194626176293706 1
0.0259683407843817 1
-0.168799769388306 1
0.222410545561626 1
0.0192391054600701 1
0.0168049433983095 1
0.173735587012966 1
0.231650956057779 1
-0.18392022178629 1
-0.0390503654854456 1
0.12828357795164 1
-0.272588608579069 1
0.17541300538227 1
0.176190465216254 1
-0.113625186920147 1
0.00307099089453595 1
0.220999355543054 1
0.197764965440953 1
0.105733280219916 1
0.0222996773248607 1
-0.264573352919444 1
-0.0180640599252524 1
-0.0949255236171409 1
-0.0252608729070385 1
0.0477718259269179 1
-0.0101556393025345 1
0.211989539221608 1
-0.0247122154096014 1
0.159030644532869 1
0.042897205790603 1
0.116176203662508 1
0.156713314603137 1
0.0722811805197351 1
-0.0313519008776761 1
-0.0392526870676529 1
-0.0485585359178029 1
-0.0201669916501554 1
0.0564878853820239 1
-0.320763400024189 1
0.182892879123006 1
0.00410021780470436 1
-0.0511457966344345 1
-0.0298420514582468 1
-0.123526707977056 1
-0.0681232312562827 1
0.0264282029098313 1
0.13075467212027 1
-0.0577122784875492 1
0.0592563196871563 1
-0.0689842367844556 1
-0.146074995753048 1
-0.0700579392053575 1
0.194018040221377 1
0.139135486952865 1
-0.129351169960036 1
0.275015957597021 1
0.237886658095562 1
-0.171880407572401 1
-0.203180946962086 1
-0.110883713274651 1
0.103037747941467 1
0.034446615555994 1
0.366514823295934 1
-0.316870057838861 1
0.0424525963776581 1
-0.121278840541146 1
-0.0338583609305412 1
0.29541042686544 1
0.317840898875723 0
0.000871522984793692 1
-0.0733375248183098 1
-0.103518373420215 1
-0.175345752805127 1
-0.103200214961654 1
0.0838799319013322 1
-0.0414624212433801 1
-0.195424099426692 1
0.0971322673620366 1
-0.150473699745728 1
0.292034462784717 0
-0.107176687568608 1
-0.0364753615900099 1
-0.180191052416616 1
0.264783128119923 1
0.315253460891809 1
0.164481819123773 1
0.0726108456957851 1
-0.0277090710599446 1
0.328558246298144 0
0.208708619637006 1
0.055307427322006 1
-0.0357946620296032 1
-0.0926465618146816 1
-0.00401104465460447 1
-0.294341377125628 1
0.00764504023385154 1
-0.0293197738074037 1
0.110793443413814 1
-0.306966354441947 0
0.166344377929969 1
-0.144347423190601 1
-0.221033963590729 1
0.13873934810832 1
-0.371845072401678 0
0.300642679252923 1
0.0640615069909672 1
-0.17675815385228 1
-0.0506349151992787 1
0.305385992646282 1
0.0838523018920886 1
0.272253486109018 1
-0.00258987908376037 1
0.00198139226428894 1
-0.0385607442407484 1
0.218384789518101 1
-0.141968333728276 1
-0.176186270461655 1
-0.0190848800881962 1
-0.227974743955748 1
-0.0359635209124229 1
-0.0566018697074739 1
-0.0612424184392234 1
-0.206061369492907 1
0.00207718041882662 1
0.162919760145341 1
-0.0719586560900923 1
-0.0739009180012814 1
-0.0868481815742994 1
0.00819622591642791 1
0.110048711696411 1
0.365526265584855 0
-0.0689696285820724 1
0.109268360674887 1
-0.358533867471762 0
0.00328527978800351 1
-0.0625727687103891 1
-0.17841557300542 1
0.0765025354226383 1
-0.0598687775730828 1
0.237869963957732 1
0.00667959091247428 1
0.0249087653251327 1
0.0389116992531275 1
0.10870298585557 1
0.00280773356894488 1
-0.255824148381828 1
0.164909078255526 1
-0.0566166041602397 1
-0.0818501459877537 1
0.138653118903671 1
-0.272342860271073 1
-0.172113177997689 1
0.0798776374717469 1
0.163364747560093 1
-0.167412607981616 1
0.0569593315655121 1
-0.472590707674043 0
-0.0100173413043494 1
0.11466817934942 1
-0.00580166113546736 1
0.0260364944863733 1
0.103478551899384 1
0.0625805522950708 1
-0.254947309355702 1
-0.0484434337328442 1
-0.106734020698693 1
-0.16409670868721 1
0.0748094780028444 1
0.134748630737248 1
-0.117977744162783 1
-0.0298151259763977 1
0.117993689742791 1
0.242396303612824 1
-0.0658525547919532 1
-0.0706228976530464 1
-0.130863129422596 1
-0.13049693943858 1
0.0724391701416982 1
0.123848334264608 1
0.103571751352377 1
-0.0361423069902908 1
0.134018029097894 1
0.0942575724082878 1
0.0477740235595063 1
0.093921658461153 1
0.254071429156709 1
0.115424495697092 1
0.18776665423549 1
-0.0560292685099893 1
0.00651092000192578 1
-0.0130314755006214 1
-0.248833545239349 1
-0.0403535417630366 1
-0.258212453277088 1
-0.133588258972832 1
0.0913565653549468 1
0.0962370098059124 1
0.189687584546557 1
0.104955862728307 1
0.0705263167399829 1
-0.125431172520904 1
-0.0766398885593676 1
0.208461664227937 1
-0.356774375759774 0
-0.0555653385286379 1
0.108648417941657 1
0.120999284008843 1
0.0769239959476019 1
-0.0993240798148206 1
0.0449589649209655 1
-0.0645672861145187 1
0.0151087324927319 1
-0.172461213568984 1
-0.071891448549554 1
-0.0103516235426036 1
-0.391560870247836 0
-0.185060655623775 1
0.0596667202269069 1
0.170945063426023 1
0.0568418853766316 1
0.0315850452359485 1
-0.205570697739316 1
0.189277208248863 1
-0.217306629108135 1
0.0906804997907052 1
-0.0767870193633586 1
-0.361748822231327 0
-0.0608106937728059 1
-0.217346964212052 1
0.0961809895003599 1
-0.159489314360925 1
0.141504804687584 1
0.00990688359326505 1
-0.0183329022720999 1
0.0569296268381026 1
0.0764592507332784 1
-0.174803200785186 1
0.0345336590735468 1
0.00564226965857046 1
0.138891617595024 1
0.130800027937869 1
0.213068899511518 1
0.0640172313791836 1
0.170603911815419 1
-0.020074435985021 1
-0.0874002661834066 1
-0.0477892883010135 1
0.0825616036487642 1
0.182395800250045 1
0.0674719410444901 1
0.17845342291148 1
0.088265788734549 1
0.0949358693228508 1
-0.12747733634886 1
-0.0741063029375526 1
0.144461368657434 1
-0.0490019401069062 1
-0.289537922324864 1
0.190402399683827 1
-0.0696582546417176 1
0.0564766253486061 1
-0.125522355649209 1
-0.115933589373088 1
0.0875350280326362 1
0.0877414678156652 1
-0.227048371035772 1
-0.155666580811009 1
0.244265848637474 1
-0.0166837043913079 1
0.158452163102689 1
0.0385311952947631 1
0.10722286270786 1
-0.0310772216172096 1
0.098680467305831 1
-0.0205973447425419 1
-0.192733957077378 1
-0.238888625639 1
0.0305735406098875 1
0.150441502589262 1
-0.329358260416991 0
-0.102756544832199 1
-0.216469897164389 1
-0.0273890741925623 1
-0.114151380357402 1
0.109267548625352 1
0.24084513360423 1
-0.0933339941183012 1
-0.050051273741613 1
0.119058242251437 1
0.066257375556429 1
-0.0496847392858646 1
0.0704513280400301 1
0.0717742604270692 1
0.141207833648462 1
-0.098498599290613 1
-0.00248795873778264 1
-0.0722178284756112 1
0.00340789159476195 1
0.480482697004145 0
0.121018840730903 1
0.0688185953897548 1
-0.147342779565259 1
-0.0903311478805271 1
0.201375299395072 1
0.241130138602508 1
-0.0672599313567755 1
-0.0921624793253632 1
0.0155233472959218 1
-0.172286859371235 1
-0.20627782627239 1
0.205745591297089 1
0.106723214345935 1
0.162467104855813 1
-0.0818196106226275 1
0.108914314959414 1
-0.10821797298226 1
-0.0337084339147768 1
0.143697083361433 1
-0.0114482378767347 1
0.102621572643307 1
0.0886535545484548 1
-0.324541966091979 0
-0.0250813906512825 1
-0.0674873004013499 1
-0.146419003228729 1
0.239615164185 1
0.126926567707689 1
-0.176564512751018 1
-0.412993417233202 0
0.0892708449590959 1
0.206974116479664 1
0.0268878064561423 1
-0.0958682527066507 1
-0.0588767794559554 1
0.0688349735853628 1
0.174766663638377 1
0.0662564297132574 1
0.177871292138725 1
-0.0668643239706714 1
0.0137514290364535 1
-0.245432489039045 1
-0.0394135522218168 1
0.136213294835443 1
-0.149638254700717 1
-0.0476408098978496 1
-0.217964866901419 1
0.281605431617085 1
-0.135369567299289 1
-0.0539945629453089 1
0.166846037005398 1
0.158795932579937 1
0.221027317071979 1
-0.120368220341317 1
0.176684717757009 1
-0.139337149242781 1
0.0279473653474078 1
0.0888256631952538 1
0.257279163970362 1
-0.0293089699430994 1
0.00824637008354038 1
0.0780652589854724 1
-0.0532808440739702 1
0.190737062921059 1
-0.209436699558659 1
-0.0359134874694923 1
0.0578615808833562 1
0.408680965173328 0
-0.191798955997835 1
-0.104165403875758 1
-0.0981230258228147 1
-0.202544843796441 1
0.0422410535178352 1
0.0217907340614578 1
0.022158535245977 1
-0.187209703234429 1
0.0268953040844798 1
0.160644092346997 1
-0.014146405501223 1
0.127155385605669 1
0.231096715889882 1
0.0652473694976521 1
0.158569887953679 1
0.129136867383235 1
-0.253927057375894 1
-0.188076517153204 1
0.15168450546098 1
-0.174782576831428 1
0.01429237348245 1
0.0644837725835837 1
-0.184610295053617 1
-0.0728912582282632 1
-0.0853985748931948 1
-0.0878490747840396 1
-0.12904858650967 1
0.0531777296415756 1
0.266623381321866 1
0.137192042397939 1
-0.184151359128284 1
0.103400527685684 1
0.0813712389234996 1
0.352493991910219 0
-0.108581749971914 1
0.0507670887613009 1
-0.386435676012494 0
-0.235894405923084 1
-0.287181895389241 1
0.141484607220216 1
-0.338707984157172 1
0.08370905501383 1
0.00944129139382984 1
-0.144104230788559 1
0.0160764156409857 1
0.0698457267904929 1
0.0031911123980393 1
0.0400030748546034 1
0.147134530568657 1
0.0298363668350896 1
-0.0508541784055232 1
-0.225921647138895 1
0.197876727880304 1
0.0708934491695099 1
-0.11652232346246 1
0.32178804414731 1
-0.344218142822352 0
-0.0136324217802621 1
0.0278090719276503 1
0.114195335245499 1
-0.00823104497082454 1
-0.0479681577328784 1
0.120501773854373 1
-0.0784307536861634 1
0.153073474728402 1
0.171921247767994 1
-0.225578751496315 1
-0.0701385764129525 1
0.0166862771432532 1
-0.213970639096315 1
0.306874440711843 0
-0.0790027681382005 1
-0.187132417724601 1
0.0810019595188777 1
-0.0929296686809228 1
0.0803964435730657 1
-0.389471279055569 0
-0.0199597244566165 1
0.094086028094807 1
0.242346840040064 1
0.0770187880405556 1
0.169406449122728 1
0.146486883290115 1
0.0467697234023051 1
-0.0324214779301822 1
-0.400314156875024 1
-0.102643135686203 1
-0.170456852271286 1
-0.0878907587230696 1
0.100573453968285 1
0.148813526760156 1
-0.210783754858339 1
-0.222828326454008 1
-0.0764220694185938 1
-0.143200700927769 1
-0.0576983242299249 1
-0.33263719096816 0
-0.0502686758544943 1
-0.0899604824681011 1
-0.00366335258085419 1
0.0842132030382265 1
-0.207699504497866 1
-0.0408781740516694 1
-0.0161778884172508 1
-0.288552829313815 1
-0.146207199375365 1
-0.178626337397257 1
0.00863293776796567 1
-0.220693131355072 1
-0.113320120407087 1
-0.094914254987715 1
0.138589409856251 1
0.0510032486197764 1
-0.0897497802573996 1
-0.0163100280149201 1
-0.150407280720061 1
0.281346024994993 1
0.0899636328882787 1
0.167440565684801 1
0.0717507929466047 1
0.135652793800125 1
0.0417547499405382 1
-0.176116942754352 1
-0.177845399995894 1
0.113058147375418 1
0.0986845686593566 1
0.315759033845006 1
0.255191572833801 1
0.116108665479218 1
0.117755237300687 1
0.171155848069354 1
0.327902873874139 0
-0.290643582388492 1
0.115289134593977 1
-0.292522780942715 1
-0.0250199034030213 1
0.00144279663672177 1
0.347586408262644 0
-0.00319581984308631 1
-0.087965357017977 1
0.154575493913833 1
-0.000428484045139602 1
0.128266082130665 1
-0.0633906033363843 1
0.06354772971998 1
0.130326509756531 1
-0.101597546778008 1
-0.123556223300433 1
-0.113653185897283 1
0.106729532447422 1
0.0240022356725528 1
0.253758826805549 1
-0.034844067224336 1
0.0833780270807793 1
0.111057132937859 1
-0.109692178652297 1
-0.0655127526262008 1
0.0184611101958618 1
-0.139611328523047 1
0.152311392799438 1
0.148354877253327 1
-0.223078670870919 1
-0.0230966355513713 1
0.0830338505439532 1
0.0485173919042257 1
0.23460863015513 1
-0.127058723901842 1
-0.277074441942574 1
-0.0717499480605819 1
-0.0557005147634638 1
-0.0911808284030747 1
-0.258857859645008 1
0.210066101997668 1
-0.0551123733927635 1
0.24747357015575 1
-0.233440984377569 1
0.128695768957592 1
-0.176584603730115 1
-0.0871686150002389 1
0.10308205131784 1
0.288951875462436 1
0.0707791875122082 1
0.335054943731176 0
0.205820799064478 1
0.0670847757925428 1
0.0802825718849727 1
-0.315683763770014 0
0.193754766665963 1
0.235300135944251 1
0.195947952801226 1
0.369715486020514 0
-0.0875425858949296 1
-0.000974060513581169 1
-0.0107534624144967 1
-0.175129177140511 1
-0.0145288143906204 1
-0.0708147749224647 1
-0.105265030212801 1
0.11378857231951 1
-0.0849819441668106 1
-0.0771544020106237 1
-0.370023989303341 0
0.367800896701667 0
0.197721953390275 1
-0.0454826036327631 1
0.286265869694354 0
-0.31531757987705 0
0.0342206188712294 1
-0.164572089027506 1
0.0583021472620124 1
0.0504101987813419 1
0.00774163633105837 1
0.0354477277316091 1
-0.0523300531555285 1
-0.00911208914327567 1
0.0331061139179145 1
-0.115874792001053 1
-0.181029454933141 1
-0.0489671827597885 1
-0.231045188099288 1
0.202785114818066 1
0.0410820801752845 1
0.260590986431305 1
0.21074536698626 1
-0.152552768879731 1
0.094769120810543 1
0.0877319065184475 1
0.0215917397634603 1
0.189707665314702 1
0.256365286774501 1
0.13088377420235 1
0.0439110058844535 1
-0.0421339700717807 1
0.192320429989018 1
-0.107051313271397 1
0.217542793624667 1
-0.328159536561788 1
0.0292933044967351 1
-0.433098528001853 0
0.0148232907617652 1
0.351228865822558 0
0.123602405627428 1
-0.0491529305785637 1
-0.0772121702561635 1
0.0800039222463534 1
-0.145763649767615 1
-0.0254615239870007 1
-0.338394258331431 0
-0.299292317735855 0
-0.141635710174629 1
-0.00434034925091694 1
0.127665486061965 1
0.0578972728300777 1
-0.229417312759975 1
0.112764847106155 1
-0.0674074516781282 1
0.0309725362358636 1
-0.0943364861924096 1
0.180370393901488 1
0.134166537039329 1
0.0555906221150925 1
-0.401613810981969 0
-0.0848382363551305 1
-0.27889276931233 1
0.0544747128421879 1
0.0229040263576452 1
0.163533520878922 1
-0.140703609021281 1
0.0926469730809955 1
-0.122674383137927 1
0.0206502286713134 1
0.0629337003026023 1
-0.214242123597645 1
-0.224376593714291 1
0.350126856228825 0
-0.114037340937561 1
-0.125381374149087 1
-0.0757935155753773 1
0.0126167705664591 1
-0.197784097925818 1
0.0256963029900712 1
-0.0895481171937779 1
0.130043554302183 1
-0.11874411852338 1
0.0488911848862796 1
0.130428526973906 1
-0.0764621226829459 1
-0.0426359970301635 1
-0.0107458373617685 1
-0.0999876066952263 1
-0.33780911606569 0
0.0430637365152358 1
-0.372237147650071 0
0.0489963369067717 1
-0.123528029117371 1
-0.119924309024194 1
0.142858317105199 1
0.0240684847099994 1
-0.0902617832938572 1
-0.0222506018141186 1
0.101311890105957 1
0.105239225259116 1
-0.253127205611616 1
0.192226948260552 1
0.125681806324499 1
-0.155568986250616 1
0.247931601847313 1
-0.171692828074889 1
0.150651282868134 1
-0.144467439125914 1
-0.21526427580642 1
-0.0994135303088527 1
-0.319239664073836 0
0.038106602156867 1
-0.148102051643604 1
-0.140727849437428 1
-0.252879053225459 1
-0.037747357814246 1
0.0068727791233867 1
-0.122649262414365 1
0.0861094931337064 1
-0.106359751736361 1
-0.208390501999388 1
0.259741321387595 1
0.0554380927028169 1
-0.189909569688613 1
-0.0336607029363594 1
0.138042706106412 1
-0.137612779133445 1
-0.0944400756796086 1
-0.00396574832305053 1
-0.103482510251242 1
0.0580336145501715 1
-0.0902657581847834 1
-0.0457099464865601 1
-0.282668143344089 1
-0.239613262270303 1
-0.0314144529075033 1
0.130304156860932 1
0.165863179704961 1
-0.0393866384143442 1
-0.226471219493796 1
0.0570124244920577 1
-0.0912744707343883 1
0.100106879189511 1
-0.0738940015568141 1
-0.107310322554567 1
0.00840964233458012 1
0.095272389334665 1
-0.0607689565324045 1
-0.30327254835483 1
0.179019816871672 1
-0.138566831809851 1
-0.0511433567603568 1
0.0740871547246332 1
0.201315162265738 1
0.199510157957175 1
-0.112469944296693 1
0.0421610685832553 1
0.115165810268965 1
-0.054864612538221 1
0.153528885917304 1
0.263153941071709 1
-0.241521730155998 1
0.0769808248792708 1
0.0298662670788645 1
0.130578796894881 1
-0.0596800274653158 1
-0.0538469567477141 1
-0.0573685645121874 1
-0.0265002098427281 1
0.103624487661316 1
-0.388861036107524 1
0.00224823089763591 1
0.136079284629844 1
0.184168628751346 1
0.28248044592128 1
0.0813704122048522 1
0.0870983237725616 1
-0.276627669047732 1
0.0869831595065773 1
0.0609827265110997 1
-0.13434733818847 1
-0.0736456183544744 1
-0.304229365089273 0
0.0772631544771819 1
-0.228055581641007 1
0.152271353221853 1
0.160875320297581 1
-0.0762325978029747 1
0.0421167761962683 1
0.115346830900443 1
-0.245233691781519 1
0.195949591162309 1
0.214488040055081 1
0.18745375252424 1
-0.0940936969025337 1
0.322573591354762 1
-0.223682648006828 1
-0.324136809009848 0
0.0013988920053232 1
-0.0706903743680475 1
0.0519351961352002 1
-0.133720532145511 1
-0.0160935275247623 1
-0.181181128530363 1
-0.236661952370327 1
0.00182584174104372 1
-0.00433022283650299 1
-0.042909755719748 1
0.149581742518832 1
-0.159672768522821 1
-0.18293079573023 1
-0.0518560349886925 1
0.216300062520327 1
0.141622096909474 1
0.00603919485758095 1
-0.155497442720419 1
0.103930742722137 1
-0.0778988590278183 1
-0.212112662788828 1
0.236787567506458 1
0.0702626365150001 1
0.00124022830787644 1
-0.232745245101513 1
0.0883304028857112 1
-0.244678106473928 1
-0.050098957321864 1
-0.0290045016227534 1
0.190931529719337 1
-0.092202113745483 1
-0.220726736362928 1
-0.100162385356308 1
0.0513298036442592 1
0.1182251402593 1
-0.0621960911138333 1
-0.0517868092198196 1
0.0888137688588762 1
0.197641964804618 1
0.0907021780965988 1
0.127987867649689 1
0.251977265740457 1
0.0657043252842184 1
-0.0456724666161341 1
-0.0291911499726398 1
-0.0510115436680261 1
0.0428346658125353 1
-0.0231039520038885 1
-0.215559612845558 1
-0.150641462174992 1
0.145055816524372 1
0.0139641359546223 1
-0.16227557187784 1
-0.143319299954026 1
0.157370151895529 1
-0.147423693842919 1
-0.178730108576386 1
-0.120848033600846 1
0.119181915723564 1
0.176933804952224 1
-0.11422918424474 1
-0.270516613173408 1
0.0159925896090205 1
0.211874839800575 1
0.110249701545253 1
-0.0672253993064717 1
0.314499390056651 0
0.0622848843349959 1
-0.0412823202603733 1
0.118375153089865 1
0.0922443189428617 1
-0.226255495713786 1
-0.046022542963062 1
-0.0732819707081171 1
0.064925797365278 1
-0.11220021644014 1
0.225499038418634 1
-8.86059469846906e-05 1
-0.00725439897292021 1
0.0709608410744308 1
-0.102386497288233 1
-0.194440533773122 1
0.186715092494474 1
-0.0369282612658081 1
0.0151818304326367 1
-0.13426384388492 1
0.24953974953797 1
0.100921363364352 1
-0.0637410830943164 1
0.0600836614985833 1
0.0588273971813802 1
-0.187766138165435 1
0.0893950943814476 1
0.10669954958013 1
-0.243144782761056 1
0.0742339283828669 1
0.134124939373517 1
-0.176405032306625 1
0.106600813086965 1
-0.140757452524287 1
0.205972602307676 1
0.106546113696715 1
0.076650211152363 1
0.130865142751741 1
-0.326072516081411 0
0.00100897898190268 1
-0.0285432679046289 1
-0.244154901325056 1
0.0575649176974844 1
0.0290885278108112 1
0.311388504274934 1
0.0871386952107577 1
-0.167072273537132 1
-0.000723639922518234 1
0.0342580453686457 1
-0.158961289094058 1
-0.0570737607995128 1
0.129877559829097 1
-0.305076333218494 1
-0.328465077483077 0
0.0462313211266681 1
-0.0242183233712143 1
-0.143858566907125 1
0.351287622113223 1
-0.0301771386877721 1
0.0608753564699178 1
-0.277059112983782 1
-0.198691885685425 1
-0.0453508318303567 1
-0.0395858789571498 1
0.0102447518932838 1
-0.187337413840786 1
-0.0225376497703988 1
0.0639712889565737 1
-0.247715248787513 1
0.187473855587454 1
0.0579202327393812 1
0.0248275034053318 1
0.206601352734404 1
-0.10314966852697 1
0.0642849619256389 1
-0.023596252938692 1
-0.224712151950632 1
0.0231762533338325 1
-0.10137106716805 1
-0.0403466005920122 1
-0.329333365582405 0
0.348494822184884 0
-0.187064450581651 1
0.0620500861363788 1
0.000660074788757266 1
-0.147946042334353 1
0.213398666690484 1
-0.202671291695226 1
-0.108860134149966 1
0.024039313191853 1
-0.0852669255088089 1
0.173494449389784 1
0.232445619175612 1
0.170039971207349 1
0.286506081804252 1
-0.0128024033766739 1
-0.204958364548133 1
-0.0217717865474881 1
-0.0910370091277406 1
-0.241130714865276 1
0.0382117514551756 1
-0.137357892563424 1
-0.00540078794699968 1
0.123797191866358 1
0.490652778845612 0
-0.155245751261683 1
-0.134408006572396 1
-0.132622393370703 1
-0.0330317155768588 1
0.117318748990361 1
0.221543511539715 1
0.0271018397450154 1
0.254843920010221 1
0.105668731775441 1
0.103311891423376 1
0.0897598779114642 1
-0.194418139312856 1
-0.156995765998173 1
0.103639234686339 1
-0.115502423201825 1
-0.0354726821338416 1
0.110576009341098 1
-0.150560898439624 1
-0.180718727812635 1
-0.123858302519066 1
0.0629576053095363 1
-0.161819520727682 1
0.0169564256278673 1
-0.0991901747208681 1
0.101220203907811 1
0.0807003707708202 1
0.00557693779538102 1
-0.066362826050243 1
0.118900937399432 1
0.086236951787487 1
-0.0534563401837159 1
-0.0782976433067988 1
0.0365651699808747 1
0.159810661339776 1
0.217046472887266 1
0.112975548347281 1
-0.105522784216287 1
-0.0506489688739051 1
-0.314210864672476 1
0.0121229110422164 1
0.0148770852012888 1
0.0627131091441142 1
-0.179102535807159 1
0.00263730005441018 1
0.212849297922108 1
-0.208894304002106 1
0.0355834257581169 1
-0.105813360246797 1
0.0753376333579227 1
-0.00126240366049414 1
0.208464011121434 1
0.00598259150097873 1
-0.0387889439957541 1
0.139325275312741 1
-0.217953694763562 1
0.0689567221629676 1
-0.287697539796745 1
0.269624631449248 1
-0.121710089795726 1
0.0548738608478849 1
-0.267531918394444 1
-0.31560058981216 0
-0.0523082458905992 1
0.181899842361596 1
-0.0228546463877453 1
-0.162331884064662 1
0.091661214927136 1
-0.164298901681003 1
0.0556624604327056 1
0.0898385016981751 1
-0.0168156579513515 1
-0.012723852588407 1
0.156078901505677 1
0.103600455045697 1
-0.0948768102463587 1
-0.0722920903460618 1
-0.15542675717549 1
0.159222994867059 1
-0.0416822709984154 1
-0.29665954395204 1
0.148548970454012 1
0.162327394768287 1
-0.174553416446978 1
0.0324881908522845 1
-0.35325805302338 0
0.293624608457841 1
0.188026721417498 1
-0.220689376399646 1
0.0643670663629516 1
-0.0346562896031897 1
0.178042993479507 1
-0.0805621496798191 1
0.14867896268285 1
0.100931968982823 1
0.197449504616021 1
-0.0244882591843162 1
0.174043349992245 1
-0.154612898517047 1
0.148917002969866 1
0.0166926887613228 1
0.0407532026443984 1
-0.114450760910185 1
-0.122870688065698 1
-0.0964703451363391 1
0.0963297375278824 1
-0.0245565047687575 1
0.335848719567008 0
0.137363339722931 1
-0.156119663163579 1
-0.118655067553784 1
-0.128912712275986 1
0.154446884532266 1
-0.0279591791730044 1
0.170286886101964 1
0.12125597711434 1
0.215009653737028 1
0.0550514674615335 1
-0.0875277405077785 1
0.0313793627661621 1
0.11734671601869 1
0.0300111371868777 1
-0.115268509847407 1
-0.0744062021889082 1
0.159867731679565 1
-0.0504158889041536 1
0.015773174648648 1
-0.0591138107175099 1
0.406630618291414 0
0.0477663743427165 1
-0.293404649931022 1
-0.154940861105013 1
-0.00423448900560448 1
-0.018029935208297 1
-0.159736738846737 1
-0.195682474609965 1
0.246631604121982 1
-0.0875238442942912 1
0.112531821566396 1
-0.0744253644073579 1
0.183231983947245 1
0.061449926182277 1
-0.00212917344610022 1
0.084947946864722 1
0.0785039162019545 1
0.0773373058763435 1
0.00822918597868466 1
-0.16984770674814 1
-0.0252238195707473 1
-0.0417526739398498 1
-0.0659093453675876 1
-0.0598725718015172 1
-0.0643862689821012 1
-0.249534369284345 1
-0.0214559734466522 1
-0.129590932170724 1
-0.00132592424815534 1
-0.0669203846660802 1
0.00619788668424124 1
-0.109064130938337 1
-0.235449642127534 1
-0.151802700807215 1
0.26775574214667 1
0.285237748763031 1
0.0794932832986401 1
0.151311951838557 1
0.0285296013906444 1
0.30320972455924 1
0.0751896933418152 1
0.0405143724187888 1
0.101868414632466 1
0.120889649217211 1
-0.2059083016918 1
0.138950030448074 1
-0.235942059731429 1
0.00603900012617706 1
-0.121312551108772 1
0.149161617707573 1
-0.0381623472896534 1
0.0224275601850129 1
0.0790675742623101 1
-0.179993286119087 1
-0.0618924658870495 1
-0.208239617894126 1
-0.228510923868963 1
-0.0808206257880934 1
-0.301799633448133 1
0.272591224223931 1
0.0822704394320062 1
0.0551065426343386 1
0.0356499651980581 1
-0.164602713861568 1
-0.0610439041917039 1
0.161060612187359 1
-0.0258745949922816 1
0.0346915986938735 1
-0.0240762634179442 1
0.182723487341164 1
0.0720502994443051 1
0.0260048770974061 1
-0.0302852999660087 1
0.0415070426837924 1
-0.0918980375243735 1
0.311113021222503 0
0.176072148212686 1
-0.115429461456207 1
-0.14280114731693 1
-0.341949982392593 0
0.221221701797438 1
-0.00137085897459567 1
-0.205653718460182 1
0.00949151415146705 1
0.0937980698506828 1
0.0275088992683743 1
-0.156275666827798 1
0.0933336158386001 1
-0.0354314626845279 1
-0.0217139397160048 1
-0.0933869329907927 1
-0.0216864101469731 1
0.161058905000302 1
-0.168706270813191 1
-0.211415195011283 1
-0.0157601041944553 1
0.0215154913287079 1
0.0624986276586173 1
-0.0182689591749012 1
-0.181043165639865 1
0.163234801571319 1
-0.0633015038424632 1
-0.109384362719826 1
-0.0864220291491499 1
-0.0372855608213571 1
-0.0740100361856847 1
-0.165168141057606 1
0.148928683985149 1
0.044411440919208 1
0.127173970466572 1
-0.169988436221242 1
-0.0294630348342949 1
-0.222466884818147 1
0.0418340898940252 1
0.133345664793216 1
-0.587192172537891 0
-0.0459621756050583 1
0.0679197622774839 1
0.0332608424576793 1
0.044962283707753 1
-0.188761081493328 1
-0.266765521423171 1
-0.201668640183993 1
-0.0390062169409075 1
0.0527651942393908 1
-0.125882827535093 1
0.158470922650264 1
0.122069448079033 1
-0.150178321028176 1
-0.0842829858616168 1
-0.162645916703154 1
0.0852678832590839 1
-0.187284312080018 1
0.130207821901867 1
-0.0924442959963822 1
-0.0619634715607584 1
-0.316298585419932 0
0.0192218373236281 1
0.00341532151031508 1
-0.0728488251377012 1
0.0795479185927466 1
-0.140217163807841 1
0.216421368826496 1
0.076521125635052 1
-0.318037017303078 1
-0.170582572955832 1
0.26594601986716 1
-0.174409295469887 1
-0.261331473256018 1
0.110663256817095 1
-0.245794669290068 1
0.0676273964786305 1
0.136061331317841 1
-0.166691038707519 1
-0.00948450017084508 1
0.0869534635066514 1
-0.0493358537241852 1
0.196133849038303 1
-0.252429758105584 1
0.110919671561465 1
0.232380035998016 1
0.158497116409525 1
0.0270701429228623 1
-0.109678056965716 1
-0.0450964370710138 1
-0.313251409077502 0
-0.2929373999655 0
0.119329357205832 1
0.0601324065292309 1
0.054537135202084 1
-0.0731377931141029 1
-0.0953853851543721 1
-0.238678861437143 1
0.0213834824110946 1
-0.0228922590606923 1
-0.0838060388154108 1
-0.321079212229765 1
-0.073876019153483 1
-0.186810146331957 1
0.293056041920968 1
-0.19097328933955 1
0.108524957553706 1
0.0263487239649863 1
-0.138115400485558 1
0.259008931910096 1
-0.0947438295386766 1
0.135626522809315 1
-0.0174848219545834 1
0.10060831377662 1
-0.0373229925588915 1
0.00375591072792186 1
0.0482222292363387 1
-0.304908769432513 1
0.137446128073982 1
-0.0511129173216444 1
0.179948998178814 1
0.165640387187991 1
0.226733862175651 1
0.0909052862575122 1
-0.0699666478851449 1
-0.128994449369765 1
0.103237966789027 1
-0.00797948172587437 1
-0.0316495273102788 1
0.0883466355969243 1
0.143760969888533 1
0.140191001835164 1
-0.119170574210994 1
0.234397838464484 1
-0.144508074431951 1
-0.0478917986907452 1
-0.0270989183631042 1
-0.157334802474401 1
0.00672687858972219 1
-0.0484157786026154 1
0.154049211172872 1
0.0744090207059715 1
-0.093639601989941 1
0.0856337255113471 1
0.116237990912302 1
0.111378475888295 1
0.0269241677290218 1
0.190919587331243 1
0.335348661291196 0
0.049064164580144 1
0.00514120747933293 1
-0.25044309899919 1
-0.0995270206531892 1
0.0274566731411604 1
-0.0863130233262137 1
0.16403652370245 1
-0.0202112271552009 1
-0.0411262254879345 1
0.0802183357245659 1
-0.0244110986053782 1
-0.17660593118517 1
0.0276256918483599 1
-0.0219716843716828 1
-0.138862642506484 1
0.226006103656181 1
0.134696249322875 1
0.174264290458832 1
0.161385864472719 1
0.164512439867347 1
-0.24812572904175 1
0.100996449867425 1
0.0573585349151713 1
0.409632594375561 0
0.0317914735688726 1
0.0407024662818604 1
0.245000044714859 1
-0.0672529779864853 1
-0.0382830268220943 1
0.138912817783697 1
-0.0891549560953633 1
-0.107398811836767 1
-0.0165140752203441 1
-0.0297403895703422 1
0.0264589634377719 1
0.159042711578538 1
0.141014814061355 1
-0.023323457101532 1
-0.0317178425044253 1
-0.0339540082421101 1
-0.1826740479275 1
0.209112739814749 1
-0.0715288226715337 1
-0.00548155181889621 1
0.130750981256537 1
-0.0344196175850832 1
0.0106762369941406 1
0.0788463852353837 1
0.108067137702398 1
-0.0102531470775351 1
0.196914056151679 1
-0.0683809100021196 1
-0.0796078252107563 1
-0.0157072679694493 1
-0.0465332591156328 1
0.0467933037250336 1
-0.0713520089492191 1
-0.145921191042044 1
0.0443549650172082 1
0.0370666270447646 1
0.038759253325433 1
-0.00846386570256654 1
-0.170697135075796 1
-0.0631303996690067 1
0.159799285186504 1
-0.111738398149031 1
0.215617197557312 1
-0.0849944193091559 1
-0.136880069102251 1
-0.0667790545580275 1
0.0418097001010966 1
0.099402204212578 1
0.319996736252404 0
-0.028105781758299 1
0.128667758153301 1
0.0609822067567668 1
0.0176063636288256 1
0.106600565589409 1
0.088430675030074 1
0.223143225084123 1
0.0945898202301647 1
-0.0834736522363344 1
-0.0823718438140479 1
0.181224445044279 1
-0.0150622549978716 1
-0.275401879078943 1
0.271825858373354 1
-0.222540651076068 1
-0.0725767209147981 1
0.058590985318353 1
0.0333323292010959 1
0.105784575668177 1
-0.160586292221249 1
-0.0867101358091268 1
-0.0486253578860398 1
0.141927623635468 1
0.054669663055298 1
-0.23490865366602 1
0.0229184930097984 1
0.131245782753234 1
0.187507629377055 1
-0.175754709818456 1
0.188923977916338 1
-0.127256773624895 1
-0.136882221037111 1
-0.24843158816908 1
-0.00533080517146295 1
-0.094814740722813 1
-0.0213563023898527 1
-0.371685338355751 0
0.131324960327262 1
-0.0918792966803755 1
0.109355404341026 1
-0.382513886887933 0
-0.279284216928033 1
-0.0487112518122373 1
0.0808868256876449 1
0.153936973008443 1
0.211550036596699 1
-0.00241946997046893 1
-0.0943853868167412 1
0.0275268708672938 1
0.101278231738172 1
-0.0455369098039515 1
0.109579303931432 1
-0.064400439979993 1
-0.0152408990956906 1
-0.136327766524583 1
0.237935870829495 1
-0.359251124125762 0
0.0365909901125936 1
0.107718154440375 1
0.0920777524187159 1
0.071845592056834 1
0.308534122191988 1
0.0279312677288942 1
0.124406941779491 1
-0.225498502822314 1
0.0561426120038293 1
-0.0128166002009924 1
0.0737351631720094 1
-0.311425285863496 0
0.119070969759424 1
-0.00131865827571897 1
0.195217466031697 1
0.12262051989192 1
0.096832983186095 1
0.0547385057001076 1
-0.00965648798689835 1
-0.163557078346585 1
-0.017830714252239 1
0.0407532413438668 1
-0.163264571823489 1
0.337839556020017 0
-0.0577618052124614 1
-0.352164517140422 0
0.0937943818897435 1
-0.0176425296313708 1
-0.11879037510892 1
-0.120768689732083 1
0.112310548259329 1
-0.181425557928772 1
0.08403671652098 1
-0.0114962379436795 1
0.0921765695517152 1
0.131374808068594 1
-0.103223378837491 1
-0.0157244707491403 1
-0.173340033213625 1
-0.187361927913014 1
0.0485609758521344 1
0.216008449406452 1
-0.133215648169316 1
-0.0357981141818096 1
-0.0317200754290822 1
-0.101498157443186 1
0.0472653345401287 1
-0.224080544427912 1
-0.159158449830395 1
-0.201874900955124 1
-0.119814226251442 1
0.0642059457139796 1
-0.0314667278317768 1
-0.00757620857300233 1
-0.116793074807426 1
-0.0171889499817686 1
0.139482781735678 1
0.0226156191649934 1
-0.349962155489146 0
-0.0021697812034279 1
0.152185605119233 1
0.238067686336614 1
0.19345050697117 1
-0.0503374876830235 1
0.082569276254517 1
0.126509360308007 1
-0.00973023345463636 1
-0.0309700153403519 1
0.0746452406604886 1
0.152500866419365 1
-0.125541543931709 1
-0.0117991181286806 1
0.104129600084445 1
-0.0236614597386215 1
0.166020615298124 1
0.129805079345305 1
0.171761965734012 1
-0.163900298976548 1
-0.00384900791437174 1
0.0666407943136844 1
0.0927439861473271 1
-0.125781057735518 1
-0.0215157163010304 1
-0.22088694314143 1
-0.270216096290116 1
0.180014414352372 1
0.0280530447050845 1
-0.000549795717741997 1
-0.0669934781269855 1
-0.0291108887745436 1
-0.00309044957918957 1
-0.0652267231639639 1
-0.00580735206384016 1
-0.0145535674121787 1
0.0157082660028749 1
0.141071964474971 1
0.160496779506999 1
-0.208548052672414 1
0.221038719446797 1
-0.0392600682885652 1
-0.123623565062336 1
0.0655940765609691 1
0.157647077578485 1
-0.202371435037162 1
0.108102542977166 1
0.260834174148896 1
-0.00591027566971727 1
-0.239916205826505 1
0.197731318262935 1
-0.0594245205320034 1
0.192232010718724 1
-0.113098789447412 1
-0.0874109018821837 1
-0.169252592588775 1
0.0994793701151126 1
0.329225858685634 0
-0.0367768140375299 1
-0.205581059300588 1
-0.0641542478897399 1
-0.0113753063633801 1
-0.371579180587752 0
0.189492362645182 1
-0.14369820487751 1
0.177569110333986 1
0.234139586926351 1
0.0659271561256688 1
-0.0217011134467849 1
0.0191330861883591 1
0.0443701270947862 1
-0.0295861924857245 1
0.123414845541355 1
-0.0419430654339623 1
-0.0487573104183927 1
0.0271432800987561 1
0.252707654055395 1
0.142272704678236 1
0.0161305948059815 1
-0.0645728839816802 1
0.0647455996476228 1
0.0663989393169251 1
0.122691867121679 1
0.00269240047131229 1
-0.0513188566829313 1
0.0346472008116242 1
0.0202218221126733 1
0.188957447119207 1
0.187234667691202 1
-0.0364820982324707 1
-0.153655554344265 1
-0.146173271809887 1
0.29282920109575 1
-0.110899725615674 1
0.0942972002738298 1
-0.109058018289293 1
0.0208334329376933 1
-0.0991536329215284 1
0.0508486643594203 1
-0.0229563547250113 1
0.0206147884430015 1
0.099036510351047 1
-0.0674862790984965 1
-0.378101078582023 1
0.013205348514974 1
-0.0985497310647563 1
-0.00918856347560575 1
-0.169985014723512 1
0.061941442211303 1
0.0281782850911202 1
-0.135436875263745 1
0.0653093220690893 1
0.291396828261102 1
-0.117533183309194 1
0.206386191450058 1
0.0417821974354551 1
-0.295463488064643 1
-0.0878997985958679 1
-0.00626368332623004 1
-0.115698394243595 1
0.0804935972924563 1
-0.241623261569835 1
0.0446302969417175 1
0.449937505960697 0
0.041735663341303 1
-0.112579692170195 1
-0.0118123025412026 1
0.157944986013325 1
-0.225439740120692 1
-0.28765550057908 1
0.068615682827316 1
0.0172863357180846 1
-0.0357171201977249 1
0.371574622802928 0
0.095906620760725 1
0.145096285104175 1
0.113714883732764 1
-0.0246185911675669 1
0.115397009093626 1
0.251942579314167 1
0.0665211308350937 1
-0.0323358672690773 1
0.0256538323103941 1
-0.00249774155715493 1
-0.0371451052917058 1
-0.0551074433361596 1
-0.107047042936789 1
0.164156667196552 1
0.102682781686963 1
-0.106157741740475 1
0.0749594965256839 1
-0.431808426917398 0
0.240360190639159 1
-0.105785355335908 1
0.00984660265804267 1
-0.193083389312231 1
0.137744048452379 1
-0.140064136688744 1
-0.561117391843835 0
-0.065086619397574 1
0.2023296184537 1
-0.232596878414164 1
0.00666519112672522 1
0.157809294919431 1
0.207205708490346 1
-0.0527901455712115 1
0.224792606723183 1
-0.0501708884559116 1
-0.137539106250258 1
0.147348477721215 1
0.198041799427779 1
0.133865618630108 1
0.051942500168453 1
-0.131095487203192 1
-0.105404034567942 1
0.177293654534976 1
0.161015472583612 1
-0.154731418796266 1
-0.16568992750353 1
0.0476841465394894 1
0.0123091844706577 1
-0.0332321517347076 1
0.0816382116804055 1
-0.231506696585207 1
0.0441217800507668 1
-0.00259301951208142 1
-0.182366435371195 1
-0.393244019501513 0
0.00732053190741211 1
0.55870448920232 0
0.0260629043145088 1
0.117031951991155 1
0.173353949866536 1
0.355959871660774 0
-0.0925644388012882 1
0.0937895389305212 1
0.203664804773639 1
-0.000614972606950877 1
-0.186509069107448 1
0.136969379085543 1
0.162741050764957 1
0.0920710787451958 1
0.108566428350543 1
0.0795803244623443 1
0.26940034912088 1
-0.220494450859364 1
0.0391878339134372 1
-0.0498964264199773 1
-0.0949550570438833 1
0.0622666214793186 1
0.11808039038319 1
0.0958544007487947 1
0.0579064266322484 1
0.0312419309560312 1
-0.144451170023895 1
-0.0719453151222295 1
0.235056155669576 1
0.0424085317663902 1
-0.121408641488585 1
-0.0975494963642322 1
-0.0722746380001609 1
0.141936650146052 1
-0.0181175498184471 1
0.281880263074088 1
-0.046695181568117 1
0.245247599951705 1
-0.179509288639518 1
0.0343975062809915 1
-0.13385374942429 1
0.063152005382671 1
-0.168737743540701 1
-0.108631669997521 1
0.0455216011428923 1
-0.190449272531821 1
-0.0795711532602811 1
-0.0478727524864142 1
0.341478654071244 1
0.059284576332472 1
0.0407617112033077 1
0.000434366138708525 1
0.031513652563283 1
-0.00871972057480741 1
0.00225440174668024 1
0.0421177374699734 1
-0.102056491347821 1
-0.0826171744471826 1
-0.0924750516231355 1
-0.00327001749489189 1
-0.0388964495837366 1
0.0254402026777175 1
-0.0988613780997407 1
-0.0309849191932527 1
-0.0629089350465622 1
0.153302121903552 1
-0.0188038088222199 1
0.33275759803677 1
0.268315963398977 1
0.306250811887791 0
0.0735551424361202 1
-0.126851009326739 1
-0.124394347201774 1
0.138540878419522 1
0.0232957736597877 1
0.0721328892469331 1
-0.041309751216999 1
0.175547270875299 1
0.218106518107841 1
0.168894776639571 1
-0.0776573542879579 1
-0.103676575757897 1
-0.243676270781375 1
-0.0926826580655425 1
0.186348087404256 1
-0.164227461004071 1
-0.252270044804048 1
0.0112511896822266 1
0.0508471873638105 1
0.0295986286078957 1
0.0244378231064677 1
0.0954663356665423 1
-0.0104988951738051 1
0.180035668027146 1
0.135027544072933 1
0.0055919818056623 1
0.190610193870716 1
-0.138255037256052 1
-0.130569537167509 1
-0.158289876544532 1
-0.148404818004197 1
-0.155366766747478 1
0.0767899716106228 1
-0.0387640858603996 1
0.137152037683903 1
-0.0411179655722506 1
-0.165597623347197 1
0.0275733972734203 1
-0.0345968913017013 1
-0.0751443574925334 1
-0.20742926569138 1
0.14205447178168 1
-0.0183668036595896 1
0.0328981493469854 1
-0.0934835987687438 1
-0.0422248416060129 1
0.167138417322969 1
-0.0406725564803852 1
0.151099775174193 1
-0.148327287943533 1
-0.121161677818209 1
-0.188266951947768 1
-0.104222441655883 1
-0.075631074952949 1
-0.0577127940922122 1
-0.0259885405088095 1
0.137442661400167 1
-0.128942389211076 1
-0.0894897555274473 1
-0.0291778087505889 1
-0.0364956566905881 1
-0.112760927868345 1
0.291251430195038 0
0.0186180994943855 1
0.053990837876266 1
0.145839427235417 1
0.0628927795657907 1
-0.138848491224447 1
0.11203993626538 1
-0.278364418714412 1
0.207104682909198 1
-0.122697352249258 1
-0.0356493448256592 1
0.0997562121183638 1
0.022278587419432 1
-0.00324533769290723 1
-0.262285376176041 1
-0.0183393186984998 1
-0.0713112372195363 1
-0.0217097170653599 1
0.0429698598352864 1
0.146443144399879 1
0.042801445276521 1
0.0137229398056897 1
-0.0729085579836965 1
0.19163435844885 1
0.106804075696355 1
0.169917006650975 1
0.0859126590735215 1
0.0659065939960102 1
-0.000256607850224258 1
-0.0194195481676859 1
0.154962078285532 1
0.213648130506874 1
-0.246435352614329 1
-0.0237166130034353 1
0.00972137971394885 1
0.0180536087713585 1
0.0380040499366107 1
0.0276639039128322 1
0.00878928084005356 1
-0.0855510404898088 1
-0.198347135521352 1
0.118200701775154 1
-0.000572352119902772 1
-0.0105577741348524 1
0.0752588345873839 1
0.194712878322245 1
-0.0663098932595017 1
0.157929523793966 1
-0.247113525769345 1
0.00472515635206716 1
0.165436241506132 1
-0.272287616398558 1
0.0655770122771435 1
-0.115778713367188 1
0.121892069499274 1
0.195181709712865 1
0.273135017861321 1
-0.175350082960256 1
0.269907985210079 1
0.106939603630521 1
0.220441569805687 1
0.283520199644244 1
0.0700935143383585 1
-0.010875086634042 1
-0.193365531747714 1
-0.2813617245167 1
0.0788847139426392 1
0.0978193537084775 1
-0.0230539461384081 1
-0.277183692613119 1
0.0758066792706479 1
-0.0456636170564332 1
0.0481319958294939 1
-0.232415813263505 1
-0.174364915730729 1
-0.0915770917163342 1
0.211524563508616 1
0.20020481208183 1
-0.161689098634314 1
-0.107209308631638 1
0.0538811715136623 1
-0.0537340334998484 1
0.200722251054555 1
0.296618388937804 1
-0.139943266909553 1
-0.124487997808959 1
-0.0483416203256284 1
0.0601349119540379 1
-0.257373187279807 1
0.206081624951221 1
-0.124450473233786 1
0.139179806162363 1
0.124217041123156 1
-0.340286687277832 0
-0.185974244955215 1
-0.337014842686081 0
0.168341682698756 1
-0.0189726149760725 1
0.0471892586573508 1
0.0814641296352743 1
-0.0141081291848723 1
-0.195375835811511 1
0.0265218533251131 1
-0.154385201570091 1
-0.0694784569964464 1
-0.0623156980430315 1
0.189092464287183 1
0.122006940991704 1
0.170419228022228 1
0.165160626519601 1
-0.148862651146356 1
-0.0905866300100273 1
-0.01692145910229 1
0.0912926098827279 1
0.0312690530074171 1
0.0215518474772976 1
-0.374631083264182 0
0.255324629225398 1
-0.229051185334365 1
-0.0342781779375594 1
0.15526830944549 1
-0.0197555223095582 1
-0.214060683149225 1
-0.0348671749413876 1
-0.0770817694401762 1
-0.180855530645347 1
0.127997862159272 1
0.301573164048219 1
0.0340329747828013 1
-0.0720817107041486 1
0.0123859291346673 1
0.0886928575878555 1
-0.227076387361583 1
0.0150563892088706 1
0.0562678530912568 1
-0.363064056738235 0
0.034425417258123 1
-0.0778085357816163 1
0.0785384773506216 1
-0.173036182526833 1
-0.161453235561342 1
-0.284745094306044 1
-0.161157053554812 1
-0.154316614893824 1
-0.0391255864279831 1
-0.0895454714547856 1
0.234505008247323 1
0.141949166100662 1
0.023953094632582 1
-0.0914431121514263 1
-0.138243130889543 1
0.0239075165352448 1
-0.227315892333423 1
0.0761651214062818 1
0.239086455971924 1
0.349715403413582 0
0.149111259534268 1
-0.362155280546796 0
-0.0281932001433394 1
0.022282706494584 1
0.138741039068834 1
-0.0314683472808192 1
-0.000292511975764048 1
0.28924269818982 1
-0.0433577869877532 1
0.00398553397866679 1
-0.158520009967227 1
-0.0569255753987058 1
0.178232246570299 1
0.0926464971702873 1
-0.213092566243821 1
0.0352137691346128 1
0.0755002523201438 1
0.150467797788428 1
0.201174816710538 1
-0.0361700200359951 1
-0.0626540134073429 1
-0.288463428103596 1
-0.00481403485824083 1
0.0477947581119714 1
-0.00433356768097122 1
0.361477577357672 0
-0.222784413289893 1
-0.026482286349164 1
0.132694641446308 1
0.0630559623647861 1
-0.117383382455379 1
0.251254094379651 1
0.153056698942372 1
-0.00646251342226702 1
-0.138889149086785 1
-0.00545274685803362 1
0.123739568502159 1
-0.117062120959315 1
0.121843825903177 1
-0.0510005249037058 1
0.00632622514037439 1
-0.0484221838081062 1
-0.365678993401446 0
-0.177821224671805 1
-0.135801144828664 1
0.307943132563165 1
-0.14754022119858 1
0.126047112163729 1
0.197485681096426 1
0.216824472272511 1
-0.183981176859519 1
-0.153727295656177 1
-0.167039014111817 1
-0.192627554868711 1
-0.130883567366127 1
0.141144977468574 1
-0.151737664115596 1
-0.106554402262344 1
-0.0857001510779515 1
0.142274604417557 1
0.0824408549905176 1
0.200242741013095 1
0.154723112716535 1
0.133073803661145 1
-0.0524056557687597 1
0.0302025689377683 1
0.226272647611854 1
0.0695396538476028 1
-0.0176720634386213 1
0.116894194591318 1
-0.178475025618063 1
0.0972530346527267 1
-0.126680247796693 1
0.273676981918578 1
0.123099165003003 1
-0.112798719790379 1
0.0407986981519691 1
0.408667336962951 0
-0.11900789414573 1
0.285325056427843 1
0.326763318593912 0
0.240697399283799 1
-0.0938467624279423 1
-0.208961564525412 1
-0.118338854116974 1
0.0558563315144723 1
-0.423538265556139 0
0.0512982243037363 1
0.153925868261875 1
-0.041360542014719 1
0.0853594480992277 1
-0.018285839973297 1
-0.160801617302972 1
0.318272013063186 0
0.221879238066441 1
0.0527840997162284 1
0.0246208685835247 1
-0.345261086429219 0
-0.0860277820757449 1
0.104831844767983 1
-0.190581644963894 1
-0.123454648164293 1
0.315879247252799 1
-0.00315616450096898 1
-0.0749132000466731 1
0.241372417625891 1
-0.104752517754374 1
0.0387874864543113 1
-0.215510610996992 1
-0.0411967684842042 1
-0.137195589294076 1
-0.0446913705861902 1
-0.200754058826476 1
-0.043161701422752 1
0.0820365582174338 1
-0.0318061300271021 1
0.110387460170148 1
0.124735006797681 1
-0.0108984370532934 1
-0.240270032238127 1
-0.119476770312224 1
0.123533201296896 1
-0.18358609406828 1
-0.030101558716941 1
-0.167733462918109 1
0.182088797680263 1
0.104598077087205 1
0.162329789044192 1
0.119352109208439 1
0.220118575045308 1
0.0731641876095678 1
0.0657892930431529 1
-0.151517501665944 1
-0.0529903623807877 1
-0.0700431783118545 1
0.0446643758776653 1
-0.0908127841392676 1
-0.153239833507128 1
0.0260625467008674 1
0.0697227325532328 1
-0.243960652361422 1
0.0931336735701888 1
0.0585692751418359 1
0.0381031374432193 1
0.160519036703019 1
-0.157242049328368 1
0.0320295044631995 1
0.0828753117023663 1
0.0244988463615295 1
-0.0779163396238609 1
0.0236999450183227 1
0.0872707969918594 1
-0.0319338213038363 1
0.12680432016071 1
0.164666376047374 1
0.083498533176869 1
-0.0238134666057986 1
0.0753339308309202 1
-0.226779555002323 1
0.0703923930375759 1
0.0446246566580586 1
-0.0461859339035012 1
0.033955623651685 1
0.0462701941421758 1
0.124957776876177 1
-0.0289165633136392 1
-0.207321419814269 1
-0.189296835356529 1
0.0264659031741939 1
-0.268339824741258 1
-0.12248604247573 1
0.207671288744723 1
0.0609469677991659 1
0.0654113760819639 1
-0.193463265773389 1
0.265459170705623 1
-0.0443992142138624 1
-0.173207176303694 1
-0.0638239833091216 1
0.154665288464434 1
0.0411434039731485 1
0.00656011799237731 1
-0.0946835979589721 1
0.110543736860453 1
-0.106876395576491 1
-0.00793382736174229 1
0.097518217095859 1
0.234334734451376 1
-0.182961440545683 1
-0.238728872767256 1
0.106126124626746 1
-0.0320312883174231 1
0.0666154743654216 1
-0.157500101575558 1
-0.0411065094445781 1
0.283743418451181 1
0.0129475275415209 1
0.172513940065709 1
0.0204982002405001 1
-0.0805264669883438 1
0.120585793786094 1
0.0981976376047217 1
-0.325336866021348 1
-0.0830582791305537 1
0.296945341694268 1
-0.0990596942396796 1
-0.0742794414842486 1
-0.0756467475033571 1
-0.12071323026171 1
0.061398718373583 1
0.15156990498727 1
0.0177217113299847 1
0.197250213500649 1
-0.187264923775409 1
-0.126473275571542 1
0.209442839407917 1
-0.0404536120415356 1
0.228358964779542 1
-0.125352485427787 1
0.0615846377053054 1
-0.29024263556649 1
-0.0657032289046044 1
-0.28301754561195 1
0.0766967564028807 1
-0.276445927020603 1
-0.0199114917527693 1
0.0115714179936635 1
-0.0755011599065386 1
0.206507301968329 1
0.0202014414164743 1
-0.00403627097085182 1
-0.00860907076625491 1
-0.132326578856227 1
0.197717955077872 1
0.0109487140421587 1
0.299543334580234 1
-0.100252363851055 1
-0.0958810682459791 1
-0.2648134176277 1
0.133524624629953 1
-0.199926491091076 1
0.165814152250112 1
-0.0170353047408544 1
-0.00690753341045322 1
0.269924243709693 1
0.145308212605045 1
-0.110237998037405 1
0.049822219483946 1
0.542699724353539 0
-0.0886887985791575 1
-0.0374364756540447 1
0.149558742437715 1
0.110486177361416 1
0.176423188309174 1
0.307470301941585 1
0.000751052394233937 1
-0.232353938298779 1
0.300356557972803 1
0.28965459246628 1
0.242924167708702 1
-0.0457754910503184 1
0.0720684846734199 1
0.221222694571095 1
0.0112025970971013 1
0.162057578103898 1
0.28900515413558 1
-0.0911423897414158 1
-0.138041686629273 1
-0.0482879564620061 1
0.042364923756308 1
-0.0629887850019669 1
-0.272138320099942 1
-0.0663956353338952 1
0.0395897922533547 1
0.00815801847342905 1
-0.00289637537492553 1
0.0518217999800928 1
-0.0396043502534164 1
-0.159900280257121 1
0.0607575115832604 1
0.129679489267301 1
-2.33172570698707e-05 1
0.134211145170974 1
0.101001584451934 1
0.0187061311050067 1
-0.188623204179155 1
0.473030574412464 0
0.283184525323584 1
0.0090916122295509 1
0.1312815589164 1
-0.0871327974258867 1
0.102870157355359 1
-0.167750098210119 1
0.0650109460986222 1
0.114541652901779 1
-0.088124146479734 1
0.105971673020983 1
0.175664050115862 1
-0.0276047494310442 1
0.0318587371138224 1
0.273599860735062 1
0.0786396802719393 1
-0.0372279556558846 1
0.429120000390705 0
-0.28912413497491 1
-0.0677159352062325 1
0.0703101436478467 1
0.0523849546022238 1
0.206619464353967 1
0.0191172387775587 1
-0.0688710682587126 1
-0.0779992368272538 1
-0.0677203675704698 1
-0.0408409414141174 1
0.0844610076375991 1
-0.0747827277565136 1
0.121954938010731 1
-0.20628789479228 1
-0.00361030872158312 1
0.0169840213631614 1
-0.0639393764523473 1
-0.0368523400492999 1
0.272635213467621 1
0.238842107888174 1
-0.0489565273107359 1
-0.0173608848019668 1
-0.136839520174972 1
-0.0201482374264864 1
0.00249708106377285 1
0.151550957083191 1
0.0607076253974799 1
-0.280805261684387 1
-0.0576120679583418 1
0.137963881530947 1
-0.227773260669188 1
0.126751249012765 1
0.00939005900249438 1
0.154578031208972 1
-0.126502888749489 1
-0.0210566894178561 1
-0.141503916826148 1
-0.104084893013086 1
-0.109149474514037 1
-0.00111103576379923 1
0.0925157333309465 1
0.234291516186147 1
0.0450707668292743 1
0.0891654123936238 1
-0.13027890894048 1
0.00173181408464517 1
0.00619853440921114 1
-0.0568191446266464 1
-0.329099473602178 0
-0.0267552828178408 1
-0.122135241023908 1
0.0426180376675666 1
0.0315088993376504 1
-0.0537049902026428 1
0.193347582741179 1
-0.195066510649667 1
0.0522533921580189 1
0.0607295026630652 1
-0.161114519812528 1
-0.0173557667688978 1
0.157561947099655 1
0.0120227500581383 1
0.0209646967290947 1
0.238689521685058 1
-0.111802711271656 1
-0.131317064338625 1
-0.331359451751368 0
-0.102216024781178 1
-0.14383614875324 1
-0.0955803628619629 1
-0.0141345908509883 1
0.18006790546613 1
-0.247520262872853 1
-0.165719971493201 1
-0.227715794941163 1
0.0496694206606413 1
-0.0134030094851758 1
-0.00510149293711974 1
-0.207355724785847 1
-0.055932912720467 1
0.237542227260949 1
0.262807118481667 1
-0.0571825474635361 1
0.0742362248399812 1
-0.139768969652416 1
-0.114723887025432 1
-0.239054394313467 1
0.031404746795161 1
0.106658384901118 1
0.0683797807308504 1
0.240430303114044 1
0.0637217559019987 1
-0.0110169456890367 1
-0.0479228371019171 1
-0.02655320370743 1
-0.276238923345801 1
-0.00178961319002828 1
0.0714306954644711 1
-0.136146840249413 1
0.252512565103497 1
0.0579173150695691 1
0.0572205475306159 1
0.23601799837897 1
-0.0357005031850347 1
-0.0223185444556978 1
0.17795179856816 1
0.284968532459133 1
-0.190473015842841 1
-0.061259456860033 1
-0.182946461436557 1
0.00922764194826004 1
-0.114927702927598 1
-0.368283725158129 0
0.0535270435492408 1
-0.133007322386028 1
-0.31121959623259 0
-0.0724736912828978 1
0.159990101136607 1
-0.0247778350828723 1
-0.148866053742425 1
0.0448756938602226 1
0.25244537658847 1
0.108056545508889 1
-0.224645005516008 1
0.368306346295626 0
-0.00483120170366583 1
-0.0892525577602008 1
-0.0679407970803604 1
-0.20326937152959 1
-0.1083116124074 1
0.0699331104439238 1
0.0672286747261264 1
-0.0175498199745224 1
0.166390246670263 1
-0.186226741207211 1
0.0407114771705873 1
0.0722418768612194 1
-0.0273202944906557 1
0.0515418794658861 1
0.00852232889670852 1
-0.258683669030761 1
-0.0746075564243733 1
0.0676809077942093 1
0.00368483625362716 1
0.0277204997888952 1
-0.168117366439752 1
-0.221987751060847 1
-0.0500756650475406 1
-0.0617892978601606 1
0.232467375117497 1
0.385417470336909 0
0.122977596233863 1
-0.0197661345500439 1
-0.111860126632863 1
-0.129912861725754 1
-0.239167102891974 1
0.213046752093924 1
0.254661728491289 1
-0.0055785360678747 1
-0.14907628074418 1
-0.102570010182013 1
-0.299274194374763 1
-0.0185565840557705 1
0.0692817006650402 1
0.0527639156686324 1
-0.17153377529941 1
-0.0999166204751489 1
0.0166946230787888 1
0.214787757117248 1
0.0234227793563599 1
0.235062012707773 1
-0.184208433455033 1
0.136717985554597 1
-0.128756993072794 1
0.133238421505032 1
0.0964244428162209 1
-0.0270259676685759 1
-0.173927815447695 1
0.112945185680638 1
-0.120920396850625 1
-0.242092241382141 1
0.261767840162588 1
0.0730133003328632 1
-0.503032261647027 0
-0.339610671806247 1
0.0723017556275049 1
-0.310731608252615 0
0.0581100239262294 1
-0.0489182633761714 1
-0.0329057130137225 1
0.0934388168626928 1
-0.156574865240844 1
0.155134833144696 1
0.344226588248341 0
-0.0156825641564764 1
-0.267638553748623 1
0.0942290214546148 1
0.0216169106151814 1
0.226980549508364 1
0.0565768427193905 1
0.02693403791872 1
0.182744215144739 1
-0.170031670444748 1
0.128504743687202 1
0.194583749747036 1
0.171721351081482 1
-0.0965425546353682 1
0.134012524931396 1
0.248312028056241 1
0.0904216943709549 1
-0.0102117082929107 1
-0.0296649981340238 1
0.216216689036622 1
-0.0436764868961227 1
-0.170100843452409 1
-0.179344034666817 1
-0.0147638282850556 1
0.0102264042375425 1
-0.0256578292254783 1
0.172273904837283 1
-0.0394082082950721 1
-0.0154785342104262 1
0.157185370623692 1
-0.201382307350856 1
0.0955766041853211 1
0.183760728262461 1
-0.161388674797326 1
-0.0445258820576172 1
0.10823987779478 1
0.261321995601266 1
-0.262601435538173 1
-0.108468880219124 1
-0.0102210368193943 1
0.00730449953987582 1
0.0155990100150331 1
0.00587748102169437 1
0.244603574333498 1
-0.140662527711447 1
0.00745227142125635 1
0.0446329902860181 1
-0.133230817945794 1
-0.286119944981495 1
0.182442582442933 1
-0.0846259922704423 1
-0.170767650534887 1
-0.175589008374863 1
-0.158369402625068 1
-0.014786159231286 1
-0.00172804032778903 1
0.145605528481226 1
-0.0685500132737606 1
-0.00476756347617946 1
0.200053574444347 1
0.187357293073482 1
0.167118216214621 1
-0.145590041666168 1
0.0708499639501916 1
0.0989770707635329 1
-0.367747973135708 0
-0.0986372208112987 1
-0.0641011646965764 1
-0.190198838415297 1
-0.119892828652217 1
-0.151415626135766 1
-0.0211381944654572 1
0.140601139281497 1
0.0372559107117418 1
0.0486557467709763 1
-0.128642652542248 1
-0.063827199643912 1
0.0853973261363235 1
-0.344678514464289 0
-0.111733531711221 1
0.234374511249818 1
0.118806626197097 1
0.192505290307799 1
0.186983339575496 1
0.0104873115432817 1
-0.2053814026071 1
0.0318036136466665 1
-0.0134408821569107 1
-0.121094515213011 1
0.0716279711449691 1
0.0584785428033574 1
-0.036589981269179 1
-0.033113383929626 1
0.0566438829948919 1
0.198588348471306 1
0.0724868070067647 1
-0.0133623884331712 1
0.00732239777164745 1
-0.371083210552957 0
-0.105097223044285 1
-0.00233314129889622 1
-0.0426307562061546 1
-0.123840659725145 1
0.00720144581900423 1
0.0312998811905773 1
0.0226682994143582 1
-0.0347502712408416 1
-0.0420483649270484 1
-0.344811051739037 0
0.0978200367801279 1
0.0546534325124137 1
-0.0724978416539361 1
-0.0923881828641457 1
0.102136793992925 1
-0.0415240910764217 1
0.0073957403654077 1
0.158639705135498 1
-0.371407535794856 1
-0.0399595015009006 1
0.247667220724158 1
0.0183448655225035 1
0.0774525273264745 1
-0.0417131930114017 1
0.267473810132353 1
-0.00509303862720969 1
-0.018305668024619 1
-0.0189015362434383 1
0.120954193716193 1
-0.114444571455591 1
0.190390162820951 1
0.0895481338407021 1
0.0694389205620856 1
0.115958259624433 1
-0.0597257745987958 1
-0.0142353767997598 1
0.183537715292618 1
-0.0278994558961634 1
-0.120455843854094 1
0.163418382108813 1
-0.0688639455274255 1
0.026173412921061 1
-0.0357210573023171 1
-0.128263660584391 1
-0.0481377608254278 1
-0.0546032172414562 1
0.00630703827098518 1
-0.107465763222001 1
0.149708371791823 1
-0.105343238199964 1
0.129119156152747 1
-0.0626037209828544 1
0.006165382795268 1
0.245782849976897 1
0.123657884964845 1
0.0227854194950578 1
-0.323144209605038 0
0.029322438199897 1
0.180545789362835 1
0.0602949237323214 1
-0.0793282257395542 1
-0.107643583791777 1
0.0576354475846377 1
-0.1826206129883 1
0.1196982745567 1
-0.198309734233852 1
0.162754147132417 1
0.414835105201374 0
0.0538136444722747 1
-0.176158919033684 1
0.13955287601944 1
-0.0620319405268757 1
-0.240519385792989 1
-0.120895492476468 1
0.0725608845770491 1
0.154959120868817 1
0.0572672509645962 1
-0.139530877131521 1
0.0319476734177608 1
-0.0427483039064542 1
-0.00962181448098617 1
0.233698587375738 1
0.406417928923463 0
-0.14143009330207 1
0.321274150459074 0
0.03177462636811 1
-0.14725454683418 1
0.168790060006538 1
0.220863786721957 1
0.19229377042232 1
-0.10272966740631 1
-0.13158557398558 1
-0.282112548029649 1
-0.0399888664388301 1
0.0225444762302137 1
0.135518992673567 1
-0.0798557091423271 1
0.221683152068328 1
0.0598327505517581 1
-0.0414923115219635 1
-0.0373815660829634 1
0.0672326115460453 1
-0.0390274817776914 1
0.002733464281056 1
0.0995029066030237 1
0.00476604245854744 1
0.034164376344583 1
0.170314152175757 1
0.00855033413273214 1
0.0577680685039923 1
-0.193562918900776 1
-0.0173911053430323 1
0.327695262196267 0
0.199772630898879 1
0.131936199888177 1
0.00403503455578766 1
-0.124162355430828 1
0.0480317279822251 1
0.00520187591541322 1
-0.0123174351702456 1
-0.0708189739391909 1
0.000973046044155025 1
-0.0333285339797305 1
-0.0486678483417625 1
-0.236413322744829 1
-0.194850477294853 1
0.104080537835104 1
-0.0179649739322292 1
-0.127705552021345 1
0.0701953727216631 1
0.0323641578986486 1
-0.0600200757638229 1
0.0186251193773182 1
0.133178236463756 1
-0.251670421370156 1
0.00366949812670308 1
0.0388445233985393 1
0.0246216885560802 1
-0.0933983523346965 1
0.0970220348168042 1
0.128299775295893 1
0.0391835708841606 1
0.116078243205377 1
0.0562601409483393 1
0.00822727904203463 1
-0.311851060615273 1
0.258710229398068 1
-0.138972691064846 1
-0.0845575392394134 1
-0.113251970379097 1
-0.0333573458130808 1
-0.165952570550691 1
-0.149819078368502 1
0.102689713461637 1
0.112424533785799 1
-0.004788047534347 1
-0.124470807110346 1
0.0625715206194041 1
-0.24540752099062 1
-0.222321448640608 1
-0.0452882984312293 1
-0.0094551368143493 1
0.0583379811193944 1
0.0777595215448083 1
0.153976077866699 1
-0.0408507407984871 1
-0.201188369957232 1
0.0028794632595625 1
0.103729321841364 1
-0.0434722687534219 1
-0.155982590791366 1
0.172773371648768 1
-0.197350999892783 1
-0.0450833973527436 1
0.13431412970438 1
-0.138294320625561 1
-0.105193682372834 1
-0.219680428648544 1
-0.0956172129438686 1
0.242500756425072 1
0.0193456682332477 1
-0.105623570830358 1
0.000919475863359123 1
0.0159845756597875 1
0.0333460367491144 1
-0.090061545342088 1
0.175522791964961 1
-0.0510119503041136 1
0.0200639764414416 1
-0.115595986921211 1
0.0154024667871895 1
-0.252661314238212 1
-0.031160152629138 1
0.209008941293102 1
-0.0330564146088183 1
0.097626485422529 1
-0.000906299114452121 1
0.112878124680379 1
-0.171843175534754 1
-0.0800193427904885 1
-0.211947074045854 1
-0.250406808674844 1
0.0590635776497848 1
0.17805621726599 1
-0.124109783627486 1
-0.124306261304928 1
-0.0942480097700479 1
0.259095187133159 1
0.0823238842647123 1
-0.0311028477112797 1
0.0386273489544978 1
-0.201118603853862 1
0.0659933771193469 1
0.0402633262173582 1
-0.121756276461924 1
0.000161549071427944 1
0.103631531270036 1
-0.036802792080363 1
0.141854196909297 1
0.336034806494283 0
0.215061063619999 1
-0.00529746638382326 1
0.0528320515477619 1
-0.036855262926964 1
0.0311078937889435 1
-0.25243982045482 1
-0.0459080242968857 1
-0.160942497066094 1
-0.212053860140719 1
-0.118685058162544 1
0.155583240512952 1
-0.0445233076393075 1
-0.1441464234206 1
0.144491114793034 1
0.387595913281129 1
-0.160248340075881 1
-0.111264666591019 1
-0.00800426175037526 1
0.171490185594896 1
-0.124656133108511 1
0.338507514800987 1
0.0386179011526266 1
0.20443423276893 1
-0.191928062799952 1
-0.0243109528498817 1
0.428436357683213 0
-0.179988755104754 1
0.104324672075889 1
0.035805890356966 1
-0.20744520188578 1
-0.140351834440625 1
0.0576036471381297 1
-0.200271203516206 1
0.136551456100167 1
0.0129459083885168 1
0.155027626926323 1
0.11011565149875 1
0.224280261549333 1
-0.344352551034371 0
-0.129962397478273 1
-0.0640517821470637 1
-0.0758604109382093 1
0.0236366402676283 1
-0.0181584305280842 1
0.258172631059323 1
0.0575500449050721 1
0.147320014915383 1
0.298720259866901 1
-0.0424066546924444 1
-0.00235472959580635 1
-0.0924066883533602 1
-0.142399918356046 1
-0.00244022760358484 1
0.181061032485315 1
-0.0257680802784026 1
-0.04609309818065 1
0.0806485793024836 1
0.0686699995482614 1
-0.0809485198438522 1
-0.0761409021843833 1
-0.172405479547724 1
-0.086524417824845 1
-0.0300623184668805 1
-0.0378473950750342 1
0.240194934208097 1
0.0508028716953438 1
-0.0934751882191096 1
-0.246227451495688 1
0.193507309384016 1
0.0102256846031641 1
-0.00267384079318823 1
-0.07646536586339 1
0.214458488931926 1
0.0147596807016577 1
0.147610633418986 1
-0.281541132089095 1
0.0769184771808424 1
-0.0620816077582897 1
-0.068221405945704 1
0.0903358973107569 1
0.140288876212222 1
0.0919016725931931 1
0.340914685650392 0
0.16530228123556 1
0.380417672765208 0
-0.0342411977715833 1
0.145178923287265 1
0.206599427266713 1
-0.161565952569613 1
0.0536353867323166 1
-0.0159767302275548 1
-0.332161830330671 0
0.0686035425556619 1
-0.154072768754118 1
0.0042105772675298 1
-0.114330290755646 1
-0.0695987837316902 1
-0.0478565060562131 1
0.0218964993739748 1
0.0973261243965757 1
-0.285033689027952 1
-0.149349821401042 1
0.317243878843159 1
-0.187686228452732 1
-0.0803527188711996 1
0.222445057608908 1
0.131390533560051 1
-0.207101092191157 1
-0.0124079401259464 1
0.000216663298859783 1
-0.180404307079823 1
0.0843736508932494 1
0.148483506863913 1
-0.0321337463918921 1
-0.114250889693172 1
0.168375713416043 1
0.237366994022653 1
-0.0193395208885278 1
-0.278264971575367 1
0.165549925510975 1
-0.244475432258023 1
-0.18472823744197 1
-0.0339957245736482 1
-0.230570739614987 1
-0.139812529757217 1
-0.276798212301674 1
-0.038774010520773 1
-0.0411632687831246 1
-0.186773054515231 1
0.284106042914075 1
-0.22100936518688 1
-0.0549419423398719 1
0.0291445780094869 1
-0.296073628982635 1
0.0455001501170187 1
0.113156021002009 1
0.0596602645709411 1
-0.00540519836595747 1
0.171555366191643 1
0.115449168555328 1
0.246871182266295 1
0.101106605720535 1
-0.196907217844498 1
-0.0192078275617742 1
-0.00781968582888664 1
-0.239564672496477 1
-0.269493003826929 1
-0.191177250675976 1
-0.0545093819942403 1
0.106222929519555 1
0.0838164772753226 1
-0.15538430120998 1
0.00400733315785454 1
0.0992659076630251 1
0.230088786943672 1
-0.0394775987265038 1
-0.121083307918337 1
-0.145169554300201 1
-0.273504080541014 1
0.0995810211909498 1
-0.324661175628312 1
0.214609236400932 1
-0.0587336925165065 1
0.133380099290433 1
-0.198862167407747 1
0.0367020859835077 1
-0.113695446219813 1
-0.157798403332495 1
0.0790137294402214 1
0.0117990646833682 1
-0.168384208591805 1
-0.138927876764659 1
0.195597817222445 1
-0.088550299656418 1
0.142097370543188 1
0.0637982149118382 1
-0.0661436176869237 1
-0.100147906943529 1
-0.183419231596141 1
-0.103867824519615 1
-0.154942318935756 1
0.141186690193445 1
0.282259050440548 1
-0.118753187956076 1
0.0908067748043236 1
0.147526809874932 1
0.0261394593208685 1
0.0803972843416943 1
0.0289041520574514 1
0.0599496750423888 1
0.163045801298056 1
-0.0555452532979364 1
-0.0438968462146517 1
-0.303889810964023 1
0.160824272472844 1
-0.197324052252941 1
-0.366470560361356 0
-0.00297230929762373 1
0.145115373379676 1
-0.142302262000538 1
-0.121170031636974 1
-0.0765574533999261 1
0.0164932245314941 1
0.111006750647586 1
0.0094431254709305 1
-0.162084665857528 1
-0.0153628443006759 1
-0.284017586717084 1
0.149045465733638 1
-0.218556961412113 1
-0.0150535019614486 1
-0.0785388474638622 1
0.0570159402510502 1
0.200394187093888 1
-0.281308176285375 1
-0.417337283247381 0
-0.13244343272594 1
0.154354533578233 1
0.114302668943285 1
0.033092604725439 1
-0.0352585162320725 1
-0.125369062456932 1
-0.205007552505483 1
0.207564529951791 1
0.0018247183450862 1
-0.0143823595688524 1
-0.0887311207857379 1
-0.0322388642559298 1
0.0889026374452342 1
0.00453021623470289 1
0.104898922113857 1
-0.162653981783742 1
-0.225753823618391 1
-0.0716831700481886 1
-0.137117674487112 1
-0.00628675996958419 1
-0.215510322695138 1
-0.0936190064280376 1
0.0212640918765058 1
-0.0896955426644661 1
-0.110115580771272 1
-0.309059842409784 1
0.077399838570824 1
0.00373975126118135 1
0.102113092739263 1
-0.0881685157975061 1
0.213924997960238 1
0.247432093065726 1
-0.370386722779401 0
-0.113643790754584 1
-0.145378263816019 1
-0.240490930636722 1
0.038032299107592 1
0.18061475188228 1
0.0432930378417178 1
-0.172262669117345 1
0.14427726979801 1
-0.0447308367983069 1
0.0744484530243539 1
-0.0178244937449122 1
0.252276923057683 1
-0.0511926881533674 1
0.00105113950803023 1
0.271841195986957 1
-0.200355482155402 1
0.197135580716671 1
0.266651451252435 1
0.0840292753068743 1
-0.0340529415064644 1
0.0580031326258154 1
0.161512135199789 1
-0.144446460811675 1
-0.132187371113095 1
0.0415775106555778 1
-0.0665309985089272 1
0.0329581626800954 1
0.0129365290970723 1
0.0958715930857107 1
0.101400233325744 1
-0.27398985408012 1
0.0588834741313435 1
0.241345121759075 1
-0.00901391593280171 1
-0.156382888607009 1
-0.0566011907930642 1
-0.175818932101921 1
-0.197030904847109 1
-0.0191463052935924 1
-0.0917504474582573 1
0.0217685674474981 1
-0.00114301473369217 1
0.185201862180922 1
-0.15287663034836 1
0.0491791411301894 1
0.305704674216643 1
-0.100104532296846 1
0.125923143376234 1
0.0731339386169956 1
-0.110038235938487 1
0.00699277314124324 1
-0.100004812139057 1
0.103668822874698 1
-0.0620236809739304 1
-0.0325827899525582 1
-0.125090613310981 1
0.18524317912755 1
0.00267022440941962 1
-0.295663244900246 1
0.0203875133872073 1
0.0483144710426691 1
0.0634230336311916 1
0.124371065615006 1
-0.0114922677217312 1
0.141982589249363 1
0.0756206808516911 1
0.0147494681314092 1
0.131044346124169 1
0.104115324004988 1
0.0050988415516711 1
0.0120517498318776 1
-0.0772831818605042 1
-0.227965780604934 1
-0.0692431161881822 1
-0.119536369670026 1
-0.0200066281758059 1
-0.00482603811197514 1
-0.159946410393775 1
0.112188713155992 1
0.104429631523444 1
-0.108171050139234 1
0.328880042297856 0
0.167753739528615 1
0.173489084530539 1
0.152128850991829 1
-0.0326733517601909 1
0.127755348759493 1
-0.0768018674977114 1
8.53989493435625e-05 1
0.138196418841019 1
-0.0285494485724723 1
-0.273263943001287 1
-0.222671314132599 1
-0.122698259414256 1
-0.0540188620679899 1
0.025405093166619 1
0.136752817383998 1
0.264940110680264 1
-0.358891214685196 0
-0.253199831491672 1
0.0275082539611646 1
-0.0756852499866503 1
0.0300152653650272 1
-0.350211047198891 1
-0.0567974361130984 1
0.0584779097190997 1
0.112706946040742 1
0.198230656343132 1
0.14619560844813 1
-0.0262392308026719 1
0.0164405543954004 1
0.165800298158865 1
0.116762388219039 1
0.257810214338958 1
0.0427030045715282 1
0.211583431004986 1
-0.0691317197439335 1
-0.209966963640124 1
-0.293076254576227 1
0.0761200547546586 1
0.277855878394363 1
-0.0860724702737121 1
-0.0748455008150551 1
0.187369570893406 1
-0.0789529463583417 1
-0.0292997488118163 1
0.137893275222701 1
0.423824963456498 0
0.0681412380422329 1
0.092305144971829 1
0.175135650859547 1
-0.17859731617622 1
0.237853932527186 1
0.0623948127363805 1
-0.0507038933152065 1
0.0691018935241935 1
-0.300681212500503 1
0.0461184319595927 1
-0.0846120719413655 1
-0.162999608355605 1
-0.0158370688677582 1
0.00692993614613394 1
-0.162931233024008 1
-0.114017051774318 1
-0.0384041714650215 1
0.208339204175201 1
0.283887622550822 1
0.000654683461102588 1
0.159426037136352 1
0.154694789041 1
-0.0945748592365556 1
-0.202671747006235 1
-0.0130898145690392 1
-0.196070505040748 1
-0.0618750051163801 1
-0.147807494802407 1
-0.126751009304858 1
0.1556704868353 1
-0.138124479009769 1
0.0413259309014015 1
0.0735767315702505 1
-0.0694967706864336 1
0.081692393931845 1
0.37641233086928 0
-0.0934424787960416 1
-0.0575238548013788 1
-0.243795209707004 1
-0.178640651141791 1
-0.0686301540175678 1
-0.143688244321452 1
-0.00972005861304855 1
-0.0681770258333649 1
-0.0877444843823983 1
0.125147882641744 1
-0.0396956393632103 1
-0.365837102408301 0
-0.383456175880193 0
0.170361228972879 1
0.20103819483764 1
0.0458511262254089 1
-0.125775524226554 1
-0.241259887771093 1
-0.0595218031652636 1
0.0605471242343811 1
0.00162590614147355 1
0.0383436579210436 1
-0.0685614005238986 1
0.17162125630172 1
0.0600839450936834 1
-0.156593685041742 1
-0.0500614719155247 1
0.0607598429671024 1
0.0324072094041194 1
-0.0284634054603205 1
-0.0378163088449847 1
0.222936355915273 1
-0.0324926749809222 1
0.127236201618158 1
0.247696187844089 1
0.0390363973279082 1
0.364191005082703 0
0.113038842218295 1
-0.0991877706235189 1
0.113230008437396 1
0.0585305731194372 1
0.113212605527343 1
-0.252950026204295 1
-0.3339110698847 0
-0.236143871660399 1
0.179465137126336 1
-0.0413647093621368 1
0.268851059620477 1
0.0938155863690762 1
-0.102067071888217 1
0.278947000369429 1
-0.141761625946489 1
0.0152027312750837 1
0.193390710441293 1
0.0436118968044662 1
-0.0374738619511001 1
0.122977647395821 1
0.064388843485495 1
0.0151213713597 1
-0.179662457534452 1
0.217477835116481 1
0.0249197060237186 1
-0.230744254286864 1
0.126466097550398 1
0.0976825169782909 1
0.287039480491959 1
0.11465528779419 1
-0.0613384762024361 1
0.244586474818794 1
0.287339725631937 1
0.236092096911961 1
-0.0479566705812858 1
-0.0187738500921655 1
0.279974727149727 1
0.18602320989426 1
0.00373252541282445 1
0.10380758892726 1
-0.0446625366470505 1
0.287259090190952 1
-0.0117561036185269 1
-0.305073538453844 1
-0.213818367529066 1
0.120185690273928 1
-0.00488913131633797 1
0.0198800480829989 1
-0.00986061759775161 1
0.357391615952919 0
-0.0572199532517858 1
-0.302568309323699 1
-0.0456502791181097 1
-0.0570286144068387 1
-0.0120638386941973 1
0.183811140975698 1
0.0219428529548575 1
-0.0438294822166499 1
0.133184773479481 1
0.0425017093045204 1
0.0097575437025413 1
-0.0409242744236051 1
-0.0523311922998907 1
0.126394194132477 1
-0.0312705064165719 1
0.0609835446469613 1
-0.0819406279255732 1
-0.188503274038595 1
-0.0538208850816374 1
-0.0493442318865103 1
-0.128423307655583 1
-0.12411399355352 1
0.0355019394384624 1
-0.0232903304248326 1
0.0389490209080104 1
0.0623308798723582 1
0.187425774594359 1
-0.0773891147018866 1
0.182657244767676 1
-0.0686216948789856 1
0.158203269373786 1
0.167366344168892 1
0.180999825536314 1
-0.175635335691406 1
0.217753326436101 1
0.0786551084025579 1
-0.0419437686470236 1
0.084326571994432 1
-0.129868217686088 1
0.0903217765581527 1
-0.103568226393142 1
-0.275371846428859 1
-0.192155690014948 1
0.00108269696903432 1
-0.0200811481649591 1
-0.12830308325498 1
0.0684207253934345 1
0.27570896426041 1
-0.257578532708509 1
-0.0569580158550028 1
0.135200006171835 1
0.0630514316520439 1
0.176563893603974 1
-0.130988441949431 1
-0.214331593378291 1
0.0580885475387217 1
0.0972383738929977 1
0.147685999723635 1
0.0441617486130916 1
0.200369983929048 1
-0.0212735912605954 1
0.0591575287360455 1
-0.0915680008997943 1
0.189464388621367 1
-0.0458675640012225 1
0.325198076371133 1
0.169112910826176 1
-0.282211166839364 1
-0.0249500576134489 1
0.100803300392545 1
-0.0520429677363991 1
-0.0942482834332553 1
-0.105369477430335 1
0.22015086049 1
0.168316576817667 1
-0.0134091832058627 1
0.0236253211195461 1
-0.0939572256855529 1
0.00676716650449039 1
-0.0160416450731946 1
0.0727313339811913 1
0.140585631294815 1
-0.094602840681124 1
0.0152695170282046 1
-0.071643626026055 1
0.171585446949776 1
0.0270346968878864 1
-0.181831493591731 1
0.0233252307183832 1
-0.14090322249574 1
-0.0413857857490865 1
-0.0309170834023064 1
-0.0582247610424754 1
0.118313408629779 1
0.125013292625276 1
0.0610834449428485 1
-0.214339004090904 1
0.00670299126438528 1
-0.236766455166194 1
-0.176999302094378 1
-0.133340493105284 1
-0.08116837258596 1
0.0112083558015062 1
0.265517669627824 1
-0.0970327993264299 1
0.136057242473062 1
0.150682275010868 1
0.215920880943245 1
0.261414240204827 1
-0.115093023322041 1
0.0882876413583026 1
0.133725533854088 1
-0.165280288555908 1
-0.0426593283889668 1
-0.111707356847324 1
0.1049258564288 1
-0.0949090241042915 1
0.0862620452173665 1
-0.22512685540971 1
0.0350846573173012 1
-0.187118747954726 1
-0.470867951450549 0
-0.0720477726940195 1
-0.114238396848797 1
0.163418545872035 1
0.0325310696810327 1
0.106678212012843 1
0.356000133564805 0
0.152457202385357 1
0.227875357670095 1
-0.212971785897186 1
0.0750899808743397 1
0.160963605093474 1
0.0447966072242807 1
-0.282361076725296 1
0.156151589762074 1
-0.0816658598866835 1
0.105940494014837 1
0.100743760550239 1
0.243407412093238 1
0.181532496928223 1
0.185308951670029 1
-0.0344508168249566 1
0.242467950979055 1
0.238886449653912 1
-0.139765801839957 1
-0.321025671209643 0
0.0440518098205624 1
0.0120875806076154 1
0.0729974195161365 1
-0.00447113694295339 1
-0.149283450398101 1
0.108052593063626 1
-0.17556927175297 1
-0.194795986985371 1
-0.0302607709348404 1
-0.162206232387259 1
-0.107706028913013 1
-0.0387814604767287 1
-0.190986950140132 1
-0.0115509292719491 1
-0.00290783054721869 1
-0.104672046259272 1
-0.0244521620328319 1
0.134855128577126 1
0.0652794927619897 1
0.170409573737752 1
-0.174457214917861 1
-0.254673009004605 1
0.276395594448344 1
-0.0541401453110888 1
-0.130471688932399 1
-0.0210588633377067 1
-0.00761074428657019 1
0.104225889450493 1
-0.0452282045171796 1
-0.0866930477681468 1
-0.166173328979913 1
-0.0177630596426557 1
0.0555958848322037 1
-0.0836402207897927 1
-0.193529261792755 1
-0.0163585900741662 1
0.031787044316817 1
0.0264207480751653 1
-0.15811674343601 1
0.0447675485948863 1
0.0932022904202169 1
0.064422975788288 1
0.0160639242186832 1
-0.0401774164866318 1
0.064542760015894 1
-0.199006132495486 1
0.314154410192737 0
0.306163114992441 1
-0.254554527470358 1
0.0839199296042645 1
-0.393200651196439 0
-0.0817525238480236 1
-0.0506354564596518 1
0.241524213972791 1
0.00251459755251102 1
0.310628039255811 1
-0.0970549000869181 1
0.0174268641369976 1
-0.0151362242426207 1
0.0481493653726833 1
0.101576113839489 1
-0.0634496404130968 1
0.109605876825634 1
0.000371275117616872 1
0.24901737861195 1
-0.238314827076697 1
-0.0173720393211519 1
0.244606875611697 1
-0.00072222168486754 1
0.252761567908854 1
0.250194373051777 1
-0.193469416629349 1
-0.193681008683478 1
-0.203316336389094 1
-0.0503607788552353 1
0.00881177677701341 1
0.156504660394146 1
-0.0958110972341565 1
-0.0293819964673172 1
0.0561296731536211 1
0.019126786598719 1
-0.0706492108994888 1
-0.0690177990954999 1
0.220172163393136 1
0.262691491334335 1
0.0312019280236817 1
-0.062625614858773 1
-0.101849308303344 1
-0.00795149636295275 1
0.0190265433422131 1
0.172380691011983 1
-0.0687960568992495 1
0.0463423928447206 1
0.135568357175861 1
-0.0266742555043561 1
-0.0552449998158949 1
0.22113576094056 1
-0.218172958629273 1
-0.0835153369649743 1
-0.369741738729779 0
0.235349637331483 1
0.0840845740353521 1
-0.266932928786569 1
-0.0547282283191516 1
-0.0915321149294024 1
0.0342873184649647 1
-0.135964280774693 1
0.324800488621724 0
0.290732792880953 1
0.181690553147797 1
-0.0847244846257107 1
-0.0918574457318937 1
0.0539895487482089 1
-0.203946915612623 1
0.275592727569936 1
-0.151354827667017 1
-0.173555829585475 1
0.106911746150735 1
-0.361173833118535 0
-0.0585919194547846 1
0.0568659425151435 1
0.189377865588377 1
-0.0516497875765244 1
-0.0376149235887309 1
0.305019922241856 1
0.249948997744445 1
0.0868858478305591 1
0.144740533794638 1
-0.0699690416361243 1
0.192718178871366 1
0.0391786016597657 1
0.0257037543234831 1
0.0645320152422637 1
-0.253769610942961 1
-0.251352467135573 1
0.174741581756722 1
-0.0832754507714577 1
0.288349657064083 1
0.231256988314143 1
-0.0966006253818467 1
0.249090935524552 1
0.235927702660111 1
-0.0348166071157322 1
0.15333650268964 1
-0.110464974762237 1
-0.162139396865013 1
-0.219303903727427 1
0.227641114812344 1
-0.211424105780475 1
-0.179293954816126 1
-0.0931100066149742 1
-0.281134970789364 1
-0.0101125096379558 1
-0.105137068015925 1
-0.0817434062495763 1
0.218298752587785 1
0.103386549843392 1
-0.0715120123032485 1
0.00494745234254371 1
-0.00479470720561866 1
-0.0935447932621414 1
-0.154331882234697 1
0.203750080483393 1
0.165221390832946 1
0.0590013624483299 1
0.0142174256879875 1
0.228927770966925 1
0.150743274716592 1
0.00300505980516341 1
0.044509015656209 1
0.0341464911237014 1
-0.0588867055484843 1
0.0342450832011669 1
0.0963526441595461 1
-0.11299697435537 1
-0.179401732453015 1
-0.250353130773999 1
-0.0181382709441411 1
0.0123947587145346 1
-0.0259059991206211 1
-0.130127325464491 1
-0.0622237459819812 1
0.158577794026087 1
-0.015050597147789 1
0.212145844805745 1
-0.0872249516382671 1
0.0513354112770182 1
-0.0881265562104525 1
-0.0720899104475629 1
-0.289476434203119 1
-0.147143198954169 1
0.129640870816101 1
0.0810568411196399 1
0.212842730896897 1
-0.147124500151235 1
-0.110466422482375 1
-0.328545847742419 0
0.259747143112735 1
0.0842183039384523 1
-0.0378420932731642 1
0.145797868742238 1
0.0680987363813465 1
-0.046003250360949 1
0.145726878293372 1
-0.103781150570384 1
-0.237245946934354 1
-0.188116472916657 1
0.0704027783503718 1
-0.0826426918298117 1
0.0991626939386833 1
-0.199556000940674 1
0.0792224493812128 1
-0.0358888030068024 1
-0.0592578575177344 1
0.0554583580923083 1
0.0649586273252445 1
-0.103035342795493 1
-0.176987745785238 1
0.0279764173016158 1
0.0607239781705259 1
0.106301590140707 1
0.0192876511248667 1
0.131317446903765 1
-0.226301220393506 1
0.0794240684568588 1
-0.183433377035725 1
-0.124969112238594 1
0.0258168408954009 1
-0.00145056648377702 1
0.0819285903270685 1
-0.307576751993225 0
0.190134356363329 1
-0.0310176985643635 1
0.125099797323976 1
0.0135176341763336 1
-0.336520404218141 1
0.307889012676874 0
-0.088894004717133 1
-0.110248562388972 1
0.0218808776078361 1
0.123485445409194 1
-0.0434163239328884 1
-0.0712954716208604 1
-0.0854226191083159 1
-0.0826620038719814 1
-0.0916129637366188 1
-0.275946092091786 1
-0.0126443648730011 1
0.0849957377751452 1
0.112097783444035 1
-0.0493173031304243 1
0.139807526167186 1
0.173169686856912 1
0.0602466215085496 1
-0.0397881035284617 1
-0.161115389852304 1
0.0738453800985677 1
-0.116171511566809 1
0.259105223563552 1
0.123647995443259 1
-0.250816712444402 1
-0.0472540988747393 1
-0.113774310726298 1
-0.0265427102797016 1
0.0218979356586874 1
-0.22468608556336 1
0.0508421256675226 1
-0.00122524135728058 1
0.248592854253581 1
0.0240130736609016 1
-0.01440581961451 1
-0.0849510973903621 1
-0.125247986951872 1
0.0457515529812047 1
0.204798574618764 1
-0.107436015732003 1
-0.147396762197278 1
0.00401991405310086 1
-0.0570324839185892 1
0.0273772140979298 1
0.0303345054895657 1
-0.0894151866167558 1
-0.253692237815004 1
-0.0798531542583207 1
0.0512000256775875 1
-0.239226867621456 1
-0.0901100451837991 1
-0.234353779780644 1
0.0974694838567406 1
-0.320076974492039 0
-0.146496085471023 1
0.0861128707128277 1
0.130185364223722 1
-0.192642326149726 1
-0.0679980497653699 1
0.0917514067923907 1
-0.0180015290413423 1
0.218553122997548 1
0.0344023324602672 1
-0.00192426842247886 1
-0.0245875797461699 1
0.0151967130702525 1
0.163328103849895 1
0.162395346455782 1
0.0746420182814128 1
0.00744822163943853 1
0.219834396722714 1
0.0186286325491915 1
0.377648847354327 0
-0.108112028090677 1
0.0613764276402235 1
-0.0669888620118207 1
0.133085168842215 1
0.17210110854837 1
-0.0810705655229004 1
0.22143091008116 1
-0.428633685044871 0
0.253681210127454 1
-0.087693638481722 1
0.216793397363017 1
-0.273619187029981 1
-0.0629220669274991 1
-0.0991630496824859 1
0.0926961558584174 1
-0.00985873951450117 1
-0.020724056619652 1
0.341570861404527 0
0.114126668853213 1
-0.127989834532352 1
-0.130280872633536 1
-0.090095607980748 1
0.195868668994497 1
-0.0713453710156883 1
-0.169247496217205 1
-0.00297279185738185 1
0.0509934165448249 1
-0.0512848793731517 1
-0.200596569344077 1
0.0828408410106132 1
-0.133186620253613 1
-0.410772648184829 0
0.199073708564913 1
0.0610092203732647 1
0.0800591275928431 1
-0.0175178685389189 1
0.102882014546613 1
0.0915933921450272 1
-0.0255592971434336 1
0.0628487403709204 1
0.152737188735416 1
-0.101216158324051 1
-0.25129054001016 1
0.23334098480456 1
0.146376819321932 1
-0.0628377841786182 1
-0.11434181173444 1
-0.0341866861317512 1
-0.0441058705746359 1
-0.344154045305796 0
-0.249198190809423 1
-0.0412364469796298 1
-0.0756623889372999 1
-0.0134547142488382 1
0.250226012021723 1
-0.197968112439746 1
0.0428820215948167 1
0.00165673619719533 1
0.125686774701521 1
-0.169337072812817 1
-0.182823037357254 1
-0.190396644905624 1
0.064124832982945 1
-0.130859602447489 1
0.142475974141752 1
0.0904083679832308 1
0.0482145650587516 1
-0.259930262841342 1
0.185308010614174 1
0.294177290317405 1
-0.0635130926890422 1
-0.176530462757972 1
-0.182320924984561 1
-0.0355256148016912 1
0.103883670130754 1
0.192840014932582 1
0.00366228022250005 1
-0.238166599123288 1
0.259952165231852 1
0.000717165056997471 1
-0.0790983615700595 1
0.122093643681327 1
0.119178677508663 1
-0.352428390370754 0
0.199455036594515 1
0.287924315991105 1
0.145074573649021 1
0.0266599472788701 1
-0.0654463381085106 1
0.0653945703077343 1
0.131135994955027 1
-0.0435922297859127 1
0.0526508415851299 1
-0.22943730600792 1
0.0312364379294 1
0.0782600636132934 1
-0.201010896379462 1
-0.0588152428290908 1
-0.121823254715934 1
0.159758123559728 1
-0.0688621946096808 1
-5.90561196367953e-05 1
0.0261396895371925 1
0.00753014173992324 1
-0.274871040465792 1
0.0891937192980321 1
-0.00965324398056343 1
-0.228291933041406 1
-0.0908417077943965 1
0.237439200913031 1
0.0196706687575653 1
-0.368570463769388 0
-0.208257621832285 1
-0.101791221975053 1
0.120056773781149 1
-0.0592133701241256 1
0.0656262851744736 1
-0.174237563804525 1
-0.000413718335666044 1
-0.236998526462631 1
0.141225937152345 1
0.0515266062930601 1
0.0454450535409514 1
0.0179521723911944 1
0.0484237258384404 1
-0.0526308518552339 1
0.088678395411163 1
-0.0603316856684937 1
-0.0752804981797329 1
-0.0668301338779689 1
-0.154178382507316 1
-0.177252011786209 1
0.161672137774521 1
-0.199021087507515 1
0.200452544987984 1
-0.191173834012574 1
-0.0700207516811593 1
-0.201645781821511 1
-0.109661872533815 1
0.23769622730275 1
0.0533618559205749 1
-0.00427392701207443 1
-0.252467031883494 1
-0.0753101605765644 1
0.104540876155792 1
-0.0518590479708319 1
-0.0692404770139829 1
0.0308997404312401 1
0.0826154966169823 1
0.00410461119659278 1
-0.429961569055465 0
-0.0191188378310985 1
0.0671059624900486 1
0.0502225604666132 1
0.080187981649809 1
-0.261001512870899 1
-0.0793260081038121 1
0.00503830418667608 1
0.0945731756934431 1
0.211371743460066 1
-0.151969283073608 1
-0.0780498307428935 1
0.218460185866309 1
-0.0612185312370751 1
-0.0508859257629321 1
0.165224178986335 1
0.0578938742891443 1
-0.138108024908938 1
0.108250884479704 1
-0.105711885700337 1
0.190105535204093 1
0.138396804806207 1
-0.0510816522540008 1
-0.0572704574830732 1
0.0367564404164999 1
0.0297598031699944 1
-0.531944529967586 0
0.163020203694668 1
0.267830720331643 1
0.0157209916896318 1
-0.316539849838612 0
0.12523130381563 1
0.0386401660912991 1
-0.0520848850998521 1
0.101463792098457 1
-0.181962543242077 1
-0.0464315437924741 1
0.379110465384131 0
-0.0511755694736823 1
-0.190961719643433 1
-0.0708505473428188 1
0.10268796529167 1
0.105279993064931 1
-0.137148120898741 1
-0.0279935038967197 1
-0.19260893449775 1
0.159999320974994 1
-0.124009205260648 1
-0.263477521601936 1
-0.112490679379552 1
0.183765935957257 1
0.0774398871385527 1
0.112824542050266 1
-0.0151493956004015 1
-0.14083611266843 1
0.0922252347309369 1
0.0102531229619531 1
0.201867528591266 1
-0.0293435064100694 1
0.127401136565912 1
0.0410961837385255 1
-0.140959687298368 1
-0.188446916986704 1
-0.143867457426682 1
0.00108282767685771 1
-0.0283674692983248 1
-0.0741779059342232 1
0.135318456126268 1
-0.153447192449945 1
-0.254559984391172 1
0.0213090259591066 1
-0.113101138422188 1
0.0615701713617183 1
0.0660507123971696 1
0.133558419882997 1
0.0438284894865534 1
0.0568493445316288 1
0.168522834877589 1
-0.0591508457410979 1
0.221305823260097 1
-0.00275888830081605 1
-0.258314850454303 1
-0.189025199487869 1
-0.191724246097355 1
-0.126576895116016 1
-0.0309134486850194 1
0.0232280781724906 1
0.000909961204358448 1
0.0797826653022028 1
0.109149568072203 1
0.335211262075467 0
-0.0782110677886877 1
0.232760058190291 1
-0.141057566353241 1
0.242906232393203 1
0.177203931962981 1
0.0411426558625076 1
-0.157635556959714 1
0.00765973565495425 1
0.0764389688074708 1
-0.127704407428029 1
-0.221862119144995 1
0.111722221901103 1
-0.0366584593938 1
0.196765077609511 1
0.328893566312998 1
0.0967886769067446 1
-0.0210646608797439 1
0.167496634740021 1
0.142334520936258 1
-0.256011413746647 1
-0.290248296253683 1
0.213286329977926 1
-0.12848059071359 1
-0.0608431878868616 1
0.288521240915045 1
0.0614633313506851 1
-0.0759619040855558 1
0.00937718050628591 1
0.0315344703268987 1
-0.202491541968992 1
-0.188451810085294 1
0.0138343270859162 1
0.217583436342484 1
-0.0308109867074846 1
-0.00309964727004349 1
0.00160076305916639 1
0.123452816354642 1
-0.139252298827945 1
0.16053557238536 1
-0.0498362943483123 1
0.0457972839776325 1
0.21374102247263 1
0.0142475804891299 1
-0.114434025185151 1
0.00979823050829885 1
-0.290830087157052 1
-0.290141968930044 1
0.316113185564541 0
0.191247046125315 1
0.0335528507165714 1
-0.112443076413364 1
-0.42341678021335 0
0.377606297564017 0
-0.0717464431686382 1
-0.000594877760126775 1
0.156599235483765 1
0.0190237686969783 1
-0.0887555869432268 1
0.0932352830888477 1
-0.31394406831293 1
0.153187892160283 1
-0.00924086775408607 1
0.0824286617372949 1
-0.05466929309752 1
0.208670153581154 1
0.103871794451986 1
0.0164717430945152 1
-0.121095233631483 1
0.0844457296311686 1
-0.00698184535255261 1
-0.0962681181815435 1
-0.137086668410852 1
0.269692154555453 1
0.223082810085214 1
0.148738243670063 1
0.234280117295583 1
-0.057708397658994 1
-0.022302677894492 1
-0.0537904157001888 1
-0.109238656542114 1
-0.0940189582091587 1
-0.0760036202149238 1
-0.131377862245469 1
-0.0281669254328974 1
0.175259886293451 1
0.278434731841551 1
-0.157707666572306 1
0.124375708017959 1
0.14997026009829 1
-0.283231176410843 1
-0.115109617795263 1
-0.0832041725634784 1
0.115729310968878 1
-0.113551021848991 1
-0.0123524287466654 1
0.227470964353254 1
0.0166247976101703 1
-0.0996857259708711 1
0.0694267794224988 1
-0.0289060083728707 1
-0.0385081064218039 1
0.097569858009694 1
-0.168927798311729 1
0.154712255712875 1
-0.033823018834583 1
0.258175705429599 1
-0.183385590198114 1
0.0927730135408131 1
0.194814632109989 1
-0.0674985323579545 1
-0.169397757563106 1
0.158143010744448 1
0.102549334585651 1
0.124052329333637 1
-0.134372872899567 1
0.0924771355905435 1
0.0585515573070978 1
-0.254304635930729 1
0.111601550629676 1
0.204951195124691 1
-0.0162828054519825 1
-0.00534176787716331 1
-0.0303908294457287 1
0.197194015025026 1
-0.0595396018640439 1
0.0461174455240947 1
0.0679391189265685 1
-0.208554027301214 1
0.0472041890775756 1
-0.187682231870527 1
0.0735021501160733 1
0.0595113419247114 1
0.161783434759733 1
-0.10541669876944 1
0.0297596109030777 1
0.201477205543505 1
0.199645196448892 1
0.21014807878962 1
0.123571141938302 1
0.279362327433297 1
-0.143708671289126 1
0.0682610297609729 1
0.38595119345142 1
-0.19078369228756 1
-0.0966660959595353 1
-0.164635322226665 1
0.0101515754848546 1
-0.0801255709087969 1
-0.182185532622797 1
-0.186435358740392 1
0.0896306464629072 1
0.145552518735203 1
0.0631366857235555 1
0.0643900477104378 1
0.0789605394314303 1
-0.108131024157886 1
-0.24187318714879 1
0.00621124199908985 1
-0.16371856927331 1
0.111999338339051 1
0.196352959586945 1
-0.179627155576969 1
-0.0681069922429847 1
0.120547419656191 1
0.0879272587522855 1
-0.113440279938995 1
-0.0414427974345479 1
0.0829470473818927 1
-0.0498882547341383 1
-0.00656107668114421 1
0.220844606581629 1
0.0547276374129668 1
-0.13748600978655 1
0.379555212516075 0
0.214386521239914 1
-0.276927892174654 1
0.0508003879080254 1
-0.0144709068189585 1
-0.0635830902056867 1
-0.0652167283213609 1
0.0644375545662176 1
0.392045402206075 0
0.113937375926322 1
-0.0308576110684639 1
-0.0327478407213792 1
-0.0229889467593988 1
-0.266666637546384 1
-0.0666964647569468 1
-0.119888189580235 1
-0.00945454125493835 1
0.0196175460263353 1
-0.120684094014962 1
-0.10793381173579 1
-0.275468559749563 1
-0.0214544504124996 1
-0.28898649062917 1
0.184829102908119 1
-0.139555456682659 1
-0.0447546967613539 1
-0.220582411187112 1
0.0658376300191465 1
-0.172925380356122 1
-0.012734666147679 1
-0.174147547283941 1
0.0718686754869492 1
-0.189026506086426 1
-0.0680204767073685 1
-0.183901314101281 1
0.106445083525937 1
0.292183309850331 0
0.223844157625045 1
-0.215593333897895 1
-0.0918930679689431 1
0.109473191153707 1
-0.267227516136101 1
-0.0246942409105833 1
-0.12391505722888 1
-0.058728019753115 1
-0.0466821486374977 1
0.02669370615976 1
0.127397642434356 1
0.219357092106492 1
-0.133785908543573 1
-0.0613972554947614 1
-0.287459138166726 1
-0.177257613408828 1
0.0250421036175251 1
-0.0164317277986434 1
-0.033078720763601 1
0.0160943603517166 1
-0.0144510852227817 1
-0.135168561315099 1
-0.0240279436508052 1
-0.0837836303915159 1
0.131566926117449 1
0.193895913117648 1
0.00361509920318902 1
-0.124569491322478 1
-0.157108504603475 1
0.0808229839386708 1
0.276623803268824 1
0.0981386257200394 1
0.0799845036533078 1
-0.0730083229832491 1
0.102864609040128 1
0.030437060829749 1
-0.0754578684876669 1
0.0890479672797513 1
0.067419017213499 1
-0.161036755519724 1
0.0365140655785908 1
-0.295512673110392 1
-0.301813493067358 0
-0.0140714150543893 1
-0.16072796692613 1
0.184364716790943 1
0.265252498541833 1
-0.126622594865631 1
-0.136060939050514 1
-0.069348397767226 1
-0.00998472342831661 1
0.204775510196233 1
-0.186927959305628 1
0.0360944842771645 1
0.145508638935646 1
-0.0437230454938075 1
0.391507120797952 0
0.00953257355293777 1
-0.0439660568544089 1
-0.248169578520981 1
0.013149223127306 1
0.099473687825455 1
0.107992775084414 1
-0.136918791938794 1
0.29501256804544 1
-0.20942945057536 1
0.364882748322319 1
-0.214047622478809 1
0.108774014791527 1
-0.224574191639027 1
0.138379043104168 1
0.355435180481589 1
-0.241972595973045 1
-0.175652337020857 1
0.170677926352405 1
-0.162411404500302 1
-0.50536472387028 0
0.07635627610518 1
-0.0987995173728362 1
0.0131093334800523 1
0.10957031001999 1
-0.14240497058487 1
0.115695974471513 1
-0.0815278721514003 1
0.0592305890797885 1
-0.356694953990159 0
0.211757876167134 1
-0.178331899572989 1
-0.0618352210747935 1
-0.374735423207916 0
-0.180922907194929 1
-0.0436413617635503 1
0.146114342828597 1
0.0218460582316739 1
-0.157875539326092 1
-0.314747955890216 0
-0.0113702905407072 1
-0.0862468988865643 1
0.0256365866753479 1
0.14205134189184 1
-0.14042782691872 1
0.160507683308043 1
-0.178165194111661 1
-0.145534271469281 1
0.230705546435029 1
0.0534797863077269 1
0.048647535404746 1
-0.0295582473686403 1
-0.0791019063540879 1
-0.132492115463683 1
-0.165434220360141 1
-0.22427691431032 1
0.118005434472997 1
-0.0909829324896197 1
0.0404988409316942 1
-0.0687742746449599 1
0.163234790725696 1
0.157868172065974 1
-0.124892856996264 1
0.242690472648998 1
0.080748006176603 1
0.0231926281959655 1
-0.486082075316261 0
0.0281623932371429 1
-0.23714708502579 1
-0.217215096993917 1
0.0817418153735729 1
0.248845372407638 1
-0.396077444936669 1
0.257650287200279 1
0.0284898256482114 1
-0.0167331045594813 1
-0.432291137023097 0
-0.0307250087342523 1
-0.205151009334455 1
0.134462258225332 1
-0.190733925840394 1
0.119663791327455 1
-0.0519076194827825 1
0.131855745062343 1
0.00805374916531091 1
-0.0504305689600297 1
0.111812173613693 1
-0.0245757408447378 1
0.0682775370877299 1
0.0122114653780643 1
0.0146565124344178 1
0.140544221933892 1
0.197013742961026 1
-0.265202071208763 1
-0.174932745292568 1
-0.0136079305986343 1
-0.0663090927735176 1
-0.16290820869523 1
-0.00389912981450667 1
0.103480245091243 1
-0.134714007014678 1
0.244897501002434 1
0.187985735408753 1
-0.00272721717458878 1
0.10709949730468 1
0.0920426397314464 1
0.0586878575297233 1
-0.069705016312792 1
0.136942498950698 1
-0.133680020508597 1
-0.175557719923248 1
0.209899382620221 1
0.247484952231851 1
-0.170070588599224 1
-0.248057803079883 1
-0.0160808981696845 1
0.127344552691093 1
-0.172367095494617 1
-0.140099282231502 1
-0.169440204580167 1
-0.471038010344077 0
0.130256656166841 1
0.255403822992903 1
0.14599880906058 1
-0.0936637847328821 1
-0.176512066154985 1
-0.0869655366731401 1
-0.0284222057878672 1
0.0465603868383416 1
0.188688805513103 1
0.0629112463634555 1
0.0162522644613497 1
0.211352340785154 1
-0.0506875547477272 1
-0.00163657507475834 1
0.181938758233222 1
-0.120726748858446 1
-0.14037217004145 1
0.18797881744228 1
-0.069963715185493 1
0.17318035976582 1
-0.0488834194223391 1
0.169491875215456 1
-0.0124236856279868 1
-0.0833857417292058 1
0.10470000962187 1
0.0421083821135541 1
-0.00311536693191065 1
-0.123624656290362 1
-0.0815709118388408 1
-0.0926686287063121 1
0.126684971584283 1
-0.0343241707962405 1
-0.0901976709659959 1
0.225512829862177 1
0.407005024010585 0
0.0415591228331627 1
0.0451197229759381 1
-0.166527848885399 1
0.118096750218987 1
0.162592853009058 1
0.0403883109271531 1
0.120131627950053 1
0.155693353427182 1
0.0835172890188569 1
0.106587828573114 1
0.218129559852928 1
-0.0160797317854435 1
-0.0982820861053905 1
0.0832129502222909 1
-0.00941715563569575 1
-0.014996092051616 1
0.0435976334784969 1
0.0452934493344576 1
0.187811653859465 1
0.142262441956137 1
0.217062163345683 1
0.131931134260042 1
0.000796733043662193 1
-0.0363106744995107 1
-0.0136545701760709 1
-0.109876670270095 1
-0.139236876423315 1
0.0125225119921182 1
-0.0869799378785405 1
-0.359641644006677 1
-0.188485923156179 1
0.0199707932941187 1
-0.0121436489774883 1
0.0222150307665911 1
0.282944235730258 1
0.0434683472588223 1
-0.192919470714407 1
-0.0628528335943004 1
-0.0446997021079961 1
0.0711354733118379 1
-0.173818875967288 1
0.0127964454737732 1
0.0618613160795381 1
0.0603479860887497 1
0.141559487334417 1
-0.0935682698245989 1
0.103303766831548 1
0.222767572427951 1
0.107873216387929 1
0.107651516513572 1
-0.34718036648 1
-0.265136474459553 1
0.056732628864659 1
-0.133362466206293 1
0.0278023791071091 1
-0.0836708556208351 1
0.0519126356707833 1
0.00690757223164777 1
-0.346504547406259 0
-0.195499550350319 1
-0.202791493818004 1
-0.237959859187023 1
0.0153894872438366 1
0.355359347417644 0
-0.0874852825482209 1
0.16546006095885 1
-0.329194031789782 0
-0.0968295018615758 1
0.0705095719767796 1
-0.275000494935178 1
0.250567527540242 1
-0.0336412563235097 1
-0.170245334334662 1
0.136735921228888 1
0.083449703181135 1
0.118983554667523 1
0.138717947397547 1
0.0407713557861724 1
-0.192462659672812 1
0.0948559784050885 1
-0.0471904195645643 1
-0.0627017912164555 1
0.00831080943153484 1
0.0291535760991097 1
-0.164969581993371 1
-0.245380719803191 1
-0.0320319278751351 1
0.282019452640483 1
0.214557248089209 1
-0.164483885275515 1
-0.146420341932093 1
-0.114612874774906 1
-0.22391813113131 1
0.158506564782494 1
-0.298228207125004 0
0.0321944837700007 1
0.178515309136838 1
0.0178252748899694 1
-0.0710031208096781 1
-0.19207377927582 1
-0.0507186875461356 1
-0.080563104430965 1
0.0255721417011251 1
-0.227822415537099 1
-0.0881338766842814 1
-0.0726849927852687 1
-0.157958695848683 1
0.0807789157471615 1
-0.0132047160947593 1
-0.00599405613227092 1
0.0781514050244565 1
-0.119547752668357 1
-0.214270363667622 1
-0.0936692340791763 1
-0.273027283223381 1
0.0217241213945431 1
-0.115264520968904 1
0.172107693655555 1
0.0333127878380797 1
0.0802375462016339 1
0.0225947967933556 1
-0.000138878245738444 1
0.22120457491892 1
-0.0331127719029732 1
-0.0905461646389143 1
0.00356639669074093 1
0.127309969762769 1
-0.0220220026893766 1
0.107708943708156 1
0.00222137475503364 1
-0.0647157279231192 1
-0.0512211514295958 1
-0.0103654064002936 1
-0.236179552798691 1
0.0253422929998609 1
-0.0128962211385092 1
0.307317524203737 0
-0.150319804307418 1
0.304397134421319 1
0.0844788654831985 1
-0.308362326787499 0
-0.129127827552487 1
0.136574514753727 1
-0.117054352395826 1
0.0661013711182441 1
0.224487152782909 1
-0.0279597332550922 1
0.0240583394327725 1
-0.0732265072691442 1
0.157291467214814 1
0.067395579532643 1
0.126849654302625 1
0.161969515766836 1
-0.0865041424487403 1
-0.0338535610829443 1
0.0828075329002855 1
-0.0432443397639833 1
-0.469158828282877 0
-0.153600831602005 1
0.0942990380157864 1
-0.183071545793762 1
0.0615324078812803 1
-0.00965555427629491 1
-0.0872764251121926 1
0.083818891002231 1
-0.0667031728449383 1
0.222730653317683 1
0.255454740069872 1
0.438897668991322 0
-0.173865226039085 1
0.230015688077617 1
0.0837316854512861 1
0.299279335018868 0
0.268408029881187 1
-0.0112595251151737 1
0.260965239874401 1
-0.0490380241948095 1
0.128171860820087 1
0.248095235330781 1
0.11914360034702 1
0.107988272098124 1
0.28960744093248 1
-0.26529502056367 1
-0.0621971011975682 1
0.0853469655927796 1
0.0327130189484095 1
0.176604396821247 1
0.158101662413585 1
0.240623326206878 1
-0.35064504895613 0
-0.274002373737647 1
0.164697613440844 1
0.0334589678544432 1
-0.14192093810848 1
0.231232455682673 1
-0.130850765392689 1
-0.155427120910584 1
0.0695163202122856 1
-0.0154080850769611 1
-0.149593895026027 1
0.166589640449123 1
0.0966663514202977 1
0.0813289817427975 1
-0.179608670660795 1
0.142448873581639 1
0.113353174823283 1
0.0821833638581374 1
-0.210411487579288 1
0.183486110633548 1
-0.0860466698591133 1
0.109044961950394 1
-0.0140474999914228 1
0.336498045965544 1
0.0826667050336081 1
0.0479810013675068 1
-0.0734972704301234 1
0.0217575751708866 1
-0.399390788797894 0
0.173533287686329 1
0.18704637946536 1
0.149792537148221 1
0.160603200530734 1
0.204694599122582 1
-0.0121617104178948 1
0.0794448468161811 1
-0.248911448709385 1
-0.225269944595058 1
0.0178833543134302 1
-0.0395753019956467 1
-0.295414724716215 0
0.234501417330582 1
0.141004544905963 1
-0.05664325613922 1
-0.0829399477684726 1
-0.241746906020753 1
-0.170092407886097 1
-0.3047186944991 1
0.0721276023004691 1
-0.136569522294831 1
0.187599330155674 1
-0.00426299567566532 1
0.134660910518976 1
0.0799594498498427 1
-0.0733073983669717 1
0.165886837682831 1
-0.0187934136128109 1
0.175219059193319 1
0.0571568142743689 1
0.227584982860121 1
0.156440678719489 1
0.209444295748714 1
0.0828702637408706 1
-0.00079591892513739 1
0.00466146063751002 1
0.144206434181944 1
-0.189218101919288 1
-0.0134133513885565 1
0.152090370302814 1
-0.218500579130521 1
-0.0637701032130105 1
-0.0682485361423263 1
0.191469984505792 1
0.245710701033652 1
-0.220798174186213 1
-0.0957899992420618 1
-0.0861711380858394 1
-0.0956633888088093 1
-0.0933231141564135 1
-0.0824680379312905 1
-0.259730892185633 1
-0.128151484965036 1
-0.0393704358998611 1
-0.0795582070153624 1
-0.0837055880225615 1
-0.00111656107400034 1
0.0653042919955087 1
0.101067939952674 1
0.133286456354107 1
0.0878013719018132 1
-0.0749267274113838 1
-0.130200450668371 1
-0.481404159364096 0
0.199343925733756 1
0.0620955975893862 1
-0.0427548067314324 1
0.252417311919342 1
0.0348712229351397 1
-0.291643985368774 0
0.0303662232172819 1
-0.0566688503235425 1
0.0777068625604502 1
0.158442408224757 1
0.0227698234080027 1
-0.13835156265254 1
0.0495670299929208 1
0.00772887415135336 1
0.0836719491892217 1
-0.024561363585066 1
-8.81561128437264e-05 1
-0.0293982684821594 1
0.0164157210417501 1
-0.15575974036098 1
-0.100406391796442 1
-0.199306647643832 1
0.185896418193117 1
0.27301039517412 1
0.205425260842119 1
0.0330601088656128 1
-0.18855884666596 1
-0.0818010316225924 1
0.157313210454732 1
-0.145510489067621 1
0.0166569491599109 1
-0.110285226889761 1
-0.0709808945739253 1
-0.0496902122576358 1
-0.108916064894559 1
-0.0284542840537763 1
-0.169475877133545 1
-0.025425564998456 1
-0.0231135637802646 1
0.10074747558839 1
0.195629448739398 1
-0.00263767562634026 1
-0.202040379555032 1
0.149942694483168 1
-0.112211024859176 1
-0.147283853933574 1
-0.0395895354251234 1
-0.207432704561216 1
-0.211947168066169 1
0.166656658454888 1
0.0743259339894628 1
-0.0940692355792111 1
-0.148666732178461 1
0.250807293660657 1
-0.318454569726988 1
0.552993946910989 0
-0.0546214266252878 1
-0.163858484440495 1
0.241160466325203 1
0.222478947138407 1
-0.0914894926772035 1
0.118439199200391 1
0.222210525278289 1
0.135105511805676 1
-0.137066844841217 1
0.240856493638041 1
0.10727225726494 1
-0.137179531243924 1
-0.326503564025357 1
0.0793702439657501 1
0.142843078116723 1
0.227956412633404 1
0.0477518515772017 1
-0.206001304756004 1
0.0353368067615527 1
-0.0727284172293954 1
0.0217870194924982 1
0.103433308145843 1
0.102900801361452 1
0.479897826543675 0
0.0773312111788275 1
-0.0259880897279378 1
-0.156588284044875 1
0.163817488024658 1
-0.0278608609664367 1
-0.11330119297379 1
0.0105952764571257 1
0.162700754932197 1
-0.129770316805784 1
0.0951777353666771 1
-0.153012023075275 1
0.058327642737793 1
0.0281522291286028 1
-0.0511989908775927 1
0.0804202430143048 1
0.196469482287518 1
-0.0107134410368105 1
0.00151410087348064 1
0.0365885642192665 1
0.274839834085491 1
-0.295824447527756 1
-0.108025027005628 1
-0.0904387624418231 1
0.072755175387388 1
-0.0652512532379005 1
-0.24811466556995 1
-0.20197410244845 1
-0.0942810446787476 1
-0.087923025843016 1
0.0317519812231596 1
-0.0562767288545735 1
-0.105242858162415 1
0.00721848147477034 1
-0.0476636232048948 1
-0.0391418086825481 1
-0.0404178408664366 1
-0.135773345825338 1
-0.186678047941376 1
-0.0909579130921827 1
-0.213397960605074 1
0.1395792084125 1
0.310001587369702 0
0.0675785983564757 1
0.175324538494043 1
0.0261854326335781 1
-0.142228813799714 1
0.172877263519375 1
0.0261966376904859 1
-0.167366494513805 1
-0.108910705764904 1
-0.0203562821156829 1
0.185784164957015 1
0.0290124203566355 1
-0.180579616440796 1
-0.0914234732805499 1
-0.0114711600032333 1
-0.0251469344319939 1
-0.0930716098014718 1
0.161513080325832 1
-0.250562953972765 1
-0.212526465282936 1
-0.148393278139896 1
-0.209882479290388 1
0.0978652051826605 1
0.0225487698526901 1
0.0291114409512312 1
0.0297715878873142 1
-0.0119122546229535 1
0.233710137769535 1
0.069807832175992 1
0.0163712907981449 1
-0.134587286571224 1
0.0829305327188967 1
-0.0508103419559031 1
0.238178235519725 1
-0.177247948464793 1
0.196559591154437 1
0.0219724783742195 1
0.125313596024225 1
0.067979893328669 1
0.0547356074630846 1
-0.0309075422245337 1
-0.00831571665271419 1
-0.184795971118247 1
-0.0170359841314891 1
-0.0146761612932671 1
0.107467176356781 1
0.05128907751291 1
0.179665877831628 1
-0.153271905882323 1
-0.122298013145873 1
-0.276672079166519 1
-0.0562558891935334 1
0.236628509528215 1
0.0447899847892347 1
-0.0928560822712362 1
-0.0319177582940739 1
-0.0347841569088605 1
0.0908252115506282 1
0.0206020841085829 1
0.228358285603769 1
0.113421406107549 1
-0.0998500180301726 1
-0.0101686051232828 1
0.139788678133574 1
0.113777418163496 1
-0.0996982548736718 1
-0.283170947480635 1
0.386451611301571 0
-0.129289761928282 1
0.034474422757328 1
0.0832056498203297 1
0.100637892848069 1
0.0261335946808584 1
-0.0613852844978362 1
-0.0140883499040336 1
0.0371602331389126 1
-0.0282652139357857 1
0.0440594498453912 1
0.00370678368393532 1
-0.153440417999427 1
0.292670650664072 1
0.148086635636604 1
-0.0124196396222342 1
-0.0251927012684391 1
-0.2069669399371 1
-0.000348295473261553 1
0.124385586746207 1
-0.329197128658048 0
-0.331857997220348 0
-0.131805172031856 1
-0.168639415392157 1
-0.0849486477228888 1
-0.225421577952945 1
0.225024119438246 1
0.00207431034310052 1
0.0759248630248542 1
0.00306876817902693 1
0.0840541279761098 1
-0.139194114061089 1
-0.0481856602448059 1
-0.103196349461109 1
-0.192959202147934 1
-0.058731524518312 1
-0.0692028396190332 1
-0.282597366358953 1
0.0442554622760624 1
-0.170107008857431 1
-0.401000881553086 0
-0.0420061006423211 1
-0.255436621360316 1
-0.120745773192324 1
-0.0291285681411206 1
-0.112552201296791 1
0.246705825954425 1
-0.071163074044185 1
0.156310948695636 1
-0.240765045370359 1
-0.133222547752756 1
0.0199928880939307 1
0.106735751792002 1
-0.0993669294305851 1
0.0609084731611695 1
0.0197411501103079 1
0.104354222980318 1
0.151047436314162 1
0.03800075984979 1
-0.11808539317208 1
-0.219483105698252 1
-0.0690095839884202 1
0.327574948710505 1
-0.0453684339186134 1
0.00237921336274449 1
0.117787813896517 1
0.0631418441203994 1
0.066309470135951 1
-0.0180255588872047 1
0.205738802291108 1
0.0644263663069399 1
-0.299490211232321 1
0.261241626456396 1
0.0413641674153991 1
-0.121030851136185 1
0.292380022795301 0
0.186683475616093 1
-0.204450886652641 1
-0.059450404856447 1
-0.122512170239873 1
0.0572496272175166 1
0.110224702000467 1
0.0753920007291708 1
-0.200502278920075 1
0.404288315825554 0
0.0881099116453418 1
-0.00791075190143815 1
0.12796128176918 1
-0.122444120569935 1
0.0486355681077088 1
0.333722959356689 0
-0.169929759092592 1
-0.0745582213790888 1
0.194163491322025 1
0.173029969924944 1
0.158560601152847 1
0.0103303059424817 1
0.0220298569178838 1
0.0486346106328338 1
-0.0684397690650415 1
-0.0933867487285456 1
0.0572395058594986 1
0.118650095173432 1
-0.12305888030022 1
0.361144332795077 1
-0.0424115166768538 1
0.142093122684698 1
0.188096980879062 1
-0.27954166754922 1
0.0360501938852431 1
-0.0279841432620814 1
-0.0105312097653504 1
0.0901007743301276 1
-0.00154475123687347 1
-0.0237642406462407 1
-0.0574227746872298 1
-0.0266348118181972 1
0.291355012175157 1
-0.190190792784858 1
0.0702416436300154 1
0.269969181276617 1
0.0376049188956658 1
-0.0353997483125215 1
-0.0165159343566253 1
-0.324247531935151 0
0.0458712955592003 1
-0.0615013641659959 1
0.262251096303136 1
-0.0387669831343791 1
-0.0752863003716325 1
0.050558050360773 1
-0.143334799255261 1
0.101320608761829 1
0.213920050048721 1
-0.0913988993258192 1
0.30025363613692 1
-0.143249451882604 1
0.184401326344456 1
-0.0590538876545076 1
-0.127502606240629 1
-0.0413055887185332 1
0.232185746641506 1
0.152639764247651 1
0.0579784191552583 1
0.0629476541418438 1
0.202871845101609 1
0.13870972845629 1
-0.00612642544162135 1
-0.141379265956198 1
0.16308240306937 1
-0.145705735016814 1
0.0530165033116767 1
-0.332305062260045 1
-0.134715172814877 1
0.00129682872590084 1
-0.146508119026358 1
0.315757359011498 0
0.226305754927459 1
0.0886030986539856 1
-0.0660013418724579 1
-0.348211618452967 0
-0.129165571912705 1
0.0281028463123709 1
0.119479174524566 1
0.0872585031548856 1
0.00783418503990063 1
-0.0872946794958242 1
0.112810253837955 1
-0.115899608032796 1
-0.0419708273646724 1
-0.162731043829922 1
-0.156039925611134 1
-0.110456004042371 1
0.109994264503632 1
0.0780156748744042 1
-0.0443640654571459 1
0.139159325848224 1
-0.212994805936317 1
0.102423103856828 1
-0.0190571746027179 1
0.0411803575124466 1
0.0586594589825545 1
0.13793071972854 1
0.0537558964220837 1
0.321696290225411 0
0.0969942704617585 1
-0.0643298694886178 1
0.232494464777878 1
0.0616669858334226 1
-0.07707842550114 1
-0.187719870570867 1
-0.0296742518816381 1
-0.11422294574036 1
0.111938938833462 1
0.0541984623174826 1
0.142511486560804 1
0.211272908788871 1
0.106690339996179 1
-0.171208021433408 1
-0.0158296212686783 1
-0.06217967946065 1
0.0792151617856232 1
-0.00814818091290009 1
-0.0886288949599 1
-0.238995518385619 1
-0.0948581348330044 1
-0.221471601297314 1
0.238401615846269 1
-0.053120296941305 1
-0.194160899594514 1
0.0233934221816489 1
-0.132322836654858 1
-0.159399169576844 1
0.000617282685954752 1
-0.375220649759029 0
-0.177943175625903 1
0.212528636198971 1
0.311864420122038 1
-0.225127449464346 1
-0.0427274084361983 1
-0.154628187561224 1
-0.136825359480048 1
-0.148875453042731 1
-0.110320573318287 1
-0.194560380129329 1
0.160991324746339 1
0.145922975040601 1
0.0865905765228008 1
-0.226805289082916 1
-0.0750163838814012 1
0.0878864162930176 1
0.266726027994094 1
0.118964735217915 1
0.0132524868197722 1
-0.140357904751511 1
0.0548718789045159 1
0.226970862486607 1
-0.124421822440694 1
-0.0558549525225397 1
-0.189572064280068 1
-0.285101984013629 1
-0.0406805795194837 1
-0.0488125428598114 1
0.145901363453449 1
-0.0176487053903825 1
-0.0727305541741353 1
0.136145956141945 1
0.112656473351443 1
-0.0609030501141941 1
0.234914130456781 1
0.0348975254130611 1
0.0673480277111704 1
-0.316026710344072 0
0.115711782439143 1
0.177436041403329 1
0.0931736974820825 1
-0.0816124342364945 1
0.462940703715051 0
0.346133543958812 0
0.0197425665232808 1
0.0648370272681381 1
0.0299282806912736 1
-0.0365976567917532 1
-0.0868795811090892 1
-0.0582041369921944 1
-0.379381814200607 0
0.211001490206351 1
-0.0605541115003194 1
-0.256085675752581 1
-0.0553395907299768 1
0.0909091113705636 1
0.113338755490195 1
-0.0757161119675849 1
-0.0018158166981712 1
-0.0860430907072189 1
-0.0712727545893144 1
-0.0894203089173243 1
-0.325613692962176 0
-0.00542403263947261 1
0.00750361539199062 1
0.012999576474537 1
-0.0725787448978093 1
-0.261103469304121 1
-0.0017095183091248 1
-0.0498522745512193 1
-0.100847744976661 1
-0.153633571355534 1
-0.0090890889269255 1
-0.0447222850946122 1
0.034689770946164 1
0.379043711542314 0
0.120216099292419 1
0.168982664064508 1
-0.110957564285025 1
0.02890235701241 1
0.0187103086913102 1
-0.296332854367605 1
0.0279113706782386 1
-0.329370124045311 1
0.0359333709802174 1
0.0057209085106471 1
-0.181390280591119 1
0.0284497767391582 1
-0.352213691104558 0
0.189791726183394 1
-0.130451079917394 1
-0.256698360402095 1
0.0652576550560077 1
-0.183658771372392 1
0.0484471259455304 1
0.17661658848874 1
0.218813877605805 1
0.0456985410915756 1
-0.123553118115366 1
-0.156005747154303 1
0.113455209201291 1
0.144907761167169 1
-0.0574039183054146 1
-0.0538028767217398 1
0.312559454877236 0
0.0100321557275017 1
-0.193152846535794 1
0.0985859347370747 1
-0.136288990834512 1
0.0143810931194806 1
-0.184408305050664 1
-0.111849200826114 1
-0.0441986865163926 1
0.0982625933995541 1
0.110493760961156 1
0.114177450742216 1
0.205211595329828 1
0.0606379935015996 1
0.248609179307929 1
0.114775209871443 1
0.201334977845746 1
0.131587306889595 1
0.0974745439900185 1
-0.186209694096866 1
-0.200578066545807 1
-0.0710299353550546 1
-0.103669981448753 1
0.151045885294155 1
-0.231719383324765 1
0.0219487773731265 1
-0.153034630962952 1
-0.0915502200628493 1
-0.120127989064288 1
-0.277474650775013 1
-0.0657131545610734 1
-0.0338313194827929 1
0.445177787063817 0
-0.128264079824035 1
0.0799143075446175 1
0.0785933202415092 1
-0.0309922803799669 1
-0.0289290591800151 1
-0.116430871703708 1
-0.273562322436875 1
-0.175293381941846 1
-0.108704435941691 1
0.123174646300073 1
-0.00613423325269141 1
0.0698213278052684 1
-0.317271284877553 1
0.0768825602077315 1
0.207011395850971 1
-0.0649464226826085 1
0.0639416346283166 1
-0.00642382040993313 1
0.0186629787556075 1
0.00359109690725306 1
0.209527972610936 1
0.0897210032388914 1
-0.181005773870085 1
0.166958873928268 1
0.160958223758592 1
-0.125043678268991 1
-0.0969294390559993 1
0.163935901080603 1
-0.283455127778979 1
-0.0441979456093231 1
0.191610356208129 1
0.174138535767051 1
-0.0466152628268987 1
-0.0726849662014579 1
-0.134280032652318 1
-0.132520157201641 1
-0.0470498448589048 1
-0.0380717611562302 1
-0.0253579332925709 1
0.134510820156046 1
-0.256432930861748 1
-0.0450898461050964 1
0.211140376860572 1
0.0025044817422883 1
-0.277096084985265 1
-0.0374320615468872 1
-0.078164960550323 1
0.0654919591483394 1
-0.238792092160163 1
-0.0770387047160474 1
-0.0200125447227195 1
-0.0991781146205589 1
0.0724008294366749 1
0.0251504172516884 1
-0.122177734700222 1
-0.0261330248516592 1
-0.276406394832721 1
0.0112882111307136 1
0.0771437042088704 1
-0.205020375020247 1
0.0441575231992359 1
-0.157946739537575 1
0.212041113534779 1
-0.0362368861305849 1
-0.047888032230867 1
-0.0466994287861689 1
0.146824116188463 1
-0.0308369781242955 1
-0.0208353726593635 1
0.189669963724523 1
0.121883849728825 1
-0.0306604235173599 1
0.13275125376275 1
0.0874560825110027 1
0.0493487868558349 1
-0.10042021200205 1
-0.140823071719969 1
0.276455467049945 1
-0.107052091189497 1
-0.137443474497981 1
0.0625899657703419 1
-0.0901986583514685 1
0.155769187073978 1
-0.0914931915240146 1
0.154578642514124 1
0.234371531087946 1
0.0611490337174997 1
-0.079388402965176 1
-0.112052262528063 1
0.0227820661638089 1
0.0113156275200544 1
0.203767366764262 1
-0.318026410406415 0
0.224307020367108 1
-0.0520907191541828 1
0.126331946171602 1
0.345151924217359 0
0.223112267820345 1
0.063352124278572 1
-0.191773565350637 1
-0.0965774925451995 1
0.167800247830377 1
0.0728079650095438 1
0.141157465957468 1
-0.231085661589567 1
-0.00753630411311523 1
-0.249041538322047 1
0.00670571715833554 1
-0.133126662864722 1
0.147731622384159 1
-0.032513935731732 1
-0.030837065577563 1
-0.0168158237028522 1
0.251645910458796 1
0.0325455978289807 1
0.0376458497963023 1
-0.105013219789791 1
-0.0945722153571467 1
0.0307968104512083 1
-0.0647631180792319 1
0.00627903285892058 1
-0.105252356606744 1
0.0580987206107957 1
0.0767940113372523 1
0.0851515050207295 1
-0.367454196132114 0
-0.249402677486422 1
0.0176871501949391 1
0.106428831090074 1
0.108728433900871 1
-0.381398286159754 0
-0.14998881119462 1
-0.0878244246270473 1
0.167504276943466 1
0.175149467705931 1
-0.152237986836165 1
0.19924895999847 1
-0.0495716953096587 1
-0.137577850611347 1
0.257139098128671 1
-0.216669072802871 1
0.219689236673071 1
-0.185311993764703 1
-0.083812574850871 1
0.0378448783549027 1
-0.119824346259357 1
-0.0130225245684601 1
-0.139089458140361 1
-0.094698719530469 1
-0.0514768407652295 1
-0.0355529317446137 1
-0.0276660483767594 1
-0.182176075268194 1
0.191231267011916 1
0.284343026695941 1
0.0263514215695425 1
-0.120431660468759 1
-0.267461068128173 1
0.00372385204523325 1
-0.264373403280142 1
-0.0775144007175102 1
0.142104763973508 1
0.128839070874069 1
-0.369163374539752 0
0.0231324596960226 1
0.225761466816449 1
-0.0717355557480668 1
-0.377984023571128 1
-0.05374421011204 1
-0.0203167495957533 1
-0.0374303809097383 1
0.0856881949062814 1
0.271857208575833 1
-0.0439521589799806 1
0.0788737084631797 1
0.182255992469525 1
-0.0561134635128567 1
0.260914694962346 1
0.0849926765078064 1
-0.114162058681898 1
-0.169651607334839 1
0.133257791947085 1
-0.215168085790658 1
0.0374676923914804 1
-0.00242948850798669 1
0.0855415367166346 1
0.0265761069338676 1
0.0749454614302492 1
-0.175484253498357 1
0.131738989010889 1
0.0190484742481445 1
-0.111942714461466 1
0.198299078279792 1
0.00955139649662252 1
0.215219510562528 1
-0.0573270017081255 1
-0.00474285673565767 1
0.0988119743095083 1
-0.0844609703048119 1
-0.236483069339084 1
0.00539944262519202 1
-0.0355821157019011 1
0.0660354948587372 1
-0.0571041072239082 1
0.069798813991349 1
-0.117396912530292 1
-0.0771480561508651 1
-0.160695888653437 1
-0.161233466891645 1
0.0406129787826992 1
0.229085064929671 1
-0.221229501983836 1
-0.129320146131551 1
0.121299218539522 1
-0.00555880716877551 1
0.197236873082376 1
-0.20247159469522 1
-0.031329342536539 1
-0.0509698581598934 1
0.159495126521169 1
0.237046690409558 1
0.0135238776973131 1
-0.100380749272426 1
0.221832516015375 1
-0.0128995392724375 1
0.16919535933355 1
-0.21007698787238 1
-0.177866291177517 1
-0.0413835083573774 1
-0.0154645727631006 1
0.0222659595577911 1
-0.217605424898842 1
-0.067470274062775 1
-0.0986254201399285 1
0.14058045508496 1
-0.0180980942473642 1
-0.0902802805084014 1
-0.0603486577558757 1
-0.082210599649939 1
0.103501022279582 1
-0.0629434607556869 1
-0.172771730194717 1
-0.151050452586741 1
0.166600690814663 1
0.0904005398373856 1
0.332041048094283 0
-0.244609054228432 1
0.285981958971259 1
0.00299233654796992 1
-0.0233469704736166 1
-0.144726521015797 1
-0.113575805342396 1
-0.103738984446408 1
0.0836411033334169 1
0.0778689959586129 1
-0.253801608114949 1
-0.035014383083598 1
-0.0643628725275319 1
0.0164484451768308 1
0.278597729270454 1
0.0967360318713743 1
0.103433339444525 1
-0.070101104753564 1
-0.109358331141154 1
0.0583343429068292 1
0.178228356268975 1
0.128488158493081 1
-0.119673532613148 1
0.0660844178796356 1
0.0975671325683848 1
-0.00767319412882374 1
-0.263244565554941 1
-0.139380697633987 1
0.1999871954466 1
0.188606647657664 1
-0.185800078597505 1
-0.0868237972257647 1
0.0404664122864597 1
-0.0174868027121956 1
0.0849776234765118 1
0.24119741496793 1
0.174507851539609 1
-0.222969507344231 1
0.234902336646164 1
0.0922496374854304 1
0.265155579316419 1
-0.138452369879187 1
0.334254914830077 0
0.156396615277193 1
0.0463515101706541 1
-0.0901579396886081 1
0.0268121673548688 1
-0.0433350142698454 1
-0.0702973398680077 1
0.00459887208351267 1
-0.196924374165453 1
-0.196504287995882 1
-0.259049162035241 1
-0.0604320568695214 1
0.00902703081888726 1
0.00647195894419868 1
-0.0128635087383584 1
-0.0766612976582625 1
-0.160536321638265 1
-0.0433661848069815 1
-0.111600036395854 1
-0.185179578734794 1
-0.0449551939430275 1
-0.0524065737593183 1
-0.0172143560400442 1
0.0156885393502202 1
-0.035316084930191 1
-0.0545400650364698 1
0.225777158204446 1
0.0254569927653861 1
-0.187368142920815 1
-0.269666835756347 1
0.0802555783483978 1
-0.0844622509457931 1
-0.0519881269466442 1
0.0986743635310636 1
-0.0650615063926782 1
-0.189050177323552 1
-0.0913225804948289 1
0.26544231933544 1
0.0724128073352799 1
0.147182703766209 1
-0.146440077999105 1
-0.0154173573890651 1
-0.043827422523317 1
-0.0533393885262998 1
-0.0696712041167043 1
-0.00873538592381318 1
-0.085548024528779 1
-0.105834751569008 1
-0.0390995736244255 1
-0.0983925961480008 1
0.0174624159938833 1
-0.0571736033097136 1
0.099742779881041 1
0.149010120212582 1
0.113051053535291 1
-0.157589495870006 1
0.0337653826922184 1
0.00514918783563618 1
0.200994028687041 1
-0.042406494410659 1
-0.0700962046243482 1
0.15141914677472 1
-0.0414610656608247 1
0.269317662842383 1
0.0338295705631896 1
0.0688378701271651 1
0.104204926488876 1
0.241985412466654 1
0.0369434922315717 1
0.0377561069045191 1
0.0697553000911584 1
-0.14739963046486 1
0.0345214581717572 1
-0.0128155646865736 1
-0.0429596007117708 1
-0.114359107272075 1
-0.0424254570440814 1
0.0929181440583761 1
-0.0507263814591553 1
0.174733508832805 1
-0.108971686848589 1
0.0617955043627706 1
0.133660100748598 1
-0.141405617790552 1
-0.180070689590378 1
-0.00255298365502604 1
0.0960792537980178 1
0.320040505286458 0
-0.0475454706009022 1
-0.0671216497655274 1
0.00732280495156731 1
0.0415127701677586 1
0.102841101740637 1
-0.176363076965736 1
-0.0805494632074036 1
-0.0363829688250274 1
0.225911406012107 1
-0.348137502881524 0
0.0773437162341678 1
-0.286403552799248 1
0.216736010193855 1
0.0566051621297771 1
-0.0946077109521121 1
-0.196329000136189 1
-0.0408673494153919 1
0.246506310453163 1
-0.116493519100605 1
0.130501386460761 1
0.163307135383976 1
0.227823515561077 1
0.0815943675835199 1
-0.00801838907695058 1
-0.123997367989334 1
-0.124694943045237 1
-0.0420922208089292 1
0.0263598287953369 1
0.0621604096694864 1
0.0602659962767294 1
-0.121492718642353 1
-0.0758114838152067 1
0.0421843188302802 1
0.16911456479946 1
0.171810899569873 1
0.0231917617631196 1
-0.174324600013988 1
0.0980815004188894 1
-0.180954043564619 1
-0.070817046622772 1
0.168902175527864 1
0.11383065279514 1
0.00661756737292259 1
0.179323771686276 1
0.122891971012748 1
-0.0352437363527938 1
0.148358103421346 1
-0.128749702860908 1
-0.0247514863185997 1
0.0395756371147267 1
-0.206204889071961 1
0.158962031045343 1
-0.035204393884601 1
0.0130180120974817 1
-0.00550626475761162 1
0.0888999949945859 1
0.0757444608702727 1
0.0436820902870153 1
0.00950315539484876 1
-0.117758183187551 1
0.128395028499327 1
-0.254912412707084 1
-0.0313169771745061 1
-0.372480295403727 0
-0.141290947604403 1
0.103382926813507 1
-0.128414770969157 1
-0.0114515599157578 1
0.156475545717691 1
-0.135179749904076 1
-0.140902161065111 1
-0.0565787138605964 1
0.020532496088935 1
-0.0667615292272828 1
-0.0790735192591046 1
0.274390549163258 1
-0.0496910423527876 1
0.105982857776547 1
0.259696628068977 1
-0.0553787955791152 1
0.103125568780248 1
-0.0415367153531429 1
0.161635977377689 1
0.204197308937083 1
0.111842255973053 1
-0.16634938731356 1
0.17815747549338 1
-0.0545769316645209 1
-0.135195660459023 1
-0.0119016514648631 1
-0.0646443843424323 1
-0.15525173723539 1
-0.00467422359495027 1
-0.11282242868357 1
0.0407213519617205 1
-0.0691269638259927 1
-0.0130284461587222 1
-0.298114423937227 0
0.121327964866326 1
0.0194639375761901 1
0.0311748364501015 1
-0.203315514475009 1
0.146439159618243 1
-0.0207617138181393 1
0.148860279116429 1
-0.0119173737571283 1
-0.0228774430678826 1
0.00662754141558392 1
-0.188864569863232 1
0.00230264071507574 1
0.205381030610643 1
-0.105287603630222 1
0.253586203618411 1
0.000139643054334407 1
-0.0962198455605886 1
-0.0297314545526564 1
0.0271042386234194 1
-0.21328853335377 1
-0.257543017771216 1
0.109444142057599 1
-0.15586703844905 1
-0.0308597818084011 1
-0.0201486179034634 1
0.0972667434279674 1
0.225671133216151 1
0.114573680307869 1
-0.161229910222783 1
0.184174079198353 1
-0.243354088104085 1
-0.0624577754482738 1
0.0291558451760993 1
0.0502477921530949 1
-0.0666391526870083 1
0.322236092101018 0
-0.00525924247747022 1
0.109979574721234 1
0.0494873959652175 1
0.0367111337993848 1
0.393626647444825 0
-0.285307225908549 1
0.00950255602080605 1
-0.149369695480547 1
-0.114288500775458 1
-0.0834361195655915 1
0.0704107622329964 1
0.298943949780246 0
-0.152245295767269 1
-0.0148119618168263 1
-0.0513638976343229 1
0.168584827501417 1
0.121827585935849 1
0.209334284791164 1
-0.231923084400775 1
0.028518069915248 1
0.058470888826774 1
-0.207348679117319 1
0.0822477596681356 1
-0.203814715119987 1
-0.0878460183615669 1
0.0803142637846991 1
0.0117042064064721 1
-0.222872536232491 1
0.00111512255769272 1
-0.108126820048459 1
