# Supplementary material for: Bias caused by sampling error in meta-analysis with small sample sizes
Source: PLoS One. 2018 Sep 13;13(9):e0204056. doi: 10.1371/journal.pone.0204056 (PMC6136825; doi:10.1371/journal.pone.0204056)
Supplement: S5 File — (ZIP) [file pone.0204056.s005.zip › results N = 10 theta = 0 tau = 0 sz = 500-1000.txt]

"dl.theta" "dl.cp"
0.0608175860240501 1
-0.0319597498456005 1
-0.0185683719192628 1
-0.087583476380528 1
0.0278525852223124 1
-0.0123802217199275 1
0.0128145017858159 1
0.0226565133044816 1
-0.0109392554157349 1
0.0613859849079366 1
-0.0950126164367633 0
0.0258127653331584 1
-0.0196041299164698 1
0.0246932021126272 1
-0.0295630521431923 1
-0.00160660748037783 1
-0.0554778369111539 1
-0.0136064329646351 1
-0.0269597534116489 1
-0.0120946993511015 1
-0.05884066268484 1
0.0178467129035673 1
0.0730457343135978 1
0.0541110092775468 1
-0.012932036878614 1
0.0165231258995789 1
0.0309573388556187 1
-0.0184737672043956 1
-0.00101770915702714 1
-0.0145196343992339 1
0.012925786430607 1
0.0268674585089411 1
0.0466374296927842 1
0.083750208693567 1
-0.0174028433566443 1
-0.00402832400027238 1
0.0448858761706409 1
0.0250389144762951 1
0.0591252948050307 1
-0.0218791351684863 1
0.0566389750869251 1
-0.0425342890901062 1
0.0161327654235262 1
-0.0307844412932059 1
0.0370963384228549 1
-0.0358906573446768 1
0.0146989040747021 1
0.0144997985536465 1
-0.0344916473575562 1
-0.016676124385216 1
-0.0933561393377344 1
-0.000182751181271985 1
-0.0229502268679749 1
0.00816803808303989 1
0.0100836477377573 1
-0.0272612666697927 1
0.0530362319007984 1
-0.0445841191649964 1
-0.0195677794819408 1
0.0272278905179132 1
0.019101368455493 1
0.0725239721872954 1
0.0321931851590783 1
0.0166360493330126 1
0.0435128528444959 1
-0.0478481224137395 1
0.0188852360641833 1
0.043604826650449 1
0.0459981752645025 1
0.0212201884234955 1
-0.02311913885759 1
-0.0149716346590559 1
0.0974209403890248 1
0.0697041054913604 1
-0.0125823044706734 1
0.024671160883565 1
-0.0682948818905952 1
0.0518163085610467 1
0.0743441564991657 1
-0.0896004920078269 1
-0.135902992316636 0
-0.0701313815429467 1
-0.0956331670551755 1
-0.0010439842275023 1
0.00531874101766997 1
-0.0748566109109903 1
-0.0152909196740031 1
-0.0671965344121436 1
0.00244080861040391 1
0.00643650503593316 1
0.0170164452635127 1
0.0106447373880858 1
0.00794452844756591 1
-0.0722264290922785 1
-0.0141521163187383 1
-0.0260443311694637 1
0.0105823884941488 1
0.0157152505902426 1
0.00839671019939405 1
-0.0695404473928936 1
0.00314993092173586 1
-0.053547179328301 1
-0.0372642364380672 1
0.0481383036168269 1
0.00269382332301245 1
0.00800824553205724 1
-0.0350818460203789 1
-0.0166810010059023 1
-0.124731704836752 0
0.0173211931539703 1
0.028264152690583 1
0.0680386338768966 1
-0.101174138687164 0
0.0943603063726296 0
-0.0137808276825915 1
-0.0554509368071928 1
0.0926054408689191 0
0.0511807664425362 1
0.014039527745844 1
0.045337858215318 1
-0.0313247056420284 1
0.0152595894761445 1
-0.103819096548763 0
0.0233196580416657 1
-0.0191432674184835 1
-0.00448549883399112 1
0.00258205818869041 1
-0.151744197640008 0
0.0961543877710627 1
0.0151598394178355 1
-0.0805448935014517 1
-0.117619202580641 0
0.072483711182015 1
0.0235259337291286 1
0.00308997776505692 1
-0.0627010300644858 1
0.0794118539695575 1
0.00844671792659502 1
-0.0495104662570956 1
-0.0464970697707638 1
0.00580657568656192 1
-0.0313138077218973 1
-0.104047277285318 0
-0.0146487157868546 1
-0.0286800599420162 1
0.0280330859215724 1
-0.0665581917422382 1
-0.020836233948973 1
0.0124778666198561 1
0.0426467343787266 1
-0.00155266547435436 1
0.014295194789218 1
-0.108224431165208 1
0.142200608614307 0
-0.0104357250023301 1
0.0531677274536948 1
-0.0626191051463817 1
0.0610437039752531 1
-0.0291851804192356 1
-0.0568101898942244 1
-0.0483306698980896 1
0.0237537440284013 1
-0.0613548504892664 1
-0.0524591643058836 1
-0.00167308109338322 1
-0.0545636474240969 1
0.0285798212797606 1
0.054082857015801 1
0.0601644061257451 1
0.0134497923628443 1
0.0354169195404491 1
0.00619812134015645 1
0.0236120696053557 1
0.0139880379232308 1
-0.0215632658750524 1
0.0219257450255155 1
-0.000398161984528689 1
0.0119996586809761 1
0.00660571783817951 1
-0.0778654810006652 1
-0.0313337994585208 1
0.0109127903542829 1
0.0537582201584955 1
-0.0879400434318594 1
-0.0969165986388909 1
-0.0379821274444373 1
0.0354374574464786 1
0.0281646516065125 1
-0.0828143331940294 1
0.0129775259422015 1
-0.0136071245130149 1
0.028256172073219 1
0.0208936185483523 1
-0.05508684315088 1
-0.0326119157785142 1
-0.0428309686446738 1
0.0201938870966474 1
-0.0444713073759021 1
0.0621556660431454 1
0.0513377555567575 1
-0.0105577382776675 1
0.0632659708473439 1
-0.0270984814181715 1
-0.0227645062804081 1
-0.0409038271863399 1
-0.0395270151861661 1
0.0688316379068352 1
0.0830270780158488 1
0.0685335397168155 1
0.00738251972578718 1
0.0188817801832422 1
-0.0123820509226601 1
0.0283868262247562 1
0.0662978356856268 1
-0.00909017215871863 1
-0.0411512003861559 1
-0.06783784645559 1
-0.0110371473625683 1
-0.00416628856170302 1
0.00235168509986454 1
0.0829034809359153 1
0.0523324071637615 1
0.0358939216776334 1
0.0186738508433181 1
0.0746683969797481 1
-0.010178419467946 1
-0.00882127936310489 1
0.10165123167308 0
0.0505087177887424 1
0.0852933090233209 1
-0.0722383774022534 1
0.0553020327847482 1
0.0427471783124649 1
0.134633977671795 0
-0.0703074501079251 1
-0.0155067043053379 1
-0.0226529616310107 1
0.0697742071188045 1
0.00905125058937488 1
0.0565908512109091 1
0.0451398400593109 1
0.0769359663776703 1
0.119346931685134 0
-0.0904818606577332 1
0.0144069090312429 1
-0.00754359637102216 1
0.0826228245023089 1
0.061218975023411 1
-0.0223005694367083 1
0.0110063261904425 1
0.0996225951393467 0
0.0198932060242954 1
-0.0438606902954074 1
0.0958887731870652 1
0.0555702286515431 1
0.057059552371993 1
-0.0143903139606772 1
-0.0346676079777553 1
0.00717009160769472 1
-0.0148126492500745 1
0.0437872202158313 1
0.034748145681469 1
0.0112819165556107 1
-0.0281960215904325 1
0.0167123191357455 1
0.0537410762212214 1
0.106935089546346 0
0.00294193795151113 1
-0.0193511638086204 1
-0.0288078611731628 1
-0.0483906058945214 1
0.00675837312667802 1
-0.008932989066315 1
-0.0110515545718216 1
0.0440099498960451 1
0.00747990075102416 1
0.0133605892734652 1
0.00302635670128552 1
0.0261950693182032 1
-0.0795483218902103 1
0.104569226874993 0
0.0274781461743555 1
-0.0466187075480439 1
0.016678492881007 1
0.0644583911279942 1
-0.0248988532933925 1
-0.0654490518154039 1
-0.00170306616138155 1
0.00998094607899655 1
-0.0652415356167388 1
-0.0288147213941069 1
-0.0261449678691828 1
-0.065703681366089 1
-0.0852145215104146 1
-0.0196061157716805 1
0.0552490260552572 1
0.024309234065175 1
-0.0620033984741488 1
0.00116299209533348 1
0.0106442583992742 1
0.0339791561361088 1
0.0281435677002592 1
-0.0473731984538565 1
0.00827555954413503 1
-0.0168008096284807 1
0.0188439206239644 1
0.0218478005563008 1
0.0577051517678053 1
0.0401073331150523 1
-0.0316556958284397 1
0.000434371455253981 1
0.0245908701700269 1
-0.0496314577364887 1
-0.0543423217906681 1
-0.097057905681099 0
0.0448499516670476 1
-0.0102692683153767 1
-0.0726566525524474 1
0.00547693710823061 1
0.0280036133006025 1
-0.0156103554320473 1
-0.0193656473638647 1
-0.0176362494542765 1
-0.0154832537420941 1
0.0301681210028488 1
-0.105109301238532 0
-0.0681124693334917 1
0.0534189736969601 1
-0.0239066980794734 1
0.0374803796629738 1
-0.0514152833431324 1
0.0719814573324486 1
0.053754696645104 1
0.087067972907264 1
0.009347493620844 1
0.0127665617883797 1
0.0283053236460285 1
-0.0416391645784854 1
0.00437165605705333 1
0.0316233261447644 1
-0.0706808833245287 1
0.00921530411750258 1
-0.0818302586423382 1
0.0149175176124637 1
-0.012021927544182 1
0.0375425914661587 1
0.0789101637655246 1
-0.00798010784663905 1
0.00136731184194758 1
0.123513567434124 0
0.0330702753857986 1
-0.00763889638955748 1
-0.066852237508192 1
0.02096894526047 1
-0.0113009389963921 1
0.101112130638722 1
0.0545556949245298 1
-0.0343123184991597 1
0.0131231859840106 1
-0.0123851719316252 1
-0.0785824877411138 1
0.0204249781087388 1
-0.0169409164615748 1
0.0625537162770684 1
-0.0325915669394009 1
0.0333068297032634 1
0.00149669313334463 1
0.0151286417829512 1
0.0170061102541095 1
0.0386030619306736 1
-0.0437824271185406 1
-0.00856956074261058 1
-0.0582807693935409 1
-0.105409040274538 0
0.0533100452544307 1
-0.0581763426729655 1
-0.0537191792837854 1
0.0179024814250282 1
-0.0141318946849602 1
0.00127573920546936 1
-0.104162656797117 0
-0.0225807653651133 1
-0.0577196635320728 1
-0.0299165203061618 1
-0.0110377599192391 1
0.0200836105609634 1
-0.0409252026828605 1
-0.0215498136311196 1
0.00422465272027525 1
0.0390218712549964 1
0.00312544461663872 1
-0.00186460604402476 1
0.0447995185463792 1
-0.0403842196641874 1
0.0773360761039781 1
0.0816388110062341 1
-0.0767735696156756 1
0.0379055776060832 1
0.0329054847821855 1
-0.0113660648763242 1
0.0696911936421842 1
-0.0496535927735252 1
-0.127654688410265 0
0.112930648338973 0
0.0651551885116099 1
0.0820240538740418 1
-0.0107803783803118 1
-0.0210319164321128 1
0.0464900612280262 1
0.0404170792068897 1
0.0120425263731853 1
-0.0545304684729127 1
-0.00825258900946553 1
0.0373451708736585 1
-0.000426448810480474 1
0.0506561410786945 1
-0.0565338645764914 1
-0.0148002086285984 1
-0.0540543711606475 1
0.028763979795274 1
-0.016539817264381 1
-0.0227764649917553 1
0.0426569387828774 1
-0.0106746092688031 1
-0.00362909727701338 1
-0.135672017476074 0
0.0414407361856767 1
-0.0628493385271388 1
-0.0746070358060803 1
0.00868231960190584 1
0.03029889040864 1
-0.0118134725722846 1
-0.0322826624768517 1
0.0629015335130661 1
0.0563080812044554 1
-0.0791029541668834 1
0.0210765131655172 1
0.0563240018359951 1
-0.00645313531065513 1
0.0671128346584869 1
0.0618780120139564 1
0.0218354825891405 1
-0.0355660344472528 1
0.0340533076158109 1
0.0319284780390408 1
0.0172953280145369 1
0.0263349929666923 1
0.032639620818395 1
-0.0384390611258507 1
-0.00424505645805201 1
-0.060988920469378 1
-0.0539745285585434 1
0.0422288171637264 1
-0.0249410141385888 1
0.0345004139904599 1
-0.00174869187262837 1
-0.0261161795936911 1
0.0414571673429363 1
-0.0269930549271085 1
0.059462596894178 1
0.0117601231227453 1
0.021596640231691 1
0.0671501586077573 1
-0.0111238462919522 1
0.0316408113994222 1
-0.00570084825377018 1
-0.0285487526001543 1
0.139046867879288 0
-0.044453855685437 1
-0.033654248201186 1
-0.0399470339272724 1
0.024875631925292 1
0.0327187500834949 1
-0.010750723371709 1
-0.0192977581787212 1
-0.083088152296743 1
0.0536145630148637 1
-0.0299034840634587 1
0.0048187684909447 1
-0.0697589532088164 1
-0.0187167067871054 1
0.0467963413406586 1
-0.0643254359036874 1
0.055481191398078 1
0.00705515190849562 1
-0.0312419108240769 1
-0.0229750690266825 1
-0.0143138267827022 1
-0.00967416040102121 1
-0.0473800426517196 1
0.0555982866722529 1
-0.0488368406066896 1
-0.0153362022542728 1
-0.0358780253509097 1
-0.0445386710144973 1
0.0873504461697429 1
0.0733440020267258 1
0.0153195569773614 1
-0.014980564680707 1
0.0192860301927659 1
0.0433678548835895 1
0.0968333481465779 0
0.0313893192492426 1
0.0118561037920067 1
0.0147841098546749 1
0.050789148687539 1
-0.0634967640197542 1
-0.00742451568722796 1
-0.000745589092126523 1
-0.0323932546960511 1
-0.0285645482098631 1
0.0109279694009109 1
0.00442872884459015 1
0.0140082618564879 1
0.0190872524738408 1
0.00146412522357678 1
0.040228161876523 1
-0.0234033349279451 1
0.0378799650904167 1
0.0391176857438302 1
0.00774799519058518 1
0.0355314638021413 1
-0.0840344601214992 1
-0.0214535052244007 1
-0.0211816012544881 1
0.0710993216241027 1
-0.0362420843730197 1
0.022066671212235 1
0.0513361757015158 1
-0.0187320484759399 1
-0.00441232685085428 1
-0.0118479451202694 1
0.0375534219184656 1
-0.0784945137428096 1
-0.0293953781363311 1
-0.00674966145453386 1
-0.036014328417406 1
-0.036565867539785 1
-0.00948268498286512 1
-0.0305172706936452 1
0.0625321318791132 1
0.0257669224858795 1
-0.048965699740341 1
0.0387759662228189 1
-0.00958492493570771 1
-0.0027076138309048 1
-0.0320537457644047 1
-0.0687558883952422 1
-0.0289012732553455 1
0.0376112775109102 1
-0.0361446701374724 1
0.0792049246214683 1
0.0258134596103381 1
-0.0381023245306831 1
-0.0174682069765941 1
0.0169566168494831 1
-0.0228081761773732 1
0.061628664445102 1
-0.0562559302692076 1
-0.0349326902899887 1
0.0177376642595946 1
-0.051423452942127 1
0.00957558596898827 1
0.00556921068602797 1
-0.0389570948439759 1
0.00497520605237901 1
0.109277628825427 0
0.0146230224629682 1
-0.0844916349656727 1
0.0480776060813757 1
-0.0287319295830823 1
-0.0351622757855066 1
0.0306341015341433 1
0.00937587432293253 1
-0.0466758040139791 1
-0.0124107878232238 1
-0.0512873434158368 1
0.0351357483213275 1
-0.0211639926261896 1
0.0340576091659746 1
0.0492912019669225 1
-0.0407607481101982 1
-0.0155303813937017 1
-0.0605436851213208 1
0.0237367764716037 1
0.00787979378125205 1
0.0312761318363024 1
-0.0404115937363842 1
0.0372753225729472 1
-0.022433707901313 1
-0.070341778199054 1
-0.0296995570718515 1
-0.0173134820450098 1
0.0187064371104716 1
-0.0197763553568866 1
0.0720151547273649 1
0.0200951546897723 1
-0.0239544917963761 1
-0.00979598058835232 1
0.000276823411204272 1
0.00127490470176283 1
0.0405710805675638 1
0.0135700234258459 1
0.0462326809463341 1
0.0109546805339612 1
-0.0273428181761583 1
-0.0690996918667028 1
-0.0336521871882831 1
0.0644713999151114 1
0.0361469665904648 1
-0.0148326852735088 1
-0.0719505352531978 1
0.0049772867652662 1
0.0304396434632496 1
-0.0366669845272755 1
-0.0491634201363983 1
0.0229111980284541 1
0.0290694119521078 1
0.0523966793628275 1
0.0339844742053461 1
-0.0386766441136028 1
0.0276589264279574 1
-0.0296716591339471 1
-0.00987609730406399 1
0.0365489299153857 1
-0.0978879205674394 1
0.0276922590382877 1
0.0253153703442584 1
-0.0446340416220108 1
0.0372272863563001 1
-0.00191240399306595 1
0.119143311841343 0
-0.0253428894297569 1
0.00331039000063245 1
-0.018152853721703 1
-0.0163650481187902 1
0.011347191976839 1
-0.00371983185339172 1
-0.119926747967139 0
0.017595956625337 1
0.0280764207550291 1
-0.0166372126157456 1
-0.00868041546219427 1
-0.0161071114499367 1
-0.0505737569150327 1
0.0344696238139768 1
0.0354997467382354 1
0.00941846790606607 1
-0.074070279549304 1
0.077918043427272 1
0.0207514489274083 1
0.0502604908385013 1
0.0395128896218119 1
0.0223483945675314 1
0.00120078626351617 1
0.00412912509966184 1
0.0399088724507875 1
-0.0336633229606785 1
-0.051988086618244 1
-0.0462153482133074 1
0.0250988875472654 1
-0.0185808843849129 1
-0.00292124079006997 1
0.00231448487237512 1
-0.0451400839157006 1
-0.0427097675744411 1
0.0869482607101286 1
-0.0267367657652603 1
0.0220412082544666 1
0.0239295127046858 1
0.0458015350072344 1
0.00590686171112936 1
-0.111521322432871 0
-0.0116616012022908 1
-0.0309035314616254 1
0.0366578093994862 1
0.0741447611526059 1
-0.0045030103166197 1
-0.0160518403079969 1
-0.0347659091073806 1
-0.0399175188050441 1
0.0664525950449923 1
0.0104528170180761 1
0.0487894939192419 1
-0.0256556882281262 1
-0.0875870819563449 1
-0.035503894792153 1
0.0212334705154592 1
-0.00706366318823635 1
0.00700869596788697 1
0.0287710180367435 1
0.00777939751209651 1
0.0111893696726885 1
-0.0347325964620716 1
0.0079972741994414 1
0.00518777856372054 1
-0.00343185824657996 1
-0.0253072314595302 1
-0.0451226873706391 1
0.0511284209542763 1
-0.0369552834583971 1
-0.0274697643373962 1
-0.0436488329771185 1
0.0746900145021166 1
-0.0480051104067092 1
-0.0572443222036271 1
-0.0229503077348133 1
-0.0212168160948432 1
-0.0369862908052504 1
-0.0530541257393049 1
-0.0600533388004877 1
0.0815599108154861 1
-0.0757624012252153 1
0.0191240044014762 1
0.00976594945936429 1
0.059039213235424 1
-0.00274835209581519 1
-0.0839577422998515 1
-0.0087913718570161 1
-0.0560576209921651 1
-0.00251149882488952 1
-0.0246868000082303 1
-0.0730026316988338 1
-0.0519808138755704 1
-0.0673178905936191 1
-0.0265382654293561 1
-0.0746916526500062 1
-0.0202697402981322 1
0.0228576328076604 1
0.0729203703999809 1
0.0433955916024565 1
-0.104019916886487 1
-0.0275927497939081 1
-0.00648350321087736 1
-0.0190524596092224 1
0.0450173457724397 1
0.0147380100250635 1
-0.0870469284970231 1
-0.00317673438848393 1
-0.0312505632808599 1
-0.024163842055472 1
0.0654299592550005 1
0.0391267551066562 1
0.0514867403205021 1
0.0749785374570237 1
0.0676180219501768 1
-0.00568787507304749 1
-0.013623495062897 1
0.0467153171964215 1
0.0341638249337234 1
0.064464731703828 1
-0.0185837920392382 1
-0.0054602354483232 1
-0.0183461845888309 1
-0.0238455503476654 1
0.00839700987561959 1
-0.0176649303356865 1
0.0293795474840788 1
0.00498371454820601 1
0.0290514100822288 1
0.0217136726142242 1
0.0510423941288126 1
0.0174073291605928 1
-0.0158020333625505 1
0.0367632624579475 1
-0.0414374647792523 1
-0.00204940659259781 1
-0.0599861219511103 1
0.0192261452153064 1
-0.0072831868845679 1
-0.0181682267652863 1
-0.0286573249027158 1
-0.161599566239454 0
0.0777844816369915 1
0.0194443046109388 1
0.0735598590278001 1
0.0714388208241509 1
0.0339022281761353 1
0.106591878878776 0
0.0111543871391949 1
-0.0316229943266984 1
-0.0858475153639166 1
0.0213005270678145 1
-0.0806340959978679 1
0.00576004484180802 1
-0.0265783037614802 1
0.0548881881001863 1
-0.0449268851745622 1
-0.00998310025729618 1
-0.10614340519857 0
-0.0866417950945977 1
0.0663640173154122 1
0.0858187856127026 1
-0.112466015956824 0
-0.0292831469244454 1
0.0735943809636431 1
0.0131428289986393 1
0.00353935327951822 1
-0.0735328136882612 1
-0.019003504927898 1
-0.00729710790184306 1
-0.0585043156532997 1
0.0451238253268247 1
0.00372248354574774 1
0.0121757269536559 1
0.0582765911610177 1
-0.0185854640764493 1
0.0898501820530334 1
0.0508317479241217 1
-0.0509722506452219 1
0.0659039147381027 1
-0.0108532138954875 1
-0.0319685326317882 1
-0.0445033500054099 1
-0.0613392067430225 1
-0.00142693519037669 1
0.0779814533663237 1
0.0212824528054881 1
-0.00365305814776092 1
0.0634403836725607 1
0.0337127674323894 1
0.0033129430103361 1
0.00479460644302678 1
0.0653029128984739 1
-0.015000015756254 1
-0.0247635312317179 1
-0.0360045833816917 1
-0.0313272518874395 1
-0.041834438842457 1
-0.00349978305009204 1
0.00132894888829755 1
0.0686935353404281 1
-0.0239155145471639 1
-0.03601514009823 1
-0.131778302097207 0
-0.0142416660911464 1
-0.0215331625985915 1
0.081728575111567 1
-0.0133012938752991 1
-0.00849129816908659 1
-0.027915587141665 1
0.00174769880953389 1
0.0911035836985956 1
-0.0438882100280879 1
0.0609163748949491 1
0.0437901402776392 1
-0.0861284154791882 1
-0.0119241747717936 1
-0.0253594822311886 1
-0.0166953067868485 1
-0.0424277311763416 1
0.0674935348495823 1
0.00925795320465544 1
-0.00228334398843807 1
-0.0176018480459751 1
-0.00689567409759157 1
0.003029060980853 1
0.00565260891823498 1
-0.0278119916266168 1
-0.00741933709938277 1
-0.0151787000729394 1
0.0763542231084573 1
0.000672351559498859 1
0.00446794708089136 1
-0.0520262691191012 1
0.00247195328940745 1
0.045590311327658 1
0.0130658307883984 1
0.00809092970345899 1
-0.0240267271949447 1
-0.0363642952296793 1
0.00898179192728009 1
-0.0113525470551977 1
-0.0449123527393848 1
-0.0101333947454951 1
-0.0366498760153106 1
0.0463513653563568 1
0.03739540997133 1
0.0419576967734155 1
-0.108447129940199 0
0.0393232668435588 1
-0.0222919834535821 1
0.0309898526727347 1
0.00613668519353409 1
0.0110636765674697 1
0.00564767526941673 1
0.0588137538177057 1
-0.0218960497268263 1
-0.0321681411283481 1
0.0106505811572484 1
-0.0333035034395959 1
0.0214954250605432 1
0.025252427333853 1
-0.00757082804961892 1
0.0642523219371524 1
-0.0434642760811235 1
0.0361347423171527 1
0.0223400999836647 1
-0.00474884369204937 1
0.0688055064051536 1
-0.0315144477277221 1
-0.020139792410394 1
-0.00228915653288907 1
-0.0294756759019028 1
0.0533180954215417 1
0.0240623446253073 1
-0.00836546169157035 1
0.0562407653221404 1
0.0109076442564104 1
0.00121542015426332 1
0.028637775621826 1
0.0205935292149117 1
0.0513027026401489 1
-0.0264198346798459 1
0.0234654008357105 1
-0.0186986538494597 1
-0.045539404679245 1
-0.0558798030822458 1
0.0193829789438746 1
0.0683597419879441 1
0.0434075577325814 1
-0.0565749303326715 1
0.0512455561399627 1
-0.024246802972561 1
0.0468845957257674 1
-0.0308877842629028 1
-0.00328351162338958 1
0.0451177112158042 1
0.0279602349293677 1
0.0488449213937332 1
-0.00444569493609336 1
-0.060551380638731 1
0.0609994511741812 1
0.0479501053404136 1
0.00398132514988492 1
0.00848091444740554 1
-0.0307092377996448 1
-0.0822097874202601 1
0.00132984068951782 1
-0.0202539191455774 1
0.107556448156264 0
-0.0267560087937122 1
0.0809648470999752 1
0.0419725573354753 1
-0.000875708349585754 1
-0.0672942950286027 1
-0.0292834719014683 1
0.020958781058111 1
-0.014563502102193 1
-0.00307956952578825 1
-0.0308813974884059 1
-0.0213382866267135 1
0.0348529717642086 1
0.0776223069219465 1
-0.0964264226250292 0
0.0880020226659519 1
-0.119025470823553 0
0.00104739098604361 1
0.0305124733981705 1
-0.0115900212681604 1
0.0104334837341641 1
0.0406238916422971 1
0.10383781747524 0
-0.0517629591449764 1
0.0224042649713156 1
-0.0191720544944781 1
0.0656423124242936 1
-0.0121121899244571 1
0.0558344833923617 1
0.0431023011316701 1
0.00484925235730389 1
0.00447958036528126 1
-0.0699435359587813 1
-0.00317083097855318 1
0.0300827744156223 1
-0.00392432712920871 1
-0.0366804477540169 1
0.0833988798933858 1
0.0847730966312072 1
-0.0289905980390933 1
0.0119026543144863 1
-0.0391683957919485 1
0.0623474224220596 1
0.0322743351652865 1
-0.0408426141322159 1
0.00394012447419688 1
0.0490075059819516 1
-0.0332400842826663 1
-0.00684429778579542 1
-0.0266713090810794 1
0.0381106741404937 1
-0.0426035243464273 1
0.00196998783957475 1
0.00357550238970042 1
0.00407184713919372 1
-0.012104413454076 1
0.00845236018505282 1
-0.0040859183455931 1
-0.016004596075381 1
0.0306348971204489 1
-0.0357208388479096 1
0.0737259551055808 1
0.105473850466425 0
0.0826015560561519 1
0.0338461894884422 1
-0.0179019945184781 1
0.0201655192952032 1
-0.0440818792761333 1
0.0132553008254083 1
-0.136541440785852 0
0.00776742894349289 1
-0.0157849490197879 1
0.0506457735864021 1
-0.0166947493049782 1
-0.0398375379034875 1
0.00402719537125601 1
-0.0324263781721271 1
-0.00641518877637888 1
0.061427222765623 1
0.013991814681412 1
-0.063255380132945 1
-0.00895815085106497 1
-0.0144596073382812 1
0.129778870205471 0
0.0561518758023563 1
0.0560219836767815 1
-0.0158249564125488 1
0.00917126050969076 1
0.0647706517361887 1
-0.0474689933770552 1
-0.0296047980826668 1
-0.0394971600113095 1
-0.00923401357410745 1
0.0243139585715632 1
-0.0050256452290925 1
-0.0164721784009013 1
0.0310257092923358 1
0.0135506783194489 1
-0.0150312892968238 1
-0.00518294564772268 1
-0.109155721539771 1
-0.0887075927109639 1
-0.0465239482238509 1
0.0500984296597944 1
0.0641112099467272 1
0.0254217515026757 1
-0.0084867894788639 1
0.0512489476849224 1
-0.0356447957679836 1
0.0255631736310168 1
-0.0568183585419826 1
0.0254411075332171 1
0.0657137737423307 1
-0.0218790651217961 1
-0.0535230912292994 1
-0.0202664690972722 1
0.0241611012880286 1
-0.0314475164524756 1
0.0867702800718585 1
0.00982759578679765 1
-0.037820237487154 1
0.0298392936294871 1
-0.0560882831040688 1
0.0904617133732872 1
0.0444743495090358 1
0.00899396906011844 1
0.00125965779650452 1
-0.0244557370728214 1
-0.0194001269923434 1
-0.0435752733559058 1
-0.0762219102149201 1
-0.00573288093400914 1
-0.0241970208116603 1
0.00983190558634814 1
-0.0250189523125542 1
0.0294760958612375 1
-0.026042100312227 1
-0.0340727960211089 1
-0.0135520609482178 1
0.0774497446365115 1
-0.0630524599704533 1
-0.0447751196143237 1
-0.0509098762241671 1
0.023503085849681 1
0.0505686798113719 1
-0.0442670270676294 1
-0.0216344549212599 1
0.0599336356023536 1
0.0033246198729598 1
0.0134135526485212 1
0.0361325139472865 1
0.000673107158783208 1
-0.0349466472709162 1
-0.0370989108883696 1
-0.0244068276773447 1
0.00516487111617791 1
0.0316614678700169 1
0.00943989004975289 1
-0.0508727304818998 1
-0.0189059987408761 1
-0.0484941511581025 1
-0.0172545287374295 1
-0.00630404872201881 1
-0.0226892946323987 1
0.0776410328457316 1
0.00695003268931424 1
0.0359103721654464 1
0.01653383689904 1
-0.0226952894116964 1
0.0114386065241958 1
-0.0648208720661432 1
-0.0346637146387757 1
-0.0112622782635231 1
-0.0296852365231696 1
-0.0335652914480071 1
0.00446065401096765 1
-0.0182140001688978 1
-0.020500812521886 1
-0.0322509034287337 1
-0.0538366139514009 1
0.059863343543075 1
0.00148875300885678 1
-0.0182225058723014 1
0.0142235305459991 1
0.0657322263973493 1
0.0944547359566801 0
-0.095566091071 1
0.0533210008873214 1
-0.118256879047246 0
0.015888970887432 1
0.0544449228100744 1
0.0227161743323006 1
-0.025530514130558 1
-0.0610224422926939 1
-0.00981387912866663 1
-0.0242724084386714 1
-0.0438508270571651 1
0.0842519937308616 1
0.0519239135638251 1
0.0117270483251131 1
0.0381447259897817 1
0.0640344923290623 1
-0.00549204017665907 1
0.0870506699157477 1
-0.00320756247548756 1
-0.00628373604619255 1
0.0120815148156762 1
-0.0176648171228005 1
-0.0318569920251798 1
-0.0549708824969471 1
0.0703874522903469 1
0.0870042263206249 1
-0.00885311279512369 1
-0.0481945481409057 1
0.00718386604525315 1
-0.0832513957236069 1
0.0264976129859449 1
-0.00317397069714871 1
-0.0708141410571568 1
0.00136962533697115 1
0.000147412025465692 1
-0.069543171845386 1
0.0287409626973913 1
0.029754445992005 1
-0.0312283501892522 1
-0.168585353845572 0
0.00722504453112587 1
-0.0928258481717394 1
-0.0219257955972873 1
0.104263003013281 0
0.00923145036278163 1
0.00365818586078347 1
0.0649067888972072 1
0.0552832390971035 1
0.00345592902988609 1
-0.00282054995214012 1
-0.0544137874281781 1
-0.0302012098562817 1
0.0503261521910199 1
-0.068852791578048 1
-0.0226917409081588 1
-0.0767126374628193 1
-0.0193322889986756 1
0.0248947396480134 1
0.062244420346923 1
-0.0646178359736273 1
0.00517142830660955 1
0.00708327777056921 1
0.0486306412372827 1
-0.0129851079566228 1
-0.0193584786358838 1
-0.0339742592724352 1
0.105047744114461 0
-0.00526891424137529 1
0.0430995513594259 1
-0.0178629293419959 1
0.0227705412675197 1
-0.0244159197890361 1
0.0652175240993418 1
-0.008339112916019 1
0.0768920987282999 1
0.0333292224846513 1
0.0588070118803423 1
0.0193287696540235 1
-0.0180581819680693 1
-0.0632282976530998 1
0.0252689149925445 1
0.0316022603896803 1
-0.0152896387716095 1
-0.00613897135324924 1
0.0470289223162806 1
0.0365221515641081 1
-0.035578536602756 1
-0.0633381127720101 1
-0.104498123197509 0
-0.0795859785789639 1
0.114226131188865 0
-0.032815612794432 1
0.015608029872341 1
0.0254672413491606 1
0.0468698667708341 1
0.0319511427605776 1
-0.013594238012159 1
-0.0870377730527065 1
0.0204664586106197 1
0.01272895168108 1
-0.046166297247287 1
0.0396921272614204 1
-0.0682392913000533 1
0.013789185873876 1
-0.0086249907700431 1
0.0239877079098015 1
-0.0246350785133386 1
-0.0352693716794749 1
-0.0214594682457831 1
0.0266693922836605 1
0.0288311159627521 1
0.0464490757833026 1
0.03976458272449 1
-0.0111561177287134 1
-0.019689444516535 1
0.088447695737576 0
-0.00811396016434339 1
-0.025468560099227 1
0.015520349512738 1
0.0466585308102856 1
0.0635707128726118 1
0.0132656518557564 1
0.0297814549889018 1
-0.0472774805763448 1
-0.0768944429260774 1
-0.0606647353211365 1
0.0384435318076257 1
-0.0222496541191875 1
0.0828122304651085 1
0.00576829549687692 1
0.0671245048742938 1
-0.0137593446813119 1
0.0690098611831948 1
-0.0374414332528283 1
-0.0529806038127971 1
0.005672972723682 1
0.0620902031906539 1
0.0545218576151682 1
-0.0110171779780677 1
-0.0445607860250609 1
-0.0447229498662032 1
-0.0654101924814284 1
0.00563010649102234 1
-0.0384119912142258 1
-0.0643166953013704 1
0.00809382370714952 1
-0.0616383617151122 1
0.0115851293640445 1
0.000190106665977463 1
0.00479985800101072 1
-0.013804961632573 1
-0.0611481976975544 1
0.0438514233575549 1
0.0557869394482109 1
0.00672058897373531 1
-0.033962206884511 1
0.089752074331696 1
-0.028991391305732 1
-0.0499715628537815 1
-0.00966373529460519 1
-0.0387189299840612 1
-0.00730772925247286 1
0.0537374278494207 1
0.0929699934997963 1
-0.0349999260844016 1
0.0012628612204088 1
0.0477826053615478 1
0.0360089567130863 1
-0.0360160811550976 1
0.0365049417774104 1
0.00429298716271707 1
0.0588226175704794 1
-0.00395095659012148 1
0.0263531562741332 1
0.0642590869156266 1
0.0258426347843267 1
0.0723709358481456 1
0.0114883733007367 1
-0.0466547265306071 1
0.0300134120336673 1
0.0468083209055574 1
0.0135681075684576 1
-0.0220097602258685 1
0.0670509437672243 1
-0.0349850812552286 1
0.0227834256410728 1
-0.000446501517902029 1
0.0706818139638626 1
-0.00805204210924775 1
0.0054432899879668 1
0.0964683643080802 1
0.0183128466635209 1
-0.0356051798400849 1
-0.00908425047455348 1
0.0373340459724016 1
0.080500436402492 1
-0.0462877356254044 1
-0.071816923148528 1
0.0300896096392213 1
0.0367298631675022 1
0.0135263445351134 1
0.0235598485626991 1
-0.0126174832706581 1
-0.0427581815418645 1
0.025061496461396 1
0.0200453245428784 1
-0.0136653912220344 1
-0.0152415418657498 1
0.159068144959812 0
-0.00498016336794352 1
-0.0767601599341025 1
0.0594576383002371 1
-0.0105993446891437 1
0.0622459552597183 1
-0.0521348307727673 1
-0.0471864193857647 1
-0.064389774893849 1
-0.00383502674630617 1
0.0720249611163408 1
0.022407514263386 1
-0.0134887166847569 1
-0.0351021152081791 1
0.0114000318547375 1
-0.000475647466840066 1
0.0537326766545498 1
0.0847608298054887 1
0.00564030243548588 1
0.00159036738132419 1
0.00811253288127126 1
-0.0674799538556883 1
-0.0658221743439991 1
-0.00892368590549024 1
-0.00571941231687172 1
-0.00316656143247344 1
-0.0125468803278702 1
-0.00313079867129767 1
0.0288455077832687 1
0.0310259254791964 1
-0.0360677825771284 1
0.0652787814921395 1
-0.0568139939050871 1
0.0262927650755498 1
0.00368338630796748 1
0.0353585181497026 1
-0.0121682047233017 1
0.0216019341339361 1
-0.0231099352544126 1
-0.0169700434555626 1
0.0866214887936713 1
0.0650397031076167 1
0.0563434205606027 1
0.0166933669103874 1
-0.0466587286292959 1
0.0504569396676048 1
0.035913058838339 1
-0.0742925019617421 1
-0.0353234637128298 1
0.00707446522993967 1
-0.0100655711909174 1
0.0190354820845399 1
0.0206113291020889 1
-0.0178512861695231 1
-0.0473002155363427 1
0.0526215225177184 1
0.0447189357245925 1
-0.0645111264281649 1
0.0560882911471381 1
0.0488605960623193 1
0.0456856064185468 1
-0.0517437307304658 1
-0.017179697427529 1
-0.0389096794162665 1
0.0518797148553836 1
-0.0492073289744477 1
-0.0408578980191803 1
-0.0512009033579269 1
-0.0045276285665979 1
0.036786816124062 1
0.0647518566850665 1
0.0352561154519223 1
-0.056407585943412 1
-0.0856947517132701 1
-0.00726988615546619 1
0.0340421283557269 1
-0.0330666383729585 1
-0.0736380194137611 1
-0.0251648760559234 1
-0.0377886987377634 1
-0.0791000558147256 1
0.0106660429572693 1
-0.0310796305268477 1
0.0147434367950297 1
0.0432369648346018 1
0.0164971911089154 1
-0.0877722193029391 1
0.0134627653213172 1
-0.00487796171277873 1
0.0719792420979449 1
-0.00872902831799575 1
0.00209025926475372 1
-0.0305828927787999 1
0.107703767184416 0
-0.0337349928150119 1
0.0467534754443499 1
-0.0422651165261929 1
-0.0532369759549047 1
-0.021024515614514 1
0.0592673230710384 1
0.103999971275349 0
0.0276055941182136 1
0.029751997333622 1
0.0228555737996374 1
-0.0424793190958713 1
0.020573872429893 1
-0.000846231218191639 1
0.0120210790209186 1
-0.00511501877168657 1
0.0329730129286986 1
0.000526940688762759 1
-0.0578191055047075 1
0.0886655995551814 1
-0.0298847493822704 1
-0.0436874607505536 1
0.07932666051827 1
0.0255156146176949 1
0.120317061003907 0
-0.0461135116221759 1
0.0888510688089291 1
0.0400885574620711 1
0.00814183640461221 1
-0.0275352988622316 1
0.0107836267546186 1
-0.00924917278809922 1
-0.0700270991831138 1
-0.0234486130366525 1
0.0351964143225181 1
-0.00387021104896483 1
-0.0469623583820107 1
0.0960819333394226 1
0.0252566550959729 1
0.0662753925834613 1
0.0627322485186517 1
0.0622620848106989 1
0.00299933766293284 1
0.0122862348142311 1
-0.025913284310544 1
0.0419320476957689 1
-0.0612229586071085 1
-0.00650292172507473 1
-0.0372761162844139 1
0.00376186153830979 1
0.044403903016832 1
0.00032118330472914 1
-0.0331922831854767 1
0.0456236326764708 1
0.0619776801141498 1
0.0100461601150648 1
-0.0469866387816794 1
-0.0403381968999827 1
0.0439902386893635 1
-0.0376161226181442 1
-0.0386251026108482 1
-0.049397219143586 1
0.025692058245401 1
0.0148494522950593 1
-0.00609900676743023 1
0.0415952519944807 1
-0.0261201267429137 1
-0.00250907641433559 1
0.000356570018510301 1
-0.0136529245581139 1
-0.031502140390914 1
0.102600658430397 1
-0.0133907373774711 1
0.0468895386459913 1
0.000111776238669403 1
-0.0697549200304572 1
-0.0183700140406226 1
0.0410324804031758 1
-0.00452277204721377 1
-0.00473221467902752 1
0.0109035108519592 1
0.00510204675031588 1
0.0216197672344826 1
-0.0252765260363369 1
0.0045331270491157 1
0.0264136334563812 1
0.0491954207987872 1
0.0228755550037194 1
-0.0223690779080843 1
-0.00447871884554061 1
-0.0385718274540357 1
0.081874630836165 1
-0.0284586601945569 1
0.00515546139622901 1
0.0171481810942441 1
0.00110623113680617 1
0.013723495978876 1
-0.0192180981008197 1
-0.0200379780600519 1
0.0549404667540332 1
0.0268929622805121 1
-0.0134349347536525 1
-0.0290576592168064 1
0.0225343360669611 1
0.0594886244716058 1
0.0236892168059128 1
0.0172266376447428 1
0.070136490319772 1
-0.0277777813655109 1
-0.00972213798719302 1
0.0926550739316173 1
-0.0443953600222138 1
0.0264483181213224 1
0.00343205302751284 1
-0.00445019205331498 1
0.0640427165492909 1
0.029002655957403 1
-0.0602473601096001 1
-0.0183043334180299 1
0.00781842729417562 1
0.137626868362457 1
-0.0147175827262325 1
-0.0586988381092775 1
-0.0301953107560125 1
0.0674565017802793 1
0.0411460829845037 1
0.0675403703645841 1
0.0520443866711861 1
0.00253561970741475 1
0.0926519596917427 0
0.068967395986301 1
0.0508463618021519 1
0.0316825196452953 1
0.0572352849341439 1
0.044989420677027 1
0.114694962165907 1
0.0182976169406799 1
-0.00277416396825084 1
0.044638207205098 1
0.0743008211461627 1
0.00129412092010739 1
-0.0393649231397576 1
-0.0299771724969303 1
-0.0171471729802154 1
-0.0548359690595351 1
-0.0821851887565388 1
-0.0767020381045698 1
0.0402557260813415 1
-0.0790833219178536 1
0.00108892302342612 1
-0.0751045191197245 1
0.00810015428379268 1
0.0304342972087394 1
0.0253980788125065 1
-0.0201660636616465 1
0.0722286737488593 1
-0.0163570764890284 1
-0.0850600503513026 1
0.0230703975143605 1
0.0459041955806096 1
0.0868773385626891 1
-0.00297382765065015 1
-0.02399171824275 1
-0.0289766761600977 1
-0.0593656028217457 1
-0.057602767229247 1
-0.0357852963936386 1
0.0391765335436524 1
-0.0119600780837867 1
-0.0563427074920502 1
0.040111499753392 1
0.0213879271517008 1
-0.00378911783000182 1
0.0143586362477814 1
-0.0394980211182113 1
-0.0641906881049756 1
-0.0346187423473806 1
0.0188161356482025 1
-0.00614504179902111 1
-0.10883522216722 0
-0.0467967033099204 1
0.0161113022730333 1
0.0219494979556526 1
-0.0291671662793618 1
-0.0924332909586355 1
0.0249284412805227 1
0.125577404116941 0
-0.0789934871576082 1
-0.00998220601335344 1
0.0261403189347837 1
0.0253981336372141 1
0.0466383377902941 1
0.0127212104955796 1
-0.00183546456354942 1
-0.00834551329511386 1
-0.0141604310218787 1
-0.0128615559730865 1
-0.0707389313587051 1
0.0192247972430924 1
0.0338763818807734 1
-0.0322614013767047 1
0.0222876841027791 1
-0.0664638056926881 1
0.036987094954991 1
-0.00410861285436163 1
-0.0525895574845211 1
-0.0193031393009884 1
-0.0556278354375033 1
-0.0659563286620494 1
-0.077298583084732 1
0.0405792797885555 1
0.0354557885640263 1
-0.0274324088587009 1
0.0505645089137802 1
0.0734854456015173 1
0.027704045400412 1
0.0175879174500156 1
0.045323810076115 1
-0.0713057417183809 1
8.62743891606819e-05 1
-0.0785763788162743 1
0.0177635275700749 1
0.019346040485628 1
-0.0198388118129314 1
-0.0196963825711018 1
0.0373838792461268 1
-0.116715020314762 0
-0.00668213671774205 1
0.0104991393931038 1
-0.0330617127483079 1
0.0436239568756085 1
0.0709076204245665 1
-0.0449871661338359 1
0.0586784640308004 1
0.0416058421137687 1
-0.0504373624542086 1
-0.0122148996662826 1
0.030887186967179 1
0.0599141929931665 1
-0.0575083636134316 1
0.00118223855996782 1
0.0349705875665522 1
-0.0289161521013887 1
-0.0575362955501717 1
0.0452601942076242 1
0.0838381995785149 1
-0.0078020705224456 1
0.0649051769181963 1
0.0202707821985895 1
0.0205164186983556 1
-0.0402752970576423 1
0.0306663730648634 1
-0.0371928313015315 1
0.0697506153526592 1
-0.0421717740813291 1
-0.0810470673903615 1
0.0487544750701183 1
-0.0315389008089421 1
-0.0790721350634624 1
-0.146803597430518 0
-0.0112239510506173 1
-0.0449936930075339 1
-0.00714123969152606 1
-0.0488515755714535 1
0.00791288954540716 1
-0.0534636885812892 1
0.0179176723761767 1
0.0226789320440124 1
-0.0473805882545495 1
-0.0750558915179015 1
-0.0787641901986874 1
0.066002395514214 1
0.0251950126009433 1
-0.0430306116553779 1
-0.0495015854918314 1
-0.0137032913663398 1
0.0818947788689011 1
0.0161511094909604 1
0.011841818717988 1
0.0771846089733212 1
-0.095578684989538 1
-0.0382525950875615 1
0.030248071313161 1
0.0227299164458344 1
0.0219918344368055 1
-0.0151624073596844 1
-0.0543149466945335 1
-0.0447349521814829 1
0.0162954382254495 1
0.0901266460924438 1
-0.0425082257529206 1
0.0484697336477248 1
0.0284113367405667 1
-0.0126982207796172 1
-0.0419566372755229 1
0.096550608939703 0
-0.0227865656384885 1
0.0137129523670126 1
0.054149053793274 1
0.0254317812322718 1
-0.0160729220918158 1
-0.0424276223617695 1
-0.0792223827511602 1
0.00249618850049044 1
0.0719137354450002 1
-0.00063130974933801 1
-0.0235811750841806 1
-0.0210295239201017 1
0.0646132377709082 1
0.0230986013709559 1
-0.00443787461338583 1
0.0291468030464761 1
0.0316067436185408 1
-0.0478399651407524 1
-0.0223920365768416 1
0.101403542820659 1
0.0767740153521182 1
-0.00499872508278343 1
0.0224609467904294 1
-0.00939538338369147 1
0.00181181220861789 1
-0.024056127783277 1
0.0344461724436334 1
0.00890096822763449 1
0.039845958065053 1
0.00596287718880726 1
-0.0100670575206056 1
-0.0134818554045066 1
0.0933809964925671 1
-0.01901217751278 1
-0.0429715582502422 1
-0.0518587116343203 1
-0.0275822724217364 1
0.0418220355018277 1
-0.0274662746610669 1
0.00875618006157325 1
-0.0145468472234836 1
0.0117988558793625 1
0.0207582669653718 1
0.0495316486211332 1
0.030054255115874 1
0.00368422406282178 1
0.0110314424697892 1
-0.0453698711113105 1
0.0692817621131498 1
0.000772998839810385 1
0.00527611662710108 1
0.0124795116185299 1
-0.0088003537713375 1
-0.0100762076619758 1
0.0392981453184259 1
0.0555112800371455 1
0.0284361494038477 1
0.0217346941221121 1
-0.00762917038326405 1
-0.00578623742938864 1
0.0210791976636964 1
-0.0160955212336901 1
0.00167129450338994 1
0.0367381253141685 1
0.02944968896654 1
0.0230172423859695 1
0.0283498116584715 1
-0.0382409676684097 1
-0.00581015393705245 1
-0.000107846403078642 1
0.064169692502288 1
0.0235269708403435 1
-0.0726361203927887 1
-0.0691890666410231 1
0.021035881849669 1
0.0167485224340095 1
-0.0174214856556146 1
-0.047782742640237 1
0.0982712738489636 0
-0.0348070369289785 1
0.0240129763868684 1
0.0454517592641331 1
-0.0420139251916582 1
-0.0761837483443351 1
0.0577003708778075 1
-0.0172511042324154 1
0.0735165660829529 1
-0.0174584021604701 1
0.0179982655434136 1
-0.0110937102498347 1
-0.0497788248676631 1
-0.0462607875493682 1
0.0527375125465418 1
-0.00796332392555099 1
0.00953224251672908 1
0.0412664150558851 1
0.0520998784522891 1
-0.0393679300444593 1
-0.0204481472752873 1
0.0189031120731121 1
-0.0343303670634725 1
-0.0206651657934915 1
0.0673207432275345 1
-0.0423663748903647 1
0.082533375835343 1
-0.0371576814791649 1
0.0157607661715483 1
-0.0321594218939385 1
-0.0117533088550529 1
0.0112390390527335 1
0.013754718786258 1
-0.0181478871258236 1
-0.0478410433772147 1
0.0742792707886338 1
0.00437367965098941 1
0.0450640532058174 1
-0.110474463199795 1
0.052661849895693 1
0.00435337784201841 1
-0.0939507806997426 1
0.00628885815406068 1
-0.0446975849080343 1
0.128386629964688 0
0.00238055588726097 1
-0.0673833181937785 1
-0.0392816538760891 1
-0.0282507854553044 1
0.0444661402176647 1
-0.0427915982812392 1
-0.000346841371331272 1
-0.00854912787170131 1
-0.0351331579519136 1
0.0298097437159625 1
-0.0311129607839246 1
-0.0618513162024468 1
-0.0085842530775862 1
0.0757928346088723 1
0.0316055389319017 1
-0.0267858450000681 1
0.0053637885795178 1
0.00676668099885478 1
-0.0102897151161615 1
-0.00778871477419318 1
0.00204902189576614 1
0.0529130658943075 1
0.0415579616846637 1
-0.0413279667615874 1
-0.0276808202479497 1
0.01786120205766 1
-0.0340280794215302 1
0.0356530959387442 1
-0.0231312733341178 1
0.0878428739821941 1
-0.0892739454049506 1
0.0597258759897868 1
-0.0700076696819042 1
0.00940930282483148 1
-0.02355801358171 1
-0.0256558714646222 1
0.0286084778945996 1
0.0555648030805401 1
-0.0235719485809325 1
-0.0328928068010122 1
-0.0923041166015026 1
-0.0340828278261502 1
0.0442376664887412 1
0.00206726477080387 1
0.0517386012485169 1
-0.0589554153486935 1
-0.00834871472222652 1
-0.0632041717221119 1
0.00111861988568491 1
0.0175013142942427 1
-0.0273078993550937 1
0.0240711003980719 1
0.0206518087012068 1
-0.00660901237702124 1
0.0448921734867367 1
-0.00675950861733738 1
0.0176060432371208 1
0.0670417074171134 1
0.0243613805178808 1
-0.0796930109600055 1
0.00621648377832081 1
0.0107955619455221 1
-0.0512803471171104 1
-0.0698995190260774 1
0.0170895422143986 1
-0.0334147283778248 1
0.0402985600463865 1
-0.030039214553681 1
-0.0326960014673142 1
-0.0190178354063224 1
-0.0257492568161225 1
0.00657020768580314 1
-0.0134515631145434 1
0.0180485738551116 1
0.0603591770398494 1
0.00326571388114282 1
-0.012410042070281 1
-0.0390009578317996 1
0.0578150515004943 1
0.000877336109090973 1
0.070484012560332 1
0.0050942905678097 1
0.0408595693745084 1
0.00653289049153104 1
-0.0773788471067478 1
-0.0246112652913648 1
0.00673799126591596 1
-0.0168109559806804 1
-0.00651207540001185 1
0.0768660616174504 1
0.085165430966506 1
-0.00148276615301766 1
-0.0313264165685442 1
0.0350538107062262 1
0.0065935343661538 1
0.0238348783508989 1
-0.0635536060284614 1
0.0665567064201483 1
0.0752054044055536 1
0.0277966569537353 1
-0.00640163150222976 1
-0.0319390795637223 1
0.0719515330144618 1
0.0212965963653632 1
-0.0073077011917995 1
-0.035956821352915 1
-0.0610205170874304 1
0.0126240513025534 1
0.00558391788697533 1
-0.0369367770197745 1
-0.0196441005007706 1
0.0229939117165927 1
0.0589664996652717 1
-0.0390484596533473 1
0.0541167596187031 1
0.0210981088831464 1
-0.0364511541936964 1
0.0394897942240575 1
0.0817962144730621 1
0.0456137203402068 1
-0.0290920673796298 1
-0.0464168771224532 1
0.0764386123460454 1
-0.0209436148773919 1
-0.0594831315834561 1
0.0132648048888769 1
0.0108318205323555 1
-0.00265366196095768 1
-0.0369134808462454 1
0.00648132354161951 1
0.0373456428709329 1
0.0540149140986635 1
0.0858872478854492 1
-0.0342339448481856 1
0.0556931279450073 1
0.118859763959319 1
-0.0445363623999406 1
-0.0520334496735538 1
0.0359644951463105 1
-0.0429839692990848 1
0.0967719628763618 0
0.0406812868301744 1
0.0848671897170935 1
0.00791298186493775 1
-0.0534385244300722 1
0.0205396305672519 1
0.00228540425149642 1
0.00412130294579621 1
0.0557072321275851 1
0.064976660799312 1
0.015590730377051 1
-0.0153820775289817 1
-0.00998608740939052 1
-0.0500737310782487 1
-0.0726716074610885 1
-0.00600996992969529 1
0.00453073340692667 1
0.0279141644431337 1
-0.0230176155050306 1
0.0729596005250657 1
-0.0207122049349164 1
-0.00905115023221122 1
-0.0801674065505001 1
0.0559071127782123 1
0.0622616635766171 1
0.00496695889954887 1
0.0556444412304122 1
-0.00332132145806145 1
0.0380697485313318 1
-0.0298995883068953 1
0.0142455468786095 1
0.049787240856156 1
-0.0239427987981856 1
-0.0746821478798404 1
-0.031027850753667 1
-0.0678046960526058 1
-0.0185496988923599 1
0.0202110250554546 1
-0.0241269843496759 1
-0.0156325153110039 1
0.0958868150203486 0
0.0450287093068809 1
-0.0260027869866661 1
0.00424792201179206 1
-0.0635004822858041 1
0.0519421062889946 1
0.0257245258092169 1
0.0886174085622391 1
0.0448658615250719 1
-0.0449368573818291 1
-0.0302801425555885 1
-0.0609821687902752 1
-0.0129050745814715 1
-0.00244576661658312 1
-0.0403277809445123 1
0.0688282450457369 1
-0.0047892683878771 1
0.00785327502207452 1
0.00575535755839445 1
-0.0690121402362323 1
0.0916017267015185 1
0.0324880762836218 1
0.0455288679632243 1
-0.0536426638802694 1
-0.0114797048757085 1
-0.00818229612271503 1
-0.0358152839547764 1
-0.0366033572478721 1
-0.110550388035464 0
-0.114086623196225 0
0.010777671490184 1
0.0421602741597336 1
-0.0130356607965251 1
0.0978345436333714 0
-0.0649030081152329 1
-0.00220113725597382 1
-0.00999322998431419 1
0.0450556720028604 1
0.0198072483516564 1
0.0495884923269159 1
-0.0125050940019014 1
-0.0113426209396344 1
-0.0218163945457122 1
-0.014885429392081 1
0.0338480266108827 1
0.0381432527407934 1
0.0766259511742425 1
-0.00526812113817551 1
-0.0241931933480399 1
0.0886436273634706 1
0.0533683457927959 1
0.0246657179290039 1
-0.160688085778089 0
0.00557157067817395 1
-0.0838342734280648 1
0.0438582906126986 1
0.00749776712470819 1
-0.0861976676333648 1
-0.00539338624919916 1
-0.039544450044978 1
-0.019429079506347 1
-0.105687288728124 0
-0.0395410110393418 1
0.0314148712005552 1
-0.0117913021658797 1
0.0177310785595664 1
0.0762694540790965 1
0.0102349396437183 1
0.0704961120772312 1
0.0552561259991231 1
-0.00911976859022556 1
-0.0744397625958473 1
-0.0159896076531639 1
0.0542804691238036 1
0.0159929153946857 1
0.0126798244652081 1
-0.00175700806122109 1
-0.0603326513033814 1
0.0123316739860428 1
-0.0236360583835738 1
0.0496000278200215 1
0.0164816091091886 1
0.0314441745896096 1
0.0327144834248261 1
-0.0215199071508823 1
-0.00730566459663812 1
-0.0247999386352666 1
-0.0463519262980169 1
-0.000637592848817101 1
-0.00321206776809489 1
-0.0320117369977348 1
-0.0376548254124897 1
-0.087131579401431 1
0.116866402107959 0
-0.00958040994668609 1
0.081520857388005 1
0.0418265763146838 1
0.0555652657443453 1
-0.00421913728096255 1
-0.0926749272743333 0
-0.00405877836842582 1
-0.0124760494493806 1
0.0448167282152618 1
0.015451401449734 1
-0.0588442509084031 1
0.0301047502824835 1
-0.000392166849798014 1
0.0206181208600821 1
0.032941143417283 1
-0.00493659907035947 1
-0.0564193869296251 1
0.0543206791311054 1
0.0245988533243386 1
0.0450039964142163 1
0.013764308663835 1
-0.0275642288895274 1
0.052274276661484 1
-0.0293314713174911 1
0.0502054581882643 1
0.0817896530852261 1
0.0361517181142427 1
-0.0071709722478077 1
-0.0543102100324634 1
0.0558797330339727 1
-0.0178220396846954 1
-0.00240365966390036 1
0.0555702427851478 1
0.0766117220736547 1
-0.00570579683976896 1
-0.0891927654706869 1
0.00827383175685085 1
-0.0181090177490803 1
0.0411663389740638 1
0.0155406583283204 1
-0.0563148720844839 1
-0.0629355366315826 1
-0.0477911415779796 1
-0.0856528787756372 1
-0.0140392681935106 1
-0.0316939917376923 1
-0.0667074946407388 1
-0.0123280723395724 1
0.0677969234015242 1
0.0143079739139365 1
0.00660539638720796 1
-0.0257016200651694 1
0.00473699200836893 1
-0.111332485575404 0
-0.0509562258417306 1
-0.0346397433538132 1
-0.0902098901411749 1
-0.0837873438075151 1
0.0817026225944271 1
-0.0509148728228318 1
-0.10378195353248 1
0.120373886287362 0
0.0562664766558389 1
0.00335710707616351 1
0.048848413569636 1
0.00519418024627461 1
-0.0769073917739439 1
0.123266032170205 0
-0.00199431573707223 1
0.0190045492031811 1
0.00739267837219216 1
-0.100820469817019 1
0.0778354337405986 1
-0.0942559337981459 1
-0.0600636462597636 1
0.00708510820378648 1
0.0557659381769174 1
0.0232871086952916 1
-0.00727719451551941 1
-0.0144260353580923 1
0.0675808596578199 1
0.0282736609672842 1
0.0978927570215209 0
-0.0520615703626999 1
0.0406209242845559 1
0.0131447185670111 1
-0.0656954754389933 1
0.011023381364441 1
-0.000128741580683946 1
-0.00499458713632551 1
0.0170348846509367 1
0.0138291887505705 1
-0.0170908809371412 1
-0.0590224362297754 1
0.0634804331806519 1
-0.000714196195286073 1
-0.00242338735300849 1
-0.0612132214764334 1
0.00888144188995499 1
-0.045839448893447 1
-0.0682885622267448 1
-0.0297171137919659 1
0.00897570987733035 1
-0.000230961161003458 1
-0.0734226996703587 1
0.0320013773424933 1
-0.0222794682571491 1
0.0649623726866276 1
0.00722157420545324 1
-0.0555861373476744 1
0.0158349853967797 1
-0.0561817967201027 1
0.00659807560891392 1
-0.00799355862881341 1
0.0599623334784715 1
0.00658286827956464 1
-0.0283550559649393 1
0.0649367265241147 1
0.0286369538957658 1
-0.00507435224742245 1
0.0461372340209297 1
0.00795499479660206 1
0.0661744479248808 1
0.0515640686827451 1
0.0489775874077065 1
-0.0148501086661501 1
0.0156312424922248 1
-0.0437804495648144 1
0.0269218974757498 1
0.00617271245422247 1
0.0422427643390667 1
-0.0673664233574425 1
-0.0483744392236856 1
-0.0244087564455711 1
0.0197453675321018 1
0.0529138963377293 1
-0.0199570676903153 1
-0.00128879292595205 1
0.0386645884759754 1
0.0110045235934941 1
0.0101602421658921 1
0.00670817151016895 1
0.0640919886445348 1
-0.0414660535461331 1
0.00884244468889012 1
-0.0259024129450507 1
-0.078277387752713 1
-0.0169999436404616 1
-0.0212515695453323 1
-0.0826992900519823 1
0.0347149383697857 1
-0.0786889032062061 1
0.0615266293605025 1
0.0365994998520775 1
-0.00961571014301767 1
0.01447704209908 1
0.0533705963781434 1
0.0163883494784226 1
0.0306170392318737 1
-0.0687034485735746 1
-0.0453763030596926 1
0.0351470826196856 1
-0.0175152891722666 1
-0.0130057001226797 1
0.103649590568326 1
0.0640000551776447 1
-0.0792883269548474 1
0.0308807708677852 1
-0.0172632422083144 1
0.0197809703819581 1
-0.0193175118460256 1
-0.0170924737178515 1
-0.0464860004014762 1
-0.0210681423919243 1
0.0321388476386781 1
-0.0542664136632965 1
0.0207155023227902 1
-0.0122193468147658 1
0.0049400617152748 1
0.0267190911626528 1
0.0246534072393483 1
-0.0128843966755173 1
0.0442711561013191 1
-0.0251963975696935 1
0.0655071692452717 1
0.0437530439708084 1
0.0255422889710303 1
0.0193995067142539 1
-0.0452766914724427 1
-0.0706525524259473 1
-0.0502785694422653 1
-0.0701237522723383 1
0.0583405640871207 1
0.0163955373880299 1
0.0130445621788395 1
-0.0985543039985231 0
0.0673726799202277 1
0.0238714589781059 1
0.00787396101719719 1
0.0146378553347241 1
-0.0543753777315546 1
-0.0863075178876267 1
0.0075168267522686 1
0.0857276605183606 1
0.0651852547605408 1
-0.0420850297926523 1
0.0499380372355669 1
0.0245459772833481 1
-0.00354436372954071 1
0.0251805993894871 1
-0.0715247598963571 1
0.00319499857181312 1
-0.00186511131873928 1
0.10782772848153 0
0.0318564728258485 1
0.0430778186828204 1
-0.0795709298268062 1
0.0658073713310175 1
0.0427416935703678 1
-0.0777863815748134 1
-0.039246222937485 1
-0.0473758390888964 1
0.0580975280686606 1
0.0338991334970929 1
-0.010041016197664 1
-0.00779119650677871 1
-0.0163263219575196 1
-0.029463173269039 1
0.000627472363488576 1
0.0969052018824789 1
0.0493859101662146 1
0.0197962275844545 1
0.00622609970796875 1
-0.0313660752928243 1
0.11247382781922 1
0.0696121042977011 1
0.0196260666342666 1
-0.0287706323966072 1
-0.059830445182394 1
0.00289202448047644 1
0.0139811708969134 1
-0.106666082697622 1
0.0727923159518734 1
-0.0303024753596182 1
-0.0212239910707759 1
0.000685570395274221 1
-0.0297947302669897 1
0.0539131476162119 1
0.0473406831761098 1
-0.0160699336561106 1
-0.00747400285988904 1
0.0208739980751895 1
0.0417057224055468 1
-0.0031896226213579 1
0.029353701029817 1
-0.00444069742787804 1
0.0274596625308385 1
0.0727867732196465 1
0.0345737041117848 1
0.0506573823214722 1
0.101260061988264 0
0.0149906381732086 1
-0.0691375003522494 1
0.0546588031258447 1
-0.0182133625345827 1
0.00444797205304152 1
0.0775423334938144 1
-0.0487495525623503 1
0.0744521327568587 1
-0.0263373981289759 1
-0.000286608019759323 1
0.00349902659629903 1
-0.0277938805376183 1
0.0451266896770547 1
0.0741374797021177 1
-0.0471921610312299 1
0.0603127768181608 1
0.0212628883669793 1
-0.00516411375809693 1
-0.0403561371199449 1
0.0423286461151935 1
-0.0719695676432435 1
-0.0595592198615726 1
-0.0294783562993162 1
0.0125892493236713 1
0.0214551516976145 1
-0.132679115703131 0
0.0981881388166946 0
-0.143719364425894 0
-0.0174390158803599 1
-0.018732309868348 1
0.00251072350843883 1
-0.0185582731417342 1
0.0256353478722441 1
0.115472478748773 0
-0.0954213058298357 0
-0.0704890564216725 1
-0.0591972588396643 1
-0.0696947166989941 1
0.103933403004998 0
-0.0911998355481298 1
0.0176066144661987 1
-0.0159164169760661 1
-0.0497633989164787 1
0.0208351792407883 1
0.0523500912870128 1
0.00913872812814442 1
0.0493429846154184 1
-0.0113634392953025 1
0.00812305920683408 1
-0.132987352516723 0
0.0108238554749405 1
-0.0164171747121492 1
-0.0673890387077129 1
-0.0532138365896981 1
-0.0102486634585075 1
0.00755075073496412 1
0.00508125341082859 1
-0.0236539598209621 1
-0.0615078491550054 1
0.0200318802197443 1
-0.0296596021762175 1
0.0256292996272343 1
-2.07025316672806e-05 1
-0.0185210218168801 1
-0.12326886389157 0
0.000174665036608767 1
-0.0110777442061348 1
-0.0843649528180344 1
-0.0707404742075116 1
-0.018019799042879 1
-0.102785037547424 1
-0.101161179216042 0
-0.0524208330285703 1
-0.0827307818260935 1
-0.0164776579844988 1
0.0161542173623478 1
-0.0260173575261988 1
0.0125629254648228 1
0.00636330045856287 1
0.0378124377757039 1
0.0162443461236974 1
0.0878512166074203 1
-0.0542693477015709 1
0.00615193482609866 1
0.00909188602142608 1
0.0550996641512771 1
0.0350346158110729 1
0.0188695519541673 1
-0.00624397853257602 1
0.0264758407169308 1
-0.0795787369948088 1
-0.0802926312271855 1
0.0260312341318057 1
-0.0374647397359379 1
-0.103493214885229 0
-0.0358264243212605 1
-0.00927647299054006 1
0.120930495288994 0
-0.00832702776372829 1
0.0791949729259368 1
0.0226684211556322 1
-0.0616679797058996 1
0.0254079871643345 1
0.0440345825701194 1
0.0196359569373127 1
-0.0122287064377214 1
0.0539925868017207 1
-0.0179138275997023 1
0.0367616656225848 1
0.0934239177724357 1
-0.0372672744303543 1
0.00487965962833562 1
0.0279891735947562 1
-0.00615471943309818 1
-0.0505219950062914 1
0.0254401825772512 1
-0.110415548583035 0
0.0228054009062858 1
-0.0753614831708514 1
-0.0769834914698259 1
0.0162738899011231 1
-0.00123664140519471 1
0.013298676553189 1
-0.0134781033887829 1
0.0125143490570695 1
0.0426448478050796 1
0.0227915310331672 1
-0.0356388546040639 1
-0.124314681958029 0
0.0626116865368036 1
0.0247930763190332 1
0.121583846511781 0
-0.00538507793277328 1
0.0155506421315199 1
-0.0170506977594157 1
-0.00873980494839456 1
-0.127044172244957 0
-0.0399387786252619 1
-0.0136243378004275 1
0.0185772914903203 1
-0.0173911979654061 1
0.0593158119247433 1
0.0395862082140155 1
0.00434905764286285 1
0.0546737949236861 1
-0.0711343498774912 1
-0.057905817187837 1
-0.0456927911850552 1
0.051167232107878 1
-0.0750450737156994 1
0.0134842639639461 1
0.0726266435391794 1
-0.00825749453802011 1
0.00624111663424332 1
0.0385668143304633 1
-0.0703832145022106 1
-0.0259369593096486 1
0.0111493287016191 1
-0.0287729175832089 1
-0.00117138030037877 1
-0.113159489726062 0
-0.0918622277012687 1
-0.0370826274353155 1
0.0199201309393071 1
-0.0213507321140072 1
0.0300580364472303 1
-0.016372106584193 1
0.00347859898606335 1
0.0846864009250512 1
-0.00170196737200989 1
-0.0233106258677298 1
-0.0300516430521792 1
-0.0244594997496675 1
0.0297143086864137 1
0.029490374338666 1
-0.0163560213079158 1
0.00618879308122911 1
0.131536238050023 0
0.0897431709113195 1
-0.0112686259411871 1
-0.00685379891091384 1
0.0253261360536032 1
9.26920290690469e-05 1
-0.131489538177551 0
-0.00439854631667922 1
0.00450346342147508 1
-0.0467032293466476 1
0.0248811578456975 1
0.0462802786476216 1
0.00222532549301512 1
-0.0605321992489602 1
-0.0050530581620318 1
-0.0472603210290729 1
0.0713440898737731 1
-7.46524793432081e-05 1
-0.00132095483695357 1
-0.00300924124676867 1
-0.0350650213284458 1
-0.0113793104876131 1
0.081445614356375 1
-0.0153285806236432 1
0.020101210147126 1
-0.0892941253591839 1
-0.00823414214198216 1
-0.0813646982361586 1
-0.0278534058801095 1
0.0923611704047735 1
-0.00417093306023148 1
-0.0148004964100608 1
-0.0609731031883793 1
0.0545558589034236 1
-0.0194460636772769 1
0.0883132735870701 1
-0.0586856458011738 1
0.00464009346642799 1
-0.0540621178265158 1
-0.0415097782349418 1
0.0451739229765018 1
-0.031082828896571 1
-0.0646915540843856 1
0.0532441937469858 1
0.00342411646979082 1
-0.042908754219086 1
0.0279099240394585 1
0.017643348032583 1
0.0194067666475388 1
0.0636217181032094 1
-0.0242601718060399 1
-0.0956220801400404 1
0.0362178311545354 1
-0.0419575025340823 1
0.0226526440690436 1
-0.0203619397900594 1
-0.0161311769206815 1
-0.0837841827717788 1
0.0412659494492109 1
-0.0159360225126636 1
-0.069844412704542 1
0.00923899237928551 1
0.0218530091694084 1
0.111352152214882 0
0.00966359463290196 1
0.0563931595943152 1
-0.0207870736706417 1
-0.0849356015374795 1
0.0244578369557813 1
-0.0572132243578794 1
0.00119439126046126 1
-0.0123942411588789 1
-0.0274176281981394 1
0.00909196588455851 1
-0.0261501304720319 1
0.0387768655250831 1
-0.105681233349658 0
-0.00601446608930292 1
0.0211394007873923 1
-0.0146835883107295 1
-0.0467273865679286 1
-0.00205709071708888 1
-0.0151918669068275 1
0.0267409645749501 1
0.0369727391856629 1
0.0450583384272097 1
0.00255366375200954 1
0.00087683766024841 1
0.0753960163607931 1
0.00731162721069263 1
0.0299342088214396 1
0.0160346934224872 1
0.00939247398216035 1
0.0600463658096824 1
0.105748811693522 0
-0.0510301759138135 1
0.0236365785827352 1
0.0107958118810537 1
-0.00181830072185682 1
-0.067666735234667 1
0.00080590026631671 1
0.0313989258708348 1
-0.0414449003439141 1
0.00483733823310995 1
-0.0630602518450919 1
-0.0282317625220632 1
-0.0045369908430244 1
-0.0228472388822559 1
-0.00221945785762762 1
0.064774024268309 1
0.0516021149250281 1
0.114453772359035 0
0.00518243750458084 1
-0.0243392342498754 1
0.0414997579680072 1
-0.0574948281623088 1
0.0217756293777702 1
-0.0372715924534711 1
0.0924170981829984 1
0.0210918280846706 1
0.00895850327649993 1
0.046913034210142 1
0.0184639004244399 1
0.0720129383243783 1
-0.0749395609638937 1
-0.0464958701865412 1
-0.0191823359695362 1
-0.0329763282506965 1
0.0791060050768716 1
-0.00104203347543401 1
-0.0372425412007145 1
0.0022003495280525 1
-0.00194317339770359 1
0.0365061742685446 1
-0.00245790201633705 1
-0.0402956425012175 1
-0.0370811613889493 1
-0.000668792468759538 1
-0.129602736552127 0
0.088234785537008 1
0.023559765540581 1
0.0387689324976931 1
0.0352348161601338 1
-0.0492388066860297 1
-0.0118666917737004 1
-0.016543565876862 1
-0.000822739007935877 1
-0.00199622718928366 1
0.00147409088465259 1
0.00705629148115528 1
0.0173061199688139 1
-0.0882828752601434 1
0.0172937943435132 1
-0.0231139844192352 1
0.0604284156522669 1
0.014049369705183 1
0.0411842701112323 1
0.0114223872677791 1
-0.0219963447381448 1
-0.0423434714138109 1
0.0143265389514546 1
0.0061624456192104 1
0.0204656441038697 1
-0.0387449252436106 1
0.00146801140985602 1
0.0265854172943944 1
-0.0631937194048348 1
0.0311498408109584 1
-0.0434416352077415 1
-0.0336660820035867 1
0.0454374904663667 1
-0.199604621218146 0
-0.0518113220727663 1
0.0247375080330454 1
0.082262858869542 1
-0.0302993484421227 1
0.0558928689157502 1
0.0137348364888312 1
-0.019724774585951 1
0.00335980862676985 1
-0.0605223409966134 1
-0.0391522674199335 1
-0.0113775301895106 1
0.0150956845746795 1
-0.0254520707461011 1
0.0291896755956068 1
-0.0428562474134454 1
0.110181488946944 1
0.053539394634956 1
-0.021490915525099 1
-0.0766249243862895 1
0.000793544150620037 1
-0.0834332704252153 1
0.0211942497445242 1
-0.000967149728340848 1
0.00353457618003932 1
-0.0386261561871384 1
-0.0367792290432465 1
0.0718836580745828 1
-0.0213237998631181 1
-0.121768610573314 0
-0.0607001841216871 1
0.0639116549799014 1
-0.065458925308141 1
-0.0514891123218515 1
0.0917010115508306 1
0.0793884766715373 1
0.0598202317354756 1
0.0453310351163332 1
0.000514261308292602 1
0.0216732950670802 1
-0.0130886112409048 1
-0.0396976802973234 1
0.000420295863096451 1
0.0174015011434177 1
-0.0424631179177636 1
0.0125987356867877 1
0.0616248877151539 1
-0.0199823684526204 1
0.0545322861165932 1
-0.0246109186474634 1
0.0440053751472827 1
-0.00616781881843162 1
-0.0773414135447444 1
-0.0179602646486193 1
-0.0287884203152625 1
-0.00838380886156717 1
-0.0719572077589379 1
-0.0212307909551083 1
0.0135032506079713 1
0.0473817000596578 1
-0.100671960428816 1
0.0340163168033512 1
0.0727703898631609 1
-0.080598714554666 1
-0.0444868742060171 1
-0.110292820255914 0
-0.056736960550563 1
-0.00622626867124547 1
-0.0431264928567516 1
-0.0287282718476972 1
-0.000741913951652141 1
0.0416758358770964 1
0.066248388211671 1
0.00602711634046284 1
-0.07152147528094 1
0.0574510533407676 1
-0.0126681639611615 1
0.0634635766343597 1
-0.0720463156650077 1
-0.0248995554434778 1
-0.0214915302418463 1
-0.026364759433098 1
0.0107452026972137 1
-0.0804627879811259 1
0.0174368594376619 1
-0.0225217783621921 1
-0.0402127329769202 1
0.00853452269334701 1
-0.00566587465873607 1
0.079626337669381 1
0.0422726892198091 1
0.0202590941219464 1
0.038696801517638 1
0.0410854848152535 1
0.0427750829009304 1
-0.0901617666745027 1
0.0235810608479667 1
0.0803464078045415 1
-0.0459888355922392 1
0.0640093093228432 1
0.0107743195464873 1
0.0470363453298739 1
-0.0689633213875413 1
0.010387396726099 1
-0.0172603489536758 1
-0.050417853610637 1
-0.00193476279195712 1
0.0372349865684313 1
0.0594458595657073 1
0.0390194360976769 1
-0.0335760949097041 1
0.0280049761579474 1
-0.0302226874150103 1
0.0303004124093075 1
0.0546198544256012 1
-0.0342520188030432 1
-0.0273309657568374 1
0.0449068883304992 1
0.00522831745456159 1
-0.0377583596671053 1
-0.0449835483230281 1
-0.0796102099349254 1
0.0881137486256268 1
-0.0263832792752792 1
-0.0782842647352378 1
-0.00982096112996553 1
-0.0890514078191404 1
-0.0246045655790979 1
-0.0805110054562007 1
-0.0862801099906236 1
-0.03860188777247 1
0.0192697390613587 1
0.0251039146445163 1
0.0211893700038208 1
3.89191670634569e-05 1
0.00936051575720727 1
0.0537045055034622 1
-0.0422801204619895 1
0.102319599783845 1
-0.0970466445372234 0
-0.032382687312676 1
0.0148668872087949 1
0.107013744267916 0
-0.0200475326726866 1
0.00715945627077446 1
0.00241953145337794 1
0.0407891181885153 1
0.000853965757572296 1
0.0949107092780791 1
-0.0737836670189517 1
-0.0562918654588672 1
-0.00913767454148516 1
-0.00561544142559157 1
-0.00239518314627872 1
-0.042767431104644 1
-0.0435319646207841 1
-0.031557131315891 1
0.0240963752804208 1
-0.0543870984926671 1
0.0619419326559858 1
0.0295493178136734 1
-0.0311704584545421 1
0.0496311235806138 1
-0.00176370478548827 1
-0.0336174492711085 1
0.0295532247461635 1
0.0478682779950537 1
-0.0161640133966689 1
-0.0534535199311667 1
-0.023642334786738 1
0.00695907254656345 1
0.069054151293786 1
0.0624437040865034 1
-0.0680998273536287 1
0.0322787960023285 1
0.00531442892074158 1
0.0380049220131431 1
-0.038025737642682 1
-0.11193809669777 0
0.0270271098852916 1
0.0227892013454581 1
0.00624855848215406 1
0.0481394211429726 1
0.0120940178440433 1
0.0217679853379132 1
0.00972328474965165 1
-0.0128090409780189 1
-0.0785312518115737 1
-0.0342987186204241 1
0.051297991038156 1
0.000217302878840364 1
0.00390226950805014 1
0.0211571847423107 1
0.0432010293357744 1
0.00690131527662162 1
-0.0360906438594384 1
-0.00563257756100799 1
0.0377107255978982 1
0.0683120885020903 1
0.0677870395387195 1
-0.0555301347291442 1
-0.0643105083757481 1
-0.0379128992728296 1
-0.0558992652304309 1
0.0379990409209267 1
0.00527916608706453 1
-0.0368832980825725 1
0.0247433201382714 1
0.0343995731670242 1
0.0213741611900198 1
0.00425153021798945 1
-0.0788842107703376 1
0.0688987376312995 1
-0.0168472183380719 1
0.00976959706264571 1
-0.0171504583639406 1
-0.030331910625808 1
0.0456723996934813 1
0.00541560751676447 1
0.0491174404236642 1
0.0353598201811319 1
0.046248269457229 1
0.00932755865471185 1
0.00923531310736548 1
0.0111492707684079 1
0.0968618277079472 0
-0.0186042750370362 1
0.018902456008607 1
0.0700362703303456 1
-0.00518409004618973 1
-0.0124241024793435 1
0.0564468392870504 1
-0.0226021293152412 1
-0.069813562196616 1
-0.0329802241768585 1
0.00523452892787382 1
-0.0775617490744153 1
-0.0329936736807517 1
0.035333347126632 1
-0.0181793759729921 1
-0.0309422478587174 1
0.0663055231960503 1
0.00296329110925008 1
-0.0156092466658217 1
0.0372953091185494 1
-0.0428659436052416 1
0.00385736876283052 1
-0.0802849723880817 1
-0.00846210809329087 1
0.0245887582069285 1
-0.0314792243950334 1
-0.0399373800021383 1
0.0141659577057495 1
0.00926813116108582 1
-0.0734128582573829 1
0.0328089219067997 1
0.0305261228185203 1
0.0419258919034851 1
-0.0375564778254947 1
-0.0240324582052923 1
0.0332917720042919 1
0.00677696009302587 1
-0.0568478964634472 1
0.0674889424163154 1
0.0381678373007305 1
-0.0828629003766539 1
0.00565779830668607 1
-0.020031754760739 1
-0.0326891940466567 1
0.0231571068411355 1
0.0608392033848774 1
0.0394647293265442 1
-0.0601041728933828 1
0.0492596584240601 1
-0.0227136522057496 1
0.00425375156160342 1
-0.0211710114432916 1
-0.000804813626178118 1
0.0372643479099385 1
-0.00445966760477582 1
0.0426071586548478 1
-0.0478841984388807 1
0.027052861419513 1
0.0280737486228947 1
-0.0188170042690878 1
-0.0321293645224444 1
0.00758554246617407 1
-0.0122391845087864 1
0.0378917984670113 1
0.0014241928359981 1
-0.031998554071629 1
-0.0233236781084573 1
0.048353663900766 1
-0.0126578110591208 1
0.0168203247754234 1
-0.0106631519075962 1
-0.0202123135535956 1
0.0225754375302153 1
-0.160885618759426 0
0.0101206895822321 1
-0.0204681310975175 1
0.030794161178186 1
0.0181862031502186 1
-0.00878422644038736 1
-0.04358220501645 1
-0.0881011006266592 1
-0.0282329216051321 1
-0.0288365053052502 1
0.0193811632705391 1
0.0469424459887142 1
-0.0273685231249473 1
0.0271709226101601 1
0.0311008153312238 1
-0.00523810157876162 1
-0.000508893747035942 1
-0.0173149434883094 1
-0.0466320312249322 1
0.0704298317723816 1
-0.0692112142648513 1
0.038417631443773 1
0.0336298678075279 1
0.0182587800828801 1
0.0227640184469797 1
-0.0705232513617081 1
-0.0685488886485986 1
-0.00370105863427853 1
-0.0113942530315437 1
0.0438039597870906 1
0.00952192191910972 1
0.028149466867191 1
0.0684843511440684 1
0.0578784817795465 1
-0.013171092657962 1
-0.00596715600785854 1
0.0364593760161321 1
0.0163996162843088 1
-0.0160634666070625 1
0.0930395105725804 1
0.0294810527512695 1
-0.0399380452086443 1
0.0907818557739208 1
-0.0289460197009855 1
-0.0311718826397609 1
0.0314451174400684 1
0.030262724234346 1
0.00431620591999581 1
-0.0560734153199641 1
0.00387270595628588 1
0.0116511030559641 1
-0.101842843689371 1
0.0203684931195435 1
0.0610310690199198 1
-0.000333938060743964 1
-0.071144320419266 1
-0.0320137002096409 1
-0.0349600279528267 1
-0.0464971532757379 1
-0.0372743368827917 1
-0.0321188890440365 1
0.0138719065396677 1
0.00432019541405716 1
-0.0194487982996868 1
0.0058327618859126 1
0.0179049622666281 1
0.050319969429645 1
0.0564519337309267 1
-0.00569868563754685 1
-0.00890830100989403 1
-0.012482619990208 1
-0.0716817571794257 1
0.0641380525196423 1
0.0355119727450287 1
0.0048914930020861 1
-0.120098067336968 0
0.104227620325708 0
-0.0433128724967745 1
-0.0746331746899056 1
-0.0690431261562041 1
-0.0303761083932691 1
0.0145786329512831 1
-0.051996285632163 1
-0.0574383924477708 1
-0.0255099771657275 1
0.0717128155121096 1
-0.0491451865209358 1
0.0747576872341237 1
-0.0234512975426558 1
0.125401496397204 0
-0.0276025657237042 1
-0.00743927515735849 1
0.0170689806234402 1
0.00363612689643414 1
0.0499211207692629 1
-0.0742845896817858 1
-0.0454084708204552 1
0.015935665283586 1
0.00618280739293529 1
-0.0171298627053097 1
-0.0135271360812397 1
0.0118303123041723 1
0.0358841477343193 1
-0.00643166695292858 1
0.00242704571445918 1
-0.0130088474634694 1
0.0915256903094072 0
0.0723561888053072 1
0.00371140396704082 1
0.0961813710362479 1
-0.0116829853190707 1
-0.0208398955894624 1
-0.0402886738570871 1
-0.049675950373726 1
0.0612057872429905 1
0.000600372807371939 1
-0.0476760289992734 1
0.0151796757233321 1
-0.0930921006278744 1
-0.139825991310022 0
0.0736883768271129 1
0.00637381669403383 1
-0.000865385522873928 1
-0.00545339003174673 1
0.0363111132903938 1
0.00641541538951248 1
0.0673818940364315 1
0.119675297515208 0
-0.00885359617790912 1
-0.0262995342062554 1
0.0407436474814948 1
0.0297475688944453 1
0.00690101633052059 1
-0.0115225357722097 1
0.0557627660417144 1
0.0251013337462317 1
-0.0270792238661853 1
0.0211642938930683 1
-0.0200799838000293 1
-0.00775080058797622 1
-0.0654942300442791 1
0.014420441845755 1
-0.048834484336447 1
-0.10986847121908 0
-0.0427694460077409 1
0.111060909771718 0
-0.0553275406531938 1
-0.0120549191102957 1
0.0740559542135457 1
0.00312100968743683 1
-0.0388103147258494 1
-0.0141884336858971 1
-0.04910800661145 1
0.0252908269434319 1
0.0578150644791227 1
0.0951813678321655 0
-0.0594564322017398 1
-0.0104986986555547 1
0.00155434282833736 1
0.0617515766518604 1
-0.0219750091857973 1
-0.00956002908489502 1
0.00329964928545671 1
-0.0865004338439222 1
0.0813926126856015 1
-0.0239049049248156 1
0.120569039671229 0
-0.109566971576472 0
-0.0393544167269106 1
-0.0118292175510471 1
0.0730030093422029 1
0.021031893155344 1
-0.0758401575726817 1
0.0490704734914466 1
0.00473783640123471 1
0.0803849007770568 1
-0.0828092316931997 1
-0.0549346191464707 1
-0.00111578651834475 1
-0.0155298011658316 1
0.0198214548585184 1
-0.0190089118235993 1
0.0354421729157439 1
0.0256702381610994 1
0.0236094364199118 1
-0.00814070805433367 1
-0.104870398764171 0
-0.0257312301876988 1
-0.0346493323430471 1
0.0186374834517187 1
0.0159711963988787 1
0.011044917765651 1
0.0245066474773598 1
-0.0127620311486289 1
0.0105419659532621 1
-0.0571254063623951 1
0.0114802964268883 1
0.0330262936483767 1
0.0267518358336186 1
-0.0127107898659861 1
0.0323152514645767 1
-0.02036956590142 1
0.0538161372403955 1
-0.00614190574719479 1
0.0419257946222135 1
0.00837963972810257 1
-0.0650653451468116 1
0.009545985900449 1
-0.0215711729230202 1
0.0174072762531483 1
-0.052919732108344 1
0.0365602496766482 1
-0.00345846360569162 1
0.0586159186715058 1
0.0212411421587815 1
0.0701063272194727 1
-0.0323894672689304 1
0.0372110946420589 1
0.0480897414686504 1
0.0430948204287142 1
-0.0358804561696229 1
0.0213866439425454 1
0.0133508710649532 1
0.0154260342560188 1
0.00282590354295217 1
-0.0117745283573282 1
-0.0175618847407689 1
-0.0249727913121344 1
0.0104142771618097 1
0.0382707269074117 1
-0.0752993816354179 1
-0.0744797647472431 1
-0.0039653963833884 1
0.0523130156534655 1
-0.0580194717943146 1
-0.0171009004724433 1
-0.00416910033393704 1
-0.0451082743491551 1
-0.00492840047464383 1
-0.0446282017052696 1
-0.0513916218078409 1
0.045634401123348 1
0.00107940425947651 1
-0.00516165262023196 1
0.00877522565389947 1
0.0321487853462432 1
-0.0649384411887447 1
0.00757404663258843 1
0.0304073916384971 1
-0.015608660645693 1
-0.0323612782678938 1
0.0230419899265569 1
-0.0241999413446264 1
-0.00482503944790279 1
-0.0718801847903455 1
0.0608313022621494 1
-0.0180694381457876 1
-0.0197355665358414 1
0.0765556300710114 1
0.0144007082842001 1
0.0121577064766939 1
-0.0276974010556113 1
-0.0373283042486382 1
0.109388048318072 1
0.0910828495365085 1
-0.0551710039532065 1
-0.0109534324698625 1
0.0366686144081772 1
-0.0140518529811244 1
-0.125801665166673 0
-0.0441408145326257 1
0.0282145280831228 1
0.152398507689148 0
0.0397357914107963 1
-0.0423090405243795 1
0.0418347550947828 1
-0.0303350638580825 1
0.029593024496438 1
-0.0226014185226608 1
-0.0690453954420564 1
-0.0700100018576851 1
-0.0175267633037355 1
-0.0785495030334762 1
-0.109636541120508 0
-0.0754037927871168 1
-0.0944417435386886 1
-0.0786840754429047 1
-0.0437497559335557 1
-0.00432209961074537 1
0.0168768080789166 1
-0.0392467515756822 1
-0.0151822279980182 1
0.0498116222453052 1
-0.0643334958902708 1
0.0985377952875671 0
0.0433711595955047 1
0.0944759872923477 1
0.057081676427807 1
-0.0144007478496885 1
-0.00118480134959135 1
-0.00594256206376938 1
0.0150352339613927 1
0.0258416930337299 1
0.0671341997805144 1
-0.117045018095676 0
0.0274667371928791 1
-0.0570286028405208 1
0.0169989100922999 1
-0.0441057401906615 1
0.0119727460322597 1
0.0260038805894566 1
0.0560248730824221 1
-0.05806467953678 1
-0.0237244254216572 1
0.0711845278389492 1
0.0138096418234382 1
-0.00786092136912538 1
-0.00875472373085792 1
0.0505506507490227 1
0.00711655209314281 1
0.039626913764723 1
0.00430242905321452 1
-0.0490334431748116 1
-0.0380142167057822 1
-0.0103510868363544 1
-0.0667915015161049 1
-0.0116360921424792 1
-0.0132903426917283 1
0.0123874689112893 1
-0.0363479483307707 1
-0.0396390928224609 1
-0.0256463508406418 1
0.0236360313382167 1
0.0716536586405592 1
0.138473396453239 0
-0.0404813803078116 1
0.0276326063623329 1
0.0057383809766171 1
-0.0422715760570081 1
0.00611571037449836 1
-0.0209732291310474 1
-0.071776090933398 1
0.00430217725275493 1
0.000720864036880185 1
-0.00868304471420437 1
0.055374577610335 1
0.102455044936653 0
-0.0103925531610879 1
-0.00557920418121784 1
0.00509407762538132 1
-0.0233302764129594 1
0.0059040001101065 1
-0.000492854066430678 1
-0.0375406184864182 1
-0.0663666096188307 1
0.0247098116739305 1
0.0746344903454518 1
-0.0298766681886654 1
-0.0417498101912798 1
-0.0298622375952708 1
0.0358048078779838 1
-0.0117263384622439 1
0.0314397512340346 1
0.0162273768717892 1
0.0194700763258078 1
-0.0517532557545878 1
-0.0795058361075358 1
0.0360555504737654 1
0.0144530470369514 1
0.0111863755739931 1
-0.00201894275543156 1
0.0292138021258558 1
0.00352485562159058 1
0.0281114308340983 1
-0.0216466038094061 1
-0.0153285315271167 1
-0.0423532236603746 1
0.0375653975443387 1
-0.00432708463349262 1
-0.0344612493580008 1
-0.0588550786633312 1
0.0170171834837292 1
0.0320615178671123 1
-0.0515495557754857 1
-0.0120922371771216 1
0.00233438172599955 1
-0.00403721850487306 1
-0.0225185264234069 1
-0.073639676467455 1
0.0871143722253849 1
-0.0128270176052791 1
0.0788349004966627 1
-0.0258761549821016 1
0.0587471022452951 1
-0.0489885313239703 1
-0.0215700697242276 1
-0.028932941077288 1
0.0150700202570854 1
0.0265106214003163 1
0.0192657473755023 1
-0.00375821424482273 1
0.0575539154244914 1
0.00853573476518206 1
0.101392105505119 0
-0.0111480041712561 1
0.0546242999695443 1
0.0930267868028812 1
-0.00582783911178421 1
-0.0296642073528507 1
0.004952538218337 1
-0.0167347877804101 1
-0.057337157762212 1
-0.0229947281161638 1
0.00750728261260965 1
0.028058737999821 1
-0.0192483392397215 1
-0.0177281209431959 1
-0.0276468236909198 1
-0.0292670875450877 1
0.00845971627818519 1
0.0726204670452366 1
-0.00604724770951946 1
-0.000425260986657874 1
-0.0238086758314378 1
0.0213925395250539 1
-0.0906098141179815 1
0.0351731210593449 1
0.0899621443117133 1
-0.0557538723418839 1
-0.00233202317248951 1
-0.0322909020797067 1
-0.0133557307669689 1
0.0396429800791854 1
-0.114466969823385 0
0.0192888958773651 1
-0.019369174638676 1
-0.0551190000905881 1
0.0312125058966774 1
-0.0368858922881707 1
0.051974833102681 1
0.0270361414975774 1
-0.063342298608021 1
-0.0154395854516367 1
0.0148223570854998 1
0.0336833242563375 1
0.061579871670624 1
0.00907104018740098 1
-0.0651898918734618 1
-0.0293509154030794 1
0.00491849430072306 1
0.0638954875143624 1
-0.0424729606944952 1
-0.0164347051259279 1
0.023626229845107 1
-0.00706982925587046 1
0.0677145808592828 1
-0.0663212656039285 1
0.0532409455932167 1
-0.0176438478743969 1
0.099535654633167 0
-0.0161475218302971 1
-0.0292836365245899 1
-0.0762208119970721 1
0.0239273526911066 1
-0.0434182748443518 1
0.0103410755535291 1
0.0189130128129476 1
0.0343290434051321 1
-0.0738584936488959 1
-0.0190790398709432 1
0.0727074003335429 1
-0.0361145812288174 1
0.028733992501538 1
0.00604094855493547 1
0.0244873598810691 1
-0.0361080068587542 1
-0.0666854660423055 1
0.0162740446842326 1
-0.0485768933195538 1
0.0374841122572321 1
0.115789049185486 0
0.0695409994472638 1
-0.0562757164079987 1
-0.0427252995062228 1
0.0318667904757216 1
0.0105491919164644 1
-0.0294413346884737 1
0.0146104785016499 1
0.0120483094161516 1
0.0162781436104042 1
-0.0882274198334094 1
0.0400682065280294 1
-0.00185802340022174 1
-0.0894629378763798 1
0.00713861629781414 1
0.0268867753687838 1
0.0103774905930458 1
-0.0404839794847806 1
0.0396012837827311 1
-0.0743256432545387 1
0.0220579559866368 1
-0.0603724005511314 1
0.0544296003848841 1
0.0336840090840748 1
0.0704233606290101 1
-0.014088257645329 1
-0.0865004169229669 1
0.0107271534873428 1
0.0634388555300482 1
-0.0584265692731516 1
0.00102091597205716 1
0.0264441943892225 1
-0.0903086719185743 1
0.0626579864958352 1
0.0386018434862157 1
-0.00358204635895583 1
-0.0810482414768566 1
-0.0891333619085191 1
-0.0232046323941808 1
0.0182548816619354 1
-0.0224123436717036 1
-0.0288558709486459 1
0.0278567674442145 1
-0.0283662653957733 1
0.00289697488321687 1
0.0157945561083118 1
-0.00251063062343985 1
0.0167098104971879 1
0.0525146395321384 1
0.0711489380325147 1
-0.00585451859471631 1
0.0129883603892599 1
0.0029607992690439 1
0.0360857828511572 1
0.0455677332004531 1
0.0556915806640781 1
0.0473406475567891 1
0.0296072819878068 1
0.0192612125332566 1
0.0205420843945762 1
-0.147287143668528 0
-0.00461892993858595 1
0.0520200927742454 1
-0.0560159002564861 1
0.0626734125104037 1
-7.52647854118486e-05 1
0.00810911512635894 1
-0.0266748302131361 1
-0.0177283478480441 1
-0.0240781283696482 1
-0.0294214910733603 1
-0.0106471844643411 1
0.0659453806521688 1
0.0253272414128848 1
0.0464169375782505 1
-0.0230031695412883 1
0.0389634276925598 1
0.012068202939819 1
0.0011140380818723 1
-0.024668916760939 1
0.0285495540973387 1
-0.0621247748209657 1
-0.0351431863522915 1
0.0204222668171037 1
-0.0209782897268457 1
0.0206743684828868 1
0.00964831267060373 1
0.00803526296607507 1
-0.0261524334883495 1
-0.0520799416707911 1
-0.0544003864987543 1
-0.0360284643786512 1
0.0272507680902036 1
-0.0103002446005567 1
0.00234609027407375 1
0.0787192675084911 1
-0.0110410534000498 1
-0.0681289874448848 1
0.0848194420262974 1
-0.0855941247299958 1
0.00839580814779996 1
0.0070010539195595 1
0.013337623416092 1
-0.00501039753165988 1
0.0123344683038958 1
-0.0420044512604828 1
0.00626365226802353 1
-0.0143551290353865 1
0.0514332636433091 1
-0.0395061864349696 1
-0.080206767002145 1
-0.0472362706195616 1
0.0388547544328163 1
0.0382058926390844 1
0.0168665477693258 1
-0.05979288554667 1
-0.0228461803622817 1
-0.0613525976821646 1
-0.0196685676670048 1
-0.0454504906913955 1
0.0497633940048798 1
-0.00262217981876811 1
0.0147878848218932 1
-0.062206861095236 1
-0.0878439953408369 1
-0.0146086185797148 1
-0.00357012496660747 1
0.0764324632085626 1
-0.00102593715443693 1
0.0759962244307119 1
0.0376256520677445 1
0.00418730283992955 1
0.0268689406028097 1
-0.00333816248491475 1
-0.0245299122071525 1
-0.0337306459092829 1
-0.0117125624966999 1
0.013426959353265 1
0.0132968183956223 1
0.0388288633060311 1
0.0609201464443395 1
0.0180656155867261 1
0.0228404494962855 1
-0.0152725527131938 1
-0.0429428388028924 1
0.00235878209242713 1
-0.0209421155911856 1
0.0329780996999631 1
-0.0535554577249877 1
0.0569118294917087 1
-0.0407669809325137 1
0.0222454655189884 1
0.0626532050945032 1
-0.00549808926874149 1
-0.00114448275649417 1
-0.0927551783853928 1
0.0152702144864615 1
-0.07449688728931 1
0.110181613791649 0
0.0310058096088624 1
0.00790434087228636 1
0.0552317816309032 1
-0.11721840749255 0
0.00529602953104335 1
-0.0554701464808742 1
-0.0300008715770603 1
0.0944684701358087 0
0.0146480133782697 1
0.0111694603318571 1
0.0201360109677952 1
-0.0423088812729155 1
-0.0206553825316899 1
-0.0080944305922992 1
-0.00680012330321567 1
-0.046051630646136 1
-0.0334248672145743 1
0.0201144842600141 1
-0.0759800667405189 1
0.000824086873671025 1
-0.0107540338063481 1
-0.0349214999200941 1
0.0264342553915762 1
0.0377499097183229 1
0.00727531377364162 1
-0.0744618681184452 1
-0.0549367518344023 1
-0.031072760155407 1
-0.0275582525035005 1
-0.0167342084575216 1
0.0365834537354284 1
0.00670339736434037 1
-0.0333851947841359 1
-0.0760941418771413 1
0.0791913568435396 1
-0.00868070837272975 1
0.0385309822990624 1
-0.0076354244049955 1
-0.00940115291846222 1
0.0193835370864006 1
0.034811617528416 1
-0.0237493223738967 1
-0.0165940099406761 1
-0.00789627821494098 1
0.0290889193693364 1
0.0758989363516748 1
-0.0277764536044366 1
-0.0530792593100593 1
-0.0813746152978842 1
0.0228824189130318 1
0.0253520478219032 1
-0.0182751170251691 1
0.073956525588845 1
0.0209813823030004 1
-0.0418300269283208 1
-0.0437938777357735 1
-0.0378689326275148 1
0.0421445982953787 1
0.0292872165573101 1
0.0564547711209835 1
-0.0684993610397856 1
-0.00942355091082533 1
0.0284455005521746 1
0.0305870469565055 1
-0.0132962286698877 1
-0.0225116113898585 1
-0.105274863880755 0
-0.0425948077782799 1
-0.0273981486582629 1
-0.0477183539546091 1
-0.0528946746698442 1
0.000270621017370681 1
-0.109076180212256 1
-0.018357972602603 1
-0.0654990621732582 1
0.0337004015767262 1
0.0516294371827087 1
0.064841402542077 1
0.0165691334968174 1
0.0282740615346296 1
0.00200950903103373 1
0.00467046321434421 1
-0.0223814913373991 1
0.00431555131235913 1
-0.0469478071198941 1
0.00396342765269126 1
-0.0703453513972417 1
-0.0280179777616906 1
-0.00027552045107095 1
-0.00187675446426159 1
-0.0302439106826441 1
-0.0507669646679461 1
0.0245476095730017 1
-0.0150575784141704 1
-0.11851783135393 0
-0.0865336653748426 1
0.115390372582963 0
-0.0052828410866014 1
-0.0181444328099863 1
-0.0623085787804628 1
0.0191825505885738 1
-0.0202572121352641 1
-0.03225882313977 1
0.0228305511422686 1
0.0362981577269093 1
0.0099284567354147 1
-0.00626975279215555 1
0.109077517675384 0
0.0571524937384559 1
-0.00138863822494777 1
-0.00344401011209331 1
-0.0566018137932694 1
0.0434970324040333 1
0.0145232605362913 1
-0.04900559090398 1
0.0369800591615654 1
-0.0096576244777662 1
-0.0836235235998003 1
0.0254763222066767 1
-0.0105419377902729 1
-0.053032872201018 1
-0.0414594962766742 1
-0.0236825514441443 1
-0.00469803664714214 1
-0.00230650807800415 1
0.0194821837894583 1
-0.0175502651548229 1
-0.0167101193119993 1
0.0331447112363567 1
-0.0157013687437055 1
0.000185043335991448 1
0.00954058215664562 1
0.0431734771080334 1
0.0424260824088555 1
0.0397572380078929 1
0.0410989758813633 1
0.00908026096395327 1
0.0174914598760159 1
-0.00462898911925214 1
0.0204894660643387 1
-0.111561129660378 0
0.00499669535716862 1
0.0127898693043016 1
0.0130052261170255 1
0.00985793782172267 1
-0.0255490619819769 1
-0.0130969259616194 1
0.0889373088514649 1
0.0372138692605855 1
-0.0866414777037919 1
0.0230698604186312 1
0.0623885105205106 1
-0.00039866409427302 1
-0.0326156661336654 1
-0.0388279569522775 1
0.0375785577705863 1
0.0230485999334233 1
0.0535567906657867 1
-0.124523010024738 0
-0.0392502412329005 1
0.0200275994329468 1
0.0125734523105756 1
0.0378268584016391 1
0.00505435211233416 1
-0.0192936691499203 1
0.0072168351645621 1
-0.0483701061875174 1
-0.0968549773205791 0
0.0839115094602955 1
-0.000113876298161757 1
-0.0344622760948096 1
-0.0215010739996942 1
-0.00235213712686528 1
-0.0664351926756963 1
0.0147696292083049 1
-0.0466208642587722 1
-0.0421730914015631 1
-0.0420314216376323 1
-0.0521257237327433 1
-0.0313868162271393 1
-0.0568049492552641 1
0.0726497830446218 1
0.0477196856915643 1
0.031002421149876 1
-0.0425874470889772 1
-0.0328318814719677 1
-0.00868668100829644 1
-0.0225294953632566 1
-0.013860112977493 1
-0.0334744589113528 1
-0.0680517029150935 1
0.0171773500905931 1
-0.00353231472638921 1
-0.0192733156978894 1
-0.0548010284910968 1
0.0176751460346858 1
0.0574316194735606 1
-0.0186633730304694 1
-0.0553899724999778 1
0.0320424615158776 1
0.0322673767228503 1
0.00945112122825412 1
0.0363148341624345 1
0.0227848057991478 1
-0.0103493905389299 1
-0.0170995314789207 1
0.0085709284796984 1
0.0246016403175027 1
0.0304756834818237 1
-0.00261255744534935 1
-0.0114535762499786 1
0.0544837049124954 1
-0.0304433982978011 1
0.00703311163647771 1
0.0836640174183356 1
-0.0679854181692727 1
0.0592968564897143 1
0.0476236009754058 1
0.0292138598295157 1
-0.017515965232756 1
-0.000500598726918906 1
-0.00827019085455103 1
-0.0142084194047012 1
-0.035300104427847 1
0.0398233555304727 1
-0.0330159039486599 1
-0.0586704829621312 1
-0.0987873432309201 0
0.0473927367953356 1
-0.0496113032811889 1
0.0602591353128942 1
-0.127760010195924 0
-0.111104520071125 0
0.0272418292742123 1
0.0201862771587675 1
0.0224725433174552 1
-0.0308992710128926 1
-0.0080597775732235 1
0.00617587291633349 1
0.0379854379073463 1
-0.00937461793705432 1
-0.00288886652892449 1
-0.0281188365056158 1
0.00622573860434665 1
-0.0357980048794767 1
0.0731660776759594 1
0.0486632065179347 1
-0.0298645356851505 1
0.0249456033882024 1
-0.0402334471214982 1
0.0357861504997551 1
0.0381535637881641 1
-0.0831633316197972 1
0.0127805415736747 1
0.0261321903292339 1
-0.0130072290391857 1
0.0209092325346056 1
0.00641186539766517 1
0.00422149212401705 1
0.0112545054832626 1
0.0344641329750015 1
0.026058267761303 1
-0.096875893470986 0
0.013658990280297 1
0.0472903486031464 1
-0.092441380177559 1
0.0253534719437964 1
-0.130270373756502 0
0.0432064539219149 1
-0.0209509797464222 1
0.0313845392095729 1
0.0583656051043457 1
-0.00885514170722283 1
0.0753775435458307 1
0.0253861534985032 1
0.0884530631354117 1
0.0251003670910384 1
0.0176768010117632 1
-0.0782485251443835 1
-0.0428479780385573 1
0.0256808637531268 1
-0.0449431341406879 1
-0.0112099876513315 1
0.00463539985454951 1
-0.0543463295584435 1
0.0537666956376589 1
-0.0693766450218964 1
-0.136421782060556 0
0.0150191301329966 1
-0.136827964750803 0
0.0474019744811508 1
0.00940189106397078 1
0.0638147776182592 1
-0.0205146830734924 1
-0.0658256149914744 1
0.0245971466511803 1
0.0162797371766135 1
-0.00552793563187683 1
0.0502813106341965 1
-0.0912898224256856 1
-0.0654759717552156 1
0.00175418881855548 1
-0.00659343237681794 1
0.0408692262909881 1
0.01116652265713 1
-0.0501296061858565 1
0.00637056012353177 1
-0.00742337695200909 1
0.0121601326615365 1
-0.0359285729832473 1
0.0190027629926176 1
0.0332043167910944 1
-0.0179202230181591 1
0.0396628074500069 1
-0.0842717874314107 1
0.0318996929077672 1
0.00932115632128946 1
-0.0288996955115269 1
-0.0171835460721238 1
0.0195784159520971 1
0.044147924238624 1
-0.0257218735690166 1
0.0239889340520512 1
-0.0202005200277221 1
0.0445358109727675 1
-0.0229791110356504 1
-0.0436963771666851 1
-0.0773617753514499 1
-0.0364337014313403 1
0.00434987460397973 1
-0.00308309502084231 1
-0.0418858718108923 1
-0.00184173808834503 1
0.0160745161233196 1
-0.0376440898554154 1
0.0373610866965298 1
0.0438928469147733 1
0.0979413959348744 1
-0.0823461368813574 1
0.0174467003826704 1
0.0110691396852895 1
0.0526502726738552 1
0.0170030168825494 1
0.0210870205512229 1
-0.0217762134501245 1
-0.0312525244984056 1
0.0587553171087321 1
0.0602161069419186 1
0.103508064525058 0
0.0722149438794848 1
0.054801214980803 1
0.0506668010554772 1
0.015217084654439 1
0.0564065551807316 1
0.0192655894932106 1
0.0383975669538067 1
-0.0261503367413967 1
0.00580979073606594 1
-0.00232140429286739 1
-0.0232068503212049 1
0.0689205100383507 1
-0.0252064479074613 1
0.00522407609944818 1
0.0131558081638922 1
0.0423470192044774 1
-0.00764858522800523 1
0.00325255413023631 1
-0.050516313419355 1
0.0148639848130599 1
-0.0192965032072799 1
-0.0279313610150506 1
-0.0195879748352933 1
0.057178559207809 1
0.0126862698593332 1
0.0825449994702971 1
0.0425090794368628 1
0.00689997080860121 1
-0.0400023211893019 1
-0.0664005499239187 1
-0.01815834330236 1
0.0498931148626612 1
-0.0514194690337132 1
-0.136430154422714 0
0.00754047696362249 1
0.0295279767252551 1
-0.0780906097642638 1
0.0830978009336333 1
-0.00232105671796276 1
-0.0542116854460412 1
-0.00631454820178463 1
0.0140544689016061 1
0.00423224838106736 1
-0.0385998437099597 1
-0.0166058377320063 1
-0.0259272980986941 1
0.0832999919524249 1
0.0233854855937008 1
-0.010184115413632 1
-0.0149983350344829 1
-0.0836997337682382 1
0.00412889378465387 1
-0.0335202879501333 1
-0.0476199023053488 1
-0.00254756642070434 1
0.0508699196283681 1
0.0905783423766646 1
0.0493519764910827 1
0.0444563445466178 1
-0.0166155411068331 1
-0.0235676333209948 1
-0.125307463671636 0
-0.0267512389471017 1
0.00465159006872609 1
0.0328459736326108 1
-0.0254998003750833 1
0.0186000815960369 1
-0.0165521754707423 1
-0.0245614295283378 1
-0.0123209659869633 1
-0.00840166941509182 1
0.102727154498433 0
-0.0330827030002759 1
-0.0200978953210514 1
-0.0148719343495971 1
0.0389590712421377 1
0.0398079191501432 1
0.0426501088364049 1
0.0293720306948708 1
0.0842976563194378 1
-0.0323621505243808 1
0.0273832129457432 1
0.00343016072834967 1
-0.036023701052998 1
0.0329217038765867 1
-0.015947677473274 1
0.0652341010209514 1
0.0239458228061753 1
-0.0569260811795521 1
-0.00722008317196411 1
-0.0815398239476693 1
-0.0613282995237757 1
-0.00242892230256837 1
0.0703356363119624 1
0.0372953176661658 1
-0.000695550479130908 1
0.0217082709847849 1
-0.0713651808630855 1
0.0177282779099625 1
0.0341234970416352 1
0.0418893410673415 1
0.0786987425815226 1
-0.0220763212309621 1
-0.0242529071031366 1
0.00855893034896633 1
0.00448905753031145 1
0.0809180308475719 1
-0.0790979772651014 1
-0.0122523191593046 1
0.0170504641462879 1
0.0392293410366298 1
-0.0284735333007923 1
-0.0303891290281947 1
-0.0539702102283002 1
-0.0816312860267075 1
0.139522176062581 0
0.0171816148059538 1
-0.108881574399663 1
-0.0345424109014636 1
0.0715641669941048 1
0.0512261334680921 1
0.0207700795875683 1
-0.0293100731698939 1
-0.0231097009335773 1
0.0493026795751371 1
0.0267642852097157 1
0.0406068525762968 1
0.102967206875328 0
-0.0995537545388726 0
-0.0169041257624231 1
0.0154621349481429 1
-0.0377938137426558 1
-0.0620981858320371 1
-0.00535311723961334 1
0.0260126453258753 1
0.0570389505833041 1
-0.0884830025390641 1
-0.0123932462215766 1
-0.0940171325616077 0
0.041435394793309 1
-0.0228207202224256 1
-0.0113259721405387 1
0.057294120405308 1
0.0232886206171222 1
-0.057848990316838 1
-0.0890749937307609 1
0.082139958570275 1
-0.00172626671291718 1
0.0159386738147773 1
-0.0254221984855921 1
0.132510530983197 0
0.0040976824360852 1
-0.033168933222708 1
0.00465615203881723 1
0.0575481133111805 1
-0.0424708544463759 1
-0.00193870791106463 1
-0.0484712642327654 1
-0.0719129726092103 1
-0.0621273925169545 1
0.00969241165344737 1
-0.0184464215106354 1
-0.0226876804962778 1
0.0101345741409974 1
-0.00313386572221439 1
0.0601547389565504 1
-0.0116551241580347 1
0.0703690471277208 1
-0.0449490727589614 1
-0.0335953056068063 1
0.06283112058406 1
-0.0174136988021884 1
0.0029280437223201 1
-0.000395796379929141 1
0.0270540853549763 1
0.00242366695213485 1
0.00994094117102478 1
-0.0183774215637213 1
0.0215549499281256 1
-0.0440699813482431 1
-0.0121541246104304 1
0.0891482575465344 1
-0.00520598133538873 1
-0.00371809417642276 1
-0.0106872588728004 1
0.025795372911837 1
0.028032919026315 1
0.0300353998286448 1
0.0805103272345547 1
-0.00550508390405554 1
0.0286176660026241 1
-0.0157355258614975 1
-0.0387362009451529 1
-0.0288359720732204 1
0.0639823234803527 1
0.102118983907673 1
-0.0169247709201075 1
-0.0112855005056795 1
-0.00380906374678387 1
0.00495996919854348 1
0.0447059122619829 1
0.0262651764390231 1
-0.0507165088256347 1
-0.0770976442559736 1
-0.018154597780144 1
-0.0369798305366008 1
-0.000505311637522335 1
-0.0108213443640814 1
0.00827471234630851 1
0.0313722909322235 1
-0.0283626320294255 1
0.00373932348919694 1
0.0850208966485887 1
0.06975844979983 1
-0.0474792065187554 1
0.0245336789206211 1
-0.00719795812844004 1
0.00444739915498658 1
-0.00835315830237843 1
-0.01280689797291 1
0.0132700537288761 1
0.015046866168977 1
-0.0494624417567404 1
0.0337964342452924 1
0.0242639042782172 1
-0.00130147806344571 1
-0.0011578316082869 1
0.0178200967377396 1
0.0057623507964112 1
-0.0425022248438616 1
-0.0359493996285155 1
0.0214582239390578 1
-0.0460068033843952 1
0.00869613397779363 1
0.00429954513909756 1
0.048971964473077 1
-0.0136006866748767 1
-0.0734226660086687 1
-0.0242512318866999 1
0.0474540527653804 1
0.101401486751414 1
0.033400912058436 1
0.0339323438004163 1
-0.0145126664223115 1
0.089861287675985 1
-0.0106221807252832 1
0.00397345156015158 1
-0.0102411375990525 1
0.0213458656858095 1
0.0153215215838871 1
-0.0282391447003835 1
0.0352923574687122 1
-0.0756247075545067 1
0.0619918429591225 1
-0.0037592923780655 1
-0.00848635913951484 1
0.0207687468898652 1
0.0250892509810084 1
0.0264612272233706 1
0.103406868528452 0
0.0070492302595595 1
0.00330815024781116 1
-0.0291346790573696 1
-0.091266849477277 1
0.0692797667358674 1
-0.0535469424128543 1
-0.0877796591915366 1
0.0282581803520307 1
-0.0166446313054038 1
0.0168138269837411 1
-0.00773024950475388 1
-0.0777200803847311 1
0.00421246035615054 1
0.00063080198394561 1
0.00410711988881613 1
0.027689084095196 1
-0.0331027016832078 1
0.0133957713929239 1
-0.0801164033017314 1
0.033427188549689 1
0.0222576541215129 1
0.00437374087060383 1
-0.0271317217966172 1
0.00403169539167229 1
-0.020306567178439 1
0.0558363542751888 1
0.0227161370191447 1
-0.0253129919865486 1
-0.0309768178851833 1
0.0654102857175692 1
-0.0784391441357712 1
-0.0382218309597296 1
-0.0137875120204323 1
-0.070947312454612 1
0.0575152876813577 1
-0.0211187676277282 1
-0.00385023332258589 1
-0.0291494727998637 1
0.00539192623467295 1
-0.0185111261414666 1
0.032216455987393 1
-0.0449927054578749 1
0.0851524232113236 1
0.0862953056312533 1
-0.110435605643348 0
0.0953624963900198 1
0.0272674821730373 1
-0.0441651355989453 1
0.0563876898273708 1
-0.088725595189909 1
-0.0138746744580613 1
0.0358327873841182 1
0.0263502208376089 1
0.0531591804743009 1
0.0209896378422581 1
0.0750606439081082 1
-0.0110971798456547 1
0.00279232169519163 1
0.0125114931762065 1
0.0896335816164935 1
-0.0330682270858782 1
-0.00490492632576077 1
-0.0398932539046203 1
-0.0646773776746612 1
0.00241758318845528 1
-0.0291498115184583 1
-0.0371307270691456 1
0.0270331092944916 1
-0.028853512605179 1
0.0734234736689208 1
0.0500018461042149 1
-0.00144046548211784 1
0.067368112333871 1
-0.107200123079202 0
-0.0639417717485838 1
0.0103550423853138 1
-0.0648354986231812 1
-0.0268008749076223 1
0.00736571642787475 1
0.0198650316820383 1
-0.0112146566514546 1
0.0106318480209616 1
-0.016573820536908 1
-0.0543768598433154 1
-0.0425438857647257 1
-0.0293853238629908 1
-0.0426891173944133 1
-0.0117216526285814 1
0.0202530921073638 1
-0.018717140895423 1
-0.0293242521771166 1
-0.0172876456752506 1
-0.0410926894508575 1
0.0279204804514199 1
-0.0604388501686511 1
-0.0328948767788458 1
-0.0582821135058221 1
-0.0399477893363427 1
0.0506039949956972 1
0.00916676099588443 1
0.00417152778301972 1
-0.0146550438399073 1
-0.0102085652786656 1
0.0637008681242969 1
-0.103894121451658 1
0.0800390173466416 1
0.00328392350712738 1
0.0167588015926603 1
-0.04913739368907 1
0.01982788519174 1
-0.0236905133842926 1
0.0243081722701628 1
-0.0160907355438986 1
-0.00466082687982876 1
0.0295062711355019 1
-0.0300021367040324 1
0.00781266985692506 1
-0.0327809776053323 1
0.0670223404147294 1
0.00261319884902356 1
-0.00946648248260526 1
-0.0137243961796537 1
-0.0218505107682157 1
0.0113898520851343 1
0.00676268756456549 1
-0.0109570631516765 1
0.00290090518002285 1
-0.00341528068686545 1
-0.0862427831176519 1
-0.00939709763480166 1
0.0952275218213927 0
0.0350457955841667 1
-0.0178799992450736 1
-0.0353577965640488 1
0.0621703256933197 1
-0.105623391070426 0
0.0408612440620195 1
0.0784281291661361 1
-0.0729188328543191 1
0.0396790763027192 1
0.00289735963958944 1
0.0262829729238719 1
-0.076938011484132 1
-7.66258064219504e-05 1
0.047746758489622 1
-0.0710377774697121 1
0.00990745794793935 1
-0.0341420881015594 1
2.93074527152309e-05 1
0.0103384215697539 1
0.0226575927658782 1
-0.00989368509327361 1
-0.0273234839436218 1
-0.0220529739879124 1
-0.0905835365418544 1
0.055523213309408 1
0.0701718105963314 1
0.0551832193700327 1
-0.0214962158006096 1
0.0012414720737492 1
0.00491790578375469 1
0.0497282799172261 1
-0.0483940504308583 1
-0.0728015261454208 1
0.0196992571033981 1
0.0121200168954246 1
0.00281114360651479 1
-0.018171352673406 1
-0.0539686835525224 1
-0.0518884788900644 1
-0.00310922168063235 1
0.0348693813517647 1
-0.0268151046778407 1
-0.00725538089493286 1
-0.0864240376889066 1
0.0161793700541955 1
0.0404742246000693 1
0.0938004182962359 1
0.0700401130443468 1
0.0477171324126162 1
-0.0177960111297002 1
-0.0346344805502514 1
0.0154347296543139 1
0.0330049364943278 1
-0.00586168204857759 1
-0.0843457375174203 1
-0.0544714648587896 1
0.104216345166405 0
-0.100933733864352 1
-0.0309451345001159 1
0.00909129439811132 1
-0.0251834645020006 1
0.00947777320900201 1
-0.0659907398946045 1
-0.027011212808768 1
-0.0338846275483405 1
0.0383098672345122 1
0.0509665372311291 1
0.0494319889466103 1
-0.00354636819562763 1
-0.1107640536658 0
0.0310898990683358 1
0.00626616078599351 1
-0.0212059511468204 1
-0.0256860043269221 1
0.00904891548954418 1
0.0154355591752988 1
-0.0250088915707453 1
-0.0347297989056181 1
0.0161279185712061 1
0.0179274799611748 1
-0.0391834483685024 1
0.0318741531938356 1
-0.0529027852954719 1
-0.0589821072586076 1
-0.0372232136168822 1
0.0537419340469903 1
-0.0441246651762133 1
0.0426083254481245 1
-0.0542797413532194 1
-0.022577063984599 1
0.0175574366327027 1
-0.0207512984456509 1
0.0690821979849983 1
0.0016021626389935 1
0.0114693743740062 1
-0.0531319561878644 1
-0.087727128971361 1
-0.0293628896289318 1
0.0210207182401437 1
0.0119635372762428 1
0.0160553907483923 1
-0.0395333801482923 1
-0.041933446693863 1
0.0224588504133639 1
0.118877610238865 0
-0.0339582325407612 1
0.00611390356294365 1
0.0700444804250406 1
-0.0252259059656022 1
-0.00366532339360243 1
-0.00685443704159066 1
0.0549978741421537 1
-0.0831637649089269 1
-0.00546786196929851 1
-0.0443294229731377 1
-0.0442365260991158 1
0.0288431458931644 1
-0.0462741556043252 1
0.0321799348123368 1
0.0387811040752058 1
0.0702379353881986 1
-0.00500461518615233 1
-0.0534162537309117 1
-0.00200781196059026 1
-0.0600003867197659 1
-0.0150884709368374 1
-0.0567714165770616 1
0.0262854686948996 1
0.0199355951337255 1
0.0194693370725242 1
-0.0268246853590397 1
-0.0470854064536666 1
-0.0384131312958765 1
-0.048715931094786 1
-0.0282718326817921 1
0.00316781019842243 1
-0.0788759132058818 1
0.0679313723828709 1
0.0635927585002655 1
-0.000936892586256437 1
0.0300757633736848 1
0.0493596113252063 1
-0.0158404501931877 1
-0.0413495178047088 1
0.0133498635657847 1
-0.129534863378335 0
-0.063025786101833 1
-0.016994564397585 1
0.0249683842238481 1
0.00588386950812401 1
-0.0103280964746916 1
-0.0805629556664435 1
-0.0796877388000908 1
-0.0576877306738162 1
0.00772427367538136 1
-0.0486720173087332 1
-0.0177098472749594 1
0.0310988514940544 1
-0.0876178574400234 1
-0.0455305596695828 1
0.149199996481852 0
0.0109185610514593 1
0.0511725125445679 1
0.0285847426384775 1
-0.0220944774754322 1
-0.0113281474251287 1
-0.0157181598021533 1
-0.0829665259330143 1
-0.0282169356103901 1
0.0100631408107282 1
-0.0960162466313605 1
0.0206435889590465 1
-0.0356205162977614 1
-0.115300762950752 0
0.000155130073655486 1
0.023983277082246 1
0.0530585328784846 1
-0.083854890716675 1
-0.0356338013120628 1
-0.0480316014512074 1
-0.014656977978886 1
-0.0130264723469048 1
0.0260901232160737 1
0.0566795968191874 1
0.105930698565986 0
-0.0119465429544686 1
0.0709661303983862 1
-0.0554911127566813 1
0.0180728043769682 1
0.058297844355347 1
-0.0122775658372174 1
0.00657835665438636 1
0.063612812055851 1
0.035049292529465 1
0.00672749399257721 1
-0.0475682231340934 1
0.142016442176828 0
-0.0603812924837087 1
-0.00398242336642123 1
-0.0235571708942575 1
0.0221169060016612 1
0.0532881443902664 1
0.075854538684611 1
-0.0848967056184458 1
0.0884250579654647 1
0.0709056179119579 1
-0.0358438922447667 1
-0.023641873585819 1
-0.0584682760569296 1
0.0340553082784657 1
0.00628208245903876 1
0.0336663550726884 1
-0.00304890198326102 1
0.0545528116342724 1
0.0135459320505956 1
0.0355741870123364 1
0.02899678201472 1
0.0205745073442061 1
0.0371184714489147 1
0.0214494937990488 1
-0.0733829550399351 1
-0.0376665616515726 1
0.000852790519762418 1
0.0184878722823198 1
-0.0207621020532179 1
-0.0354193922539906 1
0.0193415333701856 1
-0.00727427443744769 1
0.0749642045142802 1
-0.00337982659818216 1
0.0225490710187459 1
0.0399352635819058 1
0.0297257415039286 1
-0.00805854759609249 1
-0.0551201549681283 1
-0.121724864632372 0
-0.0530309075838845 1
-0.0353839723760045 1
0.0639187179057935 1
0.000745154157526812 1
-0.037445749548251 1
-0.00178643474372639 1
-0.0356101901011734 1
-0.00232060372365691 1
-0.00226905552901825 1
-0.0827488400661083 1
0.0490966946215693 1
-0.0153236412575273 1
0.0188519704205064 1
0.00462215104953839 1
-0.0261431692059558 1
0.0114820494427251 1
0.0239366029365122 1
0.0112791539770969 1
0.0360011778613922 1
-0.00666683597503926 1
0.0417232032532955 1
-0.0129176689575318 1
0.0176425284375787 1
-0.0260142755272038 1
-0.0214541434241742 1
0.0715976465949737 1
-0.0174414366287173 1
0.0555997141565319 1
-0.0254659019582751 1
-0.0224336120721904 1
-0.0218811552353127 1
0.0111482455978888 1
0.055916286823924 1
0.00136761685180169 1
-0.0225508203499848 1
-0.0168441026887647 1
-0.048082212003072 1
-0.125137661981738 1
-0.00625367152121466 1
-0.0216886750199857 1
-0.0366552712824084 1
0.055961731655658 1
0.0860186119156339 1
-0.0632136068366509 1
-0.0390380208822764 1
-0.00459666873251536 1
0.0772372261748763 1
-0.00387003721876925 1
0.0332751167238322 1
0.0493610747514619 1
0.00960204230870577 1
0.0065719064243285 1
0.0607715768082201 1
-0.0282885121436036 1
-0.0287093350949797 1
-0.0775590415322819 1
0.0312856330757113 1
-0.0602587209714273 1
0.0471683656799343 1
0.03336141713869 1
-0.063102463942044 1
-0.0179717686511913 1
-0.0125510332654017 1
0.0290897562918053 1
-0.0685774721002991 1
-0.0829001509348946 1
-0.0211179650432218 1
-0.0515530495575265 1
0.0252253583518662 1
0.0421280275595574 1
0.0376261329495784 1
0.0503398304840126 1
-0.000724862922236294 1
-0.0368032461203947 1
-0.0414035304261859 1
0.0259304151137775 1
0.0345422617361389 1
0.0790163211749979 1
-0.0017819805186304 1
-0.07617677276297 1
0.0153705510765371 1
0.0701425061034811 1
-0.015485226621333 1
0.0476893821780125 1
-0.00021822955046825 1
-0.00238144807559975 1
0.00716922552139618 1
-0.06689654375172 1
0.0332615836765258 1
0.0412192727515961 1
0.0936135604879484 1
0.011804535420073 1
0.0246581097283015 1
-0.0619925765392939 1
-0.01328325841944 1
-0.00308000117941623 1
0.0051637805945054 1
-0.0660465050874731 1
0.0298675840529099 1
-0.0146161050356904 1
0.0263937076715622 1
-0.100221062371611 1
-0.0392709235687148 1
0.0899971328032366 0
0.0184079516294888 1
0.00470650476764529 1
-0.0439047801355412 1
-0.0489316978711234 1
-0.0170970499288398 1
-0.0161551811839491 1
-0.0234954362911989 1
-0.0241435693021998 1
-0.00909714506851866 1
0.0107654867200623 1
0.0229194136285875 1
0.0673420387489116 1
0.031784139211207 1
-0.0232998153016807 1
0.0176059079351582 1
0.0382771203522715 1
-0.0161283580423442 1
0.0202169979209674 1
0.0176100206811568 1
-0.0206113817119773 1
-0.0708899033840311 1
0.0157766310799599 1
0.0766153361919931 1
-0.0128177919231743 1
0.0138729875294627 1
-0.072178181200352 1
-0.00521503819038661 1
0.0110656183236921 1
-0.0108724416732429 1
-0.0155505971957435 1
0.0919164906881022 1
0.031401817137325 1
-0.00651592291496552 1
-0.0358546032941118 1
0.0659826247708045 1
0.0962216982240765 0
0.0204449615825565 1
0.0460618763149307 1
0.000801258404255979 1
0.0137529809770472 1
-0.0346559476482707 1
-0.0265571028580773 1
-0.00193805030681802 1
0.0512171886976724 1
0.0131496825120086 1
0.0482091355749841 1
-0.0719623941559354 1
-0.00642284043629144 1
0.00634908700172537 1
0.00559538056430159 1
0.0671243179611422 1
0.0398408510627508 1
0.022763540977994 1
-0.0241489016984351 1
-0.00764637941291178 1
-0.0323223219660576 1
-0.037952626916899 1
0.0183795878522777 1
0.00427354027231412 1
-0.0465396417371426 1
-0.0180222613278383 1
-0.021971360541219 1
-0.0195460310432362 1
0.0286358590188529 1
-0.0286980290103818 1
-0.0211867252516143 1
0.0535136530132752 1
-0.0722444578811594 1
-0.0136848507253844 1
-0.0669300945349274 1
0.0850805643837526 1
0.0549506691893291 1
-0.0126705385530687 1
-0.0516812108956428 1
0.0471926992838845 1
-0.00759397093021125 1
-0.091851113916176 1
-0.0123048034070248 1
0.0518892003977563 1
-0.00210932533636294 1
0.121308225620618 0
-0.0725926343438772 1
0.0402545498205421 1
-0.0179981844262955 1
0.00264622527476199 1
0.0187036579720031 1
-0.0470556817121825 1
-0.0780789582272279 1
0.0355977847060428 1
-0.0135851503135988 1
-0.0822424916015745 1
-0.0247434026626189 1
-0.00492601785741581 1
0.0257555690050737 1
0.0348930385687789 1
-0.0794926957229672 1
0.0873104705101372 1
-0.0973169919060837 0
0.0540341396078875 1
0.0341394046142559 1
-0.0330369393837879 1
0.0251882497864596 1
0.0198762764029674 1
-0.0657688799371167 1
0.049324804439722 1
0.0621729888357052 1
0.0367794026299483 1
0.0630616796462273 1
0.02974514452874 1
-0.0707928330024102 1
0.0250815170222474 1
0.0189085928621002 1
-0.00636096456928917 1
0.111449957730937 0
0.00473403348328483 1
0.0153168101007165 1
-0.0489678449059355 1
0.0183081185035646 1
0.0278434382827204 1
0.0604453317638478 1
-0.0191158228898794 1
-0.0371030691354603 1
-0.0799006918484831 1
0.0301211243255874 1
0.0595480913484026 1
-0.0296063018132422 1
0.00101670296305546 1
0.0291107333707806 1
0.0314977913028581 1
-0.0825445160195739 1
0.000852270323604999 1
0.0065344127849483 1
-0.0644403486428379 1
-0.0023956346461688 1
-0.104843342372066 0
-0.0293286059931767 1
-0.130228715446187 0
-0.0287225365379635 1
0.0716896664334024 1
0.00813479293391121 1
-0.0434963665464685 1
-0.0533914566092696 1
-0.0552125329398892 1
-0.00126735808371615 1
0.00639252961941792 1
0.0604626913427891 1
-0.0610897926142029 1
-0.0255555165007403 1
0.0666279604118625 1
-0.00631469826812922 1
0.0238305256813085 1
-0.0738695444748556 1
0.00978178039870044 1
0.0292711094957878 1
-0.041907067162501 1
0.00637964126574518 1
-0.0519730135125893 1
-0.0244559626969086 1
0.0154269758296314 1
-0.0424469106456329 1
-0.0871993550365806 1
-0.0525447805193389 1
-0.0681082359829175 1
-0.002006612626528 1
-0.0319653502890152 1
-0.00219113541419913 1
0.0701965511125265 1
-0.0308040121905355 1
0.00648776414005957 1
0.0524015931040428 1
0.0262992144961453 1
-0.0558465881046796 1
0.0352700899789912 1
0.0623452905097596 1
0.0309378284675374 1
0.0130711698223367 1
0.00367700221903745 1
-0.00602456250841055 1
0.074113147290298 1
0.0694788205730041 1
0.0248525212565384 1
0.00951548758702835 1
-0.00159915779005611 1
0.0109491924109139 1
0.0518681911766158 1
-0.0790569164305471 1
0.0184889819997638 1
0.0017352496237095 1
-0.000915554560485031 1
-0.0982028088262847 0
0.0529307401500547 1
-0.059516967225769 1
-0.00633430359501801 1
0.0132754129388279 1
-0.0252554045000906 1
0.014632294753007 1
0.0122702347561766 1
0.0169120411079096 1
0.0120676339920371 1
0.0538086778900592 1
0.0675893757878792 1
0.0722251321827895 1
0.00752377082447183 1
0.0857588533661428 1
-0.0295961960789411 1
0.0655853105603287 1
0.0696038991218479 1
0.0396805976109499 1
-0.0358629681723578 1
0.0522312014240252 1
-0.027524100190694 1
0.0343057572077307 1
-0.0482509565208366 1
-0.015880956488899 1
-0.0516258094090248 1
-0.033925216893694 1
0.0932068041589935 1
-0.00593035632462685 1
0.00457927526077036 1
0.0279507486473083 1
0.00864935941178166 1
-0.00402633652939207 1
-0.0068815672452179 1
0.027592799373106 1
0.00376989698924562 1
-0.0149447596899362 1
0.0150941466365944 1
-0.0641693977857763 1
0.00312790044198797 1
0.00775676166948098 1
0.0547177651772916 1
-0.00759499391501301 1
0.0260119270278755 1
0.0137886344766424 1
-0.0196309621978164 1
0.000785884911972559 1
0.027106693995939 1
-0.0164791779958895 1
0.0542337215142634 1
0.0138952139358893 1
-0.0713812599678895 1
0.0110163833940341 1
-0.0486284285998511 1
0.0102372504674355 1
0.0247919803682585 1
0.00298029116756563 1
0.0241733073440641 1
-0.0926919316219158 1
0.0503764016807194 1
-0.0261616182842354 1
0.00996727894950817 1
-0.0155040924169226 1
-0.0658154837141103 1
-0.0171315873617098 1
0.0250147250884093 1
-0.0425010403429907 1
-0.0174262880029333 1
0.0291638898471095 1
0.0356216678374452 1
0.0453743933793148 1
0.0153626324540975 1
-0.0344125211063167 1
-0.0183238306602603 1
0.0172464378381281 1
-0.0561463672214091 1
0.0316898406386244 1
0.0292221754449733 1
-0.0488291590999502 1
-0.0529711151965173 1
-0.0952202699560755 0
-0.033805126267427 1
-0.00608581121772737 1
-0.0658107573240742 1
0.0284154270205909 1
0.0670549019178935 1
0.0371427336476358 1
-0.00708225865963177 1
-0.00362520685330075 1
0.00413812116879481 1
-0.00641561255920267 1
-0.0182401530112573 1
0.00198018763296604 1
-0.000714970150299284 1
0.0123097703783121 1
-0.0388686739244133 1
-0.0924479493095575 1
-0.00542201211795329 1
-0.0124013907412904 1
-0.0357857994644754 1
-0.0557681746133811 1
0.0204511715610916 1
0.00833207376707749 1
-0.00737634022260093 1
0.00566834665748068 1
0.0520778497081866 1
-0.0111476403835581 1
-0.0312273224674496 1
-0.00319607586135527 1
0.02691017806254 1
-0.0239476534060831 1
0.00210979560519747 1
-0.0632444429097888 1
0.0574128607323507 1
0.0381430566119174 1
-0.0483011768207683 1
0.000918954735264262 1
-0.0609389280541542 1
-0.0533303539644795 1
0.0189025892108878 1
-0.0578454994683748 1
-0.0249254337049242 1
-0.130381142617191 0
0.0402947751270843 1
-0.0340708174774663 1
-0.117960420390179 0
0.0340096777115392 1
-0.0324128187439812 1
0.061765226354501 1
-0.0404245715709042 1
0.00849383104771986 1
-0.0542871769017053 1
-0.0157872956423506 1
0.0807947036439943 1
-0.0930298491301555 1
-0.062108818123642 1
0.000919563018288572 1
-0.017003103971468 1
-0.0236496057957992 1
-0.0222696888937274 1
-0.0280927042792655 1
-0.00399706963198749 1
-0.0359689497619712 1
-0.0376899155263541 1
-0.0968723869375509 0
-0.0504325697328122 1
-0.00432983636482751 1
-0.00491944517386352 1
-0.0529172917269286 1
0.0256244280966994 1
0.00233367909201936 1
-0.0944408475505544 0
0.0119327733200029 1
-0.0176054259644407 1
-0.0261798040947209 1
0.0291666219738504 1
-0.0220217948757931 1
0.016794246189073 1
-0.118967471280592 0
-0.0588971327186626 1
-0.0147416078147543 1
-0.0674682327896408 1
0.00620789131504667 1
-0.0889952547716065 1
0.0349317584611942 1
0.00434495679568387 1
0.0145422122975846 1
0.0434280757338348 1
0.077703920423696 1
-0.0143539429366645 1
-0.0141097685484255 1
-0.0107281918048982 1
-0.113121405869282 1
0.0057393628890134 1
-0.0481581247956827 1
-0.0214260430796654 1
0.0581863915743535 1
0.0458736303948421 1
-0.0811361904944418 1
-0.034184329016648 1
0.0984239520127722 0
0.0450031484808726 1
-0.0109328301903011 1
-0.0268978907753228 1
-0.0429616044115679 1
-0.0389238990158974 1
-0.0410785402441426 1
-0.0458387815023796 1
-0.0231688085454915 1
0.0441217964069809 1
-0.0824191820290808 1
0.0481161846737759 1
-0.0248854858022486 1
-0.0347224594925701 1
0.0154783825312126 1
0.0111009720463033 1
0.0782064968667353 1
0.0402671171260808 1
-0.0262635076977129 1
0.0280975815569122 1
0.0171036428428897 1
-0.0590022988053622 1
0.0257432688545524 1
0.0258835790325886 1
0.0159536753261775 1
0.00343123271336461 1
0.0362468158722614 1
-0.00757867561214306 1
-0.0303590025359492 1
0.0179270475609307 1
0.0303567508216991 1
0.0321977698800502 1
-0.0117741337103463 1
-0.0382108522293568 1
-0.0355275115737196 1
-0.00858554560068063 1
-0.00307914836023753 1
0.0184698797456273 1
0.0921721350849204 1
0.049794316675876 1
-0.137879089729387 0
0.00699706871295308 1
-0.0521698072711544 1
0.0812227910893423 1
0.0370852828026605 1
-0.0305417847935661 1
0.146744292917138 0
-0.133183022119332 0
0.0424249224604341 1
-0.0897939281608485 1
-0.00361758463805443 1
-0.00317222815915702 1
-0.0271981576490324 1
-0.0612514375882701 1
-0.0528093821981465 1
0.0581683106379356 1
-0.0094533596040378 1
0.00486051075036137 1
-0.079754310791941 1
0.0263451015729105 1
0.00564196623631122 1
-0.0207287651106888 1
-0.0186124016404303 1
0.070120827460115 1
-0.0251641839209002 1
0.000774515580559715 1
-0.0648156082449076 1
0.00809774860760006 1
-0.0730204705636368 1
0.0673379149303598 1
-0.00358704062764309 1
0.00453472799411333 1
-0.0296065297682898 1
0.0584520363747341 1
-0.0597270269628931 1
0.000837562077862798 1
-0.0261747165917869 1
-0.0285301868989426 1
0.0323911950937751 1
-0.0349719573671541 1
-0.0494489446806623 1
-0.0293410149860756 1
0.0334366284133547 1
-0.00224968966737108 1
-0.0317998321431296 1
0.0154514687713962 1
-0.028855201605915 1
-0.0325012049242191 1
-0.10257231473727 0
-0.0133476590696035 1
0.00796933553196604 1
0.022348323617992 1
-0.029757011851848 1
-0.0450985185915246 1
0.0499780695177711 1
0.0700765033523232 1
0.0508331479834922 1
0.0254272457554763 1
0.0429160365586257 1
-0.0165747226262071 1
-0.075474944558246 1
-0.000967170104109089 1
-0.0331166614233093 1
0.0254766046575535 1
-0.0713906203186834 1
0.0373925351780821 1
0.0295071720205073 1
0.0939390444551697 0
0.0324408405694187 1
-0.0392994002055443 1
0.0169628487825647 1
0.00220174450058436 1
0.017073206333915 1
-0.0123178107585986 1
0.0381419034191927 1
0.0164494820664191 1
0.0264362032221452 1
-0.056633816876745 1
-0.0189769769316122 1
0.0442071418212995 1
-0.054847293456512 1
-0.0305949185355985 1
-0.0271591284398872 1
0.0594839113261122 1
-0.0402162652732641 1
0.0603195790896155 1
0.0691206109724609 1
-0.0390622356745044 1
-0.00216025024091892 1
-0.0365496010216872 1
0.0541534179044207 1
-0.0425067423492535 1
0.0374194877186814 1
-0.0226579993017506 1
0.00590218451460078 1
-0.0235924970289286 1
-0.00415437023701183 1
-0.0162268996590344 1
-0.0109647374350166 1
-0.1205916549757 0
0.0260796724230191 1
0.0252518351706413 1
0.0104991764615229 1
-0.100163560404454 0
-0.0774834830027023 1
0.0186677643587028 1
0.00362841402822013 1
-0.0256110539230958 1
-0.022097871820985 1
-0.0285558249600576 1
-0.0492547647405623 1
0.0895894044003656 1
-0.0120292569715265 1
0.00665765164553499 1
-0.0721296129240378 1
0.0226542328655097 1
-0.0155034683575127 1
0.000767207467867195 1
0.0998935908642855 0
-0.00855029618798922 1
0.0362309885577482 1
0.0652261977854623 1
-0.0344548097743958 1
0.101970112855291 0
-0.00971506739410953 1
0.00283549229865807 1
-0.00617500175280541 1
-0.0286699754244447 1
0.0311680340760805 1
0.0210718960167996 1
0.00177491856121676 1
-0.0289657114747607 1
-0.0308335291936686 1
-0.147658733447275 0
-0.0957632803632459 1
-0.0387338580802498 1
0.0262430571613267 1
-0.0295630455142711 1
0.000352954971201703 1
-0.0351616364505739 1
0.00717247904165349 1
0.0844882007682372 1
-0.0177894286931771 1
-0.040270798706252 1
-0.0442313238120331 1
-0.0216381817874726 1
0.00390320366062276 1
0.0658041597484992 1
-0.0528701100062658 1
-0.0136857716241481 1
-0.0381598218673965 1
-0.0118249010846546 1
0.0421131480169565 1
-0.0421888143133564 1
-0.0374933238344179 1
-0.0221839164426458 1
-0.0830090983125931 1
-0.0187299079683078 1
0.0446489696362333 1
-0.0174382512297276 1
0.0542015972897317 1
0.0181597438764073 1
0.0508519419708839 1
-0.00963914670258941 1
0.0214355666366349 1
0.0323333713696889 1
-0.00890946322335063 1
0.00850415017943654 1
0.00481182200614966 1
0.0169662275357032 1
-0.0484302564113981 1
-0.00450118762637774 1
0.0621732587553379 1
0.00642922088240909 1
0.0275828900586621 1
0.0787902980632974 1
-0.024785661929853 1
-0.0839190997465029 1
-0.0557017800777142 1
-0.0261408446530802 1
0.0406554258400056 1
-0.0284324561178522 1
0.00938021620536814 1
0.0116691395023911 1
0.00100941651744637 1
0.0365900162696862 1
-0.0164107406558826 1
-0.0753699325546111 1
-0.0279496703303284 1
-0.0369107900508021 1
-0.0156240350266263 1
-0.0333705047538243 1
0.0652756137627574 1
-0.0172525825202433 1
-0.00241597526531145 1
0.0686934973518208 1
0.0596733670127636 1
0.0473962126988138 1
0.0422892440457239 1
0.0300851809451583 1
-0.0684889605612988 1
0.0153446122877481 1
-0.030739661172896 1
-0.051448263977729 1
0.0591231806624913 1
0.022580211128465 1
0.00743457420206997 1
0.0269098468821555 1
0.0310237610077445 1
-0.0387872212168528 1
0.00868961301348579 1
0.027050912092661 1
-0.028223792832735 1
0.0699939695528009 1
-0.0194953563266218 1
0.0312452515899417 1
0.0459928822134851 1
-0.0510205815785143 1
-0.0229372456734661 1
-0.037068712091769 1
-0.0345266470111606 1
-0.021705523895665 1
-0.000422152187877863 1
-0.0249315125666527 1
-0.0586642904979376 1
-0.0435176194021667 1
0.00485880187801094 1
-0.0366520680286212 1
-0.0327033604187387 1
-0.0136678738516478 1
-0.0187200000265561 1
0.0307478163907189 1
-0.0179222652711007 1
-0.0462183867301783 1
-0.121916344419936 0
-0.0515322240439806 1
0.0215586589304283 1
0.0532380018153237 1
-0.00678709267115679 1
-0.0492655400300277 1
-0.0274528974691435 1
-0.0157234284837093 1
0.0696229064410099 1
0.00650594551666367 1
0.05143711128338 1
0.0245629147813423 1
-0.00837154784340206 1
0.0181040631020565 1
-0.0330026511907332 1
0.105797259337417 0
0.053611924741622 1
-0.0149867515298152 1
0.0315335766755215 1
0.0245213894590832 1
-0.0202331401753354 1
0.0550676243568907 1
0.0283768298680729 1
0.0446017063236568 1
0.0415082569081087 1
0.0698531268147521 1
0.0460036283972081 1
-0.0224071717084162 1
-0.0260533905876464 1
0.0727916308545452 1
0.0280043871918155 1
-0.0607107982489403 1
0.0013977384132278 1
-0.0929432770491881 1
0.0388812051127756 1
-0.00245461486676884 1
-0.049396606159289 1
-0.0400257715677685 1
-0.0247967902944368 1
-0.0123292267960018 1
-0.022093216471077 1
0.0729956937860265 1
0.00378867139607567 1
0.00718170473270032 1
0.050754900459706 1
-0.0600846011543885 1
0.012823607865901 1
-0.0496541793909836 1
0.0141947916848553 1
-0.00657608341516435 1
-0.0660804270098624 1
-0.0583536141940062 1
-0.00783081765561827 1
0.00683219045324611 1
0.0254998541459788 1
-0.0100301661185604 1
-0.00930135225798277 1
0.121098894015239 1
0.00137605508883975 1
-0.0234194018690787 1
0.0345859440835071 1
-0.0565702944302324 1
-0.0164665608007025 1
0.0461048168630118 1
-0.039561310470618 1
-0.0669736927321122 1
0.0137032209629264 1
0.0718890040832979 1
0.0189872609442492 1
-0.00736740676568445 1
-0.0151846112048053 1
-0.0737941866561506 1
-0.0673238911793864 1
-0.0814928187638337 1
0.0309683910616949 1
-0.00163919696359272 1
-0.00134683635707395 1
-0.0162043576949295 1
0.0461902803540732 1
0.0212659672972248 1
0.00392483672244681 1
0.0580920359081404 1
0.125846449636128 0
-0.0506750877536101 1
0.0116512555051167 1
0.0299481331471091 1
0.0262726140977466 1
-0.0212635676226969 1
0.0227893431091448 1
-0.0806927889525046 1
0.071537980096644 1
0.00408129711119392 1
0.0604143012815362 1
-0.0514204635534101 1
-0.00415665570519699 1
-0.0131132562181706 1
-0.042880676460058 1
0.0397169913477947 1
-0.135570197623177 0
0.0056725445005675 1
0.0722152472783077 1
0.0572663357555374 1
0.0193334257187359 1
-0.0155109868094987 1
-0.0223074487831789 1
-0.0137892193740402 1
0.0898698312882257 1
0.0317240439407784 1
-0.0124965282689792 1
0.00493364509780184 1
0.00921429938643305 1
-0.0180192962069113 1
-0.0381577064447411 1
0.0013505626220601 1
-0.0252741885574599 1
-0.064269204459743 1
0.0332099504824738 1
0.0287640898735163 1
-0.0239616071370869 1
0.0186626458724151 1
-0.0331305012007795 1
-0.0891360065872263 1
0.0610349191140438 1
0.040010213313564 1
-0.0533347555984603 1
-0.0179570552337776 1
0.0624005269149635 1
-0.0125036659642254 1
0.0144813863448416 1
-0.0200917971232516 1
-0.0756726094083486 1
-0.0742064855684766 1
0.0135372944336098 1
-0.0311998989445796 1
0.0109182425384567 1
-0.0890052754631716 1
0.0238743725648025 1
0.102267147436711 0
0.0463366194271179 1
-0.0339538726312542 1
-0.105316242778536 1
-0.0389042486207242 1
-0.0308544348814619 1
0.100219851217477 0
0.0129941688936066 1
-0.0152722382868914 1
-0.00951662540879707 1
-0.0769493974441977 1
0.0388356866921776 1
0.0307565648518331 1
-0.112363242817195 0
0.0174769610204703 1
0.132290981332536 0
0.0770154165090994 1
-0.00752030528396807 1
0.0152694835040179 1
-0.00202843953914201 1
-0.0319356238793487 1
0.096085758022308 0
0.00398859208766878 1
0.00302466074242712 1
0.0197708832166379 1
-0.0452085933449543 1
-0.0223044991367864 1
-0.089323111330448 1
0.0521826267729011 1
0.0419548582150507 1
0.112825147909972 0
-0.0319584576987492 1
-0.055320777784878 1
-0.00919488566741207 1
0.0405863487201613 1
0.0363788997649372 1
0.0637450773086695 1
-0.000667973958764063 1
-0.0398848593022995 1
-0.040450613768088 1
0.0258507297785414 1
-0.0105846355665589 1
-0.0712790876896544 1
-0.0479087738265266 1
-0.0613966924517436 1
-0.00187472173383214 1
-0.0135784208957082 1
0.0198764767200501 1
0.0171215170542974 1
-0.0394884406624552 1
-0.0504401726300257 1
0.029824689797529 1
0.0980876512779584 0
0.0189871358135983 1
0.0499316985340099 1
0.0822943912516709 1
-0.0839726139266655 1
-0.00959325495624996 1
-0.0164170745347957 1
0.0328641136556567 1
-0.00239659848026476 1
-0.0630356294521184 1
0.00690285821781836 1
0.000306376247083417 1
-0.0627788227938746 1
-0.0429462410843138 1
-0.142700564594603 0
0.070443770926753 1
0.0249893720297649 1
0.0260692927938542 1
-0.0579825278221035 1
0.0188574427695628 1
-0.00261451561077786 1
0.0670423885219634 1
-0.0436025424101635 1
-0.0554413560814846 1
-0.031972639529804 1
-0.0309196922850686 1
-0.00300509458957711 1
-0.0969107075223587 1
0.0236316999421807 1
0.00808856175991132 1
-0.067273138091513 1
0.0309357868757403 1
-0.0227775463513029 1
0.087324666120462 1
0.0790855083780449 1
0.00937745560203314 1
0.0118078031723281 1
0.0462305140836123 1
0.0061487313696366 1
0.056425632204332 1
-0.0462558214455252 1
0.00773982523837547 1
0.00624682271797287 1
0.0364657492786027 1
0.0117402230051149 1
-0.0164296598873193 1
-0.0201027372908205 1
0.0564654504916591 1
-0.0429059943643048 1
-0.0124201422845613 1
0.0946641347317711 1
-0.0788748731981412 1
0.0473666476208778 1
0.0354172653857832 1
-0.0571330012625623 1
-0.0286331311485154 1
0.0544510524262655 1
-0.0314048051261553 1
0.0838170559708568 1
-0.0455672512659104 1
-0.0375786448226571 1
0.0329574345941853 1
0.0119356929378301 1
0.0291989976547255 1
0.0568427816664357 1
0.0751444756054203 1
-0.0658528328640938 1
0.0820289650923992 1
0.0647557341283141 1
0.0162503165002753 1
0.0159869069776696 1
0.0211012336910802 1
0.0137736072972044 1
0.026951969696556 1
0.0217730108917756 1
-0.0110321327330226 1
0.000172250371768571 1
-0.0046764695651891 1
0.0176952920097522 1
0.0344561129378923 1
-0.0403608588065023 1
0.0260609058244059 1
-0.0356991779381617 1
-0.0944330120303556 1
-0.00776801038228696 1
-0.0185796733718075 1
0.0345757539940168 1
0.0261816024863567 1
0.0739533390558574 1
0.00765574899361272 1
0.0313097007916654 1
0.0706391945868403 1
0.0847795164116719 1
0.030848509208392 1
0.0322410059198655 1
0.000969203797942884 1
0.0442162670337923 1
-0.00195975889209879 1
0.0996299382640513 0
0.00327593487994454 1
-0.00349651409811637 1
0.0610803535497231 1
-0.00339128172530852 1
0.00364377134272686 1
-0.043057278508821 1
0.0262016394774588 1
0.0623372317475638 1
-0.00674144541073302 1
0.0268123982514582 1
0.0520984977859258 1
-0.043496297841374 1
0.0850503797380177 1
-0.0501792513378708 1
-0.0539925459913059 1
0.0149721779099103 1
0.00781084753622028 1
-0.0173807844814175 1
-0.0789051018303082 1
-0.0256825745671662 1
-0.026638288122771 1
0.0468031261940723 1
0.0389544692980362 1
-0.0218265307774214 1
-0.00269860773747559 1
0.032798316807618 1
0.0191386869780193 1
-0.116796780893485 0
0.0735921484826879 1
0.0202907606494035 1
0.0170376870991278 1
0.0419887118488242 1
-0.135767858066854 0
-0.0207577952110642 1
0.0400879937998245 1
-0.0640540296865657 1
-0.0427518657623919 1
0.00797918511261365 1
-0.0235370789855587 1
0.12957818467662 0
0.0196831321646169 1
-0.0554133021529506 1
0.116545669029318 0
-0.00700965771737553 1
0.0247691839920744 1
-0.00970071990236048 1
-0.0153627449424975 1
0.00444973798469871 1
-0.0117912396472693 1
0.0310058831345577 1
0.00608963639456305 1
-0.0107054736573012 1
0.0162633337880828 1
0.0702493512515409 1
-0.125997390225141 1
0.042654635026579 1
-0.0234691760601581 1
-0.0230083582557029 1
-0.0860964517906201 1
-0.0538661232233235 1
0.0430035090937297 1
0.0873439709846578 1
0.0206076049022022 1
-0.0756222494441538 1
-0.0477239388599249 1
-0.0672997879147722 1
0.0101025775366272 1
0.0129442786044864 1
-0.0275525554161352 1
-0.0106872457692053 1
-0.0359736161875028 1
0.0235634055437761 1
-0.100728329288058 0
0.0497419207733471 1
0.0136092789451393 1
-0.0587890689354219 1
-0.00372428413501101 1
-0.00862901710385753 1
-0.0469350157622882 1
-0.00664231930862363 1
0.0227863691153592 1
-0.00910539476379982 1
-0.0252849161900555 1
0.0356320702825263 1
0.0734571189239353 1
0.0372293689592868 1
0.17471786301214 0
0.0607474232169347 1
-0.103551930682608 0
-0.0226607637662707 1
-0.0712986818977396 1
-0.0210882016800548 1
0.0223243411997067 1
-0.0443193025501285 1
0.0310801150723163 1
0.0144417075784694 1
0.0169639467302736 1
0.00495957261626122 1
-0.0137746111934681 1
-0.0277150606745308 1
-0.00301585190528342 1
0.0532753102127539 1
0.0416848914469651 1
0.0450087442575365 1
-0.0470421265039374 1
0.0795986271780244 1
0.00519485128054553 1
0.0316223285657144 1
0.0207160786365615 1
0.0707657297530429 1
-0.0169119366526853 1
0.0275647481108829 1
0.000401668808625412 1
0.0195781068665358 1
-0.00191770003872318 1
0.0285094385818944 1
0.0900714287398175 1
-0.0266941573911665 1
-0.00706248225150764 1
-0.0976249135680533 1
-0.0526655690653621 1
-0.0110182696264956 1
0.0809936336584257 1
-0.0306326771754683 1
0.0262664645356749 1
0.0187888820402081 1
0.0667721303598187 1
-0.0362036415812462 1
0.0449347739900199 1
-0.0735967313060997 1
0.0239750954673968 1
0.0777882087870548 1
0.133428908648766 0
0.0309971309068106 1
-0.0541426088828642 1
0.0374343420836309 1
0.021061676194328 1
0.0674746073907194 1
0.0612360172606038 1
0.16432826791258 0
0.0596034368574772 1
-0.130550179413418 0
0.0119619095222311 1
0.00625137545957354 1
-0.0226312432341955 1
-0.00948394451209551 1
-0.0690923918340919 1
-0.0689013355623189 1
-0.0624342574217993 1
-0.00411234931222883 1
0.0220740667033321 1
-0.0269622688711726 1
0.0642724590916919 1
-0.00155189807709645 1
-0.00246640508015292 1
0.0229635939573724 1
0.0333422386445251 1
-0.0629710868936972 1
-0.0530398008680111 1
-0.00169264906490673 1
0.0254381827497854 1
0.0341896010641738 1
-0.0609215818211244 1
0.0371363398821488 1
-0.108016136539762 0
0.0911378314503032 1
0.0841921596144908 1
-0.0116167473495272 1
0.00648554338569584 1
-0.0689345621539693 1
0.0583010955931181 1
0.0868890605996041 1
0.0365333721349329 1
0.0114881005645829 1
-0.01195245126311 1
-0.0907053701603132 0
0.038039275042215 1
0.0517477091947207 1
-0.0335890704162106 1
0.0328373384249695 1
-0.0483540792577182 1
0.0279526195186728 1
-0.031962776669771 1
0.0586418705449158 1
-0.0709505348664284 1
0.0994436117478316 0
0.0765047684718584 1
-0.118517772098966 0
-0.0141876328306075 1
0.0651236312858665 1
-0.0586761286859124 1
0.0283108379823123 1
0.0275782776417241 1
-0.00260538670592695 1
0.106897089504011 0
0.0222527898099505 1
0.0400914048534122 1
-0.0499185782854279 1
0.0556569688775887 1
0.0644616489683687 1
-0.11374231375713 0
-0.0173942547882256 1
0.0245882230112438 1
-0.0428418182892221 1
0.00240828944992165 1
-0.0781063494663632 1
0.0589835894264355 1
0.0528550934096947 1
-0.0705799113569514 1
0.0145684541221997 1
0.0331132721030363 1
-0.0567242949517874 1
-0.0294491887959203 1
-0.0470606156270162 1
0.0190352735334935 1
0.0472566685876149 1
-0.0821395161569352 1
-0.0226398677524574 1
-0.0390923274840507 1
-0.0338520127750901 1
-0.0106921853138273 1
0.0324534961868878 1
-0.0754598875727554 1
-0.0245381217252897 1
0.0369916957562579 1
-0.0494414101384624 1
0.0491873149147322 1
-0.0533530893227264 1
-0.00271542810416782 1
-0.0337110418760947 1
-0.03327108198485 1
-0.0476771120365693 1
-0.0798270774905901 1
0.0598203137320277 1
-0.0447039857527773 1
-0.0210416735658496 1
-0.0382629742676852 1
-0.067352482447369 1
-0.0763110093959985 1
0.000724997407148089 1
0.0395937655065492 1
-0.0828722036577765 1
0.0266060080943242 1
-0.0543904306773579 1
-0.036923986696316 1
-0.0480514999657956 1
-0.0143866445551748 1
0.0227570897942825 1
-0.00907616723277701 1
-0.0149978557260749 1
-0.00761578924304642 1
-0.0703431211904196 1
0.0081150482045746 1
0.00140229982903232 1
-0.0506154058483186 1
0.0483654308891908 1
-0.0554552116240049 1
-0.0225937302593854 1
-0.0221264867849473 1
-0.00920508167593618 1
-0.120136156649536 0
0.043471561425146 1
0.0478439242809099 1
0.00687316935811339 1
0.0568929031002923 1
0.011313316025109 1
0.0437625438327058 1
-0.0152058231413728 1
0.0487413845006295 1
-0.0747512168574705 1
0.0123803731287234 1
0.00657256079600166 1
-0.0204401986615099 1
-0.011660833490907 1
0.0151424138090007 1
-0.00335330262267419 1
-0.0638997662636745 1
-0.0303022447540018 1
0.052932168636171 1
-0.0457156317231511 1
0.019372727354699 1
-0.0109232011118357 1
0.0437407406302298 1
-0.0691107715012835 1
-0.00617240429140811 1
0.0420768739539743 1
0.0405804564698887 1
-0.0271361361895864 1
-0.00558929179699146 1
-0.106817298737713 1
0.0879615883117019 1
0.0426336409341677 1
0.0552409858992139 1
0.0475475671517454 1
-0.0188174848170218 1
0.0378856522628515 1
0.0651078849904294 1
0.0936894873745194 1
0.0446494607428692 1
0.0582113553932957 1
0.0165289355645227 1
0.0484646866321911 1
0.000139355103525362 1
0.079321790560653 1
0.0481605214059409 1
-0.00126889347188047 1
-0.0521643801701508 1
0.020243607183499 1
0.0529015574867729 1
0.0413342494089814 1
-0.00448839203193866 1
0.0956477118828538 1
0.0074448192648177 1
0.00967237065930322 1
-0.0315489302345511 1
-0.001440072607033 1
0.0188080379278617 1
-0.0186653536974279 1
-0.031512474541308 1
0.00670388281078701 1
-0.00224849039685483 1
-0.00734460121130724 1
0.021604045989397 1
0.0717549665297944 1
-0.0394153447072399 1
0.0137437046091871 1
-0.00426125505318135 1
0.0529462364320894 1
0.034480535439424 1
0.0497769753312113 1
0.0439381788904235 1
0.00395748986971562 1
0.0458486245001343 1
0.00246832445031568 1
-0.0330554974842083 1
-0.0210368328919997 1
-0.0977633584365672 1
0.0355306155914704 1
0.0149832969699282 1
0.04746509939236 1
-0.0638776459952144 1
0.0607895599583765 1
-0.0529660465991361 1
-0.00185595554940203 1
-0.059850225950962 1
-0.069829323698902 1
-0.0881334555594874 1
0.0310264642150093 1
-0.00857641085315494 1
0.00738113474894161 1
0.0601077720235022 1
0.021740473987467 1
-0.0345978975698542 1
0.0642419289335124 1
0.0277657241493446 1
0.02841918721453 1
-0.0461832057104418 1
-0.0945404281196257 0
0.0871422196083568 1
-0.0510664427298809 1
-0.0298554133662034 1
-0.0604628331488055 1
-0.0351918962273989 1
0.00984786381563109 1
-0.0177784195087658 1
-0.067031311974079 1
0.0568139225343813 1
-0.128702969741231 0
-0.00842562801485627 1
-0.102926693851628 0
-0.0357250129522205 1
-0.0149745228704068 1
-0.0566515275426009 1
0.0498444460311294 1
0.0406980343130112 1
-0.00639226336120951 1
0.0173929014923551 1
0.00684752059581366 1
0.021220506973422 1
0.0253359570626935 1
-0.0146961562497411 1
-0.0829523932186132 1
0.034602026793449 1
-0.0730093280258047 1
-0.0049044215445234 1
0.0365043798562635 1
-0.00940284811598011 1
-0.0289535571800824 1
0.0220621193671372 1
0.00104969293461726 1
0.0680642388398951 1
-0.0197382851570367 1
0.0874422149292832 1
-0.0156504221753999 1
0.0425738726406214 1
-0.0276142887105135 1
0.0412503921007356 1
0.0582860097681326 1
-0.00895567099623133 1
-0.00722550955231831 1
0.0186565360171016 1
0.0307307410499876 1
-0.0177758941802962 1
-0.023022151561603 1
0.0236101247618265 1
0.037359097628765 1
-0.0352328461465087 1
-0.0261145196778601 1
-0.0144182260807829 1
0.0093482626609802 1
0.0542612269892846 1
-0.0671002870142633 1
0.0106478453066444 1
-0.0294950175939646 1
-0.00838989771694289 1
0.0163395311657663 1
0.0534443057499486 1
-0.0506310351564621 1
-0.0116845994384606 1
0.0020203489286022 1
0.0568682440662284 1
-0.0532774865729149 1
0.0262989258635278 1
-0.0433457285557466 1
0.0668718386416004 1
0.0305153810738108 1
-0.0503664583827278 1
0.123044384333707 0
-0.0198555926984379 1
0.0985732146446471 0
0.0331753589017756 1
0.00394072244735067 1
0.0194419598891259 1
0.00460982062960351 1
-0.0506306806892353 1
-0.0441544662975139 1
-0.0174147120876532 1
-0.0502708152631311 1
-0.0867476677565592 1
-0.04271195366428 1
0.0169317051280484 1
-0.0125935587138465 1
0.0327006843866715 1
0.0309724937418849 1
-0.0053196900420894 1
-0.102272984108127 0
0.0464373248648245 1
0.0108849273422074 1
-0.0343760361628692 1
-0.0767930428773886 1
0.0168199291915973 1
0.0404131025592481 1
-0.00982613401268293 1
0.00251752748325215 1
0.0130893742456202 1
0.0185594409003692 1
-0.0103144596305513 1
-0.0496533187858185 1
0.033780033747282 1
0.0341790068974302 1
0.0567314593598526 1
0.100777108958958 0
0.0142982599144261 1
-0.0125152157422565 1
0.112703505705278 0
-0.0156377877804923 1
0.0986466701849135 0
0.0158138655017676 1
-0.0201321770235721 1
0.0315726718154248 1
0.059552354263853 1
-0.00199377521979449 1
0.0202913533767704 1
-0.0386754874368813 1
0.0197148942325911 1
-4.23700964205659e-05 1
0.0490966563662471 1
0.0246674717330121 1
-0.0605737158628501 1
-0.0341707558332764 1
-0.085268694043805 1
0.0443128865722193 1
0.0673981415327408 1
0.00121372454688912 1
-0.00321992424428859 1
0.00693743922150003 1
-0.0541942737627115 1
-0.00564572571420075 1
0.0226582375719296 1
-0.0735626365680554 1
0.0362995846889426 1
-0.0532224091494141 1
-7.36292019210688e-05 1
0.00031969309967636 1
0.0454062861247629 1
0.0196207026063464 1
-0.00488806533682443 1
-0.12599139922843 0
-0.0722220848442732 1
0.0670419954483899 1
0.0694018696030788 1
0.0336452804787954 1
0.0288205983990346 1
0.0863872987016382 1
-0.0296331487668881 1
-0.0107262776085045 1
0.0945344773828003 0
-0.0121380459894008 1
-0.0235720027734945 1
0.0953031487291707 1
0.0293884412317699 1
0.029314146035133 1
-0.0189550925422192 1
-0.00776444119228906 1
0.04891952289685 1
-0.120865751843176 0
0.0278979350640343 1
0.101798805806945 0
-0.0327184085320028 1
0.033588138740394 1
-0.0348659199224946 1
-0.0117189601106983 1
0.00284026874357425 1
-0.0586504470645994 1
0.0305015321083921 1
-0.000995037730793884 1
-0.0378925910227599 1
0.0857788715519994 1
0.0529591884829269 1
-0.00318578237123167 1
-0.00592186084860065 1
-0.0335300679392632 1
0.0705013957668552 1
-0.0143737416830129 1
-0.00227624553152583 1
-0.0187665714580442 1
0.0152331869954727 1
0.00696334432085571 1
0.00203897890320146 1
0.00206770626181139 1
0.0784577043396063 1
-0.0162945047443717 1
0.00348076390067313 1
0.0269674403156428 1
-0.0247566649362144 1
-0.0764516771070935 1
0.00351092440693697 1
-0.00838197043860154 1
0.00697500051688353 1
0.046642366134616 1
0.0258745300824523 1
-0.0303394621479809 1
0.0189144585181356 1
-0.0696345834820846 1
0.0427627917879746 1
0.0726109104479756 1
0.0230930978328877 1
-0.0460187646831478 1
0.0109676011916578 1
-0.0374290231534412 1
0.0518726483652646 1
-0.0572618700804763 1
0.0368998313932015 1
0.0682234243066779 1
-0.0852305447348575 1
-0.0749897388167545 1
-0.000788263124384079 1
0.0790610552299305 1
-0.00649395131610334 1
0.0182512009669459 1
-0.0613783659076209 1
0.0753195992497316 1
-0.0444135752026452 1
-0.0197529550482202 1
-0.0236206102470623 1
0.0303308245690079 1
-0.0410988698383534 1
0.136948155209664 0
-0.0186957177090326 1
0.0584382580980553 1
-0.0415445614519333 1
0.0126426651780597 1
-0.00540738468191325 1
-0.0343942536483551 1
0.0467624621158007 1
-0.0208176925824029 1
0.020708052282506 1
0.0621246515262841 1
-0.0101121045060378 1
0.0683732920429851 1
-0.0911477620925717 1
-0.0450203123931495 1
0.0483893858556566 1
0.0172410364164715 1
-0.0102942838176226 1
-0.0245343712052627 1
-0.00910280360181364 1
0.00898535428733208 1
-0.0737950534235255 1
-0.00589760251711706 1
-0.0101725893017527 1
0.00742920947175631 1
0.0264069058751369 1
-0.0137968440799241 1
-0.0867127553934793 1
-0.0423908858323413 1
0.0767412691208866 1
0.000537294016317675 1
-0.00865360208560233 1
0.029346020547452 1
-0.0134266271142749 1
-0.0261911673940722 1
0.0532169943748775 1
0.0474138513429183 1
0.0202764196746883 1
-0.00246641027997586 1
0.00824676393537188 1
0.0461817612816139 1
-0.0470181941515661 1
-0.0153184207651099 1
-0.0921032657818651 1
-0.0176149611191125 1
0.0582395530360867 1
-0.0389104855328993 1
-0.0116437172378435 1
0.00201564513212486 1
-0.0156674838435231 1
-0.0382817517616883 1
-0.0691088692139937 1
-0.0813696971789063 1
-0.0295242184085941 1
0.014967730399489 1
-0.00502924258307165 1
0.0610551595160202 1
0.0073061218185202 1
-0.0504293646941979 1
-0.103474932777355 0
-0.00342407762580397 1
0.0302506809396641 1
0.0540733192147774 1
0.0671867514878478 1
-0.0312348563022791 1
-0.000825740560033466 1
-0.0258767459379718 1
-0.0637750275753974 1
0.0117145010278701 1
-0.0322124755874815 1
-0.0582825725274438 1
-0.043114411888402 1
0.0375269396428685 1
-0.0123061513164742 1
0.0557024380618156 1
0.00225742879894631 1
-0.0076705097514915 1
0.084132245544227 1
0.0526434780838781 1
-0.0873005874573345 1
0.0777236835563653 1
0.00157340027266746 1
0.0503284633170216 1
-0.0252517167521036 1
0.0172582368697295 1
-0.00470449800169071 1
-0.00657528572593012 1
-0.0121399794311416 1
0.0465563355610254 1
-0.00838018484323483 1
0.00751144825224455 1
0.0754417726167093 1
0.0275951093018454 1
0.0186538915554007 1
0.051979511728931 1
0.0214967130194491 1
0.0602129851934764 1
0.0169692105676858 1
0.00630824083661772 1
-0.0421917070185602 1
0.0308618423464015 1
0.0202707501110922 1
0.0486917525623018 1
-0.0316150170935999 1
-0.0297816728771433 1
0.00802655375025614 1
0.0388032193836251 1
0.0253267767851277 1
-0.0247684924657834 1
-0.0659299537459606 1
-0.0748355012147482 1
-0.0971407553768407 1
0.00794259028444989 1
0.0662699783848027 1
-0.027549733110995 1
0.0689375599573637 1
-0.00149571110644057 1
-0.0300859509614971 1
0.013548081746845 1
0.0214474609610344 1
-0.01168045556717 1
0.0139349506410153 1
-0.0133223176416162 1
-0.0707819612625507 1
-0.0212453610666244 1
-0.0124831283003286 1
0.0420752030360931 1
-0.0206227751585619 1
0.0412532200980298 1
0.0451143067970926 1
-0.0243840717444939 1
-0.0110493676473582 1
0.011318463699257 1
-0.0282297190086298 1
-0.0307387809789003 1
0.0261985138917021 1
-0.081890571392786 1
0.0227323370865591 1
0.0303236596385784 1
0.00277779078910462 1
-0.0233975596109553 1
0.0310975588638712 1
-0.00867858261838352 1
0.0820416238108684 1
-0.0295051422253046 1
-0.0277617940604464 1
-0.0132832859862061 1
-0.0156661573148913 1
0.0940251194770547 1
-0.121661878572605 0
0.00553952848763436 1
0.0713041472750993 1
0.0411201449455538 1
-0.0403768363232633 1
-0.0864665083665359 1
-0.0794587121291383 1
-0.0297106967684284 1
-0.0150887467952714 1
0.0515582973706728 1
0.0636780771733403 1
-0.000252717140855981 1
0.00370720702200921 1
-0.0765849567680464 1
0.077190483601767 1
0.0138778107164008 1
-0.0196884810950557 1
-0.0202065928791236 1
0.0606601682728591 1
0.0353798413964234 1
0.0804536246907704 1
-0.0714571128398256 1
0.0330757605925056 1
0.0281871086525193 1
-0.0636046972261856 1
0.0348313154132197 1
-0.029483387159224 1
-0.0298593521582651 1
0.0463532973985444 1
-0.0983952892035162 0
0.00247378570789096 1
0.0257551219112934 1
0.0190874081100188 1
0.0230363138146498 1
-0.0149119455602011 1
-0.00829820354608794 1
-0.0382564234536711 1
-0.0610536474719534 1
0.0587256686405946 1
0.00737200912335285 1
0.0379303424950884 1
-0.0293074827898513 1
-0.0404641301441353 1
0.00279137065430061 1
-0.0196838050680958 1
-0.0304091408935185 1
0.0310069835183808 1
0.0448017826790358 1
-0.0555395846486575 1
0.105753283820723 0
0.00111049287857304 1
-0.00457093093032859 1
-0.0195749121289987 1
0.00887879719149163 1
-0.0857144236588603 1
0.0115791617962166 1
-0.0816700364769504 1
-0.103074540937983 1
0.0435764224556279 1
-0.0235826711795134 1
0.0244269405689197 1
0.0117183239605259 1
-0.00221571598895997 1
0.0109370854352443 1
0.0314046869155096 1
0.0440684439939093 1
-0.105322436557644 1
0.0216736021602847 1
-0.0631046107366647 1
-0.0217358565532027 1
-0.0734642885820667 1
0.00765806920823324 1
-0.0438988869333347 1
-0.00255359788200483 1
-0.110555273507127 0
0.0108526176621058 1
0.0786166959584903 1
-0.0021865678779528 1
0.014515952367101 1
-0.000160745451352754 1
0.0181413570669225 1
0.0501206055414215 1
-0.00775053272928719 1
-0.00640182410976531 1
-0.016917601863913 1
-0.0495420923774782 1
0.0436756505707149 1
0.0468361226039923 1
0.00590721837720398 1
0.000586215154472731 1
-0.00403256001204305 1
-0.0652236429585997 1
0.037696099715689 1
0.036547899978156 1
0.0811128608206792 1
0.0142054626555016 1
0.0125836571908576 1
0.0223913545513995 1
0.0531092089320236 1
0.00631435927917059 1
-0.0198594454156575 1
-0.0813872289135064 1
0.0881753573337468 1
0.00396540374559245 1
0.0579695415666088 1
-0.0993803969056489 1
-0.0280993251781403 1
-0.0255306396241642 1
0.0316191983437911 1
0.0159089435494484 1
-0.00471210761188471 1
0.0279820869046451 1
0.000791145972071562 1
-0.0484123790762717 1
-0.00505745994236421 1
-0.0302436998694106 1
0.0110381889769272 1
-0.010733034530089 1
0.0788003228471048 1
-0.0702945265069809 1
-0.0987597126070252 0
-0.0235789966528182 1
-0.0626576656648438 1
-0.0416554466281239 1
0.000398972379598042 1
0.00601143138377616 1
0.0656534196109478 1
-0.0387320208166063 1
-0.0241628214309915 1
-0.113987657928021 0
0.0352511304619224 1
-0.0518544791122487 1
0.0922264251398369 0
0.0450719528418991 1
-0.049271397356271 1
0.113109384796272 0
-0.0229612734260399 1
-0.00810271255607981 1
0.0265740766574582 1
-0.0594467118309026 1
-0.0762157661606992 1
-0.0863874554954745 1
-0.0783547411221341 1
0.0178035555410247 1
-0.000389848400955396 1
-0.0315267823523844 1
0.0187947869829689 1
0.0514589303698779 1
0.0169370078436842 1
-0.0392444648448072 1
-0.0118011510834886 1
-0.00300036203399009 1
-0.117752376930142 0
0.0236111665627598 1
-0.048762924887715 1
-0.0453707678377223 1
0.0368794090280526 1
-0.0106110035552545 1
-0.0319390780687566 1
0.010401229936687 1
0.056636828760969 1
-0.0358834484899586 1
0.0519467641089036 1
-0.00778643186794233 1
0.0234492282990817 1
0.0403759664442054 1
-0.0573043827251602 1
-0.0177591211442166 1
-0.0336802040247424 1
-0.0581179869117185 1
-0.00294112153343799 1
0.0640670017764824 1
-0.0234221164705185 1
0.0114286169625417 1
0.0570056637570975 1
0.0350843575838822 1
-0.0744461071538707 1
-0.0135509865917508 1
0.0435989827835327 1
0.0693201455292131 1
0.023999845391111 1
0.0188631994809684 1
-0.0403082003134356 1
0.0109911124855053 1
-0.054107589581173 1
-0.015435149657206 1
0.0112146275252305 1
-0.0767276290727388 1
0.0587616502652666 1
0.041839823228718 1
-0.0612107369641176 1
-0.0433826636312718 1
-0.0175275916513944 1
-0.0127535063874049 1
0.0342454992389043 1
-0.00365739195476817 1
0.026535363190512 1
0.0645340352918304 1
0.053174962380905 1
0.00527692983665998 1
-0.0084309577012475 1
-0.00996595620756872 1
-0.0243433363928479 1
-0.0564355282857718 1
0.0876857996002498 1
0.0241688095240419 1
0.0630070700981896 1
-0.0958919273934434 1
0.0460824022238298 1
-0.0345058791118743 1
0.0534985600472792 1
-0.0441284852655247 1
-0.0272440301800839 1
0.0317749036698475 1
-0.00887114143867383 1
-0.0574761882775758 1
0.00436206911662282 1
-0.0326749921187367 1
-0.0168583124493801 1
0.0155807210359339 1
-0.0309443149302339 1
-0.0636653788685357 1
0.0091486817110109 1
-0.0916301102942275 1
-0.115338384756067 0
0.0385746685020513 1
-0.0324362517836489 1
-0.0664640060681456 1
0.00021108305629014 1
-0.0442602672363491 1
-0.000171638785311923 1
0.106977613837064 0
0.0120745735060647 1
-0.0325653152034601 1
-0.0245908179529662 1
-0.0378881489606363 1
-0.062675792189592 1
0.0386294290876182 1
-0.0113757618421749 1
-0.019476297348049 1
-0.0519163607255573 1
0.0395049070532409 1
-0.0123997318203228 1
-0.00805203601797566 1
-0.0163556602854095 1
-0.0678440226605716 1
0.00253247479180355 1
0.0380868085837155 1
-0.0204709079722995 1
0.0863028414573777 1
-0.0491493095173108 1
0.0439256132603033 1
-0.0254577362958181 1
-0.00048456862854942 1
0.0117931994295528 1
0.0347848553713317 1
-0.0167376161719806 1
-0.00965072419192097 1
0.0773516495139588 1
-0.0292881387296688 1
0.022320248107952 1
0.00531497128555941 1
-0.0311378846153623 1
0.00251207442991841 1
-0.00720455786952917 1
-0.000431113970362815 1
-0.041774987935806 1
0.0623688807789023 1
-0.0124113723540097 1
-0.0413452183330053 1
0.00276872818865486 1
0.0199721408925575 1
-0.112140504470898 0
0.000776591746632132 1
-0.0345830357299268 1
0.028709406691928 1
0.0195396773047912 1
0.00498270454541082 1
-0.0105440849282922 1
-0.0681777901556486 1
-0.0378040695570622 1
0.00368027078533236 1
0.00969880102153147 1
-0.0482189186282177 1
-0.0733149477229774 1
-0.0341143234920384 1
-0.0179539892741813 1
-0.0737352146101217 1
-0.00987410202144404 1
0.00670181283583504 1
-0.0201122872853802 1
0.0446706780933363 1
0.0199131839152815 1
-0.0428342311539318 1
0.016361847011702 1
-0.0337402553991271 1
0.0934364392245288 1
0.0264021205288644 1
0.0758484284102666 1
-0.165478903818206 0
-0.00844606382996314 1
0.03021271828566 1
0.0109658064514651 1
-0.0307622469517021 1
0.00425602811925911 1
0.0130511073524559 1
-0.066291355790274 1
-0.027115870852529 1
0.000727488445575191 1
0.00454236272324276 1
-0.0113313386201517 1
0.00850168533008079 1
0.038889910323159 1
-0.0273718530035059 1
-0.0414545947061125 1
0.13106725650213 0
-0.0441983586010921 1
-0.0303972889928142 1
0.0835609302259296 1
-0.0272178802897042 1
-0.0115708860218225 1
0.0361887786906622 1
-0.0106576941016589 1
-0.064776494274169 1
0.0495325634883366 1
0.0214015870093555 1
-0.0547855237691971 1
-0.0546452660441295 1
-0.0146448524095941 1
-0.0248430874988913 1
-0.00109115894680303 1
0.0427191738248491 1
-0.0362337012427285 1
-0.0204286219024956 1
-0.0216652863837296 1
-0.00217527352508245 1
-0.0206074312004323 1
-0.0991476632146693 1
-0.0209974129594908 1
0.0762565041868644 1
-0.015018819954625 1
0.0338141276517969 1
-0.0728106086233186 1
-0.0324111209916206 1
-0.0631525950583123 1
-0.00673277817809421 1
-0.0666550176378582 1
-0.0953365352643754 1
-0.0855538302293807 1
-0.00451319453100659 1
-0.0675557478208405 1
-0.0501477831288165 1
0.011101497301302 1
-0.0812968584365871 1
0.060459859570675 1
0.025168118748855 1
0.000536200246491444 1
-0.0160041434672556 1
-0.0385132109245172 1
0.0149727025477319 1
0.0453383915078119 1
0.104224493885933 0
0.0140128026212705 1
-0.0206500452650312 1
0.00783606485390778 1
0.0434027681530356 1
0.00638459939499354 1
-0.0272835240143546 1
0.0262146385512795 1
0.0087941953675382 1
0.0106740796034552 1
0.0375150562130058 1
0.070487736127381 1
0.0654095869790326 1
0.00906941697308546 1
-0.0603594147055473 1
-0.00753604377670851 1
0.0552481125098323 1
0.0604521807718249 1
-0.0126416031624393 1
-0.0994707866546902 0
0.0824183049529154 1
0.0881845782225334 1
-0.00313539003825217 1
0.035929540286667 1
-0.0664732835761959 1
0.0586933572163345 1
-0.000193093777080468 1
-0.0401401008400746 1
0.0709932493898537 1
0.00704720214622727 1
-0.00260920054665944 1
-0.0237682434231631 1
-0.00574100083363041 1
-0.0135992716870952 1
0.0514391404060041 1
0.0288322895698859 1
-0.0189951419934822 1
-0.0138522529540583 1
-0.0349354712366004 1
-0.0211210530095488 1
-0.0177784280060526 1
0.0246425877451011 1
0.0211772981893765 1
-0.0416855757372614 1
0.0814257490262836 1
-0.00842466943478429 1
0.0172722863320408 1
-0.0154566861205903 1
-0.005471511225941 1
-0.0161796254543296 1
-0.0287304721750164 1
0.0263810850372285 1
0.0423678001883966 1
0.010204873712707 1
0.0512290031065017 1
0.0134526457738535 1
-0.0562447822507894 1
-0.0191180724647003 1
0.00892361691212019 1
-0.0767490537853589 1
0.0274729506321402 1
-0.0108673532127946 1
0.00817099959094747 1
0.0236354726730801 1
0.0707817495086108 1
-0.0758883130892898 1
0.0178700436304265 1
0.002578272828903 1
-0.0037599298084881 1
-0.0830898560936118 1
-0.0404666428372631 1
0.140053625407834 0
0.0246215487493863 1
-0.0206033211533109 1
-0.0354254698345851 1
-0.0446203621695638 1
-0.0804864080702429 1
0.0234897436061482 1
-0.042515749791988 1
-0.0393576570098731 1
-0.0968352795708585 0
0.0147860320129081 1
0.0113185783073286 1
0.0367678779552709 1
0.0342695650082232 1
0.00714305335188351 1
0.0656140578162141 1
0.0644407376227616 1
-0.0573320964790905 1
0.0198187660804705 1
0.0264049727298848 1
-0.0662521153291052 1
-0.0436124385093476 1
-0.0045793836140792 1
0.019841240789695 1
-0.00546677192640677 1
-0.00665315996308051 1
0.082055167083209 1
0.037927974635928 1
0.0334684782508801 1
0.050171784440228 1
-0.0367783990059735 1
-0.0153106451009658 1
0.0471127002498105 1
0.0858253754506028 1
-0.104239244693212 0
-0.0537300407086485 1
0.016018372016374 1
-0.0608798738031574 1
-0.0201466678017827 1
-0.0448312765935082 1
0.0336467337642852 1
0.0230410139590237 1
0.0348996148912428 1
0.0168113605086627 1
-0.0460886889926573 1
0.0618898395139933 1
0.0271587016631697 1
0.0573148717339795 1
-0.0246428832887932 1
-0.017437477820527 1
0.0248069076348653 1
0.0137173174360758 1
-0.0667773817690666 1
0.0499863849540848 1
-0.0288766101133713 1
-0.00992264352335754 1
-0.0575390660764154 1
0.00293630320244636 1
0.00504543900287308 1
-0.0411781272779212 1
-0.0166898216783707 1
0.000945432271816571 1
0.00222893506488938 1
-0.0170178850545437 1
-0.0757713967174952 1
0.0179102865027023 1
-0.0155062550531912 1
-0.0381936635710882 1
0.100774739893139 0
-0.0162630600507559 1
-0.0264156116081549 1
-0.025920530992383 1
-0.0587398265073449 1
0.0790946396404437 1
0.0688434010220494 1
-0.0213420255116763 1
0.019633682973051 1
-0.0213228497781778 1
0.0878307572690813 1
-0.0815947041459298 1
0.0061971445528096 1
-0.14008671973469 0
-0.0230584767077119 1
0.00282248175306448 1
0.0118017778469875 1
-0.0097841001636685 1
0.0186557325158928 1
0.0220625837508032 1
0.0710750987681927 1
0.020191968036025 1
-0.054092283195232 1
0.024535411798511 1
0.0619298969090299 1
-0.111180735020135 1
0.00718438606841867 1
0.00588791842716879 1
-0.00923222510591055 1
0.0669760008195143 1
0.0446693655676723 1
-0.0210550899067102 1
0.0671908974714724 1
-0.0277477189501255 1
-0.0379858998330701 1
0.0360057371319181 1
-0.0268165401863442 1
0.158636928486553 0
-0.0266641450600075 1
0.0689738862176821 1
0.0233639221361409 1
0.0623799344445195 1
0.0465697655590889 1
0.0353803663655521 1
-0.105314319205672 0
0.0848900319481202 1
-0.0187615231072425 1
-0.00962969740652701 1
0.049149611490994 1
0.0454036189864789 1
-0.0610405809365582 1
0.0575985435321895 1
-0.0364492099965152 1
-0.0159606056898576 1
-0.0429069844800291 1
0.0470512655651709 1
-0.0566562845309892 1
0.0365024110382156 1
-0.0310264453729809 1
-0.00575513488705555 1
-0.000614697134356926 1
0.02775181448403 1
0.0296911867788544 1
0.0570328930175494 1
0.00342355044727171 1
-0.0486842703355755 1
-0.0156349520998616 1
0.0859358079780786 1
0.0260202073557357 1
0.0298599143140213 1
0.0633557774645936 1
-0.0165991946829669 1
-0.0311503121356709 1
0.0835647174179326 1
-0.00460521514313536 1
-0.00638171350933583 1
-0.0129655314441785 1
-0.0720065684148974 1
0.0324157102105721 1
0.01484180950955 1
0.0241148992430633 1
-0.0634677906038037 1
-0.0291154138813171 1
-0.0480456636566016 1
-0.0162499908991911 1
-0.0127823660572768 1
0.0571446060942795 1
-0.0193539864367215 1
-0.0892706349864389 1
-0.000192982770183505 1
-0.0284303627635693 1
-0.134760923119106 0
-0.012627406252526 1
-0.011876198658896 1
0.00619106956685528 1
0.0796544783050809 1
0.0650772865465641 1
-0.041111429125605 1
-0.0222505890560376 1
0.0836413079619341 1
-0.0590462863346635 1
-0.0144871601537519 1
-0.125023141621146 0
0.0534308603876959 1
-0.0245797326347161 1
-0.0171851286470939 1
-0.00549162660782899 1
-0.0652565892323383 1
-0.0206194535379525 1
-0.0299525239191962 1
0.00238343543929217 1
0.0347068250975126 1
0.0282493679107124 1
0.0656780821851287 1
-0.00470180257563907 1
-0.0632369273091003 1
-0.0404260984492535 1
-0.0113995176502033 1
-0.0899053943197127 1
-0.074530672463233 1
0.0250385394400637 1
-0.111371212218054 0
-0.020125021604925 1
0.0352497498687075 1
0.087418675215725 1
0.094352082049515 0
-0.00876538960801404 1
-0.106334231304745 0
-0.0474471404252631 1
0.00743136999088714 1
0.0292641111159538 1
-0.0622499583884164 1
0.0146639841866905 1
0.0139245863495967 1
-0.0487467880896541 1
0.126965889412692 0
0.000261598571316444 1
0.0114879849710662 1
-0.0212889348340074 1
-0.0115087777632246 1
0.00118437044899628 1
0.0301470462204615 1
-0.00491148587255203 1
-0.0759857907934122 1
0.02753497474557 1
0.0777110859869547 1
0.0405807896848295 1
0.0886406637930506 1
-0.0293470363524638 1
-0.0221028389901747 1
0.0281420374809047 1
-0.0401503141169256 1
-0.0124856971608083 1
-0.0105010534506023 1
-0.00942065778348262 1
-0.0650318086215377 1
-0.0669569288475716 1
0.0216526083704577 1
-0.0326963226154897 1
-0.0326054578999924 1
0.0450945743148012 1
0.0722908980201269 1
-0.0120383158363809 1
-0.0372511466070031 1
0.0656037085498141 1
-0.0843167531899667 1
-0.0287444420828871 1
-0.0220741558444092 1
-0.0623424185351087 1
0.0694897227698361 1
0.0522001284346862 1
0.00777526067415828 1
-0.0166354724943118 1
-0.0048430454125949 1
-0.0296172754734203 1
0.0419943445947156 1
-0.102541995280045 0
0.0267260109073572 1
-0.0617924623894421 1
-0.0521072080382061 1
0.0554133356576245 1
-0.0190814659529248 1
-0.0153713066172886 1
-0.00185037667587463 1
0.0060153330239356 1
-0.0498646384463664 1
-0.0159489155422351 1
0.05312697119546 1
-0.0476482007430095 1
-0.0296038488466935 1
0.059084763140887 1
0.0355496660027788 1
0.0493867252883661 1
0.0609555411510462 1
0.0541946532386801 1
0.0160434687528068 1
-0.0526101152163018 1
-0.0211990169682865 1
-0.0926461904263437 0
0.0400333097505937 1
0.0104325291772078 1
-0.0112406895058961 1
0.0182304274070411 1
0.0206107520210213 1
0.06761172595063 1
-0.00727326758120524 1
0.096622045501886 0
-0.0480586528148656 1
0.00365562982575051 1
0.0488049554004767 1
0.0371950556593748 1
0.0535143872408053 1
0.00186225245539305 1
-0.0585522762206595 1
0.0209014527517473 1
0.0209409162803848 1
-0.0579281690471237 1
-0.0218481234091294 1
-0.0624440536195742 1
0.0486212762709202 1
0.120768080228085 1
-0.0320788664782367 1
-0.0625284854286457 1
0.0493014150208708 1
0.0223208815453851 1
0.0354396572950789 1
-0.0153354813359689 1
-0.0352367131038726 1
0.133889959846727 0
0.0190925965130038 1
0.0483113575912373 1
-0.000968808886152746 1
0.0151214441354353 1
-0.064632244426429 1
0.00500902153372583 1
-0.00981680091063406 1
0.0373569098966336 1
-0.0338757997158818 1
-0.00638969789971699 1
-0.0277725182294822 1
-0.054734613978097 1
-0.0934074592403719 0
0.0264444306709615 1
0.0223890174031866 1
0.056613178561481 1
0.0265588277918172 1
0.0500965738289172 1
0.00405458892527577 1
0.0523925447494329 1
-0.0157753512705092 1
0.0398669214331817 1
0.0193004031503729 1
0.0343236971834545 1
-0.0643172441815103 1
0.055546879406112 1
0.012816280468831 1
0.0247522572440343 1
-0.0254259744976361 1
-0.0274842424117153 1
-0.0507940756035026 1
0.0109041602591313 1
0.0133764603836956 1
-0.0502115075587428 1
-0.0287761782120249 1
-0.0462374146585302 1
0.0396945989301094 1
0.0707931086190277 1
0.028783452937126 1
-0.0715008223699993 1
-0.0123644146626944 1
-0.0523564265227296 1
0.0443564255125096 1
0.0518798852693606 1
0.0954527626586813 1
-0.140007706521078 0
-0.0104325306787169 1
0.0751064583160918 1
-0.016540103677677 1
0.016777798910412 1
-0.0222887136629674 1
0.0429767955281398 1
0.0119838508914458 1
-0.0725126632961819 1
0.0417319222669619 1
0.0694354739003686 1
-0.0393214578142562 1
-0.0159392269748937 1
-0.021230474724855 1
0.0280207674335391 1
-0.0250778721724561 1
0.0462378554451136 1
-0.0893940648676757 1
0.00148200582058518 1
-0.0386750702822707 1
0.0425434433600836 1
0.0264181792026944 1
0.00331846070074289 1
-0.0383336975577986 1
0.0351870167652582 1
0.158731106434762 0
0.0357931595818257 1
-0.0710009813771391 1
-0.0109541758180514 1
-0.0284327849016871 1
-0.101482026356392 1
0.000464841469067116 1
0.0391075200979042 1
-0.00379233290375926 1
-0.010388228106012 1
0.0563415980539715 1
-0.0919857437531232 0
0.0972703652454086 1
0.00911745685179866 1
-0.0104096033575489 1
0.0232778227232636 1
-0.0346385611573935 1
-0.016672232982991 1
-0.110315289346545 0
-0.0116823648014019 1
-0.0352147704002193 1
-0.0130691746480742 1
0.0655266658829776 1
-0.0125312894335931 1
0.00689910571483737 1
-0.0123154228027646 1
-0.00975386531260983 1
0.0719509645879914 1
0.0337688226353557 1
-0.0486295928370028 1
-0.054212242715728 1
-0.0428668022344878 1
0.00134739118207903 1
-0.0461682712027226 1
0.0140318052202919 1
-0.00724436286891205 1
-0.121899068078886 0
-0.00681970168060728 1
-0.0749618391498765 1
-0.030531002313374 1
0.0379469982201606 1
-0.0518698098754672 1
-0.0353014842864068 1
-0.0455116832171791 1
0.0125214086578332 1
-0.0536222298011767 1
0.0500890840583379 1
0.00667101357002272 1
0.0444524046161731 1
-0.0330104577708095 1
0.03872803283407 1
-0.0110096276788472 1
0.0462788859725575 1
0.00748049855891955 1
-0.0208397868738859 1
0.0658236058787179 1
-0.00649316700196857 1
0.00275432236054352 1
0.027041006895137 1
-0.0682410253901626 1
0.131701416164102 0
-0.102768842933924 1
-0.0154070163261728 1
-0.0269648822282584 1
-0.0367983373764505 1
-0.0181399261535953 1
0.0457938236953295 1
-0.00214799894591768 1
-0.00384782037691835 1
-0.0161478139292533 1
-0.0134922161374181 1
-0.0484952829172663 1
-0.0989193802960063 1
-0.0671696098617384 1
-0.00304051912781613 1
-0.0238549182792324 1
-0.000203658885562057 1
0.0142158833515769 1
-0.000774244790591594 1
0.0962324935750526 1
0.011025603289867 1
0.0412707380082826 1
-0.0804862650071231 1
-0.00920334713810639 1
0.0804792683993698 1
0.0739805637871462 1
-0.0513796085202957 1
0.0843920529289713 1
-0.00404155963098534 1
0.0809553135645555 1
-0.086458286120394 1
0.0181276097811684 1
-0.0107190174379075 1
-0.0046708153009884 1
-0.0187847749940142 1
-0.0515879058000114 1
-0.0447989366681218 1
-0.0901640013177955 1
-0.0122298001163164 1
-0.00849387260981868 1
-0.00882116932306439 1
-0.00514480225494771 1
0.00590909905781562 1
-0.0407566388809702 1
0.0789504662355306 1
0.0155203948188349 1
-0.057755774771534 1
-0.0625921485817302 1
0.0618875280861323 1
-0.0653316142420751 1
-0.0481941903160836 1
-0.0258422092571818 1
-0.00730998054256082 1
-0.0763519729199656 1
0.109143018430059 0
0.00166115823762494 1
0.0159434351216074 1
-0.00880542998847181 1
0.0248677026657729 1
-0.0670493575542204 1
-0.0117570144835281 1
-0.00262884716228963 1
-0.0442357220655377 1
-0.0187145235778217 1
0.0918479525592125 1
-0.0468147737120124 1
0.0353641349189024 1
-0.0679079184043588 1
-0.0195523877789324 1
-0.00510644468249853 1
-0.0714960455802556 1
-0.00733702531908504 1
-0.0185836459571378 1
-0.0129759035799203 1
0.0151733032068999 1
-0.016833004041092 1
0.0396888663349772 1
-0.101210682288181 0
-0.0111497270384992 1
0.0382652860206937 1
0.0365085582005953 1
-0.021078227382956 1
0.00275127392056559 1
0.00711693099220463 1
-0.0148776338581088 1
-0.0303272252820702 1
-0.051446573676616 1
0.00349097240613254 1
0.00155142466737263 1
-0.0317999059166593 1
-0.0276289490139316 1
0.0959203857023484 0
-0.00474684519397007 1
0.0114980939364684 1
-0.00473119331739551 1
-0.0670672600372389 1
-0.0046551669733644 1
0.00703641247668676 1
0.0263721770234867 1
0.0615842338317568 1
-0.0715992197841802 1
0.129513022544101 0
0.0773378028984279 1
-0.0396601709315804 1
0.0956892888246247 0
-0.0290177672494962 1
0.0358208229138249 1
0.0574045172504276 1
0.0139405087684054 1
-0.0373332208640864 1
-0.0237037887638696 1
-0.0180423189817298 1
-0.00980917716913204 1
0.0269580981424257 1
-0.0211155774566931 1
0.0307180850431167 1
-0.019239869497089 1
-0.0143874701683343 1
0.0252145161673224 1
-0.0349177055497615 1
0.0817285139869711 1
-0.0389991779151221 1
0.123837156302112 0
-0.0250637122985548 1
0.0111303714925932 1
0.0310522902892986 1
0.0817759552969951 1
0.00661418135975754 1
0.00712173112572304 1
-0.0390222891662739 1
-0.00196192830782939 1
-0.101915651370327 0
0.0716667810518632 1
0.0247919006522176 1
-0.00908355260313607 1
0.0191563552366099 1
0.0104094312624502 1
-0.0433061076046368 1
-0.0272091788006536 1
-0.0624072855959389 1
-0.0148406019275329 1
0.0367999851388551 1
-0.0169471473336143 1
-0.0125728284731363 1
-0.013922689829742 1
0.0985604893542258 0
0.00356690621375248 1
-0.0451165080713082 1
-0.0736522910704455 1
0.0317893608770869 1
0.0058298153698721 1
-0.0257261642975766 1
-0.0567202003272829 1
-0.026265683239626 1
-0.0444672580573711 1
-0.0984522409233692 0
-0.042324793676881 1
0.101803770658189 1
0.00903481103989746 1
0.0194279012773969 1
0.0453483950142128 1
0.0465522240761362 1
-0.00122817448848371 1
0.106033222013616 0
-0.116550742075721 0
-0.0159760895980792 1
-0.0249532134752529 1
-0.0511096002757933 1
0.0211049982177142 1
0.0522762492423087 1
-0.0280911640324502 1
0.0088589699867072 1
-0.0650506551385546 1
-0.0198949288343257 1
0.00496375815516388 1
0.0192767819755899 1
0.0289948142139578 1
-0.0418650937872235 1
-0.0410576926752776 1
-0.0410978822740615 1
-0.0430538545422249 1
0.0135310033537218 1
-0.00619180003558689 1
-0.0415063388406064 1
-0.0587340427886869 1
0.0324332415841359 1
-0.0204601997774444 1
0.00781230818328551 1
0.0454318748022846 1
-0.0133729351238459 1
-0.0107248622830073 1
-0.0502423507238404 1
-0.0362003896894629 1
-0.0421202962223957 1
-0.0349797877439791 1
-0.0541158078929486 1
0.0014606246251121 1
0.0307440898096857 1
-0.0464570840895283 1
0.0202690383464338 1
-0.0260981579564456 1
0.0219098075318721 1
0.0475070130981931 1
-0.00916028043702067 1
0.00364485996269615 1
0.0238983542213755 1
0.0180529114616529 1
-0.114950942411513 1
0.00586428923016918 1
-0.0212668024083241 1
0.0204003714762497 1
-0.00714783736496226 1
0.0610356943497909 1
0.0288520247619789 1
-0.000483106192472124 1
-0.045938835370816 1
0.0545917298601719 1
0.044765284433974 1
0.00216168287897468 1
-0.0348168858660683 1
-0.0373572132185735 1
-0.082314842096853 1
-0.0193443376082667 1
0.00751405113161862 1
0.0954919321648289 0
0.0391295060149731 1
-0.0264365260634339 1
0.00358620087780423 1
-0.0558883965193089 1
0.00959898565028451 1
0.0322057317716323 1
-0.0676407928783521 1
-0.0085271414721932 1
0.00666872799005448 1
0.049305895487043 1
-0.0795763260327387 1
-0.00728172221664703 1
-0.0883235033919803 1
0.00861916246659645 1
0.0850691860165668 1
-0.0406523774712374 1
0.0722095846720404 1
0.0017438008744451 1
0.00811170659216492 1
-0.0292240942321149 1
0.0593379428749028 1
-0.0370533752354463 1
0.00157081887046318 1
0.0303156354360071 1
-0.0641208714098377 1
-0.016570234040361 1
-0.00286256209601812 1
0.0184166334232941 1
0.0551856369123012 1
-0.00837883611575747 1
0.00781052247349531 1
0.0843875960100689 1
-0.0156434449848075 1
0.0263051340844396 1
-0.0826527238700068 1
0.0703928045631215 1
-0.0516787908174851 1
-0.0280451767269138 1
0.0570780930763929 1
0.0180698202129501 1
-0.00741114927819038 1
-0.0336220257446809 1
0.00810350297596603 1
0.0462930383165523 1
-0.0345243216760114 1
-0.0521174886581585 1
-0.0258378266694756 1
0.00769778590971802 1
-0.113289272441556 0
0.0320663603573783 1
0.0437152501252681 1
-0.0197358771704824 1
-0.0478814646346612 1
0.0393842374370421 1
-0.065822143175108 1
0.0604282806689731 1
0.0127348327460713 1
0.0277782742936462 1
0.0451853769711026 1
-0.0381242486111432 1
-0.0173817532759714 1
-0.0357432248799264 1
-0.0508593693587572 1
0.0299971469918407 1
-0.0680936851329212 1
-0.0307320869207431 1
-0.0275293779739443 1
0.0309874660458642 1
0.0469359531485593 1
-0.0280344922605054 1
0.0782390739802531 1
-0.0445232879986726 1
-0.0791013671901656 1
-0.0226583505725287 1
0.0253644824276097 1
0.020705986580074 1
-0.081745559631967 1
-0.000601028814378159 1
-0.0313235328715807 1
0.0120689311578676 1
-0.0133471924837972 1
-0.0382575844700414 1
-0.0904389652387554 1
-0.0450774746991906 1
0.0124344879214098 1
0.041296218523622 1
0.0390944712786121 1
0.0115081800967088 1
0.0359297577061168 1
0.0231351497368432 1
-0.0209040297165781 1
-0.0115916707010358 1
-0.0766322536806996 1
0.0540300492137421 1
-0.0564232368189907 1
-0.0243109513165555 1
-0.0574455647036151 1
0.0619539281629639 1
0.000904978496176497 1
-0.110021458871923 0
-0.0722640476596488 1
0.0303159032560555 1
-0.0544937744846604 1
0.00938556874319599 1
-0.0269490347944846 1
0.0609847049452085 1
0.0117794585905703 1
0.0828843181350765 1
0.0677788665464508 1
0.0519016484468743 1
0.0142089012051491 1
-0.00301743866914819 1
0.0544791049386352 1
0.0246094384588254 1
0.0201277964336269 1
0.0561916783152172 1
-0.00707820889020752 1
0.0109823324366049 1
-0.0443208022743257 1
0.0298661603240066 1
-0.0201733651241642 1
-7.74376321857409e-05 1
0.0315597765871163 1
-0.0359192320294907 1
-0.042576762510242 1
-0.0770857409288714 1
-0.0305905629136136 1
-0.0490593485661699 1
-0.0968798613150502 0
0.0342847629162677 1
-0.0184290237629644 1
0.0937453555895228 0
-0.0575984766821402 1
-0.0403153837138356 1
-0.0407919426668206 1
-0.0693521239369863 1
-0.0080994457004819 1
-0.0154521069872964 1
0.0556662053925677 1
-0.0144344017519737 1
0.00635705240500516 1
-0.0125614500126227 1
-0.0331795916414024 1
-0.0172954710952987 1
0.0376030025578286 1
-0.0489419072643374 1
0.037115682802975 1
-0.122029490100444 0
0.0491423861135948 1
-0.00309345660658715 1
-0.0322377093906642 1
-0.0411835734358594 1
-0.0106451075516102 1
-0.138900638501946 0
-0.0441020920654944 1
-0.0444744820862258 1
0.114169445426522 0
0.158584683300846 0
-0.0261058670158291 1
-0.0201239092344064 1
-0.0189462280806604 1
0.00314982255037837 1
-0.00721655120016038 1
0.00496142105170773 1
-0.0801918961949942 1
0.0541083325978772 1
0.0372278760409105 1
0.0784543726394124 1
0.0696446523040754 1
0.0633324295892108 1
-0.0101694952622719 1
-0.0637265937152482 1
0.0564946492453745 1
-0.0407695816651928 1
0.00106074237318856 1
0.0341249986163429 1
-0.0486452060622677 1
0.0330476772803827 1
0.0112604490831872 1
-0.0196217803584105 1
0.0447059311348179 1
0.0210798897354922 1
-0.10958144056923 0
0.0834027592901326 1
-0.0137153563688012 1
0.0808065714874765 1
-0.0741541155354354 1
-0.0539013581503984 1
-0.0460963113294749 1
-0.0354060292366894 1
0.0122482567899898 1
0.0725811820872094 1
-0.0169082322479654 1
-0.0265839324405637 1
0.0199436234505697 1
0.04217410993666 1
0.0267102554212892 1
-0.0301823799126728 1
0.0517107989148001 1
-0.0541242264494557 1
0.0722954559263934 1
-0.0244590707635394 1
0.0789931409606782 1
0.0895632051368001 1
-0.0630340083134711 1
-0.0355471702563444 1
0.0395694886266204 1
-0.0127207634866044 1
0.03393483481115 1
-0.0313438132170781 1
0.0108446014070943 1
-0.0265512358719135 1
-0.0540281804017208 1
-0.0135801870522277 1
0.044797521452398 1
0.0131552113560087 1
-0.0149739161500515 1
-0.0573711467453777 1
0.0215816810273799 1
-0.0795582640122275 1
-0.0332048804770318 1
-0.0663060239142748 1
-0.0548238132115484 1
-0.0109497054710143 1
-0.01939318054259 1
0.0500020593637481 1
-0.125915610403063 0
0.00605495857839629 1
0.0070927545157038 1
0.047816302857231 1
0.00441540078173214 1
0.0702239079363186 1
-0.0251032983475019 1
-0.110283418578568 0
-0.0210082428835252 1
0.038749459649308 1
-0.0160817716132927 1
-0.0716760539620043 1
0.0281147772103558 1
0.0168941527712114 1
0.186896584925899 0
0.046048220404304 1
-0.0074119571914846 1
0.00934694429577296 1
0.0321163786132255 1
0.0216619400153192 1
0.05655871083283 1
-0.0510195057541092 1
-0.0151031631435639 1
0.0127792414868007 1
0.0496172237077735 1
0.0212690310218068 1
0.00350170413153533 1
-0.00656504110819058 1
-0.0726923722763011 1
-0.0243885764719733 1
0.0205100389528625 1
0.0610997321782197 1
0.0238816093740111 1
0.00561873758398653 1
-0.0306483565243353 1
-0.0614463238701026 1
-0.0896354682132872 1
0.0465854109932949 1
-0.0771637476990921 1
0.00785897319528933 1
0.0267269665948429 1
-0.0277911282066085 1
0.0252011674365462 1
-0.0101930652965862 1
-0.000888935978266468 1
-0.0297096831390575 1
0.00166326245590014 1
-0.0843721326787522 1
-0.0430817795176999 1
0.0680590153830849 1
0.011688912286995 1
0.0115704215053944 1
-0.0452613838757699 1
-0.00230569363556696 1
0.0531479250598769 1
-0.0440429229881301 1
0.0603907622063465 1
0.050778702942286 1
-0.0770671497583172 1
-0.0350163460724742 1
-0.0266651166500889 1
0.103158873491176 1
0.0124895460788405 1
-0.0238659772805387 1
-0.0177313869215112 1
0.00575900938572157 1
-0.0396229912514221 1
0.0318535615653287 1
-0.0782719283137009 1
0.010682459042218 1
-0.0309569638133732 1
-0.0245878127874901 1
-0.0344577201309326 1
0.0321770144778445 1
-0.00382435676813811 1
0.0360358071202279 1
-0.0141610979763771 1
-0.0108465259509197 1
0.033906564294288 1
-0.0679985935597618 1
0.0158720832089134 1
-0.0318461846319988 1
-0.030637583093574 1
0.0157020229900207 1
0.00588252217644462 1
0.0919224118132922 1
0.0311279731729898 1
-0.0680749324425652 1
-0.0687431469597927 1
-0.00630574248492873 1
0.0122802021992403 1
0.0260865825159259 1
0.00884572283634532 1
-0.0458444880808943 1
-0.134265167495624 0
-0.00627144857938112 1
-0.02921737494665 1
-0.150384544419995 0
-0.0444148600242539 1
0.0339928514268032 1
-0.054832316186583 1
0.0421625559069235 1
0.112398732819129 0
0.0505355682778453 1
-0.0784306068663728 1
0.0230573063881348 1
0.0300362483327878 1
-0.0297439871164458 1
-0.100058010581028 0
-0.0340996738459107 1
-0.0346847308052295 1
-0.0331979803904662 1
-0.00429018353087996 1
0.0173925458707992 1
0.054119703704022 1
-0.0316970331483043 1
0.0530373017131605 1
0.0193299358249514 1
-0.0568289396782029 1
-0.0116990021275065 1
-0.0447056405467722 1
0.0123337092562554 1
-0.00539441304480995 1
-0.0112429475319569 1
0.0440017997977877 1
0.0473730446989363 1
0.0445643602273488 1
-0.0547877712776354 1
0.0343871756225215 1
-0.0659114530169238 1
0.00796007626106201 1
0.00575905040785265 1
0.00800951043520337 1
0.0114776598696184 1
0.0316196315865015 1
-0.0132246498720591 1
-0.0265237378838391 1
-0.0951471115778542 1
0.0110304482219423 1
-0.0493828577535296 1
0.0298526140530376 1
0.0504526464937254 1
-0.0811159535440054 1
0.0343615957980431 1
-0.00532349738375939 1
0.0897689909135387 1
-0.0558733944285114 1
-0.0328151976368423 1
-0.0414155838474922 1
0.0580476904734541 1
0.0258960551492688 1
0.0570861851569247 1
-0.027588747625644 1
-0.0365808260669891 1
0.000398667376705297 1
0.0382222554485231 1
0.00648790536762186 1
0.0220231364699668 1
-0.00715407785312346 1
0.0517589780521049 1
-0.0450090711078169 1
-0.018109824372122 1
0.0401255507088987 1
-0.0202640183929819 1
0.0207028842442755 1
0.0334908953237589 1
-0.0292287113873966 1
-0.00761691313618216 1
-0.0225093107220346 1
-0.022085744900473 1
-0.00785548428113023 1
0.0535602495237654 1
-0.104839246629845 0
0.0204582427050599 1
0.0558496630913866 1
0.0331225989481421 1
-0.0559874431996845 1
-0.0552313716468915 1
0.0361155887048135 1
0.0315167372631018 1
-0.0257159130156825 1
0.00891079422211226 1
0.0319836012201654 1
-0.074574816201642 1
-0.0128475053311548 1
-0.00321964894069272 1
-0.0556979375676872 1
-0.0141502776388927 1
0.00391620163121013 1
0.00939882321651413 1
-0.00066298381194433 1
0.0578452546050702 1
-0.0399447823848023 1
-0.00767312507728062 1
0.0458132593648772 1
-0.00485432048375205 1
-0.00358680642687668 1
0.0598967444179171 1
-0.000232274070294461 1
0.0417071724094902 1
-0.0257317248767912 1
-0.0256570999740712 1
0.0473472733490536 1
-0.0371110328908858 1
-0.0646547427606597 1
-0.0215861855777113 1
0.0738386538437211 1
0.0668080528875403 1
0.04490121123221 1
-0.0352824770356905 1
-0.0302017651683739 1
0.0935581718219713 1
0.0380130588525533 1
-0.0247977614699334 1
-0.0519050644551816 1
-0.0536987793727532 1
-0.0591277219352356 1
0.00699655108643443 1
-0.0105983898981961 1
-0.0375196282681684 1
0.0448344436673867 1
0.0206001022292492 1
0.0098343809194686 1
0.0481958290245229 1
0.0547843184031576 1
0.00119286379443555 1
0.0233531242617761 1
0.0345627569999624 1
-0.0098324902286669 1
0.0208579717182711 1
0.0515369657002027 1
0.0457054642527224 1
0.000585065649179373 1
0.0111020642090576 1
-0.0245647994806373 1
0.0565695105432568 1
-0.0807124871909301 1
-0.0975144995850749 1
0.0418516512690717 1
-0.0916578455581974 1
-0.0167236518221618 1
0.00914871860131278 1
0.070997354071165 1
0.00468283404388685 1
0.00952176785654362 1
0.0569800636009075 1
0.0695075398983276 1
-0.0603784444892609 1
0.0642513521440282 1
0.0170715915094268 1
-0.0313009195974856 1
-0.043130585460329 1
0.0194990290312133 1
0.0150487324543679 1
0.0519618469370108 1
0.0100726417591807 1
0.0459970250654521 1
-0.0427969251558022 1
-0.0265950837012752 1
0.0117830521799268 1
-0.0499393206124258 1
-0.026566735955643 1
-0.0558466061563277 1
-0.0143531045379675 1
-0.0454695765218531 1
0.041983083762841 1
-0.0674962386654153 1
-0.0394104884902869 1
-0.00622131332646019 1
-0.0232098904400293 1
0.0658315928909917 1
-0.0413388263577856 1
-0.0709529998340216 1
-0.0483929236111959 1
0.0939550845063307 1
-0.0173345312167039 1
-0.0127678798677711 1
-0.0103490666963286 1
0.0664113414879412 1
0.0980171759862747 1
0.0237214731891271 1
-0.0956885585571078 0
0.0534977249186481 1
-0.0388069823302099 1
-0.039241296488853 1
-0.0100161830724539 1
0.000229423084809833 1
0.0589793459949259 1
-0.0180394810904565 1
-0.0145406789521481 1
0.0509950962872467 1
0.0315214770937772 1
0.0133317067879523 1
-0.0265681413452432 1
-0.000993444846219571 1
-0.0206469757159017 1
-0.00236509098218296 1
-0.0107027140820807 1
-0.0135638242226429 1
-0.0300118448512002 1
0.0536581053387571 1
0.0119319902321861 1
0.0390885682029754 1
0.000178452133237432 1
-0.0339615532322534 1
0.0366887106654823 1
0.0933004976440064 1
0.0186614018810401 1
0.0441029660203273 1
-0.0136963922579502 1
-0.0930755388328693 0
0.015343442425703 1
-0.129262675564543 0
-0.0101830840653286 1
-0.0619798432500774 1
0.00194858177893151 1
-0.00333035232067637 1
0.0674059631290007 1
-0.0378219985474147 1
0.0887849714930969 1
0.0394997485925893 1
-0.0338245840280617 1
0.0359789747563234 1
0.0561775209304972 1
0.00027278912229225 1
-0.0200620422482354 1
0.0395640453730371 1
0.104319577643527 1
0.0546933573484048 1
0.0413870370633889 1
-0.019158419722793 1
0.0519009472533204 1
-0.0124430993175968 1
-0.0197192129184865 1
0.0110501358605251 1
-0.0265374053680616 1
0.101251285268844 0
0.00177434566737367 1
-0.00841051826202233 1
0.0290613941804352 1
0.0596559083670986 1
-0.00506027986384029 1
-0.0141193844227463 1
-0.0502288878455328 1
0.0171270365695698 1
-0.112817659512289 0
0.0267993859363434 1
0.0459150411963354 1
-0.065215294156251 1
0.0342611032878193 1
-0.0284047369710416 1
0.0194969823814634 1
0.051542173223666 1
-0.0370900537575505 1
-0.0583154672972962 1
0.117276838187629 0
-0.0809061980337899 1
-0.00549466102363389 1
-0.000427408017302629 1
-0.0556406378868382 1
-0.0373378974441561 1
-0.0136714488584717 1
-0.052033273867545 1
0.000582964712975759 1
0.0100628619753861 1
0.0558314502248076 1
0.0797146938139257 1
0.019756075197046 1
0.0260356518309144 1
-0.0300668347050504 1
-0.0761139527982991 1
-0.0582743626087086 1
-0.00356313457569666 1
0.0339342057942551 1
-0.0118566831242603 1
0.0325720338340366 1
-0.083624381665865 1
-0.0237655875383231 1
-0.00738074269989179 1
-0.0306634356219417 1
-0.0394967485513833 1
0.0471954409475988 1
-0.0507117492513467 1
-0.0959785492222438 0
0.0414539884594185 1
0.00430745053922608 1
-0.0396998034590956 1
-0.0154283182564269 1
0.0384125080094573 1
-0.118821399227117 1
-0.107544452003429 0
-0.0515373201655324 1
-0.0447253370782186 1
0.0275639942278229 1
-0.0221297092080083 1
0.0605714598615177 1
-0.0852631671673277 1
0.00536584524266487 1
0.129307587094447 0
0.0172291883038779 1
0.0388579626024286 1
1.38709538744022e-05 1
0.015900206016272 1
-0.0624486600091272 1
-0.0382147375381864 1
0.0144567891881602 1
0.037976056480912 1
0.0336176857217849 1
0.0366582506417042 1
0.00260640065800842 1
-0.0621396565192322 1
0.0276283545900682 1
0.0788236539331798 1
0.0161075614116927 1
0.007427585282011 1
0.0463469367213707 1
-0.0241144319686934 1
0.0786937588657266 1
0.0402460582974951 1
0.0166721099979413 1
0.0246838636098882 1
0.0621427006626784 1
-0.0694530408545605 1
-0.00592792925265121 1
-0.0429207035382136 1
-0.0352571618301313 1
0.0436056815279025 1
0.00775442429000948 1
0.0511494863189335 1
0.00200276300014143 1
-0.0232579789419428 1
0.0406739188690983 1
-0.00880143752464116 1
0.0535672957843315 1
-0.00467202296233929 1
-0.0731235922492855 1
0.0561485361935194 1
0.0906938163959835 0
0.0316405939390381 1
-0.0629835827046622 1
-0.0340513334439809 1
0.00930290125453532 1
-0.0059060879390788 1
-0.045150930022105 1
0.0619649046789106 1
-0.0443457699120483 1
0.066164408109369 1
0.000476515335198629 1
0.0737955717156715 1
0.114877001900709 0
-0.0369527184209051 1
-0.000491079643795435 1
0.113061927178666 0
-0.00799069786681175 1
0.0588538011241932 1
-0.0350806270829438 1
-0.0220727528662544 1
0.0564762180175224 1
-0.0222380661338913 1
0.00441991688359728 1
0.0247506161789403 1
-0.0253019765243437 1
0.00549480534356223 1
-0.0432825686135264 1
-0.0826567998589335 1
-0.017153129436352 1
0.062774065007895 1
-0.022323827799511 1
-0.0377217358050417 1
0.0366749968932276 1
0.0507223204479113 1
0.0486003118495943 1
0.0517756793146184 1
0.0220584996086849 1
-0.083234649724712 1
-0.0111734164095269 1
-0.0256183394984355 1
0.015437262509986 1
-0.0929990824413194 1
0.0352166709315229 1
-0.0408883658192276 1
-0.112392278629919 1
0.000574685822116664 1
0.060621420361905 1
-0.0303084736008456 1
0.0487837928753455 1
0.0343223039833609 1
-0.0414322052682532 1
0.0510924485740268 1
0.0666549834053733 1
0.0364437582582545 1
0.0434703139227611 1
0.0729922303598398 1
-0.0214685943800566 1
-0.0330104163096154 1
-0.0594361425484872 1
-0.0735045772719021 1
0.0484534089059366 1
-0.00195238574685649 1
0.0692694148520114 1
-0.0607125894941793 1
-0.010119354241958 1
-0.0309658938727529 1
0.109588315254117 0
0.0440587293905392 1
0.0149509364067128 1
0.00400549070157838 1
-0.0208548827202723 1
-0.115143284336231 0
-0.011634578832402 1
-0.0479882027937966 1
0.00584327364518615 1
0.0205347839806263 1
-0.0273747872283593 1
0.0309911554409118 1
0.00144129451428151 1
-0.0480897491948713 1
-0.0153799177181085 1
-0.0231565557611692 1
-0.00656765691463231 1
-0.00855846050024306 1
-0.0281575416332226 1
-0.0119097528463669 1
0.0772827927773434 1
-0.0297561122801476 1
0.0550073837335723 1
0.00471899963085676 1
-0.0685644136126812 1
0.0307120992461384 1
0.0631752359887401 1
0.0165978684964106 1
-0.039857624109503 1
-0.00461195553156708 1
0.0347614067260972 1
-0.022265329538425 1
-0.0301689228813543 1
-0.00343538911901463 1
0.0215824991672618 1
-0.0343767450652238 1
-0.026736799073281 1
0.0104514206814962 1
-0.0664497112611265 1
0.0317564609135053 1
0.0223969848255183 1
0.0120094182020935 1
0.0326977880943459 1
-0.044224386481447 1
0.038397775886956 1
0.0704630001881305 1
-0.0693693024757318 1
-0.0135527652481939 1
0.0618770880512454 1
0.000530573062156149 1
0.0589265184820989 1
0.0035412642992967 1
-0.0761775668158578 1
0.056694464021202 1
0.092453730465743 1
-0.0671629031003349 1
-0.00513732185823486 1
-0.0417767085725373 1
0.0149574276432337 1
0.0243762811331641 1
-0.0415212323041734 1
-0.0686203342251994 1
0.00193002542959447 1
-0.0560496332693154 1
0.0163048462655323 1
0.0491412649776467 1
-0.033815953105421 1
-0.0203854220158655 1
-0.000201992008461313 1
-0.00844101665797434 1
0.00464036228970971 1
-0.0167618770217415 1
0.122665429351602 0
0.00450705946811712 1
-0.0409681406598219 1
-0.00624511147423258 1
-0.0592813486703751 1
-0.00275985949322678 1
0.0357883040981156 1
0.0435589393414828 1
0.0844111373468897 1
0.0842273099777886 1
-0.0446448996868309 1
-0.0267578630297789 1
0.0497064046006786 1
-0.0120312855817385 1
-0.017066753601239 1
-0.0194537842919873 1
-0.0366732762955701 1
-0.0111415328361449 1
-0.0283262809734653 1
0.00719250419344008 1
-0.0805651519448794 1
-0.035278046533755 1
-0.0714163610399615 1
-0.0220344551433591 1
-0.0735094388741875 1
-0.0130405350401443 1
0.0482242254421893 1
-0.0180766845682934 1
0.0704718975643042 1
-0.0255533652368589 1
0.0354855433773514 1
0.0137973404127547 1
-0.0154737673996547 1
-0.00249757018524758 1
0.0897598557192529 1
-0.0222356368762639 1
-0.00159843016238701 1
0.0314551236432405 1
0.00774514919698206 1
0.0221864161836755 1
-0.0236654822557507 1
-0.0121927032464416 1
-0.0407357318827469 1
-0.0538110161502952 1
-0.073041662844801 1
0.0104253410076584 1
0.00443061667599259 1
-0.0528479409627051 1
0.00404222093002331 1
-0.0111006145655451 1
0.0418300181281913 1
0.021923294870876 1
-0.0514057965911533 1
0.0233979442737213 1
0.0620011962188212 1
-0.0297333112665148 1
0.0915250836836231 1
0.0065265138525573 1
0.00990256213379862 1
0.0149351886479726 1
0.0534670117599632 1
0.0208502096005709 1
0.0606367158135878 1
-0.036667367757436 1
0.0108169468988471 1
0.0144405252949578 1
0.0261743616734813 1
0.0266173674951441 1
-0.0181759775514452 1
0.0231255096740492 1
-0.0784522131029103 1
0.0420065266773537 1
-0.0156380452447143 1
0.000839785357316176 1
-0.0633480963772447 1
-0.0261716844888321 1
0.0968328715713673 0
-0.100263386627017 1
-0.0163126212212516 1
0.0307292275156186 1
0.0870205261032522 1
-0.0313364648836197 1
-0.00455810313243411 1
-0.0244485124212033 1
0.00650617630232116 1
0.0493737633588675 1
-0.035195077956227 1
0.00568469929862066 1
-0.00182803340766475 1
0.0298084998271652 1
-0.0968732163864946 1
-0.067115058949403 1
0.115341577006018 0
0.0299022867287728 1
-0.0664230390133634 1
0.0495828912665495 1
-0.0327994073196892 1
0.0507948801343451 1
0.0554058155757304 1
0.033069593467794 1
-0.00332796454966447 1
0.071090602322336 1
-0.0994710935764658 0
0.00559494586985784 1
0.0458847746402184 1
0.00374057015104171 1
0.0572255740898052 1
-0.00729468598896555 1
0.0753988630774622 1
0.0185020598670343 1
0.0222065064885762 1
0.0610231012657417 1
-0.0101422860453977 1
-0.0736848825888521 1
0.0443571450852693 1
-0.0868531526384899 1
0.11289052927549 0
-0.127929939026283 0
-3.87678828032492e-05 1
0.0196523863758249 1
0.0135817612598072 1
-0.0153418804529592 1
-0.0142631368709277 1
-0.0409582035597018 1
-0.0389029670494166 1
-0.0260520718789221 1
-0.0375589214746349 1
0.0560672761727425 1
-0.031941280961961 1
0.0298778107457063 1
0.0584552905085736 1
-0.00965150137255305 1
0.0481083110528313 1
-0.0376062094839853 1
0.0404218609149329 1
-0.00347016093968349 1
0.00287307239726501 1
-0.0274951870004747 1
0.00482223334043172 1
4.17616205333621e-05 1
0.00456338032176693 1
-0.00217823878410456 1
0.0481759273650611 1
0.0716110879898984 1
-0.0249771365710401 1
0.0700947146269482 1
-0.0588159517843304 1
-0.000528339350051634 1
0.00135838400493347 1
-0.0856978843886797 1
0.00160005047430111 1
0.0539088271297046 1
-0.00228933174460885 1
0.0429871632766007 1
-0.0270470900675029 1
0.0238643187726921 1
0.0565649175653726 1
0.104159645886006 0
-0.0217109446206878 1
0.00713623495848607 1
-0.0107089835615934 1
0.129715511049437 0
0.0581055714930118 1
0.0249951938400518 1
-0.0517377477243982 1
-0.0128882434462403 1
-0.047652448783457 1
-0.0503455333163373 1
0.000682514500453656 1
0.139449221931961 0
0.0572759788407069 1
0.0387806846757442 1
0.0682153889438505 1
0.0669201293912275 1
0.0335477362749484 1
-0.0456090541533929 1
0.0474004149911914 1
-0.0242588803387869 1
-0.00408927386919377 1
-0.0475475334030409 1
-0.0253802824235707 1
0.0866212480113171 1
-0.0455124272480976 1
0.0262626495381875 1
-0.0668991951119055 1
0.0411004725256139 1
-0.0553414815246421 1
0.0428135533472702 1
0.0283925404397454 1
0.0217254327070022 1
-0.0153589575260606 1
-0.140683619464399 0
-0.0732841556439642 1
0.0258289676279643 1
0.00873915223652852 1
0.0631721140871018 1
-0.0293685066970688 1
-0.087800067201641 1
0.0641626618791672 1
-0.0439756666617078 1
-0.0520935550272192 1
0.0434161290450488 1
0.0406851198427613 1
0.00634990436159906 1
-0.0513301615729499 1
0.0816743244569527 1
0.0497692144232558 1
0.0500377660935264 1
-0.0304438554791885 1
0.0390517624414882 1
0.0179529467803255 1
-0.0245799809188874 1
-0.0943481128115724 0
-0.0715295955000046 1
-0.0569553849074676 1
-0.00975455297295894 1
0.0862899971890581 1
0.0319343855588825 1
0.0282326318431727 1
-0.013950519295152 1
-0.100481829013941 0
-0.0335583807429189 1
-0.00351156435079616 1
0.0585504041096258 1
-0.0353411685868212 1
-0.0286402680478393 1
0.0495835901798764 1
-0.0352275025488132 1
-0.0577128501070723 1
0.0312998497004507 1
-0.0778191307436379 1
-0.065964969322086 1
0.00753370680351267 1
0.0711555703122549 1
0.0736630307776102 1
-0.025028365411469 1
0.083499461936297 1
0.00669225398203841 1
0.0627441974753499 1
-0.0427034122438161 1
-0.0289275160411953 1
-0.120135353305546 0
0.0163928387829246 1
0.0984901443578358 0
0.0590893199475559 1
0.0249467865499138 1
-0.0389344654845047 1
-0.0589116567179663 1
0.0698640213597478 1
0.0851791979900718 1
-0.00691797932373696 1
0.0319309845713607 1
0.0187561962211775 1
0.0210958716720524 1
-0.00877661638671644 1
0.00209885198706492 1
0.0441013425465487 1
-0.0368730450226877 1
0.00580649116842854 1
-0.000882620032675294 1
-0.0402144834353776 1
-0.00723818608614817 1
0.0242183277443564 1
0.010131760047252 1
-0.0139407159816214 1
-0.0138184803022346 1
0.0639375950583515 1
0.0790628463227981 1
-0.0112607081735835 1
-0.093172078280617 1
-0.0405878063581924 1
0.0619670236692973 1
-0.104087824983797 0
-0.0498090645602208 1
0.04104731532868 1
0.0155193492885202 1
0.11495378602721 0
-0.0335353005422228 1
0.0363142272591614 1
-0.0384570397678466 1
-0.134448129978023 0
0.0259486453867603 1
-0.0691868445181656 1
-0.000231106513346568 1
0.0567368408769114 1
0.0273290692581768 1
-0.0577272063302889 1
-0.0275257800903513 1
0.0203005730559577 1
0.0126678291209137 1
-0.0620682675349382 1
0.0681458107772032 1
0.00465373560989265 1
-0.0810765475675571 1
-0.0262996254908835 1
-0.023028684531494 1
-0.0748030143034371 1
-0.0444412058575223 1
0.00352276777604604 1
-0.0635179453718009 1
-0.118785519315281 0
-0.0100168780386266 1
0.000666302953603769 1
0.0553824236385882 1
-0.0455373453147321 1
-0.0132867248213866 1
-0.115103705651908 1
-0.0476138617283197 1
0.00846107430995868 1
-0.0948281315607519 0
0.119264798416657 0
0.00935851834456503 1
-0.000212901115735185 1
0.00565766466818452 1
-0.0142336061439475 1
-0.0263671933369162 1
-0.0856013086912309 1
0.0358712071293909 1
-0.0188122156720658 1
-0.103517768066551 0
-0.00306992085453237 1
0.00270329171143003 1
0.00939206816963046 1
-0.0152305692764364 1
0.0493425303978633 1
0.0413954918819474 1
0.0337423518688729 1
0.00680747360853516 1
0.0736592722590112 1
-0.00943302513512618 1
-0.0412908025053273 1
-0.0232966910916492 1
0.0137852146008497 1
0.0843052452684776 1
0.0638160640203759 1
0.0114943015354186 1
-0.0324935865875497 1
-0.0517424727088088 1
0.0728736458136549 1
0.00889688435072182 1
0.0527292943763043 1
0.10063085643306 0
-0.0235039283697383 1
0.00057845540886586 1
-0.00675672050645849 1
-0.0407224475214464 1
-0.0106305174273959 1
0.033492954546226 1
-0.10674876939322 0
-0.0731889987614153 1
-0.00367184812119486 1
-0.0358263515561593 1
0.0265190301365381 1
0.0457507843678171 1
-0.0528432414064238 1
-0.0387874645851337 1
0.0433846085421323 1
0.0476722568862463 1
-0.0150178280463636 1
0.0178499565812748 1
0.00339846987486135 1
-0.0278695902927651 1
0.00714719655880559 1
-0.00906198770548741 1
-0.0562776521374717 1
-0.0599348777043952 1
0.0242770909552237 1
-0.0130532042239571 1
0.0703099195647414 1
0.0455800797862766 1
0.00314526924452089 1
0.052822442627511 1
-0.0657561984183051 1
-0.0870671683383922 1
-0.0139481783874886 1
-0.00763739095854417 1
0.038234216290321 1
-0.0360846660561276 1
-0.0559075436288018 1
0.0819144309809933 1
0.0984155945952505 0
0.0584477862481436 1
0.0195829869264932 1
0.0362720552089968 1
0.0391761889666692 1
-0.0104193285437007 1
0.0538071238256272 1
0.0752179577687287 1
-0.0115436575649054 1
-0.02238285936526 1
-0.00677606415000406 1
0.0100021129080987 1
0.103358925506541 0
0.00151325721438032 1
0.00532685694162933 1
-0.0409766593172437 1
-0.0376067964321223 1
-0.0191071925577451 1
-0.0370391947781239 1
-0.0593880212410555 1
0.0100149739671841 1
0.0070770059865751 1
0.00916597439089373 1
0.0521183415793138 1
-0.0324761630477282 1
-0.0216048320238518 1
0.0162158778750867 1
-0.0121095068247073 1
-0.0181871161456952 1
0.025746075202283 1
0.00810528470710474 1
-0.0204980704866888 1
-0.0773057316450133 1
-0.042424513018314 1
-0.0186312196420523 1
-0.0112454161409633 1
0.0777709836402728 1
0.0550526911497167 1
0.0351823895379231 1
-0.0237003448722879 1
0.0608589469169588 1
0.0366365051062883 1
-0.0338004316059123 1
-0.0266290746951971 1
0.0116825238461527 1
0.0413098535488991 1
-0.0487575212323655 1
0.0256829009431808 1
-0.0136916684789954 1
-0.0220361362509659 1
-0.00861461888697349 1
-0.0166709958283401 1
-0.000455712260548326 1
0.00850093755216967 1
0.0040169180250079 1
-0.0644490534551315 1
0.0367203564744655 1
-0.054095988981678 1
-0.011431054652341 1
0.0175528264211422 1
-0.0133357340714414 1
-0.0636870235047815 1
0.0206788493249374 1
0.0203169547481164 1
-0.0670892577743488 1
-0.0594334244774198 1
-0.0438562833057339 1
-0.0461000166037304 1
-0.0522235089235419 1
-0.114669669153046 1
0.0041323804837768 1
0.0134856960617253 1
-0.00153320809536112 1
-0.0175945114186447 1
-0.0309597333520689 1
-0.0184755724379821 1
0.000346916965318412 1
0.0461255932520677 1
-0.00890719659290999 1
-0.0429540488884373 1
0.0184957801909707 1
-0.0719448081255651 1
0.0635610595360634 1
0.127271934388628 0
-0.0901560379515229 0
0.00112759728263852 1
-0.0427391431706564 1
0.0166719250836558 1
-0.0487749600294172 1
0.0248186023787721 1
-0.0552162965854978 1
-0.0351288422465927 1
-0.0183432349527216 1
0.0819461415180243 1
0.0471128417192773 1
0.0293385322807978 1
0.0618665178150044 1
-0.0595272078920638 1
0.0601397684833886 1
-0.0298439184216693 1
-0.0200221681551079 1
-0.0017585250152362 1
0.0809059531646229 1
-0.090545064030186 1
-0.0127470374422256 1
0.103315121210328 0
-0.0692522032465152 1
-0.0401789996200619 1
0.0319071715633378 1
-0.0798724148517679 1
-0.00954937225882004 1
-0.0170533157732786 1
-0.0467486330429163 1
0.037878760288033 1
0.0953627957950797 1
0.0638040377398217 1
0.0345940671575027 1
0.0139234712917005 1
-0.0351018997882605 1
-0.0153070124784373 1
-0.0653130364101058 1
-0.0910003696881214 1
-0.0161674217868971 1
0.00882110862957206 1
0.0117176791279103 1
0.0695664629753789 1
0.0291217158464099 1
-0.0559989485843418 1
0.0199995962552209 1
-0.0669281125891944 1
-0.0402917555385008 1
-0.0348216742132332 1
0.0589329148068961 1
0.0520644514843556 1
0.127187943059305 0
0.00712836016722087 1
0.0516327259145794 1
0.0505681005807846 1
-0.0385249056259239 1
-0.00483455741020211 1
-0.0406352262043593 1
-0.0485616677603248 1
-0.0146086161312666 1
-0.0382484439188772 1
-0.0114690782540433 1
0.0291035346101416 1
0.05143893592965 1
0.0539435086784641 1
0.0057713045431564 1
-0.00413163896634345 1
-0.047456946091094 1
-0.040394385593518 1
-0.00719572585077062 1
-0.0554434029689742 1
0.0312756514979351 1
-0.0240531951210488 1
0.0790245898397918 1
-0.0432462230441114 1
-0.0136130645392565 1
-0.0797338351848561 1
0.0852702502648639 1
0.104192781735094 0
-0.024344414793041 1
0.0178611506060057 1
0.0772761540464766 1
-0.027918610800581 1
-0.00850736691669403 1
-0.0902949020136016 1
0.0227689694491254 1
0.00424378125975747 1
-0.052874219941578 1
0.0582612342551571 1
0.0206232047249608 1
0.0895920795483864 1
-0.0284011308371324 1
0.0274592847207869 1
0.00986246834664518 1
-0.0625831925836418 1
-0.0280716454675241 1
0.0112813387480042 1
0.0141350765270296 1
0.0541446943076859 1
0.0304719371969537 1
-0.0262935772072324 1
-0.029979141784934 1
0.0390021748803663 1
0.0262208612861479 1
0.0805396443786267 1
-0.0383655400188236 1
-0.0187910234635706 1
-0.0160081619421006 1
0.0508318859462774 1
-0.0130672749867133 1
0.0562405587055836 1
0.0257659233093675 1
0.111559084601574 0
0.101344029458697 0
0.00311481055397998 1
-0.0213838820035957 1
0.0466003926060037 1
-0.0397736278986816 1
-0.0146090211888497 1
0.00838688034272124 1
0.0778015202111564 1
-0.0385461168913032 1
0.0283162389776785 1
0.0134162162404591 1
0.0458230819874893 1
-0.0172993599732535 1
-0.0493847836869369 1
-0.00911856974921751 1
-0.0219868130694296 1
0.0561276212285744 1
0.040050649193969 1
0.0184871711628674 1
0.00547712576668921 1
-0.0644456561566262 1
-0.0917806231074329 1
-0.0626523405568471 1
-0.00841151358368292 1
0.0113528079168864 1
0.0385035604137414 1
0.0315944861142238 1
0.158661681151991 0
-0.0399908126676371 1
-0.0737716859440843 1
-0.0346426288198652 1
-0.00485303592695285 1
-0.0730992533680025 1
-0.0191648180082904 1
0.155053374057652 0
-0.033735873278155 1
0.000367282711861889 1
0.042067421964971 1
0.0252214445726545 1
-0.0179527769727722 1
0.0418073346628863 1
-0.00954771760489692 1
0.0520062946788739 1
0.000578029705453391 1
0.133074575176047 0
-0.0156429430491541 1
0.0340239724600144 1
0.0382918054554736 1
-0.00179797213240556 1
-0.0107778205205666 1
0.00859886477277747 1
-0.0435790712747369 1
0.0096430573328506 1
-0.0273904913340131 1
-0.0656157266582976 1
0.00298712201357544 1
0.0407865360744489 1
-0.0608777776667104 1
-0.0315338954344297 1
0.0262932230055388 1
0.0698768598550755 1
-0.0303216955951292 1
0.113692033778698 0
0.0339254290203173 1
-0.0156441595424535 1
0.0378828885784959 1
-0.0304329536128582 1
-0.024204179941856 1
-0.0596638479097994 1
-0.0141056879861104 1
-0.0374944671141801 1
0.0105366497191062 1
-0.0203853945200599 1
0.00306293494341347 1
-0.0515565112075005 1
-0.0187417113721185 1
-0.0333636633434884 1
0.0162977064057651 1
-0.0119023315090634 1
-0.0225044027005986 1
0.0247028690104104 1
-0.0689483330854768 1
-0.00424224981379983 1
-0.0192282872013036 1
0.0254679970347005 1
-0.0474328728422994 1
0.0464422282794113 1
-0.0182320972902015 1
0.0626424111638661 1
-0.0217160531887724 1
0.00310619397498553 1
-0.0597047559874736 1
-0.0290664110579028 1
0.0312975588223957 1
-0.0567439772245272 1
-0.0738630574790288 1
-0.00508060613838087 1
0.00684049094830695 1
-0.152936920571093 0
-0.0100453841348692 1
0.0750567681927982 1
-0.0284651776593082 1
0.10451840209636 0
-0.0408626142717749 1
-0.034796431485384 1
-0.0494558079617573 1
0.00474792272706306 1
-0.0424542872789593 1
-0.0435283938950247 1
-0.0247863470899237 1
0.000266303595405358 1
0.0557888511160438 1
0.0234229329377349 1
0.015737900129411 1
-0.0311434260744672 1
-0.0297550013134657 1
0.0195518897803989 1
-0.0865152851132025 1
-0.109344703876113 0
0.0484821496253509 1
0.0158751689883591 1
0.0010780113529354 1
0.0727407431741598 1
0.0128122139019478 1
-0.0180576777259852 1
0.0546105683483728 1
-0.0412670113469368 1
-0.0305713521973321 1
0.0205684970037414 1
0.0111744166385274 1
-0.0238941798137714 1
0.00963951122079655 1
0.0311100252162414 1
0.0538866937888564 1
-0.0636046843809979 1
-0.00998710286000011 1
-0.0491235168645961 1
-0.0518315460313861 1
0.00722977601836659 1
0.0148646095131827 1
-0.0559157788880507 1
-0.0437624774367096 1
-0.086201143723463 1
0.0546905567403331 1
-0.0721528261202736 1
0.0310181662550376 1
-0.00835787919205591 1
-0.035592813908695 1
0.00180690420871266 1
0.0404918821006851 1
-0.114772776106624 0
0.0153382690146148 1
-0.0150262399213186 1
0.0283474245844153 1
-0.0185862191310395 1
0.0587024126323277 1
-0.0064353650197821 1
-0.00656990075812597 1
0.00311183916911719 1
-0.0353727725961195 1
0.101664043700107 1
0.0267129609828342 1
-0.0387483341938294 1
0.0291858665416729 1
-0.0176201808892277 1
-0.0580195275700538 1
-0.0255385799396184 1
-0.0515808559159569 1
0.0159631161821233 1
-0.0599118985852562 1
-0.040222976522797 1
-0.0685820200086898 1
-0.104063922226103 0
0.0349574920420005 1
0.040418373707786 1
0.0664321838203434 1
-0.00926158787043432 1
0.00169237601362637 1
-0.039441430755265 1
-0.0357891377745598 1
0.0193988617401322 1
-0.0559262520208316 1
0.0578855502536047 1
-0.0122488659895403 1
-0.0290316861687242 1
0.0226574477362528 1
0.057909043021783 1
-0.00678027022526505 1
0.0653488529428628 1
-0.0088787987403805 1
0.0306555658947702 1
-0.00531277930815292 1
-0.0011297169574175 1
0.0368943807615428 1
-0.0467215925955373 1
-0.105369741102082 0
0.0333703647129376 1
-0.0726064951375483 1
-0.0256964434826225 1
-0.0422226727004404 1
-0.0215583828145505 1
0.00741462654451756 1
0.0186114034415237 1
-0.0115928035685582 1
0.0607597232327408 1
-0.0188715418091417 1
-0.0509914369386142 1
-0.00180587936283704 1
-0.0181844394573674 1
-0.0749342870271739 1
0.0269436144635275 1
0.0345880690171684 1
-0.0241571844235731 1
-0.0112824558630167 1
0.0277978445853258 1
0.0237507773218967 1
-0.0199093704520313 1
0.0289631210998999 1
0.0703992360233399 1
0.0393620295098951 1
0.113948468956522 1
-0.054847076981917 1
-0.0426089084610725 1
0.0435294229615094 1
-0.0097321588062929 1
-0.0216850574838843 1
-0.00691054738256044 1
-0.0367426176363446 1
-0.00600157801170719 1
-0.188261354030652 0
0.0221392320699156 1
0.000548230641337728 1
-0.0137707828346458 1
-0.00313847257501012 1
0.0601392908266571 1
0.0277320968869217 1
0.0340964259286538 1
-0.0306265578421462 1
0.0577369142707641 1
0.0567430532002862 1
0.0188259570820533 1
-0.0125579993054451 1
-0.0263752340198071 1
-0.0121821601956441 1
0.0685940597687907 1
0.124554686575056 0
-0.0106889964112634 1
-0.100774716610652 0
0.0717535886804009 1
-0.0558273155248681 1
-0.00655285987465494 1
0.0307864583474675 1
0.0105890902165772 1
-0.000389720369806813 1
-0.018033956570025 1
-0.0447509707024129 1
-0.0687801245783962 1
0.0308625766680851 1
-0.0546258513431281 1
-0.0342776851486822 1
-0.0856972392968832 1
0.0696444727835259 1
-0.0583641376758269 1
-0.0348546713887497 1
-0.0426035675641163 1
-0.0772143855047208 1
-0.0110563155387149 1
0.0273869993295692 1
0.0779899209388956 1
0.0410640915434556 1
-0.0266784388008856 1
-0.0152649126301219 1
0.00297991777548441 1
-0.0297190585493407 1
0.0080932673958196 1
-0.0156141205612178 1
0.0702646804591224 1
-0.00539671177297171 1
-0.0343966990164789 1
0.00402588937732525 1
0.0328617510331198 1
0.0464464602979673 1
0.10751999877315 0
-0.110148651223149 1
-0.0284336631960811 1
0.0630173085571665 1
-0.0630818410288432 1
-0.0623874288258039 1
-0.0372770091881174 1
0.0232091620638182 1
-0.0491250640383873 1
-0.010767282080645 1
-0.0450143029028258 1
0.0238953531462199 1
-0.0662156290888493 1
0.00746042661732555 1
0.0466659176168749 1
0.0253656953885201 1
0.0130055956862996 1
-0.0941119633993666 1
-0.033759328438627 1
0.0133257569993308 1
-0.0695912235878505 1
0.0214704225823101 1
-0.0296253544613119 1
-0.000566486147691342 1
-0.0796802467210333 1
0.0206122190846633 1
0.038840487065188 1
0.000594409673088273 1
-0.00818398530596165 1
0.0230822569199176 1
0.0721895999747921 1
0.026337719926722 1
0.0847577743847733 1
-0.0326753801140536 1
0.0819829446802232 1
0.0687264829533762 1
0.0303976639031409 1
-0.00688582272601753 1
-0.0586888275914266 1
-0.094666268119878 1
0.0482015365616804 1
-0.100706331921291 0
0.033648525573852 1
0.0364660144140662 1
0.0350723939384258 1
-0.0100784291256921 1
0.0523938598229327 1
0.0498814523517694 1
0.0729931941736326 1
-0.0255857670552061 1
-0.00377087708710108 1
0.0192534568185504 1
0.00081810771765684 1
-0.0341498632259985 1
0.0359403592838639 1
-0.0918765021788666 1
0.0533006493984638 1
0.0153422945940638 1
-0.0754785051220857 1
0.0425699639544485 1
-0.0104321846005332 1
-0.0561969991187089 1
-0.00263320593250335 1
0.0133788792388786 1
0.00542810471599169 1
-0.0259333103137784 1
-0.0511261272096162 1
0.0169152670342248 1
0.00645353177114475 1
0.0899555690437666 1
-0.00402095883563885 1
-0.0451035273675992 1
-0.0406363564571937 1
0.0531987041085316 1
-0.00382476678777942 1
-0.107374532038607 0
0.0553592926259529 1
0.029490417717064 1
0.0553753175309397 1
-0.0252547619298737 1
-0.0171213155194652 1
-0.00248818080946527 1
0.00935333192829146 1
0.038807000505534 1
0.0644704867785941 1
-0.0167917194285271 1
-0.0379368561738953 1
0.0152014424186646 1
0.0396576602906168 1
0.0171556431691304 1
-0.0925890008388889 1
-0.0313073541676442 1
-0.00804897011848605 1
-0.0224576096321316 1
-0.0877837958602763 1
-0.041311292242373 1
0.00941833528414643 1
0.0452275101079562 1
-0.00428788582176023 1
0.00212904031739621 1
0.0483289478444167 1
0.00783358739550198 1
0.0276401143284555 1
0.0439467567234767 1
0.0289212713204387 1
0.0352743197464108 1
-0.0134771556163816 1
0.0911763129578499 1
-0.0416640056865 1
0.0054296595630028 1
0.0583891198979941 1
-0.0358024145473548 1
0.0724736981610706 1
0.0485753941211839 1
-0.00581182037683263 1
-0.00771314685528455 1
-0.0757114110048791 1
0.025229847957441 1
0.0283568016400402 1
0.0197567163975498 1
0.00133516229134407 1
-0.0437548184640904 1
0.0441461657185082 1
0.0190777790107782 1
0.0168355871067218 1
-0.0225044647318175 1
-0.00699689760125684 1
-0.0390622014815847 1
0.00987682029227015 1
0.0935565312706963 1
0.0705919468750379 1
0.030495895285682 1
-0.0593273933279838 1
-0.0142030067718919 1
0.0159436263218661 1
-0.0915152139300083 1
0.00666294365172237 1
-0.0080052157030727 1
0.0443168831884716 1
0.0175172972770032 1
0.0640762932677948 1
0.0556854471894202 1
0.0644728913143734 1
-0.0265802672300983 1
0.0194051906327314 1
-0.0164471173609812 1
0.0113111973354693 1
0.0872773320186005 1
0.00415647102551294 1
0.0187081343791572 1
0.0303101183412655 1
0.0122291966863285 1
-0.00588480452419539 1
0.0498588935471773 1
9.79332486768063e-05 1
0.00646751176655431 1
0.00188530164769464 1
0.0991912382738823 0
0.0306278980248772 1
-0.0296820236537918 1
-0.0141268727346221 1
-0.0987801502979815 1
0.0106935479972573 1
-0.0591869628691776 1
0.00248536699456148 1
0.0624785316602425 1
-0.00509462981411825 1
-0.0685138404977241 1
-0.0230040849797603 1
-0.00577634653433019 1
0.0151701655549195 1
-0.0253423593885788 1
-0.12047538089679 0
0.0297624527456653 1
0.0322152598984349 1
-0.0105319755824716 1
0.0458784053578548 1
-0.0873224112214311 1
0.0254890611351745 1
-0.0281748183246297 1
-0.127281482287295 0
-0.0397679567999966 1
0.0530229711293668 1
0.010287532542351 1
-0.0831449691957741 1
0.025020282049299 1
0.00301350384102953 1
-0.0231971231701341 1
0.0183299204271674 1
-0.0124692175739744 1
0.0160780674871237 1
0.0443439356328216 1
0.0849344724829086 1
0.0555470601082942 1
0.0825080492610783 1
0.0373181077745747 1
-0.0533494522746031 1
-0.0321194764003154 1
-0.00683103211576215 1
-0.0357826937896537 1
0.0066457457284314 1
-0.130750503423413 0
0.119852373256687 0
-0.0272609838518228 1
-0.0842253673358034 1
-0.0839675416631471 1
-0.0490179551120716 1
0.0233854992572161 1
0.0108969905631526 1
0.00609628323235357 1
-0.0793703536968371 1
-0.0361298177350619 1
-0.0303533062088155 1
-0.000948770740206427 1
0.0268321089066146 1
0.00990518581704557 1
0.0151160939794872 1
0.0377889438545672 1
0.0424978603076807 1
0.0214529694393674 1
-0.00194614757306298 1
0.0568458868064944 1
0.0111117872344802 1
-0.0200067120503668 1
0.04010775270287 1
-0.0234812604926879 1
0.00513826822280555 1
-0.0481585225525376 1
0.0415475081515237 1
0.0252024629711249 1
-0.000822233137609938 1
-0.0312084837133012 1
-0.00671986998759201 1
0.0364887737237299 1
0.0183703397514222 1
-0.0088528119824974 1
0.0250256491097278 1
-0.0484542258133456 1
-0.0228372979569215 1
0.0938396432280949 0
0.00538777654557407 1
-0.117116200740819 0
0.0408448769546523 1
0.0411350921896006 1
0.0345931780174776 1
0.029608867835433 1
0.0508710146856627 1
-0.003733967690141 1
0.0157005182026324 1
-0.00593184382098288 1
-0.00652698903948052 1
0.0943472498981228 0
0.0340639355146379 1
-0.0467250025192164 1
-0.0370745186304614 1
0.00871961469353777 1
-0.0309655027422233 1
0.0117579479794903 1
-0.0343420676104337 1
-0.0597767631404547 1
-0.0342916692237696 1
-0.0390758408475647 1
0.052107076924396 1
-0.0395833302062578 1
0.00653272437345793 1
-0.0348521479178643 1
0.0488447304265049 1
0.128676533143353 0
0.0230897107960527 1
-0.0064265211476529 1
-0.00606785098669305 1
-0.0713247838978327 1
-0.0209802286085543 1
0.103092121939065 0
-0.0689658076028077 1
0.00195731145140142 1
0.0242495736572963 1
-0.0156214937699791 1
0.0292675743498907 1
0.0283409164866053 1
0.00787558066696852 1
0.0549308781794604 1
-0.0181534959977893 1
-0.0139898861405687 1
-0.0958650382164398 0
0.0254446399924571 1
-0.0427890306457681 1
0.0392256707698099 1
0.0837441348705259 1
0.0604021842169303 1
-0.0191007308576721 1
0.000864919388687369 1
0.0682404320928045 1
0.00112703569419774 1
0.0119258299912341 1
0.00935015397491391 1
0.0179333626382919 1
0.139774022539214 0
0.0282877458741672 1
-0.0269664295719892 1
-0.0408935012086395 1
-0.0994284166576969 0
-0.0613815356140139 1
0.062728767013245 1
0.0271261270977015 1
-0.00938475149912102 1
-0.0775289002584348 1
-0.010507056573145 1
-0.0284310464049288 1
-0.0296013477567474 1
-0.0133017649506554 1
0.045879677350442 1
-0.0953626963739017 0
-0.0457486711690546 1
-0.0794183301397241 1
0.0369325837797537 1
0.00577557771636802 1
0.016123304184469 1
-0.00682540785580786 1
-0.0461878806295283 1
0.00996512462830428 1
-0.0332243690191087 1
0.0585971393955858 1
-0.00353637814167623 1
-0.0237404557208993 1
0.00948834725192178 1
0.000552310076685457 1
-0.0156522264053553 1
0.0575687684794901 1
0.0889666084743278 1
-0.00342197281647922 1
-0.0725120836472766 1
-0.00885855840440986 1
-0.0908472782521863 1
0.00921290054954592 1
-0.0865271592479341 1
0.0096284629004335 1
-0.146966236234972 0
-0.0147889383340501 1
0.0169286338345911 1
-0.0282919617804169 1
-0.00408677982265297 1
0.116111291090282 0
0.0459023284122112 1
0.0611965710835107 1
-0.0342574113276388 1
0.00805591390862196 1
-0.0344384371151533 1
0.0133543365562582 1
-0.0306708454813805 1
0.0288866373132366 1
0.0522172490463696 1
-0.00760670471688049 1
-0.0513609401794953 1
0.0760935580349734 1
0.0422484292792735 1
-0.0498478152407246 1
0.0550733699606396 1
-0.0209428744880019 1
0.06794609806978 1
0.0217601814321286 1
-0.0957616404745999 1
-0.0110806188846477 1
-0.0180383871042313 1
-0.0169607360819799 1
0.065936111962008 1
-0.0702575312962816 1
-0.0661779718145161 1
0.0438157298316493 1
-0.00721404729789422 1
-0.0222166931950142 1
-0.0286288434565875 1
-0.0648000752495605 1
-0.00573365186403399 1
0.0421581313701092 1
-0.0033854084933685 1
0.0158447348433672 1
-0.0538839668757091 1
0.124343622513713 0
-0.00902637884318647 1
-0.00733857644633975 1
0.0141294491264041 1
-0.0268281812938291 1
0.00242986615046337 1
0.0148747399795052 1
-0.0739360047556101 1
0.0468370389758398 1
0.0209189011133596 1
0.0340083079879036 1
0.059887165394076 1
0.0413014867160768 1
0.0545961368276845 1
-0.0144097854072256 1
0.0231875633242319 1
0.0122752954483748 1
-0.104264021100724 1
-0.0239538267538649 1
0.0152362952640251 1
-0.0228339527779007 1
0.0747255945117492 1
0.0112946284206899 1
0.0725595575696862 1
-0.00313928765000219 1
0.00875738608380315 1
0.0321787880687974 1
0.0893887940457786 1
-0.0285283369530671 1
-0.0380117646831103 1
0.0433875260154894 1
-0.0132396768543553 1
-0.0418833725626862 1
-0.154189607660244 0
-0.0427963168470866 1
-0.046539275654317 1
0.00494331343222916 1
-0.0528582408172709 1
-0.0127727130294844 1
0.00206303518204892 1
0.0249438160855042 1
0.054001964692884 1
-0.0461864759483192 1
0.045815999334353 1
0.00401866999820617 1
-0.0493914981971237 1
-0.00623835653153339 1
0.0610326535822181 1
-0.0900300535673942 1
0.0082292440292828 1
0.00447963643236209 1
0.0165299344558459 1
-0.0691267118912807 1
0.0485045127089283 1
0.00839130551741855 1
0.0526422912561708 1
-0.0265164288053734 1
0.0525266976695972 1
0.00288588036530633 1
0.000360626011121738 1
0.0438528812061168 1
0.0786463614688495 1
-0.045396075608326 1
-0.055338801198826 1
-0.0560298202786537 1
-0.056071785327312 1
0.0796478589519886 1
0.0279783502913546 1
0.00669408239296632 1
-0.081856514363613 1
0.0701511789037676 1
-0.0335788742956282 1
-0.000310310975228447 1
0.0232855008723063 1
0.0294256352771371 1
0.00941671073152477 1
-0.0205770493644921 1
0.0655261520678264 1
-0.0691869936186324 1
-0.0222315441582328 1
-0.032676278664219 1
-0.0255480197052501 1
-0.0293499629830475 1
-0.0426434264159369 1
0.0999006981117108 1
-0.0384794640037209 1
0.0157097580128071 1
0.0397262447360915 1
0.0281806200699655 1
0.0105003567596207 1
-0.134157167568824 0
-0.0814577776204174 1
0.01764347767282 1
-0.047304721642182 1
0.0301068610913239 1
-0.0327963306575681 1
-0.0287409681826527 1
0.0104331667727333 1
-0.00722469653668263 1
-0.00396244245632737 1
0.00920583175127293 1
0.0380106742379731 1
-0.0318961180044076 1
-0.0563443790654553 1
0.0118404236025581 1
-0.0409679775751909 1
0.0218315016822805 1
0.013192147652669 1
0.0367723697185625 1
0.0536914515087675 1
-0.0472848212144204 1
0.0128618752522424 1
0.00639548554700558 1
0.0217487023266596 1
0.0223663233657421 1
-0.0525887001213503 1
-0.0640687345110302 1
0.0833635600227196 1
-0.0491571407169047 1
-0.00264298823657636 1
-0.023114548340036 1
-0.0294733309677457 1
-0.0103236255994337 1
-0.0623314635891507 1
0.0260283390080533 1
-0.0213689274557378 1
-0.0277112184707625 1
0.00588146290245142 1
-0.00591446410833277 1
0.0289437656745594 1
0.0208857894565488 1
0.0258845315976255 1
0.0361287392368792 1
0.0848962537817485 1
-0.0615063474636654 1
-0.00987187016586455 1
-0.00744506046489788 1
-0.0677007586617513 1
-0.007284350294076 1
-0.0235460375877782 1
0.0398770048527617 1
0.00923583466947392 1
-0.0777265721966098 1
0.00356953652593777 1
0.0696112722752007 1
0.0310843033235659 1
-0.0864870301447056 1
0.0152947824098084 1
-0.0517090148712403 1
-0.0137890081551079 1
-0.0250042861859808 1
-0.0379079201260276 1
-0.0228186150097357 1
-0.0275783535700161 1
-0.0208625090295998 1
-0.0219166608266753 1
0.0279610627119733 1
-0.0425965516557944 1
-0.00206059389412435 1
-0.00540302485367826 1
-0.0475933902523185 1
-0.0474038237661545 1
-0.013451741232085 1
-0.0697330023193434 1
-0.047380752715601 1
-0.0743249202075534 1
-0.0413965412554694 1
-0.0193705362944781 1
0.050290712494164 1
-0.0110394611839693 1
0.0368722617004389 1
-0.0535200554168437 1
0.0446377828797786 1
0.0562112396502252 1
0.00204011059818143 1
0.051850541186256 1
0.0573159611030224 1
-0.0157989729807227 1
0.0983296816078085 0
-0.00974332190094495 1
0.0916204567764821 1
0.0118935695360142 1
-0.0402745307680242 1
0.0495386366430033 1
-0.0194287443369642 1
0.0419684663693397 1
-0.0686726942675422 1
0.0509811869214662 1
-0.0309218961714434 1
-0.00623175769199618 1
0.0311973022330751 1
-0.0170686461236815 1
-0.0283944859129828 1
0.0277573877394881 1
0.0119130538408802 1
-0.0185856416204758 1
0.0282589818022645 1
-0.0394609777060012 1
0.0121487625391842 1
0.00236235599375221 1
-0.0665473466468514 1
0.0124568911324815 1
-0.0360950683019875 1
-0.0103995636098454 1
0.0655688219934003 1
-0.0324446352115729 1
-0.097683757474139 1
-0.00460881783932868 1
0.0386348112327414 1
-0.0326065858944327 1
0.0627554110773367 1
0.0614545083896027 1
0.00783525290158876 1
0.0264361719162333 1
0.0295731431171833 1
0.0486431052315838 1
0.0382334085920812 1
0.0289338627499393 1
0.0249122046161626 1
-0.0913010352188707 1
0.0369682148499057 1
0.0226749265890654 1
0.0248152578087518 1
-0.0580777945210892 1
-0.0603021020085594 1
-0.00321032921919945 1
-0.0679713570868786 1
2.56950266393392e-05 1
-0.0489235559557977 1
0.0303476928206253 1
0.0900514946197739 1
0.0475893743323696 1
-0.00923573941471032 1
0.0711184221405844 1
-0.0606549003779614 1
-0.038472792062554 1
-0.00986048143771539 1
0.0111407426315929 1
-0.0190401670987115 1
0.00945012057559073 1
0.0341868501906485 1
0.0347843002153113 1
-0.0147510294449066 1
-0.102313661024112 1
-0.0213736049760529 1
0.0344969589926865 1
-0.105060134067388 0
-0.0925060108986444 0
-0.0398222885995948 1
-0.0110347766069374 1
-0.046472869209857 1
0.0684752332258579 1
-0.00406063876891534 1
0.01390729814484 1
-0.0336025019328838 1
0.00741094954938728 1
0.0850072545029566 1
-0.0295314262215305 1
-0.0505469399028056 1
-0.0532062192320036 1
0.0455945261007117 1
0.0610332530308427 1
-0.00892713231141244 1
-0.029842981906879 1
-0.0457764757737058 1
-0.0472722708063884 1
0.0773103646201137 1
-0.0026640104793734 1
0.120387960655206 0
-0.0507085387074027 1
0.0526103598527874 1
-0.00149327660833905 1
0.0221542360844765 1
0.0667899626861967 1
-0.0124397632882652 1
0.016738017597234 1
0.037368998162756 1
-0.0104131022451981 1
-0.00276538490035417 1
0.0149954327888505 1
-0.00895321047412733 1
-0.017376373292438 1
-0.00222472818134801 1
0.0034751224273695 1
-0.0815979706883524 1
0.0800383334604216 1
0.00705780016445796 1
-0.0480756255999121 1
-0.0883035167920915 0
0.0181243508553264 1
-0.0731134007175451 1
0.0301146268748234 1
0.0438110038474173 1
-0.0537750907556147 1
0.0180703495518283 1
-0.013391763600601 1
-0.0134673671219812 1
-0.0360949019396122 1
0.0452489868690537 1
0.00127129940542068 1
0.0230727642778833 1
0.0526116799702822 1
0.0121513032312242 1
0.00347948528519769 1
0.129943090011514 0
-0.00340869424485683 1
0.00510417084210911 1
0.00420865880356541 1
-0.051375649616625 1
-0.0631551751791997 1
0.0447868771310958 1
-0.0343613033682573 1
-0.0521557532959415 1
-0.0647166325906271 1
0.0145047270165809 1
-0.0585277385848841 1
0.055448196158891 1
0.0301782009944492 1
0.0350265208066649 1
-0.0143030101858302 1
0.00496421754277849 1
0.0227906621707389 1
-0.0370965396355787 1
-0.0135832918720306 1
-0.0314505388773538 1
-0.0580703068416225 1
-0.0815832396500659 1
0.0622995499832922 1
0.000274470155633569 1
-0.0799368327701319 1
0.0728514436989359 1
-0.00807660543428666 1
-0.0281022730006697 1
0.0762192622003939 1
0.023506655547838 1
-0.044886815568953 1
0.0278469169333396 1
-0.0419195419963504 1
0.0114037130215064 1
0.0369679731285336 1
0.0953915879329559 0
-0.0467492566071645 1
0.014258142697254 1
0.0406683139846099 1
0.0245652863544742 1
-0.0462188354742933 1
0.0249195387598072 1
0.0637215268410243 1
0.0680529452292824 1
0.015947780470393 1
-0.0247193077367677 1
0.00435934265108531 1
0.0662593352614686 1
-0.00165018415223503 1
0.0705558736301918 1
0.0135560636051748 1
-0.00130929421251159 1
0.00825866507494078 1
0.0293428803597795 1
0.0279925541868504 1
-0.0620090881958979 1
0.143927011002176 0
-0.0166556378386983 1
0.0833700389673356 1
-0.062979920507054 1
-0.103311582989338 0
0.0176693464984782 1
0.0491323071363412 1
-0.0107177412705919 1
-0.0748379568413691 1
-0.00560601222662417 1
-0.0458929194478486 1
-0.0146206360929691 1
-0.00301667200557904 1
0.0671250657758782 1
0.0831477531950211 1
0.0472475365341155 1
0.0561225814850353 1
0.0202963257518533 1
0.0674386796319056 1
0.0400858877440894 1
0.0401298483286154 1
0.00766344189848526 1
0.0230096227367086 1
0.105072710789914 0
-0.042160695919868 1
-0.0459426245449372 1
0.043407936720493 1
0.0259540533142438 1
-0.0334622534909489 1
-0.0289067594564301 1
-0.047069584307743 1
-0.0676120777912677 1
-0.0439512944506037 1
-0.00732976311199963 1
-0.015297173483236 1
0.0417516685793625 1
-0.0322850699618317 1
0.0335929789469947 1
-0.0550053428238761 1
0.0274358436543457 1
-0.0295583811115394 1
0.0508726024845978 1
-0.0508050252473195 1
0.0157734937971558 1
0.0549622454147263 1
0.0310787848678517 1
-0.0031373038719478 1
0.0199656334126856 1
-0.0338839317769608 1
0.0341297031230856 1
0.0573931148963212 1
-0.0258798940172102 1
-0.026714547745433 1
0.0311704378762267 1
0.0458771711846105 1
0.0150997378402712 1
-0.0561440715675668 1
-0.0377867668365273 1
0.020503943989097 1
-0.0340436237596896 1
0.00340118927931858 1
-0.0313870176885952 1
-0.0114202630061248 1
-0.00940663056427057 1
-0.0151897851264758 1
-0.0368923391628093 1
0.0450890918426015 1
0.0315961713485923 1
-0.0467992168332074 1
-0.0192108955824396 1
-0.0389529071463849 1
-0.0769766291998601 1
-0.0581023606487999 1
-0.0314467003573655 1
-0.0443525248690776 1
0.00081830175350003 1
-0.00922764434546513 1
0.00109194068510305 1
0.0687408366963748 1
-0.036987913493317 1
-0.0549798749719518 1
-0.00474498152714003 1
0.00146051608774025 1
-0.0474338592331288 1
-0.0151589704344861 1
-0.022773250227112 1
0.0584980771829959 1
0.0146087648543019 1
0.0555876836646294 1
0.0343676638484401 1
0.0823625049620186 1
-0.0683181034348177 1
0.0213989766710117 1
0.0439577556101805 1
0.0482530164111112 1
-0.0266434533172907 1
0.0254315330700974 1
-0.0625960050786204 1
-0.0290963729997449 1
0.0544734436103328 1
-0.0209229322622419 1
0.047092361570062 1
0.085712883173952 1
0.05005366091067 1
-0.0141502454502984 1
0.0458356745799421 1
-0.00433600631749036 1
0.0782627903295416 1
0.045016802146672 1
-0.0519879308680516 1
-0.00875267768929706 1
-0.0584037932075227 1
-0.0147102900850214 1
-0.038536436937432 1
-0.00144288330792999 1
