# Supplementary material for: Bias caused by sampling error in meta-analysis with small sample sizes
Source: PLoS One. 2018 Sep 13;13(9):e0204056. doi: 10.1371/journal.pone.0204056 (PMC6136825; doi:10.1371/journal.pone.0204056)
Supplement: S5 File — (ZIP) [file pone.0204056.s005.zip › results N = 10 theta = 0 tau = 0.2 sz = 10-20.txt]

"dl.theta" "dl.cp"
0.00949322955872625 1
-0.349752024337977 1
-0.204794726764329 1
-0.50574264661028 1
0.0811995155996032 1
0.150223990383018 1
0.130090686855751 1
-0.0428033969557407 1
-0.0761282978148058 1
-0.114876360442083 1
0.248377720319712 1
0.301258617857999 1
0.301510737024544 1
0.288970146056856 1
0.432314343012592 1
0.398546919603072 1
-0.653277916907947 1
-0.442646038868382 1
-0.0251331244635568 1
-0.712097615110775 1
0.460109392708206 1
0.0478617631456424 1
-0.0843865267491999 1
-0.157936084643238 1
0.071606721383851 1
0.0719599126483925 1
-0.338941571611131 1
0.456952486094468 1
0.451492778283388 1
0.177628826186492 1
0.600563601313239 1
0.0378271690893032 1
0.196206155831422 1
-0.187281386197976 1
0.317533252129303 1
-0.233408617521036 1
0.290458738228488 1
-0.382238334977664 1
-0.0163635854797981 1
-0.0316885255539684 1
0.342392564446097 1
0.0244161960434107 1
0.0175436201343444 1
-0.254805355669989 1
-0.208638482992632 1
0.321236302757225 1
-0.0329114918516668 1
-0.0123346965263239 1
0.206772089986079 1
0.611720042798023 1
0.157941896408572 1
0.269078986320307 1
0.250968738751902 1
0.23548222839609 1
0.621833636451357 1
-0.32646969121542 1
-0.294384836752029 1
0.0522938008167947 1
0.0928972436534741 1
0.18823262412122 1
0.142891488598358 1
-0.207961134452021 1
0.143606289684347 1
-0.494144124510559 1
0.228493275361806 1
-0.186308156657415 1
0.504333903793626 1
-0.340275315387957 1
-0.135826606227598 1
0.194078188035252 1
-0.0852607825353041 1
0.229586773450964 1
0.2168197443253 1
-0.244170647514347 1
0.276745321268942 1
-0.158429724576705 1
-0.49782366055143 1
0.164894385151798 1
0.0515952767440513 1
0.426956227026748 1
-0.436705548789099 1
0.0361128305747842 1
0.267644466343807 1
-0.120756113521065 1
-0.132869816658042 1
-0.0479331125101277 1
0.190329260240374 1
-0.0734601105247746 1
-0.144214857990331 1
0.245808169517813 1
-0.28388519330778 1
-0.037054485151944 1
0.504868321076875 1
-0.0458298011622003 1
0.113525737867464 1
0.03642617923282 1
-0.306059214059351 1
-0.155650936115753 1
0.284049573190353 1
-0.196798978319724 1
-0.313929209211945 1
-0.200694156466136 1
0.265991829835814 1
0.0797979225033104 1
0.0175648002525471 1
-0.113387432594991 1
0.270869234420717 1
-0.304592036770666 1
0.167587943958195 1
-0.400017735984159 1
-0.692002800242127 1
0.40654837952601 1
0.357080943906422 1
0.0685777730891922 1
0.420520131444242 1
0.0570495255998597 1
0.384458595355368 1
0.0718955476497192 1
-0.108629814145237 1
0.817682238549239 1
-0.653734349043747 1
0.412248788709775 1
0.57115574145391 1
-0.713664059634526 1
-0.137785580263169 1
0.00286028791343315 1
0.181700761732002 1
-0.232984130700045 1
0.705324609235489 1
-0.121136958903342 1
0.311942419102591 1
0.0968675920003061 1
0.4914774579696 1
-0.318846687368678 1
0.378308837566868 1
-0.562661864089112 1
0.250354546362827 1
0.421117344409913 1
-0.115884075041509 1
-0.31140460091905 1
0.29265970034066 1
-0.133523512746833 1
0.406343205976306 1
0.130992961714031 1
0.12391370138493 1
-0.310477742096407 1
0.371598627445461 1
-0.0176698485141159 1
0.00422693026342826 1
0.171697397505632 1
-0.0365480252663316 1
0.0298750864913587 1
0.347358461306148 1
-0.301937959465583 1
-0.297154937067126 1
0.662276140824219 1
-0.506696097978311 1
-0.511095540653863 1
0.142385867160077 1
-0.347744543877024 1
0.00748837458531698 1
0.22861472747995 1
0.360545032044138 1
0.0547580485389692 1
-0.0163801681688782 1
0.835083632647047 0
0.240267817400932 1
0.325291602709967 1
0.233786627468354 1
-0.171941505223784 1
-0.33474128618141 1
-0.448066349074996 1
0.463814314755874 1
0.415060680139626 1
0.217858256406218 1
0.111918268871101 1
0.0184576083106527 1
-0.0649048132082797 1
0.839065717763581 0
-0.0222584657419691 1
0.349064530694137 1
-0.0210484807202999 1
0.162132643023249 1
-0.0962541812556607 1
0.508156291351463 1
-0.080633230462197 1
-0.0810418052512458 1
0.130939758303326 1
0.381587443296641 1
-0.45590142968364 1
-0.318527954116219 1
-0.131726247031099 1
-0.225616569830716 1
-0.0845239767525882 1
0.0910370648324119 1
0.282245310558452 1
-0.382921323436643 1
-0.179716709459598 1
0.18601485261923 1
-0.425693452207728 1
-0.65347350492671 1
-0.1630632760433 1
0.340574836392235 1
0.318082101922947 1
-0.146536741890435 1
0.26898957840102 1
0.102942998761467 1
-0.230895561608259 1
-0.185414288717748 1
-0.460052058759101 1
0.301719581020626 1
-0.0627699974916604 1
-0.678634486496285 0
0.0224026199466288 1
0.0400357416180127 1
-0.0853036347149743 1
0.49829105107798 1
0.400324046565114 1
0.377219137368221 1
-0.191322930336482 1
0.105522795726044 1
0.255322993924261 1
0.32284736103315 1
-0.0900673703312072 1
-0.299297908429416 1
0.0968014648476531 1
-0.0650318744851638 1
0.366504576997886 1
-0.00835942459732956 1
0.334404717646785 1
0.574983686903179 1
-0.198344707874067 1
-0.330030757976259 1
-0.261674552151827 1
-0.162903435918501 1
-0.363469815951328 1
0.37919938429403 1
-0.252061674485246 1
-0.335857667145852 1
0.437558294914292 1
0.521027206073466 1
-0.000108434688078588 1
-0.0244807345373892 1
-0.0875193080610711 1
-0.0327927944124274 1
-0.0250925882454246 1
-0.0563070008198805 1
0.173084839109233 1
-0.00161754255396532 1
-0.487499524583092 1
0.031205290295742 1
0.264282024911703 1
-0.133054964416385 1
0.500279186906572 1
-0.0576542648597798 1
0.276355716138745 1
-0.038647963796147 1
-0.82596705507923 0
0.00482974605347389 1
0.0862979649400032 1
-0.246717219925585 1
0.201026103061469 1
-0.273879860313745 1
0.17489084712278 1
-0.19018753522421 1
-0.46211738930248 1
0.453715339118187 1
0.0796889938925385 1
-0.264777839834491 1
0.217998671884237 1
0.165954609847712 1
-0.125292913138099 1
-0.068693326709046 1
-0.140949914694495 1
-0.366901273910964 1
-0.102732171307442 1
-0.152914315915124 1
-0.00560699724310079 1
0.917669736350366 0
0.37698287721445 1
0.65816155311456 1
-0.114108649382415 1
0.527782481255584 1
0.256157774948578 1
0.139348224309181 1
-0.00116917007534439 1
0.368364438189579 1
0.493690188949248 1
0.167602392962639 1
0.594695471625642 1
-0.110223847456598 1
0.121573031195279 1
-0.292530917844331 1
-0.151560635407687 1
0.139489143860772 1
0.535213300110652 1
0.0662269762973991 1
-0.141555206035219 1
-0.0241615847446292 1
-0.448677056281373 1
0.0735916734360893 1
0.199211513869036 1
0.359714367197668 1
-0.267612664976246 1
0.234265176796016 1
0.222820456132176 1
-0.233722054082049 1
-0.159028045114529 1
-0.490284283186431 1
-0.214942960268459 1
0.126100010724851 1
0.211487576952483 1
0.0425680021248324 1
0.124297568998094 1
-0.527506682894694 1
-0.20233639774251 1
0.0427118953851747 1
0.0611874454393637 1
0.178603011313313 1
-0.49313888352045 1
-0.134754401619982 1
-0.33790237533858 1
-0.231969712163394 1
0.413333773395038 1
-0.452841059778027 1
-0.569133454434362 1
-0.364644188856206 1
0.30193678168004 1
0.0262222778349123 1
0.0414572806931821 1
0.140098024476796 1
-0.397716103449347 1
0.235259667827858 1
0.00293388087868865 1
-0.210090337903954 1
-0.427420246206019 1
0.207946085412303 1
0.256994384959552 1
-0.515552716822679 1
-0.0427607184253241 1
0.238148603693849 1
0.479422372589347 1
-0.135180715677301 1
-0.0651210720904127 1
0.00874769180324245 1
0.200894744908679 1
0.440550671447143 1
-0.169676109586609 1
-0.0867311792696397 1
0.444670958999443 1
-0.154956411326482 1
0.902639212270296 0
0.560088460459806 1
-0.373834944046444 1
-0.844450477320552 1
0.443499238940405 1
0.0653547981392441 1
-0.251145839626505 1
-0.0367999364404543 1
0.0231659019028463 1
-0.351119184832076 1
-0.20275187404024 1
-0.198386433496828 1
-0.485716505849684 1
0.160615125501748 1
-0.0480996869104059 1
-0.1829179620404 1
0.26082288577393 1
-0.0840182256037338 1
-0.159965099815192 1
-0.91968717338099 0
0.0968554376148339 1
0.214460900267047 1
-0.130505787137008 1
0.176138623811567 1
0.439076125340924 1
-0.511831275438222 1
-0.0574566449312088 1
-0.218060023816724 1
0.553959203913082 1
0.646296290210857 1
0.221644263709604 1
0.31468578401832 1
0.171617988906441 1
0.093127692163665 1
-0.528251786619543 1
0.494343792699404 1
-0.234427079023563 1
-0.035526059404724 1
0.0228332291163193 1
-0.110013701597006 1
0.213190251110195 1
0.440624524955428 1
0.0955169159275597 1
0.045923210547689 1
0.0510225553546238 1
0.381022081611512 1
-0.172788695449152 1
0.281948784650872 1
0.163961882027682 1
0.162143521843799 1
0.268835024662319 1
-0.0546983332792444 1
-0.188552226679537 1
-0.141644235002249 1
-0.18633205563465 1
-0.0997626672229358 1
-0.455730942274436 1
-0.0516775404053904 1
-0.108984759893624 1
-0.0394113548100036 1
-0.439514497894422 1
0.0749161536508058 1
-0.867416109423251 0
0.279600333906308 1
0.019150777884882 1
0.109833943057321 1
0.431247836779876 1
0.0072557038749961 1
0.0379336953292637 1
-0.260607719404286 1
0.227774627717595 1
0.208929220981303 1
-0.397963571584739 1
-0.286835762207741 1
-0.0385720154644179 1
0.417117200743158 1
-0.15267525799622 1
-0.371647489082819 1
0.138024643192836 1
0.0976265877927349 1
-0.210463132367125 1
0.3175975097112 1
0.222106544490153 1
0.423596643122228 1
-0.674633706724103 1
-0.112947574782423 1
0.117293323178419 1
0.565432831926155 1
-0.299056839885093 1
-0.292502233471382 1
0.231388295523333 1
0.0296738630697363 1
0.0942687261721357 1
0.214518663698663 1
0.0561228469357135 1
0.558030337241098 1
0.270127887066247 1
0.864136022742477 0
-0.14979563650261 1
0.297396719099289 1
0.0480679192704463 1
-0.515307622317386 1
0.242677532463734 1
0.525190947996034 1
-0.625596903275621 1
-0.161564633785629 1
0.482337498097274 1
0.206419572988957 1
-0.495778872911841 1
-0.0180206734226098 1
0.42411417469688 1
0.332881168901329 1
-0.282497803317534 1
0.224731127906118 1
-0.384578228958987 1
-0.112789704185865 1
0.550559070286432 1
-0.235398379546486 1
-0.0384760694731865 1
0.00700796797534212 1
-0.121315788866464 1
0.310471830764148 1
0.0671851616443908 1
-0.834106051940117 0
-0.30575258203402 1
-0.113968105401134 1
0.335782847249569 1
-0.192575195535846 1
-0.212711824585227 1
-0.541744795745731 1
-0.607351144251891 1
0.266610640059937 1
0.201408740575218 1
0.178822729749804 1
-0.0494120560300407 1
0.556136874609641 1
0.0927878689109307 1
0.338473586367795 1
0.0513871378874574 1
0.0954374929962387 1
-0.0897964151439134 1
-0.0530118346957899 1
-0.559069509849425 1
0.115788966784307 1
-0.401567244992721 1
0.0305968759958735 1
0.184218173437923 1
0.0753695409247089 1
0.326120035730664 1
0.067001308873621 1
-0.00936123103172751 1
0.0909638570622253 1
0.693638671259393 1
0.222352645703373 1
-0.167519734538124 1
1.13152254949362 0
0.401745046526723 1
0.571146412620875 1
-0.527043184917916 1
0.114073661568815 1
0.271320637486798 1
-0.598110936939341 1
-0.409612065007532 1
-0.0173659318399449 1
0.364616671892554 1
0.702451486932959 0
-0.320746419615473 1
0.49661873130983 1
0.402151190541299 1
-0.657945118770933 1
0.219200124384659 1
-0.178231289207925 1
-0.373688308134309 1
-0.038486926232734 1
0.0588154801812689 1
0.341381004068991 1
-0.476350625035551 1
-0.491310181580911 1
0.31909421990582 1
0.258421987922354 1
0.0679782914491755 1
0.132916739941866 1
-0.099790036324175 1
0.222585248839342 1
0.213803172922981 1
0.537697182891265 1
0.124642877985587 1
0.0660865729201843 1
-0.272651278326914 1
0.12517328992367 1
-0.316159340867653 1
0.31464648581352 1
0.156258029596282 1
-0.481882729737551 1
0.904677873143557 1
-0.762341249143029 0
-0.24135817433283 1
0.147397967279907 1
0.50533775000943 1
-0.12573036768318 1
0.268667416101119 1
-0.349022417446389 1
0.563025173063457 1
0.46544952347218 1
-0.283912921084459 1
0.505180166139933 1
0.160413016118243 1
0.518320218917932 1
0.259173422451762 1
-0.0888543358686632 1
0.0801937241516481 1
0.12169070487796 1
-0.135362300784116 1
-0.375667055756672 1
-0.0428538460776107 1
-0.366961676970386 1
-0.349301002299982 1
0.0613629222662285 1
0.133836850103662 1
0.00992696765532003 1
-0.1383066242667 1
-0.0466322686939639 1
0.0694367047688084 1
-0.438508635782293 1
0.19162541445652 1
-0.383048186984152 1
-0.122832908622105 1
0.0506492052697319 1
0.427269171926756 1
-0.0963778749070587 1
0.479380394538219 1
0.00270939824264492 1
0.305813458217432 1
-0.102621688104808 1
0.203810613536562 1
-0.542221262301895 1
-0.577972729953272 1
-0.399780014110774 1
0.194242084705691 1
-0.160544029852068 1
-0.60795196384681 1
-0.0779165218824751 1
0.0509813111126859 1
0.131769172422013 1
-0.327144649090023 1
-0.768315997516733 0
0.0217682999703855 1
0.556937447725575 1
-0.193620673656406 1
0.131009422438847 1
-0.406349907168126 1
0.0950097183803727 1
-0.0456263669314985 1
-0.468029463710971 1
0.417566802981986 1
0.162335400345084 1
-0.0295664039226167 1
-0.690246347513834 1
0.191766138749715 1
0.248834797622488 1
0.116163793701557 1
0.250753392132584 1
0.395180856479673 1
0.433642044088951 1
-0.12757988795319 1
0.0233809522254139 1
0.398370136147532 1
-0.224343745227549 1
-0.0703083599261959 1
0.0884689680665772 1
-0.112516983721038 1
0.192329172340435 1
-0.340690797579994 1
-0.366957977264124 1
0.519266491028257 1
-0.0178431169741153 1
0.432212253074484 1
-0.0829311630014925 1
0.0829021764477391 1
0.27176613888684 1
0.221849998047716 1
0.11945909422991 1
0.384060223669868 1
-0.767044211619211 0
-0.448000519678638 1
-0.065927824542056 1
0.347511119067823 1
-0.0890604374359212 1
0.32401258016974 1
-0.386921008608466 1
-0.159791127725787 1
0.295544609711601 1
-0.327283110215076 1
0.336929964690068 1
-0.00230853771893105 1
-0.343396258690964 1
0.501430414407752 1
-0.0431480317321989 1
-0.0863262141078074 1
-0.0614105038819097 1
0.309835593387198 1
0.0319640591725926 1
0.446263731420953 1
0.355648052335468 1
0.414789601932914 1
-0.768675379944912 0
-0.00522197754888223 1
-0.0655941215941989 1
0.739222203688343 0
0.148646174127841 1
-0.182927920204025 1
0.614762590223644 1
0.14157372495667 1
0.480645606432956 1
0.0412927885152596 1
0.469060017254482 1
-0.468069426037902 1
0.120893096074435 1
0.271960882591629 1
-0.920490208362777 0
-0.511179229859093 1
0.0465955206013182 1
0.279525546063164 1
0.296253791540029 1
0.146320685696459 1
-0.142283012939701 1
0.265286249422772 1
0.249703182197056 1
-0.0605174079537177 1
-0.314281035168768 1
0.0612663649380174 1
-0.352569051067364 1
0.284689191361041 1
-0.0834980661742227 1
0.0586159811457822 1
0.38779516372603 1
-0.510879731289385 1
-0.0512069404218485 1
-0.0475175233070368 1
-0.154319398395321 1
0.503557229500859 1
-0.282511142975114 1
-0.315118914149114 1
0.420307691288247 1
-0.553073241593169 1
-0.305685022017855 1
0.352166731356016 1
-0.0693396297883268 1
-0.597035169378133 1
0.429984750745435 1
-0.257092141535754 1
0.536153473954024 1
0.8114417791002 0
-0.14947767419878 1
0.0448647123768837 1
0.0836930560773462 1
0.104491377207022 1
-0.326817791135417 1
0.10844102526913 1
0.211036697852421 1
-0.0445515185686909 1
-0.190570884751357 1
-0.348438671852783 1
-0.352312045236005 1
-0.530108942658735 1
0.398665717501081 1
-0.30724795660445 1
-0.115831488623008 1
-0.486098767293615 1
-0.34460890864975 1
-0.0289259403245121 1
-0.307420574450006 1
-0.167745383872449 1
-0.211839436746775 1
-0.0190147556265555 1
-0.356545322105148 1
-0.154341052741578 1
-0.117594164296341 1
-0.136437418334092 1
0.104885566805202 1
0.00310906843283594 1
-0.139467977618095 1
0.175730142016598 1
0.198398601290665 1
-0.855902256980818 0
0.217068959947518 1
-0.0557689742627015 1
-0.287450250469394 1
0.164341589205728 1
-0.241180918925133 1
-0.226652686465235 1
0.209043712545285 1
-0.455022670300867 1
0.359057542948055 1
0.0563962396480964 1
0.125134518168614 1
-0.0753608953390777 1
-0.613598611382003 1
0.442086149615122 1
0.123552649899147 1
-0.254851514745164 1
0.132784300439379 1
0.0182089878101933 1
-0.0972106608680462 1
0.263187156455527 1
0.540599437128304 1
-0.550210193395878 1
-0.433775784961755 1
0.0540396680777963 1
0.215515962799148 1
-0.56591720169298 1
-0.131626972546607 1
-0.410626044990328 1
0.169453752238578 1
-0.433201542939265 1
-0.194498489190305 1
0.231025212116622 1
0.0248334715884235 1
-0.10620136225809 1
-0.845242039112288 0
0.493313890082456 1
0.299469476208132 1
0.565299922404199 1
-0.435571277694103 1
-0.306713066367018 1
-0.128982004299708 1
-0.127699966074328 1
-0.262736449574707 1
0.0710501174348895 1
-0.179951269900692 1
-0.155172608155079 1
0.190224579575668 1
-0.141078746653689 1
0.215118943754177 1
-0.153243916864657 1
0.3004282227645 1
0.0138974183000972 1
0.395819219946981 1
-0.180508169768226 1
0.0510417046860251 1
-0.0224312965287432 1
0.0621126585319354 1
0.324203357985847 1
0.396376506100032 1
-0.0871197166411005 1
0.121573249895636 1
0.397678713380075 1
-0.00539592319500851 1
-0.185552528734399 1
0.341370678325622 1
0.137518958448001 1
0.513296942102053 1
-0.12184579565507 1
-0.0648575679799385 1
-0.0157143255979072 1
0.104559130055177 1
-0.461726753155017 1
0.327382058691907 1
0.426097115712623 1
-0.044518803439668 1
0.753754962813379 0
-0.590662185982789 1
0.223671409689717 1
0.153268595029713 1
0.371205516472116 1
-0.458820945247688 1
-0.190723852184221 1
0.0620878746321007 1
0.0737006128264212 1
-0.282804080121808 1
-0.260051290890794 1
0.0429201179827881 1
0.0498991288904567 1
0.143427200226938 1
0.756795923630151 1
-0.447383413975736 1
-0.402451329035742 1
-0.310891149535544 1
0.292444759182436 1
0.581796677692167 1
-0.244406431364583 1
-0.133480903825582 1
0.333688126501246 1
0.0429811167898944 1
0.212053702328881 1
0.190567525832492 1
-0.195429805481444 1
-0.192677136051089 1
0.00629496364924317 1
-0.357999459147567 1
-0.140735733804045 1
-0.203182817261982 1
-0.298100368907754 1
0.384811951176434 1
0.594785709715936 1
-0.132551717472847 1
0.347361490889038 1
0.33103249379473 1
0.219721510557866 1
0.335722638150692 1
-0.174129139889116 1
0.155887510137246 1
0.0917403419639863 1
-0.00378183281107999 1
-0.256833097713548 1
-0.0492344493112516 1
0.141444790096712 1
0.324903935123207 1
-0.234265977188296 1
-0.220434263829087 1
0.59682140631984 1
-0.562253745391655 1
0.084959354380138 1
-0.132233367069145 1
-0.358517264703389 1
-0.521330454970276 1
-0.0605558491919165 1
-0.0146890510964801 1
0.169744097485156 1
0.529087273177193 1
0.453620997659127 1
-0.233710836990991 1
-0.429399802006452 1
0.286534921436818 1
0.0223894293515934 1
-0.0314968284594603 1
-0.144438697411429 1
-0.0446601796597745 1
-0.139591056264539 1
0.199169193087588 1
0.0925611224716152 1
0.226933500856435 1
0.880640352564708 0
0.517148758788839 1
0.0177741213080608 1
-0.349746019429098 1
-0.715044617858005 0
-0.492333472013494 1
0.11714320090084 1
0.532219738461036 1
-0.00971073806400147 1
-0.772801307170252 0
-0.258315435333981 1
0.308181828063129 1
0.359064024888792 1
-0.30951534327542 1
0.149678419549235 1
-0.279201447502842 1
-0.184235803182187 1
0.0179104085459583 1
-0.138586548932827 1
0.150928008178724 1
-0.264047371799709 1
0.284193088165999 1
0.284406888057288 1
0.230908835804187 1
-0.180926214336142 1
-0.392333279346518 1
-0.262580022967684 1
-0.0152049130941057 1
0.549723799809084 1
0.341767220135497 1
-0.581710471298452 1
0.230102816023504 1
-0.639088937531935 1
-0.0280156518026243 1
-0.159215875362795 1
-0.310778604150812 1
0.297636997068964 1
-0.371578166327597 1
-0.221847038033409 1
-0.42575089334353 1
-0.00846576100097213 1
0.141824789855424 1
0.231547075470254 1
0.079618504721232 1
-0.0652069546736352 1
0.594032444728382 1
0.127206473246102 1
0.171366085144739 1
-0.391187119470814 1
0.165918935174469 1
0.17588043803605 1
0.246344688917979 1
0.161122342477765 1
0.00590947622172687 1
-0.438070736805828 1
-0.262295403443737 1
0.707579781016346 1
-0.503048450347686 1
0.252996170896382 1
-0.335625717808722 1
-0.273899556301641 1
0.394373035296464 1
-0.44698161687449 1
0.533187325351003 1
-0.512199426587887 1
0.1737576510781 1
0.151935989138915 1
-0.391371186769559 1
-0.264636498690017 1
0.465021662069282 1
0.0915404893453658 1
0.0680885549219563 1
0.264490029492521 1
-0.0252643717104922 1
-0.172170907464698 1
0.241431043029993 1
0.344152403846288 1
-0.127230521855346 1
0.21515886342115 1
-0.431946425762308 1
-0.207334795301174 1
0.764332249456614 0
0.202424031258725 1
-0.0532845884577924 1
-0.315722589592752 1
-0.0391887529672727 1
-0.00383426725775976 1
-0.0607505014959265 1
0.223349333240944 1
-0.356309678205191 1
-0.111262170924231 1
0.0396689703710991 1
0.470764672074001 1
-0.153914689275755 1
0.128863386954551 1
0.252976857467892 1
-0.0450998841720252 1
-0.210875663483457 1
0.272248857956268 1
-0.500429345020157 1
0.86342194592193 0
0.0303323615718166 1
-0.0991069825576984 1
-0.702168969564276 0
0.374892711508151 1
0.281542206798039 1
0.550296690134954 1
0.383682171474311 1
-0.263301214974543 1
0.350718378359878 1
-0.368242967127066 1
0.10515547542189 1
0.304492823141945 1
0.247339848967674 1
0.172811184236563 1
-0.216919306380359 1
0.310191862257682 1
-0.299393761748173 1
0.221402635626963 1
0.202728746083391 1
-0.148480444934051 1
-0.115116470319263 1
0.131953782993448 1
0.30094110103094 1
-0.300954325091389 1
-0.0709201215305888 1
-0.187704064006362 1
-0.0312379313865766 1
-0.268516339423052 1
0.246605865636741 1
0.348153045654797 1
-0.31520791640875 1
-0.549201222462815 1
-0.270196194092625 1
0.584748930072865 1
0.0172692006317979 1
-0.0804121884072687 1
-0.171000059226082 1
0.579140344562673 1
0.364679923543322 1
0.267492108785269 1
-0.218663873381708 1
0.26809562413259 1
-1.01483350643398 0
-0.249605679375028 1
-0.0177693233397589 1
-0.459815258976207 1
-0.690008873581234 1
-0.534181519793385 1
-0.304345438533328 1
-0.205612434813588 1
0.212834779079515 1
-0.217765279843347 1
-0.556584644233562 1
0.0472157232936882 1
-0.23666118708982 1
-0.788663916145694 0
-0.0317678710148551 1
0.425192523008994 1
0.409452383564227 1
0.166302806243889 1
0.155536773380606 1
0.303591061761504 1
-0.806513234082121 1
0.278788899667654 1
-0.923456022772349 0
0.255978751893037 1
0.172522046232602 1
0.455408702334251 1
-0.167811076200964 1
-0.152669407505019 1
0.171376312591243 1
-0.580079301093777 1
0.0885960920170993 1
0.918725879535979 0
0.316432047705236 1
0.522274382732014 1
0.241993153726453 1
0.0371430595186971 1
-0.222804658983529 1
0.194850903338959 1
-0.110325524716937 1
-0.638197965497871 1
0.658064884418448 1
-0.118192190012009 1
-0.430500591200803 1
0.427252155880473 1
0.922675926215746 0
-0.814617819304442 1
0.122642880626707 1
-0.0652167576868442 1
-0.0243727204135675 1
-0.412911552541449 1
-0.176933406567763 1
-0.272290113839064 1
-0.242008166647567 1
-0.233884212492266 1
0.251639463876921 1
-0.56995338963387 1
0.51462019503229 1
0.387889422947139 1
0.356721535392279 1
-0.298207910912844 1
-0.289830492476605 1
-0.483147803266756 1
-0.419911402498843 1
0.33601024880804 1
-0.00650427101038281 1
0.0536546723981123 1
-0.00867768853984421 1
0.0525937791893617 1
0.0858602966220148 1
0.183803863077151 1
-0.270656221369363 1
-0.0933931050165697 1
0.116841984040958 1
0.0787898903527004 1
-0.61310873475793 1
0.519447737192625 1
1.08264966805558 0
0.226593071876394 1
-0.0527523658990794 1
0.164976106887461 1
-0.114524028068751 1
0.469694417021236 1
0.180397502065058 1
-0.467214602950283 1
-0.530990383998306 1
-0.0157816808857356 1
-0.0364068786022592 1
0.274563613425857 1
0.191465605156016 1
0.410955018287182 1
0.0337367866657308 1
-0.477181369401482 1
-0.305520572148417 1
-0.515120112930402 1
-0.00419351483138038 1
-0.154724083639061 1
-0.353913602267683 1
-0.125272116459555 1
-0.237081997943486 1
-0.39715249996161 1
-0.143321499418724 1
0.0647198186666975 1
0.198616591580741 1
0.316688156847669 1
-0.165282220426426 1
-0.384794786881488 1
0.231023628471006 1
-0.527377426903701 1
0.106862496321858 1
0.0133145328289006 1
-0.086421520150345 1
0.122485513950529 1
0.192752706451521 1
0.161892567496507 1
0.0124202103182618 1
0.445780188917161 1
-0.406016342075936 1
0.0583638913539819 1
0.115622103600148 1
0.454976024705472 1
0.158693219819801 1
-0.0274584167731228 1
-0.787492821695425 0
0.081889703235159 1
-0.445172687660351 1
0.402232672032811 1
-0.132163404346419 1
-0.0354733314484142 1
-0.347118267407811 1
-0.108045460168553 1
-0.0472248689306089 1
-0.854382473961565 0
0.3671811316435 1
0.423735775355968 1
0.141788400778567 1
-0.342457709393841 1
-0.417145542126555 1
-0.361237853791874 1
0.558606236515472 1
-0.0910061142699266 1
-0.053107373207939 1
-0.267556859841388 1
-0.0291822237992618 1
-0.177963106125559 1
-0.732276358182136 1
-0.0393782298194589 1
0.129049623851255 1
0.198380373831866 1
0.282292867943544 1
-0.149331652309307 1
0.272588828147724 1
0.0348186482955259 1
0.197067071202542 1
0.566046327090564 1
0.108843781818761 1
0.180975912353584 1
-0.522793365697802 1
-0.138243862419908 1
0.444978507334615 1
-0.631476376246377 1
0.257232236942396 1
-0.0706825124348842 1
-0.153784439261316 1
0.333169440108009 1
-0.097725203599968 1
-0.37592914197565 1
-0.331700669057259 1
0.0431371311128048 1
0.196891489458969 1
-0.221847249421098 1
-0.236384366996605 1
0.601959267845551 1
0.152561215156273 1
0.0345007607283411 1
-0.273868263984724 1
-0.0606857653859127 1
-0.0336394152611597 1
0.617092396207429 1
-0.715937359723783 0
-0.279711556697552 1
0.280178583294546 1
-0.138020574900053 1
-0.268556691882143 1
-0.638644128985791 1
-0.36259044096917 1
-0.389705844481632 1
-0.118564294539937 1
-0.326399989600006 1
0.191054571751322 1
0.0717006215372023 1
0.0911683528859807 1
-0.10327742127641 1
0.12483296108574 1
0.224908637984066 1
0.0575608259258224 1
0.00365073383231265 1
-0.136904168653215 1
-0.229947491959163 1
0.15735777244889 1
0.186836382627445 1
-0.205463548451844 1
0.0582581377899829 1
-0.194161797079001 1
-0.68169246856245 1
-0.0666906417827332 1
0.229774071812702 1
-0.350922835879256 1
0.374376083621989 1
0.207242657433232 1
-0.0394076746705298 1
-0.127037304116985 1
-0.973629314362554 0
0.217899167612133 1
-0.327166120761331 1
-0.58600714652187 1
-0.32575389403492 1
0.505389301372529 1
-0.215592625552965 1
-0.424274691451105 1
-0.199739510183206 1
-0.282025516083141 1
0.204318731704094 1
-0.0307455967764028 1
0.108596506285877 1
0.151934853858074 1
0.540610086837354 1
0.645647981419901 1
0.00325761651510972 1
-0.197972721755668 1
-0.107039713793121 1
-0.30887104695796 1
-0.0291633820014069 1
0.157371147643361 1
0.226888436997675 1
-0.280711989800074 1
0.665605396962379 1
0.340842379475786 1
0.219833030213346 1
0.129931935499178 1
-0.068512064549777 1
0.0431124077411528 1
0.53468320615212 1
0.556707122208368 1
0.067167922580641 1
0.267291645468639 1
-0.4907664339956 1
0.00203455218802709 1
-0.39906028278714 1
0.270694503468075 1
-0.467721947698192 1
0.053923884245328 1
-0.165180867427745 1
0.861649212795897 0
0.0794352759917671 1
-0.076580962691145 1
-0.65419254850435 1
-0.173892194228874 1
0.0961141480508143 1
-0.218874973677397 1
-0.0318193012603176 1
-0.0533795823520446 1
-0.770116746674787 0
0.251713054550979 1
-0.171179317572269 1
-0.154372217785409 1
-0.527890414858627 1
0.380583380686942 1
-0.12160862078046 1
-0.108327754212095 1
-0.180773622605917 1
0.0242010835160847 1
-0.169398432887986 1
0.246173274866168 1
0.179058094896093 1
0.0209661449685579 1
-0.302033098662098 1
-0.415137971391458 1
0.187874859983055 1
-0.194907173515176 1
-0.144197549008488 1
-0.011449241625457 1
0.0322874804177375 1
-0.0820357951028446 1
0.361797857019084 1
-0.262047740150464 1
-0.0170028245337366 1
-0.333184852858016 1
0.220700779016424 1
0.291371338617758 1
-0.038806787655345 1
-0.406708870269484 1
0.232787508586554 1
-0.152897879992093 1
0.0453850389749756 1
0.541448931984321 1
-0.0173195825028075 1
0.419414162871373 1
-0.139247992580824 1
0.210503707762348 1
0.0708451724465308 1
-0.00645483215175666 1
0.122423697956603 1
-0.439819807308368 1
-0.330326378634676 1
-0.503031702502209 1
0.247440749478973 1
-0.236167241915444 1
-0.320257268956767 1
-1.36093531137362 0
0.143460985884082 1
-0.187249486252209 1
-0.111582218475228 1
-0.226747482433737 1
-0.191428957581229 1
0.301579582378312 1
-0.678408825271174 1
0.659926168865201 1
-0.223796454523175 1
-0.325982497635618 1
0.253181965720436 1
0.392069970940967 1
0.0619006256663241 1
0.349359558853706 1
-0.275478937398734 1
-0.078669457467882 1
-0.0836490157297892 1
-0.363868345461652 1
0.159279522048438 1
0.572382650708417 1
-0.336019936594292 1
0.26995976880269 1
-0.140694442374893 1
-0.66386642185387 1
0.691668265927209 1
-0.0485426272596483 1
-0.15421428440022 1
-0.540869992957253 1
0.615075305441379 1
-0.268420709744047 1
0.546989739750586 1
0.447846069477041 1
0.155729083899943 1
-0.30097737798021 1
0.551379564014888 1
0.376561472760106 1
0.57987292154364 1
-0.687217825048347 1
-0.0248235615165135 1
0.197592347062797 1
0.288281791348477 1
-0.517533171979773 1
-0.116214303888553 1
0.262493591233594 1
-0.17119547218707 1
0.239463032505138 1
0.652773611738542 1
-0.400083020316399 1
0.170978401802719 1
-0.130551790361342 1
0.722483650261863 1
-0.0545886972337543 1
-0.00479262407171625 1
-0.0663237819798416 1
-0.213711234032701 1
0.232815932683217 1
0.300637417320558 1
-0.312319479892027 1
-0.258079949785683 1
0.411318234488776 1
0.270726287687526 1
-0.426840425763201 1
0.295380577797657 1
0.0480737940314131 1
0.286238101510119 1
0.0508595797209182 1
-0.0363880537128047 1
-0.415517553425137 1
0.117049834740207 1
0.461665705592893 1
-0.170287472520392 1
0.187605160912315 1
0.243094916535825 1
0.0659915743378168 1
-0.497638647652217 1
-0.486174276432553 1
0.444769009964752 1
-0.20953428060329 1
-0.126621364364697 1
0.208504145833002 1
0.45920899593787 1
-0.381735373264718 1
-0.185379698185045 1
-0.0729271375792338 1
0.0382929837646152 1
-0.142394701309728 1
0.326660537485673 1
-0.362702705052988 1
-0.0935395948938973 1
-0.0464343286666826 1
-0.146047938439287 1
-0.479553541906434 1
0.201572161392524 1
-0.0246948454964087 1
-0.0888300911746206 1
-0.236683005331397 1
-0.514735994668876 1
0.139910429998397 1
0.0542033970171544 1
0.46297419137097 1
-0.0195650245687765 1
0.471492396210986 1
0.204841839965203 1
-0.464221951939722 1
0.230592598989723 1
0.0669016862987352 1
-0.287579261862261 1
-0.0607964732053244 1
-0.333442217201647 1
-0.0388687321356712 1
-0.625256313086279 1
0.170248204758383 1
0.471632128992038 1
0.256833859241119 1
0.537821061715113 1
-0.0482740365422503 1
0.101734240794984 1
0.101261662775059 1
0.181418373644108 1
-0.0137169573733487 1
0.088557800784725 1
0.360956919328916 1
0.497539779011045 1
-0.223055931683724 1
-0.201618465678021 1
0.146100713761405 1
0.323074373642142 1
-0.148226679206272 1
0.160447476924724 1
-0.494342615282832 1
0.524674988965699 1
-0.521366184707632 1
0.1332195008756 1
-0.269126250349901 1
-0.137442885734906 1
-0.157252514655124 1
0.237499892036851 1
-0.00603454483537064 1
0.483805667255683 1
0.35638591995498 1
-0.202101580892731 1
-0.42952432136413 1
0.152247614520792 1
-0.247172240297224 1
-0.0460440158978513 1
0.00783119579501229 1
0.31196460050407 1
0.120124150481343 1
-0.243794198555579 1
-0.196871723959698 1
0.199425785905646 1
-0.148192290115716 1
-0.023155917753543 1
0.705723023863389 1
-0.0745400485463827 1
0.097024490774314 1
0.144972749773069 1
-0.206315047668745 1
0.181895889086455 1
-0.145230171323588 1
-0.53952376237484 1
-0.286620521403704 1
-0.268617942475353 1
-0.198998694780181 1
0.123406308718921 1
0.685052360203891 1
-0.12892387574535 1
-0.0996482826099448 1
0.268412562228902 1
0.294342551670081 1
0.248239289038753 1
-0.0494134734113637 1
0.238636707261794 1
0.370141116637246 1
0.0385531310475075 1
-0.819804821033596 0
0.379444138391147 1
-0.0834434302356883 1
-0.291988556148663 1
0.240462680910998 1
-0.175318641936993 1
-0.249706476969319 1
-0.0962084260544057 1
-0.664537341708166 1
0.0488108969695754 1
0.153730472720796 1
0.236026524100032 1
-0.0596319357147266 1
0.283358750627314 1
0.11504026928542 1
0.634400511932837 1
0.286874269404477 1
-0.382751573182884 1
0.276070325185494 1
0.423100221030359 1
0.292222847970454 1
0.0359975648951473 1
0.0864775502478068 1
0.19676692296467 1
-0.29551294840119 1
0.21374918351795 1
0.111718560770435 1
-0.243019873348558 1
0.252231165759508 1
-0.486054897666376 1
-0.277800996496917 1
-0.358678976450407 1
-0.277991534165693 1
-0.0246942472724202 1
-0.19300421389713 1
0.191149365695639 1
-0.107542185413937 1
0.00374018131724727 1
-0.181389209282046 1
0.707470439495956 0
0.392375009889278 1
-0.142721310611806 1
0.385840407011634 1
0.270414873004312 1
0.347429922352923 1
0.205181356174622 1
-0.0752663818595594 1
1.16974698765454 0
-0.430779046047739 1
0.147951510091428 1
0.279806016369811 1
0.0964836294009836 1
0.0436684827816975 1
-0.0977143516315065 1
-0.148767495960033 1
0.0204625317015534 1
-0.281713408794541 1
0.0566577247593434 1
-0.117226284349744 1
0.0616123242637916 1
0.413478125743833 1
-0.433959675872283 1
-0.29229875281508 1
0.188758482069211 1
0.456744162008945 1
0.30760140417571 1
-0.300735029475512 1
-0.00374459877736431 1
-0.131777109119807 1
0.0874148109168152 1
0.0756158163188249 1
-0.106716114264005 1
0.201920671391928 1
0.591644129161487 1
-0.188703524144292 1
0.23271046212118 1
0.34433196007391 1
0.2119482783016 1
0.0740535925791617 1
-0.23061416844493 1
0.0114327706242212 1
-0.165893410534215 1
0.21698273158768 1
-0.0752377566236849 1
-0.23155134543324 1
-0.174569524665662 1
0.163626922644151 1
0.0929042831141778 1
-0.0974424655133601 1
0.355481248768736 1
-0.228697814049701 1
0.732509981156934 1
0.138173138895236 1
-0.140000594930159 1
-0.327274161434627 1
0.276454555629118 1
-0.0587195447104469 1
-0.182538144337056 1
0.166576224670695 1
0.296257217000343 1
0.225580846607801 1
0.552959402883911 1
-0.292850573072071 1
-0.0367266140948787 1
-0.533860750258891 1
0.0804465648063606 1
-0.0428491769880305 1
0.228278335650391 1
-0.0704383100861696 1
-0.407675681687286 1
0.359308266691525 1
0.150752369903502 1
0.380420948731205 1
0.0333232870522251 1
0.256699593671139 1
-0.122111594083659 1
-0.610251654302012 1
-0.112634577834865 1
-0.823117466171537 0
0.294360485734651 1
0.0399667244858475 1
-0.142551062262942 1
0.237835231468654 1
0.147494479230858 1
0.00597279679033154 1
-0.295470183291061 1
0.225364458318055 1
-0.745428330144699 1
0.0652843288827982 1
0.490878366153616 1
0.492594299747536 1
0.114833969317813 1
0.408999050094624 1
0.130240407420079 1
0.603604660726439 1
0.0263442664818197 1
0.510029055505956 1
-0.188617370316146 1
-0.167882830297264 1
0.157171395153228 1
0.0970510596060277 1
-0.608660526682792 1
0.18054714097459 1
-0.00992804358743924 1
-0.0176162066997333 1
0.04335780700705 1
-0.133238226825209 1
0.133771440273355 1
0.173887161681977 1
0.0563060569345749 1
-0.164012271705614 1
0.842282990769865 0
-0.0675491710453192 1
-0.158690819880628 1
0.145666991824874 1
0.768296375696434 0
-0.120220046802093 1
0.162931574071752 1
-0.00725027643645143 1
0.257552882766723 1
-0.477841234146149 1
0.603348367541124 1
0.483446992919574 1
-0.0940339327730246 1
-0.0749551400690565 1
0.0135951269224985 1
-0.372869804547707 1
0.860965189022557 0
-0.471603445618559 1
0.260349802578818 1
0.0958803590955718 1
-0.121040289676663 1
-0.333354766905259 1
0.0962272780201054 1
0.0753834234793173 1
-0.72121462490772 1
-0.1884094117379 1
-0.578907892426262 1
-0.287744752903457 1
-0.216718822761989 1
-0.32109823299568 1
-0.0670822338213297 1
0.397176887890899 1
-0.320125810098334 1
0.0784389599158544 1
0.123335438786223 1
-0.111627897093994 1
0.246435367373038 1
0.066663873814589 1
0.510043443786171 1
-0.0489491418574753 1
0.283930400111265 1
-0.0878161399428607 1
-0.0449291831482706 1
0.00135834792131486 1
-0.436639552002358 1
0.290398018124771 1
0.219810518195276 1
0.0914021515915643 1
0.161922235823155 1
0.314586983380804 1
-0.251110088357896 1
-0.306566334548815 1
-0.363362433042545 1
0.0773572735413445 1
-0.221495067881834 1
0.147096336536713 1
-0.549326861747692 1
0.273236504258699 1
-0.196111281286103 1
0.260601804044778 1
0.294348201024933 1
-0.192871313095481 1
-0.254879397674414 1
-0.135082724755484 1
-0.163043589382718 1
-0.118818755679497 1
-0.0402403601223204 1
-0.389875608873815 1
-0.347771994454841 1
0.0272472895446463 1
0.441697224147342 1
-0.636622763403516 1
-0.193625983758553 1
-0.80492108300459 0
0.127526577231013 1
-0.357679197578085 1
0.272812883241931 1
-0.17827607706856 1
0.374227442207642 1
-0.433247878885077 1
-0.351724742675834 1
-0.155187717236622 1
-0.519879436961833 1
0.417174076424237 1
0.384882652883658 1
0.072920158907792 1
-0.341546351493013 1
0.230510902303924 1
0.617488517393063 1
-0.272004136712733 1
-0.0147858946478462 1
0.913097629127632 0
-0.00815448006694738 1
-0.299693141749711 1
0.304832131413893 1
-0.102777860880709 1
-0.302280657009778 1
-0.151223678136693 1
0.214860227985442 1
0.158402450898569 1
-0.234238268498165 1
-0.0519161710244961 1
0.102901945140457 1
0.28241614029304 1
0.307408935058138 1
0.0191384501214328 1
-0.138092192135236 1
-0.0510887492482638 1
0.345980866449615 1
0.188779101822391 1
-0.491266457012873 1
0.943949569113115 0
-0.293766831018527 1
0.32961183095908 1
0.459381012668454 1
-0.249656848776185 1
0.233794851429186 1
0.749631735768807 1
-0.164553182870763 1
-0.232651584861745 1
0.414345125003936 1
-0.299158308318429 1
-0.68792437100039 1
-0.307322855059152 1
-0.0866500663885279 1
0.453216439682703 1
-0.20209663156081 1
0.223499220439904 1
0.295108290703594 1
0.281182658551221 1
-0.497177431115192 1
0.533387281442801 1
-0.40366814586567 1
0.389365674598405 1
0.213260755809068 1
0.0844492824504266 1
0.449207267876513 1
0.215190614633812 1
0.272831434675048 1
0.0199894878669637 1
0.21436925088655 1
-0.0532159368704364 1
0.462492248219608 1
0.209252251976267 1
-0.478930608585731 1
-0.897377418998197 0
0.0494958067387533 1
0.243454832992379 1
0.0588987098225829 1
-0.204752390502902 1
0.477283132244539 1
0.313983919383414 1
-0.138069435545309 1
-0.0905827587390543 1
-0.0626812459024488 1
-0.178272676941486 1
-0.329273006317641 1
-0.537234476941944 1
0.0487979203201345 1
0.185897433882533 1
0.368141525935625 1
-0.00301904587367607 1
0.117246972330675 1
-0.213684236837906 1
-0.339159883019392 1
-0.112102284867184 1
-0.422025769910085 1
-0.253753615084231 1
-0.499548621947993 1
-0.768589722859057 0
-0.0873557009864192 1
-0.00683268702977585 1
0.128270292766546 1
0.0454819981403882 1
-0.15531673459567 1
-0.0314416880661611 1
-0.148652136149861 1
0.195800672093449 1
-0.148004198997453 1
-0.494142000415312 1
-0.760208858361065 0
-0.388576745398981 1
0.258610838138167 1
0.15049355013841 1
0.0160817688300302 1
0.694196915867108 1
0.0505938946975921 1
-0.34601485902319 1
-0.205460030747425 1
-0.564455302401567 1
0.349665064599923 1
0.421605054012798 1
-0.544020424400646 1
0.554390130088955 1
0.136258619191957 1
0.623643780571752 1
0.514934515648184 1
-0.190489039062374 1
-0.217677148685635 1
-0.0369633687468948 1
1.03545071762939 0
-0.627548041716412 1
-0.160970944790637 1
-0.663393785262283 1
-0.101315580003109 1
0.249660614767671 1
0.0131799964072324 1
-0.107370978894073 1
0.0843671753992564 1
-0.552888845995775 1
-0.21579161029349 1
0.00203958448356099 1
0.497125356049524 1
0.116626511649093 1
-0.0773657151542137 1
-0.0905939963618682 1
0.735821802178227 1
0.463022127060599 1
1.01819714813138 0
-0.0148961470119262 1
0.0811125721931003 1
-0.493424021152174 1
-0.0992229036280427 1
-0.174617596816334 1
-0.884009136476563 0
0.359944810369837 1
0.254162844089787 1
0.411464019119772 1
-0.215039647842784 1
-0.119545239822161 1
-0.172358458224422 1
-0.0120071793072264 1
0.627780471903301 1
-0.270003239278833 1
0.283049701068025 1
-0.151100230256127 1
-0.521225871908543 1
0.0863141024156986 1
-0.202883972486532 1
-0.0450429386599823 1
0.310994126009792 1
-0.675543706978342 1
-0.203169427664332 1
0.0109910713505235 1
-0.220873811435128 1
-0.258708848393693 1
0.701335775672052 1
0.81829724111389 1
-0.0830993737453694 1
0.132410472878381 1
0.0448967706172494 1
0.462177325797422 1
-0.0871996979324818 1
-0.308333103507589 1
0.0585182199468779 1
-0.181153339785231 1
0.474894260361599 1
0.47356156545699 1
0.0475388566158671 1
0.371146593999006 1
0.628997771410642 1
0.207222138263902 1
-0.363059803466356 1
-0.366710430159114 1
0.0715202439001749 1
0.0124269296612339 1
0.299754794137168 1
0.213068175201256 1
0.304076579084395 1
-0.422607867221149 1
0.345928219896406 1
0.0775988769534694 1
-0.182258062870554 1
-0.213540102362589 1
-0.232525165286848 1
0.493633090453615 1
-0.269184280452408 1
0.0520980483913865 1
0.22316848701727 1
0.278239676698588 1
0.207972427522601 1
-0.0291140155563807 1
-0.147238632924024 1
-0.224920634094427 1
-0.151216336293359 1
0.127661816214428 1
0.41153046042687 1
0.0814836672332453 1
0.680424012662234 1
-0.0943314252766439 1
0.405886772231535 1
-0.262453459676222 1
0.177503238620141 1
0.0788915008709291 1
-0.623440280281955 1
0.102791377533614 1
0.3641548426891 1
0.358122164612846 1
-0.0219636256676862 1
0.526153242228198 1
-0.697757458030783 1
0.774208272897003 1
-0.249302073489907 1
-0.338450859983526 1
-0.206025414830919 1
-0.344242010972951 1
-0.0450615035878931 1
0.0843580783011512 1
0.0811586551432976 1
0.233943285894674 1
0.0524762023412664 1
-0.590012990579388 1
0.11499647681562 1
0.331513282296315 1
0.0410443734983323 1
0.439657317558682 1
-0.242946009948708 1
0.458875384957377 1
-0.716270100941414 0
-0.0186302014053318 1
0.393706406499087 1
-0.202623747655062 1
-0.193352458124908 1
0.265366479588168 1
-0.270086207838255 1
-0.256475896222608 1
-0.00280472742617599 1
-0.147358954338155 1
0.0243339096619093 1
0.271692129983138 1
-0.781480447636138 0
-0.0926778853723476 1
0.00911281073339462 1
0.427162410867634 1
0.1033780459742 1
-0.104071871689256 1
0.153392819021717 1
-0.0729565571310827 1
-0.158796973763408 1
0.676271299061986 0
0.408880186570921 1
-0.127795947747983 1
-0.124917612841116 1
-0.462325894046873 1
0.601116376241096 1
-0.258784668661006 1
0.72885207837862 1
-0.41392765441647 1
-0.457120466298552 1
0.400094200023159 1
-0.270799887583604 1
0.867774197710276 0
-0.137175320293214 1
-0.122295464684924 1
-0.0256310100507139 1
0.138437659997496 1
0.087033091842786 1
-0.562087315831524 1
-0.435873222764096 1
0.0566353995441761 1
-0.282402038180332 1
0.222754865354973 1
-0.380504243075402 1
0.481480549029284 1
-0.178042336500629 1
0.43954136456339 1
0.00762715703778719 1
0.481048858902433 1
-0.885106672312296 1
0.281360664016213 1
-0.443241063879506 1
0.327845786580251 1
0.0182189342883356 1
-0.474609232049429 1
0.323130651151666 1
-0.258955859759424 1
-0.295779455071704 1
0.660336971932631 1
0.384475093914885 1
-0.288663117892698 1
-0.0151888124167095 1
0.209463545507413 1
0.486702386601893 1
-0.38242214508204 1
0.0972935047378645 1
-0.380535650090243 1
0.273358412309762 1
0.394670490883452 1
0.218619256004045 1
0.76280219950711 1
0.282888497749222 1
-0.223172913667713 1
-0.128560413289166 1
0.364437961531456 1
-0.406739528942425 1
0.100094994363244 1
-0.0894397543172259 1
0.190359178717927 1
-0.0723974002750467 1
0.010238425540153 1
0.51812119190012 1
-0.582871321539292 1
0.0024627202495445 1
0.0445204471442707 1
-0.500816198137184 1
-0.174368024510508 1
-0.0244788462987993 1
-0.235612342910356 1
0.432738147086765 1
0.379580504112939 1
0.0434747548224456 1
0.140919379732325 1
0.0754352464364271 1
0.454501273571736 1
0.110531855623621 1
-0.400963910324402 1
0.17933123087054 1
0.265450630351874 1
0.393163445495722 1
0.231707776672317 1
-0.547402254759034 1
-0.728541304570428 1
0.0276459777300058 1
-0.210565766268136 1
0.382697500937111 1
0.686917650055134 1
0.00988422588912195 1
0.16279679761859 1
-0.77991132742543 0
0.134460053945521 1
-0.326035172488535 1
-0.0554219741215533 1
0.301398883438437 1
-0.00827090105713361 1
0.424556248936263 1
0.037001904252793 1
0.410670983109875 1
-0.351539097696164 1
0.0975848658236087 1
-0.351546487259271 1
-0.0731751522732063 1
0.695610404153081 1
-0.0696810485963304 1
-0.298645747098123 1
0.256650509566447 1
-0.484955351396379 1
-0.14002894803568 1
-0.283908428569014 1
0.284204488261833 1
0.216762325402253 1
-0.0625740268976469 1
0.216259403210886 1
-0.023395058322029 1
0.0594490201926298 1
-0.123094588631641 1
0.0356463989389809 1
-0.0505038434644535 1
-0.292419448571368 1
-0.185424920579433 1
0.939998533182894 0
-0.158675569699674 1
-0.371912958490096 1
0.0874299838519493 1
-0.602997918948377 1
-0.800445939553779 1
-0.113133830090308 1
-0.0537944537524021 1
-0.224546339390532 1
-0.268162513078598 1
0.0349283492758547 1
-0.030812245410029 1
-0.089745023951596 1
-0.738412362990295 1
0.311924123992409 1
-0.0213215157596897 1
-0.0791063060763424 1
-0.000195696864865237 1
-0.0956019238813164 1
-0.427907693655143 1
-0.455707018449177 1
0.30896749340461 1
0.3551589305114 1
-0.554001648459309 1
0.0835951437363644 1
-0.346416483212229 1
0.10879616370036 1
0.444799289038898 1
0.175146017137865 1
0.12628009163439 1
-0.502693136031464 1
-0.0801932553840073 1
-0.372098518696524 1
0.253243893505441 1
-6.15483828853014e-05 1
-0.367546002146908 1
0.0734283969827533 1
0.186691479441018 1
0.523368203325053 1
0.104421189213589 1
0.7491887834077 0
0.0549536196425398 1
-0.188113712573678 1
0.871158471326123 1
0.4885321602218 1
0.0794573793726275 1
-0.305236585560473 1
0.0742622729815231 1
0.272190785686174 1
-0.00891475802726719 1
0.0708458373915131 1
0.416206392039853 1
-0.588826002699245 1
-0.0956445067069851 1
-0.159308624739354 1
-0.630722697225427 1
-0.118645054131544 1
0.218004150882615 1
0.0736863134602486 1
0.0928008531165057 1
0.14145160647443 1
-0.403485680217303 1
-0.349893671433342 1
-0.196458215979946 1
-0.398675039417704 1
-0.213048729917706 1
0.193544163433695 1
0.52728657612381 1
0.054394560396392 1
0.111229577731802 1
0.50806952137794 1
-0.0101272733174132 1
0.0235156274864622 1
0.145457660295622 1
0.608564975632562 1
0.372006698695901 1
-0.144948587218298 1
0.055968462267978 1
0.527557180107462 1
0.415007001444418 1
0.390574230572144 1
0.535017972922743 1
-0.436428043502447 1
0.0318547265114937 1
0.256783098799199 1
-0.53304952856096 1
-0.460974591905571 1
0.353371778009299 1
-0.00234679423401008 1
-0.284430038233861 1
-0.10838656644482 1
-0.107058389444617 1
-0.108904597598078 1
-0.0612002331828868 1
0.168914395466938 1
-0.326230231697523 1
-0.0173477526564771 1
0.58106298309337 1
0.485983122498631 1
0.246721572635755 1
-0.228663115351206 1
-0.00614255688290256 1
0.12481836181698 1
-0.0293091220242132 1
0.0930712019699428 1
-0.237608670568658 1
0.0156763939225322 1
-0.530357099864393 1
0.321615791712757 1
-0.256939115248274 1
-0.68050830734545 1
-0.426710058126252 1
0.0795894121663935 1
0.490890407896154 1
-0.501953099935807 1
-0.922568164817172 0
0.252483916302995 1
0.170589649903618 1
0.0654043873721501 1
-0.15991986567336 1
0.010525938314574 1
0.742983925679961 1
-0.572985421434758 1
-0.329968415579388 1
0.191147227504336 1
0.0514586323706458 1
0.429677848699997 1
0.426413113498923 1
-0.447833980063121 1
0.0969324752476456 1
0.0812736130393387 1
0.211078650499604 1
0.282101113531531 1
-0.402586146643348 1
0.591928451158887 1
0.00625548855873345 1
-0.219309039886238 1
-0.333837214817317 1
0.291086889237725 1
0.25088613606831 1
0.047716214986728 1
-0.369080861998401 1
0.290295351247894 1
0.727391945055466 1
-0.189415125954107 1
-0.260694323643432 1
-0.0176599473555951 1
-0.208305594394263 1
-0.198214279275365 1
0.168816714250078 1
0.23143677568507 1
0.0209279828609432 1
0.100316996259158 1
-0.0108309114155767 1
-0.0816143241574522 1
0.316818932900952 1
-0.335663595509737 1
0.29458164684089 1
-0.365339453257408 1
0.224062388054723 1
0.0177327833779135 1
-0.483604658479939 1
-0.070303758240078 1
-0.0621856787026577 1
0.464061469427454 1
0.241288277640709 1
0.178827960805019 1
-0.19334948985694 1
-0.17264456741388 1
-0.169132487296865 1
0.134628738311078 1
-0.149532868804504 1
-0.104256056253081 1
0.143872159371778 1
0.396127604832276 1
-0.312949903106866 1
-0.346892136300091 1
0.123881149530999 1
0.502127086353723 1
0.909803723570839 0
0.039675503848724 1
-0.313359320221072 1
-0.547398630829392 1
0.203274227265197 1
-0.229197426255512 1
0.249113535059057 1
0.265663992724989 1
-0.105731730868925 1
-0.520121141973694 1
0.671236696971984 1
-0.260519849108474 1
0.0861606052827359 1
0.347306483885308 1
0.467847380773754 1
0.539491645619702 1
-0.266121983010723 1
-0.115480061984127 1
-0.62033427472764 1
-0.176674749189531 1
-0.518257085081889 1
0.00420197010198646 1
-0.208032781866569 1
-0.0635574213700904 1
0.208653730932115 1
0.154866070616521 1
0.762051584812726 0
0.311703656137675 1
0.0649412586768991 1
0.239329396675516 1
0.514650174372713 1
-0.0996477420217289 1
-0.725719604214465 1
-0.490848072485495 1
0.299882308488636 1
0.198763640841683 1
0.420064510109153 1
0.486566167162813 1
-0.347891071207413 1
0.021940666757054 1
-0.0018016427883609 1
0.0432562311000593 1
-0.271625159898819 1
0.133244694970129 1
-0.138728679837475 1
0.266926843784196 1
-0.176462712660277 1
0.777113356369012 0
0.210500167891752 1
0.163012375446867 1
0.106993309240053 1
0.202109907345077 1
-0.0192944649644786 1
-0.0818939198848975 1
-0.0110157909254986 1
0.0197207888495031 1
0.235617652120265 1
0.0767300225909843 1
-0.459023120888298 1
-0.0153422072319702 1
0.162670537046703 1
-0.107341406682311 1
-0.0479727157369053 1
0.507588016934264 1
-0.223489972560088 1
0.470836430336091 1
0.493599893575351 1
0.154079656897546 1
0.186870592269168 1
-0.573958035857245 1
-0.145193883249223 1
-0.473838143432153 1
0.054921949120295 1
0.668640399776318 1
-0.207098374153714 1
-0.143131358762225 1
-0.206413771881669 1
0.222714307053204 1
0.235512203345012 1
-0.20393264970941 1
0.242660048152437 1
0.185122548806666 1
0.322016946736185 1
0.345734001144607 1
-0.61470619116939 1
0.227190059565989 1
-0.0670507737531881 1
-0.503122176903405 1
-0.526404285930634 1
0.205891965665108 1
-0.258709139674603 1
0.100654867353612 1
-0.48718456541555 1
0.411914887416279 1
0.0819823259286229 1
-0.0278645845293934 1
0.136782367163424 1
0.0502726035741329 1
0.129242012952462 1
-0.305804932799877 1
0.108689188106301 1
-0.172789702994327 1
-0.102741747843004 1
-0.568818927117383 1
0.421587073328174 1
-0.142635884955167 1
-0.29829467137953 1
-0.171427977448463 1
-0.320578289571268 1
0.138936374936243 1
0.109917024919528 1
-0.215977088311472 1
0.0565398551785633 1
0.2653290729183 1
0.1753794919121 1
-0.245507202736008 1
-0.305783152149407 1
-0.278906738403719 1
-0.0144172314366776 1
0.344298501877583 1
-0.265622872653777 1
-0.0258912125979757 1
-0.198789711231553 1
-0.129988533332467 1
0.0545464899828036 1
0.521633905605314 1
0.0735466130328031 1
-0.284374075422133 1
-0.491046311172492 1
0.00142463278678687 1
-0.0789561955590945 1
0.00393979889623981 1
0.637529156493813 1
-0.495728951970743 1
-0.0747264568614 1
-0.0802814666446856 1
-0.720470448231961 1
0.295462179553856 1
-0.395072514853148 1
-0.0358979834454007 1
-0.347047289506988 1
-0.464573232397758 1
0.100571064851381 1
-0.0905381076365332 1
-0.173466083651385 1
0.339490071593003 1
-0.1714416059064 1
0.0110290458136483 1
0.392664398412962 1
0.299722854202557 1
0.0785697130998261 1
-0.16802664701818 1
0.323961714912412 1
-0.121699993087661 1
0.77949410461251 0
-0.853288992307681 0
0.36621948605236 1
-0.38085121550794 1
-0.351955923826642 1
0.314841397605571 1
0.479596976709745 1
0.484793571011115 1
0.370791242577288 1
-0.0434327970347285 1
0.142531630721211 1
0.472762844283751 1
-0.510313345686616 1
-0.0972405174536198 1
0.13317272412779 1
0.411329950379363 1
-0.666005290032564 1
0.227025493538448 1
0.060201816219573 1
0.0773155644193558 1
0.136914464056906 1
-0.0570107353506997 1
0.57644936734233 1
0.223005853973369 1
0.266735077608318 1
-0.281639903508282 1
0.561381854211293 1
0.163467709392825 1
0.295659078875588 1
-0.282750179333993 1
0.0156519808009504 1
-0.421860331986813 1
-0.107721893706074 1
0.0412955720909285 1
-0.284488298564951 1
0.186560061391615 1
0.26330557774753 1
0.103717240086914 1
0.00517902146126879 1
0.169328745543983 1
-0.101118466855016 1
0.421589745052503 1
-0.301965525940769 1
-0.0338891724257016 1
-0.156758824112072 1
0.000758243786168816 1
0.236382614450816 1
-0.454969558930833 1
0.77678187355836 1
-0.154579708078424 1
-0.224572993579113 1
-0.264542250529492 1
0.0733872736036332 1
0.240510705471118 1
0.370855427012571 1
-0.0622346162912581 1
-0.130585945586924 1
0.232815879406119 1
0.0637770974689748 1
-0.0125526800114731 1
0.467412424531367 1
-0.54549562367685 1
0.162291960963414 1
0.0593578152472015 1
-0.553564273556714 1
0.602928479312737 1
-0.521412638318467 1
-0.066665177694448 1
-0.0705819955248267 1
-0.358452435452456 1
0.454893343410939 1
0.563099105422992 1
0.167020686794946 1
-0.890710870163946 0
0.277655742029088 1
0.261130629876985 1
-0.0785535641659003 1
0.329429477305214 1
-0.576340857396079 1
-0.365758511381882 1
-0.116783505013029 1
0.156725910840549 1
-0.608504407475581 1
0.593225445821882 1
-0.212205270048802 1
-0.00925172499241703 1
-0.293170899881412 1
-0.0011105143192375 1
0.355807469240432 1
0.823751238250226 1
-0.389180935851402 1
0.392279875900068 1
-0.165152948455444 1
-0.229436916551722 1
0.265949936150763 1
-0.584239489499983 1
0.3467648032788 1
-0.118849864118854 1
0.287419923872771 1
-0.0264050522878157 1
-0.19652671278915 1
-0.263690616802643 1
0.237312200038536 1
0.380484678849678 1
0.154376887376741 1
-4.60146236635067e-05 1
0.32530213849955 1
-0.0928046625994314 1
0.0836489752530835 1
0.0869619784859186 1
-0.31858215416506 1
-0.233120388826831 1
-0.281718706799315 1
-0.389716476258434 1
-0.506757346662655 1
0.159921699481147 1
-0.179763542108853 1
-0.287592713828934 1
0.633645373793689 1
-0.0862556677821571 1
-0.23577305479269 1
-0.511198171762613 1
-0.362228539863658 1
-0.0292751487538445 1
0.0391193660856857 1
0.0297751773405803 1
-0.506920469385818 1
0.118324536299166 1
0.451520365355424 1
0.104673853392783 1
-0.39424807681784 1
-0.430924516436106 1
-0.235535236355803 1
0.304010148853729 1
-0.247160862766232 1
-0.449528500052343 1
0.889285853626379 0
-0.407011016792358 1
-0.263457710280152 1
0.284229852999829 1
0.00708991560304881 1
0.00848988806067252 1
0.131478731577226 1
0.227521446300506 1
-0.260365573160628 1
0.617890730195575 1
0.593298422415696 1
0.0403759855703191 1
-0.164146135293043 1
0.148379577669128 1
0.671342830896019 0
0.328048898105678 1
0.284138485732618 1
0.176596229187961 1
-0.113240463205599 1
0.104814040587397 1
0.315196616563851 1
0.229883118439859 1
0.0756824112776233 1
0.419491288467072 1
0.0010147159934633 1
-0.0904542616594894 1
0.0858139540392367 1
-0.165122105490174 1
0.317067164876765 1
-0.0885079127479798 1
-0.0139040729604243 1
0.070971718074867 1
-0.131493951160175 1
-0.0309689866512209 1
0.544499715780433 1
0.391147158507313 1
0.261346697637081 1
-0.349873250255438 1
-0.424957447967267 1
0.142002998757759 1
-0.273835825477458 1
-0.349482508904965 1
-0.371375635238642 1
-0.36293718271729 1
-0.115678699675793 1
0.412497704478089 1
-0.358180740281922 1
0.357755290098293 1
-0.0554491738555214 1
0.20561823002752 1
-0.329429265277457 1
-0.4906394270341 1
-0.0862577109928829 1
0.352220237331472 1
-0.248674241474323 1
0.306291477381045 1
0.286257217130811 1
-0.258334563670883 1
0.0214887635848344 1
-0.133111854325103 1
-0.243229832874706 1
-0.0632641899259851 1
0.0569604231218364 1
0.0171798751554171 1
-0.160524762506409 1
0.780906788197677 0
0.550129023163369 1
0.373170711460623 1
-0.139571880265005 1
0.0318400276470984 1
0.370302935757241 1
-0.0845596441251169 1
-0.205092443486541 1
-0.239259818652443 1
-0.120287830426269 1
0.209735779673692 1
-0.106402304990232 1
0.0462425509286525 1
-0.0696509292590906 1
0.256651427515643 1
-0.0445075692492205 1
-0.137882966327193 1
-0.0667035076051735 1
-0.306158728346792 1
-0.118428194951828 1
-0.0867386542305904 1
-0.370929985157757 1
-0.347654652760617 1
-0.116892152999232 1
0.605834066770886 1
-0.0324653851824712 1
-0.28951177670218 1
-0.289286293728768 1
-0.260319996314596 1
0.434619110682721 1
-0.596999520724628 1
0.290580449092044 1
-0.184137169684026 1
0.397247847530705 1
0.267853253214831 1
-0.174094758146957 1
0.00120650471114093 1
-0.262144454085517 1
0.0955252843998156 1
-0.245382093824225 1
-0.458517382748349 1
-0.59018020492801 1
-0.163120725878345 1
0.0963393016443906 1
0.286972976950465 1
0.212545324967288 1
0.3847994880602 1
-0.437085985409345 1
0.0149605927834029 1
0.430770316108405 1
-0.319896083270558 1
0.0940052992886608 1
-0.480471744240706 1
0.533497705621033 1
0.134922745551854 1
0.168508366269498 1
-0.906239810088973 0
0.249399694018633 1
-0.260751570127715 1
-0.0807465370874392 1
-0.319460762233247 1
0.031701543958169 1
0.067233359011883 1
0.342592150499862 1
-0.682350658394217 1
-0.273023293362906 1
-0.139244818506429 1
0.291459556740389 1
-0.00568016405518774 1
-0.0533365714111939 1
0.370452092566141 1
-0.113934341671517 1
-0.753698731023056 1
0.0114938302892207 1
-0.172731453955202 1
0.324016907921905 1
-0.504896045026107 1
0.549390985359606 1
-0.151373343340387 1
0.506400122337098 1
0.535903343534347 1
-0.217517125234709 1
0.350061556748039 1
0.0225190180665171 1
-0.0775184578018503 1
-0.111403266102646 1
-0.569919033750042 1
-0.32042577901025 1
0.664714893132789 1
-0.0158607337270708 1
0.00920955201868667 1
-0.646081178081841 1
-0.339662617368092 1
0.0474790044866751 1
-0.207400840672376 1
0.158632641726335 1
-0.191051993634122 1
-0.00776674059807866 1
0.223689052928893 1
0.579951490831343 1
-0.0624835559066431 1
0.252384232163181 1
-0.304749557663459 1
-0.0610811294929865 1
-0.170361706537328 1
0.117697738937795 1
-0.425219703408207 1
0.157322487817395 1
-0.212189975987981 1
-0.503581118464724 1
-0.0899051728995894 1
0.262595396769759 1
0.0752999522988013 1
0.371954069084528 1
0.551606287068532 1
-0.104461717072611 1
0.0278823114711093 1
0.0855164540188589 1
0.753915736802964 1
-0.532417656968357 1
0.456579385524851 1
-0.196022014275236 1
0.536299535433723 1
0.018796400441565 1
-0.198556594008315 1
-0.39889602151848 1
-0.536251723301199 1
0.294212247405599 1
0.335007261008902 1
0.258048591586177 1
-0.455049527483147 1
0.0750351650096548 1
0.282970365700576 1
0.0553849577371848 1
0.120225506614198 1
-0.36450697363673 1
-0.0662079289545844 1
0.626198884765498 1
0.102888825891608 1
0.0373591266687422 1
-0.131367654108502 1
0.101493740603568 1
-0.281442838365952 1
0.433310428507041 1
0.192502159788813 1
0.253228231541197 1
0.0231518610624354 1
-0.62343842148449 1
-0.612444726057802 1
-0.262337851564423 1
-0.113960864120256 1
-0.387896287896737 1
-0.291497884320862 1
0.554152914538119 1
0.549279373280193 1
-0.33457063812482 1
-0.389624039258232 1
-0.192404039349637 1
-0.18467239670708 1
-0.0674892682932785 1
0.46485472810174 1
0.107353664336772 1
0.327947997964746 1
0.996718322927424 0
0.0569383315583069 1
-0.144052350320976 1
0.189673802312461 1
-0.0707116283284834 1
0.490710728874514 1
0.0628098072080013 1
0.16398660771368 1
-0.350665593920651 1
0.73709528396108 1
-0.314220676762821 1
0.0865946967954992 1
-0.175371571583794 1
0.468372302739844 1
-0.617959241076883 1
0.00522602701666458 1
-0.341344968546297 1
0.307556764974636 1
-0.428193796556895 1
0.627975587059315 1
0.144774345344653 1
-0.333486708640205 1
-0.0649872257452262 1
0.468934017601679 1
-0.294926417214423 1
0.188909693819639 1
0.193442657200899 1
0.816398929278489 0
0.465241769220093 1
0.000183720207207666 1
-0.265226878364779 1
-0.449809902041072 1
-0.489506274458757 1
-0.0715429712537954 1
1.07502404588262 0
-0.293329241077979 1
-0.0291084676207822 1
0.225122597857509 1
-0.139998602794146 1
-0.402385813013683 1
0.121460031127965 1
0.0554531579285062 1
-0.406961370389375 1
-0.252443614088775 1
0.251628000844997 1
0.247847501114062 1
-0.0973334812380676 1
0.390221267624228 1
0.260065041199527 1
-0.405858655565183 1
-0.176391059077509 1
-0.205086414986787 1
-0.0216837493004062 1
-0.0498931493190385 1
0.27610173607549 1
0.161321553701699 1
-0.461638052739552 1
-0.0368902437319975 1
0.394844405242394 1
0.0886157802363071 1
-0.501635437398876 1
0.27148524595302 1
0.296624359755832 1
-0.455089141707104 1
0.271357130338203 1
-0.0218538145311504 1
0.181642032030613 1
-0.0447786445904571 1
0.0534892123950897 1
-0.618826534323667 1
0.571971707159086 1
-0.0429223693254952 1
0.243854926199123 1
0.325243633431953 1
0.236849844794063 1
0.604108479795049 1
-0.261412833625061 1
-0.931860098471499 0
-0.086943329133961 1
0.589391562858415 1
0.376149789796021 1
-0.404932175766583 1
0.0185636823755841 1
0.354805894810351 1
-0.544811537473076 1
0.337604991549884 1
0.453558559035391 1
0.184413223075173 1
0.123725726679577 1
-0.0792766634284478 1
0.412267859041786 1
0.164043368410755 1
0.429987507398682 1
0.0139561751300051 1
-0.158653701293192 1
-0.838530722739011 0
0.0458663410213652 1
-0.225418695248195 1
0.383561186486633 1
0.148749631150455 1
0.418787283265468 1
-0.0686410452571902 1
-0.0131665054217698 1
0.331354533024721 1
0.682108113155302 1
0.345756051897608 1
-0.30482554080978 1
-0.656836874898562 1
-0.398408008171916 1
-0.775832598107352 0
-0.195410449085107 1
0.859229306463129 0
-0.057403244998732 1
0.117677860973218 1
0.138405982533917 1
0.123854757247103 1
0.298250578778715 1
0.0299417594941108 1
-0.276677846208959 1
0.0767642411554784 1
0.23167909451604 1
-0.201333892366734 1
-0.0788064530618559 1
0.0494434386852961 1
-0.637161160339816 1
-0.0698966338674431 1
0.0694657831516807 1
-0.109150736948829 1
-0.142629718496517 1
0.0472865216145687 1
0.201576994446546 1
0.260898915617596 1
0.22994333142882 1
0.253063215991413 1
-0.563216530019436 1
-0.211041283417584 1
0.188440546778726 1
0.241601696248194 1
-0.228440632384622 1
-0.179668113812689 1
0.783284479638584 1
0.0787233626455902 1
0.210759891783956 1
-0.212741056385544 1
0.0893253555066901 1
-0.865037184748668 0
-0.480069017713085 1
-0.198301800158238 1
-0.17812165059334 1
-0.224584324026811 1
-0.544792485970772 1
0.119683864296938 1
-0.0366729553025533 1
0.0488344310846409 1
0.187881478806121 1
-0.0217313327027177 1
0.612999348386919 1
0.496590193156519 1
0.463678778752087 1
0.036678666408083 1
0.118451943122823 1
-0.227527189616428 1
-0.833416323353707 0
-0.0121338283468664 1
-0.271389449729244 1
0.475205885981747 1
-0.907912126775619 0
-0.0834032764283785 1
0.283078081941966 1
0.194656381065329 1
0.363576620131306 1
-0.0812627491464673 1
0.610297846246739 1
-0.0323829363585212 1
0.0430116018500912 1
0.358137538584948 1
0.287792835674699 1
-0.936742656771271 0
-0.171056791995724 1
-0.191790894822577 1
-0.150067326688906 1
-0.270414986307476 1
-0.160442190252494 1
0.206890217367443 1
0.185244871559888 1
-0.295933260537049 1
0.495030575047838 1
0.068694602333657 1
0.281603125386478 1
0.0528555534190281 1
-0.209342091219384 1
-0.23859741198002 1
0.0603029393292656 1
-0.0317300615993406 1
0.022173393473293 1
-0.00619875346116661 1
-0.0901074236509663 1
0.209555606766732 1
0.0992734675501911 1
0.156053874962271 1
0.543662430981261 1
0.147908023651496 1
1.06921408790976 0
0.043129803059061 1
0.0676511048424657 1
-0.0582744628466186 1
0.290674821135268 1
0.726520820287502 1
0.192813510223612 1
0.35793549837033 1
-0.47783101505071 1
-0.377415782391582 1
-0.0810950966214816 1
0.081017473026594 1
-0.199672364796863 1
0.0594918750916785 1
-0.194666776471398 1
-0.18699395997195 1
0.516601474351462 1
0.342286696981393 1
0.239415554390265 1
-0.371825914224031 1
0.0676846487243741 1
0.0262811751018529 1
0.233456717970707 1
0.206863361192259 1
-1.20360596453497 0
-0.371967145350232 1
-0.587433090452787 1
-0.0042470008004723 1
-0.0474062385684104 1
-0.052736743215836 1
-0.710133389985241 1
0.448619709101689 1
-0.456077835333656 1
0.120934212172017 1
-0.370201143656299 1
-0.179654435407965 1
0.180552551677654 1
-0.058107395137477 1
-0.655590284152144 1
-0.265170453815379 1
-0.168865876069238 1
0.426410198436189 1
-0.0617795289778361 1
0.150326622789447 1
0.436604514770513 1
0.440949992727707 1
0.125059006129547 1
0.659666339328383 1
-0.416925418891145 1
0.181210351378844 1
-0.431642382228253 1
-0.406861046404728 1
0.146237976826617 1
0.00755624649850728 1
0.0866286788612632 1
0.195361695541253 1
0.06373264474465 1
-0.168909066921237 1
0.00661422167542491 1
0.0795206019272801 1
-0.474035375386527 1
0.362301427205522 1
-0.0425814104893033 1
0.261119689147824 1
0.0572391842098663 1
0.0770680757085212 1
-0.167136857846501 1
0.0160749290152067 1
0.188712254486816 1
0.163532020768319 1
-0.449862409678189 1
0.708134983713092 0
-0.45176573868241 1
0.405120293928837 1
-0.0926764417989359 1
0.165484164253222 1
0.136124231735596 1
0.103019750466359 1
-0.1069792760736 1
-0.458117528606583 1
0.401319846687321 1
0.0188931392318185 1
-0.019070424100467 1
0.183920867924754 1
-0.288273751690303 1
0.177595551885987 1
-0.0538772123599116 1
-0.653459639220686 1
0.144789179765713 1
0.851769975263528 0
-0.26700763597704 1
0.0529505739445228 1
0.0177808030653699 1
-0.0159809291741193 1
-0.392135931171444 1
-0.369001402424146 1
1.01772223386049 0
0.00897867087792765 1
-0.139584394488665 1
-0.272615180547919 1
0.0241520739263105 1
0.479393610605234 1
-0.213524738955038 1
0.0599592782697011 1
-0.452175894278966 1
0.0623252687187072 1
-0.297387001898998 1
-0.0893285771738954 1
0.250039149508002 1
0.994733867006021 1
0.24510955240822 1
-0.161534839119969 1
0.593251924456548 1
-0.116151356431122 1
-0.115159489466085 1
0.475051264441961 1
0.228953564942337 1
-0.632726494434362 1
0.201365268215091 1
-0.306380066606916 1
-0.414502662769633 1
-0.542913837981549 1
-0.100215293062483 1
-0.0639830092163183 1
-0.11583542060208 1
-0.0520248597534818 1
-0.185636268257319 1
-0.644019120513867 1
-0.402750479816568 1
0.133574055378135 1
-0.163788257275528 1
-0.150152426674362 1
-0.0401578517691777 1
-0.71934759862785 0
0.070444080279892 1
0.514143132835033 1
0.346148569324946 1
-0.420803178882941 1
-0.0718461532820673 1
-0.288129846114114 1
0.0171992871895729 1
0.312528340799175 1
-0.350537535077703 1
0.120052808900762 1
0.478707063506487 1
0.315442023958481 1
0.0751531023961041 1
0.223932047977546 1
0.136182574765748 1
-0.0499997876551388 1
0.0807754563597438 1
0.0713528379918634 1
-0.53392718670115 1
0.138653380755315 1
-0.25664073211946 1
0.106098267076516 1
0.392615173769651 1
-0.0919083849556455 1
-0.0921383084646663 1
0.570434663305394 1
0.0974226651305291 1
0.282949642252971 1
-0.357845419393476 1
-0.453347682349265 1
0.347669288095536 1
-0.319707733634996 1
-0.207330096346105 1
0.376215655938625 1
-0.0287495901399764 1
0.374189782615193 1
-0.316114522940678 1
-0.121809834929584 1
-0.142621085618804 1
0.326651777849366 1
-0.159888129552908 1
0.50563494953967 1
-0.18085401981942 1
0.235772455761184 1
0.0947676966964276 1
-0.311188728823975 1
0.321782686799174 1
-0.0518131177612048 1
0.552447850055737 1
0.192669332650525 1
0.358624016767322 1
0.346446704405744 1
0.328407735324294 1
-0.00605101273130532 1
0.451183246641057 1
0.232204835320836 1
0.356217077673733 1
-0.13630551296752 1
-0.236731988259107 1
-0.0148937706774726 1
0.314082041231385 1
0.392266195186415 1
-0.362857174573087 1
0.199060414665437 1
0.0327037725581684 1
0.469114749120435 1
-0.133868646554894 1
0.0333308725466774 1
-0.0979799401177041 1
-0.20938547329068 1
0.16742078570823 1
-0.438422390388349 1
0.336800068176063 1
-0.051937048439365 1
0.174822813041005 1
0.239798049126006 1
0.0181912688033858 1
-0.332147347160637 1
0.255684022534493 1
0.315676469797058 1
0.0146620619308607 1
-0.182370757590643 1
-0.0392870756209435 1
-0.26238126370903 1
-0.208013607692842 1
0.558851561391365 1
-0.589996415963774 1
-0.322052827626974 1
0.064452849455001 1
-0.193861789942367 1
-0.27374352097364 1
-0.476474146886191 1
0.00347668561384611 1
0.554480700826159 1
0.0953050584256178 1
0.139186395510011 1
0.130582128069039 1
-0.0937284863058984 1
0.10545092854557 1
0.298475059997556 1
0.174684126516189 1
-0.748531247441474 1
-0.329917132125781 1
-0.151600403711126 1
0.0286045760734942 1
-0.167602053051339 1
0.284180661485893 1
0.363681757881816 1
0.248905008466703 1
0.460953877203148 1
-0.043477028776812 1
0.169700885342125 1
-0.188180374617076 1
-0.271206940078738 1
0.748329505177289 1
0.603497437508952 1
-0.0920894027438114 1
0.175634442040611 1
-0.162925385778784 1
0.297283117163288 1
0.506653431316809 1
0.0591992429412917 1
-0.685623382066912 1
-0.232149065765324 1
-0.741999164942038 1
0.297416324653671 1
0.10996357471523 1
0.252322414950707 1
-0.770493163440766 1
-0.601889794507732 1
0.600092063905139 1
-0.582346780642991 1
-0.095617201539584 1
-0.109285741488315 1
0.395582933349824 1
-0.59621241231732 1
0.106506132264256 1
0.0643283574419844 1
0.154743336851832 1
0.488147806583776 1
-0.264068048053842 1
0.108799443099182 1
-0.0684087270190882 1
0.477068197249091 1
0.829249693421543 1
0.697393111811494 1
0.152921985913594 1
0.105803854024783 1
0.521204125206396 1
-0.000840241343519607 1
0.38323004063353 1
0.00486938431701773 1
-0.0318080481648937 1
0.0320322663482915 1
0.356112741473323 1
0.0732847345434397 1
0.332709146888932 1
-0.199028861288288 1
0.557410690896839 1
-0.0301732947330918 1
-0.735074529566773 1
0.0877156836701837 1
-0.0977395422240473 1
0.0222675079974407 1
-0.491389658406004 1
0.633578338312944 1
0.1563216439624 1
0.420214658091583 1
0.198370502114753 1
0.407954718219663 1
-0.258656668293565 1
-0.131132980838701 1
0.9701553584764 0
-0.354772792021672 1
0.0838896495944303 1
0.322093700446224 1
-0.104635802696147 1
0.0861794074056941 1
0.0981014454448914 1
0.400872114766773 1
-0.313673513110311 1
-0.307238618649447 1
0.485542780157325 1
-0.111995912283077 1
0.15101860095465 1
-0.431988025442765 1
-0.186459088369536 1
-0.0243708483578077 1
0.216415451013398 1
0.156115017379334 1
0.270223207579372 1
0.19439589039484 1
0.114513313746837 1
-0.201231662092233 1
0.303502266947122 1
-0.361630083785871 1
-0.341020225283612 1
0.163846549271816 1
0.400270843968037 1
0.157342514373054 1
-0.40284199655639 1
0.417602768773614 1
-0.890149122742969 1
0.25081992921171 1
0.266377835545405 1
-0.0188903378730463 1
-0.181412100938135 1
0.146614213176076 1
-0.00438387630428566 1
0.00609571857673741 1
-0.223526078931021 1
-0.27376607592183 1
0.127953635819787 1
-0.00721066394737821 1
-0.0478819378039466 1
0.193440829422695 1
-0.00594870468129509 1
-0.0942804643665793 1
-0.552988502698168 1
-0.451771990002013 1
0.528717655314643 1
0.151977728057926 1
-0.288423014129205 1
1.02056970041706 0
-0.416213592816067 1
0.0644297800054958 1
0.00632306275804415 1
0.0967209455129316 1
0.0410592894039002 1
-0.259624731572496 1
-0.192999145753524 1
0.436486899449781 1
-0.347603857497838 1
-0.100440785922281 1
0.839122173595672 0
0.133144474642123 1
0.150681126589846 1
0.344448689537008 1
0.107475090921761 1
-0.287045053123627 1
-0.0319785810169854 1
-0.0305391043672182 1
-0.227640275223805 1
-0.172888569822919 1
-0.536530827506193 1
-0.512491865987887 1
0.122157123181658 1
-0.553655620936006 1
0.133451548924587 1
-0.210956456237088 1
-0.181053639353536 1
-0.110438829238235 1
0.0591822029101192 1
0.323829969347786 1
-0.210749650317746 1
-0.250781310563646 1
-0.787671808322382 1
-0.104242720544274 1
-0.359178925368689 1
-0.21950513369001 1
-0.649210862046748 1
0.300182488197556 1
0.378850768523278 1
0.347411355986945 1
0.569833310543558 1
0.297176025709365 1
0.646973279525165 1
0.0221228980621092 1
0.376939165630986 1
-0.181676402291304 1
-0.199976247287825 1
-0.405333325529309 1
0.239605123560653 1
-0.0732051747190612 1
0.384746123940745 1
-0.546932511362941 1
0.35724911631104 1
0.251637415557488 1
0.00650916903776094 1
-0.252676679126897 1
0.119834724032846 1
-0.594445933781594 1
0.314323640257859 1
0.37322263435166 1
0.0526577804460286 1
-0.177286310287464 1
0.412692704967056 1
-0.597077307591687 1
0.0628365615506627 1
-0.191473170625516 1
-0.460244566876798 1
0.395276906113846 1
-0.351400987766673 1
0.111081010113112 1
0.388278685556451 1
-0.467732333522426 1
0.859999814498345 1
-0.431459912094207 1
0.0783321495524448 1
0.546774928115152 1
-0.222793052656172 1
0.0999818473535517 1
-0.272974312667729 1
-0.110422186160574 1
0.188584696365376 1
0.0398601232807574 1
0.00493142485569985 1
-0.367955236289451 1
-0.116862130463498 1
-0.0656265909995041 1
-0.369600440136918 1
0.0131398806783879 1
0.194051537206932 1
-0.132387044707578 1
-0.017771230547555 1
0.216500739770862 1
-0.248665747660009 1
-0.119033636835277 1
-0.155352456002256 1
-0.441400866377772 1
0.403984176184785 1
0.600845324463402 1
-0.162457215562501 1
-0.427166088236297 1
0.104492588714719 1
-0.854561788539441 0
0.381619914727647 1
-0.261403845185519 1
-0.303124746400041 1
-0.41582127210696 1
0.0925962688162443 1
-0.207048312167909 1
0.174043609750905 1
-0.0552913754862599 1
-0.124720139344494 1
-0.141511099508154 1
-0.308838675975151 1
0.265982216472328 1
-0.171528481423061 1
0.0205433088302093 1
0.0665965045864714 1
0.433075560597265 1
0.0124981946054679 1
-0.0676290391430551 1
0.0138891544629905 1
-0.385522170514088 1
0.67179582797591 1
0.283707311251479 1
-0.157489450995543 1
-0.144325606545259 1
-0.0719148170200626 1
0.601374762345458 1
0.0190697688028728 1
0.521125541748946 1
0.741065045301572 1
-0.349996767561378 1
0.379398386449632 1
-0.345848372989106 1
-0.200549490221565 1
-0.199789314678964 1
-0.588478469859529 1
0.0835376280815226 1
0.0876916495969337 1
-0.754777010288709 0
-0.366730859764116 1
1.10056501264246 0
-0.161571465836327 1
-0.502211134549396 1
0.150010338403871 1
-0.298478735473345 1
-0.00435879536778415 1
-0.0770172066141141 1
0.212840169144777 1
0.0296821294648131 1
0.233143253004697 1
-0.456033181967314 1
-0.731366579138893 1
-0.19281636880974 1
0.501910056253297 1
0.144075647149556 1
0.256374016168542 1
0.420806514171354 1
-0.052683089149225 1
0.150362422857494 1
-0.406283791956491 1
0.493666652315509 1
-0.27342893543613 1
0.207523102270227 1
0.168351846856205 1
-0.399918495830075 1
0.357888702975175 1
-0.592688998529838 1
0.0318486219741379 1
-0.773144127385016 0
0.260815267145086 1
-0.039918004734149 1
0.27442262749788 1
0.421709233302328 1
-0.120374798456068 1
0.217662965103779 1
-0.104407854676731 1
0.317998479575312 1
0.627982017730942 1
-0.00454007563532838 1
-0.0896775827606521 1
-0.172583554169782 1
-0.19361035770383 1
0.143164561096216 1
1.05072504661504 0
0.120833642392433 1
-0.0235061259769748 1
-0.0226660751502393 1
0.26687895293328 1
-0.138944611780662 1
0.440527256877937 1
0.283620021062899 1
-0.0817732357791531 1
0.318524448782156 1
-0.0348457163946976 1
0.203138741896892 1
-0.0621434313153966 1
0.0680769922300873 1
-0.278859860829841 1
0.325982535074259 1
0.684362611056806 1
0.0185346421459981 1
0.273344557182616 1
-0.36883185773818 1
0.136948735837842 1
-0.232953883836994 1
0.0234571610174766 1
-0.430357548483719 1
0.0717486029134729 1
0.184995168969068 1
0.0697714921718298 1
-0.689588295284308 0
-0.00274653654843734 1
-0.172014164114592 1
-0.0755326198146635 1
-0.909391651542741 0
0.232766697313407 1
0.0456856328054323 1
0.034364179811589 1
-0.347954007345124 1
-0.325938091175963 1
-0.222414538643906 1
-0.12939560082953 1
-0.352199092366996 1
0.761056966936898 0
-0.230629877399247 1
0.229161743277626 1
0.6818960513584 1
-0.196879099085642 1
-0.476827363678578 1
-0.101333071314833 1
-0.144946158000316 1
0.558333681400989 1
-0.11992130046608 1
-0.181888003335783 1
-0.483491550312751 1
-0.769518281926769 0
-0.0451479507114534 1
0.105004412723767 1
-0.0512087237348914 1
0.577772897703126 1
0.178319813422994 1
0.285792095110713 1
-0.00659840178959901 1
0.484136061289281 1
-0.217192750968221 1
0.100387704209156 1
-0.00658775153440361 1
-0.45921812076632 1
0.268958838887444 1
0.135471284825502 1
-0.115011505825361 1
0.260394514829983 1
0.0911730444429864 1
0.0633231361482771 1
-0.00869718677899678 1
-0.684001606546326 1
-0.668948183329579 1
-0.720263097146042 1
0.271113082950709 1
0.649963133597994 1
0.295318975213856 1
0.149779482978703 1
-0.312151724785798 1
-0.571983592858147 1
0.423183056205375 1
0.409727587591593 1
0.251115636244667 1
0.911319074697385 0
0.282856031859327 1
-0.544548346386358 1
-0.104807095366162 1
0.513554602290534 1
-0.810142648660892 0
0.643601329125809 1
-0.322892119213399 1
0.329169835558016 1
0.0355562893407847 1
0.0675580345763688 1
0.541085050996931 1
0.182059465230203 1
0.241080387547598 1
0.00787216601602039 1
0.0649159820089981 1
0.208969996676714 1
-0.714070010309008 0
0.307700551663974 1
-0.2334100571087 1
-0.216739735579128 1
-0.187717322541623 1
0.007997476755711 1
0.520460565755845 1
-0.0547621262256737 1
0.309003127020714 1
0.118186359070385 1
-0.194954083585871 1
0.594602817122809 1
-0.796576833311592 0
0.201348033186594 1
0.0943913596355329 1
0.21749688973813 1
-0.168789230762727 1
-0.219892995209742 1
-0.285938379297279 1
0.666336600464954 1
0.692189093378179 1
-0.107601760923768 1
0.252625450726725 1
0.260019150338961 1
-0.148621954251547 1
0.17089634626101 1
-0.0189560753112441 1
-0.604101522158633 1
-0.145030058578955 1
0.280335859537435 1
0.218915913669478 1
-0.245037556993166 1
0.0891968304613603 1
-0.545604618102635 1
-0.374513933804949 1
0.347700191456333 1
-0.183229279231513 1
0.0754549136234441 1
-0.00740091371644452 1
0.137794400055529 1
-0.285420917725285 1
0.15228758597383 1
-0.172138105701138 1
0.382436809715882 1
-0.0807476286964098 1
-0.660929025416891 1
-0.296660223651426 1
-0.556459080593213 1
0.0470333952244498 1
0.0820405838497268 1
-0.726449565948025 1
0.222206976795667 1
0.227330399947804 1
0.319413027333532 1
0.0230869445438285 1
0.102868065962731 1
-0.241726732527702 1
0.148635175402046 1
0.00851877557169881 1
0.307477546641802 1
-0.0802007794891986 1
0.392853969135507 1
-0.0672159451499019 1
-0.255966627474408 1
0.113830466982566 1
0.437931398159473 1
0.205304504756978 1
-0.597683020215554 1
-0.0100086006158839 1
0.240838515475453 1
0.0722641211035806 1
0.277807353391377 1
-0.103233897618808 1
-0.102401713651847 1
0.0713186958371988 1
0.328360402052524 1
0.113857976574274 1
0.839481872356349 0
-0.319385607061917 1
0.457764998745162 1
0.312982998097261 1
0.521123076243353 1
-0.276302735113704 1
0.0123750749921405 1
0.254329904017842 1
-0.592963500871106 1
0.549852208139622 1
-0.0441772933329639 1
0.426849585085422 1
-0.216093784930551 1
-0.213991157243702 1
0.291701013416365 1
0.321846002690062 1
-0.504702116292982 1
-0.346992679154247 1
0.458360441136642 1
-0.292398958018749 1
0.207976420616761 1
0.252230923282403 1
-0.79720928606747 0
0.0457752077323721 1
0.369146231074838 1
-0.0440552729844029 1
0.357277651103397 1
0.402538016557915 1
-0.188962720994314 1
0.44182729714663 1
-0.143804279396067 1
0.543234759274871 1
0.286656954189448 1
-0.46054146874572 1
0.067975528829624 1
0.0557805449478311 1
0.249859835295901 1
0.0361092140575089 1
0.23162730331968 1
-0.0547489450863173 1
0.378466432233875 1
0.223439007872615 1
-0.278649050112573 1
0.145373578945867 1
-0.449604921864272 1
-0.323908081172236 1
-0.00183289599129127 1
-0.297249457237103 1
0.244890926384987 1
0.415332868323843 1
-0.675789731972085 1
0.184389361051736 1
0.268807571252661 1
-0.139196753520794 1
-0.0528780369652074 1
-0.301933759155609 1
0.0496227564818786 1
0.198280293699743 1
-0.0509062823053565 1
0.253700800668832 1
-0.172789643179987 1
-0.10628525410923 1
0.493775047889649 1
-0.516293360473713 1
-0.0147402976422649 1
-0.0504474018926252 1
-0.275990860095576 1
0.0297291202601584 1
-0.400568040690961 1
0.137773116349631 1
0.243824018477083 1
0.000629268021291318 1
-0.140451086445284 1
0.190540785175862 1
-0.0558559386094389 1
-0.0888030587214807 1
0.200958213128361 1
-0.304764235090122 1
0.471440453200564 1
0.317979505965038 1
-0.746900269413045 1
0.414093679100159 1
-0.322683467894763 1
-0.318098168625463 1
0.555451087386417 1
-0.12092299483834 1
0.436057122661755 1
-0.358074598964885 1
-0.710279734199645 0
0.257017904772174 1
0.161834463351076 1
-0.736257138639354 1
-0.299547017173005 1
-0.238974006099911 1
0.165873382868617 1
-0.168151198245339 1
0.0317919760198488 1
-0.49841961688833 1
-0.0942825923047417 1
-0.239413067688594 1
0.0157437794596758 1
0.328545871748256 1
0.397920266287791 1
-0.0135810627737455 1
0.202545724410373 1
-0.788144453410452 0
-0.475654440744036 1
-0.223583533772726 1
-0.546020350239412 1
0.0109661241027596 1
0.269631557188096 1
-0.30272554393245 1
0.256992219120943 1
0.17786973720956 1
0.335663060933483 1
0.23715635953346 1
-0.0749009989225651 1
-0.227985802561033 1
-0.145278357308947 1
-0.46584893324335 1
0.0223969159852376 1
-0.149501083192116 1
0.100237418579133 1
0.752725426036383 1
-0.0831352406325836 1
0.382636448225703 1
0.0079497740527236 1
0.16525453377165 1
0.127308287075159 1
0.223273425513871 1
0.0926225961773037 1
0.226446849774448 1
-0.388102696359569 1
0.235140861633931 1
-0.44044737206914 1
0.254530837516829 1
-0.412758806662539 1
-0.485324451591055 1
0.173334467500495 1
0.190455358888668 1
0.325310475344261 1
0.995295921408213 0
-0.438638309392447 1
-0.077646870565632 1
0.141658159924065 1
0.0303221462597082 1
-0.112365966239314 1
0.329046523467742 1
0.0452299232005611 1
0.109962231188616 1
-0.376835433034495 1
0.463504687603106 1
0.349844041951732 1
0.0150404936942349 1
-0.0626888706403047 1
0.0870074003751633 1
0.227264158126921 1
-0.0134678414294684 1
0.0370408768046939 1
0.239454141342252 1
-0.114636191454701 1
0.52110017117881 1
0.918567061083367 0
-0.407717807678732 1
0.283693099802916 1
0.800004401911801 1
-0.0390171331159341 1
-0.145571176757337 1
0.20963304011238 1
-0.092185394491412 1
0.192907566763245 1
-0.281961045917746 1
0.649560836776288 1
0.348503271932158 1
0.701068877742327 1
0.36553910943586 1
0.102159366923798 1
-0.495598915007954 1
-0.108635714135914 1
0.071219039334957 1
0.0812253641202222 1
-0.457370364765192 1
0.00310268527761023 1
-0.176669418377508 1
-0.00890339860629139 1
-0.225876151536043 1
0.392053118679493 1
0.187989668381795 1
0.361280126148193 1
-0.311323976912914 1
0.234602016370251 1
0.00146735688861871 1
-0.149394788423828 1
-0.109647101848108 1
-0.249643913421393 1
-0.675841797963318 1
-0.153858125460739 1
-0.0781866134967448 1
-0.281538511346033 1
-0.452172839272328 1
0.00774210040897633 1
0.0809350335203133 1
0.00136355752625816 1
0.427058266453222 1
0.449856658987888 1
0.109516387139935 1
-0.0766468577173079 1
0.383810106861957 1
0.22109031078835 1
0.750281469873576 1
0.0213217287672929 1
0.825727062400419 1
0.749222258876496 1
-0.489215268232681 1
-0.442945671565325 1
-0.0605773040663273 1
0.285379332303222 1
-0.043146221893152 1
-0.287937005896494 1
0.145311200944292 1
-0.176032676629752 1
-0.747569882677757 1
0.426091671007628 1
0.358054883864953 1
-0.00644078989858587 1
0.099178496058423 1
-0.554668299259613 1
-0.204482474867873 1
-0.443692720677394 1
-0.337796257576152 1
-0.738752799175087 1
0.200956547863759 1
0.191782510839496 1
-0.544186234608447 1
0.393677779296424 1
-0.36671792657525 1
-0.0519194574883002 1
-0.150373063713063 1
0.475740808921682 1
0.393862352646959 1
-0.152232683602092 1
-0.115802703698609 1
0.132643652502369 1
0.36552097806699 1
-0.122448438405781 1
0.350863335629651 1
0.557843120655956 1
0.046365248978069 1
-0.385797677054065 1
0.236574295927841 1
-0.138977215530378 1
-0.247494883392486 1
-0.0241632245183361 1
-0.13426333430817 1
0.477773846949669 1
-0.125207596662309 1
0.303284854720521 1
-0.0750981879424275 1
-0.0486124005027862 1
0.237772972004266 1
0.144722187616169 1
-0.290520893055198 1
0.125378038980447 1
-0.0677679809314872 1
-0.0429346211400099 1
-0.207329671647461 1
-0.316599340550214 1
-0.0729007139898078 1
-0.612705834440281 1
0.143065729536635 1
0.124049797137085 1
-0.269485434676032 1
0.402716135598035 1
0.324732356880739 1
-0.231287971330959 1
-0.429844784691054 1
0.197803601132596 1
0.292677778775128 1
-0.0816316916575965 1
-0.729591143201916 0
-0.370052692816591 1
0.385882782627721 1
-0.071887136896199 1
-0.311060359638497 1
0.237257416141813 1
0.206128189807751 1
0.00432410029065625 1
-0.149459438193575 1
0.289270199252145 1
-0.0270773140508707 1
0.135966187419036 1
-0.583834572197263 1
-0.248569188196525 1
-0.270841827849048 1
-0.191681159135045 1
-0.240603031813693 1
0.0593607899229186 1
0.371644381004093 1
0.310612656030294 1
-0.346141088604654 1
-0.262127215295308 1
0.0875597502176585 1
-0.715341696896628 0
0.0498135190791778 1
0.453229765928502 1
0.208010041944559 1
-0.356039367000866 1
-0.29058891918223 1
-0.12466737385014 1
0.0235057333101526 1
0.471750616847349 1
0.408602475345346 1
-0.210883391932256 1
-0.272716391465984 1
-0.1487209671022 1
0.325471127458105 1
0.0237043319642756 1
0.588824246600669 1
0.194333036136006 1
-0.879204503139596 0
-0.224229328434415 1
-0.151567239286548 1
0.243179342320867 1
-0.437124909098614 1
0.0663886594931734 1
0.138084286679772 1
0.128714919944182 1
-0.02918248788359 1
0.515647648561789 1
-0.797595576476251 0
-0.515310035267157 1
-0.155714663899433 1
0.365758524441954 1
0.0884329040036767 1
-0.411903260581919 1
-0.275811933255074 1
-0.155345821272998 1
0.0115786708292256 1
-0.548559681310302 1
-0.0526856042110952 1
0.416403560365831 1
-0.0335430097520473 1
-0.111961228120481 1
-0.00779632783381855 1
-0.24054351867004 1
0.147517226953698 1
-0.455055100582592 1
-0.713170904138662 0
-0.0197777201220564 1
-0.508955441108311 1
-0.156069074896666 1
-0.00757803163404158 1
-0.582186929471009 1
0.407379659511751 1
-0.16075054077025 1
-0.216230348777473 1
0.013771433642324 1
-0.0599188095213942 1
-0.500530868395094 1
-0.651037468907329 1
-0.119333661203052 1
-0.301575787961041 1
0.249652998355617 1
0.282204987868352 1
0.0209107442875682 1
-0.8055402360529 0
-0.212736479338607 1
-0.196984265032899 1
0.068148875090224 1
-0.137370653454865 1
-0.0886642047829705 1
0.0985010829629707 1
0.535316946383207 1
0.0240409674177134 1
0.0319000537288738 1
-0.23264484373203 1
0.0181553075614513 1
0.00923540342651101 1
0.143250203724994 1
-0.00746093110374943 1
-0.299806543649774 1
-0.263232938888444 1
0.44839620922018 1
-0.0535673836954807 1
0.0915570892628315 1
0.136782348200584 1
0.127994857706226 1
-0.45955421465603 1
-0.00774604365909988 1
-0.265003223480215 1
-0.179433599450594 1
-0.00505078263046091 1
-0.130991514601168 1
0.341032355924109 1
-0.348918227562747 1
0.205924302446639 1
-0.333961235571081 1
-0.330377594358365 1
0.692128228718762 0
0.468155427366219 1
-0.253506765799303 1
0.278870160858563 1
0.146599702321657 1
-0.396905141642143 1
-0.36416502413902 1
0.366186691721238 1
0.020574144463787 1
-0.308386696198389 1
-0.0982203725296675 1
0.104240171378163 1
0.514875743168813 1
0.366020994347617 1
-0.128598696555301 1
0.118032899373471 1
-0.214949994382762 1
-0.133366208257551 1
-0.316435876535732 1
-0.120766268644941 1
0.108064210992249 1
0.0107866403118023 1
0.226724002972224 1
-0.0421414599769466 1
0.803059848751817 0
-0.564401952931795 1
-0.129474508633704 1
0.17064141171074 1
0.206367657640997 1
-0.261216053035597 1
-0.765164091264018 0
0.193682662400856 1
-0.07257618098417 1
0.329453962342229 1
-0.0211037337109076 1
0.57393314051657 1
0.14849521593417 1
-0.492754098409328 1
0.0471711364567807 1
-0.931442478039082 0
-0.628096233827202 1
0.181558513278318 1
0.0110844997053575 1
0.280589772094375 1
-0.212174027550677 1
0.245694096575117 1
-0.0217493015677528 1
0.444031747369707 1
0.0144453895504595 1
0.457436039364894 1
-0.46440735191135 1
0.0118147381662891 1
0.398111629663599 1
0.295936339392675 1
-0.00892342986869679 1
-0.74639551521313 0
0.525964363485241 1
-0.135103503891665 1
0.853024568431681 0
0.0818304216015346 1
0.30871782815344 1
0.741513022872965 0
-0.0450196829097799 1
0.14750004561208 1
0.0121302235326307 1
0.0022380032059155 1
-0.353926265585469 1
-0.0106032775522409 1
0.382863403114214 1
0.343524377255397 1
-0.0258234450120616 1
-0.221689473040964 1
0.139413513321145 1
-0.329706037910617 1
-0.308313529474486 1
-0.485253266954935 1
0.112095551548128 1
0.582536870870985 1
0.0773413389203838 1
0.394861024482585 1
0.00863782058865151 1
-0.413844082219475 1
0.195217355441082 1
0.245924913004745 1
0.555538345981156 1
-0.025752301291023 1
0.0894484922572867 1
0.559357264263692 1
0.252200580848291 1
0.0463111074037413 1
0.0722091945659228 1
-0.382200970486765 1
0.0352480718875316 1
-0.519619917701264 1
0.135255104220616 1
-0.449689159804532 1
-0.610667033920882 1
-0.163979839781969 1
-0.246243765882266 1
0.240524615716122 1
-0.167383776002762 1
0.232048395859908 1
-0.327648405906466 1
0.278543490823267 1
0.412747663974711 1
0.40459350167905 1
0.346530382963609 1
0.0261762253693905 1
0.45172495572185 1
-0.0871071875637771 1
0.139546178240354 1
-0.273982080390676 1
0.240992386893895 1
-0.197296552991623 1
0.148759135231165 1
0.24450114783829 1
-0.570367882473208 1
-0.0284062010173285 1
-0.0875748873486564 1
-0.230446996928597 1
0.382624572667187 1
-0.158869498670812 1
-0.234563640934586 1
0.175363824111629 1
0.866151928296242 0
0.107765342643071 1
-0.10926722168061 1
-0.294918426076342 1
-0.135308546321515 1
0.277416791215564 1
-0.137775339248676 1
0.189628130241366 1
-0.119269905848709 1
-0.168007577886379 1
-0.026671332971139 1
0.0708855934624223 1
-0.300606161871065 1
-0.244039577110094 1
0.853014767532848 0
0.288928412269832 1
0.0794554157826031 1
-0.297950705430712 1
-0.538516079962356 1
0.487446077194189 1
-0.0594196693638195 1
0.280178816244636 1
0.531716632215223 1
-0.281196992091198 1
-0.266250403792048 1
0.200687091005604 1
0.360240904684395 1
0.742153160307839 0
-0.0508531852965174 1
-0.780619303112069 0
0.433845582546461 1
0.696344618012956 1
-0.210443831124622 1
0.331928788881625 1
0.831258192336623 0
0.149560271829989 1
0.450987009197372 1
0.818347631538123 0
0.0578718688904736 1
0.030694344412437 1
-0.0762594647989382 1
0.370520105886235 1
0.810214189438648 0
-0.00863579038033627 1
-0.0546635945592539 1
-0.234556711527986 1
-0.284014462778119 1
-0.0759402920480449 1
-0.297936200288935 1
0.0087425491602893 1
0.291717276316513 1
-0.291335688143024 1
0.302528602264294 1
0.284969302599624 1
-0.135414148080184 1
0.00653891125774311 1
-0.139421962955853 1
-0.168711583207581 1
0.610506592656846 1
-0.138029917865573 1
0.0178738576283509 1
0.247008003831233 1
-0.389541200213221 1
0.443392878076707 1
0.0681378833691856 1
-0.024294047282295 1
0.234530707222101 1
-0.0830771646339887 1
0.161456109224285 1
0.228074389021427 1
0.365564427391649 1
0.10183345277256 1
0.0365046694258 1
-0.0315734597039495 1
-0.25847433569982 1
-0.140336396990948 1
0.197054764309361 1
0.0473790578354688 1
-0.450006103869743 1
-0.256440326701256 1
0.0424463163363782 1
-0.0738000680345762 1
-0.19139721796764 1
-0.060975642327877 1
0.228530915170096 1
0.492234924609475 1
0.296518471586721 1
0.578927533114423 1
0.634952687924438 1
-0.313257803757786 1
-0.338996087630606 1
0.204722865560747 1
-0.187311387780038 1
-0.171971592075874 1
-0.406701750595981 1
-0.319493342904414 1
0.750841377895917 1
-0.336069254430995 1
0.111081020680806 1
0.228609090034354 1
-0.0955762141146788 1
-0.063185219643883 1
0.137903654212546 1
0.368220278622229 1
0.384166123523291 1
-0.360611199386197 1
-0.0894966210863799 1
-0.413774005265256 1
-0.228233354606424 1
-0.253006630788026 1
-0.121868350716953 1
-0.149660566035347 1
0.344537543465337 1
-0.472137753957802 1
0.109189447729482 1
0.00546286279628162 1
-0.0830516967294722 1
-0.141100428585443 1
-0.533130497102507 1
0.354440553024333 1
0.29495547064001 1
0.55285129367759 1
0.0691151028849173 1
0.131681580022813 1
-0.65964035824323 1
-0.112274620252382 1
-0.057738062224473 1
0.180114194900727 1
-0.136373404802639 1
-0.151293737268221 1
0.492258171712552 1
0.32564501761138 1
-0.214949113045922 1
-0.401813696144735 1
-0.186331062313082 1
-0.286997445840757 1
0.158524327134594 1
0.362938228407603 1
0.233085821010675 1
-0.382300016053696 1
0.153042210037166 1
0.278203789081863 1
-0.10297106967359 1
0.140603557713614 1
0.288838135954998 1
0.00732640226412501 1
-0.537099631861093 1
-0.0523409274886888 1
-0.169698143742064 1
-0.0599136205484801 1
0.202068060202402 1
0.25212903106687 1
-0.0328687711808009 1
-0.0129137901310977 1
0.343726520389884 1
-0.0834309525168568 1
0.254575495889499 1
-0.373942212467923 1
0.381691026094425 1
-0.236039205741151 1
0.225753103476584 1
0.104725254416054 1
0.00218186761909481 1
0.0553574606745893 1
0.284000304537865 1
-0.262951931769279 1
0.298801778972996 1
-0.486222057479194 1
0.0863575492064444 1
0.101561952612513 1
-0.223411433503164 1
-0.073244664465405 1
-0.0632961715857696 1
-0.104141308203496 1
-0.365912046397783 1
-0.055073139583961 1
-0.467172985659031 1
0.182981870135105 1
-0.514344242511315 1
-0.0227399396106298 1
0.00998870834537771 1
0.37106071429596 1
0.194797946427331 1
0.0456237402940275 1
0.198963970165003 1
0.0520076795490349 1
-0.0816278617070001 1
-0.246119953846742 1
-0.223412502807302 1
-0.0778699822000498 1
-0.050234245301089 1
-0.453863337507136 1
0.0516527873421859 1
0.49181927766396 1
-0.54590763697513 1
0.0229045766179165 1
0.115861066533085 1
0.708393519998772 1
0.164742426642899 1
0.135595115604093 1
-0.0823919209881906 1
0.495581093365569 1
-0.00495502205015382 1
-0.649904391651739 1
0.169319191002453 1
-0.269499867008724 1
-0.440702465673971 1
-0.20332941207323 1
0.51478575242376 1
0.242156806283767 1
0.608227572497418 1
-0.633241991341335 1
-0.634765979045148 1
0.0223217058996726 1
0.163926743373447 1
0.237438818115105 1
-0.125247152201176 1
-0.58250489077692 1
-0.221991598690886 1
-0.637551656546087 1
0.0889615793695951 1
-0.362271401559347 1
0.0411942189321829 1
0.110808406925757 1
-0.186368731321637 1
0.388237026847719 1
0.767537778870788 1
-0.0458278590692904 1
-0.232597051221132 1
-0.699039371168666 1
0.207139959792694 1
0.0880285826999553 1
-0.57775171258282 1
-0.94117680589637 0
-0.208825216039049 1
0.267812058574311 1
-0.31976643288392 1
0.0635766120675078 1
-0.51765509022247 1
-0.327198562721579 1
-0.122667364435859 1
-0.236514948162181 1
0.431478583799021 1
0.110219252679621 1
0.444955763511521 1
-0.36796416886096 1
0.248519060631858 1
0.00209374174197757 1
-0.443433538258706 1
-0.318923852464421 1
0.00132620844919124 1
0.375442872005674 1
0.35511635603197 1
0.0893326063587576 1
0.500765875267656 1
-0.0231500026438115 1
-0.308017886418111 1
-0.1030806113061 1
0.153368741053602 1
0.398527148853403 1
-0.147555901158005 1
-0.493707449745134 1
0.0656699752066266 1
-0.164622115642459 1
-0.489060607408321 1
0.376027834510556 1
-0.121856150353899 1
0.145233603982561 1
0.248068828840497 1
-0.150952562983687 1
0.507917025539895 1
0.0802304030640182 1
0.225488557884039 1
0.133105114312635 1
-0.0277273069260868 1
-0.183923593028658 1
-0.578076607062346 1
-0.586141809251926 1
0.280567075590784 1
0.415484063932319 1
0.0808168526833101 1
0.229244146081278 1
0.385126850725806 1
-0.445147928072534 1
0.439837686543953 1
0.130275163442356 1
-0.0587952420889501 1
0.189888549986266 1
0.321912191823837 1
0.890442805112834 0
0.275341640108192 1
0.273420318048039 1
-0.16068407186598 1
0.0244368601117489 1
-0.103776204754279 1
-0.099654749353455 1
0.218930974202899 1
-0.119883777372692 1
0.319307032368693 1
0.380181745064834 1
-0.089590984333231 1
-0.230527109939448 1
-0.255997780197689 1
0.128552663586167 1
-1.23383390567103 0
-0.0586135927846103 1
0.531379344633084 1
0.276798185099279 1
-0.478192942949925 1
-0.388428681495158 1
0.246206860827719 1
0.0235605907821782 1
-0.091511287883585 1
0.415539107892271 1
-0.474832565487633 1
-0.578961120511416 1
-0.263255755689905 1
0.0988441919295273 1
0.0728686006223691 1
-0.119565109631551 1
0.349572001914571 1
-0.596202071731751 1
-0.0794344671459632 1
-0.572876787357754 1
-0.394142352554257 1
0.203269376602253 1
-0.00305412746514955 1
0.157812499485367 1
-0.078054313235546 1
-0.314323878270219 1
-0.301441330736128 1
-0.190244214339845 1
-0.378330722216813 1
0.119855225583609 1
-0.346358885085073 1
-0.182824426846677 1
0.383475979520321 1
-0.637230151693831 1
-0.201111685254851 1
0.90991741185645 0
-0.368022486342553 1
0.141703388867506 1
0.546783151358269 1
-0.839175043462927 1
-0.0966354450546092 1
0.0309094763869677 1
0.0549915536286343 1
0.281777511848876 1
-0.0705451988695284 1
-0.289793098661664 1
0.300987383891063 1
-0.00455876185071394 1
-0.407242481165565 1
0.599738703599478 1
-0.212233569863118 1
-0.135684848248361 1
-0.309489899530622 1
0.333674711922573 1
0.131154565702 1
0.141648007608996 1
-0.130251723962844 1
-0.298088178162198 1
0.244074086122831 1
0.0788648835210997 1
0.618736807115739 1
0.0564025981197896 1
-0.119847272496069 1
-0.30161174827951 1
-0.0775008187924973 1
0.231105612583985 1
-0.209186723888813 1
0.230929907466967 1
-0.139410861285433 1
-0.240598033691943 1
-0.627480968878098 1
0.203331891101902 1
-0.426872104927581 1
0.19883193696685 1
-0.0746219466179306 1
0.0587604309472161 1
-0.106295178064709 1
-0.26132339788119 1
-0.643238184461219 1
-0.350851851104653 1
-0.250018949841998 1
0.241519649858736 1
0.429368528874782 1
0.519762208018068 1
0.649008763930599 1
-0.0947612078771667 1
-0.398061651261185 1
-0.268043824306419 1
-0.306023935941265 1
-0.0149090108043924 1
-0.590479790334145 1
0.153529166025726 1
-0.592433909834145 1
0.187281003606359 1
0.020841560843702 1
0.509192191722367 1
0.427589737631583 1
0.375382473374647 1
0.231558617583864 1
0.18377911307679 1
0.13475189722728 1
0.0740357625765814 1
0.675466839852377 1
0.270374012762471 1
0.312696355447728 1
-0.0303347616097533 1
0.381842267586501 1
-0.396869208475854 1
-0.27610834390579 1
-0.181103876104672 1
0.3854602122055 1
-0.619109770315564 1
0.077846712383002 1
0.150678153523006 1
-0.441557528694882 1
0.748653172585701 1
0.473800943648489 1
-0.377979079784914 1
0.567063735236567 1
0.788828631163466 0
-0.285102907829685 1
-0.337401084910787 1
-0.308205773110465 1
-0.0570187076173609 1
0.208751298382887 1
0.204843343933648 1
-0.0491931460727333 1
-0.198470602300261 1
0.19938183853396 1
-0.449844480023725 1
0.846673844953209 0
0.356563761748151 1
0.254474615491157 1
-0.296658907662887 1
0.480399581073254 1
-0.109898647172254 1
0.0951070078146077 1
-0.0569508263037386 1
-0.159217217587837 1
-0.0170359377741523 1
0.179725213976826 1
-0.0213175169149577 1
0.0639760507567074 1
0.0202449826235961 1
-0.0977756267443971 1
0.187599135709381 1
0.188074329482445 1
-0.0266134225487457 1
-0.354457181712072 1
0.0234981599470853 1
0.0416209634134545 1
0.208693663257853 1
0.495028967044727 1
-0.0301897485228146 1
0.36285864556315 1
0.0711454515789371 1
-0.0695912366203009 1
-0.157722514353342 1
-0.292843572845732 1
-0.214748779978101 1
0.182289690309831 1
-0.574550066522803 1
0.00632478206517438 1
-0.0957498214317382 1
-0.392044855543014 1
-0.00207011800601697 1
-0.216635563366185 1
-0.575797073072129 1
-0.836612128607531 1
0.595706654902129 1
0.115581770881612 1
-0.141617903544327 1
0.028611306467311 1
-0.584457258234219 1
-0.178322647233291 1
0.574800279093845 1
0.0351200327031088 1
0.435166290775702 1
-0.317338885276026 1
0.0793645621898642 1
0.281038949132405 1
0.23157157471085 1
0.541350727588312 1
0.266442014923419 1
-0.422050238277347 1
0.299609123297906 1
0.25549351978618 1
-0.343778201793267 1
0.219834788264081 1
0.0995558218797831 1
-0.247854135621804 1
0.00220863617800324 1
0.272887783114543 1
-0.244433469624912 1
0.117407659505079 1
0.498831161688631 1
-0.480455094766625 1
0.18931451071657 1
-0.0272370581906516 1
0.166303287590807 1
-0.228145814018516 1
0.0665773306712641 1
-0.373074898709058 1
-0.0358543922793051 1
0.0727419566691065 1
0.0779631879985665 1
-0.471258298953854 1
-0.347579721675684 1
0.273388844458465 1
-0.543891291989895 1
0.307063582057239 1
-0.457327890477752 1
0.154919535257813 1
0.323464946963287 1
0.183527968116002 1
-0.51254828192026 1
-0.179894871361116 1
0.502825257730561 1
-0.106863755151916 1
0.138793793960507 1
0.483361317377885 1
0.249529553586039 1
-0.0456121864471816 1
-0.289786466499491 1
0.148839822960013 1
0.153621395094041 1
-0.270639400420432 1
0.0189172703932133 1
0.40605246542548 1
0.0606649218199282 1
0.0207283872175476 1
-0.344822792912536 1
-0.0267999290763965 1
-0.155437172744345 1
0.110363303066272 1
-0.163873194233308 1
-0.488539737893275 1
0.23911247944023 1
-0.145192432948863 1
-0.159956142780842 1
-0.31437158571531 1
-0.489965523770422 1
-0.415233348325402 1
0.0710775011973672 1
-0.465540134771697 1
-0.525862780634848 1
0.0603651625817354 1
-0.204381045578822 1
-0.42780596271446 1
-0.00754993268866772 1
-0.49609954100637 1
0.248753983768819 1
0.117964567042696 1
0.110981179378446 1
-0.050015039966036 1
-0.0470026141843659 1
0.415326826946809 1
-0.550325635153089 1
1.20090124385567 0
0.03708552730323 1
0.441347656567495 1
0.290938247662742 1
-0.0858611982718926 1
-0.464619293618685 1
-0.40007396905404 1
-0.228987740932586 1
0.579937221626256 1
-0.097669296206968 1
-0.189138200677225 1
-0.24974567502574 1
-0.121986129188072 1
-0.130287401448959 1
0.439051107726067 1
-0.314217014678857 1
0.0547243378958181 1
-0.267462736837415 1
0.364954685300137 1
-0.289005641929567 1
-0.0199896704826805 1
0.266192951070585 1
-0.156338331019724 1
0.327023165532328 1
0.402686597410535 1
-0.646437133722157 1
0.33102608111468 1
0.0706155196370561 1
0.159515564913554 1
0.105561612012286 1
-0.369722829298071 1
-0.413848138660863 1
0.00630224521289949 1
-0.286527599604469 1
-0.121530996802784 1
-0.450467807377877 1
-0.512833445968766 1
-0.182799236386065 1
0.255992037881557 1
0.195191490304162 1
0.171203242393656 1
0.0192731231112458 1
-0.275080040321332 1
0.221826657359517 1
-0.140911460782124 1
-0.706988257125803 1
-0.452584244929388 1
-0.454371151255287 1
-0.1010772294918 1
-0.332500846732849 1
0.39193462687011 1
-0.0151951698184231 1
0.198901443752456 1
-0.13998100300528 1
0.101942370831479 1
0.0949760952345535 1
0.315702230270163 1
-0.0326029297181241 1
0.441995601750992 1
0.664662535724697 0
-1.04885923684906 0
-0.213792254006226 1
-0.257442283571228 1
-0.0756506205264579 1
-0.136917215447487 1
-0.320333702093584 1
0.0968695333775423 1
0.0711224954629226 1
-0.350579195473337 1
-0.406288002108049 1
0.225362668859495 1
-0.186980303360892 1
0.274878776007393 1
0.453991974391674 1
0.545265559309475 1
0.0472381454637656 1
-0.101533427821624 1
0.231238120203879 1
0.712570579076509 0
0.634387470827104 1
-0.285714727463449 1
-0.199753860637405 1
0.305727665954287 1
-0.379182187298923 1
0.185950024813394 1
-0.450202275660442 1
-0.0627982678288922 1
-0.0279370342247928 1
-0.353791745422325 1
-0.464387530860393 1
-0.190834268594748 1
-0.812797413864737 0
-0.0744346577536847 1
-0.363698568746661 1
-0.49312703733592 1
-0.0755134754095278 1
0.426791396171934 1
-0.276039532849036 1
0.282398669438772 1
-0.0596998416219998 1
-0.12065847910679 1
-0.30294775547876 1
-0.0611133690014648 1
-0.16778473123862 1
0.0555379766730425 1
0.129425966512214 1
0.0790129891558248 1
0.272396279907593 1
0.446383902504644 1
-0.0317105553185895 1
-0.373958295534053 1
-0.447233685485014 1
-0.179557039351554 1
0.370467297287818 1
-0.486018869680625 1
0.0147200244175749 1
0.133326998496242 1
0.278649436140192 1
-0.147947889591677 1
0.141058271456194 1
0.495413135288701 1
-0.0142757167806985 1
0.847788826280953 0
-0.448526175284465 1
0.103745536437516 1
0.800471004791508 0
-0.601806443149486 1
-0.0295843625220211 1
0.390179939866945 1
-0.119765537061277 1
0.207083100975249 1
0.156747761590384 1
-0.592369539293613 1
-0.383752294421689 1
0.363922076832508 1
0.133665192666387 1
-0.248499223885358 1
-0.395200924408693 1
-0.106431704919758 1
-0.146449741551848 1
0.160522602085061 1
-0.210819002234873 1
0.313302823440454 1
-0.0630024024259544 1
-0.698279283317329 1
0.439022080309951 1
-0.149046463888357 1
0.404403919164767 1
0.639502853682538 1
0.094870781165202 1
0.0375515202183352 1
-0.0246933501261919 1
-0.239748752648581 1
0.564742534663965 1
-0.270896960210649 1
0.0203871719406638 1
-0.325809452786651 1
-0.393508590297747 1
0.607671198384635 1
0.121303947138986 1
1.03039907272166 0
0.17639545897131 1
-0.614201768361244 1
0.36904333534642 1
0.0840981626349036 1
-0.518127709413703 1
0.414638456198883 1
-0.187575465240979 1
-0.159065251345921 1
-0.242588965098879 1
0.251545764042291 1
-0.16467907171506 1
-0.492030093900798 1
-0.211949787541953 1
-0.119206839477347 1
0.186783743030659 1
-0.350442032911561 1
-0.597665691413271 1
-0.145189595798584 1
0.259294482738923 1
0.130931443725036 1
0.415369629873565 1
-0.529830878278589 1
0.131554575249977 1
-0.0970670065565909 1
0.586399042281459 1
-0.193749358447476 1
0.381399775727159 1
-0.127321629096393 1
-0.117128428364715 1
0.0135196833257668 1
0.2325992502011 1
-0.524818827310553 1
0.597244781910014 1
-0.132474685536526 1
-0.367093400898581 1
0.227165217076785 1
0.314112536098773 1
0.497850467456037 1
-0.107814222815226 1
0.384862146934087 1
-0.373208287462516 1
0.499812188258258 1
-0.207621729839315 1
0.0386979786231788 1
0.854984723868734 1
0.334987239775635 1
0.241663087281157 1
0.18052197134639 1
-0.153690048300312 1
0.760666788081381 0
-0.208347049309022 1
-0.747637017939796 0
0.00141641623304756 1
-0.438596853465189 1
0.155660898181568 1
-0.0874604819306642 1
-0.113614350555421 1
0.274028521013619 1
0.138442312660001 1
0.344084942280511 1
-0.0822608721552257 1
0.415390477694113 1
-0.186516016715004 1
-0.0760106690737722 1
0.121454022851649 1
-0.375944866488845 1
-0.428966941421359 1
0.180418955119511 1
0.00980161965319671 1
-0.0824304927551843 1
0.292711281913278 1
0.133273164827108 1
-0.186558858537224 1
0.308885025218928 1
-0.245813988204355 1
0.0664293521026066 1
0.713961553157378 1
0.150470542574808 1
0.36147331903625 1
-0.467038608921878 1
-0.0467588314076594 1
0.118414042458853 1
0.458377240479192 1
0.071131096336478 1
-0.733532076597674 0
-0.636704844666076 1
-0.394650583767344 1
0.534852428157657 1
-0.109757397733793 1
-0.110823142493602 1
0.26410667483539 1
-0.527172777999532 1
0.0742124328011717 1
0.311231118927615 1
0.0355526091268333 1
0.393863481590235 1
0.344973656757687 1
-0.494903699011848 1
-0.63233666773415 1
-0.400640796091809 1
0.733054520430891 1
0.401865430917151 1
-0.207537323473818 1
-0.0929178211822517 1
-0.196612488162796 1
-0.406604386951121 1
-0.218572313843746 1
0.0686294091815235 1
-0.0266940420680514 1
0.0163977671848701 1
0.0441757790136777 1
-0.47375182793524 1
0.282184564666931 1
0.345281995618236 1
0.225671102775221 1
0.190395654873956 1
-0.11476327380714 1
0.435879244074453 1
-0.141388997160465 1
-0.00559988432655312 1
-0.36777734865327 1
0.346011001040006 1
-0.272563231648149 1
0.337974609268615 1
0.382632819981691 1
0.539328553731706 1
-0.700445590522708 1
0.432367190113093 1
0.0748089066161892 1
0.530531598278429 1
0.296028387206286 1
-0.715013309066208 0
0.487854767745983 1
-0.179916379627713 1
-0.0846311765728157 1
0.320347949937076 1
-0.2285979458285 1
-0.226450878098222 1
0.362263639172389 1
-0.423907877690629 1
-0.00487181685320735 1
-0.228538780285794 1
0.511600421457404 1
0.109497015857444 1
-0.148450610422814 1
-0.21318992956494 1
-0.174818621780475 1
-0.598504329872042 1
0.233355756535567 1
0.0147347872531557 1
-0.349530964889309 1
0.184937175447332 1
-0.241886810397688 1
-0.327558107145088 1
0.212454013730719 1
-0.329994968378567 1
0.639636520199853 1
0.142453530241938 1
-0.552322639687131 1
-0.0273487554400144 1
0.568733095456996 1
-0.4572440941542 1
-0.0552192001322084 1
0.214112806619987 1
-0.354210469641224 1
0.223951776858922 1
-0.00173862912462499 1
-0.462110066643324 1
0.0827283491128255 1
0.305589199279635 1
-0.330450670893557 1
-0.00326682655597189 1
0.154736258878605 1
0.0331472124870373 1
0.49984024173021 1
-0.493807648312643 1
0.54955390498425 1
-0.197118692554242 1
0.162704259983834 1
-0.415290179883983 1
0.124299816631226 1
-0.225900128586659 1
0.386791655773126 1
0.233583007449268 1
0.0487697470124105 1
0.3216676824008 1
0.0298055258228421 1
0.309217979226707 1
-0.0908080665892204 1
0.0305273823123608 1
-0.899604671734088 0
0.476904679741788 1
-0.710709915651981 1
-0.0924832548623347 1
0.298355962560448 1
-0.333951403208351 1
-0.366264682237195 1
-0.351930671820838 1
-0.0746871508232721 1
-0.295913150520546 1
0.28187348642938 1
0.811413912693814 0
-0.184783848585891 1
-0.383152541336166 1
-0.12812119389166 1
-0.0397457794121659 1
0.425293939752823 1
-0.256716593678563 1
-0.382596565154659 1
0.0288601177520261 1
-0.328345861472849 1
0.181101953553573 1
-0.339159169340112 1
-0.418530635934095 1
0.505807967963871 1
0.245715237831027 1
0.384731592515154 1
0.0351384944501133 1
0.0211784194744118 1
0.0499912821830209 1
-0.386957641528191 1
-0.300313337194999 1
-0.148382580120833 1
0.211443757779932 1
0.337136006241634 1
0.309033849018067 1
0.10042384706491 1
-0.14578463098297 1
-0.118241346364821 1
-0.00666729939815744 1
0.478173476734191 1
0.327014034510865 1
0.534933986772722 1
0.413452593481601 1
0.28656249205552 1
0.144164783920895 1
0.115642797865101 1
-0.703898505613121 0
0.28980177164503 1
-0.287343529885529 1
0.0412408220592511 1
-0.490911333326412 1
0.0850076689035031 1
-0.365527661211663 1
-0.117661503452659 1
-0.293228954635007 1
-0.901061011886288 0
0.0895849405625456 1
-0.0770838750851759 1
0.0506886970437657 1
-0.315248868811796 1
0.400270871677285 1
-0.0829064587379836 1
-0.179919209275937 1
-0.263899784810895 1
-0.189570611332342 1
-0.0473426207891856 1
-0.269942587501732 1
0.235368057774188 1
-0.140305001535123 1
0.506143039056819 1
-0.47099566271459 1
-0.0544995213295495 1
0.044387422844301 1
0.64523205979318 1
0.231264304345199 1
0.136829309613265 1
0.115229686719099 1
9.00579156210557e-05 1
0.410818392112501 1
-0.296777685695508 1
-0.240882584283889 1
-0.541006456763019 1
-0.673584871568378 1
-0.200341599578219 1
0.441432521049813 1
0.241338980193338 1
0.0569901220342753 1
-0.515239465852889 1
0.16897315305663 1
1.30620953203951 0
0.524193244602449 1
0.581162642587076 1
-0.0102441052234196 1
0.577749961239554 1
-0.121365883849491 1
-0.11121568875841 1
0.0271522310926617 1
0.32569155255395 1
0.0487404031420447 1
-0.314055777875317 1
0.153800996851455 1
-0.0241118979170529 1
-0.160706654546322 1
0.49310933626462 1
0.0552202901918699 1
0.0496290031270282 1
0.219888005248154 1
-0.112986154122336 1
0.0581793116479841 1
0.402694886758928 1
-0.704038011286634 1
-0.159870801827372 1
0.147253454741743 1
-0.580858050901406 1
0.434918497524858 1
0.330500263109413 1
0.432658355013474 1
0.0467364303285034 1
0.0383056625943952 1
-0.112016217536706 1
0.023664913880183 1
0.481975595864077 1
-0.151602468356704 1
-0.243077068997855 1
-0.241795952158895 1
-0.460086561520186 1
-0.147523138890377 1
0.418446884001333 1
-0.782029437248477 0
0.0192932821063447 1
0.107582732029037 1
0.327848149140728 1
-0.0579388102170038 1
-0.523459008069813 1
0.404884768583306 1
-0.414412003930174 1
0.149319013476859 1
-0.0830769415005586 1
0.264341907389809 1
0.0474018422613654 1
0.60392034029858 1
0.0771764323744867 1
-0.275061124356378 1
0.40455050870292 1
0.838715814073269 0
-0.096546858022963 1
0.326240219267479 1
0.108298329485209 1
0.629169188213167 1
-0.15996766014043 1
-0.429911060481682 1
0.440657722014289 1
-0.752797360853632 0
-0.459543014029595 1
-0.00885807930147618 1
-0.202624315962321 1
-0.535550332824805 1
-0.544108244952567 1
-0.683978771896535 1
0.281314812811917 1
-0.781182908440396 1
-0.541692386708013 1
-0.327546786319906 1
-0.200739401707792 1
0.210244353295196 1
0.12568721986835 1
-0.758020242505835 0
-0.592620288651455 1
-0.0437637537409437 1
0.111218622635834 1
0.739783709349407 1
-0.735455475718113 1
0.729576120624103 1
0.179993306037774 1
0.17718649893212 1
0.0416014421487809 1
0.095184775560584 1
-0.413345878544846 1
-0.0663080258594889 1
0.259184678898023 1
0.171163267928266 1
0.373700002493558 1
0.0102695494083408 1
-0.143064189967781 1
-0.0686427000988027 1
0.0255990836477874 1
-0.296562876416039 1
0.0825143142524913 1
0.0731088533265987 1
0.640976320349783 1
0.517111389487045 1
-0.0642820617367519 1
0.226580216033549 1
-0.0425591325852945 1
-0.364799608831511 1
0.343861804210686 1
0.252883178100103 1
0.125289904296022 1
0.275231748670018 1
-0.0121619170192042 1
-0.36518239774196 1
-0.19721207824241 1
0.268888986242424 1
0.310143631026161 1
0.387691022670885 1
0.523724889555494 1
0.2770787665027 1
-0.314612587674705 1
-0.0480891157156982 1
0.57218951348125 1
0.0484354526777399 1
0.756726483678725 0
-0.101582159387814 1
0.140517675995671 1
-0.216273615322809 1
-0.086683757332036 1
-0.0850541230699606 1
0.126403990950163 1
0.254513867837218 1
0.0471335712300192 1
-0.66108309155658 1
-0.477252315729012 1
0.212271392229218 1
0.21595741031248 1
0.231671905044432 1
-0.249506668832301 1
0.0802063082839242 1
-0.403522034300719 1
0.280953327330803 1
0.321153778529984 1
-0.0324351995338095 1
-0.30699913911285 1
-0.0539282608404822 1
0.205388837142928 1
-0.248118764656099 1
0.0906859971690047 1
-0.00167329619845574 1
0.174057056278935 1
0.0218255031105181 1
-0.535342611925086 1
0.140379664077706 1
0.0444723017654167 1
-0.259082336396077 1
-0.681405738969066 1
0.530335323399226 1
0.489244790721721 1
-0.329027358201326 1
-0.110226508472594 1
0.918609043859837 0
-0.298657857963449 1
-0.423202470623119 1
-0.500292504648451 1
0.0571612646794183 1
-0.0193370204047851 1
0.345335657101499 1
-0.245471472190505 1
0.636863250875407 1
0.524163392949555 1
-0.235076435411371 1
0.231669749158834 1
-0.752048887454393 1
0.0241486263846886 1
-0.676504014984258 1
-0.142372637612794 1
0.292434673904614 1
-0.00441825736998591 1
0.486026325773562 1
0.279500404157442 1
-0.653392081035327 1
-0.338749407409416 1
-0.171181194319853 1
0.618815286305809 1
0.436054912945621 1
0.0779703153372377 1
-0.417183985979801 1
0.101929613441831 1
-0.368099450375287 1
-0.0304424763483747 1
-0.105924255847216 1
-0.0462583381632265 1
-0.126668115360746 1
0.140746977589898 1
0.397701173103953 1
0.178937254602605 1
0.114649560333378 1
0.0795369226006504 1
-0.261918253268451 1
-0.438615861592388 1
0.149126848507572 1
0.346750125120346 1
0.0680815768743209 1
-0.57364781333779 1
0.0368340182023117 1
-0.275440199652539 1
0.152479206618835 1
0.564486517732063 1
0.238194567878911 1
-0.0242020785936401 1
-0.663065976675664 1
-0.125337882751559 1
0.306215449207721 1
0.0108776178078445 1
0.611643159516188 1
-0.139409275877878 1
0.261381510417086 1
-0.259037293783649 1
0.534333353290577 1
-0.209173482224338 1
-0.0585610059801199 1
0.547459643146982 1
0.34764837523219 1
0.640525024926532 1
0.180660347535564 1
-0.255826479943172 1
-0.393187817643008 1
-0.148460296075959 1
-0.232257364715451 1
0.39615401763333 1
-0.0097557674573838 1
-0.0238292978492353 1
-0.0133816079342907 1
0.0107547532374487 1
-0.102042388429321 1
0.357482988742166 1
0.130375350470209 1
-0.676466193961361 1
0.305441275795952 1
-0.165797455584745 1
-0.74124535893239 0
-0.302118133390589 1
0.0119864555335322 1
0.480932085825413 1
-0.502754795279455 1
-0.435948040039314 1
0.573844753583092 1
-0.621091161160804 1
0.152225325847183 1
-0.572225899417353 1
0.26322997447101 1
0.0897745563452566 1
0.347360922987541 1
0.0682982260587297 1
0.0593927359100636 1
0.0724664961267636 1
0.279685933896789 1
-0.271619292062652 1
0.242916134330849 1
0.111754876946815 1
-0.0420812709778765 1
0.0478290066981911 1
-0.0366080586888468 1
-0.339721842016516 1
-0.0917557682510519 1
0.0966032210482855 1
0.49284868902208 1
-0.139011379825092 1
0.402652930507494 1
-0.279168345066319 1
0.304072532042098 1
0.53470176419724 1
0.0657245061361336 1
-0.32694464278092 1
-0.0249087294645989 1
0.046267545506223 1
-0.0294439075092709 1
-0.116758510091698 1
0.0474971433897393 1
-0.0582126032510971 1
-0.404322592929799 1
0.586576971788665 1
-0.35553158886727 1
0.125185038570282 1
0.133182781376238 1
-0.192767976286364 1
-0.157739187655748 1
0.0182851383793154 1
-0.545608839704362 1
0.195636685000118 1
0.0375971226642622 1
-0.0324343712424935 1
-0.261517384508173 1
0.0376331763187498 1
-0.365564709018942 1
0.391767754812696 1
-0.606402477828044 1
0.783093188062437 1
0.169981967079643 1
-0.584581195130245 1
-0.656334525087633 1
-0.0810173020004996 1
0.112496019144161 1
0.569108236691985 1
-0.162169337957132 1
0.210621866113649 1
-0.162998126827876 1
0.0124053806479697 1
0.525471775753222 1
0.283776805647118 1
-0.228800545314651 1
0.0608770059965247 1
0.5023235665225 1
0.351705424031316 1
-0.120229154005352 1
0.0450870779821061 1
0.0508735245150044 1
0.393120012348665 1
0.015273497975804 1
-0.185225628906867 1
-0.121105338819726 1
0.462789564125639 1
-0.194767412574897 1
-0.0308515805807354 1
-0.271156448244177 1
-0.036454082732983 1
-0.00483236091957258 1
0.1078716763143 1
-0.070523800568217 1
-0.481270183255867 1
-0.169786419740515 1
-0.763312056498351 0
-0.353599995203639 1
-0.336401551325605 1
0.336345208761484 1
-0.337954883641002 1
0.414820820486718 1
0.0697216426335562 1
0.228700615007454 1
0.249380974491537 1
0.242814631800504 1
0.218624670512993 1
0.0700990113227907 1
-0.352535721484075 1
-0.216063249717655 1
0.230041818670595 1
0.191822522338137 1
0.234271063797203 1
-0.140471383294348 1
0.283292432088339 1
-0.109540864265341 1
0.168449546339253 1
-0.385924064683436 1
-0.33416756912453 1
-0.092324843876472 1
-0.00244576404604516 1
0.154243651334488 1
-0.41793851602006 1
0.643909502113464 1
-0.34716353883924 1
0.214128875171808 1
-0.110463033568648 1
0.38162453476315 1
-0.413633215031641 1
0.261597806285111 1
-0.0672168139778151 1
-0.202924922889954 1
-0.0593260949079759 1
-0.215564562654186 1
-0.322384849497349 1
-0.308307091425203 1
-0.452282056251396 1
0.134644894608859 1
-0.40781830127742 1
0.552615970929116 1
-0.266830738080174 1
-0.733604493491059 1
-0.0487113847890479 1
0.185280800472916 1
-0.263366300188675 1
0.308388998892145 1
0.205162639964002 1
-0.148393850743527 1
-1.10563027620872 0
0.0844630036432657 1
-0.168563063524239 1
-0.445329963515268 1
-0.537256215883837 1
0.0192249676091357 1
0.427842195863666 1
0.256725225610508 1
0.34171380518911 1
-0.0909716668217978 1
0.833415778200695 1
-0.273777023563303 1
-0.42142426588727 1
0.204731545282516 1
-0.363739945910372 1
-0.0413879498621444 1
0.0871370072125487 1
0.108456543765343 1
0.0833582354658029 1
0.0175245653411955 1
0.449311225727074 1
0.0228621151545293 1
-0.385265431406062 1
0.214215623944672 1
0.346949982614021 1
-0.183088595875719 1
0.173478434287589 1
-0.00408737473003272 1
0.276502696570685 1
0.0143451658463809 1
-0.190969796857717 1
0.830824747026325 0
0.258184360129017 1
0.275913492827595 1
-0.679680766208982 1
0.576289486292352 1
-0.219258458679273 1
-0.116749402109119 1
0.482615174389073 1
0.47584295909432 1
0.528095774575848 1
0.249884346384034 1
0.240545299405721 1
0.26949948578497 1
0.247066823746877 1
-0.307173705536002 1
0.226166215902531 1
0.0984447008114522 1
-0.239078333202233 1
-0.144560554727368 1
0.569660224082328 1
0.28512992515042 1
-0.129407177348567 1
-0.381729268825032 1
-0.227090013505266 1
-0.529476051512601 1
-0.368434787629692 1
0.128754660168322 1
0.0895088608569882 1
-0.011233102774816 1
0.184101712507149 1
-0.650843778549204 1
-0.84110883663276 0
-0.237216909109147 1
-0.00727158965455322 1
-0.0775071066285611 1
-0.61958856775585 1
0.66251267702924 1
0.165637381940508 1
-0.215769333574707 1
0.0774527281113475 1
-0.19608544678127 1
-0.0477902832962887 1
0.173183756805483 1
0.317591663921304 1
-0.0177868943800713 1
-0.390450979655682 1
-0.168250759416667 1
0.293994717777016 1
-0.299082346421381 1
0.443172919767476 1
0.182327177990174 1
-0.0359792440511864 1
-0.921911041026764 0
-0.158201842305054 1
0.448152880719354 1
-0.0653790221973459 1
0.182697578220344 1
-0.000195326732660539 1
0.024539382669834 1
-0.834647672509849 0
-0.000269427615324475 1
-0.436176767487495 1
0.277919725071254 1
0.164168148833821 1
0.137250163296175 1
-0.6325203188529 1
-0.243605319931992 1
0.0330143148500807 1
-0.074271416373507 1
0.211303248002989 1
-0.499730116876922 1
-0.0937144959514743 1
0.267682749516953 1
-0.265954271586591 1
-0.252884926464415 1
-0.499389204974736 1
-0.620380476139641 1
-0.293350845377542 1
0.100618561896506 1
0.0839750203439585 1
-0.541000526971083 1
-0.118167847410789 1
0.31766737010491 1
-0.323732569501031 1
-0.0507023915985791 1
0.658814858134646 1
-0.144464860491461 1
0.168490338746614 1
0.15316716850135 1
0.287305174494198 1
-0.345966756114011 1
-0.19673702156181 1
0.576462949236604 1
0.143871277162181 1
0.0118385507180868 1
-0.0943321470517679 1
-0.402100172909602 1
-0.359279424764309 1
-0.297831471577812 1
-0.00921583912903704 1
0.0938105007088445 1
-0.236413129447642 1
-0.0860465502743925 1
0.492917294591808 1
-0.168708723459807 1
-0.359966997150209 1
0.115648013619977 1
-0.033694315462353 1
-0.0614755191847045 1
-0.71758273790992 1
0.407607737685516 1
-0.582323203360487 1
0.268379703920218 1
-0.248665788566264 1
0.0777475875885137 1
-0.122647705173597 1
0.42011234333917 1
0.282111392031713 1
0.984302190113982 0
0.828993269560152 0
-0.180875316331159 1
-0.263524556857415 1
-0.728726785751236 1
0.014766015442051 1
-0.242467280724717 1
0.332676952509225 1
-0.189665772966598 1
0.250050413721096 1
-0.174061231545005 1
-0.437383046240729 1
-0.278760091657138 1
0.0668001059708647 1
-0.219050469310321 1
-0.0967719788933105 1
-0.520063778077955 1
0.228298074586465 1
0.199733287791665 1
0.329926886044865 1
0.424400838279383 1
-0.312740417311806 1
-0.514758807488227 1
-0.353162993155819 1
-0.292110851984419 1
0.357469845907939 1
0.649810875035317 1
-0.117011360914616 1
-0.164118082015396 1
0.0256406597414441 1
0.337610186436971 1
-0.0105798195118539 1
0.0923692701999651 1
0.182708382143465 1
0.380800583967477 1
0.119305306672828 1
0.50431190159358 1
0.0450832642832817 1
0.577340451189098 1
0.102720893040242 1
0.328250971471595 1
-0.115980456530749 1
0.459738796395069 1
0.470454066592616 1
0.626365253694917 1
0.235880417831064 1
0.00440307016176147 1
-0.21207900708209 1
0.270522496207825 1
-0.509271864692533 1
-0.228911336329917 1
0.326525717127165 1
0.743947284861676 0
0.167197510409414 1
0.146482237728433 1
0.214279208284577 1
0.546990473019721 1
-0.585467414787342 1
-0.0261485468625285 1
0.0748944374845474 1
-0.246745641556108 1
-0.236976042969836 1
0.23255007542291 1
-0.812340014212265 0
0.387913206025046 1
0.157107633880493 1
-0.188150768167782 1
-0.367738071926808 1
-0.1753156410391 1
-0.424615939618782 1
-0.252878536331439 1
0.400650846379856 1
0.151257455992633 1
-0.663831240155375 1
-0.0285572074553319 1
-0.0722569130509583 1
0.0408385026214266 1
-0.158268450504102 1
0.330124330981592 1
0.0233490982011206 1
-0.643476497894781 1
0.306552453952739 1
0.272481977630646 1
-0.0767147091969496 1
0.293570425019139 1
-0.0141275078246325 1
-0.328525242898704 1
0.0562180494267191 1
-0.327122675827138 1
-0.390094338917096 1
0.024528683551413 1
-0.176861113464859 1
0.577484362776046 1
-0.0783031605839111 1
-0.0600897648841819 1
0.38769421423852 1
0.226285506420251 1
0.20249184102982 1
-0.469184307675922 1
0.0742329258435305 1
-0.393134124281006 1
-0.17537869372169 1
-0.264575387056121 1
0.632852735322486 1
-0.190461664201823 1
-0.244796156090323 1
0.278026498814455 1
-0.661525617956786 1
0.186676899227241 1
0.0978398211501382 1
-0.429168177947825 1
-0.194531801457389 1
-0.253324517667466 1
0.442558066777889 1
0.0635614770549477 1
0.416040132680292 1
0.11641349768416 1
0.194643814789634 1
0.435441734752343 1
-0.0687528038383931 1
-0.339405216587742 1
-0.210649483343482 1
0.481749762147399 1
-0.367060147005873 1
-0.203349005369614 1
-0.286189000251658 1
0.381743481560408 1
0.368593052987094 1
-0.187661895310532 1
-0.642079448778135 1
0.263675054603024 1
0.032623543523058 1
-0.285897090391324 1
0.323186143984313 1
0.740588645181487 1
0.065447741753057 1
-0.0147971451804645 1
0.705059147013314 1
0.278121846871635 1
0.345332642606771 1
0.220450444232083 1
-0.244400554683065 1
0.231446881220852 1
-0.35807383339858 1
-0.122978451307226 1
0.232751423067393 1
0.0725504085354968 1
0.255809652246486 1
-0.332026580019217 1
-0.388100475865213 1
0.577272456575461 1
-0.296988630870991 1
0.00604710526460064 1
0.223017336138341 1
0.0388835623974423 1
-0.396807395497794 1
-0.563601511082601 1
0.234595634959454 1
-0.129557155804435 1
-0.599261252275614 1
-0.148062083836105 1
-0.103787108758494 1
0.0883538802839098 1
-0.176113330731211 1
0.0111277414501713 1
-0.163470651570551 1
0.513716583492714 1
-0.410421495163612 1
0.219556007711569 1
-0.250338844613881 1
-0.16649165194795 1
0.0595603656397838 1
0.112724895124443 1
0.0250821251642611 1
-0.378753030778435 1
0.149022221133201 1
-0.174698374516788 1
0.0775022627083477 1
0.0235713160411721 1
0.148155358184653 1
-0.0438358050101077 1
0.246790616964824 1
-0.0472436359603733 1
0.320775281196296 1
-0.288804410321947 1
0.32976022311496 1
-0.0795673911979438 1
0.20989011691345 1
-0.610276820212629 1
0.45044623354317 1
0.16264038745981 1
-0.074677954978726 1
-1.09547261914665 0
0.101944193235247 1
0.193869234370722 1
-0.316409265452019 1
-0.0335898464927994 1
-0.298283170141964 1
-0.432438971140281 1
0.122946031513828 1
0.0728177433417779 1
-0.0250743051985783 1
0.448533142329915 1
0.103938693123727 1
0.323846179015821 1
0.0177291556004571 1
-0.00525892771331236 1
0.0950167763943991 1
0.0237885663923981 1
0.107410933186997 1
-0.097841198064957 1
0.189266324960844 1
0.604949336549175 1
0.01498516478446 1
0.214644959482144 1
0.106886813927262 1
0.199589442448005 1
0.339854124688481 1
-0.0869712068760559 1
-0.322533891794466 1
0.553607511649636 1
-0.0432783722383642 1
-0.145682163582389 1
-0.484337676781947 1
0.29624738682333 1
-0.14809254612704 1
0.658477371092761 1
0.313271560761206 1
-0.123435061540785 1
-0.44326322422772 1
-0.281000575785541 1
0.338123848235261 1
0.225095061277606 1
-0.365459332212567 1
0.40314656395098 1
0.0263163126577418 1
0.189672941486959 1
0.0701921654907913 1
0.220312456937054 1
0.273562777655532 1
0.226313942698614 1
0.570523278129548 1
0.224210730777215 1
-0.0762529060334335 1
-0.350289633630184 1
-0.184649383166776 1
0.0723868316054667 1
0.00113183875260525 1
0.0135489023649395 1
-0.340193367816455 1
0.0543513861651121 1
-0.384578814164643 1
0.324029830872139 1
-0.441831471430116 1
0.385837718303561 1
-0.439819247520794 1
-0.203719562665524 1
0.166475273543256 1
-0.439685726800759 1
-0.100725809713267 1
-0.254910997283984 1
-0.526454578122598 1
-0.207300736838468 1
0.264355822718312 1
0.0738742498987734 1
0.262149212360246 1
-0.0596161940610204 1
-0.296608898434955 1
0.12746869401932 1
-0.470394332532158 1
-0.0615692053649465 1
-0.263286788021032 1
0.117911995102074 1
-0.232801404688786 1
-0.101632374369756 1
-0.130343868877222 1
-0.308323374400215 1
0.412700849036948 1
0.583433192521552 1
-0.359627225486151 1
-0.189693143426227 1
0.0777187011584786 1
0.318870953890194 1
0.149109642471411 1
-0.0843480388763722 1
0.0516109071594804 1
0.152806875616514 1
-0.469928328350976 1
0.203642506619553 1
-0.568643967416576 1
-0.0221766195623007 1
0.838662330039725 0
-0.35387210593729 1
0.280586164259923 1
0.277177524261091 1
-0.264021512343552 1
-0.641082447553613 1
0.0430430653069342 1
0.17820184809493 1
0.166169442495085 1
-0.4484209527279 1
-0.238530313041794 1
-0.700869784003669 1
0.168324792163683 1
0.475172684978592 1
0.780301081749793 0
-0.163227403665087 1
0.108238655565846 1
-0.647062540976231 1
-0.145578443115107 1
-0.1734266178483 1
0.45120911477043 1
0.593528635550877 1
0.0542324466287883 1
-0.0696040979632895 1
0.457973314538584 1
0.286238892099527 1
0.562379994718849 1
-0.0636827807452683 1
0.0576513250378352 1
-0.0144584820830819 1
0.132796805396552 1
-0.320965561087836 1
-0.0498195134156378 1
0.392858395226802 1
-0.0486938578773265 1
-0.556737401036315 1
0.304434189625253 1
-0.472359438698899 1
-0.379911135424679 1
0.296316743943389 1
0.254551932079651 1
0.236994807665679 1
-0.151833348304009 1
-0.298419322195964 1
-0.282089783373474 1
-0.287706706744947 1
0.101428182694726 1
0.0406453805219961 1
-0.134880067873241 1
-0.0454091375406932 1
0.226373807744797 1
0.623397624647527 1
0.393741669059178 1
-0.540573991491422 1
0.295539192161359 1
0.0305840507691583 1
-0.406929312229226 1
-0.774091763626619 1
0.0354048356013699 1
0.312106860177561 1
-0.671860644377473 1
-0.247524584482283 1
-0.0121305881568975 1
0.411053360832333 1
0.323534280539111 1
0.453513753770953 1
0.229783619502423 1
-0.0602049716537897 1
-0.402158919875486 1
0.0206989049314629 1
-0.0921549403542219 1
0.110745581122669 1
-0.337430078175049 1
-0.326461237403939 1
0.248414104410903 1
-0.0329167164982987 1
-0.27564813017749 1
0.217031428979667 1
0.079677374410074 1
0.336720412766641 1
-0.337581785412443 1
0.0263433587257719 1
-0.305559871931769 1
-0.273511829349166 1
-0.0240241199433482 1
0.793349578251785 0
0.103601396679563 1
0.00536676134986941 1
0.230191614879762 1
-0.10018550351445 1
0.111033517099851 1
-0.43466321928325 1
0.68348896101978 1
-0.214100214278216 1
0.0531330796984454 1
0.202905406414847 1
0.359838571986149 1
0.801275699793126 1
-0.346592155039589 1
-0.113600674435768 1
0.144762771727241 1
0.362228640776386 1
-0.0937309817258838 1
-0.111588767861241 1
-0.76825460612162 0
-0.0426761272378799 1
0.560562871732252 1
-0.499622072721983 1
0.685473759371993 1
0.534894234493232 1
0.0770255749883049 1
-0.10296346119212 1
0.190874640482526 1
0.0414589215702292 1
0.0632166029335772 1
-0.611890752664316 1
0.00405276743048459 1
0.157051955608511 1
-0.385267306595962 1
0.501179844374009 1
-0.142589033019092 1
-0.106191609149334 1
0.295435316391284 1
0.242861765884222 1
0.122700602617031 1
-0.406175555221369 1
-0.288796273645116 1
0.218375169577419 1
0.212795161341275 1
0.809693629993287 1
0.212674379363169 1
-0.35894912761108 1
0.44155525228805 1
0.287420715817834 1
-0.14440158519715 1
-0.209499270922097 1
0.0204477308903924 1
0.22584497943656 1
-0.125308533008656 1
-0.310826112906401 1
0.51677898511579 1
-0.14117196130944 1
0.555835170814933 1
0.271564524749166 1
-0.175831980813249 1
0.267348146869234 1
0.359435728258556 1
0.0766334481536845 1
0.297339358013109 1
0.0702642698973213 1
0.0137463626631113 1
0.0539270652047801 1
0.49008921560028 1
-0.0590284637028415 1
0.0357663663788003 1
0.104288294148759 1
-0.0357079700088006 1
0.196343596243839 1
0.924147598491308 0
0.095100172754199 1
0.179753945621285 1
-0.139499683071183 1
-0.237495093680202 1
0.346067588460584 1
0.376142434381456 1
-0.301204189254113 1
0.143799660195362 1
-0.124658037338007 1
-0.263167641723382 1
0.649938101651441 1
0.0134356644173935 1
0.168070226324905 1
-0.0688328382432168 1
-0.234603417508632 1
-0.111822317790975 1
-0.147958306430687 1
0.0501140321353628 1
0.156836849435616 1
-0.156721645394003 1
0.0574509501799154 1
-0.276666733183774 1
0.801005189593324 1
0.331060071358691 1
0.0209117667026511 1
0.34957029727263 1
-0.392694127074832 1
-0.17441159596248 1
0.0406853996365222 1
-0.0595786203006783 1
0.325276984940998 1
-0.0363867210136278 1
-0.220948697392947 1
-0.0480005605966577 1
-0.0415929774108062 1
0.0156281456096652 1
0.684307786767632 1
0.106932866613277 1
-0.237929969786022 1
0.0689453359191927 1
0.263659222072989 1
-0.215859681606366 1
-0.559483560506906 1
0.0447007492004316 1
0.568871105086328 1
0.00733443446366117 1
0.0747800716344572 1
0.0254568808751285 1
-0.486492202049166 1
-0.103439246871597 1
0.0184446496243672 1
-0.199263828804372 1
-0.373341103070553 1
0.151819946099872 1
0.367951530258035 1
0.648025366187421 1
-0.866787147941558 1
0.39773533856634 1
-0.359281206843304 1
-0.344491800670307 1
-0.214862416239944 1
0.263797532604813 1
-0.248539265675092 1
0.44893776358588 1
-0.161154672248735 1
-0.247418057565795 1
0.336864655320183 1
-0.491170484485468 1
-0.300766400231424 1
0.348023797157537 1
0.813614022863839 0
0.405752093784861 1
0.123267938892103 1
-0.45497522967818 1
0.317503625679945 1
-0.263333195780765 1
-0.299598345796059 1
-0.0190348873920091 1
-0.189954526199346 1
0.0621076783740374 1
0.901627265211597 1
-0.0831688835580322 1
0.503081216855379 1
0.323441170476039 1
-0.34498953946006 1
-0.0875178422753458 1
-0.451878353993145 1
0.282483197115029 1
-0.361040468107273 1
0.122629896340051 1
-0.179604347956622 1
0.13067580553393 1
0.118449129422578 1
-0.493167268742304 1
0.357406249848918 1
-0.586942387699255 1
0.12119199362174 1
-0.422664878640488 1
-0.125851213711623 1
-0.760813981227218 0
-0.679414530398819 1
0.0013986543168448 1
0.122817875857686 1
0.00478719375175224 1
0.204587634570084 1
-0.218823573163685 1
-0.2997299235037 1
0.237933620623944 1
-0.0414400573886151 1
-0.0563364874887523 1
0.0458732803701155 1
0.61251712012752 1
-0.22459186628459 1
0.0862952902310896 1
0.119944262082639 1
0.176212851895273 1
-0.146458109980954 1
-0.151421426285443 1
-0.00506488924661536 1
0.188195559461627 1
0.17962092442824 1
0.0870277665025442 1
0.185060703448815 1
-0.548220899271284 1
-0.43674565698824 1
-0.055602396356658 1
-0.279674730108441 1
0.0560444517556284 1
0.108956126125749 1
0.0698471759670693 1
0.00672638222180255 1
0.101664878321681 1
0.442514244464588 1
-0.333151205516413 1
-0.287446092467069 1
0.036290559343438 1
-0.211776276520803 1
0.21791374223103 1
-0.159691762465461 1
-0.0815292838080213 1
0.127169325371366 1
-0.129667366030606 1
-0.195413457093953 1
-0.00277793687368395 1
0.43750461395527 1
0.307255944950545 1
-0.100446017147436 1
-0.12824468508961 1
0.818377231380892 0
0.431291673211568 1
-0.0684313784352204 1
0.115539466171811 1
-0.154199675744503 1
0.321586768339597 1
-0.220504727354065 1
0.495879745163122 1
0.0893496572783754 1
-0.353591412892037 1
-0.0846998246169165 1
0.286646315826882 1
0.287757220306899 1
0.123809182727565 1
-0.265017924581155 1
0.321556767130779 1
0.131054790345609 1
0.179228634818219 1
0.272130129174228 1
0.248923400916212 1
-0.227645528813308 1
0.307628564725112 1
0.16582657995583 1
-0.0294706758010128 1
0.174025100061498 1
0.120459788422815 1
0.107805683167163 1
-0.0553417029886455 1
-0.306038603441174 1
0.342177409574771 1
0.00976666315187506 1
0.267608685440087 1
-0.304065041442151 1
-0.0152151104898313 1
-0.268070906225786 1
0.257588539102582 1
0.0112605617507883 1
-0.0624736006629141 1
0.0644913611564381 1
0.298705654820587 1
-0.5619495452961 1
-0.376169098562002 1
0.0958154062317241 1
0.598550796414696 1
0.511442300537145 1
-0.173721571459649 1
-0.527700916921959 1
-0.228766944214114 1
-0.471749405733242 1
0.46239094462084 1
0.142000218023807 1
0.0316621082666743 1
-0.776217439459533 1
0.105418581193213 1
0.0990839279779043 1
0.255879175918728 1
0.3500272071367 1
-0.359126730688641 1
0.245741671659641 1
-0.200671006464231 1
-0.0446746278455454 1
-0.107638862528711 1
0.409112819986805 1
-0.01304192844754 1
-0.562385409860668 1
-0.0858236478394002 1
-0.502802539440805 1
-0.00925194439096809 1
-0.633644428359727 1
0.244673788900814 1
0.0082815699939596 1
0.227643611155299 1
-0.307361267578628 1
0.0984275569995341 1
0.390847457457138 1
0.612010214861683 1
-0.110036652239907 1
0.296633485988701 1
-0.123938255947082 1
-0.151587428070429 1
0.246359366758091 1
-0.0478455426595517 1
0.50988389535069 1
-0.200780048502459 1
0.622287536042537 1
0.430469278245132 1
-0.152787026446341 1
0.152286361078677 1
0.564106596330408 1
-0.241331288132788 1
0.0645669695273869 1
-0.0576834586770297 1
-0.34285380408719 1
-0.128686878260642 1
-0.535344427528835 1
-0.398426674341586 1
-0.0878699513025352 1
0.124908954157145 1
0.165738642745994 1
0.021395160988883 1
0.0758087306218725 1
0.165174809547677 1
0.098097707768375 1
0.144484160210414 1
-0.374723730254635 1
-0.128956206387707 1
0.582000128737 1
-0.353937918484186 1
-0.370919800603197 1
0.156008385524833 1
0.143335845542277 1
0.291965032537007 1
0.19665943891236 1
0.35970676718488 1
0.47057826724224 1
0.274450887475414 1
0.0517000951902538 1
-0.230534755235576 1
-0.0448151779760101 1
0.279028466481161 1
0.589473870928723 1
-0.0769804976784802 1
0.443176237740982 1
-0.302525089289517 1
0.251488504345332 1
0.0908651159867137 1
-0.160660553480083 1
-0.178603830774881 1
-0.0662702457813173 1
-0.542601538241146 1
-0.530177960955411 1
-0.424334154800521 1
-0.0287202523272351 1
-0.662642291058683 0
-0.0276312181594817 1
-0.0531476934130371 1
-0.35411657093897 1
0.139589400945583 1
-0.451123646950116 1
-0.262059087673656 1
0.0812726773388332 1
-0.29164389405952 1
-0.0655967969254646 1
0.246550093185847 1
0.269575745223778 1
-0.607938236104284 1
-0.155027433650108 1
-0.0945671014827378 1
-0.376607683936579 1
0.512683061572202 1
-0.288634693695079 1
-0.00845624806898251 1
-0.414030003867142 1
0.371698960115901 1
-0.330230250796243 1
-0.876563849125399 0
0.671324474718711 1
0.319025775762259 1
-0.265285426335097 1
-0.674913364440307 1
0.487543066888132 1
0.0135229836882626 1
0.442242963237001 1
0.237509862639405 1
-0.00804568761496388 1
0.149555905618649 1
0.146584256132632 1
0.555591690341925 1
0.209725543377688 1
-0.22811318591221 1
0.240468342995155 1
0.200829590197808 1
0.180478605935681 1
-0.298407206205516 1
0.18974125008025 1
-0.278250877126757 1
-0.257931424983524 1
0.172732193213165 1
-0.0367322356821278 1
0.154931871101844 1
-0.354212485957171 1
0.218055446341608 1
-0.202614559615269 1
0.154900285872496 1
0.119840478638685 1
0.0503141820720887 1
-0.668780307497007 1
0.00988800796843776 1
-0.181999613849172 1
0.368798198977373 1
-0.669022930225666 1
0.703410672052143 1
-0.154626467361577 1
-0.00850691958184736 1
0.131544993433383 1
0.540638308912225 1
-0.0762258405880682 1
-0.232691598552753 1
0.0506537121925738 1
0.283215983945106 1
0.253766304070276 1
0.0901681021607751 1
-0.257680592491357 1
-0.402084076260246 1
0.0656431776925094 1
-0.0651385109410685 1
0.268910164552873 1
-0.410600069607199 1
0.66181270326781 1
0.173862630546746 1
0.215100577280795 1
0.00663980909016805 1
0.0495466634039105 1
-0.326561900604411 1
0.0871671189543955 1
0.198524616582894 1
-0.172021371387292 1
-0.263044905936353 1
0.197873516192136 1
0.600585695657638 1
-0.321838236110765 1
-0.515148304122281 1
0.247275902088572 1
-0.662109125501148 1
0.0120310711589538 1
-0.112676649495438 1
0.547248796068294 1
-0.0874282466877345 1
-0.430224962356854 1
0.103611204766201 1
-0.43331046831314 1
0.19188890912043 1
-0.0594690258917546 1
0.315485964627175 1
-0.0543086481757621 1
0.358817317891274 1
0.161498603191632 1
0.153336074897712 1
-0.25611525431002 1
-0.187970957611899 1
-0.233842377879789 1
0.15966753766098 1
-0.475466445269451 1
-0.0524167689934591 1
-0.276695661806093 1
0.028054497323857 1
-0.113064950894939 1
0.227965919505578 1
-0.665433121467874 1
-0.369328502927574 1
-0.29362282084354 1
-0.159799057451764 1
0.246556102122904 1
-0.399867043422894 1
-0.101771429273625 1
-0.360147274896458 1
0.710815946494782 1
-0.398166652209727 1
0.308561357600151 1
-0.622977590323095 1
0.528086206411824 1
0.408763813224402 1
-0.541917227794327 1
-0.389709243090753 1
-0.0843056794662835 1
0.203490172274927 1
-0.449085628519244 1
-0.186896682700148 1
-0.0304100606338572 1
0.536743949557367 1
0.652304972461452 1
-0.139210688877969 1
0.32985008512209 1
0.464109303004307 1
0.049008088990486 1
-0.0866349507796817 1
0.0474525269888428 1
0.247206652792631 1
-0.081338970423111 1
0.00119188541825044 1
0.109824962929906 1
0.0428920270213472 1
0.496946833931994 1
-0.020727711592195 1
-0.460634655364899 1
0.275284298761525 1
0.522135061211731 1
-0.214967193671944 1
-0.102716701966385 1
-0.367744755458213 1
-0.277356927908911 1
0.0906666446003017 1
0.0684834732101724 1
0.338435051039425 1
0.214080494458587 1
-0.0800007617144368 1
0.12035489232432 1
-0.55087701339348 1
-0.134496503161162 1
-0.292672354901746 1
0.0310021320287376 1
-0.0323350247148148 1
0.0994421276928482 1
0.183093424614636 1
0.358142492755541 1
-0.449048920593194 1
0.0864607137964293 1
0.512308670138234 1
-0.415545487178182 1
-0.825796901150551 0
-0.583060090462411 1
-0.891871708315743 0
-0.139680341141852 1
-0.320605719342763 1
0.225299842676232 1
0.433357447907888 1
0.177137734499392 1
-0.60045970046853 1
0.183109895826292 1
0.128610268599967 1
-0.131920642565492 1
-1.34506366606683 0
-0.120025028286501 1
-0.250545604970928 1
0.029784470270344 1
-0.0898330893911658 1
-0.0652616563744842 1
-0.291998997823065 1
-0.0884581359270212 1
0.329143986949248 1
0.139125031573674 1
-0.736477366603007 1
-0.157857094450041 1
-0.0412942398437116 1
0.239124509505301 1
0.145072949026716 1
0.0891653646522106 1
-0.309125066807697 1
-0.217743376439724 1
-0.200892961563733 1
-0.253854446573466 1
-0.53838504705707 1
-0.0729751918441796 1
-0.279902798787393 1
-0.152152460796649 1
-0.116049999879968 1
0.204918882855505 1
-0.0145801430093154 1
0.362840159569461 1
0.00202322128179953 1
-0.0149350093145747 1
-0.00590700932560242 1
0.138270050536718 1
0.160211451435659 1
-0.0114483353989711 1
-0.0700383076098389 1
-0.0310224963952075 1
0.132428216038827 1
0.203414421467146 1
0.337060435645642 1
-0.0958894175456108 1
0.960296564031521 0
0.0937898365409665 1
0.411311522424221 1
-0.533414205391168 1
-0.156357400714126 1
-0.0553401746807435 1
0.0353436825595999 1
-0.117070427988123 1
-0.377541901611321 1
0.545913381727852 1
-0.332828149252774 1
0.0328461119993832 1
-0.190074097086827 1
-0.0829824595360379 1
-0.0669615269995979 1
0.0133793027160299 1
-0.121635132610175 1
0.228443556387872 1
0.22508672191614 1
0.675931373580595 1
0.628484484123847 1
0.0500521316124993 1
0.188950615154846 1
-0.180405215912707 1
-0.254034241760377 1
-0.0243384016867131 1
0.266267277916581 1
0.323196106415613 1
0.440076113559972 1
0.350400446695509 1
0.219822514102447 1
-0.423876415984233 1
-0.424008671609722 1
-0.0760338821113333 1
-0.323466747615995 1
0.196932235274376 1
-0.144216788212245 1
-0.594718396812551 1
0.228711061317446 1
-0.450629864734758 1
-0.418955572883062 1
-0.328431420385702 1
-0.107439673270552 1
0.361764912795421 1
0.110351925690909 1
0.11941016502137 1
-0.274360253640719 1
0.040002718185081 1
-0.178992333322233 1
-0.570792282919376 1
0.0483654507315568 1
0.106091910057637 1
-0.480641688682163 1
-0.469199473359428 1
-0.752541454975778 0
0.122172353198221 1
0.217362520371392 1
0.57221062436369 1
0.395899109605493 1
-0.408706465483588 1
-0.212735141507929 1
0.642923947256339 1
0.0488795741232112 1
-0.0635853201708512 1
-0.552271296149561 1
-0.0592482333954347 1
-0.0393225954084417 1
0.0762295435275215 1
-0.462236402909824 1
-0.0530902377034254 1
-0.029809571987223 1
0.52592547610708 1
-0.212855419541272 1
-0.0773607494919048 1
-0.0380485189661402 1
0.377927040126896 1
-0.113055788345438 1
0.311460232973723 1
-0.0696451081475804 1
0.140409424727341 1
-0.0758462903459309 1
-0.0152909234616764 1
0.0557720924949931 1
0.372641545052398 1
0.492759086693746 1
-0.0872679221346323 1
-0.443152673548951 1
-0.130945984595024 1
-0.252905560439955 1
0.121747657926257 1
-0.697224820162807 1
-0.498299405431729 1
0.0695182952249427 1
-0.171734479820076 1
-0.189681225917601 1
0.276099696473868 1
-0.248572352164686 1
-0.33025369298923 1
0.520001725471891 1
0.0572094592169481 1
0.236155787911932 1
0.50623439967232 1
-0.0800983280802891 1
0.412060919006414 1
-0.0872865919931519 1
0.0890541958235947 1
-0.0666374697517155 1
0.463740413928727 1
-0.401641666092011 1
-0.405246007492895 1
0.273402802385446 1
-0.0296765274017909 1
0.0466783987164825 1
-0.435576993357839 1
0.117511260254753 1
-0.424598138952859 1
0.373308679615425 1
0.0310075789215622 1
-0.0611084475530286 1
0.799713849456262 0
-0.345182989084009 1
0.745231350030834 1
0.382470248709325 1
0.108540177165707 1
0.166859656696821 1
0.773107329903556 1
0.157988877674217 1
-0.161072159868255 1
0.280619434317077 1
-0.271642985257539 1
0.196878738611785 1
-0.252495408995277 1
0.206897555574666 1
-0.00392608503459052 1
-0.242974037500032 1
-0.0207946815871623 1
-0.296757064961639 1
0.0686146467572965 1
-0.128007107105771 1
-0.159190234644843 1
-0.21922142603069 1
-0.00119778647459841 1
0.0588161601350013 1
-0.0289027107843 1
-0.375037465689488 1
-0.199955635434562 1
0.0201779404690942 1
0.270509090230348 1
0.0315943339568851 1
-0.0804369053144679 1
0.164454673262749 1
-0.011557733589672 1
0.15129594611966 1
0.220847503575986 1
0.0132905864402885 1
0.202766952558294 1
0.342606255716518 1
-0.0689152366201224 1
-0.34892197864876 1
-0.133523501708144 1
-0.0360252156151522 1
0.461897365872393 1
-0.181874953623421 1
-0.175046350440354 1
-0.193132372310085 1
-0.298083459294814 1
-0.186565106081483 1
0.25584606502011 1
0.560912391523988 1
0.35694488903932 1
0.3618097991583 1
0.0033382279996349 1
0.310794225922575 1
-0.116123524337074 1
-0.193077097208004 1
-0.0984295059478787 1
0.307179891419652 1
-0.0313951406956088 1
-0.173922558098246 1
0.0986137014959927 1
0.180776775042092 1
0.492062987129329 1
0.426405435254745 1
-0.286393462974655 1
0.239449407543758 1
0.0707599945431089 1
0.214556708710591 1
-0.61198620593506 1
-0.0925394113223738 1
0.190190861674967 1
-0.0333268158547334 1
-0.272710507175531 1
0.214928517122998 1
-0.241974780986445 1
0.363596845971645 1
0.142703896408593 1
0.0974478860956772 1
0.170425076599198 1
-0.177609563953731 1
0.121643766005701 1
-0.477697080900792 1
-0.21054759300629 1
0.813924608582387 0
0.28267386948299 1
0.0528363144177746 1
0.561409042421455 1
-0.340191977367398 1
-0.222500455372163 1
0.135171096547531 1
-0.595292966197328 1
0.0168143605729413 1
-0.332085686741276 1
-0.0342245127598224 1
0.0673198752250795 1
0.787300393182932 0
-0.0982963969153548 1
0.530420051485304 1
0.318627370545745 1
-0.403513118492609 1
-0.705873805979738 1
-0.152421137819098 1
-0.469774487387831 1
-0.0988537202447645 1
0.40976146825963 1
-0.669399965768849 1
-0.713356172704868 0
0.423834942024354 1
0.0611753775803534 1
-0.173683037723138 1
-0.317896769276722 1
0.150018362113466 1
-0.140524553822132 1
-0.245551530170214 1
0.249966265046114 1
0.288185037331951 1
-0.0024634450706235 1
-0.207773198994586 1
-0.691262904841946 1
-0.312412525004974 1
-0.0111825295835089 1
-0.487319570562768 1
0.00786273786703289 1
0.203253965300958 1
-0.159326997321411 1
0.680020431834619 1
-0.855427112090507 0
0.0620024685205978 1
-0.217542663524003 1
-0.464184986566759 1
-0.232634522421954 1
0.0384042702163179 1
0.064310191094803 1
-0.533761387426376 1
-0.142930546428054 1
0.531847225095137 1
0.168626281447681 1
-0.0531240056825086 1
0.658881241600975 1
-0.232761233044025 1
0.20350491411417 1
-0.490933816708725 1
-0.661025946302261 1
-0.222046995771885 1
0.796194862997949 0
0.749942889750544 1
0.0587042120985639 1
-0.313263854741936 1
0.234129028688256 1
0.141155447667151 1
0.24595012480231 1
-0.62421854506549 1
0.111096196600024 1
-0.0918888819896891 1
-0.109949401288795 1
0.263416353108314 1
0.125115842319812 1
0.142217002257477 1
-0.307171026372944 1
0.433143865948379 1
0.24839680774295 1
-0.739978436386454 0
-0.0574358819386737 1
-0.270371522378839 1
-0.0216292569976625 1
0.0205514004214306 1
0.759823052082307 0
-0.203761133031139 1
0.356389439099668 1
-0.443012521162832 1
0.302088967410532 1
0.0841798451484871 1
0.105382259872227 1
-0.271213837035528 1
0.562301432131155 1
0.159167972389213 1
-0.220536034626669 1
-0.420866235937788 1
0.0293982281343745 1
-0.3800109135501 1
0.715794340518713 0
0.0396466366885682 1
-0.040335784885986 1
0.0965059643370963 1
0.226169259529755 1
-0.574012468959827 1
0.487289834201635 1
-0.0256711471598506 1
0.318063620170723 1
0.526039585224456 1
-0.329919597103939 1
-0.388107477909968 1
0.489278469490256 1
0.142910712823355 1
-0.43955329096705 1
-0.0259792979203655 1
0.914055725811288 0
-0.289057171174358 1
0.167112297170978 1
-0.418684061340273 1
0.160947032706087 1
-0.471567855945808 1
1.0052900951823 0
-0.85342489700823 0
-0.217174024613179 1
0.0336707299698545 1
0.319782636526316 1
-0.35989100596688 1
-0.52679638013025 1
0.184229868239201 1
0.298078428917901 1
-0.144663566440708 1
0.47514398031793 1
-0.198749009675105 1
-0.334077337199962 1
-0.620030912405016 1
0.55711430196966 1
0.693239134937312 1
0.0448451521135023 1
0.514284907708209 1
0.892204659873201 0
-0.0485399003543442 1
0.269323408402599 1
-0.236727616485535 1
-0.658527809385447 1
-0.186345157340746 1
-0.021311734444332 1
-0.0798103428040283 1
0.163814853145306 1
0.248546298611586 1
0.18043279625627 1
-0.0984878080398717 1
-0.0910870682822393 1
0.253225450532919 1
0.68219645052679 1
-0.169538315886166 1
-0.576251400333508 1
0.094591751333642 1
-0.22018420549493 1
-1.07953619480066 0
0.507161686539349 1
-0.25934726319553 1
-0.0525955928454878 1
-0.403830558499335 1
-0.275725203944884 1
0.487077784074704 1
0.745934913971363 0
0.0409472808001112 1
0.226146781731953 1
0.146357071598888 1
0.741727054393739 1
-0.234808210808573 1
0.237813634863448 1
0.260419440114506 1
0.495856082199032 1
0.191452091690571 1
0.0647682070759967 1
-0.469843886490338 1
-0.417645641014495 1
0.609001364334112 1
0.31561307864058 1
0.0684283070152195 1
-0.0553031562157913 1
0.464701569305366 1
0.190394750463945 1
0.229215255612117 1
0.505153311906589 1
0.20081876879406 1
-0.0322303418518268 1
-0.193574995062038 1
-0.632285939838981 1
-0.236181940574119 1
-0.0194458878024563 1
-0.227487372038154 1
0.660162250189195 1
0.307270375231919 1
0.592398508503857 1
0.191330206810225 1
0.909393242145472 0
0.498240592324778 1
-0.544626911562174 1
0.0316980569538816 1
0.098238422667933 1
-0.742983814293353 1
0.728663351458489 1
-0.369527822609244 1
-0.193524704856149 1
-0.186033814477909 1
-0.0912679672071914 1
-0.0842706812781589 1
-0.54551921227592 1
0.0633644560935419 1
0.207918326537596 1
-0.15355232997287 1
-0.230806814592576 1
0.608422625878983 1
-0.282959716641463 1
-0.0310632502883129 1
-0.202264663892114 1
-0.28925661637866 1
0.118081193931593 1
-0.171465579507545 1
0.410985669640149 1
0.367125209327635 1
0.326142008253437 1
-0.000931878314740536 1
-0.436422798149237 1
-0.313661977047861 1
-0.946353799957731 1
-0.0383584557716251 1
0.153807177247784 1
0.27493432210881 1
0.0760965364482542 1
-0.307241372973422 1
-0.110517111483723 1
0.116237127056155 1
0.159698587932639 1
-0.10548769223892 1
0.717863902857345 1
-0.338183932649958 1
-0.704622592060612 1
-0.00374269239936384 1
0.252661421249428 1
-0.160905123610282 1
-0.5779618787348 1
0.172570912059613 1
0.00120934140367537 1
-0.122250689834463 1
-0.047785380999073 1
-0.00692341829274427 1
-0.0243747663547568 1
-0.327916910972061 1
0.0349306822517958 1
-0.319724694845866 1
-0.408883772946858 1
0.131101244319507 1
0.424852331500234 1
-0.232351232489635 1
-0.192256927796272 1
-0.136013347950591 1
0.129584540655977 1
0.101928690511297 1
-0.133048526808613 1
0.050561575653516 1
-0.122581267633068 1
-0.0335734089701735 1
-0.489286221008218 1
0.186030829981892 1
-0.343690853759625 1
-0.175767935779514 1
0.171406254621251 1
0.431812187922189 1
-0.135671954820319 1
0.200312458779763 1
-0.000868912891908935 1
0.227657931688197 1
-0.151270936754368 1
-0.177610755000286 1
0.366378212714767 1
-0.101032956471809 1
0.5635895829635 1
0.427263095636386 1
-0.251510615954714 1
-0.0939553385505206 1
-0.786729353568838 0
0.299771015022418 1
0.378932971438509 1
0.456941970697041 1
0.331446117252127 1
0.157176028746227 1
-0.0796968879055988 1
-0.0103051321350271 1
0.183030664079037 1
0.250253487101791 1
-0.515873760110188 1
0.0602945937746336 1
0.209547931274121 1
0.179364063751726 1
-0.597000432860524 1
-0.285597522725461 1
0.399698461104623 1
0.189724394428591 1
0.0774261719682297 1
-0.413272417726751 1
0.0795169620051478 1
-0.268945801188631 1
-0.657398134152444 1
-0.130141169922823 1
-0.215827282363379 1
-0.129106717306364 1
0.223036935444966 1
0.182738275998103 1
-0.109667862862777 1
-0.162665019376405 1
0.206484401923152 1
0.267012605812526 1
-0.559319793916009 1
-0.285500068483995 1
-0.101588264810475 1
-0.295453239061223 1
0.472704313779755 1
0.0337211352197866 1
0.0768315241437012 1
0.769606472761375 0
-0.560465979193783 1
-0.0612359549863697 1
0.0242101813020202 1
-0.0166457040306655 1
0.557233695832297 1
-0.349513599424658 1
-0.0798507131684673 1
-0.39209962933359 1
0.127777188942159 1
0.584117759400936 1
-0.0374145406100387 1
-0.0254525645354279 1
-0.746991387690741 1
-0.00354537336542009 1
-0.0330802126618214 1
0.145640499864684 1
0.112715929514837 1
0.0349794815900771 1
0.294482246769463 1
-0.230009237400432 1
0.279442829334892 1
0.29203149810335 1
0.0431013784891638 1
-0.434341800416903 1
0.279800870477029 1
-0.306123212128363 1
0.139209375446154 1
-0.300407594264947 1
-0.663890521149477 1
-0.212763024137559 1
0.202479972151103 1
0.418319741567654 1
0.58116318068479 1
0.331781264626418 1
-0.554115136990484 1
-0.293681250125242 1
-0.717919249437926 1
0.275586181696821 1
-0.696253160553994 1
0.464714513701997 1
-0.332182507860478 1
0.166578178187109 1
0.000834070347506925 1
0.128092342727486 1
-0.404945943418329 1
-0.667237394482389 1
-0.187668352287018 1
0.11817881654991 1
-0.147547356622699 1
0.647681483131064 1
-0.454714173124603 1
-0.151806808390603 1
-0.082809313585364 1
-0.0683491575305988 1
0.252215888779799 1
0.245730677425029 1
0.455044533694317 1
-0.0464412928653781 1
0.019752685744462 1
0.433374342742645 1
0.390482472341504 1
0.544322032733945 1
-0.27181856566425 1
0.440384866674439 1
-0.329665531107729 1
0.0242887309693315 1
-0.0940269264583428 1
0.0964654844574728 1
-0.413240163811678 1
-0.28585036731384 1
0.280457188701555 1
0.519133364315723 1
-0.034969685033825 1
-0.179039667054995 1
-0.0536181431061776 1
0.0394906631224955 1
-0.206938799507204 1
-0.0688591027599532 1
0.244874153349162 1
0.64786035539788 1
0.979027781915604 0
-0.487038554899208 1
0.142958625260456 1
0.0101792982061697 1
-0.399394694467385 1
0.0184563115962162 1
-0.0163517063511516 1
-0.585035137936679 1
-0.625896910855823 1
-0.0216962252453625 1
-0.286797449598703 1
-0.354299536964686 1
0.248343456334019 1
-0.176908186756065 1
-0.188908191620523 1
-0.289382890581766 1
-0.464023852961977 1
-0.140468495739803 1
0.293439808982879 1
-0.0573969142591783 1
0.422946065890299 1
-0.0234100475405939 1
0.0281671837305791 1
0.284730650987026 1
0.715127323215471 1
0.0497850378974897 1
-0.398893283291573 1
0.170670556200063 1
0.470012931375251 1
-0.975525717901816 0
0.355630866433524 1
-0.352921527388032 1
0.0672012568060195 1
0.295170808484211 1
0.442919027640372 1
0.462248189119283 1
0.0839802526927983 1
0.00730573002234063 1
0.192313279828454 1
0.0641534273270869 1
-0.0386794310179676 1
0.374533633873382 1
-0.708524396234364 0
0.0723366465615053 1
0.20676680280137 1
0.282720573057958 1
-0.711183382621594 1
0.32629940141034 1
-0.000398111596486478 1
0.486520213894575 1
-0.385453869073145 1
0.0693985163275551 1
-0.0617380151041925 1
0.243501184640607 1
-0.275515804821188 1
-0.0790472484728018 1
-0.417116023616319 1
-0.0844425316867053 1
0.449154429965038 1
0.0611053784880436 1
-0.526024548528294 1
-0.2988993730125 1
-0.0534891858316401 1
0.0409700088828733 1
-0.0725135516868212 1
-0.130300522590542 1
-0.131593545931376 1
-0.269438346919844 1
-0.00635618617880868 1
-0.469474600343433 1
-0.331136491599572 1
0.148629426261709 1
0.111569409333504 1
0.218610404451037 1
-0.239745996004574 1
0.463737076907211 1
0.0775621594863918 1
0.391305316059914 1
-0.042908001958222 1
-0.0922173182791978 1
-0.113980092899301 1
-0.573733391838054 1
0.0499590941254951 1
0.306547578558097 1
0.341773338816167 1
-0.0859584620072768 1
0.644869587521311 1
0.193096211571646 1
0.532108596914689 1
-0.463263407141867 1
0.00737829553612837 1
-0.0770136705731774 1
-0.483552241252844 1
-0.625501429704015 1
0.105985819233227 1
0.611254715230559 1
0.132907424670389 1
-0.182687174852294 1
0.401824546110229 1
0.322812977254959 1
-0.293186620691543 1
-0.814144094005057 1
-0.113959817173791 1
-0.231473695315426 1
0.297214949399979 1
0.708564290170631 1
-0.432478889833115 1
-0.0503475064571073 1
0.200314962702235 1
0.864677434174049 0
0.420660437121726 1
-0.404402819616504 1
0.0743896581259513 1
-0.556463664996779 1
-0.0674112625195231 1
-0.109822712603284 1
-0.0944443944718912 1
0.273130205805411 1
0.205186949532965 1
-0.00310744747634241 1
0.393444442816846 1
0.195227280370569 1
0.598238794351311 1
0.163888953011699 1
-0.00541246437809845 1
0.346494603302783 1
0.0170045580154478 1
0.026953234848027 1
0.28074415638926 1
0.54476455803106 1
-0.171188783852946 1
0.401645953014532 1
-0.609660634718474 1
0.0634971596623911 1
-0.228504170327947 1
0.0628889246114347 1
-0.132395148354665 1
0.515533373736812 1
-0.0732740969166942 1
-0.448203550597396 1
0.24394406019825 1
-0.0967622963200595 1
0.824405591232524 0
-0.237443092935394 1
0.298584210298379 1
-0.230680864852638 1
-0.249541094982293 1
0.181848714636533 1
0.138727507845287 1
0.218566288432695 1
-0.782082934675027 0
0.173727219346814 1
-0.0317677675176192 1
-0.15066999545542 1
0.359485933710953 1
-0.53328885497656 1
0.0123601365163021 1
0.265221136625754 1
0.271029519811995 1
-0.536338458068861 1
0.484720304840691 1
-0.197445881151486 1
0.551895550756082 1
0.0557825176113524 1
-0.146981960611707 1
-0.242546160740326 1
0.101634959813789 1
-0.12632616748349 1
0.308499378905354 1
0.495834950654066 1
-0.105870980476103 1
-0.0536386993979061 1
0.604600852939381 1
0.430559115607689 1
-0.169836737587028 1
-0.386549754341432 1
0.136533780114425 1
0.486907013554174 1
-0.385937643812773 1
-0.790837367825592 0
-0.154448384126804 1
-0.0512103662213533 1
-0.498476555448517 1
-0.0537670849187726 1
-0.318141485281551 1
0.901922235966395 0
0.19049883411069 1
0.01663334986708 1
0.454864863733031 1
0.641859270913955 1
0.147091303549967 1
0.604124989151928 1
0.12658173469367 1
0.0166899635999167 1
-0.602229034445118 1
0.577628046204601 1
0.715071413621799 1
0.308427483327347 1
0.171993433528209 1
0.0910393424298539 1
-0.314332444254127 1
0.327316013770028 1
0.217274484601795 1
0.0472368643299434 1
-0.705527381285841 1
0.590772123720175 1
-0.316893837566017 1
0.157948555513773 1
-0.591245859747459 1
-0.415081629090493 1
-0.390695961702145 1
-0.447303912329525 1
0.674666535992605 1
0.20315095876303 1
-0.297207659732981 1
-0.30262291569045 1
0.454333008348384 1
0.112361349537486 1
-0.0235195968532276 1
-0.451697867967804 1
-0.190616298503898 1
0.141985597294175 1
0.155213583641288 1
-0.387816367359917 1
0.249981654899688 1
-0.139800838924491 1
0.0652666229825099 1
0.51798938288958 1
0.155570784584086 1
0.216619692673698 1
0.402653044808742 1
0.583903814088158 1
-0.0959144377540039 1
-0.585044592204996 1
-0.0354489791734874 1
0.0895287712567524 1
0.724180161894821 0
-0.170307127846153 1
0.333439308012484 1
0.115099166462847 1
-0.219699035752728 1
0.239849205894432 1
0.454131138654523 1
-0.253229867154737 1
0.170371627383449 1
0.146895039240307 1
-0.698436491265135 1
0.215684531181047 1
0.26797042334148 1
0.186523396847795 1
-0.0147428902355079 1
-0.974037387591093 0
-0.247341227443102 1
0.392727228967363 1
-0.0266632158314958 1
0.503497301148298 1
0.130934972823053 1
-0.165704259293516 1
0.588440502205137 1
-0.034471859591379 1
-0.0818517451387107 1
-0.4377445756847 1
0.199387932400068 1
-0.0230961566874947 1
0.294141353341311 1
-0.247745151754272 1
0.246731483795883 1
-0.0387850416448724 1
0.395246672397841 1
0.645743767987626 1
-0.0163648956484901 1
-0.00262789212968134 1
0.269253096691303 1
0.0634090096498607 1
0.266618059383067 1
-0.352271572260075 1
0.0669195855910089 1
0.0256734343483174 1
-0.246420783007653 1
-0.315925401012965 1
0.60068554230662 1
0.0145737890801629 1
-0.169071285673943 1
-0.0219448881903575 1
0.0243775521065999 1
0.119202713371701 1
-0.0932868418740276 1
0.227337557431152 1
0.362066893147381 1
0.300824041313895 1
-0.319340505370336 1
0.590405097516826 1
0.283469049906537 1
0.23295923605326 1
-0.238896262981915 1
0.340027050388073 1
-0.110644520666545 1
0.0921058445836645 1
0.488510300977222 1
0.502353420093573 1
-0.0481682662055055 1
0.200777506665157 1
0.504785586428576 1
0.113401793109457 1
-0.168189075241298 1
0.0680698495622938 1
0.112696856570243 1
-0.211298750910928 1
0.170468464326041 1
0.127752999656764 1
-0.25423733967308 1
-0.254871422577412 1
0.318532547658559 1
0.445847127886937 1
0.0735792949484836 1
-0.14212657619261 1
-0.487004872565684 1
0.00160064222483269 1
-0.4568617901227 1
-0.028390241574975 1
-0.198341774750201 1
-0.388465407571123 1
-0.136002914573368 1
-0.00676367823213533 1
-0.23726361972843 1
0.0550286970318121 1
0.0655127552875983 1
-0.693198520486776 1
-0.119498423885381 1
0.590661455408697 1
-0.492322412315212 1
0.216899661140297 1
0.130345452487827 1
0.483817263181238 1
-0.45828193847401 1
0.32036509926586 1
-0.360083185002778 1
-0.566934186914555 1
0.11747135495734 1
-0.480277712773817 1
-0.503558093699776 1
-0.0409916032751757 1
0.360720069888026 1
-0.635936399253244 1
0.644482941595801 1
0.220846221469925 1
0.00997605529731263 1
-0.229023975132785 1
-0.187907666578236 1
-0.369403304214954 1
0.0215626594748199 1
0.310688437692061 1
-0.0768865182067327 1
-0.337540931354678 1
0.00139298501302548 1
0.100001308189956 1
0.447963962407101 1
-0.448699651816446 1
-0.0471726141636854 1
-0.0360014799903178 1
0.108111328359028 1
0.65775462761088 1
-0.214808647853247 1
-0.23917651827339 1
0.657185114636204 1
-0.262483103354165 1
-0.0963449582947337 1
-0.791979302808334 1
0.193912958582602 1
0.730123592276146 0
0.840773018612211 1
0.0386859246423659 1
-0.169333188295542 1
-0.248842490696393 1
0.0482384061529713 1
-0.354200573487176 1
-0.322506362434585 1
0.296414328266215 1
0.241168966017219 1
0.0784623655180744 1
-0.0932236472236766 1
0.372417782256395 1
0.298755602808347 1
-0.173432353352911 1
-0.131313193999461 1
-0.18828100581931 1
0.395718944837255 1
-0.683024290547378 1
-0.0423667154135383 1
-0.161102584461632 1
-0.0540004913149481 1
-0.0507458888502613 1
0.264465325855783 1
0.569244762057625 1
0.123329528583165 1
0.288274060059197 1
0.607639621146927 1
-0.194041546537308 1
0.153022802738843 1
-0.230569016357224 1
-0.41389623033976 1
0.120859379357852 1
-0.00585085109122484 1
0.080804878530293 1
0.328544891052177 1
-0.0153590531102674 1
0.30123065907893 1
-0.562022112761906 1
0.338662820866582 1
0.121391492280511 1
0.88989413537675 0
0.110604863807431 1
0.176732314425612 1
0.0395958907070322 1
0.151523342355477 1
-0.0446620071023249 1
-0.339116684374509 1
0.535167233091837 1
0.7096020861893 0
-0.269138521831909 1
0.0376729326012432 1
-0.178605363746587 1
-0.102416863191679 1
-0.330313912225119 1
-0.502659730134904 1
0.706885302937761 1
0.162491347945976 1
0.216701557555487 1
0.101307823218788 1
-0.377550089815085 1
-0.761934293715645 1
-0.149119352089505 1
0.0186268133882097 1
-0.396306865063098 1
0.0650755190313562 1
0.371757590890935 1
-0.275055446097802 1
0.38216526941904 1
-0.0321314348381518 1
-0.630599896481607 1
-0.256953360877962 1
-0.169205384098717 1
0.626510901714161 1
-0.646679512701009 1
-0.263331696320048 1
0.239693472556112 1
-0.216717349990919 1
-0.47039931648407 1
0.0485787336168248 1
-0.0850384440987872 1
0.124877451235271 1
-0.139980080238228 1
0.226080643176858 1
0.0574680686283337 1
-0.0153177967484728 1
-0.0109889237596726 1
-0.0289073841485014 1
-0.472008952944983 1
-0.302104575491169 1
-0.100987303351619 1
0.00445224022720395 1
-0.0573231427602508 1
-0.312653334631385 1
0.714638858706723 1
0.155528095187449 1
0.134096313087021 1
0.262277830115468 1
-0.142626968356594 1
-0.010601697630728 1
0.406739925388587 1
0.374788075435471 1
0.437767972572681 1
0.350563623971875 1
-0.0924261020856678 1
0.129748690174094 1
-0.125902754690831 1
0.514909753618863 1
-0.0638620114296484 1
0.129174014159268 1
-0.317716566960434 1
-0.0638806573311331 1
0.0660074716730726 1
0.25648179012699 1
-0.202936578617031 1
0.0109040983622611 1
-0.320766753810062 1
-0.43436768801915 1
0.276792182181602 1
0.331120312653383 1
0.70238068908172 0
0.035254102121577 1
-0.0727007564267128 1
-0.0148694711820266 1
-0.260297450331912 1
-0.356685103237199 1
0.198761620410209 1
-0.00934625255639045 1
-0.443365722275764 1
-0.184833344419929 1
-0.294526706419162 1
0.181239808993554 1
-0.354840063718548 1
0.691455609780165 1
-0.103759155095469 1
-0.673885404084689 1
-0.0249661566550264 1
0.342084309923805 1
0.0525184169854231 1
0.136939260375624 1
-0.530741426435556 1
0.0668016290986769 1
-0.795757499494965 0
0.0400764662398771 1
0.0106257695872736 1
0.0272475215753729 1
0.586681444406678 1
0.550414903475831 1
0.481552452839438 1
0.256665985287598 1
0.231434926668909 1
-0.277842078449134 1
-0.0266733911995527 1
0.258877918161157 1
-0.195493559611876 1
0.056005793265193 1
0.343127880214405 1
-0.591076187067066 1
0.228695433964034 1
-0.228401543932063 1
-0.476398285651103 1
0.0810348346122799 1
-0.577203430563757 1
0.0245698835710214 1
-0.0825172402174487 1
-0.0252192490281538 1
-0.156224300767635 1
0.0531042362579459 1
-0.122636225936468 1
-0.0017259291692823 1
0.202191651599249 1
-0.210320010044672 1
-0.124742729432133 1
0.294258858376501 1
-0.615983022589355 1
0.490130264057022 1
-0.263349847916698 1
-0.0179337835721297 1
-0.352351082530092 1
0.175179793991619 1
-0.274224090288187 1
0.457864574581724 1
0.0965593321565211 1
-0.531839547805001 1
0.277917415690852 1
0.04455325453856 1
-0.186508380805185 1
0.248287686189714 1
0.294069629208769 1
0.375161189060739 1
0.147279280275785 1
-0.102046790447414 1
0.23949144981298 1
0.276386475330152 1
0.746578129450983 0
0.0357130420919838 1
-0.125968397774475 1
0.301604834459 1
-0.0918235140632213 1
0.108681171702001 1
-0.463177004327057 1
-0.00392073591487677 1
-0.769119954727109 1
0.142212615628635 1
-0.28609109040177 1
0.377973149493581 1
-0.0165993859809066 1
-0.0978205926066194 1
-0.027710856873886 1
-0.145306260407312 1
-0.272535217118157 1
0.474448539786126 1
0.0798740065594544 1
0.317327219760984 1
0.0781496261860337 1
-0.645631064239119 1
0.189251583823013 1
-0.782702693827033 0
0.149604517186962 1
0.287863665920402 1
-0.50828965844124 1
0.50178046996913 1
-0.137219277960796 1
-0.333740419978189 1
-0.157970808408656 1
0.563203915548705 1
0.227149726373139 1
0.279331620100133 1
0.0418337896803999 1
-0.0478476549736667 1
-0.229418839956571 1
0.130671363008963 1
-0.320367325396447 1
0.160191871620204 1
0.286306220456406 1
-0.133041517039587 1
-0.737244038101156 1
0.422743399136052 1
-0.133499422400837 1
-0.275335927757735 1
0.107317968751417 1
0.342371852634206 1
0.33425964801473 1
0.0716216192719183 1
0.222287591913549 1
-0.381147514157433 1
-0.610048186669479 1
0.0705538938703346 1
-0.328042880231383 1
-0.119692899843741 1
0.104687951694594 1
-0.27224185424203 1
0.230120571066423 1
0.0412347438434769 1
0.0267293253505261 1
0.00969928875067264 1
-0.72314176304725 0
0.14472746271854 1
-0.144806055364083 1
0.226551626325193 1
0.0945800595584959 1
-0.597593787002403 1
0.0763728480577471 1
0.151072710545948 1
-0.490808551882638 1
-0.148972426760975 1
0.00478857098179725 1
0.302112062080915 1
-0.167470118599235 1
0.0527597330977629 1
0.449002823529471 1
-0.00735072058570973 1
-0.255159802531474 1
-0.142670417461479 1
-0.32475919146221 1
-0.531092375618454 1
0.705815949542556 1
0.294581899172585 1
0.13277880907415 1
0.278116046430676 1
-0.381307878329991 1
-0.29972838511104 1
0.0214975063994939 1
0.329134104627929 1
0.367439395180252 1
-0.150069283062486 1
-0.00540179941921121 1
0.108839406594399 1
0.322855636481185 1
-0.519241740547767 1
-0.489954571524439 1
0.018406389074601 1
-0.794173470793465 1
0.04518000802611 1
0.131286276677809 1
0.287232939070332 1
-0.0496409713314235 1
-0.123250517176481 1
-0.207457695278859 1
-0.147063233232998 1
0.142301385735534 1
0.681932502692552 1
-0.44030424764837 1
0.381368601994839 1
-0.410009646613821 1
0.392305412587247 1
0.293386917680451 1
0.353732468799908 1
-0.0759371311008465 1
0.148347059286865 1
0.392153738497913 1
-0.0730236922199924 1
0.064556821416917 1
0.330141870805958 1
0.405072405832316 1
0.100234719912747 1
-0.0596418233373133 1
0.175270928195118 1
-0.338842862004341 1
-0.391454744573145 1
-0.193539479561471 1
-0.589729051929499 1
-0.210750927274534 1
-0.35257980859459 1
0.386371809144083 1
0.344092578505661 1
0.20920552504088 1
-0.0804813323365149 1
0.306615103618709 1
0.328446626174858 1
0.0608842922659969 1
0.707991532908643 1
0.198320200026775 1
0.313473389984312 1
0.441143419259319 1
0.54439254753549 1
-0.588148220783371 1
0.308411991102608 1
0.384563158611181 1
0.0146971897732687 1
-0.0971653618212219 1
-0.214277909117456 1
0.322641220154956 1
-0.265352934233786 1
0.530250374780372 1
-0.127942182937308 1
0.297560066047857 1
0.106494051445221 1
0.516919803675339 1
-0.07663790755611 1
-0.0803569956918829 1
-0.0183612374334782 1
-0.0468254561403394 1
-0.231247161009851 1
-0.417413234063314 1
-0.216062766912229 1
-0.370518847577379 1
0.274501964287268 1
-0.0742661391983035 1
0.115178636458536 1
0.315191048160345 1
0.056936179416798 1
-0.270108989453613 1
0.282154033039555 1
-0.511255928816462 1
0.305543589927733 1
-0.349976094855936 1
0.310210759807737 1
0.0777676944616096 1
-0.20241433474633 1
-0.210894390075694 1
-0.589551506581828 1
0.348099642650279 1
0.0473035917801237 1
-0.314684546035586 1
0.160341520048742 1
0.66495370796199 1
0.090309222983381 1
-0.165331155660478 1
0.153946622173259 1
-0.66643589206109 1
0.0715337153984609 1
0.212897154908601 1
-0.177406632007513 1
-0.284836377945654 1
0.198643307746678 1
0.392984891317207 1
-0.171093523439393 1
-0.315550404824177 1
0.107461959090885 1
0.521516388352373 1
0.107241043347275 1
-0.250126808168218 1
0.961118866941529 0
0.237976223412234 1
0.191941037072348 1
-0.107644841736972 1
-0.248522929890093 1
0.676171963710674 1
-0.60123759918949 1
0.821770379242054 1
0.224267649905286 1
-0.316210554033535 1
0.0378530705941217 1
-0.0733440166974632 1
0.0380428047335792 1
-0.152749433891468 1
0.384570682414276 1
0.372477974231879 1
0.584234335296425 1
-0.292511699207328 1
-0.283274333132442 1
0.470360200670774 1
-0.105176564055923 1
-0.30277233143767 1
-0.335557313678671 1
0.186326786987324 1
0.110002574954707 1
-0.281137364538718 1
0.276581803189497 1
0.650147693804826 1
-0.428181014680428 1
0.262210584077482 1
0.22968277960527 1
0.285921958799537 1
-0.564894917642448 1
0.314301768243965 1
-0.0434910279129249 1
-0.49803586669802 1
-0.242912390119085 1
-0.0611796371288442 1
0.202599431077528 1
-0.188481482226389 1
-0.0795268727034249 1
-0.847053078651036 0
-0.255779494694863 1
-0.488202664433536 1
-0.516572389160884 1
-0.148901630360569 1
-0.136405655566117 1
-0.482796674992344 1
-0.259219467983764 1
0.0834595058287313 1
0.295745733131234 1
-0.50461490048983 1
-0.0372930558604233 1
-0.571098209863273 1
0.0626227270752573 1
-0.202022614927742 1
-0.43387427868889 1
0.541151207567121 1
-0.0635585086360041 1
-0.365581378030217 1
0.197963431386099 1
-0.328954113616035 1
0.2220425177678 1
-0.313006515448614 1
0.173521512645621 1
-0.375622545657155 1
0.603256647033683 1
0.0894370550685372 1
-0.0596604202967292 1
-0.529959950332727 1
0.246217661785664 1
0.0491212160750634 1
-0.0662570464618868 1
0.359844660766722 1
0.000290986552778691 1
0.236668412725313 1
-0.213249150618545 1
-0.52909798610878 1
-0.349431085523698 1
-0.123132535155071 1
0.385175287471992 1
0.0311304170610769 1
0.138993382387872 1
-0.0270700295243858 1
0.0712985004955072 1
-0.491458635045596 1
0.577999936334847 1
0.596412012473954 1
-0.0823424820088249 1
0.336024156091551 1
-0.149210281035298 1
-0.207272742403034 1
-0.441527856877612 1
0.879131781999059 0
0.532521756967355 1
0.514787912934641 1
-0.31055173363151 1
0.261385524910667 1
-0.0563695939187988 1
0.0752060241413934 1
-0.34175443059091 1
-0.221577195047793 1
-0.330605963883964 1
-0.132005487961401 1
0.44922350214456 1
0.0456948689086996 1
-0.349604776280017 1
-0.650987349376045 1
0.302762086070949 1
0.031191898195681 1
-0.208269717901046 1
0.0261914877009608 1
-0.000108694139443873 1
0.115533252080136 1
0.351725813163292 1
-0.173611790632929 1
-0.17777628276277 1
0.762550941779563 0
-0.406447607341016 1
-0.501534706753172 1
0.21685800193972 1
0.00638519459811307 1
0.556531675497182 1
-0.432629528014754 1
-0.0296536326272831 1
-0.0191677047897562 1
-0.683805256595872 1
0.130567591678469 1
0.531864662377863 1
-0.108848268072329 1
-0.0842492617093632 1
0.194709632380295 1
-0.118204406625803 1
-0.110652600823634 1
-0.385375709925974 1
0.343166202806229 1
-0.299341058192938 1
-0.381225309800962 1
0.0734248244003337 1
0.206669966566367 1
0.00655322061229383 1
-0.414702582922117 1
-0.51924708228014 1
-0.0651919610612762 1
-0.342670830657763 1
0.0396201494304406 1
0.29978589376587 1
0.212787384082641 1
0.277316257662375 1
-0.524376968513689 1
0.335184778062484 1
-0.0550235213495534 1
0.0784645517984321 1
-0.215704295751334 1
0.0377290222866096 1
-0.0738430641056991 1
0.151855629947807 1
0.260306522888059 1
-0.277167441411437 1
-0.523358907952005 1
0.590187487264571 1
-0.525663339321291 1
-0.284773052701619 1
-0.0341071343633855 1
-0.0501095043927413 1
-0.5443069965353 1
-0.557931523043384 1
0.103675692162142 1
0.088214563328116 1
-0.498177976861386 1
0.126651753149623 1
-0.0772019372735135 1
0.0724632442123523 1
0.295719590873855 1
0.104181694375195 1
0.0633094809800943 1
0.368410152045156 1
0.680054048427107 1
0.734081329702953 0
-0.137804676250809 1
-0.0764564647787083 1
-0.0277729226152908 1
0.619327793703155 1
-0.131139960297539 1
0.00190509013743999 1
-0.0137750386792891 1
0.166297281769373 1
-0.67224516428528 1
0.343939629678329 1
-0.321440900452267 1
0.0176352453363602 1
-0.331640711287694 1
0.0441329191327796 1
0.0255873005495321 1
0.281600288482344 1
-0.224224991032343 1
0.167355813070531 1
0.0453336561312145 1
-0.221203509190748 1
-0.0426944229478813 1
0.195868129989808 1
-0.338464307506239 1
-0.0736902403950247 1
-0.51572166837263 1
-0.182503611604025 1
0.267455544163682 1
0.216299755177289 1
0.0975522742620773 1
0.213466735455179 1
-0.0320323175261024 1
0.510549279028417 1
0.0918037163289189 1
0.114948929285301 1
0.180067820948919 1
-0.0680257424619629 1
-0.241142902206815 1
0.0672718816396386 1
0.3139031719282 1
0.37335236469078 1
-0.0618052940005957 1
0.193013716488514 1
-0.112296299932822 1
-0.00539246958846748 1
-0.360409487267988 1
-0.45403553166185 1
0.124576343186007 1
-0.342523156215262 1
-0.299269226998593 1
0.182248694515243 1
0.218880729517869 1
-0.074407413640172 1
0.144467453550325 1
-0.0233288139890289 1
-0.0778839587502436 1
-0.320288103914835 1
0.377599037576109 1
0.125343999434005 1
-0.219939063757675 1
-0.229756984222873 1
-0.478698852158724 1
0.0283627172860945 1
0.27383385458023 1
0.00243125452717716 1
0.285615905111967 1
-0.0638716456638824 1
-0.343188562247078 1
0.370734669722219 1
0.386974226562547 1
-0.0451007833622942 1
-0.800381139105378 0
-0.529200870164563 1
0.0301418764822618 1
-0.32404023290301 1
-0.300289289961799 1
-0.0924479461993183 1
-0.0256838661617955 1
-0.27389483275238 1
-0.302958593542839 1
1.04521558251518 0
-0.252006034854032 1
-0.013981952931269 1
0.0431421024708842 1
0.31831350861286 1
0.224198303636423 1
0.354197211098748 1
-0.00662386273499087 1
0.14134197245318 1
0.302972439424726 1
0.0465550383328734 1
0.340960671917956 1
-0.139144046038411 1
-0.680377233650979 1
-0.622932367004538 1
-0.0516352009885353 1
0.364286589177507 1
-0.111828841634272 1
-0.0921530926017719 1
0.0689716258792331 1
0.23036462349595 1
0.18147661864983 1
0.762604152718292 1
0.103654495366316 1
0.398087278971458 1
-0.446920322471398 1
-0.0307250570242839 1
-0.121020268656832 1
-0.0439530459818308 1
0.0639078157707481 1
0.0926909890645538 1
0.283657389982361 1
0.308042443786788 1
-0.0680760476081416 1
0.0371675908435852 1
0.516905113362862 1
0.503859542751507 1
-0.744138795997614 1
0.248030456889544 1
0.197995603733043 1
0.214396971363555 1
-0.245374913433715 1
0.716237848982634 0
0.2857613549191 1
-0.503429167551435 1
0.202558861766755 1
-0.0578281004131434 1
-0.248849606433875 1
0.551466459823804 1
-0.366110314093964 1
0.100505064774891 1
0.125099871886537 1
-0.0838632870478446 1
-0.0856986078477526 1
0.268658254582213 1
-0.193355636881631 1
0.963897949140897 0
0.0605759091480724 1
0.111420871148753 1
0.495116705325407 1
-0.78821263961612 1
0.191088151276438 1
-0.0431690573808141 1
-0.243717185718132 1
-0.315191453504343 1
-0.0443199296999396 1
0.0491103180660195 1
0.278125573297845 1
0.472150587869449 1
-0.0334424043080453 1
-0.216451493021729 1
-0.197930850256497 1
0.656169819731883 1
0.232255458049785 1
0.273744686127305 1
0.230185856202658 1
-0.238875798948183 1
0.399594727997114 1
0.0348143465443617 1
-0.0891920463743797 1
0.505532326421102 1
0.0908118671432068 1
0.094915840397953 1
-0.264210433234687 1
-0.740014891548163 1
0.491399468432011 1
-0.0567266560444777 1
-0.173952184788709 1
0.0718547333164572 1
0.162424146400759 1
0.0110589866124392 1
-0.292284480380685 1
-0.13156639068177 1
-0.289570562624697 1
-0.197760485746537 1
-0.585295903991925 1
-0.344714952854156 1
-0.0948904519715209 1
0.194037545740769 1
0.144939689791952 1
-0.109849977320489 1
0.218260809713759 1
-0.6109963999426 1
0.365656826646226 1
-0.0788215097623711 1
-0.636689216220456 1
0.178655404626006 1
0.772510290375321 0
-0.187191508857917 1
-0.375690002332341 1
-0.0799234758551503 1
0.0594321720386787 1
-0.284175945343485 1
-0.0281116599857887 1
0.227236267668429 1
-0.364564841638764 1
-0.14495231026267 1
-0.438629874693397 1
-0.175250496103753 1
0.234795680868614 1
-0.0360726788206408 1
0.234480278501852 1
-0.0842436906207198 1
0.126207743448284 1
0.506434558838347 1
0.242829623622759 1
-0.340387347765499 1
-0.531043486586995 1
0.334980329925569 1
0.367193765650025 1
0.62853589294544 1
0.189060110528325 1
-0.055122202003848 1
-0.00967820338273007 1
-0.236960668968453 1
-0.157094208674542 1
0.272981730746563 1
0.0608429937479007 1
0.153226451217283 1
-0.12257801632817 1
-0.118068639800816 1
-0.229008498073453 1
-0.0107387908386884 1
0.244172592328647 1
-0.30877825910655 1
0.430051550473003 1
0.278091107861991 1
-0.071110223140891 1
-0.224869993100523 1
0.231421831708457 1
0.18147138731038 1
-0.194457872985568 1
0.546942322831734 1
0.0344987457885487 1
-0.248964569526514 1
0.398781179491042 1
-0.0108038044730951 1
-0.0595857746644236 1
-0.199898385906048 1
0.236919521329341 1
-0.405692740791441 1
0.187850307060414 1
-0.555187109228809 1
0.15959270539568 1
0.0324984913375431 1
-0.0644170401229146 1
0.635663208345923 1
-0.49523008155137 1
0.199040844827342 1
0.0162178981728487 1
-0.405113363350954 1
-0.0395643487498196 1
0.100818659024777 1
-0.207249032811445 1
-0.14143391543998 1
-0.50109574952522 1
-0.15378627932881 1
0.290643214600065 1
0.284209848350044 1
-0.15954516497996 1
0.145570831758149 1
0.169734567267668 1
-0.175025268663433 1
0.178336811996678 1
0.329609438848049 1
-0.349078865911237 1
0.167975879352818 1
0.128145806524929 1
0.200790501178799 1
0.248928847036839 1
-0.469753147408818 1
0.623973209060739 1
0.335635925502928 1
0.562972729550765 1
0.672605058547914 1
-0.760907886279669 0
-0.26256370967423 1
0.0253180724001593 1
0.103754745885571 1
-0.427350947856489 1
0.0856306695763334 1
-0.514186356226766 1
-0.298871024174666 1
-0.100289147910666 1
-0.800988478461279 0
0.145999125561477 1
0.30893270196812 1
-0.306192763578247 1
0.150084016433851 1
0.0918700365256129 1
0.119535774089102 1
0.490534028744832 1
0.421999272544622 1
0.0159886572551304 1
0.225634939780211 1
0.339119532315676 1
0.189692853706096 1
-0.311818221176304 1
-0.353809304102227 1
-0.392239157955822 1
0.308722727040845 1
0.279758117694405 1
0.58819191215475 1
0.287320067512795 1
0.115426772880983 1
0.281852937420546 1
-0.060430386014073 1
0.0629678920118013 1
-0.00166349239640787 1
-0.334635517851036 1
-0.252894570109785 1
0.678439568819195 1
-0.318668525089273 1
-0.00708509781388279 1
-0.350510189318533 1
-0.457587512473336 1
-0.193702378608072 1
-0.0402496224542057 1
-0.489702071421991 1
0.25967989801916 1
-0.0181044140037765 1
-0.658804662016374 1
0.414099069598286 1
0.174487985989583 1
-0.137029702287471 1
-0.251761797017311 1
0.066200062923469 1
-0.394148377604682 1
-0.407901357169231 1
0.744741142157602 1
-0.33249345851513 1
0.315628886997596 1
-0.260584606686497 1
-0.158377490339135 1
-0.0320437495007136 1
0.0186769431100855 1
0.0875268169967716 1
0.00293756389503994 1
-0.208662478076852 1
-0.10076655800156 1
0.382074767236859 1
0.14232650138503 1
0.294007569653423 1
0.283535644328448 1
-0.140986557173125 1
-0.217683256741022 1
0.214591693321837 1
0.457721941038741 1
-0.653377267682205 1
-0.134744051091424 1
-0.122917322189139 1
-0.13978056069967 1
-0.531841741450277 1
-0.630912783197434 1
0.646969044318562 1
-0.278773665297344 1
-0.284497762218986 1
0.191037591746927 1
-0.142754054668717 1
-0.465877138477845 1
0.371798902152893 1
0.486702389300378 1
-0.410589942583069 1
0.48400386665634 1
-0.742439636779415 1
-0.256372038250562 1
-0.200513629240646 1
0.310246288034286 1
-0.470403592139955 1
0.125518985769001 1
-0.298002006399952 1
-0.0544588087062114 1
-0.453365128076045 1
-0.576345828060097 1
-0.299619796715309 1
0.0965805187899007 1
0.0753072442289349 1
-0.028890528164324 1
0.0601824722604051 1
-0.163167443015198 1
0.412156425905936 1
-0.0546971551701883 1
0.0321849146142149 1
0.681256699581823 0
-0.0471609747739201 1
-0.140212799844578 1
-0.84726419466549 0
0.0765741383347887 1
-0.167220354260155 1
-0.0165223327207618 1
0.362247204622181 1
0.234380639391034 1
-0.0884210948624073 1
-0.0535521176793398 1
0.66746014635692 1
-0.26325612927143 1
-0.169822368924956 1
-0.147199244798686 1
-0.0617240736263806 1
0.346960970183257 1
0.116101303194774 1
-0.492614814851858 1
-0.307610884635271 1
-0.068906632371061 1
-0.415930404665062 1
0.166461468460306 1
-0.179894559304353 1
0.227434409862015 1
-0.503678699437051 1
0.143745792910495 1
-0.538966634349041 1
-0.122930711288114 1
0.450473520103554 1
0.74510893431352 1
0.0505113648739195 1
-0.189683563451212 1
0.192981004112816 1
0.121663296450949 1
0.207231773058445 1
-0.10897450156619 1
-0.0506902441668858 1
0.0033972103224912 1
-0.207309143813522 1
0.910264228672099 0
-0.165492945915343 1
0.338606924121732 1
0.417983712130745 1
-0.402946822074503 1
0.178228234449402 1
-0.243966871370198 1
-0.0537412677702349 1
-0.206024439715651 1
-0.0788966339612336 1
0.170861899234015 1
0.0166093847668564 1
-0.621609007360746 1
0.169060231486343 1
0.278092666773486 1
0.225970107067926 1
-0.0894843267778558 1
-0.4225141324039 1
-0.700058486938539 0
0.24168218028331 1
0.437080935235923 1
0.477951413020658 1
0.288705321360767 1
0.0797788928315843 1
0.16032386206488 1
-0.0769009758135044 1
-0.523868072000863 1
0.296996468904346 1
-0.602048002363043 1
-0.0181153436381219 1
-0.0563891139527566 1
-0.0736844566927702 1
0.358639377925155 1
-0.240160153500124 1
-0.0224821349609856 1
-0.552825869797032 1
-0.378237908359647 1
-0.157352411052243 1
0.25877279169169 1
-0.522038911067582 1
-0.269583725425222 1
-0.0893495991983124 1
-0.309379352917541 1
-0.424257326563464 1
-0.0868556808875975 1
-0.159629627387235 1
-0.378051384929271 1
-0.0422114884639458 1
0.575107755310197 1
-0.1584588525351 1
-0.298372943144802 1
-0.165825562396431 1
0.219414837044201 1
-0.308571874046678 1
-0.217080280046707 1
-0.267317850513338 1
-0.108734096803873 1
0.0881634515563291 1
0.452067324732064 1
-0.0984082961179307 1
-0.134830847875876 1
-0.0821893146906153 1
-0.761862169836254 1
0.388769382337639 1
0.472470164407797 1
0.507555895042948 1
-0.394842595548632 1
-0.610381740493468 1
-0.257909768943217 1
0.0468533696694744 1
0.0633501643773615 1
0.266244935297139 1
0.925155997402683 0
0.461880747114928 1
-0.155112320976914 1
0.0210424361062062 1
-0.785893726279686 0
-0.232962325619149 1
0.550596691802458 1
0.111764638213576 1
0.592385406876859 1
0.967456434993274 0
-0.177855809704416 1
0.0828347385237683 1
-0.477848231293321 1
-0.0375534134233917 1
0.230674012731093 1
-0.0509271363468537 1
-0.0567965094094146 1
-0.0592654780343975 1
-0.188207645024493 1
-0.0952330256766722 1
0.300067537077678 1
-0.266810425247596 1
-0.086303898130127 1
-0.321317226293387 1
0.0192364002858626 1
0.102261067714489 1
-0.114925999058553 1
0.297398191286359 1
-0.22148708107634 1
-0.393000158231911 1
-0.368949855079274 1
0.182700792284446 1
-0.271901414784457 1
-0.00387367405143746 1
0.402820935038026 1
-0.466235969118134 1
0.769468021401719 0
-0.156222486143628 1
-0.804928582617301 0
-0.447740514100101 1
-0.445601313306083 1
0.328526347584105 1
-0.153440806622457 1
-0.118008926078401 1
0.198727530600257 1
-0.491587410134548 1
-0.013718967450071 1
0.485215479721801 1
0.289422651590894 1
-0.0387742345264834 1
0.196669425568513 1
-0.236315703560998 1
-0.433948937758095 1
-0.175513348637345 1
-0.0072909729157189 1
0.239271250954952 1
0.23919042984037 1
-0.126289562500381 1
-0.0984170285753979 1
0.750173653755803 0
-0.487882170485359 1
-0.14364633035423 1
0.421742664662934 1
-0.025829069389821 1
0.283642648081473 1
0.267768467276371 1
-0.0278112401822849 1
0.192509933852293 1
-0.219570832450121 1
0.510987011121502 1
0.00902847158562912 1
0.331452392231843 1
-0.00659347669522362 1
-0.463279482151647 1
0.506285728255646 1
0.198474159993186 1
0.0579573642649646 1
-0.182512963046027 1
-0.204027643890166 1
-0.112840772421739 1
0.135758730253045 1
-0.21167866017973 1
-0.0576830830267963 1
0.0104319361537801 1
-0.0599297355511265 1
0.0502761640047493 1
0.193288035530389 1
0.316105185292468 1
-0.274065782225881 1
-0.0640941441318788 1
-0.355319793874234 1
-0.0821869191993677 1
0.348532345154117 1
0.0843847606110013 1
-0.338966368468912 1
0.184790806750377 1
0.229962976061849 1
0.27587668644568 1
0.0628336089374524 1
0.169898448548548 1
-0.140814353168426 1
0.426758231571268 1
0.21017581271613 1
-0.240816191236403 1
0.107239983822956 1
-0.44444567354045 1
-0.0890938854307006 1
-0.470361731000582 1
-0.202092628747916 1
-0.675967965641832 1
0.620532016287444 1
-0.239837939764898 1
-0.0943533024827348 1
-0.350528155756712 1
-0.133054868421611 1
0.159152395841869 1
-0.223768505903393 1
0.183284164570668 1
-0.684959700066582 1
-0.609933208151057 1
-0.282826133553325 1
0.00706246565125354 1
0.240899886455505 1
0.0942989774205709 1
0.299620700681131 1
-0.64071820119061 1
-0.184081965106986 1
0.288251589209467 1
0.176035135067985 1
-0.0163411071902327 1
-0.546815218278447 1
-0.0977091277871466 1
0.334392849805374 1
0.375872223377972 1
0.0326605374385839 1
0.528536733541369 1
0.171189883348902 1
-0.228209392527703 1
0.17816716820655 1
0.0344788810422308 1
0.265771234778709 1
-0.498437456538804 1
-0.104577042650334 1
0.364413949853925 1
0.067089790320938 1
0.315002265417133 1
0.276127057644906 1
0.499015655303218 1
-0.281812073588271 1
0.0941909469123148 1
-0.275622744619313 1
-0.357811569140999 1
-0.386361199433217 1
0.600440598671088 1
-0.000876099490464161 1
0.356447679981521 1
0.0603044904426169 1
0.113718896302615 1
0.226353347516735 1
-0.0342380502448718 1
-0.48475254842313 1
-0.231984460078486 1
0.0398045772356777 1
0.481127761185266 1
0.673701203369207 1
0.0598140524539471 1
-0.213331497113545 1
0.0631721684261944 1
-0.836989164584431 0
0.225289017676284 1
0.169298900440024 1
-0.0940482886244509 1
-0.152161364230533 1
0.315635467048505 1
-0.460201287309941 1
-0.361618786478634 1
-0.593582448278467 1
-0.430454351779457 1
-0.14055829168062 1
-0.228621839395493 1
-0.297439449044242 1
-0.194973693735027 1
0.160140488979421 1
0.220120129686056 1
-0.452982553501601 1
-0.551150830749006 1
-0.459176372923586 1
0.174745763609327 1
0.150943035609574 1
-0.0411131112165027 1
-0.446604231004344 1
-0.184810584006145 1
0.210368700371149 1
0.226816539163524 1
0.209972893580823 1
-0.0252301797776329 1
-0.340669151526343 1
-0.201518952542848 1
-0.0420713987805204 1
0.11624376581268 1
-0.198405281598514 1
0.0862691043775403 1
-0.325722263961048 1
-0.120707067477399 1
0.122850432939285 1
0.212492094313819 1
0.41221836173168 1
-0.326696204324329 1
0.745848396581995 0
-0.209647417193654 1
-0.251119655306556 1
-0.0223242731447405 1
0.168421313982523 1
0.574429993497143 1
0.42604035757983 1
-0.144886775140233 1
-0.568173479451342 1
0.488455021448384 1
-0.109550838892902 1
0.0773354160459954 1
0.555374568479092 1
0.197551205380807 1
0.49421821136663 1
0.326523284959679 1
0.500911631828706 1
-0.200017902978422 1
-0.342492720098282 1
-0.194868605110971 1
-0.322496594875841 1
-0.425509729127634 1
0.439000560187802 1
0.218975456979435 1
0.133705152639555 1
-0.2977459851538 1
-0.229767501696024 1
0.349222606018863 1
0.526297325583046 1
0.545379222967202 1
0.260085243959689 1
-0.339784533808437 1
-0.312480590069286 1
-0.160799189661495 1
0.300580026701331 1
-0.0925638753477745 1
0.112910939965186 1
-0.364308375034227 1
0.190818304650282 1
-0.175689756653778 1
-0.19383005089888 1
-0.413929812312192 1
-0.000190434151427193 1
-0.557509727411181 1
0.163536862456223 1
-0.470584626282266 1
-0.643165667570165 1
-0.420561659818031 1
-0.155891651384516 1
0.261744337020714 1
-0.636458361086613 1
-0.081907135688226 1
0.214591955256551 1
-0.339602849335958 1
0.223905541651243 1
-0.0046549596496106 1
0.272240836307675 1
-0.958201947816656 0
-0.131098450441226 1
-0.200013373948359 1
-0.0166897120870666 1
0.42035974890505 1
-0.401969684999726 1
-0.198161342988318 1
-0.373182222569693 1
0.300348478865502 1
-0.293548853566939 1
0.100196387086245 1
-0.246533352162647 1
-0.558162057878153 1
0.119001716779516 1
-0.0991217650691982 1
0.368617421463783 1
-0.142462288335551 1
0.443551541448142 1
0.101431983821467 1
-0.0325730572729308 1
0.152236636550404 1
0.0821502990700911 1
0.146235688322684 1
0.65089863399567 1
-0.182832729173917 1
0.287109767011843 1
-0.672142204305616 1
-0.576625774019814 1
0.188110346510054 1
0.0429522152625738 1
-0.480373957987244 1
-0.375018175281418 1
-0.261486139353052 1
-0.15085866632825 1
-0.614434485357891 1
0.283457767346882 1
-0.298544400856187 1
0.225348044693417 1
-0.0609846235569417 1
-0.390905890838281 1
0.293812157732258 1
0.258517203374321 1
-0.40272340218176 1
0.216869945305021 1
-0.74031030519437 0
0.00226491496383683 1
-0.395135036977178 1
0.202517320614503 1
1.10484511224893 0
-0.116725630887309 1
0.225280555798788 1
0.291965860425084 1
-0.685543325089345 1
0.3142035743962 1
-0.0580000382929283 1
-0.563858736282926 1
0.224344544264595 1
0.461624582135212 1
0.819678881500768 0
0.239718902701378 1
0.464161715102443 1
0.0387941348315672 1
0.163999059446554 1
0.0484240857957156 1
0.361056037118745 1
-0.195732876114914 1
0.167156003879144 1
-0.147121046921623 1
0.108762276792301 1
0.115144361605107 1
-0.551721628030517 1
-0.0712955991024289 1
0.308126625430426 1
0.313081161892637 1
-0.113204687910448 1
0.267594594778444 1
0.0795558859819721 1
-0.260873354661333 1
0.170706106999511 1
-0.23889915148635 1
0.832629739889147 0
-0.673189003048471 1
-0.181643650615951 1
-0.661329723957833 1
0.129809408090515 1
-0.106706944141474 1
0.386280429366217 1
-0.12855320103679 1
0.057299353854471 1
-0.266067923168567 1
0.561715343898928 1
0.377905123611878 1
-0.0475784470127686 1
-0.0248501643053103 1
0.07512388720586 1
-0.624721170638024 1
-0.532147664591332 1
0.370399394874722 1
-0.00487375480385993 1
0.207826603750376 1
0.0171237595984024 1
-0.708379273769349 1
-0.125111475739442 1
0.250395151342184 1
-0.144945652227323 1
-0.276913066265495 1
-0.000555865417065374 1
0.141119459916073 1
-0.406136772332997 1
0.145912164596816 1
0.0466670498658747 1
0.483495124554063 1
0.0483134626287692 1
0.601032965637096 1
0.529790768306464 1
0.00537469387732618 1
0.134329825616598 1
-0.257888867761287 1
0.281944016440514 1
0.197823696451053 1
0.0400687764069246 1
-0.14347711663689 1
-0.244463030387613 1
0.0478024449922897 1
-0.0959735638778373 1
-0.274290209422549 1
0.0556006881037277 1
0.115888179089551 1
0.11942381055646 1
0.000124025830489219 1
-0.460557195024073 1
0.0647324094516473 1
-0.523308619629267 1
0.707903676185355 1
0.0242087562730106 1
-0.513105370212971 1
0.175041157654158 1
0.256416721580091 1
0.321296092763493 1
0.505091311422852 1
0.101783854802936 1
-0.341539598270759 1
0.766323981041542 0
-0.0521204773837813 1
0.0476350255077797 1
-0.339815107156721 1
-0.336048110925774 1
0.193459227347427 1
0.641846352384858 1
-0.631848283720518 1
0.192758001306436 1
-0.0479570126689284 1
-0.215739271859399 1
-0.326674324360285 1
-0.081839122286558 1
0.322665351552889 1
-0.386155574723463 1
0.059127711767204 1
0.137044868056235 1
-0.0888403601486877 1
0.188202806676031 1
0.517866558397719 1
0.000597171731693838 1
-0.049472512977867 1
0.15662259456792 1
0.383772681073551 1
0.0135398157978178 1
0.577096872077481 1
0.876261287507525 0
0.0470269720300764 1
-0.0596505202904757 1
-0.353132339005132 1
-0.188271453407865 1
0.265950630396029 1
0.0564702777909139 1
0.180516156630159 1
0.380278091291066 1
-0.227811127354875 1
-0.219109993669668 1
0.413089339781474 1
0.370893004589153 1
-0.0878533787679857 1
0.700905418474592 1
-0.455571823751023 1
-0.100797004560271 1
0.462398581661799 1
0.00237108434727043 1
0.0311917420344511 1
-0.248617524189646 1
-0.199446748433039 1
0.0294850136661976 1
-0.299509032665911 1
-0.452196588643358 1
-0.26914333380615 1
-0.222802665827127 1
0.0012199039724404 1
0.74025855265574 1
0.611088191081109 1
0.364044451996311 1
0.450527281935457 1
0.179917155115283 1
0.599413832638107 1
0.434527170013667 1
0.163088673642122 1
0.272944828565038 1
0.425023653782303 1
-0.57514228307549 1
-0.0593269075437609 1
-0.528694458513641 1
0.296341618328988 1
0.154381584313713 1
0.192704759841311 1
-0.157703318702358 1
0.378036775661327 1
0.331306974245149 1
-0.0333655559203367 1
0.412033550050723 1
0.684859613976357 0
0.26377533835357 1
-0.826068897901388 0
0.0361399906700565 1
-0.185668940959504 1
-0.622048939523808 1
-0.436800351447643 1
0.0803941417890878 1
0.248594284437673 1
0.303530464772924 1
0.065711361321302 1
0.33867141531077 1
0.405166139705989 1
-0.404294951358809 1
0.587371853137953 1
0.383874785931825 1
-0.712019015342005 1
-0.210974414615462 1
-0.207869598848626 1
-0.606640520741897 1
-0.138636246899068 1
0.710387928935366 1
-0.152737503644742 1
0.68212669871896 1
0.346025823591841 1
-0.010745189830356 1
0.451491900890388 1
0.00845747305328956 1
-0.228392644934316 1
0.0504557113977513 1
-0.364244718704243 1
0.693843147489845 1
-0.009805637897424 1
-0.0483784399407508 1
-0.198602613580806 1
-0.164526682800004 1
-0.143312601744952 1
-0.0572795527475509 1
-0.172857735181487 1
-0.71478611158324 0
0.0180965358909414 1
0.308777364857113 1
0.1359257778454 1
-0.753079682261331 0
0.473973409689408 1
0.193996717749818 1
-0.421876624643336 1
-0.167616038823387 1
0.463704949278384 1
0.00240761559231731 1
-0.118217649977543 1
0.10998838685909 1
0.278854777169977 1
-0.513576518293665 1
0.129234419071094 1
0.31440254613484 1
0.101719453260229 1
0.564132510519664 1
-0.363409843764235 1
-0.187738086160372 1
-0.00182375745770526 1
-0.0384339415177064 1
0.172854446519676 1
0.669913638922289 1
-0.81142559450618 0
-0.231816436922466 1
0.412115291215763 1
0.0334251931392912 1
0.442462946404871 1
0.625128206407635 1
0.166790975935871 1
-0.0657330680233551 1
-0.208800474051143 1
0.0461916094442948 1
0.486417879106675 1
-0.124346711805351 1
-0.429748681776818 1
0.23900843865384 1
0.190290090022196 1
-0.394355910759554 1
0.0731554437036246 1
-0.375446221925894 1
0.233550827081192 1
0.128197781395609 1
-0.621799232101633 1
-0.475204491616828 1
0.226384124019288 1
0.204954835673012 1
-0.892461110526104 0
-0.0455703741463782 1
-0.398105377369681 1
-0.00252518174040253 1
-0.309539468748686 1
0.105638179103967 1
0.44922855818076 1
0.561501527431743 1
-0.1103748944579 1
0.134702492045166 1
-0.0574146673597766 1
0.107123849280841 1
-0.0832176021105716 1
-0.327670079215767 1
-0.452646550374063 1
-0.0642847143295266 1
-0.268234294757333 1
-0.0973971138736291 1
-0.472803289673245 1
0.319188862016999 1
0.386357069191005 1
-0.0949061351062269 1
-0.470579248410887 1
0.351037243989966 1
-0.0515108792977336 1
-0.781156767856077 0
-0.211032462919545 1
0.520994304804353 1
0.0828664042426424 1
-0.420101973159276 1
-0.255861140724789 1
0.10359893215392 1
-0.313155998287841 1
0.237008194423762 1
0.33352358161917 1
0.356933475927338 1
0.578119331094096 1
-0.466661744905028 1
-0.313192688650903 1
0.3483960406244 1
0.0465758261425423 1
0.00229963202716799 1
0.1374263060746 1
0.225730688402814 1
-0.928603895418369 0
0.197218451230497 1
-0.274350785697897 1
0.0972791377156062 1
0.173770670437086 1
0.661793598377141 1
0.259689070212305 1
-0.0278014080556076 1
-0.080575149784322 1
0.361728613049665 1
0.0648959243433168 1
0.0266197160416073 1
-0.014061570467951 1
0.177739669729708 1
0.00568919655108083 1
0.265331463395052 1
-0.539689369757272 1
0.248069324050114 1
0.152347465733398 1
-0.0485852103517048 1
-0.102945464900149 1
0.152969105215446 1
0.189602408969283 1
-0.235140050580634 1
0.189951602358812 1
-0.355410620015914 1
0.301056116346028 1
-0.199703687794543 1
0.451977385151733 1
-0.62863050520424 1
-0.188985408838384 1
-0.180504564500984 1
-0.114456427803533 1
0.525100516818911 1
-0.479477627339259 1
-0.268494696534263 1
0.245768523009506 1
-0.14123930701019 1
0.031724277478447 1
0.252390258487996 1
-0.379104524057746 1
0.247733303367159 1
0.335620150597273 1
0.344852626282762 1
0.315481769720171 1
-0.394819468669363 1
0.811680544968462 0
-0.244366014939843 1
0.141960251575626 1
-0.43569422313178 1
0.486358016856697 1
-0.263124318526551 1
0.463023164275063 1
-0.0402875613089646 1
0.45903978739293 1
-0.395473640254972 1
-0.182490844719282 1
0.176425183566953 1
-0.314882613776496 1
0.0456036523064225 1
-0.0389345792230666 1
-0.343915549740501 1
0.11266581690747 1
0.141939108056403 1
0.158923116866421 1
-0.0139856405111881 1
0.312258630075989 1
-0.0117490651184375 1
0.473574302422379 1
-0.391681957605626 1
0.110345978090483 1
-0.227923027539536 1
0.568157628939121 1
0.0376436005244455 1
-0.0993859985753527 1
0.264963533818817 1
0.0212128364568894 1
0.352146095665458 1
0.389669383544694 1
-0.318474392846363 1
0.153817247849262 1
-0.604622500423283 1
0.0625783492312138 1
0.120889674418481 1
-0.312272057174193 1
0.198564885531845 1
0.0725066936892827 1
0.209361544541388 1
0.11558136519619 1
0.0154255158657799 1
-0.0540582272072464 1
-0.29274361635968 1
-0.0135080279757737 1
0.388058156605131 1
-0.729843148904368 0
0.723812326075724 1
0.132062632716073 1
0.189267368670581 1
0.479408936348799 1
-0.145722361338261 1
0.162324538248068 1
-0.512106084541265 1
0.0623832740077371 1
-0.134407990124721 1
0.505725455786322 1
-0.524832812310297 1
-0.472275409208928 1
0.214388685678675 1
0.283514156505631 1
-0.728854000631046 1
0.173926810915128 1
-0.0149451310918716 1
0.238200139846953 1
0.543361593065516 1
-0.61672768500176 1
0.15340628527574 1
0.584376895639929 1
0.389970372291237 1
-0.0235677726062381 1
-0.203786187857812 1
-0.0122330519089002 1
-0.126410297618952 1
-0.216614684564905 1
-0.166139120689746 1
-0.302785259190588 1
-0.594699911422675 1
0.289142196137092 1
-0.35026213805552 1
-0.00944022161376746 1
-0.101070679052399 1
0.0513838719227321 1
-0.0195055534284653 1
0.026599943601981 1
0.576565944631399 1
0.249173983199356 1
-0.355612003497825 1
-0.336858720222161 1
0.229546435814564 1
0.357727004200146 1
-0.130358638075548 1
-0.00831258639779356 1
-0.0279318018505918 1
0.0946064698307802 1
0.12144495756937 1
-0.0123789645268935 1
-0.341472376895873 1
0.871512693001368 0
-0.319541319915606 1
-0.158139133492561 1
0.218387534365932 1
0.201969516507856 1
-0.14647591678413 1
-0.141339970085706 1
0.826001399537479 0
-0.24061305068259 1
0.120722903447114 1
0.571353649898441 1
-0.0103225141708765 1
-0.288688851311892 1
-0.278496289394759 1
-0.069486077582711 1
0.0458538031142524 1
-0.206235363042385 1
-0.00736184294755783 1
0.377753229405755 1
-0.16023503657275 1
-0.509415160055726 1
0.154452129615241 1
-0.15472534355 1
-0.432796503325438 1
-0.430359091855792 1
-0.120016620227406 1
-0.42921097536355 1
0.316024430302482 1
-0.429258644692577 1
-0.00675725904395336 1
-0.205185733349324 1
0.0156560724262694 1
0.575370188762876 1
-0.163220562151412 1
0.261414814515652 1
-0.0716427396994543 1
0.227864229536845 1
0.230433585702091 1
0.180016661428726 1
-0.369798284767383 1
0.0154378609500111 1
-0.209522674543192 1
-0.217390630795006 1
-0.236029693648982 1
0.32528624442387 1
0.0343760628280477 1
0.255213833523781 1
-0.577235912006242 1
-0.0893284510545345 1
0.138704194807878 1
-0.260932212085313 1
-0.134978688617049 1
-0.0165679911318267 1
0.11154146992327 1
0.179635638273119 1
0.49106077756315 1
-0.564795998927422 1
-0.148140238907204 1
-0.456652937408487 1
0.0950039225094534 1
0.941877090663663 0
0.470817718996291 1
0.368620173765924 1
0.236621053962646 1
0.0495305671193812 1
-0.325219878409635 1
-0.132161595130092 1
-0.0912090845706616 1
0.0131850907049163 1
-0.371649032748781 1
0.133873086550876 1
-0.260892717771269 1
-0.390619966481037 1
0.311903593372081 1
-0.393485159510927 1
-0.484298396841874 1
-0.321762859206294 1
-0.228870606477405 1
0.512174990932702 1
0.217077966939336 1
-0.136416108921466 1
-0.626565485156245 1
-0.171982537297034 1
-0.882486466362168 0
-0.470616462973922 1
0.115816467468723 1
-0.265289665547066 1
-0.143459371263809 1
0.495167203031757 1
0.457222003342174 1
-0.138305134062148 1
0.40270685675712 1
0.0220978624272438 1
-0.354629515649177 1
0.207013031474479 1
0.0494466734240398 1
0.0960260981919883 1
-0.0345039575313862 1
-0.173274831657163 1
0.0619418115969176 1
0.748229582793343 1
-0.434064385450734 1
0.0945486754662036 1
-0.182785360038544 1
0.166779029959664 1
0.0993369425279741 1
0.15319436510546 1
-0.331306085014285 1
-0.218853298086661 1
-0.253106087401556 1
0.227681714913635 1
0.132069601912948 1
-0.0841407476229073 1
-0.225386949360538 1
-0.0835303180900449 1
0.0600302165646131 1
-0.38318503537443 1
-0.314802543670572 1
-0.088395075735075 1
-0.244629654475475 1
0.439492885724581 1
0.0994155745211011 1
-0.184167479830592 1
-0.113446963289573 1
-0.28861794058896 1
0.567879994850483 1
-0.92086355340043 0
0.0643395249048379 1
-0.368213496144097 1
0.310733413205463 1
-0.214769656251479 1
-0.0758435177020818 1
0.224866392989595 1
-0.189664054879829 1
-0.31512388252889 1
0.424062636668537 1
0.369514426846886 1
0.0734832563384546 1
-0.00342350634495341 1
0.130448725688566 1
-0.0435699633367975 1
0.571539631122591 1
-0.341533854043039 1
0.280964159623087 1
0.0130944338115108 1
0.663708731623551 1
-0.112973376647735 1
-0.474470821506931 1
-0.280554244892859 1
0.250310256338277 1
0.244865903913059 1
-0.15790139663962 1
0.236827806927428 1
0.147799868829039 1
0.237536786696381 1
-0.0274859117296729 1
0.267995573078956 1
-0.228725447557875 1
-0.832580663776711 0
-0.194395422128806 1
-0.250600966413659 1
-0.336542846630365 1
0.358540064956983 1
-0.333025318765854 1
-0.21033640318332 1
-0.272941175406016 1
0.0448769221624948 1
0.391182138983707 1
0.228380290979473 1
0.441511200047302 1
-0.339911692039689 1
-0.151606170901672 1
0.303533880992747 1
-0.480827773197735 1
-0.156563759647358 1
0.077479688077727 1
-0.136369320563883 1
0.518905966092522 1
-0.0955091951745725 1
-0.437741066316048 1
-0.314561832998668 1
0.28492382833228 1
0.361291268128106 1
0.470485809804579 1
0.290824867070516 1
0.2894256668996 1
0.22040721605612 1
-0.351606512598942 1
-0.443208622036419 1
0.523111940296662 1
-0.494935183866386 1
0.258712835694738 1
-0.276891559775514 1
0.0148859032275093 1
0.177448757558016 1
0.444488483694072 1
0.208477866951492 1
-0.255463377451642 1
0.218019378765844 1
0.280615340526135 1
0.53878473290848 1
0.11171259926237 1
-0.0822028109275764 1
-0.515109525179888 1
0.00378130983214292 1
-0.315164896859333 1
0.369662225093552 1
-0.232206390982009 1
-0.0541405100408297 1
0.0674773693119424 1
0.297690453857364 1
-0.452250626871133 1
0.77436139494831 1
0.549672658620018 1
-0.723102180022079 0
-0.171475706716887 1
0.0357059613787922 1
0.138467537425223 1
0.0508621410609418 1
-0.135384669912712 1
-0.297489880294816 1
0.397351393934906 1
0.226971466418711 1
-0.204864701292818 1
0.729529681948373 0
0.72033341044583 1
-0.354453021621534 1
-0.686415652045951 1
0.898010327020406 0
-0.276596755383456 1
-0.573285698093089 1
-0.329695577211685 1
0.00655323100210597 1
-0.132843715359124 1
-0.360847920177661 1
0.20012946137183 1
-0.253031450029839 1
-0.0347991643272266 1
0.785991363273663 0
0.493764880936378 1
0.0405378833417621 1
-0.259098321896455 1
0.399193782851022 1
0.236217880894379 1
0.424848123893635 1
0.626582978775494 1
-0.0089999596800453 1
0.203792589680495 1
-0.086691323023197 1
-0.46210164258753 1
-0.673988008974006 1
-0.555111386266033 1
0.136475827999105 1
-0.181178569365271 1
-0.254250059584348 1
0.591826789205526 1
0.412670901409843 1
-0.115801110013173 1
0.0462859332437835 1
-0.391652300044454 1
0.316558952466225 1
-0.313449456593855 1
-0.0783454131866738 1
0.113298487444588 1
-0.120551380744541 1
0.454395295744583 1
-0.229772383056284 1
-0.455337081589783 1
-0.0171919538951526 1
0.506344420976124 1
0.267475342930664 1
-0.404948382867438 1
0.0364666156826767 1
-0.0784982519785258 1
0.169460461760573 1
-0.359363531196615 1
0.227742935551809 1
0.140825769695552 1
0.0598326513419295 1
-0.404840625733192 1
-0.450516941087332 1
0.00771265738142753 1
-0.0606372398127142 1
-0.0597288778359155 1
-0.410194285146266 1
-0.174584805628425 1
0.239973800015308 1
-0.348330914677207 1
-0.113094113973851 1
-0.46506235564013 1
0.506017684080028 1
-0.212352698646813 1
0.0144212348917976 1
0.173367371446971 1
-0.114632821134357 1
0.154775900109427 1
0.330704726279255 1
0.307874587720825 1
-0.43343335667668 1
0.729976943825822 1
0.435568982768932 1
0.196341227282077 1
-0.1945794917159 1
0.108925549975026 1
-0.449007473972693 1
0.265218176878436 1
-0.582993889667092 1
0.0230256663275761 1
0.403185777574262 1
0.233004126006239 1
0.0964186116316022 1
-0.046657358917346 1
-0.173551201304952 1
-0.0450100499586348 1
0.106060444711611 1
0.0706579679705272 1
0.0518498969807593 1
-0.700062219810772 1
0.0666893002081695 1
0.27625372017072 1
-0.49578925565349 1
-0.101862011375304 1
0.00842015593137239 1
-0.0644193361257856 1
-0.147719293518663 1
-0.55011735715754 1
-0.488699430862568 1
0.0363312183188698 1
0.853293974907539 1
-0.227589005963327 1
0.368413609640935 1
0.356140134169297 1
-0.111467410262205 1
-0.156626218676881 1
0.0761143786482158 1
0.275075911943492 1
-0.545787379661233 1
-0.371989577258218 1
-0.649319881313214 1
0.238442532986265 1
0.373990044189593 1
-0.129908922907206 1
0.431412445245064 1
0.853541544088698 0
0.434598839011352 1
0.395883441440306 1
-0.0851886538038389 1
-0.232134034148832 1
-0.257231226886476 1
-0.363651928216685 1
0.199636272662567 1
0.198645769349272 1
0.0727478018782468 1
0.00731011871928797 1
-0.00701660575937321 1
-0.162176863928687 1
-0.360584292589796 1
-0.205451301956217 1
0.344342821661362 1
0.221125053877825 1
-0.369879652751211 1
0.0781524379246925 1
-0.258811544653585 1
-0.0520874779649323 1
0.488632879144299 1
-0.120256704739959 1
-0.630082082933012 1
0.0696788623525137 1
-0.252013974885235 1
0.141244910649149 1
0.195741053857951 1
0.484443435730931 1
-0.177369153508683 1
-0.126859838646109 1
0.0319742648387316 1
-0.244567409217806 1
0.0679936633511496 1
-0.241080984103261 1
0.302405713640843 1
0.111304014646305 1
-0.279657788564515 1
-0.130343367231478 1
0.16373107642372 1
0.0114715099903993 1
0.222074896831317 1
-0.244212063165765 1
0.132383991884011 1
-0.695188645209032 1
-0.306138419159925 1
0.0250976860354334 1
-0.0531501202312013 1
0.0901467251790285 1
-0.326285056595093 1
-0.323885733069368 1
-0.337137186483163 1
-0.202074493349798 1
0.368861975322062 1
0.105893795982367 1
-0.0841613055655643 1
0.607518063652262 1
0.219684759604293 1
0.169380203858322 1
0.339053056184798 1
-0.134327611839351 1
0.390634348705378 1
-0.299390605301914 1
0.500255722051828 1
-0.557713481755768 1
0.0280775435167013 1
0.0871432245753868 1
-0.027036085744803 1
0.0429692678549816 1
-0.072878153837518 1
0.0424034789133545 1
0.0108190777453713 1
-0.0117661487811052 1
0.591186245261064 1
-0.013877508882636 1
0.29134931528372 1
-0.279156913815307 1
-0.635245538246779 1
-0.534954698446911 1
-0.486049903762519 1
-0.294252621630029 1
0.0265773654231049 1
-0.072023315746421 1
0.432256652540446 1
-0.867697517733406 0
-0.230231663044146 1
0.245908222655634 1
0.263575003633682 1
0.285603509673016 1
-0.0784745262108216 1
-0.481144235733552 1
0.11243212909159 1
0.569267746930332 1
0.201719173804719 1
-0.0412404223584191 1
-0.328206279614249 1
0.235547031312128 1
-0.384218453601077 1
0.228156031961022 1
-0.172341415055399 1
0.518867085263032 1
0.141969231163962 1
0.0728551585171433 1
-0.342525414429849 1
-0.157245342044303 1
