# Supplementary material for: Bias caused by sampling error in meta-analysis with small sample sizes
Source: PLoS One. 2018 Sep 13;13(9):e0204056. doi: 10.1371/journal.pone.0204056 (PMC6136825; doi:10.1371/journal.pone.0204056)
Supplement: S5 File — (ZIP) [file pone.0204056.s005.zip › results N = 10 theta = 0 tau = 0.2 sz = 100-500.txt]

"dl.theta" "dl.cp"
-0.00361973318599348 1
-0.0971233544485029 1
0.0569165101307642 1
-0.100518931724732 1
-0.0584703577514209 1
-0.0552360930623453 1
-0.0794079169300947 1
-0.14770130114679 1
-0.146218165369305 1
0.0173880461156722 1
0.0268693724876198 1
0.068686585017385 1
0.0554694323806555 1
-0.164332426624166 1
0.106759472122765 1
-0.0942191040860699 1
-0.0423445293905785 1
-0.0457260918309469 1
0.0201414952689591 1
0.0739700859537035 1
0.13324771832555 1
0.0933279699201463 1
0.113293329030961 1
-0.0667339696872162 1
0.0422740282682846 1
0.0991958502902021 1
0.318266162351579 0
-0.0227431825915536 1
-0.0761670500486082 1
-0.0593165135750445 1
-0.0748920232440816 1
-0.22046700109158 0
0.149943488028413 0
0.109243773023136 1
0.175391296458115 1
0.0417252987322588 1
-0.0665354861122621 1
0.235223719049651 0
-0.210565995301585 0
0.0274024734515435 1
0.133169359418126 1
-0.0179124037308379 1
-0.18132404056249 0
-0.00640061170353688 1
-0.151671789181181 0
-0.0185131367316323 1
0.248896971768693 1
-0.0539552134786349 1
-0.00726542731848707 1
0.0990465448140192 1
0.0194612582007449 1
0.0163763688555409 1
-0.0558075184833488 1
-0.0146805670825532 1
-0.142693877845017 1
0.155542787538943 1
-0.124965184223365 1
-0.119070658688736 1
0.0279441934894835 1
-0.039016294992498 1
-0.160729230830991 1
0.0400255448590319 1
0.0596775675510237 1
-0.0418931956269262 1
-0.217878700389379 1
0.0740126634997391 1
-0.0350982220395793 1
-0.165139705448213 1
0.180042244166744 0
-0.120961558906247 1
0.148996251119184 1
-0.121936347655299 1
0.10670218957082 1
-0.0865353582600208 1
-0.0882450516706227 1
-0.0490601834323919 1
0.0900874171653023 1
0.0833822895239865 1
-0.0296577904325084 1
-0.110796729515051 1
-0.0678788421332482 1
-0.0613747871371199 1
0.0190407934399844 1
-0.211672763532156 0
0.0375270526402557 1
0.0432771197469036 1
0.0729314971282136 1
0.124670605056547 1
0.0077237543892256 1
-0.0320174185174981 1
0.124955639325386 1
-0.0572881944034007 1
0.00580025040449665 1
0.127600621017942 1
0.00571196410043646 1
-0.0538248264612395 1
-0.166526565925999 1
0.0165273046870678 1
-0.0774186462602715 1
-0.143687779894136 1
-0.0272362910832853 1
0.070520355677764 1
0.133172920655659 1
-0.124554853200106 1
0.0383676949178571 1
0.0770639657098507 1
-0.178123759455753 1
-0.00304924488970938 1
0.00700398648117065 1
-0.106133528329496 1
-0.0162484710120213 1
0.0310957877695045 1
-0.00794397708759158 1
0.0561292384875647 1
0.252841123383419 0
-0.0687320031111335 1
0.0702142194208517 1
0.0432533207241145 1
-0.0440831330314203 1
-0.145814682045799 1
-0.0107801714946817 1
-0.0854651262856744 1
0.0390860980296834 1
0.0233569858560323 1
-0.0560018666562403 1
0.0825191559665153 1
0.0339107793290064 1
-0.0897154681001311 1
-0.125074302659382 1
-0.0518475394130635 1
-0.126969254690151 1
0.223234659506609 0
0.176476585820034 0
-0.00431879878488103 1
-0.0754039513393485 1
-0.125866082889124 1
-0.0408496548459724 1
-0.0246589874000151 1
-0.0357787355458711 1
-0.0747182780447352 1
0.101875148164327 1
0.147182964549598 0
0.0651368168616803 1
0.127497463168057 1
0.184006964173713 0
-0.0228520859374223 1
0.0927575448722553 1
0.0958371236936388 1
-0.143365577959107 1
0.0178765569226814 1
0.133296704553824 1
0.0765905156846376 1
0.189162272033316 0
-0.0198450575790719 1
-0.1017294488388 1
0.0698186806177964 1
-0.0309458648213527 1
-0.0868171256456105 1
0.112494273276115 1
-0.0422243406174713 1
0.0761688366726176 1
-0.0712144103420742 1
-0.029716016591836 1
-0.0451100802358155 1
-0.0952086379275917 1
0.134294852337235 1
0.0892774125971096 1
0.0189204822690637 1
0.094926980296477 1
0.0973659193089655 1
-0.129746881028672 1
-0.103012032405089 1
-0.0470560407610517 1
0.110152516728092 1
0.0486252935905664 1
0.0945182024357132 1
-0.0423692091449406 1
-0.0934136208399842 1
-0.0290917404802244 1
-0.1332036360615 1
-0.0063252049195272 1
-0.0342736165851165 1
0.0851012546028268 1
-0.133537853853953 1
-0.124499147718361 1
-0.046199539875208 1
-0.00583581344771169 1
0.0191985414680512 1
0.0273687328794015 1
0.110506474710767 1
-0.0795489261395772 1
-0.0206009738471709 1
0.00897359694217832 1
0.221581482854575 1
0.0163086611446194 1
0.151267798338936 1
-0.0873841121761208 1
-0.122391164847265 1
0.0135594310361638 1
0.127650955660805 1
0.011410481655334 1
-0.170475908691111 1
0.197429192456367 0
0.0195429436293532 1
0.0815554991710688 1
0.0168489314059507 1
-0.0780551390904044 1
-0.0033862854002606 1
-0.117111327891839 1
0.0101235164343975 1
0.0157099049393729 1
0.157277774572134 1
-0.170774410317245 1
0.00120520025761876 1
0.0227302418392308 1
0.133364945761786 1
0.0328895057671488 1
-0.120237457841792 1
0.155320259951173 1
0.159188959857491 1
-0.0442878170235727 1
-0.0731002883952302 1
0.0338517777496841 1
-0.114723794874691 1
0.00278609559553863 1
0.0813530804315452 1
-0.121470255849774 1
0.0177712358181472 1
-8.5001592434325e-06 1
0.164465526143742 1
0.0769847429371334 1
0.0392444657855425 1
0.0744047518359863 1
0.0876490442977688 1
0.141375608228985 1
0.0900235789612295 1
0.00503641727438678 1
-0.0443520595412728 1
0.100660641993736 1
-0.0618709160513207 1
0.0698643754931387 1
0.0549546768775259 1
0.104904456604191 1
-0.0846863121832101 1
0.0538744186374366 1
0.0658614498256307 1
-0.109846330881126 1
-0.0136035467131454 1
0.00842678402616646 1
0.16191696909032 1
0.113925418863336 1
-0.194419469318377 0
-0.0345448204365351 1
0.0777760011628249 1
0.0982093338829984 1
0.0328642608316585 1
0.02030282279058 1
-0.0870745226845582 1
0.0824166202023412 1
0.10678376941564 1
0.234239180503581 0
0.17505200437176 1
-0.180994575011818 0
0.0935995510599814 1
0.0313105120174431 1
0.106936038103009 1
0.0394313311875914 1
0.0484965775784842 1
-0.104952232857326 1
0.094553041665377 1
0.030332064464824 1
0.188826013489281 0
0.027532475447738 1
-0.0458462303216742 1
0.0666952580126765 1
0.0527023371402846 1
0.0506713729498545 1
0.272579119337017 0
0.101022954449603 1
0.00495243493367076 1
0.0340023490746206 1
-0.0387867146692901 1
0.0405935928254933 1
0.23661137137753 0
0.0110046674116508 1
0.0382252504141196 1
0.068942636422214 1
-0.00312242008035905 1
-0.115278913452269 1
0.0295509286029621 1
0.165185196919303 1
-0.00207811214250464 1
0.0677614198496051 1
-0.0346303069758121 1
-0.0910356606645362 1
0.0323060078072494 1
0.0937605246799106 1
-0.111281723535251 1
0.0201502970552351 1
-0.00625238245516533 1
0.0121390185631932 1
-0.231398821508217 0
0.221218664556543 0
-0.136032142820228 1
-0.163628397046416 1
0.0762576039503391 1
0.0123823591107293 1
0.00777720887482259 1
-0.0786848377027181 1
-0.0526469132558413 1
0.17094416071807 1
0.0248412903207677 1
0.112395994652881 1
0.188116289946414 1
0.0601119865128497 1
0.0722887546538603 1
0.082373655951295 1
0.0434995011488411 1
-0.193412619191749 0
-0.0792683807641043 1
-0.179606583342698 1
-0.0445836330274952 1
-0.0417638716642118 1
0.236950069944847 1
-0.0118502103447485 1
0.0888686866149469 1
-0.00487538481344805 1
-0.0392893283520018 1
-0.019656748193189 1
-0.106977240235815 1
-0.0116414041211906 1
-0.0323008163381955 1
0.0459285619687007 1
0.0519361487416047 1
-0.0309039569122802 1
0.0436780267349427 1
-0.0259501295507399 1
-0.0666282704249061 1
0.0639437147338058 1
0.201427984054598 0
-0.0359409849659561 1
0.0836438577471081 1
-0.0524743718007409 1
0.0177984502525013 1
-0.00615156707798343 1
0.0677406901145592 1
-0.10587170985904 1
-0.200706213227164 1
0.00356270055251534 1
0.0461240629370924 1
0.044803170801051 1
-0.0655356887852467 1
-0.0374440819477861 1
-0.0252833641338721 1
-0.291571090182545 0
0.0603014697847875 1
-0.0173013282671302 1
-0.109238594627005 1
0.106536188067799 1
-0.0894804344119058 1
0.0636033977796655 1
0.0402872600893087 1
-0.116891474978865 1
-0.0843329585158646 1
0.119698239853189 1
-0.0186010125997009 1
-0.0210646759597758 1
0.165392807910336 1
0.190069593159338 0
-0.140844814583631 1
-0.115825524902667 1
0.0400500578713531 1
-0.00915754911021092 1
-0.0597882432263739 1
-0.128069021171923 1
0.0956697593256879 1
-0.0137466218143782 1
-0.0769197028746173 1
0.107410235112475 1
-0.100749542508146 1
0.0880290217849669 1
-0.125882678606398 1
0.0149239427902047 1
-0.0965935997994926 1
0.163051491995294 1
0.0363698549923127 1
0.0731124596933881 1
0.0316102661378888 1
-0.068160324434519 1
0.0783939028131138 1
-0.000727643375383336 1
0.206613429318167 0
0.143725503516779 1
-0.0702553356370632 1
0.0903388515034825 1
0.0208286420597422 1
-0.0967003245000157 1
-0.01316405298618 1
-0.00581866919530486 1
-0.106515268574537 1
0.0793074539006199 1
0.0567572659344744 1
-0.0511938122008721 1
-0.147834619179972 1
-0.0626536630662003 1
0.0303962517128337 1
-0.0973848652778815 1
0.0850249066224856 1
-0.128175095009425 1
0.0194527309187889 1
0.154663173392245 1
-0.000157189425063814 1
0.0398563060981143 1
-0.0852070528685625 1
0.0519696116670275 1
0.104524040679585 1
0.0787450989401584 1
0.089509885403826 1
0.00755496192447826 1
0.165703438439031 1
0.00276510774014281 1
0.0064207946793431 1
0.0133465300193892 1
0.0715873010983908 1
-0.108502231903491 1
-0.0573172360294678 1
-0.0408909013305427 1
-0.118164279086908 1
-0.144581585909713 0
0.0451555692218418 1
-0.0193073287011359 1
-0.242848430105232 0
-0.00895079666425729 1
0.0136699515118978 1
-0.042036376490127 1
0.151981621289283 1
0.0173723949025753 1
0.087407452771614 1
0.167028374751808 1
0.0538108711742495 1
0.0439442707668351 1
0.0862126443762996 1
0.0439371693145701 1
0.105583174212572 1
-0.029313233675859 1
0.0449709821494059 1
0.0337461707372096 1
0.0654098374688314 1
0.144230830162584 1
-0.0110991550257651 1
0.0994066354219715 1
0.090529787168949 1
0.169979710130852 1
0.0212156020812346 1
-0.0762466249241265 1
0.0544575446018086 1
-0.113685613684691 1
0.147158781400326 1
-0.033445817629354 1
0.217843547597916 0
-0.100372426626248 1
-0.0570811093058797 1
0.0211718106098594 1
0.0118213066444244 1
-0.0813389694965897 1
-0.115037702470998 1
-0.0644167907095791 1
-0.0622981926155031 1
-0.112787907120827 1
0.00400879669862116 1
0.00117891804521092 1
0.0687058077900316 1
0.131607144782978 1
0.102255043737397 1
-0.187922108138274 0
0.0208702038785277 1
-0.193806121372397 0
-0.0348115734019512 1
0.0145755547401573 1
0.168773818352912 1
-0.151360504310671 1
0.148330940632149 1
-0.101371684375902 1
-0.0358409544327131 1
-0.142716915626024 1
0.0797620079628758 1
-0.101751094322939 1
0.00117208649703825 1
0.00158768777732647 1
-0.0721937237831129 1
-0.044609695924329 1
0.0784056261756174 1
-0.0711711360591307 1
0.0232502399072004 1
-0.0303532572942765 1
0.0944264560315529 1
-0.0322526054300702 1
0.14750190793985 0
-0.112432594853059 1
0.0808872221579136 1
0.00635757628711083 1
-0.107342739481495 1
0.0252194861086988 1
-0.0872676885934483 1
-0.181583575090841 0
0.120554591668397 1
0.0678363300209867 1
0.0274883035847334 1
0.149747932760397 1
0.00204967131270098 1
-0.0450432565577475 1
-0.0522581621248268 1
-0.103856444392562 1
-0.00257374689630909 1
-0.0577982249113519 1
0.0188601897587928 1
0.038851613586225 1
0.02259936045295 1
-0.0780729239719577 1
0.189057782531491 1
-0.02100007174934 1
0.123070548646737 1
-0.0771596683919489 1
-0.127386603100508 1
-0.17632599157032 1
0.0377594526757767 1
0.135921658532254 1
0.0279999799380391 1
-0.0446779761342477 1
0.140527269974636 1
-0.0131720649004627 1
-0.0345746539589153 1
-0.0472834706552443 1
0.158393812126819 1
-0.0638405884856583 1
0.0296382292520035 1
0.133216040625144 1
-0.111125836454144 1
0.0484701776912906 1
-0.271336152072192 0
-0.103408809223359 1
0.0552735674460794 1
0.0170657093100186 1
-0.143559278434539 1
-0.0928212038494702 1
-0.0268735203877176 1
-0.0418876171200585 1
0.0380987974117536 1
-0.0119422618853393 1
-0.0825077582784755 1
-0.135113987053457 1
0.146432031429025 1
-0.175116635180717 1
0.159828147864801 0
-0.0728004931348825 1
-0.138027649090521 1
0.044526588493406 1
-0.0482921974929811 1
0.18151723917448 1
-0.161681435129262 1
0.17096895106873 0
0.0375744583125115 1
-0.0631779695402581 1
-0.0427704162039328 1
0.0395275303359853 1
0.144098220237286 1
0.089970079331426 1
0.0974947119397047 1
-0.0414869202870951 1
-0.107978042402564 1
0.0920824295811705 1
0.068901208561052 1
-0.208340714763551 0
-0.0727754101323226 1
0.0852089840777426 1
0.109712172582671 1
-0.0424150565908445 1
-0.113602741879902 1
-0.116518889217329 1
0.0639565359620493 1
-0.203130576447386 1
-0.174276293777205 0
-0.00802952128873909 1
0.126059169635641 1
-0.0485405133622223 1
0.0204221612444322 1
-0.0433618051998631 1
-0.15995167946618 1
0.0895288989776977 1
-0.0788186385162789 1
-0.237811567744354 0
0.0738440227974871 1
-0.105683894911185 1
0.122740606525608 1
-0.0603094584685272 1
-0.109173306027882 1
-0.217466955512681 0
0.148020205567345 1
-0.00462337372190023 1
-0.0857080611757284 1
-0.00379209935445562 1
-0.0723560605250778 1
0.0616706331675665 1
-0.0731111469397719 1
-0.0857525432239868 1
-0.0565546858762048 1
-6.29300230147317e-05 1
-0.0176167379590471 1
0.0935174880613314 1
0.0291200057426994 1
0.0440664137563265 1
0.00279473272696582 1
0.0272098933043359 1
0.0525274024310513 1
-0.0114415083618791 1
0.0558314813903841 1
-0.033319319064428 1
0.0319050966953768 1
-0.000948790940062277 1
0.109810417127546 1
-0.0449673001190981 1
-0.00852350310341629 1
0.0475104669585751 1
0.0235540354132332 1
-0.0114851458502889 1
-0.0424475584603262 1
0.0662706877360453 1
-0.0781439705962601 1
0.0237846115851256 1
-0.1008997133622 1
0.0118594450488114 1
0.0190069508666208 1
-0.0966690411663643 1
-0.101070303192866 1
0.0527023050250044 1
-0.0920750251015879 1
-0.210344857725074 0
-0.077797675386877 1
0.0453781227739017 1
-0.0467842285320967 1
-0.0309133167229184 1
-0.0384683555089558 1
0.129387574800126 1
0.104046618125595 1
0.0993290679030457 1
-0.122286596960774 1
-0.180159883933333 1
-0.0810282407121506 1
-0.0609549968023765 1
-0.172717395363669 0
-0.051155986360014 1
0.0149883837940121 1
0.0421913833663504 1
-0.0102367411383239 1
0.112432124352845 1
-0.0212827283121405 1
-0.127901203694147 1
-0.0427822184924314 1
-0.106279569855961 1
0.166608851174644 0
0.0399063309329901 1
-0.213954366511548 0
-0.111941416848908 1
0.0921486552390916 1
-0.0157754050214907 1
0.012157480438625 1
-0.0866220189699953 1
0.0332248601371857 1
-0.0520634303143318 1
0.00651039521775391 1
0.104054057833311 1
-0.199919642934943 0
-0.197417897194916 0
0.086566212155689 1
-0.226207204788823 0
0.142160301345441 1
-0.198634522403589 1
0.048424422825092 1
0.0119358264069232 1
0.161173848375464 1
0.0256571066148549 1
-0.105171493752182 1
-0.0172851885616547 1
-0.0470768048974453 1
0.039651466936968 1
0.0846485950135542 1
-0.00616166656149609 1
-0.166002232406398 1
-0.00216626011385967 1
0.056127743600442 1
-0.0908761923250524 1
0.0102436647246266 1
0.0594834294044236 1
-0.0703374446173432 1
0.235103461906577 0
0.0690449572422633 1
0.0559647882099736 1
0.0287734928627952 1
0.0225122257271 1
-0.217916827549484 1
-0.0495976214425225 1
0.141990463662526 1
0.0895986680241499 1
0.0295991921748253 1
0.0132644800996355 1
0.172528172075985 0
-0.0326199889716862 1
0.00509919172155415 1
0.0547207336694067 1
-0.102214200117936 1
0.00753599042530025 1
-0.0394239397872243 1
-0.0608164486970614 1
0.11507202097366 1
-0.0178565061691742 1
-0.217619191383158 0
0.00440775374782197 1
0.253941539368084 0
-0.147771535214475 1
-0.0563254912193504 1
-0.0165695870189332 1
-0.156080806352426 1
0.0201125860543346 1
-0.123874935000882 1
-0.0599635552405103 1
-0.106801986394768 1
0.0292862758050198 1
0.0962788241244682 1
-0.0449423445633927 1
-0.282925087200178 0
-0.0425988111351111 1
0.0171819228181612 1
-0.041275757090342 1
-0.202964934858645 0
0.132044713261521 1
0.0106197119341723 1
0.0187850327533841 1
0.157417947868201 1
-0.153130741482647 0
-0.130689330803856 1
-0.115835473735417 1
-0.161047738660075 1
-0.0314458428833954 1
-0.218129235671141 0
0.061803417102596 1
0.0426061136367664 1
0.0893312987767393 1
0.144774522587793 1
0.0200614422342575 1
-0.0635009516420195 1
0.106066401439459 1
0.0169876718231497 1
0.0796439393349405 1
0.079953533816327 1
0.00152004216214075 1
0.073202773966957 1
0.136755330720899 1
-0.19378887751547 1
-0.0330017504803314 1
-0.0125732548258581 1
0.0781897186269303 1
0.0758976163057205 1
-0.041112814893335 1
-0.01087921354648 1
0.155842448245568 1
0.0136382064816033 1
-0.102605896489891 1
0.0371150206358863 1
-0.0696239682471643 1
-0.109426015145248 1
-0.100659393678517 1
-0.0598120332519239 1
0.145177246030738 1
0.158563646833708 1
-0.150423015935718 1
-0.253885429565418 0
0.00331639406380638 1
0.0892210730343898 1
-0.0385322106018951 1
0.0784039631082392 1
-0.0807046320427729 1
-0.0795486576882033 1
0.101803137397548 1
-0.190322798324303 1
0.0266871593082801 1
-0.0307262594241043 1
0.0611044136311392 1
-0.0337885148175669 1
-0.025374689200211 1
0.0148093743760268 1
0.0653376281359787 1
0.13293138016953 1
-0.0523425503806051 1
0.161578965734693 0
0.069461121286967 1
-0.0433032513361809 1
0.0109998677302473 1
0.00536198211718569 1
-0.135115224736946 1
-0.116626185157275 1
0.0360806008090793 1
0.077276827952063 1
-0.101474112207896 1
-0.0503513092636452 1
0.00751296465135766 1
0.0309006971222899 1
-0.141698092085832 1
0.0933756757262441 1
0.0120624221662295 1
0.0373734675067858 1
-0.0781259308623844 1
-0.072479009021795 1
0.152835721197557 1
0.00962167459292254 1
0.0283200437054646 1
-0.0461283186007125 1
-0.0560686877681671 1
-0.156589688021698 0
-0.129972821770612 1
0.145546304465009 1
0.00424741270416244 1
-0.191630493915202 0
0.127200815429306 1
0.00242464125652567 1
0.103078783834708 1
-0.000635317780437343 1
-0.12767756999901 1
-0.104228014081159 1
0.100757308939174 1
-0.00267777349612595 1
0.0707043366168177 1
0.178272894149801 1
-0.112165689279042 1
-0.0723744467366745 1
-0.122670461185239 1
0.0664417970642421 1
0.175613564422931 1
-0.063198056357848 1
-0.0794175538732286 1
0.0479121663722843 1
-0.0779654666641114 1
-0.027303139180674 1
0.122243076317154 1
-0.0490385023999426 1
-0.222361433702247 1
0.00578737140028801 1
0.140978716137836 1
0.118670431368546 1
-0.0116113791057251 1
-0.112271003481263 1
0.215068125432534 0
-0.0356674227477845 1
0.114926653055119 1
-0.0760477351469351 1
0.0126468934141664 1
0.0279209881849996 1
-0.0511672124647886 1
-0.066005186650124 1
0.0086203252324784 1
0.17631934765119 1
-0.0487133081129308 1
0.195508700536804 0
-0.107284010680912 1
-0.0310483976680126 1
-0.132494422088605 1
-0.0355426080716785 1
-0.1035275027754 1
-0.145159034549804 0
0.111543646758748 1
0.00380621054038752 1
-0.0570792235125553 1
-0.0141872632004912 1
-0.0344345726877221 1
-0.202366012202139 1
0.0190893891984945 1
0.0389149063260921 1
0.00833861371234376 1
0.169798791774495 0
-0.0889662723822978 1
0.133677038894164 1
-0.0723572118809998 1
-0.0996871554128862 1
0.0279364581631616 1
-0.00440778882365532 1
-0.154244769866243 0
-0.118634782249579 1
-0.122181785952124 1
0.064384270328282 1
-0.0899628690805945 1
-0.124117672397404 1
-0.0558799198487341 1
0.0784094731643802 1
-0.123696191731463 1
-0.0934806501737701 1
0.0286761964514972 1
0.172293053282018 0
0.0885235316063348 1
0.110177413437777 1
0.0130380224615086 1
0.0195877989696826 1
-0.0996347695191985 1
-0.118185402726716 1
-0.00293478684341804 1
-0.0123242955624467 1
0.127550046678096 1
0.149680412099788 1
-0.122317291119572 1
-0.103167797165082 1
0.158359456609267 1
-0.0437898935867178 1
0.0246534643343247 1
-0.0135068260574489 1
0.110520267760887 1
-0.0965093248888561 1
-0.115138645676099 1
0.0733067613508694 1
-0.0590090704505906 1
-0.16734180376793 1
0.0837236129606085 1
0.166023528595068 1
0.0386910765296622 1
0.0169777387592222 1
-0.262056050806706 1
-0.0204088137911917 1
0.0277930850504515 1
-0.020495385798647 1
0.0801725167294356 1
0.0110346340969825 1
0.112399125790345 1
-0.032103243113828 1
-0.047304221018394 1
-0.147408061535227 1
0.0955963124521314 1
-0.298931274476336 0
-0.095061575116657 1
-0.10174328645493 1
-0.0272919873310301 1
-0.0269938117499241 1
-0.0445625970255949 1
-0.0855652429092283 1
-0.0531145541163332 1
0.0583439692429666 1
0.0124381702295755 1
0.0934990782850643 1
-0.0728466553484521 1
0.145846693116677 1
-0.133816836387686 1
-0.110868412166957 1
-0.0166726605876638 1
0.19062027967534 0
-0.176846912864017 0
-0.0481004443044319 1
0.0515236932221394 1
0.0282678385852062 1
-0.0372338829627813 1
0.171254164490539 1
0.246040859045246 0
0.025769906416247 1
0.102219446529415 1
0.067940928564727 1
0.11447792443049 1
-0.0813177923838777 1
-0.0112466894166332 1
-0.0227727918830151 1
-0.0407773812427634 1
0.0601112616598362 1
0.233033032905947 1
-0.064814663632821 1
0.0942942815763247 1
-0.0775023416930455 1
0.0675941930526495 1
0.119309724842462 1
-0.049373072406773 1
0.158243187180798 0
-0.0642292525773147 1
0.0138809163759129 1
0.0225982816407223 1
-0.0221343744654694 1
0.0661424503528098 1
0.176266667114222 1
0.0219747666964302 1
0.161597496838102 1
-0.0335267145391719 1
0.0276907259363124 1
0.0281512740675468 1
0.102597202621684 1
0.185677287950234 0
-0.0800998450945039 1
0.230084414993834 0
-0.115730920243236 1
0.016271259057149 1
0.11689446582236 1
0.0879355152245867 1
-0.17281578761763 0
-0.0226532028576735 1
0.000582959341471703 1
0.0360511048798788 1
-0.184001587672286 1
-0.0523919626913605 1
0.064840451775922 1
-0.0178596784400794 1
-0.140695151826374 1
-0.0249265235380336 1
-0.0437233129304612 1
0.0625117382947484 1
0.148745513372835 1
-0.0144266750675306 1
0.00527820117862888 1
-0.0952101236856687 1
0.0422708423286305 1
0.0439831921454945 1
0.0682699057891425 1
-0.0618869474766695 1
0.0540455471368141 1
0.0242899931698757 1
0.111568712749984 1
-0.036147140779862 1
0.172980222389091 1
-0.133067384929219 1
-0.0370684411251352 1
0.0664717412620558 1
-0.151638805772715 1
-0.0133209545709884 1
0.0689752661372875 1
-0.101272501221259 1
0.157591839729249 1
-0.0965420330306222 1
-0.0355299804160381 1
-0.0720199149650634 1
0.0012950814603993 1
-0.135820217512998 1
0.0193720537506488 1
-0.0862733342913445 1
0.0039299400366971 1
0.0504416516844809 1
0.0421070849847916 1
-0.0460188679328841 1
-0.138175740412626 1
-0.0917723177542727 1
0.0635606267360024 1
0.0891584889409905 1
-0.146524491248301 1
0.0396414259489631 1
-0.0491202136673697 1
-0.0210907497514808 1
0.19423966984404 1
0.103427511840341 1
-0.141969859118198 1
-0.0833795858120111 1
0.178771539598774 1
0.0213867545749894 1
0.133589024733652 0
-0.111983877761814 1
-0.0805588558983558 1
0.0628653121880382 1
0.0942093881543264 1
0.268938433849304 0
-0.197010510310948 0
-0.04067215996297 1
0.158086534321474 1
0.0909193623694614 1
0.261425165581872 0
-0.061490470784894 1
-0.172424467753595 1
-0.16516390822901 0
0.0791470332920037 1
0.0399341341346804 1
0.128966769026553 1
-0.0627254320289697 1
-0.0384435695633335 1
0.0106063685902741 1
-0.0889943174368971 1
0.0146958304562917 1
-0.116517246691208 1
0.117497401396827 1
-0.0980959989344765 1
-0.000438824838282299 1
0.0707459070404581 1
0.115251420456194 1
0.0924680210206098 1
0.141848198227801 0
-0.0416749396733334 1
-0.105352770689879 1
-0.120129409474993 1
0.190123551139502 0
0.0208656391296777 1
0.108071378714076 1
0.0827915676307805 1
0.0412912052294436 1
0.01690592804637 1
0.0902756998024644 1
0.0306064173483449 1
0.202652988538271 0
-0.117008070425156 1
0.116769047615226 1
0.0769950989615911 1
-0.0106586413951028 1
0.0815184387647062 1
-0.0230850290616517 1
0.0166270751526521 1
-0.0246008296767091 1
-0.120774862273533 1
0.0499598916333918 1
0.00828141231398514 1
-0.039366726971173 1
0.0794539633260851 1
-0.0472822521325562 1
-0.0560142524058924 1
0.172598843190217 1
0.0319701580320745 1
0.0896067734976024 1
-0.0179133836471297 1
-0.0840003883461009 1
0.0639281235937978 1
0.0247601610431818 1
-0.0575831056931636 1
-0.0864957161812197 1
0.012893054875317 1
-0.0810350914204231 1
0.00621406393037197 1
-0.0587498662839704 1
-0.119742139805359 1
0.0647638480859014 1
0.0260867341551843 1
0.0244132834665089 1
0.0108559572045328 1
-0.1874322421523 0
0.100367714177071 1
0.0676228251445633 1
0.0464738758001674 1
-0.00760272402380867 1
-0.0299739748392031 1
0.10740971484726 1
-0.10582168187305 1
0.012152927549983 1
-0.0913528221169364 1
0.0394720438654217 1
-0.0698670219975006 1
-0.0327570336396119 1
0.0111826616738318 1
0.115619205286835 1
0.0232407233793497 1
-0.0674531091570586 1
0.0205760889690314 1
0.0452140863993704 1
0.118909996200375 1
-0.0531904338319411 1
0.21507132424139 0
0.0843381782887489 1
0.12266979607063 1
-0.0604224431319032 1
-0.104465448589848 1
0.0107711178077213 1
-0.0302332215136479 1
-0.0790607085687348 1
-0.0401839652871404 1
-0.116716332228959 1
-0.104649635476678 1
0.131894036043939 1
0.115576513274132 1
-0.0915281231243693 1
0.0374281556793511 1
-0.0458410601366851 1
0.0192418226017129 1
0.0316050953647588 1
0.0271287751245078 1
-0.0890710724294646 1
-0.0668933775937361 1
-0.0239439183505689 1
0.0700636520015426 1
0.139837887153602 1
-0.216721882223224 1
-0.120461893760429 1
0.238872359409219 1
0.108408444920947 1
0.0257586134437975 1
-0.229829745574348 0
-0.00523678708048618 1
-0.0270557868516138 1
-0.101249730157239 1
0.0233394128453329 1
0.0187839864014724 1
-0.0564867299010585 1
0.0263084404671138 1
0.121793469000376 1
0.0296223122258945 1
-0.0509121407592436 1
0.122664830082993 1
0.0297015660700048 1
-0.120684634402644 1
-0.0111226931808188 1
-0.122837977429148 1
0.0919836074388685 1
0.157296659154046 1
0.108076634124376 1
-0.0134242346007724 1
-0.0624727827054296 1
-0.0687740405070394 1
-0.0845420182743138 1
-0.0442626514564259 1
0.00130934379193071 1
-0.325995613655756 0
0.0935198488842961 1
0.133122270888351 1
0.100000901506091 1
0.107890453102774 1
0.0165773196688732 1
-0.146908301941693 0
-0.0896360330437539 1
0.0307881695883968 1
0.0895668163673805 1
-0.0917348598161042 1
0.119810741131076 1
-0.0927239786777704 1
-0.0752974354737543 1
0.00578317274874043 1
-0.0397666055094103 1
-0.0608792707334148 1
0.26996672688639 0
-0.0770056207136431 1
0.186179879708208 0
0.0220039055171904 1
0.00741113021024749 1
0.00883406532481757 1
0.0946261221754215 1
-0.0803277834142218 1
0.00801885168001428 1
0.0195662134522742 1
-0.122359932535628 1
-0.0835419728053489 1
0.0205832039606653 1
0.00758105899431715 1
-0.0108835716694014 1
0.0252217813906768 1
0.00880456237678813 1
0.152094873665692 0
-0.0741055675799573 1
-0.0657640645859868 1
0.230392771040922 0
-0.0291032859443234 1
-0.0442088808104702 1
-0.0279664170605422 1
-0.0368721479951162 1
0.135038424776654 1
-0.148836713756315 1
-0.098537092327081 1
0.00408858918307116 1
0.177340547896157 0
-0.237730576233847 0
-0.121209340822166 1
0.0126495998875814 1
0.0604483906956587 1
0.0863920867625355 1
0.00584579785415215 1
-0.0191470945111941 1
-0.00636592669939691 1
0.118918334543416 1
-0.00591879134123021 1
-0.00935792517887315 1
-0.155393158883261 1
-0.0832917506120061 1
0.0665569444806398 1
-0.103541232622323 1
0.0114808146284397 1
0.0486945295702067 1
-0.11417366316491 1
0.077209647292414 1
0.300260776077049 0
-0.0322466043850908 1
-0.114159577186665 1
0.0442098395333877 1
-0.121856033767178 1
-0.0453514413538767 1
-0.0309029438360497 1
-0.120800812317247 1
0.0530190408475915 1
-0.0315878018486064 1
-0.0292131081323252 1
-0.0408426048868163 1
-0.144988179562762 1
0.0230642541034956 1
-0.169736446240904 1
0.17831947975827 0
0.0819144324099041 1
0.152177554656118 0
-0.0825580574433782 1
0.0155537296829815 1
-0.0385163047420733 1
-0.127807116773922 1
0.0268925846757225 1
-0.155936640647359 1
-0.0388657290011072 1
0.0745744429041817 1
0.0630515912373396 1
0.0377248511678234 1
-0.0527465121919298 1
-0.074115146961506 1
0.00605046499396835 1
0.0221285192149212 1
-0.0031907649207794 1
-0.0508921765324554 1
0.117159804753927 1
-0.028843948445867 1
-0.0288415621294234 1
0.0706840458098016 1
0.132828041291882 1
0.0763871874574495 1
-0.0602527553412126 1
-0.0248631299860523 1
-0.00838601508434435 1
0.00575081623153058 1
-0.0472066544308207 1
0.0583320146696912 1
0.108797003043408 1
0.0861047382022369 1
0.0806657306784306 1
0.233924212882196 0
-0.0289358338219739 1
0.152945843667883 1
0.0707180355463737 1
-0.280808353410699 0
0.0034965957494715 1
-0.19055526051584 1
0.00143523271785679 1
0.128183520248535 1
-0.00801931708781788 1
0.00738178104312734 1
0.138745180044295 1
0.144120422712576 1
-0.0761217154570847 1
-0.215069698269591 0
-0.108435478769424 1
-0.0921460538060482 1
0.0280484394979358 1
-0.267936094921222 0
-0.125752771583315 1
-0.180584656824353 0
-0.128431677217115 1
0.0132192796479318 1
-0.0184493615866028 1
-0.16055828547744 0
-0.0629463522347146 1
0.263637139994598 0
-0.277423131973228 0
0.032003460867741 1
-0.00641552011885595 1
0.0882456721628325 1
0.0837642803674827 1
-0.0764432708276693 1
-0.161972112128097 1
0.00577317122558354 1
-0.0715072280729233 1
0.0546629406667815 1
-0.0558723432715444 1
0.151937830840612 0
0.0187863179133372 1
0.221279918802018 0
-0.106507321556171 1
0.066559019325045 1
0.100486132628287 1
-0.0681233124821083 1
0.0799639538894866 1
-0.0817064262239975 1
0.0286012599249159 1
0.191889611778029 0
0.0685918096639302 1
0.0239209994794931 1
-0.0354910907304789 1
0.0231374686127407 1
-0.0606622055526909 1
0.103933673421516 1
0.363617870663975 0
-0.0748648864999974 1
0.0715541185812758 1
0.0748858775458545 1
-0.124711278044477 1
0.0727048014208447 1
-0.0604974261898378 1
0.0462434296218045 1
-0.0639517934456761 1
0.0752671079211097 1
0.188661981406975 0
0.12021924052209 1
0.104302316439728 1
-0.0507306505471361 1
0.0416666031610797 1
0.0794554778351037 1
0.00562042058176794 1
-0.0448515727537474 1
0.092675056088875 1
0.23576495332079 0
0.0970392460510255 1
0.138824292354017 1
-0.0140868935507098 1
0.0253786126528295 1
-0.0902952296794799 1
0.0187711313140613 1
-0.132979333818549 1
-0.0933263169400233 1
0.0271982485869345 1
-0.0332200174260093 1
-0.060388951223229 1
0.0641538025962656 1
-0.0110609811014612 1
0.0904581221854654 1
0.00810033565415522 1
0.0933409202413614 1
-0.190909462888501 1
-0.056493225086417 1
0.0185728124520389 1
-0.0442477212208583 1
0.13618255705269 1
-0.0615975494141015 1
-0.0417374548866149 1
-0.139405912872344 1
0.105622022412866 1
0.106326094568456 1
0.0482775382140406 1
0.094451679583318 1
0.0184754729596052 1
0.116260692832804 1
0.0951373747551796 1
-0.0402784150599197 1
0.00390842240045267 1
-0.0849603007263299 1
0.0144446797028809 1
-0.0406943015495558 1
-0.0684231429970666 1
-0.0562241724072582 1
0.00322950584090261 1
0.141281309987173 1
0.00756880624427323 1
-0.149754554660728 1
-0.0181756309679723 1
-0.126661948424109 1
-0.201970621675021 0
-0.17183190277986 1
-0.0635626962032126 1
0.0384600446222684 1
0.0618728545777592 1
0.0816356649085732 1
0.0477217148096473 1
-0.041813918203885 1
-0.105025272889029 1
0.00295565962654764 1
-0.0761752115053514 1
-0.00488231709229392 1
0.0455418165082592 1
0.0425338808519324 1
-0.083844789344751 1
-0.0662892742783447 1
0.149082990039071 1
-0.0228866939620243 1
0.113739969244259 1
-0.0304685769390555 1
-0.144496090964361 0
0.1977314612384 0
0.0713548548636234 1
-0.0094226506024562 1
0.0237789703226592 1
-0.0723391546680955 1
0.0728750667103573 1
0.014446334986092 1
-0.0240647843298672 1
-0.164288457182081 1
0.138282845082716 1
-0.0134151978467711 1
-0.0536031990462487 1
0.194753686392218 0
0.109428543476003 1
-0.0894883280321389 1
0.0639590749448133 1
0.0940134899482317 1
-0.0975782475995096 1
-0.0348077225633216 1
-0.288937188383783 0
0.0723393523116032 1
0.0602733860976021 1
-0.0502049208883398 1
-0.0924222115929036 1
0.0971097676023657 1
0.164945122780189 1
0.0836308658562623 1
0.0652816511244987 1
0.0694468543026228 1
-0.00408819518440983 1
-0.189236458100344 0
0.0774343361303295 1
-0.0581198174530302 1
0.0871895669522013 1
0.109378078141562 1
0.0132801968112795 1
-0.0174853304433329 1
-0.00491078699578144 1
0.00665645168160329 1
-0.0853196051116222 1
0.144643153037511 1
-0.0746733125423068 1
0.0835412560378396 1
-0.0535656195299977 1
0.0677942345389821 1
0.101449181687967 1
-0.0888502922492677 1
0.0590250775444731 1
0.120104915405077 1
-0.0210734579264986 1
0.0613932735668797 1
-0.0767399861861025 1
0.101148835457832 1
0.0614848104321689 1
0.0150700045225365 1
0.0874157782735135 1
-0.0369977925580719 1
-0.132911172757758 1
0.179716349620749 1
-0.0249976896467006 1
0.000740313450291338 1
-0.0530242992294961 1
0.110155291790291 1
-0.0291353437299061 1
-0.0271642541080232 1
0.0634614061375119 1
0.0765845624130309 1
0.069401984099895 1
0.10706766658312 1
-0.0190676131353764 1
0.0426770221271003 1
0.0468202986411829 1
0.0351526837302362 1
-0.0297473593817869 1
0.0430923857799742 1
-0.0853666247249819 1
0.0736692492171016 1
-0.0410549001474022 1
-0.00166152984802394 1
-0.0986629153451458 1
-0.0359843943338123 1
0.0709583134311925 1
0.0609179849197842 1
-0.118748823441381 1
-0.149574400817639 1
-0.228314520310268 1
-0.140348984994419 1
-0.0920483819994939 1
0.0181693857020395 1
0.0222374036372798 1
-0.0723387398671521 1
-0.0317049251848 1
-0.0490230481546128 1
0.028937771207395 1
0.176098118378016 1
0.140239571084213 0
-0.126895584975186 1
0.0728249542635496 1
0.047285551624679 1
0.0551957221708541 1
-0.00741528366547133 1
0.0235546713125497 1
0.0103858005116936 1
0.0141139885632876 1
-0.0505014455248423 1
-0.0102297917674082 1
-0.0120731885822387 1
0.0878401759990099 1
-0.0788897582168243 1
-0.00882498838970601 1
-0.0775346646337001 1
0.0477985441218435 1
0.015147118310304 1
-0.195368660351267 0
-0.0667135282048143 1
-0.0138121592746267 1
0.0640393813239323 1
0.00568534307461904 1
0.0646396743749785 1
0.0683087647321743 1
-0.0884208686114818 1
-0.104989356618796 1
-0.0166645631909842 1
-0.000913447574490986 1
0.000359496951630341 1
-0.0138343978004759 1
-0.0833058108113031 1
0.0510032994454237 1
0.125575939304491 1
0.0767293956511702 1
-0.0321625609812203 1
0.00646974617277941 1
0.189768655272806 0
0.118152765281225 1
0.0963731157811984 1
0.0505780766234902 1
-0.0576607374429633 1
-0.0748971846637526 1
-0.109915316003402 1
-0.00859021515155566 1
-0.0530724761939324 1
-0.0705164817196101 1
-0.0562212168120955 1
0.0233810657061633 1
0.0344306760224767 1
-0.149536348469294 1
-0.0357599651920912 1
0.0938701402532349 1
-0.207839620248668 0
-0.180136648897708 1
-0.130377162503056 1
0.201968310744926 0
0.00156412678988533 1
0.00382409425087653 1
0.0650540819474958 1
0.0536988834240965 1
-0.0247453627432344 1
0.0447150433377681 1
-0.167942029021284 1
0.124737406234018 1
0.0820108001159961 1
-0.143763957660038 1
-0.0343417864310898 1
-0.0527226410602272 1
0.10018204815753 1
0.0820036156208157 1
-0.0364362785074196 1
-0.0174865155953535 1
0.10925988798726 1
0.0505295849602124 1
-0.208375660273677 1
0.127683392102628 1
-0.148856060952653 1
-0.0531556708883997 1
-0.0517495088877452 1
0.380421447452097 0
-0.0373955432523521 1
-0.104988571436053 1
0.274369514683429 0
-0.0453894775265309 1
0.0298048212281028 1
-0.16767394848991 1
-0.00730935948942152 1
-0.218177892095655 0
-0.0576566762295047 1
0.155186344849085 1
-0.0195924184341589 1
0.0859044472474991 1
0.0140727980983051 1
-0.0803776524854602 1
0.136059855010807 1
0.0981372083375141 1
0.0222006282203005 1
-0.00170533092247529 1
0.0657355414888363 1
-0.158549035920132 0
-0.0449438918849106 1
0.119679879989242 1
0.0108712245436984 1
0.119669432808901 1
0.033705870146334 1
0.188335139578905 1
-0.336098495858008 0
0.00347365953390521 1
-0.139131262913696 1
-0.138551579357718 1
0.022897558439133 1
-0.0630086094131186 1
0.0181928258728631 1
-0.11201024895575 1
0.0741228925822447 1
0.0134059891076926 1
-0.00400234685829561 1
0.118381338077662 1
-0.0588896379752148 1
0.136598213859923 1
-0.0270634369030639 1
0.0972997639771171 1
0.0630595438881851 1
0.0875732956326008 1
-0.125359611967377 1
0.270697641178315 0
0.0315464001454607 1
-0.119368572701067 1
-0.0123056024178461 1
-0.00904179402405177 1
-0.0211043720730494 1
0.0258658962095342 1
0.0229690169828378 1
-0.107068672414277 1
0.139795540060125 1
-0.0148060822565033 1
-0.153767114105427 1
-0.0241864812218692 1
-0.0572802693497211 1
0.00795627588246639 1
-0.000862588818369918 1
-0.0621191207910116 1
0.0497817675266296 1
-0.0239095382483998 1
0.086366305354849 1
-0.0638803240882774 1
-0.0335442434245723 1
-0.237823103687978 0
-0.0251484375639108 1
-0.0109575540543997 1
-0.0251678543637505 1
0.0694451576751755 1
-0.0548116558942902 1
-0.0902899554374333 1
0.214560094889481 0
-0.14052542139349 1
-0.0497130135506202 1
0.105697164024469 1
-0.0477477392482768 1
-0.113915581666212 1
0.0257234063908642 1
-0.0567303942168345 1
-0.0679948350790072 1
-0.0521280867344455 1
-0.0321222136133196 1
-0.085894634162197 1
-0.0513900242766597 1
-0.00579497381499213 1
-0.121698073055391 1
-0.00811704655564811 1
0.180787601253634 0
-0.0784010056270065 1
-0.107030005693306 1
0.108426400120771 1
0.217388326016905 0
-0.129188138880495 1
0.234816371301931 0
-0.0275195166340258 1
0.0861678624620787 1
-0.118413550578787 1
0.0916753866614875 1
0.0854933161454634 1
0.0793605588364051 1
-0.0614732564828591 1
0.0454673478183939 1
-0.0758919569870548 1
0.0631749728873796 1
0.0860413928649464 1
0.19232212591529 1
-0.226061204818736 0
-0.101216299717618 1
0.0217316454804013 1
0.0425488829506327 1
0.109819311529441 1
-0.0259492735749286 1
-0.168831781997025 1
0.0919143794869364 1
-0.0586487818806462 1
0.193134001277148 0
0.151747485798092 1
-0.0629744672784152 1
0.110111417360222 1
-0.0397151840047879 1
-0.164219425968841 1
0.00440059891464478 1
-0.0144614119871381 1
0.0161256397024344 1
0.161432655834876 1
0.100864538548897 1
-0.154398589302145 1
-0.0851764678471192 1
0.0344246826127141 1
-0.0793791718645248 1
-0.0808371742940226 1
-0.0888305856305885 1
0.0833410447418104 1
0.0795065080167213 1
-0.0981675766252054 1
-0.0366007746451551 1
-0.0187076764784647 1
0.126203921327956 1
-0.0126116954262906 1
-0.162405763459468 1
-0.114464107607172 1
0.0288538781219008 1
-0.0842087855667079 1
-0.035529489844409 1
-0.0969071707425978 1
0.167691815028728 1
0.00349445825846643 1
0.0275569276189528 1
-0.0487552549990055 1
-0.145148665567699 1
0.0103399405186272 1
0.10190563087139 1
0.0800082117592831 1
-0.03602040164577 1
-0.0821843027340713 1
0.0516464529330359 1
0.0100400694081262 1
0.0192232049824148 1
-0.0106464158216574 1
-0.0561224228814353 1
0.061486574216407 1
-0.00791914406928009 1
-0.0165958673565684 1
-0.0112418626417968 1
0.264571830788553 0
-0.0159784163286006 1
-0.0818680381740485 1
0.118551193818268 1
0.109789901960085 1
-0.086538263712341 1
0.15581777310932 0
-0.0112113318756867 1
-0.135594913355609 1
-0.0908478924543631 1
-0.0828896141444095 1
-0.132730526065285 1
-0.0434316947608947 1
0.0938346846225703 1
0.023961847243208 1
-0.0899098632947044 1
0.0377392233594369 1
0.0523049109253385 1
0.163078554124743 1
-0.134235329440935 1
-0.115660063188417 1
0.00711090546046956 1
-0.0902893517158115 1
0.00444185388604639 1
0.104562756599452 1
0.0788057758363289 1
0.0409287303156943 1
-0.0783988983853126 1
-0.0424262464254381 1
0.204113725542148 0
0.00396143661346805 1
0.0838001593882624 1
-0.209487390801656 0
-0.00782961866919144 1
0.0398439647277289 1
0.193360302486977 0
-0.0055402008079319 1
-0.0560505083938235 1
-0.0100524059601486 1
-0.0507434849510033 1
-0.0323043685663712 1
-0.12426625309209 1
-0.188573100955819 1
-0.0345170531550763 1
0.124150633577987 1
0.0284131296105112 1
-0.020682463368884 1
0.0940323725204538 1
0.0706106837218005 1
-0.0409133744047985 1
-0.00943199567598912 1
-0.00331152233796841 1
0.0570643376143836 1
0.0675266129863101 1
0.119477124057442 1
0.0781758703517824 1
-0.123739782290809 1
0.025000104244753 1
0.00194415533503099 1
0.0613522472211514 1
-0.112197919789613 1
0.225008789225787 1
0.0590583732926809 1
-0.167032409889594 1
-0.129528245884189 1
0.000774031557928701 1
-0.273688751480569 0
0.0437781991259321 1
-0.0543975372012819 1
0.206083747211362 0
0.00978646237647535 1
0.00548323689371558 1
0.279751152738426 0
-0.106304512099415 1
-0.127018355749667 1
0.133674682165404 1
-0.0869082169315553 1
0.00114614357641758 1
-0.104767246496994 1
0.0482690191351931 1
-0.247262984435598 1
-0.0482460797474509 1
0.0223542925957056 1
0.062394268472869 1
-0.000300319981342688 1
-0.116808110643154 1
-0.107559845790205 1
-0.148195968834919 1
0.118274273614629 1
-0.0178432211732626 1
0.269508896811369 1
-0.150064755520323 1
-0.223593182464711 1
0.00863096444270429 1
-0.0649045913983555 1
0.0781504045560909 1
0.0346837213410642 1
0.0491295159717833 1
-0.112007198636346 1
0.0178770444907248 1
0.16958009923793 0
0.0279403367258081 1
9.91092441250119e-05 1
-0.102720085035902 1
-0.0292763920164969 1
-0.0590842893058941 1
-0.0675636459812611 1
-0.0942930919459455 1
-0.0118912271341972 1
-0.0151895112530867 1
-0.0123984592985773 1
-0.00193189704464389 1
-0.0845340798551682 1
-0.00222082858098645 1
0.131792983061777 1
0.0139369423789668 1
0.182967887285979 0
-0.0270036463934543 1
-0.0710424048219862 1
-0.0732006080585189 1
-0.00629303217429189 1
-0.0148025724734587 1
0.138343853179272 1
-0.0440053476931603 1
-0.06846013877898 1
0.119110408199437 1
0.134007775877905 1
-0.00139161964012222 1
-0.135000384609867 1
-0.110495229155379 1
-0.0266261113021692 1
0.0265393731398418 1
-0.104164285769337 1
0.0436633887562982 1
-0.114525229265949 1
0.00555475630482647 1
-0.138850892724923 1
-0.0428993168735028 1
-0.211943095343054 1
-0.0809018524382569 1
-0.113220650044349 1
-0.0431387032097422 1
0.1325302146353 1
-0.0907819321490798 1
0.0112395010080278 1
0.0651652556235769 1
-0.103583911766421 1
-0.181078088467383 0
0.0309109003572517 1
-0.0644623849070307 1
-0.0828070368194455 1
0.0457794349307918 1
0.094112495677655 1
-0.13087509254227 1
0.0965081922753866 1
-0.0981804016593009 1
0.243350383228819 0
0.00799071454709639 1
0.0585126996297978 1
0.0660355875279887 1
0.0739050351359798 1
0.0687725762389827 1
-0.0744433302289399 1
-0.0784860793712034 1
-0.0596615351654979 1
-0.150464614308316 1
-0.114404596885337 1
-0.0202850178337603 1
-0.100536722504563 1
0.17280905173576 1
-0.174343715434422 1
-0.12639624566638 1
0.123794618544778 1
-0.0850674077146906 1
0.0939653243362035 1
0.0536216839842649 1
-0.135762464237617 1
0.145044119151909 1
0.0212759253639101 1
-0.00268215326653638 1
-0.114479234866676 1
0.109011307302213 1
-0.0903377083194356 1
-0.0298465641344585 1
-0.203653811578944 1
0.199560846313811 0
-0.231471811835525 0
0.044620960456354 1
0.0186436656328701 1
-0.0108414969152441 1
0.00923404181593563 1
0.0935905534955579 1
-0.125411903458706 1
0.104264543694104 1
-0.00896277574560582 1
0.0989164053137127 1
-0.0508776763209373 1
0.00267726736667538 1
0.105391976091184 1
-0.041769972081311 1
0.0631894387445277 1
-0.0856172616768651 1
-0.0969262794309695 1
-0.232424979926828 0
0.019346904587041 1
0.116280458673166 1
-0.155424385835252 1
0.026867650623496 1
0.106099933813284 1
0.0348491692970168 1
-0.0420785611355493 1
-0.0646259907098029 1
-0.218094874045083 1
0.101239798340103 1
-0.026116992648555 1
0.115502860443782 1
0.0103763096110295 1
0.182562696734801 0
-0.122621136905677 1
-0.0208512077882641 1
0.208248786501678 1
-0.0812530780370561 1
-0.0611687601846468 1
0.299759097757975 0
-0.16464004092478 0
0.0846403615793429 1
0.225909757480829 0
-0.101634015049174 1
-0.0640668861637317 1
-0.10589947588351 1
0.167311946955594 1
0.136281038893513 1
-0.0524860768329083 1
0.105767414292763 1
0.0443921307383202 1
-0.0968464590002072 1
0.0733647632241587 1
0.264345075051784 0
0.203006336517668 1
0.102128802556711 1
-0.101498791815023 1
-0.00365898223823286 1
-0.0153777619151449 1
-0.162477541291371 0
-0.0421741284373835 1
0.118859873089767 1
0.0983487734876169 1
-0.00339352860243929 1
0.0696982097982814 1
0.0102335824267976 1
-0.122669224769299 1
-0.15476363081463 1
-0.0372106699609252 1
0.103627038212009 1
0.0413681806984944 1
-0.287776159796319 0
0.0427470312975975 1
-0.0207249321338931 1
-0.160235109740728 1
0.172805620585839 0
-0.0724758395673175 1
-0.285490322410718 0
0.110070099066959 1
-0.16383513709805 1
0.048012037085309 1
0.0349121692613651 1
-0.122111080695735 1
0.000911955565851296 1
-0.0214105221182598 1
0.0134046059698727 1
-0.00102191987357207 1
0.084989978578104 1
-0.102061323735348 1
0.0939675350738636 1
-0.00921013921568674 1
-0.146057053889302 1
0.173134243504397 1
-0.205616131931991 0
-0.0386047818188562 1
0.0852956651974582 1
0.10049110220651 1
-0.00758471653685522 1
-0.0706106399198053 1
0.00281970691480751 1
0.0464884183343969 1
0.158178417129451 1
-0.0890967203471917 1
-0.0908339241868026 1
0.0313110702200824 1
0.152584958731798 1
-0.138645415071481 1
-0.0184749331648781 1
-0.120111333445824 1
-0.137498702839593 1
-0.00672279292256258 1
0.125628303579224 1
0.0182488114854294 1
-0.131760517880718 1
0.0862236327342004 1
-0.0105764369659241 1
0.0805937129906762 1
0.0687611130595828 1
-0.052525072280694 1
0.0029037724186899 1
-0.0918020444797691 1
-0.0290859366869428 1
0.0560193414094975 1
0.148551040639887 1
-0.100569083088246 1
0.250811287076569 1
0.108827213234163 1
-0.17652134090926 1
-0.150913541934532 1
-0.123338494255621 1
-0.253952972330167 0
0.191967595352207 0
-0.0717558937994554 1
0.238544696638792 0
0.0570644406622491 1
0.0672080689557685 1
0.0459243359436055 1
0.210623963056948 1
-0.105593169601457 1
0.122609429947479 1
-0.0302636536817946 1
-0.166779234647195 0
-0.0455239087231351 1
0.0476512243868363 1
-0.0305552058420797 1
-0.136219973402123 1
-0.0964399669919729 1
0.0984182822677831 1
0.0616389815033841 1
0.0264020989142953 1
0.0260369706722562 1
0.132552042636966 1
-0.0265324276709376 1
-0.0314200680428949 1
0.199530309675923 1
0.139695175058045 1
-0.112624371467714 1
0.0327516758858471 1
-0.0125918316575782 1
0.0288683776069998 1
0.0241763751071429 1
-0.101274731871805 1
-0.0658735809991768 1
0.0690500983701452 1
0.0537669757798102 1
0.167417801276143 1
-0.227917379142504 1
-0.0266995089137536 1
-0.0415215240963332 1
0.0773246340400397 1
-0.050849445407712 1
0.0347051016742921 1
-0.0803389128316927 1
0.188103594896802 1
0.169560992829831 1
0.0079565833914587 1
0.104308178642809 1
-0.120904517172132 1
0.110127743512627 1
0.0328291146112043 1
-0.0531765152314102 1
0.149775590026393 1
0.125442934355271 1
-0.13347361751559 1
0.0743462260388729 1
0.135091003807339 1
0.315738401224359 0
0.0140438379315602 1
-0.132470708751221 1
-0.0660341992207857 1
-0.181124596969376 0
-0.0432773526689409 1
0.175441906941811 1
0.0923539162810228 1
0.0167205056423722 1
-0.185437566818706 1
0.0246299952813225 1
-0.144892652322683 1
0.00235430224224529 1
0.0799286761386869 1
-0.0502783405132622 1
-0.148605258424775 1
-0.152151598843742 1
-0.157737821266504 1
0.204455289332973 1
-0.122857332294055 1
-0.217122687142896 0
-0.0128746080955717 1
-0.0670390657955481 1
-0.125175326610397 1
-0.123489392979396 1
-0.0722577830984851 1
0.0419455161193998 1
-0.0432852346481308 1
0.126364508274397 1
-0.0209331368890092 1
-0.0922496460892944 1
-0.05385156068397 1
-0.129637029650491 1
-0.0549994065693929 1
0.0408189934657721 1
0.149717263731255 1
-0.217983590865844 0
0.0569427723053022 1
0.0162711932749842 1
0.150989427948803 1
0.0878669850720877 1
0.000838658365951192 1
0.071140188975901 1
-0.0251279016113901 1
-0.139699601077706 1
-0.0376357963551973 1
-0.0984078444031235 1
0.00123867066931172 1
0.0836240403957964 1
-0.0678678944767454 1
0.00420221269888978 1
0.0971660589593506 1
-0.0496800695473377 1
0.160052960942532 1
-0.0434589921708226 1
0.0413548703396421 1
0.070974134273032 1
-0.0264581181243824 1
0.0888281584122532 1
0.0525639935853706 1
-0.0656445307346063 1
-0.0280854376949486 1
-0.130926497001629 1
-0.0890081803408294 1
0.0907206125585397 1
-0.0650214304613547 1
0.0412470289128721 1
0.0416110979706023 1
-0.0236864147008561 1
-0.0575787686433646 1
-0.0183301168691772 1
0.0296437294662186 1
0.0466524699978607 1
-0.0198785297506141 1
-0.024566059505116 1
-0.159071166816341 1
0.0172944881963112 1
3.96447441184571e-05 1
0.238235875070946 1
-0.0157798405304642 1
0.0302601824190581 1
-0.0392395038527202 1
0.0454230935323858 1
-0.0214176335067855 1
0.043583544112685 1
0.210424209858395 1
-0.18295334952372 0
-0.0860013567081306 1
0.0430945739442535 1
0.0962269721493743 1
0.0483115680210202 1
-0.0047677563749857 1
0.0918660757080959 1
0.0915078601893736 1
0.238506925528086 0
-0.149160420122405 1
0.0740984159811072 1
-0.13764898796066 1
0.060288014609218 1
0.0263073939100364 1
0.0327962897817568 1
-0.00738521985059953 1
0.041862553357719 1
0.00733441231993787 1
0.0839339235298578 1
0.043421901013259 1
0.0124551590199494 1
0.18043511032493 0
0.031352726562805 1
-0.0676289774377781 1
0.00981865723035598 1
0.012273065195659 1
-0.0241795768678704 1
0.0389851386232167 1
-0.00336862217351515 1
0.0107469033194141 1
-0.000238614525597744 1
0.0340303840503834 1
0.0566899306667063 1
-0.0525452417791665 1
0.0125393076638096 1
-0.106070108408401 1
-0.171318081060997 1
0.095411968577627 1
-0.191650597828178 1
0.0982563266354475 1
-0.0645479192483869 1
0.0772586374196464 1
0.0212167176240063 1
-0.122711079496747 1
-0.0355245839223178 1
0.0283796858779482 1
-0.211819517410856 0
-0.0902687837418154 1
0.214430540441291 0
0.157859493772614 1
-0.0595348624898392 1
0.222485128787621 0
0.0710105384819475 1
-0.0955563834311217 1
-0.0675471734252745 1
-0.00919369118822141 1
0.029538015231185 1
0.0535920943171131 1
0.0392523236242028 1
0.0794858525098609 1
-0.124615131972441 1
-0.101313910909245 1
-0.0371767153220874 1
-0.111935592288572 1
0.106580018690216 1
0.0105783209084734 1
-0.107390395261421 1
-0.0413457258173936 1
-0.183325335805223 0
0.266062252917036 1
0.0874391409002233 1
-0.0440604352840517 1
0.176880594635755 1
-0.241680456783357 0
0.142364011183687 1
-0.0346228585476992 1
-0.087537088218659 1
-0.0354197248910117 1
-0.0447828838085696 1
-0.0270234449403281 1
0.123690500441604 1
-0.0631411853370332 1
-0.0852154499649128 1
0.036287148616992 1
0.0237934145249661 1
-0.112056087886512 1
0.0608396244112202 1
-0.12968747674813 1
0.111246531468508 1
-0.0506489903161919 1
0.0202765503784823 1
0.145590847592963 1
0.110497105810416 1
-0.0742305619292034 1
-0.112271324491895 1
-0.197651921311143 1
0.0437185838445215 1
-0.007843363792409 1
0.085506114649472 1
-0.00221625856609003 1
-0.0872028717737109 1
0.176477335416851 1
-0.113658242230781 1
-0.178345447760046 1
0.0192295324715605 1
-0.00224799201472198 1
0.125613658384194 1
0.0177960860300193 1
0.00211440066947288 1
0.121170814751428 1
-0.166245179192939 0
-0.0457915599407905 1
0.240692400839189 1
-0.120385270420078 1
-0.0624821145842336 1
-0.068299414106708 1
-0.0556774793415065 1
-0.132184952201401 1
-0.0599024343365494 1
-0.0685893221436134 1
0.0618897747167759 1
0.00136121009823931 1
-0.158341649217382 1
-0.0241564595602516 1
-0.0847715785049815 1
0.164985160978509 0
-0.0441559755385021 1
0.0904541589448192 1
-0.0837867798055165 1
-0.094608577922559 1
-0.039917543792858 1
0.0161254148466415 1
0.0208505887717541 1
-0.0121804836938966 1
-0.142256421538724 1
-0.0326075695319834 1
0.133633228559908 1
-0.0845437907406639 1
0.132948817649128 1
-0.0417389332066262 1
0.109919243371793 1
-0.023041229420956 1
-0.0889237608377846 1
0.126927225945753 1
-0.0378070252134575 1
-0.0926626179757979 1
0.118537924060901 1
0.00768961719908653 1
-0.010658204189913 1
-0.108859874185514 1
0.0579314826729115 1
0.0733549054917355 1
-0.00616327844290305 1
-0.0163028052717266 1
0.22226995025797 0
-0.00663269592879126 1
0.0354428799777478 1
0.0457645157063652 1
-0.0228417880964482 1
0.139715677730029 1
0.0521278831113057 1
0.123827174334215 1
0.0827674381635246 1
0.0768663925233904 1
-0.156069994670284 0
-0.151255251538549 1
-0.0663888478380595 1
-0.0552350687014443 1
0.00238897527574223 1
-0.0611627483704302 1
-0.0516467025467619 1
-0.170575972673479 1
-0.142832356428362 1
-0.102473049095837 1
0.0701394278463183 1
0.0329743787210746 1
0.0193677452745817 1
-0.117114770008761 1
-0.087399101323652 1
0.0990966283365263 1
0.0199687599372857 1
0.026452824053917 1
0.0863049704492567 1
-0.075602061349563 1
0.0993994303077092 1
-0.0185392831162925 1
0.189079069531112 0
0.0522303149667561 1
0.0350918087996342 1
-0.0667512997668885 1
-0.0516209281842502 1
-0.080936322816589 1
0.0686583874432281 1
0.0714031030533829 1
0.130049928925501 1
-0.0699487493471721 1
-0.0785108550964172 1
0.0859464115736636 1
0.0109057151464653 1
0.0427052573976973 1
0.0371252629596618 1
0.0242585771112991 1
-0.0736467542012212 1
0.0772111058722811 1
0.256051713390224 0
-0.205356672779427 0
0.0544074445921898 1
0.038468832814711 1
-0.21199704093769 0
-0.0272903044028717 1
0.238887264350333 0
0.000602130492741778 1
-0.0980998807011153 1
-0.0359221391968558 1
0.0328405233719607 1
0.0304869927757945 1
0.079402940923916 1
0.0746442570053941 1
0.128991385250985 1
-0.00754434047778297 1
0.278190494834864 0
-0.233931106045965 0
0.135101905306597 1
-0.14773665884411 1
0.133501390377105 1
-0.069144624475421 1
0.0758153224504565 1
-0.0603456443522587 1
0.162863760261739 0
-0.0790858321357019 1
-0.0510167706050672 1
-0.0133312896857522 1
-0.169030511065331 1
0.0386431801447175 1
-0.00590083068979935 1
-0.00390296821370952 1
0.0932852131933252 1
-0.0799653432954375 1
0.0970480126180619 1
-0.0117028820515888 1
0.0360059995066541 1
0.0549310893109037 1
0.00643310099186789 1
-0.0433826996318467 1
0.0134955862383777 1
0.192404268909057 1
0.0713865062754459 1
0.094103038702868 1
-0.0264307716002925 1
-0.0104094471589409 1
0.0502863957624259 1
0.00925387271324107 1
0.0567361530941815 1
-0.0945763737917764 1
0.145528469803792 1
-0.100478499995122 1
-0.0447349375039635 1
0.0679757935284808 1
0.103833206347106 1
-0.0170426383606301 1
-0.32856378159408 0
-0.029898378976159 1
0.0136965369592619 1
-0.011249270263405 1
-0.0411873376550377 1
-0.00103981390689177 1
-0.018579135524164 1
-0.0518769293664785 1
0.00296730250902416 1
0.0764113145119219 1
-0.0121667467630126 1
-0.0428212236009278 1
-0.0285366882070261 1
-0.167655069053282 0
-0.0459663366284145 1
-0.0586180198189079 1
0.00790292968649955 1
-0.211367432620108 1
0.0948031828768999 1
0.0742675368118572 1
0.0122487826795098 1
-0.167633775193744 1
-0.060719960983035 1
-0.0312202252479355 1
-0.0915005701679669 1
-0.111978936461406 1
-0.0223656759935072 1
0.0497026399706079 1
-0.0319660343969145 1
-0.167373337171516 1
0.00746412379963321 1
-0.0893851687820494 1
-0.0494281915121249 1
-0.063915521000061 1
0.1261299652828 1
-0.0717090384644799 1
-0.011542949516404 1
0.0120699656566226 1
0.0467274567417478 1
-0.0109639782520151 1
-0.0658472854603793 1
0.00315591080606374 1
0.0625170565352853 1
0.0317911858153468 1
0.145913587102343 1
0.140358239227942 1
-0.0270652736731126 1
0.118576029576448 1
-0.0216833238370325 1
-0.0941050412124827 1
-0.0215958902764795 1
-0.189261632191547 0
0.0116865315533101 1
0.0976039047684436 1
-0.146163640502201 0
-0.0140399373465821 1
0.0638638435611525 1
-0.0671506561505888 1
-0.203709319003053 0
-0.0704118977910583 1
0.0684887756094585 1
0.0179333504763942 1
0.00561144789368223 1
-0.120913160498664 1
0.110105300548882 1
-0.0760361394476708 1
-0.0190046003644108 1
-0.0622812183925985 1
0.0946895314626604 1
0.0360702590226504 1
0.0763577048307245 1
-0.0079344047296683 1
0.0332841774944277 1
0.0417689527148149 1
-0.0648679865202672 1
0.0450365079463543 1
0.0285115065922453 1
0.116175848863291 1
-0.0251739210619561 1
-0.0173940715738604 1
0.164515192538276 1
0.0879436205006213 1
0.0459868553205604 1
0.084332597195963 1
-0.0242341520826975 1
0.0463752341079394 1
0.0513022825680293 1
0.0465791218709168 1
0.0241181673052087 1
0.0786563190420911 1
-0.0726526843579927 1
-0.106748945390557 1
-0.0885449937502205 1
0.0791246278752542 1
-0.058419397115925 1
-0.0776932941476808 1
-0.0280172662383792 1
0.0164507508113311 1
-0.191454983778378 1
-0.000910684502882994 1
0.079687311380319 1
0.0944517774130511 1
0.194602658379789 1
0.0541636390669161 1
0.0454516034594281 1
-0.0116391413906484 1
0.131322524387441 1
0.136170644206249 1
-0.040692241268919 1
0.191333601353114 1
0.0201512335884539 1
-0.303277367223075 0
-0.268039310021473 0
0.110524781936403 1
-0.0382296001189033 1
0.00838352842131775 1
-0.0107614380577312 1
-0.0380180984959296 1
-0.141175677235713 1
0.0136423641508354 1
0.067308983454131 1
-0.095596146411957 1
-0.086208960992471 1
0.0445031943603065 1
0.207580965063678 0
-0.058838847955342 1
-0.00601629750949913 1
0.213091418587908 1
0.139593788324575 1
0.169673249424249 0
-0.0806265878047054 1
-0.0371164045921466 1
-0.000807712561716349 1
-0.17379045528684 1
-0.213734709045564 0
0.0157122661307397 1
-0.0629663609848681 1
-0.107160905511687 1
-0.0739812586558985 1
-0.0385529223154739 1
-0.120119732039812 1
0.0446432396049045 1
0.0598896241383546 1
0.0232825024144593 1
0.101937226267728 1
-0.0373355762155331 1
0.0374392542361141 1
0.0093200620610286 1
-0.256953048429201 0
0.0391575505603578 1
-0.0142535285942496 1
-0.0911660736609153 1
0.151849992380145 1
0.163503126421757 1
-0.0139264332660669 1
0.0265223340404206 1
0.0480507342228542 1
-0.0979079786575955 1
-0.0793186438693239 1
0.0472073501445853 1
-0.0896299924991871 1
-0.0397636012374551 1
-0.0242091987460892 1
-0.0264098866971754 1
-0.108034062578662 1
0.0428194396008148 1
-0.0575612077739084 1
0.0275571922513004 1
-0.0694145379012052 1
0.0310985768388692 1
-0.112393909020808 1
-0.00355217399810395 1
0.156794235494395 1
-0.0689389825400488 1
-0.079656589000939 1
0.138708009349563 1
0.175664074681632 1
-0.0624453776350672 1
0.0812752480480138 1
-0.00944502052735205 1
0.0162162418824531 1
0.0123233575195939 1
0.187099273722407 1
-0.0759937233752292 1
0.0580282513391756 1
-0.00852746883297014 1
-0.0883841752456275 1
0.17572743287498 0
0.080081129413613 1
-0.0779953108179878 1
-0.239153927660833 0
0.0186412060497828 1
-0.0715776165582073 1
-0.0568062845083324 1
0.121609011863198 1
0.133340148929789 1
0.0613017122617059 1
0.129925987235227 1
0.050347535789066 1
-0.0811101676532464 1
-0.262249462704244 0
0.0491139976211565 1
0.156746200361792 1
-0.0197613399083019 1
0.228018058252249 1
-0.0897284682863865 1
-0.188180391628279 0
-0.0695391980173778 1
0.066317302575028 1
0.170076590479945 1
-0.0133942372385243 1
0.0149323781392213 1
0.104718641339401 1
0.0969190878870852 1
-0.0556600654235327 1
-0.0405554379216648 1
-0.0203550167610912 1
0.149011176737738 1
0.122448903568529 1
0.0659092814291188 1
-0.126418948820674 1
0.117764096334978 1
-0.128764023991658 1
-0.0186310179791937 1
-0.0307596293684463 1
0.0581453052414196 1
-0.029986683261992 1
-0.0796406744343365 1
-0.00377352969894284 1
-0.0150308774830267 1
-0.0880813515838844 1
0.11486930035043 1
-0.078925020526477 1
-0.0798175289015101 1
0.203854043505376 1
-0.143139415893306 1
-0.0354785062539815 1
-0.0154180892377324 1
0.00735306350065518 1
0.0306858699842457 1
0.0567896539999916 1
0.000887882136965304 1
0.125850096125882 1
-0.102223989872361 1
0.0116003300499382 1
-0.0642546293792907 1
-0.104179337726871 1
-0.103985433539786 1
-0.178242772540182 1
-0.0244962189492622 1
-0.0995017259181167 1
-0.139758789551441 1
0.0397446366066833 1
-0.0951797414038629 1
-0.191954591171754 1
-0.0710176607987807 1
0.0876544173701858 1
0.103767037030503 1
0.1736226980193 1
0.133064268236616 1
0.13908875023942 1
0.0326620874269612 1
0.138603882571482 1
-0.0829223722636042 1
-0.0353817590684209 1
0.0905160030469934 1
-0.0410009834717755 1
0.0170587477156105 1
0.0130322773734879 1
-0.045909034872854 1
0.246793970800801 0
-0.0177098851076747 1
-0.0865777164022334 1
0.0386405852166639 1
-0.0116354852099481 1
-0.0225970760051388 1
-0.0625663242719596 1
0.105773062369749 1
-0.0748466500636726 1
0.0788364206889134 1
0.118595652388551 1
-0.0932703800930087 1
0.0711845067892724 1
-0.0286461253979871 1
0.0601568818298452 1
-0.0246444451238954 1
-0.132723644603673 1
0.0372556166358761 1
0.00593124689906832 1
0.142214664302223 0
0.0752444488427351 1
0.155488253347571 1
0.113003942873646 1
0.0739575512828591 1
0.0160113779115154 1
-0.0859560871007003 1
-0.109185126343913 1
0.0213769606384536 1
-0.0338199103573511 1
0.196753896369058 1
-0.00549910448554656 1
0.150629756098612 1
0.0752355819112827 1
0.159781008856975 0
-0.0337980843412935 1
-0.0216635745294909 1
-0.0829004801109543 1
0.0562095068270926 1
0.0677416641181605 1
0.129677186587683 1
-0.0946615834371857 1
0.245443961360078 0
-0.102705100161531 1
-0.082410345200126 1
-0.0110853199537448 1
-0.0133538600007097 1
-0.134462773251093 1
-0.134624722934299 1
-0.0619364144394715 1
0.0800027297443994 1
0.00907342413882877 1
-0.0539216893815451 1
0.0126745528290475 1
0.0435271155731217 1
0.211944388962959 0
0.00184434497440229 1
0.0356966597410354 1
-0.21184392330031 0
-0.0462526324668048 1
-0.0605949477500141 1
-0.192676693385268 1
0.0454573911678082 1
0.0513350604700576 1
-0.0522692749877849 1
-0.0419799284671352 1
0.0273684110803074 1
-0.00579353931932701 1
0.237178367642378 0
0.103996245057281 1
0.150803918221094 1
-0.164533473940724 0
0.115319442986417 1
-0.036740724173135 1
-0.0695543568963865 1
0.108957785189779 1
-0.0707194603544986 1
-0.144078901368813 1
-0.100418444490195 1
0.143725344438361 1
-0.0043436209733177 1
0.0973518063645472 1
0.0666593675446759 1
0.0813149758865781 1
0.0368594587370318 1
-0.0825285808964103 1
0.0565887462403479 1
0.135592701947278 1
-0.0249101200219538 1
-0.146188486224998 1
0.230610683756751 0
0.166557019153902 0
-0.0860618011828755 1
0.0689137503862788 1
-0.193337804124282 1
-0.187945009903666 1
-0.0206283222734485 1
-0.161010118064426 1
0.040228207847198 1
0.0909109359202859 1
0.00382668220758076 1
0.0394885817821135 1
0.046533391769987 1
0.0409492552524085 1
0.0219796238908861 1
0.104795348355244 1
0.0432720128023446 1
-0.0827500910399936 1
0.0299656542606556 1
0.00182235753667496 1
-0.113167093118545 1
-0.042554333278695 1
0.147749469306857 1
0.00353636427699782 1
-0.153773600738266 0
-0.0154509359751914 1
0.0172787060932151 1
0.0791204100306327 1
-0.0120197727901202 1
0.0810413751493772 1
-0.0795590310846323 1
-0.105016615968975 1
-0.154047122174954 1
-0.110087837158987 1
-0.00609403516723658 1
0.00307353337209385 1
-0.146739599644198 1
0.0637147151199746 1
0.00788912425833102 1
-0.0458267946080899 1
-0.0251901466680979 1
0.111163261217755 1
-0.0547460111387431 1
0.185163525243486 1
0.084386421291629 1
-0.0372049647484599 1
0.0751446588691772 1
0.0179783488267511 1
-0.0404504757396859 1
-0.00575438039342098 1
-0.0624751792128467 1
0.171547827031798 1
0.00526341116501654 1
0.00263709690489742 1
0.0820231652431868 1
0.0764464990224148 1
-0.122959724230857 1
0.198514337369769 0
-0.173688830278709 1
0.0285663539674269 1
0.00506078015653957 1
-0.00741461889569614 1
-0.0185096864206096 1
-0.0374785755277346 1
0.241862650728152 0
0.0780622693673245 1
0.00986793951762629 1
0.0911302090657511 1
0.0896472779227988 1
-0.0271498503173918 1
-0.0553876039291018 1
0.0885497058229225 1
0.314682631336135 0
-0.12513539227854 1
0.0818171716609152 1
0.140058109059348 1
-0.0178120260889659 1
-0.172690919932789 1
0.0898243197003385 1
0.0774071209921532 1
0.0512205835621964 1
0.0895279617411119 1
0.208939701617477 0
0.0778891309307366 1
0.0250641515146177 1
-0.0101729386950367 1
-0.0368573320775261 1
0.0680968104657346 1
0.0584572323199779 1
0.0637430533132529 1
0.127197563214049 1
0.0596366835514638 1
0.0548146209952518 1
-0.0781420125212784 1
-0.0831863443324146 1
-0.0375271845628154 1
0.0976416709341686 1
0.167467322788889 1
-0.0113023378668999 1
0.151483268607141 1
-0.013268052810416 1
-0.0117816626195035 1
-0.040895193146161 1
0.0984688651601618 1
0.0241064873118491 1
-0.042924197918127 1
0.0217072168236945 1
0.0647607009050278 1
-0.0218376453178515 1
-0.173233447325863 0
-0.108121288971918 1
-0.0508754630499308 1
-0.0555323381050119 1
-0.0297811591601504 1
0.212455774099492 0
0.059000236880206 1
-0.0678941306800322 1
0.0190798587958998 1
0.105240470916684 1
0.037597498474078 1
-0.126422242019378 1
0.0576404647902499 1
-0.0144235397041285 1
-0.0875096050452197 1
-0.0169689500970425 1
-0.078418015960243 1
0.0203858005717285 1
-0.115998785278119 1
-0.194372540508347 0
-0.138717388724811 1
-0.00360637206795474 1
-0.116289445373601 1
0.0322890128327396 1
0.071299711213019 1
0.244336786523926 1
0.0953969107291302 1
-0.304034766009173 0
-0.0280260394664381 1
0.10997223390305 1
-0.102182357649 1
-0.106602066181029 1
-0.0691656137213692 1
-0.0234011342266087 1
0.0798809318146728 1
0.0654769956927057 1
-0.0300546692571184 1
-0.0516357425254504 1
0.0371988296040304 1
0.0449267495338323 1
-0.191419436627517 1
0.191047411784408 1
0.103536153147854 1
0.135303340181531 1
-0.0468459647668278 1
-0.0951433745379154 1
-0.0384258053979765 1
0.0611569961836891 1
-0.0735510609462894 1
-0.0930689842089706 1
-0.0719599884235074 1
-0.0157248824687563 1
0.109947903118177 1
0.109173343123997 1
0.0226443332487022 1
0.156988373498739 1
-0.15323734247891 1
-0.06401919483161 1
-0.0954319835007698 1
0.114472183202459 1
0.0175250314632724 1
0.151912823865417 1
0.0350689395316996 1
-0.108204204630674 1
-0.0228120302449068 1
-0.0307123060591509 1
-0.1387830230454 1
0.0357830892355464 1
-0.0480442420454191 1
-0.204174804632292 1
0.0118669522128425 1
-0.0799865764106377 1
-0.0886029558619167 1
0.0283617622735043 1
0.06302410696523 1
0.162912469248413 1
0.00373729333609014 1
-0.0957215758056072 1
-0.033620323249934 1
0.120825769192693 1
0.0700208013188243 1
0.0445978871770684 1
-0.0113082056373031 1
0.114357850043407 1
-0.11294561528842 1
-0.08927573523784 1
0.190932775032209 1
0.0586931820751838 1
-0.220016144497443 0
-0.0882676363441058 1
-0.0586561522662757 1
-0.0472594367218617 1
-0.0347996156274092 1
-0.0839149449206849 1
-0.124705299782252 1
-0.0680977965039241 1
0.00995864557144715 1
0.011053819165002 1
-0.127865983733526 1
0.0170614130352268 1
0.117569833285748 1
-0.0262665660368993 1
-0.159439580128617 1
0.145687088961125 1
0.00636273533906781 1
-0.0281256249681688 1
-0.0340700100876578 1
0.042283806288308 1
0.0408064494529325 1
-0.144930422567959 1
0.128534298743557 1
0.144727511417137 1
-0.0327879914215297 1
-0.0389773759009236 1
0.0366131775921637 1
-0.157987590173354 1
-0.0108780380597025 1
0.00594318720891357 1
-0.0399310813124198 1
0.0896117306901124 1
-0.0552212961553021 1
0.108212335488229 1
0.0472753236985458 1
-0.0691273536240188 1
0.0757629145347778 1
-0.0173807618403786 1
-0.00231746461464446 1
0.00505014765751678 1
-0.0541591117035421 1
0.0589594948812025 1
-0.186333639731541 1
-0.0572445183841264 1
0.0534698515927841 1
-0.0131371583919486 1
-0.04540737219111 1
-0.100564724670518 1
-0.00281101054778076 1
0.0345331080178698 1
0.00182022556796632 1
-0.0078863915985861 1
-0.0794893813208998 1
0.0208973146605431 1
0.114859428089675 1
-0.172754199136831 0
-0.0100245524723723 1
-0.0529220155539138 1
0.0291524198913286 1
-0.0267341395372735 1
0.0363504716646499 1
0.11483357900443 1
-0.0736484610006781 1
0.11357260607846 1
0.189459609480076 1
-0.150307505706728 1
-0.073353028853538 1
0.0740306113423576 1
0.0472502347222243 1
0.235058535259842 0
-0.15283085458685 1
-0.040069608005 1
0.0784914467648091 1
-0.0210454843781317 1
-0.165991741777088 1
-0.0501960945411829 1
-0.137010208085027 1
-0.0434117382515443 1
0.191968928364223 0
0.0704680121707466 1
0.0132136454069575 1
0.0497489645513891 1
-0.068719468050741 1
0.0881365877580219 1
-0.0912591073770595 1
-0.0580937034577576 1
-0.0347494415310333 1
-0.00364907931895373 1
0.228431150108689 0
0.00776226914683108 1
0.0264946448605608 1
0.0367433137358651 1
0.0589518774020074 1
-0.0826490303313455 1
-0.00589206396023002 1
-0.0262306843466421 1
-0.0856277458653958 1
-0.124618193331329 1
0.0143240828253226 1
0.0653541156780815 1
0.0929437082308553 1
-0.0353490811421828 1
0.0327222443033775 1
-0.127441871673119 1
-0.0876078118434167 1
0.0796923408958328 1
-0.0373443749183118 1
0.0672870207010168 1
0.0341971853602198 1
0.0343497287091552 1
-0.12373745455977 1
-0.0676591749432623 1
0.134061102004416 1
0.0761837788765299 1
0.0703415131431932 1
0.0523514740109907 1
-0.0978867521272685 1
-0.0563752714932735 1
-0.152518415450469 1
0.0420947881121424 1
0.23707674690662 1
0.0736889424227393 1
-0.0910402646843933 1
-0.0677790126402293 1
-0.0187139325447692 1
0.0429333488715906 1
-0.167370718116205 1
0.0160930226012306 1
0.0583073488457039 1
-0.120562479110703 1
0.0738601549747645 1
0.0961094364949204 1
0.134952834011383 1
0.0152394557385926 1
-0.12023252677523 1
-0.122801697931051 1
-0.057877150882465 1
-0.10756253047934 1
-0.0295109909445181 1
0.049251161693367 1
-0.0231489679089818 1
0.0153943441482415 1
-0.0344193869557044 1
-0.0421082123951021 1
0.0826635434418233 1
-0.213152479351436 0
-0.0730678045442363 1
-0.0809030967343868 1
0.0827778465969427 1
-0.123880821302549 1
-0.145207593108254 1
0.103156293162975 1
0.0208511935635131 1
-0.0107719426460027 1
0.0679027483801524 1
0.178935237930775 0
0.0323770264007275 1
-0.0870484293025054 1
-0.0695298478006092 1
-0.0130421280750391 1
-0.129772699039397 1
0.0304804752048884 1
0.0465211892629436 1
0.0249621665368598 1
0.080074932044788 1
0.0142613876112795 1
0.0688344480596454 1
-0.107749574665664 1
-0.0710986410391518 1
-0.180037084059954 0
-0.091671380098384 1
0.10977976868302 1
-0.0336169360424777 1
0.0366371895747717 1
0.0546812155928725 1
-0.0898121998352957 1
-0.057945415769441 1
-0.0442677679463466 1
0.0275855113206146 1
0.0084629283719952 1
-0.0510581107749813 1
-0.0499078474272121 1
-0.110024490985182 1
-0.0417341150848747 1
-0.0588873648925915 1
0.0579525911016461 1
0.0744069655632741 1
0.19099256033647 1
0.122622495508157 1
0.074148969182366 1
0.154122231946783 0
0.0501760873897782 1
-0.0127859445962169 1
0.0248595006244771 1
0.125793996011815 1
-0.0675885100387209 1
0.0412006911489199 1
-0.0276514060184731 1
-0.0884052698255097 1
0.0512890034613694 1
-0.073590138035947 1
0.100649705744926 1
-0.0308481783653425 1
0.117846205726861 1
-0.0335910599774319 1
-0.024871876247646 1
0.0429463315026695 1
-0.0946545459122168 1
0.0306331096491071 1
0.0130360919428166 1
-0.0852169127593883 1
-0.0366546524576017 1
0.129909036462875 1
-0.128644785333613 1
0.0897855172176141 1
0.131460776372463 1
-0.0515755651414748 1
-0.0914103819728488 1
-0.0715146784110006 1
-0.0175758479603095 1
-0.0226866919246881 1
0.188244803809208 1
-0.0788059895826029 1
-0.0558237757692609 1
0.0690423609910471 1
0.0135400682509142 1
0.0385493200644075 1
0.158555903266324 1
0.0320052354704236 1
0.0658183968051774 1
-0.0365547484513143 1
-0.0119949170895423 1
0.260658289703588 1
-0.0758298741681424 1
-0.117736301331166 1
0.0994455057830387 1
0.0625496584715666 1
0.16336556746803 0
0.0506057537365461 1
-0.124713232522714 1
-0.0623214371776998 1
0.115484236600092 1
0.0299383351541349 1
0.0340515575610159 1
-0.112613249674004 1
-0.0280134635061534 1
-0.163994800213239 1
-0.0647817428491234 1
-0.0236895869283471 1
0.19265770068746 0
0.199093605975037 1
0.0250622046671679 1
-0.0628726390848148 1
-0.0256646029924247 1
0.154616505647345 0
0.0234503642578106 1
0.0121018115774703 1
-0.0907591182960727 1
0.0207079830961196 1
-0.0457545958572666 1
-0.157096517172334 1
0.0763785524027848 1
-0.0137503448263185 1
-0.169886354294085 1
0.00817054008879672 1
-0.00415743257830756 1
0.004850454862013 1
-0.0304182426209609 1
0.15033573145028 1
0.0578960272777864 1
0.0936409362692837 1
-0.00250539041819242 1
-0.0958087339944511 1
0.0519423550567662 1
-0.113400354893025 1
0.021201197949025 1
0.0538532073248324 1
0.0413789200849858 1
-0.100820271191119 1
0.0657429965562307 1
0.00632102033008369 1
0.0237665820214869 1
-0.0475334005204273 1
-0.0312248187252194 1
-0.0463379493581915 1
0.103052583690172 1
0.0224082982252087 1
0.0564625446300535 1
-0.0689056107990076 1
0.0463583156768239 1
0.194020418313637 0
0.0785492205190011 1
-0.0347360584627479 1
-0.206407531004401 0
0.0264465204881934 1
0.173736795688658 1
-0.00650480769925471 1
-0.0526433609360984 1
-0.0515878042873733 1
0.138847454694065 1
-0.135902435758781 1
-0.0797034605748899 1
0.0011586280181123 1
0.179453693286533 1
-0.1009633340714 1
0.0240153946543597 1
-0.102806006851348 1
0.143505217694175 1
0.144891014304778 1
-0.0022507146251882 1
0.0133469846108712 1
0.054647644821526 1
-0.0745936421331643 1
0.112213752269157 1
-0.18085888041541 0
0.093472088397318 1
0.0865629961850515 1
-0.140722693283909 1
-0.12714811565452 1
0.162995548434288 1
0.00352606228734578 1
-0.135502384696697 1
-0.155676350222658 0
0.170260833498234 1
0.0852680543244795 1
-0.00509249785615241 1
0.000623545925807456 1
0.145983583695266 1
-0.0336261417955441 1
-0.0754590569530517 1
0.11601255959366 1
-0.258087993336108 1
-0.0706500919257506 1
0.0149304959317978 1
0.084234394428954 1
0.0413513225107676 1
-0.183544420364316 0
-0.123199791171319 1
-0.0327058772571901 1
-0.010886369419985 1
-0.327712318035056 0
-0.112777264017655 1
0.0653541321678506 1
0.0237237847832139 1
0.0799726937854204 1
-0.150116349287874 1
-0.0616524599170632 1
-0.0768265046540656 1
0.0880291520492706 1
-0.0842325830867349 1
0.0851911270477304 1
-0.188916847812646 1
-0.0971193562128296 1
-0.00266666282367053 1
0.00651479933930077 1
-0.129766176872312 1
-0.135066358680885 1
0.144346962392939 1
0.0361523610659333 1
-0.100699041828957 1
-0.138138743892716 1
-0.0629775016430579 1
0.143513126287635 1
0.0444867204148107 1
0.091641226667795 1
-0.0946859170008128 1
0.000270573307953489 1
0.0491910996083949 1
0.0386709439586391 1
-0.0879215331946647 1
0.0355528556016098 1
0.0232750206748 1
0.00318038215297899 1
0.0130788150907069 1
-0.0178272167950232 1
0.0842621152600719 1
-0.000472402622979456 1
-0.0219840052470222 1
-0.186722026308535 1
0.16293399708023 1
0.0199280682995015 1
0.113189288882864 1
-0.0432275678742411 1
0.0746269872901002 1
-0.172620423687023 0
0.0802963846117909 1
0.0400145153052252 1
-0.00250487358476782 1
-0.0518596035261559 1
-0.0234103396460252 1
-0.0209629812896343 1
-0.159230106823795 1
0.0765538671714939 1
-0.105930679270203 1
0.0385999683812659 1
0.097346680355535 1
-0.0398090736549991 1
0.0745805410275992 1
-0.167234351458774 1
0.0543616172999772 1
0.00166724576657055 1
-0.093439895619291 1
-0.0552829165485075 1
0.0552085315499659 1
-0.000523860092487907 1
-0.225269741650936 0
-0.0802748785357292 1
0.0825597222697513 1
0.1164850232638 1
-0.131983449479586 1
0.112255824947484 1
-0.0593896093475736 1
0.0169200634736275 1
0.0440123112512846 1
0.0861954427987961 1
-0.109662019626164 1
-0.0386649332475194 1
0.00539024118696366 1
-0.0380164291374771 1
-0.00332511034790852 1
-0.0242156046472099 1
0.0829964351081563 1
0.0624508518501049 1
0.0843565038616444 1
-0.134246089208873 1
-0.0950790851498211 1
-0.0703815397144797 1
-0.127027914720473 1
0.075727465917075 1
0.0363703499927794 1
-0.0199197095193229 1
-0.137918568800971 1
-0.0486320648802729 1
-0.0708066875571372 1
-0.0540888208444162 1
-0.0534762101956533 1
0.215459850165994 0
-0.00142682138165567 1
-0.21824534415561 1
0.00216801145210685 1
-0.150931787059748 1
0.0115130684214185 1
-0.127581965191297 1
-0.00361242814697909 1
0.215936049080501 0
0.0515737127600756 1
0.0908313781348096 1
0.211624379884079 0
0.0178022912043508 1
-0.186246890524044 0
-0.104194172876569 1
-0.0444338686228088 1
0.0700975282360927 1
-0.0173727798021617 1
-0.0918010747435192 1
0.0513817399442989 1
0.0729798154527076 1
-0.120958206810057 1
-0.0960206349475939 1
0.158966903238921 1
-0.0172060766815216 1
0.135014434972089 1
-0.0522609019087224 1
-0.116377040805528 1
-0.0123096547385672 1
0.00563329768209157 1
-0.0568049836165956 1
0.109438009113939 1
-0.0602775186453243 1
0.0584350132213775 1
-0.00829707184969305 1
-0.0140910537799874 1
-0.0246195757344046 1
-0.146161895105266 1
-0.0771817696757193 1
-0.159447107923434 0
0.166330934443185 1
0.0395203836548309 1
0.0678401471677982 1
-0.145026249156593 1
-0.129648403708044 1
0.0194219110617852 1
0.016882984561576 1
-0.147209661778207 1
0.150411982521805 1
-0.080802879989357 1
-0.147499718139192 1
-0.186867138558496 0
-0.175200427743781 0
0.0544763944874781 1
0.131898765039068 1
0.0134146125842302 1
0.000224012217692727 1
0.0404116044046024 1
-0.0363312884299256 1
0.0776889487961139 1
-0.0425526553769269 1
0.102472324382114 1
-0.0309987524286085 1
-0.14383646692921 1
0.0572129177090076 1
0.22775902531808 0
0.151642060803217 1
0.0761911386685501 1
-0.0332924959365762 1
0.0571354499650606 1
0.0382215782849572 1
-0.125234285217307 1
0.0719233399267043 1
-0.0939795544673167 1
-0.0962768501637644 1
-0.229397430437246 0
0.179491898323378 1
0.013358093179493 1
0.00566871514603462 1
-0.0819029017049281 1
-0.019028898317665 1
0.0572557982152733 1
0.0370309642033481 1
0.126473423031392 1
0.0321630391253196 1
-0.125185286346359 1
0.0892262534875844 1
0.0346017307891565 1
-0.0490579696664815 1
-0.0218897570148523 1
-0.114877614793354 1
-0.278131878824283 0
0.0581603607729309 1
-0.0200703567756871 1
-0.21261248795574 0
-0.162237553113322 1
0.155225406041679 1
-0.0331208205431535 1
0.00247115362591924 1
0.206163353246 1
-0.0344827273871804 1
-0.0273226247124538 1
-0.0525727861293118 1
0.0426907319219826 1
0.0599483398399245 1
-0.147421086387747 1
0.109826562850451 1
0.161386517840661 0
0.0687555228884059 1
0.0535724714871781 1
-0.141237110679871 0
0.0512706394815533 1
-0.108747725707388 1
-0.0255838710502932 1
0.0307959807466868 1
0.0646599797457122 1
0.00900241156586381 1
-0.153873122225643 1
-0.0286276450250998 1
-0.0439969592863248 1
-0.205117005771056 1
-0.0709711558532576 1
0.0529716074854414 1
-0.0227877281398845 1
-0.0148123929642264 1
-0.117762305119564 1
0.0569228444594866 1
0.0977860764624981 1
0.00653328204569671 1
0.0131204588684449 1
0.0823221120380398 1
0.083374768787208 1
0.0428790938585986 1
-0.181045660301698 1
0.0454732836095055 1
0.203922488934426 0
-0.0233345094281518 1
0.0176368708894104 1
0.15313107335904 0
0.0105209556249873 1
-0.0693378040502189 1
-0.162944316335232 1
0.00366327663560701 1
-0.0346327895198002 1
0.00100569783643873 1
-0.201932751753082 0
-0.150576346167759 1
-0.1199512939745 1
0.012770412045371 1
-0.00242791020170591 1
0.0542640866437365 1
0.0882151843287609 1
-0.00327764214013292 1
0.0529765222127856 1
-0.0106315613085083 1
-0.223012108906596 0
0.00458674669233143 1
0.12470425040619 1
-0.110295060715765 1
-0.0392076831805065 1
-0.218407539220194 0
-0.0804041582020122 1
0.0907968177703139 1
-0.0360217297475628 1
0.100947647208753 1
-0.0970005161652033 1
0.10958978451169 1
-0.0749334151932688 1
0.0134878322427313 1
-0.0322548980026153 1
-0.0571348901030152 1
0.116734131569709 1
-0.19284467557386 0
-0.155279063482177 1
0.0291070123191009 1
0.21165480236212 0
-0.183571858275944 0
-0.000629285719891537 1
-0.0109638603583005 1
-0.122340607204463 1
-0.0858400083677973 1
0.104820807548274 1
-0.110586982472025 1
0.0326493280621259 1
-0.110719048923795 1
-0.0759669003303724 1
-0.121205380252095 1
0.075424137030327 1
-0.081170732778347 1
-0.0790950510336695 1
0.0405391249543707 1
-0.105223605891055 1
-0.0189636804184705 1
-0.119345445474322 1
0.145532742496275 1
-0.128018468227057 1
-0.0626568225685406 1
-0.027398841970648 1
0.0257832175593958 1
0.237001083521315 0
0.0349319521932085 1
0.0935162785871885 1
-0.126621317095042 1
0.0340327990589342 1
0.124406289596773 1
-0.154299717772403 0
0.0307178650249721 1
-0.128045361637157 1
0.209576547242522 1
0.168489884287473 1
-0.0298839162659687 1
-0.134645482289237 1
0.00133508648787211 1
0.0518881603502045 1
-0.00900978375929463 1
-0.0141164570857488 1
0.124752351759662 1
-0.0318275802175727 1
-0.131294325286536 1
0.0633077956449425 1
0.181991428810188 0
0.0736368904482274 1
-0.184747063367876 1
0.0581106713167036 1
0.0263571440558992 1
-0.163777634962951 1
0.0644883746376576 1
-0.03663278426019 1
-0.00611524064317473 1
0.0155069035397195 1
0.144855779771315 1
-0.0872823921345242 1
0.173907603956389 0
0.118874209751409 1
0.0568924429565082 1
0.142659055092729 1
-0.0711244559248369 1
0.132419993452193 1
-0.131777288546301 1
0.18828127554502 0
-0.284394753264409 0
0.139717191704477 1
-0.0954612428146274 1
-0.201493397140635 0
-0.128692293560676 1
-0.0771404810026018 1
0.0779018040165956 1
0.11884149014949 1
-0.152186328761892 1
0.110594815141724 1
0.0279674270319612 1
0.00178515200353333 1
-0.319744381354609 0
-0.145648050151971 1
-0.0264266364380581 1
-0.0197372069315087 1
0.157000307866453 1
0.010466437750503 1
0.00346871250236121 1
0.148281623158544 1
-0.0333130239273845 1
-0.0130992259103261 1
-0.275353373061073 0
-0.0338911973962679 1
0.00496223381827549 1
-0.020038471615413 1
-0.0937685243187737 1
-0.052751781076298 1
-0.0492351367434493 1
0.146973240448792 1
-0.0061942131337194 1
-0.0701820349140832 1
0.0901987959350253 1
0.0106991195887871 1
-0.0839235527461804 1
-0.0475272746202887 1
0.032106982616065 1
-0.081518231297442 1
0.0188326256128667 1
-0.000323709225832344 1
-0.0533967680251573 1
0.135604786710026 1
0.0577877103031445 1
0.0480563389668595 1
-0.0107430073361595 1
-0.00434580075097096 1
-0.129501767227153 1
-0.123079316328063 1
0.217175053057708 0
0.14963795392831 1
-0.0815932254405667 1
-0.233235555243015 1
-0.0223901375564918 1
0.114869546027804 1
-0.00654946638349858 1
-0.0534565398476036 1
0.0127963207222718 1
0.0335223841304219 1
-0.0945432142397999 1
-0.147986692878811 1
0.100996542171643 1
0.067344983891953 1
0.101011084693109 1
0.0173309329542623 1
0.018955268497494 1
0.0487533461354522 1
-0.0198105796609941 1
0.0765332520139925 1
-0.00596047757840625 1
-0.0164243673754437 1
-0.0143868237512728 1
-0.15741709394035 1
0.0814039323753097 1
-0.0602233946545264 1
-0.0231293506531231 1
0.0035929657519859 1
0.0716557076031061 1
-0.0479147955576658 1
-0.0487265678914081 1
-0.0836944132509042 1
0.00639224930680882 1
0.209657934483596 0
0.198509039976734 0
-0.0749874281183486 1
0.130073300838528 1
0.0672296070975223 1
-0.150599326986045 1
0.110101391313799 1
-0.0687653191911976 1
-0.0293000085282455 1
0.113359917207954 1
-0.0271086799788412 1
0.27752559108978 0
-0.00535340467893502 1
0.266875377848192 0
-0.217986617719009 0
-0.0314833170155704 1
-0.0756203047292989 1
-0.140278582032889 1
-0.183675872208035 0
-0.145942092599969 1
-0.255853340375938 0
-0.0286109839044446 1
0.0987706803566917 1
-0.00667837702140741 1
0.211150831017476 0
-0.123499890505108 1
0.109611542463652 1
0.0301822870080711 1
-0.0188729027796032 1
0.182980370742423 0
-0.0809203171710666 1
0.0353090714297643 1
0.0307758329554765 1
0.128778826653421 1
-0.05477875227381 1
0.0375357501214982 1
0.0683670195447864 1
0.0432653289352159 1
-0.342318106603345 0
-0.0983965354354034 1
-0.125698783458717 1
0.0634436690232055 1
0.0634357112326738 1
-0.00767284831225228 1
0.0794560958901927 1
-0.16765575772957 0
0.0775853149237895 1
0.114942544801192 1
-0.123977109917874 1
0.101387884605276 1
0.234370500568258 0
0.0912883893284503 1
-0.0461695605509146 1
0.0311009925266119 1
-0.0129191556781815 1
-0.0256330691823904 1
-0.0249794247088891 1
0.186365293170549 0
0.0123548731353833 1
-0.0473303145003122 1
-0.0650432346803938 1
0.0819438183377213 1
0.0369150778959041 1
0.0902846797903575 1
-0.185557204518099 0
0.0328696303345737 1
-0.100004257642341 1
0.0756500346379462 1
0.122440541073775 1
0.139761350674614 1
0.00906176863132915 1
-0.00261737289859913 1
0.123905146689057 1
-0.0142722322218128 1
-0.0976491135129236 1
-0.00793133591847926 1
0.246394867441013 1
0.0508993151515641 1
0.0703776049053215 1
-0.222940625150643 1
0.0825564766446989 1
0.153511132469553 1
0.0326209760547297 1
-0.0463482273454545 1
-0.00102609634714521 1
0.0581277461344673 1
-0.0107145817786141 1
0.00949336888188731 1
-0.103704373791248 1
-0.0652217606926204 1
-0.0437827687071769 1
0.311916268678209 0
-0.0154473702879234 1
-0.0213749177640444 1
-0.0644056253329364 1
-0.0639841069614661 1
0.0469481896214577 1
0.00497783320905569 1
-0.073932745688863 1
-0.130713478540905 1
0.221454883409784 0
0.137144040333195 1
-0.0291912927578831 1
0.0958531937683737 1
0.14646532739676 1
-0.0163259353792212 1
-0.0764102902674851 1
0.0982851108411837 1
-0.148069075343355 1
0.0279415082878147 1
-0.0890299011913961 1
0.0587930505859067 1
0.133805579343404 1
0.0339646587316496 1
0.0353165593185141 1
0.0166492408303618 1
0.0408219064300657 1
0.118033542617612 1
-0.0404291218360079 1
0.00608811424387172 1
0.186931954331861 0
-0.118151521515059 1
-0.0124358041315913 1
0.154496455430778 0
0.155929475665366 0
0.239618021593074 0
-0.0299222942577329 1
-0.00983259430182264 1
-0.0847000064101505 1
0.0369137089952664 1
-0.141628284375727 1
-0.0074719678518977 1
0.282122307340003 0
0.132254869289187 1
-0.111934147866415 1
-0.0521530138773054 1
-0.0239252633727126 1
0.00863184256647736 1
-0.0570702934147507 1
-0.0967473622153494 1
-0.136222275136251 1
-0.0528407084695285 1
-0.0362043678593937 1
-0.0158890607021757 1
-0.192272824013045 0
-0.0715932810176711 1
0.0651692885879389 1
-0.141004765141131 1
0.130201157612848 1
0.144750307559828 1
0.117064531648257 1
0.0512128970694347 1
0.00732897843117666 1
-0.101416726655355 1
0.0594898482526266 1
0.0611130002080549 1
0.0322576633166984 1
0.126871287620008 1
-0.0462899832696146 1
0.248521144176873 0
-0.0708951553386762 1
-0.00764258810026223 1
0.0475090824596591 1
-0.0316384627601528 1
0.104375548819299 1
-0.013869707868922 1
0.0640787100337554 1
0.0897203076878954 1
-0.0297063333919352 1
-0.0853126041305906 1
-0.0979173557215585 1
-0.102755767852009 1
-0.0489970473642544 1
0.107370694211709 1
0.0189243908177134 1
0.066089023872352 1
-0.0681243735634382 1
-0.0030924771895318 1
-0.0699457305905431 1
-0.114154767327215 1
0.00557153253990406 1
0.118803382688922 1
0.0642923696792168 1
-0.0582118637822045 1
0.0429755700582793 1
-0.111213940658075 1
-0.0615729592273112 1
-0.0606589040610206 1
-0.0445248611064339 1
-0.0542379066596919 1
-0.00262239592783491 1
0.0884365817435719 1
0.136845225638643 1
-0.14011965877969 0
-0.118845079485884 1
-0.110462368549398 1
-0.0220887108345541 1
-0.114058497598167 1
0.0275314614698924 1
0.00605780104622472 1
0.0613177631579097 1
0.0411811946426903 1
0.0868348314213153 1
-0.0141612086279226 1
0.0788604219588565 1
0.12417774492534 1
-0.109946915508081 1
0.103788803321977 1
-0.11950894085899 1
0.111726644140025 1
-0.0105991217680938 1
-0.109391410348783 1
-0.0518251580599178 1
0.0893253540310138 1
-0.0308503881676016 1
0.0819249650621249 1
-0.0657965327971835 1
-0.206275610954 1
0.120100575945099 1
0.118190479607352 1
-0.0241224426345233 1
-0.0554113734812736 1
0.0448552076326161 1
0.0607703236543786 1
-0.180893290441186 1
-0.0231804121592237 1
-0.0761855013530988 1
-0.201252736871901 1
-0.0345926560646961 1
-0.041097071590774 1
0.0514108082924735 1
-0.0433855994359341 1
0.0289719390186467 1
-0.0339790417926941 1
0.130691699452343 1
0.0538251795763897 1
0.0594151182057031 1
-0.0261682882418452 1
-0.0229874944830321 1
0.0676900805531554 1
-0.115902126649605 1
-0.183679822332377 1
-0.0478451835322116 1
-0.034725655370599 1
-0.0510303675095121 1
0.0152372169666621 1
0.0623916541048533 1
0.0298918602522879 1
0.12548645039628 1
0.00674288718908695 1
0.138574776024411 1
0.225031563657039 1
-0.0680873884224839 1
0.179688117721862 1
0.100983891497708 1
-0.083371163362832 1
-0.0348390937588941 1
-0.0351646028231985 1
-0.00365106286351987 1
-0.108276071134312 1
-0.0281469399966089 1
-0.015649045824501 1
0.132929110781379 1
0.012159445536845 1
0.00992759072168722 1
-0.228618821594916 0
0.031171930975877 1
0.0165256110129011 1
0.231434937468023 1
-0.0332351568374389 1
0.0549821317545282 1
-0.0398797458891621 1
-0.0216887175111374 1
0.0496394492802969 1
-0.0368623975296617 1
-0.0996567364326249 1
0.223652322250696 1
0.00904129221829108 1
0.0549468277564531 1
0.0582186759346708 1
0.0474923679190826 1
0.0339617672337266 1
-0.0536652753911766 1
0.00764343123676312 1
0.147941212883782 1
0.188330163430946 0
-0.0157841304705772 1
-0.0112082618734262 1
0.089807023535096 1
-0.0813972392580284 1
0.117532470581444 1
0.0641507476686531 1
0.164081921038083 1
-0.100167696008509 1
-0.0535299683365604 1
-0.055482815013377 1
0.0278821384931862 1
-0.203001175440538 0
-0.0864743303050494 1
-0.042671922894226 1
-0.00318884961142713 1
-0.158516609446902 1
-0.0928539713921044 1
0.00610492577667004 1
-0.112777654207866 1
0.124261408038213 1
-0.0766229245413666 1
0.00286654018841526 1
-0.0846012410864331 1
-0.0302755897794854 1
0.0976788351028037 1
-0.062351235408015 1
0.173532020727868 1
-0.0710442148265328 1
-0.245633617574063 0
0.0688488196757618 1
-0.0682332740024985 1
0.0294126822877197 1
-0.00775061812338847 1
0.269704282800331 0
-0.0262778788792986 1
-0.0772918760647655 1
-0.0663940680596999 1
-0.0674751476923573 1
0.122545973321748 1
0.215229688958969 1
-0.0207242002367095 1
-0.033946524854708 1
-0.0627458430611201 1
0.0857937880425304 1
-0.0191386270476471 1
-0.0018126571524557 1
0.0654414237998368 1
-0.0107494416484403 1
0.0710324784879616 1
-0.0765867699342204 1
-0.122280161985594 1
0.100634397469692 1
-0.110768192444744 1
-0.187856525833571 0
-0.0172829827825189 1
-0.086506256488866 1
0.0106915770623472 1
0.0209517122579083 1
-0.0164805548794178 1
0.00990824785009745 1
-0.135486136388908 1
0.0175748504050154 1
-0.165627450307763 1
-0.0709307092489413 1
-0.0218397040365489 1
0.100593025027472 1
0.0155766393993802 1
0.0845034560146204 1
-0.0375569433082235 1
-0.0461001177368501 1
-0.0312685237849339 1
0.0224397087137501 1
0.0314110844469045 1
0.0624048172910846 1
-0.0327183158476882 1
-0.0361197326783149 1
-0.00909341763439227 1
-0.176407554300991 0
-0.10345109421284 1
0.0446103972487086 1
0.0281493423072547 1
0.166337944052938 1
0.0827054540604482 1
0.0765015146348747 1
0.0132435699242176 1
0.222864586037554 0
0.120341163646045 1
-0.0833150169956637 1
0.0261795198154887 1
-0.0966737592933139 1
0.0269378257406559 1
0.0472491829404902 1
0.0247639451868646 1
0.0708653150737835 1
0.096231120783323 1
0.103723348280423 1
0.111166630754025 1
0.0641859744418043 1
0.210336949136438 1
0.0202027259180309 1
0.0449501744655308 1
0.0617342213542586 1
0.0437018484810906 1
0.278229469080705 0
0.0441958075533098 1
-0.032398372772044 1
-0.0125276018931578 1
0.0600877962739095 1
-0.105075799050995 1
0.143219188994189 1
-0.103535495930162 1
0.145074461928962 1
0.103299453107984 1
-0.069113692359874 1
-0.200554299944313 0
0.0745541777116929 1
-0.00752145401097277 1
-0.116061164850538 1
-0.00917992635451268 1
-0.0295222199039311 1
0.0106717304044854 1
-0.0798686847563807 1
0.054257668486821 1
0.00892616163410564 1
0.103483473497753 1
0.0602154658919731 1
0.0730497989470126 1
0.113642112386148 1
-0.0142464430246391 1
0.0338947925134875 1
0.0414782008327715 1
0.0127587282226501 1
-0.174301330745171 1
0.0359520083125433 1
-0.0153289594492308 1
0.105592171257755 1
-0.0495870243221915 1
0.21911097451534 0
0.0497019529848108 1
-0.0814517596872617 1
-0.171679262328533 1
0.0300440296041194 1
-0.00105955570528565 1
0.0365150244168086 1
0.111611400558734 1
-0.0588601381680897 1
0.0746979849457053 1
0.171040287140225 0
0.0503686244702985 1
0.0356429293526093 1
-0.0186730963525914 1
0.142966430007836 1
0.0499908345178689 1
0.0446738025252593 1
-0.00132771259831414 1
-0.158497970670858 0
-0.218795301420031 0
0.0936457566733578 1
0.0184520314859175 1
-0.130609750956606 1
0.0105364879797679 1
-0.00346112702938094 1
-0.031826847106329 1
-0.152975104164881 1
-0.00674473630491089 1
-0.0462228122607463 1
0.148199729951943 1
0.0725901795003037 1
-0.00428251158709267 1
0.120657904106282 1
-0.0765432356909035 1
-0.0607166742981965 1
0.113300074019674 1
-0.042829950741678 1
-0.062108743102356 1
0.0676328111897717 1
-0.136294368105987 1
-0.0521364786171862 1
-0.0693767382828264 1
-0.00916248572061736 1
0.0774184504000492 1
0.0226123946319502 1
0.0260630827481426 1
-0.0241115757452019 1
-0.043480243962181 1
0.163685180017432 0
0.0028926530210076 1
-0.00329862344436587 1
0.135774428855341 1
-0.196933585847858 0
0.0107383186900046 1
0.050583790195826 1
-0.0779133934287062 1
-0.160996895026606 0
-0.106420662675034 1
0.066261048596818 1
0.0348552314189666 1
0.00622827888805705 1
-0.0975921417241621 1
0.239691545487315 1
0.0241017662064702 1
-0.0207429199020576 1
0.0502371148026679 1
0.157379821533188 1
0.114548053570679 1
0.218757465879996 0
-0.184248049255558 0
0.193196322151416 0
0.170872233950701 1
0.0789641737900501 1
-0.247446039053212 0
-0.102080219862848 1
0.0291477564025855 1
-0.088829892505594 1
-0.0238216960890914 1
0.0686768928115822 1
0.0301137258983164 1
0.0331601560875811 1
0.022387241448698 1
0.00670952640416242 1
-0.0820430402153314 1
-0.247407384363436 0
-0.0449115697828588 1
0.0391920064595504 1
0.0784679559488896 1
-0.0886362627044503 1
0.121468077243639 1
0.0955389923629902 1
-0.0678973468117302 1
0.0910917095900145 1
0.0441169982583705 1
0.0994303469598049 1
-0.0198636184632179 1
-0.0323503194632907 1
-0.0829509542309683 1
-0.0302429695374317 1
0.028473249130632 1
0.262291686199741 0
0.0243088022983864 1
0.0445930519762218 1
-0.0654162350430006 1
-0.0631203327696304 1
0.011581760355309 1
-0.0280097992924965 1
-0.0694429412114286 1
-0.11426684080357 1
0.0204217215303002 1
-0.163403906206303 0
0.103598091455085 1
-0.168656776305839 1
0.126064636663221 1
-0.0217993205671417 1
-0.00532618022507609 1
-0.0841128825157225 1
0.0318135520736806 1
-0.219675493133781 1
-0.0501915186675208 1
-0.0560724416366509 1
-0.0611995861371045 1
-0.0158957217546389 1
0.0858201874365426 1
0.0881043659639926 1
0.063775547330722 1
-0.0449473203407331 1
-0.252595181131757 0
-0.147067534158331 1
0.141749910941913 0
0.00256018845672636 1
0.182535785671443 1
-0.0335795027571159 1
0.0307544130276788 1
-0.179061913064999 1
-0.224461694444768 0
-0.0796412415724325 1
-0.0258609074384061 1
-0.11143693013374 1
0.0573299902173031 1
0.0485130513627624 1
0.145797372337755 1
-0.0433484785282645 1
-0.169806553672393 1
0.00650091115228307 1
0.14702778436046 1
-0.0241357004123208 1
0.158150925058376 1
-0.0987879385148715 1
0.0789613475795963 1
0.0392952515469875 1
0.150412433362189 1
0.11245457190667 1
0.0139029526716926 1
0.142504068650873 1
0.0588472486320779 1
-0.150649494981416 0
-0.253967566999285 0
-0.00279863328029067 1
0.0932703444192395 1
0.168260991415597 1
0.15148890038323 0
0.0556996907596159 1
0.0320060952259758 1
-0.109961178542947 1
-0.21377865179815 1
0.000851690950985931 1
-0.0646897433134337 1
-0.116694815728888 1
0.109134146691439 1
0.0843434078778949 1
-0.0804517683200085 1
-0.235383629307879 0
-0.038353943658033 1
0.0451668454436314 1
-0.145178791755991 1
-2.52273279311768e-05 1
-0.133599736451987 1
0.0837502258115783 1
0.0303261152655638 1
-0.0672742267095414 1
0.0224382750490282 1
-0.155414729119185 1
-0.225579799225651 0
0.0343218622348513 1
-0.121179239003629 1
-0.11904899009095 1
-0.236730615229043 0
-0.0462315648940983 1
0.188646644404163 1
-0.0594139655481055 1
0.10935835299381 1
0.0884662937022733 1
0.06209106717224 1
-0.0787482862503998 1
0.155145041461627 0
0.165336780016287 1
-0.229692003296019 0
0.00937607223119255 1
-0.104808917854096 1
-0.0121717100925689 1
-0.173498389010457 1
0.151742149530944 1
-0.0125604405095919 1
-0.0382199672495785 1
-0.00344853760485176 1
-0.0126121122454697 1
0.0191819439407289 1
0.0402061957367733 1
-0.178436780886743 1
0.00496833508113049 1
-0.0420656325715498 1
-0.0797547450819506 1
-0.0374814672277219 1
-0.00193513872113583 1
0.032950906279739 1
0.104152083714097 1
-0.0569806876274765 1
0.0818421500216666 1
-0.149230986892552 1
0.0825161551123965 1
-0.0754937157257141 1
-0.185323895137848 1
0.041229879198166 1
0.13640144717885 1
0.29455904726957 0
-0.17307930709162 1
-0.13682322788039 1
-0.0910094559291271 1
-0.0914479664380019 1
0.202246530604145 0
0.152294254245479 1
0.00311875033074671 1
-0.135780582154926 1
0.148626684325327 1
0.20830024395362 0
-0.0167009517388649 1
0.161394411753382 0
-0.0220926471951232 1
0.0801675100826098 1
-0.120196302604109 1
-0.169364937458101 0
-0.154691492988791 1
-0.0997732085183171 1
0.118761889338027 1
0.113012068166308 1
-0.0911054961625545 1
0.126261861651315 1
0.0963524640023882 1
0.0979390299664349 1
-0.062345267865147 1
0.0482084597852787 1
0.0443007672951312 1
0.0346216260328078 1
0.134345585680709 1
0.000464446071168179 1
0.11400394832727 1
0.0151369271196363 1
-0.253538208927236 0
-0.141122999770782 1
0.165966681569935 0
0.0521428624289119 1
-0.123777278842253 1
0.0861945201829044 1
-0.06179165948456 1
0.114120471568008 1
0.109058657633473 1
0.243419155072167 0
-0.231330115696562 0
-0.000880783073003766 1
0.274915233973346 0
-0.154684262549722 1
-0.158344868186648 1
0.131472894293916 1
0.154758962732124 0
-0.0797084640478773 1
0.0483822936279833 1
-0.0325709462855307 1
0.00267203466063932 1
0.00884131766103834 1
-0.135942335720037 1
-0.0946714795437831 1
0.0327135793269033 1
-0.050665846787289 1
-0.110204919624109 1
0.0109946752721242 1
0.0772990597199102 1
0.0261651370328866 1
0.0936405479809153 1
0.0612566961356937 1
0.0968316616231284 1
0.00690851253130508 1
0.0970029014256804 1
0.0017622883289967 1
0.0548027909671571 1
-0.00410860417045589 1
0.0982654915739533 1
0.0582606054543598 1
-0.126361105728582 1
-0.0449357877804304 1
-0.0891333024271646 1
-0.0819513294504658 1
-0.0817379704531769 1
-0.0962352574452063 1
-0.0381997778449293 1
-0.0429319802964025 1
-0.169385223882743 0
0.0179849661530191 1
-0.0394758309451065 1
-0.220427799406783 1
-0.0109231529595914 1
-0.132438330400143 1
-0.0797202171296879 1
0.164022571055834 1
0.0712970828340239 1
-0.0936102009426341 1
-0.00195221763783114 1
0.0163112474016102 1
-0.109969624212408 1
-0.033364767603445 1
-0.173736979578572 1
-0.105292024223651 1
0.0582066544123095 1
0.0245161306952166 1
-0.207316531098914 0
-0.0515098423885332 1
0.0855032172841903 1
0.0151715784592335 1
0.0184209336781207 1
-0.238207594313071 1
0.154264139342477 1
0.0187328424184373 1
-0.0605302007846353 1
0.0968332331593433 1
-0.0313406576763341 1
0.0395674702612613 1
0.0933475094585957 1
-0.0704060930510947 1
-0.0133689664140345 1
-0.0179579321149659 1
0.0931009269520336 1
0.11460699932797 1
-0.155912315485663 1
0.0413871024854198 1
-0.0254140848210974 1
0.0805589398539267 1
-0.052540670499175 1
-0.0894639422379832 1
-0.0670249465487675 1
0.0422229992699243 1
-0.0641347554382844 1
0.0948665779174516 1
-0.0218804331739438 1
-0.0147911321241988 1
-0.0283077507507647 1
-0.0684414815854517 1
0.0235279877789677 1
0.0101961451400661 1
0.0594005654888452 1
0.198916298972267 1
0.142492622961846 1
0.076413885519812 1
0.201032838078537 0
-0.102589495735608 1
-0.148080592340716 1
-0.00823798685206515 1
-0.184836225396708 1
-0.0280741158396593 1
-0.0319572538657512 1
-0.145646706121706 1
-0.0929957661017398 1
0.0958953657284446 1
-0.0233434878007453 1
0.080618648194946 1
0.130242076084692 1
0.0975766588125354 1
-0.0247438262472111 1
0.0730475395223668 1
-0.0817261875000776 1
0.141503462550579 1
-0.0473460486679678 1
0.00658913614488772 1
0.127880379581754 1
0.116042177732182 1
-0.0713645793841257 1
0.0398036247826439 1
-0.0623712315987005 1
-0.102199980813403 1
-0.0610732040931941 1
-0.0414686782051162 1
-0.0968980852190878 1
-0.119952676236035 1
-0.0726985869358911 1
-0.108024744930687 1
0.11455832258961 1
-0.173067940592037 1
0.0325186471868726 1
0.0479306822952619 1
-0.0405810583312307 1
-0.0307523487694286 1
-0.1310467205539 1
-0.150563497478433 0
-0.0110297662660781 1
0.131208674085944 1
-0.0518719891720241 1
0.0420173175804317 1
-0.144770750071636 1
0.0654885652937711 1
0.0329969644739073 1
-0.106354549949921 1
0.06773278944626 1
-0.253318643109208 1
0.0689817316589144 1
0.0137998550329913 1
-0.0503040385909231 1
-0.101817088100217 1
0.050649093863925 1
0.0368004095872746 1
-0.141787388484574 1
-0.00649814262763788 1
0.0495606472920951 1
0.111083439425566 1
-0.0018207327022408 1
-0.101013346014714 1
0.163229720044698 1
0.0427715704769564 1
-0.045399796269797 1
0.114731395110729 1
-0.0981965018591632 1
-0.178318488464729 1
-0.0916251552941564 1
-0.0504259378817476 1
0.0050266217347452 1
-0.0396626533979304 1
0.0375858397716021 1
-0.153826795241861 1
0.217606875060762 0
-0.0459345665436435 1
0.069456117832875 1
-0.143978510939472 1
0.00221224623196104 1
-0.0978206076775874 1
-0.00755973390355272 1
-0.075944553015571 1
0.0231209472112983 1
0.0157110016507734 1
-0.20527947495554 0
-0.104333863152431 1
0.0930369427023286 1
0.0930004647696687 1
-0.0561147466740059 1
-0.0500935065424135 1
0.00358252692254498 1
0.0897157949822777 1
0.0839478824107662 1
-0.102398459086949 1
-0.0416461602338793 1
0.183928668832228 1
-0.0298201387298698 1
0.0454744818352586 1
-0.0957828399150901 1
0.0194715121094421 1
0.215138957579131 0
-0.126401460308793 1
0.0361339813097155 1
0.0791339058507128 1
0.123902220483912 1
-0.0670727568876722 1
-0.0823071391052132 1
-0.00396388001381258 1
-0.06265857019849 1
-0.000278393994835256 1
-0.078487878465464 1
0.0861812139797149 1
-0.0898513636233666 1
-0.0470102213967436 1
-0.041852903578023 1
-0.0998268351791911 1
-0.1727712465092 1
-0.186401359221838 1
-0.101549636194524 1
-0.102761419527927 1
-0.00337440347690175 1
-0.169266164766716 1
0.0712750136170067 1
0.0100062418905756 1
0.0563024343580741 1
0.21230410931399 0
-0.0905109841383052 1
0.0684406853393966 1
-0.208948962410439 0
0.0289121639577086 1
-0.111371144351709 1
0.281175805484029 1
0.237478827522934 0
0.108483396605729 1
-0.0609863075133178 1
0.0766617109045911 1
-0.00269147670764004 1
-0.104456545738118 1
0.162244535089961 1
-0.0114473062733448 1
-0.0593853616201999 1
0.149689084701615 1
-0.0925853768328701 1
-0.0420439567141567 1
0.10699041215641 1
-0.00557041619010737 1
-0.0471549617904977 1
-0.113469272538807 1
-0.0249265920348602 1
-0.0452178045424397 1
-0.0319845055766098 1
-0.0329553615463276 1
0.0898342593083088 1
0.227928716531132 1
0.0621396852806213 1
-0.0877521755861637 1
-0.161201536047462 1
0.00705814347450411 1
0.0416568406807795 1
0.114923007409486 1
0.228746263209145 0
0.103658188507909 1
0.0704535022847778 1
-0.0461046643829815 1
0.185049288997097 1
-0.156710467497219 1
0.0316196083580286 1
0.210599394825102 1
-0.0110574300237077 1
0.166324207268597 1
0.0185119099405517 1
-0.119186199514873 1
0.0639801213199202 1
-0.049579127298595 1
-0.18879505109489 0
0.0689055709460372 1
-0.0596077345612325 1
-0.00646492859501765 1
0.00460754994480248 1
0.141424504773433 1
0.0695777590476595 1
-0.0424401488579553 1
-0.0165993360327599 1
0.023319737857839 1
-0.0901740701389606 1
-0.0403713030312131 1
0.0126482367966695 1
-0.0171501961668831 1
-0.0512087731480242 1
-0.127944925935191 1
0.0465910482150036 1
-0.0317431384407812 1
-0.170181751025421 0
0.102424348352773 1
-0.094225304351883 1
-0.0602913117139713 1
0.183974945770909 1
0.0369036251087612 1
-0.0306844306093165 1
0.023294379524293 1
0.122389311257826 1
0.11953493000916 1
-0.0514301819024252 1
0.0224736915965678 1
0.159849200781538 1
-0.190933960015701 0
0.0955859632171096 1
-0.0598608739795515 1
-0.0486404062937408 1
-0.0450325082170867 1
0.0694244942545234 1
-0.0803065885037382 1
0.0352071866482356 1
-0.0396581254652254 1
-0.0844841568787262 1
-0.110346890092795 1
-0.0621866794124931 1
-0.124261913655231 1
0.260476387985431 0
-0.0707704208233507 1
-0.0346418000630389 1
-0.00641801829510101 1
-0.0897004533071652 1
-0.0762307226575445 1
-0.0628674653746987 1
0.112639413123155 1
-0.00609344106005538 1
-0.127136234922861 1
0.168254174473102 1
-0.183107576855395 1
-0.0340005305574926 1
0.0101893549364696 1
-0.0110349494677935 1
0.0942476115045661 1
-0.088605161934512 1
0.0601200118793538 1
0.0390170044343468 1
0.0285439330272589 1
-0.0763556732743612 1
-0.0700000214208262 1
0.109555032208066 1
-0.0312657010731094 1
-0.0307112792287583 1
-0.0512629183004448 1
0.12371931661401 1
0.0808623558312924 1
-0.114395229619016 1
0.0332003305274772 1
0.00483525529061653 1
0.0709220101935858 1
-0.0658277192595828 1
0.0634228586484418 1
-0.0618931464426808 1
-0.12688576836656 1
-0.0217664478083404 1
-0.100176921330165 1
-0.155062562822749 1
-0.122228943479074 1
0.211093446499601 0
0.223646784999341 0
0.038009896395543 1
-0.148656292611255 1
0.0840914817432997 1
-0.033615073267329 1
-0.0478552164146631 1
-0.0684820936618511 1
0.104468011607094 1
-0.0986084540631025 1
0.125366484194381 1
-0.196939473550878 1
-0.00263650409508231 1
0.0566012024652345 1
0.130917193384717 1
-0.0302000941934785 1
-0.018177648332087 1
-0.180725630330541 1
0.109132248351539 1
0.129004111469292 1
-0.050396496258597 1
-0.0512652061211416 1
-0.173420677438822 0
0.0197267081398675 1
0.090566231001104 1
0.0851581573195583 1
0.146835995270326 1
0.0375708153189246 1
0.0490213800095577 1
0.0734339434283433 1
0.07657311195721 1
-0.0278377679850079 1
0.0898150221707508 1
0.0927443266555974 1
0.105855397132209 1
-0.247738130250286 0
0.0590082649550942 1
0.144928115455334 1
-0.0401230115355798 1
-0.137028445020193 1
-0.100132336527906 1
0.0138683993429991 1
0.0127570076345018 1
-0.0737295510648944 1
-0.139982307944776 1
0.230039628717117 0
-0.101162253365334 1
-0.00381492013321406 1
-0.0643346450910154 1
-0.0959883872822246 1
-0.0157613835019664 1
-0.167778470361862 1
-0.109636335351664 1
0.137080492227378 1
0.0572249309614849 1
-0.115148616524336 1
0.025691593597377 1
-0.0469370247080216 1
-0.110869541218456 1
-0.132003742616567 1
0.000528876533541019 1
0.00843438792832765 1
-0.00314465953325801 1
0.0989272766691792 1
0.124293883914016 1
-0.0947767748201238 1
-0.010132214654833 1
-0.078710965199525 1
-0.0465517685213091 1
-0.221319621905363 1
-0.0230538347543815 1
-0.109326809998265 1
-0.0155596265612081 1
0.0398486771592238 1
-0.190784112801228 0
0.133085712680857 1
-0.0529072935128812 1
-0.0226872024588897 1
-0.0768529257631047 1
-0.0349104857756179 1
-0.00913577011029338 1
0.143724505702873 1
0.0714180045501616 1
-0.0532575901030102 1
0.0254553882777352 1
0.0163877869100999 1
-0.1648427702824 1
-0.0249153480031898 1
-0.202251459892395 1
-0.195428394141504 1
0.0399791395872139 1
0.129603150685085 1
-0.0686084618233534 1
-0.0246994877053268 1
0.15214200050919 1
0.103788452545635 1
-0.092136636753158 1
0.0458380890395667 1
0.0773101844027021 1
0.0833725848393916 1
0.0271067368460249 1
0.0601628578535136 1
0.154600637785334 1
-0.0234430675195916 1
0.0263502322858009 1
-0.0348766045923224 1
0.125626522379312 1
-0.0246369433903457 1
0.114609706599435 1
-0.152069968876508 1
-0.060421373150568 1
-0.00947913939598853 1
-0.0305457922436418 1
0.0552687855796294 1
0.0939202982213543 1
-0.0328187674679399 1
0.0389384716591357 1
-0.129734445551285 1
-0.0059937228894755 1
-0.0543409139565402 1
-0.0355816310714686 1
0.00926359944466689 1
0.10726282000948 1
-0.0489942533501374 1
0.128415672077288 1
-0.111675416217517 1
0.0379821423858836 1
-0.181405102076418 1
-0.0556716474812098 1
-0.0447815334472977 1
0.0463054223784277 1
0.198753246619905 1
-0.0340693140279447 1
0.0592957252056695 1
-0.118640673458814 1
-0.0339618576902949 1
0.14518134052324 0
-0.0311450066250516 1
0.0213676305109179 1
0.0666904801375081 1
0.112920503933051 1
0.0823961871229893 1
0.0941355516066786 1
0.0665189506311319 1
-0.0528738984237355 1
-0.00763263118453707 1
0.182772464909343 1
0.0684603610636526 1
0.0551850598374556 1
-0.065512362213361 1
0.0996193095441435 1
-0.270595011352654 0
0.0246494151208421 1
0.171882633852519 1
-0.0218186911478886 1
0.132128982966474 1
-0.00932530641023636 1
-0.0186402997576175 1
0.00624809176930846 1
-0.0587558859580489 1
0.22507577532062 0
-0.0700137730703136 1
0.157617281929967 1
0.0539210401828883 1
-0.0657058497924272 1
-0.040175811335339 1
-0.098515129266617 1
-0.0456857319593746 1
-0.0342066412768522 1
0.0405628390082266 1
0.0537851198398123 1
0.138294676710935 1
0.0789911694820526 1
0.0243108697176492 1
-0.0838640437174307 1
-0.104559563742725 1
-0.0221125025225215 1
-0.00917610918272596 1
0.198528770277567 0
-0.0563258188177828 1
-0.105600184916131 1
0.1038606608497 1
-0.0309446621990294 1
0.0015509495566974 1
-0.0766995465048814 1
0.0426090515964566 1
0.120093744695079 1
-0.0832087518569003 1
-0.141965770660442 0
-0.151614173260113 1
-0.170889070278653 1
0.0117247873954224 1
-0.11235791774606 1
0.105192962397945 1
0.00636138410367558 1
-0.136462282073462 1
-0.0164912861345497 1
0.0369869882601534 1
-0.191978081861352 0
-0.0311720008048929 1
-0.0918451274873596 1
-0.0954679545729837 1
0.0753612904954144 1
-0.127983854433257 1
0.0844503026332769 1
0.097698837278886 1
0.0443240276943123 1
0.0167307777832856 1
0.150810385433092 1
-0.0254315466552569 1
-0.0496211348651994 1
-0.0289654274853857 1
0.0940831427225226 1
-0.0325344494616405 1
0.0446767638628822 1
-0.123551121721223 1
0.012317681046719 1
-0.031507041894852 1
-0.00173502303903333 1
0.0277189263818034 1
-0.150752334322444 1
-0.114648471941893 1
0.097936186258449 1
0.0234133368080295 1
-0.0139657247230633 1
-0.0736331281028429 1
-0.0634948816927433 1
0.165027523171863 1
-0.160409510554994 0
0.174698241807489 1
0.0563909583430281 1
0.246221584211976 0
0.0811205497534854 1
0.0503487439695784 1
0.0990736430797237 1
-0.0332655284902841 1
0.209548214998715 0
0.121439226348196 1
-0.10950300456369 1
-0.00599867286492478 1
-0.0550157447950573 1
-0.05563017272254 1
-0.0276127119003758 1
0.0198110602682326 1
0.1702586508636 1
0.168535967593143 1
0.0493457119022996 1
0.0284663092049137 1
0.0147827617360862 1
-0.185513941120126 0
-0.0346766898277887 1
0.131670002458634 1
0.0356598469200478 1
0.160153065950022 1
-0.010971593937154 1
-0.0861680493481739 1
-0.114945479865057 1
-0.0411790066537151 1
0.0686608532881231 1
-0.102294025397074 1
-0.11107115590958 1
0.1068081862376 1
0.0444597050869738 1
0.00892938036743093 1
-0.0834229731170918 1
-0.11848953209161 1
0.0583556850822437 1
0.0262058116300588 1
-0.0160781629181606 1
-0.0403196216527241 1
-0.0668942863346539 1
-0.0692539782734741 1
-0.0580774353469421 1
-0.00808337854944958 1
0.0765797365963909 1
0.0197092465395349 1
0.0785096120472227 1
0.0809810001182188 1
-0.0233172160232819 1
0.0821666656711404 1
0.0752004391521659 1
-0.045954379576837 1
-0.0762502590916964 1
0.183593011684576 1
-0.0253643816656825 1
0.104493838910304 1
0.218431306200525 0
-0.0176693615017172 1
0.113777011747231 1
-0.113582372726447 1
-0.104043128276402 1
-0.0245800869096197 1
-0.0178395587551142 1
-0.0432456323717738 1
-0.00168805933550663 1
-0.0555505269057048 1
-0.14097564658295 1
0.0371731659167479 1
-0.0588518797267482 1
-0.165019101098621 1
-0.103252629119477 1
-0.0214762864224996 1
-0.0190915919486036 1
-0.0317269575621235 1
-0.079864469722036 1
0.0326260959500267 1
-0.00692925124999122 1
0.204554512060139 0
-0.0453372836326209 1
-0.084006788148707 1
0.102896678613313 1
-0.083892957790617 1
-0.0422526338468048 1
-0.029095484415353 1
0.113844543041992 1
0.0881889437826716 1
-0.216486057904622 1
-0.0400441756758504 1
0.105311900823872 1
0.0742563329709735 1
0.0941262411406728 1
0.050558366970166 1
0.0620846839915984 1
0.0273664168676652 1
-0.00115118801897039 1
0.0109214067255736 1
0.0403665007232343 1
0.114850265431354 1
0.0902903804395687 1
0.00482972895713253 1
0.109180228437436 1
-0.0328920452402929 1
-0.113119794772587 1
0.0124354037329193 1
-0.0484472643193265 1
0.109078751215599 1
-0.0166300362218252 1
-0.0444500052122765 1
0.0631593289426441 1
0.0269866775894233 1
-0.0569043115626944 1
-0.0425938023048524 1
0.162162647654388 1
-0.0263499022210308 1
-0.0630128494419212 1
-0.211299797127018 1
0.132893490381598 1
-0.0058816696096257 1
-0.0634119413608548 1
0.030130632960378 1
-0.122705126602272 1
-0.106609894241936 1
-0.047157830487729 1
-0.036381420145566 1
0.03733445926904 1
0.0991214915136032 1
0.0461132219652957 1
0.139889545487581 1
-0.126616811318613 1
-0.141797947731102 1
-0.0678829455036708 1
0.0440058948989287 1
0.00479498639035229 1
-0.113228889491754 1
-0.0870439205693914 1
0.0413418662558316 1
0.11665796742565 1
0.132689085371469 1
-0.00824191722677292 1
0.0563668841237251 1
-0.139430624431346 1
0.0127141069259207 1
0.0110084328560087 1
-0.0308845659188707 1
0.240289178717854 1
0.0964054619463715 1
-0.0136712307588965 1
0.1140628303233 1
0.0287566332892616 1
0.0358178866521621 1
0.0930779952757579 1
0.0114875770575006 1
-0.133288693342422 1
0.0258798511533196 1
0.0660896430348993 1
-0.223179525941868 0
-0.102714692052264 1
-0.0257147857225616 1
-0.0224249374727014 1
0.24219179615042 0
-0.109512862266664 1
-0.226348885321413 0
0.0152349584168496 1
0.0159415091209486 1
0.0472830528617079 1
-0.00122728259516511 1
0.11433632135933 1
0.140683838243043 1
-0.224361873008939 0
-0.0240095701645011 1
-0.0190146368087946 1
0.0896023776744443 1
-0.0669814729088545 1
0.0444306824461472 1
0.119242274395222 1
-0.0344031605122852 1
0.0448819913910002 1
0.0576896435281799 1
0.0253056139600271 1
-0.0801142211866795 1
-0.082511938075265 1
-0.00652165800459189 1
0.084970733269243 1
-0.0814706958723176 1
0.0967457155169305 1
0.00949510795758775 1
-0.0164551768768635 1
-0.15392599008005 1
0.0804591082095885 1
-0.0511409940875452 1
0.0421339853593747 1
0.145874469961965 1
-0.0786303677597342 1
-0.0779153306521292 1
-0.0926381718533941 1
0.0750338003341067 1
0.00937947781141771 1
0.0734546899162894 1
-0.0996487945582215 1
-0.0717050770674715 1
-0.0972678328193782 1
-0.0803039229670952 1
0.0301799711678015 1
-0.166186605640795 1
0.068060454338014 1
-0.0602370142937769 1
-0.0526237689104332 1
0.128539148893046 1
-0.00979844416474438 1
0.00624761335553829 1
0.117267892845133 1
-0.0479249337470454 1
-0.146447203547044 1
-0.11469261107048 1
0.0128407055612759 1
0.00026848957263842 1
-0.159494545025448 1
-0.0277001764476514 1
0.117712697830011 1
0.0514934559799748 1
0.0059751582924069 1
-0.092961738512912 1
0.109693038083042 1
-0.162879901655479 1
-0.0516634572151865 1
0.0370634361752818 1
-0.102943695296843 1
-0.234681019240553 0
0.112553827608879 1
-0.137507480995636 1
0.0108618350139401 1
0.0549630350240819 1
-0.125190602571655 1
0.143189675820171 1
-0.084939001699455 1
0.00591074631646151 1
-0.126557453441388 1
0.0800868017457239 1
0.108525434355697 1
0.144631022652154 1
-0.121723863115007 1
0.0105610886506361 1
-0.000429209746053004 1
0.0497565910463752 1
0.0353113005396139 1
-0.0857358737478538 1
-0.075577150494251 1
0.0384004412423267 1
0.0782927258676937 1
-0.0928845261961662 1
0.0672679522861651 1
-0.224754016054503 1
0.0100608928566665 1
0.021414503060947 1
0.0375980609111475 1
0.087161935449811 1
-0.0129175575779465 1
0.174944524736685 0
-0.0253599121427567 1
0.0931466322780822 1
0.0734891365322911 1
-0.187732766666703 0
-0.0621822397479354 1
0.0302487820663967 1
0.0682485146176427 1
-0.0448275732894478 1
-0.0280996794003103 1
-0.0165698435539705 1
0.222980866387336 0
0.202581151021079 1
-0.0385099860411301 1
0.0298490678816397 1
0.0437874427059819 1
0.0724090604427963 1
0.0166331152662986 1
-0.0667948395282706 1
-0.034144968071186 1
-0.241594150763078 0
-0.156061032584199 1
-0.00269202735367934 1
-0.0103392671186121 1
-0.139557937744701 1
-0.080553938729207 1
-0.017852994536547 1
0.0214157377633991 1
0.0371907727768602 1
-0.0303975692039364 1
0.0201858500490802 1
0.0552174468343925 1
0.010420465334373 1
-0.0666486595370065 1
-0.0895335022421283 1
-0.0561781348898975 1
0.0235513547721096 1
-0.0578226627461629 1
-0.092858767450653 1
-0.0370460262525201 1
0.0554484084197282 1
-0.00225780436578864 1
0.0920203482063927 1
0.122717099868073 1
0.0789240796312928 1
0.0705920177876899 1
0.0284263093983574 1
-0.16903525409905 1
0.120902723858554 1
0.0621505423874031 1
0.00796038956413564 1
-0.0221509049512973 1
-0.026611743046156 1
-0.0955860595323546 1
0.0295183521700241 1
0.116056479914269 1
0.210342991694298 0
0.125919148406359 1
0.0779964480779221 1
0.0866271632051187 1
-0.0794856003161996 1
0.190602396609249 0
-0.247547341543515 0
-0.0232950891934103 1
0.116560695842868 1
-0.117554298716518 1
0.124137741515859 1
0.0161167372921566 1
-0.148454991867278 1
0.00228140897995014 1
0.0225898449034877 1
-0.084943147638508 1
0.0403362408616195 1
-0.0484924947299004 1
0.0068798733617909 1
0.0986262709212262 1
0.0890875902835489 1
-0.15301096209272 1
-0.0509171266630913 1
0.0982904374104085 1
0.0364155585240686 1
0.13420836349508 1
0.0352393416272107 1
0.0180840964070496 1
0.0270980785143492 1
0.102641663358622 1
-0.0240741657344762 1
0.117667457115449 1
0.0541692521642562 1
0.0441654383879808 1
0.135107905894368 1
0.0509375732441993 1
0.0737054153752102 1
-0.11542543735682 1
-0.0103625942882063 1
-0.0695440836518474 1
0.0391335167977621 1
-0.0580062715330465 1
-0.0447226757309965 1
-0.0685351099760204 1
-0.209966350206937 1
-0.041836980716127 1
-0.0617153957091783 1
0.0107263915679746 1
0.0140248974511701 1
0.011013549986013 1
0.0511451612590383 1
-0.0644910419070617 1
0.105282833955274 1
0.0594887134813074 1
-0.0193005791743396 1
0.0162727105175922 1
-0.0263946131310915 1
0.0140729120269675 1
-0.0164808556346819 1
-0.0519838075969841 1
-0.0558652201868496 1
0.0274895510071558 1
0.124519568712695 1
-0.00445042132087831 1
-0.00800562263171877 1
0.0585905803887028 1
0.0465363069990825 1
0.181723848477172 1
-0.00787738434020992 1
0.013958531063688 1
0.157369645166459 0
0.119201666111208 1
0.0850956690038282 1
-0.182694248943583 1
-0.0039403540221003 1
0.180397005483975 0
-0.0113294615968709 1
0.0785488536360658 1
0.0747443398716824 1
-0.00473339380566665 1
-0.176544448392148 1
-0.0635927424070541 1
0.0338411441864088 1
-0.0891603721181436 1
0.0620081850461771 1
-0.121228347226069 1
0.0900985418024284 1
0.047945980246325 1
0.0371425976979441 1
-0.0252694600869921 1
0.148059545383986 1
0.04501563133855 1
0.102625448134443 1
-0.0644975533900815 1
0.0529158938331823 1
0.253154856627431 0
-0.0915553217503329 1
0.171769677444959 1
0.0344500309404586 1
0.0330527529297263 1
0.137959125043362 1
0.0831837685507798 1
-0.00650543865903712 1
-0.0741519150075124 1
0.052581451461273 1
-0.192367858063185 0
-0.0457791964463908 1
0.00526133520890974 1
0.160341138169135 0
-0.0695595864051535 1
0.12472902586415 1
-0.173541666555813 1
-0.0118653537839946 1
-0.00602313524167338 1
-0.100669927283224 1
0.160467076670301 0
-0.00906412892348485 1
0.00502621999319827 1
0.0535923198246738 1
0.0885077067468327 1
0.0505793255122758 1
-0.120490514621256 1
0.130200747509547 1
-0.0504114968620499 1
0.172595241553248 1
0.116885404317952 1
0.0430287306324942 1
-0.114348975731793 1
0.0138032723301326 1
-0.0658730817058131 1
0.192215572700972 0
-0.076424685765551 1
0.0350426745635697 1
0.141313535605238 1
-0.107276188960832 1
-0.0457450477681457 1
-0.074272545322502 1
0.0425679109305614 1
0.170353162969024 0
0.0149065921438916 1
0.0236996065458941 1
-0.122389269963619 1
0.0875206350132232 1
-0.0571640309253478 1
0.0537189708880995 1
0.0660729313085149 1
0.091041794336563 1
-0.0614854159949294 1
0.124092086183514 1
0.0840412774196086 1
-0.155358070404654 1
-0.000831735488075034 1
0.011844661690355 1
0.0448613401118942 1
-0.0032859557932635 1
0.0372815365695108 1
-0.20285638825196 1
-0.212369865720817 0
0.0410044542230907 1
-0.0172587086993667 1
0.182340661478187 0
0.128066691624094 1
-0.0540356204201056 1
-0.166152825032416 1
0.0380262058581618 1
0.0163022846122673 1
-0.0700241668383758 1
0.00884798566502244 1
0.0451107574383862 1
-0.00543804387911664 1
-0.0330430540077052 1
0.161873387937532 1
0.0522093605693212 1
-0.0120536154881697 1
0.0407777237903149 1
-0.0231569878316656 1
-0.172938757285381 1
-0.117832938529009 1
-0.0534677680133442 1
0.0440650518313941 1
0.124563869398548 1
0.173444319048404 1
0.0249892424725569 1
0.0870395292321599 1
0.153337915828894 1
0.0310550815922859 1
-0.151449838587473 1
0.0982237885796432 1
0.0441225673302929 1
-0.116464396141715 1
0.0899105640624701 1
-0.113438286928823 1
0.0856948070540196 1
-0.0617241081003834 1
0.0661169556098515 1
0.0686934400937924 1
-0.00204722063534156 1
0.0512211903989297 1
0.0234911304861957 1
0.0459093579475543 1
-0.142123765222717 1
-0.034000107354162 1
-0.0942084891836284 1
0.165992810096448 1
-0.181159798352467 0
0.0240865466852865 1
0.0580694468159901 1
0.0439446306914576 1
-0.148723907670947 1
-0.148252598708565 1
0.0191350324844862 1
-0.138490126962057 1
-0.0598614979484645 1
0.0707608962077974 1
-0.0318629667381459 1
-0.063883351508685 1
-0.0312499200754588 1
0.135014887250461 1
-0.126427113154609 1
0.0634319119616006 1
-0.0302614080871106 1
-0.0361230262146944 1
-0.0127876007935376 1
-0.0570608867099882 1
0.061429577424273 1
-0.0293663558880996 1
0.0147675006151124 1
0.0872643699093988 1
-0.0374896048314753 1
-0.131142996750122 1
-0.0583857140996337 1
0.0586133379110143 1
0.121424819893036 1
0.0506270854388364 1
0.0104121863284068 1
0.0174323052911427 1
0.00817480441164718 1
-0.0069738898290514 1
0.053158564278115 1
-0.0785815683928096 1
0.0312562326283913 1
0.0140082931132392 1
-0.0325000323545762 1
-0.0703405503450612 1
-0.0529528253992898 1
0.0324152117678455 1
0.075258593368197 1
-0.00538159616444877 1
0.091230876884224 1
0.0510770641953551 1
-0.0752558244743518 1
-0.00645883726654506 1
-0.126545553822034 1
-0.193129055470685 0
-0.0405739744253691 1
-0.0101597725432259 1
-0.0696174097853065 1
0.0265174938844169 1
0.0921834176043633 1
-0.0845855278177632 1
0.0368588659869802 1
0.0230576135455577 1
0.019774471289942 1
-0.165645581472328 1
0.031309096768533 1
0.147374969101547 1
0.0432310858900133 1
-0.0221327735997306 1
0.0362382534890657 1
-0.111436413349869 1
0.139421912226334 1
0.199476908585506 1
0.0412442638223983 1
0.0209267184432202 1
0.12650282755072 1
0.00143220243030425 1
-0.0816356304356345 1
-0.0269319315648335 1
-0.0358327297847753 1
-0.134466569091427 1
-0.0123408932456369 1
-0.0818728555220179 1
0.102270456170215 1
-0.125413058493572 1
-0.0466269631321628 1
0.00568382429697081 1
-0.16891888062015 1
-0.0585349293109592 1
-0.117302906021394 1
0.125910749103821 1
-0.0459955760787974 1
0.0339674491495422 1
-0.0214437259656593 1
0.140148984325573 1
0.03587111503985 1
0.0753740210700875 1
0.149460380860197 0
-0.0203911628279711 1
-0.126001109787394 1
-0.02682157424389 1
0.0684099191446923 1
0.188216277969186 1
0.0609183399725493 1
-0.0711170218525975 1
-0.119826146208002 1
0.0605234568016912 1
0.0736220125637751 1
0.0719076505257337 1
0.00211039613027163 1
-0.0148753436778093 1
-0.145870710675834 1
0.048437605558081 1
0.118233088542523 1
0.00249392647502114 1
0.0564780501060928 1
0.155193159527676 1
-0.00410915754233019 1
0.0636285856280456 1
0.0671830057664956 1
-0.0716017947629664 1
0.0776811569677997 1
-0.014064838846521 1
-0.20003777930127 1
0.0584289247407074 1
0.0273568134828739 1
-0.0456161809511456 1
-0.201725072175155 1
-0.05552017382794 1
-0.0438673105994141 1
0.0776254526132596 1
-0.0560269118434411 1
-0.00850427737068299 1
0.0969621754525534 1
-0.0359192358289066 1
0.13164532822461 1
-0.0682586331576226 1
0.0505469258422658 1
-0.072828533585579 1
0.0220624659296844 1
0.0535885816517392 1
0.0342123301101672 1
-0.304842455087886 0
0.0925193392536741 1
-0.149011569469454 1
-0.0187204497989971 1
-0.0550557037774203 1
-0.148962534153243 1
0.0316994878889924 1
0.027100533913798 1
0.00884172398365266 1
-0.0171734789934469 1
0.0690516093283713 1
0.0634373469744458 1
0.00116509989640037 1
0.204406419266859 1
0.0460767399593741 1
0.031545042771448 1
-0.064121281714064 1
-0.172387820828246 1
0.0192109259954938 1
0.00089761129271948 1
0.0622669665395574 1
0.106911980594349 1
0.00759023861619116 1
-0.0371610160155296 1
0.0799079657316829 1
0.0574001605778115 1
-0.157059695210039 1
-0.0534331859316637 1
0.0401088061915809 1
-0.00891619449827927 1
0.138278426344946 1
-0.0596098150914168 1
0.119538026495324 1
0.0550563257610304 1
-0.0144867929668037 1
0.0225644883648922 1
-0.0887851438106297 1
-0.184066873977707 1
-0.0259456958963996 1
0.0111950666556932 1
-0.0054029123877914 1
0.0207306325022891 1
0.0108845569833928 1
0.091749803003765 1
-0.0292315888292178 1
-0.019149353510776 1
-0.175434927244681 0
0.0936420042093007 1
0.0966219084498962 1
-0.052893088419104 1
-0.0157238466799188 1
0.0997891230854567 1
0.0289183825971004 1
-0.00212132583822141 1
0.00599883305355461 1
0.0748750336377827 1
0.0737754100490868 1
-0.0288921823879703 1
0.155666509375984 1
0.0705167498467447 1
-0.0575119866151195 1
0.0108875176968717 1
-0.0207167984001169 1
-0.0182825213612965 1
-0.0643366627085586 1
-0.0907456441776896 1
0.031106918870451 1
0.19145503814837 1
-0.0236205548745272 1
0.0440920020263513 1
-0.0829108520680098 1
0.0166342339211673 1
0.115965555843267 1
0.0132777922937812 1
0.0728924647047904 1
0.17307177322829 0
-0.0558700117368742 1
-0.0329214852536592 1
-0.0501832567283168 1
-0.039603411475135 1
0.180857626376267 0
-0.0970258315365346 1
0.0380540173617556 1
0.0628045811349699 1
0.241345526651707 1
0.055105484970716 1
-0.0530944656752561 1
0.109816391475271 1
-0.0877315132420773 1
-0.0522681570406505 1
-0.0517093674021563 1
-0.0530733749571211 1
-0.031481826421869 1
0.163012390838166 1
0.0551267924290774 1
0.080675162952609 1
0.0212135838734687 1
-0.0883592428631294 1
-0.309530199036491 1
0.0450130434343032 1
0.0817015809054188 1
0.0308550049557676 1
0.0501304686799726 1
0.109146950287472 1
-0.0442076655404574 1
-0.00982330423452333 1
-0.0751261754065687 1
-0.106449542973338 1
0.0119336293248772 1
-0.147251906408402 1
-0.13168199870737 1
-0.150488515458095 1
-0.172916023279218 1
-0.0019091312300827 1
-0.0669939746121284 1
-0.118517885786357 1
-0.0483047795208908 1
-0.0783713094380244 1
0.022186734215896 1
-0.0649599951877777 1
-0.0369603567017904 1
0.0496452715574658 1
-0.000910745435417441 1
0.0156413844369341 1
-0.0887457653467002 1
-0.0823725167615297 1
0.028473028315372 1
-0.0281264869738713 1
0.0250412191116215 1
0.0954652472527409 1
-0.115957642727952 1
-0.121639803931564 1
-0.0388474544786411 1
-0.0578579247951542 1
-0.0948534738579426 1
0.0152516177142338 1
-0.111555922569409 1
0.0503686533564073 1
-0.0490412400334359 1
0.233385129247261 0
-0.00328402754806264 1
0.0168476952512176 1
0.0162834532176251 1
0.130363725216577 1
0.280752208369333 0
0.0438759770082547 1
-0.0323967629246908 1
-0.141161246337812 1
0.0455034050996677 1
-0.0546037912899711 1
0.122949900031158 1
-0.104138650248118 1
-0.0555116118814737 1
0.193232218076302 0
0.0443509440883527 1
-0.0131203735820097 1
0.178925890449009 1
0.0870858333855872 1
-0.115840557561748 1
0.0287688716024677 1
-0.00486111182587658 1
0.193178971651569 0
-0.0184320247936581 1
-0.147574327189686 1
0.0364852724081893 1
-0.0856908899393684 1
0.0314730323298606 1
0.123730089489873 1
-0.00610616311597165 1
-0.254663048208867 0
0.071823190277362 1
-0.042057980082579 1
-0.125920718265649 1
-0.133708125496152 1
-0.170327932926226 0
0.0316908328910676 1
0.220080433409951 1
-0.102083803600679 1
-0.0909133116274957 1
-0.0353778494321018 1
0.0301939661214475 1
0.0472516907709283 1
-0.0166772418230036 1
0.00743450976663041 1
0.0531866378509254 1
-0.12271090272776 1
0.0218106166742819 1
0.239259234904345 0
-0.0982748440374371 1
0.0790763172961455 1
0.190041918069437 1
0.0386864971796738 1
-0.0571888850579185 1
-0.00502587674378396 1
0.0386061399923201 1
-0.0485435374626573 1
-0.0678764154808977 1
-0.0321412145626519 1
0.1170969093188 1
-0.174094962888623 0
-0.0588969110880642 1
0.0297049675141549 1
0.10505811001647 1
-0.0477998726574729 1
0.142266965485133 1
-0.126215822135336 1
0.121600595534511 1
-0.139603041211473 1
0.0321731253826256 1
-0.037587141651496 1
-0.00948853174255743 1
-0.0743368901072028 1
0.0243836595516935 1
-0.127481080899653 1
0.00229885983553889 1
0.13525804425306 1
-0.102043683488663 1
-0.135536096562698 1
0.0656980329560174 1
-0.0573076626681077 1
0.169848678361354 1
0.0237227861177967 1
0.124556635255633 1
-0.048690182428883 1
-0.00748225784305299 1
0.0637065016586746 1
-0.123929115136903 1
-0.167411161311787 0
0.0366386689250881 1
-0.0155033533551749 1
-0.214307537549281 0
-0.0968799676497488 1
-0.238017011708928 0
-0.057105696812471 1
0.0311390332990498 1
-0.0431002474229134 1
0.0768767152223542 1
-0.032590819073574 1
-0.0593178003904841 1
0.0947735423708332 1
0.0646232685940522 1
-0.0356462479659879 1
0.014427629002044 1
0.055798349321321 1
-0.0980750192087074 1
-0.0273715540888987 1
0.0826705622143469 1
-0.0651236604465217 1
-0.0170153380497005 1
0.0192979750242618 1
0.0969252888316842 1
0.088542662886789 1
-0.0540456128800864 1
-0.0586164337534021 1
0.276656976509887 0
-0.0283447154193037 1
-0.0951656175126165 1
0.108980822655551 1
-0.0804296665412794 1
-0.124895156078293 1
0.172030554381321 1
0.147643845900937 1
0.0568221073719874 1
-0.0166908958601326 1
0.0707925396175307 1
0.105636383697426 1
-0.162654630571132 0
-0.045252934629495 1
0.0192805237604289 1
0.165329231230207 1
-0.13333029622203 1
0.0167951303973064 1
-0.000595098834897199 1
0.0400184622160573 1
0.0603966091372267 1
0.0493708011208245 1
0.152435799850446 1
-0.30817747946895 0
0.0206041589532693 1
0.119083237806726 1
0.0274902307857512 1
0.0340509628205141 1
0.0829785051336941 1
0.0553421656080015 1
0.0350981831584734 1
0.0404569943310114 1
-0.104821722897505 1
0.1230745909311 1
-0.0635215937822623 1
-0.0437562563876613 1
0.0425172467003019 1
0.110547021013836 1
0.0650501416436783 1
0.176372154920043 1
-0.0254503874918283 1
0.0500303230752512 1
-0.00757991968708584 1
-0.014484620207342 1
-0.142693206853736 1
0.010946552969017 1
-0.0301580348818443 1
0.0259287883516346 1
-0.0283309084704099 1
-0.00195067133475598 1
0.000862973635622374 1
0.0141130911497974 1
-0.0480579299040336 1
0.0108227178860198 1
0.153164873663109 0
-0.111597721942245 1
-0.0931125530615392 1
0.10486128660071 1
0.0741116526061605 1
0.0119540250670427 1
0.0842477479849418 1
0.127731512574906 1
-0.20900244715075 0
0.0289303772354888 1
0.0696266116619345 1
0.0279233009052713 1
-0.196269001955556 1
0.0354673120299364 1
0.168766629353153 0
0.100075964104525 1
0.143833215850575 1
0.026950195228447 1
0.115208835155475 1
-0.0061463683838832 1
-0.0618844101701444 1
0.0226762185037961 1
-0.00578874094357718 1
-0.0966635748752111 1
0.0559918619397842 1
0.0117148310151604 1
0.0141127400946092 1
0.0810302876953313 1
-0.197187288627823 0
0.120155255907526 1
-0.152969799963964 1
0.137106843413472 1
-0.11786359593929 1
0.0389265486426193 1
0.170753712946346 1
0.103636064292222 1
-0.0666416540298864 1
0.0611228318655398 1
-0.0544777840697577 1
-0.0611499128274685 1
-0.0679296930408813 1
0.0139735079469594 1
0.0246361338434463 1
-0.0356973791387454 1
-0.0885486960175806 1
0.0435849374948403 1
0.0335746206767021 1
0.0554840978759362 1
-0.0621165835338499 1
0.0398607585087201 1
0.0398857349050942 1
-0.0439613015683885 1
-0.179988455726422 0
0.0411289448627807 1
-0.214392899846672 0
-0.00487986371622426 1
-0.067832562452068 1
0.127315216267601 1
-0.0957168779169394 1
-0.00898236575726992 1
-0.0221512376243005 1
0.153639685406919 1
-0.0570989482933622 1
-0.113790485762122 1
0.0492653279054982 1
-0.1123659957487 1
0.0126491477288791 1
0.101785140299443 1
0.137825707182152 1
0.128163843310983 1
-0.0423937990336329 1
-0.0108425143947819 1
0.0776264943487132 1
-0.00883948612873114 1
0.0177717659396753 1
-0.0197522693711406 1
-0.0537266321443903 1
0.0557606437236578 1
0.109114674829637 1
0.0159043371230169 1
-0.0778254533876138 1
-0.143726542889221 1
-0.0575062345000556 1
-0.0532339006847472 1
-0.158832795134431 1
0.128195355987367 1
-0.0736912912115603 1
-0.062615873010745 1
-0.0288857890389946 1
-0.0233412769057929 1
-0.18527320489708 0
-0.270013363508411 0
-0.0272262721487172 1
-0.259129342749225 0
-0.0300860655578707 1
0.0452752134028431 1
0.00230952230239359 1
0.0874368508070898 1
-0.0221071433296936 1
0.156549844255557 1
0.0973286183897116 1
0.0501022239601488 1
0.0608701630552618 1
-0.0802590092714279 1
-0.105847239319176 1
0.026775695075526 1
0.0978189541021571 1
0.0293438803778988 1
0.043751182733185 1
-0.127158397601873 1
-0.0794087767272516 1
-0.107266367955936 1
0.0782443438647732 1
0.0346017437728345 1
0.108243010328854 1
0.245236858215027 0
-0.0900738133909981 1
-0.165232212530717 1
0.0730592241891059 1
0.114832177184382 1
-0.063805352508347 1
-0.100211650249907 1
-0.12289234506921 1
-0.0992664357631231 1
-0.072978542090744 1
-0.0479521669939754 1
0.018117329709729 1
-0.109611423875243 1
0.0339950683353679 1
0.131921204174112 1
-0.113069352117949 1
0.0645573216640201 1
0.116612100982113 1
0.198961115030106 0
-0.0233467338391343 1
0.183229241022192 1
-0.0632003108662125 1
0.0769174420967627 1
-0.136772426688778 1
-0.147250071481971 0
-0.0459980201718893 1
-0.041803969525567 1
0.127133387193687 1
-0.0235970017976027 1
-0.0868385052729277 1
0.0733130717006967 1
0.0998655909719985 1
0.0430430695095588 1
-0.169224824371629 1
0.119010040065568 1
-0.184031635424572 0
-0.0287989898653656 1
-0.0870748387263402 1
0.00175677156114853 1
0.0366617214815668 1
0.162199115405633 0
-0.104821418341703 1
0.166797544040028 1
0.200253265121815 0
-0.0408986859970889 1
-0.103576645412031 1
-0.107117826614766 1
0.02469771129927 1
-0.0911322465193462 1
0.0339821444920049 1
0.0577296255833689 1
-0.0748379063681953 1
-0.117356756351884 1
0.0645171198765592 1
0.117307159974745 1
0.153717964258926 1
0.0517937782814905 1
0.0278281105979277 1
0.0195371641784563 1
-0.0351329497302739 1
0.15794599185055 1
0.097489917784145 1
-0.125230919276187 1
0.053002606280455 1
-0.0219898536286413 1
0.318093584295881 0
0.0805004437966031 1
0.0984741678145795 1
-0.0878850909131327 1
-0.00457998054879834 1
0.0640822988734044 1
0.0362598086228214 1
-0.0674923782699463 1
-0.031646675672391 1
0.0904366873529892 1
-0.141522569733245 1
-0.156689941960288 0
0.0433633801114832 1
0.140306980269324 1
-0.00949772820235729 1
-0.274068311749947 0
0.0689132694149331 1
-0.0342270374541816 1
0.124372447635866 1
-0.0237915302204159 1
0.0551654182992537 1
-0.0602868918590937 1
-0.0247210997968599 1
-0.148914960161112 1
-0.218572340438049 1
-0.0177222220182859 1
0.163888184235354 1
0.0477202018603598 1
0.0766994617245439 1
-0.0170427210744956 1
-0.00418371529990185 1
-0.0750273789805117 1
-0.0711904551636453 1
-0.249281538723505 0
-0.144330320510667 1
0.0681709106315447 1
0.0141692808878755 1
-0.00366707306949415 1
-0.169253252534511 0
0.0497415948882633 1
0.219695128739679 0
0.112258974988815 1
-0.0303124941481987 1
-0.116576015585175 1
-0.126697781799364 1
-0.108485521534002 1
0.0416363010667014 1
0.0149151884931241 1
-0.0116084080120377 1
0.0638543053214991 1
-0.0100758656807847 1
0.0230938662236912 1
0.182220976492905 1
0.040285855414475 1
-0.0271999600988035 1
-0.0139201112159265 1
0.106038155875991 1
-0.00374888227957495 1
-0.0121523598476531 1
-0.0246746732308252 1
0.00635850943797849 1
-0.0972886128459981 1
-0.0476009000207395 1
0.0733300333701766 1
0.0137534186628507 1
-0.152753651885873 1
-0.00520702829218351 1
-0.0519375600860508 1
0.0486242350107637 1
0.0164781798345928 1
0.0679881697713558 1
0.0733405341379021 1
0.098493789769162 1
0.133613219944551 1
0.0172009896308247 1
-0.115739088304282 1
0.0249980654007693 1
-0.135460780335365 1
0.0548897624192714 1
0.00159575820300941 1
-0.148144253193005 1
0.0221329668492513 1
-0.0585830879601756 1
0.0591357292864203 1
0.0918026001628286 1
0.0377378960364015 1
0.0131026754901572 1
0.0198445680423544 1
0.154272865071191 1
0.09618693702166 1
-0.12670235401635 1
0.11485706702732 1
0.0179042584248088 1
-0.0209720715432694 1
0.0381077274370974 1
0.0390958959741278 1
0.0260949175179237 1
0.0179416756824097 1
-0.117775736151953 1
-0.229986999719917 0
-0.0572474084530276 1
-0.00365590080842207 1
-0.106999916579354 1
-0.0131088025110364 1
-0.0784223362320607 1
0.0641388722692974 1
-0.0310730388735541 1
0.101991823113353 1
-0.22969100719729 0
0.17291800393476 1
-0.0660262197197406 1
-0.0940275173077935 1
0.0512842545606003 1
-0.0452697889623808 1
-0.0811749888043304 1
0.0161685539407986 1
0.122246675333927 1
-0.119041958459524 1
0.0204342223275728 1
-0.0957233166427808 1
-0.127222886924281 1
-0.0307409863061381 1
-0.104004595996065 1
0.021725938554028 1
-0.0610748550545904 1
-0.33188874565883 0
-0.0330677471669835 1
0.12662845931005 1
-0.0242500588561091 1
-0.00632033971051684 1
0.0668992873136393 1
0.111158375470776 1
-0.0292885267282338 1
0.0564966338484533 1
0.0781683686541053 1
-0.0210038182910325 1
-0.0848996012763412 1
-0.067239797355922 1
-0.0309474930036941 1
0.179593176590238 1
0.0421372674733629 1
-0.114840714182061 1
-0.114096738625361 1
-0.013478668712364 1
0.00487085322269178 1
-0.0429934867687271 1
-0.192492767566195 1
-0.157485515210708 1
-0.0481959198943949 1
-0.114286188380765 1
-0.0395967415541332 1
-0.136277554082871 1
-0.0908629560449534 1
-0.165768640874171 1
0.0625168447411309 1
-0.0420671113576168 1
-0.0424713112204727 1
-0.03212681937327 1
-0.0849133671089804 1
0.133441267954207 1
-0.0396740510492058 1
0.0816761053462249 1
-0.00812613759823309 1
-0.106286630722876 1
0.0432206851928388 1
0.107843945821556 1
-0.0454730796292952 1
0.132215573263766 1
0.0191356658758094 1
0.0580397100236022 1
-0.0561956000159073 1
-0.0543017107738245 1
-0.168816505830625 0
0.0135021380579269 1
-0.122481083790875 1
0.0279160027203293 1
0.00189430318710697 1
0.173299883712375 0
0.129165531944646 1
-0.0420503837919129 1
0.00783158838698814 1
0.109155754162658 1
-0.028161409971681 1
-0.0973201992817882 1
-0.167571717951062 0
-0.094020331283314 1
-0.0724919542429055 1
-0.0838510868464744 1
0.115420334890461 1
0.207982905906619 1
0.0553425253828402 1
-0.0199082927951259 1
0.118522091579764 1
0.0566892684601201 1
0.0751007767056933 1
-0.0451645045806847 1
0.127656541508374 1
-0.123468736625594 1
0.110655209065992 1
0.178293888772049 1
0.138214083733793 1
0.073479587951687 1
-0.160835267750331 1
-0.15004541113523 1
0.0511174376616556 1
0.07868327929499 1
0.118169620827612 1
0.140761763635695 1
0.00333347047085844 1
0.0974114182369121 1
0.0265681067832432 1
0.111459755659448 1
-0.159913501467585 1
-0.0700539099527899 1
-0.0951135341189897 1
-0.16687084500152 0
-0.143357814899461 0
-0.0978449057216805 1
-0.142283294670247 1
0.160048387842688 1
0.00273916865335726 1
0.0925295596724822 1
-0.0592464738240393 1
-0.0370255168950751 1
0.0437144469923139 1
0.128272669844968 1
0.0455345500713603 1
-0.127075116174044 1
-0.0937641278874991 1
-0.123754746806271 1
-0.00612849831434122 1
-0.0766588867379517 1
-0.0172079236670855 1
0.105643695037461 1
-0.0476277616405386 1
0.120667825404907 1
-0.0214360857958756 1
-0.124244846606595 1
-0.0117796356689767 1
-0.0474734567541376 1
-0.11250497993861 1
0.0508887746266918 1
0.0517019922256936 1
0.162064945191219 1
-0.1152582544139 1
0.000565603914071774 1
0.0310123693312631 1
-0.0447580627585771 1
0.102251188261292 1
-0.146525251604086 1
-0.0262106034046468 1
0.0177724854374233 1
-0.00345537948750652 1
-0.0342193715346527 1
-0.173974016489577 1
-0.00076407453339004 1
0.0434555666627946 1
-0.103840210457419 1
-0.0597652991592745 1
0.166399882092656 1
-0.0942104133349236 1
-0.00362057924362834 1
-0.0761498460556482 1
-0.0651211216861814 1
0.106788686973476 1
0.28141582842631 0
0.0164971812674302 1
0.00225129888745903 1
-0.0805212156675366 1
-0.0774945700909883 1
0.126492321018674 1
-0.102777166406103 1
0.0334231049014086 1
-0.0191978239057186 1
0.0391277281712804 1
0.0256486975616664 1
0.0382583941563176 1
-0.106925245393875 1
0.156332275507559 1
-0.186734345647338 1
0.0778337965495046 1
0.237194045579234 0
-0.129922375689556 1
-0.0676718870439618 1
0.0404193961810685 1
-0.0410532843577023 1
-0.0520654650661836 1
0.040844867457498 1
0.139765253389594 1
-0.0992267766555978 1
0.0830925873730709 1
-0.0721978479049913 1
0.241211322093822 0
0.123123738825698 1
0.172044083974975 1
-0.0896831905171323 1
-0.0140957811358436 1
0.0283183994590361 1
-0.301684657752615 0
0.061341908749184 1
-0.0427386588845277 1
0.0131347133444652 1
-0.10855653290992 1
0.160579098438786 1
0.0336642825463539 1
0.0450130126617136 1
-0.0800678497818454 1
0.218777034944825 0
0.0275623003076406 1
-0.0374247498676095 1
0.00378554247855663 1
-0.0407791861880066 1
-0.0165201183011051 1
-0.118196284578465 1
-0.0124461876818155 1
0.0192505148971407 1
0.142537285937498 0
0.095022596546513 1
-0.0416419758115244 1
-0.117371480567977 1
0.0289839240498293 1
-0.11420080668544 1
-0.193001252770673 0
-0.296573592765359 0
-0.0348060696434731 1
0.0551786741267619 1
-0.037966786679391 1
0.056250993836079 1
0.088988928431118 1
-0.142422557714495 1
0.155449865738614 1
0.14621451659933 0
-0.0708803977029078 1
-0.231177775776609 0
-0.043482639066757 1
-0.0768825863943946 1
-0.157404190265513 1
0.0981196043106832 1
0.00725791565836941 1
-0.0953279949039025 1
-0.0432742635030503 1
0.0552651932384852 1
-0.189010520342275 0
-0.13818385981151 1
-0.0584120772574329 1
0.00697379737873028 1
0.0526252877096759 1
-0.229431686458037 0
-0.0693822741272885 1
-0.0280177992278488 1
-0.0408905182202755 1
0.119710415378885 1
-0.0352104801017386 1
0.00586732250147372 1
-0.0196933504132249 1
-0.038294220653012 1
0.130870020710114 1
0.0101515505531906 1
-0.0890611574430129 1
0.19586742613296 1
-0.12661699642323 1
0.131671556209683 1
0.0616239875128385 1
-0.0497113535213581 1
0.244103833749094 0
-0.0935040359863361 1
0.0699089935917979 1
0.0295462299631229 1
-0.0797273385049978 1
-0.11175507354105 1
0.0298200244166889 1
-0.0169369256660025 1
0.0679425848780588 1
0.103317043109851 1
-0.16229246202897 1
-0.0508528326125194 1
-0.0218464836727614 1
-0.0164259064600941 1
0.101402785948701 1
-0.247594785672856 0
-0.0690357125681125 1
-0.0526703986758222 1
-0.131366127045797 1
0.0107092527481853 1
0.0402364002234157 1
0.00592769486045756 1
0.0105010683083052 1
-0.0194256512842371 1
-0.20355115643838 0
-0.035892583512663 1
0.187163534117158 1
0.108940271025067 1
-0.00174743524444448 1
-0.0715819629704136 1
0.0537825981231688 1
0.105192705169326 1
0.0129145120390509 1
-0.0992006792581658 1
0.0117821341530509 1
0.100063780013847 1
0.0707837434759274 1
-0.102419524542156 1
-0.0590609861575773 1
0.0316113388704078 1
-0.0540156718064859 1
0.081924869388176 1
0.055727278540965 1
-0.081351062464906 1
0.0368328149298292 1
-0.140898000407739 1
0.0698155699229398 1
-0.169408689402099 1
0.0114981305255456 1
-0.0755660749735531 1
-0.0612415973129918 1
0.0426098117583929 1
-0.0999180992388009 1
-0.0305897945722127 1
0.130605447246581 1
0.00782542388271863 1
-0.0122532342783164 1
-0.016163462894292 1
0.00315625067049159 1
0.0597180416170471 1
0.0535736343214844 1
-0.00378692421653779 1
-0.0561317550090089 1
0.0551487207348097 1
-0.0364801891909886 1
0.0600323036039768 1
-0.138496500064083 1
-0.140734111510328 1
0.0606571397683641 1
-0.0795029075173116 1
0.0473037137723398 1
-0.0407737946432475 1
0.0374412178728402 1
-0.130898595550716 1
0.145392681374894 1
-0.142768390353748 1
-0.162998069603541 1
-0.145243313986015 1
0.166320760661567 1
0.0139219073358052 1
0.0988050329197588 1
-0.0709554595235824 1
0.0129365595352199 1
-0.0870581569144915 1
-0.00552582678620518 1
0.0881965806311177 1
-0.0187264920547652 1
0.086834833112968 1
0.0610988689036477 1
0.0662585594414366 1
0.0866018226988418 1
0.154509789518132 0
-0.0897320030145467 1
-0.0639899612603329 1
-0.171673560121979 0
-0.00282505213639865 1
-0.0732589006262844 1
-0.0290654004800638 1
-0.0899781438710177 1
0.00878124835833075 1
0.0956325924022152 1
-0.0172986136486204 1
-0.025052639476767 1
0.0641943298125691 1
-0.073992355069225 1
0.0746809006571108 1
0.0599222116566364 1
-0.074914179504179 1
0.0650926796594133 1
-0.109251804707142 1
-0.0370773791912298 1
-0.00784064017868772 1
0.0575264148906997 1
-0.0967827414657918 1
0.0143244474097869 1
-0.00725388231488908 1
0.0434196828015636 1
-0.174065695241545 1
0.0132831412258438 1
0.000341110790989491 1
-0.0734502254603242 1
-0.0153659018462702 1
-0.0577453369952754 1
0.135755344147848 1
-0.127496562303602 1
-0.0061922512808388 1
0.177939744788843 1
0.0949582559839744 1
0.0659080705509508 1
-0.0114113922607833 1
-0.0347989021823991 1
0.109553221738177 1
0.0682551489215401 1
0.0787914752265089 1
0.0752693149507557 1
-0.0395919603302181 1
-0.0641156136903085 1
0.0257034363597333 1
-0.000913176296790245 1
0.171239715662563 1
0.00689572906402494 1
0.100603078211058 1
-0.0139805487132582 1
0.082078757056561 1
-0.0346548790895737 1
-0.180032180428104 0
-0.0138784444890336 1
0.0971047366626549 1
-0.147550094959051 1
-0.0547430779570242 1
-0.00581542500533194 1
0.0553893831367855 1
0.142927655072365 1
-0.145004016355538 1
0.071261369826218 1
0.100658795091989 1
0.121970060648979 1
-0.0388924020510884 1
0.0328580920317499 1
-0.00294435559934371 1
0.121096205792252 1
-0.0429171251329671 1
-0.00210637744009876 1
-0.00652833140076753 1
0.156695284338769 1
-0.207739831553755 1
0.109882343348914 1
0.0307630082862291 1
0.0789018815404619 1
-0.17101481563691 1
-0.0237327772678942 1
0.179595340676845 0
-0.121442553316561 1
0.0365229171802796 1
0.0299105370839458 1
0.163778906667026 1
-0.0280797409214668 1
-0.0051462215548919 1
0.0466258105994137 1
-0.0668296397392945 1
0.035269641394868 1
-0.323864862175448 0
0.0817186263311499 1
-0.0242403203805569 1
0.0230660693542754 1
0.0835184169160953 1
-0.0753699726076205 1
-0.0299730871085754 1
0.0770596978842636 1
0.0313402287089425 1
-0.0223491937792127 1
-0.149583461480432 1
-0.2025007312268 0
-0.138709932289015 1
-0.0746929177634592 1
-0.198456831717753 0
0.00259743963556244 1
-0.0797524272606638 1
0.0976751161642292 1
-0.00559018069601511 1
-0.0826825669392647 1
0.109369531149536 1
-0.165323691932165 1
0.0502137798921704 1
0.110369598396771 1
-0.0644238035430797 1
-0.163962940279947 1
-0.0504888644568561 1
0.156374581831193 1
0.0123930890928026 1
-0.0798167054303948 1
0.0504840521808389 1
0.0175867153577575 1
-0.0524401880749444 1
-0.0666673314261609 1
-0.16846013026099 1
0.118359858236536 1
-0.252436129594643 0
0.0534125773075182 1
0.0262736121376146 1
-0.104541972527786 1
-0.11241934957056 1
0.0132959717889879 1
0.244590387587324 0
0.0940197709390062 1
-0.0719970087658427 1
-0.0427221767161023 1
0.046623797219766 1
0.160433280556011 1
0.148233583596219 1
-0.0935781888802506 1
0.0674719713508169 1
-0.201644056749979 0
0.100996466798579 1
0.177858407838819 1
0.119712211595714 1
0.0603296405069428 1
-0.0020447515301678 1
0.025655486759114 1
0.014345737689024 1
-0.0891829354670351 1
-0.144225732022915 1
0.082073604226202 1
-0.240794987496639 0
0.017119323475769 1
0.352018275033149 0
-0.0457611117598152 1
-0.11569803940123 1
0.103539763708265 1
0.257240513596664 0
0.184729607065801 1
0.159963918682379 1
-0.0446692005627912 1
0.100853191742689 1
-0.0763897040944305 1
0.0332924262751912 1
0.198407716047559 1
-0.0381902605300655 1
0.034109201613101 1
0.131309575229807 1
0.0736496320848623 1
0.153730989274192 1
-0.0480378729568651 1
-0.0683757134571263 1
0.0394993945992241 1
-0.00686759337619959 1
0.0816660901461855 1
0.0800782688899424 1
-0.115604035304364 1
0.0756671801741012 1
0.0362060496564295 1
0.0479114135122069 1
-0.0547137042217134 1
0.0824271264911229 1
-0.0642251859073843 1
-0.000154219784121931 1
-0.176694337700586 1
0.183163876228054 1
0.170459148770032 0
0.142269886770945 1
0.00293778244697714 1
-0.125409746145202 1
0.182216294648943 1
0.132194794842063 1
0.185407308457556 0
0.0506893746130114 1
0.0985882763090673 1
0.0820572065797839 1
0.0821777564093254 1
-0.127575067016684 1
0.0768649212644073 1
0.116391517414856 1
0.08619493247183 1
-0.0303144019534166 1
0.0909448001072545 1
0.0451358659388861 1
0.121193313338538 1
0.188458293887286 0
-0.124505674794594 1
0.054486623162489 1
0.0066215587968984 1
-0.161297878314044 1
0.00227966777595067 1
-0.186619353341682 1
0.156834090656728 0
0.0217735151330004 1
-0.111965838959591 1
0.030938477867514 1
-0.055372313522532 1
0.0816878399116522 1
0.0415085475566942 1
0.0730811301104751 1
-0.0940448848697477 1
-0.112735143916114 1
0.120184818394241 1
0.0936306439684428 1
0.0879711685650523 1
0.0578954479085463 1
-0.0438886448544718 1
0.169314946717189 1
0.0169495509587285 1
0.0682985273699244 1
-0.0964407346967427 1
-0.0403927837491972 1
-0.0702079470940166 1
0.0878180816296129 1
-0.0242115837485759 1
0.00698357903417463 1
0.0820503700821316 1
-0.0994684988948116 1
-0.25534573880226 0
-0.124194285927831 1
0.0112025511786185 1
0.159825521400264 1
0.0868124880341245 1
0.0533618083579528 1
-0.0528822632689716 1
-0.0498509948266543 1
0.150613311676226 1
0.0241438912311147 1
-0.0277858877179536 1
0.0610454837830383 1
0.0525522559635912 1
0.146736793019091 1
0.0524091514462393 1
-0.190047376788892 0
0.00957484630424525 1
0.128171360420551 1
0.0763407865609586 1
-0.0505992851589682 1
-0.118654950519427 1
-0.040916905836964 1
-0.0735998244571712 1
-0.0791668074421732 1
-0.0247976412755245 1
0.00257746837514341 1
0.194622633608441 0
0.198894120315837 1
0.0171728357506896 1
0.157792249025563 1
-0.0852972641169593 1
0.16218665795994 1
0.0511640618680378 1
-0.119906783056836 1
-0.13526217333933 1
0.0106543957721374 1
-0.208000559264439 0
-0.0458642100489218 1
-0.154539485023952 0
0.0396868672595071 1
0.0853468278307852 1
-0.0265059063297295 1
-0.0724403377060345 1
0.0350723336284199 1
0.182044217544789 0
-0.0303527608958958 1
0.0701989436215838 1
0.0212150839534674 1
-0.168796844300729 1
0.0365808577825248 1
-0.00572050980716213 1
0.0189203620630456 1
0.0195078554459618 1
0.122910831329851 1
-0.0789394580818257 1
-0.0770046000830385 1
-0.207491648665092 0
-0.0383851931114648 1
-0.104700921616441 1
0.079469489590589 1
0.0200823054155822 1
-0.0666866619236296 1
-0.0270134181962233 1
-0.00879782832598783 1
-0.103333189126591 1
-0.154896643087984 0
-0.0904367677498064 1
-0.215962025681294 0
0.114541885721952 1
-0.068268166410929 1
0.105030967906523 1
0.0714425326793856 1
-0.15814241611224 0
-0.0424746492383994 1
-0.0781206672711008 1
0.0305915464444318 1
-0.0159127860626189 1
-0.142877841760387 1
0.0404169922428484 1
0.0772195594154813 1
-0.0746353362350924 1
0.0399347540631319 1
0.110748963124068 1
0.0221942126357983 1
-0.0549098055631477 1
0.0570082930040581 1
-0.044724461801804 1
0.0170474940154024 1
-0.172708419306179 1
-0.0859969786851956 1
0.000471797524928624 1
0.120320777972571 1
-0.0823888215890096 1
-0.0675065996702734 1
-0.0986784751585202 1
0.0670142961073063 1
0.044839597741942 1
-0.0878991962925505 1
0.04980128167114 1
0.0619527504435072 1
-0.0534613846564934 1
-0.0341067534983046 1
-0.0349774500653224 1
-0.0174687582575419 1
0.0604112669043553 1
0.0719911000640641 1
0.0218449682617289 1
0.00600606889603886 1
-0.100341643243424 1
0.0242210527726609 1
0.164348630795875 1
-0.11469820965148 1
-0.00784800332758836 1
0.00130371369154134 1
-0.105649854753604 1
-0.0836319460793705 1
-0.0214471946364664 1
0.0388071306347004 1
-0.116162863429879 1
0.0446921168264923 1
-0.262014825035738 0
-0.0482042588206593 1
0.0505248661293912 1
-0.0513207530839804 1
-0.146600338102963 1
-0.0266782277947885 1
0.0556803601467386 1
0.0537861979265135 1
-0.00127646342161665 1
0.0366533674491971 1
0.203039755676254 0
0.0148098895979313 1
-0.00910944935734678 1
-0.184481822755072 1
-0.0599418657902412 1
0.140130150283506 1
-0.0257016188971147 1
-0.098044672984506 1
0.0779240613391493 1
-0.116471687932169 1
-0.0252117819531964 1
-0.0988313621164525 1
0.0861982649185373 1
-0.0699196008111151 1
0.00069605349523004 1
0.0672961792753855 1
-0.10622998167199 1
-0.0799893606948128 1
-0.0158728907454812 1
-0.0469109294787154 1
0.239345862973757 0
-0.0541382634473886 1
-0.0495741681725928 1
-0.0411678681681024 1
0.104027209750133 1
-0.122427631485942 1
0.0281927339580082 1
0.0662220176228879 1
0.0800545954879286 1
0.175260811806492 1
-0.00697160558117548 1
0.169087405477524 1
-0.135940209470267 1
-0.218521850406062 0
0.0237378211673675 1
0.148112658945477 1
0.178353656881733 0
0.0120284494013566 1
0.0370409854956177 1
-0.0944710712061155 1
-0.0269306234435934 1
0.0119586328232686 1
-0.0785234871224725 1
-0.0638868711476412 1
0.131062300429374 1
-0.126098406992841 1
-0.0787440037127046 1
0.254947728574862 0
-0.100219171875428 1
0.100335341332929 1
-0.0646180041622479 1
-0.0282056273257776 1
-0.0905806954984793 1
0.194358795508508 1
0.0139954824090858 1
0.00932976530797813 1
-0.00180867168907899 1
0.109866954790752 1
-0.0901041911798384 1
-0.0391890882014954 1
-0.0122896819540919 1
0.0832816855247744 1
0.097371172925076 1
-0.114693644816893 1
-0.0965640772794655 1
0.164333652810758 1
0.156173837112591 1
0.0900589684611936 1
0.0120165685130077 1
0.0798250628117715 1
-0.0400081465185403 1
-0.0636920266888365 1
0.250263365708227 0
-0.184757722558039 1
-0.0889890645925438 1
0.0800760688980036 1
-0.0514693301851449 1
-0.0219102478936643 1
0.0239139001736021 1
-0.156573287456083 0
-0.0366894801377039 1
0.10123102454131 1
0.0906213282627196 1
0.0484881793981083 1
0.130072839606132 1
0.0589942006033066 1
-0.0135246001643516 1
0.0111472066689425 1
0.0129558632285792 1
-0.0274627300645879 1
0.08067324966508 1
-0.302654285599265 0
0.153876833516074 0
0.1933353418254 0
-0.0869249438973629 1
-0.1161479404739 1
0.13731881931582 1
0.0157301247978252 1
-0.0616685392244739 1
0.345905369110785 0
-0.0505636212722167 1
0.0107476668039806 1
0.0316692979250358 1
0.108560952126661 1
0.118151338230474 1
0.0219163037016661 1
0.00176341783007312 1
-0.0311764337641306 1
-0.0295159121823502 1
0.0460929235431693 1
-0.016102739651269 1
0.0652689855327319 1
0.0126424383366549 1
-0.0606872007186356 1
0.168832191199077 0
0.136687807151663 1
-0.0280085737211809 1
0.0654737568434595 1
-0.073891680300921 1
-0.137201519611056 1
0.083869529354169 1
-0.0233624107090717 1
0.103622807231577 1
0.113325631730177 1
0.152621434459124 1
-0.140273727018803 1
0.0386559595077463 1
0.0408119157709644 1
-0.0533608209819338 1
0.154725082193991 0
0.0076560467001764 1
-0.0299513424752924 1
0.0624522692182473 1
-0.0451267844514526 1
0.113330078459815 1
-0.139827608136871 1
-0.10634973533953 1
0.0118873327414451 1
-0.0902379492409501 1
0.045399273464762 1
-0.139962632746545 0
-0.0770805616049506 1
0.0012525395893112 1
0.109915842075172 1
-0.0278067841045139 1
-0.0785044905540612 1
-0.0650783611668731 1
0.0385888616473076 1
-0.0906084036686467 1
0.202364397997798 0
0.0782102686680487 1
0.160464135954506 0
0.0111562581505025 1
0.254497792239518 0
-0.110982902192272 1
0.016590495064623 1
-0.027421998951526 1
-0.0895313391424721 1
0.0872829751500371 1
-0.0814378569316864 1
0.0346255405899151 1
0.0167973282699834 1
-0.0544657888719673 1
-0.0247050697531078 1
-0.192987402260183 0
-0.169011156690453 1
0.121091726898506 1
-0.0436047822553308 1
-0.0802346208275979 1
-0.0579758670048215 1
-0.209512742269724 1
-0.225706017546735 0
0.0292594519947229 1
0.010163639396117 1
0.100330671477757 1
0.00337173918825635 1
-0.0869092215878918 1
-0.0256450451538926 1
0.239713101509909 0
0.0850794449431538 1
-0.0354493402912248 1
0.0185978968373631 1
-0.00996277031789282 1
0.0484143340390732 1
0.0887765154594919 1
-0.187485518408493 0
0.053083221295048 1
-0.120225435001501 1
-0.180672253525091 1
-0.12839107120732 1
-0.0469217179970491 1
-0.0274986193591072 1
-0.20059149092653 1
0.0115446990034709 1
0.0237401836911197 1
-0.0776705358380925 1
-0.104133560842176 1
0.0167119847188711 1
-0.0965942244329789 1
-0.0684850883398998 1
-0.200174035915868 0
0.0279855316212254 1
0.0988922197765644 1
-0.212095064142018 0
-0.0969636413741607 1
-0.158923551447297 0
-0.0467214025242969 1
-0.0636679577989374 1
0.0398002896738913 1
0.0464968541308384 1
-0.212710610745378 1
-0.0228347618830121 1
0.0216464839258943 1
0.146079894154474 1
-0.0121802234767911 1
-0.00527520649647351 1
0.0296282301619983 1
-0.0860460975272628 1
-0.0386367689706471 1
0.176342917730718 1
0.210616501675359 0
-0.0319339064114715 1
0.0299642207296926 1
-0.147475604866794 1
-0.0478863416326754 1
-0.0492789168907421 1
0.154813452899344 1
0.0382434879369364 1
-0.0308463043127385 1
-0.129609998842294 1
0.201471142265652 0
0.0553265026306282 1
-0.062875653409559 1
-0.158666053081275 1
0.0854836153009528 1
0.120159820401077 1
0.0244934708291537 1
0.0982624927676418 1
0.169467593812455 1
-0.00652250910810805 1
0.0249731408754513 1
0.0387249925164882 1
-0.0696816163556895 1
-0.0358218499382013 1
-0.0442835510790356 1
-0.0716482804425032 1
0.0665691765383201 1
0.0074801380271661 1
-0.038652515671598 1
0.105553501098273 1
-0.0666965607247586 1
0.110743032059872 1
0.0393277467496176 1
-0.149793087734606 1
-0.0562200110981151 1
-0.176197293952222 1
0.0218519529867948 1
0.00426779516905621 1
-0.039393130723379 1
-0.0881679961743332 1
0.00863793375853208 1
-0.00329009409331756 1
0.0758605573944755 1
-0.172597324485792 1
-0.170397591219759 1
0.039866781558244 1
0.0316842603802193 1
0.130652254990611 1
0.158198652648446 1
0.0360822267992223 1
-0.064565481096045 1
-0.0564218714623166 1
-0.0872956900931299 1
0.129024952187337 1
0.0295147671430561 1
0.0594829776290208 1
0.0700111831715769 1
-0.0618783041586072 1
-0.121016607336911 1
0.144569040678236 1
-0.0762429993794367 1
0.116296754847234 1
-0.138648569121502 1
0.0135733128916385 1
0.00325990350917048 1
-0.129996539537208 1
0.038029490762384 1
-0.0370648847563844 1
0.0982302546725168 1
0.329503206565125 0
0.0930387891585704 1
0.0116889222896498 1
0.152664496550431 0
-0.171807296748936 1
0.0820634830059709 1
-0.139355587403936 1
0.0581444135790198 1
0.109703364185625 1
-0.0911340265458607 1
-0.152061809225564 0
-0.0702942583859367 1
0.0161654399435877 1
-0.0191407006056324 1
-0.0136018211378407 1
0.0621179560648143 1
0.0500052762701885 1
0.0497997045692396 1
0.0199410556171319 1
0.0987245737932653 1
-0.0329857384099701 1
0.186284587074709 1
-0.0784108995887033 1
-0.0220484620541664 1
0.0247807221902321 1
0.115940615232349 1
-0.0146032582358657 1
-0.0180804489146817 1
-0.193599258874879 1
0.0213371064049976 1
0.0887374850410118 1
0.0617544466048721 1
-0.0572014133932213 1
-0.0506500775184926 1
-0.161270653431953 0
-0.0154723641093187 1
0.0684362613022534 1
0.128204374500197 1
-0.0437039998037948 1
-0.0887859524160469 1
0.170295225388909 1
-0.063754061399989 1
0.295111315553531 0
-0.0877989194274084 1
-0.202369878939611 1
-0.0426365073666073 1
0.0933330627685516 1
-0.256846481592584 0
0.06658026860114 1
0.153814487751124 1
-0.0819088387967651 1
-0.0966190063291647 1
0.0872655725264987 1
-0.0715997533712158 1
-0.1445412073404 1
-0.120700394486038 1
-0.120344115165251 1
-0.0279212609892107 1
-0.169828157710438 0
-0.103805854202615 1
-0.286136809222649 0
-0.123268079640372 1
0.233499496046489 0
0.0162777912037819 1
-0.114855780058871 1
0.0616857257524001 1
0.0470421713180014 1
0.0460903187059914 1
-0.157117858505551 1
0.0583143840422572 1
0.0332685246015608 1
-0.139004684216323 1
0.0663255353305463 1
0.102181382651522 1
0.0717288872138129 1
0.147349867057253 1
0.0288624467540385 1
0.0580458598270681 1
-0.00646588616263013 1
0.0357087002924982 1
0.0873514755699188 1
0.0463431310023019 1
0.0556045607547078 1
-0.111610505774177 1
0.0108583802895325 1
0.0624870846923982 1
0.0417265356892446 1
0.0492989662336186 1
0.0174258490814249 1
0.0607293986870088 1
0.0532813427633612 1
0.0604965552761317 1
-0.0727073298848463 1
-0.0386033134323674 1
-0.204115765020292 1
-0.0197600475891492 1
0.0118318728489816 1
0.0157006223920221 1
-0.193732699720691 1
-0.0678103868322372 1
0.120516549437176 1
0.122427736645482 1
-0.0619628324571618 1
-0.00141308357666424 1
0.0423499828066215 1
0.0613530446721661 1
-0.231909098741897 0
-0.235785507723554 0
0.147884208063447 1
0.00295504958411115 1
0.0509867866180646 1
0.0678124932771734 1
-0.0728747286522386 1
0.00807931584386498 1
0.0106487964942837 1
-0.0629171566454628 1
0.00170971435148322 1
-0.0275820250801088 1
0.239049781690677 0
0.0922487903427581 1
-0.124185509673952 1
0.0465599293254092 1
-0.203933076328539 0
0.00784782740654226 1
0.0405021403526994 1
0.124294262706901 1
-0.00213878157292286 1
0.02010816164239 1
-0.18038060448902 1
-0.0760972140425713 1
0.141280799029918 1
-0.0725950628931417 1
0.101927947376156 1
0.0242469166197204 1
-0.172306992798777 0
0.0308710653658009 1
0.0168261446659352 1
0.0372051917822879 1
-0.0381194491310234 1
-0.133963488289363 1
0.0563364666488698 1
-0.00606929823071845 1
-0.0162728734220609 1
-0.105433579348947 1
-0.1189490501406 1
-0.209559304324879 0
0.0358536590159191 1
0.00279402412270647 1
0.0361288268212371 1
0.0410807692419431 1
-0.00988984314155126 1
-0.133484306220631 1
-0.0521049502106449 1
0.0444242126712364 1
0.121062282073617 1
0.143375028318053 1
0.0183208267917065 1
0.142410600298258 1
0.0284658039354211 1
-0.0166742198406011 1
-0.0324024818597186 1
0.048058439099601 1
-0.0120977128830014 1
0.0494217387535426 1
-0.11758442160202 1
0.0224050888354339 1
-0.166774718703606 0
-0.0576847459835538 1
0.0516739908967518 1
0.141352740775811 1
-0.0276315295613277 1
0.011318669544743 1
-0.0883105137239372 1
0.0761351422726196 1
-0.0334667083159958 1
0.0924017890453238 1
-0.0536690699638623 1
-0.0955668480530728 1
-0.0449258406196695 1
0.0895037265250308 1
-0.150315837284881 0
0.0812050979089952 1
0.0535826830626799 1
0.0212931132755986 1
-0.102192639413086 1
-0.11240287493003 1
0.344245631633375 0
0.00337449053148415 1
0.167296510199022 1
0.106168484624668 1
0.0706604181414072 1
-0.0435637422146851 1
-0.0575837266651576 1
0.104732129371006 1
-0.0411267342045137 1
0.166756562887875 1
0.299378433926183 0
-0.0597308623440087 1
-0.0557341894889259 1
-0.044579259787772 1
0.0587503515955184 1
0.249386279644574 0
0.0692096531610626 1
0.0998823506998097 1
-0.0391568169938137 1
-0.0354384961773087 1
-0.0635592232926186 1
0.0659820200819892 1
-0.00119415328406846 1
0.0549690933593454 1
-0.0946617305965004 1
0.00442177573473984 1
0.0740392929146651 1
-0.0347001017830562 1
0.0762338950626263 1
-0.0553037112146465 1
-0.0602295818618532 1
0.0245405460863984 1
-0.0263222408874373 1
-0.173791812038474 1
0.0148281711797434 1
0.0107181970946684 1
-0.0319317391942496 1
0.00654646721189487 1
0.126145945541396 1
0.00474120880648731 1
-0.00860736497459996 1
-0.0116497458267526 1
0.0626945579282581 1
0.00386430166868949 1
-0.0449300963678024 1
0.0359697918879572 1
0.0757188254164251 1
-0.159923353356518 1
-0.0959214429059433 1
-0.0745215767267309 1
0.0763142970918443 1
-0.0270608581354531 1
0.0931259958090618 1
0.1468484711181 0
-0.176229439306538 1
-0.0974520324344096 1
-0.0837554370415947 1
0.0516949236221016 1
0.0606787235407818 1
-0.0289963409527424 1
-0.224382305436882 0
-0.169268858821035 1
0.0316807438261323 1
0.0725362639503455 1
-0.204304639519014 0
0.108389799147519 1
-0.055108858350461 1
0.0406200244070003 1
0.00173137523527792 1
0.0578013506377926 1
0.0385822199746151 1
-0.00843114128900895 1
0.0205431696022343 1
0.0421380298079731 1
-0.113238649544879 1
-0.0847769880310983 1
-0.0364591549435112 1
0.0347334471334652 1
-0.00753619782411138 1
0.0424546287445067 1
-0.0960915639791665 1
-0.0447893294299575 1
-0.123738688706599 1
0.130066935232854 1
0.13303351655574 1
0.0779959632414433 1
-0.0354594480595052 1
0.0514353023887911 1
-0.133016243223706 1
0.0699551942123889 1
0.0718401837784913 1
0.00617480686596625 1
0.0441707355864814 1
-0.0518000661498522 1
-0.226881537138304 0
0.0806681187018806 1
-0.0606613914538231 1
0.0396144776870767 1
-0.20919006255295 0
-0.110097684756123 1
-0.134186312364884 1
0.0735847930437659 1
-0.0528525529982838 1
-0.0916549839284706 1
-0.14524618915923 1
-0.150350515877162 1
0.0369708354668669 1
0.0407574680453643 1
-0.0334252051751703 1
0.103311667801825 1
0.0343006541637002 1
-0.00800481594154126 1
0.0599922209513099 1
0.104120457053238 1
0.0045540317718399 1
-0.0262106058879166 1
-0.0628718023781323 1
0.127997044712903 1
0.045671521905529 1
-0.114954772119598 1
-0.0395336223787994 1
-0.052931588334214 1
-0.172096409698894 0
-0.117297876420495 1
-0.0245838554510178 1
-0.0697012880544789 1
0.0369009632864528 1
0.110651459803793 1
0.0417193952648524 1
-0.0764274901297732 1
0.131875043259384 1
0.250447052838726 0
0.0376558870721071 1
-0.153910648417622 0
-0.0796341971424565 1
-0.0278323533686701 1
0.129421823688321 1
-0.0821447510965098 1
-0.0364945589506041 1
-0.273491258215851 0
0.050915170659453 1
0.0923256544161205 1
0.0386090752477904 1
0.0667402087082363 1
0.147104812801874 1
-0.0959004405449356 1
0.159579146526551 1
-0.157395986933078 1
-0.0365442641158251 1
-0.0108279875354697 1
-0.169454223552157 1
-0.15840308462589 0
0.0796208888295683 1
0.0102355448334305 1
-0.0221196248205273 1
-0.0915241011141438 1
0.164558161025634 1
0.011047878440954 1
0.0766197857829233 1
0.0185568248842568 1
0.0440854734932564 1
-0.00569011125086281 1
0.0451457234116926 1
0.0833299393817047 1
0.0676407795337073 1
-0.0399354890567082 1
0.300410976656749 0
-0.081476577535551 1
0.0512733338561528 1
-0.00688313157789436 1
-0.0347136557641827 1
-0.0648947155643569 1
-0.0190356241769145 1
-0.045823316565174 1
-0.0544604138504301 1
-0.0528088100343212 1
0.0835041590955386 1
-0.0127860409845482 1
-0.103144317339618 1
-0.0781353747024588 1
-0.0437034499645074 1
0.115166574854415 1
0.0396219389116506 1
-0.0104191483861865 1
-0.0488669067870202 1
-0.0422736482045105 1
-0.0135086709851613 1
-0.00378942915949458 1
0.11242292987282 1
0.0364576034981784 1
-0.0262463712167623 1
-0.0973919640125735 1
0.134782084211935 1
-0.0530178094578891 1
-0.181276048215414 0
0.109979407089973 1
0.00203770599979163 1
-0.0478018601873257 1
0.172500830059683 1
0.0264537817695904 1
-0.0977878237305831 1
0.0686047314521452 1
0.155396423073475 1
0.0749839259505558 1
-0.117056565525225 1
-0.1393240723937 1
-0.0599935045747333 1
0.0563891628913382 1
0.115938623427094 1
0.0702930357028814 1
0.139449784068048 1
-0.00989724158395558 1
-0.109570238384091 1
-0.0151401027782495 1
0.0747508064634385 1
0.0923433570880972 1
-0.0668288291699245 1
0.0155834842617679 1
0.213283782496339 1
-0.179588558431533 1
0.0494522574047804 1
-0.0435781355196839 1
-0.136179542461317 1
0.0790301056402514 1
-0.142949192171926 1
0.00625480357939755 1
0.0366334173836248 1
0.0132677544044827 1
0.026288776703935 1
-0.00962956770173606 1
0.181778301165138 0
0.101953281273915 1
0.00808965856121702 1
-0.010368155241927 1
0.0498857390499179 1
-0.0850769125911275 1
-0.0216788348163306 1
-0.197587359368432 0
-0.0608040129449372 1
0.16591178534362 0
0.132401554118466 1
0.00106833344370472 1
-0.0229677388170863 1
-0.0713025602024701 1
-0.0217342736790502 1
0.0615672005479398 1
0.0143365914454981 1
-0.155700269954141 1
0.107039470689768 1
-0.0780016951011573 1
0.152261006745598 1
0.0122113942249095 1
0.0380805771459916 1
0.0807871417446199 1
0.147574617235317 1
-0.064296849925178 1
0.0959194860679116 1
-0.0228928884269123 1
-0.0336732734263619 1
-0.136725819253729 1
0.102233500609923 1
0.0796811417190727 1
-0.0739666267144132 1
-0.0657397109941088 1
0.0616771670755904 1
0.161774881837228 0
-0.0220657001452879 1
-0.0122017548759015 1
0.0641400471930383 1
-0.0307724987717882 1
0.12207574184366 1
-0.156893551477218 0
-0.210019971745323 1
0.120046545727452 1
-0.127187041433063 1
-0.0557417288941317 1
-0.0385871096518639 1
-0.0271966915430387 1
-0.0551970166340107 1
-0.0489686595832713 1
0.067524325715854 1
-0.0564188105483016 1
-0.082100788077543 1
0.158364612136693 1
-0.0174681493302696 1
0.0638177743138196 1
0.0240199160915314 1
0.00877453867296479 1
0.0509523195093675 1
-0.0464373738962893 1
0.0875634201980192 1
-0.00926213490793449 1
-0.075848325522786 1
0.0894199276472625 1
-0.0311767853861689 1
0.131091676513557 1
-0.0555499862661447 1
0.0433050299910379 1
0.00361242049917947 1
-0.0192181739973396 1
0.0675257610472724 1
-0.163581985392863 1
-0.0942839487452945 1
-0.0337101333268712 1
-0.0217219251026858 1
0.00451506731629893 1
0.00705493833619881 1
-0.10057784941873 1
0.0684040896875479 1
0.0221094098006958 1
0.125707980272466 1
-0.102335239955829 1
0.00106178996387224 1
0.066366781958836 1
-0.0162759314379891 1
0.0532337748474588 1
-0.0787741797784577 1
0.0554866180733474 1
0.0515592577372984 1
-0.233020060682406 0
0.014492969782486 1
-0.0175272623982734 1
-0.13069415661185 1
0.232133506617838 0
0.00570098304721577 1
0.212926793232473 0
-0.0365693286436844 1
0.0380416827101396 1
-0.0532482996603171 1
0.113489461152376 1
-0.1090200540337 1
0.0288099237065483 1
-0.0919566159394102 1
-0.160104368909463 1
-0.073604303917445 1
-0.151848487150245 1
0.0180232628290383 1
-0.0558738761151858 1
-0.0527001369483176 1
0.121450907573752 1
0.128037945838007 1
-0.0331007904779737 1
0.110591450293263 1
-0.00680900386951784 1
-0.0850788372642949 1
0.0949788349962884 1
-0.0215351799967823 1
-0.061014522425361 1
-0.0696891825757353 1
-0.112073979571344 1
0.0557600531531508 1
-0.0544053603265037 1
-0.0535863883151095 1
0.0636494902519363 1
-0.088974267621651 1
-0.199983605830364 0
0.163200029626134 1
-0.0383603824331836 1
0.0335425484437412 1
0.00794838539002505 1
0.0236258851099959 1
0.0644479047014409 1
0.0490606888113636 1
0.0335252612257945 1
-0.0335407030984881 1
-0.101081503760221 1
0.0120400552936972 1
-0.1688569557819 1
0.136123736953545 1
0.0811047846740813 1
-0.0648797316812509 1
0.0223174313402752 1
0.0225982765009948 1
-0.011838434384894 1
0.117169356958144 1
0.0299600691139636 1
0.0277484722904588 1
0.0142228730815441 1
0.02854819529725 1
-0.03112279891393 1
0.117909952652484 1
0.192549136433132 1
-0.206316069728734 1
-0.0137433404163554 1
0.238307282244718 0
-0.0469144936018959 1
-0.126222051595733 1
-0.00471620247258449 1
-0.0348350488535446 1
-0.0879085202286643 1
0.0725174461104977 1
-0.0441524692335221 1
0.0113352900584038 1
-0.0394002293961266 1
-0.0492675401606791 1
0.110979037393512 1
0.157545679268851 1
-0.0512187152957338 1
0.0972674693226292 1
-0.100231309231592 1
0.0220312281108028 1
-0.266145894582261 0
0.044140965499927 1
0.230884745234325 0
-0.0470844391783648 1
-0.134311585527344 1
-0.142372624366514 1
-0.148283700016604 1
-0.0961249179255259 1
-0.137690945341125 1
0.0795109067757081 1
0.0658249798202153 1
0.0399779845536959 1
0.0212611988068256 1
-0.151339234275797 1
0.0610411582107526 1
0.0644187733208999 1
0.136070918765914 1
0.0302341398293044 1
0.0446691617078906 1
-0.112068761812073 1
0.0754593268021605 1
-0.0187401952283961 1
0.0181987569747248 1
-0.0599253504177127 1
-0.0450543898610284 1
0.027366746743752 1
0.0260965758246012 1
-0.13218799423854 1
-0.0663430062607871 1
0.0314936751105831 1
0.086892668339778 1
-0.126555219128102 1
0.0861237676522574 1
0.128563809707727 1
0.102005763688324 1
0.0130946133082047 1
0.0613569156949231 1
-0.0873582366630236 1
0.00225862294589088 1
-0.253914813423783 0
0.170798698902584 0
-0.0806977027957111 1
-0.138603830942232 1
-0.160366651114058 1
0.000289145409817625 1
0.010716917113091 1
0.190201290094479 0
0.0556445925578577 1
-0.0650581932837625 1
-0.0595890039730858 1
-0.343861576192368 0
-0.153731865176932 1
0.115985632789542 1
-0.112174929377645 1
0.0427588499874137 1
-0.0188235849453446 1
-0.0256642349852143 1
0.0971496217765284 1
-0.0909802471607647 1
0.36892034346305 0
0.0129046652762291 1
0.148525932350123 0
-0.140076023580308 1
0.0542852567702446 1
-0.0893453463124578 1
-0.194024920988771 0
-0.104714440422699 1
-0.0281692968070761 1
-0.205745252343914 1
-0.124951906507643 1
0.180923996123939 1
0.0287246660107993 1
-0.0886202157791953 1
0.0649243359199518 1
-0.128117609022384 1
-0.202576885396662 0
0.109908787543603 1
-0.297686599559358 0
-0.0568492695842294 1
0.0512843350329703 1
-0.0266612736806063 1
-0.0427613602067085 1
-0.209810798446683 0
-0.00824675041454282 1
0.0580995793192966 1
-0.185065032273275 1
0.0595359186433248 1
-0.106838698293376 1
0.0415286793890823 1
0.0608781937082866 1
0.103026027638415 1
-0.0969298739234336 1
0.275384162149427 0
0.0169030344264282 1
-0.0758947392446464 1
-0.0843642767859082 1
0.0119424778815165 1
0.130981805255326 1
0.116226868462853 1
0.0149940776428783 1
0.0216350433724853 1
0.127748225292012 1
-0.0923310133086757 1
-0.0350514153558107 1
0.0101208491411832 1
-0.159177139510976 1
-0.107008467043491 1
-0.0684360020100488 1
-0.0382818530987315 1
-0.0486956918069827 1
-0.0188835943890981 1
0.171452667185804 1
-0.0313576477262837 1
0.0299069192738201 1
0.0213460708921236 1
-0.0458880786261051 1
0.0190483639550376 1
-0.104484934223692 1
-0.073102101885053 1
0.0530460064193734 1
0.0940734827167624 1
-0.104449890279896 1
0.0349997282263282 1
-0.0104018091894625 1
0.0549986850257485 1
-0.177040272419722 1
0.0684439893052372 1
0.000690266700880696 1
-0.0519038252959985 1
0.0954030147744536 1
0.155963200065068 1
0.0386975410323631 1
-0.0177672685390147 1
0.0685192138670377 1
0.102191107366757 1
0.0178921449348858 1
0.0270494897758699 1
-0.0467128836764526 1
-0.109033249065696 1
0.0246695725513501 1
0.0473343843736301 1
0.026434929249235 1
-0.268667499403078 0
-0.064778210908694 1
0.0335576098119177 1
-0.0219794169267261 1
-0.121695353004258 1
-0.134295336168923 1
0.082566147255861 1
0.127724395483665 1
-0.0947504307320451 1
0.0840763197102718 1
-0.219098672832643 1
0.0765845148268821 1
0.0544347618748031 1
-0.00487714353897942 1
-0.143897755081224 1
-0.0214301077796804 1
-0.0466001909955457 1
-0.0484149452653803 1
0.0752265026916285 1
-0.12138175053451 1
-0.115902483472777 1
0.206556033853225 0
-0.0897017780845081 1
0.0484522755793331 1
-0.00914534277832708 1
-0.0642184879616775 1
0.0362166699813918 1
-0.0511032453332041 1
-0.037581920912814 1
-0.130615662335522 1
0.0494397387028472 1
0.148711729445347 1
-0.0110937807183601 1
0.180760186567924 0
-0.00694201584117095 1
0.0122959313640833 1
-0.124898290030605 1
-0.111650840645386 1
0.000766454453543806 1
-0.0450589762090591 1
0.09955103216702 1
0.03252138262546 1
-0.12430288655898 1
-0.0535251761715339 1
-0.210898710064289 0
0.0195614309874445 1
0.0325841881566267 1
0.0926793633248033 1
0.136239681300519 1
-0.00426405441117729 1
-0.0569022969203616 1
0.0492179900342883 1
-0.12063271766686 1
0.0350031796701642 1
-0.116178509517326 1
-0.0396834558352069 1
0.09087936865758 1
0.0328075026448016 1
-0.188657881633989 1
-0.0208539207314766 1
-0.147975392081856 1
-0.0624767251904264 1
0.0845753200433227 1
0.00593543172738732 1
-0.112681921864662 1
0.114914250575706 1
-0.122599525193918 1
0.095640122895294 1
-0.0507596104062946 1
-0.115122485992205 1
-0.0220289619594718 1
-0.0804719735361283 1
-0.0382638791110496 1
-0.0649741566385077 1
-0.0773384609014149 1
-0.0488600014111741 1
0.135442096705752 1
-0.146945054066416 1
0.0224103569040723 1
-0.114032045564705 1
0.136814393959293 1
-0.14865598012577 1
-0.175126761589403 1
0.219934285585025 0
-0.000757790151214174 1
0.0881665425241931 1
0.0823307478286727 1
-0.144419399394077 1
-0.0317595767701106 1
-0.0788333728235895 1
-0.0274870821770459 1
-0.0452313125174645 1
-0.0267050468881283 1
0.138164494739688 1
0.174670725134642 1
-0.0825304911848258 1
0.183671574642089 1
-0.0525009908414692 1
0.0514533283630974 1
0.203178631601846 0
0.0286556484397256 1
-0.0523078716604204 1
0.0288142041269202 1
-0.0123181097000873 1
0.03641158818233 1
-0.12711885254492 1
-0.131111980625251 1
0.0355562566043334 1
-0.0559750588862311 1
-0.0553651688835558 1
0.0860309492816587 1
-0.121565293439028 1
-0.174854387917037 1
-0.0558308442509624 1
0.0642288741749787 1
0.00839613509767713 1
-0.0408385570607935 1
0.0187019449258741 1
-0.0462139398087635 1
-0.147119721435115 1
0.0979070581043323 1
0.180850786302472 1
0.0270256129408077 1
-0.124579117843857 1
0.149149538074958 0
0.164579645221191 1
0.0226569742476787 1
0.0254494837860219 1
0.0702988828045305 1
-0.105383372672098 1
0.0920842722846745 1
-0.0131538429047802 1
0.0279493364532907 1
-0.0279641386992988 1
-0.228218686038691 1
-0.183123802779436 1
-0.120064733446635 1
-0.00445597055733992 1
-0.101765150699853 1
0.0215211329235415 1
-0.0068887045941556 1
-0.176630354390232 0
0.0234570833865987 1
-0.115228150334021 1
0.00363274132720396 1
-0.172624332177208 1
-0.186012999934305 0
-0.00340204524915369 1
-0.0607665528898622 1
0.0903111996023058 1
0.0857603292131548 1
0.000294241989295844 1
0.0326445911112605 1
-0.0587789013132911 1
-0.190546892663451 0
-0.0444136653485267 1
0.108710293844219 1
-0.163137527601392 1
-0.148175737169251 1
0.0490654180240564 1
0.0846219257900825 1
-0.0359299242166891 1
-0.166624482324288 1
0.00714241166698559 1
-0.053442374065056 1
0.107200945886171 1
0.141683591027704 1
-0.162616709732957 0
0.0923268106502945 1
-0.0593133020730431 1
-0.0166698335418354 1
-0.0737249476571717 1
0.127987612475109 1
-0.0129741897477887 1
0.174542612943931 0
-0.0256482067526938 1
0.0536352296586249 1
-0.031199338889121 1
0.120803661114823 1
-0.0347372418070029 1
0.0292065783643585 1
0.0291609573792449 1
-0.0505189432035467 1
-0.118137658647596 1
-0.0153848274260836 1
0.0326354262110333 1
0.162834327006555 1
-0.0415225111592536 1
-0.0328910755227941 1
0.0343978077123597 1
0.103027262743754 1
0.115694388283645 1
-0.173163502031111 1
-0.159099975528131 1
0.0506753231542977 1
0.081109211720517 1
0.0501059439871392 1
0.0167028854838563 1
-0.2182317438765 0
0.156658401974787 0
0.00810825070342073 1
-0.0274470461777157 1
-0.0846381003530091 1
0.0414168384356783 1
-0.0549411831208401 1
0.0410976517517039 1
0.179117457527633 1
-0.063484047661686 1
0.0932422636673548 1
0.133841765947292 1
-0.0204331574000076 1
-0.131826032983737 1
0.0417577703569653 1
-0.193833792569532 0
0.0119355640108424 1
-0.0821576974947148 1
0.0265086341329264 1
0.101807349653445 1
0.0233382962264565 1
-0.0345916072396224 1
-0.0112380988697199 1
0.0742834290294141 1
0.0665929253065559 1
0.126042346459042 1
0.0739700235589686 1
0.142856854551622 1
0.259885309188338 0
-0.237601575381747 0
-0.168255612260575 1
0.130830450704945 1
0.065645364623136 1
-0.0573806147341024 1
-0.018535781785244 1
0.0762593668523107 1
0.0973886372289519 1
-0.113784250009404 1
-0.206362040713093 0
-0.11104277211001 1
-0.210205562681548 1
0.0450163199491811 1
0.0463390789756758 1
0.0181607868820513 1
0.0301565876141955 1
0.0221084687720208 1
0.0621878027448644 1
-0.0504199606103229 1
-0.0932521488987369 1
0.201156617253418 0
-0.0573438551197256 1
-0.0399817908021045 1
0.142338105740203 1
0.121576317301567 1
-0.0958558621525349 1
-0.0604402260468444 1
0.117772372506764 1
-0.000626702810834538 1
0.0397988882952979 1
-0.0910711683871571 1
-0.084327983430218 1
-0.0629104398402474 1
-0.132456299845132 1
-0.033244070466808 1
0.109216721631218 1
0.119930221946698 1
0.00159802160003842 1
0.0903102434343582 1
0.0366745532989443 1
0.0859848949586706 1
-0.0788143902587265 1
0.0820322791235133 1
0.0423843602297584 1
-0.0565914640334796 1
0.179575215844463 1
-0.0278944479577677 1
-0.00316587015383071 1
0.0592460618222137 1
0.0971144446505398 1
-0.0530658815291542 1
-0.0330875484939446 1
0.0713476048704328 1
-0.192395373108176 0
-0.0527800551099555 1
0.0730658853007839 1
0.0667169117433615 1
-0.16495371359179 1
0.0842257108559534 1
-0.00481777835388313 1
-0.00446032311939117 1
0.0799723639269546 1
-0.0040802068833041 1
-0.0397201573630235 1
0.236809797364144 0
-0.0432255271537733 1
-0.161740426909196 1
0.058889350159033 1
0.0106992955131484 1
0.0578091906448046 1
-0.151819702678496 1
-0.0353764538014308 1
-0.160748035063684 1
-0.101416539615203 1
-0.00992409675435357 1
0.0994514464975053 1
-0.144816219474434 1
-0.0612823507178011 1
0.000444377637064161 1
0.184074098527619 1
0.0136092190040445 1
0.15085832847758 1
0.0772107189993585 1
-0.14052074974233 1
-0.155835863190151 1
-0.0757804062963246 1
0.0680476624525198 1
0.0429140512578602 1
0.0151465813387628 1
0.153663358273294 0
-0.00488719742350413 1
0.0114752041052672 1
0.0150369409106433 1
-0.0136309639020775 1
0.0910236612359552 1
0.0763191357817225 1
-0.0275126812040249 1
0.0539587092853713 1
-0.0729759248213648 1
0.174864287699884 1
0.0461493147553146 1
0.154068305378519 1
-0.0942964322629297 1
0.060824957259148 1
-0.0119842892076088 1
-0.0290697615785189 1
-0.101563306386427 1
-0.0152478363384732 1
-0.0333022871612919 1
-0.285272233836405 0
0.0866931349441077 1
0.0645157189332802 1
0.0221723249061302 1
0.150647733582318 1
0.0683271386327598 1
-0.0203462838161957 1
0.0960738769270981 1
-0.0412414314700475 1
-0.0598394561648328 1
0.055503411508299 1
0.0484376624668093 1
-0.0987050100963108 1
-0.0515159957815474 1
0.0459359453266522 1
-0.0764726917888414 1
0.0640834573023822 1
0.0625540430665369 1
-0.0921480053896666 1
0.105732943134703 1
-0.10915950417293 1
-0.0382505949050898 1
0.149194371899901 1
-0.00243116616683042 1
0.0400727032532856 1
-0.000323058291392522 1
0.00215473412857871 1
-0.0423873547707642 1
-0.0155360710652425 1
-0.0491722533338602 1
0.176754867464675 0
0.0980042319568347 1
-0.0713090199521765 1
-0.0638860299588506 1
0.0827197658228229 1
-0.121347681736922 1
0.00631919609070225 1
0.225408017967244 0
0.0374620484152663 1
-0.0213864741015392 1
-0.145373881129529 1
-0.015523498845061 1
0.0564725392741105 1
0.0651719801836881 1
0.19724483217873 0
0.0286679247551163 1
0.0529774345226185 1
0.00851996718838228 1
0.10796332294458 1
-0.0540274868670021 1
-0.12905644203298 1
-0.0955897013013243 1
0.0283402765015384 1
0.0732745213172738 1
-0.0832218374298856 1
0.0140907693390523 1
-0.092057110217971 1
-0.0639996903840621 1
-0.12487306166744 1
-0.137063206711474 1
-0.104663797841651 1
-0.0996532179623354 1
0.0301668200967293 1
-0.0257971045304745 1
0.167607345080845 1
-0.0791915711507936 1
-0.0758135860716196 1
-0.0291942090985652 1
-0.145580959359643 1
0.0634989781475797 1
-0.0270760222419645 1
-0.0148308220532661 1
-0.103082739641856 1
0.223681347558837 1
0.0163100892891562 1
0.153202860255295 1
0.114878629746612 1
-0.031177289722359 1
0.114652755976832 1
-0.0397646551651201 1
-0.0765140832136191 1
0.0660802206612838 1
-0.00538271830959321 1
-0.0581748350196737 1
0.0789501855642906 1
-0.114533965951599 1
-0.0321865503374141 1
-0.0644071544341391 1
-0.0730752820661145 1
0.0302602819834424 1
-0.0082712697067317 1
-0.0168384702496966 1
-0.0785602259937853 1
0.0555789245217125 1
0.0218819759909279 1
0.123135023245402 1
-0.067656923161398 1
0.00440796502315785 1
0.0176967716358482 1
-0.174070756254506 0
0.0979220459264038 1
0.183615721530333 1
0.106933576331857 1
-0.0326410446435491 1
0.00371963592453197 1
0.208847621226418 0
0.042374291835997 1
-0.10885955174097 1
-0.136676639485861 1
0.0714234419782852 1
0.0278286957737123 1
0.109924067625245 1
-0.0327441753859272 1
-0.0623971988750812 1
-0.0223816045508431 1
0.182702780769398 0
-0.0517093097305838 1
0.156756631998833 1
0.065048631358644 1
-0.0435886300288146 1
0.143624477340204 1
-0.141590494718336 1
-0.0206133824870972 1
-0.178512002312205 0
0.152048556283254 1
0.12136683949702 1
-0.0955440100674473 1
0.101123415955669 1
0.00646669148258884 1
-0.14104896192881 1
-0.22588403065708 1
0.0679848582217868 1
0.141922626362474 1
0.00728281554393084 1
-0.107822318322923 1
-0.00304328951940079 1
0.114114310934388 1
-0.102250959643006 1
-0.0172287298838983 1
-0.0207874359708233 1
0.0497642044230554 1
-0.0627420680283687 1
0.149422103049156 0
0.0990476746083043 1
0.04737241012816 1
0.0347275578316337 1
0.0469416439283584 1
0.160831757309867 1
0.0254377642108512 1
-0.0234031591748951 1
-0.0522849109037487 1
-0.11560066986781 1
0.0194525980267336 1
0.0594188615391467 1
0.149603085423817 1
-0.0504679644051516 1
0.0660077244440682 1
-0.176024763278908 1
-0.106759154674192 1
-0.0346447164688548 1
0.0469673448622485 1
-0.148974429946819 1
-0.135327193056086 1
0.0480758626892628 1
-0.130422767734066 1
-0.0205896656184475 1
0.0468619543572737 1
0.070672074736355 1
0.0599340840013297 1
0.0346778293833112 1
-0.116469743040617 1
-0.14091248665853 1
0.0503192709375379 1
-0.180880388310235 0
-0.177277590548746 1
0.0976333454069463 1
0.0615049416993406 1
0.0752237286290097 1
0.214336041298542 0
-0.102023337019791 1
-0.155504705027728 0
0.0390165096651315 1
0.134073982578456 1
0.147084770991792 1
-0.0491180489970575 1
0.133404645503341 1
-0.216117452044743 1
-0.0152642608198375 1
-0.0160181877173574 1
0.0706691472437806 1
-0.0252449814607984 1
0.0268227629004036 1
-0.126316101885679 1
-0.0165608066437203 1
0.0976460127400301 1
0.00400011981799134 1
-0.0914589978148521 1
-0.237260903820131 0
-0.0717626066909418 1
0.0271519075940314 1
-0.0324642611336626 1
0.113320869014757 1
0.00985143607620652 1
0.0381239760042174 1
0.056890346336132 1
0.143192955304259 1
0.0292604022377882 1
-0.0111565074652441 1
0.0254495979955236 1
-0.0178970625275457 1
-0.0798580098479385 1
0.0583089066166126 1
0.010513310983147 1
0.0809694938011451 1
0.0170904964239091 1
-0.0919560545354594 1
0.063425084965447 1
0.189859469759668 1
0.164306245626667 1
0.00408223169296635 1
0.0963727020136823 1
0.000141073526945479 1
-0.0183621682413144 1
-0.021415543081772 1
0.0699808945729047 1
-0.031972218306139 1
0.00687587051463251 1
0.165283418611113 1
-0.105797067568491 1
0.0495592227989682 1
0.0172506921421399 1
-0.0497841383442565 1
-0.075516351978776 1
0.167717832258394 1
-0.0481378667769524 1
-0.150134227873957 1
0.115254968573633 1
0.0744862639908507 1
0.100028963974259 1
0.0624636147117123 1
0.04931398221341 1
0.292685455276147 0
0.00537801999801526 1
-0.0536582301392538 1
-0.0432966463358275 1
0.0173961922867769 1
0.158075215613942 1
-0.0799375081216869 1
-0.171598693076344 1
-0.183401666993402 0
0.179364635528552 1
-0.0641095373519731 1
-0.0561014147457826 1
-0.00353554710214556 1
-0.00433342009478256 1
-0.0747824994623 1
-0.0648780164304145 1
-0.0373320462915402 1
0.0461674737196343 1
-0.0109323058315883 1
-0.000527779573946906 1
-0.135701572501134 1
0.147674946182585 1
0.0816191460170028 1
0.140761888882407 1
0.12897160047459 1
0.272732090855439 0
0.0589118715079371 1
-0.152619727350729 1
0.0744932094254973 1
0.202639494232037 1
0.0483002632427504 1
-0.0189122164865429 1
0.125414886373654 1
-0.120804789132788 1
-0.0789948958529499 1
0.187722472944721 1
-0.0651859921960447 1
0.05073643016523 1
0.0719553712428625 1
0.185433591223261 1
0.0175436323288671 1
0.0977582453367944 1
-0.15159866117778 1
-0.131335111884544 1
-0.0434466827219056 1
-0.180280453985912 0
-0.0226766052646309 1
0.0869045837756675 1
-0.026475597342152 1
-0.0924477508887088 1
0.0171786991845555 1
0.0364064503553756 1
-0.141461157129737 1
-0.0166433402638268 1
0.0230308739116417 1
-0.0565347497731127 1
-0.058670424191273 1
0.141886750674698 1
-0.0490387264769489 1
0.0491404661105932 1
0.137809764635654 1
0.0837077161805934 1
-0.0390397086272716 1
0.178858011006242 1
0.0343777938539519 1
-0.0813676575218564 1
-0.0211815474537241 1
0.100877466027034 1
0.0878103001488755 1
-0.147271508812725 1
-0.184427334822613 1
-0.0483506715371517 1
0.0753993196355339 1
-0.0182370671365159 1
0.124105702718933 1
-0.0667593383837531 1
-0.0730974335315826 1
0.0662953794945152 1
0.0219907463078852 1
-0.045893070830684 1
0.180946821397101 1
0.0212411930116819 1
0.141851295582083 1
-0.154108643688071 1
-0.0484206702481201 1
-0.195422214798829 1
-0.0120024179716103 1
-0.20274977426118 1
0.0373921060658908 1
-0.189364248224447 1
0.0995941713782784 1
-0.156929116680444 0
-0.0467607047188281 1
0.0494645039849384 1
-0.115034159538398 1
-0.00786250480970917 1
0.109448445749064 1
0.0306513089374188 1
-0.0997902603285655 1
0.119344451741703 1
-0.124382666641733 1
-0.0141806464647249 1
-0.144551203880121 1
0.101307918015352 1
0.0802158369868117 1
0.0460366554628453 1
-0.11068522881025 1
0.130637651918586 1
-0.139530520054021 1
-0.132719863758695 1
-0.0914848577772354 1
-0.0528541618268339 1
-0.0966948000276123 1
-0.0390569499199749 1
-0.06211208997486 1
-0.0514266738789647 1
-0.0131011645099208 1
0.00919273127633512 1
0.0102401096871355 1
0.0578969130811463 1
0.0655813295486084 1
-0.0316357333750024 1
-0.152722134697047 1
0.0931284944633097 1
0.108992152338638 1
0.0825563167549869 1
-0.0550690377955997 1
-0.00442492826120558 1
0.0105187941173691 1
-0.155904537997796 1
0.00564218426147908 1
0.0241975133908991 1
0.0535339601539178 1
0.0347241238483587 1
-0.197819189493373 0
0.189968939301836 1
0.0160528549290726 1
-0.00162331923804912 1
-0.0267070881197318 1
0.0154830765393924 1
0.136818976520749 1
-0.0117391844338921 1
-0.13884030501582 1
-0.0285912295569063 1
0.00318452214224578 1
0.00636020592025519 1
-0.0646535425935626 1
-0.146907952517795 1
-0.067496710398014 1
0.034026111062419 1
-0.193444655429159 0
0.113674301089811 1
0.0643519908340173 1
-0.0514160189943427 1
-0.0946261400290507 1
-0.231594309677517 0
0.0491618528285709 1
0.19767066718913 1
0.111046709190255 1
0.233096333920985 1
-0.0561551718850674 1
0.161506306642765 1
-0.071412710064004 1
0.00749915632620505 1
-0.0494204145146791 1
-0.162012028190644 0
0.00622235172404759 1
0.0113085947469178 1
0.127578984023899 1
-0.0953482896718867 1
-0.0496155797604959 1
-0.0592944113163971 1
-0.012083463700181 1
0.0656273102620985 1
0.202876738490948 1
-0.139187235947544 1
0.0245676826143826 1
0.114882535086049 1
-0.0730047071398628 1
0.0623581461669088 1
0.00639157313224489 1
-0.215367555530612 1
0.110215707504733 1
0.120139217318176 1
-0.0883545001509599 1
0.00771640596780216 1
-0.250541936345446 1
-0.087019821881193 1
0.290137283367587 0
-0.0670822249181365 1
-0.0870826097919664 1
-0.105711087152481 1
-0.0997029786387061 1
-0.0413311323031838 1
-0.0810736891300897 1
-0.13780555261295 1
-0.12834650907123 1
-0.0411572880153558 1
0.0527370685787907 1
-0.00148379989630238 1
0.0591845920904652 1
-0.0995238512376768 1
0.0837138369541522 1
-0.0876425667447074 1
0.120411840459973 1
-0.147467918748034 1
0.249583674321697 0
0.106408458134311 1
-0.113519815413768 1
0.0483516639727942 1
0.0214410870323508 1
0.00313534124191232 1
-0.0941420397554467 1
0.00612512146945823 1
-0.156229674728546 0
0.195774380474308 0
0.0740499511627438 1
0.0513727536733049 1
-0.0451419988396199 1
-0.209615817415703 1
-0.160865406963998 0
-0.00549510344988974 1
-0.0307143111303483 1
0.264951391806931 0
0.114360832050798 1
-0.0562890853950874 1
0.245625051939618 0
0.177392163015899 1
-0.0522751914741299 1
0.164362853491265 1
0.0167559015467155 1
0.0318070387270276 1
-0.110009663289573 1
-0.0202917662094701 1
0.0106078322603811 1
-0.0827561065349811 1
-0.0137589826374248 1
-0.0576377964094565 1
0.184760310891058 1
-0.215124788010587 0
-0.0310982697015563 1
-0.0831835160726063 1
-0.0164821994454288 1
0.11835472528751 1
-0.102696397525164 1
-0.0209184738459516 1
0.00635711866001513 1
0.0381872535455664 1
-0.0156660176584867 1
-0.165743914325438 1
0.0224890429814037 1
0.0255213487689791 1
-0.0788604827210972 1
0.174817108368758 1
0.0192738767610986 1
0.093514515103742 1
0.0661534878873755 1
0.109033462999965 1
-0.0550342689325429 1
-0.0718253158582743 1
0.0887879043280156 1
0.0792298222817555 1
0.0408481796348376 1
-0.102684100697424 1
0.00394217312047655 1
-0.0297262413216932 1
0.0414997278335102 1
-0.014192921287015 1
-0.0354475380410895 1
0.0153292334029052 1
-0.140148068451614 1
-0.101464728314331 1
0.129032806425721 1
0.167977467015519 1
0.0286732311978876 1
0.118397261697629 1
0.135366637064197 1
0.0111963834301975 1
-0.0355923028755867 1
0.03852744790066 1
0.08114520100906 1
0.0162633944170404 1
-0.0287944594796382 1
-0.0540032957875988 1
-0.102461795341322 1
0.0105449338788688 1
-0.114483329392139 1
0.00363420460528856 1
-0.0500279510040068 1
-0.042566457239943 1
0.0453414411149356 1
-0.100007539397992 1
-0.170671510240162 1
0.0511086942531696 1
-0.0789483583103596 1
0.150997905049529 1
0.166093197642891 1
0.0447909612980195 1
-0.216350997525745 0
0.0115468603758783 1
0.169194040340063 1
0.0334788596152398 1
-0.0430431438986938 1
0.119834713067779 1
-0.0223895553818076 1
-0.066466543612534 1
0.119559338903145 1
-0.141004243901745 1
0.00275997619444995 1
0.0351241583441242 1
-0.000193089769646382 1
0.0314644892087013 1
0.0197990650149526 1
-0.221429655657109 0
0.0377117127415391 1
0.0359884674897463 1
-0.130690507891663 1
0.080722899945185 1
-0.0708392959882592 1
0.0181704667963351 1
0.0197612593255043 1
0.0542289380219046 1
0.0407126482345004 1
-0.024807054368256 1
0.0937654323581838 1
-0.0652613272505547 1
0.0889508207845741 1
0.0659237620111118 1
0.190984738973885 0
0.0671617755075299 1
-0.0639241755090261 1
-0.12296677673435 1
-0.0115860090298322 1
-0.0868064334370808 1
-0.0179562495826624 1
-0.229311059424337 0
0.129826571242024 1
0.0528568947610609 1
-0.00860815416948718 1
0.0967692825139738 1
0.0753545190554532 1
0.113860390145053 1
-0.248102191088519 0
0.299502335916214 0
-0.15569443622866 1
-0.0919868487397602 1
0.0615421246143401 1
-0.0270279516852259 1
0.011692051829759 1
0.106245682949246 1
-0.0826764356125632 1
-0.16643354794209 1
-0.0621749383495437 1
0.0597089689885898 1
0.161792398978605 1
-0.00317382080321874 1
0.13280545545398 1
-0.0119115912600093 1
-0.0685426279386271 1
-0.0061763931699346 1
0.188586608107824 1
0.0568339121341664 1
0.132813825073611 1
0.0156752899939827 1
0.0856113699113301 1
0.200646038295831 0
0.0792269688044242 1
0.0371652608687416 1
0.0448139887927606 1
-0.191239148612433 1
-0.079254896325077 1
-0.0776983208575173 1
0.032299457990453 1
0.0101889165472886 1
-0.0923234981865444 1
0.0989130355409435 1
-0.128092795582851 1
0.139421273167586 1
0.13495921828231 1
0.0743574065610323 1
-0.0246940587046821 1
0.0289809017465542 1
-0.118648918495078 1
-0.0759320720559069 1
-0.0852671870430547 1
-0.0907229565941317 1
0.146477480477659 1
0.0305142934156255 1
0.032819595225643 1
-0.0664030048726314 1
0.154028786720977 0
0.172233548351422 0
-0.0158181782425785 1
0.068596838109008 1
0.103960661121852 1
0.0252746927732099 1
0.0801635760193541 1
0.00224957207357254 1
-0.0455762033244336 1
-0.110686692318635 1
0.0214217546649576 1
-0.0681150143259772 1
-0.183196063497993 1
-0.111285462437725 1
0.0458870053980342 1
-0.23635556781783 0
-0.113134918759359 1
0.126664620349714 1
-0.17052127696703 1
0.148183279106698 1
-1.11679972387563e-05 1
0.00615502475366103 1
0.0782605908859124 1
0.0640844386729471 1
-0.115371380753319 1
0.00441966928252434 1
-0.0937806643148187 1
0.1393993639277 1
0.150976559200469 1
0.0576340839117219 1
0.0377954519947544 1
-0.0652770336283758 1
-0.073341715202412 1
-0.0571935793507745 1
0.00788485719169756 1
-0.0685536732380107 1
0.0332004738520116 1
-0.118472502212224 1
-0.00927830247281791 1
0.00524578650294732 1
0.0961356154498242 1
0.0513656235842165 1
-0.0129730551694186 1
0.0952321088890264 1
0.0374619256169995 1
0.177918990224785 1
-0.0303987734051748 1
0.214961762136121 0
-0.00926912806885506 1
0.0409332710675062 1
0.0558568513059003 1
0.0199774550047727 1
0.077801369253373 1
0.039058116261474 1
-0.146744523677759 1
0.115055007960487 1
-0.241221043612698 0
0.0508448029650365 1
0.265396854610276 0
0.0110230669809391 1
-0.112793544772426 1
-0.0399799447827729 1
0.129114357699479 1
0.0211001518165724 1
-0.173508374948813 0
0.0905045312434508 1
0.115237275369887 1
0.0248266068376785 1
-0.0919654248432892 1
0.0829929026105268 1
-0.0669196259569411 1
0.0925105339934401 1
0.0896554263957229 1
-0.00910896259252478 1
0.0229661605858636 1
-0.20622488729424 0
0.0850114974512045 1
0.0701476522196878 1
0.0220911470854826 1
0.0410007697410972 1
0.0326023025798268 1
0.150785204341687 1
-0.0361351589207526 1
-0.0581738663189372 1
-0.0340825157855535 1
0.147861431157099 1
0.122547998017141 1
-0.0869245506766337 1
-0.103520644503166 1
-0.00165303244434043 1
-0.0391341184123211 1
0.139844635282937 1
-0.0696220339431714 1
0.0898718269253253 1
0.097398063444617 1
-0.0429333752543704 1
-0.00106591688264793 1
0.114460329389809 1
0.177360223263643 1
6.19020292802475e-08 1
-0.0407126549348007 1
-0.0808285825725078 1
-0.0375730183320877 1
0.0712220829083191 1
-0.117660154731802 1
0.13036316345874 1
-0.062971400935915 1
0.101861429543894 1
-0.0158885066091152 1
0.12226669776791 1
-0.0311231782680814 1
0.0231819366381852 1
-0.134894775813095 1
0.115433300042124 1
-0.0539526549152095 1
0.011271951836478 1
-0.128217127890863 1
0.12640014176101 1
0.133859080863849 1
-0.113918834905806 1
-0.102031995847576 1
0.0134251215217857 1
0.038264823574548 1
-0.0833770046359062 1
-0.151293297250022 1
-0.0751647590123196 1
-0.0642295800481224 1
-0.028313438860976 1
-0.0979073480406823 1
-0.0224339217219457 1
-0.135320800120271 0
-0.111112694956129 1
-0.0406964039694374 1
0.226504855167392 0
-0.0720738300914052 1
-0.158619137918682 1
0.0760631057621872 1
-0.0322499815454388 1
0.13877668469663 1
0.0250722407658351 1
0.0517340658428885 1
-0.0650287390999908 1
-0.227709076653398 0
-0.0711373285360403 1
0.140318601216526 1
0.207275901555222 0
-0.0383586689771241 1
0.149612827880662 1
-0.113043563925315 1
-0.141666051942589 1
0.0181653882164976 1
0.00181518995404174 1
4.50606160646294e-05 1
0.0341355581803418 1
0.0432772041546611 1
0.0708382985352106 1
-0.194466831800591 0
-0.250535788683991 0
-0.0128743064985314 1
0.0717088320783069 1
0.159739182403327 0
-0.0716973609725025 1
-0.155342452138261 1
0.19223277297644 0
0.00676444133162511 1
-0.0492642618591179 1
-0.099545461032699 1
0.1054340262297 1
0.0915933408084695 1
0.15802552518293 1
-0.0486040378256336 1
0.0400269915209803 1
-0.018592208939674 1
0.0276104494350438 1
0.227398204008594 0
0.100494628987819 1
-0.120657682344407 1
0.0423475452081153 1
-0.119299868030626 1
0.0265112180088236 1
0.176429889649252 1
-0.135669518353209 1
-0.0730889837780414 1
-0.104380223337382 1
0.0519618127426917 1
0.00543887780710227 1
0.124106623917901 1
-0.015461905328683 1
-0.130114435346018 1
0.115467305387641 1
0.00792215164535982 1
-0.0926230638938334 1
-0.0383698675502399 1
0.0806884062710292 1
0.22060712841934 0
-0.0422750987719735 1
-0.024561256153965 1
0.0802953065637543 1
0.151925088454294 1
0.0307306788505083 1
-0.0254606470641677 1
-0.0112257528393973 1
0.0285509737123029 1
-0.0199094540911088 1
-0.0130218090858626 1
-0.0584245565419486 1
0.167475312142984 1
0.136254861218812 1
-0.0471916796397871 1
-0.0839989365540276 1
-0.124473376567213 1
-0.0344878290181626 1
0.143910422428019 1
-0.0374930545955077 1
-0.220692343031224 0
0.136499319558865 1
-0.0372304146029302 1
-0.13523958562445 1
-0.0666460227335285 1
-0.0363735981643252 1
0.112641457906429 1
-0.0650232295419086 1
0.0127973767665943 1
0.0896771086252299 1
-0.0389149138330887 1
0.203542452231362 0
0.199790274025972 0
-0.112006577435712 1
2.44617192773564e-06 1
0.123134536564792 1
0.189970281327409 1
-0.100935326534423 1
0.133298502253523 1
-0.0423211624955791 1
-0.0875377917257514 1
-0.0548841677771821 1
0.123506526132319 1
0.0510673674260403 1
-0.148903529625337 1
0.0295395370563707 1
-0.141218903351369 1
-0.0226115573587163 1
-0.0803882162251722 1
-0.0541701252258449 1
0.059171243477255 1
0.0889985746756567 1
0.0297727235582216 1
-0.00818464754122919 1
0.0619378123084305 1
0.0394911400479303 1
0.0921307334327117 1
0.118066110274003 1
0.0470720409608558 1
0.0355147929805796 1
0.0826825025013096 1
0.138510901102131 1
-0.0284858866526881 1
0.0304147130163999 1
-0.0237193953050152 1
-0.138739731502909 1
0.0534555104934523 1
-0.14730321078813 1
0.0987432313735512 1
-0.0890084646900562 1
-0.0378140490440626 1
-0.0480806575807714 1
-0.0138432932459742 1
0.11535804871444 1
-0.00825987911328819 1
0.160653633968431 1
0.122854509514801 1
0.0993590412100513 1
-0.0136353881086368 1
-0.10126608570235 1
0.0206974535897593 1
0.0904519444357318 1
-0.157464701221473 1
-0.14293236255178 1
-0.00456371066449821 1
0.110667598832408 1
0.00952481692787812 1
0.0672591018667836 1
-0.128168508234897 1
-0.0664751466755147 1
0.166317413221373 1
0.104343087448212 1
0.0113477640118968 1
0.00381586387210647 1
0.0279145650775822 1
0.0427222554306989 1
0.108730466684443 1
0.0132699836291723 1
-0.0989279060001468 1
0.145180518385509 1
-0.0861009230439171 1
0.0400742655084031 1
0.00729953396358395 1
0.0608617291657027 1
0.0204607073345393 1
0.111766558642032 1
0.0991672226909087 1
-0.0186874808319071 1
0.0328838735419834 1
-0.124702984297579 1
-0.0804341462540297 1
0.0537345815080053 1
-0.0245212146613135 1
0.0123660040440466 1
0.141532015724388 1
-0.0937634247893313 1
0.14561605372529 1
0.250678292387551 0
0.0141991562727863 1
-0.00906923392258051 1
0.131947682680914 1
-0.101526508183548 1
0.0331972868565078 1
-0.00925211487312881 1
0.0859257933221153 1
0.0535099133298525 1
0.175642118801681 0
0.176754839574251 1
0.12567966447868 1
-0.224486417267007 0
0.0961412722481207 1
-0.0339705728996573 1
-0.101861754211984 1
-0.00753208035005219 1
-0.118294494588162 1
0.240371292458401 0
-0.209806249759698 0
-0.0942445525977925 1
-0.0937296727053645 1
0.0236691437127746 1
0.0473928723724517 1
-0.1521568911606 1
0.110674894641827 1
0.0786213300684708 1
0.0512919546888518 1
0.0204670181326519 1
0.0370082399379668 1
0.130088646390845 1
-0.0867038332024249 1
0.0261835531111703 1
-0.0298006464579777 1
-0.0710386299320003 1
0.104736720726894 1
-0.0809532501179862 1
-0.00137795211677136 1
-0.063668745597554 1
0.170822994543634 0
0.0300797446879022 1
-0.0871503496782826 1
-0.0515635506374311 1
-0.161744771480747 0
0.0355638909293266 1
-0.031104154885379 1
-0.0423303396015139 1
-0.0171668590948099 1
0.0701216941105666 1
0.0771045444076791 1
-0.0942865117106175 1
-0.0372186493384714 1
-0.18336732836707 0
-0.0100081963050301 1
-0.0325251062788821 1
-0.119856385436999 1
-0.252715664909375 0
-0.0696015634933602 1
-0.00390708332680093 1
-0.0324126110174004 1
-0.0597940601098636 1
-0.0794103885801628 1
0.054459400165704 1
0.0138143087807629 1
-0.0236506010034879 1
0.0181368983947114 1
0.101065790525226 1
0.0729948612250097 1
0.0399733981116581 1
0.171408768237644 1
-0.130791578374394 1
0.193547292244367 1
-0.0173553332892945 1
0.0120619609685083 1
-0.00478019358351751 1
0.0140565004673633 1
0.119176903579017 1
-0.0864129754826873 1
0.038193003119527 1
0.0245139519986032 1
-0.0713756953252307 1
-0.094320893602664 1
-0.155000779459592 1
0.258261121491286 0
-0.0692969507143023 1
0.0393045372245754 1
-0.0576265947950064 1
-0.0907358557817022 1
-0.0998082506236792 1
0.110268830865789 1
-0.0192279383905462 1
0.0722602618340614 1
-0.106360337431703 1
0.0368778879140801 1
-0.0820727399482826 1
-0.151492721659197 1
-0.0440625449746824 1
0.106299777733706 1
-0.0206682173882592 1
0.0032740230168584 1
0.159450628485853 1
0.017078983492638 1
-0.0231882482816244 1
-0.0610920515003665 1
-0.0820999325993961 1
0.0163151024585759 1
-0.0408990492217375 1
-0.0196502936717128 1
-0.0494221308441369 1
0.123481772126072 1
0.0442705669489977 1
-0.0252606197305041 1
-0.110784466348034 1
-0.012983836476533 1
-0.0679116914669136 1
-0.0585077052513441 1
-0.0646675600889477 1
-0.110752697156034 1
0.105992703151743 1
0.059225854622449 1
-0.201254832460986 1
-0.0620716010627693 1
-0.0857988356168809 1
0.0229890859345006 1
-0.152812228127614 0
-0.116784433315606 1
-0.0267111365594869 1
-0.0264363178780887 1
0.0508724124200787 1
0.0529784212588804 1
0.227446624248429 0
0.13091021994448 1
0.140475397142916 1
0.0160690278845746 1
0.0644710537814282 1
-0.0518677251845789 1
-0.0530673582033622 1
-0.0320784076065891 1
-0.05715414598551 1
0.0144512323359423 1
0.088392516987037 1
-0.012850948693612 1
-0.045925731232704 1
-0.22076186900069 0
0.0239310900193281 1
0.171049548257571 1
-0.10476766656166 1
0.0740977671454202 1
-0.0447074949233052 1
0.110721522889813 1
0.198609228541268 1
0.00107305132074619 1
-0.135727381354634 1
0.0280804797817006 1
-0.114003272073857 1
-0.000401755444587357 1
0.0758117572764353 1
-0.0588999728484956 1
0.0386821711501248 1
-0.0682258552855654 1
0.0471138966465952 1
0.230571332283499 0
0.0275231108246803 1
0.179695076832605 1
-0.0523765629067152 1
0.143712752240588 1
-0.0445802611158998 1
0.0624434934635752 1
-0.0888981310830904 1
0.0284117412537917 1
-0.0677701623135358 1
0.0387933404470779 1
-0.142674913207195 1
0.0927405900947289 1
-0.146496785846695 1
-0.0271540915313867 1
0.142746662921651 1
0.262978093799457 0
0.0704149944797389 1
0.0947318342904319 1
0.111860108175165 1
0.0537610823877057 1
-0.0125908592265266 1
-0.0280961388740399 1
0.0221524786393115 1
0.101420015359002 1
0.026931163757315 1
-0.0157910290014171 1
-0.0884363826461201 1
0.288183710026156 0
-0.0148148030622165 1
0.0388144046792978 1
-0.0400697956755734 1
0.0319598348268539 1
-0.0269540968303316 1
-0.132995605754585 1
-0.00663700009180576 1
0.159404303511859 0
0.095342796618957 1
0.0841029748217333 1
0.0678373839590294 1
-0.0516194882534791 1
-0.0575355068199073 1
-0.00659580822108465 1
0.0515526737111812 1
0.0537187543614564 1
0.127707659464684 1
-0.084492203347966 1
-0.0686046737331631 1
-0.122754396319831 1
0.0628396639400484 1
0.0193626218022558 1
0.0868590724961996 1
0.128327834687093 1
0.19735934225527 0
-0.00680159879003888 1
0.0291789549768159 1
0.0959686759035248 1
-0.0541616849461451 1
-0.208138930235681 1
0.0727876664547037 1
0.0208942885219712 1
0.017914746877103 1
0.0878908549354691 1
-0.133121383945481 1
0.187658483852836 1
-0.0438020000828534 1
-0.0633029043250827 1
0.0314027718949362 1
0.0996021327823692 1
0.147301711220761 1
0.0619283159891404 1
0.107290361514791 1
-0.0372012228963729 1
0.0105247039357363 1
-0.123570045344919 1
0.0208959917843632 1
0.0332983695935796 1
0.202695590294233 1
-0.0354149350962989 1
-0.0982193661736044 1
-0.127413213698344 1
-0.0467133563568824 1
-0.225618469692345 0
0.122489695999359 1
-0.195196278987271 1
0.101079223699793 1
-0.121054382156739 1
0.120358835975034 1
-0.0420666626448556 1
0.151538202257652 0
-0.0239947677039975 1
-0.0137016033220693 1
0.0866151899487524 1
0.187060718942182 1
-0.106837408014761 1
0.109684303362767 1
-0.197869789655026 0
0.0853971620129202 1
0.0307755444236922 1
0.0399048432323312 1
-0.0896785653766742 1
0.102287140841893 1
0.0930164710704086 1
-0.222182875812566 0
0.0642753398628764 1
0.0844836144725816 1
0.0711725144919499 1
0.173310210903398 1
-0.046507031134966 1
0.0400356644660613 1
0.0236800490281628 1
0.119798753131507 1
0.0175199249625571 1
-0.160225000939686 1
0.0302859824451918 1
0.0582920255906333 1
-0.000604904565977255 1
0.110752466101859 1
0.00971066619686001 1
0.0853424195703503 1
0.00383410983250244 1
-0.0269516388683687 1
-0.0735845032490762 1
0.124704403997588 1
0.111548589386395 1
-0.0312237727482355 1
-0.0223383736664756 1
0.133446045509481 1
0.107098124885774 1
-0.100581120394996 1
0.00853629796455928 1
-0.0224537963371335 1
-0.00178203752964271 1
-0.032959040328849 1
0.0953731910221535 1
-0.181847563715671 1
-0.0948524138997419 1
-0.104943677590155 1
-0.0985895791646411 1
0.0063146271501705 1
-0.0807919242436774 1
0.0433303752569763 1
0.0125386097153211 1
-0.015942228399011 1
-0.0532424636785355 1
-0.0417110677413321 1
-0.0105623905302946 1
-0.0601886804675353 1
0.0250618185675073 1
0.0677191500343045 1
-0.0165199152584723 1
-0.0462410533774349 1
0.103444991374673 1
-0.0190110761757097 1
-0.00874925200400193 1
-0.0938164338108982 1
-0.215348497599059 0
0.137832405998601 1
-0.0829643054945566 1
-0.0352165728359721 1
0.0324574622040779 1
0.0517981891430472 1
-0.0446019273029689 1
-0.0125882026828273 1
-0.102324596515713 1
-0.0544393221521981 1
-0.0528718478823833 1
0.0126425788334452 1
-0.0149200120124914 1
-0.0495811509118575 1
-0.00183937240035423 1
0.0453640915114453 1
-0.0483675204290789 1
0.0559087513066979 1
-0.0412847891670952 1
0.0197149720148008 1
0.0538078995949064 1
-0.147951880615284 1
0.10024163914614 1
-0.0254571885697729 1
0.0573662482635219 1
-0.0288396400597205 1
0.0912037314109503 1
0.119382012175507 1
-0.192258193483913 1
0.0640559876895675 1
-0.0296134236783009 1
0.0686323510954737 1
0.046188636266072 1
-0.0532042774396084 1
-0.0307249794282906 1
-0.0602208904072411 1
0.0724977227089308 1
0.149358877641883 1
0.0464210253175891 1
-0.041472811520507 1
-0.105465505093611 1
-0.00684581481645203 1
-0.0377987041840491 1
-0.143875356936655 1
0.0676624721423281 1
-0.218807406540268 0
0.0726167576012603 1
-0.0882566360995001 1
-0.00968507367748842 1
0.049731233133736 1
-0.0290555151228533 1
-0.0384263849700116 1
0.233875915492896 1
-0.0243546260649573 1
0.0930779476379015 1
0.0911992912764688 1
-0.00026503084831925 1
-0.0694397057684047 1
0.00290028794411201 1
0.0363587660181155 1
-0.0103431253280661 1
0.207324840174287 1
0.0128627349401293 1
-0.0739632536701767 1
-0.0121093594949186 1
0.0093117996983582 1
-0.0424651408246176 1
-0.00431367210767015 1
0.0179741398925197 1
-0.118401034529637 1
0.0857453754736456 1
-0.104006324841718 1
0.0564494336677712 1
0.0107222752689652 1
-0.0915315275426709 1
-0.154552533346973 1
-0.0878616788531222 1
0.00543749475610204 1
0.137664938136523 1
0.112220204468671 1
-0.0844383411186383 1
-0.0676564437905004 1
0.21113399965416 0
0.0895725330467839 1
0.122550131715125 1
-0.0558170572415556 1
-0.0790589071423161 1
-0.103245441619443 1
-0.0924745059468376 1
-0.0708804479292831 1
-0.000923659213989153 1
-0.0652073603619994 1
-0.0295208326233454 1
0.0751017480460069 1
0.0596088726624785 1
0.0271970364497866 1
-0.0795481196959174 1
-0.0198023388869252 1
-0.068999642712034 1
-0.044040471357179 1
-0.000240352960044217 1
-0.0811997878106424 1
0.0557429232802958 1
0.1621204505754 1
-0.0846104476592648 1
-0.0191230657315547 1
-0.0379885470269402 1
-0.0633396784641454 1
-0.00246090303133983 1
0.0456395601422047 1
0.0740632994356442 1
0.102565371492695 1
0.0639974962935861 1
-0.0544938610446187 1
-0.051205798563319 1
-0.174831555389212 1
-0.0702999148753568 1
-0.00374779390565309 1
-0.0611125387645285 1
0.0329516827063076 1
0.084796950479713 1
-0.150430243325447 1
0.119224244867711 1
0.0312800160414472 1
0.000944607090328342 1
-0.0603355630227579 1
-0.0636405123339033 1
-0.0886867372386923 1
0.00971185788019285 1
-0.0121042470010136 1
-0.0683691170914975 1
0.0489790342364581 1
0.0218447041274925 1
-0.033756408449851 1
-0.0844546043610979 1
-0.0247210111722786 1
-0.0616419318643298 1
-0.025454640594799 1
0.0520400317014635 1
-0.0254705906313504 1
0.0189548346479446 1
-0.10648673819907 1
0.0547115819306562 1
-0.0886388482365025 1
0.0466663143581338 1
-0.0971162852565046 1
0.0410066133542462 1
0.0954736162336022 1
-0.047559656583197 1
-0.0878128170995857 1
0.0654943995178673 1
-0.108800254745663 1
0.0110297122367858 1
0.0522275816677154 1
0.0827539473220171 1
0.107637073026675 1
-0.159736072398432 0
0.00971244732644105 1
0.0138175007072122 1
-0.10295332681291 1
-0.0349200940427386 1
-0.00607805789693783 1
0.0117083251921933 1
0.0230322028228788 1
-0.0416421279212829 1
-0.029852535692988 1
0.131422712733667 1
0.0221285298658053 1
0.0682240237924873 1
0.0966275679083984 1
0.204942570123353 0
-0.20579363810989 0
0.0181654238057486 1
-0.0182096312806419 1
0.00827950829829339 1
0.0652342953544405 1
0.0358727005999854 1
0.124258290020409 1
-0.038872372453125 1
0.012856138080914 1
0.145475234903557 1
-0.00257732750450822 1
-0.0103331391029402 1
0.0168740469307733 1
-0.074727184708106 1
0.0677423284633939 1
0.177809897752371 1
0.121242131235166 1
-0.0746564241226924 1
-0.104200356541099 1
0.0381240915071257 1
0.142067812178745 1
0.0483464228954482 1
-0.0548982358504803 1
-0.094820942180826 1
0.0553191243731219 1
-0.145979851625435 1
-0.101620811485682 1
-0.0537897881051975 1
-0.159942077545907 1
-0.139410335862216 0
-0.093931026257335 1
-0.125773434372673 1
0.0417683947147513 1
-0.0932766398095553 1
0.0191121347089605 1
0.0625330762131532 1
-0.0504778510101018 1
-0.00579953943384423 1
0.131122442984835 1
0.0384302985256462 1
-0.0582462614672321 1
0.0681482046811144 1
0.0125688824032747 1
0.0854306100538035 1
0.0673822223839635 1
0.001948551797493 1
0.10679313275523 1
-0.094862601480822 1
-0.0282764035010715 1
0.0402476112346556 1
-0.1135135909382 1
0.0510047337748442 1
0.0319892755547573 1
0.060468755624505 1
-0.113306808571295 1
0.00160134049088941 1
0.0978438007515555 1
-0.208517607123742 1
0.0513954048492144 1
0.0203554688088711 1
-0.145953805626039 1
0.018127651898839 1
-0.00747339913025157 1
0.134434346138498 1
-0.132414839996757 1
-0.0318574920099763 1
0.0559196969052996 1
-0.00434335249973416 1
0.0884264960588104 1
-0.196860658135999 1
-0.256748795236042 0
0.0950577115004763 1
-0.086701046665581 1
-0.222058402415556 0
0.0624821443626945 1
-0.00524829286188021 1
0.0656073241148102 1
0.0554983908892246 1
0.0926358260849653 1
-0.0563432328384541 1
-0.203781618685925 0
-0.135841337865019 1
0.0310883156842964 1
-0.00795330823002739 1
-0.159039168557357 1
0.0145763000164893 1
-0.0780963827023188 1
0.0151472843407934 1
0.191261935118315 1
0.0522982296894165 1
-0.0329672056235349 1
0.0131424227246316 1
-0.14650927114133 0
-0.230718597370711 1
-0.260902663115029 0
-0.215579852887512 0
-0.0426219903840068 1
-0.0263502702354528 1
-0.0888676315394491 1
0.145724334229094 1
-0.0672259975809026 1
-0.0359428839040492 1
-0.154465693858874 1
0.0637744919646174 1
0.00308031263682321 1
-0.0590024191372144 1
-0.021224521449838 1
-0.0616618755530574 1
-0.0504003144181297 1
0.0705606202484291 1
0.0182481619836894 1
-0.123927475346161 1
0.0182077450947939 1
-0.0296158082627515 1
-0.096477763257443 1
-0.0264930455145584 1
0.0724133847332172 1
0.00748420066049029 1
0.0445017740196464 1
-0.0067544482183591 1
0.0110877115101533 1
-0.134137583535167 1
-0.263925689486385 0
0.0404842547777869 1
-0.0123716220452582 1
0.0122780693782864 1
-0.252935531353366 0
0.075114814156424 1
-0.0236458295803686 1
0.119681806011961 1
0.200257455637995 1
0.0739988743727623 1
0.0797527338631176 1
0.100355915972226 1
0.0351321630784314 1
-0.201066956824707 0
-0.0199526347736236 1
-0.00320602623986499 1
-0.014135155157905 1
0.218708575712347 0
0.0310437940720766 1
0.0429142563272209 1
0.0202649346945519 1
0.209049443951834 0
0.116376138227253 1
0.122614542377053 1
0.0285478138679181 1
-0.0964814614976513 1
0.0264433541475652 1
