# Supplementary material for: Bias caused by sampling error in meta-analysis with small sample sizes
Source: PLoS One. 2018 Sep 13;13(9):e0204056. doi: 10.1371/journal.pone.0204056 (PMC6136825; doi:10.1371/journal.pone.0204056)
Supplement: S5 File — (ZIP) [file pone.0204056.s005.zip › results N = 10 theta = 0 tau = 0.2 sz = 20-30.txt]

"dl.theta" "dl.cp"
0.0711408798303063 1
-0.272531019188195 1
-0.192097599773336 1
-0.341449093209369 1
0.199488648179676 1
0.112755348256062 1
-0.0349250162058997 1
-0.0856732890734916 1
-0.094745545934189 1
-0.0769091987400979 1
0.206284032450374 1
0.263556774402108 1
0.094297369867718 1
0.202716306482475 1
0.474087174621635 1
0.419494769336715 1
-0.414845614859662 1
-0.405970635893016 1
0.085370115528919 1
-0.462776145341915 1
0.306737897344327 1
0.133289485173744 1
0.14131432014259 1
-0.17086822302377 1
0.054990072110183 1
0.0621103210008303 1
-0.189909067182129 1
0.279185761269507 1
0.308411466180048 1
-0.0286462517496775 1
0.385492414274455 1
0.00021168037197028 1
0.202845812708167 1
-0.149687008116541 1
0.289713136517648 1
-0.201171136717465 1
0.165634270859375 1
-0.34566122062798 1
0.0260319751001189 1
-0.0302937596962447 1
0.17572759548633 1
0.00520593669346515 1
0.160220148160452 1
-0.220892484995399 1
-0.151569045291559 1
0.304447252492846 1
-0.016767416607353 1
0.0965493396133757 1
0.123791607186079 1
0.464063022903717 1
0.17869877595114 1
0.204406914567882 1
0.215632067631566 1
0.304269214738188 1
0.501507029519874 1
-0.0789154486805371 1
-0.212340166967613 1
0.0951949252220752 1
0.0322652636406028 1
0.241578610204919 1
0.063590839758866 1
-0.121790669593759 1
-0.0374837988643253 1
-0.298342178953014 1
0.145042179715519 1
-0.0754558294705052 1
0.359533127073631 1
-0.290206934407184 1
-0.177208741513898 1
0.105178447214218 1
0.0205491912731868 1
0.207140494296496 1
0.146965169599027 1
-0.169880863540344 1
0.202746390912573 1
-0.0889240715906928 1
-0.574948024222836 0
0.200056219417533 1
0.0673037539597794 1
0.368173647300414 1
-0.140174302335038 1
-0.0399146041676164 1
0.155988330298482 1
-0.00778225199485939 1
-0.067796456848889 1
-0.0408237186653013 1
0.264597514626786 1
0.000959163062843493 1
-0.0948808135864425 1
0.158176061806009 1
-0.290413543565118 1
-0.149666806935989 1
0.450403195336648 1
-0.103797020854728 1
0.0189043765569331 1
0.0313444873522653 1
-0.448772984902186 1
-0.200948023020459 1
0.189535480812668 1
-0.00150408284196094 1
-0.180141599473458 1
-0.020026747165085 1
0.23469651287993 1
-0.0155713146365054 1
0.0335897628542179 1
-0.0531461945080221 1
0.0854391931901328 1
-0.296301454803168 1
0.167463949134612 1
-0.2944817742136 1
-0.546110842668186 1
0.194973992410827 1
0.282178583527032 1
0.133185450129459 1
0.394553254199026 1
0.0260230272650092 1
0.397863709637378 1
0.0675532334596262 1
-0.131015690089507 1
0.646725880587015 1
-0.469089935717556 1
0.269937579617177 1
0.481930814465995 1
-0.464118035493195 1
-0.0795558344463004 1
-0.0686339315707339 1
0.00931620214050262 1
-0.174748743521306 1
0.405552790797073 1
-0.158876820381714 1
0.259396171981936 1
0.121533018510043 1
0.416621361099758 1
-0.286555699316247 1
0.255121691696849 1
-0.550249079983221 1
0.143880025783106 1
0.382514638278415 1
-0.195603637465236 1
-0.202861664592503 1
0.319236587926853 1
-0.195534220577062 1
0.331623661257765 1
0.232649111714675 1
0.137166632151676 1
-0.261648439908602 1
0.119590269272168 1
-0.0489715223855017 1
0.143722810918286 1
0.0201971967848175 1
0.0109135046216877 1
0.0133525141620626 1
0.228079263283893 1
-0.15719885421047 1
-0.163737241813104 1
0.601038011617287 0
-0.476113374539402 1
-0.240004828847722 1
0.242386356091743 1
-0.241529111592076 1
-0.123881814191242 1
0.134731795424458 1
0.339747070725537 1
-0.0327462485330561 1
-0.0665600065698256 1
0.620700737993875 0
0.264272733420143 1
0.329781822318636 1
0.218390552937655 1
-0.17358771672951 1
-0.255046481554518 1
-0.274475627204532 1
0.325302520029812 1
0.377535369357101 1
0.128097646949632 1
0.0854493960078923 1
0.0171459104120907 1
-0.0876550520166003 1
0.735251494156275 0
0.156953425945473 1
0.23884012568746 1
-0.079797822806309 1
0.250097789024502 1
-0.0954683369549726 1
0.163639911080149 1
-0.0480109227718957 1
-0.132077827088218 1
0.0594007031144816 1
0.258346504570925 1
-0.203612800508683 1
-0.328460074766401 1
-0.0829866125696821 1
-0.163473251572696 1
-0.109385840628236 1
0.0905655205040566 1
0.239236171657817 1
-0.387298996726776 1
-0.144466786319736 1
0.0989339024975193 1
-0.44250987329342 1
-0.504312561755091 1
-0.0916132080804101 1
0.268828532273194 1
0.274274503760247 1
-0.0965812322461966 1
0.257081474553947 1
0.0919842130636882 1
-0.214805041423012 1
-0.248881690423292 1
-0.296928574315648 1
0.350432190547149 1
0.0356169120670099 1
-0.504844922549828 1
-0.0602415975153615 1
0.090850280014578 1
-0.195631871273378 1
0.366170449607774 1
0.376475472891602 1
0.323175200465729 1
-0.180203881358967 1
0.0642455724665482 1
0.226195878750892 1
0.14818810212418 1
-0.166906022332259 1
-0.221903687709443 1
0.0422623786232783 1
0.0799535201163739 1
0.259436721600357 1
-0.105168885713685 1
0.216911973572609 1
0.458733103309619 1
-0.199288463221186 1
-0.268884398782994 1
-0.119333711525653 1
-0.0939980231502283 1
-0.312324348847479 1
0.240518631660474 1
-0.187835254228949 1
-0.174727650891143 1
0.301112582980079 1
0.593351086387264 1
-0.101890805710721 1
0.0166459931292736 1
-0.132951155175115 1
0.0443365065249235 1
-0.00940286383228911 1
-0.00865041584218949 1
0.175601927351223 1
-0.0297920611114837 1
-0.452379965669992 1
-0.0680357360069959 1
0.156684966360774 1
-0.189840797703315 1
0.280139079132418 1
-0.0791995341966249 1
0.115861933978945 1
-0.146139148030366 1
-0.627765711789973 0
0.0467709205087852 1
-0.0492843344505751 1
-0.211296503604008 1
0.0962064022316643 1
-0.291083380599099 1
0.328260912833136 1
-0.176798548037822 1
-0.344154093202262 1
0.281452281052629 1
0.103903376215218 1
-0.25505092533145 1
0.1688599783712 1
0.142725338428753 1
-0.0963947191604513 1
-0.136657083101162 1
-0.109281768716811 1
-0.205160671431849 1
-0.0916338662588508 1
-0.184827698733076 1
-0.107873100356277 1
0.859393265136393 0
0.258426075492935 1
0.503686841531785 1
0.0471509205264541 1
0.353652876625855 1
0.215148241243202 1
0.0849240021426182 1
0.0743040451660519 1
0.189495957673614 1
0.447300497904846 1
0.133274529934143 1
0.55704685398537 1
-0.324588505235141 1
0.072844646650911 1
-0.227906432502166 1
-0.0935555148221111 1
0.0424004051971936 1
0.419520559118326 1
0.0207293577597637 1
-0.116457083143824 1
-0.202743373046778 1
-0.423518900492736 1
0.0167290170084666 1
0.0508156977719473 1
0.312487806407995 1
-0.251273132353575 1
0.28024897434081 1
0.200347783667224 1
-0.13744716399428 1
-0.154536981166651 1
-0.325332358068551 1
-0.0849485699316172 1
0.294461810635067 1
0.295430328098515 1
0.0601573563490607 1
0.175444052169601 1
-0.387771701475899 1
-0.271157785512365 1
0.120133882576478 1
0.0506370254669194 1
0.1303195970308 1
-0.400281495138914 1
0.038456810035523 1
-0.228327200132937 1
-0.24194379532487 1
0.333571003621335 1
-0.303017765796114 1
-0.241866215538652 1
-0.181663467854834 1
0.259518117877441 1
0.0302215063916239 1
-0.122422985648204 1
-0.0374635199940246 1
-0.356304554829732 1
0.305429611818684 1
0.110500345473489 1
-0.0829213004943838 1
-0.298744846873384 1
0.252082858446608 1
0.17099721530183 1
-0.417417833296366 1
-0.0238469271667585 1
0.0741615741221371 1
0.270410909078953 1
-0.170652554619615 1
0.00660798115227448 1
0.143309665288082 1
0.264291286422115 1
0.395798405618999 1
-0.22694856370175 1
-0.0461135410224286 1
0.341303122085421 1
-0.188271397715076 1
0.597149771564541 0
0.397496382466914 1
-0.320537976680569 1
-0.562174412236207 1
0.322569330601929 1
0.0866146900040792 1
-0.155149785976677 1
-0.0329673062345232 1
0.0901797993347858 1
-0.211900723937348 1
-0.185201400745571 1
-0.146000255997574 1
-0.317791879785828 1
0.0685740810437308 1
-0.0636958717671252 1
-0.204109461933973 1
0.111980363397374 1
-0.192807326291369 1
-0.118833938883813 1
-0.647967733355642 0
0.0763637663071105 1
0.174737560418384 1
0.0755487519493417 1
0.128073284690731 1
0.313012315014051 1
-0.391953831631626 1
-0.0488959684187739 1
-0.0708845857044851 1
0.367195326700091 1
0.45264789232108 1
0.210746921068384 1
0.214107578233287 1
0.117672755911635 1
0.132420238053058 1
-0.366581782471353 1
0.391552048976355 1
-0.182352658575423 1
0.0271583388957806 1
0.242814707145444 1
-0.111403075859291 1
0.232667873682391 1
0.392788875464248 1
-0.02235476189236 1
0.177333859784975 1
-0.185022484995372 1
0.371617168904259 1
-0.0948748007823721 1
0.0659702676502382 1
0.104587108432446 1
0.111501136770102 1
0.283774742831236 1
0.0110885322083661 1
-0.224607105224172 1
-0.0373408139073174 1
-0.263877418045465 1
0.0455943275439173 1
-0.244816910994428 1
0.0247358760604953 1
-0.0541151743405646 1
-0.135532219195026 1
-0.334354946375615 1
0.0774735154205594 1
-0.653127793384283 0
0.290799421731942 1
-0.060785498439294 1
0.118748025873529 1
0.418272266449078 1
0.0723267240246885 1
0.062478404483685 1
-0.15540867052409 1
0.156930171325811 1
0.239163309801435 1
-0.401791589731638 1
-0.411231884192831 1
-0.0876904606295663 1
0.34621156858354 1
-0.141036064503714 1
-0.289326036617906 1
0.194124115110835 1
0.0198753755307697 1
-0.237490798798423 1
0.31157892144538 1
0.123574402815106 1
0.293891720781062 1
-0.509775908523259 1
-0.153588223087542 1
0.144535882830071 1
0.424447606414106 1
-0.484200905292257 1
-0.292850458982088 1
0.281643678312278 1
0.0714745581873139 1
0.184799341139652 1
0.262419954014257 1
0.0817435160827008 1
0.495661903792345 1
0.117373954242369 1
0.731749375636427 0
-0.12717919796956 1
0.176781790729479 1
-0.0166722570992769 1
-0.293085932051195 1
0.0610379038828721 1
0.304383234423594 1
-0.383821775979017 1
-0.0982738665327598 1
0.287175696766987 1
0.0661379991402647 1
-0.363551465910915 1
0.055518402034359 1
0.341556756269786 1
0.185937834522382 1
-0.242195536751394 1
0.203347020053554 1
-0.338448687303513 1
-0.0338362768966981 1
0.470786453739981 1
-0.159214798198616 1
-0.0440369453244928 1
-0.0516552548877363 1
-0.127500389683662 1
0.25331302692959 1
0.135415781077137 1
-0.694534177641648 0
-0.216595174723815 1
-0.0894176018179834 1
0.26162537238988 1
-0.201838179037378 1
-0.201381399557523 1
-0.30883310190857 1
-0.427278939776455 1
0.262591118518819 1
0.0994132792177686 1
0.140557373986761 1
-0.0283087476164892 1
0.472974420340678 1
0.0459216964727592 1
0.232729904066932 1
-0.0363672379718718 1
0.060375084100257 1
-0.0193156368153611 1
0.0971963761555128 1
-0.440758535648667 1
0.0714502346385866 1
-0.345580721685778 1
0.11581115548801 1
0.138100409531997 1
0.0694711588515161 1
0.126256411984253 1
-0.0265844183164919 1
0.0846819234892764 1
0.0469923396306974 1
0.56326984162712 1
0.243956785693344 1
-0.0805219207043436 1
0.796622314716764 0
0.248933201989113 1
0.484001763166851 1
-0.506731216375231 1
0.17690855477481 1
0.238163670697296 1
-0.487915462198108 1
-0.411908063956224 1
0.00488398817913444 1
0.246316318028379 1
0.629526593481338 0
-0.313217822180121 1
0.349127538228029 1
0.243993977315424 1
-0.449645367074531 1
0.197409323204638 1
-0.241097794536457 1
-0.340986691963926 1
-0.135557534201805 1
-0.0322563019469029 1
0.26368157123028 1
-0.448100861260663 1
-0.263961892690479 1
0.152822152432459 1
0.222285175849205 1
0.148423385713518 1
0.15885025648459 1
0.00819817739196088 1
0.128416683960975 1
0.197704049381279 1
0.422385351232482 1
0.23124401281615 1
-0.0905807359883704 1
-0.237518424736118 1
0.136752672606874 1
-0.265395826213298 1
0.156955995309475 1
0.184649283032943 1
-0.387672351736972 1
0.674720584280745 1
-0.674028352704409 0
-0.268026844713992 1
0.220560913456617 1
0.289965681001615 1
-0.0838859979120074 1
0.182557925443256 1
-0.304459025719276 1
0.377988861147574 1
0.333287043648413 1
-0.263092376451989 1
0.403979253107452 1
0.10854740420763 1
0.562154083448058 1
0.155968095085876 1
-0.0726601463411844 1
0.0981278027895833 1
0.0653447201866386 1
-0.0345986176025567 1
-0.22797883945226 1
-0.0244565819405577 1
-0.202507968349414 1
-0.238500510061001 1
0.0311086882938658 1
0.0347872948977826 1
0.042628496795665 1
-0.0934346003661836 1
-0.0985272947437986 1
0.130848085913661 1
-0.369912844034994 1
0.222633182106889 1
-0.250409298830413 1
0.0160959840898149 1
-0.0638917797512655 1
0.423747037659137 1
-0.183292602003418 1
0.328540288074789 1
-0.00169637869817547 1
0.13884160519578 1
-0.0739572342369209 1
0.0314323775902861 1
-0.422495855649174 1
-0.271655082660733 1
-0.199417051516372 1
0.12315338636722 1
-0.163602464673049 1
-0.501043850162586 1
0.122580512925242 1
0.163889583919016 1
0.204282859200104 1
-0.415429079796215 1
-0.383790780458009 1
0.0112160826043298 1
0.451015843755834 1
-0.107336640111495 1
0.0518241060590784 1
-0.307667781445867 1
-0.0578356256291053 1
-0.0801437505863376 1
-0.241057361327743 1
0.348035367184473 1
0.169050937385945 1
-0.00797984224485958 1
-0.584934794399574 1
0.0830036335574328 1
0.142297276138332 1
-0.041323360980405 1
0.232243483964575 1
0.304317366071495 1
0.3380362570633 1
-0.119869373494012 1
0.148200110736388 1
0.370019213649181 1
-0.054102890071006 1
-0.0989809086555344 1
-0.00971101312429581 1
0.00350055309230779 1
0.0832767837850387 1
-0.240804299852939 1
-0.268553551063144 1
0.337601326690031 1
-0.0649920899778795 1
0.27493412384731 1
-0.0239120275511397 1
-0.0843371875840384 1
0.154664148205057 1
0.103537552485066 1
0.108574396492633 1
0.318206009958362 1
-0.45713778851443 1
-0.391332748562386 1
-0.174867313343972 1
0.0798932975203322 1
-0.0559112585308868 1
0.173991171855374 1
-0.417492900832598 1
-0.192927324244544 1
0.363731282755325 1
-0.28826645330202 1
0.116428901380925 1
0.066488947504404 1
-0.216384359719029 1
0.452603653664735 1
-0.0207328498276657 1
-0.0769803567333179 1
-0.0136018827167598 1
0.119510151372817 1
-0.101218295420924 1
0.505815117353674 1
0.298058312294114 1
0.391294222679261 1
-0.73122003548079 0
-0.0910668013833817 1
-0.22959399040246 1
0.543255540106198 0
0.236229188479905 1
-0.0990160334878266 1
0.34883967998297 1
0.237533483083471 1
0.398462122304041 1
0.12610906434355 1
0.341760822029705 1
-0.384401323466706 1
0.16984201357411 1
0.282809899576022 1
-0.607545284813763 0
-0.303547264977386 1
0.0627780808005467 1
0.225703284465952 1
0.176532667218388 1
-0.000248356913184478 1
-0.101556218490078 1
0.229235046971822 1
0.22832583096934 1
-0.0522262089315794 1
-0.299604910084976 1
0.134809302895548 1
-0.174735911792013 1
0.123625504106492 1
-0.119863664186663 1
0.0110934282720851 1
0.334318697031182 1
-0.547856410685814 1
-0.195538235217815 1
-0.133715037717534 1
-0.0483401665021727 1
0.533636035809314 1
-0.214231315097181 1
-0.236652742551286 1
0.383949387443385 1
-0.483824048291654 1
-0.331878452118602 1
0.187519343132955 1
0.0426556958993379 1
-0.3050877807242 1
0.299211744653727 1
-0.143250142928912 1
0.453653952846259 1
0.629665178339151 0
-0.100947940773384 1
-0.0236879482965893 1
0.138505278296028 1
0.177080999733906 1
-0.305802672012595 1
0.131917651132893 1
0.171332246991091 1
0.10120594552336 1
-0.0927335755407053 1
-0.334133670154995 1
-0.257811298290106 1
-0.530928783791122 1
0.334678661873699 1
-0.194869681248431 1
-0.0360256548207787 1
-0.322790810849229 1
-0.251681874738329 1
-0.166675240336078 1
-0.253522951181171 1
-0.125007474489725 1
-0.120858280146303 1
-0.0388648201267925 1
-0.366474773204114 1
-0.0863634703602687 1
-0.211654838312955 1
-0.176510181654109 1
0.085299937965986 1
-0.0299785059787774 1
-0.171863059494127 1
0.210966563575518 1
0.142939086785396 1
-0.578106203945271 1
0.240720036331705 1
-0.0193036986315427 1
-0.305013236583954 1
0.242036234046764 1
-0.33306669735658 1
-0.17720570593848 1
-0.00663120199686998 1
-0.220297839841723 1
0.143823874278415 1
0.0702228525891642 1
0.140352734468031 1
0.0111675812838515 1
-0.53594306054318 1
0.332030656215231 1
-0.06404758545343 1
-0.271759219806517 1
0.171567842849735 1
0.0216417632867237 1
-0.120958968106324 1
0.143607644147883 1
0.461745482231448 1
-0.309749944309276 1
-0.350862816528707 1
0.00629047283829362 1
0.266254823650028 1
-0.403415521750681 1
-0.164054203501752 1
-0.289294970764504 1
0.152460550115185 1
-0.308102204113451 1
-0.187135042783869 1
0.219242052168422 1
0.0881752851970387 1
-0.052704048964637 1
-0.640533611232158 0
0.375618628989668 1
0.25468208386471 1
0.500623978343134 1
-0.416411543215762 1
-0.153288260109817 1
-0.178271079424639 1
-0.0851409868537558 1
-0.163574102221815 1
0.0066974679971079 1
-0.0850531877770434 1
-0.0850550424809705 1
0.12060785333512 1
-0.0877753531541662 1
0.262471687148034 1
-0.111543373213091 1
0.206961043617396 1
-0.13023982838359 1
0.360852434880233 1
-0.230050173026169 1
0.184790031021805 1
-0.118201395254786 1
0.147087368309008 1
0.247935621405911 1
0.32123346036108 1
0.0183883048159713 1
0.0808402448152558 1
0.0491099444982606 1
0.00485473863003612 1
-0.0702146530613268 1
0.220748197404693 1
0.0547384062081033 1
0.515000178959407 0
-0.164446358174693 1
-0.047778264089475 1
-0.021893667286817 1
0.00685256559741185 1
-0.320729819709493 1
0.29980914394958 1
0.295458433172982 1
-0.0312225373326449 1
0.652307600020309 0
-0.431784503952561 1
-0.0629129654193971 1
0.235065578161506 1
0.201007036338221 1
-0.343804047698373 1
-0.159680508530326 1
0.2096210528334 1
0.126167868619133 1
-0.245665716338585 1
-0.24951821392814 1
0.0824053057829949 1
0.034449520703024 1
0.12612313294185 1
0.611111188840552 1
-0.520153280628966 1
-0.239436221939643 1
-0.104364280759352 1
0.216360866009825 1
0.42380400634725 1
-0.283085756919754 1
-0.180554392073204 1
0.129973140861183 1
0.0279112633650614 1
0.177621013879182 1
0.251281733090297 1
-0.353179348779969 1
-0.138385266699311 1
-0.0192004482654014 1
-0.317146540155053 1
-0.139094522193326 1
-0.138067539423695 1
-0.392289424975035 1
0.115951632808696 1
0.329666635016737 1
0.0473251937794782 1
0.226457298908369 1
0.183789038279494 1
0.0355158158382847 1
0.129365230743659 1
0.0428362749311212 1
0.0587636282569765 1
0.104487960450184 1
-0.136707538236484 1
-0.177851981149458 1
-0.0228996000799448 1
0.173763398756667 1
0.191104160646434 1
-0.146716943165279 1
-0.0601534643296007 1
0.459308612715167 1
-0.33120003283296 1
-0.0419663842921781 1
-0.0776179121129872 1
-0.353181778681695 1
-0.386327931544984 1
-0.0743379984068334 1
-0.0651049098545293 1
0.169958832139628 1
0.362548427935265 1
0.427376015597128 1
-0.186716239814162 1
-0.425169165434509 1
0.110829194366626 1
-0.0749435539836519 1
-0.0422248333472757 1
-0.00874582600642127 1
-0.131092091965821 1
-0.157857006089038 1
0.151953913093354 1
0.208481587192599 1
0.136594023809858 1
0.734975978033212 0
0.400491249843793 1
0.0198518239281889 1
-0.247776734728014 1
-0.508660202162556 1
-0.498030486364016 1
0.0199081602988784 1
0.213597626413896 1
-0.0302301854915316 1
-0.735208154354264 0
-0.264942371143011 1
0.165377643390517 1
0.344027046915033 1
-0.346198768324607 1
0.227043291389393 1
-0.248969625127117 1
-0.209916245671487 1
0.00112657929968527 1
-0.107275231718707 1
-0.0153852679426279 1
-0.365795190971286 1
0.159907219189726 1
0.182141939396362 1
0.206020936183581 1
-0.0416640663375289 1
-0.262721376368845 1
-0.20296065876941 1
-0.110692031688285 1
0.32943461073926 1
0.283102219380036 1
-0.439676869480608 1
0.236753807654329 1
-0.54737611426445 1
0.0896480791546068 1
-0.0299755136112687 1
-0.391542762961475 1
0.300897648413852 1
-0.305623992387579 1
-0.165491798761726 1
-0.244284434681323 1
0.0795486034327028 1
0.116705718436446 1
0.35584273136826 1
0.0500824702496455 1
-0.15087109189332 1
0.430937858613982 1
0.202261082861677 1
0.0305875147777947 1
-0.277451831756737 1
0.0980961211805227 1
0.174624081068195 1
0.144147153546219 1
0.209723461903636 1
0.106719787462968 1
-0.354246789833884 1
-0.187931805154424 1
0.381880550967099 1
-0.344203696916227 1
0.191200182079282 1
-0.367473879067759 1
-0.163516805240687 1
0.339290687036993 1
-0.266808981218999 1
0.336624401526892 1
-0.496489870446799 1
0.128828737245106 1
0.18648554433995 1
-0.422836389652411 1
-0.297895417486661 1
0.439862485190641 1
-0.0261430390370055 1
-0.0225564529301816 1
0.300994132469402 1
0.131028531245052 1
-0.13685766466298 1
0.273264661217989 1
0.2754156748824 1
-0.142128735843749 1
0.12866042661062 1
-0.307753546104399 1
-0.10473850273846 1
0.600124353463961 0
0.322831084131197 1
-0.132361108609399 1
-0.375942360712184 1
-0.0954752549545354 1
-0.0112308460152173 1
-0.0866348057679143 1
0.296381187663744 1
-0.271574983767601 1
-0.0857513721252651 1
0.0612218684958296 1
0.33972545510698 1
-0.155859397789264 1
0.0304824449716476 1
0.237005684561108 1
-0.0407061842769672 1
-0.172010567350257 1
0.239807867913533 1
-0.235109853031703 1
0.61427702680169 0
-0.0165635130028792 1
-0.0612216711177277 1
-0.679939253897613 0
0.13365122565704 1
0.203147582173307 1
0.435074913130352 1
0.266823582176541 1
-0.282987748595421 1
0.089590712054584 1
-0.258306820801482 1
0.00884189938056611 1
0.318795897190122 1
0.225793616186032 1
0.254813069205082 1
-0.0517305883870151 1
0.253914402326041 1
-0.253204085930736 1
0.19847636076753 1
0.179415702859629 1
-0.00563276544541563 1
-0.0152938560400576 1
0.105038519332329 1
0.113094611544176 1
-0.19125400460753 1
-0.031610134640901 1
-0.158517406096622 1
-0.0432807570357606 1
-0.0710301298817598 1
0.209761147413942 1
0.344709154306929 1
-0.283361714717736 1
-0.341196149651223 1
-0.112270987217573 1
0.401770525373425 1
-0.0529361540968999 1
-0.0200813409533426 1
-0.102767178093419 1
0.331193961931063 1
0.117149353583155 1
0.229995802847765 1
-0.185354661473089 1
0.335259693386282 1
-0.763156534393571 0
-0.338273453430242 1
0.017417151469778 1
-0.356225723787211 1
-0.672570881402098 0
-0.453318586170144 1
-0.319131283304955 1
-0.207863658969898 1
0.289377702998083 1
-0.0730453438221352 1
-0.435137931034828 1
0.064299459902914 1
-0.137911524599 1
-0.420555946492857 1
0.161529961512528 1
0.202671128666186 1
0.162585025973528 1
-0.0304411266896051 1
0.155897813486095 1
0.266701905630969 1
-0.640357366598199 1
0.294022226185024 1
-0.714438643616122 0
0.162950690407434 1
0.305749235124499 1
0.451924327129249 1
-0.0296572472368373 1
-0.281936463966211 1
0.165819340529755 1
-0.367854782909504 1
0.0304395441010297 1
0.608801433525131 0
0.218683784089636 1
0.270354325743677 1
0.0392451381003591 1
-0.0492349850438705 1
-0.229399579923765 1
0.300879600781416 1
-0.220123116163483 1
-0.434119282467491 1
0.570477440403293 0
0.04028054718848 1
-0.323311710649968 1
0.237415457780391 1
0.759018077804692 0
-0.654982355798274 1
0.0943555626855024 1
-0.107008880313262 1
0.0367135889381301 1
-0.369407098038914 1
-0.11974399370401 1
-0.144485291129184 1
-0.116457712766253 1
-0.27546151647442 1
0.234334330600622 1
-0.402006758699764 1
0.434251417275713 1
0.278176182294806 1
0.290004768113562 1
-0.385789768365128 1
-0.222237762725672 1
-0.377053438242943 1
-0.378570600671516 1
0.156665821962416 1
-0.0607946443722027 1
0.050189763715883 1
-0.0273490119148468 1
0.0471489194197495 1
0.148454751571739 1
0.249512692570903 1
-0.287095334802238 1
-0.17777759627672 1
0.150496491994956 1
0.122194406598064 1
-0.523186155630885 1
0.359593430868693 1
0.885575926566028 0
0.135359454851098 1
0.0422497240919265 1
0.151275443035879 1
-0.118900768206545 1
0.385144599577929 1
0.325467071407952 1
-0.443827319171193 1
-0.433522695472619 1
-0.0317151636006912 1
-0.131915815103243 1
0.0963146747541315 1
0.181681593637906 1
0.306727267348057 1
0.0299818580228674 1
-0.356942577648282 1
-0.202903048661642 1
-0.404388961071012 1
0.0174935091376371 1
-0.104895020946747 1
-0.196475801335252 1
-0.228290410411145 1
-0.212499491616333 1
-0.357797289195321 1
-0.191007015069287 1
0.0678679135504004 1
0.254891493668195 1
0.325630602703189 1
-0.0644759992606941 1
-0.246326161834439 1
0.0909743270272748 1
-0.554184421467514 0
0.104032174213792 1
-0.0662114610536913 1
-0.0483169298488033 1
0.142212076329579 1
0.0864688859902571 1
0.128338957192146 1
0.0755180715959056 1
0.368813204205282 1
-0.00823487468193511 1
0.171278076077767 1
0.105512900151179 1
0.34607308660268 1
0.202506306605274 1
-0.0514249013394533 1
-0.56128784144558 1
-0.0363199577411084 1
-0.277663622349546 1
0.244679023849406 1
-0.126447792338986 1
-0.0392709411282674 1
-0.213668130458222 1
-0.133406921492018 1
-0.162127304822903 1
-0.610147905922639 0
0.224082202117924 1
0.233668163107553 1
0.160068040374766 1
-0.177370493403431 1
-0.321894986396918 1
-0.36588334070645 1
0.491806358836259 1
-0.0978762943314597 1
-0.112429453046983 1
-0.205218060675382 1
0.0297043619169324 1
-0.0383713225369718 1
-0.591010080497315 0
-0.0020967956099705 1
0.177202868319675 1
0.177195421584499 1
0.273154160330363 1
-0.0288272929740546 1
0.0430296204874313 1
0.0241757639290209 1
0.198777511844997 1
0.309921481927653 1
0.0623388126332488 1
0.188613626326707 1
-0.432752872373804 1
-0.0750821119050444 1
0.341551856149624 1
-0.474452662278865 1
0.20529482143479 1
-0.156199702285343 1
-0.212282353077167 1
0.0889683281425694 1
-0.116227256571884 1
-0.153171007656374 1
-0.16924578294132 1
0.00482129807381483 1
0.326238596797489 1
-0.253003474787005 1
-0.109693828846393 1
0.388789828027211 1
-0.0376484815318695 1
-0.0398118943750188 1
-0.245668094995078 1
-0.0626582788008959 1
-0.090838308251549 1
0.511837943241599 1
-0.627248368078991 0
-0.203136686751214 1
0.240594288742378 1
0.0135881492202563 1
-0.273126476468926 1
-0.326145158252032 1
-0.207977660575029 1
-0.17746029545592 1
-0.0888099469842982 1
-0.26631044706135 1
0.140533279578442 1
0.0813532925848647 1
0.0414614680853467 1
-0.0554381411519484 1
0.076679537362748 1
0.130261953925687 1
-0.0599819175460939 1
0.024256813624989 1
-0.148162704563493 1
-0.0074765435832903 1
0.142390749773996 1
0.177213158715346 1
-0.15671909294666 1
0.0619380173598175 1
-0.0994389913617457 1
-0.471846566546559 1
-0.0100836276136426 1
0.129725318483522 1
-0.114553745227775 1
0.203283877056864 1
0.140368098289605 1
-0.075944002443515 1
-0.0143733628959083 1
-0.782747295780964 0
0.197006168410369 1
-0.353560688788476 1
-0.338830047419954 1
-0.186963848815987 1
0.458899017605166 1
-0.146875246902855 1
-0.411360047035919 1
-0.146538282853526 1
-0.229653726251153 1
0.1604514268803 1
-0.0902709314706118 1
0.162712549236771 1
0.125754152424049 1
0.416412479303174 1
0.452757817195311 1
0.0441447965096275 1
-0.1623015010975 1
-0.0586830368408428 1
-0.248483635152016 1
-0.089177430502728 1
0.0257770083505041 1
0.24061904040788 1
-0.212436715110887 1
0.579818962721502 0
0.320406747902828 1
0.185694562847443 1
0.0399305446476473 1
0.0217076565592742 1
0.15953197772298 1
0.529052257803831 1
0.380615162593751 1
-0.0793662357623115 1
0.14273826572826 1
-0.443258904399737 1
-0.0320686055731134 1
-0.430247362469488 1
0.154129206054403 1
-0.459788137966184 1
0.0888055922669584 1
0.080620606738472 1
0.638788843544103 0
0.109677965490141 1
-0.0849943731899997 1
-0.661543779431655 0
-0.0508448337911822 1
-0.0958803645056538 1
-0.199144960758975 1
-0.0511597308232062 1
-0.0115397527241098 1
-0.566530497019923 0
0.0613072157216274 1
-0.0832080053100087 1
-0.296253572880668 1
-0.346852754630956 1
0.262788359387325 1
-0.189653943130586 1
-0.0820748578436468 1
-0.257194479998524 1
-0.0603461845561955 1
-0.239506337145005 1
0.251886869877131 1
0.101103449034001 1
0.0327877632468253 1
-0.118907210020428 1
-0.317912309654569 1
0.137010268651553 1
-0.133127282431876 1
-0.0679909749052387 1
0.00980056086346431 1
-0.000121258444436903 1
-0.019052165426839 1
0.144280287214348 1
-0.259807384521031 1
0.0280404188581632 1
-0.403339884283651 1
0.129890802287062 1
0.267185441137797 1
0.0406669466205984 1
-0.206232907109657 1
0.107220310207388 1
-0.108680393611801 1
0.0898296498150807 1
0.460858042094324 1
0.102820646686633 1
0.231514945376114 1
-0.0850862973843828 1
0.165148503440775 1
0.0678566220699081 1
0.00863059378576911 1
0.0769557709956461 1
-0.292040484716869 1
-0.231100523419456 1
-0.500542103943732 1
0.144375199727232 1
-0.0363559376757442 1
-0.295682132927618 1
-1.10450086869471 0
0.0518233806369465 1
-0.0324618799208414 1
-0.0393830770422571 1
-0.20824804012098 1
-0.196289859269959 1
0.22505003606215 1
-0.44213004478501 1
0.530649248508017 1
-0.116908671451934 1
-0.195343649139451 1
0.180716444550279 1
0.275199882132692 1
0.125011160559787 1
0.18444196059046 1
-0.258440035503972 1
0.0128266014311082 1
0.0110522812464057 1
-0.154551755329538 1
0.0270818865842667 1
0.389145681805791 1
-0.247438786708884 1
0.165989996017872 1
-0.184529928868028 1
-0.53160440277717 1
0.498510807537491 1
-0.0167394037843909 1
0.0174254125894647 1
-0.484351004693342 1
0.451849066898704 1
-0.253092235985157 1
0.607461978707721 1
0.285740622681045 1
0.13308253265584 1
-0.134819639197867 1
0.339413278231192 1
0.231592880829791 1
0.451622391134669 1
-0.650386410680361 0
-0.00918106678086961 1
0.257082492506908 1
0.169455538203673 1
-0.406620605870057 1
-0.021205727848614 1
0.0857337211977968 1
-0.205721830375222 1
0.183660188763001 1
0.487757435954815 1
-0.24368375581728 1
0.142291053265654 1
-0.0798235922292879 1
0.632811778745054 0
-0.110625719074889 1
-0.0319909448343067 1
-0.129047076035635 1
-0.0945957898513085 1
0.296939310014606 1
0.207108713582773 1
-0.229376207624151 1
-0.273338303358398 1
0.405453000008187 1
0.147986359775785 1
-0.366658201021977 1
0.0122699621048555 1
-0.114818663631126 1
0.276483126314576 1
0.0904161620816988 1
-0.0532063563729098 1
-0.225090104325765 1
0.0967828834634364 1
0.157228485475831 1
-0.0642992348251177 1
0.0851926291162911 1
0.314708946266335 1
0.074180728929869 1
-0.358759426336173 1
-0.273373569363393 1
0.316199358743014 1
-0.0943372241858728 1
-0.00455286872554372 1
0.155373224906579 1
0.32537536938473 1
-0.393032835628885 1
-0.0737729017293641 1
-0.14149567240329 1
0.0982178265248793 1
0.0367677882939038 1
0.256996353913469 1
-0.324456577258267 1
-0.0370389554460512 1
-0.0886536802154477 1
-0.0447678276930845 1
-0.382695910307394 1
0.0600459223670626 1
-0.170870729823399 1
-0.152405426232463 1
-0.266005041587826 1
-0.528126457949483 1
-0.0246180912473177 1
-0.0961222895628007 1
0.324058787201488 1
0.0880534870562854 1
0.297881974442157 1
0.0640830978355874 1
-0.197253510712684 1
0.195065054718446 1
0.130676945310238 1
-0.277320243857046 1
-0.0717122304693093 1
-0.232092181640985 1
-0.0913173523219315 1
-0.568481624345304 1
0.201069127030232 1
0.362186724814544 1
0.0881068925017256 1
0.324286810949039 1
-0.0131774746218256 1
-0.0426525383355471 1
0.0772111094166857 1
0.0553284198709791 1
-0.0188062265943908 1
0.126256367000822 1
0.311026859549362 1
0.438280912808049 1
-0.0520353038277208 1
-0.128900468989566 1
0.0551866791467313 1
0.264468287841797 1
-0.126878116330688 1
0.117876891344963 1
-0.593983910145379 0
0.409216057751026 1
-0.344787774262366 1
-0.0137305371539669 1
-0.21726241704387 1
0.0172358201478439 1
-0.118652312721311 1
0.159493652721206 1
-0.061650627210706 1
0.52134712773901 1
0.187096242351265 1
-0.218921293959947 1
-0.352387267736509 1
0.0712817905856621 1
-0.18991018033649 1
-0.055464809022545 1
0.0463467310895491 1
0.236177294104572 1
0.104633816698638 1
-0.133970432219081 1
-0.0652590255779806 1
0.204016133717975 1
-0.126047517152816 1
-0.0549981129580308 1
0.599049815536377 0
0.0430648131134817 1
0.0172844286889302 1
0.132118406427463 1
-0.122658456712537 1
0.171345299260956 1
-0.0705070793305778 1
-0.370487365445154 1
-0.413264010695165 1
-0.126903632563412 1
-0.170212279022014 1
0.0423679592871214 1
0.584558250528524 0
0.181041686678392 1
-0.00234381295486305 1
0.244212424010839 1
0.171143015137253 1
0.291202512535299 1
-0.0500803614123712 1
0.211166455560821 1
0.334228118927201 1
-0.0496997944871457 1
-0.629410098876716 0
0.362679443498174 1
-0.0160575287751044 1
-0.352782561202912 1
0.289054582309721 1
-0.124897160505393 1
-0.263012519570283 1
-0.1121334528659 1
-0.611548201062225 0
-0.0356316415960907 1
0.147748327923245 1
0.197310332909011 1
-0.0121510650539525 1
0.261390431396711 1
0.132817548122934 1
0.471127645854001 1
0.326681382483357 1
-0.270504308995827 1
0.137936695945457 1
0.341614876384271 1
0.248134368985983 1
0.116496551039277 1
0.10350908662362 1
0.00707575013873236 1
-0.149502708328769 1
0.0880503541765873 1
-0.0813151422298514 1
-0.16212479987417 1
0.159048744324865 1
-0.376956476943081 1
-0.226364017559258 1
-0.35300485218256 1
-0.236729532990882 1
0.015346203652939 1
-0.185393421721796 1
0.121026043846024 1
0.0351842127332349 1
-0.183360962514739 1
-0.256142293492662 1
0.484086486121511 1
0.344976442816466 1
-0.0914198832532964 1
0.289100549465211 1
0.121795865514619 1
0.363187048395953 1
0.275292663255234 1
-0.0542266234544333 1
0.805371963519146 0
-0.362903338056799 1
0.0982913346198133 1
0.298872332435513 1
0.130218551180851 1
0.00248959799162671 1
0.0475745378062937 1
-0.160153046223423 1
0.0161727836978749 1
-0.205082259279621 1
0.0233778321385855 1
-0.051150453980114 1
0.146898238456409 1
0.243521162318035 1
-0.26647786583808 1
-0.177819137280129 1
0.132046642091795 1
0.374780481077968 1
0.314446189504747 1
-0.238302440299251 1
0.0992338728329367 1
0.0200302317438994 1
0.0281403485189337 1
0.111134475091134 1
-0.0604494099396984 1
0.0151899692202403 1
0.443884323225421 1
-0.0684333395522504 1
0.100099584895209 1
0.247426393585945 1
0.310830616364835 1
0.0659878050501657 1
-0.142908316972164 1
-0.23315571150763 1
-0.0852615731659561 1
0.128793430619047 1
-0.116226784256455 1
-0.235413220680322 1
-0.100860533599092 1
0.232758189461406 1
0.0156531699917514 1
-0.0217147161920848 1
0.236854252916051 1
-0.102183755066403 1
0.384653428649561 1
0.292716980418324 1
-0.0113399611640263 1
-0.133649233489275 1
-0.00407172951351692 1
0.0184928759398243 1
0.00377438799748326 1
0.207320901925277 1
0.256931916439296 1
0.107568931474436 1
0.463749433421635 1
-0.264831964931754 1
0.0489375598670469 1
-0.519173066349282 1
0.0962381081203996 1
0.00568204931354889 1
0.171864847014563 1
-0.00563900396656533 1
-0.354362231625141 1
0.2758130832133 1
0.0425016393475462 1
0.285101253925116 1
0.0500145520391788 1
0.129134514714746 1
-0.0454736581503847 1
-0.560067377866256 1
0.12460530458166 1
-0.726415668713652 0
0.309155988186591 1
0.0528912223108348 1
-0.125869665671443 1
0.314320837890591 1
0.0492691294690614 1
0.16605419773106 1
-0.183508913877396 1
0.127218109469411 1
-0.558722892070729 1
0.132874321613976 1
0.167007039865234 1
0.296332525741779 1
0.119827205971532 1
0.415700811000027 1
0.130190100798816 1
0.383460680966027 1
0.0120726939544955 1
0.415929724713771 1
-0.182980131159632 1
-0.133859677624856 1
0.1253281791893 1
-0.0528873510807029 1
-0.30039394420056 1
0.0687212696055449 1
-0.00438752044704547 1
-0.0178899132880223 1
0.0450814326825807 1
-0.005773591448019 1
0.0697021007838726 1
0.0291572953117356 1
0.0530314702337658 1
-0.14887495837108 1
0.619182167037067 0
-0.0104824667297333 1
-0.0698199286288395 1
-0.0177797854257691 1
0.582484396000911 0
-0.230869166817445 1
0.221467028253443 1
0.0285969605274251 1
0.144020418536403 1
-0.463757345422409 1
0.438039229820602 1
0.452000046052108 1
-0.0854960424073647 1
0.00944007803662329 1
0.0384399076060386 1
-0.284393567349283 1
0.678423231858867 0
-0.291022860771597 1
0.271665049010366 1
0.0478459312070783 1
-0.122066263862274 1
-0.0430609838455938 1
0.0914363502729633 1
0.141836464006841 1
-0.527289033788457 1
-0.185494357788713 1
-0.289316244135355 1
-0.388318986825992 1
-0.164289368832752 1
-0.24119480822393 1
0.0109140760419916 1
0.288820490427036 1
-0.431606334735469 1
0.0416616439945665 1
0.249086027473911 1
-0.084836484868482 1
0.169509569234942 1
-0.0418906486868599 1
0.160832446265951 1
0.0426870829833733 1
0.12162937219631 1
-0.0637002160577732 1
0.157220871718203 1
-0.0863417948395646 1
-0.19103814307755 1
0.345480577014855 1
0.125825010781383 1
0.0599623702471041 1
0.217473486179486 1
0.160719316760471 1
-0.290470372377328 1
-0.30092796643664 1
-0.316609599915008 1
-0.0229783197339493 1
-0.159678326037072 1
0.149528352364038 1
-0.324667956632913 1
0.163620084195992 1
-0.289433103428592 1
0.317670592979149 1
0.0484353652830598 1
-0.0148990295820356 1
-0.191058711691487 1
-0.172594265396691 1
-0.274554816183778 1
-0.139054970718987 1
-0.0482512045962194 1
-0.171595454127561 1
-0.0702302075561254 1
0.039817810776286 1
0.30786810564626 1
-0.482721048730341 1
-0.147359087458986 1
-0.698916231390154 0
0.199468837093533 1
-0.240264946090461 1
0.29551457819786 1
-0.223373364735749 1
0.205044598754842 1
-0.260200138574117 1
-0.427754393117326 1
-0.197540583638147 1
-0.32443529848211 1
0.254811728212048 1
0.307349790775037 1
0.136334052218103 1
-0.22377070238228 1
0.146042832117419 1
0.32271071073789 1
-0.106763707915408 1
0.0678341476047542 1
0.738133253912389 0
-0.00296352553240714 1
-0.197955757442825 1
0.341261369861626 1
-0.0213457237144618 1
-0.326813211142384 1
0.0860813687864193 1
0.244191255970507 1
0.139844723496591 1
-0.35208811390498 1
0.0847478115814509 1
0.0659204913153856 1
0.221502368909379 1
0.222383368470123 1
-0.0499493486720665 1
-0.0348302994459057 1
-0.0281621435107231 1
0.237953860949244 1
0.155000109067613 1
-0.457113287243808 1
0.7209676331783 0
-0.366395919101722 1
0.233849631662242 1
0.422464306970061 1
-0.124296254654192 1
0.181996255809352 1
0.468197641431618 1
-0.117083834832141 1
-0.217633563885773 1
0.188491684906305 1
-0.355782980391584 1
-0.475697733248946 1
-0.260005983765484 1
-0.0440808087409054 1
0.230287537408498 1
-0.0787581056592591 1
0.128356972148677 1
0.169120294736903 1
0.284093272885479 1
-0.286567019365443 1
0.396640471462633 1
-0.321266093131241 1
0.230446613930203 1
0.225830951243569 1
0.0274012078208414 1
0.439717815345504 1
0.164630240233578 1
0.307318148434359 1
0.0435542769762152 1
0.17331281258366 1
-0.0405813407548161 1
0.280204848269685 1
0.133676359476853 1
-0.330663288265188 1
-0.721880733842962 0
0.102740542321114 1
0.0989416882254954 1
0.0963100613123555 1
-0.36149011958264 1
0.360908408058847 1
0.130479943213822 1
-0.18438270475864 1
0.00113888944436508 1
-0.167907737818275 1
-0.0958213889491758 1
-0.263484962358973 1
-0.387626242563721 1
0.00446831344442476 1
0.159198539962349 1
0.378398507929406 1
0.0234407241097386 1
0.0783270479970898 1
-0.013470097198125 1
-0.110717000671251 1
-0.186835369712524 1
-0.270847839801674 1
-0.130629537324607 1
-0.250961897602827 1
-0.546322855717763 0
-0.0869164582216024 1
-0.00949588748776221 1
0.0960330785755573 1
-0.0170236225779948 1
-0.15325703499218 1
-0.15539139310404 1
-0.152962960660452 1
0.15332184167631 1
-0.0184427111691104 1
-0.325318071568406 1
-0.505875609623122 1
-0.350791492698169 1
0.189090154553701 1
0.0864763537458696 1
0.013721180407961 1
0.537833317429191 1
-0.00186736095484075 1
-0.266719586678912 1
-0.0690826839824473 1
-0.455828593004798 1
0.315153371321381 1
0.291067074099306 1
-0.421060119561835 1
0.393748502276682 1
0.100812300403607 1
0.354796834725004 1
0.346802690546862 1
-0.0806868047260204 1
-0.114950272032052 1
0.0106454889778098 1
0.817393630974177 0
-0.402957480915494 1
-0.100606967115076 1
-0.435352900585802 1
-0.125287498169238 1
0.218872191562496 1
-0.0589021063305837 1
0.030911984416999 1
0.0846094337931425 1
-0.54346352169842 1
-0.0986536426609668 1
-0.00855836342962331 1
0.342250849221496 1
0.184706177480977 1
-0.103877430028669 1
-0.0882519638027048 1
0.56551076910236 0
0.362172189836371 1
0.772684096303 1
-0.107920289522307 1
0.178131225218331 1
-0.237534972419743 1
-0.163492307381657 1
-0.150750811484736 1
-0.642654067728127 0
0.190549247146465 1
0.139761932292492 1
0.326127909125366 1
-0.224273876424669 1
-0.272451857035371 1
-0.190739388426465 1
0.0220830382426139 1
0.452850838393517 1
-0.246850556363495 1
0.214556135763266 1
-0.106422513022197 1
-0.355664803845372 1
0.0171174541535958 1
-0.283252206646576 1
0.0673837613832635 1
0.293954276331071 1
-0.562795386902581 1
-0.0849066509615725 1
-0.0277389741065161 1
-0.0969130245014513 1
-0.168038891510329 1
0.631334538887073 0
0.630592622917664 1
-0.00554149820999465 1
0.167499742584401 1
0.025108270442815 1
0.402552979139622 1
0.0415992093109771 1
-0.247728679794049 1
0.0720679143925433 1
-0.197649969998464 1
0.349163650182994 1
0.296341825073306 1
0.14557635934529 1
0.330532079045166 1
0.391034487295352 1
0.22331592205961 1
-0.203640120210858 1
-0.229856726866184 1
-0.00890684506072826 1
0.096720618499217 1
0.0852191607494778 1
0.159309737330589 1
0.253227286344271 1
-0.353657379583658 1
0.371000824773061 1
0.095106714535164 1
-0.210424291910579 1
-0.287422831364202 1
-0.176198111672972 1
0.392602667444671 1
-0.205089326936044 1
0.00444535270286089 1
0.154973968528579 1
0.194322664749254 1
0.175608171156491 1
-0.094182728297164 1
-0.180239706241206 1
-0.16742793682404 1
-0.169453134055706 1
-0.143707567323036 1
0.307696594977421 1
0.0625036915973536 1
0.43083015736507 1
-0.0686151113552354 1
0.291144977174582 1
-0.33721356094507 1
0.243196976548784 1
0.0735273059889433 1
-0.437238046712665 1
-0.0531468632025704 1
0.183586745049599 1
0.233137283595774 1
-0.0832871188995469 1
0.367461847353793 1
-0.453007167821667 1
0.53050213402566 1
-0.266178887712162 1
-0.4094832988623 1
-0.142125048428448 1
-0.219068737844879 1
-0.10455292688846 1
0.119033435294683 1
0.0875067552418086 1
0.114271330366658 1
-0.0715088731420055 1
-0.445609322736961 1
0.139956873998575 1
0.250684942863479 1
0.125165542058244 1
0.267473985360466 1
-0.145140186417043 1
0.309306716866815 1
-0.608128612659947 0
0.031369134361855 1
0.275019506782609 1
-0.300296486285804 1
-0.223928867877095 1
0.251761022379172 1
-0.270970697195982 1
-0.126998806227805 1
0.0548238628765669 1
-0.180566761958086 1
-0.0636556900350606 1
0.160646760063336 1
-0.506073590616046 1
-0.171666160706589 1
0.0220155605589857 1
0.215782261162992 1
0.0677233489848947 1
-0.127078214108506 1
0.157387914085135 1
-0.0646591189212731 1
-0.101104960212551 1
0.507721166753408 1
0.600376451481228 0
-0.122802281501017 1
-0.232102078158976 1
-0.27374013961692 1
0.459839070774937 1
-0.108530679837167 1
0.698081445793017 0
-0.327553674809782 1
-0.324690019587155 1
0.316418116437065 1
-0.154011260579847 1
0.660565520545167 0
-0.194272969909273 1
-0.23561707510319 1
-0.00990041853417813 1
0.196292622712937 1
0.111604211827845 1
-0.475333026023233 1
-0.299431766336536 1
-0.00523955896005569 1
-0.192461903524068 1
0.306020172753813 1
-0.160191936506254 1
0.322208922664402 1
-0.214839480862888 1
0.259875789674203 1
-0.0325738553709707 1
0.38179666875698 1
-0.636078042545857 1
0.169681174708699 1
-0.488389077438308 1
0.201879756747372 1
0.0481182296609264 1
-0.497313271777347 1
0.181798116908508 1
-0.0979744701798728 1
-0.142972843127698 1
0.580111363136089 0
0.251214558098805 1
-0.255142622661957 1
0.129515221245468 1
0.0963883182987227 1
0.341951947653891 1
-0.341455414145995 1
0.0879485650163393 1
-0.387635823339693 1
0.240893636113786 1
0.202445138230779 1
0.113590335819026 1
0.664910272705743 1
0.205801003441766 1
-0.201907078203236 1
-0.0827081483945749 1
0.352203908155667 1
-0.278150212799034 1
0.163280555814012 1
-0.0159939921097436 1
0.243097478154751 1
0.00379640972725043 1
0.0108549501660841 1
0.381336767665111 1
-0.437579213543425 1
0.0326763778403986 1
0.0534988653021507 1
-0.459988742393778 1
-0.164561997709268 1
-0.00266053449837181 1
-0.199622950238973 1
0.244919229849669 1
0.226304890388825 1
0.13605107691717 1
0.082364285308322 1
0.124598002163908 1
0.248124164269118 1
0.126448400902381 1
-0.297785123041934 1
0.0461828018158821 1
0.20587015843632 1
0.214361312027443 1
0.0711471345726228 1
-0.400055844468224 1
-0.599951050114883 1
-0.0262500127543223 1
-0.0238254122004451 1
0.327170302379032 1
0.672273720800208 0
0.0764385180907095 1
0.175273147930229 1
-0.611031785072979 0
0.154573192180752 1
-0.205868032365744 1
-0.00232854329821894 1
0.128331078573988 1
0.0669840851013058 1
0.289649332854302 1
0.0308777416314052 1
0.298181963105177 1
-0.160780650070887 1
0.19381112819211 1
-0.38295303773823 1
-0.00871328603876019 1
0.440519878270978 1
-0.0419942730105732 1
-0.194029648240285 1
0.120681870002313 1
-0.287297861610981 1
-0.0467405258489043 1
-0.256671900674706 1
0.293362402149165 1
0.203991542050947 1
-0.1793463473147 1
0.233044598193153 1
-0.0640314502839842 1
0.139399492073572 1
-0.119829005425525 1
0.159234277544255 1
-0.0321946800522276 1
-0.232190380843632 1
-0.110665268472102 1
0.753522675053201 0
-0.0579893138015134 1
-0.327371024343844 1
0.0951633288474258 1
-0.458247460598562 1
-0.492792468721105 1
-0.186442135170252 1
-0.0825261752497249 1
-0.277020855635266 1
-0.202865187520366 1
0.0837321961978457 1
-0.0965168335897979 1
0.019887958232926 1
-0.525812016057436 1
0.109180649337134 1
-0.130649062215856 1
-0.0668213561027467 1
-0.0700733637179101 1
-0.0568914452701088 1
-0.361067058782581 1
-0.334181362976024 1
0.251930782783409 1
0.187708849104108 1
-0.446170727044239 1
0.002109682002869 1
-0.200404920286696 1
0.141439295659883 1
0.447649396342851 1
0.287025492804611 1
0.0969716946817078 1
-0.412615271852506 1
0.0170255333022988 1
-0.181746026871123 1
0.105817242913734 1
-0.089736379145384 1
-0.194787919921058 1
0.0512839266876253 1
0.131364525518568 1
0.396026675141684 1
0.203414051311792 1
0.585695838199995 0
0.00482913436940251 1
-0.241436795461635 1
0.628998736740759 1
0.23493326577324 1
0.122139005940783 1
-0.245502430807852 1
0.0909217490105823 1
0.239910828838964 1
0.0622376806846295 1
0.143316454919036 1
0.383282014347065 1
-0.540137272129204 0
-0.107456545583069 1
-0.134477988357441 1
-0.414125452281302 1
-0.0965068120265232 1
0.149233708330909 1
0.00299104454911763 1
0.105082706432362 1
0.145226150045631 1
-0.334895544460315 1
-0.289800697479659 1
-0.132500406450398 1
-0.242025645033896 1
-0.22698074156541 1
0.139993331228077 1
0.380760913657312 1
0.0680709734863375 1
0.0118335206799179 1
0.3980567457759 1
-0.00536008711024976 1
-0.00157392352719231 1
-0.105114184059441 1
0.300521943878104 1
0.242024118664496 1
-0.180757777983301 1
0.0284845926908662 1
0.283339725165648 1
0.318754566851415 1
0.295220940014543 1
0.563239712388735 0
-0.290323996855964 1
0.00628869452542425 1
0.330294858175923 1
-0.3976224873465 1
-0.252507046743491 1
0.194538629154855 1
0.060460116233418 1
-0.24050321890619 1
-0.0819677211753849 1
-0.0767492025685955 1
-0.151261238118949 1
-0.0246859584159375 1
0.0925557350063609 1
-0.393232112174323 1
-0.0842258592035743 1
0.469177939603221 1
0.358576511306222 1
0.130052798163504 1
-0.132843266663421 1
0.0521980739405175 1
0.0696585443381963 1
-0.131699029328538 1
0.12606332684818 1
-0.278596539885067 1
0.0839132419998595 1
-0.297102127761228 1
0.286519423173823 1
-0.146031121115452 1
-0.559242970876788 0
-0.134852689979474 1
-0.0567136715184514 1
0.430133339958715 1
-0.367761153451542 1
-0.680293923236384 0
0.154004039531266 1
0.101348161248954 1
0.0694478965196247 1
-0.122384093366188 1
0.094101611732421 1
0.416947417860105 1
-0.584122585249578 1
-0.200698737834772 1
0.17340746686163 1
0.00129192446727258 1
0.284866678148115 1
0.298198941296196 1
-0.309582983641869 1
0.0924677598186794 1
0.0281398493802607 1
0.0829950087872472 1
0.391334320800844 1
-0.306929581639699 1
0.487262440374662 1
0.036681093994114 1
-0.246061886842666 1
-0.191635512549453 1
0.259643251179866 1
0.21028894842847 1
-0.0256718113003804 1
-0.23040693645436 1
0.317774298474711 1
0.507366468891999 1
-0.231673912378869 1
-0.394190661890524 1
-0.215840032229036 1
-0.222606225751857 1
-0.137762992063011 1
0.129538152948993 1
0.199059093840059 1
-0.0465743267645727 1
0.095547784793583 1
0.100124407682652 1
0.0111412824701781 1
0.199498999607018 1
-0.181138055956092 1
0.171526481568845 1
-0.31156298064624 1
0.324632936033971 1
-0.0838315377444995 1
-0.407874517552442 1
-0.123017108318974 1
-0.132777320019511 1
0.277759529172835 1
0.224929828390392 1
0.145471400297574 1
-0.0478648674404838 1
-0.184553133639817 1
-0.168834225240933 1
0.0351506307179856 1
-0.162008876264677 1
-0.122175182480638 1
0.187360748989941 1
0.304120051916456 1
-0.297310284104654 1
-0.407204453525549 1
0.0476051772972918 1
0.2235157849085 1
0.781193665708013 0
-0.0229210148739522 1
-0.384878172613875 1
-0.391545127817348 1
0.22432491259876 1
-0.200151203919103 1
-0.0161435138813597 1
0.272418198242166 1
0.00244316577980393 1
-0.437193261021552 1
0.523123423837276 1
-0.118900849940426 1
0.0579621703643846 1
0.249712373836358 1
0.394283038560974 1
0.537312432836884 0
-0.193054705574564 1
-0.033899637492157 1
-0.483005565645801 1
-0.153093075937733 1
-0.393152500225282 1
0.102630471428587 1
-0.200671931045275 1
-0.262155043036893 1
0.226953449924034 1
0.158373215045832 1
0.551552465727923 0
0.302082073451619 1
0.0714854319582535 1
0.103868528200996 1
0.333637448746628 1
-0.0140516866816681 1
-0.782965396161018 0
-0.16719049743157 1
0.248323236228998 1
0.206555808303271 1
0.229485045525897 1
0.294189606082785 1
-0.368201013943516 1
-0.0320753322295901 1
0.0143085608892917 1
-0.0206102886550486 1
-0.16652094230425 1
0.0108960705596897 1
-0.0664405033513409 1
0.325084240575984 1
-0.28532317273028 1
0.497463192292575 1
0.238731693594769 1
0.101444238602972 1
0.164398719746431 1
0.172074456571038 1
-0.0709765529764137 1
0.0263745327250438 1
0.0190685178321789 1
0.0902152048853022 1
0.0523254287456377 1
-0.0451847794425853 1
-0.388897554399958 1
0.01870352020034 1
0.25724302716379 1
-0.0769833973057383 1
-0.0553262594223288 1
0.344900196800552 1
-0.16256728237768 1
0.471745010367963 1
0.381271467450111 1
0.12177663896828 1
0.095593883675881 1
-0.420814070294568 1
-0.0723215206108961 1
-0.386284134461274 1
0.00710648897654481 1
0.628142042987585 1
-0.200651698726615 1
-0.0225944111730428 1
-0.215004102102723 1
0.200001864250825 1
0.225689823022302 1
-0.184375420244147 1
0.231678158440932 1
0.280436885338277 1
0.267659096080621 1
0.201438818076105 1
-0.348418483086232 1
0.0293369505690595 1
-0.103332094153859 1
-0.411274626816437 1
-0.329209781340546 1
0.0997790071615069 1
-0.160593103275952 1
-0.0304534204308075 1
-0.4252143232346 1
0.288281313452264 1
0.134880544171774 1
-0.122972972052442 1
-0.00413180724187936 1
0.0671965657369945 1
0.0349829971827147 1
-0.172021814672677 1
0.116634287599362 1
-0.162236491761961 1
0.0462037063343673 1
-0.514518048052062 1
0.313677862389452 1
-0.0803679849383823 1
-0.349075503172035 1
-0.0425634368048967 1
-0.13144152436966 1
0.302277336440318 1
0.137685200286806 1
-0.0632532187203592 1
0.0267299211515117 1
0.0976723554473424 1
0.173121866346739 1
-0.114381002989206 1
-0.32776612220318 1
-0.260735286856953 1
-0.0759029984805161 1
0.457814890682981 1
-0.359800457575391 1
-0.038678070300368 1
-0.122228513914348 1
-0.149144244020662 1
-0.0221084102216218 1
0.460290886695431 1
0.161704068676529 1
-0.31874740493054 1
-0.346853833181046 1
0.0292504540917275 1
0.104019992895303 1
0.0128299073050949 1
0.372627237777007 1
-0.357777083976249 1
-0.0502545846141823 1
-0.118553403150891 1
-0.477631617091135 1
0.128632346411506 1
-0.269534321756013 1
-0.152031610707177 1
-0.312624018696766 1
-0.363567581033379 1
-0.00448902495874963 1
0.0791850673221033 1
-0.0939433802151335 1
0.257714229820112 1
-0.0974648740075279 1
0.0367409675097039 1
0.4383300196111 1
0.34128783048973 1
0.129421560421717 1
-0.0961369460553702 1
0.185781601138616 1
0.0374680200672323 1
0.632824331312935 0
-0.467808607094601 1
0.295884122501073 1
-0.155320802954332 1
-0.237667155776351 1
0.262288398977845 1
0.266167330378414 1
0.390724596310086 1
0.30662652516502 1
-0.0017838616861455 1
0.0187915219506893 1
0.269231034291467 1
-0.115810415885362 1
-0.0888740935046329 1
0.0287215434468769 1
0.323180675797114 1
-0.509917446697235 1
0.242507277572169 1
0.0721527864728431 1
0.0540972566391991 1
0.146753894685573 1
-0.0844710781728503 1
0.453294940486358 1
0.0421126000170339 1
0.180808426047453 1
-0.265556657796217 1
0.437398904267154 1
0.105109298621534 1
0.154797101055582 1
-0.0884856859480378 1
0.0303637358245297 1
-0.368407415378261 1
0.0461466645749785 1
0.0236651926144994 1
-0.150613839501599 1
0.0787254278372661 1
0.0665814963385494 1
0.0370024940904476 1
0.156169615385067 1
0.19995221067585 1
0.000201564163712392 1
0.262124178836552 1
-0.194146368070895 1
-0.00347075327798865 1
-0.122620202975299 1
-0.228953919581771 1
0.183053868783441 1
-0.425414468727481 1
0.507966679016436 1
-0.112296930605755 1
-0.0388850192873151 1
-0.27447353223991 1
-0.0715830358721805 1
0.262087325141034 1
0.35967570482553 1
-0.123938075481494 1
-0.158224108938155 1
0.371596506646151 1
-0.0348033456266724 1
0.0571035430396951 1
0.484568661576333 1
-0.436812223273421 1
-0.00678053117082758 1
0.0352173298894878 1
-0.378663593552216 1
0.399727270633547 1
-0.378791134814096 1
0.0857659011938657 1
-0.17212217478211 1
-0.228538380039892 1
0.367380803158699 1
0.378832166986533 1
0.245970312053501 1
-0.742900308976836 0
0.116972490138024 1
0.100940123983547 1
-0.0479369675075598 1
0.192618007954996 1
-0.466689012744995 1
-0.122159316346581 1
-0.0165245181074699 1
0.0671435911804395 1
-0.455759858527701 1
0.406485839870239 1
-0.250986075326975 1
-0.0811691510594389 1
-0.181259660702052 1
-0.112379807987782 1
0.249277265918627 1
0.594103458566431 1
-0.204821337684105 1
0.353688345323956 1
-0.152227692953119 1
-0.12444281966548 1
0.0804501605680841 1
-0.428838018142198 1
0.491887288225469 1
-0.0668973463956702 1
0.143336791210735 1
0.0666859061594677 1
-0.0416877744910991 1
-0.194741636122573 1
0.127991615619337 1
0.264425575108707 1
0.136401575893722 1
0.0921153571537734 1
0.116942715503032 1
-0.0588364521716814 1
0.268628630572181 1
-0.000867087532181357 1
-0.225119051204222 1
-0.309862378327002 1
-0.223748643564509 1
-0.271868911502597 1
-0.338052207345563 1
0.282031000862452 1
-0.138275837240668 1
-0.219461374061959 1
0.484519863328101 1
-0.0496764611536633 1
-0.273625454370264 1
-0.37736209633769 1
-0.260033656650693 1
0.0135182032345449 1
0.000195872159823959 1
-0.0564674100284518 1
-0.405161298161636 1
0.0481039394017243 1
0.223425554727129 1
0.0982688000981173 1
-0.256658527176905 1
-0.298756054483223 1
-0.236146649216172 1
0.15460331687641 1
-0.182905304003657 1
-0.405343214015891 1
0.593166482779501 0
-0.351938704197975 1
-0.22184825407235 1
0.380338782841495 1
0.052112051126636 1
0.00851893446864556 1
0.122142558546227 1
0.169273981901343 1
-0.222894854579845 1
0.5646367119575 0
0.479332411862309 1
0.112628001259982 1
-0.156967744219654 1
0.11114838053013 1
0.366390472651253 1
0.325080757681618 1
0.248206913803474 1
0.0763106789040557 1
-0.127234958605186 1
0.0213029304288634 1
0.189992481627565 1
0.164067105647952 1
-0.0628432901692893 1
0.160565604465522 1
0.00889200106684008 1
0.0982272615038917 1
0.10215504644961 1
-0.158098393313187 1
0.271811125041746 1
-0.0775565331028054 1
-0.0569231543642491 1
0.0493920896357909 1
0.0196173544083248 1
0.0164801334781459 1
0.39966164709483 1
0.312018020483693 1
0.117880798670223 1
-0.225934301541115 1
-0.321269404417653 1
0.00122640005280608 1
-0.253443546940811 1
-0.290965399531112 1
-0.224825325060672 1
-0.277275361703946 1
-0.0389900444043396 1
0.34872360853382 1
-0.208529455418886 1
0.0871006553399035 1
-0.0622661841889673 1
0.218903081361975 1
-0.282550258134777 1
-0.328942773196148 1
-0.194429729658798 1
0.230302928610925 1
-0.0922629018776929 1
0.294877961713989 1
0.224525848343851 1
-0.151733346621589 1
-0.00868750807825074 1
-0.0775116072684978 1
-0.238827989949672 1
-0.0818363936277755 1
0.0862056947030151 1
-0.120834448115197 1
-0.0625564157046108 1
0.516964007332447 1
0.340000848141609 1
0.279905734461112 1
-0.195814225667823 1
-0.0227911135733347 1
0.398628052530048 1
0.00800932851844938 1
-0.155371460920522 1
-0.323391844923747 1
-0.0782767218030703 1
0.115764894394301 1
-0.0386033145841887 1
0.0647441060128914 1
-0.113967492483278 1
0.215656875745581 1
-0.194174280301629 1
-0.0896232915321058 1
-0.105505854066476 1
-0.210809835457318 1
0.0196311396218746 1
-0.0460994709487633 1
-0.29500756432729 1
-0.341319965679687 1
-0.0092934788090286 1
0.507770489578387 1
-0.00831354711238304 1
-0.242602473670953 1
-0.268341885229335 1
-0.178074754303246 1
0.42748319024008 1
-0.39743047908975 1
0.206117548407486 1
-0.215243260641222 1
0.275389774348379 1
0.195997482720891 1
-0.207460379528697 1
0.185345912486612 1
-0.198879121730099 1
-0.0104627730660871 1
-0.179365411273999 1
-0.310833552541646 1
-0.456221209228039 1
-0.0580979530142253 1
0.218975765473876 1
0.180034117769113 1
0.0959383059717737 1
0.278828190615361 1
-0.324754229556396 1
-0.0684964616251092 1
0.40797648781504 1
-0.333538931865092 1
0.0546201474168255 1
-0.368331290061911 1
0.438391772499472 1
-0.0213566523191373 1
0.136994133111037 1
-0.668061510140542 0
0.292251246597911 1
-0.129714713979985 1
-0.142691825254334 1
-0.381609435343969 1
-0.0990268376298836 1
-0.0119856217818129 1
0.257683211713974 1
-0.513825588081284 1
-0.208196322446306 1
-0.179946308002489 1
0.374190042612406 1
0.042414376651431 1
0.0734002903278481 1
0.228195453234626 1
-0.1594398962573 1
-0.428394154643737 1
-0.0169460116980748 1
-0.147248944674487 1
0.214686282995972 1
-0.32866749153613 1
0.357241734151106 1
-0.0936006418369558 1
0.353569186002653 1
0.252306888049168 1
-0.197204431838175 1
0.320554801355658 1
-0.121968379521549 1
-0.0969420558369539 1
-0.00515220181482517 1
-0.441793881242591 1
-0.292988838688541 1
0.373783567100184 1
0.00243653736974501 1
0.118973982207484 1
-0.639144455090062 0
-0.266287017863367 1
0.0355134907041156 1
-0.279059541709232 1
0.129926551383603 1
-0.190482156158953 1
0.0588928180360056 1
-0.000794356598529139 1
0.265975414364095 1
0.0254406943847971 1
0.10323271428586 1
-0.18310385278036 1
0.10933570266911 1
-0.0996493606808919 1
0.111354266864511 1
-0.328999911073922 1
0.0921240269255197 1
-0.232322572285992 1
-0.467151541011822 1
-0.332988171796003 1
0.24387922334688 1
-0.0502636071992507 1
0.169255081575811 1
0.327145353682294 1
-0.106521631900645 1
0.0132040310856166 1
0.124148590633142 1
0.523937193567516 1
-0.360729185561222 1
0.480062326238462 1
-0.16760832636358 1
0.400291429320349 1
0.0213081327123776 1
-0.217920372376444 1
-0.315016442502714 1
-0.393625164517024 1
0.195344930775299 1
0.215794153654238 1
0.148085661441812 1
-0.25014077119358 1
-0.143673064901781 1
0.190066656583149 1
0.212496223499676 1
0.048471398245744 1
-0.168861678048173 1
-0.102238350593308 1
0.513311677959033 1
0.0226737438028346 1
-0.0197326137635938 1
-0.197541371876629 1
0.154935689368098 1
-0.244339898969819 1
0.210341299132648 1
0.0566706101745228 1
0.305798789871208 1
0.000908917836587725 1
-0.492542425913212 1
-0.415277032460779 1
-0.227913636110481 1
-0.179610674802903 1
-0.253520246312995 1
-0.142854302395314 1
0.422951669521317 1
0.474271140070844 1
-0.185594703321439 1
-0.514879346294991 0
-0.130881455064463 1
-0.101995059612378 1
-0.0454867000901038 1
0.136330138703444 1
0.0017511917827382 1
0.362674236985464 1
0.649604211848697 0
0.0353395789608565 1
-0.0167352430368881 1
0.239657445608572 1
-0.0794803746361643 1
0.525459652350411 1
0.0567804069083705 1
0.0585316923132965 1
-0.169210412189814 1
0.519181943100843 1
-0.190836385668996 1
0.125161923010105 1
-0.0857619296679482 1
0.325379335441898 1
-0.459673033227716 1
0.0586247650985473 1
-0.284819131748192 1
0.291242600140648 1
-0.322929982505992 1
0.27325083209269 1
0.0838739462508705 1
-0.308083616773324 1
-0.0807256645577023 1
0.292563314036673 1
-0.119827951830552 1
0.0362691722537981 1
0.127739187801132 1
0.715550715337363 0
0.345089723762424 1
0.113414690235783 1
-0.222206070811771 1
-0.346025734012264 1
-0.408103681352259 1
-0.00385316386361693 1
1.06557352007344 0
-0.278765670908903 1
-0.0663395674849958 1
0.272331670001403 1
-0.00201098047017836 1
-0.151761040676851 1
0.0358502357875456 1
-0.17548040908129 1
-0.294864624180658 1
-0.235382347301517 1
0.105216395783188 1
0.149410162729055 1
-0.207116752859662 1
0.314677697951378 1
0.159488241216951 1
-0.405214629281474 1
-0.140278626228506 1
-0.112886084797509 1
-0.032648008012991 1
-0.177336233680409 1
0.280662822856111 1
0.0947291692398713 1
-0.346049172264648 1
-0.068231272039735 1
0.411104018724168 1
0.00710147688319615 1
-0.226411830570567 1
0.0506763861261182 1
0.112134731169507 1
-0.25031850664238 1
0.159006559398184 1
-0.0555905992725823 1
0.106772201949648 1
-0.198433177850383 1
0.111647416957513 1
-0.397547126349432 1
0.503542157924506 1
-0.0190580338967329 1
0.0693154969353889 1
0.230252532103865 1
0.156101589139014 1
0.517224092436863 1
-0.167006744173236 1
-0.581056271301484 0
-0.0987103708088964 1
0.389909498569381 1
0.325776939710563 1
-0.278482007706443 1
0.00873590258979329 1
0.277535908779055 1
-0.204685088153363 1
0.251035132408443 1
0.349633647026494 1
0.171567757529917 1
0.123109958456913 1
0.0269053869484073 1
0.292621715861571 1
0.0414639839979877 1
0.33384842292714 1
-0.0370810712002893 1
-0.0760409536160823 1
-0.620697283222997 0
-0.00846005341172447 1
-0.082429364304972 1
0.257051512329924 1
0.208722069854752 1
0.316663512153952 1
0.102654275082761 1
0.00162671562862782 1
0.310292843679606 1
0.445866449873107 1
0.159025791305337 1
-0.24946588436687 1
-0.463856668493442 1
-0.207373315043086 1
-0.571762219845454 0
-0.152736986028937 1
0.637429986676062 0
0.100031442819101 1
0.0324350915627479 1
0.0816715359022279 1
0.132400976860185 1
0.209930658183975 1
-0.0521070971367223 1
-0.196657636015169 1
0.0930686768604793 1
0.149009702317416 1
-0.255602999195619 1
0.0935723437697809 1
-0.00458516900656376 1
-0.450426055625842 1
-0.0176994665675344 1
-0.0263004330413616 1
-0.212972936800267 1
-0.15662333960405 1
0.0947902691274491 1
0.237950253543665 1
0.0398721545277241 1
0.203233458835603 1
0.126917542229882 1
-0.56651522899382 1
-0.276209711014975 1
0.119437730999051 1
0.0952235838210174 1
-0.175424239063033 1
-0.232956771826185 1
0.613765951851948 1
0.0615015551575092 1
0.126448930342875 1
-0.0703962116064228 1
-0.0432223771275747 1
-0.677871396669019 0
-0.336168578930493 1
-0.0939929032752954 1
-0.032346730447504 1
-0.198338916748054 1
-0.479271905254557 1
0.139788101582575 1
-0.130078126908263 1
0.0375618176473951 1
0.134250424332208 1
0.0224786254516058 1
0.556878128576092 0
0.495327149421651 1
0.240716922346449 1
0.155321951405618 1
0.0930309843640633 1
-0.198736644653275 1
-0.613595100694503 0
0.0550451505912227 1
-0.116044162849269 1
0.449372302118648 1
-0.806483987675326 0
-0.0832014165435253 1
0.376773235886925 1
0.0784358508046663 1
0.247140442040349 1
0.0916574849438094 1
0.582595330026504 1
-0.0273327414273795 1
0.0779987821563993 1
0.383058780599737 1
0.187342079814754 1
-0.640306540742381 0
-0.189165099848275 1
-0.14313832228707 1
0.00357354861800648 1
-0.251435166475009 1
-0.10388642047249 1
0.170326947054749 1
0.0556831998686492 1
-0.210648897458637 1
0.297426620621669 1
-0.0138993688073074 1
0.136932464176431 1
0.0449947787032207 1
-0.198401079261342 1
-0.151428585452942 1
-0.107087773294469 1
-0.0206372104661601 1
0.0380005969232998 1
0.13270587998639 1
-0.0884536341142397 1
0.159741498790864 1
-0.0252554055985107 1
0.284987072500343 1
0.454142584662505 1
0.120125506078259 1
0.718155316655866 0
0.0987479657685365 1
0.187098646209929 1
-0.0666996824657398 1
0.145512488459002 1
0.676466424854047 0
0.278183047370714 1
0.412502352154155 1
-0.367939168419042 1
-0.24253864725441 1
-0.0942233582467814 1
0.136079073400637 1
-0.236633057080514 1
-0.0252522926145953 1
-0.0301299451508691 1
-0.100084069570316 1
0.493183656395193 1
0.327330623417602 1
0.110832184858881 1
-0.350676063688846 1
0.134204680428584 1
-0.0175596870135096 1
0.0264905187869275 1
0.0958151709455485 1
-0.841437928830457 0
-0.374414142668311 1
-0.600858872569443 0
0.0852903317815682 1
0.0366684702277291 1
0.095797816971379 1
-0.470863201212388 1
0.415439723974001 1
-0.250029109934967 1
0.0461525555740233 1
-0.288766872965248 1
-0.227460283546616 1
0.115289342170245 1
-0.0993216196118596 1
-0.471245623920324 1
-0.0503569364799267 1
-0.130849248327286 1
0.364722420472364 1
-0.0180818665993036 1
0.203110547339786 1
0.216426822930071 1
0.365563322194032 1
0.140434906796637 1
0.545327390451112 0
-0.26314803886993 1
0.108238445436701 1
-0.189530820109603 1
-0.295871232644687 1
0.0609655060719906 1
0.000901133613329969 1
-0.0290320243988475 1
0.1761905710841 1
0.00599385840768091 1
0.0120975025853262 1
0.00404155089276967 1
0.00816750621212597 1
-0.380532664866417 1
0.100514973409325 1
-0.073582459855501 1
0.228555646814755 1
0.0638278267966606 1
0.103201821381865 1
-0.315556431221174 1
0.0804546470385975 1
0.162837285571707 1
0.0489882805008442 1
-0.382962508497428 1
0.508134445730535 1
-0.279069925143153 1
0.337332607518869 1
-0.15526763488984 1
0.17827062103635 1
0.025393195055827 1
0.0638155844661877 1
0.0586723143391036 1
-0.415443609539143 1
0.180513287485554 1
0.0819025897849168 1
0.00495865613656807 1
0.232216867028194 1
-0.199525263299377 1
0.181859001960731 1
0.0356574072878291 1
-0.481832188986478 1
0.152799291988739 1
0.784935393732451 0
-0.23273017268243 1
-0.0299458433604476 1
0.0892856419163348 1
0.0423141102546906 1
-0.289767168306619 1
-0.392377726220191 1
0.80278095171703 0
0.0539045544675331 1
-0.0462769488979983 1
-0.238802635856872 1
-0.0216638483901386 1
0.490456840792797 1
-0.234918399070992 1
0.133772709970435 1
-0.335832655013465 1
0.131743045123923 1
-0.0182013970660913 1
-0.0823283123522147 1
0.092970766234561 1
0.719710788727008 1
0.34367700901608 1
-0.142721232887696 1
0.537673586171633 1
-0.216293219878329 1
-0.0317090072644467 1
0.345528229625444 1
0.127775629985923 1
-0.511789457778249 1
0.289658498239683 1
-0.194637626260575 1
-0.292660249746111 1
-0.338412529294168 1
-0.147486280351378 1
0.0329044811164228 1
-0.194842689830024 1
0.0295300143532485 1
-0.18447039397664 1
-0.406825717386702 1
-0.237585863473213 1
-0.00246834805021527 1
0.0438163842088333 1
-0.153015518670069 1
-0.0737666800472409 1
-0.507512659934471 1
-0.125857437783193 1
0.285784173023729 1
0.0548068755625693 1
-0.216377035390331 1
-0.168838444945683 1
-0.212572572632329 1
0.174481785410275 1
0.268876675301986 1
-0.232372403535115 1
0.199602541682327 1
0.339629603896851 1
0.306271267088504 1
0.10944942845339 1
0.0743498865256166 1
0.314206485121225 1
0.0031889443535533 1
-0.030522241169716 1
0.148593612385014 1
-0.399971459642768 1
0.135840927117438 1
-0.266928638567726 1
0.104791681913826 1
0.23353804848167 1
-0.117985411444291 1
-0.0327235011927121 1
0.450840679681428 1
-0.0156743335435998 1
0.229496494067178 1
-0.233077810214179 1
-0.263019190380612 1
0.245579035620171 1
-0.0178975718001328 1
0.0396668052798237 1
0.248197183211843 1
-0.0313764644168834 1
0.3507108894522 1
-0.119034589403876 1
-0.0705220345757946 1
-0.118879822574915 1
0.285193923744837 1
-0.158478642201926 1
0.377114160567273 1
-0.0842652904721572 1
0.12244374852935 1
0.190709206999619 1
-0.168704163556343 1
0.179532821019083 1
0.0222207233121861 1
0.368440584443807 1
0.148517974219251 1
0.311876998300966 1
0.369153335329225 1
0.25846229473191 1
0.112834494539388 1
0.275132063061887 1
0.201985089299211 1
0.212833795583094 1
-0.0734924016451863 1
-0.14119125773433 1
0.0194535695828703 1
0.283043860359805 1
0.425506989708201 1
-0.212410350254774 1
0.0177625057846236 1
0.0385360318073431 1
0.27820607045167 1
-0.0934373178750147 1
0.0530848430727791 1
-0.139201448209477 1
-0.127235484984892 1
0.0907244393603767 1
-0.284734033403304 1
0.403264786016017 1
0.128042793046645 1
0.111445548409957 1
0.380355001769711 1
0.120245208550204 1
-0.26279808850787 1
0.0941457283872045 1
0.222661653375707 1
0.0154731045712006 1
-0.224983342505119 1
-0.0476965704717046 1
-0.307338134532401 1
-0.176263019138494 1
0.470334486924176 1
-0.564756283184076 1
-0.309264999104907 1
0.0984105690305886 1
-0.250126017744197 1
-0.314897420264612 1
-0.346399739139116 1
0.201573719196949 1
0.50218987513075 1
-0.00078217913695533 1
-0.124786233794754 1
0.305145095381045 1
-0.108583500630068 1
0.0930168910726319 1
0.126230304718093 1
0.16223255951813 1
-0.643037234286132 0
-0.197864025567357 1
-0.0584270061916658 1
0.0587765340253089 1
-0.0975760360017153 1
0.346012069323702 1
0.246858422225855 1
0.148384585132225 1
0.379324047092443 1
0.0177282850480871 1
0.228515141003478 1
-0.161127791642104 1
-0.237690307073222 1
0.551612640110812 1
0.442497917424839 1
-0.0994434379988073 1
0.0975595621709557 1
-0.0877365370829681 1
0.239362891187688 1
0.416393373679556 1
-0.016222878239467 1
-0.553466908558823 0
-0.211735112087387 1
-0.552597263389546 1
0.299432205562613 1
0.00781937118986531 1
0.227297713346398 1
-0.562990045290728 1
-0.411657217491586 1
0.501260487860069 1
-0.460706997264552 1
0.000979797536066959 1
-0.120173366030323 1
0.339898395525323 1
-0.428769380444907 1
0.0490798590736379 1
0.00789336230916901 1
0.151845764556554 1
0.409232907381465 1
-0.301004425247091 1
0.036523401629276 1
-0.0109311730376303 1
0.418725038714364 1
0.683428426712609 1
0.549334424000474 0
-0.00966540835252618 1
0.0404826165249221 1
0.556533036360234 1
-0.0711178432909222 1
0.242186113774438 1
-0.0217391274298645 1
0.00305489190285257 1
0.0851440483860071 1
0.202774727106409 1
0.109977897628168 1
0.275559889582457 1
-0.266374098227652 1
0.348959255889893 1
0.08887510369813 1
-0.483182733941952 1
0.0534660726955681 1
-0.0934024340223605 1
-0.0486149669619005 1
-0.362346964257907 1
0.367753052219532 1
0.157197658376842 1
0.396261095490177 1
0.155681237178156 1
0.37710014160448 1
-0.0772559466594162 1
-0.115714410529049 1
0.559460588953607 0
-0.282254440832724 1
0.057462299724209 1
0.250402866352221 1
-0.102297584945836 1
-0.00211951506263316 1
0.0419889042981416 1
0.373342012342466 1
-0.190445669997475 1
-0.250534783429588 1
0.449553522370459 1
-0.123613988847152 1
0.16080677007184 1
-0.262956089368678 1
-0.0776907089067043 1
-0.00807378655298646 1
0.269151750173488 1
0.238350448495526 1
0.372789994967696 1
0.0318831696554164 1
-0.0162458311654259 1
-0.176311785030684 1
0.290531834093709 1
-0.163407283779047 1
-0.364172896408597 1
0.0286129143336125 1
0.231866455622538 1
0.148892402558098 1
-0.281620311980259 1
0.451512170854349 1
-0.711836407604628 0
0.252960836418435 1
0.124806221783127 1
-0.029461116906689 1
-0.215682163077681 1
0.169031334331287 1
0.0687665421941507 1
-0.0471826731723362 1
-0.161572759765309 1
-0.239870330450253 1
0.0699560359848326 1
-0.159145752162276 1
0.0320097762212624 1
0.0763238784501838 1
0.0190920095500462 1
-0.038818929227546 1
-0.420728231988955 1
-0.333982457014886 1
0.587167037802769 0
0.161659887962402 1
-0.174243701071235 1
0.793555919885918 0
-0.377875932963957 1
0.113114637365653 1
0.00679435988556093 1
0.0947093021418578 1
0.029445217501772 1
-0.190602773354592 1
-0.138503931321037 1
0.32553093340531 1
-0.357522733720495 1
0.0351754366917622 1
0.790086740284971 0
0.206987325528437 1
0.186785065339797 1
0.352986642578525 1
-0.0152541378018216 1
-0.206347533597196 1
-0.0832917499519137 1
0.0209076023768172 1
-0.141706700466895 1
-0.249798229369266 1
-0.292423342085322 1
-0.421351530528436 1
0.0683333452688963 1
-0.374726782530842 1
0.144372399464986 1
-0.0928925425761249 1
-0.0625978128641007 1
-0.0973889325996679 1
0.181582284894479 1
0.393786920617054 1
-0.137868041238807 1
-0.236470413993036 1
-0.480229514696955 1
-0.164828795577685 1
-0.279668185869274 1
-0.0968773865482722 1
-0.494166487447128 1
0.342898622587158 1
0.266289824500368 1
0.407137065960308 1
0.485727346696489 1
0.17210209470503 1
0.330182532598545 1
-0.032114737503524 1
0.220077565773546 1
-0.15924263006418 1
-0.130598938648801 1
-0.379107745719272 1
0.284952185349426 1
-0.0107976023191939 1
0.251080101301548 1
-0.503924221150439 1
0.226468169689876 1
0.0671938012251153 1
-0.207953343014435 1
-0.223636350492547 1
0.0853329541235246 1
-0.39940771465591 1
0.363607179236079 1
0.159469887472202 1
0.175497638992573 1
-0.0331918333229531 1
0.383964900929149 1
-0.33264601063969 1
0.0577015550445145 1
-0.0506185111332651 1
-0.441757253545933 1
0.256982249029472 1
-0.34523344744797 1
0.157640928752338 1
0.218113938514763 1
-0.240862148090723 1
0.570565723097309 1
-0.331734995279992 1
0.068715906228299 1
0.350955224512695 1
-0.216290098353649 1
0.168357070988052 1
-0.182862327958281 1
-0.0432681064694017 1
0.199333655937721 1
0.0313569840049504 1
0.0677480556808245 1
-0.347325288939318 1
-0.0844587059830751 1
-0.120209268169603 1
-0.177350812683155 1
-0.0924605771662054 1
0.115783045164574 1
-0.141684970135225 1
0.0599890331741057 1
0.0629859796313435 1
-0.248423788316799 1
0.0634137701302246 1
-0.0633007718330859 1
-0.294075139329113 1
0.396273366385134 1
0.440466875943638 1
-0.180364942924949 1
-0.414056434534986 1
0.128842354571392 1
-0.731712120161263 0
0.425779480007854 1
-0.294613927847003 1
-0.11288399260132 1
-0.288428209527355 1
0.0577418266299861 1
-0.115210981181334 1
0.0947966031624823 1
-0.0489489143344638 1
-0.0536968973700719 1
-0.157844804427075 1
-0.141361490605475 1
0.133960080305722 1
-0.0677354019958801 1
0.196081839224424 1
-0.0941706884766566 1
0.320023549124543 1
0.0059328402291409 1
-0.0262628872421671 1
0.0659787096860166 1
-0.183171145548635 1
0.545949740654209 1
0.344994199605155 1
-0.190446707672885 1
-0.0212561002890624 1
-0.0472998852295996 1
0.478027698361806 1
-0.0677927790595075 1
0.418296989773517 1
0.596342621105182 1
-0.244555899724921 1
0.0922331667215799 1
-0.363614046092419 1
-0.12163909865343 1
-0.0842942449986817 1
-0.451735392923086 1
-0.0106739293642836 1
0.0878269785427302 1
-0.524439358022764 0
-0.247199648965295 1
0.773685374942905 0
-0.118196621636347 1
-0.499468419971131 1
-0.0200124804963334 1
-0.255805502548204 1
0.00525072292111853 1
-0.0808632185513288 1
0.0754682545335434 1
0.0496101728211841 1
0.305447594860144 1
-0.535893398977739 0
-0.537340411538757 1
-0.181007198591529 1
0.441668872001371 1
0.0743809738810424 1
0.293124892135944 1
0.464332988435259 1
0.0189017474461669 1
0.103179164421322 1
-0.34548693150073 1
0.323034355031206 1
-0.149629917747517 1
0.188926612204675 1
0.0597365860702735 1
-0.341915051279746 1
0.32402834334951 1
-0.297157793493416 1
0.194048894567438 1
-0.524788771594193 1
0.190112822702025 1
0.0816008992373274 1
0.285692200951422 1
0.22838563636512 1
-0.0949275494010792 1
0.0931209881043459 1
-0.0392352262002294 1
0.264334079175673 1
0.487045768892026 1
0.0715652245375261 1
-0.0630874452171379 1
-0.208510248926205 1
-0.168075642696066 1
0.0141033015873894 1
0.7594938602142 0
0.147873841598589 1
-0.130098986386712 1
0.0244391400568041 1
0.169616549888339 1
-0.0204131154174427 1
0.293217334411631 1
0.128381237374941 1
-0.122023558676019 1
0.203060378877207 1
0.0725212959034074 1
0.218788598257379 1
-0.0222892691217995 1
-0.0224438869551571 1
-0.235140709751176 1
0.147726678217318 1
0.619220655645254 0
-0.00367797744473147 1
0.221914430967953 1
-0.371385522048162 1
0.17823475111218 1
-0.193959003142984 1
0.00160944642864677 1
-0.395902576751284 1
0.0386687366470719 1
0.104804389201954 1
0.107299984628702 1
-0.542548595845879 0
0.0169402809677349 1
0.0595951142606625 1
-0.0222849428275443 1
-0.57704813889457 1
0.142881326843207 1
0.126170455306315 1
0.100497382675195 1
-0.368965182481282 1
-0.251266839532131 1
-0.215370303614521 1
0.0423163983964054 1
-0.244025994584208 1
0.663750105075833 0
-0.391886097698026 1
0.288331330931683 1
0.598714282104778 0
-0.129108498803844 1
-0.318544178770938 1
-0.115651735685733 1
-0.00155121337125114 1
0.349266247401701 1
-0.198868808145139 1
-0.159181439478272 1
-0.320951557574805 1
-0.391207598469032 1
-0.0245310394804621 1
0.148016163562569 1
0.0536905291245859 1
0.408383078762081 1
0.161932576440314 1
0.320404346129389 1
0.0638765475389657 1
0.292224056479142 1
-0.129745680998576 1
0.0460532326374612 1
-0.0540869407711615 1
-0.243368893372432 1
0.180292583210655 1
0.0219761693517268 1
-0.0446542918727527 1
0.211069849356158 1
0.0757285914454399 1
0.0296206526208027 1
0.0618676823762243 1
-0.557534024792989 1
-0.523802168203293 1
-0.466653422867748 1
0.307158585672464 1
0.464426903449423 1
0.305703333151494 1
0.0602801895455204 1
-0.347830835444203 1
-0.379417957651003 1
0.316587136650492 1
0.281970472979288 1
0.288511372783091 1
0.500327251720198 1
0.236737591887959 1
-0.404206738214719 1
-0.0978849408291791 1
0.409763764360842 1
-0.654383057791104 0
0.473915164729281 1
-0.22659538901697 1
0.220734904362538 1
-0.050813541415982 1
0.0675004724287445 1
0.438487839483699 1
0.13664314401572 1
0.132188045294858 1
0.0316739103924471 1
0.00768435950387909 1
0.0825171501774302 1
-0.521530397993291 1
0.24687850141182 1
-0.103712848666355 1
-0.205051242372371 1
-0.115825099932283 1
-0.00853491209783856 1
0.365427385276046 1
0.0383302209393978 1
0.186553809399277 1
0.19756259836579 1
-0.145517857331556 1
0.459376040419747 1
-0.579346971260848 1
0.18279271371635 1
0.207351026597586 1
0.164415201364197 1
-0.0576328664505737 1
-0.252434731953807 1
-0.363594115968855 1
0.592716919219934 1
0.439817057793402 1
-0.1523861072844 1
0.279535614773269 1
0.250074458333224 1
-0.034956601427672 1
0.251629583870239 1
-0.0388089422287724 1
-0.441757444463749 1
-0.151127410409199 1
0.173631601818993 1
0.0892884801015267 1
-0.216365904760319 1
0.107379415940168 1
-0.440357993693357 1
-0.369639709866963 1
0.258595187766839 1
-0.167876140864637 1
0.122086447552943 1
0.0579129667626202 1
0.191580010123323 1
-0.280223624181612 1
0.0252565499112421 1
-0.178215650702159 1
0.345490659780116 1
-0.082949380259601 1
-0.366850295223531 1
-0.185114762636299 1
-0.398286114846636 1
0.129492127350103 1
0.172150735083963 1
-0.668920400379323 0
0.297522811202492 1
0.11377102818532 1
0.323557902427203 1
0.125097163384203 1
0.053672811317529 1
-0.201002728555137 1
0.0738119745914922 1
0.0290720516432766 1
0.232198103664229 1
0.0383005638685986 1
0.372543468825033 1
0.0234904982699178 1
-0.222045743375599 1
0.057510492197786 1
0.489795891905654 1
0.0727058781480984 1
-0.485846937007283 1
0.0403583578864932 1
0.176751957537371 1
-0.0912675963587519 1
0.142827703632137 1
-0.178311459502195 1
-0.0223105252145033 1
0.0548399672465966 1
0.226920612812483 1
0.139871057495807 1
0.709988390236901 1
-0.166940705938388 1
0.337713943245994 1
0.174192130079676 1
0.273648077802366 1
-0.163155213294386 1
-0.0927942386528426 1
0.124157079250373 1
-0.40058519404113 1
0.368349399542403 1
-0.059547793829977 1
0.211054233011861 1
-0.206834645554084 1
-0.243267262190186 1
0.281677517989943 1
0.314973947015883 1
-0.496646224578959 1
-0.201140935625476 1
0.383435114533994 1
-0.195325344932597 1
0.190495563319934 1
0.152819013989293 1
-0.630198361662725 0
-0.0960919051286237 1
0.273757492025794 1
0.0311663912572955 1
0.311217539728693 1
0.171723073115336 1
-0.209177099490535 1
0.28981935888536 1
-0.173439263565516 1
0.30161649474262 1
0.207386664596357 1
-0.364210344369445 1
0.0944149916477841 1
0.000788095802413624 1
0.249866809326582 1
0.0214403234842319 1
0.131076142969692 1
0.19670798670555 1
0.348462601501584 1
0.160648744927223 1
-0.325531494381623 1
0.0197397866882206 1
-0.391459258838174 1
-0.268719982141089 1
-0.0226477175111744 1
-0.195608552522988 1
0.0106453579659929 1
0.33508218981894 1
-0.587511763404904 0
0.217770236138476 1
0.150529676997647 1
-0.0917770516092274 1
-0.00411335647474803 1
-0.137511791344697 1
0.149312993623953 1
0.000393925235089184 1
-0.178656671323922 1
0.0702258789042768 1
-0.0488950372128213 1
-0.0957430441972558 1
0.314283638188383 1
-0.427004924273009 1
-0.0217989845983901 1
-0.0376109745114038 1
-0.258488101393294 1
0.131616305895561 1
-0.228968448430834 1
0.12194533168142 1
0.0420971886565362 1
0.0227022144258271 1
-0.0853156161507751 1
0.10808032378793 1
0.110697928652808 1
-0.237921681819402 1
0.182260421829744 1
-0.269644776435839 1
0.360430146034866 1
0.195652514067012 1
-0.578589579735565 1
0.309719193088661 1
-0.18296866353483 1
-0.231375747358084 1
0.377494077776426 1
-0.00792599682138068 1
0.375341162737639 1
-0.281220287434758 1
-0.541659937785787 0
0.129972065256709 1
0.132547798980373 1
-0.64858838707647 0
-0.1397919640408 1
-0.0902293137944695 1
0.0944490298339457 1
-0.128344561311324 1
-0.0475856970775675 1
-0.321592709099151 1
-0.0263753911336002 1
-0.082956639491263 1
-0.0473644508569524 1
0.115753762573755 1
0.30996147447789 1
-0.0166947125191058 1
0.0211977068074702 1
-0.541129520013142 1
-0.344431158268523 1
-0.0147547735997632 1
-0.389671751348622 1
-0.0571399372937789 1
0.00361221347837663 1
-0.215693189915209 1
0.208550157206736 1
0.158281042320292 1
0.342304792146355 1
0.12480680510505 1
-0.0357162004656268 1
-0.30306586621325 1
-0.241795624952638 1
-0.328270062238588 1
0.0445202369818737 1
-0.0571041905436556 1
0.163070358753152 1
0.519954873251329 1
0.0296086871369203 1
0.254910044444912 1
0.0377643744184714 1
0.173635215680603 1
0.121223919595397 1
0.208279128531767 1
0.183311572237681 1
0.123861209358338 1
-0.281958331665854 1
0.203902753492955 1
-0.359230354180328 1
0.251801387540452 1
-0.23113705095749 1
-0.523854637177934 1
0.179706527355012 1
0.16484719538999 1
0.23933453039089 1
0.809281655073899 0
-0.383448276814694 1
-0.13711202791974 1
0.102475860448928 1
0.000465157464483418 1
-0.0686573696503998 1
0.232486634910167 1
-0.0666657810071457 1
0.119319857902833 1
-0.269041948753987 1
0.193615510404023 1
0.264286261616558 1
-0.128419169398747 1
-0.100508510547829 1
0.0896515497999278 1
0.190229580365877 1
-0.049210427617295 1
0.0667359899528408 1
0.149048702803997 1
0.00482060814830119 1
0.285928779727279 1
0.682354074976592 1
-0.226573312527563 1
0.00669088937684142 1
0.611772088818802 1
0.0592972148576164 1
-0.0172911708962617 1
0.1583367197997 1
-0.00749749588580986 1
0.0727025290778187 1
-0.26238566717992 1
0.490125963553799 1
0.295519338290038 1
0.569691394499839 1
0.154128963407924 1
0.0500476034918467 1
-0.400581043024535 1
-0.0946987417220825 1
0.00248844625945741 1
0.0546774431127579 1
-0.265264164320139 1
0.0484150002327909 1
-0.0625162720977554 1
0.000375494069130525 1
-0.219635497949629 1
0.181691077444773 1
0.0547441568911744 1
0.332494516927909 1
-0.135871989370982 1
0.147076769372046 1
0.0532185693227032 1
-0.169727938969881 1
-0.149459839277722 1
-0.185177011559317 1
-0.40131447677422 1
-0.111563047770816 1
-0.0175598750087485 1
-0.176156326833242 1
-0.416551088983375 1
0.0217162268473491 1
0.100058114042084 1
-0.0364969487944688 1
0.301311184756819 1
0.302567690313161 1
0.128408235130024 1
-0.093698584766819 1
0.209952595204002 1
0.0802580865737203 1
0.656474727875767 1
-0.0900203643692422 1
0.730165627960332 0
0.56321022752075 1
-0.428137601769864 1
-0.263179788970749 1
-0.0889394825467147 1
0.172217823872164 1
-0.00366065568567914 1
-0.260668221674059 1
0.140025080394908 1
-0.257498542109306 1
-0.488066442181859 1
0.319691430936311 1
0.347771329103812 1
-0.0283290660947259 1
0.0827963157868158 1
-0.411822578532939 1
-0.15941034922778 1
-0.361813392708905 1
-0.251391091316725 1
-0.526311802902635 1
0.127742341880967 1
0.09927792405418 1
-0.436627077004947 1
0.373001988523685 1
-0.257294964986768 1
-0.134345224627563 1
-0.192951475462113 1
0.362360843771858 1
0.328641032939772 1
-0.12857553235121 1
-0.015395260733901 1
0.190958959207331 1
0.282728087314612 1
-0.170006511757511 1
0.236123089183984 1
0.404514661464799 1
0.134595855397712 1
-0.179898020566626 1
0.269165086035343 1
-0.0969901955832206 1
-0.259590248548932 1
0.00742507908908586 1
-0.105968198601941 1
0.33764974418295 1
-0.0476033497225085 1
0.202712974920107 1
-0.0596042212653618 1
-0.108769447763662 1
0.106636909823136 1
0.091597353285176 1
-0.216533202930106 1
0.11334676886793 1
0.0575968941561721 1
-0.190966567718943 1
-0.177522512281795 1
-0.289662490948503 1
0.126680230422313 1
-0.531897803887327 1
0.10808478795511 1
0.15820409017729 1
-0.228689613836189 1
0.323308810640532 1
0.30852910617039 1
-0.230857645648454 1
-0.455314057572337 1
0.237848936182623 1
0.297258280851885 1
-0.0398828724751776 1
-0.452137609018127 1
-0.385872642063306 1
0.263326092272575 1
-0.0287629504127881 1
-0.388953049642097 1
0.18977908885354 1
0.0958209848338007 1
0.0275636670496937 1
-0.107513141555587 1
0.190172341951193 1
0.0161425454140478 1
0.0575140532798409 1
-0.476547944974191 1
-0.0960883463427314 1
-0.216125541421896 1
-0.112597145526094 1
-0.107121993151645 1
0.0643927712950534 1
0.281624175193042 1
0.269940702712567 1
-0.263002715747278 1
-0.261500614653107 1
0.0879369973244282 1
-0.603037679773513 0
0.0162781236423713 1
0.267914716759184 1
0.228825655315675 1
-0.310439070871491 1
-0.278676730023363 1
0.0872913150485713 1
0.0202630519504652 1
0.259426872053666 1
0.334821016284842 1
-0.0758204493264291 1
-0.340567690142642 1
-0.218836980741934 1
0.263980868896176 1
0.0842101502117183 1
0.518717514763618 1
0.14397845472295 1
-0.720021426265048 0
-0.244865634576005 1
-0.146655315297745 1
0.0462015754173099 1
-0.150869099649363 1
0.00920543055333159 1
0.114493373145684 1
0.0551758691053173 1
-0.0728180942668439 1
0.448315432725122 1
-0.706742534891305 0
-0.362205324430803 1
-0.136993714621254 1
0.230770788743657 1
0.076425561879695 1
-0.324993545868419 1
-0.221885882263279 1
-0.154887701133162 1
0.0937512997161257 1
-0.293512205054758 1
-0.0106186027666239 1
0.24139050273544 1
-0.198672732062227 1
-0.176029007588013 1
0.0801411928986816 1
-0.177835726694097 1
-0.0018749040331458 1
-0.272960353168392 1
-0.511025058869254 1
-0.120363522189334 1
-0.482218177884426 1
-0.115852498820744 1
0.00384250678909975 1
-0.423361906790229 1
0.290460364502348 1
-0.170584341855726 1
-0.1331275108881 1
-0.00374882290534777 1
0.125661474216659 1
-0.417755159136172 1
-0.505623627660475 1
-0.0519355704074529 1
-0.132931936422113 1
0.111516377221655 1
0.173472938414086 1
0.0398846340808389 1
-0.642814269597747 0
-0.0640560535975478 1
-0.119863225645171 1
0.0620753058363514 1
-0.17975787488915 1
-0.0734272341832134 1
0.0726539425638677 1
0.391103441196481 1
0.0473518671651903 1
0.0862485976213736 1
-0.100114337606252 1
0.0807332232092428 1
-0.0163294439288278 1
0.0410397818270465 1
0.0919934434608866 1
-0.0589503982625327 1
-0.110870844902366 1
0.29388199291143 1
-0.107824647929459 1
0.0301193423005094 1
0.035114055890894 1
0.14700424767586 1
-0.323593575376025 1
0.0193737803482091 1
-0.212488146596552 1
-0.343389033164066 1
0.0634176489757006 1
-0.0869332237040066 1
0.122654970027062 1
-0.211430376975672 1
0.16420083068768 1
-0.249883202664826 1
-0.305347688241038 1
0.467784187636063 1
0.351247805926272 1
-0.345591106145241 1
0.102767276844842 1
0.0544863189883516 1
-0.286788693233468 1
-0.284297728492107 1
0.297228830597063 1
-0.0466138445830984 1
-0.190706823508389 1
-0.00415355646246891 1
-0.0031642126025057 1
0.320520062719402 1
0.253509191087497 1
-0.169292135605795 1
0.0707929136080227 1
-0.138608592018291 1
0.0529325288594202 1
-0.199178252214649 1
-0.103289478742751 1
0.0626674684670026 1
-0.101830558827115 1
0.112928959826101 1
0.133201204581345 1
0.556092765128242 0
-0.429145352770182 1
-0.171398779308565 1
0.0744445529069502 1
0.130214650218591 1
-0.27989436154766 1
-0.710525828052057 0
0.145736624068525 1
-0.0216054225665303 1
0.0396564034248449 1
-0.128951464161532 1
0.470108608111202 1
0.123684272733912 1
-0.457612764839175 1
-0.0512993482679677 1
-0.6274164438855 0
-0.451716810547884 1
0.126262580695479 1
0.00294397189119085 1
0.227789711729053 1
0.0604181130569003 1
0.0704460164350613 1
0.0844082189271147 1
0.266364278387847 1
0.0347421421267518 1
0.399847825608668 1
-0.372113721484201 1
0.102124960020891 1
0.276619630886792 1
0.172697893859478 1
-0.0289809066689585 1
-0.411285141495065 1
0.431109779122183 1
-0.23162897226533 1
0.643707366787889 0
-0.0543622030488126 1
0.275175390536339 1
0.557524787689551 0
0.165121894406986 1
0.166013819543458 1
-0.0109039113194466 1
-0.0117327211087405 1
-0.330324470803965 1
0.173066658066934 1
0.363652937800528 1
0.366757241501514 1
0.0578162515994552 1
-0.276567347096373 1
-0.031734584763013 1
-0.308073155594133 1
-0.297691348342575 1
-0.267497451816815 1
0.185079059030254 1
0.469121738984264 1
0.109971672875839 1
0.302545618918754 1
0.00479391703694138 1
-0.404809339694275 1
0.218748591385199 1
0.348758912421105 1
0.255984796723798 1
0.0341701145224084 1
0.170061240769424 1
0.57273755395308 1
0.174893109823076 1
-0.107831138666875 1
-0.00991054687673935 1
-0.398232236263464 1
0.036781744517677 1
-0.391654192706915 1
0.18618324631862 1
-0.267244529018578 1
-0.441075689528493 1
-0.0620425521470356 1
-0.316610687063605 1
0.142673689909879 1
-0.126052778400305 1
0.159106735611921 1
-0.287990204222572 1
0.175224850597691 1
0.135240627554555 1
0.223585381636378 1
0.246254775127835 1
0.0245355577221806 1
0.223528195150147 1
-0.22013455346691 1
0.128742861449963 1
-0.182807684880601 1
0.156118976000376 1
-0.177324967148456 1
0.173709587782234 1
0.117606763352352 1
-0.518267226387961 1
0.0466327713680256 1
-0.0492032835957536 1
-0.197608926459319 1
0.336304845103682 1
0.048446151851739 1
-0.211367740587641 1
0.123128146698576 1
0.576326953444893 0
0.0584354317840865 1
-0.139198433735136 1
-0.0869124223644152 1
0.10711251931835 1
0.210193924692235 1
-0.11790619769397 1
0.186922452321582 1
-0.125767440953078 1
-0.178657987171769 1
-0.0601258803792122 1
0.0193390644645125 1
-0.262322374814687 1
-0.202400947335219 1
0.624595432042833 0
0.185801977461924 1
0.0455456570450503 1
-0.199486757025683 1
-0.304702795106785 1
0.436150099042862 1
0.0156002339258219 1
0.192451217384347 1
0.459090909977876 1
-0.283411012917181 1
-0.146980582611977 1
0.216980577622899 1
0.32340893948661 1
0.510598801771537 1
0.0418045249134156 1
-0.632774613589021 0
0.295653797860065 1
0.595485036839481 1
-0.176508229856337 1
0.239176298635537 1
0.593619156943499 0
0.0308315947583925 1
0.299240846463818 1
0.544441182669347 1
-0.0071172216610051 1
-0.0462837075816157 1
0.0461556318954017 1
0.157301633253936 1
0.481162406349375 1
-0.136531749524187 1
0.0412734686431758 1
-0.293592902311049 1
-0.189698808774669 1
-0.101905411757972 1
-0.30818526724584 1
0.11519710594685 1
0.0336807720686657 1
-0.267072586271837 1
0.252275145032169 1
0.265398823203123 1
-0.0587391030635539 1
-0.166266717127377 1
-0.187098166950763 1
-0.0812653460629085 1
0.53337909612343 0
-0.0509896417680133 1
0.129842103224531 1
0.243056458568924 1
-0.3382771457935 1
0.299875173736688 1
0.0468254367149453 1
-0.182671976686344 1
0.111974663251971 1
-0.0491055428748783 1
0.116074517179895 1
0.0602517292706321 1
0.361576084013402 1
0.0602633490473495 1
0.0176712020019955 1
-0.00803779925130789 1
-0.222485894404991 1
-0.0804768608044539 1
0.0837321727181986 1
0.0372248401014363 1
-0.323247000320443 1
-0.0783249599632638 1
0.188138080307999 1
-0.00326655030577859 1
-0.174110141789541 1
0.0175268183700781 1
0.305115404334503 1
0.380336606362861 1
0.359477768600257 1
0.27881073767098 1
0.425761683632517 1
-0.126122142628829 1
-0.249164422206711 1
0.195614676345296 1
-0.0302315761010694 1
-0.25933742298176 1
-0.218682312296424 1
-0.198787128177669 1
0.462002190677688 1
-0.225093197322626 1
0.108102996519801 1
0.197767350299045 1
0.0345409935934318 1
-0.0332255723944063 1
-0.00504549849452374 1
0.320504282730844 1
0.375840902917534 1
-0.260792368192988 1
-0.0594756628556779 1
-0.408526774257057 1
-0.0263134223734191 1
-0.257553677404857 1
-0.181478215532009 1
-0.198590694798924 1
0.202929031226262 1
-0.243895381958722 1
-0.0386574039282786 1
-0.0637651195869824 1
-0.0860440489450746 1
-0.0541521257590295 1
-0.39546989546131 1
0.259527227505679 1
0.22845471532466 1
0.334894441849396 1
0.0941449504140735 1
-0.0218210979821156 1
-0.535468788152985 0
0.00588862166993877 1
-0.127348974783484 1
-0.0170438682036031 1
-0.0772715815843226 1
-0.186472922153005 1
0.386291180609648 1
0.134560065190322 1
-0.134128783455868 1
-0.55329395303249 1
-0.0940151476536999 1
-0.180953500071885 1
0.175700883188907 1
0.409745051806735 1
0.096575975611327 1
-0.324511641993232 1
0.102888976046387 1
0.175673284885354 1
0.0636944820102567 1
0.186296511091719 1
0.318881809350248 1
0.0706462035993327 1
-0.509998788548588 1
-0.103516266119686 1
-0.131837412277682 1
0.0411371868742787 1
0.130505203032392 1
0.145758616245992 1
0.0583052733325182 1
-0.0149499038908541 1
0.188259329092627 1
-0.204459208346525 1
0.243598496326533 1
-0.20061838496634 1
0.355056999781132 1
-0.223373759979597 1
0.205477156890708 1
0.138460682994794 1
-0.0423671991390295 1
0.121202231504188 1
0.222969052164157 1
-0.249897429308396 1
0.274666270314156 1
-0.304725324180248 1
0.0401304515324111 1
0.00980627027663618 1
-0.029717679529704 1
-0.0987706888262276 1
0.0340640661822758 1
-0.0742284832973138 1
-0.175194124164151 1
-0.116390522313869 1
-0.453055443918208 1
0.175497948549652 1
-0.248470532417888 1
-0.0647464330698362 1
-0.0377386544772331 1
0.12865289891355 1
0.152119954291218 1
0.153063775819695 1
0.246311747079632 1
0.00299312879410867 1
-0.0392813281524369 1
-0.355124301137151 1
-0.263081694302357 1
0.0989082050336966 1
0.00825166678850163 1
-0.309067322420415 1
0.0576291332863379 1
0.299142194628229 1
-0.437120973377875 1
0.0159364294443648 1
0.0721496441670486 1
0.600060783677932 1
0.0709409875025088 1
0.131814766689139 1
-0.0126185325210721 1
0.395395311293345 1
0.0919423920523303 1
-0.482755917466999 1
0.135547252024018 1
-0.146129999994928 1
-0.193426599017158 1
-0.253268568394156 1
0.385890106065676 1
0.156654345525154 1
0.408243500877454 1
-0.652026522518451 0
-0.50816434287784 1
-0.00571259705422095 1
0.157621970256429 1
0.178238051723491 1
-0.145010043311762 1
-0.423225978495798 1
-0.301869315663211 1
-0.409257106637808 1
0.146110460432752 1
-0.155297507359789 1
0.00285746210835491 1
0.0890521928127683 1
-0.163999401395142 1
0.352711445777747 1
0.57734256091311 0
-0.0718282368671964 1
-0.0881688912482899 1
-0.634367932251801 0
0.0691763552236531 1
0.130749361320164 1
-0.509637853016017 1
-0.750011647892866 0
-0.153613291442466 1
0.225945897453676 1
-0.225885640223385 1
0.0877168074140595 1
-0.295590776020383 1
-0.27695949135445 1
-0.143936572036116 1
-0.342749682543438 1
0.200229175011334 1
0.0358013152571116 1
0.296147697542264 1
-0.256077395817869 1
0.21199178046566 1
-0.0386074550640356 1
-0.242147381086963 1
-0.145789484571067 1
-0.0291407487000886 1
0.235316953356524 1
0.349110528289046 1
-0.0321428460107978 1
0.272633505485932 1
0.0179965481511369 1
-0.156768660882272 1
0.0149233299969573 1
0.0731081768768774 1
0.270858326199571 1
-0.187458335295055 1
-0.438671541752255 1
0.079695617022654 1
-0.0530893876747388 1
-0.293637025126239 1
0.256503356553947 1
-0.107945731051578 1
0.0544054095646169 1
0.0806528979339887 1
-0.182131662337612 1
0.338121990634709 1
0.00652985572104219 1
0.183231470884332 1
0.147530479695119 1
-0.0153193300060197 1
-0.141875697702099 1
-0.470253711617959 1
-0.33157795876618 1
0.241021317100859 1
0.266926944881904 1
-0.0213371089996787 1
0.177484451974376 1
0.409040589090944 1
-0.39771071926872 1
0.340193157752904 1
-0.0765496091884125 1
-0.0131091264230843 1
0.21025137297183 1
0.23460025537799 1
0.804529865718054 0
0.0741560707634771 1
0.107724436568277 1
-0.203534988310382 1
0.0798855527753699 1
0.0181314481140506 1
-0.151959046798075 1
0.234382419992045 1
-0.113953830388898 1
0.221944927434939 1
0.361788376199613 1
-0.00646821047020686 1
-0.307706406867653 1
-0.246874455271049 1
0.190215265512469 1
-0.809632033441965 0
-0.186329243202793 1
0.396658668209243 1
0.261189076132001 1
-0.330840323545499 1
-0.326740149682425 1
0.0608003034168346 1
0.0758703773387932 1
-0.11511057386406 1
0.192482641870726 1
-0.46432916866735 1
-0.368032359931671 1
-0.28811861878387 1
0.0607011555922315 1
0.0436448243201763 1
-0.275061663131211 1
0.327499536236678 1
-0.307234524853565 1
0.0515061341584595 1
-0.242151145996331 1
-0.306606190699027 1
0.29845879455419 1
-0.0383112686130544 1
0.154002514560101 1
-0.0522551062924462 1
-0.188459430814064 1
-0.140319602694185 1
-0.0341157426747865 1
-0.270898477340909 1
-0.0056197836970476 1
-0.286189936742799 1
-0.0216019343251025 1
0.19007002435965 1
-0.486021242105419 1
-0.0952025658850162 1
0.656209107301397 0
-0.387031350565784 1
0.142531667073837 1
0.570309753795453 1
-0.630891518647485 1
-0.0170590225407328 1
0.099669308866212 1
0.00636243230773011 1
0.235510751370808 1
-0.0937117333497081 1
-0.269329305242759 1
0.245624953356859 1
0.138837781266417 1
-0.271501072476861 1
0.391438169638262 1
-0.203057542714921 1
-0.15964284962039 1
-0.306346732793225 1
0.192332569154791 1
0.0763308491853619 1
0.0805098299424427 1
-0.137707106744459 1
-0.248760586500099 1
0.1851097573744 1
0.078168736837056 1
0.569859951444439 0
-0.0730835233932571 1
-0.132564683504258 1
-0.152827327411351 1
-0.0416424994872217 1
0.179079698989233 1
-0.169509499746499 1
0.197702462192868 1
0.00985004105929671 1
-0.25066999311584 1
-0.417145827221022 1
0.123393616495525 1
-0.265423235408664 1
0.0875762270567269 1
-0.0935671889475791 1
-0.0504460344146359 1
-0.0928947312815809 1
-0.190802293397032 1
-0.532991562447171 1
-0.191525309006237 1
-0.266066310822467 1
0.228928454187948 1
0.27024859309929 1
0.465405243110467 1
0.39259968332672 1
-0.0454513515694568 1
-0.375233803977031 1
-0.127786781458173 1
-0.237074963806301 1
0.0235862335980991 1
-0.466937442398575 1
0.0822619066170877 1
-0.393021909713814 1
0.292095329727125 1
-0.0132771696211202 1
0.561192587305481 0
0.28890191754751 1
0.260983547799254 1
0.197661167564393 1
0.113007394162942 1
0.177538387287747 1
-0.0114752368224505 1
0.349857855734209 1
0.213886192432735 1
0.450531161319673 1
0.0223576173647048 1
0.244050601416364 1
-0.359597166886653 1
-0.186061756863057 1
-0.11604453249918 1
0.303400160919844 1
-0.459117285439283 1
0.0322501076031833 1
0.116591381089186 1
-0.370744624159938 1
0.458142178198333 1
0.149816368818749 1
-0.167125021179299 1
0.431134070293032 1
0.580171232379413 0
-0.189379118233139 1
-0.237591743807586 1
-0.211564609288435 1
-0.0837494027112072 1
0.157197795576592 1
0.0747385477714633 1
-0.134063420433483 1
-0.000140357276935413 1
0.171477884475429 1
-0.404409347790336 1
0.708236899806192 0
0.257274990259779 1
0.171990447519105 1
-0.171551080525585 1
0.368704471980299 1
-0.0658969454780093 1
0.0951734357266046 1
0.0632444419627298 1
-0.126849904024947 1
-0.0048232304449235 1
0.0718839622548979 1
-0.105203694915269 1
-0.0674834846952262 1
-0.00973991379508556 1
-0.137549119003089 1
0.103764472586385 1
0.0750967307167001 1
-0.122616995435743 1
-0.23225160209139 1
0.101559049921305 1
0.0549792980692538 1
0.263760171906804 1
0.437654218382703 1
-0.0876653199762768 1
0.355300749244116 1
0.0155547063824729 1
0.0633718289972941 1
-0.186448742820334 1
-0.242190184335051 1
-0.260321549540538 1
0.147993682928659 1
-0.533421797420851 1
0.000938093171526308 1
-0.115603619563541 1
-0.39357475688444 1
-0.148304296482803 1
-0.122364617160431 1
-0.363511163980881 1
-0.736740976892635 1
0.378440149729088 1
0.0709061111491759 1
-0.0399272126919275 1
0.152600514331077 1
-0.417909988682055 1
-0.0391298138251674 1
0.425759765121758 1
0.0783110918937601 1
0.376800137753396 1
-0.346505369976221 1
0.148595215455285 1
0.312687878292202 1
0.23344800853065 1
0.356836086792998 1
0.339233488624544 1
-0.333739638432492 1
0.236922082790188 1
0.264146921321859 1
-0.205942810685981 1
0.157285939862619 1
-0.0166735086743566 1
-0.169746755073685 1
0.0724464529693558 1
0.239428243878927 1
-0.177425328989059 1
0.117626548240582 1
0.523255803958872 1
-0.170589397264626 1
0.203477572805274 1
-0.144357014350698 1
0.0516783387632743 1
-0.15043480553894 1
0.0593672991866652 1
-0.342852946333811 1
-0.122230846227655 1
0.127548737821245 1
0.187268903999712 1
-0.359910647369366 1
-0.255646561549412 1
0.257267624962541 1
-0.311153949224342 1
0.236517521709681 1
-0.249167422075121 1
0.180700943776796 1
0.269059537060068 1
0.126495290281321 1
-0.369038591329766 1
-0.060483988585353 1
0.358697367633153 1
-0.0669365653762873 1
0.080518180615279 1
0.409743496565505 1
0.194979505308859 1
0.0177799812652714 1
-0.267883823912296 1
0.198318395676615 1
0.14675199317009 1
-0.32511134645565 1
0.0985813958992265 1
0.417193117692524 1
0.1693711926129 1
0.0387600391807307 1
-0.351858165957096 1
-0.0762427575700982 1
-0.125448859875303 1
0.116020789087802 1
-0.08092842726491 1
-0.443604344750438 1
0.235577096912679 1
-0.0191406150482099 1
-0.0372193908891062 1
-0.263811586779837 1
-0.371751454229678 1
-0.35534382004815 1
-0.0474477834790306 1
-0.279747613923651 1
-0.317850884264197 1
0.0783469917093001 1
-0.159014050820724 1
-0.285340999393746 1
0.0735216488549837 1
-0.463662025756974 1
0.112300717411875 1
0.103766541414144 1
0.0883650635630391 1
-0.038378377174134 1
0.0318666034631437 1
0.279345767861796 1
-0.440364021651971 1
0.836794371404786 0
-0.00255899202655428 1
0.1411242817133 1
0.182598467825311 1
-0.0640772290175414 1
-0.389470966526282 1
-0.257066026909349 1
-0.279850539446111 1
0.647102454909409 0
-0.133902615799489 1
-0.153569468996864 1
-0.174172904668099 1
-0.182373238378896 1
-0.182126621907852 1
0.267018792577566 1
-0.351949985281689 1
0.104245671942323 1
-0.222207681376072 1
0.352672197871734 1
-0.138018703780034 1
-0.0348312072583078 1
0.338833771824148 1
-0.0605863574011967 1
0.172630623951596 1
0.318106085245898 1
-0.614398854271595 0
0.232348268921594 1
0.17826503115848 1
0.100259824962442 1
-0.0106079567895707 1
-0.284640416081326 1
-0.310375743601223 1
0.0691976765734571 1
-0.249630571940831 1
-0.0275072303228291 1
-0.362046060598255 1
-0.571338873840333 1
-0.0483547436101226 1
0.327189336343648 1
0.0907036980149535 1
-0.0281975529099334 1
-0.112494757568043 1
-0.0890700395220643 1
0.234622676332845 1
-0.0482210782693185 1
-0.405805123032396 1
-0.248051550602228 1
-0.346324368298134 1
-0.0277260211276798 1
-0.109217851503586 1
0.200520734323119 1
-0.0337311605011741 1
0.232882477275825 1
-0.108574444475969 1
0.133013985452479 1
0.0521715129448021 1
0.199317491835617 1
-0.0388650129311857 1
0.315951437962309 1
0.430060322869619 1
-0.636099097809984 0
-0.12927889098301 1
-0.289640943364067 1
-0.100870689397184 1
-0.0790204474136841 1
-0.326152878037753 1
0.030447159641793 1
0.187903588629644 1
-0.359487902230686 1
-0.467498504126816 1
0.140312871925988 1
-0.167446244059886 1
0.173827697370743 1
0.371215316129637 1
0.383479488931042 1
0.00132050030554836 1
-0.0990694528717566 1
0.224176771083004 1
0.650194252300877 0
0.599325189017331 0
-0.280368955275137 1
-0.112084577275385 1
0.129853529298776 1
-0.232076338035281 1
0.342853412301429 1
-0.359523027585212 1
-0.119877192906163 1
-0.0148132156962972 1
-0.383784824456424 1
-0.407614701144299 1
-0.0247136510864327 1
-0.496756721276821 1
-0.00186779306691891 1
-0.19206439522411 1
-0.367692135558876 1
-0.0365708609847846 1
0.306351812643165 1
-0.195234653489929 1
0.226848754120505 1
-0.0809542885978964 1
-0.0424061872175422 1
-0.171263068385674 1
-0.138394901480627 1
-0.12009056560268 1
0.152354648662939 1
0.140509738035453 1
-0.0277553003178891 1
0.156330303832593 1
0.427742600413204 1
0.0812942432084168 1
-0.225450932486232 1
-0.268383923184422 1
-0.172498247689132 1
0.393679941041419 1
-0.35368530902855 1
-0.0403492380113352 1
0.0503158233641462 1
0.220384740950856 1
-0.168907290874703 1
0.301259226593709 1
0.242617950272777 1
-0.0678785670197124 1
0.688888612140423 0
-0.454007560926321 1
0.0164883423473492 1
0.577364716428761 0
-0.467658569605816 1
-0.194514506239602 1
0.245602454581035 1
-0.0527116159609245 1
0.188506634656118 1
0.122126185482189 1
-0.52390009567822 1
-0.232909034016002 1
0.297468306590082 1
0.0365455956224542 1
-0.226388808942813 1
-0.385955906299953 1
-0.162221760931124 1
-0.0536575764894522 1
0.0499616017877721 1
-0.271658749689307 1
0.221451550276077 1
0.031354974601613 1
-0.551220141821825 1
0.327141904575198 1
-0.176966825931184 1
0.377742003255067 1
0.309924410728457 1
0.14665258127557 1
-0.0225192165285343 1
0.0439330129821008 1
-0.251006461692047 1
0.376570119021771 1
-0.290357020729827 1
0.0509509606056677 1
-0.281302347690885 1
-0.443276112987466 1
0.546784833445184 0
0.102263701020173 1
0.720965326024386 0
0.176513286104683 1
-0.572622705612145 1
0.252681223936136 1
-0.0584876295562882 1
-0.216914455215327 1
0.287295205103999 1
-0.208886315613986 1
-0.059326630779012 1
-0.219988118210926 1
0.0837365622878955 1
-0.0798304693600107 1
-0.429502605799642 1
-0.122304131580634 1
-0.21287478116812 1
0.12978397074812 1
-0.399091477988151 1
-0.412564751808646 1
0.0718513806635163 1
0.133765007020009 1
0.0589544397769214 1
0.35857943490728 1
-0.3389271097256 1
0.185656710172023 1
-0.0551185145091744 1
0.457711252085503 1
-0.185194763296426 1
0.337185058972275 1
0.00152946450791909 1
0.00739708858540931 1
0.0603674459857775 1
0.242536442504275 1
-0.266592988895714 1
0.342852220948692 1
-0.120006636030077 1
-0.424826740810485 1
0.28290320959619 1
0.256907715358041 1
0.362082569890589 1
0.030837643711167 1
0.373443301863742 1
-0.322966760050665 1
0.346957511599543 1
-0.187713922469775 1
0.0790577927798971 1
0.661542821568912 1
0.315073418046845 1
0.170724534515359 1
0.103069885864633 1
-0.0830819565016665 1
0.539301213417758 0
-0.126206746452398 1
-0.666094687088235 0
-0.099827821037222 1
-0.370847812303969 1
-0.0393964371350606 1
-0.0280072552827907 1
-0.102575398547102 1
0.295129372282669 1
0.136356819311518 1
0.32683506539968 1
-0.103428396360239 1
0.268157562505349 1
-0.245628725117085 1
-0.0537191095737619 1
0.10767201167891 1
-0.297438096211259 1
-0.288772527444643 1
0.0694081797567784 1
0.00753001293057776 1
-0.0204984988365242 1
0.318980323881927 1
-0.00354439547590139 1
-0.150756414244192 1
0.194983648578553 1
-0.146424548725218 1
0.0726647439619142 1
0.558896430956158 0
0.170702797069103 1
0.264836951212036 1
-0.392371226464264 1
-0.0821957016449876 1
0.225587314486527 1
0.334693491741314 1
0.08193370433386 1
-0.528773682418598 1
-0.515115080646127 1
-0.230044497112093 1
0.530871667291686 1
-0.0678525951706033 1
0.0203177081717353 1
0.24701280277572 1
-0.415341922426285 1
0.0796800033520456 1
0.255124163866201 1
-0.00939396959997131 1
0.200226780964922 1
0.302713906937527 1
-0.278563981358268 1
-0.365413183208074 1
-0.459368865842734 1
0.500156833275885 1
0.328379412587878 1
0.0180673439372113 1
0.0149955704489627 1
-0.165377645998725 1
-0.296563899112444 1
-0.286076370799242 1
0.0921135399944416 1
0.0126835114048592 1
0.000275538620143109 1
-0.0398787584218578 1
-0.349263941110823 1
0.0753356221245474 1
0.28634527106506 1
0.152753466040418 1
0.173075222967337 1
-0.0859847776926878 1
0.310799719166219 1
0.0675220698312069 1
-0.00553951963778826 1
-0.206510227143494 1
0.291443666425631 1
-0.175144141055575 1
0.254474794320546 1
0.264893082071729 1
0.355954288704934 1
-0.37772700090936 1
0.472754308968986 1
-0.0828762882050664 1
0.343240127263409 1
0.23563739514004 1
-0.562060339728582 0
0.357894214966405 1
-0.216292055751332 1
-0.0370242217707983 1
0.25828153376105 1
-0.261306698573176 1
-0.302363051828472 1
0.353780215367257 1
-0.238115418298539 1
-0.139006367858142 1
-0.233139197601764 1
0.429316218049222 1
0.109296975666362 1
0.0408326656491497 1
-0.0160009131079593 1
-0.0781328588809029 1
-0.552962213724369 0
0.174036491847369 1
0.0398379825209527 1
-0.175913097285359 1
0.057255379013365 1
-0.210762720073082 1
-0.239696294478169 1
0.19238077699288 1
-0.207702498108037 1
0.446164830451205 1
0.197545871650136 1
-0.431363465128003 1
-0.124852781757518 1
0.478821650118044 1
-0.342570140223117 1
0.0381534906526759 1
0.187522353890546 1
-0.249086238528679 1
0.182661546604775 1
0.00199602858105911 1
-0.309612842875807 1
-0.0187841954103297 1
0.189682754099002 1
-0.23331671822632 1
0.059280934219903 1
0.102115060781064 1
0.0211808415257443 1
0.405320838809392 1
-0.35203645012464 1
0.269404694240538 1
0.0281131130436045 1
0.138099569186556 1
-0.422486406727791 1
0.253212970167194 1
-0.287005232680345 1
0.399833386059872 1
0.15445852213248 1
0.0671799245982036 1
0.182509751400372 1
0.16328939032043 1
0.270617607461914 1
-0.052499231420595 1
0.00390101559054284 1
-0.759842089515303 0
0.303929770023247 1
-0.556952505426981 0
-0.16097796926191 1
0.181263201859121 1
-0.366441105653327 1
-0.274103161407444 1
-0.324960685070132 1
-0.12060804595064 1
-0.32349753435825 1
0.294481477134914 1
0.606870377893116 1
-0.170856729591237 1
-0.363069726458845 1
-0.146657336905875 1
-0.111449976340958 1
0.280808744032558 1
-0.0758062469311767 1
-0.377991475914957 1
-0.0675644795774546 1
-0.260478555258732 1
0.18702742365339 1
-0.196652173787695 1
-0.309679839878093 1
0.367437288617058 1
0.172932539920036 1
0.315600724662745 1
-0.0377915392596939 1
-0.0342461823683975 1
0.054203073845412 1
-0.268914725664884 1
-0.167585040626443 1
-0.157811521075804 1
0.306375567295553 1
0.229258947037659 1
0.245502558976554 1
0.0163404941581606 1
-0.195753563218535 1
-0.0666104017540456 1
-0.0763263298068228 1
0.4112482057309 1
0.297681155568928 1
0.444724099486412 1
0.184184717310294 1
0.154121686634035 1
0.0341808446848336 1
0.167309051025172 1
-0.549040607106039 0
0.267153927677952 1
-0.0970576049149131 1
-0.00638459112736581 1
-0.566442126908246 1
-0.0143493960045452 1
-0.292576102586604 1
-0.0848873179613133 1
-0.192663230690346 1
-0.729167082147945 0
0.0678927615136704 1
0.0986732478995356 1
0.134653448218049 1
-0.198462425269134 1
0.195670973966963 1
-0.0600173397902856 1
-0.0703493090375282 1
-0.224241475106097 1
-0.0701539194962743 1
-0.0939030888420414 1
-0.215215490476395 1
0.123866486489481 1
-0.183880432703931 1
0.41664480537656 1
-0.364182721484449 1
-0.0547821993588906 1
0.174433529819762 1
0.485543992086667 1
0.167333129401595 1
0.157875409052765 1
0.133554751683386 1
0.1265257975101 1
0.361833119604385 1
-0.225491647197802 1
-0.0231686247736652 1
-0.477386041685059 1
-0.527421320677305 1
-0.174395634050316 1
0.329260485118965 1
0.222923358990003 1
-0.0205262704362868 1
-0.410311306758685 1
0.211545210008306 1
0.999190937239952 0
0.3297567812468 1
0.531388468982661 1
0.100873293936036 1
0.419955031872871 1
-0.0532289857352807 1
-0.244411447069971 1
-0.0673198006781323 1
0.392271993648118 1
-0.00671324067131423 1
-0.283704409082067 1
0.189457541315883 1
0.126532019530118 1
-0.163846756740369 1
0.35170483974601 1
-0.121338307427834 1
0.0914776919755321 1
0.094226616649068 1
-0.072501256204114 1
0.0459530318395865 1
0.3124616793996 1
-0.514679633076372 1
-0.353513432724154 1
0.0244501359678794 1
-0.504889601859457 1
0.251458098609634 1
0.207557564220028 1
0.483016911887882 1
0.0611450053122272 1
-0.0482242499171735 1
-0.206240557077151 1
0.0119528518998378 1
0.443707104962263 1
-0.166082777051689 1
-0.206607301168887 1
-0.241007301667732 1
-0.453571843343905 1
-0.0927834658765158 1
0.295389439800695 1
-0.562475663233986 0
0.10175244561133 1
-0.00865083489445471 1
0.40825841692069 1
-0.0291622336153773 1
-0.448323026104808 1
0.377048130857415 1
-0.264066185763926 1
0.0241314444484486 1
-0.0554048429191587 1
0.235816915067583 1
0.0432920385344424 1
0.504364968997377 1
-0.00063870484614781 1
-0.304177443324121 1
0.351829790031257 1
0.554028868691408 1
-0.0638588268983729 1
0.147281512810879 1
0.0640856962679994 1
0.466716150491148 1
-0.152833327364272 1
-0.388771937141013 1
0.466131786593755 1
-0.597226310659333 0
-0.409037722343082 1
0.0146998181417974 1
-0.145841440301599 1
-0.397756053651704 1
-0.633404913059143 0
-0.532650583652706 1
0.212247909747154 1
-0.637140962292989 0
-0.410594829473456 1
-0.28136107641989 1
-0.151872481123249 1
0.271526160131092 1
0.165948294573019 1
-0.517861216705619 0
-0.448226368954524 1
0.0280365458247022 1
0.146295911584926 1
0.578707846333966 1
-0.443558421088116 1
0.690000980078968 0
0.213432084173831 1
0.207852840244581 1
-0.0679660989262235 1
0.0916238789398906 1
-0.473389898818254 1
0.0218659377541258 1
0.198529362638328 1
0.139997353030948 1
0.373647338094498 1
0.151100545086114 1
-0.23145844542199 1
0.0311498870455778 1
0.101026667234799 1
-0.195099505257762 1
0.0354899556122678 1
0.00545038004183232 1
0.382565404891587 1
0.592706562076336 0
0.0170295748786527 1
0.293563694738534 1
0.0100229580444532 1
-0.227346628326191 1
0.271412161772883 1
0.166468017899164 1
-0.0801042654530199 1
0.265391391905416 1
0.000190870744832677 1
-0.258633875022411 1
-0.0279984656016328 1
0.180199179067175 1
0.275869651424718 1
0.424562156579221 1
0.371149390229986 1
0.293431416688709 1
-0.250845222195188 1
0.0431528560940389 1
0.337296997984863 1
0.0123141637398937 1
0.5127224499462 1
-0.129715284702022 1
0.0858637751593673 1
-0.134229522576653 1
0.0539809356879563 1
-0.14013484486167 1
0.152491797951829 1
0.225633932352937 1
-0.00951496325488087 1
-0.434991642405371 1
-0.341353054866986 1
0.103711736304687 1
0.0644486445736274 1
0.136887652635001 1
-0.0273971705407041 1
0.180239693478099 1
-0.228703774037573 1
0.224231350036275 1
0.291259618713248 1
-0.108640466316125 1
-0.161891898905527 1
-0.0975446887412059 1
0.133798158759502 1
-0.156090325152375 1
0.0425449863062369 1
0.114620687541496 1
-0.00511029665787058 1
0.221631967522435 1
-0.391913377682391 1
0.23618590416417 1
0.099592259299773 1
-0.113538530445768 1
-0.733777696583201 1
0.524641014339893 0
0.378033318953965 1
-0.240806027606152 1
-0.148908135761844 1
0.672552232728868 0
-0.247330475223714 1
-0.264868649363671 1
-0.432213114655099 1
0.12492416271275 1
-0.0140468386167698 1
0.255717138504031 1
-0.156170777559371 1
0.478085868443869 1
0.217622495948057 1
-0.134445495054692 1
0.137806475547457 1
-0.567168063010897 1
-0.0142042444060554 1
-0.544268718092088 0
-0.167232568872894 1
0.24674570610567 1
-0.0439293577985802 1
0.448247568406673 1
0.245722297663685 1
-0.248645268480658 1
-0.352119414063519 1
-0.14348143760719 1
0.360795561534614 1
0.435498071411459 1
0.129385346075287 1
-0.312615252458415 1
0.156223338690646 1
-0.302995874687138 1
0.0468784800753059 1
-0.0637581753533677 1
-0.0913324755804275 1
-0.261293499335321 1
0.186681671640565 1
0.190177603037749 1
0.00881247777337116 1
0.0554615265812715 1
-0.0123698958758359 1
-0.140272744751337 1
-0.395945544519927 1
0.0814018371314179 1
0.428046870185664 1
0.0353202740445167 1
-0.377004693937164 1
0.00775636611661984 1
-0.161067704418156 1
0.0730530927019737 1
0.400011859680984 1
0.180215082106111 1
-0.184526257569628 1
-0.552799670914566 1
-0.171749073986423 1
0.171925825379474 1
0.0497049202294959 1
0.499774098929945 1
-0.0560423269013918 1
0.286894907441721 1
-0.117536078629814 1
0.450200608991648 1
-0.293556226342185 1
0.0578642775505354 1
0.355983942270984 1
0.282780016453351 1
0.343404142723911 1
0.0235325879330438 1
-0.0491403985514673 1
-0.324719268795479 1
-0.0792783238679281 1
-0.133671490288718 1
0.510583326521922 1
0.0622866122838786 1
0.0484159418940452 1
-0.0901347201260313 1
0.135588700297949 1
0.00539830390007384 1
0.320170141957217 1
0.27281048614325 1
-0.506118088901397 1
0.159906591692741 1
-0.0256176719945795 1
-0.419443917286111 1
-0.169848052528163 1
-0.136000946391547 1
0.379359366653139 1
-0.372519780995943 1
-0.464116159721551 1
0.669352599141957 0
-0.532397180828397 1
0.103322102333336 1
-0.615693103062521 1
0.124311272497589 1
0.167050469813257 1
0.231098157999448 1
0.169924706160504 1
0.113074690492834 1
0.0114319086554312 1
0.25066351576316 1
-0.230125828130815 1
0.179658706448415 1
0.151448973967393 1
0.0547975418204499 1
0.0859988026592371 1
0.111171589029903 1
-0.205588182178861 1
-0.255008301502231 1
0.185698575397627 1
0.463779125327799 1
-0.0873368882715044 1
0.424554255916179 1
-0.313727996510329 1
0.272870797512588 1
0.392377632301118 1
-0.00849659030443406 1
-0.389833921154534 1
-0.0159596821810845 1
0.0400998233455107 1
-0.103073069265991 1
-0.0734499148955472 1
0.0668472408616892 1
0.104259638061034 1
-0.419407632722318 1
0.356786809817674 1
-0.211647475410291 1
0.281402903074153 1
0.0532150787020063 1
-0.190231085123804 1
-0.0826332483805045 1
0.180607015848171 1
-0.346947694080122 1
0.235365739226751 1
-0.012997616013122 1
0.0150404462805198 1
-0.139480780774385 1
-0.0208657681936775 1
-0.232373121576324 1
0.33679898603902 1
-0.535091583886733 1
0.571691959418801 1
0.134521158384891 1
-0.307815642040666 1
-0.325636117790699 1
-0.1530496790854 1
0.180274250117843 1
0.31225428255339 1
-0.0637471331437092 1
0.159498765742868 1
-0.0647236075682497 1
-0.0958559039458133 1
0.332999624285461 1
0.119513765418305 1
-0.358727163739134 1
0.0978496157330649 1
0.353939223844513 1
0.295246327950289 1
-0.10291046412617 1
-0.0707095206398263 1
-0.0732774328043048 1
0.165917793167462 1
0.00634942152373982 1
-0.18030857757799 1
-0.117203976358895 1
0.326366021112433 1
-0.168731241463853 1
-0.0647214562866922 1
-0.220856081155707 1
0.0440807444095032 1
-0.0791834744499927 1
0.0256918952898046 1
-0.0790804754132255 1
-0.361307731080731 1
-0.137965831232402 1
-0.522365629116944 1
-0.255864167508285 1
-0.318052312913505 1
0.251233378075497 1
-0.177452578040957 1
0.458092269794222 1
0.0689822162060347 1
0.133182438648539 1
0.125093787556364 1
0.120284982631591 1
0.0592173475495117 1
0.0448086345950813 1
-0.353268922224229 1
-0.129656262063694 1
0.197698727404295 1
0.155495770645081 1
0.31697395989931 1
-0.0175077092919666 1
0.209766784361803 1
-0.0973750506307864 1
-0.0366371849615851 1
-0.457038527505157 1
-0.341904697942363 1
-0.011139928180637 1
0.00888743099768922 1
0.202166891608229 1
-0.429850477735814 1
0.457105461251009 1
-0.279508963385496 1
0.130769929769975 1
-0.00660222143993017 1
0.205506613001326 1
-0.199588131723236 1
0.268720873999498 1
0.00125771277529867 1
-0.157238018868051 1
-0.0412086481576348 1
-0.195518206883974 1
-0.0992951953715879 1
-0.221728273494903 1
-0.316736641686716 1
0.116757676375334 1
-0.271784716062997 1
0.534930799809986 1
-0.167716770168574 1
-0.685790397774215 1
-0.190574919958384 1
0.23479574419124 1
-0.128591207687091 1
0.241587594856079 1
0.111368979452478 1
-0.118861422734558 1
-0.6817166020663 0
-0.00879729921065903 1
-0.25379333507411 1
-0.340163519018652 1
-0.371006826532842 1
0.0732254900216169 1
0.379537884835584 1
0.054333085025209 1
0.225121326803122 1
-0.0746628846374428 1
0.748249953974968 1
-0.124925150459976 1
-0.321708468823502 1
0.134835858487878 1
-0.278037135843381 1
-0.0150287368516826 1
-0.0243467954729957 1
0.12140165560861 1
0.107258170187599 1
-0.0455442432294486 1
0.420920139172252 1
0.0248660618884433 1
-0.474780305651421 1
0.27842760507989 1
0.245746860023645 1
-0.155425211747793 1
0.173474441559971 1
0.0366063765014691 1
0.278797663464244 1
0.0622147485929093 1
-0.211232223340383 1
0.725049889250813 0
0.141254117190492 1
0.243973964248105 1
-0.553846050689887 1
0.554194442274976 1
-0.166929538890801 1
-0.162438352634298 1
0.4078439604993 1
0.360530108800805 1
0.356801256635172 1
0.344748892184002 1
0.209178769119912 1
0.223311249395969 1
0.261277794498197 1
-0.179623108809273 1
-0.00422806114175432 1
0.0943341455698823 1
-0.0945384927217853 1
-0.122192256322961 1
0.526035515260733 1
0.30701366418061 1
-0.212414954251568 1
-0.249125113069252 1
-0.219487125900166 1
-0.307884704040981 1
-0.259618703195147 1
0.0735814363309155 1
-0.0706753325863578 1
-0.0136386332323202 1
0.0322518225180308 1
-0.485831917875776 1
-0.683238358594404 0
-0.00911427184095442 1
0.0706614944174548 1
-0.00573492678669517 1
-0.47143988741828 1
0.578581276712802 1
0.155069524957932 1
-0.162437450405685 1
0.129555407654072 1
-0.226466655583068 1
-0.0374963400722256 1
0.166636348806301 1
0.222619578967721 1
-0.00616822565894179 1
-0.284053891757564 1
-0.11110001062577 1
0.253337883806237 1
-0.205054605077328 1
0.34670315103139 1
0.278076140692131 1
-0.0267591352538635 1
-0.791514893109628 0
-0.0420033858641893 1
0.412587463253701 1
0.121922286380792 1
-0.0316429348714192 1
0.0618370696402525 1
0.0105950229437506 1
-0.684841973489031 0
0.071147902733335 1
-0.266591135456924 1
0.172688532962023 1
0.127421464287223 1
0.158462578067723 1
-0.478553217128832 1
-0.144011624165026 1
0.115461760298633 1
-0.119728515548439 1
0.260916869616125 1
-0.390423201032619 1
-0.064757263227568 1
0.267942872827137 1
-0.225348782004615 1
-0.316055755245025 1
-0.336607676946125 1
-0.417496150841311 1
-0.182511257425729 1
0.133444941680002 1
0.0847634554149374 1
-0.315676879151873 1
-0.00705876719135727 1
0.165622752404812 1
-0.206764842847418 1
-0.0656853753406677 1
0.419951660284795 1
-0.168359839839769 1
0.101753711840835 1
0.158571912445687 1
0.287027252869742 1
-0.272194065493833 1
-0.104384954730751 1
0.427821227233007 1
0.00551583832083487 1
-0.0509440810912512 1
0.035639462229475 1
-0.395515721477257 1
-0.283368008293846 1
-0.216400531331878 1
-0.018523675141503 1
0.0920028121910493 1
-0.267350596496793 1
-0.150388490981383 1
0.494293133887005 1
-0.114117624180771 1
-0.159654528748555 1
-0.0273462366942017 1
0.0339212104469496 1
-0.00194259112097586 1
-0.695091908391513 0
0.288025406058398 1
-0.456613676905526 1
0.299218301647356 1
-0.123468221406525 1
0.0345434715605385 1
-0.070191533285327 1
0.236543412367998 1
0.277513095884599 1
0.664659849598456 0
0.734947017880025 0
-0.205827767839921 1
-0.15983777447683 1
-0.536159596753236 1
0.114257203781563 1
-0.226107900630632 1
0.213291508647484 1
-0.129504713672647 1
0.217173573214779 1
-0.0292873090031131 1
-0.296500310297416 1
-0.221199557060645 1
0.0408813080079947 1
-0.200221376007489 1
-0.241442862315856 1
-0.439603219671903 1
0.169415225587537 1
0.254850253647075 1
0.252433581432388 1
0.309560584756597 1
-0.17009383307908 1
-0.267390323543015 1
-0.296475125615181 1
-0.300566069182755 1
0.19712719932127 1
0.528287368233582 1
-0.107597536240762 1
-0.147617074157652 1
0.0371567373974218 1
0.265293683325783 1
-0.0430079753576436 1
0.0417092985458384 1
0.151235246378918 1
0.316118724131241 1
0.28610762047576 1
0.456564992009581 1
0.0427512222066624 1
0.287998639240026 1
-0.00542679870153109 1
0.301692464187906 1
-0.0338675445419794 1
0.424656442134693 1
0.38196285791387 1
0.513682004163906 1
0.105840506726094 1
-0.0738764763130799 1
0.0431494834480279 1
0.116684523582638 1
-0.464343582842894 1
-0.111017692750965 1
0.151505294442727 1
0.499031540214117 1
-0.0363031365346969 1
0.209758059106784 1
0.097461990414301 1
0.35510436502814 1
-0.580932856895675 0
-0.178490151448704 1
0.121426266062503 1
-0.184620591212882 1
-0.140384346868076 1
0.0932686155497306 1
-0.48270522851324 1
0.267276858464498 1
0.109117100761216 1
-0.128833503362091 1
-0.200567972666157 1
-0.108262766250086 1
-0.299560102031073 1
-0.176425354972031 1
0.372502606456016 1
0.0691286203516066 1
-0.457273679445912 1
0.0212994710578866 1
-0.184211594318185 1
0.139538790512649 1
-0.0950471229893771 1
0.264297740996112 1
0.0580371573151631 1
-0.5050075264897 1
0.119596113565968 1
0.293012729497519 1
-0.11443758342049 1
0.340246285975243 1
0.0174820117026617 1
-0.291111116728236 1
-0.0318012091116755 1
-0.175973719774708 1
-0.254741372650785 1
0.0738318692871709 1
-0.0957859410009685 1
0.414072982675368 1
0.0111609584264471 1
-0.123575594732385 1
0.275317694484185 1
0.0918411313097364 1
0.165031213189655 1
-0.411836423937417 1
0.128365725880124 1
-0.23513896856159 1
-0.26854770554793 1
-0.231993119744341 1
0.402438504966795 1
-0.0749763384910989 1
-0.179767704027459 1
0.209386494428553 1
-0.421455386445275 1
0.108191162320763 1
0.0921868019125006 1
-0.249105062231586 1
-0.162071316628438 1
-0.08722193657688 1
0.419968869128629 1
0.0997550259476416 1
0.418251421855639 1
0.0934872910621694 1
0.151873442184221 1
0.29700327326571 1
-0.0356165278067751 1
-0.286253678464121 1
-0.0685799492325914 1
0.396047182565514 1
-0.189022495066387 1
-0.0266863574423729 1
-0.238800866788447 1
0.302894104653199 1
0.352232016260647 1
-0.262604407514266 1
-0.524032786296168 1
0.21523926274835 1
0.0934640639851152 1
-0.305858015546164 1
0.155466656201829 1
0.589200867229201 1
0.0298702245636827 1
-0.00253579204216675 1
0.540135904735767 1
0.171857809604038 1
0.303992615704302 1
0.0973514596596033 1
-0.168783388891012 1
0.0890561394380515 1
-0.243575876576939 1
0.206600073232381 1
0.034766601326908 1
0.0772283418368252 1
0.224798802013781 1
-0.419205245382313 1
-0.187467518858615 1
0.537929170401758 1
-0.224469099631574 1
0.0946235457813856 1
0.134425916062319 1
-0.0521408873377293 1
-0.104528934438818 1
-0.409296394910048 1
0.219603027476298 1
-0.109326624287249 1
-0.423982757399436 1
-0.106284346270821 1
-0.166467836346116 1
-0.0254937960472994 1
-0.0559027795382199 1
0.118703547688302 1
-0.0261627772441841 1
0.325221198534105 1
-0.210155480085083 1
0.145131082223273 1
-0.220696207126651 1
-0.0637645365261672 1
-0.00478810979662615 1
0.181177116430465 1
0.03385384224944 1
-0.125489989789008 1
0.131463220271113 1
-0.146931514380551 1
-0.0467086432557079 1
0.109363783320469 1
0.0787847310867212 1
-0.0437637806864724 1
0.163699250462946 1
-0.0943450792434467 1
0.200572730728793 1
-0.190555305055876 1
0.185380123733261 1
-0.2027962636904 1
0.0236203210161303 1
-0.429593846691003 1
0.265838930724532 1
-0.0400007914159054 1
0.0941892155660134 1
-0.754221607778237 0
0.132155938039434 1
0.118464746359474 1
-0.30397889774296 1
0.0399111277969813 1
-0.0689623997892644 1
-0.336257647984414 1
0.139875624859669 1
0.157216569515473 1
-0.210202549509655 1
0.241060174756964 1
-0.00909619426895387 1
0.340614158319911 1
0.061975688484345 1
0.141689471692404 1
0.0480858352666131 1
0.0346531636673579 1
0.112945578212028 1
-0.0718742656638412 1
0.222530671359855 1
0.296372396645415 1
0.113851002693523 1
0.162442424985644 1
0.0942786026134149 1
0.117718400983703 1
0.351538420893814 1
-0.0722066547593756 1
-0.326443247252797 1
0.344303299370119 1
-0.0447630039000468 1
0.0204978602901309 1
-0.285371605099659 1
0.111718288061272 1
-0.194117031187678 1
0.544946880274056 0
0.176542322968273 1
-0.0803043684712058 1
-0.270904054967824 1
-0.301621624385569 1
0.30204575128846 1
0.234201353837007 1
-0.278227811660575 1
0.40723448579168 1
0.151446903033376 1
0.0666067625297236 1
-0.0504715714669592 1
0.279243747767187 1
0.379502990427297 1
0.169684231455182 1
0.427267140629797 1
0.255622603025876 1
-0.0489507515419342 1
-0.380752188052614 1
-0.106294343592048 1
0.0769483686311149 1
0.0744957427826735 1
0.00215758758448452 1
-0.157223422308465 1
0.089537342724691 1
-0.402927254179308 1
0.205425259290798 1
-0.254601421865991 1
0.0864883567537179 1
-0.378376056918937 1
-0.224035856307834 1
0.154299342411948 1
-0.300351714114515 1
-0.0378446070365143 1
-0.181098940913847 1
-0.229949061346434 1
-0.0616559199496205 1
0.144736153153985 1
0.048390040915446 1
0.229574406407473 1
-0.00512772667461092 1
-0.154280018364214 1
0.10802154550599 1
-0.325154647164729 1
-0.146044880012098 1
-0.0410516885329336 1
0.246375133967225 1
-0.0256626161700064 1
-0.125031269007868 1
-0.164937637309803 1
-0.239795180193451 1
0.321660244155184 1
0.487907537934979 1
-0.240273969624668 1
-0.152748094598663 1
-0.0287249368070342 1
0.255487444855654 1
0.225839122512189 1
0.0642220206621106 1
0.111797607115024 1
0.162221251207423 1
-0.375539894843609 1
0.215054150058711 1
-0.509570173202912 1
-0.0890552642232237 1
0.616629318773472 0
-0.210318306129004 1
0.202044441754467 1
0.128304977602298 1
-0.160075129872051 1
-0.537173368649365 1
0.0894964661703014 1
0.215592994868098 1
0.161886772067794 1
-0.222963819707667 1
-0.182672138348911 1
-0.577799605857967 0
0.253322495453451 1
0.39707065844866 1
0.468587780978209 1
-0.118640404735771 1
0.123665370667378 1
-0.44930865504458 1
-0.124309250535016 1
-0.259616741797499 1
0.256051895414183 1
0.487735600780091 1
-0.0801037243843715 1
0.028915201024481 1
0.279234105913171 1
0.149534487689793 1
0.520323389871638 1
-0.00217012974808668 1
-0.0223355324320655 1
-0.0706880039158527 1
-0.0537496004331699 1
-0.259092797015777 1
-0.040175394923456 1
0.446837187782922 1
0.0365332693012907 1
-0.397017964822526 1
0.108312076940082 1
-0.388597996127824 1
-0.275577758060293 1
0.276532780305075 1
0.32750070993977 1
0.307609476382457 1
-0.118638691182184 1
-0.139643284319653 1
-0.167764623497351 1
-0.199596483987661 1
0.232238763713915 1
-0.133575491947667 1
-0.236652011337007 1
0.078118662307957 1
0.303187833836638 1
0.521877877066323 1
0.370830635186218 1
-0.455775729867729 1
0.222510294732656 1
0.0937809724726073 1
-0.118787397147424 1
-0.511304429601593 1
0.0395266182593666 1
0.200848382043309 1
-0.399548382897594 1
-0.221531154191192 1
-0.0200744047713787 1
0.346519599609142 1
0.29438529865398 1
0.459777426088973 1
0.141215661953379 1
-0.0201619966776126 1
-0.31927762370834 1
0.00832025825285684 1
-0.0395401559912495 1
0.106552923498161 1
-0.176734058401941 1
-0.257528614161576 1
0.181414310578778 1
0.0344601893940341 1
-0.290617242625479 1
0.232146122253092 1
0.106100042263464 1
0.258927926505341 1
-0.245857573772028 1
-0.0724201362135739 1
-0.198989993593771 1
-0.199073986327984 1
-0.0157304357669742 1
0.623878401954789 0
0.0556308127275247 1
-0.00277688675400184 1
0.282092310286401 1
-0.0602815615708151 1
0.135370805277564 1
-0.155928198049572 1
0.643441847736874 0
-0.0536656035542585 1
-0.0539518879035478 1
0.114148391998116 1
0.159437437917709 1
0.657064737236858 1
-0.170282399575961 1
0.0597628520965308 1
0.187266063388725 1
0.406962284021615 1
-0.0926075688262015 1
-0.0381527032474591 1
-0.546763551400318 1
0.0176435861990055 1
0.363054128685637 1
-0.552175085278813 1
0.451355618304234 1
0.377041664843962 1
0.177645451575401 1
-0.0357729870157095 1
0.292517931999297 1
-0.0906773047039378 1
0.0715383408723328 1
-0.631195486926918 0
0.0618416052868376 1
-0.00804342656413387 1
-0.367369665603968 1
0.435729441626035 1
-0.0956247698250128 1
-0.147412487916718 1
0.253773580216346 1
0.192343357975954 1
0.138262867254949 1
-0.343151494912612 1
-0.276942175927194 1
0.241746768865391 1
0.0979381870132612 1
0.525798453994735 1
0.163885223179561 1
-0.322452842077544 1
0.353689218689776 1
0.274632389862482 1
-0.0244094436720075 1
-0.184181104727449 1
0.175151715707075 1
0.128192521822091 1
-0.13846088098152 1
-0.0547773261923145 1
0.43364933953937 1
-0.12681957119611 1
0.492902170028635 1
0.421728231234697 1
0.0075911233996947 1
0.182479364289145 1
0.297342773862164 1
0.0949376205282627 1
0.250221400766484 1
0.0301885621964541 1
0.0487749307911273 1
0.0536074884900496 1
0.342656474233137 1
-0.159625150219865 1
0.0139060962821981 1
0.0927042684971141 1
0.0926718416765045 1
0.232607237648535 1
0.654896331030196 0
0.272985669602096 1
0.137807096055479 1
-0.23875120411225 1
-0.176430557104159 1
0.16667233061886 1
0.296520475678916 1
-0.344576389287387 1
0.091153252800859 1
-0.10252390475004 1
-0.089277062247278 1
0.393988698796013 1
0.107881253115976 1
0.165420878217718 1
-0.21943820323784 1
-0.273519172344034 1
0.133184502756339 1
-0.00873532081294539 1
-0.0966073253525946 1
0.21804008556371 1
-0.0340823449057209 1
0.0336376694615579 1
-0.180965659977264 1
0.56240971676845 1
0.285813539823686 1
0.0447231755753554 1
0.340116192870324 1
-0.260831323092036 1
-0.0246027348338201 1
0.0265227017470579 1
-0.124248355712955 1
0.238843124794038 1
0.0668202543726778 1
-0.188001901629618 1
-0.0207546780850378 1
-0.073651512976704 1
0.082095865224494 1
0.461313792321143 1
0.114612356485715 1
-0.207200552306574 1
0.158993439410891 1
0.232187393652025 1
-0.222901092889729 1
-0.504740412325697 1
-0.0516317362332069 1
0.467933871583482 1
-0.0247254641362985 1
0.0653017009026356 1
0.0184822379526745 1
-0.318969127339148 1
-0.0802438724244576 1
0.153811544220037 1
-0.185930463511802 1
-0.316135186473432 1
0.0284364882035623 1
0.259666776039976 1
0.440966207085614 1
-0.705326913870839 1
0.235418577329441 1
-0.35890963430674 1
-0.316353134222911 1
-0.207134531735383 1
0.267735369785314 1
-0.0452777025398433 1
0.371857461671911 1
-0.274994812773809 1
-0.0954210655873034 1
0.360857885340642 1
-0.355479856238162 1
-0.187410287437233 1
0.258895860175079 1
0.605934394327502 0
0.312324457869272 1
0.221196821609772 1
-0.450674132575044 1
0.185786654562535 1
-0.323601498518247 1
-0.179324787071599 1
-0.0294396001729803 1
-0.290444866654711 1
0.123408881485908 1
0.70751613233239 1
-0.204216541849868 1
0.358904316971778 1
0.304836092767892 1
-0.399173366262434 1
-0.0720147876955545 1
-0.334881802987983 1
0.22599497453541 1
-0.236142571312326 1
0.161508642062983 1
-0.216675295489803 1
0.0928420668380249 1
0.100665503097773 1
-0.363196198140688 1
0.290325662600374 1
-0.303167909765431 1
0.211417059386166 1
-0.355115834756126 1
-0.171263235244041 1
-0.607048994531464 0
-0.538368623211544 1
-0.0654618853094182 1
0.059623820837518 1
-0.00337411098346974 1
0.224088035483226 1
-0.14954005329992 1
-0.246607631111848 1
0.160663528302462 1
0.00842367867109989 1
-0.0446252764021044 1
0.0214498608469346 1
0.375850573412728 1
-0.0753453363374791 1
-0.0130445080134944 1
0.149832530988991 1
0.208118248226755 1
-0.00884258246717856 1
-0.145758742896923 1
0.0897413345538315 1
0.12552181724704 1
0.0341976779322975 1
0.139543882911552 1
0.0399895803336157 1
-0.469511869538196 1
-0.360983951829106 1
-0.0592644919290509 1
-0.21566644961466 1
0.107910774355209 1
0.135029526882953 1
0.117708966563333 1
-0.0475342136332877 1
0.0922290444198221 1
0.403710297123807 1
-0.143776574382523 1
-0.193335337102189 1
0.060614651664161 1
-0.153570778104666 1
0.156303638603528 1
-0.126385445037115 1
0.0923976293687743 1
0.176908976696375 1
-0.0173340938984429 1
-0.175546049471265 1
-0.0601980716253602 1
0.379385127986781 1
0.124314898294575 1
-0.129644542846274 1
-0.0870741790726631 1
0.654738305476171 0
0.211461612628944 1
-0.0117077317418315 1
0.187215872268161 1
-0.106794314544867 1
0.183399850649735 1
-0.26004662139551 1
0.363633296230648 1
0.000317976728938046 1
-0.279739890793022 1
-0.00676391485141817 1
0.165116508892325 1
0.282023410223054 1
0.0543468394432756 1
-0.226116150745314 1
0.329600912285256 1
0.0945790370679633 1
0.0839383166532711 1
0.143241617232595 1
0.140710251155604 1
-0.137994470459555 1
0.189613429516004 1
0.133669739297252 1
-0.113854481861612 1
0.0879275853359851 1
0.0781420830000188 1
0.111148956499122 1
0.0583274102562008 1
-0.284860377091528 1
0.299760888635274 1
-0.0334204486582252 1
0.145482285824256 1
-0.316362845156011 1
0.068024588587163 1
-0.126923019994437 1
0.203088608891914 1
-0.0822734329679478 1
0.139555802448838 1
0.0420975007892551 1
0.190075202796018 1
-0.393870598072495 1
-0.330213266247359 1
0.041559387663572 1
0.578802778611754 0
0.46989247686815 1
-0.105476369266527 1
-0.319229497015698 1
-0.176769789801014 1
-0.378898866164825 1
0.279711116590847 1
0.102955099514522 1
-0.0130420141376992 1
-0.758590564514293 0
0.0376781057090782 1
0.162954695150054 1
0.155908160074761 1
0.259845266927604 1
-0.33832589797136 1
0.0160229599814121 1
-0.210128108749845 1
-0.0613587027101751 1
-0.0495147053217073 1
0.374515803574166 1
-0.0187481920281089 1
-0.4551731366373 1
0.018406083909534 1
-0.380774925639454 1
-0.0281770929963136 1
-0.405244803668116 1
0.235560116763834 1
-0.00682919669924506 1
0.0820289483723387 1
-0.274151997754823 1
-0.0189678280163646 1
0.160671776674994 1
0.402201541351281 1
-0.16251924696779 1
0.237102418340629 1
-0.196999431336723 1
-0.15595381032491 1
0.0246739433729571 1
-0.0252004401442796 1
0.531189782995671 1
-0.0766998939217545 1
0.472476055995458 1
0.379015262991826 1
-0.103884770397073 1
0.0605958012226359 1
0.429596412073843 1
-0.246384074737494 1
-0.0431715718242405 1
-0.10966829928604 1
-0.136344224753061 1
-0.0851660064732277 1
-0.488583685764685 1
-0.316292963192779 1
-0.111037256094236 1
0.16818167980255 1
0.129592302201288 1
-0.0254158390136693 1
0.0942867172762074 1
0.1778275694461 1
0.107576202353209 1
0.0281747205744819 1
-0.18618553905703 1
-0.195496573877348 1
0.473124922784537 1
-0.241570351857649 1
-0.361904021241761 1
0.206694846993322 1
0.15311115905586 1
0.103499444495139 1
0.107250701694684 1
0.267446979089441 1
0.413251315761428 1
0.241362954128026 1
0.129865056221107 1
-0.273658264613564 1
-0.139506200235831 1
0.168584587269523 1
0.444471665784722 1
-0.0134431533988276 1
0.293606453208753 1
-0.281640778596774 1
0.17714706503915 1
0.0918503614670658 1
-0.239333812048819 1
-0.250236747572923 1
0.00755590302777946 1
-0.390607343118141 1
-0.485363501951264 1
-0.252129785031691 1
0.0148072702576391 1
-0.473949326496934 1
-0.0733747233118023 1
0.097309903364599 1
-0.195304327178219 1
0.0513493113264305 1
-0.206671422492497 1
-0.0713792471867311 1
0.0863681744829479 1
-0.338789972484934 1
-0.0673834888377956 1
0.155006003626052 1
0.288568354599445 1
-0.499688464177938 1
-0.112561085877395 1
-0.0340099093246627 1
-0.314362295291269 1
0.428799152557141 1
-0.203718753645673 1
0.0121006700536586 1
-0.305130102663041 1
0.247530148976128 1
-0.200373071030656 1
-0.466691035249985 1
0.446739245112841 1
0.342534391544843 1
-0.0988085030684587 1
-0.471008437705881 1
0.284457618247804 1
0.0383917597579672 1
0.333297303597337 1
0.105609292298867 1
-0.0408261744289039 1
0.114933488016924 1
0.108842116352298 1
0.459080960880485 1
0.197366445584504 1
-0.127644384125814 1
0.225307731864251 1
0.183163501399554 1
0.0432215194232512 1
-0.120117511542724 1
0.26514901535493 1
-0.137873804025047 1
-0.154811983608747 1
0.202237855352627 1
-0.0792666848161165 1
0.226949784942325 1
-0.301218176032154 1
0.131302066648895 1
-0.0411320493865235 1
0.137663982722578 1
0.151561410120732 1
0.0108728141494337 1
-0.41115649440433 1
0.071183047345796 1
-0.10330347307681 1
0.44775077831763 1
-0.356312123577612 1
0.718922118598404 0
-0.0165160324193773 1
-0.0535024188249011 1
0.0800790947133218 1
0.333922741862528 1
0.015631520578197 1
-0.243429537951009 1
-0.0053398078965202 1
0.099105073735634 1
0.15510783606406 1
0.164877947789564 1
-0.200475512751293 1
-0.281700243745853 1
-0.114809971352684 1
-0.148744128935594 1
0.313835321981105 1
-0.271089387731711 1
0.468266408507953 1
0.106717028448148 1
0.185594730751648 1
-0.0383515187194679 1
0.111561919410693 1
-0.319918534892532 1
0.108779263696646 1
0.192432014715955 1
-0.194345392515764 1
-0.111513960262286 1
0.281864774818209 1
0.4517890210706 1
-0.230596439183004 1
-0.459705595364979 1
0.289084872457009 1
-0.432524177126635 1
-0.0719448940852725 1
-0.00676785880283316 1
0.442527694578295 1
-0.140042958751092 1
-0.255015289184084 1
0.196968980528358 1
-0.385354522456324 1
0.126202901413092 1
-0.10116737430633 1
0.219882893666953 1
0.0107023545155509 1
0.285889769949625 1
0.273009906734235 1
0.0783458766120524 1
-0.230548538595155 1
-0.0740566410475147 1
-0.134082442706842 1
0.0496542883396178 1
-0.463019534057444 1
-0.134420025202458 1
-0.345581928049677 1
0.194892886461805 1
0.0436419300621442 1
0.121958712877023 1
-0.617731092224287 1
-0.354138366906367 1
-0.197852992874741 1
-0.108089806733308 1
0.0673667453141081 1
-0.367699065499766 1
-0.0378737135280983 1
-0.283994816651136 1
0.546727803099346 1
-0.328448880787235 1
0.274733690767483 1
-0.628067816255666 0
0.454891817564894 1
0.220098813920521 1
-0.401929938441229 1
-0.248110998398795 1
-0.0575382217449003 1
0.18811787816707 1
-0.179588342154779 1
-0.0792900163863466 1
-0.0905827195757662 1
0.408559290138784 1
0.395324614102488 1
-0.0998271015643065 1
0.331208400062867 1
0.321833605622237 1
0.0840936111874198 1
-0.0312992407749283 1
-0.0367961734713262 1
0.249756190516713 1
0.0117010357093406 1
0.0328616355166385 1
0.0337541611371054 1
0.0556081338409435 1
0.398356175849175 1
-0.0809573731337196 1
-0.340725288685724 1
0.11978049251617 1
0.38459727045196 1
-0.279482610374496 1
-0.108725151533196 1
-0.307078310582293 1
-0.299190987656953 1
-0.0419241648013619 1
0.18826165434097 1
0.267244721254753 1
0.0908783557181163 1
-0.12380799301518 1
0.045884475118665 1
-0.216614160051415 1
-0.173976882195482 1
-0.253092143622113 1
0.111022113089413 1
0.0162663722376345 1
0.0672031910881011 1
0.211255112695258 1
0.34309211446756 1
-0.264935881207656 1
0.0380131231972962 1
0.402568263769579 1
-0.414806244145729 1
-0.606643059302593 0
-0.28022591264887 1
-0.650408799468469 0
-0.11106438737355 1
-0.253079447880147 1
0.222763029362096 1
0.430866855135975 1
0.147705327639951 1
-0.463499884239846 1
0.146869493556866 1
0.0747736314608286 1
-0.00385485859598785 1
-1.08993957756033 0
-0.130512360742791 1
-0.227964803338031 1
0.10429551908883 1
0.0295892770209859 1
-0.0954652100821886 1
-0.205058281376906 1
-0.0410263424077327 1
0.236046677022441 1
0.158090976137258 1
-0.647424343126637 1
-0.0463225822843339 1
-0.117420731263632 1
0.0887748011246223 1
0.142316044984736 1
0.0234880675399218 1
-0.136442809525718 1
-0.247438402382151 1
-0.284489891198472 1
-0.17693595917543 1
-0.445285489515856 1
-0.00926537708517489 1
-0.231432648291733 1
-0.0254508878163434 1
-0.104053210961825 1
0.152657812352676 1
-0.0797309166117438 1
0.202601139263429 1
0.0427941700804591 1
-0.00931109656092467 1
0.0748043847160882 1
0.13343873176045 1
0.233349429932378 1
0.130972345708334 1
-0.0824531973992244 1
-0.0350747342436099 1
0.123092178580367 1
0.0658480825809121 1
0.235944909336835 1
-0.0964741838811088 1
0.856258455844893 0
0.0524281739165214 1
0.398136773701244 1
-0.515461407105912 1
-0.079478624178529 1
0.0586152119097892 1
-0.056818174282949 1
-0.234246167808796 1
-0.313436092519818 1
0.435446576161352 1
-0.305653936509868 1
-0.0155860523303656 1
-0.156209625539766 1
-0.268236683347022 1
-0.161190529292646 1
0.0413509099485208 1
0.119646259052344 1
0.211926036995327 1
0.217165510857698 1
0.367424329597442 1
0.555132115959806 0
0.0368382812478451 1
-0.0276564070213298 1
-0.0591559937261259 1
-0.174941610532853 1
-0.0860612806670492 1
0.18167299990454 1
0.213077164684254 1
0.365484178960714 1
0.329978863973337 1
0.0786992150648334 1
-0.294320790266579 1
-0.293926609653618 1
-0.042950625652028 1
-0.271910809954088 1
0.0823520571608926 1
-0.0588640354879897 1
-0.436999642994307 1
0.0579086493956629 1
-0.288986145604765 1
-0.305784155689142 1
-0.0622218105894135 1
-0.226582135926934 1
0.211101000292172 1
0.0348931048787258 1
0.086932269885232 1
-0.2042600696094 1
-0.055816161239602 1
-0.238876780773374 1
-0.551124449485868 1
-0.0675776116752487 1
0.10425041476557 1
-0.266734248326929 1
-0.351608901967515 1
-0.672987901453745 0
0.0232826028561098 1
0.136457955932826 1
0.510579692634672 1
0.330059870922047 1
-0.301044133871199 1
-0.12540800992904 1
0.376293413152784 1
0.0431885471698553 1
-0.106562288179735 1
-0.482990971870052 1
-0.0992586704639616 1
0.105506686149446 1
-0.0287398800413446 1
-0.515230908947182 1
-0.148648960262782 1
-0.117034857704637 1
0.500176847619053 1
-0.229264486212144 1
-0.0782425160682513 1
-0.0212511024239702 1
0.271730435120317 1
0.000758120325643666 1
0.245972084565941 1
-0.115575363155629 1
0.172387544086989 1
-0.160805480923024 1
-0.0544026176571392 1
0.0664787157611826 1
0.291894297868256 1
0.310387354264767 1
0.0064116492437859 1
-0.333576732227659 1
-0.195768398104236 1
-0.18663970874227 1
0.157256026934482 1
-0.629758815014733 0
-0.348388652279162 1
0.0582050686049339 1
-0.142757710479013 1
-0.320172293648914 1
0.263395979189224 1
-0.247202519325688 1
-0.182528697741949 1
0.536172996131473 1
0.129241146691515 1
0.113202459024494 1
0.386296061098812 1
-0.054629480278903 1
0.33270529715304 1
0.0451613339188645 1
0.0672249479968532 1
-0.0796754530330425 1
0.221172832743253 1
-0.220817534983901 1
-0.113820884179969 1
0.308385805894187 1
-0.152046300855377 1
0.0463187571137336 1
-0.363250881880786 1
0.114756326401099 1
-0.272758060866264 1
0.378482325478905 1
0.0256253738504498 1
0.0500032182078906 1
0.464710951340116 1
-0.259094483886123 1
0.505965918250165 1
0.295130556624999 1
0.0975325955545747 1
0.138686820475389 1
0.610768353255095 1
0.243465880516906 1
-0.124177347952162 1
0.159916409039719 1
-0.28018149940738 1
0.226939066065945 1
-0.176718339890253 1
0.17419522078741 1
0.0225093950750556 1
-0.20127397868858 1
-0.0753330782751338 1
-0.254520445757185 1
0.0365006394705985 1
-0.0642562757855087 1
-0.167152823241851 1
-0.109598724860647 1
-0.0461577671758296 1
0.205846696232693 1
0.0682564256678006 1
-0.372175198571038 1
-0.245533284350458 1
0.0650410408623941 1
0.200826992169695 1
0.0790057252047989 1
0.0939357075970423 1
0.1659650691212 1
0.0779239619502491 1
0.08781571773041 1
0.261922339099891 1
-0.0174996828980558 1
0.123929259368411 1
0.175152343846473 1
-0.0355761239085551 1
-0.269597965618172 1
-0.0198527610182563 1
0.0250815712475297 1
0.381767595151308 1
-0.16643005667754 1
-0.0677521115942396 1
-0.0444201221803859 1
-0.291604659491813 1
-0.185419640096495 1
0.272807545335943 1
0.416315280643867 1
0.294018534434827 1
0.328119572009284 1
0.0965984418532043 1
0.269339404400009 1
-0.0638270393072994 1
-0.210111524897633 1
-0.0469583588113919 1
0.221868082266914 1
-0.138319370671311 1
-0.201737856965437 1
0.136814251867171 1
0.210177622812925 1
0.527211874257986 0
0.165214979520798 1
-0.306249510865144 1
-0.0018706506265567 1
0.235789139027071 1
0.0794043359036918 1
-0.49895752278046 1
-0.0245102091599282 1
0.249864609912097 1
0.046136282144996 1
-0.0801438143356609 1
0.201796182132011 1
-0.203354681892695 1
0.220742365525039 1
0.0681920850142897 1
0.00102787365785398 1
0.155908586841038 1
-0.177125842488931 1
-0.0657651433545543 1
-0.431369690763261 1
-0.273499312471335 1
0.524566402923117 1
0.165613857428866 1
0.00435591387418827 1
0.368821387518892 1
-0.273040736646501 1
-0.236323669754714 1
0.232895215047195 1
-0.420987950715146 1
0.106230164616347 1
-0.222984781933106 1
0.131984434555956 1
0.0911334729783905 1
0.685089744113409 0
-0.0927985374092308 1
0.45681450618853 1
0.265172060990955 1
-0.433886932723807 1
-0.485165555474798 1
-0.0216584718007392 1
-0.395283798219606 1
0.0136030155044369 1
0.290926920754749 1
-0.62008759055973 0
-0.539348620907178 0
0.276771746602848 1
0.0644397915777669 1
-0.168932191378152 1
-0.145542006346687 1
0.0878602490866514 1
-0.0759260426561802 1
-0.134724934666696 1
0.350032244684652 1
0.235923131136128 1
0.116821058451375 1
-0.260956580266335 1
-0.591574784085177 0
-0.263094538363944 1
-0.125674212890264 1
-0.394959371532577 1
-0.0570614205546399 1
0.223625956237753 1
-0.0474695317317447 1
0.579124709786654 0
-0.602967592147012 1
0.0565128169095889 1
-0.141063232630502 1
-0.343757790316082 1
-0.214203151163732 1
0.129293871695522 1
0.0185688845130688 1
-0.548695848157887 1
-0.0771852528810993 1
0.498714529628442 1
0.196223145040012 1
-0.0515636474842404 1
0.611418493298198 1
-0.236656323247997 1
0.0755331608596354 1
-0.375923364544912 1
-0.414982450264914 1
-0.13883184346726 1
0.610111746032115 0
0.410688479844818 1
0.075547201130008 1
-0.399932347599876 1
0.200027322048563 1
0.129690302634745 1
0.169746190536047 1
-0.416019764304471 1
0.192457564823235 1
-0.168976117957116 1
-0.233052189656558 1
0.0597022791352319 1
0.0934829930094346 1
0.084711541747061 1
-0.298322629349505 1
0.181923374433509 1
0.252162109686352 1
-0.674202006914606 0
-0.150139118359519 1
-0.276204823030366 1
-0.0160468266593801 1
-0.0112167457133301 1
0.458669198572454 1
-0.165768655737392 1
0.346813194270692 1
-0.307551796631966 1
0.260517986362052 1
-0.0287497051134331 1
0.124791108750073 1
-0.144627592919243 1
0.38978245757195 1
0.146397357874746 1
-0.226849006960414 1
-0.347360799835211 1
-0.00544999551408092 1
-0.302673747741339 1
0.378145278878406 1
0.0919180543135482 1
-0.173883523821303 1
0.0354094980067213 1
0.130847169449556 1
-0.401306420036883 1
0.424212583917017 1
-0.124338940423844 1
0.149685773382951 1
0.378887031999312 1
-0.219586038763051 1
-0.349959325598621 1
0.314117352597972 1
0.072780064222129 1
-0.446047560711462 1
-0.0642918579351246 1
0.566079324042719 1
-0.185195391606525 1
-0.0325224630554804 1
-0.369854700100148 1
0.189648831433311 1
-0.279109947460762 1
0.74819195069103 1
-0.694029435479899 0
-0.142199660350068 1
0.0847856478048613 1
0.232548514131351 1
-0.39044069100003 1
-0.264301749954982 1
0.195046227285031 1
0.190291734565711 1
-0.103653026784239 1
0.250211896987868 1
-0.0845800478524106 1
-0.317973610410133 1
-0.442362499092897 1
0.465207528477035 1
0.620038025041283 0
-0.0369544488773731 1
0.379637842283803 1
0.720114250237288 0
0.0625352155148174 1
0.207019350342818 1
-0.242146027719246 1
-0.562246558950318 0
-0.0892180941800613 1
-0.100555591572689 1
-0.0128631360832119 1
0.240936990945621 1
0.181700757260673 1
0.142352378368946 1
0.0572660785913217 1
-0.101747496398393 1
0.191861795516882 1
0.476620651756915 1
-0.19032388147343 1
-0.465085355111486 1
-0.0422820399019311 1
-0.167079400814416 1
-0.778223771832406 0
0.334161802946767 1
-0.264417571614659 1
0.00253322064535459 1
-0.277388433932933 1
-0.236146507440627 1
0.267332540018948 1
0.665928062425462 0
-0.0725207512668016 1
0.206459873018214 1
0.190773372311388 1
0.461796795091214 1
-0.19805989988151 1
0.204087861361744 1
0.133508772481401 1
0.455934747710942 1
0.270684954975718 1
-0.0235591018313858 1
-0.427272928387517 1
-0.412551839358481 1
0.441261562818009 1
0.334696732279965 1
-0.0266188696276083 1
-0.0496337175522269 1
0.363363212427268 1
0.241083211285996 1
0.0705380716172952 1
0.432765642340667 1
0.228590286431481 1
-0.0682232235450617 1
-0.138595080983384 1
-0.488513961275426 1
-0.197092978020811 1
0.0154683411077827 1
-0.200460479324862 1
0.541878592256586 1
0.238453891674758 1
0.611270443402767 1
0.0329925037877234 1
0.596614798076367 0
0.364766069593113 1
-0.573386954045231 1
0.09253440861786 1
0.213031850216646 1
-0.50133590013741 1
0.431349915667949 1
-0.14356840446232 1
-0.178868822814525 1
-0.181003652266551 1
-0.123526461383255 1
-0.131455105416162 1
-0.364113330863723 1
0.0324460445798234 1
0.187769453835597 1
-0.095541820106418 1
-0.255430018029339 1
0.459668786209792 1
-0.203552648438255 1
0.0724854845022061 1
-0.280646671252537 1
-0.156245009164639 1
0.071336205877734 1
-0.0816362947689512 1
0.31531544064223 1
0.334072006725672 1
0.151081873023437 1
0.0450644068015371 1
-0.270481799243456 1
-0.133835073347808 1
-0.6692682271131 1
0.152175595320027 1
0.0167572592357826 1
0.290739097913157 1
0.144672680134492 1
-0.257293020727829 1
-0.0849671430118607 1
0.0294405418095501 1
0.0803317817489186 1
0.0114724049839722 1
0.529423719721921 1
-0.0551577543008025 1
-0.616420115621263 1
-0.0491941138174285 1
0.151190420545978 1
-0.0846672384563192 1
-0.50647551061865 1
0.266490263271609 1
0.0667659595487809 1
0.0616229976722933 1
0.115486747260105 1
0.0267938628632375 1
-0.0551325125712207 1
-0.214116906597491 1
-0.152829490004693 1
-0.135367238503659 1
-0.337400583532466 1
0.107793482239904 1
0.301754953326992 1
-0.260937397431222 1
-0.258078701312199 1
-0.159837401470757 1
0.00899845533318895 1
-0.00307107321400732 1
-0.074853105666785 1
0.0933362699427521 1
0.080421880602621 1
0.145167403697349 1
-0.517393940630252 1
0.160764007248228 1
-0.272752432033374 1
-0.270561193733096 1
0.0866371176867164 1
0.32000215423271 1
-0.0623457870178081 1
0.143326208502513 1
0.109448572038671 1
0.184014670183734 1
-0.0171628070440727 1
-0.130718009374276 1
0.278366587349224 1
-0.26335488042176 1
0.436030269526567 1
0.339245127470648 1
-0.287641551911318 1
-0.0803649094829711 1
-0.617491451188453 0
0.178158838418284 1
0.219799804846482 1
0.298235273215692 1
0.374097609421504 1
0.152881355613705 1
-0.0607143164101748 1
0.0541272566764338 1
0.233632247452383 1
0.148299771229781 1
-0.419533531183806 1
0.0693369134102013 1
0.0577524025200496 1
0.149390679054065 1
-0.330439053407014 1
-0.166108139902007 1
0.289619947779303 1
0.0984632840092162 1
-0.139829830797965 1
-0.246551055800202 1
0.0297827140217463 1
-0.322089269720783 1
-0.445910839478339 1
-0.0425504115798498 1
-0.159771650810579 1
-0.126881605081551 1
0.221837621432269 1
0.219457390538791 1
-0.165788924142711 1
-0.196464952161714 1
0.0540706315104992 1
0.300844641021246 1
-0.464563203592474 1
-0.222019798436942 1
-0.263584052019905 1
-0.320068416306846 1
0.322566157983055 1
-0.00830498521179684 1
0.0854725129662753 1
0.592677627102554 0
-0.54158488231062 1
0.0721198413442145 1
-0.0428990209980456 1
0.0423179491489021 1
0.375529944943389 1
-0.269416511656572 1
-0.147328144770055 1
-0.297782889563089 1
0.088586245217118 1
0.458255730854342 1
-0.021217310074796 1
-0.0278570465935758 1
-0.581035707840885 1
0.0993234494556381 1
-0.115636865365286 1
0.148394858894766 1
0.203029998597991 1
-0.0706969051978525 1
0.255124146439093 1
-0.2573803388349 1
0.211720708472092 1
0.22000133929467 1
0.0518591199174732 1
-0.345269386236534 1
0.23014503871476 1
-0.193187827516676 1
0.178761133695405 1
-0.250847810340757 1
-0.627771984975179 0
-0.134919688470878 1
0.193533784441344 1
0.276394792494483 1
0.423446036005443 1
0.234555229801371 1
-0.398467558080679 1
-0.244996366102391 1
-0.656235471884198 0
0.199792680183185 1
-0.540108539595825 1
0.312142776547673 1
-0.400294486681699 1
0.0896001661098495 1
0.0275646522125423 1
0.0816841246475288 1
-0.407252142695979 1
-0.54897039547446 1
-0.0779998753006998 1
0.183637788984551 1
-0.148225236900441 1
0.361117410694008 1
-0.368239028848285 1
-0.213029560126162 1
-0.139827778373166 1
-0.0415238555508796 1
0.185285955680724 1
0.225028607862362 1
0.380345204740987 1
-0.000319175924142353 1
0.0729742474482447 1
0.303142184210299 1
0.317465019174599 1
0.329862059367019 1
-0.258874266731933 1
0.391619374589036 1
-0.214523181925635 1
0.212285400253474 1
-0.168482270492354 1
-0.0503233252102087 1
-0.336444885614129 1
-0.227734565928727 1
0.253713629563368 1
0.341783633226039 1
-0.098552008090957 1
-0.0860914945943963 1
-0.0527900670293239 1
0.10884015409447 1
-0.0830713205472284 1
-0.108250023743655 1
0.207427606475206 1
0.538026322350165 1
0.71081723343167 0
-0.395306873141584 1
0.162552665870626 1
0.0408338555814951 1
-0.324497886895161 1
0.0823115420919015 1
0.079633912976519 1
-0.238142091595457 1
-0.376951168522633 1
0.0973485143581326 1
-0.280298922337624 1
-0.167246856465167 1
0.0664447398936532 1
-0.0623316834097282 1
-0.105303821642323 1
-0.309814710903839 1
-0.34061340074113 1
-0.100755235911866 1
0.195395400809808 1
-0.00071190582057612 1
0.327413604612875 1
0.0246779747551283 1
-0.0179598356465935 1
0.13232266717596 1
0.496110098110107 1
0.00714073192446588 1
-0.260287961393964 1
0.118870798113576 1
0.325227553412685 1
-0.639962644385342 1
0.3532556026396 1
-0.384441323614521 1
0.0107306503823273 1
0.297777824871376 1
0.304089936655455 1
0.451205423416441 1
0.0446461367119124 1
0.135227317383354 1
0.358206294925044 1
0.0912762234104217 1
0.0637905947135393 1
0.276905210200516 1
-0.607773745925177 0
-0.00506098523407935 1
0.312626201872181 1
0.20542794520233 1
-0.729685617053167 0
0.32177313450374 1
0.000588524316718075 1
0.311144596147721 1
-0.308246104388194 1
-0.00825412181555795 1
0.141727909731951 1
0.0839378029385381 1
-0.218753952145051 1
-0.0168359210725732 1
-0.394860826125853 1
-0.0860880622567549 1
0.204028363950206 1
0.0983768473590337 1
-0.518951706291345 1
-0.272552745086512 1
-0.0572526041704424 1
0.0984626017286958 1
-0.107669814920708 1
-0.178497404426872 1
-0.154137535098012 1
-0.196137165602873 1
0.0495963780629559 1
-0.378648673445222 1
-0.206394344610627 1
0.105239415603904 1
0.0556255044852203 1
0.164225219631726 1
-0.0828214882200169 1
0.414710231119351 1
0.121137710981266 1
0.461121873928058 1
0.0390904223947257 1
-0.0510966297662346 1
0.0115173331262324 1
-0.433522047867196 1
0.0291815798865743 1
0.209485260498536 1
0.303523142771652 1
-0.000958389142136515 1
0.541979604446023 1
0.147429694326266 1
0.437696965722963 1
-0.364295103578161 1
-0.00727339267831671 1
-0.10065628139196 1
-0.295107598920454 1
-0.570698665422317 1
0.0284872707647597 1
0.469767859400756 1
0.0953445879860974 1
-0.3422246883234 1
0.43716513694452 1
0.261368891710292 1
-0.140724052859029 1
-0.597994048567532 1
-0.132678868479982 1
-0.183446520854688 1
0.254251159728524 1
0.406684672106321 1
-0.515523158855935 1
0.129111037145093 1
0.144616430528037 1
0.707396565937552 0
0.281469385204041 1
-0.449069978921574 1
-0.0908395886735448 1
-0.604746323026835 0
-0.164349617481793 1
-0.135242177673192 1
-0.137000711494646 1
0.171209759317711 1
0.173763050784355 1
0.123537173148369 1
0.458879745596037 1
0.195659492238034 1
0.438861020806089 1
0.0770054683099907 1
-0.131229647290637 1
0.277070882050258 1
0.0435023795223207 1
-0.0836517446864939 1
0.238645326662875 1
0.454215078637237 1
-0.0288122397154459 1
0.40991781532054 1
-0.386585702894006 1
0.0446863106786558 1
-0.131628460719576 1
-0.100751034004491 1
0.0184426948843066 1
0.334816242094963 1
0.0248866789217279 1
-0.231740812622192 1
0.0946083552872382 1
-0.157989277867872 1
0.616671006429945 1
-0.146666925797876 1
0.334603026599297 1
-0.139465049382314 1
-0.110753829191183 1
0.25037681203479 1
-0.0247146669687166 1
0.130059630460066 1
-0.646210193375901 0
0.0598403492976 1
-0.0269678266496247 1
-0.0618861059596486 1
0.350514006469599 1
-0.442035519064636 1
0.0657607505310361 1
0.259807849797881 1
0.153967890243967 1
-0.482269711083961 1
0.226696839178876 1
-0.099182421783258 1
0.199999519190235 1
-0.060787136257727 1
-0.0980704880665923 1
-0.0946493672389866 1
0.141100580990318 1
-0.0829490632868023 1
0.249275364193651 1
0.334494529286984 1
0.0316146138724394 1
0.0514018080637537 1
0.484312759835232 1
0.234831662410876 1
-0.0983227204588954 1
-0.301073121790149 1
0.0647319715066316 1
0.18937904290483 1
-0.227423291884838 1
-0.489878663373861 1
-0.11751408757852 1
-0.00376560768412088 1
-0.347717604435904 1
-0.124496340639093 1
-0.171054452124588 1
0.646311039222869 0
0.123993855413644 1
0.00918693063574726 1
0.29247926733563 1
0.509251677496351 1
0.0622965948797147 1
0.46060176276593 1
0.0916690852508094 1
0.0293508944846637 1
-0.365694882327142 1
0.436661189538291 1
0.54573041428164 1
0.230631040969466 1
0.0330210779534824 1
0.0563975764070882 1
-0.179203366054364 1
0.150985780417729 1
0.179798476945167 1
0.103671150987357 1
-0.475273132205303 1
0.396284795598199 1
-0.163653858427042 1
0.0739967473750367 1
-0.386950478292264 1
-0.363250767613849 1
-0.393303301830558 1
-0.327294923115374 1
0.370821722203521 1
0.219508959049908 1
-0.035637812996783 1
-0.176567036611409 1
0.27634167984103 1
0.116906407598435 1
0.0499334110692168 1
-0.348578125752351 1
-0.0336968743864086 1
0.194436583758538 1
0.0501394746309513 1
-0.380079929527589 1
0.237104519941451 1
-0.145214707609228 1
0.138043602174584 1
0.34819426711103 1
0.0178353204287818 1
0.0255002582458302 1
0.496623288568762 1
0.432022550221264 1
-0.0237346785916162 1
-0.360026280143132 1
-0.0150038121393802 1
0.152737894423102 1
0.507193974885841 1
-0.159422147257269 1
0.274551334107569 1
0.155259267976875 1
-0.233165096530403 1
0.20492514292233 1
0.352654083294198 1
-0.105373123603795 1
0.272969809168244 1
0.0530808921524289 1
-0.604213074210132 1
0.208722057063237 1
0.162849835973932 1
0.15340010196861 1
-0.0767916957656165 1
-0.473844963848645 1
-0.217686106132936 1
0.266767528606054 1
0.0484954719819671 1
0.346567610134038 1
0.0687723627861541 1
-0.111265703942983 1
0.567210886599741 1
0.103724026804585 1
-0.135326441599721 1
-0.314009432285364 1
0.0683978621801972 1
-0.075288165598928 1
0.267089081474813 1
-0.190966366679267 1
0.166878186881456 1
0.0105243043124644 1
0.348442271755156 1
0.584486776253777 0
0.0167914159057741 1
-0.0563682766497197 1
0.225242557165243 1
-0.0294932306024018 1
0.223139718703297 1
-0.30985438015256 1
0.0479308676816251 1
0.00994333353288778 1
-0.186023372815834 1
-0.406770610800985 1
0.308476030283935 1
-0.0362606414223714 1
-0.090483527053109 1
0.171623313567555 1
-0.0571478645552902 1
0.0428353991961187 1
-0.0097703464467899 1
0.00390984808653465 1
0.261264732031674 1
0.15742764001817 1
-0.29649530158573 1
0.405629704923675 1
0.160871293831487 1
0.223525052187993 1
-0.217482272957269 1
0.330790278369906 1
-0.106380879332113 1
0.0576020846635169 1
0.349473678983175 1
0.433266435340071 1
-0.0333790565465973 1
0.175284650743199 1
0.448102893900024 1
0.14563127039088 1
-0.0352329523086972 1
0.0295769564289089 1
0.139128659035689 1
-0.0974610967485699 1
0.215399525723013 1
0.0911715743263908 1
-0.237253957406458 1
-0.116433016928282 1
0.398742249733334 1
0.333524192501443 1
-0.00389504002904552 1
-0.0471460017959401 1
-0.26079131973755 1
-0.0423569387444743 1
-0.519097883038822 1
-0.0811018489738471 1
-0.174150381002594 1
-0.289397704318266 1
-0.155188097815223 1
0.0611148288124886 1
-0.223555746213888 1
0.105764246422111 1
-0.0627355341826935 1
-0.502980349048814 1
-0.13620599585609 1
0.455795013338989 1
-0.435789865056169 1
0.169604957586567 1
0.144977684786977 1
0.458443493174846 1
-0.372150866806771 1
0.24632993857584 1
-0.260583185659595 1
-0.392578480230124 1
0.0231778842067092 1
-0.340494450763526 1
-0.346021518192229 1
0.0507273233283728 1
0.284990324652388 1
-0.560058510559346 1
0.52806757568899 1
0.129516327176163 1
-0.0312803448558664 1
-0.211700096717915 1
-0.180751359532265 1
-0.328084089895661 1
0.0561863611994865 1
0.201296102909881 1
-0.228965554637234 1
-0.159679832545729 1
0.102601236048906 1
0.0438824911447698 1
0.317800695067312 1
-0.44925990192322 1
-0.0426777127670531 1
-0.0856329623922585 1
0.119519972058153 1
0.519030854341091 1
-0.243115437933514 1
-0.270943316456501 1
0.461303337139173 1
-0.105139804160558 1
0.074558939906253 1
-0.672123439676365 1
0.0520927156187834 1
0.522735874377762 1
0.632711064066064 1
-0.0415377421165388 1
-0.120291229730739 1
-0.115746264223693 1
-0.0100563738785467 1
-0.161360067651617 1
-0.307506007181155 1
0.036006713141059 1
0.190678969776035 1
-0.0339383918106157 1
-0.0592341696260061 1
0.177070290255507 1
0.208002927328772 1
-0.0156762662614951 1
-0.0815701810934931 1
-0.117895031365776 1
0.398709997318269 1
-0.466586181439802 1
0.0205992689034739 1
-0.10348080802172 1
-0.0930369184852213 1
-0.0128954097600832 1
0.221321459823026 1
0.513325226573436 1
0.140592893716265 1
0.192426567727413 1
0.533491652874286 0
-0.163845905215726 1
0.118892554143949 1
-0.294295745579564 1
-0.32117907434788 1
0.0772671771718826 1
-0.0598218737283968 1
0.0258166111880437 1
0.150165176997462 1
0.013396389413764 1
0.148705202203089 1
-0.487069348485803 1
0.102714868320533 1
0.106149643009349 1
0.542450591423888 1
0.112215537406903 1
0.180678201843096 1
0.0531034808554207 1
0.16388880006656 1
-0.163655293252011 1
-0.312948905290938 1
0.405691738118887 1
0.487377640252042 1
-0.278498708675318 1
-0.0548620082328487 1
0.0189259536381201 1
-0.00895731318754703 1
-0.23518785239539 1
-0.358430472185243 1
0.553686802017678 1
0.0129037472360853 1
0.139683695828279 1
0.0843768466362028 1
-0.338437845787894 1
-0.511283209607945 1
-0.171019783764112 1
0.0525903935747131 1
-0.267937205752681 1
0.00777618419253805 1
0.324015455550231 1
-0.127187634697637 1
0.269236666536087 1
0.0251977535239419 1
-0.428727041385764 1
-0.16224088450441 1
-0.0185061182496058 1
0.498260843026029 1
-0.54886175997127 1
-0.156931649985961 1
0.197441900174874 1
-0.171805742199789 1
-0.418993656056323 1
0.0352339530859312 1
0.0806388420574569 1
0.144852561417383 1
-0.0646570760726513 1
0.18878179913207 1
0.0777662661988935 1
-0.0191474720265692 1
-0.1152484266369 1
-0.0413522572352807 1
-0.414703065150855 1
-0.230364186080514 1
-0.260466402367662 1
-0.0968416507178024 1
0.0232721014504461 1
-0.252535744298075 1
0.517143231519255 1
0.109097838081407 1
0.127946793045362 1
0.198802603951482 1
-0.171793578880196 1
0.0579279413256335 1
0.286367629358548 1
0.189333775685949 1
0.347752962105171 1
0.223003778179777 1
-0.0830114230174787 1
0.17886979725709 1
-0.0799508802311289 1
0.48076268792242 1
-0.0784363780916951 1
0.147470214667624 1
-0.202797124936979 1
-0.089715298684077 1
0.0756535905312735 1
0.25991602819044 1
-0.03807753005978 1
0.0131417339066372 1
-0.260327502745136 1
-0.420165284960497 1
0.274598203854727 1
0.351044819660676 1
0.459166768456499 1
-0.0613571476536493 1
-0.062533181013503 1
0.0874393061449289 1
-0.0568422504319237 1
-0.344144074669197 1
0.239061777260784 1
0.0609812266966192 1
-0.281809632038344 1
-0.181127757923672 1
-0.274253995834303 1
0.104374772217274 1
-0.323870761699325 1
0.574512981152353 0
0.0941404322238365 1
-0.524687080057866 1
0.12169174181765 1
0.318258326790214 1
-0.0484132208938922 1
0.112060745668441 1
-0.409484499172021 1
-0.0468823099489544 1
-0.57619071188926 0
0.0381481231552444 1
0.0114802165647161 1
0.142410317858334 1
0.392772894485055 1
0.290443455648804 1
0.385760694179461 1
0.285546954587204 1
0.0778554563492657 1
-0.242390894063758 1
-0.0828303131114129 1
0.155076127298351 1
-0.157653736848181 1
0.00596129237281326 1
0.287846318973073 1
-0.320459233238717 1
0.14128474433838 1
-0.1318139289421 1
-0.324620294131875 1
0.130596553186239 1
-0.416683633109622 1
-0.0575788511667999 1
-0.0325382473019999 1
0.0325868176797361 1
-0.000172304946335758 1
0.045928028142674 1
-0.169819821459428 1
-0.0208626238376728 1
0.019740079154102 1
-0.0957810634635403 1
-0.0973624304311724 1
0.24994644949632 1
-0.311936055484713 1
0.327000763594294 1
-0.195193291062994 1
0.0442288210331588 1
-0.247420340316229 1
0.130831484830911 1
-0.305489028933669 1
0.300368214777653 1
0.0569664099293765 1
-0.421911065181522 1
0.209471808530136 1
0.0886625128978042 1
-0.305852889080996 1
0.0608767427010748 1
0.21015294277909 1
0.274431793837762 1
0.173850163350355 1
0.00414920018723761 1
0.25419322456248 1
0.133220461395304 1
0.500911982904375 1
-0.0461360404781645 1
-0.0911568138140992 1
0.177670639268935 1
-0.084462969607756 1
0.154914878178825 1
-0.365817492016929 1
-0.0385312615345712 1
-0.521750876324913 1
0.209337590784015 1
-0.170236192615106 1
0.406233666839064 1
-0.122140972466872 1
-0.0631212513257288 1
-0.0746486069665967 1
-0.0847647024475939 1
-0.133660741879127 1
0.35496431657528 1
0.0221756794565802 1
0.288677165790747 1
0.0264446658052138 1
-0.443426028479909 1
0.0455460377144679 1
-0.605653244203715 0
0.112789346836074 1
0.189975910667189 1
-0.47594349446298 1
0.32074974798707 1
-0.0800993300217432 1
-0.368642367704923 1
-0.16600634878296 1
0.422846071731054 1
0.108974911157167 1
0.196503727256163 1
0.134136785859213 1
-0.0673161128887333 1
-0.207468213666568 1
0.133903835115045 1
-0.360584972846094 1
0.118952937067138 1
0.284079038564141 1
0.00168594816260077 1
-0.66863216255076 0
0.346222838972821 1
-0.137002621427804 1
-0.244416411209105 1
-0.0482312714931259 1
0.147437831638803 1
0.39081883803337 1
0.111349374773386 1
0.173833786664392 1
-0.31472623205205 1
-0.499474483505211 1
-0.0107680590203231 1
-0.251570500825328 1
-0.110171098590271 1
0.0620233110120947 1
-0.243106474425224 1
0.197678346663329 1
-0.00984702647973278 1
0.010894350395804 1
0.093976442098528 1
-0.553095749631129 1
0.0296578427835392 1
-0.0656684839223285 1
0.272147796859931 1
0.120107464662637 1
-0.34458652070367 1
0.0549032274718589 1
0.275201078658707 1
-0.331000758470909 1
-0.0835834322467854 1
-0.0196750723749594 1
0.331984936698331 1
-0.0776995642047685 1
-0.0782440370365403 1
0.26553123794103 1
0.0616570520929363 1
-0.123637365632237 1
0.0368859790834526 1
-0.305575603474701 1
-0.317863173808221 1
0.695544278630162 0
0.221696974696539 1
0.274331715387592 1
0.255581844473107 1
-0.234980103470785 1
-0.107154871354374 1
-0.151563958047162 1
0.268252353493633 1
0.309590261274722 1
-0.100863558039595 1
0.114411220340562 1
0.0322776769116838 1
0.247328785957595 1
-0.534529635521318 1
-0.547150735927773 1
-0.0409621995214811 1
-0.597760304911727 1
0.0119539415181884 1
-0.00874200284832044 1
0.292694285955111 1
-0.0893216439158119 1
-0.240805874543966 1
-0.0744468102987465 1
-0.0897944747499006 1
0.0476692617478105 1
0.538059948859613 1
-0.341527933137038 1
0.213528384922806 1
-0.402909895378847 1
0.252067156189186 1
0.342868552519584 1
0.26713727474838 1
-0.102224397807278 1
0.205041276735137 1
0.338487880602788 1
-0.32119031065033 1
0.0619220154093259 1
0.100470565096178 1
0.408925333176544 1
-0.00304381095993775 1
-0.0491472364249364 1
0.146959441148504 1
-0.376276456066148 1
-0.199493526069918 1
-0.0870801014197149 1
-0.425864738194276 1
-0.0518121102776617 1
-0.161672339285376 1
0.175150091380778 1
0.210381800154401 1
0.172517900836185 1
-0.0538486872555941 1
0.191481358450434 1
0.151932787192585 1
0.0525385158810319 1
0.420161768998991 1
0.220679542606689 1
0.266801455068888 1
0.393752528750987 1
0.3947737370852 1
-0.349268481285581 1
0.361562728000295 1
0.0724374197315177 1
0.165902625065646 1
-0.0956133341180333 1
-0.204027029090667 1
0.241926165956904 1
-0.354784849974035 1
0.438064841374228 1
-0.0482897165443222 1
0.0142883294904118 1
0.140446065403371 1
0.478000378985325 1
-0.0338390840254084 1
-0.0740789576366136 1
0.080207431812007 1
-0.0117445495045665 1
-0.24676764095428 1
-0.297749169564697 1
-0.207121606653425 1
-0.313150959910896 1
0.404482099924434 1
0.00401651939277517 1
0.0466258075990286 1
0.237662861260169 1
-0.0264452233545529 1
-0.19259930327768 1
0.149174578948362 1
-0.410828512980381 1
0.226841352088259 1
-0.338279205153204 1
0.213470881526363 1
0.0969449997529435 1
-0.151807441265135 1
-0.149600823639164 1
-0.337243327387105 1
0.378769768235062 1
-0.00288137329988869 1
-0.371958725960165 1
0.127081077103913 1
0.637059801123229 0
0.11618887223508 1
-0.239583779960383 1
0.0857936444121648 1
-0.508937000247943 1
0.101392747812544 1
0.323697232772242 1
-0.16066582424515 1
-0.310266022212436 1
0.119040698053578 1
0.351638983377286 1
-0.110888810697475 1
-0.301696121615544 1
0.132096210197857 1
0.495597534762154 1
0.0757155123409451 1
-0.181160912876549 1
0.8318636659545 0
0.346269450300163 1
0.28563872903083 1
-0.0180454990953604 1
-0.152442157831133 1
0.615342933137048 0
-0.447437306172484 1
0.596114699216506 1
0.32715877744189 1
-0.250735528700875 1
0.0881680093708379 1
-0.0563459469939452 1
0.0308605546738678 1
-0.193822860687155 1
0.261533923595166 1
0.164053742265493 1
0.387847740355636 1
-0.168733479560875 1
-0.269096171068463 1
0.344748365059675 1
-0.0326375262402342 1
-0.314929177594938 1
-0.259385209196144 1
0.0204621232232928 1
0.195826659369663 1
-0.232787075371282 1
0.196769727058276 1
0.4389509172813 1
-0.194125452281419 1
0.2325485877136 1
0.205790125086916 1
0.149777934280373 1
-0.442808125735675 1
0.320083340296096 1
0.0367278109314729 1
-0.448593935931337 1
-0.115106676615999 1
0.0346123361462314 1
0.184784297057706 1
-0.0957343493395801 1
-0.0850025855750045 1
-0.590899260062918 0
-0.153884586636518 1
-0.27549839646761 1
-0.537599285680318 1
-0.0783742145107449 1
0.0862420230529772 1
-0.377579184787262 1
-0.213318801123233 1
0.171162413108781 1
0.292570829476969 1
-0.18994447962873 1
0.0528331861015608 1
-0.479255568026919 1
-0.0112924934484355 1
-0.0836191383016976 1
-0.375403851217751 1
0.329710876858357 1
0.0364843709699073 1
-0.265913515326127 1
0.190018104634516 1
-0.319939729868761 1
0.16553520352195 1
-0.193688304529478 1
0.205247498777894 1
-0.261855180144512 1
0.476046997314325 1
0.139328789951372 1
-0.00663697844507865 1
-0.551853994311238 1
0.22707071546322 1
-0.0932657375042262 1
-0.142805327614087 1
0.172417763108535 1
-0.129993243359941 1
0.253576002687107 1
-0.203197607284214 1
-0.302971253166109 1
-0.342152759845098 1
-0.106506995342669 1
0.435864668848631 1
-0.0796379421891808 1
0.180771121186919 1
0.0405348628786205 1
0.0269442923066077 1
-0.40881661215289 1
0.366072617257944 1
0.413214789075672 1
-0.110261595615515 1
0.193729514499346 1
-0.12815079088343 1
-0.153806614663231 1
-0.216346625150642 1
0.790875040866687 0
0.348292441826421 1
0.410486851640979 1
-0.378762737883267 1
0.154149873526494 1
-0.00373260344491436 1
0.137107617723274 1
-0.335141108237445 1
-0.235206020626878 1
-0.266863261460552 1
-0.0135304444614245 1
0.291333784358341 1
0.00287604027446627 1
-0.382510816735483 1
-0.450373783707758 1
0.246637113736804 1
-0.108687861286406 1
-0.109769666648778 1
0.0624798739296971 1
-0.00780541895214575 1
0.0599093142254811 1
0.283692371650147 1
-0.16708187826946 1
-0.177137713940152 1
0.607767106946462 0
-0.283720277281612 1
-0.514910359056765 1
0.289692741092931 1
0.0892276690863273 1
0.371571062059861 1
-0.335786738657539 1
0.0288335349721852 1
0.0727940701958003 1
-0.467641483249816 1
0.0871667069606489 1
0.368473916890712 1
-0.0371642984462383 1
-0.214182740856671 1
0.271019997692849 1
0.00126899492677775 1
-0.0353624735425223 1
-0.196060344468448 1
0.251528411370599 1
-0.258134411364925 1
-0.34498149010081 1
0.0410298640250762 1
0.191022974261381 1
-0.0560189574997971 1
-0.250200483404241 1
-0.427171848764683 1
-0.0935172998917775 1
-0.219968361538317 1
0.0556309697990886 1
0.270846247182176 1
0.235521322798371 1
0.253066594662023 1
-0.367301052099108 1
0.322247529130647 1
-0.0725095479524575 1
0.170015167053506 1
-0.144489912251806 1
-0.00180820449866093 1
-0.111725413676932 1
0.144438878739508 1
0.333680176146784 1
-0.2534244361947 1
-0.507307887574954 1
0.380918382280823 1
-0.336649064866505 1
-0.254077019015248 1
-0.0485516345898437 1
-0.039278762653072 1
-0.358964089605918 1
-0.338024243956898 1
0.0937426461482707 1
-0.0148860155111326 1
-0.51869910643576 1
0.177596990093586 1
-0.0832661392600193 1
0.0848908495832978 1
0.0931502013495393 1
0.0925642793301172 1
0.202550922943445 1
0.310498671947799 1
0.541585561829485 0
0.582891608386031 0
-0.018130340527374 1
-0.194002809837665 1
0.007764655218332 1
0.33284249977467 1
-0.117720281007771 1
-0.0442066246522319 1
0.00262185692828501 1
0.104932204724322 1
-0.470602748262544 1
0.27571540578078 1
-0.327252630971943 1
0.0386225063581455 1
-0.142625173091611 1
0.0649297616290326 1
-0.0510062316449332 1
0.231877216366076 1
-0.242492518733416 1
0.159120911177247 1
-0.0202919574023582 1
-0.24977367179755 1
-0.0196530663762978 1
0.176252669218596 1
-0.308276557126714 1
-0.010817036010187 1
-0.381808685686492 1
-0.110569330731985 1
0.247457244231614 1
0.246877573371786 1
0.0383351154716123 1
0.131692266996257 1
-0.0160725488821343 1
0.46208209407708 1
0.0875268920121384 1
0.0322293890268374 1
0.322355470170205 1
-0.0755985168118822 1
-0.207103155708139 1
0.0776048111899239 1
0.171197412565735 1
0.261581102155669 1
-0.0743204729314097 1
0.18099296629936 1
-0.185933867185846 1
0.0323559545933386 1
-0.285240527447939 1
-0.238206690473887 1
0.0449621311362839 1
-0.24577821905959 1
-0.266942202030827 1
0.0610298502431585 1
0.250769137600973 1
-0.103497574478878 1
0.0246035799588022 1
-0.141907308229176 1
-0.206548649653771 1
-0.321301321354386 1
0.395335720774969 1
0.0984285778017534 1
-0.0802232415349465 1
-0.195876386520145 1
-0.439336887022456 1
-0.0775056535361258 1
0.212000324637136 1
0.0683288623911362 1
0.252459393364493 1
-0.0203011034972569 1
-0.271286948201777 1
0.208826856390343 1
0.235541658361559 1
-0.00192502228823134 1
-0.649714034551627 0
-0.423027379171592 1
0.143570724860876 1
-0.136815174764032 1
-0.0458029588398846 1
-0.146967461530591 1
-0.214073891102227 1
-0.0170455124987341 1
-0.209097183082648 1
0.798307046291799 0
-0.235812076228695 1
-0.0175493140585481 1
-0.019997274293213 1
0.201513028707575 1
0.310591730034372 1
0.267674945634372 1
-0.0172419663699803 1
0.0810084810312672 1
0.273933971678449 1
0.078141314692571 1
0.167177845297464 1
0.00740151718169521 1
-0.653320724289329 0
-0.576112866300076 0
0.0452318105280984 1
0.206319359950903 1
-0.230218169568362 1
-0.0986873245055513 1
-0.0865240168014756 1
0.364742908203625 1
0.180868567789967 1
0.552666206463771 1
-0.0558085462161472 1
0.348905917964355 1
-0.284422828746389 1
-0.0832420388939124 1
0.000724033767865666 1
-0.0688118617776608 1
0.183509848768161 1
0.0939490328828069 1
0.311580003546775 1
0.276747635464294 1
0.0342377309080986 1
-0.0405467238445511 1
0.49896210201873 1
0.408367732917888 1
-0.593390979962951 1
0.169424334513061 1
0.216558767125045 1
0.21534200130482 1
-0.10837017075735 1
0.498468477666501 1
0.176102975747868 1
-0.408766050445838 1
0.123560884181356 1
-0.15462708875891 1
-0.329455213825248 1
0.507044074312095 1
-0.235714189026661 1
0.0811267398716719 1
0.13471072061928 1
-0.0130643357658535 1
-0.000654995002377368 1
0.218490925985558 1
-0.155904222532411 1
0.775854550118592 0
0.233489672014623 1
0.0163818266352388 1
0.300145811620089 1
-0.664112268026542 1
0.197241042982617 1
-0.0318535681366834 1
-0.054073462892967 1
-0.194624932762866 1
-0.104761028267763 1
0.0659396178285719 1
0.321952083064336 1
0.360940510443012 1
-0.11845292432885 1
-0.219750743474657 1
-0.124497395983381 1
0.529793312921761 0
0.170319496473878 1
0.19903727254333 1
0.218526980424384 1
-0.214308229458937 1
0.383491674575105 1
-0.109768947118208 1
0.00909368349408608 1
0.404373198497286 1
0.0617399125493244 1
0.0563317463452297 1
-0.141087210769676 1
-0.491284922047071 1
0.224970707988529 1
-0.140479313085599 1
-0.208471392227005 1
0.0695548742657532 1
0.203102651428607 1
0.0445933563734331 1
-0.208527954997904 1
-0.0802166099279075 1
-0.236690287696231 1
-0.200040302363644 1
-0.345482064328568 1
-0.262586028648819 1
-0.0380268448889651 1
0.107131800648767 1
0.219533742745595 1
-0.155709469226941 1
0.178346537003378 1
-0.601419848751304 0
0.248375409770841 1
-0.0877937603961977 1
-0.505515619445432 1
0.0589171104557281 1
0.572198595762069 1
-0.165089980881412 1
-0.218558452764071 1
-0.0674467961878419 1
0.102939142188074 1
-0.285083794381943 1
-0.0921994867088683 1
0.0653206277108135 1
-0.322895597182135 1
-0.231110359356582 1
-0.174547641087852 1
-0.00871974844009381 1
0.287879029881171 1
0.00949911108802627 1
0.111253558179464 1
-0.0475630117349245 1
0.101781430091881 1
0.438449023819627 1
0.104806132366185 1
-0.26815070379603 1
-0.287412208369461 1
0.299173862857697 1
0.367131180842152 1
0.426476902069245 1
0.0686435645138574 1
-0.138047451687815 1
-0.134026064397746 1
-0.229357465755206 1
-0.0495241343993793 1
0.244753118691556 1
-0.0109107760341233 1
0.102650482446633 1
-0.144499903463167 1
0.0432899810221575 1
-0.0891916722077082 1
0.0312860473749751 1
0.230111108251811 1
-0.374124213334938 1
0.292735984945662 1
0.227594515828981 1
-0.0896243618546354 1
-0.0923164618227394 1
0.239842093552044 1
0.190565268224799 1
-0.125950137437399 1
0.365191806841721 1
-0.0828457160338933 1
-0.127997336526796 1
0.261532261254821 1
0.0385197643601558 1
-0.0763050610917943 1
-0.132697122885815 1
0.418069070897232 1
-0.244416162802628 1
0.108482452660915 1
-0.33081361754041 1
0.207173003414319 1
0.0790677619830138 1
-0.122515413178716 1
0.591584907477644 0
-0.332200436287071 1
0.152356508299311 1
0.0792802501485354 1
-0.313307271010846 1
-0.06114361081055 1
0.00104301817728983 1
-0.237272974703408 1
-0.0749813202452916 1
-0.326699983759717 1
0.0181418598134894 1
0.109786651613953 1
0.15196800384474 1
-0.134213833800441 1
-0.00235924846385292 1
0.0340371819774053 1
-0.100685380531065 1
0.0858860604340268 1
0.32440661099887 1
-0.166743036095398 1
0.14353021562043 1
0.131779458505744 1
0.249811840498776 1
0.312524282565811 1
-0.338026902474935 1
0.534535355642895 0
0.345950006728465 1
0.433659055877886 1
0.645624820366606 1
-0.748461727060458 0
-0.276731832550574 1
0.0933936187302284 1
0.108656522012757 1
-0.387390994844096 1
-0.00493005735836244 1
-0.361284790658791 1
-0.166668851614635 1
-0.00218012202859658 1
-0.623334681546134 0
0.138418904656106 1
0.197273419232496 1
-0.159938091879497 1
0.103941805605188 1
-0.08379358399458 1
0.111246056156473 1
0.282415393566845 1
0.386900766638537 1
-0.083862804707938 1
0.15121017601606 1
0.171229653251017 1
0.181675299569864 1
-0.0659136779531482 1
-0.326002336485765 1
-0.322892482600922 1
0.194281032398402 1
0.211482618244396 1
0.330241923145078 1
0.224488970834402 1
0.0799870641038381 1
0.24107159004979 1
-0.0408442312333672 1
-0.00234759742113699 1
-0.111802233359287 1
-0.274326325035801 1
-0.155999994358091 1
0.419587612796935 1
-0.283557169068104 1
0.00319662641031055 1
-0.233727836826054 1
-0.234947292993435 1
-0.144444096168585 1
0.12240957670593 1
-0.281535013404349 1
0.185431375486381 1
-0.0115768395720421 1
-0.600516734685347 0
0.30677111688022 1
0.104181693426826 1
-0.0647081797087847 1
-0.115567343047142 1
0.210054905048122 1
-0.340030927629584 1
-0.239827405019338 1
0.53787054051219 1
-0.279211826192643 1
0.21848860192335 1
-0.255104380657839 1
-0.10498152593086 1
-0.0165502728397674 1
0.0720406273308759 1
0.0265130045707701 1
0.0773209913778097 1
-0.0915673126089045 1
-0.0610263350944427 1
0.275346308749316 1
0.173342761789669 1
0.33237953642886 1
0.259252183346615 1
-0.183585116232856 1
-0.134070431024997 1
0.134238261911868 1
0.392150827589378 1
-0.453154629293289 1
-0.153137626642317 1
-0.0443553429147801 1
0.0477039927530573 1
-0.478797983117466 1
-0.462546045759754 1
0.493907267716151 1
-0.319368933658228 1
-0.132906798749124 1
0.0640416397758849 1
-0.143828328336544 1
-0.346306901728619 1
0.147482885906448 1
0.296329575855705 1
-0.381592293726581 1
0.407037776891993 1
-0.499529594144422 1
-0.203154073280069 1
-0.20370198462904 1
0.352679757551457 1
-0.385823673851904 1
0.0363993449435798 1
-0.0485405561587725 1
-0.0366969266426804 1
-0.32562424128305 1
-0.369571065351293 1
-0.313824321632654 1
-2.2287080077843e-05 1
0.037610414154431 1
-0.0924572583631851 1
0.0357739949386432 1
-0.243757674219183 1
0.288813053061297 1
-0.062819114136791 1
0.0484877033178048 1
0.48524907970574 1
0.0551301780795857 1
-0.186664466823101 1
-0.534070686200786 1
0.193446810778322 1
-0.135943158963926 1
-0.000883603847868342 1
0.259514570600031 1
0.104263629198419 1
-0.0867997218837636 1
0.0346764218715735 1
0.497624208168939 1
-0.120655804720689 1
-0.0985452084345246 1
-0.110697041985451 1
-0.0820227294115419 1
0.154024531546271 1
0.027349811573732 1
-0.383787807618185 1
-0.0385067080795795 1
0.0190033075027336 1
-0.284318940019923 1
-0.061922970678056 1
-0.106890220372167 1
0.1207314227504 1
-0.337460875904182 1
-0.03010246981136 1
-0.435963994078908 1
0.0484540463964803 1
0.439010847719049 1
0.456170553600879 1
0.00387534558052455 1
-0.213202548093407 1
0.129319083443676 1
0.154846612076073 1
0.268582718063667 1
-0.0577076732982627 1
0.0162117961583689 1
-0.124947452863958 1
-0.139358609289863 1
0.569305581590135 1
-0.138830268636989 1
0.27541557241058 1
0.230731810356741 1
-0.364064470757748 1
0.252372978474174 1
-0.0700889868342056 1
0.0242305265708729 1
-0.173864137446782 1
-0.0563794957676548 1
0.171669405721735 1
-0.0681357740084328 1
-0.438464435449125 1
0.0623139635121897 1
0.239619313366161 1
0.0244559677698875 1
-0.118602680178476 1
-0.342536203460366 1
-0.429622551358538 1
0.139754491222505 1
0.264565412601882 1
0.292556471982764 1
0.256706843786819 1
0.110775665760859 1
0.254626931154131 1
0.0249318331220113 1
-0.320493559932497 1
0.159970441587234 1
-0.470433198529007 1
0.103828857315979 1
-0.0190678494731332 1
-0.116149225469992 1
0.313088060754346 1
-0.137873211064305 1
0.0221461052174382 1
-0.473022952000256 1
-0.388481636222743 1
-0.16917366780013 1
0.399726522453102 1
-0.296592830866869 1
-0.307591995073348 1
-0.0168206863452967 1
-0.166861486996656 1
-0.354713912674459 1
0.00545264632753549 1
-0.0133144879192554 1
-0.190060875832033 1
-0.109631070915238 1
0.394494807625612 1
-0.204387133694539 1
-0.119877437274322 1
-0.080055790418787 1
0.179737293850047 1
-0.307261652216324 1
-0.121433253798964 1
-0.218232999024776 1
-0.125472786084888 1
0.139466391555469 1
0.312832968742905 1
-0.0318641374249497 1
-0.237317993783007 1
-0.151286795483229 1
-0.450144958727041 1
0.29385294142899 1
0.325334441458095 1
0.341233954360411 1
-0.209002097305331 1
-0.429451858985591 1
-0.337453077897649 1
0.108826486343577 1
0.0504733033767329 1
0.268649697476517 1
0.628264176909186 0
0.429631196930734 1
-0.141328983243024 1
0.0778357406739773 1
-0.528100505378824 1
-0.155587968597665 1
0.3114857785156 1
0.0660469294796383 1
0.429426319357085 1
0.682782566253183 0
-0.126450887100619 1
0.217061030851058 1
-0.364760258834168 1
-0.0160651437972713 1
0.0322357188607855 1
-0.14851474162128 1
-0.154381272982952 1
-0.252582769475298 1
-0.216978915753391 1
-0.0687236560938524 1
0.290032935889948 1
-0.0415122200555729 1
0.0586753010475948 1
-0.330879133558031 1
0.0321332004912401 1
0.0318063310392475 1
-0.27698563199149 1
0.235111601472921 1
-0.222362712432717 1
-0.23777814508295 1
-0.280740398490181 1
0.0491140491926323 1
-0.267283112393336 1
0.189470740530676 1
0.156254432811425 1
-0.21198723820634 1
0.580134124936557 0
-0.123392457323512 1
-0.430878999830567 1
-0.358128403967906 1
-0.39442173723384 1
0.302025053430153 1
-0.0689813917827076 1
-0.141011229989012 1
0.145122833737338 1
-0.378128819275829 1
-0.00909002378575224 1
0.358728244410959 1
0.259383006871701 1
-0.0304393983746122 1
0.0670488623653386 1
-0.0987539908014338 1
-0.283153990448625 1
-0.047191323236752 1
0.173976451005552 1
0.106530649862787 1
0.155390332714439 1
-0.166844580201989 1
-0.0648048020091742 1
0.564701361103882 0
-0.400665670376206 1
-0.0474919428859168 1
0.215241126674823 1
0.0256471949786625 1
0.296536131413461 1
0.194220864491224 1
0.120647986489713 1
0.114694791513117 1
-0.226727346761483 1
0.454719201068805 1
0.0332591428086618 1
0.258676809315712 1
0.0488683053255856 1
-0.328504819931195 1
0.407789114958214 1
0.200945607257514 1
0.216919743279886 1
-0.11962226619022 1
-0.198326453840589 1
0.0343463931655933 1
0.11546196315483 1
-0.119349548474543 1
-0.0471999632146424 1
0.0089570727728472 1
-0.109895228479663 1
0.00812560550540242 1
0.143012529224417 1
0.256981942869484 1
-0.157751109129769 1
-0.167879961648154 1
-0.39664932737329 1
-0.00276322317777578 1
0.270478490289952 1
0.0913826925666313 1
-0.341365599639487 1
0.245221796626762 1
0.396089847955967 1
0.168154691049942 1
0.14751680596651 1
0.0691830928027796 1
-0.22997996052239 1
0.29508912649208 1
0.131391074195614 1
-0.112534325666384 1
0.0255813099817121 1
-0.380524651135419 1
-0.195859795137477 1
-0.246016798776065 1
-0.0372561542555815 1
-0.47869565700566 1
0.471048936395835 1
-0.307890868769049 1
-0.119797319525048 1
-0.20839324774287 1
-0.108288536581107 1
0.147520304008366 1
-0.210387749992743 1
0.199410646993254 1
-0.417583730410231 1
-0.504603393611211 1
-0.212343393555746 1
-0.204514093696255 1
0.154525748587853 1
0.191866604957828 1
0.16196888540971 1
-0.505900477154864 1
-0.074895174183163 1
0.346188904280122 1
0.114329068413329 1
-0.0413557714479608 1
-0.438852476214426 1
-0.203298133804163 1
0.385711664439096 1
0.232539811660449 1
0.0562918733022314 1
0.446305507767019 1
0.138819675218681 1
-0.121434350826203 1
0.147509077905193 1
-0.0293928685662973 1
0.151650079044857 1
-0.333122370844431 1
-0.0633069313250909 1
0.312419426432856 1
-0.00168224809668793 1
0.199617870720613 1
0.376419877567096 1
0.288098162415293 1
-0.21088220914965 1
-0.0376416307815728 1
-0.304002380535879 1
-0.263262284354404 1
-0.254106705308939 1
0.361896773679482 1
-0.0582687457955175 1
0.316324928826647 1
0.203016662540919 1
0.104719310959953 1
0.111146551556482 1
-0.116774838531677 1
-0.370613054331879 1
-0.145771983543245 1
0.131274093809396 1
0.402065407448692 1
0.595612162103096 0
0.0678154624850149 1
-0.214319325777839 1
0.0966003830127886 1
-0.668006833140645 0
0.237214683991124 1
0.144566357546283 1
-0.0341978884208859 1
-0.224814872555578 1
0.251076519486563 1
-0.257913739911195 1
-0.279537331796183 1
-0.457025740927381 1
-0.37100954044029 1
-0.0100889901027217 1
-0.282577109308338 1
-0.19263279744795 1
-0.171487772665025 1
-0.0108691744354453 1
0.0597240673222073 1
-0.379071585818478 1
-0.374442147266952 1
-0.4350846197018 1
0.256150464268301 1
0.0850085806107222 1
-0.128621568431349 1
-0.427904800385398 1
-0.163515879995889 1
0.261468076586014 1
-0.04519607859206 1
0.223223160172102 1
0.0114378020867531 1
-0.0493288226382525 1
-0.159565280522504 1
-0.0245024516218089 1
0.163534494986608 1
-0.157236583101225 1
0.0791509337868353 1
-0.128875277575794 1
-0.131909682100934 1
0.0222825753724717 1
0.130273420127479 1
0.224189072455863 1
-0.229020253333553 1
0.590450493629003 0
-0.15759515110314 1
-0.264126142926781 1
0.180777985922095 1
0.125525373429053 1
0.5222477927017 1
0.265171004696065 1
-0.269937593784198 1
-0.395293299506762 1
0.44743555737132 1
-0.075996114207515 1
0.0814970335219545 1
0.254836429449266 1
0.179891486837893 1
0.198039349568051 1
0.412152056656664 1
0.327638497723184 1
-0.234890900067973 1
-0.359491739897225 1
0.0488568584257494 1
-0.199139427462894 1
-0.361529606301498 1
0.239171856252388 1
0.293540244613799 1
0.0247979092371297 1
-0.34619954114566 1
-0.251656414988728 1
0.282345593498199 1
0.359738174587307 1
0.348216486621373 1
0.229403765444189 1
-0.346985883063355 1
-0.411938161312115 1
-0.231301100646468 1
0.213430417839313 1
-0.105629385255133 1
0.1254911859734 1
-0.167985088785681 1
0.177501785712225 1
-0.118616232860691 1
-0.0689802838280165 1
-0.212677422671947 1
0.0384951025933834 1
-0.485441435865978 1
0.129989769004919 1
-0.425926923662 1
-0.44402578609929 1
-0.405054305813855 1
-0.0842539843098296 1
0.186997160823504 1
-0.412971419622412 1
-0.0120777321300525 1
0.263857344436109 1
-0.304902675792138 1
0.269256158797166 1
0.0915965283306076 1
0.203690771266928 1
-0.731960975062072 0
-0.146181142500832 1
-0.25785450460008 1
-0.0181494945551258 1
0.371981710751896 1
-0.364153242613763 1
-0.197521265313513 1
-0.297257626756225 1
0.185853152215078 1
-0.384261090890919 1
0.106259225470776 1
-0.128941323921702 1
-0.305731422172897 1
0.100066873350622 1
-0.160876313156063 1
0.363525472449817 1
-0.223888748720863 1
0.375642345245762 1
-0.00624217167627778 1
-0.100225723545404 1
0.314124770686964 1
0.0144848007458231 1
0.138045652833483 1
0.347202573204086 1
-0.116370315971248 1
0.0716929972487377 1
-0.578416336024054 1
-0.494678572118872 1
0.0769723954362109 1
0.0070164267805795 1
-0.388998545041808 1
-0.393754683757563 1
-0.237079089813918 1
-0.160373686180285 1
-0.490592974230034 1
0.42163363679897 1
-0.318336068610086 1
0.232494287698974 1
-0.0125176756569505 1
-0.436288392209338 1
0.204647313330397 1
0.158953982640991 1
-0.214232885738468 1
0.191808098550383 1
-0.536349033719906 1
0.0978799619207704 1
-0.293800684747347 1
0.188599481078849 1
0.772575734299268 0
-0.0324831417887001 1
0.132427616803567 1
0.227286129024265 1
-0.507416226379926 1
0.228628507205461 1
0.00219331078814515 1
-0.487686533162798 1
0.0207797749407415 1
0.326022245393143 1
0.634031626009087 0
0.207057931204895 1
0.29645633098856 1
0.0914103961738557 1
0.157104896192855 1
-0.0995949290583245 1
0.199551092621007 1
-0.19381385042788 1
0.262685677860881 1
-0.154107874693386 1
-0.0248331765878177 1
0.0983915167272478 1
-0.398510951982009 1
-0.182808248152277 1
0.358910606452209 1
0.176076115176175 1
-0.0527810077521554 1
0.283282519739131 1
0.0693493699107966 1
-0.151390979845918 1
0.15682738553145 1
-0.104474704526693 1
0.514228377611645 1
-0.521758032670344 1
-0.0032608559631372 1
-0.628683381445125 0
0.179407245603459 1
-0.160354566722969 1
0.275151719411701 1
-0.171062467190771 1
0.0106720342908084 1
-0.163857956493066 1
0.393738980191971 1
0.10995832164701 1
-0.0290759889061531 1
0.223385883064708 1
0.144337060627583 1
-0.369882084846893 1
-0.454813087466221 1
0.180417974277725 1
-0.103836909026476 1
0.0398428805793085 1
0.064016745003912 1
-0.469249355927938 1
-0.0969545489344543 1
0.0776415670614909 1
0.0472011742380557 1
-0.153628154496038 1
0.0326280120744181 1
0.0683444796497227 1
-0.384867791530641 1
0.136464678546074 1
0.00956343404435539 1
0.378264493626677 1
0.0127721583724508 1
0.484272225624322 1
0.408600061717742 1
-0.0561479847892853 1
0.0676744526928623 1
-0.200812301310576 1
0.217499342928839 1
0.184311551228272 1
-0.0832052835849874 1
-0.00756468572852904 1
-0.300629644305016 1
0.137614102680624 1
-0.114244136094061 1
-0.202142686807792 1
0.0145658805358568 1
0.0379295892273191 1
-0.00833760305898126 1
-0.0804200962428357 1
-0.281593551742414 1
0.0445012878243423 1
-0.489736818987789 1
0.505182231734338 1
0.0105090102731884 1
-0.329706496225444 1
0.170330737256406 1
0.18402245194449 1
0.306791782506124 1
0.376289849424807 1
0.101527825797273 1
-0.294392691032808 1
0.54031243113688 0
-0.0231150915193018 1
-0.0100841774476486 1
-0.251600537486139 1
-0.356977204440953 1
0.226500858943747 1
0.419552184915409 1
-0.482860937249371 1
0.0918650090403941 1
-0.0981829357022128 1
-0.160022692896356 1
-0.132648665200258 1
-0.0350385557353711 1
0.256196428604465 1
-0.273154034475825 1
0.0733487685747704 1
0.109704067470872 1
-0.0132574967078612 1
0.21314691069662 1
0.318942481674287 1
0.100380908327659 1
0.0540990728860855 1
0.0669319476009914 1
0.30191890272076 1
0.00838789830296231 1
0.454328659603334 1
0.597250267359379 0
0.0962766915332881 1
0.175326704468735 1
-0.334893079630221 1
-0.09548439670574 1
0.227546035748801 1
0.0332261697957189 1
0.274825669461641 1
0.105255112445043 1
-0.244093082243448 1
-0.138726474129878 1
0.262939808228081 1
0.186090165530764 1
-0.151422276707025 1
0.59325015478245 1
-0.285670678638006 1
0.00967056419501745 1
0.258347265294471 1
0.0426457191486818 1
-0.150151525228386 1
-0.181732054772747 1
-0.109594810821861 1
0.162782544447704 1
-0.240255108119201 1
-0.326328631607966 1
-0.0981870640199023 1
-0.216860619143019 1
-0.0379174934096297 1
0.555234800499452 1
0.414717698040392 1
0.237362541076144 1
0.378137046915878 1
0.108208670466878 1
0.495683005617716 1
0.459817081890263 1
0.110779153262826 1
0.0896066934903257 1
0.232775923617855 1
-0.392624279246092 1
-0.0276738841590149 1
-0.37917620365755 1
0.316161975463713 1
0.133867306518116 1
0.0736222731311316 1
-0.123285716708723 1
0.321043999363613 1
0.192158072097487 1
0.0274345504875966 1
0.357383808226676 1
0.548919881500271 0
0.253065254040365 1
-0.517828836292335 1
0.164785078821909 1
-0.179901992104406 1
-0.517107416873859 1
-0.355956619299931 1
0.0481860967244185 1
0.282227864811276 1
0.359024248242583 1
0.0713660788182484 1
0.305497089996904 1
0.423669680702507 1
-0.265084535668209 1
0.54139876888331 1
0.257591642605935 1
-0.529035085292114 1
-0.0256242476976124 1
-0.0795475465311701 1
-0.491618311882833 1
-0.19734429384725 1
0.623723139156544 1
-0.053524531464717 1
0.564837177246659 0
0.368100889609524 1
0.0200869302036565 1
0.328771647902747 1
0.00863874270093115 1
-0.174055753930355 1
0.120478824040903 1
-0.266786169833297 1
0.502622332032577 1
0.0944645122092475 1
-0.106089231512218 1
-0.123930008346133 1
-0.202077600211701 1
-0.173903289631298 1
-0.0408663973408477 1
-0.148704862909113 1
-0.526240604749089 1
0.06327624748998 1
0.260313833637357 1
0.217358238650161 1
-0.561734915185058 0
0.364825159007302 1
0.122768283974216 1
-0.342311506793275 1
-0.0447009695809231 1
0.432333833325449 1
0.00606913042179445 1
-0.1103502286902 1
0.0581074096503166 1
0.197895408492453 1
-0.511710315221346 1
0.0832530856623614 1
0.221507886858728 1
0.212829553720907 1
0.407370016177008 1
-0.273913743500549 1
-0.00523639733570291 1
-0.111222835725018 1
-0.0631416878771004 1
-0.0741712134519682 1
0.383449191650403 1
-0.635052541801819 0
-0.125027685360551 1
0.171906346866876 1
0.0435268183276588 1
0.391614628280837 1
0.541695656938868 1
0.0144747404444251 1
-0.114085817191146 1
-0.121559054213588 1
0.137523763140985 1
0.325367039744948 1
-0.00513209188260017 1
-0.246370961567321 1
-0.0375441597336162 1
0.080918518055219 1
-0.292951173458595 1
0.0351598616258163 1
-0.324650464014079 1
0.058530566462204 1
0.0721104978024668 1
-0.47175591729542 1
-0.394107140973675 1
0.163240546527916 1
-0.047951690412418 1
-0.534857371088777 1
0.040998330558432 1
-0.262130890018621 1
-0.0597436781546555 1
-0.408937908601348 1
0.097812321077402 1
0.295949336781584 1
0.341377382244003 1
-0.0369774600340749 1
0.208249080807861 1
-0.150043688659512 1
0.0939698904487364 1
-0.0586166054492978 1
-0.176292826174353 1
-0.256248755784693 1
-0.00457537007579099 1
-0.19424436562826 1
-0.111759150403682 1
-0.349220943679009 1
0.312243627260769 1
0.160349539295321 1
-0.134826096261779 1
-0.336994876876403 1
0.406495077305241 1
0.0318149062720648 1
-0.650225370679056 0
-0.0501166629489739 1
0.428601663154148 1
0.104503511808743 1
-0.290684520707251 1
-0.176184032989687 1
0.0351389889272395 1
-0.180230735427281 1
0.147765036271691 1
0.205604914953755 1
0.237813875770671 1
0.496911680379405 1
-0.194890504372767 1
-0.347696834194039 1
0.040787800302256 1
0.0237910207928266 1
0.0608025928015829 1
0.0906300264327282 1
0.0536471123673095 1
-0.7309321004981 0
0.129592261312083 1
-0.178867307785198 1
0.0284218539579444 1
0.0587836255883343 1
0.423986313184343 1
0.130773927250289 1
-0.0965775819100132 1
-0.105332164072385 1
0.141835302233681 1
0.0301501683968576 1
-0.0784247866202281 1
-0.0988656371407227 1
0.114485392284034 1
-0.052758403445891 1
0.271313355679221 1
-0.415722419437146 1
0.21107813057004 1
0.00546558317150924 1
-0.164086683399353 1
-0.0264190153120792 1
0.10455017406388 1
0.124629916254175 1
-0.108423663691654 1
0.178371656889096 1
-0.211034051271639 1
0.294982563466301 1
-0.232282544206854 1
0.407118517798635 1
-0.397594656297771 1
-0.13854873447126 1
-0.0130407433634854 1
-0.0455592154932569 1
0.390264135287566 1
-0.396423727723669 1
-0.162111809280437 1
0.258550101585539 1
-0.129594548448643 1
0.146892988966885 1
0.231054992260893 1
-0.160743106680059 1
0.125597390885443 1
0.271440945346483 1
0.329578471091717 1
0.200992896571841 1
-0.395816953991932 1
0.594228049763997 0
-0.350659305738532 1
0.146773265177778 1
-0.30353991339357 1
0.436232449770016 1
-0.242768433070406 1
0.277785796410081 1
-0.0033328328490955 1
0.282985061696301 1
-0.239775820152453 1
-0.197151034887917 1
0.0276955880851956 1
-0.287132974097111 1
0.0690347636305736 1
-0.0892620230987509 1
-0.277416323562038 1
0.0595524329509822 1
0.105318363708454 1
0.148771267829116 1
-0.0422080210821498 1
0.298276435007597 1
-0.178380520585469 1
0.304031053649785 1
-0.302548054679326 1
0.291352164412789 1
-0.231670003238634 1
0.367672226507633 1
-0.0617301753670104 1
-0.0920329586400709 1
0.283560849176702 1
-0.12609474512224 1
0.259955821703213 1
0.458627005706206 1
-0.200115094431068 1
0.275362426811919 1
-0.526297500338614 1
-0.0568236245306794 1
0.111328868319563 1
-0.247899686390622 1
0.0839035865873534 1
-0.0346409251490433 1
0.166527061893441 1
0.0549016344903635 1
-0.0740452244031156 1
0.00787954508440573 1
-0.20819273148032 1
0.098422389212319 1
0.341387615367181 1
-0.463079166379202 1
0.426073942773352 1
0.0929343880454868 1
0.0756109836975273 1
0.33965484876123 1
-0.0662203978880173 1
0.0726547643988472 1
-0.326290504836266 1
0.104941307832054 1
-0.108232034736518 1
0.40074131527215 1
-0.335371513947019 1
-0.423514937717536 1
0.0577662961827256 1
0.0874730012979723 1
-0.556181420294562 1
0.205539394322877 1
-0.0467192602036825 1
0.148755567140301 1
0.342522197917327 1
-0.541985110545048 1
0.0643594419875885 1
0.359123930298245 1
0.215764637228581 1
-0.0457213951141153 1
-0.257038169644663 1
0.0320688846129346 1
-0.124190018117281 1
-0.0687357943059564 1
-0.121446756952161 1
-0.375420563914792 1
-0.431317228505927 1
0.21232482917701 1
-0.188671626469659 1
0.022421140724044 1
-0.0717135265106523 1
0.0387624487665132 1
-0.0564784624262901 1
0.0548112998543358 1
0.492592302831509 1
0.184488235414773 1
-0.270184805975482 1
-0.155536783747701 1
0.0694386108092088 1
0.290573738037345 1
-0.187834082360528 1
-0.0682433945736397 1
-0.0332105106151599 1
0.124848134769188 1
0.110360017153074 1
-0.0928704647701428 1
-0.342387044963825 1
0.458567388534338 1
-0.294982939608691 1
-0.126086782538968 1
0.217098992085165 1
0.172288492517199 1
-0.173090008734299 1
-0.210936676152056 1
0.555012653129225 1
-0.134382335006233 1
0.132081944284233 1
0.438144851133044 1
0.0565779137862465 1
-0.195226970822056 1
-0.222534813389709 1
-0.131961200198921 1
0.109316465208419 1
-0.159867850621292 1
-0.0310496710262634 1
0.379332880885572 1
-0.043477323785647 1
-0.4576505432722 1
-0.00691703740736493 1
-0.0325841409294201 1
-0.404602060716969 1
-0.255342320154408 1
-0.115161690840547 1
-0.225319603446003 1
0.278468981357099 1
-0.278481977288283 1
0.203639517526523 1
-0.105830674303747 1
0.146411803888067 1
0.370203655858024 1
-0.179491244627692 1
0.160561970214028 1
-0.092513017886486 1
0.229900663075736 1
0.124635659280507 1
0.194121704381378 1
-0.264539602882604 1
0.0447302567883172 1
-0.118561998250352 1
-0.263155960006055 1
-0.170482988484778 1
0.161204740056037 1
-0.0463363265408442 1
0.143918538200848 1
-0.396108254913348 1
0.0440765405614803 1
0.154688429564794 1
-0.0307762722390213 1
-0.118801319858452 1
0.0894841190517764 1
0.135711902782194 1
0.143041542953873 1
0.243066468834849 1
-0.332160376733739 1
-0.110613019607596 1
-0.406596141808237 1
0.0856972037703471 1
0.696391009027886 0
0.288053151372584 1
0.192499867618551 1
0.0641306419841334 1
0.0270470358679463 1
-0.108246818361305 1
0.0282732470392224 1
-0.0565921338012802 1
-0.127676826451663 1
-0.292260917826081 1
0.0965693743631222 1
-0.161563660681769 1
-0.345003163678576 1
0.227669434484834 1
-0.215135855452655 1
-0.390204532290612 1
-0.180790613304905 1
-0.254024648135179 1
0.282135707271555 1
0.187546987250107 1
-0.0834226711044661 1
-0.54795228906996 1
-0.0334438270857717 1
-0.805865203688728 0
-0.239642683844049 1
0.031214323100219 1
-0.231952844751845 1
-0.0437555890552383 1
0.539653121853867 1
0.403403603999261 1
-0.139667333352988 1
0.444172818998082 1
-0.0543093490379148 1
-0.29044579949987 1
0.170029221993014 1
0.00453747378611395 1
0.114444898794109 1
-0.014569052889391 1
-0.076895887007665 1
-0.0612516714686023 1
0.48809272214692 1
-0.43527213913501 1
0.160234525402349 1
-0.185115098652733 1
0.0733857612749154 1
-0.0158927219587238 1
0.0525178869108568 1
-0.295272198588886 1
-0.25155882986538 1
-0.177396691821298 1
0.203544948732201 1
0.208317255354178 1
-0.233008178274969 1
-0.10200430656196 1
-0.178979732944253 1
0.0705626732570964 1
-0.352523214796976 1
-0.23181792637621 1
-0.095202395113003 1
-0.109240986615318 1
0.305335683279905 1
0.0423128358969413 1
-0.0605898592932658 1
-0.144269990608237 1
-0.104222299996 1
0.407251221584182 1
-0.818379054931472 0
0.000411488465907175 1
-0.317074755752272 1
0.0187354242299401 1
-0.183346626047777 1
-0.050328498351357 1
0.123594933203407 1
-0.206645124047395 1
-0.280243751846416 1
0.322326521064677 1
0.325461215285436 1
-0.00381575337180834 1
-0.0523323798367225 1
0.267119275108087 1
0.00729209651793919 1
0.257052735740929 1
-0.229197121791129 1
0.286901993152075 1
-0.0113224111915712 1
0.390097276738724 1
-0.11778999653627 1
-0.464816257851495 1
-0.188872377446976 1
0.206200613421786 1
0.2320446287607 1
-0.0405529229009527 1
0.180403370965422 1
0.0459826579302588 1
0.260097052643631 1
-0.11744877923485 1
0.121776351507237 1
-0.146004138581823 1
-0.607882047164026 0
-0.0776782470690116 1
-0.215791008434449 1
-0.17652987632085 1
0.258755137869334 1
-0.144694703591511 1
-0.133816553773595 1
-0.178249090666021 1
0.0509154669437259 1
0.240717255144607 1
0.143186733854984 1
0.43298156953592 1
-0.119619537877837 1
-0.228657902804732 1
0.283878914790817 1
-0.423127850028325 1
-0.0830295559250353 1
0.0329342200353708 1
0.00727597508016963 1
0.248331455853799 1
-0.163017969243873 1
-0.347732665729115 1
-0.213713898628872 1
0.311713693942251 1
0.462022625661061 1
0.433556435379262 1
0.157456990857625 1
0.112644604054624 1
0.23471363848818 1
-0.130666443877382 1
-0.287891782511161 1
0.475977777988473 1
-0.347379370668035 1
0.122471730742718 1
-0.260952351906608 1
0.0783996690625259 1
0.124478518913115 1
0.224087950726105 1
0.243670008806838 1
-0.234949211505835 1
0.191562098140928 1
-0.0130372037106977 1
0.404878375534971 1
0.0836105194751669 1
-0.0793510213171367 1
-0.397205625997983 1
-0.00583342946430281 1
-0.292377182585708 1
0.348456468441957 1
-0.273043102224425 1
-0.0729833137019075 1
0.0664212834782919 1
0.187099893772482 1
-0.483598026610007 1
0.689386124658164 1
0.543916669726863 1
-0.476748586119476 1
-0.0819812686962531 1
0.0376863562630396 1
0.013866471534186 1
-0.018440544159378 1
-0.250189553987818 1
-0.312130009532008 1
0.327523004813067 1
0.0842434659599783 1
-0.190694006112309 1
0.378427969703686 1
0.5128552792803 1
-0.216282073270981 1
-0.720567696539115 1
0.604046859058599 0
-0.311507106181145 1
-0.413283755876156 1
-0.200133997648179 1
-0.0348073093597559 1
0.0379095308741613 1
-0.154947522339203 1
0.253297315492627 1
-0.202178155228243 1
0.0484942789829592 1
0.637616859076922 0
0.425815457804212 1
0.0863593538703324 1
-0.159332840047986 1
0.385956401202078 1
0.232539051584495 1
0.375238499043087 1
0.550554643137528 1
-0.111150624284219 1
0.147586341233263 1
-0.195033797780689 1
-0.386222851725479 1
-0.475919191177668 1
-0.398290132042635 1
0.149181724107173 1
-0.115497493145825 1
-0.140250100296098 1
0.51641135098816 1
0.170710862736736 1
-0.154385998288578 1
0.0723712998623534 1
-0.402301319146244 1
0.11936800457936 1
-0.323996331342909 1
-0.19548489302975 1
0.0734457479442992 1
-0.0172744143100564 1
0.345081320847657 1
-0.237713630094233 1
-0.373897803539263 1
-0.0100716228549861 1
0.388387139669931 1
0.194947422140478 1
-0.317539688281273 1
0.152228834984069 1
-0.0194499382055625 1
0.0595693778138453 1
-0.28395811820319 1
0.0210804881243814 1
0.0637944384890666 1
0.175638765777293 1
-0.354849768611632 1
-0.49058994970692 1
0.050031923865601 1
-0.0289412904391964 1
-0.0881234856972774 1
-0.303657080533836 1
-0.0815116574857115 1
0.216686655764795 1
-0.31353144549509 1
-0.0538065818627467 1
-0.447060398079354 1
0.453610597158514 1
-0.271091428321444 1
0.175405335006446 1
0.131830027467734 1
-0.172869250181373 1
0.130058632573458 1
0.239918006141896 1
0.320828562440604 1
-0.308495739503432 1
0.507427600682624 1
0.390436146631783 1
0.0941347619701569 1
-0.141168920680343 1
0.0600571839422694 1
-0.389740268069591 1
0.189249970103369 1
-0.401545490314015 1
0.0127609328648128 1
0.408462863156387 1
0.187624730809904 1
-0.0166103708838232 1
-0.182255683880593 1
-0.078621239634878 1
0.0404693741091685 1
0.101517237147855 1
0.188920140423374 1
0.0850957121554754 1
-0.419202626619897 1
-0.0347780517815104 1
0.144747712628774 1
-0.456224161694861 1
0.00752897752555332 1
-0.0328247572821122 1
-0.0663976719750769 1
-0.0511404230545688 1
-0.469806610033416 1
-0.350919698736891 1
0.00342004279536313 1
0.556488972124341 1
-0.303514122883826 1
0.263749375657709 1
0.328923224126724 1
-0.0599152102074727 1
-0.0618740560320088 1
-0.137279779577181 1
0.238877656829661 1
-0.460763100278296 1
-0.232684162533878 1
-0.498415282256199 1
0.211416113195965 1
0.366105408717829 1
-0.213044208576499 1
0.385799955419701 1
0.708659666798136 0
0.346813599925646 1
0.36713977649068 1
-0.150705015719811 1
-0.158670555184471 1
-0.144904483982899 1
-0.348470446415679 1
0.176791421936708 1
0.0922822720112763 1
0.123917205783129 1
0.0881795541301019 1
-0.00400651635658543 1
-0.172950417875193 1
-0.285576382075444 1
-0.282420446094405 1
0.215849032052228 1
0.122985017041607 1
-0.24485947484699 1
0.0577021822009189 1
-0.105117082596257 1
-0.0829793274865873 1
0.367833322708459 1
-0.0634524292759292 1
-0.493321190711815 1
0.00574350974743162 1
-0.173139751805921 1
-0.0232213182422571 1
0.0614171615233018 1
0.378269447532275 1
-0.0122810781020569 1
-0.133309020202416 1
0.073192159829693 1
-0.150160703328207 1
-0.00378521214025546 1
-0.176233631125499 1
0.143481746940997 1
0.155741167533646 1
-0.205199255395088 1
0.0213953389518634 1
0.0406972296133587 1
-0.0680872653876797 1
0.202793325060167 1
-0.215798314620522 1
0.0603834012093488 1
-0.437726332916794 1
-0.269885715957597 1
0.103031326670901 1
-0.100641814867422 1
0.022714358580166 1
-0.246090742805551 1
-0.225597197438376 1
-0.252541011307941 1
-0.174605522923085 1
0.249116832584584 1
0.00510493690369511 1
-0.0900020084082853 1
0.467225144248075 1
0.0380797594685441 1
0.0735218580584765 1
0.321322185899811 1
-0.19153133385605 1
0.295348138512011 1
-0.282392047733731 1
0.367459692781697 1
-0.376310975171131 1
0.0601661073005793 1
0.128460788944259 1
-0.0991632590573666 1
0.0180058252305579 1
-0.0813871817402497 1
0.0660608141704087 1
0.0234068630970504 1
0.085356591527286 1
0.39472214768584 1
0.0595897052321986 1
0.169940479158549 1
-0.173998475930678 1
-0.654584970733392 1
-0.341127054063363 1
-0.363329411353185 1
-0.154026924812701 1
0.0439546141283244 1
-0.0842035438830933 1
0.358035515422903 1
-0.603320031794667 0
-0.198528893273493 1
0.326627391651832 1
0.207229570808654 1
0.145612310400462 1
-0.128606107757571 1
-0.408551449078424 1
0.016322501282423 1
0.535066661620823 0
0.126993374815786 1
-0.0356806396014907 1
-0.239766962972047 1
0.288904684837971 1
-0.276522353159333 1
0.105593772519269 1
-0.10220596339978 1
0.415974149183048 1
0.0883430775853781 1
0.0986240698141186 1
-0.17844132107515 1
-0.113920334664599 1
