# Supplementary material for: Bias caused by sampling error in meta-analysis with small sample sizes
Source: PLoS One. 2018 Sep 13;13(9):e0204056. doi: 10.1371/journal.pone.0204056 (PMC6136825; doi:10.1371/journal.pone.0204056)
Supplement: S5 File — (ZIP) [file pone.0204056.s005.zip › results N = 10 theta = 0 tau = 0.2 sz = 30-50.txt]

"dl.theta" "dl.cp"
0.00301995116497529 1
-0.279851379713816 1
-0.101669671790111 1
-0.283589077976779 1
0.123233187172505 1
0.0221864106549749 1
-0.0805776021710333 1
-0.0535071334237925 1
-0.0506092392268065 1
-0.0485702994674208 1
0.186065158645316 1
0.160344454058175 1
0.120019694862219 1
0.15810070344348 1
0.365220307065246 1
0.309756395719791 1
-0.263321556825745 1
-0.305789230549802 1
0.0619688707773905 1
-0.382333020751199 1
0.3149381336247 1
0.0736786179899896 1
0.102713865026415 1
-0.102497532487116 1
0.0299103055142325 1
0.0594592186605547 1
-0.221042804673016 1
0.235980230383516 1
0.275311334990875 1
-0.0437779073541251 1
0.271398696773445 1
0.0649420555984606 1
0.0943150783929427 1
-0.138020499580261 1
0.276802439344633 1
-0.195526544413031 1
0.180281947414123 1
-0.22390502509148 1
0.075307931891754 1
-0.0541001823107622 1
0.222471135624777 1
-0.0870441772336487 1
0.0504240030083022 1
-0.165179969816844 1
-0.169505706152001 1
0.267680836612516 1
0.0241261583219356 1
-0.0183600741698737 1
0.121348275928501 1
0.404640966548101 1
0.147811727152526 1
0.301215136572292 1
0.159331834177391 1
0.17605117100492 1
0.441579485675731 0
-0.131599616892158 1
-0.126264063627303 1
0.0296927846588162 1
-0.0036265774003283 1
0.113907955899283 1
0.0664770619113268 1
-0.0951096239572493 1
0.0353574517500742 1
-0.297307964640343 1
0.0835406786202485 1
-0.115104359608916 1
0.313783316178491 1
-0.208894111472064 1
-0.0751824046987507 1
0.131867544854557 1
0.000748117302959914 1
0.136097647972087 1
0.0823055674318271 1
-0.193888451872912 1
0.120277072240749 1
-0.0902035503523687 1
-0.368939347895543 1
0.12170696670864 1
0.0124101296713211 1
0.315496856755606 1
-0.180318836647071 1
-0.0574196226662092 1
0.1220197130963 1
-0.117608138136182 1
-0.0342869187917033 1
-0.00512587117394163 1
0.163236232935711 1
0.0187549565187819 1
-0.0673527380188677 1
0.143508696073832 1
-0.187661171849805 1
-0.08607505624272 1
0.331404509131572 1
-0.086488842780345 1
0.0496294764114092 1
0.00476000194395825 1
-0.297768841498707 1
-0.0591569418161656 1
0.142946228246485 1
-0.02600415542338 1
-0.13437068279892 1
-0.0326610742342139 1
0.156589417825584 1
0.00110229623325637 1
-0.0150213056411181 1
-0.0252701915356364 1
0.0880361859586049 1
-0.26036271947593 1
0.0586460367431985 1
-0.264228435854623 1
-0.434907361741467 1
0.229820382086888 1
0.229001865802598 1
0.173446917366337 1
0.282483026582888 1
0.0619125969665741 1
0.273254995170085 1
0.0511751111741318 1
-0.134343932458981 1
0.517944473788999 1
-0.389762352159745 1
0.157629671943354 1
0.428340293954205 1
-0.383859344351834 1
-0.0966094847471551 1
-0.0414733351163667 1
0.0439073020553567 1
-0.172709259778903 1
0.362330868341325 1
-0.0870800897132176 1
0.19875040752469 1
0.128873100446884 1
0.374098825836658 1
-0.176233486508704 1
0.170051518684351 1
-0.435334703738844 1
0.0871959552164704 1
0.265313121277482 1
0.0159887173647419 1
-0.16193217864627 1
0.224218558254178 1
-0.207344907594508 1
0.360197565581521 1
0.210562888587184 1
0.139462973646917 1
-0.179365632177418 1
0.174899970654826 1
0.0607890056318703 1
0.130620560615517 1
-0.0375650958776145 1
0.0303998468755219 1
0.00391566962599438 1
0.202510969094396 1
-0.162512127440364 1
-0.153363917431573 1
0.488944380995652 0
-0.343219080492666 1
-0.242131328449767 1
0.165096228633854 1
-0.191394382394634 1
-0.161471800537676 1
0.0905924658754805 1
0.254249378408144 1
-0.0210581153914641 1
-0.100243403948134 1
0.424007324680905 0
0.257072806983203 1
0.23118180744389 1
0.0928306017433251 1
-0.122377028924177 1
-0.139083198876383 1
-0.283734645954856 1
0.210481208394199 1
0.250298912181677 1
0.152046733311372 1
0.0784312346094331 1
-0.0631788941239843 1
-0.0960217181483097 1
0.60025821987465 0
0.0410002412466764 1
0.11798272080739 1
-0.0423279522529635 1
0.207256755197758 1
-0.0341476730286712 1
0.16622221878263 1
-0.0472702010119578 1
-0.101709500029814 1
-0.0113658112302336 1
0.205716559290936 1
-0.195218941146517 1
-0.260320828058961 1
-0.0785534963531438 1
-0.19267155133128 1
-0.0430678894433493 1
0.110532383899355 1
0.19351610332748 1
-0.247865450133416 1
-0.131746139356341 1
0.0323784254227255 1
-0.294219282004636 1
-0.365763790991324 1
-0.146432115740992 1
0.221328163253688 1
0.228842720516521 1
-0.154142837263264 1
0.220664476628108 1
0.00726796644877586 1
-0.101436322464564 1
-0.193906162995142 1
-0.271340990045891 1
0.237385832299101 1
0.0706606010910745 1
-0.42237363329255 0
-0.0290871879580013 1
0.0792028095523528 1
-0.0251075146792421 1
0.290710676391542 1
0.341212005777626 1
0.279917038906001 1
-0.0474297909826313 1
0.0129500544527728 1
0.0785431513957912 1
0.126906362967107 1
-0.0757365530111614 1
-0.224731735928065 1
0.0904173005416166 1
0.000615768844645828 1
0.217270650607537 1
-0.0375045185766919 1
0.150694923545236 1
0.403967145657847 0
-0.118855483185694 1
-0.198302474095772 1
-0.107744689872698 1
-0.0316249453400287 1
-0.203726477597127 1
0.248673068855927 1
-0.217550284050865 1
-0.0628750086560803 1
0.213166149555589 1
0.471308199178101 1
-0.0561861999754879 1
0.0069084525574945 1
-0.083952820226652 1
0.0313850416860441 1
-0.0595903305915522 1
-0.0338947099625835 1
0.10311668847073 1
0.0113883286616593 1
-0.287082411017119 1
0.0475050786762747 1
0.124502318434706 1
-0.16837705123923 1
0.294795617892522 1
-0.0514298619546478 1
0.211209097383765 1
-0.0868174975789505 1
-0.39366273632044 1
0.0182492944967468 1
-0.139131694251335 1
-0.120409426391863 1
0.144629695488479 1
-0.138435697207673 1
0.224212912115903 1
-0.150650025835848 1
-0.287123311538315 1
0.240472238355917 1
0.0849826617148111 1
-0.121125616477571 1
0.14335269918244 1
0.189030245647027 1
-0.0359329613974122 1
-0.07854490425353 1
-0.0876950249771635 1
-0.277744073005771 1
-0.0741892480789358 1
-0.180174270959836 1
-0.12064865970952 1
0.678982275345378 0
0.178059630362362 1
0.306946003266266 1
0.0097952739736825 1
0.347841839507907 1
0.170104215242032 1
0.0897158311108704 1
0.091688346407026 1
0.137636458244852 1
0.359249378206144 1
0.0951135699274144 1
0.379484140123679 1
-0.22216005936773 1
0.0682838554560179 1
-0.288235727467906 1
-0.117063863616832 1
0.04560192809723 1
0.276138609890344 1
0.0544201546140078 1
-0.125922517236583 1
-0.0410566279231721 1
-0.325153338900668 1
0.00644648804162683 1
0.136144462186184 1
0.18495217182104 1
-0.159141912692945 1
0.186047956266027 1
0.0997788054827501 1
-0.16625114828435 1
-0.0868855497799632 1
-0.29467451707308 1
-0.0630174025860606 1
0.248463234241922 1
0.239795563972903 1
0.0979726761407093 1
0.155694479111982 1
-0.354472969516386 1
-0.142989727312656 1
0.124056555004348 1
-0.0297845930096555 1
0.0633969259680615 1
-0.291362268018914 1
0.0465990595887811 1
-0.198610767619458 1
-0.143568727575002 1
0.26358438743998 1
-0.220030478785667 1
-0.278671356754477 1
-0.189513540037351 1
0.209758350716001 1
0.0453121653534237 1
-0.0837423996250584 1
-0.0223194901514874 1
-0.267109812022662 1
0.164750367336327 1
0.0710494149515637 1
-0.0854207712042381 1
-0.26628471251868 1
0.14335337362361 1
0.0922687855111806 1
-0.29256999144781 1
0.0348108625291367 1
0.108851329843235 1
0.242630997200155 1
-0.118380214849074 1
-0.000567495120306474 1
0.0272955549721135 1
0.128144891557558 1
0.358284682804712 1
-0.116148897536178 1
-0.0273258543065808 1
0.266064240623218 1
-0.162056768350865 1
0.433375445881847 1
0.349882304106838 1
-0.291626876650323 1
-0.591037237312277 0
0.322290141192444 1
0.0905073697524856 1
-0.134785460310973 1
0.0130763059200917 1
-0.014709166725842 1
-0.225090743975761 1
-0.108154878094407 1
-0.107110571165617 1
-0.33751543099574 1
0.0578833126506962 1
-0.0704774841811116 1
-0.199364810173942 1
0.111517793093632 1
-0.104546199231449 1
-0.0706117038954806 1
-0.492521705224508 0
0.104703331236055 1
0.139818218436119 1
-0.0392865390736478 1
0.0306477094333872 1
0.244825974291864 1
-0.308760363582164 1
0.031484860718835 1
-0.0875429524494792 1
0.267187306564707 1
0.355771545294245 1
0.153520591065903 1
0.202414979904657 1
0.0650165999547093 1
0.144992336593105 1
-0.280210411861655 1
0.255784751923634 1
-0.190596052697944 1
-0.0109398831719583 1
0.112783288295904 1
-0.0612059188430076 1
0.161852447265115 1
0.284010187214903 1
0.0172974825516939 1
0.0868642212253699 1
-0.107872089584389 1
0.242939217293178 1
-0.0256570882635672 1
0.108178943530505 1
0.0254129769019675 1
0.136434338936398 1
0.335242709532933 1
0.00294136050380467 1
-0.213503920579926 1
0.0251441857577042 1
-0.101607419416039 1
-0.0896747535886336 1
-0.165011735078127 1
-0.0323876941314732 1
-0.0183192234307454 1
-0.119626634059038 1
-0.227311980308119 1
0.0414188555130127 1
-0.532045040389074 0
0.189616500735342 1
-0.035896122637651 1
0.0546996751938845 1
0.280911599850271 1
0.0424651025811209 1
0.0786482464959783 1
-0.220498854776775 1
0.110091210434492 1
0.220076549083127 1
-0.360721100849231 1
-0.302344086843078 1
0.0175481645809 1
0.259581737338465 1
-0.159366486266459 1
-0.224270131885308 1
0.134509305668517 1
0.0462630827427298 1
-0.183939691126655 1
0.226971196015052 1
0.192528805217924 1
0.22227352181621 1
-0.390545507291958 1
-0.149019050414007 1
0.171139617790752 1
0.34214169481811 1
-0.331321324361773 1
-0.235272394137981 1
0.146042115945525 1
-0.0380103796985673 1
0.148604917429213 1
0.147491334568824 1
0.0374211704082859 1
0.357006595329425 1
0.101981762819647 1
0.543681090684072 0
-0.0879782951916762 1
0.171827942217669 1
-0.00401447112286202 1
-0.186666317954565 1
0.0222283144373921 1
0.234535632494236 1
-0.382471924264518 1
-0.157203034834067 1
0.305262450161083 1
0.217136587847282 1
-0.264575538828099 1
0.0325228478533047 1
0.292846701721943 1
0.180582862767875 1
-0.317977297137509 1
0.20126093186512 1
-0.243868386498908 1
-0.0680963989109754 1
0.298987823827113 1
-0.13641086844106 1
-0.0979070146782386 1
-0.00434558012873533 1
-0.102146700881393 1
0.241098128070751 1
0.150967770990165 1
-0.547819124175562 0
-0.1652990706576 1
-0.124872930711833 1
0.215920305627779 1
-0.0929800530394797 1
-0.23439915065415 1
-0.313876165838315 1
-0.318972585716356 1
0.129838744202577 1
0.0129612460270512 1
0.109158234166417 1
-0.0426825755775279 1
0.324895548041241 1
-0.0457806931520793 1
0.17704471800046 1
-0.0102875833615958 1
0.0405314720973623 1
-0.0586515661369369 1
0.0101004074877642 1
-0.354984661399009 1
0.0988486331356593 1
-0.268931583701817 1
0.122399974771689 1
0.130787031108895 1
0.00099807751863161 1
0.185268625671484 1
-0.0425926145709413 1
-0.0407976715958631 1
0.0167189829142173 1
0.418427579604049 1
0.165581515678109 1
-0.0161656680961618 1
0.667384355205214 0
0.296965429391622 1
0.310632147470398 1
-0.387347414251606 1
0.141434349320646 1
0.191802702299001 1
-0.369996343615655 1
-0.318372934216378 1
-0.0428682253277905 1
0.232499304663944 1
0.470352667088227 0
-0.258158512433439 1
0.234948988761641 1
0.259154357409297 1
-0.327655541533818 1
0.182401241500626 1
-0.239797134342624 1
-0.236039828462396 1
-0.0982847801675554 1
-0.0850484716781226 1
0.137970844111187 1
-0.267411966777175 1
-0.248725317522064 1
0.16144821515847 1
0.127783651103747 1
0.126035846941815 1
0.0418532350187528 1
0.0174705907929204 1
0.188146859594137 1
0.0724475189845233 1
0.301900828930186 1
0.20401879575964 1
-0.085923336644524 1
-0.313254159751148 1
0.10847276251411 1
-0.22318174388368 1
0.205730164905081 1
0.0472152632017528 1
-0.356853930880525 1
0.542594889919999 1
-0.547554646457392 0
-0.243781916471882 1
0.142321647190717 1
0.276062787708793 1
-0.133872658153091 1
0.147568629617599 1
-0.255833366659804 1
0.324946884917465 1
0.312311435907104 1
-0.241518041798775 1
0.314934471528319 1
0.00866352470266837 1
0.411292916018416 1
0.142849135225219 1
-0.029767203829739 1
0.0705843549228353 1
-0.0127939014843206 1
-0.0508001995242168 1
-0.18478945036736 1
0.0100859357470714 1
-0.140273693376207 1
-0.144198390968291 1
0.0523888436086316 1
0.0483913899422495 1
-0.0123936266445299 1
-0.104657450716238 1
-0.113989136191236 1
0.0363297273382694 1
-0.299287453857231 1
0.164311556083439 1
-0.230390695385633 1
-0.111012006698134 1
-0.0694641234165081 1
0.293879052742064 1
-0.151807062019556 1
0.303710436550936 1
0.0564010154025548 1
0.152502877924336 1
-0.112246957880202 1
0.137936585368454 1
-0.402024620759488 1
-0.288830925435882 1
-0.124742724408074 1
0.0978800354725689 1
-0.180545546495967 1
-0.309473925687076 1
0.0620589529144229 1
0.120362127103606 1
0.088604188956643 1
-0.346238622358884 1
-0.344319143922028 1
0.096679736396359 1
0.392109879331559 1
-0.0382513975640861 1
0.109986960443649 1
-0.306204839969152 1
0.0233125303705998 1
-0.0830939082452842 1
-0.215117662842887 1
0.254007883000736 1
0.0055982530792227 1
-0.0237937892524672 1
-0.377471986210197 1
0.123941550264432 1
0.0872458837191744 1
-0.00254176972630135 1
0.179152807928736 1
0.290000781570433 1
0.300451981316482 1
-0.0438866730130965 1
-0.003543558023802 1
0.266766405961115 1
-0.196546577406074 1
0.0749670445978668 1
0.0762220721485224 1
-0.0872357290472797 1
0.162780751911719 1
-0.172423739737599 1
-0.205056595307908 1
0.247282697157894 1
-0.014603457273854 1
0.241360374076921 1
0.0360862766547884 1
0.0103557840582435 1
0.212363770459282 1
0.0733353017671173 1
0.141734667786417 1
0.19629184850746 1
-0.394929221678556 1
-0.298214575901486 1
-0.122222657473395 1
0.10994824911208 1
-0.0219905577078505 1
0.154749477287557 1
-0.333610888206762 1
-0.175859932390663 1
0.272891258490718 1
-0.159380020949585 1
0.143009722666166 1
0.114837227953152 1
-0.159797862373219 1
0.368505302025967 1
-0.0843318125317842 1
-0.0900012864272837 1
-0.0264943476646939 1
0.184658302892716 1
-0.0831425548535231 1
0.362637715823958 1
0.210852408568424 1
0.284893826907636 1
-0.512057694836904 0
0.0246748658229175 1
-0.234020577637329 1
0.393034709974504 1
0.21200780717496 1
-0.165994063280929 1
0.358668919346934 1
0.11205901198067 1
0.218247109758474 1
0.0164568785823593 1
0.239349336835288 1
-0.256801333962384 1
0.0269266083269509 1
0.260347620950945 1
-0.570882718448703 0
-0.305153208117424 1
0.0170524132723762 1
0.180770553735925 1
0.178470136056691 1
-0.0421403351511941 1
-0.122348827851124 1
0.183428240405506 1
0.0744994831752118 1
-0.0902172853673624 1
-0.23259656586795 1
0.0713397979493632 1
-0.198064365649148 1
0.0798780393900155 1
-0.0997703445243423 1
0.124317593317563 1
0.23722035650497 1
-0.381208145746975 1
-0.152663424059175 1
-0.0751837049281077 1
-0.0351788399292472 1
0.377280919891056 1
-0.134495171566778 1
-0.172041028060499 1
0.306192698098028 1
-0.3129533603998 1
-0.236106300843823 1
0.121235765874991 1
0.0369011563537882 1
-0.285955806271739 1
0.231167246574949 1
-0.108945785050868 1
0.327928110958518 1
0.502965145096919 0
-0.10090751557801 1
0.0711470819059081 1
0.00138732223050826 1
0.113728603425897 1
-0.189303370090311 1
0.0688831048177481 1
0.155813453224114 1
0.0306193392075204 1
-0.16617750211166 1
-0.206282657237344 1
-0.155669237425111 1
-0.37963689366528 1
0.259845626541425 1
-0.144192937165034 1
-0.054740380278243 1
-0.24254877528079 1
-0.296592172901171 1
-0.20754385517265 1
-0.147533240411507 1
-0.0671316754157955 1
-0.073071599537907 1
-0.0721493188441179 1
-0.283663572077864 1
-0.116638114156595 1
-0.10945428329301 1
-0.111851215387174 1
0.0840889456755612 1
-0.0633627159765402 1
-0.164709589215738 1
0.099923079772598 1
0.102889312605494 1
-0.452525371447705 1
0.185644948675623 1
-0.000814932067437033 1
-0.223742177888224 1
0.111272446099161 1
-0.400847742751796 1
-0.155197050668307 1
-0.0215376445571231 1
-0.236019645069286 1
0.173442716795689 1
0.0657359655206217 1
0.191071770554555 1
0.106026268152263 1
-0.408275191580545 1
0.243975550995441 1
-0.0426039954065976 1
-0.154885396385369 1
0.101993828820167 1
0.00579421417491903 1
-0.0575870962147357 1
0.10579757284044 1
0.380533228904154 1
-0.275021945574854 1
-0.251329619532005 1
-0.0448386719422871 1
0.155066454152909 1
-0.280949033511816 1
-0.104214456252497 1
-0.308632856754272 1
0.201975983646216 1
-0.236763065555747 1
-0.150970779301697 1
0.171752506995613 1
0.135002724315335 1
-0.0427351457310573 1
-0.544764399504502 0
0.260687786175487 1
0.198594721036452 1
0.457552286142582 0
-0.345898708599644 1
-0.200543544567921 1
-0.0675490785091652 1
-0.126898603439967 1
-0.191650675876024 1
-0.00730311955754312 1
-0.0795908291783528 1
-0.105948804924175 1
0.199870023594296 1
-0.0989719931051226 1
0.1733831962967 1
-0.135912731382848 1
0.203747250357574 1
-0.069815082445928 1
0.25565930022919 1
-0.146947973879647 1
0.0779187886782895 1
-0.144607490021143 1
0.0757759889962077 1
0.170700014222064 1
0.292189073494248 1
-0.0214107779767135 1
0.087449690002094 1
0.126597805807799 1
-0.063680984580878 1
-0.133237174513017 1
0.154422203858235 1
0.0725129517275977 1
0.401692984323336 0
-0.123559388347086 1
-0.0873600592434193 1
-0.0313303589442186 1
-0.0705585201963858 1
-0.203448392888433 1
0.208186674424968 1
0.284381938125696 1
-0.106978526820479 1
0.485879346939299 0
-0.328922241277143 1
0.02414066308568 1
0.215680586674883 1
0.168089561564377 1
-0.275317763092447 1
-0.083519787599458 1
0.0717322837970986 1
0.096735437866084 1
-0.168944721084165 1
-0.213461793656919 1
0.0590788304395756 1
0.0921417259245467 1
0.108967923695532 1
0.453755709657561 1
-0.429176710733162 1
-0.130407939761426 1
-0.117350628337389 1
0.242951153913925 1
0.358862526301328 1
-0.195362034399612 1
-0.153803640235981 1
0.10182841363445 1
-0.0517479336605079 1
0.226202893095868 1
0.296732020176346 1
-0.288332021015926 1
-0.155643826362622 1
0.0194377086113667 1
-0.231998276403074 1
-0.140031221234669 1
-0.0577092371901942 1
-0.317078218604568 1
0.140770879481431 1
0.262287570700909 1
0.061086297347052 1
0.185473854094934 1
0.159657846426813 1
0.0840396748324678 1
0.115584691389825 1
-0.0400535897143654 1
0.0420142423974739 1
0.0866466820563933 1
-0.0804674327564873 1
-0.0828750475197179 1
-0.0806545556637979 1
0.0497250164446976 1
0.184627581451233 1
-0.100179675602181 1
-0.0587187863842584 1
0.359507417549292 1
-0.384201530984314 1
0.0203093801731468 1
-0.053634343465385 1
-0.344361432390919 1
-0.338336988133327 1
-0.0712764486121203 1
-0.0174163468899706 1
0.183238584038876 1
0.205984949535798 1
0.311885285365749 1
-0.13628823250227 1
-0.353593867578972 1
0.110435296217871 1
0.00644940599043636 1
-0.0145909809739278 1
-0.0241160436420083 1
-0.123124763075565 1
-0.0537172508897389 1
0.0902442695145046 1
0.148764256528552 1
0.111269230534007 1
0.546411231515255 0
0.345234519970656 1
-0.0384957421243876 1
-0.284896961372007 1
-0.292879405431441 1
-0.485507055045902 1
-0.0335025720245143 1
0.180317757935023 1
-0.0915036669950611 1
-0.552884037919338 0
-0.179671801773281 1
0.220865329339087 1
0.313464832287101 1
-0.235559938520801 1
0.184380261394574 1
-0.205491089825642 1
-0.132221272916197 1
-0.0741649351585424 1
-0.0464153960001975 1
0.0338471316541853 1
-0.226645414867011 1
0.183829524733671 1
0.147659344196083 1
0.0908510625099896 1
-0.0543526536748242 1
-0.213184129673906 1
-0.214413630013568 1
-0.135191614237885 1
0.324397906908183 1
0.290987739268954 1
-0.280088892850802 1
0.198492829076339 1
-0.399049304454968 1
0.0380121036268418 1
-0.148562821550636 1
-0.25273275575862 1
0.296222127052191 1
-0.296108358291108 1
-0.155032002280311 1
-0.248126009263259 1
0.0951190951441725 1
0.075345773175976 1
0.247194735852483 1
0.0567556057909585 1
-0.0207600221335026 1
0.404319393799177 1
0.144543147251794 1
0.130452440305084 1
-0.255543741364511 1
0.0668206028372968 1
0.0562309976443486 1
0.130071095356055 1
0.0524021111241865 1
0.0934567450913446 1
-0.290626645426064 1
-0.163025074428376 1
0.297137061571762 1
-0.290894801534042 1
0.141768573922094 1
-0.234640527753316 1
-0.14667618337864 1
0.300247408572288 1
-0.201801301241723 1
0.337895774789426 1
-0.397601265757071 1
0.13387724462477 1
0.0961926089353691 1
-0.334396196610447 1
-0.244483525230165 1
0.372111972989161 1
0.101389326041101 1
-0.0500995052077633 1
0.275820652607199 1
0.125653715102771 1
-0.140437519617908 1
0.234244123109994 1
0.220692242119341 1
-0.122911461334816 1
0.0734192418890719 1
-0.298051093409538 1
-0.113978323122327 1
0.484477264304535 0
0.210314152865439 1
-0.0598749670232484 1
-0.268589030698728 1
-0.0606228485334465 1
0.0275093773265398 1
-0.0223978336204978 1
0.238565133936786 1
-0.240095922207652 1
-0.0897577648916154 1
0.0308363808829248 1
0.222402258655448 1
-0.219801339155679 1
0.110052185802491 1
0.182834738911511 1
-0.0615053641309342 1
-0.0945078808169054 1
0.210420038665243 1
-0.148590909215317 1
0.545301657188805 0
0.0735589193943769 1
-0.0364914543169471 1
-0.542465347323273 0
0.167625899541429 1
0.202571621537569 1
0.362387774283345 1
0.171960057296168 1
-0.20124357915144 1
0.133480562613265 1
-0.21792519222405 1
-0.0549601216408935 1
0.295573652168013 1
0.120832897833019 1
0.156077575069278 1
-0.0656238426972278 1
0.211542496645848 1
-0.209205372542408 1
0.116000925999242 1
0.139336580588055 1
-0.0881214759586173 1
-0.0572345960059577 1
0.0626471542865435 1
0.132542544729385 1
-0.130236889297602 1
-0.0463474439612726 1
-0.122619629111594 1
-0.0393395621074532 1
-0.0599769014773094 1
0.115894224116487 1
0.249070759107804 1
-0.14412987508325 1
-0.207578535735442 1
-0.148705151966281 1
0.394795693675361 1
-0.0524239372665178 1
0.0116419968740029 1
-0.115725911505163 1
0.234471672816456 1
0.154500336075551 1
0.175599226051952 1
-0.139644463276727 1
0.250354554850209 1
-0.655956290297061 0
-0.244989530288203 1
-0.0349832102134621 1
-0.32340556683175 1
-0.565486069782227 0
-0.314577415699885 1
-0.230756928628508 1
-0.127364401136893 1
0.149878171464865 1
-0.0802814972467044 1
-0.358574966871955 1
-0.00738151674238022 1
-0.156495638096074 1
-0.29528735094091 1
0.0634210793590022 1
0.256720359651908 1
0.0519343117857414 1
-0.00188970586148371 1
0.171456833687745 1
0.21915148477593 1
-0.545003984713165 1
0.271405572767283 1
-0.572761221324328 0
0.191972244305217 1
0.190359550333838 1
0.441694027874124 1
-0.0899362022984579 1
-0.16815074116187 1
0.059016315660255 1
-0.366785980861358 1
0.108753686758405 1
0.458851337654086 0
0.240456234634595 1
0.240514285209558 1
0.143553649276595 1
-0.0507233613633515 1
-0.183330411525542 1
0.13781487023672 1
-0.228982337674978 1
-0.316835462037944 1
0.454195161217022 0
-0.0283181238298936 1
-0.20524874720759 1
0.176993178432425 1
0.586677954593121 0
-0.550677616214007 0
0.101967191097521 1
-0.109372483787363 1
0.0270128040425058 1
-0.299838045856825 1
-0.19989659044531 1
-0.266673090798037 1
-0.0887008153871195 1
-0.155225245458767 1
0.235711673650335 1
-0.328607342959144 1
0.378617079593122 1
0.2197909813037 1
0.427629624865449 1
-0.323882859094227 1
-0.203180305840557 1
-0.28511489302074 1
-0.356336143199528 1
0.084805057577149 1
-0.00474757418965423 1
0.0284507374745382 1
-0.0055612698144404 1
-0.0664653043162521 1
0.0660419713631053 1
0.267571899935399 1
-0.169555252097361 1
-0.176849673814238 1
0.0846507072980305 1
0.0231749133524959 1
-0.404288844624933 1
0.360497798524736 1
0.769931284465676 0
0.110610189636111 1
-0.0089129960400797 1
0.127324604678192 1
-0.177651635836287 1
0.296810384920455 1
0.246094268939088 1
-0.381134150813119 1
-0.396513543755351 1
-0.00369919057062724 1
-0.0705810192486476 1
0.0808873948426461 1
0.126982310644336 1
0.246118071294215 1
0.0183621174514998 1
-0.298266960527175 1
-0.20207159875563 1
-0.381463781106464 1
0.05122155432867 1
-0.070806895540024 1
-0.230562080463201 1
-0.0514036910883756 1
-0.0916060518538263 1
-0.304371847189894 1
-0.0824937733643589 1
0.052778922900342 1
0.163218812397578 1
0.319385289575295 1
-0.00530802483812233 1
-0.211041052074642 1
0.129423111776663 1
-0.443518101519398 0
0.0844740602057939 1
-0.0566254803983327 1
-0.0782396017707949 1
0.0713013655327836 1
0.135359914589229 1
0.14726860092403 1
0.0950077923778733 1
0.309540856189289 1
-0.0751684489299186 1
0.18516331605903 1
0.085171476532672 1
0.260165589091858 1
0.187046839527041 1
-0.0491019294847356 1
-0.43377487175879 1
0.0472393650423192 1
-0.2381056769512 1
0.138229618001622 1
-0.120498645486011 1
-0.0319245731240301 1
-0.269998521904918 1
-0.124911130729891 1
-0.17438824711346 1
-0.571776660279384 0
0.162087797451871 1
0.157822568537922 1
0.194727717841435 1
-0.216291955507231 1
-0.25811100037486 1
-0.302324554131188 1
0.33009121932238 1
-0.0486690737291361 1
-0.128063780559476 1
-0.201231884006511 1
0.0358823015243215 1
-0.0838146826711094 1
-0.433570033112674 0
0.0401154423484893 1
0.0831795916644561 1
0.215089944826823 1
0.183790746723339 1
-0.0700463462036409 1
0.0207710977182902 1
0.0395889631932033 1
0.212522897522342 1
0.277337533377855 1
0.0205205628370475 1
0.0784048387356502 1
-0.39307077524562 1
-0.0586985499617576 1
0.19230609690658 1
-0.419506199685755 1
0.148363917682247 1
-0.175971605035367 1
-0.174991005056489 1
0.1236442581038 1
-0.146834310915885 1
-0.202072924902917 1
-0.143833876944345 1
0.063887862914449 1
0.215974553854815 1
-0.138623629787796 1
-0.139261591723423 1
0.348444975180627 1
-0.0140082738719761 1
-0.008595132085048 1
-0.250057891496221 1
-0.0458202112961958 1
0.0107526437515023 1
0.394776458725569 1
-0.454183313255077 0
-0.152578589481823 1
0.127609435883101 1
-0.0719171052103983 1
-0.228643371318105 1
-0.296142094331803 1
-0.188520761925241 1
-0.187900979932059 1
-0.0218648682560475 1
-0.245581277075709 1
0.117876601797927 1
0.0426570859687208 1
-0.0663434779654573 1
0.000567086374964318 1
0.0473242088843107 1
0.144599663221305 1
0.0715221187884142 1
0.077431647868984 1
-0.137431373191956 1
-0.0298235006971828 1
0.119073527898428 1
0.0654740775051678 1
-0.126868062012387 1
0.0546727672105076 1
-0.172084059732416 1
-0.336146648642147 1
0.0234575752249929 1
0.108976183915333 1
-0.179077830875613 1
0.164465829334801 1
0.166721942578795 1
0.0259422565869497 1
-0.0721415833068289 1
-0.621262614939807 0
0.197509061666351 1
-0.200137930631179 1
-0.276427615995973 1
-0.147547792441127 1
0.329522546954958 1
-0.0882776192400953 1
-0.248512121755336 1
-0.0495227215796875 1
-0.171104526676597 1
0.18290015011699 1
-0.176024457432222 1
0.11186912264399 1
0.156238113148833 1
0.294284530547944 1
0.396681949000553 1
0.0529605251344522 1
-0.124543207954218 1
-0.0281202194185396 1
-0.153692175931927 1
-0.130949160876119 1
0.0281258273827766 1
0.201170426762455 1
-0.151264859963929 1
0.429053057604424 0
0.242806105766286 1
0.124681330705779 1
0.0492720292603463 1
-0.0225604553859263 1
0.0555511736646163 1
0.409642645744996 1
0.260825373024493 1
-0.0077037714213692 1
0.135738624820491 1
-0.285456960156664 1
-0.12585077070154 1
-0.236636877462866 1
0.214123200512378 1
-0.332880981942631 1
0.0259411360968169 1
0.0158034595032869 1
0.645366992885202 0
0.031647682428573 1
-0.0851832090890667 1
-0.556451477060917 0
-0.0656228813207859 1
-0.101087885385541 1
-0.133236901803792 1
-0.0130908215978755 1
0.0547171464307147 1
-0.535176279345379 0
0.0486016198352076 1
-0.0080686103538849 1
-0.23754178091084 1
-0.327170925112278 1
0.218881507507484 1
-0.0962895486219313 1
-0.0228293758308756 1
-0.110158789525388 1
-0.0377094473166209 1
-0.157640673270927 1
0.213067540855543 1
0.0631683481364302 1
0.0187230414622671 1
-0.10945629185204 1
-0.271673631797613 1
0.141458360917581 1
-0.153100911265274 1
-0.0486087848964451 1
0.0493725343896192 1
0.0126924642972313 1
0.0387165324452365 1
0.107582792216612 1
-0.227274279193616 1
-0.0273799617440854 1
-0.235739281137647 1
0.140720642526496 1
0.254994416989497 1
-0.00126359894141736 1
-0.124055550802644 1
0.0584987876258494 1
-0.00993565303924625 1
0.00234785083680017 1
0.339850668173871 1
0.0644374271658509 1
0.245004485231024 1
-0.0872693130965963 1
0.161479155574537 1
0.0136941103408019 1
-0.0273274781116784 1
0.0680585202559497 1
-0.2065161651197 1
-0.25565419721567 1
-0.347224037640239 1
0.13667185335187 1
-0.0416741277987152 1
-0.195900523370514 1
-0.87545437133239 0
-0.0502892475171755 1
-0.0817161435097837 1
-0.0469767473855233 1
-0.151507150860834 1
-0.186110039588155 1
0.172566614829004 1
-0.336851128386816 1
0.559272717849562 0
-0.0649945260698785 1
-0.17788976052049 1
0.22350890847713 1
0.30686950203275 1
0.0579824324468909 1
0.133427266617037 1
-0.207128045599853 1
-0.0464974875172448 1
-0.0856722621309403 1
-0.119006212738706 1
0.0772321801695056 1
0.382614278617389 1
-0.222355075317005 1
0.192899560438584 1
-0.141150862542012 1
-0.418476755889101 1
0.337318541749142 1
-0.0877634928726047 1
0.0385539860311963 1
-0.473670435484784 1
0.401860817927176 1
-0.204545648134336 1
0.439294874856387 1
0.1807648942333 1
0.108117355398282 1
-0.137121267786513 1
0.209977387060619 1
0.249323037370019 1
0.398071153502727 1
-0.553455766037955 0
0.0553404832737908 1
0.237325921910135 1
0.0611437625317744 1
-0.34770587575623 1
-0.0338113721690146 1
0.073372817697613 1
-0.20438732057653 1
0.134583228331908 1
0.421401214700909 1
-0.137564657060624 1
0.152551781693332 1
-0.0177646613412821 1
0.53585314642431 0
-0.0423716150530319 1
0.0229821748742332 1
-0.055024652500193 1
-0.0817084320757167 1
0.240414835196536 1
0.177207199367975 1
-0.178642568872074 1
-0.175254936874881 1
0.389531411620694 1
0.190703439881315 1
-0.351786783764393 1
0.0596241766570443 1
-0.0621147046319946 1
0.274244996445868 1
0.151377537050071 1
-0.0407054316158645 1
-0.183819364735341 1
0.1440628797491 1
0.168093177953849 1
-0.0876976713292399 1
0.050445323577586 1
0.217001746586723 1
0.08800650238181 1
-0.242273001006153 1
-0.245457728868767 1
0.208906109137008 1
0.00128987629572189 1
0.0343979999003755 1
0.112069881844276 1
0.329584029390221 1
-0.329697790667722 1
-0.0838167517236407 1
-0.184625642469319 1
0.0698386820235698 1
0.0115817731979674 1
0.230214757866382 1
-0.202500382024401 1
-0.0372912619070437 1
-0.0982702734622176 1
-0.0439792549513563 1
-0.28782347457623 1
0.0634376133100713 1
-0.128205603896995 1
-0.10010873558798 1
-0.211354047494751 1
-0.439149239629449 1
-0.0190534566578378 1
-0.0342116965498903 1
0.28067357134712 1
-0.0281811503745159 1
0.235779854363132 1
0.0477796900958377 1
-0.148590073702679 1
0.240208117696789 1
0.0565114114211848 1
-0.249168363790114 1
-0.0940333092733902 1
-0.19856406342422 1
-0.0786419434836906 1
-0.428667109509787 1
0.149532382001951 1
0.319355275340101 1
0.108982375696076 1
0.226567538004772 1
-0.0911466542509286 1
0.043692035902827 1
0.11567436943844 1
0.127472118055202 1
0.0313084308583312 1
0.0789305108040202 1
0.327053988966411 1
0.374284549800697 1
-0.063325736240998 1
-0.0412773205920999 1
0.0569241261840381 1
0.171912195596299 1
-0.0971742802364176 1
0.0758502753562985 1
-0.410225626360325 1
0.298027001716385 1
-0.297124799068983 1
0.0139036556461562 1
-0.0790121728905101 1
0.00942792612475411 1
-0.0886563451274959 1
0.0698799544520362 1
-0.0393335455277856 1
0.345080952268306 1
0.215024542184473 1
-0.215839269837594 1
-0.281662952517568 1
0.109070820550315 1
-0.19433278626514 1
-0.0379416375160189 1
0.09148995055722 1
0.227670605164064 1
0.0896738088508914 1
-0.149085842650342 1
0.06955456732776 1
0.105355759481669 1
-0.164152813082403 1
0.0108670259883136 1
0.434327220747085 0
0.0169550508758541 1
0.0364428128911241 1
0.127302501783685 1
-0.106167018585445 1
-0.0036262118015122 1
-0.0247135390748246 1
-0.298301503757167 1
-0.341325869593852 1
-0.192396371873345 1
-0.247673450457411 1
0.0692933187257605 1
0.434912110303732 0
0.0747842896680556 1
-0.077770984358945 1
0.158561576146774 1
0.235549565168256 1
0.177194580354348 1
-0.0600712536718053 1
0.144895851045888 1
0.207842601636399 1
0.0478852470347237 1
-0.490072764818691 0
0.255880655117262 1
-0.0749918679847119 1
-0.226694823076933 1
0.163108143955812 1
-0.128100008317207 1
-0.170986976551317 1
-0.0875821096385674 1
-0.487435077597688 0
0.00517264389238972 1
0.0942029464062121 1
0.137882989800791 1
0.0302667317877968 1
0.218648878925596 1
0.11696387890083 1
0.343428897051848 1
0.201202715464499 1
-0.225731260950865 1
0.0633977877074545 1
0.289841883586771 1
0.251872905826105 1
0.0537587741050851 1
0.0454084416604887 1
0.134957419953662 1
-0.0653286586301939 1
0.0828106412345024 1
-0.0134629710731904 1
-0.152651181691706 1
0.0513538423710909 1
-0.334661116108019 1
-0.178910621649793 1
-0.345670380404711 1
-0.214850724073395 1
0.0841947990248066 1
-0.107801349213586 1
0.045304229532405 1
-0.0833650129288998 1
-0.128457588496421 1
-0.146418535643911 1
0.348437149731487 1
0.29126102415863 1
-0.0610883198944015 1
0.240023615661773 1
0.11215064147369 1
0.280298227743913 1
0.182488272732897 1
-0.046748902076335 1
0.627561628100142 0
-0.282170007927053 1
-0.0342994670310112 1
0.209676694551025 1
0.0924758642799846 1
0.0502029527951966 1
0.0075093622712603 1
-0.165574505535276 1
-0.026064593645669 1
-0.125677959131131 1
0.0691479497190304 1
-0.027070838853816 1
0.048450025578815 1
0.200774589933691 1
-0.201715675269154 1
-0.190138718326536 1
0.111260664024553 1
0.22904778567216 1
0.242040312143041 1
-0.257168987040826 1
0.0762735410099004 1
-0.00875118409291833 1
0.0369569249313674 1
0.0568307513837125 1
0.010869385881048 1
0.000129178723776761 1
0.345311292466542 1
-0.100246556792262 1
0.128279942137825 1
0.240302815001355 1
0.164288769044733 1
0.074973964886116 1
-0.0228092549593192 1
-0.178371552489382 1
-0.0349224827205142 1
0.14644944514137 1
-0.0414373296289624 1
-0.184197391300049 1
-0.0764826887087319 1
0.15624473038396 1
0.00749052602928352 1
-0.150190865520475 1
0.186855710541096 1
-0.0775135121235674 1
0.285042337334474 1
0.222873554497593 1
-0.0652150151403622 1
-0.108445174829715 1
0.00357448797245091 1
-0.0244627704028652 1
0.00780298660980706 1
0.134930798819782 1
0.167078360108578 1
0.20579731697473 1
0.357037542100315 1
-0.173758327948225 1
0.072492971092483 1
-0.327583650205963 1
0.096939053220693 1
0.109314419843611 1
0.164861543624299 1
-0.0535681006067221 1
-0.248801563077046 1
0.21189208392702 1
0.095968351540865 1
0.217486798369074 1
0.0487617410680868 1
0.156281979032595 1
-0.0205161518168863 1
-0.448350636336964 0
0.0598220849850473 1
-0.585158045640635 0
0.282071623148632 1
-0.0101311381779263 1
-0.123180642049388 1
0.0876724022707876 1
0.0601372374530763 1
0.0931923671175641 1
-0.135420698407902 1
0.133557853971556 1
-0.434085306575666 1
0.126604451138673 1
0.165408787338873 1
0.259492891459881 1
-0.000648649881755652 1
0.330068546099613 1
0.0981652619830751 1
0.411138076879971 1
-0.0639452774626782 1
0.298614938540042 1
-0.144147524256399 1
-0.20939386492023 1
0.0360461431126523 1
0.0388146874722276 1
-0.257648032262998 1
0.0705207084820021 1
0.0234151314407686 1
-0.0433513915550474 1
-0.0163434550411428 1
-0.0233055230533848 1
0.140283655172191 1
0.0377228182737947 1
0.0231425050492049 1
-0.164578251576791 1
0.445463242093095 1
0.0443992547187711 1
-0.104435297326072 1
0.00190370714541067 1
0.468509612550123 0
-0.0885058710953038 1
0.158222116019424 1
0.00889853264854511 1
0.13660437497695 1
-0.406590813701954 1
0.347873842470121 1
0.297661522643487 1
-0.117524130785873 1
-0.00532469544141423 1
0.0458362687792195 1
-0.269740447321592 1
0.561057824133335 0
-0.247702794994259 1
0.197947669697306 1
0.0598687104216793 1
-0.120533918655213 1
-0.0121812224845098 1
0.0726462212141887 1
0.101350140945759 1
-0.507562344181732 0
-0.0875663105947354 1
-0.200832381598633 1
-0.225939054452905 1
-0.172260573986216 1
-0.203051373548462 1
0.000306880405355502 1
0.246000944374948 1
-0.338026419641121 1
0.043231811966359 1
0.188565196496258 1
-0.0452672532188652 1
0.0690410799950232 1
-0.0490544670020164 1
0.273147934764601 1
0.0303866911450926 1
0.148273790797641 1
-0.0593990088103077 1
0.0950798649003164 1
-0.0687367495931048 1
-0.117294459791124 1
0.260417237048331 1
0.0424394689255709 1
0.0299121064930219 1
0.245163241484737 1
0.0709375984862436 1
-0.23269294083612 1
-0.205878519388133 1
-0.265465338816049 1
0.0265585595554656 1
-0.103311463561838 1
0.0777237393409486 1
-0.302608462043199 1
0.181780612147256 1
-0.227700571743478 1
0.24106079519547 1
0.134911448069814 1
0.0610588828227309 1
-0.120732516699592 1
-0.173651315154577 1
-0.0903791916891094 1
-0.0949845981682532 1
-0.021759421122742 1
-0.0896774352873019 1
-0.1453748276428 1
-0.00320288201275906 1
0.191482032130209 1
-0.317130529003237 1
-0.102192129979727 1
-0.474101133398333 0
0.156888955156447 1
-0.264969768334357 1
0.181229539980885 1
-0.154821878178654 1
0.234309731210116 1
-0.214762904432541 1
-0.447494840084755 1
-0.112650134224193 1
-0.210133609722436 1
0.190853495138273 1
0.170749359366817 1
0.107952913436068 1
-0.138864994568985 1
0.139715365897586 1
0.307616827684425 1
-0.110430508031433 1
0.0581959774315249 1
0.583968466424576 0
0.013557797699952 1
-0.15924049809395 1
0.256648176012886 1
-0.027418502716691 1
-0.252313817124258 1
0.0725046595809323 1
0.230798086785432 1
0.16764255158518 1
-0.185721496162516 1
0.0460676362396506 1
0.0510280525710966 1
0.158086488390398 1
0.112239082447143 1
-0.0403908095333162 1
-0.0712638561268105 1
-0.129347959415361 1
0.214156145651105 1
0.119178675067013 1
-0.336301086124035 1
0.623362709069035 0
-0.231429651092501 1
0.190452111428694 1
0.338607611260385 1
-0.0661098890863857 1
0.173221364617045 1
0.385308731264923 1
-0.05767492558602 1
-0.154471587684814 1
0.180567624903772 1
-0.279149817464745 1
-0.399425427278922 1
-0.213027426901433 1
-0.0307917157420907 1
0.205073215301757 1
0.0232478889683534 1
0.106171760291618 1
0.101966514640602 1
0.253482922528926 1
-0.214294417990324 1
0.405344874714807 0
-0.288440110846225 1
0.208412609236478 1
0.184761407745865 1
0.0329605803454026 1
0.397132873914109 1
0.0897660658030596 1
0.267226663480761 1
0.0539125777599477 1
0.152747333979664 1
-0.0544643512388149 1
0.333209483740233 1
0.147714072761644 1
-0.265340597850777 1
-0.59762532505168 0
0.092236415575132 1
0.0844333128280231 1
0.00414169224884815 1
-0.215706717550126 1
0.341778167031892 1
0.0838136167623279 1
-0.153685769655949 1
-0.0827165090733449 1
-0.102195374902504 1
-0.118654771322975 1
-0.186023484723038 1
-0.335742586156269 1
-0.0706922068121478 1
0.129338850593382 1
0.314650276849302 1
0.0395022734713314 1
0.0722216567649544 1
-0.104870078844446 1
-0.138916229596277 1
-0.153518927198739 1
-0.216449039390509 1
-0.113407031075742 1
-0.222941508448814 1
-0.426866120747129 0
-0.0894756353658881 1
-0.0442300819136883 1
0.106864564646832 1
-0.0215334945948512 1
-0.133308604267703 1
-0.0951370185156281 1
-0.074080303085252 1
0.138023538967899 1
-0.0683123960501108 1
-0.286632906575024 1
-0.415408549913659 1
-0.33065735422537 1
0.16237258526325 1
0.196283312939041 1
-0.0969563446632446 1
0.466281489661892 0
0.0312080633965039 1
-0.213408299524034 1
-0.0112246139517252 1
-0.373264930795002 1
0.232488136785042 1
0.213482051901186 1
-0.367926469839667 1
0.317417277319475 1
0.115389977955537 1
0.346256635267628 1
0.31954244252862 1
-0.0783780579500935 1
-0.197563097141009 1
0.0229723304521829 1
0.663823164737116 0
-0.330263849629517 1
-0.0221303679638236 1
-0.351884487444417 1
-0.114364974112899 1
0.115943255687005 1
-0.0523732869315388 1
-0.0107647895477111 1
0.108897035359197 1
-0.370085054574702 1
-0.0252209834499977 1
0.0709992312595802 1
0.336935827830415 1
0.133142579913751 1
-0.105054244732589 1
-0.0573837797847305 1
0.424777681526287 1
0.333325120686409 1
0.54969355217097 1
-0.124576819538043 1
0.113139906481279 1
-0.296876400466951 1
-0.0865816503720621 1
-0.103036474202538 1
-0.538072810637702 0
0.137140292993576 1
0.121727484881556 1
0.272734375590853 1
-0.146577132903492 1
-0.121930606275153 1
-0.162426735645481 1
-0.0280370178846939 1
0.41840995319822 0
-0.169787585186773 1
0.208833295722245 1
-0.0562257548701352 1
-0.309524135048576 1
-0.00378336677293709 1
-0.210640077249254 1
0.0294818751657807 1
0.206099472766608 1
-0.458282954922894 0
-0.0779667148343348 1
-0.0492187144594399 1
-0.0566481293394889 1
-0.0438889254884965 1
0.470900129336211 0
0.530690666829551 1
-0.126986536987378 1
0.111462029951646 1
0.0422252048091971 1
0.375989372391603 1
0.0599520199279987 1
-0.116160634536627 1
0.0714006195089679 1
-0.242377410312578 1
0.289170357258857 1
0.23144762557519 1
0.0867984406972053 1
0.251967559306861 1
0.309407422694201 1
0.161667030304068 1
-0.155230511516906 1
-0.175176636022677 1
-0.0296531033120492 1
0.118820317553415 1
0.165852610270937 1
0.128444595478342 1
0.159116751014353 1
-0.234501734397094 1
0.252351312022216 1
0.0937106371055569 1
-0.166729117066955 1
-0.146035230038139 1
-0.124125172066652 1
0.351229566278255 1
-0.172409286040174 1
-0.008302622181103 1
0.066595892495336 1
0.160469425604718 1
0.0581766941489118 1
-0.0303384907272641 1
-0.209681345419733 1
-0.122653540777118 1
-0.186913287992214 1
-0.0639184569035356 1
0.211126170084904 1
0.0694148849648994 1
0.304840828414846 1
0.0217334695343208 1
0.202334306388356 1
-0.363207691702295 1
0.193623620277699 1
0.0433649647619072 1
-0.34397164337997 1
0.0320235310104138 1
0.169505185098597 1
0.186949549432647 1
-0.0408140583072771 1
0.299321292788692 1
-0.36130017215704 1
0.373372843884805 1
-0.252804082091387 1
-0.324719405801716 1
-0.203229488739096 1
-0.225651521458819 1
-0.00404862202235216 1
0.100780919540168 1
0.0453417327828461 1
0.0733996647412534 1
-0.00312628527952921 1
-0.342564067269023 1
0.0926277218285428 1
0.180047211190693 1
0.00790919950152083 1
0.249047444310663 1
-0.0948541084736498 1
0.282042078655405 1
-0.542124540212742 0
-0.0177738551956996 1
0.246905996376274 1
-0.296528970033377 1
-0.196957276648016 1
0.145203919870866 1
-0.167831677914849 1
-0.164377997126405 1
0.0354695505718158 1
-0.139728490256078 1
0.0101472453060675 1
0.180428944565791 1
-0.436645956337802 1
-0.171272813799757 1
-0.07567228878497 1
0.218286770450157 1
0.0307329498421429 1
-0.137635916223057 1
0.0842719785293661 1
-0.0343090406720996 1
-0.02727750760173 1
0.422955302534936 0
0.407133013976332 1
-0.0543961994860404 1
-0.104023236798433 1
-0.188982051132394 1
0.321386769555251 1
-0.181282804296921 1
0.457443450897592 1
-0.334349379083899 1
-0.318650958526964 1
0.272045525582167 1
-0.203868224066507 1
0.544605452020179 0
-0.229076329419713 1
-0.240228030929398 1
-0.0532005877903469 1
0.182938608064473 1
0.0250407002703714 1
-0.394383097598538 1
-0.202082641927939 1
0.00671929767722425 1
-0.189410442519258 1
0.238913688073568 1
-0.103278813579406 1
0.332247586286812 1
-0.133513735579172 1
0.250460145934598 1
-0.0401660890668837 1
0.35425255852044 1
-0.51789625900054 1
0.172722328716846 1
-0.430043978598562 1
0.130635937092624 1
0.0880613016467459 1
-0.327869128074509 1
0.103512306440032 1
-0.054881702803355 1
-0.0933021738103143 1
0.436316931507172 0
0.220103707712802 1
-0.166806538767753 1
0.076997712027105 1
0.10261570202336 1
0.272120328794737 1
-0.203417602943655 1
0.0536222553740883 1
-0.233071124535426 1
0.244013398737508 1
0.260818361925807 1
0.0852913888537364 1
0.528957485334899 1
0.218463068105128 1
-0.130994579329835 1
-0.142976253498146 1
0.2438577847734 1
-0.282176280522577 1
0.10245384760971 1
-0.0499612735092209 1
0.220396275934507 1
-0.0574387297397527 1
0.075819985373809 1
0.318467554734046 1
-0.373776060225094 1
0.0144845172235649 1
0.0633966986683663 1
-0.324740967475781 1
-0.0982972640391052 1
-0.0428795963680043 1
-0.259501573457137 1
0.172360500116149 1
0.164387743109103 1
0.136177871739364 1
-0.00186304433490225 1
0.124528053185468 1
0.130632881981133 1
0.0808605102206827 1
-0.261204174519148 1
0.0841883925390475 1
0.198536525063002 1
0.201857533276119 1
0.00829806872095222 1
-0.343907623505916 1
-0.44777988444316 1
0.0662617716301898 1
0.0183590365286734 1
0.250912436240144 1
0.428278197050848 0
0.0599023707203302 1
0.188957049851421 1
-0.503903444781147 0
0.0811063465461001 1
-0.149876175073196 1
-0.0773366673703949 1
0.167248547058602 1
0.0258421009752273 1
0.294449433678672 1
0.0679261853410301 1
0.255491681662071 1
-0.187623564199018 1
0.117994672717575 1
-0.247635708419146 1
-0.000835660772494876 1
0.375407857745476 1
0.0415690444361943 1
-0.115012241513292 1
0.112166213696522 1
-0.266889978665524 1
-0.099890228432076 1
-0.194114879770877 1
0.225983751985226 1
0.176565800254916 1
-0.16154233541921 1
0.160902570525049 1
-0.177082698035657 1
0.151772709306277 1
-0.0784384022880918 1
0.112089206894583 1
-0.145576522801688 1
-0.189154158418586 1
-0.0633703612815445 1
0.622703321363681 0
-0.121185314566246 1
-0.23877675925517 1
0.110387124677261 1
-0.367684505376571 1
-0.422716812580466 1
-0.146488009634575 1
-0.0657995751898344 1
-0.24099125707324 1
-0.233638825287599 1
0.0381510893778848 1
-0.100490376748064 1
-0.0601948472545943 1
-0.375769972645343 1
0.121654908969614 1
-0.0388605633407441 1
-0.0943718257509564 1
-0.00597165820709947 1
-0.0146392435024221 1
-0.319895939296208 1
-0.300328887110756 1
0.17896569773825 1
0.130351569507074 1
-0.274280196975074 1
-0.0136321860578494 1
-0.200271916138177 1
0.0602999690378757 1
0.406353975322938 1
0.213927060864167 1
0.0403820178379293 1
-0.335738835377364 1
0.0327105582965024 1
-0.198809380379077 1
0.0934260319480726 1
-0.043884187329961 1
-0.199110595700098 1
0.00321864782430555 1
0.162158736215753 1
0.409778177342886 1
0.195100264826233 1
0.367306524297497 1
0.0165012098311966 1
-0.143060301433866 1
0.441129090165681 1
0.308376870541708 1
0.0776091017860821 1
-0.208809193304426 1
0.0645032376482861 1
0.177638131710503 1
0.0984984696742616 1
0.0590899726363476 1
0.238274715748922 1
-0.459533176221003 0
-0.122089918587394 1
-0.174700798869607 1
-0.356529118216724 1
-0.0178699575660117 1
0.175421471860337 1
0.0188210470702574 1
0.0535098141830966 1
0.149770551920826 1
-0.305357325499751 1
-0.208110994984801 1
-0.153987700152876 1
-0.182226815288856 1
-0.125953241688915 1
0.0646326073260025 1
0.246410479772514 1
0.117090843701731 1
0.0138519984494472 1
0.278729474598894 1
0.0195031021940796 1
-0.0053196745558097 1
-0.0164147469160262 1
0.310268633559251 1
0.153209803574689 1
-0.185635294169059 1
0.0587004857201307 1
0.317620388159617 1
0.213302658476435 1
0.280145245828733 1
0.488875637156257 0
-0.240853599101285 1
-0.01350546908419 1
0.227219105361459 1
-0.369267832432015 1
-0.26284015779301 1
0.214917918760439 1
0.0968558473992343 1
-0.188848799865592 1
-0.0592697219596955 1
0.0217578543019733 1
-0.150576068944434 1
-0.0407188099690134 1
0.107714038028934 1
-0.197129654710702 1
-0.0803433374698084 1
0.402815759643052 1
0.305753953317048 1
0.105910570276018 1
-0.0818205111000194 1
0.0280799373536746 1
0.0592338781365694 1
-0.0435534413551772 1
0.138352257714812 1
-0.145298472580647 1
0.0197422635713966 1
-0.24787375926634 1
0.226580887381323 1
-0.234858161593308 1
-0.392965959915883 1
-0.137252097490547 1
-0.0858426650775311 1
0.427865217691879 1
-0.193633162542461 1
-0.563600345213272 0
0.0854261250250858 1
0.0215807376790852 1
-0.0528148097815079 1
-0.0989150570425095 1
0.0431396820145864 1
0.301555087095351 1
-0.450939598400036 1
-0.192237880039963 1
0.124317043393039 1
0.040324565425803 1
0.226628344975758 1
0.230724163655534 1
-0.227125500689297 1
0.0384497946009013 1
0.0682204478036792 1
0.107621353577155 1
0.301885629874099 1
-0.187984157458697 1
0.392717897935444 1
0.0555458388751547 1
-0.167870792868471 1
-0.153533563383314 1
0.286061104009919 1
0.178925011768359 1
-0.00416315301288911 1
-0.17784684605108 1
0.24853012811298 1
0.368730900870222 1
-0.0836330080014394 1
-0.222539350631526 1
-0.077609317886102 1
-0.14444492733966 1
-0.140822419586654 1
0.133628755609701 1
0.107172468029903 1
0.0231796892727732 1
0.0941500258358928 1
0.0408685032073346 1
-0.0272866155937635 1
0.0975731185008771 1
-0.150536884168827 1
0.234511330695621 1
-0.200266802021259 1
0.140894380668128 1
-0.0620363655655765 1
-0.327219630908058 1
-0.0928041245249524 1
-0.0332583546312946 1
0.235947760332425 1
0.255978938135611 1
0.0939254966313577 1
-0.0123030416274289 1
-0.159735266862005 1
-0.160752563834584 1
-0.0349177635890794 1
-0.187318798211698 1
-0.0676001647671796 1
0.106241809542292 1
0.209212546570734 1
-0.187396561651139 1
-0.222761552014888 1
0.0173517718073745 1
0.103197615419233 1
0.587958646166537 0
0.0398965245454049 1
-0.293877251784253 1
-0.345300653011019 1
0.199664917060778 1
-0.114230953640752 1
0.0284182990900836 1
0.175550020837002 1
0.018226425253488 1
-0.356842057431959 1
0.418676831766204 1
-0.135405907610272 1
0.0695295602968445 1
0.152827048573119 1
0.310953970671994 1
0.374007853496752 1
-0.191292348819031 1
-0.0147599639919314 1
-0.343580660203379 1
-0.119393646322344 1
-0.363588560503232 1
0.13940840257745 1
-0.173434893235599 1
-0.207197882881341 1
0.144117004060081 1
0.161490140511946 1
0.475974567237351 0
0.231825596902072 1
0.0482876224073542 1
0.154232103028157 1
0.366853775264943 1
0.00463978913248878 1
-0.611463565793106 1
-0.259729830181858 1
0.149296782531072 1
0.17970205631504 1
0.258336607427334 1
0.176258214028222 1
-0.218799287060948 1
0.0299054504679744 1
-0.00597863937088636 1
-0.0392781933189822 1
-0.167939473386229 1
-0.0954100177147653 1
-0.0831776036730299 1
0.23938155425244 1
-0.277384158971361 1
0.451141804803192 0
0.166922561839065 1
0.0145769463751795 1
0.0533094046937821 1
0.090690143307337 1
-0.0340820861442449 1
-0.0435363536752174 1
0.0242232051527961 1
0.116867849981713 1
0.0931057048282093 1
-0.027237913257142 1
-0.339942939024965 1
-0.0102719314920881 1
0.220841006453026 1
0.0461788260675271 1
-0.0367808862673183 1
0.224483387658463 1
-0.0380036767007903 1
0.427136064684372 1
0.405419908700703 1
0.165361657615541 1
0.069076051952161 1
-0.341122495579841 1
-0.0428348606552629 1
-0.290277287680584 1
-0.00888527091330817 1
0.43633634042991 1
-0.171236282861614 1
-0.0742249589956411 1
-0.200730927332355 1
0.212305990178663 1
0.14483565838341 1
-0.121854593701603 1
0.178674034619646 1
0.136724963266653 1
0.182463013839194 1
0.119785549083811 1
-0.366320428405179 1
0.0886363125579029 1
-0.130349424223509 1
-0.271518058521288 1
-0.313942797128459 1
0.059513522097318 1
-0.143003507371325 1
-4.51375368956675e-07 1
-0.291782284018999 1
0.13065353087214 1
0.103523041134288 1
-0.0744544917057522 1
0.00195792884696966 1
0.0450681642580929 1
0.0181813486970756 1
-0.164893740271835 1
0.06240546159985 1
-0.112275790615647 1
0.0253488349808829 1
-0.367389740562859 1
0.306313023878383 1
-0.112442825000666 1
-0.208188431526008 1
-0.0315324651465346 1
-0.207607796489411 1
0.318272999748326 1
0.158911855486804 1
-0.00968114175060081 1
0.0944247724344663 1
0.167246697541077 1
0.170942642531984 1
-0.159570108804817 1
-0.277703726809367 1
-0.12989562661269 1
-0.0969318700308305 1
0.2874794182523 1
-0.174748583070701 1
-0.107136940822089 1
-0.0770259681184077 1
-0.158100687411882 1
0.00608160006838364 1
0.349731820610956 1
0.116252674086665 1
-0.26162426461334 1
-0.246794738682533 1
-0.0196709995921567 1
0.133227884979975 1
-0.0297232266489857 1
0.359692689178993 1
-0.357605950493764 1
-0.0524459631779512 1
-0.109619793220939 1
-0.363728851065043 1
0.110322978507282 1
-0.193212304221482 1
-0.0100387909317512 1
-0.179483362863238 1
-0.265990086287356 1
0.0288063691409216 1
0.00700364353068621 1
-0.0752639887364691 1
0.355742314676906 1
-0.0997730106849204 1
0.00446060094286743 1
0.379786650327844 1
0.336691841859955 1
0.0978936555175849 1
-0.0765857326648865 1
0.142541558604553 1
0.00564983600194734 1
0.547731963617844 0
-0.391236787083713 1
0.200740734447788 1
-0.137209589461552 1
-0.265858411601941 1
0.147957370839776 1
0.279163814305232 1
0.22020376586896 1
0.218161375430594 1
-0.0092280362789037 1
-0.0242350136932434 1
0.3459656734275 1
-0.137384154461935 1
-0.0346454863908337 1
0.0385108499527003 1
0.219862728888667 1
-0.340891010899761 1
0.191015807385291 1
0.097837301559407 1
0.0346538750588898 1
0.161839501153543 1
-0.103688970581193 1
0.426757674249988 0
0.0240228436628345 1
0.21169663183074 1
-0.123523280307157 1
0.318825722894005 1
0.0834837163349811 1
0.143834485653436 1
-0.0979509204854713 1
-0.00136693232009323 1
-0.385455958750505 1
0.0446726376633675 1
0.0229819446436557 1
-0.152593877548998 1
0.0790149888395588 1
0.137822015584821 1
0.0495001190851318 1
0.0842564114636996 1
0.147866440484947 1
-0.0394712791633866 1
0.251830469060146 1
-0.185410808439963 1
-0.030010863902659 1
-0.127082675216337 1
-0.127406804355209 1
0.178557092989433 1
-0.392576137377235 1
0.432280142404589 1
-0.107480074964524 1
-0.0940094165000846 1
-0.189896359955739 1
-0.0241450390971982 1
0.250602660620582 1
0.315816154403505 1
-0.194256275048942 1
-0.0939518345740977 1
0.245109799805433 1
-0.0285186682474158 1
0.0951540309405885 1
0.464550352697173 1
-0.291612847108042 1
0.0260540971563657 1
0.105335317406362 1
-0.340454395457815 1
0.366595386411768 1
-0.304414466451981 1
0.0289710779070822 1
-0.110649925339229 1
-0.224598129259028 1
0.221244758737746 1
0.318749953493731 1
0.201435571812115 1
-0.611973197595491 0
0.155495283262357 1
0.0189743742409699 1
-0.0322038833554285 1
0.110082039835569 1
-0.325482979068933 1
-0.148660662019083 1
0.00465860865614539 1
0.0805989699710756 1
-0.382968867579043 1
0.319222567309114 1
-0.200506402248711 1
-0.0483498248368114 1
-0.12795833058446 1
-0.228519098151541 1
0.161738180384149 1
0.506239068289753 1
-0.204216021612397 1
0.239682712489557 1
-0.0551688663154457 1
-0.171598300761304 1
0.0748679697888947 1
-0.30142750965513 1
0.262531927402365 1
-0.054226346007955 1
0.0750226548708063 1
0.0251113310043745 1
-0.132025754794782 1
-0.127227770501196 1
0.154969203982786 1
0.179631254356552 1
0.0964297159312919 1
0.125305905171107 1
0.156463499994876 1
-0.0170502392471449 1
0.228493411674426 1
0.098449312513395 1
-0.148997408248234 1
-0.204432147490362 1
-0.166673854416461 1
-0.267820608422995 1
-0.274099429188243 1
0.167955165784418 1
-0.149134317473572 1
-0.206190400242304 1
0.356446579808885 1
-0.0480819942224712 1
-0.205681922087793 1
-0.373942877120383 1
-0.176669153297463 1
-0.0199496567151715 1
-0.0351258620902499 1
-0.0160237833034958 1
-0.29611488020002 1
0.095778775204686 1
0.144187230878561 1
0.0706815470686496 1
-0.14998192301748 1
-0.194717577807133 1
-0.157427486337827 1
0.135034244313045 1
-0.147487702179689 1
-0.30308979128402 1
0.431756802326494 0
-0.209857127713288 1
-0.15219534027435 1
0.243836658806379 1
0.115178199674078 1
-0.0130475425266004 1
0.0904524141216944 1
0.16809309629318 1
-0.19231923285889 1
0.393563850083325 1
0.334973374937741 1
0.0346730680149059 1
-0.103316913790262 1
0.0774032628838784 1
0.336379851882137 1
0.293623909316898 1
0.165770235246605 1
0.104743828098826 1
-0.0477609031702652 1
0.0392980183399849 1
0.105551814472705 1
0.185218239316129 1
-0.00637245436012075 1
0.270546748910188 1
-0.00230399648844221 1
0.0686594153496598 1
0.0793174269498968 1
-0.154854641992878 1
0.262343591302018 1
-0.0507398902069012 1
-0.00160735114785601 1
0.0807261239631722 1
0.0427823957839488 1
-0.0664754444132059 1
0.380864443590883 1
0.242020609079921 1
0.130450578441892 1
-0.281258339847168 1
-0.272925892111846 1
0.0337356394630553 1
-0.21182292255428 1
-0.200087809617089 1
-0.211829714726366 1
-0.280244437466624 1
-0.0881209661322734 1
0.306252036185452 1
-0.248412898280419 1
0.152657898683406 1
-0.077305907730296 1
0.149751324504261 1
-0.20151507165462 1
-0.308055995913302 1
-0.112122252560528 1
0.161353122865171 1
-0.120855019136981 1
0.253756367896885 1
0.222399976590315 1
-0.0681714290073475 1
0.0398201473549195 1
-0.139737279845988 1
-0.188270779478394 1
-0.0328575304918094 1
0.0898150418513777 1
-0.140366143364617 1
-0.0742704136013109 1
0.383109840196534 1
0.333155290580676 1
0.201703598554508 1
-0.123872816694769 1
-0.013789659348783 1
0.243174348437598 1
-0.0941639628609523 1
-0.197545548221307 1
-0.238568358316258 1
-0.0976113577882385 1
0.193684079408462 1
-0.0761454953886256 1
0.0217618875173443 1
-0.0464042887147309 1
0.225988138678681 1
-0.158428654504628 1
-0.172454845205817 1
-0.0590685067396003 1
-0.181424495051808 1
-0.0456331765416419 1
-0.0887469745152797 1
-0.300204529922933 1
-0.205558601563241 1
-0.010604435293431 1
0.369583760708296 1
0.0540195814966832 1
-0.268802871685754 1
-0.144881295159188 1
-0.178838587746563 1
0.334992083603149 1
-0.386732245825058 1
0.132678357742981 1
-0.0905288703360902 1
0.268914033856682 1
0.123292182227958 1
-0.101429311691277 1
0.130068585504212 1
-0.149963995235297 1
0.047484335112211 1
-0.157138570292185 1
-0.313231739038574 1
-0.387321185025293 1
-0.022430168795874 1
0.21520673576779 1
0.0838864536285768 1
0.061942563986805 1
0.242490688930856 1
-0.240450391445838 1
-0.00429683291023569 1
0.259789017990159 1
-0.232253529361671 1
-0.0449014916458439 1
-0.341439242750171 1
0.33964497597823 1
-0.0297471863796933 1
0.0888728854317254 1
-0.414879159013843 1
0.236220356384408 1
-0.140040476642406 1
-0.0833951442302683 1
-0.26062512728507 1
-0.0249712392731999 1
0.0417669825169955 1
0.230815352582662 1
-0.373586253898179 1
-0.24784942010944 1
-0.202550072553743 1
0.250848209582031 1
-0.0265201654557942 1
0.0657268510743628 1
0.227503348181075 1
-0.168926698180361 1
-0.316383121954728 1
0.0973017573389852 1
-0.0475729976905892 1
0.183959363242657 1
-0.325755994664858 1
0.226026897770941 1
-0.0659900458276039 1
0.316338077879529 1
0.290308544696473 1
-0.20974500253234 1
0.277072286001511 1
-0.157367823766348 1
-0.0441556532969663 1
-0.0161118119572143 1
-0.339161004584261 1
-0.180570497605965 1
0.331672969986956 1
-0.0872128261852689 1
0.00729839689465564 1
-0.506281420064405 0
-0.105341537375688 1
0.0324243635588477 1
-0.257337139168946 1
0.148993838251883 1
-0.203870844606648 1
0.0255672614719919 1
-0.0204971496718269 1
0.352491861636544 1
-0.019383385766985 1
0.132615129496439 1
-0.0894446495151201 1
-0.0121945289574318 1
-0.096644534880565 1
0.0384909584261799 1
-0.323715028866865 1
0.00852206646099597 1
-0.217891361038225 1
-0.366302580731528 1
-0.209982139499068 1
0.160075049518052 1
0.0127749929025324 1
0.138941021672169 1
0.285714245362123 1
-0.121378776666295 1
-0.0979431304341962 1
0.103332508572935 1
0.465690563077793 0
-0.33231666901819 1
0.409314075855709 1
-0.0936353916679981 1
0.336576552812026 1
0.0374591445437556 1
-0.156778391377147 1
-0.262720607144091 1
-0.221488364622101 1
0.165445625542558 1
0.117514699874209 1
0.174704066178013 1
-0.253851050855233 1
-0.0882261318381286 1
0.159701672377159 1
0.129439465778046 1
0.0732022546561267 1
-0.151230886741646 1
-0.0108995160737359 1
0.40726483160865 0
0.0941141382031112 1
-0.0102328160198758 1
-0.188282425025595 1
0.146136074062547 1
-0.235420560890781 1
0.193642089067451 1
0.0836013438226491 1
0.225578850124019 1
0.007648343854706 1
-0.479045284786106 0
-0.35936498617871 1
-0.128810862298054 1
-0.0638620570102681 1
-0.153954407428519 1
-0.025952884301905 1
0.302087482993262 1
0.314666546354183 1
-0.195647445803708 1
-0.320028329251766 1
-0.126801096816306 1
-0.0515114821621293 1
-0.0282203530482844 1
0.155261559136918 1
0.102453690899075 1
0.270503910401487 1
0.566899139429136 0
0.0594594450643079 1
-0.0530643736870936 1
0.118756307944002 1
-0.105086862393531 1
0.400653764462071 1
0.0524687258719087 1
0.0728580757423982 1
-0.134714308143169 1
0.40766665187794 1
-0.211464056234645 1
0.105078745629227 1
-0.0551354704723063 1
0.239588271874852 1
-0.368886581349808 1
0.0052716598877476 1
-0.193530660712718 1
0.252518907618109 1
-0.239152814992326 1
0.289649092458684 1
0.0830999589577401 1
-0.221674504954049 1
-0.0556532718839872 1
0.270202396352798 1
-0.0987466811274939 1
0.0201539433707556 1
0.145919913572287 1
0.578075094575096 0
0.325293240425548 1
0.0982316095955178 1
-0.134810430407826 1
-0.342686572821642 1
-0.324342228316192 1
-0.088443538421599 1
0.774020746993037 0
-0.17032383389707 1
-0.0621062417275482 1
0.220900920583607 1
0.00879940350264191 1
-0.160923720324072 1
0.062707711181365 1
-0.177230274126292 1
-0.193648203237721 1
-0.251832650642937 1
0.041750771900477 1
0.0672336243130255 1
-0.0630520255990868 1
0.314569330951746 1
0.0851883286047587 1
-0.399090861715456 1
-0.153833613246174 1
-0.0633269995792209 1
-0.0327868986357021 1
0.0519963675052115 1
0.290876885924815 1
-0.0448017953044512 1
-0.253277239644397 1
0.0930717055155447 1
0.281803660636868 1
0.0188337326582931 1
-0.164607068823535 1
0.203030510551446 1
0.120511512983252 1
-0.217175052328738 1
0.150059931823813 1
0.0106359893887042 1
0.145941076379636 1
-0.0458150646863088 1
0.14225853269602 1
-0.310112214307376 1
0.433982604738995 1
0.0209363737794966 1
0.102374174245525 1
0.091669420804089 1
0.203280666117228 1
0.381690566021755 1
-0.146431358900523 1
-0.496848448654517 0
-0.184693309099484 1
0.294762621594924 1
0.249539533527881 1
-0.221549875925897 1
-0.0105317190367065 1
0.183980405816571 1
-0.199008083365787 1
0.194730053709774 1
0.322021525479653 1
0.0891864023441448 1
0.00726232176530088 1
-0.0103555340501872 1
0.193022160248476 1
0.11484336035545 1
0.248122428060744 1
-0.0338987517998163 1
-0.0889265836497565 1
-0.486825049664046 0
-0.0251770736699748 1
-0.102106261012145 1
0.251437506118967 1
0.124648667964778 1
0.251004491853791 1
0.0380792732375867 1
0.00747544385163741 1
0.212151905887948 1
0.3539409135293 1
0.0742439529250994 1
-0.26055905929861 1
-0.381867799637343 1
-0.211961894359532 1
-0.47997210209711 0
-0.160957025267439 1
0.456271632673568 0
0.0457993211852045 1
0.0459133216870431 1
0.115874576519034 1
0.0328096486431614 1
0.183602475404945 1
-0.0192464735348252 1
-0.13568652484981 1
0.00615156774560718 1
0.0706172661485525 1
-0.178882822526478 1
0.0765412457327509 1
0.0479320583063717 1
-0.426492816666638 1
-0.0970357048422374 1
-0.0466233181644247 1
-0.136412507840141 1
-0.12302182250689 1
0.086444447433489 1
0.0977648745167013 1
0.0697852261536922 1
0.172909726532042 1
0.137803451660826 1
-0.444716785525361 1
-0.192104275095345 1
0.0881121676770185 1
0.0813153552460345 1
-0.112467771117203 1
-0.226727259452031 1
0.620495667173822 0
0.0564141195471207 1
0.0977346782194794 1
-0.105842876672282 1
-0.0356365426097658 1
-0.54763220418531 0
-0.340410066439321 1
-0.0398222089416449 1
-0.0430261338455964 1
-0.0793209034584715 1
-0.402675117203059 1
0.0730315856977605 1
-0.0611243640008539 1
0.0833462021738662 1
0.144158054000219 1
0.0914104778666934 1
0.42629021297574 0
0.35924709329742 1
0.190887221010985 1
-0.00422177720733138 1
0.14810207610443 1
-0.197612943360189 1
-0.551211573484634 0
0.0812114977309595 1
-0.156086371661153 1
0.278637415874165 1
-0.730206533038881 0
-0.125691183475009 1
0.316662147862837 1
0.100073700715797 1
0.137409014357193 1
0.113050010367552 1
0.515107001719052 1
-0.0242455760555218 1
0.0312886741855785 1
0.336906952748606 1
0.070508779344499 1
-0.461520327546404 1
-0.170617096487088 1
-0.120973328539628 1
-0.0726253295665847 1
-0.24622477049596 1
-0.146271848716218 1
0.122472504920242 1
0.00672450469482946 1
-0.114138929024341 1
0.226329616289659 1
-0.0317354823988061 1
0.0281132185744059 1
0.072729585016012 1
-0.14552344571138 1
-0.102241620274838 1
-0.0139398707441147 1
-0.0995553014874547 1
0.0172037533369259 1
0.120579392033037 1
-0.0173788837924072 1
0.0530153685373425 1
-0.023324627883915 1
0.16491163961636 1
0.330578876491872 1
0.025485616429098 1
0.620186965827908 0
0.0486227765976386 1
0.0926875653615822 1
0.000284334869986025 1
0.129521691052985 1
0.474166897031994 1
0.217339695653393 1
0.313904181184071 1
-0.247012028898224 1
-0.246742072173313 1
-0.0696850818997002 1
0.0252135311790677 1
-0.150942885657536 1
-0.0281933077632215 1
-0.0496572633379439 1
-0.108605170867526 1
0.400582402331802 1
0.322336124058988 1
0.0896144297459793 1
-0.276346426649607 1
0.0839105581989447 1
0.0188307257647349 1
0.0642703225156068 1
0.0786078198510362 1
-0.743599575523941 0
-0.270004693243801 1
-0.45770670311812 0
0.0669516037165525 1
0.0222097201726497 1
0.0322514925388942 1
-0.327620197874787 1
0.375600728096667 1
-0.201053083680185 1
-0.0325781013008685 1
-0.268866987449327 1
-0.195742208882606 1
0.15057263254657 1
-0.103646743884532 1
-0.444571205747193 0
-0.015265252069809 1
-0.0845345929681571 1
0.275471466813691 1
-0.0674908378762418 1
0.265687256275997 1
0.153964613983648 1
0.345422274981139 1
0.0593257894158835 1
0.392151885975799 1
-0.133175583323791 1
0.047880293152942 1
-0.18752675021684 1
-0.237289953505448 1
0.0617221426424071 1
-0.0304821001550146 1
-0.0565556672024032 1
0.157741083545754 1
-0.00613016078699143 1
-0.0712143527797057 1
-0.0293651957484652 1
0.0547013346421049 1
-0.303002907292359 1
0.0674957124354252 1
-0.0413178228781283 1
0.140866121261347 1
0.0444875976275476 1
0.154117001619991 1
-0.310755039564136 1
0.0586337875038815 1
0.139052744775996 1
0.0593627622235166 1
-0.335009832313755 1
0.394458931282156 1
-0.266695201756469 1
0.275738433758351 1
-0.0634839107495329 1
0.10462558715427 1
0.022113210741462 1
0.081119285497376 1
0.0402892697769336 1
-0.288671468155929 1
0.0361364354821321 1
0.0433645143622881 1
-0.064096779493969 1
0.24703926096513 1
-0.176344928964467 1
0.209658631551664 1
0.0907549038441454 1
-0.472601376450905 0
0.0822884696221778 1
0.550854152341002 0
-0.126262791518742 1
0.0273214254518549 1
0.0920333854355083 1
0.0417197106664561 1
-0.185476652209621 1
-0.301142588015558 1
0.584759778581585 0
0.0531612813647223 1
-0.0502808223823823 1
-0.195908733524671 1
-0.0675333758897082 1
0.376625076669037 1
-0.156843418230234 1
0.162827128428916 1
-0.319656412367477 1
0.132669222732229 1
-0.07480539268558 1
-0.0677296184432404 1
0.164459265309707 1
0.593979745613762 1
0.258404598461761 1
-0.0996157842218293 1
0.463006721005249 0
-0.168277598447077 1
-0.116400329428845 1
0.269489330627086 1
0.129056444084367 1
-0.422324213928089 0
0.176932394325706 1
-0.1696937756439 1
-0.27434325518379 1
-0.268637899344367 1
-0.0901146879553464 1
0.0495272362495892 1
-0.186241811698442 1
0.0119582890307862 1
-0.189672536998315 1
-0.346886322681398 1
-0.145702917242238 1
-0.028578548167422 1
0.0313272437894069 1
-0.0343350873768952 1
-0.0108336137096048 1
-0.501327727715083 0
-0.054011157790122 1
0.337290061977612 1
0.107391226156599 1
-0.221455623418274 1
-0.147431544624236 1
-0.240238387830465 1
0.189135772444154 1
0.185167358606946 1
-0.219805866349111 1
0.141196375868269 1
0.299822950442694 1
0.199229050144348 1
0.097833638162651 1
0.0807944971359317 1
0.21298923563511 1
0.0441347488227765 1
0.0303764280084012 1
0.108082403965339 1
-0.24421592411391 1
0.0966250829441122 1
-0.167380904531135 1
0.113452787148783 1
0.23303277942525 1
-0.08327565554747 1
-0.0118823542817165 1
0.35543421087296 1
0.0707174062047655 1
0.196016137182417 1
-0.134983434717475 1
-0.200208316328525 1
0.230619431770645 1
-0.0479830161413232 1
-0.100057867230304 1
0.228496173987922 1
-0.10133054506107 1
0.22174474323526 1
-0.138939336898032 1
-0.127079022010769 1
-0.039068826892187 1
0.233925620579008 1
-0.11755485157198 1
0.284399663332391 1
-0.0850487750732367 1
0.115390017199815 1
0.168414959850082 1
-0.150210729002764 1
0.208194918942496 1
-0.0101888795921454 1
0.315001590317663 1
0.176994871002343 1
0.311362845853273 1
0.245912748547366 1
0.156582025854798 1
0.0610640986776771 1
0.230341869162862 1
0.228382868304599 1
0.134761019521541 1
-0.0606515677675881 1
-0.201736397798413 1
0.0200574657247049 1
0.203761378662932 1
0.328663184956579 1
-0.177331157318556 1
0.00645345501282594 1
0.102577965223569 1
0.272430588312322 1
-0.0962148358240481 1
0.00825388499513618 1
-0.182407536781758 1
-0.152098624195269 1
0.0789768467165271 1
-0.204676318489985 1
0.282296586571858 1
0.0508924077961706 1
0.147137620952136 1
0.252888409053378 1
0.107995100712377 1
-0.225602453244812 1
0.147372333298764 1
0.20076486694776 1
0.0481422745044993 1
-0.183053933739273 1
-0.0708200426304407 1
-0.24015535172898 1
-0.109302797809104 1
0.378369885828457 1
-0.381858491282412 1
-0.250013184425455 1
0.0697427408555621 1
-0.1241795027663 1
-0.102767703733404 1
-0.305365246172772 1
0.086913446975763 1
0.357828195630503 1
0.0264812492749266 1
-0.0313584658037598 1
0.191228320476172 1
-0.0808359525264663 1
0.100598330260248 1
0.0511201906759333 1
0.092406466836274 1
-0.563595665845905 0
-0.231913454880958 1
-0.0149188232200769 1
0.0647110900439334 1
-0.0632106969359889 1
0.280699449018259 1
0.200080856385232 1
0.166843922518893 1
0.268432721322563 1
-0.0722795200722768 1
0.178257300956529 1
-0.0836966982592598 1
-0.237996567591667 1
0.378515296852324 1
0.339232211598363 1
-0.122776111653505 1
0.0441273686620349 1
-0.0986604926451639 1
0.136157982545953 1
0.32475443699404 1
-0.0223538943607504 1
-0.478570013882964 0
-0.199586693348209 1
-0.386664183181284 1
0.166021110737924 1
-0.00387064467541418 1
0.196000822951488 1
-0.527095884331648 1
-0.356358155766668 1
0.413337109016949 0
-0.404771827538476 1
0.0885131117428225 1
-0.0865515130587938 1
0.224282446702707 1
-0.357290989718774 1
0.0137354966276541 1
0.0760993689940527 1
0.118442568281903 1
0.308065661290491 1
-0.187269674400944 1
0.0386055415795949 1
0.0469078382067187 1
0.374997301802088 1
0.556606370374682 1
0.520085405706113 0
0.0517965968189869 1
0.0705908189918123 1
0.504485476029063 1
-0.0646502321884133 1
0.239314783011433 1
0.00311934338813724 1
0.0392484976726118 1
0.0259353935133248 1
0.0987128461566084 1
0.0251174350594708 1
0.314313719290858 1
-0.226579849540841 1
0.276889855873282 1
0.0359752831651427 1
-0.439110740532431 1
0.0681581899748665 1
-0.0217870882122301 1
-0.0706272427670247 1
-0.318109339980249 1
0.291212208437557 1
0.0533017897964386 1
0.255561366781972 1
0.0915280177536955 1
0.312814118544964 1
-0.135359245865492 1
-0.104674550146733 1
0.478637808053171 0
-0.188054307480015 1
0.0547692294077879 1
0.190714254844973 1
-0.0506257554283327 1
-0.00352791933483276 1
-0.0526226900251944 1
0.259010345227626 1
-0.168906138569157 1
-0.323961507455991 1
0.368856395035458 1
-0.103684537321398 1
0.0710281544663792 1
-0.326373550948529 1
-0.106319558824154 1
0.0210020187844083 1
0.17002055321182 1
0.18993657286584 1
0.256510089387555 1
0.0831132026591285 1
0.00528144268668716 1
-0.219059332709602 1
0.22639524791863 1
-0.176797865607975 1
-0.322109978118937 1
0.0690716391300134 1
0.184581991964687 1
0.129150237070769 1
-0.207122570079551 1
0.277894260868066 1
-0.541843307752844 0
0.261141216728519 1
0.14144302095818 1
0.0322305646718748 1
-0.166527632940261 1
0.168134294220913 1
0.0865419704135754 1
0.048656411329675 1
-0.164989394257374 1
-0.225411800688903 1
0.1007968893909 1
-0.117096371807813 1
0.0274894742059318 1
0.0331082645628294 1
0.0245260675764931 1
-0.0849010568749476 1
-0.372589900704599 1
-0.283313422800101 1
0.420636152841221 1
0.116436701966224 1
-0.205438685368875 1
0.550048611729712 0
-0.25958047119541 1
0.0799522238307416 1
0.0442504426776009 1
0.0725271433786484 1
0.033715835095097 1
-0.139094445205618 1
-0.0561264208991518 1
0.288052249735485 1
-0.351517028732465 1
-0.00379439330772445 1
0.500547575333762 0
0.134145193210086 1
0.134520588100588 1
0.317376057636811 1
-0.0302469817050989 1
-0.151841139720527 1
-0.089111894065085 1
0.0759285467415799 1
-0.041689205333182 1
-0.163312016505689 1
-0.215160202806285 1
-0.301096976244786 1
0.0914624072380089 1
-0.353073029329738 1
0.187519190477034 1
-0.139300163514314 1
-0.0148954211012709 1
-0.0208345183540547 1
0.0715185726965012 1
0.317280275427891 1
-0.129660095048253 1
-0.198011549272093 1
-0.398480791987936 1
-0.0393241590925948 1
-0.209637202560791 1
-0.187838736528571 1
-0.41212678647668 1
0.226152320200695 1
0.279320387696682 1
0.322709567057824 1
0.396808277803578 1
0.186140360427625 1
0.322740671718786 1
-0.01143791877462 1
0.159524061653538 1
-0.122043881714773 1
-0.0830902470909425 1
-0.246765948149811 1
0.217431627787597 1
-0.0666426904545772 1
0.260321567721369 1
-0.421569854450231 1
0.185855222937869 1
0.100858884268594 1
-0.110621523848298 1
-0.135122155558259 1
0.0277333171705723 1
-0.195304316874591 1
0.21222666041649 1
0.142995577807412 1
0.106371579320892 1
-0.0263656428399168 1
0.33532972480086 1
-0.386263656833921 1
0.0896792426596776 1
-0.0415699532053019 1
-0.373072909985905 1
0.208957140879451 1
-0.303832178248312 1
0.152208785697648 1
0.190550440944053 1
-0.191205521169814 1
0.548072443072681 0
-0.30481921563728 1
0.0539598091941775 1
0.325008076602512 1
-0.1301792766763 1
0.143230945199863 1
-0.187684539335792 1
-0.0472368176696487 1
0.0842207287047995 1
0.0204944240977768 1
0.0682325730568025 1
-0.251407573715064 1
-0.0221115889329217 1
-0.171320732775448 1
-0.115318784313285 1
-0.0127912984716511 1
0.149508334997997 1
0.0311626941699758 1
-0.0264781894540535 1
0.0706417195953974 1
-0.240904356799641 1
0.0240885354344212 1
-0.121347051154387 1
-0.314211062910188 1
0.243512562132937 1
0.386743338498964 1
-0.198704399121687 1
-0.268480798505231 1
0.0113664177677919 1
-0.612112260334145 0
0.252738092506481 1
-0.164635359656816 1
-0.138195965033349 1
-0.258936166084618 1
0.0329164327049075 1
-0.127684407580431 1
0.0641680021013704 1
-0.0670804288999392 1
-0.058260384774643 1
-0.146321296643329 1
-0.100484958627015 1
0.105905602492311 1
-0.123009655107095 1
0.135214499667508 1
0.027374161313148 1
0.258796577816088 1
0.0191993612234392 1
0.0512409768682639 1
0.0776325810895187 1
-0.160736603872155 1
0.388644780579282 1
0.29107675714344 1
-0.0567811637903181 1
-0.139815154060294 1
-0.0133438579311617 1
0.295557654761139 1
0.0212467826500921 1
0.345471575824397 1
0.373464360705873 1
-0.155820822004699 1
0.0553552365410869 1
-0.284958674137378 1
-0.114879819178377 1
-0.020143978969744 1
-0.347016260477725 1
0.0157979369862484 1
0.110422499115688 1
-0.408244518416612 0
-0.195837224959524 1
0.515148511281277 1
0.0105331336255883 1
-0.464972578064003 1
-0.00841842060193018 1
-0.168943185205619 1
0.0849701196603691 1
-0.117103818892536 1
0.0717958329357527 1
0.114724067543628 1
0.235016488382951 1
-0.339613175605468 1
-0.436158184715765 0
-0.0826010182693631 1
0.333051455745087 1
0.0768706594290021 1
0.264703623163249 1
0.312478383103868 1
0.00762372832818323 1
0.0552013464749828 1
-0.254255490071078 1
0.244172244162839 1
-0.147616318338293 1
0.172801386205127 1
0.0892898348419966 1
-0.380087927047918 1
0.246884429464884 1
-0.275553321118791 1
0.126137857422198 1
-0.421976466362169 0
0.117591241969622 1
-0.0157886738450191 1
0.128037395041138 1
0.184424448227799 1
-0.0560976269266303 1
0.0964090060099897 1
-0.0460291657354904 1
0.140954942168775 1
0.454082164192495 1
0.0118694505591097 1
-0.0442054512141839 1
-0.148669520116017 1
-0.111000346932107 1
-0.00397446996352711 1
0.673675779544029 0
0.0935907517740621 1
-0.0802403382069674 1
0.0851143664674239 1
0.117805460248967 1
-0.100452366433615 1
0.213314433568102 1
0.201570300430031 1
-0.136032061444681 1
0.19638020438558 1
0.00307735022641997 1
0.184284832709948 1
0.0185017236735525 1
0.0492616909911416 1
-0.154464573324217 1
0.1407342279975 1
0.486970857836145 0
-0.00861888120568734 1
0.133841265562751 1
-0.331177376884069 1
0.079240595789333 1
-0.208872139112612 1
0.0510794072344063 1
-0.318737272549571 1
-0.0123343355131962 1
0.0726153867160524 1
0.125653182813773 1
-0.428260965441783 0
0.0851573254434944 1
-0.00749637223779041 1
-9.07244400819487e-05 1
-0.479185783386072 1
0.0591406096725158 1
0.0354279962253717 1
0.0512801544317585 1
-0.285890736229195 1
-0.173994358723759 1
-0.122907598990682 1
0.0612434758009026 1
-0.157055798206117 1
0.51261546206848 0
-0.287987243425499 1
0.18724175326119 1
0.411937771504864 1
-0.0471113495791068 1
-0.245949351302343 1
-0.0938723409179347 1
-0.0561765907758848 1
0.305519945637657 1
-0.176118011845218 1
-0.169363177532956 1
-0.220660496215105 1
-0.303585136033867 1
0.0511386051342013 1
0.157006800728821 1
-0.0746797063108568 1
0.199045697664047 1
0.0822834989561141 1
0.229727614519917 1
0.0525319434344313 1
0.149833086435866 1
-0.0589762952189029 1
0.0429539374943903 1
-0.0197254370233403 1
-0.245873096234853 1
0.147080478918218 1
0.0609477478846151 1
-0.021985496889833 1
0.212512226904308 1
0.0446462756212235 1
-0.0250468416596121 1
-0.0215082260067526 1
-0.431404003119305 1
-0.36682658898879 1
-0.346594970909103 1
0.221599363286739 1
0.418261417370007 0
0.263683483317398 1
0.100045875002748 1
-0.298259060158104 1
-0.326730569425001 1
0.302743994864663 1
0.242389047904092 1
0.187214586794024 1
0.451255249775513 1
0.172796568580709 1
-0.412977458732988 1
-0.0713299684828629 1
0.284742336307982 1
-0.44182967868186 1
0.403293271195423 1
-0.206795946332324 1
0.253186120411201 1
-0.0607971112896644 1
3.61055915024007e-05 1
0.388424805943974 1
0.0912018614905642 1
0.1067220687182 1
0.00529540744666415 1
0.104078666586456 1
0.037014561524213 1
-0.496778681987328 0
0.14713864414264 1
-0.0538997075642933 1
-0.10714425755857 1
-0.143631500498308 1
-0.00639250022700405 1
0.226365290204004 1
0.0200065568953903 1
0.167712025832602 1
0.110342365269315 1
-0.183885116525927 1
0.407096656853625 1
-0.513655078370576 0
0.146662519039608 1
0.142927906946877 1
0.140672982278663 1
0.0145106997990985 1
-0.219959988988176 1
-0.359091885408803 1
0.476540629494507 1
0.400388744150867 1
-0.180232904053408 1
0.166550120580694 1
0.212253414651878 1
-0.0851923375386141 1
0.130010554099856 1
-0.0653515638401381 1
-0.348319029099247 1
-0.0687344929971426 1
0.123671745774097 1
0.120635929839607 1
-0.159413134601542 1
0.146375187866091 1
-0.261374385171647 1
-0.2439775163795 1
0.237191812285646 1
-0.157913629102095 1
0.0791274395959948 1
0.0216498647146856 1
0.0851991507293435 1
-0.140123121224059 1
-0.0329509535620758 1
-0.171964139673401 1
0.208400321554135 1
-0.00104466786342207 1
-0.386245508780841 1
-0.155275337241863 1
-0.30198955094776 1
0.0856391187307916 1
0.101599306854661 1
-0.49614613502338 1
0.183670788747064 1
0.101775811622785 1
0.266959227992123 1
0.0643060274316038 1
-0.0168067705422008 1
-0.192735029069812 1
0.158622524849976 1
0.00709519971755609 1
0.194608049418664 1
0.0209771880561527 1
0.293643350062147 1
0.0882248213920353 1
-0.134677812522111 1
0.032473024587151 1
0.457337790801909 1
0.0788989120884037 1
-0.465230567168832 0
-0.0212292139194026 1
0.181598795581791 1
-0.0948891504910562 1
0.0247345662193551 1
-0.20117286523133 1
0.0087002022620366 1
0.0679702547488901 1
0.223552594582549 1
0.105307531017975 1
0.633353562632809 0
-0.193043666250082 1
0.277954020675547 1
0.0985601381745254 1
0.216261693718786 1
-0.200927325130474 1
-0.0221166841296074 1
0.176397458127959 1
-0.410527205271743 1
0.322762607890393 1
-0.0882943530452794 1
0.305854930636619 1
-0.151240366354799 1
-0.173100839459065 1
0.199647603750803 1
0.208453780371679 1
-0.324386977227544 1
-0.179932946155531 1
0.322927487316824 1
-0.19586484358159 1
0.128514562480785 1
0.0908124910560743 1
-0.533953818865462 0
-0.118633009916805 1
0.33468550693703 1
-0.0672081463648259 1
0.396271943279357 1
0.11640321470015 1
-0.111358019291918 1
0.240878051447355 1
-0.130290240763581 1
0.330992943576221 1
0.229053024966427 1
-0.409845367698248 1
0.0386679484362115 1
0.0908808306629295 1
0.103537971473107 1
0.0944216971968613 1
0.0869789905004154 1
0.0562024759176085 1
0.339795519235646 1
0.0867320575483925 1
-0.272820128503144 1
0.0980532856946474 1
-0.340636922120593 1
-0.202647994424982 1
-0.0850157581784988 1
-0.184143424455468 1
0.00427619429864346 1
0.29286273049197 1
-0.483086131450052 0
0.130314814941831 1
0.197567959847426 1
-0.0643440798210144 1
-0.0252826511455945 1
-0.17355771856928 1
0.116775439607216 1
-0.0283754844933195 1
-0.117147911962344 1
0.0049751640157714 1
-0.0266520235489123 1
0.0462654210732723 1
0.277156673876956 1
-0.334503199666355 1
-0.0274533744261042 1
-0.0356995390640067 1
-0.138996732641039 1
0.0983938614793808 1
-0.127969635606418 1
0.112535303362597 1
0.120351070128095 1
-0.00147294850515246 1
-0.0785095165956541 1
0.0933158080702703 1
0.0644597913960731 1
-0.103704360689384 1
0.139493894684697 1
-0.208529059479197 1
0.257597779195279 1
0.140573487630501 1
-0.426491674734373 1
0.196453498956838 1
-0.0753434136549982 1
-0.229268785619537 1
0.261687898211548 1
-0.0558140989454012 1
0.282802067487883 1
-0.145056817681284 1
-0.415954138128427 0
0.101894644382059 1
0.132432558357677 1
-0.493812651804295 0
-0.0720697446140298 1
-0.14078365979425 1
0.116350789492096 1
-0.106366648198582 1
-0.0239295616183107 1
-0.249919752113547 1
0.0317183857802576 1
-0.105407745344781 1
0.00744756555167284 1
0.176394126046882 1
0.23478803840659 1
-0.0146478409251782 1
-0.00528154636781 1
-0.497231331140673 0
-0.330279270735808 1
-0.0417396052205696 1
-0.284219099418894 1
-0.0516993169400945 1
0.0642436609189459 1
-0.223849983705572 1
0.154469462039494 1
0.170358987140634 1
0.301783212620606 1
0.121854502336245 1
-0.109729789553639 1
-0.165265666858576 1
-0.0986847008971797 1
-0.274656733879209 1
-0.0276876223877188 1
-0.0980855655202105 1
0.100112745164357 1
0.350466020160138 1
-0.10267838373443 1
0.267974605588203 1
0.0104472387062736 1
0.0447200632258546 1
0.111915944879023 1
0.159664361542953 1
0.116370836295044 1
0.126985558180256 1
-0.147231517750026 1
0.237112669455134 1
-0.225835394616046 1
0.173897217766613 1
-0.250434240819307 1
-0.41989177415576 1
0.127089468846846 1
0.192226285042067 1
0.172442808080465 1
0.645595182128988 0
-0.354010035768146 1
-0.0471502177656716 1
0.0131396362345038 1
-0.000259301829804548 1
-0.0190745560059538 1
0.230515757263453 1
-0.0885517511167519 1
0.0439306982262357 1
-0.222334969629045 1
0.197563987623867 1
0.173741802048364 1
-0.0959599802636956 1
-0.00843979745329686 1
0.0828631460738819 1
0.137528132072187 1
0.00641279610372323 1
0.0315377694071128 1
0.142595241137336 1
0.0410490396736556 1
0.333362805665483 1
0.531923629126537 1
-0.0903029897238591 1
0.0300946826952387 1
0.51612490484872 1
0.0595652585005937 1
0.0331683220777478 1
0.0917155741723401 1
-0.0295931883699425 1
0.137459266790889 1
-0.189779557461807 1
0.3328309620004 1
0.188477300105861 1
0.504521285480899 1
0.116328691822135 1
0.0651860049986204 1
-0.362424675683056 1
-0.0736176283235851 1
-0.0280967042063985 1
0.122861655235593 1
-0.260981136602352 1
0.0226143096878117 1
-0.114994751828241 1
0.0562137446453981 1
-0.115311499942848 1
0.176545429078907 1
0.124864085920217 1
0.238448273390114 1
-0.158841832658098 1
0.158088632359122 1
0.0362408994086011 1
-0.17439903173656 1
-0.123692820980294 1
-0.188592413539608 1
-0.344173445756827 1
-0.179999389988 1
-0.0274338437015498 1
-0.187008437657504 1
-0.377573234796532 1
0.100764450587137 1
0.0973487733079569 1
0.0129734355687739 1
0.273276188233099 1
0.240164006663282 1
0.0568696992237466 1
-0.0307005730041645 1
0.211399244644444 1
0.210167378808718 1
0.488231463274006 1
-0.086164083520383 1
0.538545329700951 0
0.555258024952653 0
-0.349026303570184 1
-0.283394102978508 1
-0.0185389124834421 1
0.168870972633323 1
-0.0151884685050821 1
-0.251336205967121 1
0.0691342750266831 1
-0.184840225311942 1
-0.318261403919915 1
0.185939271025514 1
0.268083132629208 1
0.00928276601734785 1
0.0679616591720372 1
-0.323225002340817 1
-0.180362908629704 1
-0.22499813596362 1
-0.125548056642519 1
-0.393651654625231 1
0.104503992460245 1
0.107797589719106 1
-0.336438649272983 1
0.401544077169163 1
-0.221642229396292 1
-0.106849489638926 1
-0.115787999157834 1
0.31057956319632 1
0.30138796710918 1
-0.121849960362484 1
0.0467888510240457 1
0.084504065803191 1
0.1943278917805 1
-0.0735216541878634 1
0.230895624688167 1
0.307893112747253 1
0.0254936738049482 1
-0.168011288091141 1
0.188219188828324 1
-0.0465110613938135 1
-0.262706946232541 1
0.0518394816950367 1
-0.029032942970507 1
0.313565942592848 1
-0.0360450405824171 1
0.151441493377326 1
0.0158495199619096 1
-0.0744539288062995 1
0.0313405323631932 1
0.047160368224582 1
-0.162233508311563 1
0.150606304128798 1
0.104783120452511 1
-0.02776959426998 1
-0.0230734079110611 1
-0.220092270880536 1
0.0656120720455989 1
-0.360848063573418 1
0.067760128418043 1
0.11901756805388 1
-0.202559982310511 1
0.199253345532571 1
0.194138429226707 1
-0.203490336701527 1
-0.334958985037345 1
0.292998464540404 1
0.23011285562702 1
-0.106016996470555 1
-0.372496689767153 1
-0.32887896133135 1
0.231058389937136 1
-0.035254615780661 1
-0.3354859185502 1
0.103617634897171 1
0.0829848923916511 1
-0.0633072642442499 1
-0.00436380345786385 1
0.169298203860443 1
0.0280102541464175 1
-0.0254355420860999 1
-0.417890280328727 1
-0.052455410458198 1
-0.120235607049682 1
-0.112664797954187 1
-0.110099584963512 1
0.0262592439572417 1
0.227607315629047 1
0.268725134432483 1
-0.215686179902735 1
-0.276568519810986 1
-0.0498041445865539 1
-0.537395695880935 0
0.008192251280934 1
0.288868630581625 1
0.225313290298906 1
-0.223976265165046 1
-0.257381974124682 1
-0.047914792852737 1
0.042625226516365 1
0.203379883458713 1
0.348319939217229 1
-0.0404318837976708 1
-0.32299632849827 1
-0.131744407513353 1
0.172457104080592 1
0.0785944319226 1
0.436107559918912 0
0.172812029387841 1
-0.700260644195636 0
-0.219648580176727 1
-0.0769528104658404 1
0.089420946062968 1
-0.0759574237664145 1
0.0540822674332674 1
0.0678304996255598 1
0.184323755050957 1
-0.0388643728943536 1
0.394110686885135 1
-0.561378807851064 0
-0.395260913096832 1
-0.113171685972161 1
0.258450625154275 1
0.00685283632038804 1
-0.254694819363015 1
-0.193949462362414 1
-0.100420610694396 1
0.0338438710587953 1
-0.185555606948414 1
0.00648493889332165 1
0.209150851312614 1
-0.133727783776232 1
-0.00392640519257859 1
0.0757013602867813 1
-0.200347863708567 1
0.0818165946567908 1
-0.164096166176906 1
-0.402992502412866 1
-0.141162298683709 1
-0.397538710060458 1
-0.167439159672797 1
-0.0157852159379341 1
-0.318159388356231 1
0.236664543770977 1
-0.139014309110197 1
-0.103093821783875 1
0.00209578843662279 1
0.0728773727388084 1
-0.379832894415712 1
-0.384778030905246 1
0.0179936383186589 1
-0.188686066026187 1
0.0844445156895154 1
0.186594999490469 1
0.0224033174867802 1
-0.491050731571243 0
-0.0464570321539963 1
-0.0610744088953664 1
0.125765819608041 1
-0.0639326092637685 1
-0.0932543119445481 1
0.0162391966852278 1
0.362519531365632 1
0.0338209129562525 1
0.123831941719016 1
-0.0514420404835665 1
0.0527148188442461 1
0.0105315334734852 1
0.0718507110036381 1
0.0358277121416128 1
-0.0362447739675028 1
-0.116134449870423 1
0.213952333823868 1
-0.126591011494672 1
0.0535131925962992 1
0.0912794826223501 1
0.06237727727534 1
-0.328173404282338 1
0.0694854405008717 1
-0.145782924530649 1
-0.240763702900759 1
-0.0219868930814819 1
-0.169539155032018 1
0.100959425403413 1
-0.229846755680532 1
0.112904455018328 1
-0.22457908304458 1
-0.201978032465993 1
0.311538813432057 1
0.294711951842719 1
-0.252904643207024 1
0.147063373679571 1
0.0502663701473412 1
-0.252484876317441 1
-0.227493678788828 1
0.182528040541232 1
-0.0659120272007771 1
-0.168154098262428 1
0.0427957926979033 1
0.00128512711661657 1
0.25128732352804 1
0.273806128827921 1
-0.120618630411844 1
0.0586602312063556 1
-0.118998438258475 1
0.0315085465181253 1
-0.0916288147671616 1
-0.129415735120114 1
0.0756570787605185 1
-0.0741455751313601 1
0.107678376233271 1
0.117436594557551 1
0.424169964836305 0
-0.268998296919191 1
-0.17447255318892 1
0.106330906999512 1
0.153604134717148 1
-0.248524952544462 1
-0.539633636489107 0
0.0911104376538594 1
-0.0237687077515994 1
0.155582911742972 1
-0.0803052701364977 1
0.389094704914109 1
0.137911889955643 1
-0.401075782150103 1
0.0868949560202509 1
-0.578494804813977 0
-0.370283281944088 1
0.100725156684725 1
0.0272255831661299 1
0.169431471088531 1
0.00935850953395122 1
0.00210965600574016 1
0.0223852026148553 1
0.278409367620129 1
-0.0523952939355882 1
0.311960664327296 1
-0.350526261397723 1
-0.0353147289426382 1
0.313219922329892 1
0.14576965096863 1
-0.0287645392064332 1
-0.370718707004696 1
0.329088740086891 1
-0.148508040716713 1
0.502245206291371 0
-0.026978884883852 1
0.160195195284995 1
0.450356862753307 0
0.0569226570476402 1
0.148118439484191 1
0.0118085781912293 1
0.0147874432884205 1
-0.256425330312153 1
0.116397049192357 1
0.24558278040845 1
0.310053417542837 1
0.0825140628480596 1
-0.220196732259607 1
-0.0218232926428289 1
-0.240789706298719 1
-0.205195908968423 1
-0.226842584873784 1
0.188514516608874 1
0.365969420372191 1
0.11518322930897 1
0.206880692939205 1
0.00401876059538264 1
-0.372286084034398 1
0.140767943455156 1
0.214515632103281 1
0.21117137108573 1
0.049447673180788 1
0.0952552182851654 1
0.480825441217465 1
0.152679409684756 1
0.0329549490764452 1
0.0113926582020363 1
-0.267439625097511 1
0.0170952398588211 1
-0.326422284987903 1
0.142294730534414 1
-0.279605451570478 1
-0.364514333491135 1
-0.111635055823624 1
-0.255322696637153 1
0.0838010154825438 1
-0.149489033246135 1
0.0626152498589376 1
-0.220642808756431 1
0.265712383722942 1
0.186015705175776 1
0.0421396529946148 1
0.238383488654228 1
0.00189329715877165 1
0.2266232809489 1
-0.197194456314117 1
0.139983336596941 1
-0.19108414907811 1
0.146972406728348 1
-0.164622452668978 1
0.147314087760178 1
0.0431164259444541 1
-0.460684966389785 1
-0.0345424443218443 1
-0.0707983440368307 1
-0.108395349899034 1
0.292944591481248 1
0.0724126431020831 1
-0.135604561129435 1
-0.0154172052252323 1
0.532697791937648 0
0.0503937346014599 1
-0.060999664310239 1
-0.00593105325092329 1
0.0532837652402601 1
0.238247901307368 1
0.00419347049522471 1
0.142165557567658 1
-0.167435253748214 1
-0.225704595051532 1
-0.128986804955957 1
0.0569771305438846 1
-0.270716667645528 1
-0.158210764398666 1
0.443254456819085 0
0.129679690436452 1
0.0104476911491097 1
-0.146905491448188 1
-0.3000814232119 1
0.326019285189853 1
0.102132539377831 1
0.129482554234218 1
0.387640476517615 1
-0.311081200021515 1
-0.152070150306393 1
0.110922226033433 1
0.283579482125966 1
0.367436953518365 1
0.0734401228556537 1
-0.51950802409048 0
0.310158188951753 1
0.415058677844419 1
-0.157571262076435 1
0.236937664229806 1
0.545461831853296 0
0.024897429608826 1
0.239607967978573 1
0.441442884902547 1
0.0442333525806303 1
-0.0257606216097522 1
-0.0115550752053207 1
0.178263230409033 1
0.432979856748756 0
-0.222477549744424 1
0.040407216100886 1
-0.325944379872673 1
-0.183573679664947 1
-0.14473794202083 1
-0.217704103321986 1
0.0414269017868886 1
0.0447067185071424 1
-0.214294206577225 1
0.234437825347289 1
0.162603041632713 1
-0.0895749493748302 1
-0.126299449306374 1
-0.148472199757738 1
-0.149579568977099 1
0.432660197788259 0
-0.0988403154192017 1
0.0802314319646195 1
0.137712380523516 1
-0.335723831190219 1
0.200049435272574 1
0.00918022705499262 1
-0.131368539313459 1
0.105497001294564 1
-0.0169581878394109 1
-0.012006979955971 1
0.0833434502023328 1
0.251605971415978 1
0.0748097321911433 1
0.0739835705779984 1
-0.0235033623006325 1
-0.155193993784447 1
-0.0635133453102531 1
0.049497219914279 1
0.026251458930058 1
-0.274734090010288 1
-0.0709272363935697 1
0.0384679150257703 1
-0.0094160072609035 1
-0.174951984555405 1
-0.0258116278396425 1
0.358304435045885 1
0.336515111795058 1
0.305555368816765 1
0.248647679661567 1
0.25827328452343 1
-0.179610409399928 1
-0.255469607883169 1
0.220342059136816 1
-0.122400328653486 1
-0.145710658915842 1
-0.209735610633705 1
-0.123676086314804 1
0.374486392811196 1
-0.151810336260276 1
0.0837639996018194 1
0.131928522916975 1
-0.0219529682861945 1
-0.0127453265991945 1
0.0230474904628296 1
0.231536368468206 1
0.28924542258837 1
-0.27996454870994 1
-0.0439709180471746 1
-0.307525680502142 1
-0.0527361389468014 1
-0.207808414190655 1
-0.142832315777904 1
-0.11325576275421 1
0.210488669327439 1
-0.130942355128004 1
0.0443938564721148 1
0.0103851781824824 1
-0.0042617704392404 1
-0.0571450499357039 1
-0.284060349074956 1
0.231577905709837 1
0.185046690735923 1
0.375115776480837 1
0.131965178475178 1
-0.00918525773428727 1
-0.47336983216976 0
-0.0690633902842578 1
-0.130117210884435 1
0.0322564228002264 1
-0.0632610177580909 1
-0.145954898155045 1
0.292628945765878 1
0.180877725873137 1
-0.175495495055771 1
-0.302553508950952 1
-0.150517737253247 1
-0.0894776786700406 1
0.122088390982865 1
0.263418806079434 1
0.0891820562925466 1
-0.207483076486789 1
0.0639087076482123 1
0.130238030310264 1
0.0317820935681907 1
0.190703639129459 1
0.295790942864271 1
0.0201078499863046 1
-0.33636394647054 1
-0.147863962425239 1
-0.142608347296274 1
0.019413073131556 1
0.109976236110887 1
0.234850836165518 1
0.109551384339754 1
0.00196605598178161 1
0.146736294139251 1
-0.200980648828252 1
0.220483212618 1
-0.262277325657515 1
0.29144533782842 1
-0.131514841768578 1
0.18039703106435 1
0.0718415827769908 1
-0.108830899449717 1
0.10246701973756 1
0.213338885103645 1
-0.190262493712144 1
0.219702045862164 1
-0.151620453903263 1
0.0126622547830291 1
-0.0384145684919402 1
-0.0309387066214213 1
-0.0921349835879704 1
-0.0339486506453778 1
-0.132094416732208 1
-0.163495071866582 1
-0.0317871532464469 1
-0.298172049977775 1
0.1056853035812 1
-0.214848870078209 1
0.00909822228573144 1
-0.108783129777013 1
0.143905581961937 1
0.202381925858801 1
0.0997370041571266 1
0.0950083239831531 1
0.0357130967343683 1
-0.0602516838822457 1
-0.193930092540277 1
-0.198927936029352 1
-0.00394581088361791 1
-0.0670091163380108 1
-0.228571770347083 1
0.0637765086721001 1
0.320946210080244 1
-0.264421890693363 1
-0.00399062298766474 1
-0.0112329679030423 1
0.436386517095864 1
0.0926714124347487 1
0.133541679351706 1
0.0128248294319766 1
0.337207072740697 1
-0.00180830999515582 1
-0.446473032070919 0
0.0724582111435119 1
-0.177964961443734 1
-0.187657747649312 1
-0.226610713779989 1
0.235863252368729 1
0.0491099994303271 1
0.37870698825268 1
-0.444941996422533 0
-0.455239070115589 1
0.00440537339788352 1
0.19058694069479 1
0.155957747717415 1
-0.176218165813849 1
-0.351353726327162 1
-0.165790851908655 1
-0.348661600354917 1
0.117047681655537 1
-0.0965913893073351 1
0.0352712506670653 1
0.0604099096453047 1
-0.0475044877907443 1
0.332396134024935 1
0.393004240869397 1
-0.0593629935747772 1
-0.0992937460924621 1
-0.526302249559856 0
0.103442595598204 1
0.0343526601700789 1
-0.386243972311137 1
-0.579907115120923 0
-0.0946955894054765 1
0.221623997343079 1
-0.134038746850183 1
0.06821442959052 1
-0.268055825223027 1
-0.206296617929872 1
-0.184694450193861 1
-0.2460456753863 1
0.158302777668098 1
-0.00435859025939589 1
0.179917606423768 1
-0.199780149513331 1
0.234773009308605 1
0.0371482737822075 1
-0.231947697277374 1
-0.0449637789363517 1
0.0260770846825241 1
0.202000730257438 1
0.206720120856458 1
-0.00477310002639555 1
0.287862597078744 1
0.0429654152712662 1
-0.130070105860097 1
0.00589968738347738 1
0.0319898038478686 1
0.143238425452491 1
-0.0832533123825261 1
-0.403320298668526 1
0.0507412964684266 1
-0.125390632634127 1
-0.196819911331743 1
0.179303771027668 1
-0.0651323426972071 1
0.0414070499295724 1
0.153197758192349 1
-0.145208792683511 1
0.293840750185575 1
-0.0684248539265372 1
0.207151433289036 1
0.100940134638357 1
-0.0380522600664949 1
-0.127609783515693 1
-0.389625513705727 1
-0.234317991108808 1
0.199530845376114 1
0.145024994376946 1
0.00467111867378046 1
0.175507585948573 1
0.316033424798338 1
-0.338592255215894 1
0.257639989724834 1
-0.00815276248328593 1
-0.00708082059767177 1
0.165309743913771 1
0.206597813452888 1
0.555047406407951 0
0.122045931970833 1
0.0841424089660823 1
-0.193908014399587 1
-0.00309422862258879 1
0.00774448345553592 1
-0.0565535572474714 1
0.191736424804229 1
-0.0273727937838489 1
0.17952595326663 1
0.27291502828812 1
0.0525778597026902 1
-0.201309402447936 1
-0.143760921980802 1
0.109385840170204 1
-0.699164928244313 0
-0.179308579971164 1
0.362004649432111 1
0.199362617807078 1
-0.230964271968364 1
-0.313293794174218 1
0.0464120216036904 1
0.00424300107760651 1
-0.0613783879281331 1
0.316845453202426 1
-0.423809224576672 0
-0.298798291102203 1
-0.177081619083947 1
0.0169873622254804 1
0.0754346431808036 1
-0.171461558199387 1
0.289346622772718 1
-0.253355110874922 1
-0.00173717324417721 1
-0.210622068506375 1
-0.211564976337337 1
0.220595007871173 1
-2.45068740732657e-06 1
0.0438888228614256 1
-0.0961416949222429 1
-0.157327381288174 1
-0.155847972308217 1
-0.0118988999913021 1
-0.197186886049541 1
0.0451017806088474 1
-0.0949994240573286 1
-0.0120027408210659 1
0.168840715393535 1
-0.390176159387651 1
-0.113861882333574 1
0.581288481449167 0
-0.227697384155987 1
0.146483833770216 1
0.410885655022818 1
-0.41744097551731 1
-0.00883055065109256 1
0.0930211143577492 1
-0.00374907278435298 1
0.285694099996989 1
-0.0998865734708286 1
-0.178458291479399 1
0.169035719062698 1
0.160859161249515 1
-0.201404832121289 1
0.340103117751706 1
-0.138098865981141 1
-0.126340381161179 1
-0.184144278891515 1
0.158535449000125 1
0.0466276631694653 1
0.0398195807736379 1
-0.133860604556618 1
-0.291012175458986 1
0.175306647912398 1
-0.0141525993172813 1
0.457631480155713 0
-0.0785754442131731 1
-0.150019530370639 1
-0.0603555125363409 1
-0.0138052992934499 1
0.161007359376217 1
-0.168326674640815 1
0.132363540524296 1
0.0540922734131707 1
-0.272084292551321 1
-0.455015959296922 1
0.0761105216893915 1
-0.240133865789442 1
0.110261857242861 1
-0.0555003314692079 1
-0.0696515456470481 1
-0.0681767654058121 1
-0.211102961636232 1
-0.43784977493891 0
-0.140199335862665 1
-0.154139721535322 1
0.197064847982798 1
0.312443925679929 1
0.349968088838276 1
0.338164805168469 1
-0.0371666840402736 1
-0.303293563435405 1
-0.111792514575041 1
-0.217569629811214 1
0.0103663019200724 1
-0.289500827117289 1
0.0612974340614393 1
-0.372508109131437 1
0.245314458423274 1
0.0371900095840468 1
0.375012715884572 1
0.266365737625609 1
0.159263416795074 1
0.18012635521177 1
0.079112830549208 1
0.115552188905211 1
-0.00373282006267656 1
0.222456697776404 1
0.216250216026729 1
0.316147065416698 1
0.05646576935185 1
0.233801341838314 1
-0.266069800567838 1
-0.187517395049915 1
-0.150467612350059 1
0.216948964594654 1
-0.426203289910229 0
-0.0904008680510946 1
0.0595594447341915 1
-0.168776624543614 1
0.404528349181166 1
0.168335887992875 1
-0.213974926544188 1
0.369399215651444 1
0.385047617085874 1
-0.128083155829639 1
-0.205986926954893 1
-0.150029724353851 1
-0.0850710306294912 1
0.138430651117238 1
0.146749281926896 1
-0.110216183821434 1
-0.0199866212488458 1
0.173118202149228 1
-0.31161762659235 1
0.514583391583234 0
0.20726198267273 1
0.0828292492880201 1
-0.188188939464309 1
0.32401456153138 1
-0.0712579765362497 1
0.0390614525965838 1
0.0284403296031914 1
-0.0755215430687427 1
0.00143261166000552 1
0.0508924552858152 1
0.00585580536037669 1
-0.079762711019762 1
0.0367827118486489 1
-0.0823271828843996 1
0.142050889924654 1
0.0565933446272716 1
-0.16732398688219 1
-0.171756024552563 1
0.0475992076521243 1
0.016630461583608 1
0.147557382773012 1
0.340741472989596 1
-0.0684486062268244 1
0.237262693322341 1
-0.0173584891049518 1
0.0671568215227056 1
-0.134001488983526 1
-0.168840608717877 1
-0.139097581869582 1
0.0872420923312795 1
-0.333266420448948 1
0.0419581730927958 1
-0.128327063818417 1
-0.40588979811525 1
-0.121690835619174 1
-0.0925194433403939 1
-0.280125428415804 1
-0.615590913369025 0
0.352713986572251 1
0.0751438633441864 1
-0.0872149286860034 1
0.0758978860416936 1
-0.33384217125359 1
-0.0346931402463008 1
0.328252979556218 1
0.082872848297402 1
0.344712931866226 1
-0.250166842635288 1
0.119935354586137 1
0.255698470151401 1
0.157454579564282 1
0.284544400355647 1
0.249855770782407 1
-0.25727631811553 1
0.16838605609326 1
0.208510511781415 1
-0.213945998086181 1
0.140492636733881 1
0.0468787917634665 1
-0.177600901297044 1
0.0279218168877111 1
0.213238843140402 1
-0.136981373968754 1
0.115705413861468 1
0.396712166004879 1
-0.157009371325371 1
0.0846449676693047 1
-0.0882761428080734 1
0.0286623472851612 1
-0.147307486342022 1
0.0425163310873664 1
-0.197512004040076 1
-0.0486771758177311 1
0.0565927483508169 1
0.0873810468861644 1
-0.310542075744193 1
-0.212201354617008 1
0.263028637257797 1
-0.220814801027109 1
0.210333410874577 1
-0.293724151085498 1
0.12449253541871 1
0.116403477433918 1
0.115292873523393 1
-0.256141400106134 1
-0.0843525707783754 1
0.331843005685726 1
-0.0756334117765233 1
0.0857838059394506 1
0.214249197319867 1
0.181862907459914 1
0.0122220373846468 1
-0.204795032066737 1
0.142239177620646 1
0.0553052916507183 1
-0.302500639549724 1
0.131209753505129 1
0.261135021881374 1
0.0738377037735669 1
-0.0548633889153961 1
-0.194550905699252 1
-0.0947727566706029 1
-0.123363774343737 1
0.134288246535316 1
-0.111135590362413 1
-0.393921869156847 1
0.096001321754303 1
-0.048893779004292 1
-0.102389758344944 1
-0.231495669701615 1
-0.313658618577145 1
-0.270128912668308 1
-0.0466409672518483 1
-0.288004231789059 1
-0.248608783747037 1
0.0536006821765277 1
-0.09348589561945 1
-0.228997881773707 1
0.00574234970128938 1
-0.403179707426822 1
0.151553272029492 1
0.0746245269185418 1
-0.00813962086754936 1
-0.0163363974850668 1
0.0633156098450059 1
0.262811057343889 1
-0.341405513988268 1
0.647185702987669 0
-0.0168471313808663 1
0.153407813570601 1
0.125089240865703 1
-0.0881100419101316 1
-0.319134357617137 1
-0.310168657537532 1
-0.202918053487722 1
0.532079251922552 0
-0.117238257506781 1
-0.134124280320812 1
-0.189428162230844 1
-0.101094052353307 1
-0.146276582370397 1
0.140361975022374 1
-0.184129551903021 1
0.0146243850038624 1
-0.189560575906329 1
0.240175226407471 1
-0.173306077346618 1
0.00120819856886988 1
0.286043502149937 1
-0.0683792898010969 1
0.146406848650616 1
0.300194976077917 1
-0.488313489904098 0
0.181660087121767 1
0.121401550059777 1
0.0228137795903514 1
0.0553487527442914 1
-0.259453460702297 1
-0.247824028189949 1
0.0344808363696169 1
-0.0901521079165532 1
-0.0190469928389485 1
-0.283625210815505 1
-0.454623597057412 1
-0.0310353262741521 1
0.214507239569934 1
0.00928328746455727 1
0.0109981624798269 1
-0.0669916581296087 1
-0.010770139640892 1
0.0962018508307616 1
-0.0991247119606531 1
-0.386336865075053 1
-0.224970046585216 1
-0.312590273075342 1
0.0132663700642403 1
-0.0599570057502793 1
0.226039380906638 1
-0.0430568424061726 1
0.196842601977222 1
-0.102822646274005 1
0.100110017406675 1
0.042092755140253 1
0.133819923110808 1
-0.0455703642032145 1
0.193783226573568 1
0.343245195574606 1
-0.622099566767371 0
-0.0306867913120085 1
-0.13980168135682 1
-0.106164120228574 1
-0.107049601632795 1
-0.198357393579951 1
0.0548205709326572 1
0.148926669190736 1
-0.340864045194815 1
-0.344710807141849 1
0.0536900061200906 1
-0.117768388123364 1
0.2013862942505 1
0.309520892324496 1
0.267604275664414 1
0.0129448260978546 1
-0.0768484943756064 1
0.202360962373821 1
0.521134097850808 0
0.438977592500977 0
-0.168217173859858 1
-0.0132927559600057 1
0.146619225375697 1
-0.245240388247809 1
0.2796460916533 1
-0.30388308632107 1
-0.088727994703832 1
0.021839945330037 1
-0.362250784520613 1
-0.326341795898196 1
-0.0375268794584567 1
-0.391005044888883 1
-0.0794418334224152 1
-0.15238641399665 1
-0.379529101176294 1
0.0134856538974398 1
0.274020334559511 1
-0.150432945998111 1
0.156987041857783 1
-0.0480334573581648 1
-0.037418360026189 1
-0.149276564787401 1
-0.075175281783654 1
-0.0758426566312847 1
0.0654538828144466 1
0.0708014088532211 1
-0.0474431898655816 1
0.153515091917497 1
0.381136155648008 1
0.0798386143893903 1
-0.225556725595283 1
-0.164985644268898 1
-0.123646373741125 1
0.293083746317574 1
-0.317490342558317 1
0.025088005560595 1
0.0634339619167125 1
0.12870726369197 1
-0.224760571637823 1
0.197856085125042 1
0.281492207984734 1
-0.0960384863522231 1
0.515379851523501 0
-0.337800860507406 1
0.0205945869614273 1
0.398968180606768 1
-0.35972317241517 1
-0.153153226027609 1
0.227148529364559 1
-0.0824227520911434 1
0.2030646632967 1
0.106195058793735 1
-0.47743176218657 0
-0.163401409847099 1
0.195827559265684 1
0.0696339964423223 1
-0.156972709809544 1
-0.226804840590395 1
-0.122401084648979 1
-0.0462447803235186 1
0.0951966399123202 1
-0.203818093388061 1
0.202317216212719 1
0.0241892064965331 1
-0.439759919531946 1
0.254806071305239 1
-0.112447898032815 1
0.382988049266321 1
0.191150766400422 1
0.139452442217827 1
0.0328069721545893 1
0.127402933579346 1
-0.172184878602938 1
0.313721810123686 1
-0.139820221168338 1
0.0271302214273815 1
-0.209725571687474 1
-0.339332062342288 1
0.417077184725994 0
0.1447850691099 1
0.523451122977329 0
0.159502561519483 1
-0.448811240305018 1
0.16612829518879 1
0.0098298703168421 1
-0.253827546800493 1
0.19549444057365 1
-0.147735858921031 1
-0.00367431500882704 1
-0.152924007313293 1
0.159218761785521 1
-0.0658076554018762 1
-0.289120941448879 1
-0.083891810254713 1
-0.193459198450425 1
0.105233011082701 1
-0.292249888478927 1
-0.274362913268995 1
-0.0199730453060109 1
0.214599760619901 1
0.0288291140167741 1
0.285946555551113 1
-0.350049917000164 1
0.133900725012536 1
-0.0680877501749088 1
0.396473920336653 1
-0.112010410728122 1
0.299026396358008 1
0.0119733504350546 1
-0.00984132305474917 1
0.126174410707872 1
0.139083413512588 1
-0.257072734996041 1
0.31795097954204 1
-0.111327298140953 1
-0.236891641768907 1
0.168241123064557 1
0.168879031439604 1
0.313882190615036 1
-0.0333001669673608 1
0.293193665742042 1
-0.285146586141697 1
0.248551625640687 1
-0.110788814087738 1
0.0292457506929938 1
0.499596461921165 1
0.20561114314631 1
0.133319349342637 1
0.103915345669548 1
-0.111115276771718 1
0.48305920584004 0
-0.0737714806418948 1
-0.51666031928759 0
-0.0714811283757427 1
-0.298168188731546 1
-0.0565266669912845 1
0.004517880375695 1
-0.0551530696053932 1
0.246613933777588 1
0.0760442693520665 1
0.259523862264701 1
-0.0996619082531489 1
0.135364820071866 1
-0.266317585019566 1
-0.0285767951688678 1
0.140689958503597 1
-0.218706597583804 1
-0.235626366368643 1
-0.000957979598919398 1
-0.062058570457773 1
-0.0200402382052572 1
0.199544194907348 1
0.0167544822135961 1
-0.115768983310306 1
0.121350475301025 1
-0.0921233155426304 1
0.0628471896794429 1
0.407176777129327 1
0.0714780592463741 1
0.274896235509803 1
-0.336505071343378 1
-0.0451862806641492 1
0.177421415415005 1
0.271960459299242 1
0.0628790703387785 1
-0.349458547123399 1
-0.387863305515017 1
-0.134343507773921 1
0.329828254065748 1
-0.107485764860438 1
-0.0608096230637768 1
0.150412687278979 1
-0.27185513978388 1
0.124541852638981 1
0.0788781570553529 1
-0.0148997824253138 1
0.147969651805821 1
0.277006645744938 1
-0.307035506397607 1
-0.394102546817399 1
-0.256042858430098 1
0.410596272752663 1
0.226199854012185 1
-0.0994811909707931 1
-0.0337341276662559 1
-0.161898735410282 1
-0.191049667274044 1
-0.181028356143801 1
-0.000441973821933291 1
-0.00112072613155831 1
0.0384689622830983 1
0.010221368098648 1
-0.291530722138168 1
0.11976409812787 1
0.244017406229776 1
0.165985267605047 1
0.0486870796178576 1
-0.0600847724171359 1
0.281608387186315 1
0.00359917576297384 1
-0.0327136878883917 1
-0.131975085082797 1
0.298136496204709 1
-0.170318608976531 1
0.167927980216852 1
0.20591986741859 1
0.286004400292021 1
-0.349440729643281 1
0.324978673913948 1
-0.0116938883540766 1
0.322630906422307 1
0.193305952914619 1
-0.370249866427967 1
0.305243975041931 1
-0.213503546824136 1
-0.0526389132343032 1
0.179702843571981 1
-0.195764057099897 1
-0.240689860407998 1
0.239465386954038 1
-0.162887665936613 1
-0.092331802943036 1
-0.142295803910323 1
0.282323983344051 1
0.0675561207935337 1
0.073148727752959 1
-0.152139109656807 1
-0.0511879893795615 1
-0.451538298146329 0
0.144352097837371 1
0.01240071357746 1
-0.152351884868055 1
0.0464048284678735 1
-0.172524015505409 1
-0.272015883058583 1
0.158702546663018 1
-0.155358331088924 1
0.354123314688286 1
0.144138702430743 1
-0.394843044838313 1
-0.0627638772959587 1
0.337232886629861 1
-0.303997978188719 1
0.0546074201993237 1
0.243774594594541 1
-0.181574429091063 1
0.0971955053563745 1
0.0542733499161045 1
-0.265463569379996 1
0.0142266846648053 1
0.107815579412476 1
-0.206383545416618 1
0.100140057628958 1
0.0555251677684402 1
0.0261724559698099 1
0.434044068107016 1
-0.220760714995732 1
0.235925028711719 1
-0.0217721856021102 1
0.153124591211654 1
-0.343694128254495 1
0.235622295032182 1
-0.135315166908345 1
0.308742553770289 1
0.123449984392124 1
0.107795998453529 1
0.154645464174797 1
0.062816986189715 1
0.225446389820904 1
-0.033211347041892 1
-0.0227541719088933 1
-0.617743383783906 0
0.382935179052505 1
-0.542345544305396 0
-0.12116688536281 1
0.16851639247938 1
-0.236062226257789 1
-0.178039108086537 1
-0.297882404713176 1
-0.0999723192946832 1
-0.246002352267922 1
0.312023847287328 1
0.470152933974165 0
-0.165918899904692 1
-0.316308658216726 1
-0.229481370857015 1
-0.0838133933172748 1
0.264139592627283 1
-0.0751879096854248 1
-0.247427513799316 1
0.048682442146216 1
-0.218403385339137 1
0.165919940227422 1
-0.257551785183727 1
-0.238945043423731 1
0.364718308677739 1
0.195902877562465 1
0.208755088192699 1
0.0604598611751459 1
0.00889663468602001 1
0.0118364533704045 1
-0.167889794016597 1
-0.165365971918771 1
-0.134090621981248 1
0.268769774531951 1
0.334263111732488 1
0.20082127795773 1
0.011756120337145 1
-0.0881551623550923 1
-0.000124920450154879 1
0.0524968240248388 1
0.297907318141643 1
0.193665613471479 1
0.273127326560056 1
0.154806538596337 1
0.143880895756746 1
0.0594240472232927 1
0.124310355662153 1
-0.510301523698179 0
0.2655523686736 1
-0.0418027608064487 1
-0.0308310919566642 1
-0.481705253990184 1
0.0483536049490488 1
-0.299977917863668 1
-0.0695726509841575 1
-0.136766464019577 1
-0.689732046466438 0
-0.00412302107213818 1
0.00873372219999168 1
0.0598025757831489 1
-0.183761797628653 1
0.251553475175604 1
-0.0396758842586047 1
0.00855437841810525 1
-0.0775810347908709 1
-0.0106709552926481 1
-0.0583767496523948 1
-0.18601354592567 1
0.174945823603176 1
-0.108054131501709 1
0.32449300519314 1
-0.199762542829578 1
-0.0268105500633933 1
0.0417987324496502 1
0.399058701509414 1
0.138468870380465 1
0.162225169552345 1
0.0367101348321333 1
0.0662050045251294 1
0.258913002746534 1
-0.190025317129254 1
-0.0655598673724824 1
-0.358637746771008 1
-0.466707618427512 0
-0.0780805381951272 1
0.226823633530014 1
0.154653011654092 1
0.039132868517442 1
-0.40880432066671 1
0.154332170206177 1
0.799580241500851 0
0.262084989904083 1
0.360503613644947 1
0.0552145650550393 1
0.318829243265503 1
-0.0188315048851942 1
-0.21855598692564 1
-0.0407139743693076 1
0.27889675222639 1
-0.0384978901147007 1
-0.203235420723019 1
0.137764717581083 1
0.0208231508980724 1
-0.123783672832778 1
0.269621410700356 1
-0.0788239670781259 1
0.0491785637278123 1
0.120396981596178 1
-0.0494128668598817 1
-0.0145466124418338 1
0.215323111016735 1
-0.3483184020651 1
-0.183969200926857 1
0.0308748531678784 1
-0.482641487348552 0
0.229983623911026 1
0.192089692373903 1
0.340984360757137 1
0.0975000194362884 1
-0.0367842673978413 1
-0.146304561032486 1
0.0273861651780028 1
0.311727174466601 1
-0.0412181716478658 1
-0.147384981805623 1
-0.169689625217001 1
-0.350538647587642 1
-0.0810420388911021 1
0.231986986563473 1
-0.43126636154543 0
0.0881956716434857 1
-0.0404939588794333 1
0.301196933488282 1
0.0149134298399899 1
-0.312153544128815 1
0.314629794967692 1
-0.233461607796172 1
0.0651162314661157 1
0.00786144867511822 1
0.145342225754552 1
-0.000370250143651815 1
0.391034832512677 1
0.00238504189406857 1
-0.263557293711183 1
0.29746422283919 1
0.458144845949149 1
-0.0589870551877425 1
0.0178453230150542 1
-0.00517981684291152 1
0.38951919910089 1
-0.129965480097004 1
-0.36222910268134 1
0.366525167910355 1
-0.514873033646765 0
-0.300090782981924 1
0.0343432984940912 1
-0.0655064215528158 1
-0.274638055321263 1
-0.45124938034055 1
-0.412165796959196 1
0.16326841503334 1
-0.491513779770338 0
-0.310588632490662 1
-0.237421849193044 1
-0.0694039760515164 1
0.180392741123569 1
0.162097546500827 1
-0.390599981158162 1
-0.351369556161925 1
0.00851167880527304 1
0.179498671589421 1
0.433630614268313 1
-0.291724133470578 1
0.513654092428539 1
0.154177967051738 1
0.131035827818519 1
0.00525202413986596 1
0.0525332962707969 1
-0.382078472152939 1
-0.0450419496741278 1
0.203696256053283 1
0.0876717170329873 1
0.306562129279291 1
0.0649117192911376 1
-0.16621778125179 1
0.0238064528872642 1
0.0940108200080185 1
-0.207434337084314 1
-0.0115206221229173 1
0.0642932145158809 1
0.334295001246809 1
0.423721765794788 0
0.0298158607665679 1
0.158624506477966 1
0.00307968982168302 1
-0.131415837325582 1
0.233610866757181 1
0.146651053189985 1
-0.0261910009434705 1
0.212356735537268 1
0.0265379693731612 1
-0.290754338895462 1
-0.0598454809338145 1
0.100956937596573 1
0.233258704402679 1
0.241159884368828 1
0.24518059159207 1
0.22496852990186 1
-0.191322687186261 1
0.0620956759203723 1
0.307184069964765 1
0.0770775700617021 1
0.388941103403813 1
-0.0332606800233521 1
0.0377754815162883 1
-0.0875070501030688 1
0.0136790029924887 1
-0.103521080112896 1
0.0294911355586019 1
0.0762287732825301 1
0.00205340951772522 1
-0.268705162405771 1
-0.336913946736825 1
0.0922437287575908 1
0.0508660219193616 1
0.143082886819048 1
-0.0117138599928917 1
0.18632179645098 1
-0.199911477328796 1
0.289282954168557 1
0.195800316875411 1
-0.187035398980659 1
-0.06886636294147 1
-0.0933320558693948 1
0.130459165870402 1
-0.192623668614335 1
-0.000604490119237414 1
0.0667334850822946 1
-0.00064147396364625 1
0.173986845180264 1
-0.271556112324965 1
0.15251092106559 1
0.0406303847368403 1
-0.133690814492377 1
-0.602823461006857 1
0.394738064115348 1
0.256244166444122 1
-0.263001571211352 1
-0.0716958866581659 1
0.429002039262293 0
-0.136835108154191 1
-0.263398629467611 1
-0.348739653125045 1
0.121834118482794 1
-0.0774376039578883 1
0.233017612448686 1
-0.132457436823674 1
0.389978776022475 1
0.25447799409765 1
-0.0604553613177991 1
0.166575596290739 1
-0.420002319095902 1
0.00522646987635259 1
-0.392972613178975 1
-0.109525196115059 1
0.174942047104428 1
-0.0270924837004875 1
0.313914172543474 1
0.19050477487016 1
-0.270264312365342 1
-0.363960895434234 1
-0.141676833915905 1
0.329644675005647 1
0.37955076490222 1
0.113807561841898 1
-0.173202140341529 1
0.208708120368891 1
-0.309882613088868 1
-0.0102095696376431 1
-0.0736906832535495 1
-0.0123209862978133 1
-0.169920627671451 1
0.149904770414752 1
0.200295602744957 1
-0.0510853871247744 1
0.0599432082280195 1
0.110749308907362 1
-0.175391328950507 1
-0.296774367668836 1
0.165653155446101 1
0.36766417551573 1
0.0352416819053709 1
-0.266042921831296 1
-0.0997808116199009 1
-0.102620972053297 1
0.075354326439433 1
0.309786918278687 1
0.102502003095588 1
-0.0611780810315796 1
-0.430476033604572 1
-0.190334523774623 1
0.221581678553723 1
0.0875320866329386 1
0.396343930785375 1
-0.105853508058918 1
0.170657538838848 1
-0.128412374812066 1
0.371995974118872 1
-0.173838421017497 1
0.0932749122850109 1
0.324525047519632 1
0.247250930157521 1
0.248820871318176 1
0.0842949598304195 1
-0.157460532805564 1
-0.261289327038902 1
-0.0187005395355442 1
-0.130899063810336 1
0.379820248566892 1
0.0156587316227038 1
-0.0102031358655809 1
-0.0585944061194027 1
0.0367858323745754 1
-0.00322665205054591 1
0.265041137593599 1
0.244778286898541 1
-0.418036913609458 1
0.202246173651721 1
-0.0118433500185996 1
-0.328866917710213 1
-0.156400945631531 1
0.0216048391810458 1
0.342765786444203 1
-0.272968706286741 1
-0.343405551311791 1
0.412212881102351 0
-0.419554277860619 1
0.08442381900485 1
-0.41969593996503 1
-0.0811291495145438 1
0.113153503693845 1
0.171722006012318 1
0.104062064144659 1
0.134689199253987 1
-0.03970881596012 1
0.129616865063701 1
-0.166269516625761 1
0.148660233407714 1
0.159231066825749 1
0.0369392600150867 1
0.127007921279401 1
0.0256548317436409 1
-0.169479231438194 1
-0.0897967303923676 1
0.0971648996605996 1
0.335783774291069 1
-0.124095118053235 1
0.351267325094059 1
-0.211382360435243 1
0.247943559710755 1
0.307421282450404 1
0.00838253272364775 1
-0.261593751844337 1
-0.084832575624477 1
-0.0107060489753425 1
-0.0252207743149912 1
-0.0401605042277925 1
0.00511754544908016 1
0.0466645086999136 1
-0.333784130671203 1
0.269920678701112 1
-0.174422589019735 1
0.158329553621768 1
0.0598444263295536 1
-0.162014181260393 1
-0.104607626933365 1
0.11306507253792 1
-0.212423534663907 1
0.261149716305896 1
0.0222756271350611 1
0.0189098861533151 1
-0.127734580377838 1
-0.00108044887710726 1
-0.248581096508588 1
0.21079365670074 1
-0.41432794759035 1
0.488777838277788 1
0.038260214111926 1
-0.219808088949032 1
-0.213582114838575 1
-0.0680571011288725 1
0.08868839065908 1
0.350964999552277 1
-0.0558903301572322 1
0.0436726161266372 1
-0.105919519131078 1
-0.0431536896493855 1
0.336166689684623 1
0.0959374756468759 1
-0.199580890598131 1
0.0686440561071779 1
0.307050345870031 1
0.220290361513281 1
-0.0253070853080947 1
-0.0419708799736814 1
-0.0706264804037438 1
0.184424090326068 1
0.0151053238734979 1
-0.170694171067948 1
-0.0670544859854629 1
0.217042475875901 1
-0.160993559173763 1
-0.0348380080552397 1
-0.155148785042827 1
-0.0285340778452462 1
-0.163227526448452 1
0.0123974214852439 1
-0.102760097158733 1
-0.29034647989371 1
-0.0462150479275231 1
-0.46474101990415 0
-0.160468247562431 1
-0.351869566692429 1
0.20068238171016 1
-0.133559330829977 1
0.279740020498638 1
0.0484795327745977 1
0.128561194336173 1
0.0740096869587345 1
0.100564667174311 1
0.0377700610602086 1
0.00263887280279498 1
-0.279952894717186 1
-0.130866371617294 1
0.228034696142399 1
0.11403396299668 1
0.282368750392694 1
-0.0548004292473452 1
0.11234352226995 1
-0.100959137419334 1
0.0185182340116963 1
-0.342134664834719 1
-0.225089745599373 1
0.0485421923062281 1
-0.0510219201873023 1
0.021709289359653 1
-0.393441678050473 1
0.336124421287376 1
-0.191483750476611 1
0.0824940417533052 1
-0.0238356595701202 1
0.142720114397405 1
-0.178661695620253 1
0.212717728080096 1
-0.0214816095726547 1
-0.144166481121846 1
-0.106260559832201 1
-0.0777925602292392 1
-0.10301363974812 1
-0.162351488423887 1
-0.235996231530157 1
0.0351970022333467 1
-0.251878872417652 1
0.381760794675829 1
-0.119991246518743 1
-0.466368152371332 1
-0.133797086090165 1
0.227783274195873 1
-0.0959733029082138 1
0.104425126692538 1
0.0974153004658135 1
-0.0522779169052098 1
-0.6007212158052 0
0.0388708762785532 1
-0.24913439235172 1
-0.204140687657425 1
-0.27877495081093 1
0.0103507405890793 1
0.270454381228902 1
0.136668877554849 1
0.158966613560679 1
-0.133557018098954 1
0.624815072519154 1
-0.0221106429171212 1
-0.283442338234945 1
0.132768610698754 1
-0.198124445807911 1
-0.0622057268324141 1
-0.0415162536964988 1
0.105005808408532 1
0.0267491843564793 1
-0.0185110645290354 1
0.319110710602136 1
-0.041206278104536 1
-0.349288906453235 1
0.156563752763848 1
0.221177656064546 1
-0.0781492122784987 1
0.15851383670578 1
-0.0390606545526068 1
0.116778924910559 1
0.121263743291727 1
-0.104952266137537 1
0.62820772989317 0
0.0677066944484672 1
0.229099560098057 1
-0.445889890945506 0
0.363471712008133 1
-0.111267395966138 1
-0.152532338778338 1
0.270711270808874 1
0.357885727935184 1
0.293438205588449 1
0.241092867075404 1
0.195742802361123 1
0.221123844477596 1
0.231912579871098 1
-0.163269671818781 1
0.0598470003643932 1
0.0151068801218839 1
-0.0744397171137554 1
-0.129763333604622 1
0.359008029521528 1
0.236692411496894 1
-0.140828634367425 1
-0.252219389381243 1
-0.180996381942026 1
-0.294565298945338 1
-0.223048782464408 1
0.0106280462036319 1
-0.0553143593697331 1
-0.0737840476736767 1
0.0326206096205906 1
-0.415233485224106 1
-0.55203442563566 0
-0.0638224374798435 1
0.0104196920346019 1
0.0377133168205653 1
-0.323125929322161 1
0.532435335203215 0
0.19323150161987 1
-0.100107349214758 1
0.035442934951874 1
-0.138318239485663 1
0.00301106743667693 1
0.143417564623248 1
0.171484430933893 1
0.00243340868449456 1
-0.162038285651536 1
-0.0314957675586462 1
0.222359059883057 1
-0.212687628484209 1
0.295005168823656 1
0.18246616613335 1
-0.0655888244661662 1
-0.613445298411355 0
-0.0677246620307557 1
0.307110446282987 1
0.126635162908774 1
0.0361445064927165 1
0.0173935325299247 1
0.0540644824795299 1
-0.436777461188398 1
0.0225005781734812 1
-0.249605069234402 1
0.0925445946863973 1
0.0790490379481871 1
0.0931487597684636 1
-0.371657632053575 1
-0.0977478153179672 1
0.113588630489177 1
-0.0184227459699658 1
0.165878823746925 1
-0.363113328458252 1
-0.0447020455312876 1
0.118336975160271 1
-0.150909091098507 1
-0.289353790481569 1
-0.290993806150245 1
-0.339986596436445 1
-0.187293590278802 1
0.00635751354821302 1
0.0655914480478105 1
-0.244053031997655 1
0.0305074062677802 1
0.245723338644504 1
-0.162464833297131 1
-0.0716730189280435 1
0.358039022323182 1
-0.0342329118150301 1
0.0922950295544447 1
0.137572191860197 1
0.201895555776942 1
-0.183117013496162 1
-0.033288793622686 1
0.276811251905525 1
0.00769941720208797 1
-0.0144799707589652 1
-0.0641256284486521 1
-0.315268620049938 1
-0.286571469022275 1
-0.147409636016909 1
0.00600384291735635 1
0.168782490250968 1
-0.216836110569932 1
-0.136848721583656 1
0.373340354544324 1
-0.0994973038079665 1
-0.102916296558471 1
0.121206733665339 1
-0.0480012529615284 1
0.120805657889295 1
-0.577726474613195 0
0.219780670159965 1
-0.371875115118249 1
0.235085288449575 1
-0.132536868121517 1
-0.0501613002182993 1
-0.0927109322618182 1
0.246852608558609 1
0.189199731628544 1
0.62329626712065 0
0.621174749987206 0
-0.173134392561294 1
-0.183161574683486 1
-0.357945692668004 1
0.00122838338804679 1
-0.241146673491749 1
0.167806069251916 1
-0.218672736346479 1
0.133398910653822 1
-0.0227964182690625 1
-0.307517663983127 1
-0.185015535056273 1
-0.0216516605661727 1
-0.165862313937526 1
-0.173703821132503 1
-0.380601391935185 1
0.0702347507103828 1
0.168357160749928 1
0.171017595684002 1
0.215206289018549 1
-0.117494752882643 1
-0.267099431746233 1
-0.224683178743733 1
-0.182841126686412 1
0.122672986732971 1
0.446392938040148 1
-0.0181084377220723 1
-0.208323893737384 1
0.0363076889917557 1
0.19356485932437 1
0.012500787929778 1
0.117726089919294 1
0.120114084487356 1
0.193170632679511 1
0.199700060690648 1
0.337537491408602 1
0.0446419919616353 1
0.306112229480896 1
-0.06908890545414 1
0.227523093300991 1
-0.0205825206637145 1
0.398732043971165 1
0.340959996784753 1
0.484758052528632 1
0.0470988352696699 1
-0.0631378390339165 1
0.0920841495153146 1
0.0966339439240194 1
-0.339530040979151 1
-0.189067055802508 1
0.149555020928072 1
0.459830678986311 0
0.0364616155808085 1
0.139010769345116 1
0.128538241815285 1
0.26898364682014 1
-0.369105716989051 1
-0.15454438256413 1
0.0459671457041719 1
-0.24472002740329 1
-0.119170525008051 1
0.118199464103041 1
-0.36185974833677 1
0.241283542349682 1
0.113890167647434 1
-0.14866382331836 1
-0.280204630362106 1
-0.15492596067043 1
-0.226699425802731 1
-0.138967552766269 1
0.358532348820837 1
-0.0196400658969229 1
-0.411314678348271 1
-0.0857580158026879 1
-0.124545920083559 1
0.142880685094385 1
-0.121801205574651 1
0.203997443996946 1
-0.117111920633197 1
-0.444801936955711 1
0.0904722856353497 1
0.208752332737681 1
-0.0833294496735484 1
0.160554660667377 1
0.015505633428218 1
-0.249591407668626 1
0.00668835285570437 1
-0.148678243739505 1
-0.202359623689236 1
0.0475024533835465 1
-0.0650319248515096 1
0.318204751128604 1
-0.0338434277717412 1
-0.109681210516179 1
0.31596978166862 1
0.0189317929098227 1
0.0782932989176607 1
-0.342933738244365 1
0.106982509707666 1
-0.233045114616868 1
-0.145172567785671 1
-0.18546705286348 1
0.351432913817905 1
-0.106319992677111 1
-0.127597077797361 1
0.139416904751045 1
-0.360547211900723 1
0.113741517703547 1
0.178429007029181 1
-0.207907468251931 1
-0.0948364032412926 1
-0.0875516681250813 1
0.302100044077823 1
0.0321178618333783 1
0.302544818773787 1
0.0763754884668729 1
0.101843043099589 1
0.173182002050042 1
0.102558006944111 1
-0.25710196600181 1
-0.0692672357005732 1
0.274108119218788 1
-0.271764852668502 1
-0.0422006330272844 1
-0.250939083760482 1
0.286857400146207 1
0.312158052039391 1
-0.18771590764904 1
-0.496452294192131 0
0.144131930074158 1
0.0622027699019369 1
-0.280691166723013 1
0.139110188142373 1
0.536368631478433 1
-0.0683349282447116 1
0.0855846415397898 1
0.40053439097633 1
0.118314870522782 1
0.212348207110683 1
0.129698348505623 1
-0.0589651763552669 1
0.124753269566131 1
-0.252032798730108 1
0.141320049088252 1
0.0491576152186164 1
0.106921981296338 1
0.23080328841342 1
-0.311920622682883 1
-0.191772410398417 1
0.473776814693413 1
-0.235268368896484 1
0.0297455766304095 1
0.023031052480726 1
-0.118084275401538 1
-0.139216466499922 1
-0.268560700220638 1
0.208646580639146 1
-0.104843259408265 1
-0.367355729982115 1
-0.0875472457774147 1
-0.0665507268585424 1
0.0093132965420278 1
-0.0832584827922123 1
0.0519788767893628 1
-0.0708360352316061 1
0.350864648692325 1
-0.177226944389556 1
0.0415776098560787 1
-0.188776324842246 1
-0.0908071810082468 1
0.0196798710148546 1
0.100750830674583 1
0.0647439953398034 1
-0.118429477835946 1
0.128920814165042 1
-0.154373975680459 1
-0.0493863612031686 1
0.0175958229140898 1
0.114439461557295 1
-0.00392572190748208 1
0.0779023600232066 1
0.067643674180918 1
0.234543729341056 1
-0.179830447114951 1
0.150942575035453 1
-0.140099297432928 1
-0.021877244030737 1
-0.354436425726031 1
0.184537798062414 1
0.0513267439006591 1
0.0565542876517179 1
-0.668319753833929 0
0.126225995230342 1
0.0696837473585066 1
-0.247265149787745 1
0.0167009264797048 1
-0.180483059978862 1
-0.284578281686927 1
0.123988639031001 1
0.11734780657034 1
-0.158646421294634 1
0.211551644833754 1
-0.0798701622371403 1
0.323062495317973 1
-0.0064355284270436 1
0.0562753682977439 1
0.0425172352636563 1
0.0267270515581085 1
0.128358423314671 1
-0.042068075326798 1
0.136303480437684 1
0.204004871637815 1
0.0451228239158851 1
0.142970112472088 1
0.140463249051101 1
0.0639203779616681 1
0.277110721589243 1
-0.0466636846649377 1
-0.338488780631949 1
0.360807758990069 1
-0.0413393198115462 1
0.062431179565681 1
-0.229326208097208 1
0.148927071000199 1
-0.0603993548275897 1
0.426687437603938 0
0.131709120151045 1
-0.100260291278139 1
-0.283605472560482 1
-0.181706034557569 1
0.210473559606583 1
0.190107294561458 1
-0.167709970867161 1
0.302893533776885 1
0.0748085271422039 1
0.0751728000125698 1
-0.152100035426615 1
0.185156722249034 1
0.398989714713421 1
0.0941773886846085 1
0.297943570085112 1
0.194350972248671 1
-0.00456865208484156 1
-0.278492232879794 1
-0.0602120250499975 1
0.0408562445103703 1
0.105636636697011 1
-0.0368874910387555 1
-0.205822794000394 1
0.102404136051206 1
-0.287940421237405 1
0.275288048289033 1
-0.133269634500127 1
0.103997537905454 1
-0.32176347977927 1
-0.160090279029354 1
0.111887685755721 1
-0.212586496587672 1
-0.0266602308974628 1
-0.167523906063756 1
-0.188886897246031 1
-0.108042145926744 1
0.0896115673340859 1
0.0580039233079029 1
0.173404504186559 1
-0.0262321756046025 1
-0.15607617865247 1
0.0813950753557852 1
-0.273836597802688 1
-0.0566517813922248 1
-0.0211142272426822 1
0.137577265952135 1
-0.0829583955293872 1
-0.0626849000541894 1
-0.0994243011165784 1
-0.184959395732946 1
0.29685493322092 1
0.324682896821714 1
-0.132504921540074 1
-0.172698175730869 1
0.0331730060612764 1
0.213016077845849 1
0.146426135199757 1
0.0210013001959784 1
0.107541737069891 1
0.150061025749737 1
-0.185795082234676 1
0.168493513980524 1
-0.464404441605713 1
-0.0628107796468459 1
0.463711255751743 0
-0.234649333485147 1
0.0876289721342465 1
0.158895377631597 1
-0.0950447495745174 1
-0.375850203704771 1
0.029221751733225 1
0.174031511594346 1
0.171568242815877 1
-0.241625060106206 1
-0.217897472532347 1
-0.408400011575083 1
0.266604496733554 1
0.262140243658334 1
0.395888936653768 1
-0.0950545592792812 1
0.134527747555945 1
-0.347985157686702 1
-0.0850948525585984 1
-0.171287099276814 1
0.211261321071843 1
0.458871825874366 1
0.0295716741246367 1
-0.0833578956649441 1
0.300012700807013 1
0.15200538890558 1
0.403180688867006 1
-0.051198918620129 1
0.0116280220452179 1
-0.0410122495103662 1
-0.0168490031795799 1
-0.205558900659307 1
-0.0720209813037369 1
0.35563596505219 1
0.00850653370926598 1
-0.328324984461489 1
0.169108217195975 1
-0.311729470337834 1
-0.194164480521735 1
0.223489943936585 1
0.229428588909526 1
0.279638419692468 1
-0.113880527850154 1
-0.133689454180378 1
-0.191517977299959 1
-0.127296690569286 1
0.132194828156727 1
-0.0806055346217725 1
-0.246809381125242 1
0.0996465532566224 1
0.222965879038615 1
0.365665208849011 1
0.359177370820965 1
-0.425843252355888 0
0.175112052118763 1
0.0569903505990634 1
-0.135013878457048 1
-0.438920855048447 1
-0.0445396392823024 1
0.184159625016553 1
-0.352716562430232 1
-0.243705599656728 1
0.0433103015150315 1
0.246134363519322 1
0.254130193059395 1
0.314701836387326 1
0.165185602888858 1
-0.0502410015195544 1
-0.230452932895694 1
-0.00471236362751047 1
-0.0831651194701016 1
0.182068256911721 1
-0.139401229601869 1
-0.147894458692296 1
0.197742994687335 1
-0.00439829706732494 1
-0.2179626675566 1
0.116636779489223 1
0.0834414758209785 1
0.165060393093858 1
-0.293359365824409 1
-0.0481290864118158 1
-0.166118104494969 1
-0.205415828538861 1
0.0268241381476024 1
0.559538856237197 0
-0.00333374052533435 1
-0.0239286299965003 1
0.191832427339383 1
-0.0337495232904368 1
0.142292929638324 1
-0.153773565556421 1
0.47116651418233 0
-0.0428024240192104 1
-0.0334743449566769 1
0.124101885453786 1
0.121068430472161 1
0.526797190124044 1
-0.0773428369386528 1
0.0357681192235513 1
0.184146049175168 1
0.309687091343211 1
-0.0187800739572467 1
-0.074661874583148 1
-0.494482106588459 0
-0.0118473283698945 1
0.389734801922566 1
-0.275027524659114 1
0.425018194806848 0
0.318963678285036 1
0.201419683823202 1
-0.0306374489485441 1
0.166102596052232 1
-0.0811760716804422 1
0.108633702140694 1
-0.470768799616605 0
0.109338819221194 1
-0.0587394349471625 1
-0.311716500518035 1
0.33839098061161 1
-0.116978746919166 1
-0.148889188976492 1
0.187702931415599 1
0.179997992144061 1
0.0467581447487045 1
-0.226468059007778 1
-0.225590862394336 1
0.117573811402729 1
0.0862800636731102 1
0.399903033235513 1
0.130579320222818 1
-0.253626121421884 1
0.383912546221469 1
0.211884364515153 1
-0.00611981147800159 1
-0.00612008599345188 1
0.17646136048684 1
0.131769082131361 1
-0.215631535779511 1
-0.0752935599191438 1
0.309373964804465 1
-0.153076587650107 1
0.363356492339305 1
0.270625234092674 1
0.0717907564681847 1
0.214929700209063 1
0.232777683479497 1
0.0158106569465346 1
0.249503435985372 1
0.0751417050647653 1
0.0182103194323168 1
0.0360291373321568 1
0.339960986861692 1
-0.0312359774384453 1
-0.0266189999618114 1
0.0938191785328041 1
0.0978396002838293 1
0.152924238433303 1
0.544618574858306 0
0.20440886633771 1
0.124529320850459 1
-0.171311423071555 1
-0.165621549228131 1
0.0934283549447533 1
0.167712673314117 1
-0.269780500122182 1
0.169440148433487 1
-0.0843055664542408 1
-0.216268514502565 1
0.354943542506005 1
0.0187450123294005 1
0.115284949769502 1
-0.174098276434951 1
-0.233662328969408 1
-0.0203418711309588 1
-0.0575184845804878 1
0.0295090051589072 1
0.154768616975814 1
-0.0927041269676185 1
0.0177776877254853 1
-0.141704744278203 1
0.43412670151241 1
0.25009535149282 1
0.106499684938393 1
0.292049883148236 1
-0.212822533213215 1
-0.0961992671804273 1
0.0295825304523589 1
-0.012162510566131 1
0.203174122345302 1
0.0538667665415696 1
-0.105295358000972 1
0.080741601889314 1
-0.0125170957923113 1
0.0579993959791216 1
0.31772012853766 1
0.0408347522776117 1
-0.2100942214421 1
0.182704217986047 1
0.197191720842368 1
-0.181076183942185 1
-0.416611882574106 1
-0.0994361005275552 1
0.330459997808184 1
-0.0248884220080257 1
0.0706794561626668 1
0.0770890478790681 1
-0.20519139834485 1
-0.0949507565170746 1
0.0559799035018042 1
-0.0439604865288402 1
-0.192082299794969 1
-0.00567748660154097 1
0.244688171945551 1
0.326595708655642 1
-0.546821043943354 1
0.176959555060406 1
-0.252237934725792 1
-0.300573689962384 1
-0.188438239680576 1
0.172039120130746 1
-0.109235705244134 1
0.284578874613245 1
-0.179072474112192 1
-0.118281481132832 1
0.338888986660338 1
-0.27007950542057 1
-0.0968306886095211 1
0.204207029082871 1
0.472400205550486 0
0.160483026008009 1
0.166183960925612 1
-0.354688592748618 1
0.141655869341768 1
-0.294777250048953 1
-0.0794255732268391 1
-0.0126845671512984 1
-0.263753189306217 1
0.0137041264294642 1
0.510202189467382 1
-0.116075783932857 1
0.389869925938544 1
0.285782039929538 1
-0.251064272821282 1
-0.09147078803529 1
-0.272721455262508 1
0.252321160654941 1
-0.245968413530134 1
0.203222752020933 1
-0.184948042933553 1
0.0287052358528288 1
0.107275511648518 1
-0.256175328912212 1
0.246352051305119 1
-0.250152649599107 1
0.109937499027335 1
-0.266723115175645 1
-0.170901170693631 1
-0.420507453336431 0
-0.387307925719075 1
0.00991067127713409 1
0.117920572337048 1
-0.0469380039185427 1
0.211828447155866 1
-0.0613079581217651 1
-0.257628980149456 1
0.24136664406829 1
0.0172261564472167 1
-0.0456265855962971 1
-0.0512266153227925 1
0.319749687760574 1
-0.0506343593486942 1
-0.000343182589224347 1
0.0917718829247157 1
0.164217280568793 1
-0.0323258862965207 1
-0.162776576555527 1
0.0724116296480031 1
0.0462143379162797 1
0.0782113028793476 1
0.0817402729197371 1
0.107443206636588 1
-0.40096947548854 1
-0.363402551177048 1
-0.0193314122621302 1
-0.208088078438149 1
0.0620007830414512 1
0.0648509521973325 1
0.0834976413806027 1
0.0146322906274491 1
0.0295227194840209 1
0.322835651249461 1
-0.110496196414882 1
-0.159918874832568 1
0.0444105850922458 1
-0.129140131393068 1
0.111267607044893 1
-0.109111020289476 1
0.00707346241005107 1
0.153950913286382 1
-0.0307619602175581 1
-0.0732843026530062 1
-0.020095935462024 1
0.256137527257347 1
0.181361511457184 1
-0.100004822002226 1
-0.131139501851901 1
0.501511677840769 0
0.211445229847307 1
-0.0846500709620612 1
0.0699826232393365 1
-0.172831898318982 1
0.121062422222383 1
-0.210279933548351 1
0.256767152865244 1
0.0283118089633992 1
-0.154333342150561 1
-0.0634372302452501 1
0.148814167506554 1
0.204628949349931 1
-0.0405164588294925 1
-0.168732132898324 1
0.171147415300808 1
0.124873471228076 1
0.11663021503063 1
0.0879629053981609 1
0.068754822872331 1
-0.119057864596586 1
0.148396223378431 1
0.0715941751415097 1
-0.0836025410193432 1
0.121308319319139 1
0.0881521384401343 1
0.055736858132326 1
0.09441042950864 1
-0.217184666442775 1
0.266013597878117 1
-0.125633482861316 1
0.0939268906607918 1
-0.236358649815862 1
0.0243484987444763 1
-0.227513647194457 1
0.145770803990583 1
-0.0713791946354173 1
0.0790115071448289 1
0.121371756281676 1
0.173501318147326 1
-0.319859046704414 1
-0.283834110957479 1
0.0706369132771063 1
0.35980155523547 1
0.304074890429116 1
-0.0880142454087164 1
-0.156442759273093 1
-0.132692527433498 1
-0.323820932043047 1
0.239567377796043 1
0.173121100387344 1
-0.00168110329206485 1
-0.621356114931135 0
0.0166126793061668 1
0.195208457156254 1
0.234750627328837 1
0.27171687724909 1
-0.232467944970357 1
0.00694067580861087 1
-0.0542720414105663 1
-0.124066321590963 1
-0.0203243549572815 1
0.282083522620498 1
-0.0139173291182768 1
-0.406083973006525 1
0.0504012046737696 1
-0.336160895150996 1
-0.00483960291565999 1
-0.382428191372592 1
0.224346146726331 1
-0.0696830373659009 1
0.143829249641045 1
-0.196165396098491 1
0.0144444677333214 1
0.12660484537409 1
0.301374944248532 1
-0.0567395240682954 1
0.196958003437866 1
-0.180833652078666 1
-0.109399212411623 1
0.0654928695026158 1
-0.0238169287264026 1
0.435192158745077 0
-0.166296800900627 1
0.35848822860248 1
0.301939355550967 1
-0.0997803199824464 1
0.0299870841999759 1
0.229442116209609 1
-0.133348252259051 1
-0.0465143933001882 1
0.00835882086026564 1
-0.141623718398635 1
-0.0223520636810738 1
-0.415656240571096 1
-0.213456788777051 1
-0.0930007177272735 1
0.0860716184328173 1
0.158822343028734 1
-0.0777381543313686 1
0.106303472124512 1
0.0946111979331375 1
0.0940068079205394 1
0.0331926852893427 1
-0.20660223218823 1
-0.104322878055205 1
0.210798761016693 1
-0.162930011417504 1
-0.197152842511278 1
0.167920743557414 1
0.0668349709539956 1
0.0591478891155582 1
0.0949153507225451 1
0.309695174822327 1
0.335090443755794 1
0.182177070168111 1
0.146961723559213 1
-0.309031945742289 1
-0.0845855876776635 1
0.097982379614836 1
0.2483556988468 1
-0.0869803191822475 1
0.260930173191646 1
-0.293139016166295 1
0.223578430176284 1
0.0991121333006846 1
-0.261740574976729 1
-0.160807947078814 1
0.0520813717942997 1
-0.385643010030012 1
-0.360998630522148 1
-0.339485337627511 1
0.00218449668849987 1
-0.402603561131592 0
-0.0933116257914763 1
0.0640400127067979 1
-0.223797694526188 1
0.060016903040599 1
-0.127704050847362 1
-0.0809593844376251 1
0.0542441539635832 1
-0.254096360835059 1
0.00166917734438952 1
0.174460707629298 1
0.225865638169187 1
-0.355122391105406 1
-0.0949935395013995 1
-0.0183337543070325 1
-0.305004860742462 1
0.40383250668606 1
-0.131011927149491 1
-0.102385058335766 1
-0.280399723731656 1
0.128727789280412 1
-0.174802627524367 1
-0.33600055694846 1
0.365273912995106 1
0.27169115623942 1
-0.0902181195936258 1
-0.38166028448913 1
0.19683330972291 1
0.0255594883072937 1
0.266834190316148 1
0.0951651334320369 1
-0.0496879696917776 1
-0.00953370623200168 1
0.0217309004290099 1
0.427486315440731 1
0.166588086592348 1
-0.114426965832343 1
0.181902013851287 1
0.118376539716369 1
0.071963563617148 1
-0.1629420439755 1
0.13599894826237 1
-0.10478440956821 1
-0.143255602596529 1
0.154710691469368 1
-0.0597877944106722 1
0.0870536666234944 1
-0.186538539435511 1
0.154438009760924 1
-0.0900627436053434 1
0.118198335103992 1
0.0543584629144415 1
0.0489351447166417 1
-0.307708820259397 1
0.0410963742977845 1
-0.134723352082059 1
0.284512994369238 1
-0.432395912465451 1
0.536575563096231 0
-0.0929947963904461 1
-0.0468111651013316 1
0.0563888518038845 1
0.346258087087424 1
-0.0224677424424608 1
-0.277759219992603 1
0.0172579274602824 1
0.131691816536544 1
0.176174780036832 1
0.115329805797228 1
-0.11802743013112 1
-0.298910792976107 1
-0.0758494754341191 1
-0.140120631599283 1
0.241371258097611 1
-0.249960773008377 1
0.395650866795058 1
0.109120477071127 1
0.15410587245605 1
-0.0111054100961454 1
0.122406288217454 1
-0.25018167445846 1
0.121087130739604 1
0.109628985330618 1
-0.221527862020278 1
-0.151392638289166 1
0.156968054480817 1
0.385461420734464 1
-0.106641083477456 1
-0.340464369130666 1
0.222247177048461 1
-0.364279235650643 1
0.0173082505494197 1
-0.0508054082967789 1
0.370821288770544 1
-0.0196684474098498 1
-0.165788766884143 1
0.127605524379697 1
-0.324103634502366 1
0.0858265509760623 1
-0.00147497662773238 1
0.147376461109795 1
-0.031386232406359 1
0.29237592350814 1
0.159331401038307 1
0.0252568749551518 1
-0.257722479654425 1
0.0371916919651797 1
-0.13369847683634 1
0.109979118428762 1
-0.35833368354301 1
-0.123495982562031 1
-0.316143886278832 1
0.0735442881278242 1
0.0531727207531578 1
0.0853040171189336 1
-0.511112777873633 1
-0.247414100504597 1
-0.129129865803321 1
-0.108412479868511 1
0.0640025391078944 1
-0.297927390769215 1
-0.0266234935062006 1
-0.311629721853947 1
0.511509393107541 0
-0.3280347659448 1
0.20673204273827 1
-0.553806406459573 0
0.361901617267095 1
0.22094727903839 1
-0.340096786862448 1
-0.259969463594625 1
-0.0851691087738492 1
0.127077636997825 1
-0.187748085559551 1
-0.0929115074780828 1
-0.0520260624993143 1
0.259174420261982 1
0.334033418316799 1
-0.125962197943583 1
0.246145988263849 1
0.272283932044028 1
0.0339514055787918 1
-0.0393880833323776 1
-0.0113477984138847 1
0.21970391030033 1
-0.0177011836690329 1
0.0461065629184402 1
-0.0311306474962861 1
0.0104391025854086 1
0.275774297870546 1
-0.107696611787721 1
-0.310717669566826 1
0.0915869397081237 1
0.385837239053897 1
-0.205610221504424 1
-0.000562087965309835 1
-0.129009844278285 1
-0.270570032276224 1
-0.0108988797119134 1
0.119368714009451 1
0.303036793655287 1
0.100978073518412 1
-0.155956200381608 1
0.0721209807140185 1
-0.232366509683163 1
-0.145047812883522 1
-0.240887813751219 1
0.0643133389903215 1
0.0192493562856344 1
0.112793643249104 1
0.187325303180135 1
0.31112646652298 1
-0.238311154338818 1
0.0321472793996912 1
0.333691247512242 1
-0.402752383770297 1
-0.53098897021146 0
-0.275564077287492 1
-0.54166307312728 0
-0.099011033855637 1
-0.128418884153684 1
0.213617404960178 1
0.310951744149431 1
0.128292866885889 1
-0.388197988518246 1
0.151157130038096 1
0.101472249325877 1
-0.0121649722190539 1
-0.881808583485698 0
-0.173811483240268 1
-0.191121294802195 1
0.0715997066693548 1
-0.0568750557781542 1
-0.0197517484059345 1
-0.151528033674551 1
0.0708143778200715 1
0.242939236949332 1
0.0951591547598762 1
-0.566855484595174 1
-0.00683810292204252 1
-0.035189874327314 1
0.0594831886345261 1
0.101502431468371 1
0.0168498275383564 1
-0.133173834005072 1
-0.211189320001329 1
-0.219274197317064 1
-0.137385027722104 1
-0.263840630259172 1
-0.000672022367988301 1
-0.161078192948379 1
-0.0164289530690779 1
-0.0703328234621734 1
0.109981036948867 1
-0.00865857635556086 1
0.129576176585179 1
0.0950495081427096 1
-0.0179396072340792 1
0.0808762922801834 1
0.162213041554021 1
0.16515384425324 1
0.144687838330201 1
-0.0827403031632475 1
-0.0475868410414618 1
0.0823239661928142 1
0.0918786972913947 1
0.201674909216309 1
-0.0852898209215437 1
0.661118648011484 0
0.0124928024921833 1
0.257333518149553 1
-0.337487480193658 1
-0.0554809511848722 1
0.00925810915018442 1
-0.0865169981294366 1
-0.191875915129253 1
-0.206580561286194 1
0.295887689421218 1
-0.255534171299423 1
-0.018662767306263 1
-0.164154893992856 1
-0.0837986280057967 1
-0.130715181040956 1
0.0445287611710751 1
0.0320767482060133 1
0.180196745263244 1
0.215356211968425 1
0.423028031012673 1
0.371763795015181 1
0.0372106012582855 1
-0.0153587927215226 1
-0.0242582260230244 1
-0.129618868698923 1
-0.0487775240829976 1
0.205078131733415 1
0.234931734473418 1
0.299570393392099 1
0.265926013441973 1
0.115508558699949 1
-0.26259925837339 1
-0.247787648124654 1
0.0479612100977134 1
-0.270576822454378 1
0.122119588849185 1
-0.057906909776883 1
-0.324959146693161 1
0.0659577310773297 1
-0.2346592625768 1
-0.209372248878046 1
-0.125525417530505 1
-0.150299346943721 1
0.177923079674233 1
0.0910390795518838 1
-0.0139240945498465 1
-0.170481730602945 1
-0.0725689321151597 1
-0.196613289715164 1
-0.386316647190899 1
-0.0297926264074397 1
0.0407564342440173 1
-0.265643430312213 1
-0.288243645784172 1
-0.431395710044657 0
0.0227251449453604 1
0.105228019736741 1
0.359614539911757 1
0.171446396283249 1
-0.328442231824812 1
-0.0446167523082993 1
0.425016664830603 1
0.117080869684826 1
-0.156366946199973 1
-0.454103298307001 1
-0.0594969042058913 1
0.0339854119571614 1
0.0300687275691048 1
-0.42568635670393 1
-0.0870465544082011 1
-0.0963766849567139 1
0.496395852000822 1
-0.200102886800412 1
-0.0736160382201218 1
-0.0467862432914894 1
0.165854444389519 1
0.0256151249223978 1
0.142136491184279 1
-0.147071804955595 1
0.133249508186277 1
-0.155229504574013 1
0.00383444951345942 1
-0.00843106064049015 1
0.158672941015593 1
0.242943300131261 1
-0.00507534395917826 1
-0.288745975508818 1
-0.0992490772470079 1
-0.125927235741499 1
0.0915563293777893 1
-0.439179445105982 0
-0.252196649324859 1
0.152058130761239 1
-0.169798870896868 1
-0.321182622853175 1
0.223539734774146 1
-0.156563426149757 1
-0.129041448275857 1
0.426812856504046 1
0.100710269617502 1
0.0655111578998736 1
0.229430755223952 1
-0.0320749142504286 1
0.271185934009444 1
0.000512482834384279 1
0.0326978999421903 1
-0.0805797611858583 1
0.102688682906269 1
-0.202207656220181 1
-0.117083049138371 1
0.21563898853645 1
-0.0132830611288697 1
0.0133008920325054 1
-0.292101883497359 1
0.104937625907845 1
-0.299579138114612 1
0.220857619316413 1
0.0719955381970992 1
-0.0224931837606272 1
0.3505141168621 1
-0.111376202833826 1
0.332854164427946 1
0.236092791006437 1
0.0929822213426434 1
0.129177033484944 1
0.536090764126984 0
0.18225147943603 1
-0.0595835592658941 1
0.145680486990272 1
-0.197778847569595 1
0.203372016921635 1
-0.189986980835001 1
0.145213307907037 1
-0.0179088592954649 1
-0.178522691714374 1
0.0618888416072652 1
-0.189026121105067 1
0.0722727746939949 1
-0.0341988727566285 1
-0.116262325542226 1
-0.1094983159434 1
-0.0269005459488082 1
0.0622312340049175 1
0.0610955220200176 1
-0.316777193824662 1
-0.111201361407595 1
0.0793833253904195 1
0.181150677135966 1
0.14598736272422 1
0.0532718441415325 1
0.085891580274149 1
0.0254548253916006 1
0.106824543272423 1
0.0906193708537806 1
-0.0138436667742255 1
0.148007723099196 1
0.0931325367022639 1
0.0770463098110446 1
-0.216812210792821 1
-0.0840754346549639 1
0.0267502527550679 1
0.35513476775952 1
-0.126258487407844 1
-0.0640538207949884 1
-0.0663526397133813 1
-0.172289624526631 1
-0.133602840677227 1
0.197536913326563 1
0.374399175750242 1
0.245925672956922 1
0.16363483199824 1
0.0435156990376021 1
0.17941917950617 1
-0.0755243822537906 1
-0.177596734770141 1
-0.0501701504538517 1
0.207042745265743 1
-0.218328276937536 1
-0.186647831899233 1
0.0815200790240056 1
0.195360144964867 1
0.430386055034117 0
0.116682074823846 1
-0.279413281880595 1
-0.0138618521551569 1
0.166015973347156 1
0.0560831907916822 1
-0.376358370964005 1
-0.0625402831730756 1
0.170897824454322 1
0.0209875276909606 1
-0.0803477482635943 1
0.233958465762689 1
-0.211106599077496 1
0.147182529995327 1
0.100343998292375 1
0.0180717945105656 1
0.0950856831986642 1
-0.228700710353355 1
-0.0303528220751881 1
-0.300409982235209 1
-0.191678029923774 1
0.394665882174404 1
0.0638683349324936 1
-0.00213957956393633 1
0.322174738572578 1
-0.299806038772672 1
-0.174680007917565 1
0.184799571077936 1
-0.342833275468449 1
0.0853274051597683 1
-0.190460598078216 1
0.0160804526717747 1
0.109446721440585 1
0.553476428167497 0
-0.0851493905847597 1
0.34742484018474 1
0.240771774536712 1
-0.296310173644475 1
-0.419799687309193 1
-0.0561099376503884 1
-0.325363815800935 1
0.0243531214230559 1
0.280227654101528 1
-0.45779286252476 0
-0.392009744833156 1
0.16836571785926 1
0.122185406642423 1
-0.110355100042023 1
-0.165831898791259 1
0.00439616820264414 1
-0.109239718771083 1
-0.164923575806903 1
0.251263374661937 1
0.165403357824645 1
0.0288243720459036 1
-0.23017043378404 1
-0.405299487413889 1
-0.236439903059403 1
-0.12096981350822 1
-0.362691880986522 1
-0.0379055889006554 1
0.15711417873217 1
-0.129414898770916 1
0.389961675729654 1
-0.516844697550995 1
-0.00635693718579566 1
-0.111940979148674 1
-0.295055605787806 1
-0.155888898156 1
0.0524812591152102 1
0.0627396082841568 1
-0.42741608252146 1
-0.112713518930149 1
0.405132516126598 1
0.08086972147797 1
-0.00841079791825894 1
0.4343073708928 1
-0.16795550503089 1
0.017111287472017 1
-0.389996401468052 1
-0.305996052236285 1
-0.113941967766524 1
0.387032669288634 1
0.311130810575251 1
0.0944357662543439 1
-0.230703550610623 1
0.10715997986144 1
0.0189834894396018 1
0.126686824712719 1
-0.334251334994917 1
0.0841856466145981 1
-0.160775399282845 1
-0.186559916091572 1
0.0469614568700521 1
0.0699853366874234 1
0.0887153895264073 1
-0.25386682778558 1
0.206862292242325 1
0.222118515400145 1
-0.546551036564338 0
-0.140045796540418 1
-0.239293679857466 1
0.04260824821 1
0.0210975951220145 1
0.379247154908678 1
-0.160335687515695 1
0.260453526713236 1
-0.268689979446514 1
0.245329567913363 1
0.0169283858461986 1
0.0301359058201279 1
-0.0203340241848375 1
0.303126941882173 1
0.0839522926030389 1
-0.141824814093936 1
-0.294605858250829 1
0.0467933181776471 1
-0.263049385639686 1
0.31971689964874 1
0.0194707845368293 1
-0.103105534575415 1
-0.0061588711485538 1
0.04332699262343 1
-0.234763510470631 1
0.301454103511866 1
-0.0498895858412334 1
0.147632870266125 1
0.307819041395295 1
-0.233169602436064 1
-0.332870414908457 1
0.165353814915848 1
0.0638868682847995 1
-0.30394558139166 1
-0.0498399106727885 1
0.423562522533063 1
-0.10785073298774 1
-0.000205747461065608 1
-0.342537152378223 1
0.0811028489147384 1
-0.252233555078381 1
0.555618642526321 1
-0.567023533754913 0
-0.116830275563005 1
0.0257226047234053 1
0.185814930559385 1
-0.206988722677578 1
-0.177354827756377 1
0.0762689764378692 1
0.104233553414979 1
-0.055404955556123 1
0.251241978461749 1
-0.0721519742450144 1
-0.23544605656421 1
-0.430041166065332 0
0.347548680000532 1
0.509092293774291 0
-0.0149606549808256 1
0.185162151179097 1
0.611402434673985 0
0.0702243267969885 1
0.180850212114671 1
-0.16221987396132 1
-0.406676111034716 1
-0.102022065626074 1
5.7420188840189e-05 1
-0.097237643442807 1
0.120302820003258 1
0.154016036297694 1
0.0851827953487957 1
0.0535673525971665 1
-0.0861225488699978 1
0.16695180971426 1
0.498885769618844 1
-0.186333544971964 1
-0.280896669753533 1
-0.0118642197063973 1
-0.144192715514062 1
-0.643167549182092 0
0.169937814042798 1
-0.233841708144396 1
-0.03202619610286 1
-0.20840832621036 1
-0.265206812347192 1
0.183479739777812 1
0.472884396639077 0
0.0143007845157303 1
0.267747332965222 1
0.155068645852947 1
0.316242357313552 1
-0.0923033407247968 1
0.111637221650137 1
0.12284173153076 1
0.364842499849902 1
0.267608786700503 1
0.0348028196577874 1
-0.31480488292442 1
-0.347252646490806 1
0.366330264759617 1
0.263005578842485 1
-0.0669695840643336 1
-0.0147783768693351 1
0.275010966919913 1
0.173092469682426 1
0.0939689918767785 1
0.350465564460361 1
0.125149854867276 1
-0.129267567448277 1
-0.146974078728812 1
-0.448973550394895 0
-0.187110023623133 1
-0.00523873126499497 1
-0.181253835373773 1
0.359969431510496 1
0.164611828091551 1
0.438285084021732 1
-0.050455267006149 1
0.506840474152591 0
0.266435504576317 1
-0.437153439445547 1
0.0744477580193691 1
0.178497156206145 1
-0.453800711898416 1
0.413213631638023 1
-0.252151679686424 1
-0.0864535715074828 1
-0.133637861030752 1
-0.116884256802101 1
-0.0918666810409644 1
-0.264635275896612 1
0.0440147575516163 1
0.157451482683192 1
0.0385099262233023 1
-0.279739218074499 1
0.432083826859221 0
-0.210519161771428 1
0.0208084210511036 1
-0.213586029850604 1
-0.215925985393126 1
0.0844277583283185 1
-0.0430064998596631 1
0.226206212132324 1
0.157994364832086 1
0.130018918005476 1
-0.0553879631709323 1
-0.25284042504311 1
-0.167579191203722 1
-0.622057775309048 1
-0.0363165379942587 1
0.0902806810494778 1
0.193867084864984 1
0.102664318413509 1
-0.244344128726284 1
-0.0153044288198903 1
0.0715628111127367 1
-0.0109301042302765 1
-0.0509871173102089 1
0.416485457491261 1
-0.0896510373288982 1
-0.474630760669532 1
0.00145405183166512 1
0.134810192758292 1
-0.0537211258450735 1
-0.366045475317314 1
0.207042756984386 1
0.0368993862651465 1
0.0190151756816865 1
0.0658060219140649 1
0.0128404365803536 1
-0.0252781350273105 1
-0.169091092310853 1
-0.162299577143579 1
-0.159973228723961 1
-0.255770950485426 1
0.138526056078149 1
0.261375181085781 1
-0.0904876867737284 1
-0.173170741307204 1
-0.0735447760708562 1
0.0821906885109945 1
0.0537923137413344 1
-0.00690003175655615 1
0.0560653986187895 1
0.0148297659624802 1
0.0881841198897032 1
-0.367783743674443 1
0.16788155480905 1
-0.241732403065448 1
-0.234997080310937 1
0.04853750301695 1
0.259236149605115 1
0.0248413205342721 1
0.0612472355502179 1
0.0517093777878465 1
0.0875276302748477 1
-0.0306093019056468 1
-0.0266937969771501 1
0.238285534367541 1
-0.180312063532887 1
0.406321482151719 1
0.229281252209072 1
-0.197759151027418 1
-0.090568401909728 1
-0.490867098911745 0
0.0389486433817039 1
0.139888714871965 1
0.241816833500144 1
0.265830797319821 1
0.20704534525964 1
-0.118585701481827 1
0.0955883627598165 1
0.235825173955966 1
0.0729223345397739 1
-0.356645802772769 1
0.025649108679315 1
0.0689446882638318 1
0.0482935792915895 1
-0.247671796947825 1
-0.152221578813249 1
0.240357948726831 1
0.154631030848994 1
-0.0975339288082944 1
-0.253971946919683 1
0.0143506230325741 1
-0.241469017993049 1
-0.405030586830096 1
-0.0703930431763433 1
-0.0963669807250131 1
-0.1490742718523 1
0.141496183456916 1
0.109911745718367 1
-0.131291338983951 1
-0.194524918685751 1
0.0136154360473701 1
0.213828064213071 1
-0.358358451979775 1
-0.139610587644267 1
-0.201772756460412 1
-0.225428409131031 1
0.307242400070734 1
0.0518799317583487 1
0.0689900690020632 1
0.378442007079719 1
-0.43007180369196 0
-0.003605957400907 1
-0.0282784750774793 1
-0.026111638684543 1
0.279884358397201 1
-0.301015304298342 1
-0.125914485884959 1
-0.290902440847299 1
0.0790298906145839 1
0.429668442570415 1
-0.036829405723456 1
-0.0602986842329124 1
-0.558932945832542 0
-0.00600520631105696 1
-0.131515808227028 1
0.15818783156372 1
0.135599640705131 1
0.0123968818764594 1
0.148542773549642 1
-0.20721030400355 1
0.190184547488736 1
0.178355308071745 1
0.0142234797559669 1
-0.285058727486675 1
0.125581198816797 1
-0.0836337332709658 1
0.129407218179344 1
-0.245800284198478 1
-0.470996383103934 0
-0.111868583268947 1
0.0987228856807699 1
0.27525783620786 1
0.371486910930913 1
0.206460601095304 1
-0.391062622156795 1
-0.223022103132608 1
-0.493845035732032 0
0.246852277324516 1
-0.401430236574912 1
0.174676096381532 1
-0.257654206807469 1
0.0722387351331687 1
0.0134841597825079 1
0.106493026873311 1
-0.343108123012981 1
-0.477118991361829 1
-0.0740257143736158 1
0.105371038814916 1
-0.14653141818691 1
0.304584361992715 1
-0.253849452109867 1
-0.144155726152279 1
-0.120870055298131 1
-0.0240859347568002 1
0.124184159730762 1
0.205515287438486 1
0.257853479686734 1
0.0727241350470741 1
0.126849953422622 1
0.343571199877564 1
0.27156771764588 1
0.273494341960913 1
-0.318741588568229 1
0.314290814023442 1
-0.17407699593888 1
0.159449953335081 1
-0.125409303323971 1
0.0655332493150639 1
-0.32273674717282 1
-0.164932923296241 1
0.177022699773074 1
0.214013107807963 1
0.0145637467062637 1
-0.115473860329579 1
-0.0559318737697482 1
0.0866387145065558 1
-0.138892272368188 1
-0.12130814535323 1
0.150211408914254 1
0.452585447640139 0
0.580373148986364 0
-0.260095938210318 1
0.139106120008524 1
0.0227870100483578 1
-0.191254630080046 1
0.0106342897187025 1
0.0436105898427658 1
-0.223844899230442 1
-0.350505157689961 1
0.0454715784080965 1
-0.14758661226272 1
-0.188865035773094 1
0.127879249551654 1
-0.120785180059999 1
-0.0606198024906261 1
-0.216635217016859 1
-0.291746948591173 1
-0.037847330944118 1
0.203506359382918 1
0.0148359796347191 1
0.211849601125771 1
-0.00877870049686459 1
0.0343667794397467 1
0.179693897643071 1
0.443760677353942 1
0.0145157540441196 1
-0.202534983738361 1
0.172628905450133 1
0.238662751268908 1
-0.472394768102692 1
0.268506505025089 1
-0.296485809002734 1
0.0834499115135086 1
0.238849744715071 1
0.253343759105114 1
0.363028135788173 1
0.0367090304065986 1
0.124265884690156 1
0.187352456340553 1
0.0746549855138079 1
-0.016671816781508 1
0.168667962262884 1
-0.538022525687102 0
0.00285927313944837 1
0.212917951776698 1
0.185182888000826 1
-0.602932589029172 0
0.189747012019245 1
0.0577050706801314 1
0.244784383568596 1
-0.247247375620294 1
0.0520546894981036 1
0.0660396620666123 1
0.104139997913498 1
-0.257787998247252 1
0.0407580684746369 1
-0.285970401858073 1
-0.0728873108222611 1
0.155548336183193 1
0.0079100823451981 1
-0.408141873154396 1
-0.153938082088504 1
-0.0899895249021461 1
0.0159275732984354 1
-0.0756381655404338 1
-0.0657633967950083 1
-0.0776597621700828 1
-0.153146923302623 1
0.0210207207688367 1
-0.277992786080929 1
-0.29662469603391 1
0.130065154352017 1
0.137230547547647 1
0.183836972049385 1
-0.0202339088828199 1
0.320717086762766 1
0.149975411212847 1
0.392271834177983 1
0.0710550166076821 1
-0.0245683534880054 1
-0.0532325753534023 1
-0.342567253564185 1
0.0357296926079941 1
0.186439141464648 1
0.268285068037416 1
0.00646949228160869 1
0.461872787262483 0
0.121318511897857 1
0.333751488543076 1
-0.324961050221276 1
-0.0145032588596232 1
-0.0690943285798332 1
-0.245990885805589 1
-0.501658040085404 1
-0.0525134184159066 1
0.459568664686781 0
0.0225254356184515 1
-0.27540774648781 1
0.346302448995029 1
0.155055929991069 1
-0.0826545982829323 1
-0.577710854107064 1
-0.0938952723187922 1
-0.122935726047736 1
0.173483448865918 1
0.29977460045724 1
-0.400715261318815 1
0.0233388196791082 1
0.113414170344874 1
0.514148080761992 0
0.174765066733616 1
-0.307220419079487 1
0.0158972301739721 1
-0.440996708473224 0
-0.142741622608954 1
-0.0958839460719528 1
-0.0595496141872504 1
0.194688971987385 1
0.130258031657425 1
0.0112987466852634 1
0.315000738400214 1
0.182944433796575 1
0.303115787395403 1
0.146589067457146 1
-0.050717837214945 1
0.250276978161935 1
0.0585269288315588 1
-0.0369282637245774 1
0.141137447227524 1
0.432062654982357 0
-0.109328324333809 1
0.290638104532664 1
-0.344987522616405 1
0.183076009328308 1
-0.0404380005376904 1
-0.0322445988373987 1
0.0194034624626373 1
0.253440101461764 1
-0.00530529888197147 1
-0.119120324345352 1
0.129438414811192 1
-0.184986648615484 1
0.432515857017299 1
-0.144532575289095 1
0.347188343256278 1
-0.0612671944451864 1
-0.0840239070934906 1
0.209176651812716 1
0.0049328555466096 1
0.139636112444356 1
-0.518859264296954 0
0.0244560747927286 1
-0.0612000420569327 1
-0.0845846171882355 1
0.323396710778022 1
-0.257724020572573 1
0.00637101286296799 1
0.176823275787465 1
0.0777044344971931 1
-0.302461258101025 1
0.123461390870277 1
-0.0851836290613817 1
0.174371615700796 1
0.00867481776083643 1
-0.0414637441374477 1
-0.0929142432886378 1
0.0788030703712107 1
-0.0735220887231638 1
0.232786104293609 1
0.350043972222417 1
0.00756617648993199 1
0.0997714064176455 1
0.387386430206882 1
0.254248739110361 1
-0.100029860517439 1
-0.215440964436084 1
0.0381950021608718 1
0.211965726576212 1
-0.195909760799538 1
-0.489284364893775 0
-0.108378729475386 1
-0.106706770538007 1
-0.255012125098889 1
-0.205459206947862 1
-0.169002896740573 1
0.577852678535681 0
0.099913656398045 1
-0.0219967582432495 1
0.193647298168514 1
0.407554984361079 1
0.0570023439578489 1
0.215640976771021 1
0.147804527055726 1
0.0145851957072286 1
-0.303518194125944 1
0.348900100104274 1
0.45421324922779 1
0.244985597067948 1
0.0264904141077035 1
0.0363404419606405 1
-0.173440024302155 1
0.200816182515407 1
0.184831845162782 1
-0.00974301937959756 1
-0.423803431435562 1
0.314873563956295 1
-0.123593185787014 1
0.0439090362153644 1
-0.396223236881475 1
-0.309311458814296 1
-0.402813358867563 1
-0.231382921246825 1
0.311562689281322 1
0.215406035967286 1
-0.0293824216553396 1
-0.245891255832872 1
0.245537154841053 1
0.0997257996095664 1
0.00244127794407767 1
-0.262498689587548 1
0.0468340834503707 1
0.11359505820167 1
0.0698025899978981 1
-0.261930991938548 1
0.132003073205109 1
-0.121088715898177 1
0.0899993499219535 1
0.312661864198747 1
0.0256902372158695 1
0.0455114201014537 1
0.410910768897089 1
0.337368627682829 1
-0.0113641546754683 1
-0.314379845457006 1
-0.0251499282870427 1
0.141498066193667 1
0.406616574555012 1
-0.0616728527541176 1
0.244471814577328 1
0.0896190089323422 1
-0.313919096304679 1
0.18456412275356 1
0.26262977863748 1
-0.120332443754367 1
0.258035899769559 1
0.0027329449463149 1
-0.483413689379988 1
0.137536398250213 1
0.102861202494417 1
0.127740483364538 1
-0.0102154769360171 1
-0.460122125284019 1
-0.109951921592525 1
0.212360964724378 1
0.01499012803906 1
0.258266219347294 1
0.0594275132809112 1
-0.162382766509418 1
0.357740113053991 1
0.0470323285548319 1
-0.0411149288228649 1
-0.283055336327236 1
0.0720114734671104 1
-0.0728582751240758 1
0.28759864467474 1
-0.181584096858809 1
0.116914599205198 1
-0.0908666852470411 1
0.225974269303219 1
0.505307032505211 0
-0.0189601271169955 1
0.0228233084497186 1
0.260993839003516 1
-0.0208251099822248 1
0.162330308812149 1
-0.279854864079278 1
0.0557446208521003 1
0.0734776358948285 1
-0.178124552491978 1
-0.234585466136168 1
0.229774385958818 1
-0.056598945769505 1
-0.0765920373085272 1
0.0308393924038404 1
-0.0802942707492014 1
0.00338388640265164 1
0.0719245264671607 1
0.0768536469063609 1
0.175596178535008 1
0.0902990407403179 1
-0.243769630667536 1
0.358397060758558 1
0.174602757321707 1
0.147096829424707 1
-0.0779320730612106 1
0.196253602269215 1
-0.0560491673517312 1
0.0306883215229168 1
0.224476093157204 1
0.330704549229885 1
-0.0834648453803329 1
0.119685324557507 1
0.272704830195779 1
0.0852008895471478 1
-0.0226064005784299 1
2.32517919179047e-05 1
0.0947234481618718 1
-0.153386251432435 1
0.133300461251105 1
0.0302938283700692 1
-0.240101758460014 1
-0.123805671187676 1
0.360562291483756 1
0.305883710327395 1
0.0385483404465868 1
-0.0423134441248315 1
-0.19643738868761 1
0.0223979993342926 1
-0.345079004247854 1
-0.119261831765081 1
-0.151723891120918 1
-0.208497346340866 1
-0.129044724833966 1
0.0677272074794228 1
-0.188864446357628 1
0.112999993214386 1
-0.00991329427773103 1
-0.456752956124961 0
-0.120763295014797 1
0.356447596372073 1
-0.3330832923725 1
0.157484237941451 1
-0.0107594908673833 1
0.397194336926658 1
-0.22345697338668 1
0.156588120721171 1
-0.312974643978034 1
-0.33678170560984 1
0.0853069800736687 1
-0.303727125450593 1
-0.316145033946521 1
0.0353518726226634 1
0.226666178351841 1
-0.424632492363281 1
0.392212112017938 1
0.115489526155393 1
0.0271420678766852 1
-0.180582760795158 1
-0.15559953517818 1
-0.309487907303089 1
0.0696948351832064 1
0.250943958623992 1
-0.107184084852553 1
-0.18252540771745 1
0.0900668355106022 1
-0.0109685875603447 1
0.196712201607286 1
-0.303439429000841 1
0.0143842053943776 1
-0.0388063878408494 1
0.0196624527678339 1
0.371821317739662 1
-0.271043205014869 1
-0.21818134850606 1
0.383239587281984 1
-0.0940841428098631 1
-0.0073602780195218 1
-0.529747510469752 0
0.0596134036885672 1
0.363513590482344 1
0.456742132164242 1
-0.00170917713685974 1
-0.0907445293383596 1
-0.0769208824205057 1
-0.00925996079922632 1
-0.0843446596812933 1
-0.200170511416528 1
0.145650873299441 1
0.111739240462016 1
-0.0138477682580419 1
0.0110625661684208 1
0.200339019718373 1
0.0636251534887933 1
0.044576940531466 1
-0.034584099762837 1
-0.13501675730062 1
0.228875698498408 1
-0.341711243106417 1
0.0753213752124456 1
-0.130601150352116 1
0.0315062608612946 1
-0.0864141665830435 1
0.072038548296627 1
0.33608699331179 1
0.104308889149094 1
0.14285040647337 1
0.312383406363256 1
-0.225705744912815 1
0.0776811262637798 1
-0.207499537982266 1
-0.299212871565899 1
0.0888485840529003 1
-0.0188793699207934 1
0.0399318787952418 1
0.152274474752817 1
-0.0154152576153166 1
0.145263748348986 1
-0.426803994983144 1
0.242154583615609 1
0.0472380604972901 1
0.557622168898252 0
0.111729090975417 1
0.0949101302918896 1
0.0417828975005988 1
0.0963179977910528 1
-0.10327986875935 1
-0.214867756886823 1
0.284769357298224 1
0.404276133515859 0
-0.15292397709407 1
-0.0681549553656965 1
-0.0723260727563965 1
-0.00719009811417076 1
-0.176401870057069 1
-0.229637948983679 1
0.486205220175205 0
0.0427136941977465 1
0.124344862985469 1
0.0159108444602172 1
-0.204669282645892 1
-0.333689549337192 1
-0.0916947640509297 1
-0.0164277281718005 1
-0.176382628166608 1
-0.0509431012865647 1
0.313372430830087 1
-0.0913904432085127 1
0.199149179363409 1
0.00388919984258822 1
-0.372961703012312 1
-0.169457558516348 1
-0.119299871281921 1
0.453918269553988 0
-0.431958824070716 1
-0.0799390153132552 1
0.0998015567461635 1
-0.147848710472056 1
-0.279845901993511 1
-0.0038230543333712 1
0.0782861638319643 1
0.134582505552396 1
-0.0291043211249961 1
0.148247119865948 1
0.0948942281851052 1
-0.0204702387233721 1
-0.0219024852351756 1
-0.00858402889154678 1
-0.291617345956778 1
-0.108822225015114 1
-0.232283700444471 1
-0.00814628855839865 1
-0.0120694226239889 1
-0.191128552452265 1
0.407470359878983 1
0.10191170187516 1
0.188191567637065 1
0.143317393326892 1
-0.257593188557342 1
0.0579731401286838 1
0.251701360482255 1
0.198051717460362 1
0.316601444072931 1
0.195595745759389 1
-0.0479476379872276 1
0.195406760414181 1
0.0124521409646192 1
0.301144500448558 1
-0.0663591587870261 1
0.0853310061269671 1
-0.169964532895815 1
-0.0229432898153717 1
0.0643019405285258 1
0.238742807219709 1
-0.0842580443095187 1
0.04148878917117 1
-0.217095761606871 1
-0.36952192609673 1
0.252290721216551 1
0.218417710061019 1
0.322287574031162 1
-0.120229848944278 1
-0.0973651422641304 1
0.0736188507470537 1
-0.00300802338045592 1
-0.234391020183369 1
0.140366516210167 1
-0.0344228718069359 1
-0.324088732644913 1
-0.209253303878896 1
-0.206401822492589 1
0.0675558715210802 1
-0.243895020706379 1
0.455576597312623 0
0.0330221913005887 1
-0.511760034215206 1
0.0461634496984754 1
0.212588646692106 1
-0.0243025629138998 1
0.0655839369329656 1
-0.3078253967115 1
0.0516314646210929 1
-0.450238092976476 0
0.0193967889819091 1
0.0274850664506467 1
0.0875516572562455 1
0.328030495026422 1
0.190679447777152 1
0.26703935436938 1
0.200104751720302 1
0.0983639375116162 1
-0.228443621741613 1
-0.0555454988307296 1
0.162318916215433 1
-0.011170879912811 1
0.026965615408454 1
0.189100785396049 1
-0.27295702212765 1
0.173936940826336 1
-0.163744889822571 1
-0.239290450331459 1
0.122363291786215 1
-0.374345361332584 1
-0.0108934577469364 1
-0.0545656543341632 1
-0.0129726277509355 1
-0.0414524558755269 1
0.0322717199170379 1
-0.119649736563162 1
0.00972034530282857 1
0.0100118265627562 1
-0.105002144745483 1
-0.125063066923289 1
0.150381772933995 1
-0.235090019283158 1
0.280116543852072 1
-0.115145743514082 1
-0.0153097281174899 1
-0.259119731497384 1
0.116445167856841 1
-0.203111229905236 1
0.192041120443045 1
0.0677399181768546 1
-0.320227563787148 1
0.134795150756075 1
0.148408933496112 1
-0.180775527258348 1
0.022889668909198 1
0.213461673793764 1
0.291420533306964 1
0.239366754883398 1
-0.0932853452324616 1
0.161818530356132 1
0.268411420280217 1
0.419209552837331 0
-0.0449543445270237 1
-0.0772094411330566 1
0.169662827594738 1
-0.100140865961236 1
0.0953733442554544 1
-0.32455148360278 1
-0.0489452082929863 1
-0.423983674934005 1
0.194638557336896 1
-0.142908924835181 1
0.28773099937756 1
-0.0794398521479149 1
-0.13020341833401 1
-0.0930844803770208 1
-0.0978389342995336 1
-0.130385777992115 1
0.247026869172051 1
0.0144463467714836 1
0.169680617797268 1
0.0599150412001752 1
-0.36168866210528 1
0.042040601804473 1
-0.587454323051075 0
0.12479445502157 1
0.158593095409877 1
-0.367481305153564 1
0.18719533137363 1
-0.11835286308364 1
-0.294100578446188 1
-0.125023214997858 1
0.356950151218125 1
0.107272028552402 1
0.136012622056771 1
-0.0080567774021558 1
-0.0804883247030953 1
-0.140999037673873 1
0.0739685418171265 1
-0.241397255703892 1
0.0783524481508222 1
0.227140568130824 1
0.00991414936881933 1
-0.511028038268356 1
0.248349637756925 1
-0.0558895735236975 1
-0.279518089627833 1
-0.0880329059112015 1
0.171263172360503 1
0.240607954289084 1
0.0044420312208222 1
0.150108323739508 1
-0.203271439906146 1
-0.326821792319393 1
-0.0761480108403864 1
-0.159463650105386 1
-0.100007038577911 1
-0.019045086937472 1
-0.214485250896219 1
0.217253104136157 1
0.0132247837729446 1
0.0426077602223326 1
0.0893778912064298 1
-0.460519303307194 1
0.103953680814322 1
-0.0661545299820069 1
0.148877098771152 1
0.0507914950607749 1
-0.338422918892517 1
0.0976476368134485 1
0.0778259498065226 1
-0.240156784632348 1
-0.102848115826347 1
-0.0979048013911487 1
0.183610650577432 1
-0.0399751639444021 1
-0.028124226913997 1
0.228159512326671 1
0.0394586625332552 1
-0.0710903238651699 1
-0.0523502260311285 1
-0.138069504195536 1
-0.257542875929556 1
0.64223603960141 0
0.126996847961417 1
0.223500486726049 1
0.213017075599769 1
-0.208324311556728 1
-0.079526587704747 1
-0.0780850004038069 1
0.23575279837948 1
0.271445679578294 1
-0.175089627168697 1
0.0133720008021088 1
0.0397972183694831 1
0.20993514227412 1
-0.358886818936294 1
-0.44771425414644 1
-0.164201045990344 1
-0.517253504929759 1
0.0857407117385882 1
-0.00864944136740993 1
0.307195356386773 1
-0.0461949106778988 1
-0.0996021683077795 1
-0.143468599885688 1
-0.125546103872759 1
-0.0156292406160393 1
0.375087312599243 1
-0.348821773464355 1
0.2150169377863 1
-0.308755894151409 1
0.256675418129624 1
0.293447151772901 1
0.23834512462503 1
-0.05515005483834 1
0.180285005284688 1
0.277847414029345 1
-0.175108081804672 1
0.0580905997893327 1
-0.00473035819359628 1
0.360646961929643 1
-0.00177961244840587 1
-0.0785346836652795 1
0.193670186163072 1
-0.259786874935978 1
-0.176904707655522 1
-0.142060846742347 1
-0.306626758670178 1
-0.0940049593205979 1
-0.0710561274631493 1
0.147173484896343 1
0.221428277419329 1
0.180127812319135 1
-0.0433278012573815 1
0.192476372665103 1
0.256080362146761 1
0.116519175940748 1
0.365691220196608 1
0.125017108983604 1
0.206476171945077 1
0.3128906807 1
0.288131913960462 1
-0.25360572132747 1
0.249330674378017 1
0.141725282886053 1
0.136007240540692 1
-0.112842395126666 1
-0.150624062730599 1
0.155146581467515 1
-0.250660749564356 1
0.340080056647219 1
-0.142680989001472 1
0.119344071312703 1
0.16631210468156 1
0.419954751205889 1
-0.0139945723496759 1
-0.0823555875430584 1
0.0248417283023906 1
0.0211940331715178 1
-0.214968685069879 1
-0.317807324386364 1
-0.183672636481511 1
-0.191829470475231 1
0.307194755273168 1
-0.0464057283976394 1
-0.00270988615228325 1
0.157154493597206 1
-0.0365022049633587 1
-0.212558782597431 1
0.102691796117246 1
-0.311614958709657 1
0.233960084459528 1
-0.161522665580226 1
0.257662469211059 1
0.0947841938408865 1
-0.130533687574388 1
-0.14066323333082 1
-0.300882295771058 1
0.299292608774002 1
-0.0298553820353452 1
-0.30963886236408 1
0.104422512734298 1
0.517656352305165 0
0.125148135010936 1
-0.176355695483374 1
0.160425189567033 1
-0.389424350647379 1
0.00809490786587513 1
0.129642862375014 1
-0.150633131341584 1
-0.158116457595079 1
0.112400382436138 1
0.294409835043653 1
-0.106836582416325 1
-0.233308123269608 1
0.074510528957389 1
0.459768251725766 0
0.0269273170819795 1
-0.229203538114602 1
0.585989844103366 0
0.236235378743206 1
0.14690107938973 1
-0.00594157394942166 1
-0.142477956308645 1
0.483516893684721 0
-0.349180424541473 1
0.463480283623289 1
0.297670266500831 1
-0.229122432866245 1
0.00129632806220073 1
-0.122557226950438 1
0.0308157913227461 1
-0.121764151912933 1
0.236559050348827 1
0.220886353564393 1
0.332673003806507 1
-0.131641653325416 1
-0.191200490694904 1
0.2298742531518 1
-0.181643229350265 1
-0.278005455236606 1
-0.221368900690932 1
0.0239397986602935 1
0.0618646257085253 1
-0.206908922787278 1
0.135974134318091 1
0.380553425893663 1
-0.142540743812041 1
0.271902231700759 1
0.0655349103738902 1
0.158859792973161 1
-0.361695214503468 1
0.269364494000654 1
-0.013326186934 1
-0.351001148428535 1
-0.104007113843125 1
0.0656786842474684 1
0.123777883737999 1
-0.0210227129066019 1
-0.0735186390920606 1
-0.42294241819903 1
-0.0738235244879851 1
-0.270296654782536 1
-0.376892118378334 1
-0.154214523890154 1
-0.0206645397952169 1
-0.331562719048568 1
-0.208083146406669 1
0.191305520111763 1
0.253849302754409 1
-0.132077350713845 1
0.091723015407632 1
-0.449275236814562 1
-0.0425117409024912 1
-0.0940356498677992 1
-0.288188188224234 1
0.228864702769771 1
0.0643267465103601 1
-0.124832321489567 1
0.207511593497493 1
-0.266772604019463 1
0.192002641702034 1
-0.205134375034372 1
0.127012974332192 1
-0.256230969033878 1
0.45382832981042 0
0.0543842373511775 1
0.0851112361908725 1
-0.403236604331377 1
0.242738879015114 1
-0.0932512394388385 1
-0.0411384548591609 1
0.210990316127317 1
-0.0542509748329486 1
0.116879646273295 1
-0.13951935712441 1
-0.394721639241337 1
-0.257811317043052 1
-0.106274684159431 1
0.259024959958739 1
-0.055232257251299 1
0.130776767167628 1
0.0899966306767699 1
0.0508959563281304 1
-0.298888559433965 1
0.284720768063407 1
0.335710408084768 1
-0.0644794008843976 1
0.121740135008353 1
-0.140099020256469 1
-0.0985786163533146 1
-0.237584323794187 1
0.664772077187888 0
0.279508149520161 1
0.254181689629359 1
-0.248012061356687 1
0.159819672618167 1
-0.0496916546193136 1
0.0972275231287771 1
-0.264847149319522 1
-0.250793804419955 1
-0.22729482538631 1
-0.0362660241132286 1
0.328701262396668 1
-0.023365334615253 1
-0.25351845287883 1
-0.361625864960437 1
0.246789703655099 1
-0.0465802388715501 1
-0.0594967577410964 1
0.0631319587008152 1
-0.105234154484245 1
0.00922962705925726 1
0.128423065291413 1
-0.0469983956225257 1
-0.114631901485178 1
0.560829630654041 0
-0.261017368023348 1
-0.405715598659195 1
0.179078475551445 1
0.164041398827962 1
0.382372067353336 1
-0.222751829480138 1
-0.0582428936016646 1
0.0160335164090641 1
-0.406434771540265 1
0.0563807421511006 1
0.289994135743878 1
-0.0490102292373439 1
-0.204638313296984 1
0.224343710384588 1
-0.046520893379127 1
-0.0615575921191438 1
-0.204034125007865 1
0.149394183886958 1
-0.161055752020347 1
-0.306829529957337 1
0.0565857737307376 1
0.247563733766702 1
0.00708741526989613 1
-0.222799612639297 1
-0.299915151727842 1
0.00897329285812133 1
-0.225112577910838 1
0.00169211534049724 1
0.179059425992149 1
0.183185555954687 1
0.212370660440755 1
-0.309796456535478 1
0.176912505345964 1
-0.000109805021057008 1
0.114244382864319 1
-0.124227737343223 1
0.0411282291170615 1
-0.0958667548809473 1
0.18235283590382 1
0.223748351309764 1
-0.215844212424597 1
-0.419759226580929 1
0.305015261174451 1
-0.318551265165581 1
-0.261138008267903 1
-0.0602620108910731 1
-0.120330275311095 1
-0.310614631943023 1
-0.304285935758431 1
0.0424824364844183 1
-0.0307882940866055 1
-0.452425610697974 0
0.130566718815355 1
-0.0656824552710121 1
0.0732472499296723 1
0.150107294497025 1
0.066811711897782 1
0.215234992948686 1
0.171254629941321 1
0.41461287464949 1
0.473921836603959 0
-0.125561091825976 1
-0.162028705293545 1
0.027984838551983 1
0.325830049103404 1
-0.0547879849486686 1
0.0169533099162384 1
0.0321081535611602 1
0.124184304046524 1
-0.386086823753034 1
0.157582644971034 1
-0.215461023154498 1
0.0575991570335281 1
-0.0782945493589042 1
0.114036764377238 1
-0.00856582827136028 1
0.137001450248787 1
-0.15684595033818 1
0.110839716076211 1
0.0556143038972829 1
-0.193750860423342 1
-0.0418038910020725 1
0.111500294154395 1
-0.197315023025467 1
0.0124298626792103 1
-0.286706968769305 1
-0.187355400021046 1
0.142167117974604 1
0.190525489357323 1
0.0875096811769258 1
0.11640148391682 1
-0.10052140676894 1
0.397759172546433 1
0.0696817726289845 1
0.0294837797643334 1
0.330033560400747 1
-0.0819238096489104 1
-0.0841250474189418 1
0.0453607754357566 1
0.186288500621036 1
0.192615752370994 1
-0.00613317724513996 1
0.21232158194578 1
-0.129575541132769 1
-0.00102874078555663 1
-0.282830034499752 1
-0.257360365517436 1
0.110384622978264 1
-0.320076965136286 1
-0.176840297792605 1
-0.00976871309998562 1
0.175041477427635 1
-0.0238920705430547 1
0.0989811055336151 1
-0.109430009650819 1
-0.113578990933836 1
-0.267143640590161 1
0.295061157614709 1
0.0973586990758653 1
-0.175657444441402 1
-0.074004712182187 1
-0.246678192440519 1
-0.0955735506678928 1
0.225554110327116 1
0.0585758821060241 1
0.173264888377318 1
0.0179792241836576 1
-0.111556127663103 1
0.104390789221297 1
0.12122344293254 1
0.0127626638278806 1
-0.464586635054597 0
-0.365966360158315 1
0.126527374432725 1
-0.13581008461536 1
-0.101761217679075 1
-0.0722457314486233 1
-0.159798778137623 1
-0.0730653833041752 1
-0.0427480870595199 1
0.568075468074931 1
-0.213166188710303 1
0.0452269942865898 1
0.0190520319620628 1
0.259947155081288 1
0.192127061404334 1
0.226017813545234 1
0.0128308878229794 1
0.0479143725031018 1
0.25574389694666 1
0.0275717270858387 1
0.073679988464985 1
-0.0460154169910936 1
-0.518390422808007 0
-0.436773951921372 0
0.0392317527202397 1
0.289857192577668 1
-0.0927926022383098 1
-0.10722959521652 1
-0.040940247093779 1
0.357211286658811 1
0.137650517388121 1
0.498726761315785 1
-0.129047460745905 1
0.319354608098428 1
-0.194842789790255 1
0.0413620025509646 1
-0.0550778728988246 1
-0.0716752685501304 1
0.104657089764013 1
0.0441814033478512 1
0.207569691553537 1
0.216461288675064 1
-0.02893090343075 1
0.057041111526145 1
0.432767988315111 1
0.271340520224881 1
-0.423303218892273 1
0.159313339305108 1
0.120446580038342 1
0.20244680928499 1
-0.0568076990494109 1
0.352097127129712 1
0.193336537147013 1
-0.381655408028303 1
0.119624355775743 1
-0.0480532974818085 1
-0.131933711693855 1
0.358668909260117 1
-0.236427166606115 1
0.0115851751536839 1
0.151813416078119 1
-0.0829967510692774 1
-0.0801162296199267 1
0.198714553669834 1
-0.119377790164404 1
0.618091654293744 0
0.105152527239111 1
0.0151606565884568 1
0.256337505956602 1
-0.42993881222348 1
0.202822548345785 1
-0.00178161094991858 1
-0.0673049437824016 1
-0.20369050189321 1
-0.0117225245439168 1
0.0549379098398464 1
0.232802294282927 1
0.277134364713212 1
-0.0537296399987452 1
-0.136729784568453 1
-0.143497180432619 1
0.505435664187907 0
0.16438040338069 1
0.131608345471581 1
0.21976897515651 1
-0.136299537355377 1
0.266066821926918 1
-0.0882060389892984 1
-0.0100131706498497 1
0.303918849085446 1
-0.0208150583355148 1
0.0352547112107963 1
-0.134059886667893 1
-0.375107995045748 1
0.151310407646725 1
-0.0999139787680141 1
-0.19110642861208 1
0.0804023519344876 1
0.0650345170489494 1
0.0732565224294568 1
-0.151080893029508 1
-0.107315008621734 1
-0.104459932634242 1
-0.209145925277331 1
-0.42860622982678 1
-0.2141936798564 1
-0.0196186150444307 1
0.101591232450114 1
0.179667892690863 1
-0.0957810115035464 1
0.168526722312802 1
-0.44991102445273 0
0.252385209540796 1
-0.0889864305019418 1
-0.423145423006039 1
0.0635867836415526 1
0.502035175334316 1
-0.126540516360525 1
-0.213768895957877 1
-0.162296306410253 1
-0.0373481323764142 1
-0.199993577228435 1
-0.0361070461104366 1
0.0854292331592767 1
-0.27520293670856 1
-0.135661051515271 1
-0.118504021698555 1
-0.012793506502511 1
0.211646487535408 1
0.0463946484064987 1
0.0587655964342051 1
-0.0351590139602142 1
0.0250360298775094 1
0.38255563879538 1
0.125464480013878 1
-0.21112594594201 1
-0.231385068291263 1
0.153836035348873 1
0.282585961404608 1
0.369130500734617 1
0.0355419431298166 1
-0.109352585895979 1
-0.110624114599652 1
-0.154148425369614 1
-0.034175789329099 1
0.3089134042064 1
-0.0363891425968704 1
0.144589429662954 1
-0.135181961497629 1
-0.0575140746819316 1
-0.00720864943124093 1
0.041093397808513 1
0.11939806675482 1
-0.263882587203141 1
0.222578496080827 1
0.171572387714176 1
-0.139209637561182 1
-0.131964308949606 1
0.13057880713217 1
0.161251616114623 1
-0.040219801363641 1
0.363385103248284 1
-0.0295322515091731 1
-0.105032649165589 1
0.208877592459166 1
0.00608980449343076 1
-0.0755909915842448 1
-0.108814268124323 1
0.265777877228359 1
-0.159428213404119 1
0.0747944072634414 1
-0.23345355257927 1
0.134269342379953 1
0.0581391783181621 1
-0.157649479118052 1
0.421011066340388 1
-0.33650854645678 1
0.125047288814368 1
0.0220984588790626 1
-0.275406404571537 1
-0.0016228360853498 1
-0.0426048732099607 1
-0.229112205028788 1
-0.0178022071209873 1
-0.279991330714719 1
-0.0227557366504928 1
0.229080262712837 1
0.0949999964854483 1
-0.170389873145925 1
0.155404878605148 1
-0.0550758770547848 1
-0.0802903205810384 1
0.0498230637495141 1
0.231181026060073 1
-0.160558918031186 1
0.194755134491884 1
0.0413102263006069 1
0.250435063509781 1
0.247228118035994 1
-0.301380929303775 1
0.445846716528945 0
0.203958434063805 1
0.277909287932183 1
0.608363265973567 0
-0.625862202828979 0
-0.267418759300654 1
0.0119797814359447 1
0.0675149377570439 1
-0.287947279782997 1
-0.0853791087180833 1
-0.224962012250691 1
-0.113088958659764 1
-0.046738778006781 1
-0.551593468223397 0
0.185159434820846 1
0.218806146337184 1
-0.150473079833752 1
0.0289649681409954 1
0.0175765081173407 1
0.0501568246722279 1
0.20208539862803 1
0.283980620266783 1
0.056696556779617 1
0.0984178802982596 1
0.142870301222696 1
0.173192811482616 1
-0.160788468141105 1
-0.337963422382305 1
-0.221365245864724 1
0.233910276156952 1
0.207601611517398 1
0.280553655207217 1
0.11320627608729 1
0.0685724376302566 1
0.148707182532258 1
-0.00662123262054297 1
0.0459204627883787 1
0.0294108136810848 1
-0.108863386532755 1
-0.0552156339372959 1
0.408216415422654 1
-0.175696784374519 1
0.0413691950334279 1
-0.261006774022126 1
-0.218910751350276 1
-0.123517195465652 1
0.0693540059768007 1
-0.165193201034008 1
0.134808212140214 1
-0.0522354131613224 1
-0.421457549579261 0
0.278660275964388 1
0.113271482973371 1
-0.111234688908267 1
-0.107606349460781 1
0.157303766268166 1
-0.27067568103522 1
-0.198234080984785 1
0.490407113330132 1
-0.210041699621023 1
0.200963976091294 1
-0.228879238345894 1
-0.0368936712183862 1
-0.088558126489784 1
0.0731125511592725 1
0.0599482877111555 1
0.0838221840052785 1
-0.0560391507578397 1
-0.104613484716612 1
0.230991650108291 1
0.128768165537459 1
0.330549809296519 1
0.148404417674206 1
-0.0906507177309443 1
-0.161724638443558 1
0.199646843236762 1
0.334015453751535 1
-0.373653725044496 1
-0.107215021689874 1
-0.0404749328782171 1
0.0196223584388875 1
-0.432984495646603 1
-0.391832562505587 1
0.401551556911446 1
-0.275968024423889 1
-0.161560197738925 1
0.055701153285756 1
-0.0271599035474994 1
-0.317532565500966 1
0.174740709620947 1
0.295411797128224 1
-0.356779767958903 1
0.33090364925233 1
-0.287337671052696 1
-0.103996884366829 1
-0.113046169572949 1
0.343410654506412 1
-0.273381657600866 1
-0.0457666891896328 1
-0.138494557920027 1
-0.0265771827200034 1
-0.351978109331784 1
-0.316357032256684 1
-0.262162857000859 1
0.02814016179984 1
0.0663609813028516 1
-0.0580055244359798 1
0.0147826103371317 1
-0.22072126057824 1
0.257545816230873 1
-0.0864738399388942 1
0.0262808415044642 1
0.449409211215508 0
0.022228160322439 1
-0.20498857406058 1
-0.502796913237605 1
0.145324933532941 1
-0.152148780157814 1
0.0472719623524812 1
0.317708057358625 1
0.140749968157442 1
-0.137226989828953 1
0.0597886227559747 1
0.392762957893092 1
-0.151553413552568 1
-0.0983593365054976 1
-0.0932293288558632 1
-0.0683689523355177 1
0.103643303396146 1
0.0445835943568233 1
-0.345890274752671 1
-0.136402744860079 1
0.0435932837757387 1
-0.202121009772269 1
-0.0332090894095609 1
-0.130737189973793 1
0.0912855583907868 1
-0.245057253872481 1
0.109195966645837 1
-0.390883222353481 1
0.0140712782446862 1
0.362492931914953 1
0.48073572808027 0
0.00889006231140567 1
-0.12156903317044 1
0.0741961726738701 1
0.128098598028454 1
0.224207226340838 1
-0.157854714270221 1
-0.0539573414953702 1
-0.082612750672437 1
-0.0891749647586174 1
0.42242136816184 1
-0.0414705903932868 1
0.257216872834884 1
0.17701482241755 1
-0.244261297265865 1
0.220055210790634 1
-0.0992100210812365 1
-0.0492492848570697 1
-0.128809836566773 1
-0.0733171289926264 1
0.156554800931892 1
-0.0495171937860355 1
-0.453940844423103 0
0.122206309634131 1
0.169857507499837 1
0.030028467591535 1
-0.0576289978922285 1
-0.299727349002418 1
-0.387388768987456 1
0.0345704744172872 1
0.271843009482024 1
0.316044020246102 1
0.135674462623661 1
0.0503175564640445 1
0.180900179131424 1
-0.0579266492227484 1
-0.29943047828211 1
0.136018266682867 1
-0.286727886137336 1
0.0114434788771494 1
-0.0785224455157555 1
-0.0760052599420136 1
0.276165531584173 1
-0.186497610781426 1
0.0669000875811842 1
-0.452535899651121 1
-0.274496044497992 1
-0.148036079340718 1
0.252843507414697 1
-0.199844405712771 1
-0.21835817925575 1
-0.00753344852897418 1
-0.215463760044816 1
-0.210550567740312 1
-0.0363536912891201 1
-0.0682775496351434 1
-0.0574944250487137 1
-0.0450628990041954 1
0.265861689499278 1
-0.154616163379075 1
-0.17234487094294 1
-0.0732743098096598 1
0.106676746807892 1
-0.218331151229446 1
-0.149578509391333 1
-0.22697279625599 1
-0.116694638001468 1
0.163229298856699 1
0.284413267327067 1
0.00147984009301456 1
-0.118475581581807 1
-0.0810538238375133 1
-0.342442966769997 1
0.198637660256369 1
0.151970286247881 1
0.305740865768292 1
-0.221172086915541 1
-0.283855733326781 1
-0.290907639043964 1
-0.00785637902828549 1
0.0255952353485401 1
0.158615558751694 1
0.558466534252471 0
0.375532057982227 1
-0.0419365099079902 1
0.0774203247674318 1
-0.385858531507427 1
-0.0702795741595263 1
0.297434511416904 1
0.10824016697456 1
0.249329481896467 1
0.604478270240694 0
-0.069735667670941 1
0.155088310699224 1
-0.247377167439671 1
-0.0419941787449751 1
0.0512557382511871 1
-0.0982858382237654 1
-0.0845648344484176 1
-0.181594023202711 1
-0.0693630026466566 1
-0.0679295692509098 1
0.17165753343007 1
-0.0387866065390522 1
-0.0536964125884308 1
-0.24406361389532 1
0.000873002110764992 1
-0.0444595890490133 1
-0.189092564864706 1
0.234083797671457 1
-0.151355688676141 1
-0.243669732298889 1
-0.2287710678886 1
0.111547751886582 1
-0.135006883373819 1
0.15499207489348 1
0.073860305543823 1
-0.258550872173716 1
0.430327603097237 0
-0.0620349640102677 1
-0.437787829077288 0
-0.237925030313253 1
-0.305967555814863 1
0.234994167241887 1
-0.0324515153534151 1
-0.0835895670607001 1
0.0917828763791788 1
-0.349261692314122 1
-0.0181407367236616 1
0.284474324920318 1
0.184553720482232 1
0.0330216553182136 1
0.0564043725933802 1
-0.182749930011859 1
-0.366486575097616 1
0.0190554077372795 1
0.102764339022705 1
0.0230433842132055 1
0.0887528043113285 1
-0.097542381848069 1
-0.0369473833468057 1
0.46665055871813 0
-0.307000480099072 1
-0.0808516054562578 1
0.148690167510236 1
0.00451380394199379 1
0.222390112636571 1
0.165628338719564 1
0.083136079965558 1
0.0374618481676003 1
-0.163810133635034 1
0.359878996295102 1
0.0342283467870708 1
0.248650388051424 1
-0.00602947775946892 1
-0.317977579515216 1
0.459026446588337 1
0.204180007973576 1
0.157831650481541 1
-0.0180046582339083 1
-0.109287625067934 1
0.0712903171245679 1
0.150151481845589 1
-0.0700075804526924 1
0.00499668569208372 1
-0.0252239156339261 1
-0.166971496217762 1
0.0531428741115663 1
0.149925677471962 1
0.148835233620847 1
-0.153041351068806 1
-0.141253606191016 1
-0.29362307428791 1
-0.0877316583728456 1
0.174624852051386 1
0.115920976170554 1
-0.271120940635873 1
0.204657598057116 1
0.326771184260621 1
0.140590861318836 1
0.089447432986129 1
0.130442132085482 1
-0.197398734230795 1
0.243643635715089 1
0.110738668631111 1
-0.153709887028916 1
0.0346597417709402 1
-0.35064412148692 1
-0.145181754453089 1
-0.282481386587772 1
-0.0828370399413519 1
-0.460536122835843 0
0.43887028012423 0
-0.211503570896321 1
-0.149292713967523 1
-0.181362170353865 1
-0.0670194023940618 1
0.0606348579407118 1
-0.0948817402535647 1
0.194364039270901 1
-0.415394169617112 1
-0.400641773117838 1
-0.167268167628108 1
-0.107220106888302 1
0.159730736387869 1
0.130930109973058 1
0.171272163913691 1
-0.331966327562726 1
-0.0300214633054874 1
0.240064089056246 1
0.132952532943823 1
-0.0704204057696005 1
-0.317786525817022 1
-0.130798954227976 1
0.332430196372086 1
0.189730985513582 1
0.0529095610169317 1
0.355113428012826 1
0.0853951072930566 1
-0.139187526716784 1
0.0798799276585408 1
0.0353636775918374 1
0.0549470951001819 1
-0.330182735406782 1
0.00281976079604436 1
0.199669886031416 1
0.0299269488204326 1
0.14345683616764 1
0.306224896183971 1
0.245964565489995 1
-0.192514421537245 1
-0.0563380217161454 1
-0.221310306998714 1
-0.0992409752240925 1
-0.24298154602323 1
0.284605368658611 1
-0.0193990492919847 1
0.18335788014038 1
0.194560901211062 1
0.146216818937271 1
0.019311473849606 1
-0.0271756371216919 1
-0.337961237399504 1
-0.178915954901979 1
-0.00554208995147199 1
0.286890493488182 1
0.406957908786009 1
0.104054727270525 1
-0.120585902828692 1
0.0612260826807104 1
-0.594090381164073 0
0.171624353247232 1
0.0888767511333916 1
0.0192833029766481 1
-0.153423866682088 1
0.20113963027233 1
-0.0863445415137274 1
-0.181316152536739 1
-0.283546734297469 1
-0.323151379139666 1
-0.00416289069114378 1
-0.262736568108327 1
-0.217376888387752 1
-0.0853429110084772 1
-0.0044932990693376 1
0.0633253366015921 1
-0.244490855214789 1
-0.320094562361302 1
-0.343605827673405 1
0.161749828101478 1
0.140122177730914 1
-0.113148131598937 1
-0.23445087093171 1
-0.246193589613034 1
0.274917843926267 1
0.0261579525791068 1
0.196130564779169 1
-0.0197619427936092 1
-0.144228865648737 1
-0.108197869811327 1
0.099144683427837 1
0.165266088266645 1
-0.110204724899801 1
0.10818451696937 1
-0.180920956583748 1
-0.108388214118006 1
0.0893642241087389 1
0.115488765926991 1
0.183783282512353 1
-0.225078720016978 1
0.477632313159724 0
-0.115467962694545 1
-0.190344884391154 1
0.100460273761605 1
0.138495605441018 1
0.466894572717706 1
0.219431155893061 1
-0.107366113514143 1
-0.340363619355529 1
0.258606089753866 1
-0.0290651842211948 1
0.046207137846309 1
0.172366181913004 1
0.204432204342195 1
0.212816556623235 1
0.28489408214412 1
0.278878007730414 1
-0.149022294910057 1
-0.192984707785996 1
-0.0360199281341567 1
-0.218825258796445 1
-0.2640301411845 1
0.236446819228557 1
0.155324614378048 1
0.0913250876508295 1
-0.322564733215061 1
-0.148598060704496 1
0.241839107799973 1
0.204048429450336 1
0.259829797206075 1
0.209957719319677 1
-0.260161826363074 1
-0.313890154369138 1
-0.241530143452597 1
0.19946798498994 1
-0.0263235653068612 1
0.132311969894581 1
-0.224819865308421 1
0.138861525313246 1
-0.124913619611341 1
0.00703662221956597 1
-0.080883426511788 1
-0.0185550913701663 1
-0.405668362778501 1
0.0764330421094228 1
-0.253695071961509 1
-0.35685498931699 1
-0.254086444270676 1
-0.0987421304473051 1
0.115362444470395 1
-0.319280873962727 1
-0.0267957929279607 1
0.191462686443298 1
-0.150757847863303 1
0.219126173152604 1
0.0712160112295298 1
0.15849646520994 1
-0.593888382771052 0
-0.10626417707351 1
-0.121729196194623 1
0.0672762639700082 1
0.304419069142529 1
-0.209096093118591 1
-0.158127751149373 1
-0.276998304561724 1
0.0900088168100581 1
-0.259375506950326 1
0.0817180944075317 1
-0.118968764682866 1
-0.213873717428532 1
0.038827647227771 1
-0.014718481025323 1
0.217144560713891 1
-0.114015956759708 1
0.289188594971471 1
-0.0135137797325862 1
-0.0544333000387848 1
0.251811684283258 1
-0.00489492917902234 1
0.100617344854992 1
0.407212790817301 1
-0.0576915033150085 1
0.122725040247648 1
-0.488108242532515 1
-0.401389465798835 1
0.0428625473033486 1
0.0632245427039243 1
-0.293648036629988 1
-0.289716340551688 1
-0.115832021964603 1
-0.114739946905511 1
-0.407051015880996 1
0.246802283655242 1
-0.192881348979452 1
0.236171001222806 1
0.0140034103144653 1
-0.405393483233833 0
0.147694817932958 1
0.158660493531187 1
-0.144864380756886 1
0.0699819373099217 1
-0.468183701175718 1
0.0199416050338247 1
-0.235558854289905 1
0.102167416203795 1
0.591091995450334 0
-0.0732168535059004 1
0.0737089775739065 1
0.139473395593771 1
-0.407823564593808 0
0.165753573180059 1
-0.0268373198447941 1
-0.427254694454664 1
-0.00923470640831379 1
0.222863597302298 1
0.526010431788347 0
0.205393121520558 1
0.33312917411437 1
0.056782568974784 1
0.210006299644552 1
0.00114614041399037 1
0.218103843979971 1
-0.149560098462024 1
0.170984858907912 1
-0.145628112057611 1
-0.0381657888559902 1
0.236358574645331 1
-0.419038346463939 1
-0.12443583419901 1
0.329891411553622 1
0.130141117895862 1
-0.0516817093293771 1
0.231565865188787 1
0.0997915661360675 1
-0.189270752295116 1
0.0533078638934005 1
-0.14749697636752 1
0.436418207756742 0
-0.40102314285991 1
0.00998764165740861 1
-0.422532815137344 0
0.188609392570245 1
-0.0367353810438781 1
0.264034250962663 1
-0.14484396397841 1
0.0685508227712658 1
-0.146769431940607 1
0.272774379320555 1
0.170654871647737 1
-0.0890393134739894 1
0.221397940854925 1
0.125313989640456 1
-0.285495947198597 1
-0.277417984447757 1
0.205113478295751 1
-0.0756540723192498 1
-0.0172193588449222 1
0.0384079653541083 1
-0.37026902090239 1
-0.0901207252456888 1
0.083362931203967 1
0.0394739134757598 1
-0.136133637473399 1
-0.00903490719233041 1
0.0662326128500437 1
-0.263165452020146 1
0.0926159015444972 1
0.0391664150303893 1
0.217603554195911 1
0.0380064890790176 1
0.346379555687965 1
0.228404008641863 1
0.0393459467935028 1
0.0257776967261104 1
-0.1232425214752 1
0.117531956579817 1
0.120731614494517 1
-0.00799851203367367 1
-0.0402185491045296 1
-0.231893035584344 1
0.104067974191018 1
-0.0824872184722832 1
-0.139261471971753 1
0.0488922236059178 1
-0.016506047300394 1
0.0269117900751232 1
-0.0377953947432974 1
-0.214775780602068 1
0.0532892083581401 1
-0.297424711120566 1
0.482401190740939 0
0.072578766604345 1
-0.334610898674665 1
0.174670432643974 1
0.115589590743047 1
0.254822076760068 1
0.380510890093655 1
0.145356187047711 1
-0.233499850510944 1
0.470007473595373 0
-0.0496223496440422 1
-0.0941134212042851 1
-0.238547202875711 1
-0.230753685264402 1
0.121634896321862 1
0.343278836434031 1
-0.368743632132871 1
0.103675505721261 1
-0.167134786292274 1
-0.0823950167945109 1
-0.0961582261134457 1
-0.0759590584074659 1
0.188830747234633 1
-0.273452618267016 1
0.0283373285906141 1
0.0408569931409591 1
-0.0209466310155404 1
0.251283454518754 1
0.253554288529121 1
0.0128820661703781 1
0.0859914532209331 1
0.116475618658364 1
0.234117804560704 1
0.00612512903542996 1
0.307852563457996 1
0.468422341497764 0
0.0491474187966255 1
0.109546626247403 1
-0.316031899191089 1
-0.0761480324019763 1
0.14618026676977 1
0.0466222047805591 1
0.241309152439474 1
0.0800891856648048 1
-0.168758391360776 1
-0.00680586946455168 1
0.162980380013265 1
0.168305357335982 1
-0.138998482364279 1
0.484696005385396 1
-0.228511173508786 1
-0.0468727660327298 1
0.297776474258617 1
-0.0052689190782903 1
-0.0133075241774425 1
-0.097276573540168 1
-0.0387179912759495 1
0.0613440917076928 1
-0.19845812378956 1
-0.236209879424859 1
0.0174872020784389 1
-0.15250383959948 1
-0.0657111268228628 1
0.341797666201805 1
0.401476203569417 1
0.248822907663936 1
0.392197043449027 1
0.0380463216614769 1
0.457847710373446 0
0.300403403383162 1
0.134911849452538 1
0.158991399143799 1
0.188123322079226 1
-0.302162114585627 1
0.0107330042934138 1
-0.314997706873725 1
0.259167491122844 1
0.138677499008328 1
0.144083713376639 1
-0.0722842276577816 1
0.241218265209547 1
0.152555866263211 1
0.0412373068290338 1
0.289018103576334 1
0.438007751170538 0
0.188007519017661 1
-0.428064345711674 1
0.156184405920857 1
-0.142504152631486 1
-0.369673460402481 1
-0.322902630933733 1
0.0476376384237388 1
0.195337249254816 1
0.266529731739413 1
0.0660540280970028 1
0.173850733589425 1
0.352409275584337 1
-0.167401649178207 1
0.359163586525163 1
0.219333552644577 1
-0.465671629280138 0
-0.000132582124536901 1
-0.0609758774132518 1
-0.447826467171006 1
-0.113154149841905 1
0.469763610137331 1
-0.0530496391168207 1
0.479155608130529 0
0.371627525436071 1
-0.0561625191573564 1
0.271033167184151 1
-0.0147957758399743 1
-0.108807639825483 1
0.0782742339301124 1
-0.24627431176252 1
0.343465427585914 1
0.125038042755573 1
-0.025349164082931 1
-0.0670759031816869 1
-0.205494933428711 1
-0.124515015273992 1
-0.0196200001132929 1
-0.0736475268864736 1
-0.446968819365726 1
0.0267929147288459 1
0.155917659020298 1
0.179552497365013 1
-0.45001298817134 0
0.2488149681519 1
0.168871225515889 1
-0.30393777784461 1
-0.00969582549765066 1
0.422741611943269 1
0.0239087319538137 1
-0.101745308435266 1
-0.00635591482838291 1
0.163661752291902 1
-0.305021562351697 1
0.0784070819937194 1
0.229361038716368 1
0.108718466386598 1
0.339635993884935 1
-0.254736085104814 1
-0.0306562713284415 1
-0.0349177958498954 1
0.0307655461635035 1
0.0262595798517233 1
0.321245053250768 1
-0.454495118022916 0
-0.126431263043004 1
0.192459738307707 1
-0.0235880563801509 1
0.387860189694392 1
0.424502625950158 1
-0.0257166588043436 1
-0.0323157833245054 1
-0.0321405925090603 1
0.0836058957146365 1
0.28900793550587 1
0.0183739784411927 1
-0.249741310179186 1
-0.110023357418824 1
0.0681799093710353 1
-0.181228695240899 1
-0.0266066713231095 1
-0.255763508312609 1
0.026708882496573 1
-0.0240453386861975 1
-0.418032022205984 1
-0.281490375078256 1
0.136237755511872 1
-0.07746290485406 1
-0.439152864762389 1
0.0754641099616193 1
-0.222408718229071 1
-0.0118703120733196 1
-0.285969321223894 1
0.0150338092418478 1
0.229504758570621 1
0.223933336400709 1
0.00243480072613586 1
0.138448800788635 1
-0.0104236098983233 1
0.0974044757480644 1
-0.0495862594357482 1
-0.144808599738251 1
-0.205941707776287 1
0.00859485884893871 1
-0.183509967533761 1
-0.105882292065832 1
-0.343609906911959 1
0.291499446259857 1
0.175027417321732 1
-0.0797818460308719 1
-0.256707403761603 1
0.2577544440822 1
0.0541324694713407 1
-0.58354745855126 0
-0.10096490367439 1
0.285137168308715 1
0.0914940276028034 1
-0.229732955733183 1
-0.169158834541136 1
0.0431276063810423 1
-0.112127454436546 1
0.111540521781073 1
0.235285157339169 1
0.140535726018657 1
0.379349606570947 1
-0.243899711582455 1
-0.256317529875599 1
-0.013578696654072 1
0.0807681056158614 1
0.0460962764588273 1
0.0741337329344056 1
0.106738009519552 1
-0.641944974116181 0
0.162807531514412 1
-0.0942392322179931 1
0.0701854413012507 1
0.0913854018040922 1
0.323064236619482 1
0.11287791605666 1
-0.0610526116695986 1
-0.0621732290050111 1
0.137353989857896 1
0.0041468861349248 1
-0.0318696518561752 1
0.0364742085736985 1
0.0293097043672713 1
-0.0145976876508187 1
0.244511037104924 1
-0.320036351303334 1
0.140920958258649 1
-0.0081711484987086 1
-0.0626055716387484 1
-0.0987201377785526 1
0.0736529937831503 1
0.160984749906617 1
-0.157088855488591 1
0.167666133344809 1
-0.173652253030755 1
0.378999800042782 1
-0.152915795464129 1
0.307773810441638 1
-0.204558424033801 1
-0.137899587435859 1
0.0896329533567674 1
-0.0275219835362979 1
0.27518147616586 1
-0.334219847996615 1
-0.136980064921609 1
0.164453466562792 1
-0.116769419180941 1
0.0745104776214563 1
0.115891654645965 1
-0.163455572103937 1
0.103155703673961 1
0.165997135197349 1
0.218060042426552 1
0.118107474747577 1
-0.239411848578915 1
0.427488169846801 1
-0.266452196225269 1
0.0201452210711584 1
-0.260133560407303 1
0.361707856594836 1
-0.191259469659625 1
0.205297270867642 1
-0.071683546737478 1
0.267766383416436 1
-0.199474455058171 1
-0.224976365341236 1
0.118474986201373 1
-0.321506419329605 1
0.0376404287060486 1
-0.0628101497449436 1
-0.222676862078401 1
0.0961202024275625 1
0.0759905042271218 1
0.153471618581548 1
0.00490296549373986 1
0.202434613394247 1
-0.0405443367383127 1
0.189065464712244 1
-0.266560623155033 1
0.184144979629939 1
-0.161496184448764 1
0.250694078607509 1
-0.103585405984142 1
-0.151423502282447 1
0.231886834914788 1
-0.162521587908801 1
0.162077875592378 1
0.400049453976834 1
-0.171204163208659 1
0.194436336593063 1
-0.47890308506778 1
0.018899918035135 1
0.0871883561017472 1
-0.27818947705136 1
0.122706715546918 1
-0.0823281224943699 1
0.155015050425365 1
0.124641031975596 1
-0.0756689914482992 1
0.0446134946254169 1
-0.21699571751984 1
0.0270143182254363 1
0.187498878846748 1
-0.455066244812747 0
0.426015292909705 1
0.108792635798028 1
0.151426801024059 1
0.220611195092759 1
-0.164313909980425 1
0.0166653667613103 1
-0.377402251786784 1
0.105248953063077 1
-0.0828784805004225 1
0.279154239741288 1
-0.330636413923862 1
-0.326245800487568 1
0.134948164745444 1
0.0423456274882405 1
-0.39460658344876 1
0.154027070585775 1
-0.076128454188691 1
0.148403016748828 1
0.288660361128378 1
-0.460844938673161 1
0.0368390104188336 1
0.209076958911974 1
0.183462430675054 1
-0.0409286977767728 1
-0.125136753405533 1
0.00975661282341594 1
-0.106768338492334 1
-0.0964738381642593 1
-0.158076393280775 1
-0.217726998224568 1
-0.422522782250879 0
0.203314467173793 1
-0.154338233721198 1
-0.0157228174045177 1
-0.113656644862321 1
0.0374014168476435 1
-0.0374024565260553 1
-0.0648243795014484 1
0.361233323493115 1
0.165780842897615 1
-0.260914376030748 1
-0.120558023595015 1
0.130837901822222 1
0.246193593428443 1
-0.104224049063923 1
-0.0793835322365586 1
-0.0307780718026587 1
0.0728483139901753 1
0.0187437219062749 1
-0.132404524877299 1
-0.256522061928028 1
0.431553673093127 1
-0.269948324263369 1
-0.0811024200783954 1
0.207757401625147 1
0.159837472315338 1
-0.161833347551914 1
-0.211208794776098 1
0.534246136302027 0
-0.0871765545011137 1
0.0408281941350126 1
0.375102578406757 1
-0.00813772613466968 1
-0.150304311109853 1
-0.140062723843524 1
-0.104256422457114 1
0.16847975641841 1
-0.144745886488009 1
0.0223458110552889 1
0.264263978347913 1
-0.0905362106629376 1
-0.290000352528228 1
0.0946216096243582 1
0.00757431265261792 1
-0.268265551428973 1
-0.266607157226562 1
0.0424236262694803 1
-0.282135938771567 1
0.194060753226776 1
-0.231145088869426 1
0.131345494206385 1
-0.148558211898387 1
0.137065777802369 1
0.354684441889881 1
-0.0786911002501737 1
0.144251096549135 1
-0.025979352957429 1
0.293620398686747 1
0.0865084901771633 1
0.206744476243165 1
-0.182027331781971 1
0.0691883627209693 1
-0.0586929900911386 1
-0.152322802292223 1
-0.112047158682687 1
0.0966364409518266 1
0.0250731838891989 1
0.162128548260893 1
-0.380648569591999 1
-0.0587412297182505 1
0.127914138729653 1
-0.0544417780130433 1
-0.0200546285075896 1
0.0461566621988521 1
0.102789906960437 1
0.0968550505575416 1
0.169072525260518 1
-0.273981818991825 1
-0.00218164041945183 1
-0.29498757338619 1
0.0321077733633474 1
0.590744917603488 0
0.297586013925066 1
0.140345746403263 1
0.0490715262906847 1
0.092657491211791 1
-0.0170629456211756 1
0.0319960041743314 1
0.00237289933662525 1
-0.108114645119361 1
-0.161680251221046 1
0.108169747379788 1
-0.164616670616492 1
-0.220372643908435 1
0.207828683084976 1
-0.313366866077681 1
-0.383754355838168 1
-0.14378491673583 1
-0.280048989351023 1
0.27170569484998 1
0.145446058570739 1
-0.0201857513159857 1
-0.416173838972834 1
-0.133175449849205 1
-0.57509048261599 0
-0.260554951532833 1
0.0276616941322884 1
-0.185377045331083 1
-0.0140272444457354 1
0.373322758738271 1
0.32211906316537 1
-0.0484552965060911 1
0.282579625063774 1
0.0328497024272769 1
-0.227443750820032 1
0.0962948413687197 1
-0.052074171559801 1
0.0591020432829041 1
-0.0114189084824484 1
-0.0649494166258361 1
0.0435185390706283 1
0.514045996660851 1
-0.289948186905122 1
0.0995529178035702 1
-0.197213443932943 1
0.087912410856402 1
-0.0426457737337872 1
0.0509611873449089 1
-0.32254760782384 1
-0.196172357312924 1
-0.214093397677431 1
0.198000972111313 1
0.229326132656348 1
-0.127504506571347 1
-0.0932316594600487 1
-0.176842383270896 1
0.00302927948412904 1
-0.220857476946749 1
-0.157061814289046 1
-0.0392402625287624 1
-0.141598864625209 1
0.281046098873467 1
0.0505892262764764 1
-0.0946288752147693 1
-0.0845343512824516 1
-0.116396983406222 1
0.321326265190147 1
-0.664613443105704 0
0.0573331966685043 1
-0.25228157664029 1
0.125828936423471 1
-0.120736219105509 1
-0.0338332693719951 1
0.197460198733568 1
-0.157216485092638 1
-0.181842197418381 1
0.215032267895794 1
0.298242698504951 1
-0.0667832096394915 1
-0.0673088889603763 1
0.137792564001717 1
-0.0871164978257461 1
0.213313908460425 1
-0.11176602441485 1
0.208332296394908 1
-0.0477114060156512 1
0.343234793682114 1
-0.108583979301773 1
-0.354436044322423 1
-0.226819066982639 1
0.0995403077061916 1
0.197509535355596 1
-0.0260667420774565 1
0.191872169981497 1
0.0585111566864484 1
0.240826264708727 1
-0.100991498792704 1
0.0694139688370491 1
-0.133699581019423 1
-0.499074060765004 0
-0.0615145409797212 1
-0.120726876460064 1
-0.171841299174901 1
0.227243707992431 1
-0.0373885208841486 1
-0.109009644189182 1
-0.0521328163104064 1
0.0356241157489507 1
0.272534202704983 1
0.11003834321806 1
0.235164583459492 1
-0.111478742663686 1
-0.172436716448043 1
0.238236770533747 1
-0.403560869870962 1
-0.0193301717469588 1
0.00558277677446379 1
0.0035620546269359 1
0.261514811926444 1
-0.163181323786382 1
-0.293569268977847 1
-0.181233075607757 1
0.192304003941147 1
0.399878138532971 1
0.292321034626547 1
0.164376917939972 1
0.078199510952314 1
0.213777314867919 1
-0.102382105102137 1
-0.179265211635752 1
0.464794351706128 1
-0.285687203180608 1
0.0915423066899227 1
-0.161551377854333 1
0.031408937611353 1
0.118590338501376 1
0.144461237922492 1
0.180515169647514 1
-0.28639874453818 1
0.142780191227663 1
0.102244925700031 1
0.347246320923526 1
0.0963400472717034 1
-0.0894053404880039 1
-0.322092126590431 1
-0.0301640470361795 1
-0.173010772463291 1
0.271737210152234 1
-0.243055121618287 1
-0.00628857072988331 1
0.0516517783957862 1
0.173611760050485 1
-0.36053710402608 1
0.526370279060071 1
0.380515841386496 1
-0.447344030050481 0
-0.0441636810996104 1
-0.070319480560801 1
0.0314685872045044 1
-0.0530966182816926 1
-0.129926559073091 1
-0.185288964814107 1
0.271089427883687 1
0.18008820683841 1
-0.105564562906142 1
0.326139640731147 1
0.39173497448121 1
-0.164418253492148 1
-0.589545662861212 1
0.594245102057332 0
-0.19771077001443 1
-0.375272518676431 1
-0.200575772010799 1
0.00963635894758576 1
-0.0340611161119513 1
-0.123475746502709 1
0.210194069565766 1
-0.144579373398686 1
0.0766393411050549 1
0.50077534501661 0
0.339641182050976 1
0.0531885255710183 1
-0.100040797928128 1
0.30573274601303 1
0.0841010977061036 1
0.270578689318475 1
0.455901198500853 1
-0.145203701985012 1
0.0885023552390076 1
-0.169750727478731 1
-0.340752510493159 1
-0.38727972723063 1
-0.281809546524302 1
0.208537439252746 1
-0.0652289645710116 1
-0.24272253434136 1
0.375367224519154 1
0.225525927890963 1
-0.0525913521901576 1
-0.00846103768763029 1
-0.327830399284169 1
0.113504521427927 1
-0.263875118392816 1
-0.136845787795047 1
0.045462355723555 1
-0.0446892541541078 1
0.280363994620663 1
-0.132550852316723 1
-0.246916395259241 1
-0.0751281486105674 1
0.323101770857849 1
0.0883488701926154 1
-0.239555371656746 1
0.0879433548632152 1
-0.0167138546827991 1
0.122028314005417 1
-0.224204064137346 1
0.0424855320540677 1
0.0177695611209261 1
0.155264745148219 1
-0.252792319881315 1
-0.530180504838365 1
0.0269088293181241 1
0.00270010043924317 1
-0.0362857124359217 1
-0.239481645432035 1
-0.0227608831575576 1
0.269779447143599 1
-0.195115446286578 1
-0.0294635987684196 1
-0.291506461629226 1
0.381919292808715 1
-0.129743231973971 1
0.0676705968084366 1
0.194475879164829 1
-0.150983227787132 1
-0.00838346215391861 1
0.19700988949536 1
0.302367113328869 1
-0.296260757381485 1
0.4252172463163 1
0.345026871692647 1
0.0196954949250329 1
-0.114744554622728 1
0.0713224376589927 1
-0.29875545738123 1
0.173178533187689 1
-0.390549442610937 1
0.0246833189064272 1
0.320344176820453 1
0.112578558261601 1
0.0297759296174582 1
-0.0689397578334469 1
-0.129406260354523 1
0.0184918488696212 1
0.133745472786303 1
0.141418622619706 1
0.0367664892569993 1
-0.240807499856744 1
0.00697705644196873 1
0.128504203929587 1
-0.266453810816466 1
-0.0689031807250197 1
0.0492667790451494 1
-0.124826687120791 1
-0.102638701007261 1
-0.370490206623456 1
-0.293849757695137 1
-0.00311588970044021 1
0.482782206003296 1
-0.269510702603871 1
0.119396077979066 1
0.239555260222866 1
-0.101303741046539 1
-0.0591204583531122 1
-0.0311543715712104 1
0.174115923274673 1
-0.341823384535152 1
-0.20961306455875 1
-0.467521819854169 1
0.188962111639893 1
0.2818101266807 1
-0.137567581460777 1
0.281283884762265 1
0.607176892572902 0
0.319735356550071 1
0.271371134163088 1
-0.12569592633266 1
-0.132048250902244 1
-0.0547127824519145 1
-0.297213345847373 1
0.168711378449121 1
0.082215425954682 1
0.109275688506315 1
0.0461625320857978 1
0.0530686058271415 1
-0.159975024291087 1
-0.27099245262259 1
-0.179648039997609 1
0.212839145755742 1
0.0735284111100292 1
-0.166506240087035 1
0.0203203195752441 1
-0.136417885930137 1
-0.122519919139603 1
0.322598618712708 1
-0.0638636701351073 1
-0.386451272294596 1
-0.00664592763476864 1
-0.210829044608975 1
-0.134443887995872 1
-0.0166962179207105 1
0.293279159000996 1
-0.0535540879974627 1
-0.0869495335276528 1
0.104347988147389 1
-0.175241729008278 1
0.0061128141483241 1
-0.126124811174851 1
0.192290537048596 1
0.131274817955961 1
-0.271101478849691 1
-0.0237500129252114 1
0.0295842016769002 1
-0.111934432970256 1
0.180093418448963 1
-0.166230469164518 1
0.0653617381940082 1
-0.391608610536506 1
-0.220388285627686 1
0.0637851997451625 1
-0.0864192759935911 1
0.047899689184464 1
-0.287880904061258 1
-0.163832155887585 1
-0.245362932024733 1
-0.152712792943211 1
0.116014549947319 1
0.0588804507146378 1
-0.0051764242253808 1
0.404455386131874 0
0.0348958735492308 1
-0.011903330717536 1
0.185396719123491 1
-0.180864289660303 1
0.184539750235274 1
-0.154922118262896 1
0.266060729027931 1
-0.31812914244546 1
-0.0259089679766182 1
0.11320102791556 1
-0.0928764819657272 1
-0.0233192311709636 1
-0.142446373050628 1
0.0301030290153484 1
0.0661711209620222 1
0.00189721706452928 1
0.373925523570902 1
0.0288188117864577 1
0.164721875383342 1
-0.100331244789368 1
-0.621522590830266 1
-0.351112902513278 1
-0.224764915768895 1
-0.112839463623887 1
-0.00650211713287525 1
-0.034975920642294 1
0.255551352832172 1
-0.413620214590178 0
-0.125460781089739 1
0.373447693736054 1
0.152998086265837 1
0.148156118718656 1
-0.0253149072389808 1
-0.247453139035747 1
-0.105916711964859 1
0.403438309343083 1
0.0718215043197066 1
-0.0272867765452756 1
-0.202235992493661 1
0.228303517453019 1
-0.201200937456152 1
0.137937045673281 1
-0.136592438779088 1
0.314030174430694 1
0.128104500442299 1
0.0818540044501856 1
-0.175005362189375 1
-0.0618391637483967 1
