# Supplementary material for: Bias caused by sampling error in meta-analysis with small sample sizes
Source: PLoS One. 2018 Sep 13;13(9):e0204056. doi: 10.1371/journal.pone.0204056 (PMC6136825; doi:10.1371/journal.pone.0204056)
Supplement: S5 File — (ZIP) [file pone.0204056.s005.zip › results N = 10 theta = 0 tau = 0.2 sz = 5-10.txt]

"dl.theta" "dl.cp"
-0.00930436402721296 1
-0.14659630941588 1
-0.370984921319213 1
-0.437176895259545 1
0.0422807948941613 1
0.191228108845804 1
0.11149695296534 1
-0.067430038787341 1
-0.0763011012918177 1
-0.0563021576371585 1
0.366415286250919 1
0.354745449662177 1
0.013030612431179 1
0.52555100358544 1
0.836210122105434 1
0.828974482807032 1
-0.860176011762338 1
-0.502884145872989 1
0.217278023224783 1
-0.816593835033401 1
0.453445363205945 1
0.357478488724431 1
0.0566502283788906 1
-0.169835601697023 1
0.21196556473566 1
0.201754217593951 1
-0.505625018338021 1
0.414813577286849 1
0.574206130842095 1
0.225619150998923 1
0.701185316689854 1
0.13641149773924 1
0.338476278811443 1
-0.272483290726035 1
0.705087537449522 1
-0.296510302283289 1
0.294810002605984 1
-0.693004800820295 1
-0.145166249172445 1
-0.0295104260864966 1
0.400112615906214 1
-0.130224204560205 1
0.404761604577442 1
-0.199594107758245 1
-0.134222856869613 1
0.0561477988063967 1
-0.177353796800483 1
-0.105550631635505 1
0.186851118912025 1
0.566883377786984 1
0.20322677820383 1
0.503144363284525 1
0.450630128196827 1
0.252871924988412 1
0.65197879876428 1
-0.597848555061196 1
-0.159159476767336 1
0.101747180814994 1
0.101734029910969 1
0.602010970428467 1
-0.0918224239713157 1
-0.239182185453048 1
0.113264181865828 1
-0.67615746530942 1
0.239745543368488 1
-0.395999797350619 1
0.684046647090553 1
-0.414117253093421 1
-0.0890753376197294 1
0.176745220390227 1
-0.467202703238745 1
0.296838487226076 1
0.407956126865672 1
-0.477655897557693 1
0.218827144778791 1
-0.198434318977889 1
-0.924949946940822 1
0.244050516017769 1
0.251917537716992 1
0.700686618845231 1
-0.660902145421157 1
0.168112734145091 1
0.154942626370549 1
-0.123716211442273 1
-0.149754343901123 1
0.054398676855748 1
0.43132236048556 1
-0.0782217017662299 1
-0.160219710573531 1
0.320203740352093 1
-0.326613233174627 1
-0.203589157014682 1
0.674567829340297 1
-0.119240365739705 1
0.0205175796863108 1
0.131391011649283 1
-0.712187904427345 1
-0.0740795153250595 1
0.37437270480602 1
-0.218284156557037 1
-0.365290171435381 1
-0.182892895095675 1
0.248714360624111 1
0.171694719846656 1
-0.119901075934271 1
-0.0479504582597176 1
0.592374283476996 1
-0.726600093738144 1
0.139591839555562 1
-0.084507962176484 1
-0.874356773927779 1
0.47537533347724 1
0.37213717824419 1
0.334408137494025 1
0.719348526716086 1
0.178907272614182 1
0.740859696669213 1
-0.0136473830704568 1
-0.191937334568606 1
0.938118569698925 1
-1.0602319076655 0
0.622669431292722 1
0.640349837667055 1
-0.733422657540925 1
0.0061860510031404 1
-0.0997276428997021 1
-0.0903276663334941 1
-0.135302700639589 1
1.00227474991087 1
-0.219120610181873 1
0.386064438669141 1
0.158981871325677 1
0.536888256685803 1
-0.236576984921117 1
0.595662045903926 1
-0.697302440793687 1
0.428211643877574 1
0.514412118579019 1
-0.197762794848277 1
-0.542882679672868 1
-0.108205054475691 1
-0.367661685439821 1
0.562941682248725 1
0.241956195236011 1
0.239828827780884 1
-0.416223800214238 1
0.539388908519185 1
0.189308825249581 1
0.185127500193051 1
0.0507019002933885 1
-0.00324877656515347 1
0.0212953247267539 1
0.401692405917608 1
-0.265792267354512 1
-0.193689225080529 1
1.10128907449609 0
-0.530184842335044 1
-0.329702331664775 1
0.254485444378695 1
-0.483243032493968 1
-0.32049504290714 1
0.381025304383566 1
0.535318644178585 1
-0.191855988475725 1
-0.254136245251981 1
0.669706065454763 1
0.522849394428328 1
0.21366740649052 1
0.172428151350377 1
-0.240155055381831 1
-0.491722818111165 1
-0.737130639372377 1
0.136555540572859 1
0.478702528301525 1
0.146178173642569 1
0.481393965325996 1
-0.235715708423289 1
-0.210013329330651 1
1.27546698241671 0
-0.013551151344423 1
0.307583657357277 1
-0.100763773384461 1
0.544323616148444 1
-0.151374709904359 1
0.526773810925309 1
-0.151617387636319 1
-0.265795643506846 1
0.299133586291606 1
0.215765350680025 1
-0.560541630674243 1
-0.593307720303575 1
-0.0428878965177362 1
-0.237275279851489 1
-0.47621193916652 1
0.0644522066832089 1
0.27939666244997 1
-0.518063555613858 1
-0.372304336712893 1
-0.0332276534995367 1
-0.550670561856665 1
-0.744553535731007 1
-0.0472461138805253 1
0.201155084136158 1
0.683239949967843 1
-0.45358170084611 1
0.222907361587236 1
0.130054170603416 1
-0.406218774236529 1
-0.415684266122143 1
-0.387080099962572 1
0.180126765921828 1
-0.00845256417241759 1
-0.920283190726386 1
0.046370214350176 1
0.243283608905739 1
0.00748107063389809 1
0.378934102167206 1
0.719748974590674 1
0.640899748728628 1
-0.351503423977141 1
0.127447938011446 1
0.273619470633514 1
0.172341906026248 1
-0.239907994778521 1
-0.19991751729719 1
-0.00271790244893479 1
-0.347801732199803 1
0.349254070370571 1
-0.0243114825394735 1
0.46564016346807 1
0.772677106836517 1
-0.147858145636167 1
-0.422096648841426 1
-0.15975646872949 1
-0.245110991376264 1
-0.289004834602439 1
0.538634490141468 1
-0.299205042538458 1
-0.370684174060027 1
0.269968306965146 1
0.933010076648588 1
-0.177176776378894 1
-0.219898557587203 1
-0.209201224902491 1
-0.0170839851137677 1
0.0927948953162618 1
0.129552626723627 1
-0.0209491977138112 1
0.0529510426119104 1
-0.421252277229947 1
-0.120608031064406 1
0.0770011797217633 1
-0.00177170756851358 1
0.758507198682007 1
-0.127669157559244 1
0.055675323047131 1
0.074164159169941 1
-1.29149694356059 0
0.126164065664407 1
0.00561443855816993 1
-0.277551094516849 1
0.222882376112505 1
-0.52272960196026 1
0.592696981138941 1
-0.214161322785608 1
-0.638851841152872 1
0.105863139783678 1
0.162176859054382 1
-0.193612401021798 1
0.279692032700081 1
0.104344889183809 1
0.0144177160779914 1
-0.0446928746093669 1
-0.651078439273724 1
-0.520082851548487 1
0.338155433283169 1
-0.398948455895024 1
0.00178653502268666 1
1.31733592733286 0
0.755372828310352 1
0.783763754303905 1
0.0302305213199441 1
0.675749829084176 1
0.0657662979194349 1
0.11698537929071 1
-0.119888897827615 1
0.342242191880373 1
0.371868057576086 1
0.0521820673101156 1
0.752020828174087 1
-0.228762265293297 1
0.133863696123166 1
-0.199705685603401 1
-0.186281439488049 1
0.309228536078424 1
0.848506683937963 1
0.000387731360075749 1
-0.260807750582811 1
-0.13464683014949 1
-0.672995330021395 1
0.0637584398755288 1
0.0454835745850803 1
0.580453232626307 1
-0.345372737091972 1
0.290530583753756 1
0.209215333227409 1
-0.262589978371041 1
-0.0983487686957218 1
-0.547756423132411 1
-0.276285744384767 1
0.266957574312255 1
0.381249966856672 1
-0.0186500787083073 1
-0.190484347306437 1
-0.545552773865597 1
-0.319732869756934 1
0.160894804116777 1
0.240024857859309 1
0.535836524872311 1
-0.244203941636017 1
0.0237825689872618 1
-0.479977264226782 1
-0.67874806454214 1
0.201134623586091 1
-0.700983312149438 1
-0.449413738316756 1
-0.219486026627665 1
0.714061022239838 1
-0.102883863090736 1
-0.185462780435742 1
0.0905728005216549 1
-0.600621724168687 1
0.364975450941556 1
-0.0951622899552315 1
-0.372925156367957 1
-0.553130326466983 1
0.407974981461614 1
0.149789311205169 1
-0.82082774967845 1
-0.284498105669824 1
0.143070757418741 1
0.60064060579671 1
0.108824891698783 1
-0.0343634797544649 1
0.186727789442838 1
0.180045644385883 1
0.696842392572004 1
-0.202970956719075 1
-0.153276998840572 1
0.521409537544373 1
-0.192946378406887 1
1.09024590613708 0
0.395957631939369 1
-0.248080145365697 1
-0.858327329046625 1
0.537278514192807 1
0.131353508371508 1
-0.110660921902112 1
0.0376132843551226 1
0.0136280712943696 1
-0.424336780258755 1
0.0351101726022621 1
-0.308283454632119 1
-0.717529398802551 1
0.245354706398684 1
-0.159020330282556 1
-0.10969057115581 1
0.266858634451593 1
-0.282645942206813 1
-0.108085092001717 1
-1.00512121618362 1
0.424241742138025 1
0.219999568646251 1
0.0278919866589669 1
0.0345842981502967 1
0.197860117806376 1
-0.722077992134979 1
0.0332378572266286 1
-0.399524683559259 1
0.901212371776189 1
0.902654805981581 1
0.188323919933843 1
0.624045028865867 1
0.190958403526523 1
0.393201176154577 1
-0.682455392824295 1
0.483150795652362 1
-0.256484767433749 1
0.108648853595874 1
0.12203733968508 1
0.0643283366090528 1
0.252452599834387 1
0.750498135323064 1
-0.209289321917875 1
0.67800996871733 1
-0.0430381337190558 1
1.02770802315291 1
-0.115231943766451 1
0.563198673338594 1
0.257982453821462 1
-0.139518654412527 1
0.247693326944191 1
-0.163571497450551 1
-0.297577535389696 1
-0.198252204987673 1
-0.748605434253112 1
-0.0788637078322679 1
-0.658769608394045 1
-0.0401320538426121 1
-0.150961421662467 1
0.0694851279529597 1
-0.3606678976731 1
0.0639222965194521 1
-0.883979880988571 1
0.468844999584347 1
-0.211975333225909 1
0.0456819572807092 1
0.658068099985757 1
0.32901488464404 1
0.289278642292824 1
-0.21964553836091 1
0.139636418000782 1
0.280755166920274 1
-0.788723449725487 1
-0.646937356408828 1
-0.140549482400195 1
0.685083660135757 1
-0.234571535487393 1
-0.358521658029382 1
0.391717297746864 1
0.127330685261528 1
-0.300746500883864 1
0.398143876219734 1
0.262135492106801 1
0.448019933792772 1
-0.950157829280161 1
-0.312485187006766 1
0.301644459525033 1
1.09577533759007 0
-0.724426165284133 1
-0.456505509112451 1
0.397875671746109 1
-0.0788466270610055 1
0.143062225503733 1
0.42673531138576 1
0.321440093865143 1
0.710401045059859 1
0.192593929426848 1
0.959045698378157 1
-0.338155380291574 1
0.265376766897466 1
-0.218914289945566 1
-0.393446942301152 1
0.107006459070357 1
0.471075384025729 1
-0.580518963162676 1
-0.0871567932602995 1
0.512400497107695 1
0.301458127724933 1
-0.41541714183641 1
0.091717571547805 1
0.512918528868859 1
0.647571670029226 1
-0.450797071121615 1
0.33785538962015 1
-0.550848379221589 1
0.0374150920078109 1
0.765298407857125 1
-0.163818899033099 1
-0.106138321042504 1
0.403678922804516 1
-0.479322632554392 1
0.498196766627044 1
0.0454341427384222 1
-1.15681540684268 0
-0.474448299018697 1
-0.273201014791419 1
0.449552700114509 1
-0.381912943449403 1
-0.502237362128668 1
-0.561122007292221 1
-0.787464794493737 1
0.541978671071855 1
-0.205685163729117 1
-0.00675136264067167 1
-0.0380278536105746 1
0.593736147448962 1
-0.213445033521051 1
0.356426140151736 1
0.00814911791285175 1
0.16190191974842 1
-0.122498300441625 1
0.310087396286869 1
-0.656972823556528 1
0.0862433776744972 1
-0.561869131481905 1
0.434459252206667 1
-0.196032301423854 1
0.0104683048061124 1
0.241415583400091 1
0.208624378656161 1
0.186745465160535 1
-0.0677574594831693 1
0.862566395025802 1
0.542443812825498 1
-0.0456067842932156 1
1.54494604906679 0
0.571472419580733 1
0.798002890195142 1
-0.935171652779403 1
0.281144764447466 1
0.409422072769647 1
-1.14911378233196 0
-0.44330486722455 1
0.290122527654758 1
0.454391205861806 1
1.01593156657743 0
-0.522897785567168 1
0.692479495315014 1
0.302888035009677 1
-0.89809567352369 1
0.358793137064235 1
-0.0868137498188014 1
-0.476865234587532 1
0.18394727933049 1
-0.102062914690789 1
0.613509446760984 1
-0.305227714401042 1
-0.620071157966428 1
0.467522240791673 1
0.308505479809628 1
0.420901814746752 1
0.30260318587944 1
0.267931814138243 1
0.419011944916567 1
0.326940990807495 1
0.552592585781817 1
0.0286036619823245 1
-0.0961747543555484 1
-0.159850565948579 1
0.0792578260491555 1
-0.499590853889011 1
0.0673466573796587 1
0.436675747831932 1
-0.600370710922319 1
0.659658712371096 1
-0.949328486528904 1
-0.0458507076842702 1
0.307749622588972 1
0.690476028824891 1
-0.321297774727813 1
0.145779929203184 1
-0.59391197559453 1
0.681056185033567 1
0.384754566918216 1
-0.127872333169506 1
0.784235927373754 1
0.498615500911774 1
0.476197752878843 1
0.445930950113808 1
-0.432060580966475 1
0.07293029002472 1
0.372437326961355 1
-0.233850612911082 1
-0.600470663709012 1
0.167152514951612 1
-0.300741776677411 1
-0.59754997867986 1
0.0274226423467465 1
0.260339196698339 1
-0.0507456916686544 1
-0.289787746633251 1
-0.355303730458126 1
-0.0566121420467315 1
-0.814403069631392 1
0.413683140274646 1
-0.309722501386164 1
-0.219927305688153 1
0.102337971802049 1
0.532576827278659 1
-0.319598387572298 1
0.718877073953119 1
0.0201594115440306 1
0.275114954101496 1
-0.115008745919483 1
0.474977253031034 1
-0.749887989351712 1
-0.659972612214762 1
-0.183436903034723 1
0.295616081258585 1
-0.18717619616061 1
-0.662446848672425 1
-0.128802998353197 1
-0.191570375834897 1
0.185198613567215 1
-0.461396744125808 1
-0.693230292844443 1
0.0688713603093159 1
0.551284116628918 1
0.153290567286326 1
0.0511766981944932 1
-0.850022910236765 1
-0.0338776293986146 1
-0.0857097391794925 1
-0.274499725295273 1
0.389336541649383 1
0.0812693118221387 1
-0.168474067560237 1
-0.965609106736665 1
0.382503843596718 1
0.054302618271409 1
0.0480778974207561 1
0.461630710447963 1
0.723231683343311 1
0.685000013845111 1
-0.523942475333962 1
0.121389640586169 1
0.719822508322888 1
-0.236992846037428 1
0.185110642233218 1
-0.307038974643528 1
-0.163984556815878 1
0.252536671865193 1
-0.40485363133566 1
-0.386377740303829 1
0.534682578458688 1
-0.281917801730288 1
0.458242856863546 1
-0.13874152251958 1
0.368124880393991 1
0.471783043828535 1
0.127504980694325 1
-0.107947692886824 1
0.593969693799705 1
-0.707330421057654 1
-0.550662413088783 1
-0.335822702718869 1
0.418009355116645 1
-0.350219756356826 1
0.578433149717648 1
-0.508649109005595 1
-0.484532131501699 1
0.396821081311792 1
-0.345260739247353 1
0.435555500396078 1
-0.235048561126699 1
-0.43256857875562 1
0.653681316373481 1
0.0873659685423562 1
-0.0728142547313125 1
-0.194735297745254 1
0.350750228736108 1
-0.0455281431049665 1
0.822713296451308 1
0.307484554933832 1
0.678338211124732 1
-1.02694938703366 1
0.0679336956981799 1
0.0160100324892427 1
0.771220029676642 1
0.426934842534914 1
-0.314651174353445 1
0.684409800751312 1
0.0823147862386913 1
0.728882602863709 1
0.165604374547722 1
0.495488205292239 1
-0.558926256819566 1
-0.138529041423021 1
0.39718621968005 1
-1.03986497597539 0
-0.511850894754509 1
0.0779129820357803 1
0.449133740611863 1
0.396739539504539 1
0.186788958011836 1
-0.217974446861352 1
0.298929437409252 1
0.399131571669998 1
0.276297697233012 1
-0.298805356809012 1
0.0773768486274321 1
-0.592917343266535 1
0.20113872009796 1
-0.2126413892371 1
0.170830164062858 1
0.393550614777913 1
-0.622266688631059 1
0.0971730989866227 1
-0.030757650304002 1
0.0722610451514361 1
0.958341403015941 1
-0.375015644102859 1
-0.451509909161401 1
0.624117443428067 1
-0.926425602899122 1
-0.492029769777643 1
0.227922058078714 1
-0.0147711263670847 1
-0.717687730454455 1
0.384855758833506 1
-0.370588725802678 1
0.606328645346169 1
1.30224741630189 0
-0.221396067649041 1
0.0315301703631341 1
0.0362431792731911 1
0.469369533425629 1
-0.284799966299216 1
0.29345960976388 1
0.255363021311454 1
-0.0111644031234847 1
-0.222977792132082 1
-0.464322439295772 1
-0.235065073713083 1
-0.822172138595765 1
0.625583739713632 1
-0.516144135876972 1
-0.213632914083778 1
-0.324665480449369 1
-0.408029081566756 1
-0.200050886124859 1
-0.183514349921168 1
-0.479684722164835 1
0.10429239809884 1
0.0380871023772675 1
-0.706424583129258 1
-0.477423472342612 1
-0.31179282707358 1
-0.310255497366557 1
0.141912215735687 1
0.0955058427109243 1
-0.0293831050522353 1
0.341416478078126 1
0.0904890405677409 1
-0.84045708286123 1
0.458827940929111 1
-0.213187669857302 1
-0.697200591724773 1
0.0493075160199287 1
-0.273245712442605 1
-0.23221783913155 1
0.155253489556882 1
-0.33326538329492 1
0.524160578533303 1
0.0465549586147804 1
0.227662403459423 1
-0.208452823741586 1
-0.842843472971739 1
0.536475543109703 1
0.0705482341242581 1
-0.371049284349885 1
0.25272588018002 1
-0.0119606429242826 1
-0.236302157451436 1
0.237405717909421 1
0.549319397672332 1
-0.415051889481491 1
-0.508659630193141 1
-0.0998586484568442 1
0.183458111187508 1
-0.418519096524468 1
-0.158622586128586 1
-0.71490650763985 1
0.44520950994602 1
-0.502301557499696 1
-0.159383126662016 1
0.0824988143457274 1
0.238007247163015 1
0.00212648486021927 1
-1.03348263650242 1
0.808472369259196 1
0.409575991699218 1
0.454531888234347 1
-0.515659176516405 1
-0.180000083362742 1
-0.271241728521372 1
-0.305668948391856 1
-0.363244789697551 1
0.177995550645709 1
-0.00189142096546986 1
-0.145080928042915 1
0.35846589232769 1
-0.0654073687408473 1
0.382438201313619 1
-0.239664191981589 1
0.487167833803803 1
0.102034891339787 1
0.226189395946824 1
-0.466186984456703 1
0.00273868839868754 1
-0.0903181519753645 1
0.035053006860551 1
0.242117428393517 1
0.658847437438317 1
-0.248225960213163 1
0.28495816867309 1
0.308426014429681 1
0.0997840290598747 1
-0.395597177844429 1
0.477421121932556 1
0.0403562297030282 1
0.816801695678645 1
-0.318820816207326 1
-0.00203406317130453 1
0.164034177677524 1
0.134570132925521 1
-0.409220920257487 1
0.441523588013249 1
0.658979537467607 1
-0.141460758833726 1
1.16979010388296 0
-0.705457412618923 1
0.0733083655838184 1
0.0926732882910722 1
0.343577622031631 1
-0.599554215759195 1
-0.265355684460579 1
0.0562309262248119 1
-0.239910438217572 1
-0.416203659339703 1
-0.196256387684847 1
0.192177150822978 1
0.0464569497733668 1
0.132258348518967 1
1.02826578072229 1
-0.535854599880699 1
-0.399118570111988 1
-0.197071049623813 1
0.311783569884522 1
0.618739026742587 1
-0.257572243876 1
-0.0606478641445561 1
0.370630215843286 1
0.0154898778062196 1
0.391283373292452 1
0.517407580332574 1
-0.22535551643466 1
0.125417981493947 1
0.114390015482465 1
-0.508075825787795 1
-0.106568214120123 1
-0.269541256357007 1
-0.601631621065981 1
0.223595373108158 1
0.815801743875249 1
0.214904054301544 1
0.230555967263564 1
0.341660753558542 1
0.0201905914380961 1
0.322744179959778 1
-0.36345895808567 1
0.0652809553342811 1
-0.100930678444452 1
-0.339604626093775 1
-0.0431261273818363 1
-0.074156271217742 1
0.141160466615702 1
0.340002129896719 1
-0.230562300353739 1
0.00507358457519772 1
0.757748412838875 1
-0.476549003378391 1
0.0518538703026062 1
-0.0260399778151945 1
-0.533693530437421 1
-0.611011922795991 1
-0.179320361967191 1
-0.210939519054448 1
0.490616207880007 1
0.724718095891718 1
0.63085623864951 1
-0.189571676788603 1
-0.656417607888967 1
0.111949824664901 1
0.0525866911850829 1
0.213502869801785 1
-0.0448722167452388 1
-0.234601689316069 1
-0.0726516644059674 1
0.046552871974253 1
0.0531201928195824 1
0.0816705243563854 1
1.17356821603815 0
0.777029663779851 1
0.15556921082801 1
-0.399716687661331 1
-0.77222474406552 1
-0.542584125427679 1
0.0366636414575671 1
0.342871161839242 1
-0.279012293870821 1
-1.203696574802 0
-0.52429484140523 1
0.350236516591902 1
0.699593258080744 1
-0.536510116698303 1
0.25392229139195 1
-0.257940484752679 1
-0.0629844261636665 1
-0.205020476828299 1
-0.0309483529599038 1
0.302811363044061 1
0.0627749229313594 1
0.445389572762853 1
0.238128494669928 1
0.500685261972395 1
0.000543917901587282 1
-0.436258131123267 1
-0.582167993430854 1
-0.0436114349871772 1
0.847303223844165 1
0.574427368071135 1
-0.585101820607539 1
0.323982890726343 1
-0.515697528465495 1
-0.285190959781168 1
0.202382052982671 1
-0.5308054578684 1
0.393909085077713 1
-0.619633456309546 1
-0.104482559605909 1
-0.568005808791193 1
0.0799483464502674 1
0.168751589491694 1
0.503259323421322 1
-0.150943868142714 1
-0.2008671009605 1
0.743301467290476 1
-0.0451098604345786 1
0.258486831015072 1
-0.462458467109502 1
0.14408364803738 1
0.253775610821906 1
0.348589283179902 1
0.27401127480481 1
-0.0201087376868972 1
-0.654277073762243 1
-0.144021370521575 1
0.769907116780844 1
-0.532759840242931 1
0.600272422491108 1
-0.485362277702828 1
-0.220239423070665 1
0.444513373785903 1
-0.752593212509453 1
0.510954663872081 1
-0.464222292621652 1
0.0609778813486764 1
0.102692218578975 1
-0.46898604891427 1
-0.355854545782959 1
0.840012099446089 1
0.105662402078005 1
0.170098744660658 1
0.345437544428516 1
0.122840150550679 1
-0.110359096464312 1
0.522526834707112 1
0.133963044661858 1
-0.16532379899089 1
0.353168773586606 1
-0.633189497729333 1
-0.198718574382558 1
1.03619973030032 0
0.228999870586018 1
-0.184767525049637 1
-0.445526833177173 1
-0.0720109642541896 1
0.100310993684828 1
0.0566151953850395 1
0.297525515327659 1
-0.267698327230474 1
-0.412776613813304 1
-0.183721212250639 1
0.36240346305646 1
-0.247682080881978 1
-0.066235196475538 1
0.0290159835584749 1
-0.182066019785472 1
-0.387765544800681 1
0.0990212379511301 1
-0.613213104984802 1
1.19919339798952 0
0.0878838475832738 1
-0.0662569641244172 1
-0.947204091618803 1
0.295050072368571 1
0.230103554263762 1
0.658611209380924 1
0.142866564290565 1
-0.67681438751 1
0.323025971180207 1
-0.613066521365581 1
0.111291620048148 1
0.495852795735661 1
0.367825653439861 1
0.278025739205024 1
-0.299600242074126 1
0.17256386906538 1
-0.36013711431749 1
0.488529302772397 1
0.197996398574504 1
-0.109548197749338 1
0.0372923153722415 1
0.118983548562457 1
0.197897944108348 1
-0.240251868938869 1
-0.152997076130853 1
-0.297526211134978 1
-0.171622710366173 1
-0.622886513972154 1
0.144340567072812 1
0.349312920705442 1
-0.526064879805708 1
-0.71183145353334 1
-0.0640480767669045 1
0.837941485569142 1
0.087149188743437 1
0.000663951820589065 1
-0.213030873258993 1
0.418567840868204 1
0.535592763849486 1
0.317293861852917 1
-0.177767096197603 1
0.283660818766775 1
-1.25075258185136 0
-0.445758117154133 1
0.0833599273551691 1
-0.628577549362656 1
-1.03094581202915 1
-1.00843281845287 1
-0.449570533169043 1
-0.272872408514779 1
0.199707129697334 1
-0.205570399371082 1
-0.493584830850301 1
0.00117546293305895 1
-0.277603831428534 1
-0.896559859428492 1
0.166779294479445 1
0.504237282855045 1
0.300588720180714 1
-0.0413142692340196 1
0.596808531262597 1
0.287242759656519 1
-0.990731450502169 1
0.450052274963311 1
-1.29127177484804 0
0.140848036048215 1
0.530894127922946 1
0.575785854821822 1
-0.155463375465184 1
-0.280865684123793 1
0.27503838461089 1
-0.757745210334808 1
0.0853818756505709 1
1.03925801437076 1
0.238446254276577 1
0.536777296459276 1
0.185201532095952 1
0.108472259136046 1
-0.414347373911638 1
0.336148513280725 1
-0.0239428539466655 1
-0.940089042886158 1
0.742293853087958 1
0.144191639959237 1
-0.424603994888498 1
0.0726879057918186 1
1.4036417282652 0
-1.05337495146037 1
0.122714254789534 1
-0.300006877452377 1
-0.130838717781623 1
-0.637217129147607 1
0.0114741698829877 1
-0.407534517834388 1
-0.177682141938675 1
-0.435097577699928 1
0.248936275496392 1
-0.538257511603854 1
0.643948346862612 1
0.459206952184247 1
0.610651478974415 1
-0.524549648237782 1
-0.403984652789198 1
-0.695988580347081 1
-0.609948248223971 1
0.566119293254099 1
0.000626844622211908 1
0.205319379431855 1
-0.160101512327837 1
0.13568582787083 1
0.262651273810521 1
0.354772839273045 1
-0.502257245238619 1
-0.0638097852328067 1
0.437017184935622 1
0.0423805857807537 1
-0.675552209891045 1
0.522616388437696 1
1.35236801420573 0
0.250087072629416 1
-0.0630778718400982 1
0.169899875557277 1
-0.0645502095935784 1
0.402545278844797 1
0.335184447466499 1
-0.658662380949621 1
-0.683165845275755 1
0.360835061980923 1
-0.202871137702329 1
-0.0659960132591317 1
0.201118162060066 1
0.596248069154223 1
-0.0570610299811789 1
-0.487689895775798 1
-0.289347274527594 1
-0.513382546555063 1
0.0483273885659082 1
-0.11549911241732 1
-0.544043814458784 1
-0.0381530771146119 1
0.0375335584505389 1
-0.859774767270722 1
-0.256072243911365 1
0.310288784750573 1
0.460104115991969 1
0.833005655526472 1
-0.193063568442641 1
-0.449179141803219 1
0.128021442489127 1
-0.712480184231533 1
-0.0196693487564555 1
0.234311956790935 1
-0.147936453914656 1
0.132357124464139 1
0.123724411801837 1
0.127767579826694 1
-0.139149985059946 1
0.399251425208994 1
-0.114745570956331 1
0.328820357193738 1
0.13848613199048 1
0.682225365180562 1
0.425248179799937 1
-0.399611329353555 1
-1.17737136629538 0
0.100076979341096 1
-0.523766784371031 1
0.424573149389455 1
-0.271392958784165 1
-0.0433941412454042 1
-0.271008715107225 1
-0.0297675439631984 1
-0.428724713937434 1
-0.949417461337853 1
0.393449559681273 1
0.628305323953226 1
0.36556266536658 1
-0.329330938554838 1
-0.448315481414109 1
-0.441518960111593 1
0.58733040788378 1
0.0483976661828705 1
-0.118221312636244 1
-0.147058877373968 1
0.081453155558467 1
-0.200830414401853 1
-0.874967090455275 1
0.122942226380534 1
0.173005585853345 1
-0.0939052972148657 1
0.422803132347059 1
-0.331154944917843 1
0.0530302138490889 1
0.0654607616601344 1
0.0627020701045322 1
0.95847817724077 1
0.143899288858526 1
-0.0199915580876944 1
-0.803429155885501 1
-0.10737094525478 1
0.475910116764594 1
-0.708257237067496 1
0.283400141268195 1
-0.39551506273488 1
-0.432467344112726 1
0.384312381647692 1
-0.027603412974347 1
-0.423297785134327 1
-0.260951242691806 1
-0.248482505141803 1
0.402673191767834 1
-0.685488629620902 1
-0.399370782621799 1
0.673123225794566 1
0.205907503980705 1
-0.0349786367640488 1
-0.263868337912109 1
-0.16744830248068 1
0.237279705590373 1
1.00051083674012 1
-0.944843554513251 1
-0.118849691427479 1
0.10658669548238 1
-0.141139085698847 1
-0.264230468466678 1
-0.483401712646224 1
-0.293184849909306 1
-0.494942347766097 1
-0.24142315931895 1
-0.474493579176482 1
0.468712474645199 1
0.013835673069482 1
0.219648962590302 1
-0.252257646756013 1
0.20407744995401 1
0.263866710281672 1
-0.148349592272741 1
0.259018311211226 1
-0.298348792417901 1
-0.263072330043624 1
0.147642576200594 1
0.0388909708583241 1
-0.254426906833001 1
0.136053525396063 1
-0.0719503414045509 1
-0.808132703199166 1
-0.281427707235908 1
0.231637861087211 1
-0.337334152539136 1
0.611067673296189 1
0.255357714160511 1
-0.243495643451821 1
-0.110041750665866 1
-0.848209096480167 1
0.305761533323645 1
-0.729520147995147 1
-0.806468463371371 1
-0.33772376629676 1
0.416748607345438 1
-0.273435475771557 1
-0.49651704594222 1
-0.258971586914928 1
-0.380938877051692 1
0.250841670242771 1
0.163887386644638 1
0.214422590622296 1
0.169907744895181 1
0.778175800659998 1
0.769076854366278 1
-0.0526816365698436 1
-0.317800278020287 1
0.0991589874427566 1
-0.398775061462457 1
-0.0612143568460862 1
0.213499711196292 1
0.417990906083327 1
-0.296503347004643 1
0.82628240383888 1
0.645019398500545 1
0.184992416657657 1
0.39687170490816 1
-0.0477612383632932 1
-0.095798065096188 1
0.979587636488833 1
0.843598343324746 1
0.0764536250963078 1
-0.0219030302182467 1
-0.897889810582955 1
0.032666070724328 1
-0.496991414750952 1
0.34902155777108 1
-0.834491692141709 1
-0.136578660169116 1
-0.197696555999735 1
1.01649947295027 1
0.172817995121008 1
-0.129588302369493 1
-1.11981544366936 0
-0.0410741227864294 1
-0.175983191909922 1
-0.203831800471299 1
-0.0551000574571625 1
-0.280105719198967 1
-1.20072480112901 0
0.317357920922148 1
-0.153110153238198 1
-0.14705224771223 1
-0.760803207391336 1
0.268110914354479 1
0.0288914894737755 1
-0.107708554620031 1
-0.370654115124014 1
0.148944818594155 1
-0.339003379326706 1
0.59253126786795 1
0.0755220295674787 1
0.0770631752314168 1
-0.327918297787474 1
-0.538144748426969 1
0.367317978873823 1
-0.189230253063733 1
0.253155900503605 1
-0.0189602854010418 1
0.0659387536917822 1
-0.0588014241441884 1
0.531795933876871 1
-0.434660725333338 1
-0.23159490599686 1
-0.306150594501723 1
0.132739504783607 1
0.209001817685908 1
-0.198923409802166 1
-0.351814192930119 1
0.0961046861862637 1
-0.37036488979195 1
0.0824344888977853 1
0.336503257690768 1
-0.0312264265860283 1
0.659776382090538 1
-0.119788956072198 1
0.0845399191831397 1
-0.0488376722314488 1
0.180979292160803 1
0.186323068390148 1
-0.300010865072038 1
-0.107792097373226 1
-0.756804615759692 1
0.483697921993626 1
-0.169102473601488 1
-0.361089006896974 1
-1.7644138283926 0
-0.134155677375825 1
0.140076529965324 1
-0.286387862973377 1
-0.340084426024342 1
-0.407869720808127 1
0.560122290957083 1
-0.844245280430716 1
0.911739573680384 1
0.155573506128865 1
-0.325854423143935 1
0.204981081771038 1
0.379351921324285 1
0.199892943664682 1
0.236866900728109 1
-0.387164618731505 1
0.022854478373371 1
-0.0602872991746103 1
-0.286666848495914 1
0.371253777824536 1
0.51161767483528 1
-0.33394784660373 1
0.299289063981321 1
-0.186190946395192 1
-0.720989517585919 1
0.79004633860272 1
0.146552139289709 1
0.0310423868350554 1
-0.77202075685286 1
0.697654373850595 1
-0.486750024380989 1
0.64922647218304 1
0.353826890551715 1
0.350412114884055 1
-0.189393477735504 1
0.700536358382965 1
0.116574929295583 1
0.602390109842362 1
-1.0137997790081 1
0.059089600688368 1
0.483598125845121 1
0.316876888464726 1
-0.732508338249136 1
0.0594112230733661 1
-0.0645656791956721 1
-0.330059994623503 1
0.180601137334956 1
0.736141825811633 1
-0.484940710857458 1
0.236868926922354 1
-0.264245886949034 1
1.22831288014196 0
-0.477862090432406 1
0.168399794540318 1
0.0995002922488207 1
-0.0909991148508747 1
0.26733389118827 1
0.0245232112795879 1
-0.53902672111898 1
-0.300295239061792 1
0.451569933024575 1
0.152780818304356 1
-0.546747479134221 1
0.175279322637203 1
-0.092270191846846 1
0.486221775597035 1
0.114320512117896 1
-0.219353996381983 1
-0.834458719147333 1
0.207936999679542 1
0.556672876084402 1
-0.0861895745689573 1
0.0615975760132293 1
0.260676380524501 1
0.145634474339406 1
-0.572138253345654 1
-0.467393038406647 1
0.468748790965253 1
-0.186886503234943 1
-0.105182396058914 1
0.0915416314239037 1
0.602761341585733 1
-0.522510538628483 1
-0.263948935093719 1
0.0369747014490646 1
0.386151993995051 1
-0.177343394819432 1
0.253753304726036 1
-0.522311943618365 1
-0.0131240396747578 1
0.178092253500884 1
-0.0397331121476058 1
-0.678040649424213 1
0.335020257929867 1
0.169713014326708 1
0.0967373397796641 1
-0.245679074693483 1
-0.630070744897915 1
-0.0753033847755986 1
-0.0553943877171365 1
0.444092330249496 1
0.154809085869994 1
0.450507092496992 1
0.420082945803438 1
-0.555963212516346 1
0.331630547085029 1
-0.0386398000046488 1
-0.483376083747539 1
-0.0512124867956699 1
-0.448367547453108 1
0.0773978615036274 1
-0.434053592435298 1
-0.0381894392242687 1
0.388587273407439 1
0.0614113584210469 1
0.809059109776553 1
-0.0620897581986157 1
0.164473849476737 1
0.233573611425273 1
0.00853650563124747 1
-0.0387409688643594 1
0.322042613547416 1
0.448299491259477 1
0.646707470888167 1
-0.522229378366998 1
-0.171937099031136 1
0.0900992724154178 1
0.270505402062076 1
-0.059742929350942 1
0.277135053121311 1
-0.572147210542306 1
0.820152265242629 1
-0.63604252226835 1
0.163316487226881 1
-0.574336145678793 1
0.0821256941972179 1
-0.41258972044279 1
0.0425392840150096 1
-0.0344874980187158 1
0.680668244526416 1
0.542958423815092 1
-0.260202677059998 1
-0.556506742278279 1
0.173007837650524 1
-0.501732407636108 1
-0.344349988031891 1
0.247523676179164 1
0.396738447711123 1
0.13470152273718 1
-0.267919061475184 1
0.0151141361541496 1
0.530997355389696 1
-0.203789597337634 1
0.0758910442695794 1
1.05110210094595 0
-0.052617850235545 1
0.201695445029231 1
0.166136528362835 1
0.0224447545280469 1
0.0255137815671173 1
-0.199467078441364 1
-0.505023941807768 1
-0.318201789655288 1
-0.345534591593042 1
-0.412831262477341 1
-0.0119977868072046 1
1.1080573481813 0
0.111262346109051 1
-0.244292157630339 1
0.445044490199529 1
0.0808380679304898 1
0.58179001562827 1
0.0573904249958277 1
0.131476359805475 1
0.466929434181692 1
-0.00933648060427082 1
-0.894182048020573 1
0.685003456074133 1
-0.0503525586328791 1
-0.197071490470707 1
0.33842025329954 1
-0.303789024539904 1
-0.329570048467157 1
-0.0858352701822008 1
-0.85515340944118 1
0.183154902982167 1
0.19350640608316 1
0.190787525969677 1
-0.38074901613741 1
0.476356309622475 1
0.226448634710277 1
0.74141699105123 1
0.194593966900471 1
-0.394178458894047 1
0.351754803251956 1
0.617582506530056 1
0.536689120591368 1
0.0517238218808038 1
0.449050985904855 1
-0.0172061382112913 1
-0.0861323163969583 1
0.185268913364632 1
0.337428197627286 1
-0.263376653017604 1
-0.0921050134749049 1
-0.369305688282878 1
-0.378619944353335 1
-0.239876671976178 1
-0.0945013185438046 1
-0.35513510513578 1
-0.398861142374205 1
0.342476542324067 1
-0.0708970359892605 1
0.108472803890873 1
-0.243007970805757 1
0.81643395344114 1
0.42845235154636 1
-0.544301103557512 1
0.474176422921742 1
0.447364215250999 1
0.234224411260329 1
0.360294233121574 1
-0.0121670575092675 1
1.45934834142286 0
-0.528052155188955 1
0.407553781313993 1
0.444860664096373 1
0.342049857436347 1
0.0643997839604534 1
0.0714475066414862 1
-0.133562889911419 1
0.0903308021746531 1
-0.229416904828683 1
0.190958716152514 1
-0.147302756601303 1
0.124061499499301 1
0.462581294856076 1
-0.595440898479675 1
-0.6052444417889 1
-0.0427642279675463 1
0.675102021653476 1
0.78646093462806 1
-0.366152601925272 1
0.191846801731398 1
0.229626533564743 1
0.0173734484003706 1
0.249035103262065 1
-0.123917272955385 1
-0.0206284685668433 1
0.833529217594395 1
0.189653165063225 1
0.287424811293446 1
0.162223660608607 1
0.557157708128098 1
0.180782276063439 1
-0.0802512240425296 1
-0.0219301988216003 1
0.030551304139147 1
0.374185663600529 1
0.111780441952725 1
-0.154376214471578 1
-0.0049169322508494 1
0.468339081471004 1
0.00913128294901894 1
-0.284267499771685 1
0.36527423774244 1
-0.365350733369541 1
0.804182412447722 1
0.291030872007712 1
-0.287528336125832 1
-0.277192105800141 1
0.0836340871592206 1
-0.0419082332976595 1
-0.211092723718728 1
0.117333344307111 1
0.392612121556764 1
0.408512412540801 1
0.810800143606768 1
-0.34944235202734 1
0.154771146591639 1
-0.860928251861928 1
0.109712675411945 1
0.237394125931093 1
0.385326974801928 1
0.268532329574157 1
-0.0966552533777884 1
0.299885603347117 1
-0.190463454271812 1
0.515047432332215 1
-0.258985678578076 1
0.226604133921134 1
-0.285965148970897 1
-0.838911412120988 1
-0.0318384265402233 1
-1.39865502311684 0
0.807601966898334 1
-0.105202284525404 1
-0.108909084079181 1
0.435850705202634 1
0.276488077905941 1
-0.0651432214149981 1
-0.397866086727661 1
0.410861464392126 1
-0.998481449432574 1
0.215117627050231 1
0.796564691379689 1
0.38461698492687 1
0.0462644234551847 1
0.784056774421234 1
-0.0455058705347362 1
0.691134901996121 1
0.0458781733912701 1
0.683445534278378 1
-0.482170512758368 1
-0.144192962960963 1
0.428379846496673 1
0.0100864661476537 1
-0.631495189920905 1
0.0544897739408991 1
0.00315558161277125 1
-0.100507911745391 1
0.181411899144021 1
-0.21648310854513 1
0.0711739467833752 1
0.56367311544638 1
0.162560979577574 1
-0.0133670449692627 1
1.02575899910751 1
0.0055250441479931 1
-0.046428649510198 1
0.0269667834690217 1
1.10792360211028 0
-0.0772599262957857 1
0.185987267779604 1
-0.186645338126675 1
0.40451900547758 1
-0.748088080687905 1
0.691415207981375 1
0.552266406494647 1
-0.134538955249758 1
-0.00952662437493491 1
0.164145489481976 1
-0.607984346525922 1
1.14168440596817 0
-0.730820849057307 1
0.407427464661693 1
0.198213480519987 1
-0.319873016277254 1
-0.52152473474853 1
0.11033459830898 1
-0.0124333116726602 1
-0.977100165487929 1
-0.448775945470937 1
-0.549061372619123 1
-0.404422775620345 1
-0.101489740262343 1
-0.287149982068292 1
-0.0169113408456955 1
0.333706162514314 1
-0.784342582538165 1
0.0259108574136287 1
0.254356326449007 1
-0.0799192632014662 1
0.161835902860162 1
0.190453643490358 1
0.737043245237861 1
0.0959440569238243 1
0.378817419966702 1
-0.284084608380046 1
0.193261791119362 1
-0.0436785592177702 1
-0.344781490472425 1
0.608272965741956 1
0.238898847528982 1
0.119584623338854 1
0.387017812634345 1
0.314108548765115 1
-0.596022060437471 1
-0.257527346894367 1
-0.707848351757219 1
0.44295356384103 1
-0.243358641406011 1
0.236946557817155 1
-0.873174995647428 1
0.175360464758397 1
-0.376850539286696 1
0.403459722027643 1
0.346805012604111 1
-0.143986374508862 1
-0.159741963140458 1
-0.203470162735795 1
-0.421633758250996 1
-0.171976230864057 1
0.108136564603689 1
-0.294739210676298 1
-0.189077483447407 1
0.14183279898299 1
0.735541446738198 1
-0.877752006303159 1
-0.293036115632484 1
-1.19760984799151 0
0.219933505281849 1
-0.292810457108262 1
0.318712064862822 1
-0.213699700256452 1
0.140352302526908 1
-0.55410458681081 1
-0.585406837273639 1
-0.0434912457792083 1
-0.391442024655254 1
0.651452756601105 1
0.447662848963083 1
-0.0160291888594441 1
-0.228151490501883 1
0.516292979226675 1
0.762417345884579 1
-0.332381347848528 1
-0.00766605235392284 1
1.37057415819247 0
0.110288370355324 1
-0.262448592483359 1
0.426278973658662 1
0.118966793415661 1
-0.529613676460336 1
0.0232310530319412 1
0.489643484691039 1
0.0989051915938018 1
-0.550093170770196 1
0.0481225614112621 1
0.394702159227027 1
0.356940853402724 1
0.475279238492696 1
0.0737761629430365 1
-0.0880927315203033 1
-0.169684007585258 1
0.387127152724701 1
0.320271060625279 1
-0.698504606782832 1
1.18944839281967 0
-0.626222340317428 1
0.411135621721022 1
0.658902146528504 1
-0.160606972178201 1
0.285428791769392 1
0.730700312534637 1
-0.387960640537337 1
-0.711489024952635 1
0.328687009410701 1
-0.493053172733796 1
-0.792081812857838 1
-0.314368222682289 1
-0.138142932105966 1
0.355029113275715 1
-0.480527269075465 1
0.524009913902413 1
0.477214173504086 1
0.34969601455198 1
-0.358989921054031 1
0.815342323192117 1
-0.503458757121819 1
0.538978661495443 1
0.0790930959702577 1
0.273912957220734 1
0.776759252902866 1
0.246721353179687 1
0.646457089782601 1
0.00929415097966793 1
0.0604370138464139 1
0.011389075214022 1
0.535843264877462 1
0.19266896698079 1
-0.472289678753531 1
-1.05452375396944 0
0.232766851525069 1
0.191475502532704 1
0.00450524067173505 1
-0.316967366598983 1
0.546007616911968 1
0.544126361348773 1
-0.00834064781692817 1
0.0949221229111688 1
-0.338626072176921 1
0.0807679557906581 1
-0.635421978806476 1
-0.652826536593611 1
-0.0802895082960147 1
0.374713436298393 1
0.685676935890124 1
-0.0110065226306169 1
-0.0756618443843675 1
0.0719834577021411 1
-0.284210762343912 1
-0.287216574734666 1
-0.481578177365616 1
-0.380724660403352 1
-0.586709332544361 1
-1.00943417929065 0
-0.119862021719345 1
-0.0284402555030525 1
0.325937478847949 1
-0.0267792099310535 1
-0.451283131331124 1
-0.172288345003061 1
-0.376110573643238 1
0.436596273982702 1
-0.10737245222297 1
-0.858195337830162 1
-0.714337534566906 1
-0.55039104583384 1
0.322675841987812 1
0.485464339490774 1
0.0187453336999835 1
1.11235939467824 0
0.0609433497609079 1
-0.189256383618638 1
0.0868661761721273 1
-0.506434363832347 1
0.393917038060851 1
0.750161760160425 1
-0.974659941984203 1
0.80522775182046 1
0.416967973293432 1
0.660796567986165 1
0.871257426308262 1
-0.500990460517062 1
-0.159212615716285 1
0.0106721738038033 1
1.30331202149544 0
-0.604400219798291 1
0.122884977343307 1
-0.68956685957687 1
-0.00588147357731204 1
0.0864555436936926 1
-0.189329591356179 1
-0.222564954454102 1
0.0660660326639102 1
-0.795614143921858 1
-0.0641530437871556 1
-0.0702989505900631 1
1.01608450825909 0
-0.000126064685368577 1
-0.0965092417488566 1
-0.101896251807018 1
0.99296962605913 1
0.48964142311607 1
1.33250883695477 0
0.00405879022102973 1
0.379375122993895 1
-0.779615573245706 1
-0.112769515015438 1
-0.413997363843917 1
-1.11070773131036 0
0.472584762098824 1
0.303528081750084 1
0.531469634478153 1
-0.327197770741949 1
-0.372724480429247 1
-0.019471093779417 1
0.0964661060788569 1
1.06362369876209 0
-0.577876676219474 1
0.573273481511723 1
-0.353333497893705 1
-0.666202083664932 1
0.122644527936758 1
-0.335323385341386 1
0.0976185388421865 1
0.286535326456124 1
-0.782919759126026 1
0.108841660870991 1
-0.193566639357619 1
-0.0798209112156678 1
-0.0088296235648813 1
0.808081134599354 1
0.64323669188709 1
-0.09228637874931 1
0.267741499405631 1
0.0913280693219966 1
0.579957226281162 1
-0.0467300656225441 1
0.0909806903432893 1
-0.143051185608234 1
-0.501221890396432 1
0.609782201978462 1
0.65355639786748 1
0.212687233704706 1
0.698673673487136 1
0.526173103069965 1
0.467577443275765 1
-0.482422542205834 1
-0.397741666388751 1
0.374645579702934 1
-0.0764406982714109 1
0.181341862199499 1
0.343029845371792 1
0.357567967612567 1
-0.351167014796277 1
0.429079808216825 1
0.0136886739731798 1
-0.13811034296552 1
-0.619058040647372 1
-0.575589441308201 1
0.618718487494132 1
-0.318663547585225 1
0.18829427137305 1
0.364735642552871 1
0.212153958909361 1
0.129735668402537 1
-0.0439540305969785 1
0.0360769909132517 1
0.00615095491158112 1
-0.211849850105862 1
0.0159418789594092 1
0.484097274078105 1
0.215594557508269 1
0.987836409413455 1
-0.269874092051168 1
0.445137629998137 1
-0.498671317794385 1
0.20018283301015 1
0.119287822772136 1
-1.02021115776588 0
-0.157489694022855 1
0.787959876409374 1
0.497392062104313 1
-0.0406578830017183 1
0.625000340190229 1
-0.934318030179153 1
0.883791142131301 1
-0.137099131338553 1
-0.282399257957351 1
-0.310907530163885 1
-0.605648153342876 1
0.081493456244855 1
0.332216522702133 1
0.233708705478389 1
0.208236707763904 1
-0.28707364839047 1
-0.539152264796985 1
-0.0335960688936372 1
0.397701654824642 1
0.172956411062123 1
0.640864726139584 1
-0.0895209339289242 1
0.607183009288209 1
-1.04254557395333 0
-0.0613144989379904 1
0.973137365494758 0
-0.397679147532648 1
-0.419391444655719 1
0.0668914639299487 1
-0.584212109763533 1
-0.336314272262918 1
0.287592832911512 1
-0.218154788760206 1
-0.00324662932068255 1
0.181770731495879 1
-0.761841463016471 1
-0.45392328378954 1
-0.0121922293160042 1
0.362589038371066 1
0.515456140892378 1
-0.198154614567333 1
0.140877595212906 1
-0.187110894659387 1
-0.0898944152278439 1
0.850604403366685 1
0.636605070804894 1
-0.101645207697889 1
-0.482913105356403 1
-0.406289379454256 1
0.67108486641633 1
-0.282746420250177 1
0.907104698119101 1
-0.539062983662798 1
-0.437553899838202 1
0.580013821501626 1
-0.132885536802883 1
1.29968407412424 0
-0.170747274909803 1
-0.376361419705895 1
0.0933438399983453 1
0.059687068650391 1
0.0205983953035981 1
-0.797842117488583 1
-0.486041666833111 1
0.155953504792009 1
-0.262731385714721 1
0.310913135592402 1
-0.609967854343191 1
0.367802848059471 1
0.027206437354303 1
0.671027816843735 1
0.124185779033823 1
0.572722221715642 1
-1.11386136717069 1
0.295893111770798 1
-0.867507585980722 1
0.438204517273127 1
0.0923439025521561 1
-0.562825212485113 1
0.284120107635867 1
-0.248564151119581 1
-0.360687744941385 1
0.823732165823309 1
0.384517844438472 1
-0.387070555643448 1
0.120750339681076 1
0.466582843295203 1
0.488059775414521 1
-0.59379349588127 1
0.212778738683732 1
-0.429457889503522 1
0.369944498729169 1
0.650710015875326 1
0.341964321649537 1
0.800949151097874 1
0.269652298418703 1
-0.547373290536974 1
-0.0356679869851749 1
0.846247502242997 1
-0.518179700153192 1
-0.0445865304437295 1
-0.0889795901794957 1
0.224958849164122 1
0.177934626904654 1
0.104249294835696 1
0.6517775686156 1
-1.06856961943777 1
0.147282660234944 1
-0.0567800102882525 1
-0.785204444638107 1
-0.30624641887285 1
-0.124153060575038 1
-0.131941499805385 1
0.10368789098358 1
0.338983475161011 1
0.239127679005322 1
0.197655476936336 1
0.204590241063376 1
0.388696031592684 1
0.00831098026443937 1
-0.623703144543861 1
0.457748241503975 1
0.410490072831695 1
0.116914630744903 1
0.323239646168013 1
-0.763533290597821 1
-0.644136398404094 1
0.115470213171923 1
-0.229452868836686 1
0.632875318816573 1
0.860457261795539 1
-0.212409242834606 1
0.280721892138497 1
-0.986590503528557 0
0.241159980825564 1
-0.447880021197649 1
0.296913452987929 1
0.257015435939917 1
-0.144191002362834 1
0.616081586363666 1
0.0186792871326172 1
0.670593083256894 1
-0.184948186067342 1
0.215964141343274 1
-0.277851432261997 1
-0.00434581447772828 1
0.618949029273194 1
-0.00586604861441595 1
-0.47897914096334 1
0.148417640184208 1
-0.527458829103874 1
0.195163348052457 1
-0.440579706149426 1
0.39867031260495 1
0.0301533725202427 1
-0.373230833446784 1
0.552113892740558 1
0.159750652742518 1
0.36624687702225 1
-0.298436744857033 1
0.211010265383801 1
-0.472794897367544 1
-0.37552114767681 1
-0.0683016116029959 1
0.912682143834459 1
-0.0514118319521357 1
-0.730584449191377 1
-0.0461481820984732 1
-0.549798762100647 1
-1.08590165599301 0
-0.36224803863756 1
-0.134881635768751 1
-0.528206369371988 1
-0.381247170087691 1
0.213284485665403 1
-0.158883068640505 1
0.137061432179867 1
-0.761377231949935 1
0.309667942805802 1
-0.0953676000964107 1
-0.107208840300259 1
-0.0863865155579776 1
0.242950355835935 1
-0.619993711179299 1
-0.643521816702809 1
0.48621229369444 1
0.331537940788463 1
-0.813909987139557 1
-0.1818163760554 1
-0.525026304437627 1
0.0140987058521511 1
0.737493485642983 1
0.267474708186371 1
0.0281210568898858 1
-0.612861689769438 1
-0.103236177197589 1
-0.319257257217785 1
0.26862175185378 1
-0.278841942004418 1
-0.537425589998359 1
0.0801609681227576 1
0.215150802238134 1
0.380773774608744 1
0.368507430634507 1
0.920419174915683 1
-0.141030512121305 1
-0.364616368510017 1
0.892605888486597 1
0.471909558486433 1
-0.0515664672420967 1
-0.238265064111977 1
0.163885705771809 1
0.55797274725681 1
0.0104082387982502 1
0.0207408000283944 1
0.595328144787937 1
-0.78934471255675 1
0.0759648687075545 1
-0.0329572469674544 1
-0.783884852399976 1
-0.299237940095606 1
0.127271833442785 1
0.143583151815568 1
0.207828998744621 1
0.0959051835298572 1
-0.619594626293021 1
-0.461682639817161 1
-0.386778974355565 1
-0.0511082252081487 1
-0.393603195868 1
0.212764218206629 1
0.741777381282186 1
0.119769773043419 1
0.0645476030534848 1
0.857599923074076 1
0.0732390160722028 1
0.175298918255331 1
0.0310440903635638 1
0.540526638641271 1
0.314212426430879 1
0.0467602328196716 1
0.227833513701312 1
0.799064632937617 1
0.43952172327337 1
0.514873625256238 1
0.888393519841148 1
-0.241840270068587 1
0.148872619064784 1
0.177203466194958 1
-0.339301621249947 1
-0.500814792265811 1
0.423716498685089 1
0.0683135212071015 1
-0.134063445681001 1
-0.00191228568149981 1
-0.41215743644271 1
-0.0533152722931819 1
-0.0781979271403334 1
0.0380872852510498 1
-0.414933268751621 1
-0.262722578102127 1
0.949080982835041 1
0.510721973689281 1
0.431064511432177 1
0.106741263135435 1
0.0427996211158694 1
0.162808036309911 1
-0.1201691103669 1
0.208864935636172 1
-0.521853746373119 1
-0.402602548922883 1
-0.616593685478153 1
0.42355300338816 1
-0.328980170755615 1
-1.08487977545544 0
-0.356332723158832 1
0.149550697531743 1
0.591392000054048 1
-0.449044412095351 1
-1.08960854441015 0
0.151609464636009 1
0.116409123156954 1
-0.056726751910308 1
-0.377111756517659 1
0.131611587926875 1
0.733559432145236 1
-0.71924738348591 1
-0.233252102362931 1
0.338700434841638 1
0.0400665797079409 1
0.381576105985014 1
0.535158241279077 1
-0.370141871947191 1
0.145581584988985 1
0.17083969312797 1
0.293080425463177 1
0.537078166189466 1
-0.580965766829633 1
0.449911354156751 1
0.144030404680027 1
-0.221548810068809 1
-0.258696434623751 1
0.601153803313106 1
0.295928208622733 1
0.0870579398810167 1
-0.458706027988371 1
0.307849387114416 1
0.714935844664911 1
-0.0297530723250757 1
-0.410687064277375 1
0.0905774166167817 1
-0.32728519225731 1
-0.27994502158347 1
0.126418937837114 1
0.148457692659992 1
0.0336970287345162 1
0.262410111522636 1
0.123328194960513 1
-0.0562659812833723 1
0.410469484319068 1
-0.410282450994245 1
0.642139035584343 1
-0.480573781381812 1
0.238080704096765 1
-0.0288990881387356 1
-0.642544025608752 1
0.222646538649796 1
-0.396727740556102 1
0.365395345260173 1
0.501996503386157 1
0.214141734481409 1
0.112851673918227 1
-0.0307641218444233 1
-0.0286644707009527 1
0.113853390799601 1
-0.363323150376701 1
-0.176754667011037 1
0.469463221933774 1
0.515859293979501 1
-0.23562968079641 1
-0.493691817660157 1
0.188781554041934 1
0.293493760822666 1
1.38490340462977 0
0.148238303575703 1
-0.40933873549421 1
-0.63177784305017 1
0.202391686854236 1
-0.490039771256627 1
0.50189175864115 1
0.326233479883038 1
-0.242173944727312 1
-0.509196930899098 1
0.740266439407889 1
-0.257825751784805 1
0.0723129653006378 1
0.358515375395785 1
0.601955709295702 1
0.784802778693638 1
-0.177499824378319 1
-0.0107234202024974 1
-0.520411106032086 1
-0.328962907347466 1
-0.774966002068321 1
0.0961131203750446 1
-0.454316603306678 1
-0.160765695673713 1
0.684776109624029 1
0.183890710108346 1
0.868756515094489 1
0.736644363440842 1
0.214128992326476 1
0.417019216602557 1
0.422997378081432 1
0.0456809991504489 1
-0.956115614130432 1
-0.465650667775952 1
0.440811493092995 1
0.435941491536496 1
0.521393725747156 1
0.446821234167467 1
-0.262879995377408 1
0.0686551945290879 1
-0.0265418112195943 1
-0.0634878048053041 1
-0.380983341921411 1
0.194949973266824 1
-0.173774584557904 1
0.385939328271327 1
-0.543983388127445 1
0.898080271334796 1
0.27522460050568 1
0.389479201273644 1
0.0293634422642222 1
0.611579601627841 1
0.020570123185149 1
0.253870182056876 1
-0.130232537649605 1
-0.0280498206884757 1
0.317430339714824 1
-0.0323263836910004 1
-0.480704511968392 1
-0.0798122238196528 1
0.498431412002925 1
-0.285773142358559 1
-0.382440173156836 1
0.648845863740842 1
-0.330134569222578 1
0.493471250956949 1
0.44041429503261 1
0.146236997575677 1
0.0339443566991762 1
-0.867278258593835 1
0.112840584350555 1
-0.618329089432832 1
0.195371658351626 1
0.646748017060305 1
-0.392216701302417 1
-0.191518987465966 1
-0.294261853416317 1
0.353710450298499 1
0.370095410480449 1
-0.274833701431958 1
0.164723472769951 1
0.161282675186851 1
0.56859668946441 1
0.276836065999742 1
-0.52736117047254 1
0.35199181467694 1
-0.0237599348500592 1
-0.7054413540004 1
-0.66580571577748 1
0.126558182255553 1
-0.439649007531152 1
0.246067738252404 1
-0.807357223908329 1
0.355660256501417 1
0.0246214206747506 1
-0.22631183222382 1
-0.0241898833653214 1
-0.0495922856175881 1
0.0288175085140049 1
-0.555489093355478 1
0.220888568828101 1
-0.0909552218766973 1
-0.0324358436524064 1
-0.67060939490037 1
0.588614180023048 1
0.109598003664945 1
-0.451511115620403 1
-0.288697458978026 1
-0.248997850518886 1
0.0617802579547112 1
0.00668445618428371 1
-0.133930267475261 1
0.177535794658871 1
0.0747086525552396 1
0.26549195121824 1
-0.478157439539471 1
-0.797375930379933 1
-0.0277993136881436 1
0.0125130346394736 1
0.417921829571883 1
-0.688123875431662 1
0.199882954013967 1
-0.271548866985526 1
-0.0031502755717156 1
0.00569742743194869 1
0.436227983258441 1
0.15318769333875 1
-0.59829380733521 1
-0.473606038251456 1
-0.0617197111567865 1
-0.012047308995597 1
-0.194144901475208 1
0.798757849737528 1
-0.699142488929922 1
-0.00852160881188346 1
-0.173203015403441 1
-1.01905857717901 1
0.409259257411175 1
-0.413320641832524 1
-0.315983372224928 1
-0.80244349490401 1
-0.685262166179251 1
-0.0544908127389143 1
0.0565736584520866 1
-0.332516227613234 1
0.313433981102202 1
-0.578130895859164 1
-0.365125825157537 1
0.676733541605853 1
0.260075932947012 1
0.194931161457566 1
0.0261367382423957 1
0.401556935143748 1
-0.254161330216313 1
0.896453449381324 1
-0.873861182205526 1
0.18698178903579 1
-0.301339990025504 1
-0.552612520682733 1
0.250165390180725 1
0.488994557836902 1
0.363489855144731 1
0.306585811192012 1
-0.0090816389826372 1
0.26256055498132 1
0.557099047075323 1
-0.53139589211841 1
-0.0227362802847008 1
0.114850668593411 1
0.533307956548045 1
-0.987088135249852 1
0.423222397088827 1
0.188936022423692 1
0.106006082619782 1
0.0651071290916658 1
0.0857347815863091 1
0.733292723780407 1
0.245749614090301 1
0.160655521719513 1
-0.349775731387812 1
0.658031259383171 1
0.354233039325381 1
0.39200938919067 1
-0.275075125163572 1
-0.166575304367705 1
-0.703917733947717 1
-0.00770055095276785 1
0.213446997363483 1
-0.52520546482395 1
0.0709335726286016 1
0.229581343786435 1
0.0432839880473195 1
0.241856817443265 1
0.303265298300731 1
0.0220021256279955 1
0.334532249507329 1
-0.268866005879035 1
-0.165484122945962 1
-0.223402357239402 1
-0.0413277778399186 1
0.344257603066162 1
-0.592439729723732 1
0.972836932668075 1
-0.121921388999304 1
-0.168021014208017 1
-0.399435633570446 1
0.0207629709934624 1
0.441540062062447 1
0.55305269416892 1
-0.1302544286483 1
-0.155883173174943 1
0.556974378471227 1
-0.0139984555838586 1
0.100768032351641 1
0.543915081619827 1
-0.9125977951234 1
0.0740923802633103 1
-0.127215991461642 1
-0.658173842695547 1
0.629670640430478 1
-0.69756496648877 1
-0.0874929268163039 1
-0.198536227893392 1
-0.643456697006997 1
0.530518796087102 1
0.681167106860604 1
0.206056905600331 1
-1.05814944963572 0
0.270153833711108 1
0.324616536172633 1
-0.298085761220982 1
0.503447916578223 1
-0.624342771778332 1
-0.281057664823378 1
-0.236051041247868 1
0.29269602512425 1
-0.659029012098538 1
0.761473639457077 1
-0.220449809223699 1
0.0290438075663323 1
-0.260417367363682 1
-0.198922729225657 1
0.1370756276314 1
0.977472789248163 1
-0.498979411621238 1
0.466353841905617 1
-0.194588317760947 1
-0.280182826193509 1
0.433148163666299 1
-0.804672819629109 1
0.594274350160408 1
-0.374758452241023 1
0.436345405030521 1
0.105234331949871 1
-0.108111352396233 1
-0.244369762106306 1
0.370257356277637 1
0.5260204710558 1
0.182795464978052 1
0.382571485659239 1
0.32289833538376 1
-0.218398270930295 1
0.141272471424641 1
0.105323139981583 1
-0.548030219667869 1
-0.617782020049497 1
-0.138504522082859 1
-0.280549976445982 1
-0.727833334427097 1
0.236641185385839 1
-0.44233910840273 1
-0.288617555841058 1
0.853210992870679 1
-0.140953763318236 1
-0.167360841527276 1
-0.820913019092212 1
-0.459593684510743 1
-0.196264883826388 1
-0.0686387149339116 1
0.0876112339032202 1
-0.791280114560234 1
0.223255699064148 1
0.467601231289322 1
0.131805619316341 1
-0.456608280294238 1
-0.554074895649415 1
-0.252280990310293 1
0.368098927177806 1
-0.118719930068089 1
-0.678300377669612 1
1.13116809614108 0
-0.647685391329169 1
-0.586485293400441 1
0.374325540620548 1
-0.113098779254906 1
-0.12454601299283 1
0.296133214669659 1
-0.0818614310035161 1
-0.461425139518165 1
0.90623840473416 1
0.6931706920143 1
0.310402300406718 1
0.0293037630109874 1
0.192394122458104 1
0.757630925826046 1
0.616164186223428 1
0.352501532212918 1
0.146311007657832 1
-0.0734748253460328 1
0.102750737883029 1
0.400809746211285 1
0.239129859761776 1
0.0464946746064745 1
0.490448077247706 1
0.250208815459881 1
-0.128750002907077 1
0.215294999460813 1
-0.116282691996121 1
0.307130523589138 1
-0.344955081659605 1
-0.149943944694581 1
0.0433050030953521 1
0.274095442841844 1
-0.0518157147526822 1
0.431249507527735 1
0.681621144959349 1
0.274292645904918 1
-0.524628468336944 1
-0.629542556580617 1
0.0420336182944006 1
-0.306507994417827 1
-0.3835754806191 1
-0.457857383416909 1
-0.31818690975762 1
0.127751174094307 1
0.526197562264471 1
-0.442137001029833 1
0.369936141596011 1
0.0845941108842499 1
0.229018627582916 1
-0.729586355207999 1
-0.644315781277828 1
-0.333717219797889 1
0.359735380574129 1
-0.472086268943833 1
0.469076065653247 1
0.58912178186496 1
-0.35715550002964 1
-0.326406821136185 1
-0.229321130849203 1
-0.503637047884463 1
0.0538883842155066 1
0.204095772340636 1
-0.404930845827183 1
0.0144128984677568 1
0.866995285800292 1
0.809472863350269 1
0.572906888465701 1
-0.27255919374142 1
0.194981643696809 1
0.7441107061187 1
-0.239194115532114 1
-0.194148646092449 1
-0.204853098795348 1
0.185170456825739 1
0.214543474609301 1
0.0176588941156248 1
-0.0644547400190023 1
-0.0259267710563167 1
0.477239957010449 1
-0.109196473145097 1
-0.209260223633779 1
-0.363205906917806 1
-0.514322264669957 1
-0.0348078394362692 1
-0.250441032153975 1
-0.478859617258913 1
-0.531217845007713 1
-0.103103633537584 1
0.563006262089804 1
0.218748650218703 1
-0.711887358499942 1
-0.371432077585136 1
-0.312849016007664 1
0.59099811589069 1
-0.670574159080338 1
0.228095311246917 1
-0.255618624528121 1
0.434165018545486 1
-0.167955038557852 1
-0.074702780018212 1
0.174444732855508 1
-0.519400514949266 1
0.028807096053425 1
-0.275726460962296 1
-0.805040949155828 1
-0.789736011643008 1
0.143424066775441 1
0.256672234882172 1
0.29226003206033 1
0.183538131538947 1
0.533504462936343 1
-0.835713708047628 1
-0.319971008972474 1
0.476791687163433 1
-0.327764168011913 1
0.198997055790532 1
-0.538928348561818 1
0.284722329085806 1
-0.215727073836692 1
0.164195296289513 1
-1.20460338932015 0
0.611041716064381 1
-0.189858843898509 1
-0.195287657253928 1
-0.643351755002318 1
-0.137648773570767 1
-0.0333076983469305 1
0.628032944176376 1
-0.964653916571027 1
-0.592849299661566 1
-0.292342859334113 1
0.791432054311453 1
0.109922486313027 1
0.278138782466381 1
0.224246925973941 1
-0.185109077470538 1
-0.572962453571424 1
0.160399309980621 1
0.00389927482193811 1
0.636515044582374 1
-0.809687243442625 1
0.534117175694972 1
-0.0631951604760816 1
0.818412106142195 1
0.452668983552291 1
-0.157841053757368 1
0.567397147429569 1
0.0162402706919962 1
-0.152883739146486 1
0.0227069846170428 1
-0.68552170717509 1
-0.308047599899999 1
0.68368072043819 1
-0.124226202792222 1
0.0745275364143748 1
-0.995210972775305 1
-0.515025380623058 1
-0.0846953339557168 1
-0.158762001729867 1
0.202811339271046 1
-0.167250322503753 1
0.383459357376293 1
0.311106503321977 1
0.865070384254261 1
0.0538235973543237 1
0.176745139965171 1
-0.662460414858328 1
0.131935595709229 1
-0.164349868647077 1
0.00441849583127652 1
-0.509818958246107 1
-0.0100790835988289 1
-0.203154541073988 1
-0.732209178528027 1
-0.491493216207782 1
0.520999673904294 1
-0.152101071886721 1
0.306400985980651 1
0.537247215251418 1
-0.0525862980400577 1
-0.262108377773125 1
0.130780915235704 1
0.781712933008742 1
-0.607111787856802 1
0.421081712349368 1
-0.285682653325247 1
0.547095516631586 1
-0.0262854076045951 1
-0.14218684412933 1
-0.69715486075745 1
-0.666129558307688 1
0.286622675453413 1
0.351250970393996 1
0.726478220524717 1
-0.383633585580185 1
-0.0685633522706639 1
0.257722948657267 1
0.336983038253471 1
0.203479745231036 1
-0.446678353043175 1
0.062466016646173 1
0.858403923958434 1
0.213549843555079 1
0.0306613081972942 1
-0.0183672451184124 1
0.233399634236409 1
-0.381552808435782 1
0.409421104071922 1
0.210117477158036 1
0.592691527302477 1
-0.0144002968362259 1
-0.753706803656198 1
-0.543800379637982 1
-0.747927695580469 1
-0.255665719715375 1
-0.597392954785765 1
-0.165784073873463 1
0.683752715841069 1
0.595584510067442 1
-0.295356569379399 1
-0.581336049217003 1
-0.170612422116967 1
0.0565636937771862 1
-0.0586188394736803 1
0.232237034526812 1
-0.2290031973863 1
0.411065281406441 1
1.02868519090311 1
0.169771980558042 1
-0.278812161969553 1
0.0646979773432743 1
-0.170799507572817 1
0.770052008504706 1
0.0668563511730742 1
0.353063200392091 1
-0.383057767588094 1
0.6659413179847 1
-0.440178147832368 1
-0.115172372579835 1
-0.175036268741479 1
0.496096615682734 1
-0.686287454017652 1
-0.0354140806903592 1
-0.409649590242365 1
0.129358467403283 1
-0.487411543411212 1
0.608590137743982 1
0.476839104514761 1
-0.388639932128422 1
-0.0902388281939755 1
0.540132214317112 1
-0.278247357013502 1
0.329696481612971 1
0.336670469970886 1
1.0694262185349 1
0.643232879896379 1
-0.081966697112079 1
-0.278213611114722 1
-0.819069963608497 1
-0.69497187556863 1
-0.236521476988325 1
1.40269070325534 0
-0.177051783326574 1
-0.00226785141804158 1
0.32138151389423 1
0.141849725059205 1
-0.327760896072756 1
0.359886290136682 1
-0.295570401518357 1
-0.309884070591552 1
-0.429132725778068 1
0.0995696280021435 1
0.180335295901504 1
-0.439159036523873 1
0.4952386580937 1
0.244426611315013 1
-0.254597853213056 1
-0.332140727111261 1
-0.521883752573534 1
-0.0912273806629723 1
-0.212339587174044 1
0.457934896074733 1
0.442269295005142 1
-0.460368928585655 1
-0.0818113177983175 1
0.719605582170797 1
0.267991464274645 1
-0.597035367434548 1
0.24002490110736 1
0.322557399641115 1
-0.718468744183909 1
0.555291818897896 1
0.285621940651625 1
0.312887579735552 1
-0.0518938159138278 1
0.0321205492811818 1
-0.478461503369263 1
0.550120122812347 1
0.152570935908371 1
0.108089121394071 1
0.181612023881939 1
0.110120267517017 1
0.638022377043316 1
-0.358211452114788 1
-1.05286293485603 0
-0.287656574925345 1
0.682736654545782 1
0.749744338838262 1
-0.24145063387309 1
-0.000646734135601346 1
0.470612020458227 1
-0.356423901626516 1
0.451470833386532 1
0.631318895446004 1
0.139864564776912 1
0.422425310039606 1
-0.0842106080872212 1
0.217293157802678 1
0.0707962537709326 1
0.612131899935377 1
-0.103482056368486 1
-0.238574022823136 1
-1.04811738322566 1
-0.0681059369271109 1
-0.159411495989693 1
0.348390536784623 1
0.197488932720058 1
0.16670274981389 1
0.307481931975417 1
0.0629508928959571 1
0.316319268174425 1
0.668501923628435 1
0.236293036933876 1
-0.197877959746706 1
-0.718999275806703 1
-0.680808308868897 1
-0.662074295309157 1
-0.119057113434104 1
1.18320413965816 0
-0.0903968623619433 1
-0.0265415669462615 1
0.240177664164941 1
0.252166817239695 1
0.542839872251378 1
-0.0271848406359811 1
-0.19553484869803 1
0.148431154975394 1
0.3885548238022 1
-0.814260451314296 1
0.0405429929309082 1
0.199559173195391 1
-0.962582802943201 1
0.00844689901640168 1
0.247954058414725 1
-0.401153737903098 1
-0.167789566175141 1
0.0736373219962075 1
0.256542461790127 1
0.157887134379631 1
0.330460172404222 1
0.336932229487626 1
-0.850577401736211 1
-0.520017733101772 1
0.351236297880056 1
0.510590581919109 1
-0.19724723942594 1
-0.15391250891126 1
0.896854845723559 1
-0.094440763092146 1
0.17955471375912 1
-0.316609765392827 1
0.107796578531262 1
-1.18791152509383 0
-0.299359864377912 1
-0.15289377554811 1
-0.0613794613621781 1
-0.601390402472245 1
-0.584228100530354 1
0.251891510555183 1
0.178640639544735 1
0.131937721785748 1
0.132068414358912 1
0.0209509368123726 1
0.83161736479625 1
0.480600412680392 1
0.519466710851687 1
-0.0862321536806254 1
0.0562471141811951 1
-0.155543702475025 1
-0.982069173375584 0
0.0694651393449489 1
-0.287025071508192 1
0.75492636845918 1
-0.90060450178572 1
-0.376808072304992 1
0.433899158008288 1
0.172580072329496 1
0.428717931039729 1
0.147734468096752 1
0.548127479786829 1
-0.03653246519997 1
-0.114387586197456 1
0.300683835854152 1
0.356338849646928 1
-0.953391962107891 1
-0.127741744736125 1
-0.190719285988485 1
0.0260219080656756 1
-0.503007559239319 1
-0.302587216246663 1
0.489155531824587 1
0.0463116631581428 1
-0.201857569554171 1
0.440943873296099 1
-0.140539877842481 1
0.328608511846712 1
0.0887959204774921 1
-0.197530820456482 1
0.101119129007381 1
0.0897742739239963 1
-0.00590781323082333 1
-0.268927674158783 1
-0.260400880947719 1
-0.0380479624697208 1
0.291556761895416 1
0.194837875232416 1
0.455792373177757 1
0.709181194229382 1
0.154437712760253 1
1.29792920663938 0
-0.0653895161076573 1
0.237439779302872 1
0.0363020108344219 1
0.300719580484036 1
0.823626279290574 1
0.527261172058268 1
0.491680425906729 1
-0.565573251630194 1
-0.421979786291505 1
-0.145220794957805 1
0.360489461286243 1
-0.391741204473589 1
0.142273908495664 1
-0.105883714368497 1
-0.202689339576837 1
0.749669552646616 1
0.516096287557033 1
0.110321740027762 1
-0.359797658047434 1
0.417333408022825 1
-0.0152637231259986 1
0.414337549210545 1
0.137259597850836 1
-1.24987482720759 0
-0.681945237817067 1
-0.863949459717062 1
0.229745098370372 1
0.0854026573785744 1
-0.0247763146011424 1
-0.795629344209652 1
0.667535655227378 1
-0.544823719785975 1
-0.0390816312470827 1
-0.348528779630664 1
-0.133655501708245 1
0.339977875038793 1
-0.0215124231917814 1
-0.749591022293499 1
-0.150468134069007 1
-0.181470776048325 1
0.513118584831677 1
0.0514935940995603 1
0.176139194418922 1
0.464992097075749 1
0.401421253145094 1
0.26960396970591 1
0.693470704184529 1
-0.465906990551646 1
0.432948731773465 1
-0.426309721105183 1
-0.564077110119942 1
0.566802043156065 1
-0.117755793552435 1
0.0703001180178849 1
0.316399030341794 1
0.10038630412724 1
-0.163619027285816 1
0.208792269572137 1
0.118650434675709 1
-0.513672131032932 1
0.152283702029872 1
-0.209366909274104 1
0.334548353088993 1
0.284557396929258 1
-0.0153573082485042 1
-0.614945144623874 1
0.0883287997251942 1
0.220709774848179 1
0.133663653607918 1
-0.419282964237009 1
1.08385905711317 0
-0.719541077431079 1
0.705529974952122 1
-0.421891770499341 1
0.404966422520322 1
-0.148854897728766 1
0.101311964302845 1
0.0613547591171235 1
-0.826366714630237 1
0.403369504739214 1
0.397457708154901 1
-0.00639480106752957 1
0.255899436850928 1
-0.346230323706456 1
0.304006714474877 1
-0.0308566892745275 1
-0.739056924357612 1
0.0548405123979813 1
1.28637668038541 0
-0.505701065334607 1
-0.24296095456995 1
-0.111473779947466 1
0.0662799704818456 1
-0.106215318221004 1
-0.684529208237947 1
1.27574358759118 0
0.0122556985409088 1
-0.203916397857234 1
-0.110211633674347 1
0.0355809743874388 1
0.669422659867388 1
-0.390096049016607 1
0.415301131727252 1
-0.425356467729064 1
0.0214433663095089 1
-0.172273638420537 1
-0.156730477567243 1
0.295959591892205 1
1.19997963315642 1
0.599079194209373 1
-0.261548981445618 1
0.801172291554703 1
-0.175723353108493 1
0.12131173183579 1
0.410513655846553 1
0.0895663708987796 1
-0.762090162422245 1
0.270872702112287 1
-0.557053036230569 1
-0.408699883706874 1
-0.939998191121534 1
-0.0626744904404191 1
0.0550264487192764 1
-0.31900865598941 1
0.177720835258651 1
-0.336850368096612 1
-0.714404858504853 1
-0.219518985357965 1
0.0204712406065712 1
-0.225036543978522 1
-0.0745670674477236 1
0.00589423353539548 1
-1.01127586064509 1
-0.420368272885016 1
0.481749395715203 1
0.147650386246873 1
-0.457116625806301 1
-0.146605700606892 1
-0.386383024420005 1
-0.228108442570186 1
0.157887157778485 1
-0.426826179165387 1
0.19174198281352 1
0.604100191738968 1
0.447759117513547 1
0.215892285981421 1
0.280008127198084 1
0.591566405279049 1
0.0331405901473796 1
-0.141439325387191 1
-0.0844914337358727 1
-0.686370219578663 1
0.0477145792012449 1
-0.39626225237479 1
0.135056838329873 1
0.0839176099262839 1
-0.330642392783385 1
-0.246667027739606 1
0.618964917583207 1
0.167226833360377 1
0.509743173315703 1
-0.159823442441973 1
-0.218891558005211 1
0.374914208542106 1
-0.423415025978266 1
0.18489677818075 1
0.849204507238062 1
0.13550878479879 1
0.677195679329663 1
-0.321802829151458 1
-0.279655849370039 1
-0.0476184180866544 1
0.224418644667502 1
-0.216932753110024 1
0.683497143868483 1
-0.0789029576366719 1
0.195230807828474 1
0.0706209744973249 1
-0.282844303591522 1
0.3738200819719 1
-0.123812715092473 1
0.65388181484686 1
0.456525671458401 1
0.277491729599951 1
0.432497935855842 1
0.382607396414946 1
0.11560574323602 1
0.472951084744099 1
0.36767659926506 1
0.216877401430328 1
-0.270501426336083 1
-0.395615965172868 1
0.0622389708353488 1
0.517695132844152 1
0.450625385703008 1
-0.175358729954476 1
-0.110187838546488 1
0.0852004344578669 1
0.403244540914221 1
-0.0330638484628868 1
0.0767665403534701 1
0.0104090060716772 1
-0.407156563712589 1
0.320764035810153 1
-0.620022425320215 1
0.570258125218607 1
0.0764970392254167 1
0.179784438425119 1
0.424668182373461 1
0.43452812715464 1
-0.181745231533807 1
0.215279108386553 1
0.0897006236403873 1
-0.105159800605189 1
-0.0895211844423534 1
0.0230667049392689 1
-0.266684107692246 1
0.0629291401800512 1
0.640622371638792 1
-0.747072158244627 1
-0.152798460119398 1
0.335602802755965 1
-0.18678059890772 1
-0.166626720221977 1
-0.700504321126843 1
0.376531584988704 1
0.709531702776134 1
0.168236727686265 1
-0.270413541431777 1
0.631355435103812 1
-0.31102685411366 1
0.107338805633626 1
0.323251521291863 1
0.501498574742934 1
-1.11076531041598 0
-0.517607271795106 1
0.00265083058258911 1
0.274225116849046 1
-0.0803910805950387 1
0.395070422427218 1
0.483572348979482 1
0.2672931113436 1
0.2089558798005 1
0.0926182622363041 1
0.0469194704151857 1
-0.486992598009902 1
-0.534648417495543 1
0.956884981247377 1
0.602835694156696 1
-0.295743054453114 1
0.165185540792887 1
-0.136735806739064 1
0.525540955582742 1
0.60571022196514 1
0.141196744892094 1
-1.00558149862131 0
-0.308795368265867 1
-0.950561317119396 1
0.589131806279152 1
0.174910027283681 1
0.527644602462482 1
-0.615437242909057 1
-0.661594579721532 1
0.611645284936646 1
-0.70177880914078 1
-0.0511320672742721 1
-0.0939515067090202 1
0.527649699622291 1
-0.801955383720398 1
0.045537298938592 1
0.0775258741047651 1
0.202155692585391 1
0.571917751912745 1
-0.642948023429102 1
0.203569868112946 1
0.259866994678399 1
0.701530484146388 1
0.937777570074458 1
0.591951988416991 1
-0.186182869839369 1
0.0416091936182563 1
0.766911500294806 1
-0.171111519440538 1
0.379187385758193 1
-0.0580287429997382 1
-0.0376513613526056 1
-0.0740192057395953 1
0.306043063089001 1
0.0461364973333123 1
0.673020157524718 1
-0.326880438822626 1
0.490204672391994 1
0.141093704831348 1
-1.01691870729249 1
0.148130574085917 1
-0.0941712050826762 1
0.0534402139111169 1
-0.44575206756687 1
0.72894321294732 1
0.446466602571043 1
0.456214881146263 1
0.179561952943154 1
0.785066090530092 1
-0.0574583498493857 1
-0.122416189867667 1
1.01553898103034 1
-0.219499907738276 1
0.183024627093155 1
0.435402433435627 1
-0.183483653978763 1
-0.135204419653775 1
0.160100550234288 1
0.496276486048619 1
-0.408988425117712 1
-0.713500264642589 1
0.717232735658366 1
-0.305038418289919 1
0.309548563881979 1
-0.54264724495255 1
-0.33237032353006 1
-0.0152982488746026 1
0.209579157796208 1
0.572608193117743 1
0.333281019828126 1
0.0370444403393822 1
-0.022127037799535 1
-0.52168479406972 1
0.648908223029776 1
-0.489483434258709 1
-0.101070548224178 1
-0.0172427497756617 1
0.63175413847271 1
0.347074863892515 1
-0.56056051049218 1
1.00119160354972 1
-0.935602590920148 1
0.297606107635159 1
0.404688629947232 1
0.138729641378255 1
-0.277712953295533 1
0.00621367372623408 1
0.163614071700486 1
-0.020940551578076 1
-0.459139177388546 1
-0.473747056795442 1
0.268973182326008 1
-0.245586645887373 1
0.0809995496714041 1
-0.0699265755924283 1
0.125564793585285 1
-0.204296844315449 1
-0.729110166058111 1
-0.49209183953097 1
0.919681578973563 1
0.222315750039504 1
-0.156622252152617 1
1.20401457101847 0
-0.298402935812454 1
0.059696213315382 1
0.0253674479360669 1
0.100682668417776 1
0.169078302201725 1
-0.276069259660978 1
-0.111676418985384 1
0.691377739787941 1
-0.607061582111097 1
-0.373357285500805 1
1.01550549039135 1
0.0399475047351025 1
0.235232997334456 1
0.266911431704254 1
-0.139106180160568 1
-0.352618525627493 1
0.00383773763925292 1
0.0465617975710543 1
-0.103664269251616 1
-0.131978465436531 1
-0.722208122530455 1
-0.724239393002171 1
-0.0481958305382978 1
-0.752797447156672 1
0.107992817808402 1
-0.0898114940748159 1
-0.157699971939522 1
-0.140362254135243 1
0.0885418112978255 1
0.453482913304842 1
-0.437832505100497 1
-0.472170278421608 1
-0.87050123052576 1
-0.141585897187491 1
-0.44347057954117 1
-0.07676446264386 1
-1.00356471855549 1
0.246374812557391 1
0.521715381037568 1
0.41720372060135 1
0.784441258925009 1
0.344266515575936 1
0.74114828654181 1
0.0866913276281381 1
0.246332964510001 1
-0.277885331207628 1
-0.23859388428437 1
-0.435608711072914 1
0.364645549449436 1
0.0629616101713391 1
0.473054494168351 1
-0.98125792209631 1
0.405910645966128 1
0.0695451238701272 1
-0.149573598030891 1
-0.332673309617364 1
0.158891768251493 1
-0.424396036027231 1
0.534691259615118 1
0.395707717555713 1
0.185461601987147 1
-0.167834979279984 1
0.531857699095346 1
-0.622888937891882 1
0.226304826582291 1
-0.223651025584972 1
-0.786135200019774 1
0.418771342903294 1
-0.661936444163692 1
0.160940945354591 1
0.492395133931151 1
-0.494523187252467 1
0.998804558015234 1
-0.634443650835452 1
-0.0269030151414109 1
0.626386785217116 1
-0.340091639944785 1
0.24798211720156 1
-0.201190088073933 1
-0.23228703069482 1
0.15632078795293 1
0.0847553191691509 1
0.169077890021548 1
-0.572360250848003 1
-0.23904486983884 1
-0.172042877589418 1
-0.496694296578418 1
0.00419797080841833 1
0.155084246920471 1
-0.346073580405701 1
0.168146728313258 1
0.0686106283396974 1
-0.218946965472262 1
0.120672636805888 1
-0.189763692724465 1
-0.76550439338108 1
0.754818088627023 1
0.715336621649341 1
-0.165320053410295 1
-0.248690815695899 1
0.0077360094605821 1
-1.40542683188764 0
0.397469042343625 1
-0.244789958322611 1
-0.330873138985616 1
-0.526473429461123 1
0.196329520808282 1
-0.333183972015522 1
0.150680311922398 1
-0.155027585589695 1
-0.0148534513458277 1
-0.153363827982432 1
-0.355711600785141 1
0.24815141737718 1
-0.329530999234354 1
0.101786375919096 1
-0.150152374016213 1
0.821608041072331 1
0.0405854700291624 1
-0.0207033842836127 1
0.312388403170337 1
-0.563601271953638 1
0.674164727474497 1
0.720245170268552 1
-0.365632106982626 1
-0.005269111833304 1
0.170406322283207 1
0.763766219124493 1
-0.00871519645289195 1
0.879023029339758 1
0.771183919010851 1
-0.371509110658674 1
0.141779689384984 1
-0.669909364440904 1
0.00197459457359678 1
-0.390881541618036 1
-0.674292604063041 1
0.0619135835936392 1
0.0098862401552289 1
-0.821687447349446 1
-0.52806196645064 1
0.786094025514969 1
-0.222851721458348 1
-0.920859194600532 1
-0.0840265941260648 1
-0.348702641166787 1
0.0895339540844876 1
-0.34176176975764 1
0.0787234585040979 1
0.0732688367034454 1
0.277357732702148 1
-0.705647576505296 1
-0.896159016857686 1
-0.399312313596747 1
0.892436550007116 1
0.193519167367528 1
0.325450149975367 1
0.626285259963892 1
-0.0638799419683066 1
0.332498518207109 1
-0.500948751369737 1
0.567497303155996 1
-0.171504072126912 1
0.273389472618773 1
0.0184577407199502 1
-0.893952146189741 1
0.40158776689496 1
-0.611624278899239 1
0.132102118410622 1
-0.783948668385322 1
0.157680655127505 1
-0.0169189084516698 1
0.394214065650945 1
0.42781388328051 1
0.0263566970934009 1
0.181351829296496 1
0.00518056943087934 1
0.718736978083652 1
0.780517255395869 1
0.238870506596903 1
-0.289574717936648 1
-0.141804079005571 1
-0.233958589149059 1
0.160956176363349 1
1.29334994051538 0
0.283144604316471 1
-0.139290472168283 1
-0.0594874976425521 1
0.389181111109843 1
-0.25929058494564 1
0.269921863865183 1
0.338147622385678 1
-0.190074625253278 1
0.17950374035858 1
-0.204083336429541 1
0.193246229569487 1
-0.0227213593305047 1
0.217271485162208 1
-0.312245033576205 1
0.262436240529005 1
1.03771186622683 0
0.0452726501056975 1
0.338565773846844 1
-0.613795233713554 1
0.142077621553259 1
-0.537017622078973 1
-0.0854910010790308 1
-0.581930193794719 1
0.0414173876919116 1
0.0427874746990814 1
0.394664040944871 1
-0.90992999844991 1
0.0762359549810492 1
-0.267040328544934 1
0.00303537974477033 1
-1.05408825338881 1
-0.0358050680341422 1
-0.0165000966929875 1
0.127513795998077 1
-0.629603368068091 1
-0.312577102657645 1
0.061182901097537 1
0.229376149698593 1
-0.325991239655653 1
0.961479421921811 1
-0.42949703598456 1
0.333989695596769 1
0.875697880834824 1
0.0519646782899026 1
-0.514204730523118 1
-0.106283540329316 1
-0.243861471681035 1
0.430516977902096 1
-0.235436554125747 1
-0.505106982233997 1
-0.562189545978237 1
-1.40358145965589 0
0.0183822506859115 1
0.561780733110928 1
-0.288816597987645 1
0.76571304462285 1
-0.0313225655363683 1
0.620779262820898 1
0.00704326457249241 1
0.313531401232023 1
-0.0462929235888848 1
0.177124718397607 1
0.125925878990286 1
-0.210216634836498 1
0.115597527951444 1
0.169789092504487 1
-0.134322500335238 1
0.299082124959292 1
-0.111052186092655 1
0.165558698225278 1
0.406808527279727 1
-0.870767540195747 1
-0.654007452436484 1
-0.618931787191104 1
0.505890297695151 1
0.787114000916855 1
0.434343118414317 1
0.350865188225718 1
-0.252735550926213 1
-0.951081898931739 1
0.513300402400184 1
0.75737657002266 1
0.34567949533102 1
0.801399230111786 1
0.28866756251978 1
-0.632142244526809 1
-0.113681967349089 1
0.739835957848156 1
-1.165184232393 0
0.853250282015465 1
-0.493227443080424 1
0.432600349535695 1
0.0784859700504596 1
0.073874166173736 1
0.578764679599893 1
0.279589996202769 1
0.305957866397211 1
0.133573766582808 1
0.261291165450848 1
0.0235017077789229 1
-0.762326438567043 1
0.241730193297627 1
-0.104631119147637 1
-0.214797875120637 1
-0.460332883436205 1
-0.0692337447564628 1
0.446341873497695 1
0.127418717869453 1
0.23714605929101 1
0.264661943604753 1
-0.120301545138816 1
0.584797214164575 1
-0.735875830108759 1
0.356597922193416 1
0.339142806733548 1
0.286761457231382 1
-0.16884507129787 1
-0.645099559072866 1
-0.589761820899812 1
0.790259993233814 1
0.854144600104803 1
-0.0854838782092458 1
0.185616798388316 1
0.414470906306257 1
-0.00644716788137342 1
0.526570461418906 1
0.113026872837675 1
-0.71281588707164 1
-0.405303162039041 1
0.29935442979039 1
0.0579399906374893 1
-0.297547897907902 1
0.262455763777249 1
-0.539062560603764 1
-0.542769868641359 1
0.650838719738761 1
-0.435834822615992 1
0.156690417115504 1
-0.135977344486387 1
0.00712551109624829 1
-0.313604420904868 1
0.0533022287044019 1
-0.442374217811627 1
0.612592133802965 1
-0.265339202057577 1
-0.813042036608189 1
-0.0595501128251817 1
-0.502469889478398 1
0.219292106189225 1
-0.0379924066253872 1
-0.831367322904715 1
0.216964507294254 1
0.117254424330914 1
0.591911468649214 1
0.164285019458997 1
-0.0585999614022848 1
-0.384243246781029 1
0.348871722155275 1
-0.0974746357874813 1
0.246032711177748 1
0.0629401617128676 1
0.215749418778548 1
-0.114249168994261 1
-0.277977559802209 1
0.0962972497885393 1
0.630157731006242 1
0.209454179278518 1
-0.75669666507553 1
0.307579769998604 1
0.239953337081557 1
-0.117649699818573 1
0.311124003532002 1
0.0169469839603324 1
-0.108431330995463 1
0.188632481499664 1
0.437840307312523 1
0.260948733292199 1
1.02344635263098 1
-0.270202470849542 1
0.636446330624486 1
0.163838955369148 1
0.844618617057115 1
-0.505493955950077 1
-0.119407078516843 1
0.446390489784673 1
-0.679214404432599 1
0.57003153434908 1
-0.0657576828778525 1
0.599696113881379 1
-0.18488303515794 1
-0.346559036881923 1
0.26785337813349 1
0.481125608950745 1
-0.490184095530752 1
-0.204100402080662 1
0.576088843538625 1
-0.0910556030939347 1
0.246731638053888 1
0.402730652085048 1
-1.09039019691164 0
-0.0858894759474845 1
0.356623531642033 1
-0.0145318789314285 1
0.445909000981997 1
0.319119438479975 1
-0.399172208079542 1
0.426308108318618 1
-0.333735584495639 1
0.729946221619486 1
0.378585190929165 1
-0.579961167397259 1
-0.142041151791677 1
0.258560240334723 1
0.212669744286651 1
0.185521934154998 1
0.324993725220854 1
0.514400071812867 1
0.614922285906938 1
0.494989532269476 1
-0.582541345748644 1
0.140826131582122 1
-0.856361607547464 1
-0.386603439432044 1
0.137462061386541 1
-0.378774720031972 1
-0.0632220690689242 1
0.286590687100426 1
-1.05079641530657 0
0.193435066219605 1
0.332592748151784 1
-0.162545442657545 1
-0.0496442148561326 1
-0.0668168256768372 1
0.172619251739494 1
0.06358850462129 1
-0.326981614246897 1
-0.175214419762338 1
-0.379234338080816 1
-0.0524774676625201 1
0.723033680737288 1
-0.85693062936986 1
0.00158951877220087 1
-0.183191696037027 1
-0.307095541280341 1
0.247359769009332 1
-0.417899485120152 1
-0.163754342382907 1
0.386081576933997 1
0.00377724381606468 1
-0.0989351144123851 1
0.503288778071721 1
0.0968794250707095 1
-0.262710768348413 1
0.113434391575571 1
-0.288332185952942 1
0.702287030884972 1
0.50985266857194 1
-0.977733432370646 1
0.6710770167543 1
-0.270078864248174 1
-0.364583820169317 1
0.543438584430214 1
-0.125083611282501 1
0.604227975917003 1
-0.58456197862738 1
-1.09297527228749 0
0.262139644429305 1
0.310866986686553 1
-0.97734448827802 1
-0.335288860198597 1
-0.180550410654798 1
0.315093205606449 1
-0.0895737822147397 1
0.253890761079999 1
-0.491017342384012 1
-0.0687150099632771 1
-0.214604240292175 1
0.0543160311992388 1
0.342623094932572 1
0.458292921086351 1
0.212586224092089 1
0.230379173813227 1
-0.737300994300176 1
-0.244509402602574 1
0.0710268472419949 1
-0.444555104716028 1
0.218381643641859 1
-0.0958193890001897 1
-0.519897917261419 1
0.480111149701767 1
0.245477785457225 1
0.751371834873458 1
0.0234600034879605 1
-0.363043810772635 1
-0.692930719681088 1
-0.481149298547793 1
-0.576995930615478 1
0.167249975640598 1
0.0512214927572072 1
0.102860641346132 1
0.8959143785077 1
-0.366733861572966 1
0.594199671055696 1
0.0028453666263947 1
0.407279986432209 1
0.121071619015551 1
0.124640984017822 1
0.0245228219920964 1
-0.0285712237612676 1
-0.4254236056772 1
0.259914363453818 1
-0.386799079498414 1
0.170201659975758 1
-0.570937742564787 1
-0.373103236013372 1
0.29646159841575 1
0.254948895466819 1
0.236052056938895 1
1.11593823088779 0
-0.538304977406565 1
-0.279282813992141 1
-0.0830577438078016 1
0.0337848202488506 1
-0.237172835062644 1
0.341437720343525 1
0.181326875136982 1
0.372653271818862 1
-0.384371570975576 1
0.246177661304077 1
0.213951455564925 1
0.221457789042696 1
-0.134620692827943 1
-0.0708060061496265 1
0.141235490529199 1
0.0164866027219111 1
0.10870062943822 1
0.206218959879964 1
-0.211343794671331 1
0.66633759796882 1
1.43567989028367 0
0.0623487511365345 1
0.0828735282636344 1
0.916707764334359 1
0.0300225322829142 1
-0.0205925688705151 1
0.602552293628669 1
0.00341618065121033 1
0.245479656819768 1
-0.318855799861235 1
0.793254240246938 1
0.279025607304136 1
0.941200898895052 1
0.297353876911886 1
0.0701216573613319 1
-0.748797888297343 1
-0.284560181432042 1
-0.0401559576212666 1
0.179219858937622 1
-0.532168766727193 1
0.120987869591051 1
-0.0942110013413154 1
-0.0199209598011937 1
-0.532141332921777 1
0.237518312607767 1
0.134512656890702 1
0.598529524091533 1
-0.350333121813491 1
0.254614744768074 1
0.102702987852803 1
-0.330228177080274 1
-0.574613772840913 1
-0.286594163174002 1
-0.592424893940739 1
-0.238730503164832 1
0.150957788531306 1
-0.268622743085901 1
-0.5146484940953 1
0.142933424778276 1
0.242499641684695 1
0.044257050775647 1
0.42785943396502 1
0.912588754701737 1
0.207323563709696 1
-0.0950270353646547 1
0.539981276962617 1
0.27305770192799 1
0.88769785713332 1
-0.219398595068705 1
1.18708451106565 0
0.72131921285226 1
-0.632061794274367 1
-0.433687004193428 1
0.0830214435747395 1
0.252295639872188 1
-0.0146033608647745 1
-0.0937739325051872 1
0.125775165331681 1
-0.427887983567619 1
-1.04626916149187 1
0.415684261536862 1
0.609651749062856 1
0.240444957603956 1
0.26208882149194 1
-0.648768012863326 1
-0.279264415694508 1
-0.360311943398504 1
-0.221122718524582 1
-0.875199891227062 1
0.19190383650278 1
0.319648546873151 1
-0.619230063361154 1
0.584969286715773 1
-0.695563615456517 1
-0.339945520972542 1
-0.396516962338909 1
0.343393881291524 1
0.493136375283027 1
-0.209019091846111 1
-0.0356309958819349 1
0.206912619292525 1
0.266084128334609 1
-0.364605904189075 1
0.751196323266904 1
0.562875669773001 1
0.110937955131209 1
-0.381446269570198 1
0.311107760146367 1
0.0935742596455848 1
-0.106290091678374 1
0.0657753905719912 1
0.103000265814794 1
0.439006080738429 1
-0.260267350282929 1
0.217583523927406 1
-0.268126905063063 1
-0.0765617588113316 1
0.123779780467452 1
0.287061654251273 1
-0.415490787426333 1
0.343064934630284 1
0.00758157098490034 1
0.0601050738469119 1
0.119362080333409 1
-0.512883755663595 1
-0.0847241580394711 1
-0.922882619677032 1
0.20928703146034 1
0.215395964442107 1
-0.444993634619586 1
0.498161221075036 1
0.658073079743852 1
-0.25479773522836 1
-0.660242157839528 1
0.229200182055884 1
0.475572330928288 1
-0.0118345165470565 1
-0.717655015224101 1
-0.526412296751058 1
0.525076884919226 1
-0.0273023795773295 1
-0.465913985666776 1
0.0733346533740555 1
0.0489196346197295 1
0.237344880086565 1
-0.0226360246758793 1
0.457361626670206 1
0.00261151197684645 1
0.283042081675719 1
-0.823490235626863 1
-0.243078499800621 1
-0.252339941335292 1
-0.108734552207484 1
-0.164255725826557 1
-0.105948518255943 1
0.435905222226347 1
0.34433287353765 1
-0.271524186340088 1
-0.432855849134245 1
0.380419586734788 1
-1.08331631769408 0
0.132115351713115 1
0.236902144657141 1
0.365584571068918 1
-0.695942725299357 1
-0.398269952918834 1
-0.193199879401132 1
-0.0684414961327307 1
0.424845999955755 1
0.725313789499298 1
-0.107124613056235 1
-0.507113577130805 1
-0.173117585350156 1
0.561979975529888 1
0.556503199031805 1
0.807894417451833 1
0.193400107046098 1
-1.13630684204962 0
-0.198966336074855 1
-0.216856983436555 1
0.246769659142745 1
-0.508138441663331 1
-0.458078985229155 1
0.105457769011058 1
0.0433404857458389 1
-0.356950235266628 1
0.515207995540577 1
-0.991311980806684 1
-0.543297526935978 1
-0.23124817420891 1
0.554301684358311 1
0.293571519743194 1
-0.528755875341112 1
-0.418955231065706 1
0.0107718902256183 1
0.269584159094657 1
-0.669555338736507 1
0.124876420482671 1
0.217133748874326 1
0.14772935455043 1
-0.0974488868006995 1
-0.0268279771829283 1
-0.322841951689948 1
0.02664998050886 1
-0.421316482753126 1
-0.901172465383888 1
-0.226270109388079 1
-0.813251981315623 1
-0.0135917453870112 1
-0.148533256990717 1
-0.631619174017632 1
0.397748022566474 1
-0.0487304865448428 1
-0.172168573188922 1
-0.0861979229172038 1
-0.159046663306743 1
-0.508487889917921 1
-0.895812550968176 1
-0.295159768969289 1
-0.444673749465364 1
0.32368596951175 1
0.403851194362474 1
0.29552684414302 1
-1.57675284935546 0
-0.0295702112686134 1
-0.277807195664005 1
0.0857986424985732 1
-0.0093996235873753 1
0.119891867535693 1
0.246284616719466 1
0.567128501376596 1
-0.0605700657263309 1
-0.276854772023448 1
-0.0779376256209004 1
0.170224942314904 1
-0.0767107329143939 1
0.405853218786353 1
0.342877768079553 1
-0.635173703710859 1
-0.156882135800448 1
0.738694032423113 1
-0.307900184092753 1
0.21696943497844 1
0.0550862529392943 1
-0.0981730782600932 1
-0.489878081449848 1
0.21593563059161 1
-0.212071884683506 1
-0.227950989249753 1
-0.147356070451554 1
0.09272639174213 1
0.489669802708458 1
-0.174648265556993 1
0.270372527333074 1
-0.476574702772031 1
-0.694200633788867 1
0.58598598873881 1
0.578513014548589 1
-0.439510489241456 1
0.458697036554039 1
0.114339291272976 1
-0.254879043536783 1
-0.756404453711201 1
0.477537954303305 1
-0.181742205203027 1
-0.290718499037631 1
-0.0430709603684873 1
-0.116126511553312 1
0.432843512982284 1
0.763442368973157 1
-0.233240976941159 1
0.080209557822459 1
-0.230120408750667 1
0.202055627669694 1
-0.206354022059882 1
-0.11430995019644 1
0.256189886403163 1
0.102225988844267 1
0.201431873257434 1
0.649784020158736 1
1.0508599129619 0
-0.765765020204485 1
-0.181286084871282 1
0.15189914705172 1
0.0531695094565491 1
-0.603411735237371 1
-0.845244642363595 1
0.255785318255939 1
-0.164014138745921 1
0.268294758386424 1
-0.0657038849438765 1
0.618207098921226 1
0.268752680960465 1
-0.598305489066657 1
-0.478614912677389 1
-1.12807389857557 0
-0.709239169580972 1
-0.0299267931528806 1
-0.167171711794818 1
0.438457544061075 1
-0.0868172199368588 1
0.122506976080186 1
0.274282980512603 1
0.591495930570867 1
0.141047581381127 1
0.670864203121634 1
-0.648833249774591 1
0.167031351068385 1
0.421117133742807 1
0.270125675644458 1
0.184316192291288 1
-0.814372157756615 1
0.644241810610884 1
-0.360152871822463 1
1.10159194027089 0
-0.0583267255666075 1
0.484362514231463 1
0.91189695313766 1
0.0967030107499889 1
0.149333350166615 1
0.0740007037700715 1
-0.0930424007068372 1
-0.397824481156011 1
0.150240674081236 1
0.532738328333846 1
0.654239872370885 1
0.0186187490809436 1
-0.309097200758266 1
0.028328441438126 1
-0.354540791316489 1
-0.278309264133688 1
-0.469650752358585 1
0.348768307904845 1
0.720599371199934 1
0.25882964700627 1
0.910456910291862 1
-0.0492079208224745 1
-0.551940442367624 1
0.219181670732008 1
0.317224337541425 1
0.44683556231466 1
0.313475853209911 1
0.447663971814768 1
0.603149820642568 1
0.260220264802022 1
-0.0153917886113451 1
0.0121404680704078 1
-0.481678647236728 1
0.096826331962315 1
-0.69340492235232 1
0.154912225157709 1
-0.385451356258226 1
-1.03718828230617 1
0.106467767462383 1
-0.184597321280172 1
0.0849771670090611 1
-0.0809889820049781 1
-0.00661234023416282 1
-0.666256448329803 1
0.460456293019377 1
0.237584887097631 1
0.380344362587022 1
0.201687922507855 1
-0.229587367556081 1
0.321489985644047 1
-0.38183757881599 1
0.0922887787344884 1
-0.490534574984744 1
0.190387440133227 1
-0.448549830055601 1
0.325557556858364 1
0.528110949913929 1
-0.8398357812545 1
0.159645368869775 1
-0.409968549556489 1
-0.311225200704828 1
0.583518452609608 1
-0.0920357988922075 1
-0.34648194240803 1
-0.0477441401160196 1
1.18870635619961 0
0.120808448382341 1
-0.0358639511422197 1
-0.146413827417895 1
-0.0456277233629778 1
0.453148555669932 1
-0.324715610988108 1
0.0653066515086688 1
0.0872076443263856 1
-0.245050952626055 1
-0.298566711851994 1
-0.0112962772393962 1
-0.622062914326693 1
-0.232139075753638 1
0.72430083115509 1
0.307765709316331 1
-0.059324496892281 1
-0.511668217152441 1
-0.331129349782555 1
0.401501418673023 1
-0.00538344371014227 1
0.460775278689352 1
0.46045688144189 1
-0.126471393060057 1
-0.341054622480855 1
0.433342492116123 1
0.435669824939428 1
0.742241749252485 1
0.119036969163881 1
-0.703931608987419 1
0.461507156249007 1
0.913481934593513 1
-0.234284779310912 1
0.239857836773387 1
0.892823912864487 1
0.138955376659087 1
0.426937095732645 1
0.84802614072188 1
0.210877758234021 1
-0.140485583854029 1
-0.0313036596762564 1
0.0794383147733471 1
1.0530818461168 0
0.0179693253110447 1
0.0614876080568666 1
-0.0967519546135751 1
-0.0117622778021995 1
-0.31886818091305 1
-0.409562614121988 1
0.386438596753246 1
0.204652272605684 1
-0.714859075675091 1
0.292421977734872 1
0.456653928835988 1
-0.208272752597138 1
0.112028812874291 1
-0.343607122209771 1
-0.35471993389511 1
0.712454739926266 1
-0.348910519415707 1
-0.0385447299892252 1
0.2370055752794 1
-0.685990312757542 1
0.22130481271746 1
0.151039243955736 1
-0.035178838761684 1
0.338798592355146 1
0.0719442069300868 1
0.420555591472458 1
0.0225278810687323 1
0.412843066480452 1
0.221105220720444 1
-0.107210804149698 1
-0.144954357100372 1
-0.190365373313363 1
-0.2096528657707 1
0.194017781917019 1
-0.0106782340566226 1
-0.68890953001231 1
-0.114633134735974 1
0.231152635085487 1
0.0380970895601916 1
-0.358103091334045 1
-0.0855488066883364 1
0.338834209978814 1
0.601284331713093 1
0.619021670289755 1
0.674031493801354 1
0.826156517936215 1
-0.441158831683111 1
-0.0376120931610098 1
0.235355412473289 1
-0.183276633750257 1
-0.347480371317382 1
-0.592764800979547 1
-0.182708973759942 1
0.99464585647625 1
-0.369637997817389 1
0.243955512521035 1
0.258441319068498 1
0.177048578482112 1
-0.192814726904613 1
-0.00859414695372969 1
0.567776792706904 1
0.772393034871119 1
-0.505792064278962 1
-0.106469372414198 1
-0.575849734973248 1
-0.276336839589376 1
-0.224067741275316 1
-0.366226023332455 1
-0.0949116429552955 1
0.339448818443684 1
-0.51905694173381 1
0.0139740191644513 1
0.0931479701770424 1
0.028328768968493 1
-0.126803836432394 1
-0.56933504829858 1
0.366881440087507 1
0.36145309258051 1
0.546616596100911 1
0.276512368256016 1
0.0302497411813182 1
-0.832643399385038 1
-0.332688421162784 1
-0.156730755947095 1
-0.0360340106444836 1
-0.121677292288989 1
-0.517632170604008 1
0.666323021276698 1
0.19382166202985 1
-0.111997064097269 1
-0.765748197139817 1
-0.334881011032469 1
-0.382092619873433 1
0.2625646330134 1
0.314891083378898 1
-0.0285513255977952 1
-0.468049523907098 1
0.39879931448617 1
0.381683705745934 1
0.14305838743254 1
0.46540026545582 1
0.256175525403561 1
0.0185623018184674 1
-0.606710804174882 1
-0.265266924923593 1
-0.263622285552543 1
-0.283522380104152 1
0.0353938619922742 1
0.326542360601511 1
0.023301193556684 1
-0.155392926084115 1
0.505092328468446 1
-0.262662615850262 1
0.355989343085783 1
-0.247019673820676 1
0.515296304320363 1
-0.624542542881391 1
0.351620398704931 1
0.315262134495163 1
-0.250153688528975 1
0.305135650220424 1
0.470694537480777 1
-0.467719811954428 1
0.492903382493699 1
-0.703870861058345 1
0.139813754885311 1
-0.0814795301296143 1
-0.384431185261559 1
-0.211402994007975 1
-0.0225781915235161 1
-0.204616757437852 1
-0.546792978684672 1
-0.151286005499496 1
-0.692929274397977 1
0.61156668840513 1
-0.612609686419196 1
-0.128537304260622 1
0.300499074287585 1
0.342611987944029 1
0.383704988933669 1
0.0987729110121763 1
0.55379129868302 1
-0.355349141846978 1
-0.247093083836898 1
-0.513015483340141 1
-0.526547762665061 1
0.045517992269961 1
-0.0321890800419853 1
-0.631216923686663 1
-0.0422611440933721 1
0.72212327653527 1
-0.457195301440121 1
-0.24352540799335 1
0.126709893860094 1
0.714696067144249 1
-0.135459259632496 1
0.253427578438804 1
-0.226798238472206 1
0.534344024433401 1
0.074874832484079 1
-1.01539679324632 1
0.408430194924409 1
-0.104789947059229 1
-0.463614871398406 1
-0.0667224552965318 1
0.608066626141864 1
0.184416070191289 1
0.585954756367896 1
-0.707739290698801 1
-0.937190374871226 1
0.319244180720194 1
0.46191550700337 1
0.101178038995301 1
-0.161787166318935 1
-0.518008656572847 1
-0.52997882422702 1
-0.881329734216289 1
0.24011298517322 1
-0.53087252195415 1
0.0475300757411647 1
0.0662866902481525 1
-0.260775034167915 1
0.476479624009111 1
0.922143411249102 1
0.119147102046202 1
-0.205011764942449 1
-0.794086958084345 1
0.441294469340965 1
0.11355127525096 1
-0.664985132291315 1
-1.27037110565651 0
-0.405703678592813 1
0.736249591788201 1
-0.331957208560864 1
0.238344686446392 1
-0.372319761672149 1
-0.306920440918715 1
-0.462541282641876 1
-0.452994652796867 1
0.48197066335643 1
0.246308823494434 1
0.421201750028171 1
-0.246978108876985 1
0.313399952751319 1
-0.0635716825739609 1
-0.264638066456993 1
-0.291833580554396 1
0.058902345481469 1
0.389091184270037 1
0.472783028842327 1
0.0175152837568944 1
0.417353312798334 1
0.206850921322318 1
-0.476190761864327 1
-0.206007840295535 1
0.192911515979332 1
0.454278773222183 1
-0.231606990005036 1
-0.836974802835285 1
-0.0156707086764189 1
-0.0746966127409164 1
-0.384725172305742 1
0.541689808706862 1
-0.451902937469186 1
0.204238319657385 1
0.180288729523739 1
-0.199455158856278 1
0.719390924034871 1
0.180713179948408 1
0.453281569153112 1
0.316800261536485 1
-0.0765028568024089 1
-0.318171141370612 1
-0.563753499026789 1
-0.59074410903207 1
0.399070224169124 1
0.582071203378602 1
-0.152968630019575 1
0.0732246953817373 1
0.470479106810102 1
-0.940986952338551 1
0.296546760390289 1
0.0614202207612101 1
0.161531777019989 1
0.293220528350187 1
0.748119251187915 1
0.929726184725694 1
0.2760984679047 1
0.22466429054508 1
-0.375305339093115 1
0.125675039633237 1
-0.270786667855851 1
0.0182081696422214 1
0.43331042700725 1
-0.136041700436473 1
0.285432666596261 1
0.413101227267805 1
0.11044427856518 1
-0.284194497173575 1
-0.264721408354557 1
0.240215654181833 1
-1.51136156202665 0
-0.316611246387483 1
0.572143859782659 1
0.293940676612253 1
-0.292782600864761 1
-0.533776238717432 1
0.144703174451201 1
0.14916161056595 1
-0.172715428526385 1
0.555431666646091 1
-0.519629084671605 1
-0.586436730692467 1
-0.522442844355805 1
-0.011266430101998 1
0.208609359372482 1
-0.26059907218957 1
0.373641462632008 1
-0.916671345959974 1
-0.0492770114190881 1
-0.360480503835928 1
-0.574593067160056 1
0.378060519552253 1
0.00458338774661085 1
0.481858956419606 1
0.0107307235998232 1
-0.0323454385244716 1
-0.440612861521616 1
-0.0117846005591353 1
-0.344685104471188 1
-0.199063606758272 1
-0.24239698543238 1
-0.12224971505259 1
0.360747543946935 1
-0.781306594244694 1
-0.214769728482247 1
0.896182620008249 1
-0.482557518964549 1
0.389022623753578 1
0.80344140233326 1
-1.04781155552883 1
0.15054421648841 1
0.122921113621714 1
0.154185024629571 1
0.516661478056835 1
-0.237499389820368 1
-0.159077405123431 1
0.270758956963204 1
0.234313693966252 1
-0.732299651403914 1
0.784744976285994 1
-0.298503179258087 1
-0.172586222712152 1
-0.267116873933456 1
0.379828857754551 1
0.0410640204894669 1
-0.102742579030139 1
-0.104630725542803 1
-0.566131292081281 1
0.243658372303379 1
0.0838477219899184 1
0.832085069233286 1
-0.0758675855121832 1
-0.224161735401696 1
-0.484815001865954 1
0.0180402129976095 1
0.240924487209753 1
-0.314936984146314 1
0.410826512803625 1
-0.113077513996546 1
-0.270708607818082 1
-0.488266132267065 1
0.141130137941145 1
-0.560407372681233 1
0.215016627785628 1
0.151516553772373 1
0.247932754005219 1
-0.0801828551928549 1
-0.0811437078065965 1
-0.575065347891805 1
-0.242366157560967 1
-0.520269943631421 1
0.482879411923866 1
0.660817428939352 1
0.323856614127665 1
0.904832853832765 1
0.00747492400711181 1
-0.418117650889461 1
-0.217140825362576 1
-0.362549848114914 1
0.0167539265955145 1
-0.638410969000278 1
0.302008324886658 1
-0.801589460076038 1
0.536828159897776 1
0.221528704846027 1
0.892202514310083 1
0.646099753342023 1
0.453291486743635 1
0.219244749010592 1
0.383120516257821 1
0.21946889939449 1
-0.0548078982810774 1
0.777857739639191 1
0.378075651016874 1
0.913072976001239 1
-0.0483630410056638 1
0.324721345012103 1
-0.684234562305324 1
-0.380576104984526 1
-0.155988175955261 1
0.383203382014262 1
-0.801774334809918 1
0.126197158658073 1
0.205260412861203 1
-0.368015224797546 1
0.960813634212304 1
0.382854189555386 1
-0.472476993819043 1
0.793404842445589 1
1.27502503701542 0
-0.382606779575451 1
-0.304882469200575 1
-0.110599203310393 1
-0.183063182845698 1
0.332071429879177 1
0.239355120884372 1
-0.214920528717155 1
-0.0127237880924909 1
0.205408419869268 1
-0.519724363884569 1
1.04151665073306 0
0.487411487446665 1
0.30398523544459 1
-0.484262114674901 1
0.45658285744926 1
-0.215365315461706 1
0.0991799639638355 1
-0.00540656401477901 1
-0.135560402298867 1
-0.0474481555986537 1
0.257208186542379 1
-0.144030320259482 1
-0.147892838020565 1
-0.199621712292318 1
-0.152119721586102 1
0.365405997949143 1
0.121295877076348 1
-0.0351559054374554 1
-0.328532794293795 1
0.296484933325885 1
0.0384287796402 1
0.331216302362084 1
0.571681981146108 1
-0.0972415574713865 1
0.662171781079726 1
0.104673480339535 1
0.195890676362206 1
-0.464678225871209 1
-0.352477735564333 1
-0.388070107226764 1
0.11775117942118 1
-0.776133069600255 1
-0.11194033214704 1
-0.0302261171038988 1
-0.689251511915904 1
0.185091329242814 1
-0.246949138491594 1
-0.40974167789582 1
-0.892741742650992 1
0.883707899666351 1
-0.0751920066501976 1
-0.173560059513142 1
0.126146180924645 1
-1.1524832367977 0
-0.133628458176135 1
0.943528473943526 1
-0.09039356077782 1
0.621257998452132 1
-0.467136998972252 1
-0.0989448359372388 1
0.338613443676989 1
0.318852491453954 1
0.478231059175059 1
0.148446899166529 1
-0.424887250752501 1
0.197543758028363 1
0.192592253285913 1
-0.508060671755363 1
0.458363566386147 1
0.086450824976232 1
0.0807643716154434 1
0.0953148322165743 1
0.434156291058854 1
-0.210829272364591 1
0.223771839191265 1
0.792520632690318 1
-0.381641766683919 1
0.370164164587979 1
-0.154403413476806 1
-0.0128185271074113 1
-0.444748810849408 1
0.203146889102742 1
-0.492617955412805 1
-0.316573406396541 1
0.388327043483813 1
0.0165830932447873 1
-0.497242250323562 1
-0.414682399480318 1
0.186283870733934 1
-0.525692794603874 1
0.478744754456176 1
-0.299114196279431 1
0.305044703067767 1
0.342744945497063 1
0.161677049574947 1
-0.590700986291801 1
-0.348425278478623 1
0.516970350603608 1
-0.268509297723743 1
0.103350274160078 1
0.865007491012415 1
0.33400970290304 1
0.387760837601613 1
-0.107264353449802 1
0.325678036577484 1
0.217198015116322 1
-0.602208462753095 1
0.21188397907033 1
0.671653001283265 1
0.280137108290967 1
0.174036913816024 1
-0.405457201917628 1
-0.14334874533363 1
-0.229795074021429 1
0.231809994579387 1
-0.219990504788763 1
-0.704197526933511 1
0.104758662804408 1
-0.152992022501282 1
-0.139118800309194 1
-0.304389033709205 1
-0.662398290082823 1
-0.801946768788319 1
0.0406332300467716 1
-0.60183229412364 1
-0.336767123111111 1
0.0365995876896265 1
-0.138810188377099 1
-0.392444853966765 1
0.293253897610229 1
-0.58562788366213 1
0.113029664009149 1
0.224685011526622 1
0.068653354795662 1
-0.13188214691317 1
0.139784717529668 1
0.566391405052577 1
-0.734590247907693 1
1.45793652078639 0
0.0594852218993893 1
0.312383719805424 1
0.315734294394558 1
-0.229582993578979 1
-0.787583624507361 1
-0.431470611441861 1
-0.398998369249746 1
0.867779565972611 1
-0.155740625421879 1
-0.393114677814354 1
-0.348638897425373 1
-0.110806608497369 1
-0.30774732461246 1
0.460230568924812 1
-0.264041169102669 1
0.111337658426654 1
-0.629619671702662 1
0.606421643173828 1
-0.322658662108833 1
-0.265408632486345 1
0.559766573802296 1
-0.327270962728313 1
0.381267911194522 1
0.414344754997891 1
-0.901026932697758 1
0.261156639297611 1
0.373253731359593 1
0.34762679169961 1
0.125937660153337 1
-0.629174200677806 1
-0.253186381231531 1
0.0595982129761983 1
-0.274774942717055 1
0.176953182344961 1
-0.689378644237056 1
-0.880894102128873 1
0.140530340953487 1
0.706099949813644 1
0.0860589292615921 1
0.00571869400698621 1
0.10892506048691 1
-0.181069091096222 1
0.20909105529614 1
-0.213503456062437 1
-0.993287043231926 1
-0.487782979494947 1
-0.40706258743802 1
-0.0362099662691564 1
-0.346169666078129 1
0.42917383803306 1
0.258651442743435 1
0.375993766487243 1
-0.315707978545538 1
0.274645477913756 1
0.340198499530713 1
0.378196396457646 1
0.0470938574748713 1
0.442818273014731 1
0.736132704448853 1
-1.07957691206205 0
-0.352442194271942 1
-0.315509494012939 1
-0.101177419061932 1
0.104694812196912 1
-0.569199075687339 1
0.360425860492523 1
0.033402220504543 1
-0.405073037811145 1
-0.732609026765593 1
0.335217250465164 1
-0.202805673602451 1
0.560926886153455 1
0.347167521641346 1
0.323021729127982 1
-0.0927267736243573 1
-0.196598013330103 1
0.517003960821752 1
0.854820753765727 1
0.975491329140237 0
-0.315198150023801 1
-0.125121210047988 1
0.234558972847272 1
-0.338801242489635 1
0.287724930560406 1
-0.544678682789208 1
-0.221675447903101 1
0.3374890620275 1
-0.20699229829103 1
-0.513403268935938 1
-0.0626552267134349 1
-1.19031723111253 0
-0.0532362656094462 1
-0.39323172990906 1
-0.896853048738113 1
0.18897416175388 1
0.630458918643102 1
-0.106934847004554 1
0.400038214432726 1
-0.0919363736112631 1
-0.00195926316553106 1
-0.282242447306664 1
-0.387230542354128 1
-0.167736949658988 1
0.0879485661261103 1
0.273406715267588 1
-0.0180503971840982 1
0.0830592054728733 1
0.384487923144095 1
0.00311718866067023 1
-0.485692616242632 1
-0.502728034157596 1
-0.0899530554077695 1
0.896694782980269 1
-0.690259912616451 1
0.117659047300584 1
0.135899062972499 1
0.467075093222933 1
-0.423343659628204 1
0.150071939593109 1
0.453364060664801 1
-0.296678999521512 1
0.844793718520233 1
-0.46336337299992 1
0.292184012611732 1
0.967724913275617 1
-0.795451478192317 1
-0.139049249183889 1
0.530183322087986 1
0.0330528450215721 1
0.221375347091928 1
0.202189043536175 1
-0.823602733471172 1
-0.504984081789715 1
0.615009898358303 1
0.0644629705688083 1
-0.428468449640135 1
-0.288161645017887 1
-0.438261122572548 1
-0.0857314761116782 1
-0.0389138807488493 1
0.0164094563636978 1
0.0931973440346774 1
-0.159518299155147 1
-0.957772513065278 1
0.68601638896144 1
-0.247016579407271 1
0.515466741266944 1
0.461744200080714 1
0.402978637174664 1
-0.119974592096254 1
0.248970984811689 1
-0.767887469787537 1
0.687475753430768 1
-0.324983254652426 1
0.277733242134343 1
-0.459614321310087 1
-0.664288924780874 1
0.701011048297044 1
0.0940968990514445 1
1.31064934910101 0
-0.12300546797588 1
-0.939968907040734 1
0.224087392790904 1
-0.149026670565428 1
-0.432380086524731 1
0.483914616379724 1
-0.303161682926273 1
-0.0542191587235798 1
-0.487733018101244 1
0.174489163195811 1
-0.0862786758336964 1
-0.66797148101849 1
-0.187348349041431 1
-0.139238027263065 1
0.0718527352229517 1
-0.544519028176692 1
-0.491286199874378 1
0.00703025598593951 1
0.399951558645431 1
-0.0796852571020307 1
0.398187561476003 1
-0.870580142611434 1
0.21695383107901 1
0.0294429315869758 1
0.748545635511123 1
-0.150306407067204 1
0.772980072224422 1
-0.130699216376861 1
-0.109786408525034 1
0.0987508067977616 1
0.627015547986142 1
-0.574568676241126 1
0.589915090335534 1
-0.218633500073204 1
-0.410297803477763 1
0.361424275226313 1
0.678712867220983 1
0.521943621138957 1
0.226720115414095 1
0.673823843902845 1
-0.524724264143421 1
0.775946846469444 1
-0.410267097361554 1
-0.00119437685980121 1
1.06205388481081 1
0.360626553010859 1
0.290724868726683 1
0.074207382278259 1
-0.136262427224776 1
0.717970756699968 1
-0.0347835005280316 1
-1.17300566445428 0
-0.147023826624971 1
-0.355301462598098 1
-0.0171678767733121 1
0.0177175490809839 1
-0.373530236267815 1
0.300205652912012 1
0.214067780960997 1
0.413557414396264 1
-0.166884437305525 1
0.323810976484639 1
-0.347661091196668 1
-0.284780310573272 1
0.445484070460186 1
-0.513400683718881 1
-0.41808390893749 1
0.190518434988608 1
0.234133330737334 1
-0.0781118539660101 1
0.459934234631232 1
0.0482315328922155 1
-0.155377501138161 1
0.359487701035647 1
-0.189458298931331 1
0.169190170765729 1
1.02783368539756 1
0.286876003795036 1
0.140786218567488 1
-0.223110822792907 1
-0.0138614288290226 1
0.419470636506627 1
0.455801836066829 1
-0.102835841150366 1
-1.04168327778737 0
-0.878735005575006 1
-0.528114817373745 1
0.70295576860895 1
-0.177447132446369 1
-0.0557158795812386 1
0.361119077413518 1
-0.78173594114729 1
-0.211071591848583 1
0.486152897909032 1
0.256447181138573 1
0.29933662049109 1
0.344754000124325 1
-0.617367162778744 1
-0.736833699680715 1
-0.727814577562588 1
1.01887662563547 1
0.428534537578465 1
-0.0239549359729391 1
-0.275194623180763 1
-0.0834845030103786 1
-0.633704189941686 1
-0.250056333178923 1
-0.0753381328179342 1
-0.133962334609134 1
-0.249589538034426 1
0.0119139600960372 1
-0.852506981886554 1
0.57482591182333 1
0.746817931801083 1
0.167291058969594 1
0.3754318875939 1
-0.0331967097215895 1
0.524755004822114 1
-0.198392246357309 1
-0.251269254410964 1
-0.338003638088984 1
0.64386091102496 1
-0.159623361979405 1
0.400783027201363 1
0.0453971540489289 1
0.33847808776902 1
-0.708528338716977 1
0.676233719016212 1
-0.080544679202763 1
0.491364715841025 1
0.353151395821858 1
-1.07572495507043 0
0.388769147340081 1
-0.428664988255455 1
-0.0843838292921733 1
0.55881214167654 1
-0.255829375120765 1
-0.208883023450466 1
0.524927880496596 1
-0.462789322585332 1
-0.249231461342683 1
-0.230934557840899 1
0.879514279665091 1
0.315266901636622 1
-0.366397166800196 1
-0.154637720042882 1
-0.278017004223973 1
-0.939667758129012 1
0.215580156695481 1
-0.0251255335348365 1
-0.374667887838912 1
0.452070625277109 1
-0.0790331131712713 1
-0.428553571455067 1
0.550407885855325 1
-0.372110669333217 1
0.673263605050064 1
0.279461820485182 1
-0.847989007372913 1
-0.205412888529306 1
0.926255765742954 1
-0.895775995441052 1
-0.232098066790465 1
0.339748398901595 1
-0.422801433219485 1
0.296080421382349 1
-0.0205206512580751 1
-0.647271157311692 1
-0.132060917768931 1
0.185331011599449 1
-0.272135189824317 1
-0.12761870103065 1
0.550347097211788 1
0.0692453978800888 1
0.609685787888058 1
-0.764322196608028 1
0.522897041295465 1
-0.0197746407050535 1
0.354485131335225 1
-0.469881719034705 1
0.330140660718388 1
-0.331682785795419 1
0.60173128685098 1
0.154245419726919 1
0.244552789844038 1
0.358379990795357 1
0.303834968961633 1
0.407621618022661 1
-0.188245449399251 1
-0.125951556356329 1
-1.25422209055411 0
0.630381191906086 1
-0.849710719770918 1
-0.259255754537152 1
0.107491604386966 1
-0.741152437973826 1
-0.42567177593319 1
-0.230838107095199 1
-0.0600213322319768 1
-0.182981674152664 1
0.28621939871273 1
0.874120144250694 1
-0.301369127940402 1
-0.411283370684943 1
-0.461424757749426 1
-0.406164263198902 1
0.502390368671499 1
-0.169358415197607 1
-0.687574040980334 1
-0.00755061262013865 1
-0.184414761391339 1
0.211676095484555 1
-0.616907281194806 1
-0.8636809419671 1
0.674781824598774 1
0.187787496256043 1
0.729140096666975 1
-0.0383029482545682 1
-0.221910665667768 1
0.156729281743954 1
-0.424282328982785 1
-0.183854687171636 1
-0.367625127041719 1
0.235939050338193 1
0.623576961669232 1
0.460619998700451 1
-0.0803559420378156 1
0.089987810071675 1
0.0930012465495141 1
0.124929702287641 1
0.892940454248988 1
0.616031973399559 1
0.614728322578077 1
0.565137986493009 1
0.21697032891509 1
-0.0178049708214044 1
0.266232536162565 1
-0.877890423402863 1
0.632816290799765 1
-0.288720247874525 1
0.110260557623567 1
-1.13196215876739 0
0.162757179287091 1
-0.529745221361201 1
-0.0884901347910817 1
-0.163970596886429 1
-1.2304787695113 0
-0.0200346843022515 1
-0.0166299022673854 1
0.0678338907848103 1
-0.679679388977766 1
0.627428860493049 1
-0.163797930910901 1
-0.126272381363041 1
-0.288763788697272 1
0.0230478712636936 1
-0.296484032087408 1
-0.368189340236088 1
0.401099049938036 1
-0.0369042254465053 1
0.637788969496551 1
-0.559957520328088 1
0.0645613119043353 1
0.26460072513099 1
0.617348022284856 1
0.0985339213847706 1
0.215875735468145 1
-0.113553277565463 1
0.338570013992338 1
0.706867343695872 1
-0.557355291133051 1
-0.109420352259851 1
-0.338368198481467 1
-0.843683392878463 1
-0.21993994972051 1
0.531611135353329 1
0.287070688092456 1
-0.0375097968248399 1
-0.669771120612703 1
0.353653832148318 1
1.34901745758023 0
0.518936570308717 1
0.727289829969305 1
-0.0790588154290274 1
0.542093814386588 1
0.0457372208014921 1
-0.419269910253095 1
-0.136147127921992 1
0.353085812259353 1
0.0236214638260283 1
-0.316841380099748 1
0.236593707518113 1
0.280873510839105 1
-0.142196206228894 1
0.638246689338512 1
-0.186690463048252 1
0.101194181003543 1
0.244696473945233 1
0.0870888016728548 1
0.184961522270745 1
0.430005780293248 1
-1.0202086494371 1
-0.00070594442385119 1
0.435097737865576 1
-0.843553628303358 1
0.695813624340901 1
0.226996235856277 1
0.536211740806884 1
-0.170722676740179 1
0.188494402822739 1
-0.141099788089018 1
0.0147592541428573 1
0.457344449572851 1
-0.0567326393947416 1
-0.345803421856842 1
-0.397354576619246 1
-0.654857317505716 1
-0.156497993537735 1
0.283061636938003 1
-1.22703778986332 0
-0.026065226813058 1
0.113792929099085 1
0.458990703219816 1
-0.152808849191648 1
-0.604644047166434 1
0.781847934657671 1
-0.294817014406713 1
0.286931739214187 1
-0.0107766315457467 1
0.504293588323422 1
0.0359881528592845 1
0.668243241681011 1
0.235615401873909 1
-0.491170373599167 1
0.613089692847939 1
0.847297353013992 1
-0.408640243172154 1
0.191256038825629 1
-0.106539535423862 1
0.451125732858078 1
-0.208655711139033 1
-0.55219486023061 1
0.599620186016875 1
-0.796260857004654 1
-0.509671584901815 1
-0.146436485285608 1
-0.207381135664487 1
-0.429711838216216 1
-0.62726997776246 1
-0.785044452284418 1
0.126567978969349 1
-0.926395923050843 1
-0.741038865293348 1
-0.381428458887942 1
-0.0804354591683777 1
0.441844505900782 1
0.209533471508338 1
-1.00244174420227 1
-0.775639708283061 1
-0.0303874788113403 1
0.297893969495165 1
0.836688401597154 1
-0.75879874808594 1
0.763482214260134 1
0.163288540796006 1
0.346019288774126 1
0.170555054781426 1
0.0311025949161644 1
-0.329119969532478 1
0.00145255886869744 1
0.591508990465579 1
0.28952895174129 1
0.401846060061145 1
0.0882389891699356 1
-0.218515359089262 1
0.161236890006058 1
-0.145132250954409 1
-0.793745497767766 1
0.230433901484454 1
0.202844098274551 1
0.652288413042412 1
0.906103097794805 1
0.122503639775253 1
0.522463587107575 1
0.169113430992413 1
-0.244809846979416 1
0.393126609414073 1
0.572770791237953 1
0.218922921555914 1
0.380062972994435 1
0.0848073091145632 1
-0.253142054981803 1
-0.491056251466091 1
0.220306254486768 1
0.559312529204818 1
0.432017665310938 1
0.821210029006966 1
0.394617090009282 1
-0.518958304937032 1
0.0160974831349268 1
0.470502836030769 1
-0.156788529842604 1
0.732263396110699 1
-0.0255084590187707 1
0.190221450772142 1
-0.260056565602801 1
-0.160093614220949 1
-0.154863166272947 1
-0.0440295450359859 1
0.309826091995805 1
-0.0465691902659841 1
-0.651248684044753 1
-0.456092720464792 1
0.156707046113407 1
0.0748624026700993 1
0.253138136000467 1
-0.226358782883061 1
0.492564382630983 1
-0.117411472801362 1
0.306939982196307 1
0.320539949002406 1
-0.0372520957757894 1
-0.275073918732519 1
-0.254197748391325 1
0.2306097939319 1
-0.00496700923129295 1
-0.0166029654639632 1
0.00601087335484229 1
0.0255001055515477 1
0.35014627064264 1
-1.01903408696049 1
0.522239116702585 1
-0.0327995294560836 1
-0.250705572207588 1
-0.877216894817513 1
0.952037701733127 1
0.703900234165897 1
-0.331147046566049 1
-0.217090794089429 1
1.28286584509036 0
-0.625445501321696 1
-0.63863174442323 1
-0.738991909962048 1
0.392851408875234 1
0.225862447706786 1
0.662579035931476 1
-0.271326156143984 1
0.737089334816892 1
0.521602269271709 1
-0.548059250229007 1
0.12876827243447 1
-0.798174999048781 1
-0.195457690182479 1
-0.794609666093681 1
-0.0855950842632392 1
0.332076757657817 1
0.24850194435172 1
0.53238561678746 1
0.42841964234913 1
-0.642657735503565 1
-0.289948650047882 1
-0.291984494473937 1
0.897641422956709 1
0.603240498956419 1
0.309327086685876 1
-0.431854296882377 1
0.206442955263711 1
-0.245492026697199 1
-0.0598050083993931 1
-0.0447863561407111 1
0.326604474369895 1
-0.328616258813545 1
0.114104371192132 1
0.43524801721224 1
0.127427112107447 1
0.0571486302412493 1
-0.042973293046825 1
-0.44525073532578 1
-0.847114425834215 1
0.0635582801132558 1
0.494597664719823 1
0.312851780671458 1
-0.831715527820194 1
0.165142555245721 1
-0.314621886068135 1
0.319898321901303 1
0.628150181644302 1
0.348988319560777 1
-0.130838894614053 1
-0.864292646582687 1
-0.0675049355581752 1
0.354092692421274 1
0.0596452835848111 1
0.78025722574909 1
0.0907239825232182 1
0.572330900490141 1
-0.230367561505647 1
0.413179872359979 1
-0.197027821595594 1
-0.0481359013454301 1
0.769387618274233 1
0.191693036911659 1
0.696567747275713 1
0.137604577690745 1
-0.111506671883614 1
-0.765573687304909 1
-0.215388753408232 1
-0.454620088228788 1
0.503613081099049 1
0.00845835109455431 1
-0.332554241944701 1
0.00717428788668689 1
0.184793995025606 1
-0.0955565602549175 1
0.63712371047011 1
0.652413830016359 1
-0.762314348262965 1
0.391802494925168 1
-0.0438476087736122 1
-0.765355071443878 1
-0.384359418495323 1
-0.311299735968286 1
0.544962118705757 1
-0.559636826864033 1
-0.508751747602037 1
0.804978005436359 1
-0.514253398710676 1
0.192556682786274 1
-0.86993933439284 1
0.13647782869748 1
0.0814114479199984 1
0.299426770296636 1
0.227565511569383 1
0.365336648935629 1
0.0240705647785247 1
0.314875788373653 1
-0.550505907340732 1
0.166779948743127 1
0.23935726888967 1
0.131613963888467 1
0.235182641630729 1
0.197369629664205 1
-0.41192045115915 1
-0.124823692693327 1
0.211090678376901 1
0.732569202218273 1
-0.119240118073711 1
0.524993148732313 1
-0.157255152969343 1
0.377215643744441 1
0.743513689887688 1
9.57296167228283e-05 1
-0.662458723763258 1
-0.106320253634439 1
-0.104272418430564 1
-0.190733450270884 1
-0.0999882442740093 1
0.149473106197512 1
-0.0775844654083014 1
-0.895297667867198 1
0.585241779004623 1
-0.381922133646078 1
0.467913607565639 1
0.358178845417566 1
-0.369567130589287 1
-0.156844106112895 1
0.214964232031155 1
-0.543068824980102 1
0.111245615372378 1
0.154006188459761 1
0.0950013597845874 1
-0.224375071031941 1
-0.145178251508499 1
-0.438156642943884 1
0.584749450173386 1
-0.614697043004534 1
0.87785267175054 1
0.288551086469984 1
-0.447862374111133 1
-0.58321351171279 1
-0.25042610372421 1
-0.0214180559612635 1
0.408243866048961 1
-0.123120545216649 1
0.152730952128705 1
-0.333726883364937 1
0.0403871943297224 1
1.01070352230646 0
0.245334033852479 1
-0.519522399306699 1
0.086715455936018 1
0.44487671589484 1
0.377285750886346 1
-0.0635442521425623 1
-0.0095358884754759 1
-0.0619606398313498 1
0.117265751616911 1
0.122844573601762 1
-0.0722708377739456 1
-0.198469626084263 1
0.515004101211385 1
-0.305177537079809 1
-0.111674305459537 1
-0.0447330578462003 1
-0.277549793908657 1
-0.279375910343541 1
0.135340261348762 1
-0.126560490546227 1
-0.476486258780133 1
-0.0999949241130629 1
-1.17001001253556 0
-0.492895568582478 1
-0.421269080481721 1
0.561854938507149 1
-0.421255146859934 1
0.849189175134981 1
0.320323331380506 1
-0.0456557747178018 1
0.220059270911979 1
0.348516912105378 1
-0.0295376011129976 1
0.271826197059321 1
-0.613306414009996 1
-0.178823859500669 1
0.235499248920819 1
0.0480398518662108 1
0.548749157228777 1
-0.101312110225853 1
0.360187816883637 1
-0.10054327698252 1
-0.112763982855421 1
-0.622061303887137 1
-0.343770275665881 1
0.178913702163605 1
-0.0475756724076233 1
0.145497568746347 1
-0.400923084579493 1
0.55862976717483 1
-0.430788350505553 1
0.0479692518993965 1
-0.0966804313489528 1
0.392909061987117 1
-0.174838367271441 1
0.449258263761327 1
-0.0128807376144372 1
-0.251269496274889 1
-0.376485377792848 1
-0.251277439109262 1
-0.194532791666264 1
-0.326577304825469 1
-0.417453616519036 1
0.0599737987293945 1
-0.37457275397557 1
0.91569462282899 1
-0.319902087944296 1
-0.799247227336987 1
-0.224871924311468 1
0.466566305106346 1
-0.250960945008351 1
0.117314053081883 1
0.27383397520187 1
-0.256434666992929 1
-1.05933904155826 1
-0.213184470120247 1
-0.170528418322516 1
-0.581769699815986 1
-0.80425343640987 1
-0.0336396757135606 1
0.580939596871654 1
0.283051714154368 1
0.412877693579167 1
-0.124071488898115 1
1.02222567991019 1
-0.295464466298693 1
-0.406419839152289 1
0.11122985636569 1
-0.547385097212622 1
-0.093245407856633 1
0.0489131925418551 1
0.298302359860072 1
0.365178201327154 1
-0.361512554765617 1
1.0699686450441 0
0.0663372205074125 1
-0.562514721076681 1
0.331336987695333 1
0.736793677232773 1
-0.254519059470524 1
0.276147090776343 1
-0.0496319739883699 1
0.239188323677612 1
0.149286896098598 1
-0.346078929732171 1
1.21879628660988 0
-0.129360340243722 1
0.296846609899432 1
-0.690039428624716 1
0.526619140300597 1
-0.323635927181279 1
-0.155283805840728 1
0.843586245406599 1
0.811238574118925 1
0.448427250844478 1
0.321496504726777 1
0.203220439714299 1
0.253010493332625 1
0.315655407787651 1
-0.0845088017313253 1
0.0886202195569343 1
-0.0543562280765611 1
-0.297287022831069 1
-0.179539779036703 1
0.458239599598769 1
0.464519369079139 1
-0.231557493874357 1
-0.32066669082794 1
-0.00607798030921215 1
-0.462234582160597 1
-0.541878156915817 1
0.152691064078251 1
-0.234841309014681 1
-0.0430768584975099 1
-0.0729690032809898 1
-0.722736332926435 1
-0.847330282445627 1
-0.328348340349535 1
-0.0108055382819517 1
0.225666363305539 1
-0.764788597785431 1
0.862557078057041 1
0.240624878411641 1
-0.132364741383245 1
0.0600272802813785 1
-0.228781726254588 1
-0.0736189639471125 1
0.551192057339619 1
0.257635122940691 1
-0.0259131936556308 1
-0.342164888745894 1
-0.148283181543763 1
0.306281243701925 1
-0.600960451078224 1
0.643186945879559 1
0.549962510877123 1
-0.0244233799410696 1
-1.16837231153249 0
0.0451009180128641 1
0.488578298522529 1
0.223743462291593 1
-0.177056736703673 1
-0.0424030268628131 1
0.0641267608773131 1
-1.26631794435551 0
0.109469595888808 1
-0.377325399530322 1
0.230618774110446 1
0.331276560532522 1
0.236170730218189 1
-0.821162823046872 1
-0.32379690378548 1
-0.00137810010466421 1
-0.0484793480773913 1
0.244988213449866 1
-0.628167020555591 1
-0.0578924172611922 1
0.417646199969228 1
-0.16469607497948 1
-0.746879616965202 1
-0.420924150071256 1
-0.590872991453095 1
-0.34490325417387 1
0.0598912388573092 1
-0.0432230861238499 1
-0.45196056410714 1
-0.108066808954307 1
0.91485942329124 1
-0.159802300815342 1
-0.311233045504221 1
1.03477759896791 1
-0.402927192532308 1
0.0045420201041565 1
0.227916723596948 1
0.359095843673971 1
-0.338958532664434 1
-0.0615209103132727 1
0.641622867989956 1
0.228975190663905 1
-0.169965423856743 1
-0.134149617511984 1
-0.541447933210881 1
-0.335324328862165 1
-0.594728716576432 1
-0.00200468169535917 1
0.268016187468137 1
-0.0300293675051674 1
-0.195351342912759 1
0.544684541319697 1
-0.081347236341166 1
-0.397551108289574 1
0.379424949031979 1
-0.0118363798251669 1
0.132610064584719 1
-0.777019648764227 1
0.740375314628326 1
-0.966326838981791 1
0.350937113185056 1
-0.357173989165417 1
0.398641588033943 1
0.0199311901175792 1
0.736589622642074 1
0.370357217971281 1
1.20418948309714 0
1.29523232176006 0
-0.205845916415751 1
-0.138713888923552 1
-0.898772198417569 1
0.2909128210455 1
0.00670165058180172 1
0.287142693975351 1
-0.465459322304903 1
0.191726556609153 1
-0.279154952911191 1
-0.525174333930839 1
-0.0989631883924288 1
0.0639327478013486 1
-0.203430214125695 1
-0.400889579135821 1
-0.88640551740732 1
0.282933149739244 1
0.27136759858451 1
0.388787168986475 1
0.45996222820448 1
-0.596852172077257 1
-0.461342140495943 1
-0.386214520243257 1
-0.605089676791595 1
0.372142147830999 1
0.687926448943387 1
-0.176593470666853 1
0.172244675025521 1
-0.0288112834924268 1
0.661846130770729 1
0.00770327950660035 1
0.0423299223004576 1
0.357446413012134 1
0.145194952914598 1
0.549820184214258 1
0.617808332454693 1
0.00932130854978058 1
0.595136235227156 1
0.0782607456972741 1
0.509853224873866 1
0.0795651985466751 1
0.45690346837312 1
0.776916449359406 1
0.703156036564507 1
0.060916988586646 1
-0.0766430847585314 1
-0.16052358497492 1
0.234408496713499 1
-0.723995102270374 1
0.0135489074197298 1
0.405297247935719 1
0.9546546888912 1
0.00936785256252515 1
0.0142654344109714 1
0.3418182788189 1
0.665781880824693 1
-0.827151323591686 1
0.040196810662636 1
0.0895250087989744 1
-0.580841267894856 1
-0.296339640019628 1
0.244114429106068 1
-1.08590203908721 1
0.508295367689255 1
0.0590346617014855 1
-0.15211340233681 1
-0.601124797847728 1
-0.12581921130871 1
-0.411647368060494 1
-0.494451643451897 1
0.619394348844714 1
0.0579795053092369 1
-0.444039206418085 1
-0.132360190340981 1
-0.0839272364710295 1
-0.0604128428396057 1
-0.127159199953433 1
0.418563871376679 1
0.105852699686485 1
-0.758808540355868 1
0.180959922592899 1
0.465894694283838 1
-0.307702532642529 1
0.763016740872355 1
0.0730918507139239 1
-0.660255209510724 1
-0.460201816914686 1
-0.459726815606621 1
-0.624164098503721 1
0.196020568043014 1
-0.0360332474606791 1
0.721260966116617 1
0.0500110490499423 1
-0.0774999509654169 1
0.487611865069746 1
0.0550529865072724 1
0.548488788536598 1
-0.691328728453118 1
-0.0149035959010424 1
-0.52404362986312 1
-0.208459922717114 1
-0.383946812761781 1
0.560818841007125 1
-0.251747928022897 1
-0.177124059972053 1
0.322813973476514 1
-0.753358607265805 1
0.183761799674249 1
0.281649627533683 1
-0.389101012637253 1
-0.242079320825305 1
-0.0514892156610395 1
0.368888473393241 1
0.10104284432082 1
0.606037570257703 1
0.188513459099447 1
0.206550018569697 1
0.520499937940477 1
-0.291915288479659 1
-0.231913041136554 1
-0.284944649677762 1
0.353347251825809 1
-0.385001738250523 1
-0.339546665374601 1
-0.492133479546987 1
0.484521572219908 1
0.577829181842273 1
-0.329844896613474 1
-0.920237651036824 1
0.268949714759948 1
0.0800349477379762 1
-0.467276444416701 1
0.10274239817921 1
1.13484742895896 0
-0.187260282022484 1
-0.0610903993060595 1
0.687996943996531 1
0.328780094194826 1
0.57484435029905 1
0.341032136924117 1
-0.276332138245607 1
0.374979008331249 1
-0.524138581775034 1
-0.019490193561597 1
0.500335454916175 1
-0.0920717931730496 1
0.343773155059575 1
-0.686750727632584 1
-0.454069184704256 1
0.606793898625967 1
-0.511994185113473 1
0.234088895203325 1
0.169392102293165 1
0.131351668960389 1
-0.367402322298643 1
-0.615751950716427 1
0.260146848508242 1
-0.00668228469822957 1
-0.921799066489112 1
-0.131469127810691 1
-0.0953392550913979 1
0.290074270141924 1
-0.202877586587561 1
0.235715773649098 1
0.0836042654741735 1
0.864164053588561 1
-0.422327612554128 1
0.385674218473763 1
-0.374462879360778 1
-0.319387174401355 1
0.0102465930550605 1
0.0586070178103313 1
0.0821035549229895 1
-0.428787336292974 1
0.155558893262435 1
-0.358700515084474 1
-0.126397830671 1
0.0458760806933654 1
-0.0764628501408112 1
-0.256694834710375 1
0.367925572336367 1
0.0966870076752241 1
0.354094156521771 1
-0.312149888642851 1
0.461726900983392 1
0.0608578337924696 1
0.266037451610131 1
-0.782460427829222 1
0.570537405451393 1
-0.154136420327367 1
-0.23884954909039 1
-1.18471768411282 0
0.402992348218774 1
0.0165957094898006 1
-0.467280240013269 1
-0.186124168699033 1
-0.473924566874846 1
-0.389132962761785 1
0.387723650382992 1
0.154432086030525 1
-0.214637476730205 1
0.487740855637368 1
-0.0953231144546732 1
0.62187068576561 1
0.147050355290431 1
-0.224831974417691 1
-0.107477970437328 1
-0.0240044926618069 1
0.278975585237259 1
-0.124558334011621 1
0.0867542427470339 1
0.395531171680085 1
0.260799337934902 1
0.142341867830279 1
0.135188235411977 1
0.0435830258059102 1
0.38908642568968 1
-0.223034924723588 1
-0.420964677493067 1
0.586287328561402 1
0.0410389656642581 1
-0.224868051878606 1
-0.413733232373797 1
0.25953070398898 1
-0.433742693173137 1
0.802975982637307 1
0.485696982512584 1
-0.329729632318034 1
-0.450320456670163 1
-0.233566802961071 1
0.43493147222688 1
0.575007651307965 1
-0.480498332695616 1
0.403944485799926 1
0.224533697196317 1
0.152190926756385 1
0.271005130122398 1
0.0674012648646659 1
0.41278268480128 1
0.291208499283539 1
0.744455215006544 1
0.352520126926324 1
0.24652729256847 1
-0.465595471302059 1
-0.178600986312013 1
-0.0922449742908571 1
-0.106996530796337 1
0.0420454142182689 1
-0.492761106626039 1
0.107811486373397 1
-0.458702974444155 1
0.185399825479719 1
-0.515407957635809 1
0.17817527463819 1
-0.24356621906177 1
-0.353459189784742 1
0.138051006932235 1
-0.501327136431981 1
-0.00290209235880259 1
-0.180977029392232 1
-0.41848107851533 1
-0.241900652611016 1
0.191406308841523 1
0.0869713693863815 1
0.452999757382972 1
-0.124477628730985 1
-0.535250834139461 1
0.184605877383416 1
-0.688136942867384 1
-0.253509930311281 1
-0.334500714174511 1
0.0654502650552812 1
-0.173037253188522 1
-0.104274868283122 1
-0.383353313558174 1
-0.0933715859265144 1
0.461837774749669 1
0.681099471767684 1
-0.626126385766347 1
-0.435440644461755 1
-0.027663243851942 1
0.600418582769485 1
0.177711566758164 1
0.187136610272007 1
0.257985746945146 1
0.0234654424136762 1
-0.546097916620502 1
0.23051869313269 1
-0.946543029853637 1
-0.244903402765637 1
1.38505451228602 0
-0.532267437794035 1
0.318030161952568 1
0.401473675357617 1
-0.212797715143874 1
-0.611242302984922 1
0.0533143100487021 1
0.247188786137906 1
0.287867937006082 1
-0.442766140296191 1
-0.265792741557434 1
-0.755784486503608 1
0.27250353035268 1
0.434104324086127 1
0.6667541656403 1
-0.203688876005601 1
-0.0529102424160279 1
-0.888522505057818 1
-0.238564922544371 1
-0.326173462632853 1
0.571434159944583 1
0.944536678532056 1
-0.155262179153596 1
-0.00861699860377362 1
0.46633908421482 1
0.246671955630026 1
0.768802856382181 1
0.333790231934928 1
0.0981549186899122 1
-0.351936618307588 1
-0.194723487781639 1
-0.150430827884594 1
-0.214711925863693 1
0.810449846818883 1
-0.0392851247548845 1
-0.702787590267976 1
0.256478499448004 1
-0.703690999767052 1
-0.512572083493188 1
0.43819018832196 1
0.590303188974109 1
0.540748597625141 1
-0.348007664347248 1
-0.265732754895648 1
-0.360943586393105 1
-0.00156414896310153 1
0.0595426221343535 1
-0.102109866542602 1
-0.329733049605275 1
0.0983732135863187 1
0.337150237693449 1
0.86719991501966 1
0.642864427202828 1
-0.689945766912811 1
0.391362156115238 1
0.201405197863779 1
-0.48502754971972 1
-0.59269234830469 1
0.196174808148955 1
0.219984437223082 1
-0.728730965416527 1
-0.450649632865925 1
-0.101759647876664 1
0.335461238822749 1
0.414108906387838 1
0.706721115971615 1
0.531670689446331 1
0.00367995872305865 1
-0.450518160346516 1
-0.177473997636375 1
-0.323430518177075 1
0.477629919067878 1
-0.250393325773926 1
-0.286015706968361 1
0.296467276002861 1
0.033293081099926 1
-0.367664970860901 1
0.116436897738062 1
0.0972560931721674 1
0.338745095500594 1
-0.650492631327665 1
0.115503001811692 1
-0.27738385170683 1
-0.527322389258035 1
0.0405632585020051 1
0.843358876657572 1
-0.0671037116539801 1
-0.0519630313758186 1
0.522247122946426 1
-0.252736992064551 1
0.197154818207498 1
-0.12259023478404 1
0.918778180297094 1
-0.298190803695607 1
-0.205605595167549 1
0.153204413626407 1
0.161744266489227 1
1.13191697362205 1
-0.300287455354673 1
0.102344111483335 1
0.384770822020587 1
0.675514637184844 1
0.09066135416169 1
-0.0277972050992162 1
-1.14042212480173 0
-0.143857030593263 1
0.473509731564299 1
-0.730296567009127 1
0.772794380213416 1
0.428505589325487 1
0.164583258232953 1
0.0262633230722923 1
0.329804182413577 1
-0.291500616967424 1
0.0700337560342081 1
-0.807316472282457 1
0.174867613248083 1
0.149260573449147 1
-0.478371523135259 1
0.578755500903257 1
-0.305383727864897 1
-0.298269431251819 1
0.279118444181094 1
0.470081887739866 1
0.0979738310531989 1
-0.441320167496973 1
-0.731399430886237 1
0.342457641067512 1
0.0188181174016536 1
1.06626326173267 0
0.199847399865613 1
-0.603826322823544 1
0.522467513207147 1
0.517056919767089 1
-0.29771796616156 1
-0.156325768484072 1
-0.0692233040879351 1
0.264423814931039 1
-0.28929022157374 1
0.0483004742408146 1
0.655145053281789 1
-0.14571171747286 1
0.605510663091008 1
0.905497816877934 1
-0.309767434407108 1
0.176038552656999 1
0.820246379037393 1
-0.13677380564989 1
0.414507007595755 1
0.186893807532132 1
0.320888373401626 1
0.0227812747721229 1
0.655812956516147 1
-0.0618805521681988 1
0.15807865294514 1
0.239783094346226 1
0.0399279430002066 1
0.0676665035933043 1
0.9518872980365 1
-0.0156803119593821 1
0.492399256877506 1
-0.176620197770464 1
-0.453706742838411 1
0.263402320769375 1
0.588591211256504 1
-0.747366617300408 1
0.303856132556989 1
-0.204650563863302 1
-0.352874997770986 1
0.704314363524159 1
-0.147432129492337 1
-0.00772642273130517 1
-0.279699801393053 1
-0.78676173322972 1
0.0577721563956677 1
-0.0867374993410136 1
0.153942917428791 1
0.209794921961207 1
-0.0970881179793947 1
0.0120683619066031 1
-0.0480654633017298 1
0.936731464703138 1
0.307606352181103 1
0.288898171377012 1
0.464097550527793 1
-0.666767881322801 1
-0.104412282728235 1
0.0850454362688174 1
-0.238986248943122 1
0.494528502044202 1
0.391091364682144 1
-0.0104077060703835 1
-0.0511987094880557 1
-0.306268414966808 1
-0.0231245401589829 1
0.914849799673799 1
-0.047810498889787 1
-0.235055216099142 1
-0.177958767454896 1
0.596042688399432 1
-0.252484153218763 1
-0.821262076436737 1
-0.0134867963021487 1
0.743474385188702 1
-0.0884164090467264 1
0.0978415741932168 1
0.173203761595613 1
-0.688671480109922 1
-0.451705173757709 1
0.0832074309341279 1
-0.486331642870279 1
-0.292675507831583 1
0.0367923307915834 1
0.418831066788633 1
0.825221755768025 1
-1.38683657593789 0
0.31831919002824 1
-0.314714016323602 1
-0.424565546797939 1
-0.670359837343908 1
0.308356680349325 1
-0.439483126157864 1
0.777743859806828 1
-0.351715780696946 1
-0.272833033502278 1
0.336470708906628 1
-0.68086043852704 1
-0.198694547710335 1
0.281924510206854 1
1.21304622084332 0
0.394748150466935 1
0.435662402401631 1
-0.488783333066163 1
0.151056487957118 1
-0.51048442107983 1
-0.363460705793021 1
0.0308017377001518 1
-0.568143060779427 1
-0.081959823681901 1
1.13524045888646 1
-0.399386456032343 1
0.448594901339099 1
0.392691759910432 1
-0.549599925554088 1
-0.0993774998937524 1
-0.834779885873695 1
0.479792556731151 1
-0.295170050839336 1
0.26922241759756 1
-0.589464335450488 1
0.341883954807967 1
0.281110195587827 1
-0.691856274979841 1
0.48324604984725 1
-0.408865246607353 1
0.371036066458722 1
-0.744565441254437 1
-0.25770871055178 1
-1.0191128185082 1
-0.704201486309697 1
0.0236876925999115 1
-0.0458918254090221 1
-0.158407587458538 1
0.254535106601831 1
0.0100030236742143 1
-0.310771207712193 1
0.298429748847486 1
-0.0233375054990807 1
-0.0651247963857396 1
-0.259867697553762 1
0.610135661553757 1
0.0638488555598483 1
0.204557592324171 1
-0.0453921537332515 1
0.453675293207828 1
0.0674045913159196 1
-0.254449558991054 1
0.373958105159698 1
-0.0546242307371886 1
0.259565512589206 1
-0.233057393337856 1
-0.0835525183071529 1
-0.691631965195047 1
-0.511714691616594 1
-0.100933717158644 1
-0.278253689687345 1
0.127637463949178 1
0.0362355013587149 1
0.00393966996791367 1
-0.0715115604442446 1
-0.111686613673769 1
0.435493138457998 1
-0.319641578714679 1
-0.406128486751535 1
0.0635318245382804 1
-0.271630449837586 1
0.162107257502406 1
-0.145082758006226 1
-0.0586498388868971 1
0.198702729764277 1
-0.0182852160968451 1
-0.340749862879783 1
-0.0965125190345765 1
0.695578809371303 1
0.205526072252093 1
-0.253620066189359 1
-0.0794760730566349 1
1.11525256957996 0
0.40456705029933 1
-0.0169911346150984 1
-0.0696813991590322 1
-0.148858739066566 1
0.615945925126171 1
-0.421671797827299 1
0.606772925043754 1
0.119443414585984 1
-0.292355949300651 1
0.00932826219057875 1
0.234004846100985 1
0.685484620967594 1
0.304071637591068 1
-0.480682542948108 1
0.358776149204623 1
0.213343838412891 1
0.279418194245812 1
0.200829954385221 1
0.274618597888485 1
-0.171285917058221 1
0.330356376883354 1
0.447082188304425 1
-0.234256504296773 1
0.0601878591266914 1
0.147460157531807 1
0.311524500562813 1
-0.0211315498476428 1
-0.280948199572329 1
0.428339326402009 1
-0.042481191287189 1
0.0498029601952739 1
-0.638993277838554 1
0.0464594525845189 1
-0.188713448651483 1
0.155018312903291 1
-0.146068683140428 1
0.0670484437722334 1
-0.0657226539870427 1
0.287449570605473 1
-0.609879363786509 1
-0.364367745567724 1
0.0193618699050881 1
0.761567110261149 1
0.318267682184412 1
-0.166357805246832 1
-0.38395264875466 1
-0.377747575967808 1
-0.929943577876744 1
0.35692085442615 1
0.116715858014683 1
0.0842989810238247 1
-1.28977137621634 0
0.0164212898248803 1
0.458466038045384 1
0.254305953001271 1
0.527644331773989 1
-0.744007370859495 1
0.163030407129211 1
-0.493745399448549 1
-0.212597087236295 1
-0.0681062807474695 1
0.530419399666721 1
-0.0559357438862729 1
-0.54296078583017 1
-0.22406568478947 1
-0.809742026312009 1
-0.0825891311389966 1
-0.714467639030846 1
0.388396183034713 1
-0.0680115487513783 1
0.186156386158593 1
-0.00694409432290673 1
-0.288774164122283 1
0.0475497617787733 1
0.868074823480089 1
-0.233837310050789 1
0.326613390540303 1
-0.278028318561705 1
-0.294701515113781 1
0.229733523498811 1
-0.226616320570249 1
0.825432286556776 1
-0.165009289625581 1
0.945925132902103 1
0.605095422404147 1
-0.115290528047747 1
0.295573967451109 1
0.602337511250275 1
-0.419564605961734 1
-0.0887711537037858 1
0.045678762833066 1
-0.233362333313816 1
-0.171215022490668 1
-0.849697117724075 1
-0.318272388234341 1
-0.104205454665583 1
0.0451212930052909 1
0.48420491477365 1
0.0300401702409056 1
-0.0598662920675309 1
0.253036171787765 1
0.148525135050807 1
0.0207177669684444 1
-0.312688652260156 1
-0.0961314205235366 1
0.829829714017432 1
-0.356679084417202 1
-0.344423207328439 1
0.0318820660422379 1
0.240849776676359 1
0.337912521141064 1
0.376771516530842 1
0.630597557953973 1
0.771170855609382 1
0.264252466627518 1
0.207132601502466 1
-0.52302244745566 1
-0.401565090297431 1
0.383179845354508 1
0.548027904155272 1
-0.296955148880498 1
0.7170169812719 1
-0.445008393040753 1
0.545344753065944 1
0.0713948348952181 1
-0.466649661093756 1
-0.613996301353593 1
-0.252257944551609 1
-0.567105308657086 1
-0.800954649185522 1
-0.439141637806131 1
-0.0770119443385651 1
-1.10246944934469 0
-0.0851170974251489 1
0.0152815186251016 1
-0.449558347164341 1
0.113022223539807 1
-0.451800317438567 1
-0.216138565587388 1
0.499362586257818 1
-0.500080623550692 1
-0.0922109450335905 1
-0.0710266091558387 1
0.29521172712071 1
-1.01723140126986 0
-0.0299176875446669 1
-0.336199651243276 1
-0.452904902266355 1
0.830237657315586 1
-0.151735414839341 1
-0.0297069848088415 1
-0.198697261066925 1
0.4119118501121 1
-0.435214608769544 1
-0.650412637792784 1
0.510604414279665 1
0.238584283050751 1
-0.338149150480382 1
-0.798570800116618 1
0.463676913377621 1
0.108848435487803 1
0.426109010844684 1
0.236320377170697 1
-0.251535986384848 1
0.0727775277378422 1
0.0699504226786938 1
0.553396161271231 1
0.25453291153398 1
-0.242653275008964 1
0.479778815522594 1
0.129189150425576 1
0.225721499282649 1
-0.140404284129324 1
0.4204655576033 1
-0.107999061386607 1
-0.284614674071992 1
0.0469373049020776 1
0.0543964227746361 1
0.26692545494812 1
-0.576749405907395 1
0.5454478880053 1
-0.261802946391916 1
0.366559524741204 1
0.0909492898468492 1
0.0857402186150198 1
-0.628044179530901 1
0.225901672932096 1
-0.295903304873277 1
0.773677028759823 1
-0.838127184713638 1
0.933966951700633 1
-0.12488197021068 1
-0.19479346857714 1
0.121745747777041 1
0.277822155045717 1
0.0190159410260262 1
-0.358692173975779 1
0.144675013793252 1
0.104717752621526 1
0.435751096133545 1
-0.00933413949799075 1
-0.265399665193661 1
-0.51974931938427 1
0.0901396021000548 1
-0.321298455815062 1
0.43204611307738 1
-0.680329457794909 1
0.618034012020731 1
0.274054064084332 1
0.381493760766057 1
-0.1095444445936 1
0.168092892392942 1
-0.430934547025168 1
0.188946160835235 1
0.240148468046879 1
-0.39137426619275 1
-0.0567394650609505 1
0.393091400106232 1
0.937909637281717 1
-0.381882465038959 1
-0.795437812467473 1
0.474155748531675 1
-0.717872378244626 1
-0.0904872759814402 1
-0.196159991718449 1
0.810553818954226 1
-0.115168070339041 1
-0.594352050360844 1
0.300225377988032 1
-0.471247769714528 1
0.237606149600542 1
-0.176170067991278 1
0.273793336478898 1
-0.216556155345822 1
0.446993489132519 1
0.348775412360107 1
-0.213316595538663 1
-0.514458386551173 1
-0.222727686347466 1
-0.54834901083407 1
0.0607519078692862 1
-0.608075258510207 1
0.253824711726689 1
-0.789272211844101 1
0.0425238429365214 1
0.16188038347226 1
0.221459451094327 1
-0.941809069426755 1
-0.479506891116754 1
-0.183476408510468 1
0.0347877273239359 1
0.130031367293264 1
-0.697713160082532 1
-0.106286022409743 1
-0.452845177329485 1
0.929689906295285 1
-0.562867965058926 1
0.481192944489096 1
-0.818603992398736 1
0.761206302810663 1
0.557457904218012 1
-0.847832264841543 1
-0.44710149972351 1
-0.420692239050274 1
0.433703892518436 1
-0.417881380666174 1
0.175532910637655 1
0.0433708695831705 1
0.620955875352743 1
0.707314788583691 1
0.0894661609768947 1
0.565651364787496 1
0.551899345565436 1
0.0936833652645992 1
0.0275505103552409 1
0.107563026050546 1
0.251119617030485 1
0.0550148230949477 1
-0.0611160007503157 1
-0.0186547666313658 1
0.043399075281825 1
0.52265906009659 1
-0.0754414828661955 1
-0.462373869007126 1
0.264473167857335 1
0.401633823960136 1
-0.185331526277491 1
-0.169597920889403 1
-0.487116311056589 1
-0.48872275002356 1
0.21907044967241 1
0.159402756827278 1
0.36958392524759 1
0.0983220773316862 1
-0.443552068966931 1
0.0559265233609331 1
-0.424865580050851 1
-0.239703641324699 1
-0.809719721789268 1
0.100662207436981 1
-0.084822170005028 1
0.0977197028434354 1
0.221026048484829 1
0.466543425727266 1
-0.33109935248796 1
0.228071056956619 1
0.737311978883151 1
-0.521227677026179 1
-1.02192215964328 0
-0.479250208822 1
-1.17489096136521 0
-0.392928338430802 1
-0.433515529960026 1
0.211598251373309 1
0.615824009905855 1
0.504507051566536 1
-0.599068878129908 1
0.175531793001672 1
-0.0728142098611964 1
-0.141245138956393 1
-1.49380378842242 0
-0.121458031507155 1
-0.343680770666747 1
0.0309830683000031 1
0.0609611383839932 1
-0.122399169539277 1
-0.595734537564056 1
-0.140758846537226 1
0.690323668960022 1
0.159405590141858 1
-0.904357402758667 1
-0.105538622090844 1
-0.279244696970094 1
0.194546818309693 1
0.246455911475073 1
0.236974137833585 1
-0.115404482100752 1
-0.0694143514039928 1
-0.208320533029897 1
-0.430927084545145 1
-0.609883286606548 1
-0.0283217985138305 1
-0.428562325457376 1
-0.105049725477081 1
-0.366109866048236 1
0.258519965006651 1
-0.0178100912226213 1
0.495816664152522 1
0.199565342409375 1
-0.0509904331375768 1
0.0323947140873917 1
0.0962875820853364 1
0.188897890125947 1
0.0226790133655499 1
-0.178184186645874 1
-0.0184353356936514 1
0.0461290186976501 1
0.12660336640385 1
0.58374240542547 1
-0.0222372082442375 1
1.23009781150435 0
0.176638820584891 1
0.440284934183292 1
-0.741659650881042 1
-0.113016479649202 1
-0.0619745148717912 1
-0.0556949384861618 1
-0.326685006242184 1
-0.676065985172951 1
0.544025958848555 1
-0.66962566548578 1
0.0176236537863059 1
-0.143197258597543 1
-0.300737465008887 1
-0.0468955730224939 1
-0.0458740053069949 1
0.153634147343203 1
0.13446246592569 1
0.541085603598347 1
0.777165177757616 1
0.56879237757145 1
0.0442984725237107 1
0.084161117522751 1
-0.141822229638657 1
-0.0650785827209415 1
-0.0717441392560349 1
0.199126273380913 1
0.752633109633668 1
0.747611143198035 1
0.319772533011075 1
0.121715492371214 1
-0.393876440055166 1
-0.330997600391962 1
-0.0660585106683745 1
-0.473498588999579 1
0.00100213555356139 1
-0.156085629271415 1
-0.598158861553216 1
0.388342489436665 1
-0.496817623326429 1
-0.291360855667938 1
-0.128634983112377 1
-0.077253711042878 1
0.397323734972403 1
0.114603133351003 1
0.175782680846242 1
-0.445305600923659 1
-0.107694948365765 1
-0.565776167328762 1
-0.735846752768652 1
-0.0258526816473527 1
0.209549611220247 1
-0.426048903669717 1
-0.390656067848658 1
-0.999459803450668 0
0.218866393438688 1
0.481736542801616 1
1.18379344909966 0
0.508337661859345 1
-0.683340247437598 1
-0.154123800706545 1
0.538781364705582 1
0.320584826310092 1
-0.0902645094413621 1
-1.05461870919509 0
-0.111275116252916 1
0.0683142707434222 1
0.199383197829773 1
-0.44888933186578 1
-0.170801913599979 1
-0.100995468874638 1
0.649369342799788 1
-0.422206961652169 1
0.00914388879028305 1
-0.123528192678861 1
0.41371395070684 1
0.167134618448925 1
0.334269169811468 1
0.111171443599944 1
0.36056779970924 1
-0.154108415611848 1
0.00862646234107114 1
0.0669960771035828 1
0.553806143547903 1
0.719257995630306 1
-0.198236757590733 1
-0.438699277881347 1
-0.0709245222877882 1
-0.208849666050887 1
0.295341881076881 1
-0.96434980804702 1
-0.975311626942189 1
0.195061570032148 1
0.0324170512983167 1
-0.222100035441473 1
0.611345364037694 1
-0.232080916672277 1
-0.0711604885548712 1
0.550093791994564 1
-0.006479851229927 1
0.23178000963453 1
0.594395207092008 1
-0.101997059672374 1
0.410613461565891 1
-0.215136685334174 1
0.000926858720195795 1
-0.425965048473024 1
0.945819444999176 1
-0.147475056082701 1
-0.208835258908341 1
0.442547928625627 1
-0.073138643048869 1
0.166535209231309 1
-0.381788301288248 1
0.190357683338402 1
-0.447381467906943 1
0.371372551702222 1
-0.184094351062896 1
-0.221247454573502 1
0.860912262407867 1
-0.224809978721034 1
0.658485339285436 1
0.352891903973413 1
-0.169466287986481 1
-0.0805139468860521 1
0.921191701089479 1
0.290325452735424 1
-0.163882460006288 1
0.504038089724233 1
-0.345560307476382 1
0.659043539701104 1
-0.518958537319747 1
0.205299849785512 1
0.109681821337941 1
0.045914225580334 1
0.0965932725120369 1
-0.445668008832191 1
0.269243526936572 1
0.117145247687148 1
-0.306745434066319 1
-0.383883786216811 1
-0.214239090657866 1
0.24185978602307 1
-0.0692132334184265 1
-0.674731281050575 1
-0.256805063049223 1
-0.0611003306260957 1
0.463388085575848 1
-0.197104879323406 1
-0.110670776702485 1
0.3545882881965 1
0.0490896237616925 1
0.23759824082499 1
0.266309018377402 1
0.103961400386992 1
0.0892264204243828 1
0.0895929373845784 1
-0.194195523687494 1
-0.630616005903737 1
-0.0154576495420248 1
0.0237573643278682 1
0.565044482529164 1
-0.053041062132507 1
-0.175394673095604 1
-0.156928600011647 1
-0.367497876387735 1
-0.137321676824831 1
0.463303458716709 1
0.574245542042097 1
0.596864252760356 1
0.176963332270388 1
0.240500841543039 1
0.281110736106419 1
-0.067875142368946 1
-0.265482232099009 1
-0.201435338340652 1
0.287794915917941 1
-0.107956682261141 1
-0.206785293555754 1
0.552597833937715 1
0.415385887663815 1
0.600729979273566 1
0.797564951685763 1
-0.364532681256271 1
0.246722485711633 1
0.200103473514291 1
-0.0510535045556208 1
-0.985690793466448 1
0.164886198171571 1
0.211144425602338 1
-0.128658996332618 1
-0.0651887358892136 1
0.351240454998393 1
-0.408269250599575 1
0.436719739951859 1
0.0319629070704972 1
0.365422101326383 1
0.225329673574824 1
-0.159195462839733 1
-0.24809933399027 1
-0.681650289477107 1
-0.450603649488442 1
0.973020911047538 1
0.304302927294508 1
-0.222111013235393 1
0.836267187265475 1
-0.535847859212001 1
-0.253602370014325 1
0.237908483032688 1
-0.866553017754311 1
-0.005609141191774 1
-0.310815067655215 1
-0.061365349726106 1
-0.138906462979724 1
1.11036654089753 0
-0.0378673552776019 1
0.799976128702467 1
0.615625751884013 1
-0.378516694612549 1
-0.653029145849202 1
-0.336731307899476 1
-0.476645874606855 1
-0.274972292070024 1
0.498821885710413 1
-0.889710888322425 1
-0.948460292172482 1
0.31553022936919 1
0.0830134347779546 1
-0.0740439684141613 1
-0.0820523238385604 1
0.0663880044275728 1
0.043045232912082 1
-0.457997566959371 1
0.461748366845581 1
0.545839404655375 1
0.0470360243266212 1
-0.342065565497707 1
-0.784439257064815 1
-0.106640322814205 1
-0.0632059762541399 1
-0.710610848337682 1
-0.0609272073792613 1
0.24259993771248 1
-0.201588670199998 1
0.877486948091522 1
-0.975575661940423 1
0.216338120295377 1
-0.0281880143320218 1
-0.442536567979049 1
-0.327562111436107 1
0.183069438027328 1
0.0409323264959107 1
-1.05074018752922 1
-0.289077168950333 1
0.963435719011471 1
0.172298829262655 1
0.0112290831322828 1
0.886861497649344 1
-0.0268346987115081 1
0.185686849446925 1
-0.562564349633186 1
-0.740481195310407 1
-0.120584753338225 1
1.11614148956234 0
0.87686907957143 1
-0.0668860152802667 1
-0.712156557566249 1
0.495926798635397 1
0.173689075681273 1
0.213213702300621 1
-0.766279598797844 1
0.286971395071345 1
-0.0598058265311858 1
-0.336329603705117 1
0.212042963033081 1
0.339125924031388 1
-0.206136004578664 1
-0.590957969045581 1
0.724387635617961 1
0.469257778945984 1
-1.03774042396989 1
-0.233154061960989 1
-0.14752851153396 1
0.203819194886597 1
0.0448598538217898 1
0.864681096297421 1
-0.164752536989746 1
0.443940934421789 1
-0.622281245545543 1
0.382427432382758 1
-0.0808021788899011 1
0.520325442591734 1
-0.43091441299519 1
0.651395788323974 1
0.179386101147548 1
-0.264526703269814 1
-0.58351743981489 1
-0.0245079028517885 1
-0.414291013838296 1
0.642533009706192 1
0.141388038296174 1
-0.0218262871202896 1
-0.107285590234142 1
0.376915677474687 1
-0.714709814584467 1
0.59219798090624 1
-0.218544454889628 1
0.27299011994054 1
0.359517963660972 1
-0.643699150165872 1
-0.471893620820096 1
0.322217788530399 1
0.0930935478777141 1
-0.763304853053957 1
0.180366691116984 1
0.948724902233525 1
0.0291633038659528 1
0.246677837292959 1
-0.609570578138499 1
0.317553724394077 1
-0.44542292004146 1
1.03814340077265 1
-1.18248097519661 0
-0.236494790922537 1
0.330305500332186 1
0.505326428321361 1
-0.36163484458628 1
-0.235604183945251 1
0.054121894237355 1
0.420533082175229 1
-0.300491435181769 1
0.642656045291135 1
-0.2360002117458 1
-0.599166781516441 1
-0.755697597414075 1
0.44665355746393 1
0.904419719445629 1
-0.0924819850311827 1
0.671202584751709 1
0.92895788468887 1
-0.0618122611774949 1
0.395534405071788 1
-0.447770437140388 1
-1.05692282597263 0
-0.26357176895816 1
-0.153562332781545 1
-0.0403162005265145 1
0.166322120503537 1
0.48240072162648 1
0.0288694098576638 1
0.243969573764447 1
-0.103427808015983 1
0.446445165499281 1
0.770522744476569 1
-0.194424024436174 1
-0.549159989009131 1
0.0822967421316134 1
-0.184070687100394 1
-1.44260949862224 0
0.380152973225986 1
-0.460598622487186 1
0.0500732102755932 1
-0.720928046227815 1
-0.292151426210555 1
0.79585304047761 1
1.12137842429585 0
0.0994844236186255 1
0.336067717930317 1
0.441215879255906 1
0.812886828401043 1
-0.221044517346456 1
0.473873671090166 1
-0.0820505213170397 1
0.557340880778656 1
0.275054363432352 1
-0.112220696085389 1
-0.710936338937058 1
-0.844942144526666 1
0.647818621684073 1
0.391772956555119 1
0.317437118906673 1
-0.0458266230197428 1
0.545264361338979 1
0.349316521729376 1
0.199469091127242 1
0.583182056772458 1
0.461146177633294 1
0.210876316174698 1
-0.383665691776773 1
-0.924502281122269 1
-0.125813140160317 1
-0.309215454481009 1
-0.275428744638423 1
0.740820267484922 1
0.608395466994303 1
0.629629744925765 1
0.107674514440016 1
0.773425963957036 1
0.632052963788012 1
-0.800668061838367 1
-0.0338000667037725 1
0.393457245345611 1
-0.942787720752383 1
0.823446953109935 1
-0.324720717604781 1
-0.349559204154522 1
-0.286728618562159 1
0.0376887268122758 1
-0.0569138575784551 1
-0.610345087145938 1
-0.462924131082438 1
0.371946136272337 1
-0.387888447830973 1
-0.227148706154949 1
0.743159221877364 1
-0.49659670413149 1
-0.302462945807585 1
-0.0242349126254264 1
-0.747626546919708 1
0.195921101418583 1
-0.158276567429778 1
0.270739702381937 1
0.491449137716846 1
0.227707938213709 1
-0.0448056140096817 1
-0.489889611210695 1
-0.523038591547686 1
-0.982997650141806 1
-0.245225128881743 1
0.032193874068779 1
0.638210219924729 1
0.403752734445698 1
-0.160915846263776 1
-0.0654533062729273 1
0.129353748596992 1
-0.0167754341758563 1
0.0131686694369068 1
0.878863663234343 1
-0.565620968513973 1
-0.957017505361707 1
0.147202010893523 1
0.710824114162217 1
-0.201588734636652 1
-0.814838055338675 1
0.431552405326198 1
0.119042609904689 1
0.0266517286781787 1
-0.0298432922882256 1
-0.129312325363985 1
-0.134169347962599 1
-0.461493253935295 1
-0.137213445391581 1
-0.43543109720838 1
-0.617513487072289 1
0.3497831916083 1
0.721716732949011 1
-0.419872052807973 1
-0.201633619840931 1
-0.256437995130486 1
0.202955203928578 1
0.289304702039585 1
-0.295310681099292 1
-0.115219475002702 1
0.189261455978444 1
0.125914552105022 1
-0.684013078736386 1
0.416725510500055 1
-0.512275613934048 1
-0.239877747326634 1
0.0438586988126393 1
0.590135821511165 1
-0.225070717506783 1
0.0569808200617745 1
0.323745180268896 1
0.35883359651111 1
0.211929773292642 1
-0.27200484621116 1
0.413333521938306 1
-0.299941349929277 1
0.986007888151505 1
0.622755831190664 1
-0.392285790274205 1
-0.0801260948800532 1
-1.0194536442064 0
0.632913263367494 1
0.375803747317898 1
0.587466233194874 1
0.200710514714809 1
0.264637717501632 1
-0.0972031181739217 1
0.0103504999895817 1
0.251705269622327 1
0.434993932125607 1
-0.429615149015323 1
0.149740580459786 1
0.213203299102988 1
0.21351873670409 1
-0.495720102284197 1
-0.148295618784113 1
0.398930741095718 1
0.165401917412655 1
-0.0334033308759945 1
-0.424239193125685 1
0.293050810971563 1
-0.432002045662753 1
-0.74245279803296 1
-0.165839325597179 1
0.0694924692806303 1
-0.334784586196248 1
0.28404931008705 1
0.223678322606493 1
-0.15407165282154 1
-0.285944354438567 1
0.0723241685327099 1
0.316911096988272 1
-0.713263263609215 1
-0.410696423997407 1
-0.108464496818933 1
-0.376283107117516 1
0.65745427616631 1
0.250831987363651 1
0.00592998377235868 1
0.855239065737522 1
-0.672875287788851 1
0.165933530925202 1
0.0209778896896394 1
0.0518855650810162 1
0.865885899577897 1
-0.222028019937402 1
-0.323260949191459 1
-0.504302665405844 1
0.237278971927297 1
0.451601901496542 1
0.170683364798367 1
-0.00954991622749005 1
-0.928010079741591 1
-0.052507363439292 1
-0.0754810761917525 1
0.393410251980052 1
0.383091694620364 1
0.0696357899028962 1
0.26960230055927 1
-0.217700443477736 1
0.189128526672258 1
0.251385535345009 1
-0.272261245828406 1
-0.286855226033925 1
0.227887226543109 1
-0.211231961408713 1
0.157399662947748 1
-0.378850996151489 1
-0.759324700377644 1
-0.328029237631945 1
0.246524563319618 1
0.577066646204038 1
0.650030223347885 1
0.35018913368508 1
-0.621743279072615 1
-0.367296672007573 1
-0.991784385427295 1
0.260140390700315 1
-0.787585048161183 1
0.2700751983701 1
-0.605206111455292 1
0.233610235755676 1
-0.0883922283334021 1
0.307613552887804 1
-0.713511765181131 1
-0.79586169614316 1
0.041670074071659 1
0.356289203346393 1
-0.205570966498306 1
0.689947439248219 1
-0.262295219725698 1
-0.256076815523425 1
-0.0996442370466073 1
-0.130183112938854 1
0.403972945286569 1
0.538234297065391 1
0.513496848887403 1
0.143719357530848 1
-0.0426404661381507 1
0.693227195848447 1
0.414863955604538 1
0.514444141361809 1
-0.399660359282229 1
0.697512272547745 1
-0.794518553245244 1
-0.0916103445278632 1
-0.108511399962896 1
0.13255134883695 1
-0.630462831992283 1
-0.0146605469512178 1
0.434498003607482 1
0.741622619777197 1
0.116008333815651 1
-0.0683754494880345 1
-0.19467919497691 1
0.155715911838241 1
0.0716333218796606 1
-0.029675366008806 1
0.345703245633605 1
0.61488058348117 1
1.36488702418073 0
-0.834936605507337 1
0.323885684162935 1
-0.206030194690812 1
-0.505627927119459 1
-0.00185844634960761 1
0.123304568841682 1
-0.647807061557839 1
-0.656312306126446 1
0.229472749802586 1
-0.666490292232675 1
-0.661345996978405 1
0.34158638129556 1
-0.253284839714966 1
-0.0350416838755912 1
-0.314476288205527 1
-0.506387057794853 1
0.0709291762046023 1
0.385626273907996 1
0.0939512195285442 1
0.507401962014706 1
-0.119291326099951 1
0.0751601485033584 1
0.15858252647056 1
0.828177819556728 1
-0.108185066102512 1
-0.263570905469135 1
0.0563905559088464 1
0.637143488393239 1
-0.892516470324233 1
0.513584863830258 1
-0.682207930453133 1
0.367591273985264 1
0.459303127721633 1
0.284854530051657 1
0.851128044075279 1
0.261685488240451 1
0.218545725202014 1
0.446408671344991 1
0.118389564870438 1
0.125608394282571 1
0.499347181600347 1
-0.998891374391711 0
0.165504114302274 1
0.2526384576032 1
0.110570003807851 1
-0.971813477037678 1
0.36636642686177 1
-0.285746096750549 1
0.741749802903186 1
-0.472624326352979 1
-0.378058032753581 1
0.152729565450819 1
0.168057907571049 1
-0.486059468680189 1
-0.0198582449939909 1
-0.619997059432814 1
0.01307544143709 1
0.763824494640068 1
0.201619341225202 1
-0.768814322440454 1
-0.495264091172847 1
0.0271783414690817 1
0.176719663113546 1
-0.20559409847657 1
-0.0706386451974288 1
-0.383201242311339 1
-0.569284533677151 1
0.468921574078067 1
-0.870772948269234 1
-0.297691602059694 1
0.109575242177281 1
0.0914036693181953 1
0.18117826773061 1
-0.308083325765956 1
0.588557560999412 1
0.486691615465936 1
0.685820267285225 1
-0.0174503108011243 1
-0.442225558600531 1
-0.236592119088822 1
-0.733353201082541 1
0.173189895241862 1
0.167806755294795 1
0.071993973503959 1
0.0841444882529307 1
0.878937677077347 1
0.0548775959013511 1
0.400603576978582 1
-0.509210388011354 1
0.0636209406233579 1
-0.127675242092666 1
-0.603623518544184 1
-0.663433887873424 1
-0.0130001929445891 1
0.717996071399112 1
0.219629811927898 1
-0.320949978529645 1
0.915427184446544 1
0.352989380888994 1
-0.296875525206058 1
-0.731350989204179 1
-0.282459344961077 1
-0.30065752397369 1
0.180144247810753 1
0.506749462521131 1
-0.738088843046033 1
0.133676794306101 1
0.469418087757848 1
0.998387308917018 0
0.450850992720846 1
-0.86616145155353 1
0.0532805304752031 1
-0.953716893586557 1
-0.296798383893253 1
-0.30079283321327 1
-0.15907605924657 1
0.111436950309864 1
0.277387679031312 1
-0.0170405518219134 1
0.530848978136482 1
0.360754726274431 1
0.624345588766687 1
0.345940307500746 1
0.0763492464281953 1
0.414419374025772 1
0.00478566551796288 1
-0.0607160944156358 1
0.517714569217259 1
0.935931706983107 1
-0.0913691589145995 1
0.967656944598064 1
-0.579229256138524 1
0.0269714703037257 1
-0.3838095763847 1
-0.108379559435781 1
0.198601158343862 1
0.515882267193384 1
-0.0326414220733749 1
-0.424724565029932 1
0.268433067712254 1
-0.039773421255185 1
0.863182802936235 1
-0.271720173010222 1
0.609129686732928 1
-0.311619466695703 1
-0.311886701780514 1
0.280189209742225 1
0.00650586379328055 1
0.319078929321749 1
-1.05272325966302 0
0.283913251320357 1
0.168700146841048 1
-0.391676789476953 1
0.687362018079281 1
-0.659166354481714 1
0.229800685365557 1
0.203189821649846 1
0.30543750683618 1
-0.716590701314512 1
0.735396520244862 1
-0.182345814767047 1
0.60074014670308 1
0.185463913271432 1
-0.0292813306432778 1
-0.0864167181658029 1
0.208813495122992 1
0.0990529782706136 1
0.228002807270508 1
0.625705801126319 1
-0.177200005039673 1
-0.0423375216915284 1
0.596710770381804 1
0.467951412337897 1
-0.304441066397412 1
-0.499318670949156 1
0.294516709313729 1
0.583921908489077 1
-0.538324461668614 1
-1.20632384577011 0
-0.251550536337252 1
-0.0999207458921856 1
-0.800837972023043 1
-0.185931539770611 1
-0.260738861178038 1
1.03345881778094 1
-0.00338298493924062 1
-0.0780387947468689 1
0.222507169356421 1
0.546845567251068 1
0.0527570251113634 1
0.508689459269756 1
0.00139867149626935 1
0.254862161547089 1
-0.742622761373964 1
0.663340670143488 1
0.876362508464725 1
0.0424049347916508 1
0.290697865767073 1
0.343109838068799 1
-0.29880984593038 1
0.0679209373722699 1
0.326209914698971 1
0.219250307578577 1
-0.773933087936843 1
0.529569061151312 1
-0.167586625532792 1
-0.0651162337143695 1
-0.355753449185945 1
-0.734686978143711 1
-0.649320204837884 1
-0.56219032374925 1
0.666681196125358 1
0.294070617840544 1
-0.315196099486101 1
-0.533629673682247 1
0.780441535003281 1
0.0769096996457659 1
-0.191293439818412 1
-0.536128085023766 1
-0.219451151043734 1
0.548910908560534 1
-0.11527634187438 1
-0.594993733886929 1
0.138122282458674 1
-0.105705486385116 1
0.123391736204766 1
0.669076146030776 1
0.141552216746125 1
-0.0416153295208007 1
0.511577952872196 1
0.806439346847871 1
0.0434925940352339 1
-0.532664716854073 1
-0.053866739465609 1
0.0969521227785051 1
0.844024743344044 1
-0.208135635047102 1
0.528168882016995 1
0.352909230556474 1
-0.288484353868241 1
0.428776373292065 1
0.492628418530711 1
-0.285231711629897 1
0.276954153987677 1
0.21009686345984 1
-1.2532085667441 0
0.0860070188023557 1
0.410656966817397 1
0.231606987686295 1
0.0131924574653182 1
-1.03521687359702 1
-0.224080985481922 1
0.540319090245348 1
0.137463521856471 1
0.695011298202578 1
0.293077579906384 1
-0.247085143155839 1
0.975273229866224 1
0.2590931484922 1
0.155733604012345 1
-0.735537135354753 1
0.287608378610339 1
-0.187625615501878 1
0.502016220030252 1
-0.311719768046615 1
0.450986162771053 1
-0.0395172262961437 1
0.323721172099315 1
0.894449807884358 1
0.132312268272862 1
-0.286549742394957 1
0.418561942877305 1
0.0376658468696739 1
0.212871138483816 1
-0.693967976099419 1
0.164427221625623 1
0.0355385020878211 1
-0.163824937052101 1
-0.36618080642471 1
0.548425774096027 1
0.255780826592969 1
-0.0494901858283076 1
0.235473104039298 1
-0.0456672661319242 1
0.155656676900231 1
0.0337589029874919 1
-0.0999169237890323 1
0.375885743739715 1
0.554810722872036 1
-0.779649593503423 1
0.425023414347905 1
0.542138188858772 1
0.250773191159943 1
-0.619969857552081 1
0.244674648004421 1
-0.117139905121381 1
0.0872570295671709 1
0.633793393422349 1
0.700651001089382 1
-0.218664002042309 1
0.373127208236193 1
0.389987162402427 1
0.283543812785816 1
-0.181796506104693 1
0.166463391265279 1
0.565697984404514 1
-0.416489053303392 1
0.0300375991857863 1
0.225674851865323 1
-0.533053206319841 1
-0.335725549400088 1
0.598880717235742 1
0.424291101902073 1
0.195249677524005 1
-0.237816451667313 1
-0.568255154545424 1
-0.0524942813385787 1
-0.276745878431988 1
0.0305773526353314 1
-0.224994654138587 1
-0.476383898549111 1
-0.461622421549557 1
0.143633119524677 1
-0.41402891216408 1
0.290156910529846 1
-0.0817370958764221 1
-0.695541969477806 1
-0.339456573893581 1
0.725184181468426 1
-0.863434496078222 1
0.206712005860642 1
0.641066667664064 1
0.724981320510363 1
-0.453776911708947 1
0.342528404907474 1
-0.333938735041688 1
-0.72219478206898 1
0.287720319174295 1
-0.755170227013511 1
-0.608776465235678 1
-0.150941915058916 1
0.392606348239208 1
-0.828132707212228 1
0.735316699170716 1
0.197284303677651 1
-0.122667077434059 1
-0.491898173279627 1
-0.609134641224118 1
-0.727137700150208 1
0.15026686958316 1
0.125995050188878 1
-0.151434533179466 1
-0.228729508283139 1
0.207208258226472 1
0.269079986660154 1
0.0572347868246633 1
-0.405274707111215 1
-0.0883068245136466 1
-0.054481288834455 1
0.316355082027198 1
0.83899726615654 1
-0.370345386304133 1
-0.404836252283388 1
0.58802187108201 1
-0.201872494294431 1
0.201893257708729 1
-0.6779470922574 1
0.0844342323666056 1
0.8449645432465 1
0.900510852761491 1
-0.0311862153116734 1
-0.336953027526896 1
-0.0803676177856239 1
-0.00628809011553003 1
-0.126493796680398 1
-0.392895852055471 1
0.060353344536688 1
0.289950098780017 1
-0.197364916559289 1
-0.0435669736978033 1
0.616449222789589 1
0.320128186952207 1
-0.221664843730741 1
-0.297187134723939 1
-0.361174691938659 1
0.631891133542097 1
-0.847594325003065 1
-0.101172285159445 1
-0.231558379593122 1
-0.088292480630643 1
-0.0105589741177903 1
0.17734678730321 1
0.735067603670364 1
0.0414524852974357 1
0.202029569976983 1
0.784834447681303 1
-0.358754118255891 1
0.129096332325808 1
-0.339732534117029 1
-0.581386941140609 1
0.0695826976686768 1
0.0397922129108986 1
0.106106939634574 1
0.201426603049506 1
-0.115928725973244 1
0.321808391305308 1
-0.668130112512806 1
0.0290409137428517 1
0.264990771196484 1
1.36946844883815 0
0.276525144875484 1
0.0278126431107916 1
0.214924506194528 1
-0.0580671874718692 1
-0.17027269892519 1
-0.465605631755689 1
0.864613088879972 1
0.846372797074505 1
-0.21598292434969 1
0.0665732551342021 1
-0.150007968419881 1
0.0989428627865785 1
-0.330306039365623 1
-0.618399799885366 1
0.988559287289951 1
0.0224591385282349 1
0.244148354007283 1
0.110234296112982 1
-0.63041768677358 1
-0.749094894331936 1
-0.213344014534317 1
0.129880660098571 1
-0.37640071864413 1
-0.191632286380363 1
0.18310670667403 1
-0.239998550062636 1
0.421009855020638 1
-0.20762911190678 1
-0.910597465886054 1
-0.188649560629813 1
-0.0142772694474181 1
0.790679823843836 1
-1.29777523661969 0
0.0429771892748708 1
0.327489554926623 1
-0.486191577504467 1
-0.475198559691703 1
0.0817621970564572 1
-0.0252776470591444 1
0.103837057036247 1
-0.175783834487648 1
0.397837680416742 1
0.159223833795295 1
0.155304284617062 1
-0.36644154628709 1
0.178565205985339 1
-0.704061251507883 1
-0.275985591965739 1
-0.427193007908951 1
0.150362790719868 1
-0.0923630508156791 1
-0.422885069757161 1
1.27477025832624 0
0.167951271952857 1
0.128509836276856 1
0.327924719178807 1
-0.168449068517635 1
0.265510816524306 1
0.467170294366556 1
0.138069967002671 1
0.357479498813038 1
0.161580493469066 1
-0.171937418319937 1
0.643624453064355 1
-0.214645879410482 1
0.689798670942567 1
-0.262987226665052 1
0.175347327300122 1
-0.222830020150797 1
-0.024826066213481 1
0.019546138730017 1
0.341798614207742 1
-0.285712619735321 1
-0.0554993215834775 1
-0.381459495078379 1
-0.815075446079023 1
0.514543389121589 1
0.499258022090566 1
0.778568652135741 1
-0.416522063482443 1
-0.310192213031213 1
-0.151959567622138 1
-0.227374805642876 1
-0.519957788844193 1
0.333082596179231 1
0.234833824095128 1
-0.653890435623008 1
-0.381135769740563 1
-0.472790048314073 1
0.0976894863311646 1
-0.602228572730801 1
0.927149789151813 1
0.0232215864263661 1
-0.757088913842324 1
0.0802376079076096 1
0.685755650295291 1
-0.119224512781245 1
-0.035864302104871 1
-0.680637599825426 1
-0.215614095350362 1
-1.18559761584704 0
-0.0626291313346825 1
0.171194778292594 1
0.24322541753821 1
0.550346153700241 1
0.519898873051274 1
0.706516123098269 1
0.382301626925535 1
0.262634120832966 1
-0.0464362093996172 1
0.159210319824666 1
0.483965313203573 1
-0.390135481272116 1
0.133107293322431 1
0.43561383020378 1
-0.523886095268304 1
0.268817719971155 1
-0.254519657102885 1
-0.446843749281697 1
0.216394929283963 1
-0.886753387037284 1
0.102462203931095 1
-0.202783990918904 1
-0.0675888198325816 1
0.0176719732700636 1
-0.0544338873378039 1
-0.134400090150731 1
-0.0340650215212709 1
0.156691908665468 1
-0.172260028848195 1
-0.10724020688418 1
0.535212731450887 1
-0.622921336488418 1
0.754525681278111 1
-0.188509416693429 1
0.131351080378299 1
-0.516102654253092 1
0.148106478723584 1
-0.497283986891455 1
0.602212861719816 1
0.182880429268033 1
-0.437490900174474 1
0.205853277927772 1
0.0785377031596157 1
0.0748906220340159 1
-0.0457746686001861 1
0.567132007253089 1
0.222659421278791 1
0.448420718464201 1
-0.161580631285756 1
0.233131736152333 1
0.487549125299588 1
0.97915339519267 1
-0.100787922842165 1
-0.127835541139519 1
0.304522018104274 1
-0.0134219249974172 1
0.0280640599753886 1
-0.518369970562424 1
0.0179632806721038 1
-0.845274999707788 1
0.0245797363152445 1
-0.198698892315055 1
0.420554354939207 1
-0.395067418948058 1
-0.201450005428312 1
-0.140861546904729 1
-0.236262597756432 1
-0.130926823519291 1
0.59719813558943 1
0.111744604582172 1
0.360766665698792 1
0.0364948274808062 1
-0.90951009249041 1
-0.0354392533497775 1
-0.94652531162547 1
-0.0622737135324802 1
0.468206301333082 1
-0.816926436933039 1
0.361913467083414 1
0.0314002941940999 1
-0.346502637014611 1
-0.107970293458608 1
0.572833336914914 1
0.119254966155135 1
0.260549241034797 1
0.266636140359742 1
-0.0477266647979466 1
-0.423389102509948 1
0.0435778849160757 1
-0.687574995678368 1
0.0831650284080432 1
0.310551990451833 1
-0.232014647143729 1
-1.07086606666066 0
0.425832223299549 1
-0.151218355945004 1
-0.164053287763336 1
-0.145136835979305 1
0.366186476444314 1
0.545995117026937 1
0.227046137449161 1
0.148094704317383 1
-0.249296292694606 1
-0.933964559694976 1
0.297140149885986 1
-0.482433762966592 1
-0.390135626282834 1
0.0449557165661908 1
-0.545598979779388 1
0.527412289904462 1
-0.0623565901489859 1
0.104641815756656 1
0.0801419263434348 1
-0.863055401711923 1
-0.0527207217891629 1
-0.0574891257506545 1
0.54967304324165 1
0.24067817331092 1
-0.660478845049548 1
0.163014680860241 1
0.670584335015441 1
-0.750542546989037 1
-0.364812211665919 1
0.00318150053252431 1
0.323256447265342 1
0.196146218694464 1
0.113992289904718 1
0.686528818393142 1
0.354289695486946 1
-0.195192605374222 1
-0.0646157165105243 1
-0.524634788492701 1
-0.71150255266053 1
0.886839100804192 1
0.439236638209444 1
0.27002480939164 1
0.339818561973128 1
-0.405204963915114 1
-0.160482113196317 1
-0.0386210082399052 1
0.828035120601347 1
0.224625869421729 1
0.0218910597211085 1
0.0738133174689562 1
-0.232482254730272 1
0.422039450031232 1
-0.858821092887017 1
-0.817676413343287 1
-0.0715715268338729 1
-0.883940726836467 1
-0.299875822882509 1
0.107727207413819 1
0.472048997358421 1
0.0446290389277618 1
-0.277588919573131 1
-0.506402442610772 1
0.0802258851950552 1
0.0591796367161982 1
0.848185273544487 1
-0.49583510159314 1
0.0671198615457336 1
-0.509226058005712 1
0.489883868255027 1
0.445046803073441 1
0.447001116959306 1
-0.177023545133956 1
0.216728520484245 1
0.752167896251152 1
-0.275700581084548 1
0.0287132785056465 1
0.404957032362044 1
0.634275845390821 1
0.29032605413414 1
-0.203123485307881 1
0.237473675003946 1
-0.688946621578482 1
-0.494406510584626 1
-0.30479322028436 1
-0.920460139076072 1
0.106947636758259 1
-0.383529529072608 1
0.576130748445375 1
0.619023967362546 1
0.289605305807143 1
0.166749185047806 1
0.450506224314491 1
0.359078282878405 1
0.0757362240986239 1
0.724074120896753 1
-0.0882367632091272 1
0.438370090723659 1
0.876443886768863 1
0.676839222677661 1
-0.678017455526543 1
0.65872153264414 1
0.210772567931994 1
-0.0524560296366999 1
-0.0949544766259843 1
-0.297464515236271 1
0.527650030337124 1
-0.389576393592339 1
0.958666345396468 1
-0.199157134977941 1
0.429174143931432 1
0.171546863929979 1
0.61423214705736 1
-0.456564523403283 1
-0.284498000217515 1
0.218411395889358 1
0.0241116033726884 1
-0.521356534504492 1
-0.364042073108669 1
-0.416853090121269 1
-0.466949756765583 1
0.385260941993447 1
-0.211727382940633 1
0.303686054785229 1
0.460645418863739 1
-0.0111623843778293 1
-0.111683996114758 1
0.290069023647862 1
-0.782498752082055 1
0.505408618120942 1
-0.559363705374126 1
0.599803218599971 1
0.0829055183122095 1
-0.550050346054017 1
-0.394072340496644 1
-0.728725578895134 1
0.65886132878487 1
0.0904236769078052 1
-0.638023024480293 1
0.278566984371481 1
1.08654947997494 0
0.495661484751771 1
-0.132003844709343 1
0.282052705243297 1
-0.565003863551499 1
0.187512293655384 1
0.493470280569054 1
-0.322936464571185 1
-0.225301836901761 1
0.0833160315261141 1
0.469314949948173 1
-0.132171730303111 1
-0.52195390075076 1
0.0657096176644237 1
0.850210039232662 1
-0.0288002978897905 1
-0.166174006708332 1
1.29586686246712 0
0.590517443402691 1
0.368122933733421 1
0.0922973851993938 1
-0.215435177793795 1
0.989044913394624 1
-0.77746186701687 1
0.619120435176917 1
0.305102893162472 1
-0.499774394808983 1
-0.00636012178108294 1
-0.104623385851651 1
-0.136802385576707 1
-0.375203037190677 1
0.581567828525875 1
0.386262666884528 1
0.615830734904034 1
-0.440209515475059 1
-0.105075522996888 1
0.510895239248191 1
-0.0785981296538777 1
-0.410490658541861 1
-0.437944714201862 1
0.202149562905257 1
0.344064432633373 1
-0.206854079785521 1
0.23253582668601 1
0.509408056862382 1
-0.50902411121471 1
0.130264529637538 1
0.168763111182888 1
0.561795440095501 1
-0.641763744013287 1
0.437035505524782 1
0.0129445539810399 1
-0.576058584070485 1
-0.0549354638056178 1
0.0500630000253873 1
0.307920507908859 1
-0.126027076880806 1
-0.0330379734991748 1
-1.04864636134505 1
-0.401394954252971 1
-0.665895481285637 1
-0.493263369716543 1
-0.0335311153957879 1
-0.00245873876157089 1
-0.665767349829735 1
-0.285857354076079 1
0.136069548617762 1
0.496810463844857 1
-0.468052954407545 1
0.0493877970893852 1
-0.777688639607774 1
-0.13927646907688 1
0.191693470669948 1
-0.689419977363922 1
0.245214257814958 1
0.0415407702339286 1
-0.67903177366154 1
0.359689831865541 1
-0.206345285672992 1
0.0746494711120307 1
-0.182062344905607 1
0.364237759109332 1
-0.220253285840401 1
0.555327653788778 1
0.0436102730212894 1
-0.214979469527281 1
-0.598985048563764 1
0.309803589755696 1
0.128927594267951 1
0.0697539628741238 1
0.437707013608745 1
0.201873008630447 1
0.22755346069538 1
-0.17837553094683 1
-0.75626208523474 1
-0.616282305355034 1
-0.408063805473045 1
0.362480122357456 1
-0.292640685217824 1
0.295711357566383 1
-0.19958326934352 1
0.0146695080187865 1
-0.645807612767288 1
0.628974620522019 1
0.94076061290304 1
-0.0267674806171968 1
0.137664578562023 1
-0.236297170538685 1
-0.270575842585414 1
-0.109604352863434 1
1.17142166541922 0
0.685423189037679 1
0.693956933550787 1
-0.447314029486458 1
0.0697248053550205 1
-0.170845952652241 1
0.183908182334822 1
-0.726341587588831 1
-0.411245422294974 1
-0.443604530704532 1
0.132530274278012 1
0.459286144364 1
0.0550752375171852 1
-0.224020318933253 1
-0.786629761164993 1
0.209513017372114 1
0.0282167360831251 1
-0.302599619896542 1
-0.269028650935238 1
-0.170155683145242 1
0.0830448808714909 1
0.329264913389495 1
-0.435517898858439 1
-0.182806304208437 1
0.849048204813864 1
-0.274678646898003 1
-0.825243392624153 1
0.497522736684937 1
-0.0218630411130577 1
0.391867952375489 1
-0.205786628047038 1
-0.109568070650487 1
0.104489498416462 1
-0.835098565086295 1
0.284820992010909 1
0.71114059717588 1
-0.247277048429016 1
-0.144877482339839 1
0.40518730534605 1
-0.281273542092754 1
-0.0190451823587657 1
-0.55089198099438 1
0.363409370456497 1
-0.114466641791147 1
-0.311287835426714 1
0.00217262910158764 1
0.202577883598706 1
0.0826469785087605 1
-0.413531918659321 1
-0.699271481304867 1
-0.177193176934216 1
-0.580748121890326 1
0.0558083010874876 1
0.616735748365426 1
0.0919133088024041 1
0.489504545663971 1
-0.442795429058753 1
0.220390746349519 1
-0.152833261526092 1
0.015747420590085 1
-0.475081295897469 1
0.0508352130531328 1
-0.212077090912448 1
0.222546203453335 1
0.39933364753372 1
-0.517032923630213 1
-0.622183518101636 1
0.454677652023985 1
-0.722648462930587 1
-0.204079538054623 1
0.110656609248354 1
-0.112672177622624 1
-0.702674159730886 1
-0.936928779724886 1
-0.0418468819079174 1
0.0713015483151249 1
-0.759060795507018 1
0.0730205337892668 1
-0.145807068930702 1
-0.00684238329068351 1
0.392807972001203 1
-0.181698039624111 1
0.372573126169902 1
0.643923502154652 1
0.875865057408482 1
0.771847900617234 1
-0.392741030046231 1
-0.466960657724774 1
-0.0526274183198789 1
0.587622927786286 1
-0.14430305374748 1
-0.164192454220327 1
0.130752943478058 1
0.19508039035664 1
-0.836959910834856 1
0.37543990088099 1
-0.540631523207767 1
-0.0717022825965219 1
-0.396839594488141 1
0.019669708233725 1
-0.0569875665077804 1
0.183066206243969 1
-0.317812318315924 1
0.09528389257235 1
-0.0851248299177557 1
-0.251325732596266 1
-0.0379192977270811 1
0.246113776396463 1
-0.459243533189862 1
-0.20805863077691 1
-0.453756662735049 1
-0.0615232105161556 1
0.403976767243881 1
0.377844910776269 1
0.137529454396844 1
0.222095755451252 1
0.0551917748999914 1
0.419149896039795 1
0.177910489911017 1
0.0875575645312956 1
0.177948058595117 1
0.0203227687173119 1
-0.148733704849091 1
-0.256760055125258 1
0.232894229083771 1
0.407461889747542 1
-0.068799624760846 1
0.129488448312882 1
-0.13041535060295 1
-0.338820967022111 1
-0.574357996958569 1
-0.511244806154781 1
0.0623173435956099 1
-0.274455388020724 1
-0.425859892781244 1
0.0928835101912923 1
0.158785541715915 1
-0.137638705621063 1
-0.0427189078340903 1
-0.0361836584085684 1
-0.378006997421879 1
-0.279963597526424 1
0.328853720326767 1
0.339478844845773 1
-0.227288189218686 1
-0.211586027116276 1
-0.973741170209654 1
-0.119253976562353 1
0.72630153185207 1
0.0103584500624049 1
0.132857255991983 1
-0.264883210217795 1
-0.317526339536837 1
0.476292233692702 1
0.400497188297422 1
0.0855207708990102 1
-1.21200215128683 0
-0.575809643172408 1
0.120895904929874 1
0.083495238864677 1
-0.175302457056028 1
-0.344747882746113 1
-0.00436976554029303 1
-0.128305339950381 1
-0.247431969405409 1
1.3092449172086 0
-0.431605901341166 1
0.251920634778215 1
-0.0240518669743745 1
0.0599054931089024 1
0.343624448761305 1
0.313359681015996 1
0.0487828397327971 1
0.167243506336706 1
0.522581812927788 1
0.14136778974552 1
0.232069966672042 1
-0.0961460977847883 1
-1.04650142322518 0
-0.773476933624047 1
0.0831625906162867 1
-0.00244695575879178 1
-0.26586075541725 1
-0.11098332659365 1
-0.253959618940016 1
0.563586251366688 1
-0.141070293894573 1
0.979248965259039 1
-0.0399014619675865 1
0.549540338541183 1
-0.312611607708512 1
-0.200341930382476 1
-0.132430289361026 1
-0.0565941358014586 1
0.308989901636448 1
0.0935042687057487 1
0.380419304501168 1
0.406126714382216 1
-0.133233122918737 1
0.103484614088262 1
0.704767467191592 1
0.633782943604328 1
-0.699229021615309 1
0.300991291413613 1
0.350501994887193 1
0.196002317905464 1
0.0770999280043369 1
1.06024291280061 0
0.365301976514046 1
-0.635228138262361 1
0.3468356515993 1
-0.294093299536134 1
-0.737210493159191 1
0.668471360278168 1
-0.563653287647586 1
0.195620196018864 1
0.0447646500644359 1
-0.107821930038525 1
-0.284571800604366 1
0.453048553437196 1
-0.51500696563058 1
1.51198275363706 0
0.445336352268469 1
-0.0160509442264862 1
0.167650544942561 1
-0.948236901885556 1
0.115220052707158 1
0.246346091604405 1
-0.360560715265651 1
-0.323295773573658 1
-0.0494658353859809 1
0.0489402965426264 1
0.446756894032702 1
0.446559619471667 1
0.00946247896963696 1
-0.366258914646741 1
-0.145859721927847 1
0.826802655404867 1
0.118430577152016 1
0.512824018662991 1
0.385982512428948 1
-0.43009265027588 1
0.71098239445392 1
0.247708691899978 1
-0.0326481983012612 1
0.4037792822708 1
-0.333204072056718 1
0.215603447189626 1
-0.158209349904384 1
-0.893723056139072 1
0.468493848344613 1
-0.355752600429406 1
-0.495153757326115 1
0.0430731736391493 1
0.165196372557179 1
0.318089199100638 1
-0.386775582719436 1
-0.216065854275282 1
-0.369233196367285 1
-0.203436426630528 1
-0.715454672628136 1
-0.412435088660402 1
-0.171487028846287 1
0.0400815585795569 1
0.367510123773182 1
-0.130915882222662 1
0.37228613064254 1
-1.24238997486157 0
0.496856790306697 1
-0.175660091099719 1
-1.06913212274489 1
0.0126836089652864 1
0.567640167901966 1
-0.351659108885964 1
-0.265267002707076 1
-0.0744699491203581 1
0.163394504529775 1
-0.547459404326115 1
-0.179043802053414 1
0.165930526198031 1
-0.47597706299468 1
-0.323340281315679 1
-0.225283908592924 1
-0.26185314939594 1
0.438803046385026 1
0.137156947071848 1
0.466324103440759 1
0.199468828541349 1
-0.202922956196589 1
0.620002436012067 1
0.193181968005765 1
-0.488093366763991 1
-0.390118560304883 1
0.333987917963331 1
0.375147320198275 1
0.97860302689244 1
-0.267477719624553 1
-0.109286058788524 1
-0.157531100565839 1
-0.629592740331666 1
-0.326570973413462 1
0.547190988246227 1
-0.282929153333243 1
0.382123144195505 1
-0.156706854128605 1
0.00674373976779767 1
-0.0420711978214041 1
0.180083551002232 1
0.181091812045901 1
-0.626412330923951 1
0.486465460661661 1
0.35182502932708 1
-0.07779995380251 1
-0.287089435817159 1
0.303819743029923 1
0.214787953736642 1
-0.051135510882859 1
0.409501655158694 1
-0.241389304543271 1
-0.442964336514763 1
0.529007869166939 1
-0.0584110698245984 1
0.0687670858746326 1
-0.125901318929417 1
0.584870744072756 1
-0.260134407637382 1
0.30410363693314 1
-0.315611026341353 1
0.481995354043487 1
-0.040525496928071 1
0.051806040362469 1
0.904783427208876 1
-0.695053056073645 1
0.0914218276612759 1
0.0621390167297016 1
-0.274999307122435 1
0.0192645967188323 1
0.0678996549434422 1
0.0598419902915501 1
-0.145015369414981 1
-0.808959485764175 1
-0.12553390187022 1
0.214329024529742 1
0.217706334186565 1
-0.351677833152939 1
-0.0249094441058108 1
0.217867582302744 1
0.0515013745220997 1
0.359847507590379 1
0.501463955978338 1
-0.373447858931947 1
-0.00166482887701279 1
-0.0290236701439704 1
0.371970529492967 1
0.37033500618735 1
-0.812761258496534 1
0.723088437189049 1
0.4698135359337 1
0.737033216192714 1
1.15345957645832 0
-1.15730579208336 0
-0.297128953552613 1
0.152493703053505 1
-0.102116101799936 1
-0.368220850281212 1
0.103677547048896 1
-0.462941542985377 1
-0.211963186614223 1
-0.246278112622566 1
-1.09699335361081 0
0.426956985684206 1
0.232986671760351 1
-0.403875122595342 1
-0.0297168159065827 1
-0.016475242321206 1
-0.141906534760787 1
0.6067578751694 1
0.515319859435757 1
0.101907704842627 1
0.116567720767687 1
0.514577755921572 1
0.15056638191807 1
-0.386381684161435 1
-0.436736543131956 1
-0.534141935168317 1
0.288019195334002 1
0.480178506843199 1
0.665988924636889 1
0.271118994620961 1
0.122627360816615 1
0.389102505323379 1
0.00983594109219303 1
-0.318654497365045 1
0.109218229914115 1
-0.116245307484533 1
-0.23474154786676 1
0.705340194741687 1
-0.319220505433801 1
-0.107410436393164 1
-0.112578882426299 1
-0.521557996505916 1
-0.142990356927261 1
0.00983638154421471 1
-0.547666155437644 1
0.0786790948956694 1
-0.273963135919126 1
-0.702550279108365 1
0.776351313566762 1
0.21666005016313 1
-0.151213881130832 1
-0.22858820812406 1
0.351286760345352 1
-0.565649688697612 1
-0.495119020901098 1
0.601156142682693 1
-0.124509516855351 1
0.424293380884123 1
-0.511492020780835 1
0.112475368568568 1
-0.129882144799646 1
-0.125714223356186 1
0.0695578357719667 1
0.0632300061068591 1
-0.0494225131441752 1
0.0390432037452373 1
0.651032878866028 1
0.244483692546935 1
0.445502082006324 1
0.287844578600437 1
-0.244799531406068 1
-0.351085808323386 1
0.485632120093974 1
0.626788241465646 1
-0.733614267150792 1
-0.24495908259245 1
-0.0542689061425881 1
-0.0447073891082294 1
-0.439463836325396 1
-1.03931095272845 1
0.706890379369902 1
-0.488979033570913 1
-0.257364546100495 1
0.125189131710089 1
-0.197690699209806 1
-0.586195600390034 1
0.0978389975371272 1
0.659220844779247 1
-0.825970015224391 1
0.658284947900268 1
-0.88804916751214 1
-0.223246261717866 1
-0.417936546423944 1
0.443558451103742 1
-0.740790701174038 1
0.175132111037829 1
-0.557100430255833 1
-0.45060355369642 1
-0.434869623850699 1
-0.208951625739476 1
-0.657319591625466 1
0.171244694962646 1
0.208077611252269 1
-0.19450221362888 1
0.318558597381765 1
-0.242961817132211 1
0.458345032352408 1
0.132791362327838 1
0.21737840495988 1
1.28878862629996 0
0.139321772466345 1
-0.306996130547629 1
-1.02192106974424 1
0.289261867624072 1
-0.306871573301374 1
0.0199422874095884 1
0.558392397869842 1
0.411499696734604 1
-0.0373674593670982 1
-0.139338229279045 1
0.975952255649218 1
-0.412104076136754 1
0.253512935514371 1
-0.280519925089643 1
-0.00500595660286225 1
0.454605035685876 1
0.24459709077287 1
-0.605897061838633 1
-0.38108273463803 1
-0.137976942403723 1
-0.672905358320745 1
-0.0735315296941318 1
-0.341188672458705 1
0.204933045271933 1
-0.645525239369065 1
0.107660805190299 1
-0.867534084676774 1
-0.232466778377046 1
0.589884144809371 1
0.690402079514629 1
0.0613635779076086 1
-0.28621173701139 1
0.217908613332686 1
0.222324279506638 1
0.499124871564205 1
-0.0167371043200182 1
0.101358938682701 1
-0.0416520567817005 1
-0.0189934539089065 1
0.932688097075821 1
-0.283587156608865 1
0.467404133727165 1
0.396345633629543 1
-0.57793332002571 1
0.105157666821986 1
-0.30304413160531 1
0.329958619315813 1
-0.159101992249292 1
-0.0711492099114448 1
0.134708764357024 1
-0.291524412836254 1
-0.866086367287654 1
0.624450215720876 1
0.235827140048963 1
0.179136608215576 1
-0.167707906419443 1
-0.716459089395723 1
-0.84895929472112 1
0.0859319186039754 1
0.134367608565595 1
0.328543301140759 1
0.0183292783434487 1
0.261634573426837 1
0.350304064385314 1
0.186433486770947 1
-0.737382688053557 1
0.677933365407331 1
-0.823520171131395 1
0.331209840530035 1
-0.00719676368716332 1
-0.00136759676785846 1
0.336291713462715 1
0.0203351445491696 1
0.328678850119621 1
-0.930728035993973 1
-0.729971121151903 1
-0.270666970134826 1
0.280705844002527 1
-0.858533588397366 1
-0.274025390914951 1
0.137120899960061 1
-0.356458828317855 1
-0.421452260471405 1
-0.0833982570779485 1
0.136516142338427 1
-0.164784313675936 1
0.113974101167593 1
0.550697169261803 1
-0.343453886764277 1
-0.237451389656056 1
0.106946502189652 1
0.466496807406265 1
-0.385481813271598 1
-0.490273680944353 1
-0.304279950971164 1
-0.141068302893859 1
0.290533251923523 1
0.64102995896771 1
0.348663116988826 1
-0.309760447106149 1
-0.214634370161411 1
-0.759695569585007 1
0.715598002164965 1
0.439829989990149 1
0.534237438364217 1
-0.391506453185722 1
-0.557948388481287 1
-0.759011827430734 1
-0.161095465473813 1
0.266883266056673 1
0.275190757583567 1
0.95115422740039 1
0.835198441452321 1
-0.211246213646836 1
0.273933243555973 1
-0.856894826366279 1
-0.350603682734373 1
0.513824036625434 1
0.249345882717111 1
0.375427335646734 1
1.07893988367489 0
-0.248584777250866 1
0.322127317370571 1
-0.457031285583384 1
-0.183111933361482 1
0.441887496349122 1
-0.385112332674006 1
-0.20729391549539 1
-0.28675456464702 1
-0.104042964251905 1
-0.172443436696595 1
0.367458719597316 1
0.0798752773233752 1
-0.147369214792809 1
-0.619032278135826 1
0.134713771374006 1
0.150430649982995 1
-0.250251632084082 1
0.172699852485989 1
-0.371433091886799 1
-0.524127568461837 1
-0.532092627722006 1
0.286916686886181 1
-0.401541195207039 1
0.249638639937748 1
0.188241587850234 1
-0.0687133458063442 1
0.976438065999888 1
-0.181912656498761 1
-0.884997515958078 1
-0.464829662930657 1
-0.731551859181401 1
0.366024885688342 1
-0.252553721313769 1
-0.169894135091831 1
-0.0618596147610288 1
-0.83316713811229 1
-0.0617557810497931 1
0.584218422226168 1
0.472461587636288 1
-0.215325982022366 1
0.128183803928379 1
-0.157959028646245 1
-0.535865977569449 1
-0.0951889555294435 1
0.63268346127316 1
0.154239105881605 1
0.238482549652302 1
-0.00808318817405881 1
-0.0392841173806068 1
1.08257128236454 0
-0.703747552448752 1
-0.104868489916686 1
0.740153111902014 1
0.0413464367343786 1
0.506063140352069 1
0.128625794748685 1
0.0321635419861233 1
0.504586043467599 1
-0.778090649038408 1
0.61869805994721 1
-0.11195075587298 1
0.306378415278788 1
-0.127372912926642 1
-0.541740577702208 1
0.717556384358013 1
0.303169480811647 1
0.00911798034749893 1
-0.311286531146914 1
-0.0293862156399228 1
-0.0135075674277018 1
0.294627225824293 1
0.102480751614175 1
-0.212035498055257 1
0.184401760925053 1
-0.0710459783854875 1
0.219203139979955 1
0.370470138454089 1
0.317078787780984 1
-0.0956222992141535 1
-0.366112861462125 1
-0.553458742067273 1
-0.262241201310479 1
0.337366347574088 1
0.185587751703367 1
-0.748223172917755 1
0.558200862205443 1
0.271412364188953 1
0.263289942719418 1
0.0862347897123812 1
-0.0722953658200451 1
-0.0691021549131121 1
0.640189981431787 1
0.124049660601292 1
-0.374864507648714 1
0.211340809937509 1
-0.445249647782385 1
-0.101960082857652 1
-0.63534084108288 1
-0.13644042067806 1
-0.909786986900263 1
0.64527338937781 1
-0.534682703662787 1
-0.392349814280746 1
-0.472696696274679 1
-0.342434178916903 1
0.0619758156124661 1
-0.392545658064514 1
-0.0097824826065058 1
-0.841537944090459 1
-0.624112866870813 1
-0.385034688778948 1
-0.0382170518518547 1
0.0529318460560237 1
-0.00800638550816536 1
0.357418439470595 1
-0.601978058128268 1
-0.266823057038201 1
0.623443358260065 1
-0.119806884590796 1
-0.0803402136858965 1
-0.997870576951867 0
-0.151781949854989 1
0.51738304126863 1
0.411048917812941 1
0.328138997924467 1
0.614915434335982 1
0.267648329242292 1
-0.255735148731443 1
0.0743885222914151 1
-0.137836384445303 1
0.309215554754081 1
-0.90586131389586 1
0.0822683918261736 1
0.383171099479482 1
0.250960966125099 1
0.284742368732221 1
0.473516543823762 1
0.838740701594174 1
-0.429105606482617 1
-0.0263172700390111 1
-0.178278899205873 1
-0.477989201469882 1
-0.154064979475676 1
0.623284422895047 1
0.0434015324192368 1
0.552172786619943 1
0.188894360573647 1
0.309445542601021 1
0.303035674274316 1
-0.284891087119092 1
-0.733497264186289 1
-0.151600196970782 1
0.126975061822199 1
0.705035781508906 1
0.637603766114154 1
-0.141337180510877 1
-0.241890397507351 1
0.0648525822815549 1
-0.981160581050555 1
0.324007638668042 1
0.219946938560841 1
0.136147091334113 1
-0.437730762926995 1
0.57464489351074 1
-0.201599389944971 1
-0.243350787349856 1
-0.924948799635138 1
-0.586904112449734 1
-0.31893740241229 1
-0.405620045662224 1
-0.292377690923323 1
-0.303307495022595 1
-0.0459563058390893 1
0.0654682388356326 1
-0.590170593012136 1
-1.00050169545184 1
-0.811089800755603 1
0.060998893716005 1
0.220109682000969 1
0.258501556958617 1
-0.75057128479533 1
-0.129237923100856 1
0.492402476813475 1
-0.15384135570341 1
0.147829259288394 1
0.103260443919629 1
-0.594118767167938 1
-0.1652854111129 1
0.0810246024685897 1
0.265281680545169 1
0.0111387644656309 1
0.0783302100888782 1
-0.360556218980571 1
-0.115453859950984 1
0.549486102351368 1
0.450127014924173 1
0.296022244255641 1
-0.496466716157792 1
0.794560375207976 1
-0.353205771169655 1
-0.254401427996929 1
-0.0495629713907655 1
0.405610135201618 1
0.737518800190413 1
0.847773573504576 1
-0.176809398846324 1
-0.718829462772986 1
0.425567564175565 1
-0.0893766687691634 1
0.0459769473673589 1
0.350306651686378 1
0.329906099331806 1
0.638401680974594 1
0.616401457282916 1
0.445489729377029 1
-0.223708839798661 1
-0.639993757514403 1
0.208628443591168 1
-0.533291030414248 1
-0.482161572701309 1
0.284798224125089 1
0.200469327392137 1
0.261784245706991 1
-0.711270499994061 1
-0.453110486207816 1
0.351978620431103 1
0.740156174029799 1
0.506270098880325 1
0.391835526774497 1
-0.560094102773588 1
-0.19828661030476 1
-0.321760486406439 1
0.559774325996767 1
-0.320413600088347 1
0.382333705506728 1
-0.590794904427748 1
0.209703415190649 1
-0.365768245246049 1
-0.375605616080908 1
-0.312239921131934 1
0.044921985885657 1
-0.641118672922813 1
0.480502593856155 1
-0.439268327584583 1
-0.829592304679803 1
-0.676240290320858 1
-0.261811319340301 1
0.261229145332999 1
-0.407309107278148 1
-0.0465712539396971 1
0.288508198066938 1
-0.354510332596727 1
0.460820478970899 1
-0.21286857650752 1
0.323289124414345 1
-1.18146550475379 0
-0.0428780992283876 1
-0.368981844022718 1
0.204293257091669 1
0.765442107728596 1
-0.694891298491582 1
-0.183735170844321 1
-0.58291720704397 1
0.284626602798653 1
-0.516401530154351 1
0.291379694342548 1
-0.236862807099974 1
-0.589510597068654 1
0.364895360458293 1
-0.370328089436329 1
0.52578044532047 1
-0.0852065236635481 1
0.553731888336416 1
0.0966809323019162 1
-0.0744968609235842 1
0.0848409242196622 1
-0.00308460555139702 1
0.12735531911571 1
0.74081497250903 1
-0.276127685084192 1
0.0997463779403951 1
-0.951881183614888 1
-0.773521951943666 1
0.299104371005388 1
0.0780489109022479 1
-0.672422135156535 1
-0.24150931264474 1
-0.167758140151745 1
-0.312936676445827 1
-0.657950203360453 1
0.554420360524181 1
-0.821455581342526 1
0.493385236925546 1
-0.12832610106615 1
-0.740588534387361 1
0.483397333918205 1
0.375531209957596 1
-0.362248311609778 1
0.44066475221476 1
-1.13876758131714 0
0.0663828841878367 1
-0.462841669190962 1
0.306517723810922 1
1.36552411066645 0
0.018229920228799 1
0.201428929393558 1
0.594111278234857 1
-0.925426132412616 1
0.157167038156206 1
-0.0368800169238339 1
-0.67707001989715 1
0.160050201249702 1
0.89830628871546 1
1.1868205135439 0
0.367791078072081 1
0.465273531554841 1
0.0624461244779089 1
0.116692176258521 1
-0.0198221191946363 1
0.107739791728197 1
0.101147211510113 1
0.148757205007813 1
-0.152672298696573 1
0.230102786716791 1
0.320851676454453 1
-0.866254442062428 1
-0.203028105241374 1
0.926499037069316 1
0.371140933492849 1
0.0260646412266489 1
0.192629215685322 1
-0.124055097566791 1
-0.346914672016306 1
0.221281046420822 1
-0.162327915553892 1
0.855498279392691 1
-0.924752261406857 1
-0.136346470607006 1
-0.725466378511548 1
0.323424603497844 1
-0.352651251364397 1
0.459792051379132 1
-0.199029317948205 1
0.134894713718197 1
-0.266989446401151 1
0.582625109672304 1
0.424165538580794 1
-0.00365600783239328 1
0.0221411401397209 1
0.478230392105109 1
-0.636713700552863 1
-0.498063953794614 1
0.528560160924223 1
0.163646689651462 1
0.308268384844467 1
-0.128527635251346 1
-0.881037933510764 1
0.038157105639686 1
0.493525654181155 1
-0.0791541172394671 1
-0.317884609703679 1
0.296150172235331 1
0.0718813570747614 1
-0.694330999084073 1
0.149104423688455 1
0.179234092923722 1
0.735891906819206 1
0.00885122593514935 1
0.68751670993925 1
0.728980249188707 1
-0.020423967555444 1
0.264934868098378 1
-0.252749830695978 1
0.32542711826783 1
0.135115470743275 1
-0.211491523377816 1
-0.157670970660107 1
-0.119302972900397 1
0.452099959937971 1
-0.353749828595285 1
-0.282264936977 1
-0.106736465895538 1
-0.072785076140265 1
-0.110607985051372 1
0.00411633752916843 1
-0.271194702877691 1
-0.0816526363319602 1
-0.564588812137331 1
0.821542482586722 1
-0.0101094669023119 1
-0.514487289415198 1
0.218156631351247 1
0.669113095837626 1
0.409482943269599 1
0.573873335057529 1
0.0413763102802197 1
-0.409423194476113 1
0.790327947766157 1
-0.144940555428902 1
0.17031049284765 1
-0.371873910630107 1
-0.417849031254727 1
0.358034491415515 1
0.594476644865073 1
-0.53431625437493 1
-0.18130951302828 1
0.00389519818596545 1
-0.165836578002794 1
-0.486433395075063 1
0.0618009524656349 1
0.383687883769666 1
-0.392604397272339 1
0.236171840642049 1
0.219624797496123 1
-0.0790184533315769 1
0.753689200472969 1
0.423391707454528 1
0.262148405686355 1
-0.168707845625529 1
0.111069770977589 1
0.646339231292888 1
0.288923100038332 1
0.611159912841973 1
1.13996864390441 0
0.092699441991116 1
0.0814219625381356 1
-0.635467078373375 1
-0.137760749047624 1
0.318994830011395 1
0.299343604796966 1
0.201453890747522 1
0.35369372033889 1
-0.0351498552270134 1
-0.357389467587925 1
0.2271647122429 1
0.42632644237316 1
-0.169793820853791 1
0.97090058963264 1
-0.538734957825646 1
-0.354601309102934 1
0.368027019768412 1
0.149786564239305 1
-0.228169148311714 1
-0.556076990510627 1
-0.424169308393057 1
-0.0100960936825271 1
-0.237630221904714 1
-0.628387871997861 1
-0.082518871753832 1
-0.385982781330943 1
-0.0133289743621611 1
0.82183539519972 1
0.460826571523613 1
0.613256584153736 1
0.704770437824137 1
-0.000775445338074721 1
0.752108850343946 1
0.287720943532933 1
0.413569566289796 1
0.0430617241864886 1
0.295341440639404 1
-0.441575144221025 1
-0.0942923796932165 1
-0.677636373246898 1
0.538006322099361 1
0.239163444873374 1
0.282602794484529 1
-0.01551956331889 1
0.337095062838784 1
0.351369088470441 1
-0.264711599900572 1
0.281359717902285 1
1.07831020865854 0
0.509889995553445 1
-0.893655927503411 1
0.237614526744627 1
-0.157216639254495 1
-0.752570375562012 1
-0.498730162784928 1
-0.182868064358983 1
0.126927176286942 1
0.331694373064501 1
0.203340563850715 1
0.426740024187958 1
0.574490734658726 1
-0.385046310653384 1
1.02720637699357 1
0.381061949349042 1
-0.961552457241583 1
-0.349668660731509 1
-0.421930372128678 1
-0.823861123988106 1
0.0149167612441659 1
0.479531272810054 1
-0.029299945139288 1
0.644466329606526 1
0.341097321199907 1
0.119393465059136 1
0.167172611679261 1
0.145036355841671 1
-0.133508162724932 1
0.247779152618064 1
-0.213829488890277 1
1.09400698861266 0
-0.0893598278436151 1
-0.10870303404183 1
-0.428967853226 1
-0.334157367043514 1
-0.475588864598359 1
0.178643110083632 1
0.00617120417162761 1
-0.644623414733748 1
0.119626680461556 1
0.585873670396849 1
0.231651481644464 1
-0.777189905445655 1
0.37467652404768 1
0.259550045243173 1
-0.442605586520736 1
0.0390800200159971 1
0.631078820241588 1
-0.148333390636041 1
-0.142392252678667 1
0.0841330453124432 1
0.257664725770059 1
-0.578572642284366 1
0.178616287930946 1
0.365509255818716 1
0.279422578206983 1
0.490635255144983 1
-0.417422593680038 1
-0.136688828971302 1
0.135374222170288 1
-0.07746206348163 1
0.0187442009515198 1
0.778342514568994 1
-0.836653313585938 1
-0.190563408789977 1
0.579704806961736 1
-0.0347356394600619 1
0.556232078575568 1
0.683541277831597 1
0.083256045351076 1
-0.237357500862724 1
-0.0228459757566247 1
0.432286770197545 1
0.630642631339859 1
-0.04306542011725 1
-0.575616153257713 1
0.254316176864587 1
0.188663668001131 1
-0.535122401519482 1
-0.0840092742328292 1
-0.443487698700453 1
0.391636509372872 1
0.311909360898398 1
-0.803237009704396 1
-0.533248545322534 1
0.0488958447381171 1
-0.0957220615344904 1
-1.07022844150473 1
-0.132548708859506 1
-0.484945947661995 1
0.194950173179546 1
-0.647990870778869 1
0.165392095552348 1
0.556668800417238 1
0.454714258863831 1
0.0331151758559975 1
0.376676695359849 1
-0.34777075673979 1
-0.011892282960248 1
-0.0600717396287867 1
-0.467057949402439 1
-0.829223486746039 1
-0.195191137989426 1
-0.348704522502638 1
0.0991627246951159 1
-0.439957196442549 1
0.43826674860831 1
0.462944441719737 1
-0.0578222031059716 1
-0.579363107142725 1
0.621989739600093 1
0.222004322396751 1
-0.849625752291938 1
-0.175302020504345 1
0.452673810500378 1
0.0625420248172043 1
-0.690750570843806 1
-0.631327276444913 1
0.263399294134306 1
-0.229447769844762 1
-0.0386217974376039 1
0.168680456479179 1
0.218474192171758 1
0.647088686747481 1
-0.71049135607426 1
0.107001392545918 1
0.0682769239551781 1
-0.0781595551752259 1
0.0459467271430039 1
0.197544808780521 1
0.772780552389909 1
-1.24273911043938 0
0.127234283185748 1
-0.632049970992537 1
0.341195253616219 1
-0.0682932050101608 1
0.649244141898614 1
0.199321520823474 1
-0.247647197356726 1
-0.0670382627142025 1
0.602253173401343 1
-0.30535400488273 1
-0.157403490321894 1
-0.159441943472876 1
-0.0462426633369024 1
-0.117244941933432 1
0.370177822825743 1
-0.800179928488281 1
0.415573952791904 1
0.00629329209887489 1
0.0724592425441761 1
-0.120246288575859 1
0.0544517569083749 1
0.41757573069623 1
-0.228996266005936 1
0.116864344840268 1
-0.341050250058591 1
0.553504989290054 1
-0.0601894302660434 1
0.568282100429261 1
-0.330310622074563 1
-0.36858587364551 1
-0.211862605864415 1
0.192838933117947 1
0.773577163243164 1
-0.444516534180263 1
-0.237643503393683 1
0.491060890581485 1
-0.103600753057958 1
0.0882676802418769 1
0.255567309127414 1
-0.344083101837025 1
0.424977337124879 1
0.663908126749825 1
0.33968334142734 1
0.68819070809098 1
-0.360703703893211 1
0.853477569670079 1
-0.392088750693976 1
0.205964697733808 1
-0.36590168827304 1
0.546928788817758 1
-0.37963371254038 1
0.537647897167267 1
0.162967946336035 1
0.482651054726182 1
-0.335691846102473 1
-0.534233765884325 1
0.0603736559737866 1
-0.518480540660605 1
-0.0251731943546656 1
-0.136890211158555 1
-0.40388453341648 1
0.494607125094555 1
0.0690783266977298 1
0.10361364372419 1
-0.154472561325666 1
0.304538298907552 1
0.101794131922103 1
0.528225616592192 1
-0.613388549860319 1
-0.0869254440188112 1
-0.223148016317041 1
0.763281494686251 1
0.0503767271096361 1
-0.1832122045595 1
0.226670292266636 1
-0.148764813316197 1
0.725076528698625 1
0.990249394468023 1
0.0935690456780001 1
0.573550924704995 1
-0.617045994595768 1
-0.160340587424847 1
0.145105313778923 1
-0.274211226834791 1
0.14695911403146 1
0.012308714614706 1
0.0840473421077916 1
-0.0492816706945948 1
-0.0583311386764688 1
0.16090600667922 1
-0.438685690396352 1
0.0233929632898178 1
0.654171784424319 1
-0.778098313092102 1
1.00144935901886 1
0.198591168426316 1
-0.0184560648027392 1
0.634982343223339 1
-0.119235268434318 1
0.124093440420866 1
-0.684026716262191 1
0.18646353365 1
-0.121436154047178 1
0.712267662757603 1
-0.49202243953722 1
-0.319985405668522 1
0.12384499759018 1
0.134352668715813 1
-0.967293727336467 1
0.506211520552021 1
-0.00470866901785928 1
0.158956999863543 1
0.724592699528333 1
-0.833096513733134 1
0.452616988020095 1
0.568038143794956 1
0.330373059532736 1
-0.225977378829334 1
-0.286506326171488 1
0.0364403561990764 1
0.0630676693132743 1
-0.241438075692528 1
-0.0574585978935916 1
-0.416764755249243 1
-0.641781153614573 1
0.392870010549526 1
-0.0200118170022865 1
-0.0696005734289855 1
-0.169209963773977 1
-0.286553837535722 1
-0.0875463998464671 1
0.0334318423907255 1
0.83898062056404 1
0.212612395953553 1
-0.203641207778862 1
-0.546374979852342 1
0.287811920985151 1
0.350843480265738 1
-0.351398923665193 1
-0.186168977800085 1
0.255291727853854 1
-0.0953611957520136 1
0.0857787054639055 1
-0.24945053373477 1
-0.252851975549626 1
0.866768705606843 1
-0.337750918630439 1
-0.304368385913697 1
0.0156080249883645 1
0.360521390394966 1
-0.550529787122436 1
-0.440388722507545 1
0.945159748209607 1
-0.452992619353021 1
-0.142765874681884 1
0.62618579500834 1
-0.240243044649642 1
-0.234261243179305 1
-0.251927659950824 1
-0.152333034520172 1
0.022525782605725 1
-0.289719060278878 1
-0.095635268734924 1
0.554244091939706 1
-0.254400265565348 1
-0.684864369796053 1
0.054466103368933 1
-0.0794892896694383 1
-0.499598914609531 1
-0.716134331470757 1
-0.193364688506726 1
-0.279574205846846 1
0.337566520488978 1
-0.593624543399347 1
0.122253811245838 1
-0.271466968582537 1
0.0756377881131357 1
0.876713212691446 1
-0.0943237404392348 1
0.1613734449177 1
-0.244617814438022 1
0.259940844530555 1
0.247183876578746 1
0.2649983079055 1
-0.269597520751623 1
-0.0195188547138073 1
-0.375317736783431 1
-0.465186449590609 1
-0.0404685672180606 1
0.371491705335552 1
0.0230770439362083 1
0.358819491564334 1
-0.804095287342613 1
0.219766947842853 1
0.395689357654836 1
-0.0482066475229631 1
-0.024901699959562 1
0.135168912836056 1
0.460540730914337 1
0.353952622173848 1
0.230832222687275 1
-0.809448213361024 1
-0.076880237282555 1
-0.362321678161196 1
0.287686141420061 1
1.21167576410061 0
0.60289425260471 1
0.637070810452762 1
0.397988993216818 1
0.0800752943404414 1
-0.0496266819752831 1
-0.226871136097698 1
-0.409419311069925 1
0.141793105005444 1
-0.496357263885854 1
0.147894598408379 1
-0.322181525399 1
-0.327148511791142 1
0.257125838797302 1
-0.58543362728309 1
-0.548823009436029 1
-0.32238653609394 1
-0.388743049293144 1
0.515767413241879 1
0.0908261811584865 1
-0.394216118806152 1
-0.972886211340498 1
-0.235273617402917 1
-1.37772081786495 0
-0.649465213918709 1
-0.100823882457182 1
-0.52612011443614 1
-0.117260873302999 1
0.819130334162159 1
0.424247611908255 1
-0.247907884899629 1
0.31505427048087 1
-0.0490386393976774 1
-0.423127293252457 1
-0.0147021939255133 1
-0.10936179516029 1
-0.0174545468294492 1
-0.0156487927925328 1
-0.458628814323872 1
0.0754042276338752 1
0.915235998884995 1
-0.608394753611527 1
0.372127603234313 1
-0.230423698014999 1
0.252281420111396 1
-0.0733785939002928 1
0.0990140355065156 1
-0.643383225304943 1
-0.563598856179221 1
-0.0807449048878749 1
0.258910934066422 1
0.317676939287052 1
-0.295902726297408 1
-0.175686262714529 1
0.146250740855834 1
0.220331553838306 1
-0.443111297364374 1
-0.636205316540049 1
-0.233415922134251 1
-0.139563204483197 1
0.610726565679072 1
-0.0347865578487037 1
-0.141228153702893 1
-0.109677792920602 1
-0.368257636775455 1
0.691777300163156 1
-1.24259865955094 0
0.308041975017986 1
-0.141605408932259 1
0.195526381260373 1
-0.0700504658673755 1
0.0486685306106554 1
0.0801611934902744 1
-0.254546122405445 1
-0.445782341427442 1
0.579432310476912 1
0.508307468574716 1
-0.0873419400037035 1
-0.273350496769817 1
0.316958986181723 1
-0.119186013567798 1
0.539900053260866 1
-0.219154313417413 1
0.540016456960205 1
-0.0749186720045524 1
0.883978811866071 1
-0.157870408546071 1
-0.81826910438063 1
-0.231878708303789 1
0.382282557841349 1
0.494704156194489 1
-0.330062373736804 1
0.509859956341364 1
0.212399264607705 1
0.145622976120715 1
-0.258065537543527 1
0.215433486077932 1
-0.361538120257294 1
-1.24340919790581 0
-0.282499488474129 1
-0.452507698685333 1
-0.459660123294998 1
0.444614007912397 1
-0.436976205223148 1
-0.295768419027309 1
-0.460348070360323 1
0.22171619146942 1
0.242789734527444 1
0.364984112304551 1
0.311505332361575 1
-0.573906689966261 1
-0.492737613115926 1
0.451994291503382 1
-0.70784308696076 1
-0.278849334310605 1
-0.00702845355741313 1
-0.137252326540837 1
0.253970446699763 1
-0.252789969065597 1
-0.41068504357001 1
-0.230910567929839 1
0.597312618431643 1
0.528434984297264 1
0.802795382485286 1
0.407899864981822 1
0.421239536232657 1
0.267205662016321 1
-0.332660652320571 1
-0.416074441373273 1
0.54018306224655 1
-0.49008739776953 1
0.124263782005635 1
-0.274402583011038 1
-0.129576362205219 1
0.227557101356605 1
0.465083490804211 1
0.251689397759714 1
-0.384359175496389 1
0.381655148900528 1
0.123151713343903 1
0.699454075298023 1
0.208555218919084 1
-0.500133240505124 1
-0.538436318775106 1
-0.0941863165468453 1
-0.422188826913402 1
0.616958954977328 1
-0.292629622534846 1
0.0537920045633629 1
0.211071086245598 1
0.298285985475804 1
-0.621094824859311 1
0.745224560627675 1
0.880242198039607 1
-0.82374122972234 1
-0.18353895005473 1
0.229016877427609 1
0.0705328166392824 1
0.12106279859873 1
-0.196953207943966 1
-0.181695823609972 1
0.624069125234953 1
0.218343085515011 1
-0.421792844820481 1
0.945157910806297 1
1.02001420031624 1
-0.362516977037917 1
-1.31498866548993 0
1.32385388448453 0
-0.491359866142886 1
-0.472666668763856 1
-0.568757837177236 1
-0.241048931214887 1
0.0354050175592985 1
-0.214905640013558 1
0.374138545487108 1
-0.284622447781763 1
0.129679194853263 1
0.928268237976758 1
0.565314449158078 1
0.238070464681398 1
-0.265805754061522 1
0.515652439796471 1
0.31213151157077 1
0.355576262568915 1
0.782991580621813 1
0.0284566508272936 1
0.327919184258698 1
0.0411221562844437 1
-0.593790668613557 1
-1.07493380095428 0
-0.997758869840175 1
0.268784037518793 1
-0.0387552022740606 1
-0.506672783373176 1
0.683566513921296 1
0.279307918817547 1
-0.0658260679864891 1
0.0888669342476345 1
-0.448620334692352 1
0.149701925696927 1
-0.574256736277959 1
-0.576993412229118 1
-0.281756533902988 1
0.0864986584812713 1
0.918880883415193 1
-0.254170036689735 1
-0.595448257752395 1
0.0677531183641612 1
0.682564571305993 1
0.297903661256507 1
-0.655381495229628 1
0.080215932481349 1
-0.0111133880582838 1
0.0464061883180877 1
-0.677507474470374 1
0.47519702252791 1
0.0173017257484001 1
0.301965922033348 1
-0.313703622866095 1
-0.427029955708021 1
0.150441579427928 1
-0.00780692575759183 1
-0.151187160034352 1
-0.522890562502142 1
0.224267425204102 1
0.364552894352306 1
-0.493891773292761 1
-0.236832903533098 1
-0.646617877224708 1
0.760589284373213 1
-0.513719035703736 1
0.172717948749121 1
0.474133001051317 1
0.0674360906961709 1
0.242829315104862 1
0.467801674317525 1
0.0112408598381959 1
-0.517878563110573 1
0.997117541791296 1
0.572699520861131 1
0.362960052635221 1
-0.465685520424215 1
0.176788295309006 1
-0.53923646737036 1
0.0765634868416526 1
-0.758605106624013 1
0.0751620610021305 1
0.531234984468581 1
0.456294089367319 1
-0.196392744753552 1
-0.146732352609858 1
-0.256702557242452 1
-0.252706943034496 1
0.153992885955022 1
0.121692823249088 1
0.33817408650137 1
-0.666080169880275 1
-0.0547454641228432 1
0.179796123223236 1
-0.696609858474234 1
0.11668528424661 1
-0.159329868771619 1
-0.291656437935907 1
-0.0962604974341994 1
-0.854516284882752 1
-0.225323349072735 1
0.0922704734896427 1
0.690730654586039 1
-0.0278002003936099 1
0.547465931429989 1
0.197539821558738 1
-0.372650086674228 1
-0.0201635816810733 1
-0.112585207614737 1
0.586999564081127 1
-0.719043785736066 1
-0.37218892156337 1
-0.757869608114933 1
0.230690064787607 1
0.51173948867049 1
-0.385752448461112 1
0.283012722672773 1
0.919044926738366 1
0.670635297253458 1
0.451867604043501 1
-0.124971226725139 1
-0.178782403607539 1
-0.332812671501638 1
-0.620067303747528 1
0.0794514300504987 1
0.284699432265815 1
0.0317426716142449 1
-0.0289539718320851 1
-0.0263933940156658 1
-0.296526950741177 1
-0.482328785443614 1
-0.448149123677519 1
0.547205303589581 1
0.45880845312529 1
-0.545960841761266 1
-0.0224519725426564 1
-0.580799648983389 1
0.183153661633288 1
0.745887125337584 1
-0.0800350127109448 1
-1.15317597567145 0
-0.0333527316536666 1
-0.326485920330586 1
0.156877469341167 1
-0.2648655523363 1
0.794003371266687 1
-0.310115111457433 1
-0.475169601090035 1
0.199081479337839 1
-0.182111524100601 1
0.195975010067909 1
-0.13119026651483 1
0.452733044322635 1
0.458829062837765 1
-0.363783876148242 1
-0.170827626885218 1
0.396218637657341 1
-0.171750552998796 1
0.177432543087687 1
-0.348550354879825 1
-0.0659023988502057 1
-0.958350000398285 1
-0.173762478633946 1
0.231614923174156 1
0.015843999496028 1
0.25425360654327 1
-0.275088985522874 1
-0.0897020895998726 1
-0.285292620009838 1
-0.332590840739927 1
0.243455631973833 1
0.171331826520633 1
-0.284616750416129 1
0.786604038132811 1
-0.0800752633822169 1
0.349187376342164 1
0.521689821215418 1
-0.124768784559172 1
0.469000640068728 1
-0.193358659013319 1
0.785909437534884 1
-0.718803227569199 1
-0.317548547562491 1
-0.0895535617273339 1
-0.120541640985916 1
-0.0247932569620501 1
-0.105280845681112 1
0.0216718869391175 1
-0.236428938535389 1
0.0215845232688427 1
0.684158696882074 1
0.0441220655022025 1
0.137965468031022 1
-0.282042680589414 1
-0.821978824774715 1
-0.61044882349895 1
-0.493175095027803 1
-0.214485527242995 1
0.0531929267887911 1
0.0397926943225807 1
0.177754462253366 1
-0.901415690378119 1
-0.539050408326105 1
0.595209107390242 1
0.257405358579677 1
0.247839906140612 1
-0.320929583051546 1
-0.703536774721583 1
0.214149299876021 1
0.805191535140957 1
0.18215252095731 1
-0.236522706606481 1
-0.318057135969731 1
0.301115997375098 1
-0.190550549847313 1
0.340180558572281 1
-0.177235955549895 1
0.633132020122345 1
0.268246992598684 1
0.0735666195821169 1
-0.415525268358886 1
-0.283472232053337 1
