# Supplementary material for: Bias caused by sampling error in meta-analysis with small sample sizes
Source: PLoS One. 2018 Sep 13;13(9):e0204056. doi: 10.1371/journal.pone.0204056 (PMC6136825; doi:10.1371/journal.pone.0204056)
Supplement: S5 File — (ZIP) [file pone.0204056.s005.zip › results N = 10 theta = 0 tau = 0.2 sz = 50-100.txt]

"dl.theta" "dl.cp"
-0.0222214656505069 1
-0.227892693247501 1
-0.0605224124684407 1
-0.201218760437266 1
0.107454938108363 1
0.0663844298612098 1
-0.0927957324299205 1
-0.0611350620108254 1
-0.0580239073476728 1
-0.00163946225636113 1
0.0835933015795371 1
0.17229569470557 1
0.134371758886475 1
0.149015739817128 1
0.261482279271688 1
0.202424659893537 1
-0.240659037010294 1
-0.204653064878041 1
0.0408952214293738 1
-0.244995834143801 1
0.245183498750089 1
0.0441222065537417 1
0.0978597556910649 1
-0.099999121244591 1
-0.0121655557600124 1
0.0805603004874684 1
-0.0651656506256914 1
0.186174112032465 1
0.210045450827548 1
0.0013253541414609 1
0.1834997169016 1
-0.0163195040344582 1
0.0569949998937188 1
-0.102535333485399 1
0.206985326501596 1
-0.11786353174532 1
0.118844502988467 1
-0.150039116050903 1
0.0483973006440709 1
-0.0204548031336748 1
0.136553792552623 1
-0.0895054723300668 1
0.0677201897453507 1
-0.114451600563473 1
-0.142929585318753 1
0.175617891888393 1
0.00663812943320623 1
-0.0329260744181512 1
0.0573503268321874 1
0.262880929454586 1
0.100091794503443 1
0.194893490756414 1
0.0827411419182046 1
0.216159533873585 1
0.339751193259583 0
-0.0564112379593458 1
-0.119022804811772 1
0.0165160264656229 1
0.00085297890302918 1
0.0715318631145559 1
0.0514381534163696 1
-0.0566957614178495 1
0.00513590169185679 1
-0.155172144338292 1
-0.00707938993824064 1
-0.0494068136879496 1
0.275119478978057 1
-0.178782791029113 1
-0.0781962394283516 1
0.0623144325122215 1
-0.0281171137073517 1
0.0771267087714993 1
0.106729240283807 1
-0.1405475278846 1
0.0560066276604004 1
-0.0762828423175795 1
-0.233926130431033 1
0.113424461338621 1
0.0113323417489932 1
0.180927860448114 1
-0.138657544102707 1
-0.0120900232006553 1
0.10453998390149 1
-0.069641479711597 1
0.0412809206421233 1
0.00484953845454289 1
0.107337299525244 1
0.00481482223980388 1
-0.0311828118378857 1
0.0703043691331453 1
-0.136170762047779 1
-0.0737755654243467 1
0.26082320282608 1
0.0165504676330115 1
-0.00542349834277046 1
-0.0171659082462181 1
-0.240546989797101 1
-0.0610360871068668 1
0.0963855461397723 1
-0.0580945925611932 1
-0.0837761912601817 1
0.0320935095967542 1
0.126617803585985 1
0.0118006992129172 1
0.00654834645304223 1
0.00213400456002173 1
0.0428922390453678 1
-0.175239893221959 1
0.0279743078523145 1
-0.223086552470176 1
-0.268236536745527 1
0.164415142844056 1
0.121189582318641 1
0.101802133511262 1
0.283977018681791 1
0.0192876333255191 1
0.261568903117542 1
0.0309616458717097 1
-0.0584758405236962 1
0.351896538416793 0
-0.297939278821621 1
0.106526208370814 1
0.331729638638646 0
-0.304831065702601 1
-0.0734950571529297 1
-0.0372569219158985 1
0.0263741277371297 1
-0.108710927055217 1
0.288968197322036 1
-0.0775111751573689 1
0.150920512986289 1
0.121640807023282 1
0.330994120805751 1
-0.169852800957295 1
0.111783600051578 1
-0.357429937793401 1
0.0363584249465094 1
0.200639052240015 1
-0.0435875470571713 1
-0.134790219594757 1
0.251041325626268 1
-0.105587255551238 1
0.293387173158799 1
0.203925334656003 1
0.130053647108603 1
-0.138678872783019 1
0.120250173443663 1
0.037841889033736 1
0.0685830631852234 1
0.0056314055620195 1
0.043908523998986 1
0.0424988417965867 1
0.161240028650854 1
-0.111110137088237 1
-0.0971078531039602 1
0.332237843980264 0
-0.290509235915308 1
-0.186635158434731 1
0.107514810566112 1
-0.120020386415973 1
-0.113991248370004 1
0.0527323524122356 1
0.150699986646217 1
-0.0341704155610962 1
-0.102208929357739 1
0.357571771596458 0
0.24167654007443 1
0.16448197629583 1
0.102680167084542 1
-0.0708402224621182 1
-0.0823361600936401 1
-0.193552645463269 1
0.166696230108174 1
0.219285199820109 1
0.0706638182661886 1
0.0487053404124174 1
-0.0563832033363571 1
-0.060182837188903 1
0.366195958645279 0
-0.0123606928581448 1
0.130128931701153 1
-0.0522848972483285 1
0.202067001952766 1
-0.0304037361920309 1
0.144823517813185 1
-0.029850940840558 1
-0.0770402783395773 1
0.00526662853355997 1
0.175773696477856 1
-0.108576462693141 1
-0.215788420050983 1
-0.0645220672654995 1
-0.154106812706236 1
0.00490116839822359 1
0.0920189727570129 1
0.15320106835084 1
-0.188213088181608 1
-0.117662360669078 1
-0.00581408373872722 1
-0.166922098095241 1
-0.278710835178642 1
-0.161244072521374 1
0.138851461471826 1
0.242799241976975 1
-0.115257214488848 1
0.160687840346461 1
-0.0137088368228112 1
-0.0650484805046617 1
-0.148598964744762 1
-0.202387480608537 1
0.196187419231479 1
0.109855474704632 1
-0.332804984165561 0
-0.0579547699154873 1
0.0277759320600045 1
-0.0294244994485265 1
0.222816746535203 1
0.237239214448149 1
0.18147305104376 1
-0.024465887482099 1
-0.0184013291660052 1
0.0498067169212297 1
0.0965649459877078 1
-0.0729359613274315 1
-0.144409937009794 1
0.0586269930063202 1
-0.00232487138701789 1
0.157141316319193 1
-0.0165261764767104 1
0.143423706941496 1
0.294712797967511 1
-0.05429256269641 1
-0.131328018454321 1
-0.0800339781467475 1
-0.0362009557937646 1
-0.125582070832694 1
0.194891595039746 1
-0.185832803643185 1
0.00992659330403397 1
0.180294641368217 1
0.352077965934444 0
-0.0422086258906547 1
0.0390153780465057 1
-0.0833120393798874 1
0.0388213959409485 1
-0.0453499428808443 1
0.00228168874332097 1
0.0990845392944387 1
0.0453987857334903 1
-0.211346466231611 1
-0.00828986219875625 1
0.0912127675071085 1
-0.11699890183499 1
0.254581718069244 1
-0.0254592402740563 1
0.172113496039009 1
-0.0153657507124283 1
-0.309097403645914 1
0.0418126790215135 1
-0.0595627027045096 1
-0.100126533690904 1
0.115277624164927 1
-0.193819036818401 1
0.199002108718397 1
-0.0542603210156363 1
-0.230859632434805 1
0.159995279907079 1
0.0379387547023514 1
-0.109022697552774 1
0.152839852205283 1
0.111493002657127 1
-0.00338117418145427 1
-0.0897837119845272 1
-0.0847174577975583 1
-0.15438742812464 1
-0.0639042640488891 1
-0.138973294167268 1
-0.0871593219787999 1
0.523829000069645 0
0.131786544941095 1
0.196970205054091 1
0.0368046229847122 1
0.231264168782384 1
0.150967464286348 1
0.0514723956102432 1
0.114242737079375 1
0.115767781126968 1
0.256251890538685 1
0.03069082672561 1
0.294671739741974 1
-0.125912711240556 1
0.0275857027809286 1
-0.213436991723463 1
-0.0706332797829446 1
0.00190408102348862 1
0.217856226064926 1
0.0493632607626425 1
-0.0328259841810952 1
-0.0482024289319042 1
-0.264933214437659 1
0.0526297171582607 1
0.0839864095557051 1
0.192133136901567 1
-0.172817423955391 1
0.121500788587438 1
0.0863967484805028 1
-0.127283472495054 1
-0.0751872117995863 1
-0.238516063219634 1
-0.033355606732398 1
0.185958124501713 1
0.160704959041623 1
0.0775982665018328 1
0.199394704727654 1
-0.245570317216668 1
-0.0891224488689307 1
0.0991168131279531 1
0.0228558014813842 1
0.0241690412274257 1
-0.210357753489228 1
0.0240070190799211 1
-0.121829398321502 1
-0.0844728774951447 1
0.300923994377568 1
-0.186885689072915 1
-0.209955726422213 1
-0.110351101136606 1
0.13854852147125 1
0.052112771370688 1
-0.0928322395368386 1
-0.032649562894047 1
-0.196516531686469 1
0.138076108235478 1
0.0451988961554424 1
-0.0933845659425722 1
-0.154987841590971 1
0.0987096352026078 1
0.0615057436838646 1
-0.208513933377067 1
0.0274536269620873 1
0.0382301970911307 1
0.135914321420006 1
-0.11395022666861 1
-0.0012818449584933 1
0.0642077181309247 1
0.172317319269999 1
0.215845057401079 1
-0.153115575560718 1
-0.0256520222325653 1
0.209911410405152 1
-0.080130676140647 1
0.289936257021778 1
0.230360385820148 1
-0.237904428241356 1
-0.440758427052252 0
0.232186513738764 1
0.124276269119991 1
-0.0904049347783653 1
0.0253569196764319 1
-0.0266220857181805 1
-0.174702307966949 1
-0.0351120252212466 1
-0.0706934115392699 1
-0.298349813367309 1
0.0420557987870391 1
-0.085636914089479 1
-0.1602079792741 1
0.0687640535536068 1
-0.0526761600559587 1
-0.0786240285756286 1
-0.42834734015811 0
0.0594045740232363 1
0.0640380537873889 1
0.0657061470232569 1
0.0191792168365704 1
0.222338879151189 1
-0.214591015075952 1
-0.0415546145012643 1
-0.0522278342940594 1
0.213155163557321 1
0.274463093789314 1
0.101363631282379 1
0.112247739007358 1
0.0489400533150552 1
0.0667380533911097 1
-0.223479704667064 1
0.16835645833733 1
-0.096936138160903 1
-0.0195035876651446 1
0.131436031931451 1
-0.0636212991749165 1
0.126740392806989 1
0.217926626160037 1
0.0245743017374008 1
0.104224881300421 1
-0.0680920851810021 1
0.152214168901665 1
-0.0680608954667987 1
0.0960863865979324 1
0.0137246238124371 1
0.0765760964659469 1
0.242191210588726 1
-0.00964089835780722 1
-0.129265948483531 1
-0.0199950417973665 1
0.00145437007795104 1
-0.0713933923863771 1
-0.11076935239325 1
0.00611862930905768 1
0.0239185781521756 1
-0.0487256155921494 1
-0.211512779057937 1
0.0350886902506607 1
-0.40396142969992 0
0.137797242827427 1
0.00928751314510391 1
0.0612557313500569 1
0.211062498277005 1
-0.0142295975077581 1
0.0388677530626875 1
-0.0851349684799105 1
0.086282498692111 1
0.107021549111965 1
-0.259370374103232 1
-0.190647039214534 1
-0.0553718199064919 1
0.190368363580477 1
-0.128821341312528 1
-0.191795367481138 1
0.0474034669369018 1
0.0557977295128697 1
-0.191451207038001 1
0.200767863922039 1
0.108357205775359 1
0.183328490365105 1
-0.287080501076764 1
-0.121580119159136 1
0.12382346639687 1
0.251517511193714 1
-0.256568150954629 1
-0.165497352325558 1
0.107223657332133 1
0.00124317607389485 1
0.141207625412367 1
0.150483345689872 1
0.0165272672595688 1
0.298195837559699 1
0.126557955756545 1
0.405955891569924 0
-0.108650446711981 1
0.128805130778278 1
-0.0205094880825532 1
-0.113520692841663 1
0.03124980244632 1
0.19853763683668 1
-0.271991860372555 1
-0.11189423009485 1
0.218527433882324 1
0.182425343704155 1
-0.192981021766926 1
0.0192121455533414 1
0.22025158075692 1
0.128752334796291 1
-0.235482192772647 1
0.109464285099018 1
-0.180686793241639 1
-0.0534504869523523 1
0.184123246937479 1
-0.130486559663405 1
-0.0812493581685122 1
-0.0181599082475098 1
-0.0064507029164827 1
0.209618195683432 1
0.08621003761166 1
-0.445231102960457 0
-0.170691596355294 1
-0.0936113066684878 1
0.14715614175844 1
-0.070196272584381 1
-0.139452660065278 1
-0.255115431740938 1
-0.234233223501252 1
0.0886976029158011 1
-0.0130148622282187 1
0.0319034927172901 1
0.0107145786639001 1
0.269281232831233 1
-0.0469391959541792 1
0.152653539485569 1
0.00818572466361155 1
0.0478942444754198 1
-0.00144479965914856 1
-0.021134383985069 1
-0.219417917656712 1
0.0641010201685228 1
-0.170572891087163 1
0.0367630115744813 1
0.0498578509049774 1
0.0398224731850843 1
0.121884523456671 1
-0.056089681768644 1
0.0101131041825518 1
0.0128815412940932 1
0.317860159983341 1
0.0926087342577076 1
-0.00388289912889125 1
0.513663413208561 0
0.230240103241955 1
0.293499483325373 1
-0.260908290224345 1
0.138697794817094 1
0.119550078955597 1
-0.305014403454006 1
-0.232813895239529 1
-0.0327407180303294 1
0.18924395482147 1
0.375163951813171 0
-0.199683615041726 1
0.147710118849055 1
0.185091262662346 1
-0.250590782110602 1
0.160409805571526 1
-0.184155593392279 1
-0.178406310165022 1
-0.120156775509139 1
-0.0566129179734617 1
0.0935684851084192 1
-0.216554997640645 1
-0.207985556225479 1
0.144697671098539 1
0.0772899396881013 1
0.0767797833908326 1
0.0245734593797322 1
0.0220860878645088 1
0.119267235979513 1
0.0693920182297501 1
0.306803837793446 0
0.0925474467441624 1
-0.0920566211501423 1
-0.231939883097647 1
0.0469843826478951 1
-0.101512001784224 1
0.152814931960767 1
0.092302408387313 1
-0.227644093526615 1
0.435005585666563 1
-0.41762156372864 0
-0.127821834349412 1
0.118887158694711 1
0.179288460153803 1
-0.0686279197909492 1
0.157107834187339 1
-0.233266963051703 1
0.334817608800514 0
0.223910262806749 1
-0.237109304019296 1
0.211323890887571 1
-0.0123694908980817 1
0.284787939398202 1
0.0853570128549325 1
0.0134720179553985 1
0.0239141961499157 1
0.00316399315593795 1
0.000131354838709607 1
-0.0761781102115452 1
-0.00175149005847754 1
-0.0894290059640908 1
-0.0932871057290384 1
0.0240801610277511 1
0.00616240497780814 1
0.0174766903731188 1
-0.0927407242852112 1
-0.0729718425840864 1
0.0354498364262591 1
-0.233544627784407 1
0.131145061210081 1
-0.134636310013751 1
-0.0948412531411001 1
-0.0805730953833209 1
0.250254269548273 1
-0.0967013790892632 1
0.189669461947169 1
0.0682099310828656 1
0.0953466203369565 1
-0.066852785962753 1
0.125550095780359 1
-0.28621519935625 1
-0.216826946632207 1
-0.0326320049797907 1
0.0571673463673835 1
-0.146873462258844 1
-0.241098281773557 1
0.0116613723513253 1
0.132056224305919 1
-0.00592664155958171 1
-0.303194989918048 1
-0.285003094382942 1
0.0673582723733998 1
0.250303848969324 1
-0.0772787456292343 1
0.104048213760882 1
-0.263204493518157 1
0.0257517623124571 1
-0.0528475870563374 1
-0.157291275288638 1
0.248933656286107 1
0.0569952102315659 1
-0.0639152813768573 1
-0.261252696108082 1
0.0998996480086345 1
0.152299483547679 1
-0.00860015764970151 1
0.144235031713849 1
0.216178171336149 1
0.210731833441131 1
-0.014355323196512 1
-0.0271819045121834 1
0.215058049506375 1
-0.118942017824071 1
0.0303309104548678 1
0.0406282179705483 1
0.000249473861765992 1
0.163267997067612 1
-0.0750140863321897 1
-0.125917730057625 1
0.162035999835413 1
-0.020392665896104 1
0.17794988519846 1
0.0698730557082739 1
-0.0197651045906723 1
0.193506234237442 1
0.087175557332533 1
0.0934668128273955 1
0.149467719906616 1
-0.24927116272761 1
-0.245239708669598 1
-0.133601223706793 1
0.0770351732205329 1
-0.0158615053150352 1
0.071652522373861 1
-0.248658886906532 1
-0.123279050627933 1
0.260316058850978 1
-0.164627161528262 1
0.0706698934474175 1
0.0335289031714374 1
-0.192308645731212 1
0.269075132208597 1
-0.040748086075775 1
-0.112283892599445 1
0.0124788434831468 1
0.159733124275591 1
-0.0395543977104659 1
0.297616988646731 1
0.109611683767197 1
0.157029864725017 1
-0.437127027932758 0
-0.0203966198644368 1
-0.175286561279356 1
0.289526957351941 1
0.1557060972275 1
-0.128445930485636 1
0.224834612324963 1
0.0992074868385743 1
0.193904131072646 1
0.0167154194671751 1
0.178014593436383 1
-0.192627504232786 1
0.053239656146939 1
0.219888683713261 1
-0.372536928494747 0
-0.258062881248719 1
-0.0150974815537193 1
0.116238071203162 1
0.089675075658087 1
-0.0473265510033213 1
-0.12930886585905 1
0.135220053458533 1
0.0403302504328997 1
-0.0294976695850414 1
-0.160191030205071 1
0.0368804727837872 1
-0.144072700653559 1
0.0679770736251308 1
-0.0651777572907127 1
0.096627109734365 1
0.182837334510302 1
-0.28894091593657 1
-0.111506649590351 1
-0.0805256643010636 1
-0.0714996824082508 1
0.301348788549978 1
-0.0900135954573415 1
-0.129960946405766 1
0.242355518312991 1
-0.237782934790753 1
-0.211404305116644 1
0.124015962798073 1
0.0154136507458441 1
-0.259005862745912 1
0.131492163119211 1
-0.0850216687082628 1
0.245649364709162 1
0.380816535602624 0
-0.0717733590503467 1
0.0547009118829855 1
0.0197451981405859 1
0.129934191251953 1
-0.135366415604473 1
0.032503114175819 1
0.135357560172207 1
0.0505576878474334 1
-0.195865181920118 1
-0.150409516588718 1
-0.0985675139255007 1
-0.324108530787582 1
0.162286481452385 1
-0.10744470335012 1
-0.0514306961267441 1
-0.16336061824827 1
-0.220034239971559 1
-0.159166970281329 1
-0.152037355909627 1
-0.101254204853855 1
-0.0586131125361695 1
-0.0151194742362068 1
-0.173700908419475 1
-0.0973980183435318 1
-0.0204639248695603 1
-0.115954582311057 1
0.0479953799500074 1
-0.0361130096772924 1
-0.0763444256181852 1
0.00732175834492972 1
0.11522935952129 1
-0.318467881468063 1
0.1489037943842 1
-0.0273457974915537 1
-0.138964559547222 1
0.077348947645927 1
-0.26558937933724 1
-0.129025827841223 1
-0.0325935712171412 1
-0.140438583859499 1
0.100331112902573 1
0.0496618570610861 1
0.129715557754173 1
0.100992279425951 1
-0.29255988175909 0
0.185169442509986 1
-0.0443982340576716 1
-0.0792482661748177 1
0.0928691786698449 1
-0.00528307791967191 1
-0.0473468146912566 1
0.0688839618416245 1
0.273547633350865 1
-0.263283177871643 1
-0.20713589650449 1
-0.0343947677991827 1
0.0890819573461995 1
-0.179929747788728 1
-0.130118618089218 1
-0.231901271720111 1
0.185445186007511 1
-0.189663273502476 1
-0.101202076664914 1
0.122881923926811 1
0.035739735953081 1
-0.0596146557074164 1
-0.397881979536774 0
0.213152180723905 1
0.162871069985546 1
0.355336935654702 0
-0.257452597389162 1
-0.207800683315158 1
-0.0666358280212817 1
-0.0681522785233776 1
-0.133659579914285 1
-0.00165842322681515 1
-0.0556989009104736 1
-0.113366019629338 1
0.179847949351569 1
-0.0758102258022098 1
0.117874475685819 1
-0.0683831463498866 1
0.162975615486757 1
-0.0430103323221364 1
0.194380723898004 1
-0.0927361957931162 1
0.0817491845430641 1
-0.0942361236529795 1
0.0640564589212217 1
0.156669915299105 1
0.248145230484011 1
-0.0510839966930369 1
0.0444208877842543 1
0.0481019588343428 1
-0.0412659644314849 1
-0.0890229340576965 1
0.123850903494376 1
0.122974405325637 1
0.205583214772316 1
-0.0466653053470776 1
-0.031529985866675 1
0.00637613991988455 1
-0.0689213538007011 1
-0.149124768946189 1
0.176059229731815 1
0.174198545827493 1
-0.0490289389294518 1
0.366171813832748 0
-0.218942380884704 1
0.0440776128056802 1
0.139855932174048 1
0.10403134521018 1
-0.170790505621195 1
-0.144422041628625 1
0.105125187647084 1
0.0883986235765836 1
-0.129294447151736 1
-0.204522565632756 1
0.0655864539589353 1
0.0786861292663731 1
0.115338856388907 1
0.324869649256671 1
-0.323545082930011 1
-0.0823555869312968 1
-0.029432541357085 1
0.174822980182564 1
0.294762792202981 1
-0.122704790726615 1
-0.155647513317676 1
0.0370362870309211 1
-0.013292235778662 1
0.163922134557548 1
0.241265897684083 1
-0.221152334542449 1
-0.0868278287036076 1
0.0136824398942188 1
-0.193497751356004 1
-0.159431233987876 1
-0.0656628106378047 1
-0.270896930633634 1
0.0700944968154636 1
0.191626653920351 1
0.059051789398686 1
0.191354760070627 1
0.116914592503149 1
0.0326173184001416 1
0.11511828310716 1
-0.134782357732044 1
0.0506728285007727 1
0.0621574005212057 1
0.00284502731494762 1
-0.0376920444888394 1
-0.0408894188814984 1
0.0245387444421575 1
0.119032561997743 1
-0.0320013004709827 1
-0.0568083493677971 1
0.306723541679838 1
-0.275826686658372 1
-0.0152150493056915 1
-0.0551259836843753 1
-0.291944354618005 1
-0.285539768761936 1
-0.0644737250559316 1
0.0145507199177928 1
0.104505491809816 1
0.158598270529037 1
0.217138361926648 1
-0.110096414717963 1
-0.272434771689602 1
0.112791717670648 1
0.0300190259994648 1
0.0234798952191393 1
0.000188359472444879 1
-0.0775211816239332 1
-0.0304333408497824 1
0.0888092716939012 1
0.0492717532521999 1
0.102649109444852 1
0.44094554889618 0
0.22538774553664 1
-0.0508077666971106 1
-0.246781470751428 1
-0.218856501692133 1
-0.302604171003655 1
-0.103069068662901 1
0.156216914400961 1
-0.0882138513430776 1
-0.377144927887411 0
-0.166983758092925 1
0.175637251936561 1
0.241604482429306 1
-0.179967378466568 1
0.135220567194676 1
-0.112514750880308 1
-0.109566351763797 1
-0.0125743852979216 1
-0.0323970376484083 1
0.0112478131016396 1
-0.223981195410204 1
0.155644183634457 1
0.115049473083635 1
0.0738242402851707 1
-0.0529196889147503 1
-0.133774810405609 1
-0.172466209672527 1
-0.0877508972365773 1
0.270144503011439 1
0.233964747856985 1
-0.228010256763077 1
0.145541104143895 1
-0.339539350849705 1
9.05475761262117e-05 1
-0.10028980030682 1
-0.211027286249521 1
0.251628877543693 1
-0.22642503960463 1
-0.0841008689223122 1
-0.214151719763543 1
0.065169210329948 1
0.0267221292889698 1
0.166989353293791 1
0.0373717834050772 1
-0.0381792808908853 1
0.274433675990094 1
0.0942028436744701 1
0.0438380318749772 1
-0.219477554804071 1
0.0812022351382049 1
0.0139528176000769 1
0.108159987108728 1
0.0323860440097443 1
0.0931639720713587 1
-0.203902552085235 1
-0.0947231671735844 1
0.153368381434601 1
-0.211049462381148 1
0.163146870140778 1
-0.178940268801023 1
-0.0546325459832175 1
0.247717899262687 1
-0.106219123529701 1
0.16579922858237 1
-0.27621039880538 1
0.0782376650155769 1
0.0995604129250553 1
-0.230820762140124 1
-0.14614420654304 1
0.299344278255843 0
0.0682230024464691 1
0.0152006303961313 1
0.212003104438648 1
0.120012522677001 1
-0.112190247976264 1
0.200012609894934 1
0.170655330765129 1
-0.0899243394762723 1
0.0464586370055502 1
-0.2129336673062 1
-0.10914295878682 1
0.349603957115865 0
0.18940924740509 1
-0.0463915137836043 1
-0.206718667744696 1
-0.0562908798331072 1
0.00790619391905175 1
-0.0315135366981438 1
0.167265299089084 1
-0.16029530265631 1
-0.0474961847078665 1
-0.0143030752607427 1
0.183268320772025 1
-0.14586138269505 1
0.0827780230246522 1
0.163518950706688 1
-0.0328766819425667 1
-0.0670586831044821 1
0.202543205329185 1
-0.0968079813909997 1
0.367145549506368 0
0.0332480525497142 1
0.00204681784980493 1
-0.386469014860053 0
0.0959994173014134 1
0.211997724786334 1
0.207051903558105 1
0.147937894749384 1
-0.166504342508603 1
0.0783064411903808 1
-0.192426802315489 1
-0.0624207944914641 1
0.160709604066124 1
0.14453459764158 1
0.106299409065603 1
0.0152980760873645 1
0.17305826670749 1
-0.123300310365782 1
0.0658916946241112 1
0.0870230993884634 1
-0.0748724319598311 1
0.0136032680962969 1
0.0892117590532993 1
0.0564181037201724 1
-0.0422960951471777 1
-0.0501455695995393 1
-0.0932511920834153 1
-0.019045791020162 1
-0.0267111580445246 1
0.0365311107792207 1
0.20937327238063 1
-0.139477131080695 1
-0.163829952643297 1
-0.0486845967989189 1
0.292231615995567 1
-0.0758315208105172 1
-0.0051467122722835 1
-0.106069937502748 1
0.153573941528861 1
0.103468845939631 1
0.167159273131135 1
-0.159243559487088 1
0.210985644793863 1
-0.482912929970132 0
-0.150272409488285 1
-0.103981327795177 1
-0.227949425614399 1
-0.397606499093066 0
-0.230629758195861 1
-0.157408795222803 1
-0.0860034535836135 1
0.134400685364968 1
-0.037472520591831 1
-0.274771832286103 1
0.00469682136173336 1
-0.0983162049939746 1
-0.209541318392024 1
0.10666464354148 1
0.200634191046008 1
0.067269550610382 1
-0.0120441869965088 1
0.0910715809289717 1
0.159721209689122 1
-0.378237283350575 1
0.163775751603357 1
-0.41385615680996 0
0.159690948018621 1
0.154415129600366 1
0.352693551764387 0
-0.104434498543188 1
-0.178909174744764 1
0.0651418491356328 1
-0.262182008277218 1
0.125298136331113 1
0.308706859336488 1
0.164887012614957 1
0.183680646897241 1
0.0513781511963907 1
-0.0201910705370164 1
-0.197294530060321 1
0.0602838859048381 1
-0.16805507018447 1
-0.23838989085082 1
0.333899761068066 0
-0.0299427500322496 1
-0.165571323727516 1
0.163264420195911 1
0.436874845644761 0
-0.405401205847893 1
0.0403127087046939 1
-0.141127286425591 1
0.0357593064320191 1
-0.265257884223449 1
-0.120970199772415 1
-0.151381083930993 1
-0.0817839263073801 1
-0.108825117390323 1
0.174789672836091 1
-0.225325347632795 1
0.288010734625004 1
0.172345873287114 1
0.304440940369741 1
-0.207066541748325 1
-0.113442465544279 1
-0.187026701220572 1
-0.237949237536691 1
0.0773688158489103 1
0.0192279598679453 1
0.0369650923282435 1
-0.0323466135137793 1
-0.0500356335076452 1
0.0541815917691228 1
0.210811522649379 1
-0.113700654058907 1
-0.118130407076193 1
0.0570307072097477 1
0.044494817404155 1
-0.276148562859913 1
0.249957939774042 1
0.554800686987098 0
0.0923955331148103 1
0.0165444494276639 1
0.04904453978097 1
-0.135112464166051 1
0.229078778314575 1
0.206530417122537 1
-0.283413871507406 1
-0.265723081080646 1
-0.0124501413038619 1
-0.0956887308971674 1
0.0847622340472136 1
0.10454030909568 1
0.197102414517048 1
-0.0322927663957413 1
-0.262405134763318 1
-0.124112502524608 1
-0.335532563507191 1
0.0445311565142291 1
-0.057104039644149 1
-0.123839114662838 1
-0.11259460814829 1
-0.0838298428885089 1
-0.203321212370673 1
-0.120618514606049 1
0.0329819946897285 1
0.114684716304012 1
0.199828316661539 1
0.0247387058786294 1
-0.142474457057732 1
0.107494691648472 1
-0.348295434494196 1
0.0312366586567705 1
-0.0613866198021933 1
-0.0796793089507709 1
0.0363030225292505 1
0.100757508175258 1
0.0543253478331558 1
0.108545822190931 1
0.245128371001017 1
-0.0588043231034433 1
0.113024156851701 1
0.0435179653846963 1
0.174350810927149 1
0.124029731085857 1
-0.0081413332473191 1
-0.262376117246834 1
0.0340009654912381 1
-0.16577234855614 1
0.108915011820734 1
-0.0284497547962965 1
-0.0165407685897801 1
-0.178043555027063 1
-0.10688320970076 1
-0.0754940361555019 1
-0.438756763706299 0
0.176104687394097 1
0.133328853726457 1
0.10129665220439 1
-0.116991024976337 1
-0.231296380828857 1
-0.217463103096954 1
0.261823542318764 1
-0.0176056637986013 1
-0.0870901586870572 1
-0.190671596500138 1
0.0309009375068113 1
-0.0296279651785414 1
-0.351909567660155 0
-0.00626464787876929 1
0.0648836535369895 1
0.183446155091762 1
0.0996798179055364 1
-0.0888054507321255 1
0.0120992117123659 1
0.0117152876390683 1
0.0758106062265474 1
0.18424319126583 1
0.0440386262820806 1
0.107893587786083 1
-0.281571955958076 1
-0.00985713161001566 1
0.19850657428627 1
-0.259249738192209 1
0.104297228652265 1
-0.105398813864836 1
-0.0948223227073285 1
0.0914948445006941 1
-0.0729187070248754 1
-0.143070902515086 1
-0.105126481935466 1
0.0752690896135597 1
0.133814692119538 1
-0.128386909566011 1
-0.101392476797816 1
0.246999767994566 1
0.00394471829990122 1
-0.00109875296226764 1
-0.129752126845127 1
-0.118561479953263 1
0.012913738257001 1
0.306170931419735 1
-0.365553223397858 0
-0.140967281601586 1
0.118529920914687 1
-0.0411162916067165 1
-0.175646055415007 1
-0.190196972689439 1
-0.152285831518438 1
-0.154257737154468 1
0.00868452384642775 1
-0.218669829409119 1
0.108503599195067 1
0.02796954415913 1
-0.0393893076236763 1
-0.0231921385368178 1
0.0101553315033613 1
0.0579578164045894 1
0.0979284415563364 1
0.0789816713108144 1
-0.101119973674799 1
-0.0430682064406421 1
0.0584008945751039 1
0.0708418776767355 1
-0.0731218991456704 1
0.0917632039273257 1
-0.118356529223521 1
-0.275442146581859 1
0.0514569468076743 1
0.121378870173202 1
-0.211717856239645 1
0.131384998625172 1
0.117695725120201 1
0.0279634505184226 1
-0.0390408120113611 1
-0.430139240063853 0
0.152487631316153 1
-0.186227276037276 1
-0.186661011312714 1
-0.092729091296717 1
0.285641172065358 1
-0.0757176209477303 1
-0.208512502702954 1
-0.0958143669080824 1
-0.135782371061087 1
0.136256129126076 1
-0.120238328786523 1
0.035404155773993 1
0.100662840227992 1
0.246773127804302 1
0.294285960538845 1
0.0528620006622661 1
-0.0723742067283955 1
-0.01397867857947 1
-0.0762230687079681 1
-0.0888654102594313 1
0.0124722541892445 1
0.123393719757059 1
-0.160206574944009 1
0.360115404790682 0
0.187496809856384 1
0.0570888577676681 1
0.0197926115718624 1
0.00170790443047055 1
0.0750391065773093 1
0.312782937072201 0
0.272372738302966 1
-0.0187014799585532 1
0.0931207872429705 1
-0.22486678556992 1
-0.0644845556049666 1
-0.169672274162732 1
0.0831591263683165 1
-0.27655428327744 1
0.0426968372395576 1
-0.0153688049084874 1
0.445509710424892 0
-0.0397007089807075 1
-0.0642598676699582 1
-0.414530402657073 0
-0.0135748649498877 1
-0.0503901804929673 1
-0.0899249092995193 1
-0.00181107800825 1
0.0437225976820122 1
-0.36048632237836 0
-0.0141137902999334 1
-0.0168845848177976 1
-0.188383974347522 1
-0.275493321148845 1
0.180156257352031 1
-0.0685690390281203 1
-0.0520421986520197 1
-0.118345933749799 1
0.0143316171753734 1
-0.171959580902812 1
0.145552927459003 1
0.0721161413533645 1
0.0119024803076251 1
0.0273025748377997 1
-0.258355049078248 1
0.088004891462972 1
-0.0802782789469202 1
0.00239292190803499 1
0.0920872543587109 1
-0.00483108283703336 1
0.0701572306236334 1
0.117170031656582 1
-0.178138751238376 1
0.0267062147376074 1
-0.135725038599967 1
0.133413626083714 1
0.201321080798192 1
0.0104435686305777 1
-0.0504947932950971 1
0.0122661845490654 1
0.0667471695315348 1
0.0181229195883819 1
0.196543560316673 1
0.0859601043309356 1
0.0997143104726815 1
-0.0325390954724609 1
0.117405716051711 1
0.0119147361489333 1
0.0120874443370676 1
0.0663224544314207 1
-0.15157890549102 1
-0.186792456670936 1
-0.287214075595753 1
0.0839160956738547 1
-0.0228440213842243 1
-0.117032055583093 1
-0.624593872137063 0
-0.0311464791890602 1
-0.0850266105417101 1
-0.0575740220941989 1
-0.128643884792296 1
-0.11465744168848 1
0.0926391276334732 1
-0.264444690372455 1
0.432907278752426 0
-0.131729900349077 1
-0.172135622699616 1
0.196005404274067 1
0.248150355253942 1
0.110477267496007 1
0.100011230833683 1
-0.142850681197357 1
-0.014369327845858 1
-0.00678706629506112 1
-0.100157051365076 1
-0.0231215221633555 1
0.271179131926557 1
-0.160056847831534 1
0.145943185834294 1
-0.137098377391311 1
-0.292129115923648 1
0.283630181957951 1
-0.0529266324942602 1
0.0438341055086875 1
-0.404899681385542 0
0.259309708165859 1
-0.141971728272084 1
0.325474584764461 1
0.165888050553089 1
0.093717327469067 1
-0.0753020762827444 1
0.145151262860606 1
0.211490873372001 1
0.326730625757979 0
-0.407296124075123 0
0.0476271766740921 1
0.180261029815419 1
0.0717553116113363 1
-0.246035937495958 1
-0.00896654829919797 1
0.0351614468086687 1
-0.151880194458362 1
0.0938187827436561 1
0.315761042958818 0
-0.0445220410370329 1
0.115934591461809 1
-0.083733621706034 1
0.450644670533968 0
-0.0260052441422264 1
-0.031128071090328 1
-0.0924008142686454 1
-0.0457118595679785 1
0.229962863434175 1
0.12753251313302 1
-0.177486049154831 1
-0.1129506712738 1
0.272558147553561 1
0.107903265971888 1
-0.285793477362841 1
0.0380904734200612 1
-0.109892865760934 1
0.246003847581645 1
0.0930540150422058 1
-0.00864852891829225 1
-0.168302481234752 1
0.0931412195423621 1
0.104421430511341 1
-0.058214208943474 1
0.0320100785720694 1
0.149004128016491 1
0.0693381734999846 1
-0.14908696649292 1
-0.221852789414847 1
0.15766503596856 1
-0.0376470980055248 1
0.050173171514211 1
0.023214096454799 1
0.240584908347006 1
-0.242084286233205 1
-0.0330420022717621 1
-0.112534294436056 1
0.0561364907568725 1
0.0629761646659495 1
0.159183248950491 1
-0.147172873069281 1
-0.0488257739261076 1
-0.0905163333450921 1
-0.0259297602595332 1
-0.224733669314456 1
0.0185714299011677 1
-0.0891954602516567 1
-0.0822901882592676 1
-0.0890973863957037 1
-0.302345077226837 1
-0.00911883864130908 1
-0.0444926329502967 1
0.200633167763678 1
-0.0161283018952361 1
0.180441599873239 1
0.0518519402994789 1
-0.1048584520191 1
0.169861238095828 1
0.0117027013753388 1
-0.160010342134873 1
-0.0481746842725505 1
-0.132769447054844 1
-0.0858185826974161 1
-0.364133353628337 1
0.121374600334155 1
0.242793648508515 1
0.074722833876448 1
0.206074497021308 1
-0.0477443475722208 1
0.0301474889136409 1
-0.0152055971294376 1
0.134943277548008 1
-0.025685461833085 1
0.00049661793170111 1
0.260893136329291 1
0.324951059697985 1
-0.077368517065939 1
-0.0844415130095751 1
0.0195805596957311 1
0.155144313620085 1
-0.045324989305403 1
0.049942846295138 1
-0.365890923872772 0
0.268648624949598 1
-0.226291635361947 1
0.00221324237104671 1
-0.0866623306242941 1
0.0067419936685097 1
-0.0429901195797955 1
0.0857482287046736 1
-0.0456750193154787 1
0.266462661094575 1
0.0988281808894284 1
-0.264718843528448 1
-0.205073127850561 1
0.0459116905061675 1
-0.112468943641851 1
-0.0478231741524562 1
0.0952178815198813 1
0.158073365341864 1
0.0854769613981098 1
-0.122589337879402 1
0.0624332711153135 1
0.0768995450183292 1
-0.117941160571999 1
0.0110757014580481 1
0.287736893262844 1
0.0435746096680775 1
0.0252608934159037 1
0.0573898641133399 1
-0.118483062738877 1
-0.0174626856804414 1
-0.0156278110923058 1
-0.178663803432673 1
-0.246112141015766 1
-0.203474163346458 1
-0.139637919870993 1
0.0180839885993839 1
0.313257583650181 0
0.111433508410985 1
-0.0437314712120073 1
0.135405240266686 1
0.16868300536624 1
0.188653508984973 1
-0.0178209583131304 1
0.120610650990494 1
0.192338498678767 1
0.0264998521111543 1
-0.3615970295049 0
0.224115019700451 1
0.0253634936513766 1
-0.190555352750626 1
0.133141772347508 1
-0.118592335355853 1
-0.0714449404379622 1
-0.101416771444063 1
-0.383492815172567 0
-0.0136658442794774 1
0.0763170833870455 1
0.0631363365758654 1
0.0478339680571544 1
0.199106380656014 1
0.06890319985123 1
0.207819041160916 1
0.177876551415462 1
-0.138635053097732 1
0.0533418682884038 1
0.199192182776235 1
0.201368086397867 1
0.0199323460752678 1
-0.0155950635352352 1
0.0787309565411894 1
-0.0611820713451211 1
0.0338950094594445 1
0.00185301620700005 1
-0.0884430351094142 1
0.0814083306783332 1
-0.273317662187566 1
-0.127612217857358 1
-0.306779872446075 1
-0.139600502956626 1
0.0323774848475005 1
-0.0955673222980675 1
0.046498038122121 1
-0.0721913412437636 1
-0.0449454676479518 1
-0.120285712393956 1
0.272618425909879 1
0.262417321651376 1
-0.0126603904399422 1
0.152657016006557 1
0.022604519766857 1
0.203224496426144 1
0.180342885371284 1
-0.0455731203601431 1
0.400307998446991 0
-0.164072887085302 1
0.00347582472347462 1
0.138309991843647 1
0.0624595691322593 1
0.0339522129301285 1
0.00151417304716834 1
-0.115296207181759 1
0.00699126929326815 1
-0.132261432313805 1
0.0631276092220788 1
-0.0373068440379209 1
0.0080601162048909 1
0.121144007532919 1
-0.181802295482671 1
-0.172681216015691 1
0.0909436356714845 1
0.193760793558987 1
0.233975058021764 1
-0.214017808529584 1
0.0493131309943508 1
-0.0400752954954853 1
-0.0233264285363376 1
0.0619629815625217 1
0.0695224145583035 1
-0.0227357733539182 1
0.251873799518924 1
-0.0858858000935853 1
0.0894277741916395 1
0.20671687344415 1
0.110138814661764 1
0.0555179346130618 1
-0.0370174557615034 1
-0.121465774752566 1
-0.0410773382639571 1
0.128104462003094 1
-0.00771203066447446 1
-0.171448955220812 1
-0.142969313606374 1
0.108287201118679 1
0.028171538524151 1
-0.113404939126984 1
0.0877317985608857 1
-0.0791715670100046 1
0.177666549228538 1
0.191207887046147 1
0.0469926550263705 1
-0.132804812020043 1
-0.0304120988192425 1
-0.0568959546864301 1
0.0432093117322238 1
0.0979612033845746 1
0.143913848424005 1
0.13102949619435 1
0.250695410672345 1
-0.160850276953397 1
0.0794990628695825 1
-0.245429509339602 1
0.11891286313688 1
0.0963338018098509 1
0.0439012623104309 1
-0.0767593250675219 1
-0.236593470282855 1
0.17266523756623 1
0.0751053355350117 1
0.157264450743534 1
0.106192017427795 1
0.117005872816954 1
0.00267616729428877 1
-0.359175839673494 0
0.069572986800805 1
-0.444417226890306 0
0.153249320711593 1
-0.00393386439709821 1
-0.0742398607265074 1
0.0742123785069476 1
0.00134022626692568 1
0.116991644292216 1
-0.106768511417785 1
0.0936283804783848 1
-0.341533030748581 1
0.100905908153641 1
0.0739307456939686 1
0.199066768753895 1
0.0345453680028833 1
0.287604216882321 1
0.103854314553467 1
0.288316820545102 1
-0.0503088080320345 1
0.240624183295214 1
-0.082592944520328 1
-0.126342051115164 1
0.106353982910467 1
0.0385673282920257 1
-0.215660870481986 1
0.0639653518133573 1
0.0226904635559936 1
-0.0667357905745161 1
-0.0655235441025736 1
0.00729555481254937 1
0.101125910287688 1
-0.0519428124100138 1
0.00254981378836636 1
-0.11677058767871 1
0.383808290663915 0
0.0564735648965203 1
-0.0436311893388336 1
0.0185337834794694 1
0.309843921351829 0
-0.0640764149475946 1
0.162411191079104 1
-0.0010709346597326 1
0.0861734706837703 1
-0.263561323780804 1
0.263964004790008 1
0.205691388228118 1
-0.0871941175579761 1
0.0412166552958328 1
0.0844855233037385 1
-0.216189646689917 1
0.424504609749146 0
-0.143049354664763 1
0.138082057856882 1
0.0356976885209762 1
-0.0918605047720286 1
-0.0359742862641532 1
0.105991446083605 1
0.0396612778653094 1
-0.402978848609838 0
-0.0498901491271293 1
-0.106877271777955 1
-0.209394507671517 1
-0.0773268739495818 1
-0.0844202356224387 1
0.0385252308911938 1
0.193436154135254 1
-0.244499752901269 1
0.0421362586806381 1
0.101224020379142 1
-0.0551043046073005 1
0.0533110145989123 1
-0.039102452079126 1
0.155344937628205 1
0.0431963044848033 1
0.114307405422301 1
-0.064951069943111 1
0.0575760829400689 1
-0.0742573611078593 1
-0.153092227615115 1
0.233937755134833 1
-0.0350376316346444 1
-0.0122695247908159 1
0.179802398231658 1
0.0513257022198781 1
-0.186644490571541 1
-0.123551233493242 1
-0.172595543178156 1
0.00974911897863922 1
-0.067241299102568 1
0.0254991585126704 1
-0.230484255029548 1
0.143237442775479 1
-0.148545726797081 1
0.175887654153019 1
0.0700476707044483 1
0.0571185280252786 1
-0.110715501886836 1
-0.113229318103925 1
-0.0674573706467795 1
-0.0972771442189046 1
-0.0662561372333124 1
-0.0565616251054404 1
-0.0957416255036095 1
0.0758279682613331 1
0.0974015285031712 1
-0.261226931469654 1
-0.0738216957281568 1
-0.395282428541323 0
0.0932013667660093 1
-0.165288543043698 1
0.175429463796255 1
-0.0974281409274407 1
0.192609183868372 1
-0.137537595106117 1
-0.343525187885279 0
-0.12284617893936 1
-0.189511757881259 1
0.0979453569910965 1
0.151309432760454 1
0.0921438474911832 1
-0.130947696253034 1
0.062459251180322 1
0.201833034081107 1
-0.083317486330466 1
0.00578199869078537 1
0.437401191502216 0
0.0401058099908602 1
-0.114216314555552 1
0.176770002349031 1
-0.0373804959075566 1
-0.198239017194913 1
0.048766919875044 1
0.182128563351826 1
0.162661109138136 1
-0.124221329505737 1
0.0447339037407272 1
0.0529594925689933 1
0.133586158975029 1
0.0829146622904585 1
-0.0479645369877814 1
-0.0647786971771671 1
-0.0491974228861396 1
0.153390826718104 1
0.0970451335291073 1
-0.230421822489533 1
0.437919148915463 0
-0.173771905698489 1
0.111372447760139 1
0.249161821080911 1
-0.0499683208214911 1
0.0932605895831549 1
0.303836465007341 1
-0.0621197742047763 1
-0.0610612466083941 1
0.145243819419082 1
-0.160794901500358 1
-0.291033416127447 1
-0.141533507862022 1
-0.00938058671940577 1
0.146728399798431 1
0.0124054579270368 1
0.0760645440805182 1
0.0506375959069998 1
0.174150887458169 1
-0.123767125406383 1
0.28757551838902 0
-0.219336424991319 1
0.102143291474649 1
0.150545656385976 1
0.0351176868324164 1
0.26015523136461 1
0.0841107889326775 1
0.258619922942289 1
0.0159231362457232 1
0.118419497238704 1
-0.0322713886821927 1
0.236096211299597 1
0.0528938741124428 1
-0.213002017332579 1
-0.461667405054098 0
0.000187354338434271 1
0.0271948898159625 1
-0.00302666498229943 1
-0.197041688065073 1
0.232885482391714 1
0.0701627276762055 1
-0.085089129792098 1
-0.0319568601300504 1
-0.101122931695851 1
-0.0820164645543402 1
-0.133600279629043 1
-0.268918433344811 1
-0.102916618271884 1
0.122363580598231 1
0.259240944647053 1
0.0224547968275494 1
0.0607763984239103 1
0.00102648686767604 1
-0.109947638129126 1
-0.131668146098101 1
-0.178125583709041 1
-0.0950086236743516 1
-0.213204146458066 1
-0.284558825375641 1
-0.0702264961985915 1
-0.00756797047839759 1
0.0942312227856543 1
0.00112854138025074 1
-0.100589731954037 1
-0.0899621861366344 1
-0.0771576190484535 1
0.09439903610671 1
-0.0229501062989685 1
-0.268412153848578 1
-0.349556850929969 0
-0.281103119956556 1
0.157375324734382 1
0.106678442469375 1
-0.055497317538567 1
0.381790480435702 0
-0.00561659222897548 1
-0.179389916113437 1
0.0133704267436356 1
-0.287608803913276 0
0.164257358004057 1
0.185085163654048 1
-0.199780897647786 1
0.245143711491308 1
0.092682496882405 1
0.256189211433601 1
0.26318258968641 1
-0.0561727223912498 1
-0.141440584544778 1
0.0615303738275309 1
0.510651294315143 0
-0.279821393760957 1
-0.101057774154978 1
-0.263204398769577 1
-0.136233506405778 1
0.0728949479949158 1
-0.105240943584768 1
-0.00634404844573539 1
0.0703065389847415 1
-0.278529817229855 1
-0.019982055282717 1
0.0177424884256556 1
0.245244607056127 1
0.0928077652721943 1
-0.0541301821966488 1
-0.0172576858801878 1
0.276919318888278 1
0.24398478193306 1
0.430338020804482 1
-0.0929855759503632 1
0.133470338370964 1
-0.161429767487528 1
-0.116278773368975 1
-0.139248722749285 1
-0.37263584852736 0
0.0305952093516423 1
0.149076866042822 1
0.185121083816074 1
-0.0849245173758909 1
-0.0936342148744339 1
-0.147982994488596 1
0.00647908283670917 1
0.298612905429738 0
-0.102155969643183 1
0.179723191504133 1
-0.0497436252344203 1
-0.241498358095592 1
0.0328753868853343 1
-0.147201757839603 1
0.0149602284573934 1
0.173733304761099 1
-0.341924462523124 0
-0.0588653639091975 1
-0.042082697288109 1
-0.0304230212759942 1
-0.151376880997177 1
0.349447348575966 0
0.352640114773533 1
-0.124154927454226 1
0.0329599232925061 1
0.0788652697452705 1
0.266699300828101 1
0.0136249089577149 1
-0.0991967661001935 1
0.118145900293675 1
-0.160442639879547 1
0.243628471568053 1
0.202154915158612 1
0.0625561683842461 1
0.113557978067366 1
0.282290595509703 1
0.118707784052588 1
-0.124446817783521 1
-0.0956913067544728 1
-0.0539332290045723 1
0.0976312503202747 1
0.0792523332780571 1
0.0594582151918907 1
0.126751795029773 1
-0.137456755900498 1
0.198656111719525 1
0.0928820745376515 1
-0.11757024656046 1
-0.124206626244559 1
-0.114132911122937 1
0.280422907132803 1
-0.174270459213432 1
-0.0207157765729203 1
0.0107320235804288 1
0.07634080713945 1
0.023208121567491 1
-0.0205168820064631 1
-0.176476941073814 1
-0.0830735988891766 1
-0.12179931222253 1
-0.0662983437094497 1
0.136763974232074 1
0.0165103382740968 1
0.199954601624842 1
0.0226599924793199 1
0.202735794336338 1
-0.296701179663567 1
0.172906654714743 1
-0.0206346622021459 1
-0.205704380266356 1
0.0143127928217936 1
0.119352350816883 1
0.170928194130758 1
-0.036913399004216 1
0.217401935416608 1
-0.339287945433439 1
0.257359455858235 1
-0.130222389485684 1
-0.26910392797443 1
-0.19530527979425 1
-0.188012026661761 1
-0.0388041351112824 1
0.0860927705425927 1
-0.00286224873696953 1
0.01202571795523 1
0.0321680632931155 1
-0.248740134024827 1
0.0555229882107987 1
0.14266810324915 1
-0.0191499183118155 1
0.181779987793538 1
-0.0681496547595249 1
0.193024359677518 1
-0.424719553762952 0
0.0432219399678943 1
0.11354877075917 1
-0.202196099008034 1
-0.143335365936945 1
0.125595826112227 1
-0.230133305514261 1
-0.094557073448318 1
-0.0165571126157007 1
-0.108442218348273 1
-0.0136786971393658 1
0.112645165691581 1
-0.320005200988186 1
-0.104144703242903 1
-0.0232923429313464 1
0.148286696153427 1
0.00297083817016079 1
-0.0951156574207608 1
0.0746189943559091 1
-0.0592632404603209 1
-0.041863805626051 1
0.304876770921496 0
0.324633239728285 1
-0.0998629959710307 1
-0.113939697846437 1
-0.154990884024999 1
0.211562572318408 1
-0.133461136341843 1
0.367443188360357 1
-0.228960471024861 1
-0.225497589684336 1
0.171132373968246 1
-0.186316003912156 1
0.460468190083796 0
-0.197522060383876 1
-0.20891600005486 1
-0.0589287471138527 1
0.167923787516704 1
0.0608083705131281 1
-0.293935461343672 1
-0.138974665727652 1
0.0316090374741787 1
-0.119714942421617 1
0.222919982028055 1
-0.0451289153582675 1
0.239298197500207 1
-0.0696352178207988 1
0.169606454582453 1
0.0072798406564912 1
0.218195853100856 1
-0.366519783791686 1
0.159859787542918 1
-0.316868521187069 1
0.129131650518492 1
0.0556307142985995 1
-0.285571300972706 1
0.126579609121348 1
-0.0306497805978475 1
-0.0811848599637104 1
0.345922079812316 0
0.128727436017423 1
-0.0910048567158965 1
0.0794976241517634 1
0.083231847695893 1
0.203203357581885 1
-0.143782932110821 1
0.0580133402893386 1
-0.153991156169633 1
0.177422619724472 1
0.192946623098755 1
-0.0250724210945053 1
0.400007550210468 1
0.106254741922165 1
-0.103325335010331 1
-0.0509579552278395 1
0.131924033093571 1
-0.242341455479029 1
0.0828216850479999 1
-0.0872637600579693 1
0.238716201837374 1
0.0152330937590447 1
0.0599935527020655 1
0.23981939059644 1
-0.258827700793643 1
-0.0349142180684234 1
0.0804489786124598 1
-0.242421537936988 1
-0.082921668441714 1
-0.0137511985243612 1
-0.172543135145387 1
0.175590862730918 1
0.151098670498746 1
0.0779660665192829 1
0.0235350507667143 1
0.0696647809423991 1
0.0715292386699975 1
0.0662369443739375 1
-0.206355671937443 1
0.0533055342072313 1
0.162144315026099 1
0.143410448288862 1
0.00730017385885097 1
-0.257033839955524 1
-0.359655513315532 0
0.0129586539856335 1
0.0378433184914246 1
0.182383896277641 1
0.290406848820221 1
0.000537503860076009 1
0.0803985948519371 1
-0.395901881306562 0
0.0876964468850793 1
-0.140194673545608 1
-0.0402663481412354 1
0.104376798409214 1
0.0414497309665913 1
0.22314832946783 1
-0.0402680937114838 1
0.218499691564264 1
-0.145768233258135 1
0.136667573386768 1
-0.192459403236644 1
0.0116179877227664 1
0.246513897364368 1
-0.00892647676610511 1
-0.0691561967744177 1
0.0677552479865478 1
-0.182569190562226 1
-0.105342822817629 1
-0.126511542424605 1
0.168175819940278 1
0.141496409979463 1
-0.121269632044776 1
0.069445429753618 1
-0.137562743697111 1
0.139162039310417 1
-0.0407163014479406 1
0.129927849446412 1
-0.0873480136881857 1
-0.143973922497256 1
-0.068827833617329 1
0.472225363263216 0
-0.138260745263447 1
-0.166958143743219 1
0.0597301667167575 1
-0.302254772387574 1
-0.304235471164957 1
-0.102041814994532 1
-0.0419689084544398 1
-0.198997263335503 1
-0.152169799820783 1
0.0172125127135328 1
-0.0258535935664677 1
-0.0181602646080395 1
-0.270037838052356 1
0.126542868308883 1
-0.00745029616609724 1
-0.0622680428504907 1
-0.00724439243314833 1
0.0328774137997768 1
-0.264389106596429 1
-0.249148779147775 1
0.123600597763836 1
0.137784164589894 1
-0.197252727629908 1
-0.0062085115194363 1
-0.11244448723667 1
0.0769734744044962 1
0.288316851801779 1
0.20669271240643 1
0.0517844785580676 1
-0.248947864248624 1
-0.048778981172341 1
-0.156911106653828 1
0.0968878160362346 1
-0.0158857105909518 1
-0.184431513945009 1
0.0740899384530423 1
0.123074712195037 1
0.318089664520881 1
0.177215437807219 1
0.276566216691283 1
0.0598606965208276 1
-0.103463160453586 1
0.33748878930216 1
0.243792994576151 1
0.0904276030927735 1
-0.135113660749517 1
0.0767482694873531 1
0.157574136740433 1
0.131590477280738 1
0.0869730724626482 1
0.163466033102501 1
-0.351686720366218 0
-0.122748067743809 1
-0.112073102846468 1
-0.26433664881336 1
0.00232481921481804 1
0.118849051613961 1
-0.00901279294799778 1
0.0904626199786891 1
0.152461767832488 1
-0.201411631434231 1
-0.125425069109085 1
-0.0968119588544394 1
-0.15352568622194 1
-0.102102248395092 1
0.024216469425132 1
0.203497120803022 1
0.0735854978506494 1
-6.73839910841217e-06 1
0.188539998170679 1
0.0470191030775518 1
-0.00139271146203783 1
-0.00418770525644794 1
0.257259228546839 1
0.120173951117518 1
-0.178811392211083 1
0.0635048528595771 1
0.204032228163368 1
0.195240899716542 1
0.172321095147729 1
0.349234133498533 1
-0.178147780455028 1
0.0171610886831178 1
0.109774799974453 1
-0.260784332808485 1
-0.203061260040917 1
0.141194309928243 1
0.036952289589249 1
-0.124338742328621 1
0.00702505295729857 1
-0.0260361012494979 1
-0.0769847935255899 1
-0.0461277645267117 1
0.120467188213743 1
-0.193916292470882 1
-0.0779174110270613 1
0.308540768119625 1
0.169365903639716 1
0.109742149037407 1
-0.0315967282417971 1
0.0702732841023965 1
0.0485077456095122 1
-0.0574705733266966 1
0.054956067840956 1
-0.0885291575119893 1
-0.0323316498336485 1
-0.175319292848441 1
0.184883679078052 1
-0.053172875651423 1
-0.311734677333948 0
-0.125610261723778 1
-0.0595668439970473 1
0.32467291872711 1
-0.190732128709734 1
-0.417729316358222 0
0.17034455606565 1
0.0406256406037109 1
-0.023928880759859 1
-0.067938275602874 1
0.0633672943194174 1
0.239508299873424 1
-0.313704230636051 1
-0.142233323580347 1
0.0967812339439177 1
0.0318686236490645 1
0.163047823927466 1
0.170232782937079 1
-0.17321555849808 1
0.0395359998536827 1
0.0627497149163575 1
0.0605419992346855 1
0.271174331036836 1
-0.16192750982546 1
0.301409804831405 1
0.037435921148078 1
-0.121832233327272 1
-0.124533101123831 1
0.284820987704853 1
0.0999871721506758 1
-0.00560931951517579 1
-0.127361068735844 1
0.21125460775159 1
0.319928931916884 1
-0.166894968632774 1
-0.202271229761008 1
-0.122205542571825 1
-0.108502323463452 1
-0.122383382651941 1
0.0824508401163024 1
0.111187479206035 1
-0.0115199235647353 1
0.043529496232256 1
0.082270532588462 1
0.0406416451773023 1
0.0546904934017254 1
-0.114817329142519 1
0.143401124358769 1
-0.138642467142785 1
0.142649739205169 1
-0.122502238607353 1
-0.264543185348993 1
-0.0942137741425559 1
-0.0368648348604122 1
0.209093540666486 1
0.155131346001014 1
0.110926218273975 1
-0.00442110391205577 1
-0.126615288253768 1
-0.0953378085024677 1
-0.0415218614290076 1
-0.178390795716772 1
-0.0469274327108642 1
0.13537694476443 1
0.164508087569825 1
-0.139885484274846 1
-0.199963809697029 1
0.0400742991089676 1
0.0913654080721538 1
0.45906280905312 0
0.0489136403411198 1
-0.205684011982338 1
-0.203043098196426 1
0.150628409313295 1
0.0047164002679792 1
-0.00309254393085406 1
0.158224926627859 1
0.0585418126821306 1
-0.289438538550022 1
0.277558674661383 1
-0.089389884225093 1
0.104180015213657 1
0.147421750945959 1
0.183620461486204 1
0.26140156999785 1
-0.117626763691422 1
-0.140896625404172 1
-0.256153982694396 1
-0.129171360348007 1
-0.245676678829935 1
0.139862804304375 1
-0.147092086051361 1
-0.156737996900239 1
0.0593918254188774 1
0.0980481038800083 1
0.351598740037749 0
0.163967481207742 1
0.0819683920088377 1
0.0709429782789837 1
0.275264316565866 1
-0.00169402177820352 1
-0.490933242194586 0
-0.245415551803513 1
0.160125812782432 1
0.121780385481457 1
0.211730069876756 1
0.10146183714847 1
-0.124029044189225 1
0.00458440826055602 1
0.0527843748796726 1
-0.0699456124265502 1
-0.0401301528918058 1
-0.0560990950861534 1
0.00637945573754338 1
0.153177601549072 1
-0.221273534246144 1
0.363534181726059 0
0.122691468717671 1
-0.00337292747426546 1
-0.0447814257743561 1
0.0604995330278972 1
-0.0345146552521271 1
-0.0328982773121548 1
-0.0323305197854666 1
0.0563171747216758 1
0.0437175344216757 1
-0.0150046361137728 1
-0.264804726413836 1
0.00523952575851298 1
0.159013550831133 1
-0.00552296392404064 1
0.0130137128051187 1
0.204031067130569 1
-0.0530875912920564 1
0.277522073471203 1
0.209972674472653 1
0.101822177099742 1
0.0661579910209164 1
-0.254560697984696 1
-0.0190700061053495 1
-0.244531927899643 1
-0.0290339398623052 1
0.340328517943123 1
-0.184692040615127 1
-0.100750455597135 1
-0.0654081382200774 1
0.15634357083961 1
0.112878412218654 1
-0.088035667239982 1
0.0833214036531326 1
0.133994086933784 1
0.15962666223624 1
0.0868919127305998 1
-0.272198924998934 1
0.0760390145794463 1
-0.0334244276371045 1
-0.200193762713792 1
-0.275842723108155 1
0.0632323611634439 1
-0.122837124549852 1
0.0291176590321925 1
-0.192210165303216 1
0.0822462165645167 1
0.0817830209368192 1
-0.0563602668470844 1
-0.0408703923351081 1
0.0440029840997857 1
-0.0172790011779727 1
-0.088371877722046 1
0.0335358255579369 1
-0.146095668317701 1
0.0281627446638464 1
-0.258520040518453 1
0.201702593790164 1
-0.0755538154656806 1
-0.152224798882809 1
0.0242881427990657 1
-0.142296455942148 1
0.17764177514151 1
0.161708372521302 1
-0.0233277678341719 1
0.0764735056558498 1
0.109617984921638 1
0.108783597796265 1
-0.0859154291807719 1
-0.19980188483287 1
-0.0313770668746356 1
-0.0233983916975087 1
0.255651133734413 1
-0.189209107541539 1
-0.118295576056029 1
-0.073487011184198 1
-0.128869956221717 1
0.0294703617640142 1
0.271223945404817 1
0.070957716541959 1
-0.238921930280417 1
-0.17679160936488 1
-0.0319751622557421 1
0.0657509982441854 1
-0.0227084291556184 1
0.296870854259863 1
-0.280299587630739 1
-0.0904391610126098 1
-0.0772726760070955 1
-0.279912801834147 1
0.0373958134010027 1
-0.123754634845187 1
-0.0547672299623525 1
-0.0972138976771953 1
-0.210890588827028 1
0.0288097568801138 1
0.0556187897005769 1
-0.0929032008893443 1
0.247586189706008 1
-0.0941370797381758 1
-0.011343860427051 1
0.300572920235002 0
0.226701411372358 1
0.0723015926965455 1
-0.0229479047459149 1
0.102545219231831 1
0.0125359937045546 1
0.391363739331184 0
-0.286895976518711 1
0.101429152091832 1
-0.133842536372955 1
-0.250353860893449 1
0.110444333766505 1
0.230053751807244 1
0.165108946299565 1
0.177478532890303 1
-0.0518948331419818 1
-0.0212331465272864 1
0.237081491356034 1
-0.0869358593719702 1
-0.0380261040493579 1
0.048461603711517 1
0.167675543462659 1
-0.242217458877613 1
0.132109296792121 1
0.0487066707187771 1
0.0204668330546543 1
0.123439034675681 1
-0.113153416583952 1
0.378890898529495 0
-0.0091717088479958 1
0.216491363364095 1
-0.144388310439038 1
0.274784695922447 1
0.0656225867933654 1
0.127584585536015 1
-0.0941287867968056 1
-0.000947230704527291 1
-0.271156913522144 1
0.0206559746028292 1
0.0234848959059627 1
-0.0439951058842092 1
0.0199665482113821 1
0.0969558105830817 1
0.0206021606456234 1
0.0890117875780356 1
0.125969973721378 1
-0.0291905269113676 1
0.155518369768102 1
-0.0715182174923652 1
-0.0265126582247366 1
-0.0720464779569165 1
-0.147895080440554 1
0.120194261696872 1
-0.249288185927877 1
0.340054204715808 1
-0.0367377810726856 1
-0.138359416820069 1
-0.187604514619103 1
0.019496466912962 1
0.168950333979265 1
0.23121598861645 1
-0.123062742625995 1
-0.0758782304301831 1
0.146462827012632 1
-0.00516655071083298 1
0.0449715981559621 1
0.315182537642202 1
-0.252281671626519 1
-0.0303850386926682 1
0.0554180323896559 1
-0.254723180306626 1
0.32493986250704 1
-0.245898348103744 1
0.0244150017835144 1
-0.107512280824069 1
-0.145882622927178 1
0.15057839520384 1
0.242815523365034 1
0.127551087663659 1
-0.479346949647772 0
0.164590313870905 1
0.0340027257918881 1
-0.0592453806336161 1
0.110469395291383 1
-0.285144287449385 1
-0.108933117876035 1
-0.0343255557819696 1
0.0972420692887857 1
-0.293703015363263 1
0.234767830437005 1
-0.177030025612483 1
-0.0382314108666417 1
-0.086419798546252 1
-0.161660907252041 1
0.140848753546979 1
0.37117417459211 1
-0.120684235341671 1
0.160566724364026 1
-0.0811942022000941 1
-0.110438796779228 1
0.0339463059181625 1
-0.180534697197271 1
0.169767943598517 1
-0.0804557006953474 1
0.0673433718022774 1
0.0573731851446918 1
-0.0740252537483401 1
-0.112132639161829 1
0.0995155604633307 1
0.131624615321285 1
0.118281273173675 1
0.0647365591155189 1
0.0844594906731956 1
-0.0428065925442382 1
0.161540858818583 1
0.0864185124650312 1
-0.097237821974909 1
-0.147460016439241 1
-0.113670597568123 1
-0.222802333212853 1
-0.19859298171537 1
0.187567697855411 1
-0.141229071923418 1
-0.146036254927805 1
0.249056090365554 1
-0.0381901920208419 1
-0.1218516720509 1
-0.261163559780972 1
-0.148150592382155 1
0.0159617401145744 1
0.013877550515777 1
-0.0292523337949692 1
-0.179333076120703 1
0.031033039017677 1
0.0807498139077287 1
0.0619701832668276 1
-0.0639141821183222 1
-0.174298637770649 1
-0.12204440971978 1
0.102476060123897 1
-0.152209838986431 1
-0.236704991212688 1
0.315503315976365 1
-0.163408801201158 1
-0.0560034701579257 1
0.144184609724148 1
0.0858221360749925 1
-0.00603008716577406 1
0.0841675398835118 1
0.0975232291480814 1
-0.13873044859953 1
0.299913853545034 0
0.237355686495377 1
0.00784684859670829 1
-0.081782158503892 1
0.0403142766394407 1
0.269194582918794 1
0.252145697069504 1
0.098192036176937 1
0.00780049077568661 1
-0.0887127817447488 1
0.0397591769550388 1
0.0870557231049439 1
0.121872820873458 1
-0.0399094069922091 1
0.111291537556195 1
-0.0078155804795787 1
0.0763019383676864 1
0.118179679467474 1
-0.0702078277268988 1
0.219323165160925 1
-0.0145042227956064 1
-0.00200775224331381 1
0.0320761817066948 1
0.0987109370378468 1
-0.00988746914199518 1
0.27585733694975 1
0.229726156901152 1
0.062601598407085 1
-0.243372175635991 1
-0.2716440636818 1
0.0486961042556499 1
-0.180994382488981 1
-0.187472695319095 1
-0.143221820349471 1
-0.238321621254548 1
-0.0981519462710725 1
0.197083966950836 1
-0.188395304048183 1
0.114323942008324 1
-0.103355924097252 1
0.140999211592821 1
-0.147595728496899 1
-0.221422012614405 1
-0.131865930525841 1
0.109202854567927 1
-0.111391127418128 1
0.191211259324421 1
0.121336932809786 1
-0.0365050069800781 1
-0.0169511350014171 1
-0.112546655018185 1
-0.146894344768838 1
-0.00457196206411622 1
0.0625247546933334 1
-0.100164728381191 1
-0.120842000431347 1
0.314412869836965 0
0.196777677402644 1
0.179205310705463 1
-0.0974039243607 1
-0.0246293873941172 1
0.195961279641485 1
-0.0641341553948071 1
-0.104540983641404 1
-0.172734067526077 1
-0.118201743277641 1
0.148110992475495 1
-0.0662336796189545 1
-0.0120485146370065 1
-0.00430335819873749 1
0.191296142723829 1
-0.154085464637194 1
-0.101714607554234 1
-0.0338188069705484 1
-0.119403206236866 1
-0.020050473727671 1
-0.0585419572382757 1
-0.214861753199015 1
-0.162157342270012 1
-0.0206766174336969 1
0.287740615859744 1
0.0282581150987152 1
-0.183777474743692 1
-0.158265976665787 1
-0.104452373823503 1
0.252640482239706 1
-0.291431893565408 1
0.0912962110424174 1
-0.0587395653877377 1
0.203028844242608 1
0.0718227616832711 1
-0.101688847733085 1
0.0881125580075399 1
-0.0965599885354575 1
-0.0282737791322707 1
-0.112630129588978 1
-0.264433993948834 1
-0.257874950685065 1
-0.0393980728997301 1
0.177205762374373 1
0.0037991955521508 1
0.0836306190109531 1
0.128103875345779 1
-0.205204454704833 1
-0.0200895926710897 1
0.216303096712279 1
-0.162845283770656 1
-0.0301181401934573 1
-0.241113085088101 1
0.286218651130872 1
-0.0469041833447645 1
0.0513102070307142 1
-0.264059208595508 1
0.186433000607225 1
-0.117470859131435 1
-0.0577380417602365 1
-0.259532030593562 1
-0.0477947473287637 1
0.0439726524047769 1
0.189053009794761 1
-0.236995716167048 1
-0.161192381427587 1
-0.146367152455932 1
0.179521931107996 1
0.0130452144297445 1
0.047926712226607 1
0.187316065088074 1
-0.138270483068708 1
-0.224241922621517 1
0.0754631361315826 1
-0.0231141866511683 1
0.0696452130909573 1
-0.232076555188131 1
0.13502304937349 1
-0.0601887438202264 1
0.247173659552982 1
0.209627092414795 1
-0.171757921514479 1
0.220026912465836 1
-0.139456036929899 1
0.0122150270875527 1
-0.045029758929898 1
-0.253844838582885 1
-0.144827948777005 1
0.212297025541418 1
-0.0686366181329452 1
-0.0309047056626762 1
-0.421524336990086 0
-0.0774937314763334 1
0.0135066589394952 1
-0.181602890164016 1
0.128920617343416 1
-0.181150700647563 1
0.0350634415828865 1
-0.0541229793650482 1
0.239636121037221 1
0.00719674539203027 1
0.0827721209186196 1
-0.0761970403072153 1
0.0281017244425243 1
-0.108372488946277 1
0.0455821103689769 1
-0.287606334668434 1
0.0248707478347837 1
-0.183809234113584 1
-0.255761669721684 1
-0.124876088204713 1
0.160002597056625 1
-0.00923162048144403 1
0.139256687517821 1
0.176179365944342 1
-0.0939815332561627 1
-0.0320433604870549 1
0.106632330966177 1
0.367977775250104 0
-0.216965812254132 1
0.294475596836365 1
-0.0442436379647006 1
0.237304426022436 1
0.056100541446156 1
-0.0995504568126823 1
-0.175851021225786 1
-0.13635028404953 1
0.111081009428799 1
0.0776500622426717 1
0.120046512857976 1
-0.10598610411058 1
-0.0819261230425586 1
0.131134986845769 1
0.0842538447373891 1
0.0736827501721217 1
-0.0517025516469681 1
0.00335281182419738 1
0.302250755591946 0
0.0838557055978959 1
-0.0542950923790696 1
-0.135861774588763 1
0.0783050700034764 1
-0.229978077692101 1
0.147983927200191 1
0.00523325074049094 1
0.125557124814108 1
-0.0312163520012852 1
-0.437841812344239 0
-0.299562863760197 1
-0.13917696290326 1
-0.0390598087628184 1
-0.100929328418298 1
0.0186560008928366 1
0.235611214234083 1
0.238596832298656 1
-0.132314637883703 1
-0.273553614491399 1
-0.0903231179193322 1
-0.0329854792713705 1
-0.0494036298028293 1
0.216438889171935 1
0.0570196102747021 1
0.234302550694871 1
0.375558503637185 0
0.0885495645486911 1
-0.0563506134119872 1
0.0597290644336428 1
-0.0991430770710708 1
0.283930086678636 1
-0.00868360394629476 1
0.104363565875999 1
-0.112772233384299 1
0.314364496760768 1
-0.173198614898018 1
0.00588173026291394 1
-0.0452289177637913 1
0.177902064076157 1
-0.270128662603884 1
-0.00465876701496359 1
-0.144270836112803 1
0.18681484571014 1
-0.169188210877361 1
0.259177052771304 1
0.0231477930152845 1
-0.141604178736425 1
-0.0192971307747187 1
0.21021654391644 1
-0.0193636315038717 1
-0.00296989012133693 1
0.0611474241001049 1
0.399628370120444 1
0.228700828039216 1
0.0772382029568667 1
-0.129172288301947 1
-0.232306264771831 1
-0.248973960358065 1
-0.0580083904397696 1
0.562553095225813 0
-0.0553762120097226 1
-0.0219503764097696 1
0.184975368843008 1
-0.014857347398229 1
-0.0550216794076755 1
-0.0299012358409514 1
-0.125572212075245 1
-0.182163574053546 1
-0.161898818127404 1
0.0245340946086099 1
0.0606421271221752 1
-0.00850356745518624 1
0.16873759560075 1
0.0758922551600139 1
-0.271275808650001 1
-0.0860282713198287 1
-0.0321582975036692 1
0.0149959926030151 1
-0.000367317423115077 1
0.224566342465424 1
-0.0645546088348735 1
-0.21540693657796 1
0.0541948184311748 1
0.213344423851986 1
0.00843671790223094 1
-0.0383039857646947 1
0.124843379557468 1
0.0657295584078687 1
-0.129190617273063 1
0.111817678568715 1
-0.0341640270306663 1
0.137840082353625 1
-0.0755686517323696 1
0.140459352291368 1
-0.229125078720983 1
0.377273701307972 0
0.00641602344188262 1
0.0629364656501417 1
0.0756777755714763 1
0.138967653549935 1
0.2210877861931 1
-0.126380056334496 1
-0.376476951475561 0
-0.1363772158005 1
0.217399550280039 1
0.179326505498108 1
-0.216386452911903 1
0.0294316566510037 1
0.138847592318325 1
-0.114530799623033 1
0.138639467436998 1
0.257047445505058 1
0.0795505978441155 1
0.0539258393791482 1
-0.0100442177450151 1
0.0874552258935576 1
0.062472699055749 1
0.178606738782375 1
-0.0583255387840421 1
-0.0796601716001073 1
-0.344900905255236 0
-0.000475320224576817 1
-0.11988614457372 1
0.191469536016353 1
0.0872735691971676 1
0.221899549004092 1
0.0167819906468993 1
0.00610082862002254 1
0.136168112080109 1
0.244849361926736 1
0.0357239121383726 1
-0.18344130223306 1
-0.325818349690623 0
-0.123634946602971 1
-0.346012394237839 0
-0.143966300464376 1
0.367705333232096 0
0.0143941099393008 1
0.031411945545662 1
0.111721203704893 1
0.0128538021202751 1
0.123756233414989 1
-0.0245994897934289 1
-0.141259201280659 1
0.0359492486427093 1
0.00846097031572901 1
-0.0690018389572964 1
0.0931900219609994 1
-0.0156716773834792 1
-0.246540915744834 1
-0.0517919328185416 1
-0.105473469177021 1
-0.0917217439724351 1
-0.0976615872191717 1
0.0968033948524933 1
0.0276434820640846 1
0.0612983418216403 1
0.102145271443533 1
0.0622054276124327 1
-0.313223358015304 1
-0.120746499937144 1
0.0492163389019069 1
0.0414187321906628 1
-0.0646432423350691 1
-0.161615827896251 1
0.448886308259214 0
0.00346606215590818 1
0.100891743644795 1
0.00165097179344262 1
-0.0252033924361678 1
-0.366573468852519 0
-0.227232110870521 1
-0.0041156724977986 1
-0.0155783088687909 1
-0.138560318453246 1
-0.241560826703918 1
0.0290357306713236 1
-0.077595480956176 1
0.0209508768099183 1
0.176927876211872 1
0.0702673401641775 1
0.342923248561131 0
0.234889201083303 1
0.126985068176368 1
0.026750235097965 1
0.0958925816334686 1
-0.093570747352088 1
-0.378829028757959 0
0.0509771876316593 1
-0.115780032912157 1
0.168532405075593 1
-0.56297033566653 0
-0.0746279688107523 1
0.240555675614805 1
0.0544266321156241 1
0.107616601856244 1
0.132581130775077 1
0.362487860045114 1
-0.016400393431921 1
0.0513930816891711 1
0.247157018797179 1
0.0501187366882782 1
-0.315127319070785 1
-0.102094218731206 1
-0.122949138243093 1
-0.0528588931973163 1
-0.16455572256517 1
-0.122239604007059 1
0.080161295838457 1
0.00604098767526793 1
-0.0842688825558576 1
0.173792753566024 1
-0.0425026358550533 1
-0.0096577402325888 1
0.0552900260904099 1
-0.0991182917366305 1
-0.026538581498769 1
-0.0401898164821949 1
-0.0872939565611968 1
0.0197870293167229 1
0.168502044944913 1
-0.0516839252394146 1
0.0448462018202552 1
0.0402285098504761 1
0.125479850795831 1
0.269264419992913 1
0.087213500631988 1
0.417929088780988 0
0.0477353932460985 1
0.0653542340484633 1
-0.0153000430883902 1
0.0713059128405381 1
0.412785189408536 0
0.156181489171238 1
0.271975567609737 1
-0.204409907152062 1
-0.234547519930601 1
-0.047895213622495 1
0.0609447067960866 1
-0.0792698308475754 1
-0.0219395426704356 1
-0.0626700136164822 1
-0.0911551476020584 1
0.339175890050147 1
0.210787367458746 1
0.0873881536735553 1
-0.156037161174904 1
0.0232491442310071 1
0.000595628444997885 1
0.00626932661622835 1
0.107547115377629 1
-0.520695703281883 0
-0.19978322987267 1
-0.353426984053025 0
0.0247237009109581 1
0.0120297711839811 1
-0.00814128268613129 1
-0.271211750986931 1
0.250965246766526 1
-0.177126637046025 1
-0.0294713276151464 1
-0.214340641510931 1
-0.119459105112811 1
0.0807752938339163 1
-0.0415379751757834 1
-0.327115792143292 0
-0.00973387141710803 1
-0.0763070314046077 1
0.146491202472919 1
-0.0680180191170122 1
0.163991149050327 1
0.134475469397632 1
0.222426845221176 1
0.0298298611352939 1
0.346895017345863 0
-0.145843442063254 1
0.0505794538639143 1
-0.106731663146059 1
-0.16392905260409 1
-0.0289907292355552 1
-0.0293297972649337 1
-0.0645952289931995 1
0.0960939028356381 1
-0.0601370474657734 1
-0.0360663118529631 1
-0.0529409985940948 1
0.0682201788096372 1
-0.226478645086358 1
0.0258476514325967 1
-0.0289395355949714 1
0.107521952539268 1
0.00375654388546469 1
0.101160275507755 1
-0.235614325221097 1
0.0859430593831978 1
0.104982270353063 1
0.02510789029507 1
-0.208655095844239 1
0.29013537477015 1
-0.17795699105101 1
0.217404851201451 1
-0.0517494751316043 1
0.119312617090173 1
0.0226339531651782 1
0.0381379312857223 1
0.0820511909640598 1
-0.281671485541332 1
0.0135299208930458 1
0.0224569318955108 1
-0.0624884927416028 1
0.158782749747201 1
-0.148871882420142 1
0.105748538417431 1
0.0930352777376982 1
-0.368555335975835 0
0.0762447580772988 1
0.387154562631578 0
-0.105359873461449 1
0.00545248390352228 1
0.0569065133022246 1
0.0183230038999828 1
-0.185124127222156 1
-0.214474467686798 1
0.475575985811682 0
0.0313912656314012 1
-0.0507651189458413 1
-0.13475517211882 1
-0.00159668852576263 1
0.299230803044134 0
-0.117259245768718 1
0.0794328636779558 1
-0.244820837063657 1
0.0857591113217553 1
-0.091806020801872 1
-0.111885833594468 1
0.119797198587106 1
0.408461392635109 1
0.210994389775319 1
-0.150267274172449 1
0.366406295178164 0
-0.125962792301517 1
-0.0939197793292803 1
0.203538110139949 1
0.129847445138922 1
-0.338545602167579 0
0.150329622685635 1
-0.0975748419341351 1
-0.161826773781529 1
-0.151912124220449 1
-0.0785989643083617 1
0.037825075078705 1
-0.168149594144895 1
-0.0070396868405176 1
-0.152776342251485 1
-0.300598168491454 1
-0.105308894179859 1
0.0252655064305029 1
0.0916290374210527 1
-0.023489036402385 1
0.00306859383788574 1
-0.374391782104361 0
-0.0573827516897344 1
0.184604657788212 1
0.0119896750477465 1
-0.217214523963954 1
-0.0666841114424079 1
-0.166610908039913 1
0.206762218764473 1
0.15963439598255 1
-0.180506014868687 1
0.114156569640296 1
0.248369250011928 1
0.118280080004524 1
0.0760541002997298 1
0.0643636363609465 1
0.115413954747347 1
-0.0279199925701873 1
0.00415572124679927 1
0.0584523847498802 1
-0.209276084840018 1
0.0666619119990249 1
-0.102973615173377 1
0.0721687922834665 1
0.145739565520622 1
-0.0528672558593197 1
-0.027980822217322 1
0.283681224994593 1
0.0546679471557287 1
0.134234483046578 1
-0.122987221624284 1
-0.173535411781407 1
0.187395475105607 1
-0.0602791647851018 1
-0.0322393332545728 1
0.193196216442396 1
-0.0773668582025931 1
0.147089495797371 1
-0.0623750892786994 1
-0.100437742508353 1
-0.0230624065528259 1
0.176082749271967 1
-0.142604146983667 1
0.153597923793666 1
-0.064101835891435 1
0.0968659205287311 1
0.115841861828266 1
-0.138032521063645 1
0.156617493266675 1
-0.0200672782706323 1
0.34514297813776 1
0.0746894296371357 1
0.232074124919327 1
0.187477732649156 1
0.0900286514350967 1
0.0510581188372221 1
0.108627943259599 1
0.175479406426227 1
0.108885381941752 1
-0.0831636850357233 1
-0.13736955487734 1
0.0136351544923447 1
0.149857150650511 1
0.220072201781947 1
-0.113681547816344 1
0.00492998040055936 1
0.0263867335803834 1
0.192666655497215 1
-0.0459805472375089 1
0.012960852840542 1
-0.140081022004281 1
-0.061104614791779 1
0.0490626495252479 1
-0.168551987046945 1
0.202897984332155 1
0.0654595537234396 1
0.0915266151056317 1
0.228897621675395 1
0.0865136915079503 1
-0.210084379355107 1
0.071037471032769 1
0.183233204743956 1
0.049398878190838 1
-0.13383812118997 1
-0.0183055378210052 1
-0.136860192399702 1
-0.0793234452200154 1
0.229276391510747 1
-0.289849097676513 1
-0.150192068554388 1
0.0440994566935341 1
-0.073283664927842 1
-0.0721626211400196 1
-0.269605979093586 1
0.0866759807236474 1
0.281594821886722 1
0.0834504957149244 1
0.00234749305978931 1
0.137729938959721 1
-0.0364876393447196 1
0.0398409026320601 1
0.0193003190865004 1
0.0565940173148131 1
-0.385019475565903 0
-0.173631541676597 1
-0.00778161845100009 1
0.0519406202642532 1
0.000893919669984172 1
0.247913227470004 1
0.174452246770174 1
0.100182321514084 1
0.222735834036832 1
-0.0333837310090405 1
0.155162850233832 1
-0.0594090604080964 1
-0.166097751339119 1
0.287166535335604 1
0.233333165288467 1
-0.0729335882719362 1
0.0533645212957902 1
-0.0895172684088784 1
0.124954250910731 1
0.180434619781143 1
0.0224979609235498 1
-0.346800980771241 0
-0.101146340541955 1
-0.287817038695844 1
0.175866379996449 1
-0.0237932747138521 1
0.152141359643102 1
-0.350633114881593 1
-0.285147387802885 1
0.33463811993931 0
-0.288898314562888 1
0.0634168849899806 1
-0.0226841393785581 1
0.174652875757799 1
-0.313712909599991 0
0.0119661527357565 1
0.0586336898667488 1
0.111008416378469 1
0.243405470817103 1
-0.184291510439345 1
0.0123371146765319 1
0.00516503136063912 1
0.286420796464493 1
0.423817292785945 0
0.432537890714611 0
0.0275869188627596 1
0.0875302439866675 1
0.332633631965915 1
-0.0478250684949365 1
0.20751021092735 1
-0.0156040605511169 1
0.0308886999799274 1
0.0756076315941655 1
0.118377563822695 1
0.0754894355122227 1
0.210885297331029 1
-0.123367974624659 1
0.179953565527825 1
0.0162663219146908 1
-0.371303271382943 0
0.0605265695178848 1
-0.0195589315354345 1
-0.0400429526155103 1
-0.221839634021698 1
0.222953539309592 1
0.0492020808788385 1
0.261463982283686 1
0.100003885519925 1
0.245135741912475 1
-0.0668523637139406 1
-0.0460968096224611 1
0.41419642083866 0
-0.151305381664892 1
0.0944748821611224 1
0.161123735574661 1
-0.0468162710031278 1
0.0158582210062745 1
-0.0498007090966395 1
0.190925361095894 1
-0.140305570258572 1
-0.204892700528857 1
0.280401086813299 1
-0.0769983728348987 1
0.0984828236631318 1
-0.231594334983817 1
-0.0184198810279065 1
0.0209971390218402 1
0.168969479770195 1
0.174392673851587 1
0.153200554968054 1
0.0486447333759317 1
-0.000864294058436244 1
-0.162361494148152 1
0.200566946567297 1
-0.101773861946499 1
-0.260842041757792 1
0.0704589674244635 1
0.110003005810194 1
0.11347547716074 1
-0.178269415674322 1
0.166842210905764 1
-0.446968086017115 0
0.191596354064956 1
0.113212232506365 1
0.00196518600363237 1
-0.132723338865138 1
0.122814364188058 1
0.0855540909803534 1
0.0648325018602725 1
-0.090599579511879 1
-0.19425425480569 1
0.107268512587543 1
-0.0428557578576989 1
0.024756010722903 1
0.00156798065885598 1
-0.00189430083953646 1
0.0100528498862086 1
-0.263057154582953 1
-0.231361843387012 1
0.314171538160085 1
0.0674555950918286 1
-0.158565065326336 1
0.419684911107793 0
-0.190848786319352 1
0.0418799752933109 1
0.0692841882444021 1
0.0777087831687771 1
0.0458599857878933 1
-0.12159127442038 1
-0.0696889456262612 1
0.244415466241083 1
-0.216827664225312 1
0.0140465990393643 1
0.426162875240446 0
0.0729195149352961 1
0.103710547999827 1
0.209233407498745 1
0.0211266630874611 1
-0.134206206521616 1
-0.077993229384727 1
0.0475416096900184 1
-0.0519579071402945 1
-0.13392725120627 1
-0.130308072763958 1
-0.225264331015975 1
0.091871029767464 1
-0.281915861436141 1
0.165403733360295 1
-0.135176723790525 1
-0.0161859502246995 1
-0.0217394888071554 1
0.0673788707336202 1
0.245340146544449 1
-0.106194632296451 1
-0.198529466946684 1
-0.326426560430802 1
-0.00606891416610778 1
-0.201329368584807 1
-0.171308783196425 1
-0.319078231592529 0
0.195871458512213 1
0.243077295860944 1
0.233096930221477 1
0.262808930918496 1
0.084462097521551 1
0.230002593165168 1
-0.0344622466919145 1
0.0932909515541037 1
-0.174446946336481 1
-0.0846870725954698 1
-0.184632938449263 1
0.188637383963468 1
-0.0306536206154038 1
0.155791392705675 1
-0.317777242401059 1
0.120587193849223 1
0.105864280018252 1
-0.103437663831257 1
-0.0881646578094279 1
0.0506297306931965 1
-0.126239342667357 1
0.222779215549718 1
0.0852061820788411 1
0.0928836751132561 1
0.0334497261543249 1
0.236891623544417 1
-0.294281395628287 1
0.038231447154591 1
-0.0560351866939251 1
-0.270973712174758 1
0.17221808585636 1
-0.230453564793917 1
0.122549438985139 1
0.104570728421243 1
-0.156864465363431 1
0.329761174995464 1
-0.183811684523826 1
0.0684010460511429 1
0.228565348931678 1
-0.0990667841451796 1
0.106215998621967 1
-0.152884578237752 1
-0.060687767724185 1
0.0914388202057082 1
-0.00442487365708514 1
0.0813019549282616 1
-0.157089363866251 1
0.00412638139550409 1
-0.0921908167410043 1
-0.163133292842134 1
-0.0157952423760422 1
0.145074206198529 1
-0.0105978553009477 1
-0.0383230636904836 1
0.0485587899972515 1
-0.198871771524105 1
0.0384829805315695 1
-0.11101645416302 1
-0.25094733054871 1
0.193010270743274 1
0.241735173431332 1
-0.126821147710129 1
-0.245166448992558 1
0.0140042140948636 1
-0.392857965335451 0
0.228334461878036 1
-0.129455422816611 1
-0.0412966049076365 1
-0.208490566095572 1
0.0557878885445044 1
-0.0906626477052281 1
0.0752016306545863 1
-0.0801557226133829 1
-0.0054199034464111 1
-0.10061087663011 1
-0.0336553928456724 1
0.0801195181896295 1
-0.021056377115594 1
0.131462912485209 1
-0.0166123002762112 1
0.13087457944319 1
0.0540728510242449 1
0.0531882240098079 1
0.0571624899570881 1
-0.168547201942837 1
0.333768795004312 1
0.241182285216663 1
-0.0891922462308713 1
-0.0873312014627237 1
-0.0491710974599297 1
0.176345193006307 1
0.0104705048194501 1
0.24625744545131 1
0.3270639910571 1
-0.139935783053528 1
-0.0074024542400118 1
-0.216356990542827 1
-0.0796938187155492 1
0.00471966255026301 1
-0.293059188572083 1
0.0294073581319733 1
0.0895031128899769 1
-0.277661509101749 1
-0.140092462655891 1
0.375729064303978 1
-0.0480662519111347 1
-0.317178580502724 1
-0.00247855104892235 1
-0.162538349408543 1
0.0703990155325954 1
-0.0646821942007713 1
0.0872666644559466 1
0.0564616527991784 1
0.18020727266453 1
-0.238495185280224 1
-0.28576161860383 1
-0.0542610122034568 1
0.259442450105884 1
0.0721465848310549 1
0.179789091787211 1
0.199839282792916 1
0.0435995796394517 1
0.063455206404848 1
-0.201166690233232 1
0.212411936275294 1
-0.0994593174750904 1
0.157894063895822 1
0.116829964091822 1
-0.231896120563474 1
0.180438529687606 1
-0.131748900684799 1
0.0739654767920662 1
-0.325010067158028 0
0.109999449979877 1
-0.00211892401393406 1
0.143453499381124 1
0.102465272197027 1
-0.047037726837068 1
0.115671924172758 1
-0.0108916602751633 1
0.129909250345264 1
0.391582879167642 1
-0.0400071442738355 1
-0.0322115424353158 1
-0.168814773168446 1
-0.102569396305403 1
-0.0389477238316435 1
0.53374894038074 0
0.0308019141442986 1
-0.0281900083661469 1
0.0977208427315957 1
0.0304841941118579 1
-0.0797497111149493 1
0.185677904312313 1
0.0887006618323477 1
-0.0742005869042527 1
0.100074719842032 1
-0.00601701650404102 1
0.12267770873684 1
0.00208348515592229 1
0.0117444396410062 1
-0.12915511597 1
0.151361614905394 1
0.357923478536261 0
-0.0463300739808319 1
0.108133760293997 1
-0.280829595129537 1
0.0340069114784834 1
-0.154001410777834 1
0.0599116781394554 1
-0.213549460075091 1
0.0124688352841246 1
0.0656119446886692 1
0.0728482623435072 1
-0.326796977247472 0
0.0743567019620563 1
0.0183384159576808 1
-0.0167071445168232 1
-0.414074654347808 1
0.0784339718424311 1
0.0641705996449827 1
0.0285193484395087 1
-0.205678953202908 1
-0.101921735533333 1
-0.118707998922106 1
0.0246629231337672 1
-0.175001103342461 1
0.393747615739497 0
-0.294608105313666 1
0.169922008460983 1
0.347553941209676 0
-0.024516417798561 1
-0.126556333265896 1
-0.0980123734370704 1
-0.0488728452101687 1
0.176878987893398 1
-0.121587811319552 1
-0.150229492446163 1
-0.188215626576713 1
-0.156998641257014 1
0.0753636199138166 1
0.125996736672012 1
-0.0324537821115385 1
0.156147613627263 1
0.0623101968840165 1
0.217613857016027 1
0.0365613318486816 1
0.183130285119656 1
-0.00093994872125353 1
0.0381812458473803 1
-0.0240759185134591 1
-0.177047053688077 1
0.0525249986965429 1
-0.00312487209151512 1
-0.0192476792933046 1
0.168086518686037 1
0.0354847852260794 1
-0.00616831965069019 1
-0.0511096230638465 1
-0.294410272475192 1
-0.253146819080837 1
-0.298396115685467 1
0.135424908448966 1
0.280737288796493 1
0.201617519354799 1
0.0628485054643962 1
-0.230787366607284 1
-0.26996016017112 1
0.269498999817508 1
0.214593399872918 1
0.158161549268385 1
0.397657983509743 0
0.166049713386148 1
-0.277699838529681 1
-0.0790266383186463 1
0.226607285798785 1
-0.356565722913933 0
0.333225420004529 1
-0.220653825002449 1
0.130251291805467 1
-0.0216308093905715 1
-0.0513251585946766 1
0.23974694574785 1
0.0762416133098669 1
0.0939399828017925 1
-0.0285218501071191 1
0.0639198774971582 1
0.0149411681762294 1
-0.357123269196223 0
0.0855768628045881 1
-0.0480554754522194 1
-0.0965893384004701 1
-0.105981040520772 1
-0.0435986409014733 1
0.189609756505429 1
-0.0227096992172391 1
0.110001352578456 1
0.121981645974837 1
-0.136629483145989 1
0.30685213000967 1
-0.35688018924135 0
0.102003231663045 1
0.0686109764538213 1
0.0974739422222858 1
0.0333126631408174 1
-0.193586588822297 1
-0.317949146546601 1
0.345056241514417 1
0.308970764239856 1
-0.146777028288572 1
0.170200401127946 1
0.152907441486317 1
-0.0840832859831265 1
0.0904540841756751 1
-0.0210343324585444 1
-0.239906619227209 1
-0.0284220650778401 1
0.11275980657608 1
0.0449884505342301 1
-0.135032759534679 1
0.114921321561228 1
-0.178498805084709 1
-0.204930922692223 1
0.215558301371081 1
-0.122202236754158 1
0.0620098187935841 1
0.0605885641407911 1
0.0417231164160755 1
-0.0827914101287599 1
0.0365356456447136 1
-0.0932672643912148 1
0.132029679125379 1
0.0350973076070034 1
-0.203777354091231 1
-0.128818896251004 1
-0.252308820372054 1
0.0925467470471145 1
0.102119622829431 1
-0.401574155659549 1
0.13728281000851 1
0.102667698213827 1
0.20249858629339 1
0.0535174185808481 1
0.00459394802887227 1
-0.115604285488794 1
0.131698363839665 1
-0.00142253146670353 1
0.145235575111058 1
-0.0212192436131291 1
0.260381997701487 1
0.0378582301922018 1
-0.113579709603577 1
0.0449472821406399 1
0.380718508168176 0
0.0484202932713308 1
-0.334639005694807 0
-0.00583924369584621 1
0.1015968559435 1
-0.0420461944714382 1
0.0327116343778658 1
-0.113293473291111 1
-0.0165606104612366 1
0.0480029287213763 1
0.114592862347181 1
0.0739724587037561 1
0.482284761446448 0
-0.136385953781722 1
0.246727173879522 1
0.113451451559218 1
0.0902703943331234 1
-0.164567199232058 1
-0.0291536600389188 1
0.1325294727324 1
-0.312876005867513 1
0.282871851038927 1
-0.0623675358983942 1
0.157996526452008 1
-0.124694915086425 1
-0.0897903468555701 1
0.166779958859737 1
0.174990613923639 1
-0.224848307123824 1
-0.126690195176103 1
0.247940671163769 1
-0.197887445182053 1
0.0729346069281019 1
0.0179866155643073 1
-0.37574280638349 0
-0.0737947094224704 1
0.275796512562012 1
-0.0245390506604614 1
0.249358779291211 1
0.119882995947141 1
-0.111077418117659 1
0.159954783966792 1
-0.142237131768061 1
0.228255848090382 1
0.164722839774811 1
-0.291631061065839 1
0.00620804712641937 1
0.0107514285676149 1
0.0690650825913693 1
0.0586482393785278 1
0.101652170377808 1
0.0325816532134431 1
0.2259394699222 1
0.0691720589320924 1
-0.214657800085613 1
0.121312534305623 1
-0.261019408502306 1
-0.107608845173687 1
-0.0762328604363015 1
-0.208345702363452 1
-0.0169679079027269 1
0.259127230790107 1
-0.389690136398447 0
0.0920488124881279 1
0.126937797671341 1
-0.054720158599518 1
-0.0329525023770101 1
-0.12629102321022 1
0.0931621884778604 1
-0.0320545443914398 1
-0.121881168086006 1
-0.00575320961133335 1
0.0584984332243405 1
0.0285631664944751 1
0.202221392806692 1
-0.269013233658289 1
-0.0488646915612329 1
0.0124054613574383 1
-0.107544349015427 1
0.0778366338406636 1
-0.0868086379240519 1
0.117632108930018 1
0.070464827727749 1
0.014518070489585 1
-0.0365014518233936 1
0.0910522087932802 1
0.0679599113140224 1
-0.153476993340008 1
0.108332613827697 1
-0.216096475756868 1
0.23882746472257 1
0.109092886697456 1
-0.257221882064209 1
0.132827393415309 1
-0.0470984588022313 1
-0.190136464241976 1
0.209173733491424 1
-0.0611615953876661 1
0.185900326854775 1
-0.144735623548175 1
-0.296536769015397 0
0.0641063326623652 1
0.072300722374657 1
-0.396717136682243 0
-0.0288904167512776 1
-0.0817294552432411 1
0.10317440412163 1
-0.0366638122704366 1
-0.0348074724000706 1
-0.20541771132079 1
0.0424065473518018 1
-0.0997620698211341 1
0.0837224766974369 1
0.139631785022172 1
0.236379686461545 1
-0.0360549065673006 1
0.00162630773355333 1
-0.395265180863045 0
-0.242577476427858 1
0.00523197160490065 1
-0.245919949364662 1
-0.0667752198490005 1
0.0481489490948879 1
-0.196115343920197 1
0.130133152843485 1
0.167407434472011 1
0.257752438369645 1
0.106608041524826 1
-0.031247958779825 1
-0.0429061090708271 1
-0.0362407955094513 1
-0.219905847525794 1
-0.0269327187586895 1
-0.0588500096042966 1
0.0818818935587747 1
0.217343625701034 1
-0.0660003231835486 1
0.176031559701196 1
0.0480639019274506 1
-0.0322613819105107 1
0.0472157839585173 1
0.12532467409588 1
0.127998984155645 1
0.107446578702636 1
-0.164481958238522 1
0.14038017738095 1
-0.192997458081538 1
0.11238244080716 1
-0.156493438812049 1
-0.339051499555402 1
0.136118878197913 1
0.181184528499468 1
0.131086804938393 1
0.531477257887547 0
-0.278022287000133 1
-0.0156668284590957 1
0.100361823638983 1
-0.0208901722785095 1
0.0178532882695119 1
0.198369723719909 1
-0.0837923640779388 1
0.0230012956097586 1
-0.144423820687925 1
0.138425897709405 1
0.205513319653447 1
-0.142011590515649 1
-0.0403797988991309 1
0.0476037365600556 1
0.115186956400373 1
-0.0330693829718978 1
0.0649689992776607 1
0.118766769112606 1
0.0484339971092777 1
0.198813265661072 1
0.362546848503599 1
-0.0785193508616113 1
-0.020721987314072 1
0.394446053669261 1
0.0171695991483413 1
0.0330357397000244 1
0.0540762461428831 1
-0.0138866163455636 1
0.120943065207924 1
-0.083591213369969 1
0.243269657803431 1
0.15883605121793 1
0.393539458069512 1
0.0556261127522333 1
0.00628721955759321 1
-0.270493183413631 1
-0.0736539920288078 1
-0.00526197800559289 1
0.0454131909801294 1
-0.191805382709939 1
-0.0214239830740219 1
-0.119493484799952 1
0.0529687700715068 1
-0.103568838593517 1
0.156914462647528 1
0.0506259061400098 1
0.135907113558417 1
-0.107296109886594 1
0.141362729999357 1
-0.0139164671819402 1
-0.149061102677167 1
0.00803879773803218 1
-0.19131941537103 1
-0.249348659570823 1
-0.118141529531949 1
0.00361931581448825 1
-0.18361530478002 1
-0.241612723164364 1
-0.0037926759102565 1
0.0445066616180866 1
0.0572766084411749 1
0.174952407830986 1
0.140174885238339 1
0.0478655748447407 1
-0.0458309472782999 1
0.124556953062093 1
0.138969121055783 1
0.375481429131882 1
-0.0152549946025349 1
0.367476053915705 1
0.388289429133668 0
-0.239428094602148 1
-0.13716130988922 1
-0.0298605768036177 1
0.112415349946418 1
-0.02202117625979 1
-0.151773759452389 1
0.0131911467055334 1
-0.146462542059684 1
-0.149207158040143 1
0.162342184632813 1
0.200512683323749 1
0.0127469377458651 1
0.0603266707101955 1
-0.2201049489714 1
-0.146921633716532 1
-0.205944847220925 1
-0.128852684909303 1
-0.28353095622654 1
0.0749973088593643 1
0.0789363219854704 1
-0.270091055917958 1
0.32928975532828 1
-0.14865543827786 1
-0.102842750681266 1
-0.0775641257309566 1
0.241473922583521 1
0.218991349010254 1
-0.0440979980418694 1
0.0409946856546023 1
0.0328566955545495 1
0.185365175064948 1
-0.026385940514224 1
0.136386889988457 1
0.245989865646239 1
0.0642413363299279 1
-0.0913115383154475 1
0.153954721443773 1
-0.00677506172734559 1
-0.187118769046408 1
0.0040839207841011 1
-0.0152180547899919 1
0.241536806399182 1
-0.0483951858391959 1
0.146087420263826 1
-0.0292463911357915 1
-0.088688838244353 1
0.0559663353393983 1
0.0302626749075297 1
-0.128053392731621 1
0.116796830918629 1
0.119748428946435 1
-0.00025119457425794 1
0.00923368070969399 1
-0.103743169567944 1
0.0479210695484911 1
-0.30083590361153 1
0.0577525189602964 1
0.0827038342315085 1
-0.199602771165462 1
0.1345749926372 1
0.160027649485833 1
-0.200836231576438 1
-0.206944542108398 1
0.191323394736712 1
0.173414531955049 1
-0.0752411519559665 1
-0.274107920758128 1
-0.267606777244754 1
0.257022991176929 1
-0.0660439480981626 1
-0.251832026745583 1
0.125381911339779 1
0.0889754003468366 1
-0.0432263096145708 1
-0.0272003072280818 1
0.18691110394158 1
0.0571520117158348 1
0.0457022361121344 1
-0.35565962904563 1
-0.0531080562224774 1
-0.107150564158869 1
-0.0689259260983084 1
-0.150313420169198 1
0.116943672791996 1
0.154518471219747 1
0.173029326207875 1
-0.107068787560799 1
-0.238533393292247 1
-0.0407541168280726 1
-0.384742472271114 0
-0.0122794100245428 1
0.201972017252054 1
0.178636734195729 1
-0.182874591037626 1
-0.142447495506129 1
0.0268348071895021 1
0.0651698703094628 1
0.123703803940639 1
0.26269772795963 1
-0.00196912616099145 1
-0.276077399109311 1
-0.0758511336032124 1
0.0872880025201285 1
0.0198250950549786 1
0.234383113178832 1
0.100375513783984 1
-0.526133779534628 0
-0.213449835080934 1
-0.0721192128538672 1
0.0687722612043752 1
-0.0366953191410988 1
0.060643693410726 1
-0.000736235847011879 1
0.123532556818865 1
0.0270509847285999 1
0.302493295503915 1
-0.421578299900351 0
-0.334888135123849 1
-0.072040141384135 1
0.178816001719501 1
-0.0334771143106667 1
-0.1678333201278 1
-0.128947327643004 1
-0.0926350328950746 1
0.00244141302594511 1
-0.107410036586331 1
0.0434603119315568 1
0.143161483232129 1
-0.14067149008829 1
-0.00488821277958838 1
0.0742026244327958 1
-0.20459324303657 1
-0.0169226382164648 1
-0.150101972268303 1
-0.281455461166976 1
-0.165547437550073 1
-0.354548221638809 1
-0.126045764118173 1
-0.0276902366054128 1
-0.23920204473677 1
0.211310887658175 1
-0.0944241839432953 1
-0.0714085171797755 1
-0.0454948708272148 1
0.106764331201116 1
-0.280226195769948 1
-0.259612384813412 1
-0.0102459220476176 1
-0.124568264406878 1
0.0825965568549186 1
0.0883533344088185 1
0.0356781134313474 1
-0.323143548550723 1
-0.0357724281406947 1
-0.0375341775603255 1
0.0979815614272088 1
-0.0315354051867259 1
-0.00767172567844709 1
0.00213421243554341 1
0.280831726922152 1
0.0458725386919856 1
0.121287877153072 1
-0.0349293705515794 1
-0.00280559034732085 1
0.0162665895039169 1
0.0335354240567108 1
0.0370293730487305 1
-0.0492415065640485 1
-0.0299821524354701 1
0.142548374987764 1
-0.0650278425396034 1
0.00621466946701988 1
0.0822892823412502 1
0.00285777098347675 1
-0.247716529471492 1
0.0276488854723881 1
-0.140925076383541 1
-0.167305187545574 1
0.0155169139961906 1
-0.11898163292436 1
0.0407747388126942 1
-0.206817055299017 1
0.047213078554439 1
-0.191555118058998 1
-0.144933851495192 1
0.26372314197396 1
0.229109068600982 1
-0.223737988105792 1
0.0864313360980463 1
0.0455174013348598 1
-0.202455591471625 1
-0.156037091309612 1
0.179082839375627 1
-0.0679582341585949 1
-0.0989772251000597 1
0.0540657821448648 1
0.0336916882923993 1
0.151888027229763 1
0.17449098437418 1
-0.123532958587571 1
0.0416336903132558 1
-0.0493787085095564 1
-0.0569428967495986 1
-0.0665894103405718 1
-0.109109918326371 1
0.0636564998051089 1
-0.0532028259607917 1
0.0837644662463754 1
0.116721864392411 1
0.389141671838072 0
-0.240022010647023 1
-0.113173779155984 1
0.0376184559008451 1
0.0973793606367421 1
-0.205277349156229 1
-0.385889225275186 0
0.122172873201255 1
-0.0391371821912171 1
0.0492288115091274 1
-0.0853544102755175 1
0.337518086377488 0
0.0752478998956532 1
-0.32473136724779 1
0.0481655366299316 1
-0.483406909654623 0
-0.266370601058798 1
0.0874548482797546 1
0.00563193887981459 1
0.127760981804265 1
0.0318535419606954 1
-0.00389317249551001 1
0.0225487858322259 1
0.1809955323939 1
-0.0278730052072436 1
0.201103179049592 1
-0.24179731899603 1
-0.0383196976531488 1
0.20492931011451 1
0.120037737104269 1
-0.0127454450947466 1
-0.269025130990834 1
0.23382894664104 1
-0.0876044704341576 1
0.398274447311595 0
0.0278182344720438 1
0.191448426971694 1
0.298172042286443 0
0.0902993104251911 1
0.109061347668788 1
0.0592397315478178 1
0.0169992607666296 1
-0.236046531444646 1
0.113929010054746 1
0.192303361689595 1
0.255640954901953 1
0.112115086382654 1
-0.130735964723123 1
-0.00143406408542701 1
-0.171635307220122 1
-0.142395606492277 1
-0.148787742118285 1
0.15099561299004 1
0.30020291672391 1
0.0531126137846691 1
0.173383275478926 1
0.0370624914674748 1
-0.248253188478478 1
0.0756216044887987 1
0.189605033958205 1
0.202472869831706 1
0.0456158897861449 1
0.100781103378712 1
0.353554249629709 1
0.113560199312507 1
0.0381626701067177 1
0.00361973262789692 1
-0.282028800464537 1
0.0563510071339763 1
-0.18230609533741 1
0.0666482421500417 1
-0.213578967313656 1
-0.24118570485875 1
-0.092340970386499 1
-0.170107043153626 1
0.0315466394654864 1
-0.102828619572083 1
0.0384737833848296 1
-0.166643384774708 1
0.125362005213399 1
0.150490841137145 1
0.0900701857105737 1
0.205172660721255 1
0.0297583408502062 1
0.187299762516157 1
-0.218284645768258 1
0.10301000643522 1
-0.125967181180075 1
0.149192246566806 1
-0.146832634132584 1
0.147051053723264 1
0.0135083493767944 1
-0.366213461360526 0
-0.0290168097848554 1
-0.0774367781298148 1
-0.0792482327197137 1
0.22676779975477 1
0.10418671653749 1
-0.116812156435004 1
0.0381852262634025 1
0.403071577323814 0
0.0103567492948027 1
-0.0388162907644464 1
0.00490500467302735 1
0.0565900605048094 1
0.134063473539508 1
-0.0321746233598827 1
0.106867694382785 1
-0.108881867318324 1
-0.180067149561553 1
-0.0670727611922568 1
0.0269706124094859 1
-0.195644869769061 1
-0.144361794401163 1
0.355955618487767 0
0.0671951279729282 1
-0.00721523027128389 1
-0.106743038516925 1
-0.227004057654891 1
0.223054990161123 1
0.0976250249291658 1
0.108476052849936 1
0.311034845224649 1
-0.177648770588017 1
-0.115724555566991 1
0.110433890564082 1
0.201853129586218 1
0.28296056013167 1
0.025705994896837 1
-0.398965116161673 0
0.178183774471076 1
0.300253443550947 1
-0.134135163091766 1
0.191083238712663 1
0.39695346065477 0
0.0203118951006843 1
0.167728922960703 1
0.306885631473988 1
0.0529433494030451 1
-0.0413424588777118 1
0.0210673292588839 1
0.0893482879964542 1
0.243380712165625 1
-0.143275278417643 1
0.0361530583523269 1
-0.2334189515013 1
-0.176939886816057 1
-0.0745068736091853 1
-0.194080873072542 1
0.0531967749348335 1
0.0183859022825185 1
-0.128666817289474 1
0.155141238981909 1
0.118252619672035 1
-0.0426412175638008 1
-0.117345309008718 1
-0.0966031824661789 1
-0.0517385107188697 1
0.358032477911017 0
-0.0934715592251236 1
0.070828410307121 1
0.163408620469496 1
-0.259325187019386 1
0.096066038617034 1
-0.00846763057128033 1
-0.118199378919499 1
0.0813663265348063 1
0.00341156976749531 1
0.0152487878164083 1
0.0879561960371419 1
0.166957372253911 1
0.0535209724790754 1
0.0792455054821919 1
-0.00522343197490635 1
-0.179741239433901 1
-0.0630284520496578 1
0.0517430421460921 1
-0.0153752899590694 1
-0.177440625042988 1
-0.0413050698740063 1
0.0139234687439582 1
-0.0579176529899105 1
-0.0962910305846418 1
-0.012965837172999 1
0.286463849461772 1
0.245824509763513 1
0.176105396190033 1
0.199005776546919 1
0.256704646409045 1
-0.117119121431009 1
-0.170776239122201 1
0.149842206503616 1
-0.0699178468521793 1
-0.10846846322216 1
-0.162290478679647 1
-0.0802531179704634 1
0.278940059834101 1
-0.129385541695216 1
0.0487933084871705 1
0.07258953247692 1
-0.0437426353487749 1
0.0016122238814775 1
-0.0241012313130575 1
0.127626470431096 1
0.195035844114677 1
-0.153029377942577 1
-0.00279783192104177 1
-0.237411434470462 1
-0.105989531749296 1
-0.170646638390722 1
-0.142339681894418 1
-0.104605842549335 1
0.163369987378765 1
-0.166084356808488 1
0.0760371316587251 1
0.072897669759234 1
-0.0204225523976159 1
-0.0822192409788977 1
-0.264162985054324 1
0.183165041004302 1
0.156156667076481 1
0.253447381007968 1
0.113519563199371 1
-0.00817077537886457 1
-0.328864299222951 0
-0.0688932958518225 1
-0.110926722823024 1
0.0483918968408584 1
-0.0686802201169642 1
-0.0921331270459027 1
0.20355570696446 1
0.0893322683697133 1
-0.121964932874195 1
-0.313044776677154 1
-0.122276471179953 1
-0.0954085753411432 1
0.07252814674546 1
0.196337492324245 1
0.0282941156551341 1
-0.122350440276095 1
0.0454490255680397 1
0.08347225926926 1
0.0465855209306326 1
0.135902819094502 1
0.230485449274328 1
0.0252268505649862 1
-0.251083367763289 1
-0.140268162894023 1
-0.110509824207041 1
-0.000200692719219991 1
0.0848438294449962 1
0.137334009101485 1
0.0449328716588551 1
0.0344123243086289 1
0.0693558161002624 1
-0.164300965808693 1
0.0758514477071946 1
-0.173887451101456 1
0.169192581302008 1
-0.0918128465039022 1
0.134815280852696 1
0.0150892409976347 1
-0.108386875395633 1
0.0769580139847497 1
0.155149474779521 1
-0.192756407308733 1
0.220672864992548 1
-0.111548308822835 1
0.0315722193223111 1
-0.0799545945896768 1
-0.0296166911749852 1
-0.0902435996644682 1
-0.0740414652587411 1
-0.146542983360619 1
-0.125519166262017 1
-0.0415889552248621 1
-0.261161604460715 1
0.0289869886390154 1
-0.0985132161782835 1
0.0537052013541258 1
-0.125018631102484 1
0.0603429829696049 1
0.0632163058606347 1
0.063081900850498 1
0.0826534048196563 1
0.0651862195653601 1
-0.041980430779419 1
-0.150484409294623 1
-0.148526188612008 1
0.0066890125150721 1
0.0292206994527152 1
-0.209703471312111 1
0.0773467653140828 1
0.241576917084463 1
-0.235346176588995 1
0.0207579089372541 1
-0.0218128381483988 1
0.318942917145179 1
0.0466821758393348 1
0.0883642627044947 1
-0.0182699969153454 1
0.267947459074421 1
-0.0604145120843681 1
-0.316921342505405 0
0.108942250501618 1
-0.137930758606227 1
-0.126586069243179 1
-0.166689303422329 1
0.243413359475389 1
0.0113500990554261 1
0.284705134397937 1
-0.324178059680408 1
-0.373834536595927 0
0.015053411128558 1
0.144725329746466 1
0.170196435073602 1
-0.149701205995284 1
-0.273460956272588 1
-0.230154680232659 1
-0.273314954384659 1
0.0822841657587075 1
-0.0470454742213297 1
0.0163212221073962 1
0.0621430419738691 1
-0.0606526225855616 1
0.232388599879703 1
0.307014519158835 1
-0.0346158211696507 1
-0.10930763186636 1
-0.400174044653791 0
0.0691021107146993 1
0.0370811182791476 1
-0.303999221095855 0
-0.451975530986992 0
-0.0562779749341623 1
0.169646702432901 1
-0.123230189397026 1
0.0547631658617202 1
-0.177468698469022 1
-0.134164286061021 1
-0.121461284152234 1
-0.198254829166525 1
0.16216819475194 1
-0.0392525794790404 1
0.152785807529752 1
-0.105670284908339 1
0.153528941302755 1
0.0626206172704156 1
-0.174140236404592 1
-0.0893188654034114 1
0.0395389895398487 1
0.172771551589572 1
0.148834200382848 1
0.0431088163675958 1
0.20069300897659 1
0.0537573860551963 1
-0.0848503438876056 1
0.0127597401522865 1
-0.0315979404268351 1
0.135728556626435 1
-0.0532275081134804 1
-0.347596614352252 1
-0.0186727346542204 1
-0.028328330359522 1
-0.125001597997444 1
0.117310730528855 1
0.0239921992129421 1
-0.0228232451815806 1
0.0876560100611279 1
-0.0750196156233551 1
0.195632464914339 1
-0.035687090753103 1
0.164776469646016 1
0.0265876509785789 1
-0.0647441114109152 1
-0.02459358931393 1
-0.244915197292588 1
-0.151344432834162 1
0.147487164102787 1
0.127654427387223 1
-0.0234383100577921 1
0.102965918941782 1
0.307256924762323 1
-0.280091249404835 1
0.209684308905893 1
-0.0118348083017078 1
-0.0135474983203083 1
0.122224415038532 1
0.0888839089789771 1
0.438002223558435 0
0.0552947575717897 1
0.0414642634717349 1
-0.0963362660369762 1
-0.0288918195905157 1
0.0028702558775324 1
-0.077335894930677 1
0.158901533544833 1
-0.0619469806576204 1
0.15070521118616 1
0.15722518091744 1
0.0286276927587243 1
-0.169621294898717 1
-0.133218766461714 1
0.134429754125117 1
-0.523580585236017 0
-0.123558387572858 1
0.248937695439332 1
0.172077598935172 1
-0.171697353834672 1
-0.277409534339813 1
0.044810786170722 1
0.0130454839935602 1
0.0233756791209878 1
0.207112198275831 1
-0.306797071019163 0
-0.241843230665652 1
-0.0909920573446773 1
-0.00688196780745098 1
0.0800761962207381 1
-0.0955536155562101 1
0.185664747558699 1
-0.171855955590888 1
0.00890353843620224 1
-0.131850796862772 1
-0.161204578880635 1
0.187092029509668 1
0.0199188943456817 1
0.0490361384334273 1
-0.0736001817420176 1
-0.133130614590591 1
-0.0997312967691137 1
0.00724978269361105 1
-0.158821782970441 1
0.0643984298611341 1
-0.117484879826806 1
0.00532517639666633 1
0.122430754635859 1
-0.268911675017847 1
-0.109597763611792 1
0.428020026883755 0
-0.198670630782496 1
0.0988864979749608 1
0.30324398312385 1
-0.258057100361932 1
-0.0248455033077717 1
0.0779729398272568 1
0.0760077416861144 1
0.173960667254179 1
-0.0678674170546722 1
-0.12079478915059 1
0.147478529959492 1
0.118788717527719 1
-0.109253636319943 1
0.211927222058504 1
-0.11016904077909 1
-0.105364276394468 1
-0.204078433326567 1
0.126918543829534 1
0.0312813921852648 1
-0.00638100454991005 1
-0.146892864519444 1
-0.184152422579545 1
0.111911370330355 1
-0.0224365949533298 1
0.284480021219395 1
0.00286015874882213 1
-0.035218687671615 1
-0.0370188211836205 1
-0.0426928388021195 1
0.153589783793637 1
-0.114273839660433 1
0.0736951365748204 1
0.0189144640998589 1
-0.142239974159718 1
-0.379775527396754 0
0.0640877457152263 1
-0.17686749394085 1
0.0755640346481708 1
-0.0193507053234496 1
-0.0690663595630071 1
-0.0395635377433337 1
-0.132419377913513 1
-0.324985765899983 0
-0.0477719684243937 1
-0.146496656284602 1
0.11477261188568 1
0.232277432350603 1
0.2402452451732 1
0.272254082466442 1
0.00979328379629027 1
-0.256416046405167 1
-0.101652228102016 1
-0.181653049664141 1
0.0289373605054907 1
-0.194845665854396 1
0.0569519387654797 1
-0.292882235347422 1
0.197754765920199 1
0.0575051033650277 1
0.265421660312339 1
0.181982495190619 1
0.08953666783777 1
0.11193412115944 1
0.0720536207673897 1
0.060670500551927 1
-0.0598836611081984 1
0.149533779787601 1
0.13108314611892 1
0.215187098614074 1
0.0493880817679732 1
0.17969828796577 1
-0.202640999068367 1
-0.180018363322829 1
-0.100936020473841 1
0.136468949606848 1
-0.286145259525943 1
-0.0164818437708684 1
0.123355402234275 1
-0.135144360390569 1
0.3057164332518 1
0.14580971025921 1
-0.151041519155382 1
0.249329730063246 1
0.306627964103027 1
-0.0849699035562086 1
-0.175648748876612 1
-0.119910377504908 1
-0.097296452722998 1
0.0846008867136566 1
0.104427663787182 1
-0.125949600246907 1
0.00182896750237307 1
0.120186376808853 1
-0.265621253722896 1
0.349321947882851 0
0.147955896561362 1
0.00454714285786917 1
-0.141068977532415 1
0.243279739402449 1
-0.0392460119493119 1
0.0459025944021364 1
0.0233887843285131 1
-0.0398658125062193 1
-0.0373571250445705 1
0.06660132873131 1
-0.000481438040685234 1
-0.0410958011209726 1
0.00537963947873775 1
-0.070550440323649 1
0.110723852081433 1
0.0720214649080606 1
-0.0829866778072554 1
-0.0877822299549578 1
0.0105511947248949 1
-0.00175478685250424 1
0.132951350511672 1
0.3280077774882 0
-0.084802251118098 1
0.203833912710129 1
-0.0604528816735631 1
0.0302532196795891 1
-0.0531751654588862 1
-0.133539777605515 1
-0.135719693749743 1
0.0593077557529343 1
-0.285073006613835 1
0.00711998216927448 1
-0.0954039462451608 1
-0.295013818132715 1
-0.109333343865712 1
-0.0370496849477956 1
-0.225394299267149 1
-0.474609493905066 0
0.263973541287517 1
0.0228091186270511 1
-0.0819250863607856 1
0.054647809691428 1
-0.249506342173032 1
-0.0410818400846436 1
0.323804687879844 1
0.0268931447533776 1
0.189007423661155 1
-0.226500251742503 1
0.0980021638740402 1
0.200412586774815 1
0.174428657400651 1
0.206516036302233 1
0.18340197051687 1
-0.173500945111852 1
0.0787572875941746 1
0.189105250936277 1
-0.120577524285626 1
0.107991326077998 1
0.0687985486913669 1
-0.136970221110891 1
0.059410038261861 1
0.193232526227823 1
-0.0713889865173197 1
0.0752696007740228 1
0.280853133190195 1
-0.119316260136453 1
0.0396539534251861 1
-0.0297013260704594 1
0.0276795903611456 1
-0.0801998232650735 1
0.097948279617137 1
-0.174140230287802 1
-0.0682571312206268 1
0.00402762620972217 1
0.0750157514502016 1
-0.195872764791478 1
-0.163078490574009 1
0.234370079821753 1
-0.170706087057485 1
0.163246026372172 1
-0.215142100886464 1
0.117890047811133 1
0.114877982144345 1
0.0734380408108498 1
-0.16874808955389 1
-0.0826079715031677 1
0.259323618586402 1
-0.108595606063518 1
0.016524824034115 1
0.19601056106291 1
0.132962435688523 1
-0.0684451182678538 1
-0.174386168390585 1
0.0862480560654827 1
0.0325073240840892 1
-0.224435366474277 1
0.106393838897586 1
0.16404295070148 1
0.0237266744283462 1
-0.00659434736576257 1
-0.120004874456195 1
-0.0679385425026253 1
-0.0946155806405233 1
0.105098698411884 1
-0.108473136300194 1
-0.292267540375041 1
0.071455745495282 1
-0.0369683761099744 1
-0.0324245399666456 1
-0.171542509069804 1
-0.226848884872242 1
-0.256910413431936 1
-0.0400173413194147 1
-0.157978976253899 1
-0.218096624138009 1
-0.0086872633355291 1
-0.0637537777388857 1
-0.179857931156672 1
0.00542586262334285 1
-0.306769500798207 1
0.109663539421262 1
0.110483690658099 1
-0.0109675007207865 1
0.0228091529659158 1
0.0403367082766067 1
0.154104813949609 1
-0.31430674425933 1
0.4950911919761 0
-0.0215154567694528 1
0.117188738415288 1
0.129759324838823 1
-0.155298465810529 1
-0.251003005949143 1
-0.236963840586442 1
-0.199995558024896 1
0.47762073041309 0
-0.074468759340077 1
-0.0564312256598298 1
-0.172349905696618 1
-0.0671469959733031 1
-0.0902591663441505 1
0.134672920012019 1
-0.154510695003822 1
-0.0166093606256023 1
-0.160532275360918 1
0.146414746488451 1
-0.110544253957996 1
0.0464083016670828 1
0.157251458066831 1
-0.0160899033207229 1
0.134732534530436 1
0.177259882436964 1
-0.386866327153978 0
0.146225990202866 1
0.103983168030615 1
0.0224637448596143 1
0.0472923821381001 1
-0.141588500870163 1
-0.163332960398679 1
0.0593169529901196 1
-0.109945330830765 1
-0.0249926625717191 1
-0.187329009525599 1
-0.368212878858778 1
-0.0696428218460867 1
0.129161870415306 1
-0.0239021167492029 1
-0.0179181811843439 1
-0.0954207268778064 1
-0.0116383771965557 1
0.10673326556633 1
0.000665984104153826 1
-0.277366958372519 1
-0.221901367442453 1
-0.237388679493065 1
0.0188261197423357 1
-0.023955379199787 1
0.160288485583735 1
-0.0203103206357074 1
0.13759154661799 1
-0.0913336086404454 1
0.0396740759778118 1
0.00610552557438068 1
0.11262313129073 1
0.0165480125487285 1
0.194156891142064 1
0.203644343198232 1
-0.453424862262917 0
-0.0341837223152343 1
-0.142345041899502 1
-0.0669233157808427 1
-0.0369881368834649 1
-0.170421975021752 1
0.0393755869584045 1
0.139527553715133 1
-0.282810345866147 1
-0.234244174291504 1
0.0292268880231181 1
-0.0618951469182966 1
0.120407057589893 1
0.268444665230547 1
0.236312998143063 1
0.0417951289085635 1
-0.0605102751387631 1
0.179015295565987 1
0.436817055601421 0
0.297440271090785 0
-0.156174221131227 1
-0.00250822627634064 1
0.190267039548049 1
-0.188373955733861 1
0.178628849227239 1
-0.212631016148305 1
-0.0392447719443098 1
-0.0554810215158746 1
-0.273188338486942 1
-0.217814992202412 1
-0.0522732844179157 1
-0.29206158011796 1
-0.0169555208783287 1
-0.0670171482405727 1
-0.228606109380119 1
-0.00095505351334545 1
0.21891908107639 1
-0.10528769419667 1
0.0824906535432522 1
-0.0555757124941273 1
-0.0455353592011833 1
-0.104720010988935 1
-0.0539597085950114 1
-0.118544289273591 1
0.0458303058526359 1
0.101172680699367 1
-0.0387367991242317 1
0.0988019684728982 1
0.236564754588543 1
0.0455805299166265 1
-0.173681927931544 1
-0.138158038569758 1
-0.0391604031206391 1
0.212030754381173 1
-0.224541831944378 1
-0.000864652268736298 1
0.0280127553317673 1
0.117195602801068 1
-0.189373456552039 1
0.169674420867312 1
0.196561712778834 1
-0.0337711021657047 1
0.323276880107151 0
-0.290828335875486 1
0.0443153465001627 1
0.344084042653212 0
-0.304090319738125 0
-0.103870057865248 1
0.204323065221058 1
-0.0366271550985739 1
0.153532018454402 1
0.0714330944109208 1
-0.325492270551702 0
-0.17227695560967 1
0.122972761600151 1
0.06485828216074 1
-0.154344031000992 1
-0.17840248033726 1
-0.046950699235929 1
-0.0514685851299356 1
0.0994517125620974 1
-0.158167903787676 1
0.169307361566199 1
0.0459284712327036 1
-0.349369739923982 0
0.205465798367357 1
-0.0806184621894312 1
0.247692738387294 1
0.178803424029653 1
0.0935691843327733 1
0.028007343145255 1
0.0697411591296561 1
-0.144376849140224 1
0.193093813129763 1
-0.122840155447724 1
0.0219507859771269 1
-0.098376434663801 1
-0.222714474513622 1
0.25968774422548 1
0.151762197591747 1
0.454356317705062 0
0.1500387492624 1
-0.348790728325304 1
0.158740564878235 1
0.0347443784192392 1
-0.189975460294245 1
0.139405739195386 1
-0.136033578437544 1
-0.00915843182148238 1
-0.152686237739345 1
0.0979697955436412 1
-0.0465801189364733 1
-0.217117058242721 1
-0.0821267542801191 1
-0.141137846522478 1
0.0853643680929889 1
-0.268007658001476 1
-0.235408626557247 1
0.0124994696748302 1
0.191979358723251 1
0.0189993480583156 1
0.221778730095141 1
-0.26004075412827 1
0.0858236534378732 1
-0.0371415834987123 1
0.272640389878021 1
-0.111850256304256 1
0.240357935474727 1
-0.0450409882616125 1
0.052762039958621 1
0.0738065163709551 1
0.134372230396463 1
-0.164797793118186 1
0.208908770448577 1
-0.0406701061221411 1
-0.221704551957634 1
0.148427653832783 1
0.109458327883195 1
0.243098554006022 1
-0.0594667191763194 1
0.241875596258382 1
-0.185598779413898 1
0.189700586599046 1
-0.125107706177152 1
0.00150749073459712 1
0.426479874688027 0
0.203678977545011 1
0.0814436441320801 1
0.129524889427933 1
-0.0682682408915149 1
0.354072140671405 0
-0.0539033492146367 1
-0.364863472945717 0
-0.0301667177328712 1
-0.236276445820945 1
-0.00549755640327593 1
-0.0292584399292374 1
-0.0657155621385466 1
0.175611134186923 1
0.0562223550130952 1
0.186838751486013 1
-0.0507155574026529 1
0.0973958105396766 1
-0.173534336699951 1
0.0155684719583996 1
0.109270979550861 1
-0.0997789714319312 1
-0.189004435767703 1
-0.0170223362031884 1
-0.0423125536100256 1
0.000873695457376228 1
0.165246547593284 1
-0.014865797460941 1
-0.0704837946166504 1
0.132887064609599 1
-0.0435633219838735 1
-0.0137318751786842 1
0.289936604768938 1
0.0865584334760437 1
0.186619952722473 1
-0.231003136255837 1
-0.0419971592138477 1
0.0672203317063797 1
0.20343245679468 1
0.040910699797653 1
-0.303205139039177 0
-0.317025275853693 0
-0.124498263850273 1
0.245427974904571 1
-0.0571484996069344 1
-0.038111087821962 1
0.0803461225829377 1
-0.220157221957653 1
0.0528279510120421 1
0.0890884769775719 1
-0.0423620051244678 1
0.137861194568246 1
0.166404695151926 1
-0.186679729269986 1
-0.267373226447396 1
-0.167754082285337 1
0.269836658881458 1
0.168685086523203 1
-0.0160288717498643 1
-0.0458852190981943 1
-0.100931235975882 1
-0.109512028182575 1
-0.214708281740303 1
-0.00329759410505589 1
0.014841453270375 1
0.0815859445872403 1
0.0102268688591825 1
-0.213923960612858 1
0.0685419564576296 1
0.229469288116617 1
0.140273802752714 1
0.0659435699973844 1
-0.0441072647744193 1
0.201812550112072 1
0.0482751805043817 1
0.0189600339348003 1
-0.105021523053657 1
0.193802175526648 1
-0.191158719840445 1
0.10021328341346 1
0.158792636669443 1
0.238538093929132 1
-0.259005435331258 1
0.246805733499814 1
-0.0634817219307519 1
0.192943485663998 1
0.130274769547252 1
-0.256634369559678 1
0.223635926586936 1
-0.157597263841932 1
-0.0545470999334644 1
0.124024088465552 1
-0.160720584960272 1
-0.169408345886779 1
0.149471234902629 1
-0.0836073330696452 1
-0.0176077560608448 1
-0.120530092373235 1
0.205122373640956 1
0.0477005424985246 1
0.072818052712389 1
-0.0222620156846462 1
-0.0498365883140193 1
-0.309142671729699 0
0.159997248026399 1
-0.0493530984593256 1
-0.124932642237394 1
0.0723959042832422 1
-0.091224072542061 1
-0.164378862209437 1
0.131062481720931 1
-0.110839988818214 1
0.21165518942362 1
0.0477078478958092 1
-0.269841713672887 1
-0.0543082444808159 1
0.276886346102614 1
-0.21793366265026 1
0.0202921202556305 1
0.175328058670208 1
-0.126752914270122 1
0.124987788653621 1
0.0392519021377969 1
-0.18113671419405 1
0.0255568839684308 1
0.0838471558939263 1
-0.169282513802428 1
0.0897836550193399 1
0.0880848502621434 1
0.0246047605780331 1
0.273527694951087 1
-0.211047521766437 1
0.176118606782489 1
-0.0373400080098311 1
0.0626603968570033 1
-0.249174887465266 1
0.167543528732319 1
-0.139093777003733 1
0.216448010996461 1
0.0389320850515789 1
0.0444574093603888 1
0.127398734291523 1
0.0278391050287376 1
0.164771998186989 1
-0.00489071525829177 1
0.0189891155005853 1
-0.476208023204386 0
0.23136177582188 1
-0.40476644157876 0
-0.115208706740845 1
0.100321290301074 1
-0.238319347797532 1
-0.150090747815603 1
-0.177071381951034 1
-0.0590770536530729 1
-0.188897266682924 1
0.18706019063031 1
0.397997353508414 0
-0.095558623811636 1
-0.303233222878045 1
-0.183413246489935 1
-0.0746335115467681 1
0.216267519935817 1
-0.0381330679315859 1
-0.189517886885809 1
-0.0044003887164351 1
-0.152813101047312 1
0.067234022953132 1
-0.193850867975712 1
-0.151919529960949 1
0.230024224469149 1
0.153901678309518 1
0.180544533695537 1
0.0352294364943877 1
-0.0103553972479209 1
-0.0274547479794282 1
-0.106273583339793 1
-0.159628679116417 1
-0.0833517425768554 1
0.221061069518749 1
0.23460647636817 1
0.152469442268923 1
0.0122115217152217 1
-0.0994341824262954 1
0.00584327498973153 1
0.00392477281770993 1
0.226867079943663 1
0.140766722277793 1
0.15921911601385 1
0.114266920479294 1
0.0970312780434079 1
0.0481925525915423 1
0.0775981534330405 1
-0.353199777668826 0
0.122225241714468 1
-0.0372109435383498 1
-0.0273729290764533 1
-0.397232222703715 1
0.0414825746596923 1
-0.165005892224041 1
-0.0253828511732374 1
-0.0881270209899738 1
-0.516316556503857 0
0.0210660113646416 1
0.0326812952016365 1
0.0219421033261623 1
-0.161852740745644 1
0.201886473460659 1
-0.0274041583416604 1
0.0293481075701977 1
-0.00239480288079339 1
-0.0236450525564283 1
-0.000865158687466838 1
-0.160166770272207 1
0.0982329658004284 1
-0.0823014743839307 1
0.247301733507411 1
-0.162741409378035 1
-0.0453467587433033 1
0.0196487352904278 1
0.350235695226033 0
0.134790865468651 1
0.10386804422557 1
0.0795936926726546 1
0.0179968492235203 1
0.215250573071509 1
-0.119792398330545 1
-0.0509527134335435 1
-0.290087928683719 1
-0.305085445389464 1
-0.0782311159726656 1
0.165957087972582 1
0.146581144340727 1
0.0707765255568235 1
-0.236439111297839 1
0.0964031064437796 1
0.612320945893175 0
0.248679935729852 1
0.217843187594917 1
0.0459442860815782 1
0.279335543305867 1
-0.00720487680239154 1
-0.18926512727729 1
-0.0251412340443941 1
0.243444259357926 1
-0.0483822574485675 1
-0.137800090948792 1
0.103824392215464 1
-0.0295757196666907 1
-0.0820719306636611 1
0.257264604396586 1
-0.0382891548649675 1
-0.0023760193257583 1
0.103755844281399 1
-0.037176965705253 1
0.0274332416130979 1
0.148058868321384 1
-0.234672906750664 1
-0.17237927711011 1
0.009105919585093 1
-0.411350538427917 0
0.177328575822155 1
0.156538298764059 1
0.234540512049303 1
0.0717645324869794 1
-0.0499080385436908 1
-0.137582294855024 1
0.0275803464618085 1
0.235726554307055 1
-0.020038682837804 1
-0.06982817504863 1
-0.199319213465246 1
-0.286456892805893 1
-0.0875854045103537 1
0.175561420785463 1
-0.310812128799844 1
0.026180819314985 1
0.00817569888279283 1
0.221584924052478 1
0.0668793702839622 1
-0.177493025073011 1
0.238135886798108 1
-0.153756221351676 1
-8.10465888678447e-05 1
-0.00369935063664352 1
0.0987136841123198 1
0.0104543366543827 1
0.261771270868003 1
0.00736392754819637 1
-0.194098860727647 1
0.250712687911423 1
0.36417520070975 0
-0.0489681400752417 1
0.0310841100102455 1
0.00843904181569653 1
0.370038699029539 0
-0.127521370387495 1
-0.282836720102409 1
0.244690364556709 1
-0.382962858729599 0
-0.222705639594386 1
0.0135382239726348 1
-0.0745740161120843 1
-0.186115622382539 1
-0.350448750279516 1
-0.33342347286956 1
0.0915253651991957 1
-0.392863980459461 0
-0.244899434361742 1
-0.190233040240533 1
-0.0544708020174022 1
0.0895187673519464 1
0.0596149291713871 1
-0.326911991752279 0
-0.230161841847664 1
0.029322579786759 1
0.132935588447436 1
0.293320048178265 1
-0.17401324932028 1
0.35236855420266 1
0.085981182898369 1
0.0987391935934811 1
-0.0240709413806791 1
0.0667401578087304 1
-0.336560047180775 0
-0.00402040391543436 1
0.103766412447976 1
0.0520643416748233 1
0.19273735587264 1
0.0508435712310524 1
-0.106807192203715 1
0.0240510903430811 1
0.128085321084396 1
-0.0996639853195826 1
-0.049933424869377 1
0.0570068616494874 1
0.231163073646212 1
0.293276810510892 1
-0.0597396701522178 1
0.121226432510055 1
-0.00904031542745641 1
-0.0736629115745098 1
0.173998773272938 1
0.0481461096377325 1
-0.0492012022532309 1
0.120935115109367 1
0.0238384652539746 1
-0.158224337185058 1
-0.0597325229838356 1
0.0796616695662562 1
0.166373121867297 1
0.177658909912251 1
0.1464292283579 1
0.127147494145614 1
-0.158430148126328 1
0.0756236654158486 1
0.229850992510154 1
0.0307890392742884 1
0.285851864952884 1
-0.050678365132954 1
0.06016192627643 1
-0.0831476522091883 1
-0.000781468937493033 1
-0.121116641710213 1
0.0197985564775866 1
0.0738122941384484 1
0.0230331535977852 1
-0.240927951048725 1
-0.254974389426024 1
0.111672680188451 1
0.0793414390205461 1
0.0819158231652887 1
0.00346107559232068 1
0.116694678243921 1
-0.146571875986905 1
0.177000093163909 1
0.101861883393685 1
-0.191549429895944 1
-0.0146071975888027 1
-0.0842430174285126 1
0.129469460213329 1
-0.161799967021101 1
-0.0177709205332008 1
0.0501008090235474 1
0.0466811097592553 1
0.165525626421516 1
-0.183343261280286 1
0.131755500846074 1
0.0706189974896918 1
-0.0870386091274218 1
-0.410342978720658 1
0.305429009485033 0
0.135030122227564 1
-0.188562817148813 1
-0.00501224569442092 1
0.327234878036044 0
-0.100504701796204 1
-0.209331153016578 1
-0.249895823009784 1
0.0754465060828337 1
-0.0266882184590647 1
0.141415561275095 1
-0.0852661256444022 1
0.319621141743573 1
0.179739807299332 1
-0.0636485540027744 1
0.152628473798813 1
-0.341091925637815 1
-0.0457557629208241 1
-0.308848317013205 0
-0.130499757563535 1
0.104704506933069 1
-0.0248383504446959 1
0.224736803992125 1
0.199930540698317 1
-0.162561414265134 1
-0.327879048794983 0
-0.0749786867668089 1
0.179923048667624 1
0.286642739826914 1
0.0937266831263266 1
-0.140989362917433 1
0.121652798241805 1
-0.227963622097919 1
0.0256833354241322 1
-0.0904280293799888 1
-0.0329029541106174 1
-0.147965930985376 1
0.0532176124903941 1
0.118477619179982 1
-0.0468476268271316 1
0.115455530087525 1
0.0422553186712822 1
-0.109391440501009 1
-0.243496647409862 1
0.176623496470698 1
0.274698199211028 1
0.0242818974864451 1
-0.188741632982768 1
0.00600086121605687 1
-0.0592725537512688 1
0.0584444531561433 1
0.202847759794857 1
0.0682420537541189 1
-0.0613460776289004 1
-0.375081656378626 0
-0.105503621743295 1
0.177323807303796 1
0.0905805838841728 1
0.287213025632897 1
-0.0523449442384184 1
0.135223237125996 1
-0.0300135086252345 1
0.339072953056746 1
-0.153275568828102 1
0.112009494542838 1
0.222825866004167 1
0.198580323871794 1
0.184813281013501 1
0.0420899212729761 1
-0.096228807990125 1
-0.15409302135265 1
0.0136254135924574 1
-0.110123980757864 1
0.258153093718806 1
0.0502151905574928 1
-0.00104879706491006 1
-0.0393962824249783 1
0.0406747549429246 1
-0.0102057980021713 1
0.197324577034249 1
0.15383640903721 1
-0.308382590637757 1
0.112103396761256 1
-0.000650908630560401 1
-0.233782049686589 1
-0.116020724599156 1
0.0286489469378759 1
0.233322114493328 1
-0.237783151616612 1
-0.255225365421217 1
0.332439658305991 0
-0.368326904622733 0
0.0609640726993926 1
-0.335466088520258 1
-0.00682379629417623 1
0.1034174349124 1
0.129314949119297 1
0.0545491213687729 1
0.0741071811273634 1
0.00316188540747204 1
0.0955973760597553 1
-0.0758175888552189 1
0.122585661197098 1
0.138801925396258 1
0.105700570496923 1
0.157329705229954 1
0.0077562450665826 1
-0.107249911403932 1
-0.095986738960761 1
0.0968708488376993 1
0.319504070170128 1
-0.108536420364434 1
0.220713031708216 1
-0.164427479172209 1
0.165552344039273 1
0.241340917963654 1
0.0338687742422489 1
-0.222934668215436 1
-0.0406356459999913 1
0.041556351436519 1
-0.0455446652366632 1
-0.0842782664754747 1
-0.0411789133834638 1
0.0661524843491705 1
-0.222597779802048 1
0.226260200511882 1
-0.107591592298358 1
0.155431326237248 1
0.0911963039431731 1
-0.105246244781515 1
-0.0866096213250955 1
0.103884040478144 1
-0.162700094982635 1
0.199594166811726 1
0.00821381657760416 1
0.0496416385264041 1
-0.100903263481584 1
0.0156702720666046 1
-0.197317814532368 1
0.186267270846615 1
-0.31157228182527 1
0.353517572989028 1
0.0439904206809481 1
-0.121739782238955 1
-0.16187414809696 1
-0.104923271975992 1
0.076121767722185 1
0.231560579234147 1
-0.0321591298601056 1
0.035007006005952 1
-0.0465592300903621 1
-0.047990123467054 1
0.197508747397813 1
0.101406645471986 1
-0.21235104455799 1
0.0257433792140953 1
0.285969654221942 1
0.0936639413131509 1
-0.0308912289506351 1
-0.034824256451896 1
-0.0573459632278803 1
0.10285603199775 1
-0.0046555088682837 1
-0.0793761298543725 1
-0.0622938591483619 1
0.145646443341992 1
-0.141790625554319 1
0.0305751599566091 1
-0.0588299621845158 1
0.00401351396527613 1
-0.0683409406159157 1
-0.00353820013859833 1
-0.100379534496099 1
-0.312643404144045 1
-0.0581077065278981 1
-0.327282059133581 0
-0.0738664518011189 1
-0.176039251190714 1
0.115390463396581 1
-0.0835852993672443 1
0.199504458804083 1
0.0187478229029885 1
0.0854631447745915 1
0.125467759613556 1
0.0725770394469821 1
0.00389154742424372 1
0.0254022651952656 1
-0.245989876408251 1
-0.0459323557464611 1
0.212426012851301 1
0.050055117892435 1
0.203195434059996 1
-0.016837703413845 1
0.0526890015944766 1
-0.126269223224481 1
0.0157632570428169 1
-0.259006851751294 1
-0.181764979676474 1
0.0362903893687202 1
0.0192691532895767 1
0.0727238668600679 1
-0.298719982596518 1
0.239080748000799 1
-0.120578482068635 1
0.072089755703554 1
-0.0182220872222887 1
0.0994431970196074 1
-0.14955795660452 1
0.155434377798654 1
0.0121050376560144 1
-0.0722800752875367 1
-0.0736981992591262 1
-0.11920262804578 1
-0.0639120843337893 1
-0.0921006587292546 1
-0.187280613063893 1
0.0663399192647984 1
-0.181552787978479 1
0.292870693991894 1
-0.0870718421473239 1
-0.352874667041485 1
-0.0599090195115427 1
0.172332102125357 1
-0.0665309533989492 1
0.0763805699184752 1
0.0503925927605452 1
-0.0294617480259496 1
-0.451739346471823 0
0.023596392931394 1
-0.271495829325166 1
-0.121306266479905 1
-0.1992503677478 1
-0.0251115682785878 1
0.210888825670482 1
0.0185633219997842 1
0.126616241629288 1
-0.090679588841303 1
0.441066020064814 1
-0.0403901384775128 1
-0.159349992008035 1
0.0811368590927393 1
-0.147137951125156 1
-0.0368139411003606 1
-0.00958508891868989 1
0.0889954740778086 1
-0.0221571860117119 1
-0.0364968049465459 1
0.222293276879397 1
-0.0147565547342819 1
-0.265446967529266 1
0.0491072086727722 1
0.168951457822426 1
-0.035908065059225 1
0.139799476302461 1
0.000750630518511111 1
0.15285327709547 1
0.0564494353487318 1
-0.0513647995531655 1
0.459859130164449 0
0.0493200744852359 1
0.150369076946932 1
-0.358572144428547 1
0.240447597082457 1
-0.052553473546947 1
-0.125801684886978 1
0.239067362712195 1
0.323709781550685 0
0.210532532704541 1
0.164322904059182 1
0.147599522029296 1
0.223489405099847 1
0.146521176477518 1
-0.122563376678645 1
0.0526641489398937 1
0.0158598497819597 1
-0.0703828524487569 1
-0.137185550239018 1
0.287147586689111 1
0.145007573808888 1
-0.126997910458996 1
-0.169176978324207 1
-0.150419859606761 1
-0.239314731614926 1
-0.217623479067094 1
0.0368840972152102 1
-0.025655178641016 1
-0.0714422056501315 1
0.022301181417163 1
-0.275770397987351 1
-0.440085642335112 0
-0.0799550992091008 1
0.0687828086345042 1
0.0274970372358066 1
-0.294055681535861 1
0.424883791335981 0
0.198959187512847 1
-0.0378749013423641 1
-0.0208345295346084 1
-0.203160530302375 1
-0.00159081243816769 1
0.12267591017012 1
0.148063811469741 1
0.0378331611925489 1
-0.106658121141177 1
-0.0623076605826927 1
0.121698151268512 1
-0.16089082387396 1
0.246064258611799 1
0.169846405805232 1
0.00163522313034715 1
-0.455916167911053 0
-0.0762127265403062 1
0.195219326096132 1
0.108957336043042 1
0.043137858703881 1
0.0192226181374991 1
-0.000339634155974147 1
-0.346314719844798 0
0.0610596095602409 1
-0.165912909154146 1
0.0637126114555779 1
0.0188945055335957 1
0.0986437717565404 1
-0.286733376969995 0
-0.0805132683783354 1
0.0746120708680088 1
-0.0794680743726653 1
0.0988010230693405 1
-0.254707592116829 1
0.00283084622540353 1
0.089983234361603 1
-0.11023690977218 1
-0.214861032999229 1
-0.203089707045009 1
-0.220165168997139 1
-0.156707715939986 1
-0.0103399594605292 1
0.080333467426214 1
-0.170304732826217 1
-0.0216698583115784 1
0.139453981686011 1
-0.0814513640778143 1
-0.0440517744572257 1
0.262109737552884 1
-0.057230966687953 1
0.0470100418376126 1
0.124395847669988 1
0.1841161353932 1
-0.112543321602938 1
-0.0169025244201334 1
0.249867206576275 1
-0.0277899415395449 1
0.00394295117316251 1
-0.0529750224130344 1
-0.25304561592759 1
-0.222416859558788 1
-0.05006752926911 1
0.000758232061729584 1
0.0823824547397105 1
-0.175455173417213 1
-0.108991602433996 1
0.229747267954047 1
-0.0509622876884739 1
-0.117198494311971 1
0.0919889415767105 1
-0.0121967620576674 1
0.0754000065647507 1
-0.440573777802075 0
0.210355961491123 1
-0.283297798050216 1
0.158149280688122 1
-0.10205629672449 1
-0.0669425214615492 1
-0.0703466741953866 1
0.184678217663347 1
0.11453824309788 1
0.412755029477259 0
0.39523405098066 0
-0.132520933366783 1
-0.122751164698513 1
-0.283250610071561 1
0.0242197366298067 1
-0.161484674642885 1
0.114569606324751 1
-0.118840722785052 1
0.098583958990463 1
-0.0527004116027976 1
-0.172569353706524 1
-0.137033659659214 1
-0.00280944665901746 1
-0.162183874852425 1
-0.141211156316619 1
-0.230203520793382 1
0.0512040343020145 1
0.185709856441127 1
0.165344373758468 1
0.167700382805286 1
-0.091144218121367 1
-0.21953387831397 1
-0.179453853742029 1
-0.134648723000855 1
0.0647768903248542 1
0.292571659991636 1
-0.0293576600798112 1
-0.215196266132113 1
-0.0188212662633253 1
0.135611419010298 1
0.0319264216144441 1
0.0940237145588197 1
0.0572056214904835 1
0.127637895883655 1
0.137204260593554 1
0.267326218603274 1
0.0464118990696641 1
0.231534439159331 1
-0.0903030647322807 1
0.181425396654939 1
-0.0190851090045499 1
0.357931110051762 1
0.235083142506786 1
0.366582365918914 1
0.0724334847272317 1
-0.0722224057540575 1
0.122047311576941 1
0.0303670622435169 1
-0.316990313508996 1
-0.160590488909242 1
0.0978930661819716 1
0.307166854949595 0
0.00553399002711661 1
0.133033259981334 1
0.141603799711605 1
0.178213738180276 1
-0.259378144757123 1
-0.133555374653299 1
0.0585057915920394 1
-0.183720957267496 1
-0.090675580405722 1
0.0650247508898309 1
-0.249146201708489 1
0.197305062040644 1
0.0773976966508995 1
-0.105819344360442 1
-0.235868238220078 1
-0.101704255223425 1
-0.208409919011842 1
-0.106171843191365 1
0.280791785582333 1
-0.0262859858719631 1
-0.27619185180752 1
-0.0527032959652199 1
-0.176515164695774 1
0.0844939967630971 1
-0.0773072525317108 1
0.139455720735879 1
-0.0740610731134301 1
-0.326530304936219 1
0.0522406751071768 1
0.145420282442109 1
-0.0682387806944625 1
0.156234661134293 1
-0.00653191850606837 1
-0.15646079950477 1
0.00576102800771172 1
-0.11368707785806 1
-0.118034822687494 1
-0.00486817411420989 1
-0.0129658095870289 1
0.240717493778273 1
-0.0439559547366323 1
-0.0880603894508648 1
0.164910431403894 1
0.0182833982138769 1
0.0650748843721426 1
-0.250035618609186 1
0.0814353373053048 1
-0.180155118235475 1
-0.119363481443844 1
-0.130027997304866 1
0.307298733014063 1
-0.0756592653525054 1
-0.0586403205577908 1
0.103097335753588 1
-0.298441091615119 1
0.12485569352118 1
0.163309581874156 1
-0.144684619657344 1
-0.0465638217975847 1
-0.100541253422137 1
0.263504546502249 1
0.0923313849271398 1
0.208800964379801 1
0.0303747816703827 1
0.0537929751726433 1
0.149250457727836 1
0.100162640691602 1
-0.172607924051344 1
-0.0229404151600461 1
0.230252814609259 1
-0.221494353866769 1
-0.011899472900485 1
-0.165053912816251 1
0.18568894499808 1
0.253836089517337 1
-0.0684141297071664 1
-0.37118134720309 1
0.103816036003965 1
0.0595777809107376 1
-0.261228123027452 1
0.0752348434105864 1
0.313778820269958 1
-0.0171447742749525 1
0.0908672708632603 1
0.306864826341797 1
0.0927254453226236 1
0.108331841194698 1
0.0708871954516901 1
-0.0567448401698068 1
0.0538191354515395 1
-0.186348394748308 1
0.0986233592895932 1
-0.000168245118571969 1
0.0680402792255354 1
0.194676945197019 1
-0.209744591890739 1
-0.0705631277334002 1
0.341072433535041 1
-0.175161261121306 1
-0.0215581900676408 1
0.00146166169239394 1
-0.0544146332204412 1
-0.11915733797553 1
-0.296098454370113 0
0.184116098759329 1
-0.114446134703639 1
-0.262053384285998 1
-0.0118819476565194 1
-0.0658866095986257 1
0.00360132061143364 1
-0.0103761483129609 1
0.0330339356485025 1
-0.0438942374094066 1
0.230451472663521 1
-0.12813063775048 1
0.0479827275627802 1
-0.162002542581725 1
-0.120070357763783 1
-0.0201424292858811 1
0.0834360161174782 1
0.00859401850266873 1
-0.0569385748401502 1
0.114288086019591 1
-0.106311878130155 1
-0.0509411251916158 1
-0.0227159400584134 1
0.0299367589192388 1
0.0053691501356792 1
0.0251676527082519 1
0.0447198354091837 1
0.193609548579401 1
-0.0877983221915836 1
0.120819078448286 1
-0.1576650494354 1
-0.028159105207097 1
-0.284488858027244 1
0.159477021047873 1
0.0108952240477147 1
0.0486404399392446 1
-0.471519904190716 0
0.0758151386242486 1
0.0749330658449504 1
-0.161208463767172 1
0.0117113555384175 1
-0.114674620181934 1
-0.251624225988547 1
0.0481730674786362 1
0.0710917926961524 1
-0.118055228381387 1
0.173326836063808 1
-0.00325702357183291 1
0.17357778840835 1
-0.0527406631656315 1
0.055617632074158 1
0.0635124505579877 1
0.029654528332738 1
0.0618984976418627 1
-0.0651635079049713 1
0.110353200944505 1
0.183998645126541 1
0.0508313353714639 1
0.141186551513265 1
0.114287940892106 1
0.00502082237319273 1
0.20739828547972 1
-0.0372656473392987 1
-0.227886177413214 1
0.284840662516564 1
-0.00938171952135197 1
0.0632466532037056 1
-0.254069898218718 1
0.112840935137631 1
-0.0656982768688967 1
0.313817852658682 0
0.0984055322925409 1
-0.0612755367678369 1
-0.17474490844772 1
-0.164015464901331 1
0.124747221145817 1
0.160208567667892 1
-0.138560638400971 1
0.22085399105287 1
0.0682310241692641 1
-0.0271700951977122 1
-0.185384444940279 1
0.100840265203737 1
0.304437797425151 1
0.119275426080578 1
0.206491499574042 1
0.170036290066394 1
-0.0221488124147654 1
-0.168176296198878 1
-0.02306952974153 1
0.00937314880493752 1
0.069037614439353 1
-0.0285321316659386 1
-0.178684014275947 1
0.063157928484596 1
-0.233826380251963 1
0.201500096503003 1
-0.108401603814333 1
0.0863582099899868 1
-0.209555090014236 1
-0.128485505487357 1
0.0924927292110983 1
-0.198503375668664 1
-0.100303295508466 1
-0.171858801163066 1
-0.121258347458627 1
-0.115496843016944 1
0.0820653214011109 1
0.0173747524533871 1
0.131830809937366 1
0.0125732169176204 1
-0.0622787257243419 1
0.115802871693158 1
-0.247514529943357 1
-0.0903987599524204 1
-0.0181106454481537 1
0.141026630278374 1
-0.0222439278691344 1
-0.0509142639226748 1
-0.0559307375469295 1
-0.158894832059094 1
0.203267994990307 1
0.324656723970851 1
-0.101949486614136 1
-0.153827936487375 1
0.0348829267049841 1
0.189502965462182 1
0.153028640578038 1
0.00205846735258165 1
0.0758178477764768 1
0.120136102397608 1
-0.0855935712901909 1
0.108796863300969 1
-0.297826062009412 1
-0.0154253882818316 1
0.335668841367097 0
-0.17115288971909 1
0.106303626025424 1
0.102543578922958 1
-0.0962706863929329 1
-0.30080739630923 1
0.083875981002637 1
0.0908573962561935 1
0.109945883151182 1
-0.197109774723348 1
-0.128664860742253 1
-0.30266794653122 1
0.209551398648503 1
0.115549484842475 1
0.338959582533276 0
-0.0359087066235809 1
0.051196952782771 1
-0.258269522124512 1
-0.0904950145694826 1
-0.15188559127763 1
0.15961870403821 1
0.370610417700219 1
0.0380703064090038 1
0.00275767103629846 1
0.169056374961935 1
0.140868298097757 1
0.279988878072577 1
0.0322361544237305 1
-0.0211567963139133 1
-0.0892522545448174 1
0.0174229392660432 1
-0.186336586674631 1
-0.0307240500413784 1
0.273637715613134 1
0.0230851852755317 1
-0.275733757879204 1
0.153379406730551 1
-0.230803428259108 1
-0.183683087803289 1
0.169243818903827 1
0.154741608843019 1
0.229146229521903 1
-0.0749379148235343 1
-0.133819385471523 1
-0.1288581345536 1
-0.102490051036867 1
0.0985735347040807 1
-0.0411740941099538 1
-0.212812721938079 1
0.0651224835818099 1
0.174488656774493 1
0.270608204078721 1
0.249997980721239 1
-0.274238196401055 1
0.177180804239305 1
0.0472150412651811 1
-0.0656897252378104 1
-0.36020545191448 0
-0.0371758947045261 1
0.169272215041664 1
-0.269179171532281 1
-0.19031490247716 1
0.0902100168213578 1
0.182142346203433 1
0.173475070764781 1
0.258515108677072 1
0.134927163984124 1
-0.0900175005087726 1
-0.206828534590307 1
-0.0411762611526288 1
-0.0895881784695442 1
0.124194851006007 1
-0.0974959286069674 1
-0.118766006547317 1
0.143397622322799 1
0.0045113977214195 1
-0.168961022683495 1
0.0892458539532919 1
0.103809920647929 1
0.125035601176644 1
-0.233373734902534 1
-0.0512132821997115 1
-0.0971402445212615 1
-0.112749900638556 1
0.0174966052671526 1
0.455943277380262 0
-0.0427968531975087 1
0.00704713330025193 1
0.12961889559598 1
0.00645042798754959 1
0.128339516947956 1
-0.123144438364738 1
0.400901536935376 0
-0.0412655961483523 1
-0.0466784299711521 1
0.15814969642905 1
0.153682411209396 1
0.344532546654308 1
-0.0953356482405479 1
0.0410589738791908 1
0.146499639037469 1
0.178385545872997 1
-0.0539084479759201 1
-0.00610908137781914 1
-0.382880506319331 0
-0.0149470605522278 1
0.330670627760476 1
-0.255405975960101 1
0.348965385519871 0
0.236278212787614 1
0.14349197499599 1
-0.0371874345013214 1
0.104193753046209 1
-0.057448604365132 1
0.0625681640779525 1
-0.398376903516232 0
0.0277749348946923 1
-0.0265939703881278 1
-0.243143445146918 1
0.235628983417024 1
-0.111997527375031 1
-0.095625383308466 1
0.142634836784715 1
0.138815499555855 1
0.0394977500262649 1
-0.142540915111888 1
-0.184993135882101 1
0.0439801226150792 1
0.0766642192571685 1
0.317303640796427 1
0.122659536567083 1
-0.217985023289495 1
0.274343830645186 0
0.166574003509291 1
0.0262825927276385 1
0.0127736385439044 1
0.0967866564016442 1
0.036526703936467 1
-0.12829704216305 1
-0.0987015165609193 1
0.211447119170729 1
-0.0747747153330269 1
0.237110270796298 1
0.122696633610063 1
-0.00780433619630595 1
0.142822105911004 1
0.160656554228344 1
0.053286758708048 1
0.146568302521871 1
0.0943088759378797 1
0.0150772195948695 1
0.047859052089213 1
0.238170560878342 1
0.00316583629817735 1
-0.00849823937041912 1
0.037236947126015 1
0.0171307082122132 1
0.125710860014797 1
0.438499922392726 0
0.144024809195236 1
0.0758691981717621 1
-0.126304371565038 1
-0.103274921740188 1
0.0741005540778826 1
0.12502408880801 1
-0.192113741141216 1
0.102589629450711 1
-0.090480978001212 1
-0.178039893166992 1
0.223763453699231 1
0.0359303616515003 1
0.118614596602892 1
-0.133113122492169 1
-0.141816466695781 1
-0.0651742645645414 1
-0.0383734489361343 1
0.013719559792056 1
0.119336015871974 1
-0.102958791720442 1
0.0271462511254627 1
-0.0859602909005831 1
0.373768145397462 1
0.206853038282491 1
0.0703546913336053 1
0.245340288286192 1
-0.153767261482392 1
-0.0517404555015491 1
0.00485981062492227 1
-0.0487681625473402 1
0.15461342597118 1
0.0253996619409897 1
-0.0971696450782974 1
0.0639369561523258 1
-0.0768095255728214 1
0.00835237568168356 1
0.21018110709614 1
0.0550317000065134 1
-0.144364069849365 1
0.158926581277351 1
0.168515544241555 1
-0.141692551613238 1
-0.28503710654585 1
-0.0625180339318538 1
0.259992585115108 1
-0.00383992748185222 1
0.0515345579938162 1
0.0836368688656986 1
-0.174156323232714 1
2.50943407165832e-05 1
0.0458109718543153 1
-0.0826355430783085 1
-0.124623958477155 1
-0.0116322167380375 1
0.199760414401878 1
0.235692403278251 1
-0.412077020396591 1
0.131884663036039 1
-0.26046970780249 1
-0.224530139193593 1
-0.132031130584239 1
0.183694212791618 1
-0.0881188406834685 1
0.254489667631513 1
-0.14234699169413 1
-0.0914390308165164 1
0.292972135057125 1
-0.190316170424921 1
-0.139531590519462 1
0.20717544122595 1
0.366438653484055 0
0.0910508231915437 1
0.0637842472363363 1
-0.302726935414242 0
0.0784507630591059 1
-0.180799131772127 1
-0.132150732792617 1
0.0300538641649601 1
-0.186641319124812 1
-0.00354818750853177 1
0.366412008458529 1
-0.116933212793557 1
0.256314486500739 1
0.2175946268111 1
-0.199338761769555 1
-0.101230352224283 1
-0.162502925741679 1
0.184075526911791 1
-0.185324780188322 1
0.137023056958986 1
-0.145417433141122 1
-0.00998722372760918 1
0.0712353549943328 1
-0.163795452450624 1
0.20746165997919 1
-0.201285757689556 1
0.0769973334654774 1
-0.20410288778153 1
-0.152787153934204 1
-0.326465373807704 0
-0.351404829163683 0
0.0166384939440116 1
0.0318748339379602 1
-0.0572482283963399 1
0.150024285771872 1
-0.0372147655851313 1
-0.196416352192351 1
0.168884006497249 1
0.03320815564416 1
0.00401006014027819 1
-0.0410093639301644 1
0.226494938084228 1
-0.0965179946269139 1
0.0341898817606616 1
0.077387622565339 1
0.0891024965707101 1
0.0150749366818309 1
-0.115342617883758 1
0.0602706066241143 1
0.0451604571797417 1
-0.0546975745903459 1
0.120725378629067 1
0.107465512830627 1
-0.312815756079641 1
-0.25556923376666 1
-0.0198529126705321 1
-0.107521849943518 1
0.0862636883745244 1
0.0601671474611553 1
0.039526261662212 1
-0.0317727492476973 1
0.033194490864158 1
0.217009853103463 1
-0.104916618713655 1
-0.169438929070928 1
0.0246916042530953 1
-0.101598725514509 1
0.0951392951450559 1
-0.112189311851428 1
0.00104591145108972 1
0.100319807818124 1
0.0340665220075998 1
-0.0752549682072363 1
0.00363305319860894 1
0.155418859635745 1
0.106817493398437 1
-0.123964765928192 1
-0.143594298912834 1
0.384430520657796 1
0.12721522933605 1
-0.0371435939323234 1
0.0458093621752314 1
-0.116210790766946 1
0.158563336369528 1
-0.174052360521454 1
0.187776753690388 1
0.0344380380764579 1
-0.0910330427813754 1
-0.0362183720094878 1
0.114897322039196 1
0.17869227421749 1
-0.0451790117186738 1
-0.136527501994116 1
0.188580521691793 1
0.0372310616891827 1
0.0915302322553423 1
0.0735595427221974 1
0.106668587754584 1
-0.105917437140301 1
0.0747133346024373 1
0.0427760177112932 1
-0.0976730975294191 1
0.0651504544761111 1
0.0717419588395184 1
0.0489913646854022 1
0.0606328920944787 1
-0.130504803758742 1
0.13993783751947 1
-0.0656698807581811 1
0.0488478256524362 1
-0.185428921996798 1
0.0424992336157483 1
-0.148174211013044 1
0.121704723070171 1
-0.0685666104822859 1
0.0944125544533114 1
0.0777675850194549 1
0.150632058663526 1
-0.257558596029463 1
-0.244852917338347 1
0.0591078247706003 1
0.31511862565288 1
0.210702919630089 1
-0.0194095286001709 1
-0.0990239122791322 1
-0.110592509186038 1
-0.205500707641156 1
0.249530927893938 1
0.135316632619118 1
-0.00231633804399144 1
-0.372198282838881 1
-0.0128085415869849 1
0.112909495063767 1
0.155790894052597 1
0.220513939818695 1
-0.143317921913884 1
0.0139805432551821 1
-0.0395408680585785 1
-0.0545583980126032 1
0.0535459399010156 1
0.18271350677571 1
0.00430958413773901 1
-0.291598596601792 1
0.040008039258885 1
-0.318946941152469 0
-0.0029835541498802 1
-0.243416194897168 1
0.213695747583205 1
-0.00689721704144454 1
0.13886440972447 1
-0.0898636878404945 1
0.0609893234488677 1
0.0995539500911396 1
0.273911590207902 1
-0.0679014384995848 1
0.169955398555621 1
-0.181285104761455 1
-0.0690242372583081 1
-0.00182770924958037 1
-0.0127216099946262 1
0.336876425033364 0
-0.13814780528101 1
0.219146817992056 1
0.23324032024788 1
-0.0745550202622723 1
0.0540064527202221 1
0.195313772711334 1
-0.104934303159305 1
-0.0512595857646495 1
0.00438219318532949 1
-0.111314327591173 1
0.0155567864671916 1
-0.329149339640362 0
-0.122169760957969 1
-0.0473349094105016 1
0.0963916141269055 1
0.12153438830687 1
-0.0696920772454448 1
0.0483876085283148 1
0.0267994057124127 1
0.064014659578896 1
-0.00373199667181338 1
-0.19667803923255 1
-0.100193544285526 1
0.210439619260348 1
-0.169583445148929 1
-0.221301946166832 1
0.138062855057831 1
0.0577451250916554 1
0.0823838512456365 1
0.0156390863985891 1
0.234106405350365 1
0.232686938727542 1
0.17045654656973 1
0.101389418548772 1
-0.235500741247092 1
-0.07520052453688 1
0.0598614853441393 1
0.192667614112289 1
-0.104872741495466 1
0.174215110908701 1
-0.227618777918362 1
0.184242239798833 1
0.0732309760987452 1
-0.18401016424207 1
-0.190725375385558 1
0.0459571496816305 1
-0.235433844728478 1
-0.278084647766309 1
-0.233158363776296 1
0.0618351296110974 1
-0.313462286284195 1
-0.0544378915669215 1
0.019666822766236 1
-0.155760138996466 1
0.0418590840940728 1
-0.0825498308579479 1
-0.0514607083348902 1
0.0421008505330108 1
-0.156892980594854 1
-0.0034756374586329 1
0.137172245974822 1
0.212618200439827 1
-0.263913958021151 1
-0.0274254493213422 1
0.0269682236205939 1
-0.25054008453368 1
0.255866640588276 1
-0.0760256504605167 1
-0.0830807835555167 1
-0.226684244652045 1
0.130569890016081 1
-0.131406749378611 1
-0.264043377561248 1
0.253298168153013 1
0.30464308582663 1
-0.0858125443936894 1
-0.290296707822773 1
0.128867329841567 1
-0.000455818268074996 1
0.205571630146701 1
0.0241876883585921 1
-0.0182111533058068 1
0.0416256452228519 1
0.0185509831270615 1
0.333357471534344 0
0.0964958464114639 1
-0.113748066233145 1
0.182582208281562 1
0.0375252524321089 1
0.0394739229321682 1
-0.173917614247749 1
0.101207348285102 1
-0.130415157814924 1
-0.106359834718977 1
0.156594535552546 1
-0.0123666981806397 1
0.114112359976414 1
-0.150285899618023 1
0.151180157582268 1
-0.0775850053897015 1
0.0698364440818901 1
0.031070617218102 1
0.0128068891466006 1
-0.287222893310681 1
0.0234170091883983 1
-0.0649537986627426 1
0.231668527885315 1
-0.300460665124758 1
0.37634126094222 0
-0.123494360002485 1
-0.0346125291171362 1
0.0558857535909208 1
0.185014448970996 1
0.0329410403921165 1
-0.189148001288339 1
0.00989322249545506 1
0.0294832255862916 1
0.122494005774943 1
0.07182214076255 1
-0.171557944881048 1
-0.185798306454682 1
-0.0250478816584749 1
-0.122623159592642 1
0.18100809167598 1
-0.200239346078353 1
0.302060797954784 0
0.123491935097799 1
0.135184643378829 1
0.0252293144884932 1
0.11623456208356 1
-0.197424438353816 1
0.0377186633903289 1
0.153763783715402 1
-0.15371302424576 1
-0.0933393205927027 1
0.196745491360773 1
0.261275299562424 1
-0.0467922404927836 1
-0.252488859723506 1
0.185344631949719 1
-0.279378744177512 1
-0.05529173620451 1
-0.0350844698345099 1
0.285296630357816 1
-0.0711571934434235 1
-0.129655787206547 1
0.0646114355087221 1
-0.247269073374989 1
0.0502365386839679 1
-0.014622257731095 1
0.0755753234464795 1
-0.0328334648390967 1
0.250550751568387 1
0.1222657040247 1
0.101727428261895 1
-0.191529765476837 1
0.0111279230534797 1
-0.15569413025972 1
0.0437381912588401 1
-0.25692978020449 1
-0.00262128164958747 1
-0.214092388430582 1
0.0699373621169434 1
0.0376731815440711 1
0.0504982130124839 1
-0.387000892447503 1
-0.207034607547445 1
-0.0603294579605995 1
-0.103565622714712 1
0.009356621953363 1
-0.251412727281891 1
0.0240083330490867 1
-0.202683880226395 1
0.34849804940545 1
-0.273583799658097 1
0.16360221815265 1
-0.357405817663671 0
0.309739374589304 0
0.139159913305431 1
-0.168513367591426 1
-0.228589086355416 1
-0.0411232913254606 1
0.14002176990081 1
-0.143488416565615 1
-0.102892900990914 1
-0.061048794689148 1
0.211718807885096 1
0.286164972106901 1
-0.08643836182561 1
0.200802521795377 1
0.272837049173303 1
0.0388043892167578 1
-0.0133483482018334 1
-0.00966631890936574 1
0.205092532064065 1
-0.032256822683525 1
-0.00616490186657225 1
-0.0373733160812887 1
0.0153535834044222 1
0.234698758710619 1
-0.054087017013678 1
-0.199573286092918 1
0.0327041360695146 1
0.26243126625689 1
-0.180679238255241 1
-0.0231232923550351 1
-0.120139102925357 1
-0.201603855370542 1
-0.0462394237306599 1
0.06451195391225 1
0.193491328121557 1
0.136991763071142 1
-0.160049990928491 1
0.0748262184306979 1
-0.142912894734496 1
-0.0564239459979243 1
-0.137382173605709 1
0.066474386600199 1
-0.0383888099956467 1
0.0984014777190548 1
0.115325634063878 1
0.206273173247475 1
-0.193120307738779 1
0.038314010086041 1
0.261894547910101 1
-0.317677767138752 1
-0.372535250803452 0
-0.268189853313382 1
-0.353970650819643 0
-0.0921073127117752 1
-0.052907208503666 1
0.176239812967464 1
0.181533551428068 1
0.0946166411211084 1
-0.273288368665369 1
0.0601696671831405 1
0.0579620892910353 1
-0.0250818589709022 1
-0.639310166383736 0
-0.14530858623088 1
-0.175476797758602 1
0.0313946935392695 1
-0.0257185810804324 1
-0.0301780877195853 1
-0.165240040881409 1
0.0765480819928395 1
0.166550881295776 1
0.0341798859939309 1
-0.442490521208439 0
-0.048079171817513 1
-0.0536930728457213 1
0.00939628602443278 1
0.0932831761187189 1
-0.00311290539791718 1
-0.0915647791332601 1
-0.215054413298309 1
-0.150584773467715 1
-0.139994914385374 1
-0.164231904026482 1
0.0574265187947461 1
-0.104594468726786 1
-0.0474471694179677 1
-0.0280737473652711 1
0.0896022351429433 1
-0.0656354257948106 1
0.115130522896913 1
0.0866041152308811 1
-0.0225186179521902 1
0.0644791719376862 1
0.129819425982963 1
0.14454391974096 1
0.128663548907997 1
-0.0200748629034094 1
-0.0236121058188058 1
0.0919960361136158 1
0.0534212612773093 1
0.18454749436219 1
-0.0807923380508026 1
0.535479179520405 0
0.0367081355565848 1
0.166217026269012 1
-0.254408955089716 1
0.00239052894459633 1
-0.0103937398432772 1
-0.0900214549399729 1
-0.124519166938283 1
-0.122441769953261 1
0.25472768435759 1
-0.171881781007764 1
-0.0464517974270715 1
-0.0791098249339953 1
-0.0967379107288557 1
-0.0875663773260961 1
0.00448823417057349 1
0.0112354279032031 1
0.167173311303175 1
0.162948409872507 1
0.268111578919732 1
0.269959706172578 1
0.0672062684431705 1
-0.0142894015214596 1
-0.0613649765269583 1
-0.130409381766893 1
-0.0710678356766383 1
0.153862989051143 1
0.177346693231195 1
0.280736362121629 1
0.202455874513826 1
0.0486312722075189 1
-0.176457999149456 1
-0.165025332206176 1
-0.00547662777791516 1
-0.248976125306663 1
0.0507167903851647 1
-0.047212432679639 1
-0.216698471834982 1
0.0089383455094617 1
-0.231711529619047 1
-0.197190174454291 1
-0.036912455214788 1
-0.128168743856032 1
0.0989904391916302 1
0.0328159304583978 1
-0.0254056707506022 1
-0.14835599828359 1
-0.0802962878671739 1
-0.153123403005564 1
-0.305400988267985 1
-0.119079628568496 1
0.0353228234138855 1
-0.202951513694078 1
-0.247070902323771 1
-0.30316220835804 0
-0.0214354518597352 1
0.110317054188821 1
0.24832530241725 1
0.132531429123693 1
-0.260061799246307 1
-0.0637465635867496 1
0.326052285561999 1
0.038154145819957 1
-0.0845070386842469 1
-0.348679659946942 1
-0.0633086099073559 1
0.0424853002288112 1
-0.0231541447393464 1
-0.374524041852637 1
-0.0874962207313609 1
-0.0849034296567785 1
0.348047866085224 1
-0.165116919086273 1
-0.0619857497912374 1
-0.0636835084423018 1
0.165391262873941 1
-0.00155092271102378 1
0.145075320511719 1
-0.0954195989720069 1
0.0539626101040442 1
-0.0826950780979268 1
-0.0101133518595841 1
0.0478175378636257 1
0.164548764604324 1
0.179123042732297 1
0.0195366048439219 1
-0.247379739155832 1
-0.101644366634014 1
-0.127242029199151 1
0.105304995403676 1
-0.321007248413031 0
-0.196464773341583 1
0.173269595041798 1
-0.105298116550961 1
-0.232383605828823 1
0.16640908845186 1
-0.183184183711029 1
-0.0936714332868279 1
0.351733520198492 1
0.0684039463550574 1
0.0254769548225706 1
0.174352344434781 1
0.0314377886995591 1
0.229683255621771 1
0.0762252147143635 1
0.0299401323944292 1
-0.0476870059340296 1
0.103649198869614 1
-0.101570117788859 1
-0.096977250406094 1
0.180080955221333 1
-0.00916028122929762 1
0.0411339407989054 1
-0.231442586203112 1
0.105301008349706 1
-0.205436955562866 1
0.14784086093869 1
0.104006456036737 1
-0.0380986658475403 1
0.259119042458962 1
-0.0475986524386642 1
0.24653030769908 1
0.190150606086484 1
0.0649384925112495 1
0.104785863930722 1
0.396179279637248 0
0.20681959069997 1
-0.0757452220706817 1
0.094773726572467 1
-0.170521491107644 1
0.164958870523193 1
-0.0909681440723359 1
0.178016402257198 1
-0.0687406833810187 1
-0.167459209548899 1
0.00689124541950378 1
-0.122807350191096 1
0.00456168825331847 1
-0.0424479200528765 1
-0.0651662237324271 1
-0.0388054050814528 1
-0.0157759681733449 1
0.0461227873533241 1
0.0700934119797983 1
-0.237506128175514 1
-0.064392121577462 1
0.0663652980234783 1
0.188778549366532 1
0.166585430507136 1
0.0631936746181178 1
0.0976115225706403 1
0.0110428584749622 1
0.0320170443975018 1
0.0633760231339858 1
0.00318446552818025 1
0.108305528248602 1
0.106909636017485 1
0.066452129143912 1
-0.140362688816984 1
-0.0526161825556241 1
0.0440305291004984 1
0.270939356782761 1
-0.111557181949804 1
-0.0486477725992433 1
-0.0469554437706016 1
-0.169619182133618 1
-0.140113913409223 1
0.156769044251466 1
0.256191377933723 1
0.167939997862163 1
0.172322239252432 1
0.0197549172429214 1
0.124078599851619 1
-0.0437132113058151 1
-0.170242020078841 1
-0.0577030674087962 1
0.166772212725806 1
-0.201979910068943 1
-0.135594522639234 1
0.0677688218481953 1
0.14872555081206 1
0.349017231934214 0
0.120871388768923 1
-0.257467657368039 1
0.0115795026110373 1
0.115205880345843 1
0.0874454280027682 1
-0.235765250799541 1
-0.0300736030447697 1
0.122312987554107 1
-0.00237613990088141 1
-0.0310808083937255 1
0.203574036232552 1
-0.14567589379975 1
0.117392605777242 1
0.0826744477372681 1
0.0295081930548855 1
0.0844995119377363 1
-0.159761139524857 1
-0.0114609750655395 1
-0.236940249643417 1
-0.113667609236106 1
0.338030816367569 0
0.0320232263916256 1
-0.0197803704629672 1
0.261259332794972 1
-0.220416566769063 1
-0.151405557937041 1
0.118708349925286 1
-0.190791097722696 1
0.0680267093333093 1
-0.138204593809617 1
0.0869117748209464 1
0.101115972550223 1
0.400442321005818 0
-0.0177425281618219 1
0.267932072205614 1
0.14820307568655 1
-0.251183374390095 1
-0.303990215293642 1
-0.0368514031710096 1
-0.237890402259881 1
0.0341378417408535 1
0.1890842472649 1
-0.360975233567452 0
-0.300868188458877 0
0.152429749826062 1
0.0486821652718623 1
-0.143070639406431 1
-0.114546087381538 1
0.0239405381295578 1
-0.16178222510742 1
-0.126056298696784 1
0.118170686229682 1
0.0799138000554843 1
0.0538617609921517 1
-0.13034990706964 1
-0.298379165218931 0
-0.205044619464525 1
-0.106000522784851 1
-0.27642462650822 1
-0.017707431657029 1
0.164804672539009 1
-0.0476040540943462 1
0.247241847065638 1
-0.425551911337072 1
-0.0024709735562542 1
-0.120167951290646 1
-0.224025106261266 1
-0.203490304835881 1
0.0337446681034376 1
0.098631673588648 1
-0.334096790036456 1
-0.0809748789712362 1
0.303502447358974 0
0.099395544072079 1
-0.0367174895618304 1
0.3223754051401 1
-0.10674282355105 1
0.0587891375069443 1
-0.268575457728056 1
-0.223306090986507 1
-0.0852622743454965 1
0.303495823968405 1
0.252824899244659 1
0.110908730104805 1
-0.192760627114589 1
0.0584033752715191 1
-0.00933378694315576 1
0.174580820034522 1
-0.235649971234197 1
0.0258481953907199 1
-0.136977176681239 1
-0.150710305326188 1
0.013840250780189 1
0.0106608696822386 1
-0.00767899931107441 1
-0.158015544440476 1
0.14416270012782 1
0.166777755717879 1
-0.406934195678751 0
-0.123364405484571 1
-0.164376860141248 1
0.0734015374664183 1
0.0128095053384169 1
0.296007489294851 0
-0.0828110314754342 1
0.157687199716256 1
-0.198988789638697 1
0.188534144406277 1
0.00567023691580157 1
-0.00510941792149411 1
-0.036942066182717 1
0.208423607265286 1
0.0407540382764675 1
-0.116000898133882 1
-0.15119660752348 1
0.0103752140963194 1
-0.202488543289028 1
0.240138252081144 1
0.0239132168069408 1
-0.0915885887716701 1
0.0119658642044708 1
0.0137519967236954 1
-0.211867026741751 1
0.280805077548268 1
-0.0369436383835069 1
0.100664164115029 1
0.241707125133711 1
-0.143233323382104 1
-0.216537238117043 1
0.111678135046336 1
0.0589673623238888 1
-0.219531893034862 1
0.0116078910768688 1
0.33460236653928 1
-0.125857214033603 1
-0.0505325495214238 1
-0.280319647211999 1
0.0665677174662934 1
-0.184293451959005 1
0.465528455084378 0
-0.413788528896628 0
-0.132227991869391 1
-0.00826214406789012 1
0.15841001244383 1
-0.145390526069441 1
-0.145597043582741 1
0.111347244753181 1
0.0756603214352041 1
-0.0602717147869785 1
0.180252600373758 1
-0.0468668993596912 1
-0.19126902853939 1
-0.319058209705214 0
0.276124172691906 1
0.34925576715076 0
-0.0324305229762083 1
0.151797578625156 1
0.444854594940026 1
0.0590946214558566 1
0.139838507960162 1
-0.103375006853645 1
-0.320367559015526 0
-0.0519141775397878 1
-0.0042093459948707 1
-0.114010545193768 1
0.077022575925059 1
0.126818671120451 1
0.112842409888695 1
-0.0170143843720101 1
-0.0602875156031146 1
0.0994610863820818 1
0.373741167471749 1
-0.100989309849723 1
-0.227568513980652 1
-0.0787366770479754 1
-0.0914140750060288 1
-0.482269673486712 0
0.115404051553595 1
-0.119754783667226 1
-0.0331675198437748 1
-0.137898869199831 1
-0.231241414782941 1
0.124567306758738 1
0.325712958168802 0
0.0548447367107982 1
0.160401125187943 1
0.150348357123827 1
0.241100885869347 1
-0.0749160952956786 1
0.0986483253072323 1
0.0870342659025403 1
0.285026051323863 1
0.19349137257482 1
0.000560875540694859 1
-0.287205570338832 1
-0.278008057320249 1
0.321755980181382 0
0.258138852687197 1
0.0059068102293201 1
-0.00585622497204487 1
0.206762129374981 1
0.136638772658583 1
0.072778220540966 1
0.283024503450511 1
0.110130935580805 1
-0.115351510644238 1
-0.0753816470020473 1
-0.368152663191485 0
-0.152094575218951 1
-0.018309081974577 1
-0.150584629999383 1
0.191749637187732 1
0.151661216874485 1
0.320001065249223 1
-0.0663465666036997 1
0.362658753679129 0
0.232230305698881 1
-0.306797396513051 1
0.0324655844915744 1
0.13535802647404 1
-0.256236651216101 1
0.304110482569456 0
-0.20249553103071 1
-0.0481180671823411 1
-0.0445984993932737 1
-0.0792522296714048 1
-0.114105585138948 1
-0.143091358849782 1
-0.000539714020435594 1
0.136356284000996 1
0.0743210561811833 1
-0.17593998247936 1
0.26750975347711 1
-0.191934267872497 1
0.023009516698257 1
-0.123468199165773 1
-0.0935886619489787 1
0.0857690038025024 1
-0.0390905584194679 1
0.174265834523662 1
0.131229664728984 1
0.135968875052995 1
0.0325079206604122 1
-0.218845598608103 1
-0.122428222770395 1
-0.397563196802961 1
0.0146663597441869 1
0.030699104110927 1
0.145835865295022 1
0.0525694360762973 1
-0.16302792920056 1
0.0165305749757052 1
0.029240593459682 1
0.0543864851307374 1
0.00204817976478801 1
0.30883351936073 1
-0.0642409847600781 1
-0.355707549471441 1
0.0311990396525385 1
0.094615930600796 1
0.00995047743513085 1
-0.222784929720627 1
0.144526472545648 1
0.0293028380744499 1
-0.00421301509703437 1
0.0603834947410942 1
0.034182746738289 1
-0.0391237329478839 1
-0.112675161372537 1
-0.109655151432565 1
-0.115517040893995 1
-0.242312523814964 1
0.118383606936607 1
0.173747114094603 1
-0.083398278286874 1
-0.154752900460404 1
-0.0634017340019268 1
0.0280276228459682 1
0.0617877330627698 1
0.00855855717577605 1
0.0454703633576502 1
0.050833034253139 1
0.123977997217243 1
-0.286404157210423 1
0.143566041205019 1
-0.157516095549819 1
-0.124947440157795 1
0.0227530279454731 1
0.20197117081021 1
0.00011141284168689 1
-0.010741768223448 1
0.0119055975798538 1
0.0453070557258085 1
0.00175003885514494 1
-0.0332243656998599 1
0.16015457610739 1
-0.131772719291083 1
0.366896526401171 1
0.18473110105727 1
-0.172876192778059 1
-0.0431059893195052 1
-0.390156840404376 0
0.042568462951099 1
0.121440136290796 1
0.176822605443184 1
0.211097156467545 1
0.146009328657369 1
-0.0890411889905326 1
0.0493754311353776 1
0.19825936502987 1
0.0783041491168903 1
-0.285226762507808 1
0.0514961468718483 1
0.0538975387552676 1
0.0237820855365283 1
-0.163932001172276 1
-0.186674337975578 1
0.176070457410545 1
0.108511599514063 1
-0.0522244495752116 1
-0.173063382226449 1
-0.00631445301369106 1
-0.15486334722014 1
-0.345565621429775 0
-0.0122371167542702 1
-0.094208648515699 1
-0.0685449910217302 1
0.0907773476796634 1
0.096297866535321 1
-0.090242645675445 1
-0.117808947607598 1
-0.0333447659825604 1
0.16437197360185 1
-0.254498127702259 1
-0.127787646976962 1
-0.12147407857828 1
-0.158880081718796 1
0.202466846617144 1
0.012950194289719 1
0.0749369394519148 1
0.311053632557798 0
-0.353888131070681 0
-0.0478966029385178 1
-0.0234326173675181 1
0.0129726976448366 1
0.197114315369774 1
-0.213666130841948 1
-0.0767121547085208 1
-0.172014427490519 1
0.0697579295712447 1
0.31075459964781 1
0.0437188824160156 1
0.00779772347610126 1
-0.406410231388851 1
0.00512247068320168 1
-0.0798533528345023 1
0.0638599042789508 1
0.144770481456679 1
0.0145711847726308 1
0.0764838426886239 1
-0.232457668158993 1
0.125931116714725 1
0.128322636615599 1
0.0119968855652612 1
-0.244074298548531 1
0.113468074740086 1
-0.0533630184186268 1
0.097189194298284 1
-0.22592866714241 1
-0.270465034915254 1
-0.114459440859446 1
0.0941172277266673 1
0.186352283538447 1
0.253731358955639 1
0.18698419851152 1
-0.285271454107582 1
-0.185124281442086 1
-0.357235313486165 1
0.169919949957206 1
-0.259074418725333 1
0.195077218513611 1
-0.159041605386853 1
0.0616590185013842 1
0.0232122666582499 1
0.0442103962148119 1
-0.263860331977589 1
-0.350856029622045 1
-0.0422124849805684 1
0.0626400507538123 1
-0.123873751152093 1
0.252972050330893 1
-0.202637994730534 1
-0.0810090548409469 1
-0.0821838812359271 1
-0.0265343128922054 1
0.0528157856022371 1
0.131269543055939 1
0.181812388920005 1
0.0654427836377209 1
0.0427754332602083 1
0.221096120737498 1
0.193815831157793 1
0.195983185989679 1
-0.220949496569854 1
0.273652290407921 1
-0.107620577812944 1
0.162528862070071 1
-0.118161977443165 1
0.0715621211964753 1
-0.282546790871908 1
-0.113776956361685 1
0.178835169732651 1
0.170493201831394 1
-0.0751025857780581 1
-0.114493871716266 1
-0.0799974330028647 1
0.0694740165093417 1
-0.11056144035084 1
-0.120691239055897 1
0.154161233883078 1
0.362349783694788 0
0.456445901023977 0
-0.19610390869343 1
0.126157031767977 1
0.0202391109446278 1
-0.128673708898494 1
0.0169237569143385 1
0.0525073604264223 1
-0.146072799982779 1
-0.256433598234144 1
0.0353311105973395 1
-0.158585475341458 1
-0.130617027601469 1
0.0226941025612827 1
-0.0454102653763109 1
-0.0491504802087745 1
-0.170593421486758 1
-0.168765075626659 1
-0.0600594377855672 1
0.106498202754243 1
0.0154470190675398 1
0.194521571797846 1
-0.013829596169733 1
0.0149487390201962 1
0.169230593663971 1
0.337252204561324 1
0.0263106216429935 1
-0.178723237022919 1
0.087182455144187 1
0.191545678332914 1
-0.301877366373185 1
0.213210069904127 1
-0.247203434887521 1
0.00263758495256096 1
0.147843847161367 1
0.191711970446128 1
0.265417853517537 1
0.0481917162139976 1
0.130726965911886 1
0.123555569095275 1
0.0379543707029754 1
0.0267248226847215 1
0.152134582730247 1
-0.426923345803185 0
-0.0602194326320251 1
0.136950181552721 1
0.17292595850708 1
-0.547898284669678 0
0.152486670855937 1
0.054608148025962 1
0.173115631708775 1
-0.18264964168314 1
0.0463451995667603 1
0.0403502685033312 1
0.0479018130675751 1
-0.202141894501278 1
-0.0137046208798738 1
-0.263649972417513 1
-0.0666915437294962 1
0.114911458777751 1
-0.0354664169113614 1
-0.318119345914779 0
-0.0744454524946252 1
-0.0284707898977443 1
0.0223936451847305 1
-0.0877644331176082 1
-0.0638387017597877 1
-0.0322775275621044 1
-0.149106677525018 1
0.0355133936182665 1
-0.214316621440993 1
-0.221316770417803 1
0.0769294714170983 1
0.11615520635424 1
0.151396046633402 1
0.00767794829074992 1
0.232996948288264 1
0.0700794631848773 1
0.267843747502596 1
0.0523752505085157 1
-0.0106998739399604 1
-0.0558564756802481 1
-0.268853682622111 1
-0.0262167831534412 1
0.136280116126978 1
0.205604869965908 1
-0.0438093617137848 1
0.37013127649435 0
0.137849289005429 1
0.232886600831632 1
-0.214127135861568 1
0.0108181608844448 1
-0.0535563368559512 1
-0.202105105555591 1
-0.381344076568926 0
-0.0224422169783659 1
0.293074824436814 1
0.0253515695707523 1
-0.227764677267367 1
0.229811706131122 1
0.115793823933573 1
-0.0250703549601412 1
-0.454836842689651 1
-0.0395743754648735 1
-0.130771529204124 1
0.133672545746737 1
0.211229034208603 1
-0.332954298997967 0
0.0648842501356944 1
0.0981377282877866 1
0.406844050265179 0
0.132396610239331 1
-0.252169772609597 1
-0.0398526000609233 1
-0.321174902171291 0
-0.119642222553897 1
-0.120056779300006 1
-0.0382008908411813 1
0.142385603288516 1
0.140240152998305 1
0.00320101440642265 1
0.237459739805139 1
0.0990572313803187 1
0.220062239045728 1
0.116465109890091 1
0.00819182600420497 1
0.186670624179258 1
0.0475620875327284 1
-0.0244785091191427 1
0.0948498102070407 1
0.316777119329478 0
-0.0572133939620288 1
0.229217847214117 1
-0.302838497056127 1
0.070149582404135 1
0.0136656054757967 1
-0.116381925767754 1
0.00938731133602089 1
0.221573291388985 1
-0.0240882018450024 1
-0.0937548787526511 1
0.0813885766126105 1
-0.110386355625908 1
0.261730193899919 1
-0.126213535452624 1
0.259191812843761 1
-0.0145905031404681 1
-0.0774056741086453 1
0.20538058714458 1
-0.00086833045835031 1
0.0168237354652754 1
-0.401203948367863 0
0.0424824478673354 1
-0.0500602134203629 1
-0.0774543485005726 1
0.245580494504189 1
-0.168070830776448 1
-0.00516932910110815 1
0.128404417399504 1
0.0208941436286903 1
-0.234811862552639 1
0.104750817591608 1
0.0201006350467853 1
0.107897593854021 1
-0.0467749147968081 1
-0.066377453831194 1
-0.0566607903777304 1
0.0781398618014729 1
-0.0825161521411147 1
0.171151678026534 1
0.267314943656737 1
0.019802911927661 1
0.0632997448756428 1
0.273103145389933 1
0.183593271693229 1
-0.0614432839501678 1
-0.186057203913003 1
-0.00533182990213976 1
0.162464387470725 1
-0.100309561449065 1
-0.342235793970611 0
-0.0743205912002247 1
-0.0178348750717505 1
-0.24044403831272 1
-0.116291802554811 1
-0.134833897937709 1
0.487984356952016 0
0.0660957409087232 1
0.00831472583624252 1
0.17606946107685 1
0.291952243918395 1
0.0764640397655489 1
0.211193110404165 1
0.106003475010857 1
-0.0210905267649905 1
-0.192964781598028 1
0.291295950386387 0
0.331578774480901 1
0.180440605557789 1
0.0705554762617946 1
0.0172782836368836 1
-0.060023057026363 1
0.158968809960189 1
0.148961076982452 1
0.0127136022191541 1
-0.358454277735995 0
0.203390068899985 1
-0.106673221204199 1
0.0289496903748448 1
-0.289999039703321 1
-0.255070419776815 1
-0.270418877383935 1
-0.178732946129015 1
0.228566780502629 1
0.140346629065303 1
-0.0558236359304717 1
-0.175949171611796 1
0.176104970015968 1
0.0443796593106496 1
-0.0414359465411355 1
-0.150046693963894 1
0.0145965206506857 1
0.0256646111734937 1
0.0582860239962276 1
-0.183611745784705 1
0.0876473455688956 1
-0.0918931353186623 1
0.0816550358891972 1
0.217257599882893 1
0.0184432613124828 1
0.000237193417832238 1
0.313499090345298 0
0.210230200556647 1
-0.0271470140016435 1
-0.247230652029396 1
0.0174488101518249 1
0.118878256961088 1
0.312150901594421 0
-0.0140786445290731 1
0.153025728875757 1
0.00571399639747244 1
-0.181208491160234 1
0.111993690537407 1
0.205861692363413 1
-0.0949735277181784 1
0.211117800518555 1
-0.041865022591054 1
-0.357424676387885 1
0.137404719251113 1
0.121321032586873 1
-0.0217316347431236 1
-0.014452814221561 1
-0.371506998454972 1
-0.0513960800876921 1
0.2211568217732 1
0.00331022190174048 1
0.155936939550571 1
0.0614825346613403 1
-0.0893764426458646 1
0.319045579834679 1
0.0449860701663434 1
-0.0466758115365875 1
-0.213467449482531 1
0.0139784338434516 1
-0.0105403804724899 1
0.201341181916484 1
-0.143194830251299 1
0.0458925901594489 1
-0.0634493458124477 1
0.180748229504846 1
0.394052207564787 0
-0.00101109382541476 1
0.0257232654898793 1
0.218572506129341 1
0.0201073922533204 1
0.135394199543241 1
-0.170936019216288 1
0.0560397999216999 1
0.0763329595107194 1
-0.117604004241242 1
-0.209688459165323 1
0.221061763356747 1
-0.0715866470262167 1
-0.0774056380322305 1
0.0308881583762312 1
-0.052925253449082 1
0.0201689526712528 1
0.0969186958982411 1
0.109309832992587 1
0.125470771898619 1
0.0436717005509814 1
-0.221777257276969 1
0.306872180813378 1
0.110113326175701 1
0.128953634414361 1
-0.0914285532864416 1
0.180403259251603 1
-0.0318349179688278 1
0.041102327602018 1
0.174777194944475 1
0.25324646575442 1
-0.068546715108923 1
0.11821941453103 1
0.221287154269265 1
0.0904412880242825 1
-0.0290525383378177 1
0.0162248900983568 1
0.0615212202268602 1
-0.135151022285466 1
0.0814328488944179 1
0.0167052552594221 1
-0.203829020106244 1
-0.106595514049713 1
0.281433275704081 1
0.236343235663627 1
0.061520983185363 1
-0.0266726772369027 1
-0.0982978817226373 1
0.0411977846359887 1
-0.303111025024751 0
-0.0521253015755909 1
-0.065804042638069 1
-0.172390563378643 1
-0.0890179325641552 1
0.0111949303526242 1
-0.118918428074361 1
0.0601793486825129 1
0.00933383543336462 1
-0.312908239207681 1
-0.048409426386046 1
0.262846461653718 1
-0.2861223845718 1
0.225895486490721 1
-0.0254266306102176 1
0.291423183594557 1
-0.230974993326279 1
0.09647530039913 1
-0.198325932120045 1
-0.225120119824911 1
0.020124166857068 1
-0.186213687126753 1
-0.260189050385705 1
0.0494051318397629 1
0.199320311999207 1
-0.31744311944946 1
0.325448000469036 1
0.0626831702772902 1
-0.00982753034798218 1
-0.117518018458886 1
-0.0636152063235723 1
-0.212048072082384 1
0.040072771362774 1
0.228153354775647 1
-0.105071182802046 1
-0.137428488162245 1
0.0147181831896353 1
-0.0315243136231945 1
0.118575974525898 1
-0.269787543518696 1
-0.0355575814650032 1
-0.0228964371559167 1
0.00601478933032908 1
0.244381933399703 1
-0.182129175527193 1
-0.224465462781875 1
0.31982683189247 1
-0.0549065570511652 1
0.0354379583112891 1
-0.442359877289256 0
0.0773648671807636 1
0.28501333826674 1
0.339440592522767 1
0.0222789581635988 1
-0.0903838612780211 1
-0.0265003864519325 1
-0.0344013055347061 1
-0.101805171903981 1
-0.166333210570771 1
0.121820101377769 1
0.0678125097121285 1
0.00546487289373496 1
0.0220615297433416 1
0.123500301646687 1
0.0811302689398562 1
0.0585689752162042 1
-0.059129401944118 1
-0.0822468496487007 1
0.153685437457588 1
-0.260990358270149 1
0.100678270036573 1
-0.140405785404219 1
-0.00846587352321516 1
-0.0747191417560253 1
0.110010442501865 1
0.295275873315062 1
0.118740836271928 1
0.0601179790735612 1
0.265907496837362 1
-0.207116111237909 1
0.105675503674238 1
-0.167064168757218 1
-0.20875729894779 1
0.0805518810225433 1
-0.0024648289415379 1
0.0789141807562634 1
0.0408660067671216 1
0.0281344722915162 1
0.0904667060715101 1
-0.388518007420812 0
0.181285495160562 1
0.0704433186114423 1
0.405078026670546 0
0.0966427043583079 1
0.0933809579600378 1
0.00295853858749667 1
0.0834117874810779 1
-0.0234777257774143 1
-0.149701608564302 1
0.177160022391525 1
0.273725824161566 1
-0.0937694157701096 1
-0.0734261993055381 1
-0.050920316362783 1
-0.046488788699116 1
-0.145481938964609 1
-0.111052436816974 1
0.311514981481886 1
0.0238899747799402 1
0.110310573989821 1
0.0122070487974418 1
-0.128316352637448 1
-0.27436143290922 1
-0.0976710759223673 1
-0.0446971994827339 1
-0.135438349783364 1
-0.0295526899777669 1
0.200727700807635 1
-0.048823280961862 1
0.192027525511305 1
0.0156276419379052 1
-0.240146497461088 1
-0.151982584642394 1
-0.0409498131013632 1
0.336105415671179 1
-0.296164907410871 1
-0.0927074343097272 1
0.0880673522088864 1
-0.0426840558543896 1
-0.229757482313648 1
-0.0145206726818995 1
0.0616892992692794 1
0.184748646058892 1
-0.0190584518525494 1
0.0621414062783029 1
0.0771469359271629 1
-0.033800310647144 1
-0.0204930339882603 1
-0.019875661171166 1
-0.261259888554605 1
-0.0747956553803637 1
-0.170068876716022 1
-0.013313004420122 1
-0.0490177108628836 1
-0.142258085656309 1
0.300212000697913 1
0.0837150516291128 1
0.167021431694888 1
0.10422506501429 1
-0.157274192831077 1
0.0581898970558204 1
0.157451311317678 1
0.213798234830676 1
0.194568000633652 1
0.148392839759597 1
-0.0213070361692092 1
0.112296755682276 1
-0.0128808627618921 1
0.26911887385814 1
-0.0529857690945183 1
0.0908336089501507 1
-0.15008014010039 1
0.0135920668194228 1
0.0115064086636843 1
0.148668251841857 1
-0.0712516822509052 1
0.0214604499401589 1
-0.143235892706682 1
-0.280721661080761 1
0.196912517077171 1
0.187674650240612 1
0.235660503707346 1
-0.0932530604308953 1
-0.0270715429071 1
0.0237594236821995 1
-0.0595068002432682 1
-0.104130074621091 1
0.136723844893026 1
-0.0543007667460598 1
-0.221254308307428 1
-0.139699374116692 1
-0.171011953898644 1
0.0491115923152944 1
-0.205543736073613 1
0.3675561429638 0
0.0504394962166867 1
-0.397052863822461 1
-0.0176036568013841 1
0.143227605656643 1
-0.0199826332199438 1
0.0518060154692344 1
-0.206166655472732 1
0.020650815717621 1
-0.293063028069317 1
0.0960951494665064 1
0.0351276700834563 1
0.0674049320863258 1
0.232280289809218 1
0.129519172219018 1
0.22787308305169 1
0.0887745916745863 1
0.0874226096647573 1
-0.179495708416998 1
0.00129854792851813 1
0.141778287421457 1
-0.0520605200795094 1
0.0486371658875383 1
0.156822942635667 1
-0.186497336919412 1
0.085607056515481 1
-0.0773517460154057 1
-0.204027866336783 1
0.139218726659269 1
-0.278119866673148 1
0.0103884240869909 1
-0.0452506352977391 1
-0.00696540573864744 1
0.0156462705746135 1
0.00395149290142602 1
-0.0734894333609116 1
0.00398203089539625 1
0.0124097054055496 1
-0.0845407319142219 1
-0.0749602356999604 1
0.114449714126314 1
-0.197914010568769 1
0.204172744573579 1
-0.0987564550270525 1
0.00968421256935808 1
-0.183869690377347 1
0.0833329235019021 1
-0.194143071192105 1
0.126467179819024 1
-0.010594669645147 1
-0.25510079484936 1
0.141068058229818 1
0.0809792851063885 1
-0.153811308935564 1
0.0489208619593848 1
0.167934090393966 1
0.230794387091291 1
0.198083838166693 1
-0.0427274745860617 1
0.14655085570735 1
0.172681630237875 1
0.282908511288715 1
-0.0282896673282273 1
-0.0112064302162363 1
0.118831310520374 1
-0.140452731918236 1
0.0884762430620962 1
-0.223458169427915 1
-0.0373600398532888 1
-0.365566374247152 1
0.145626374958952 1
-0.0898891596641398 1
0.191504227640157 1
-0.0704213386347692 1
-0.0974563442977258 1
-0.115795383973523 1
-0.101024647645253 1
-0.128200009589739 1
0.19665105204865 1
0.000501620931675422 1
0.0977780841729488 1
0.0440397977962048 1
-0.292545457580795 1
0.0301567870170592 1
-0.478768054042629 0
0.111833776431784 1
0.166060687077709 1
-0.325140631604467 1
0.19349829031666 1
-0.0820141887675583 1
-0.206766052957772 1
-0.101169478312718 1
0.239949211621901 1
0.105077000411649 1
0.11465925670669 1
0.0444476421806816 1
-0.0332677480805675 1
-0.112256058248993 1
0.0659649708446987 1
-0.199807332603735 1
0.0311408061142094 1
0.141045744605106 1
0.00763829715885823 1
-0.407206700104534 0
0.222706226767675 1
-0.033450832689485 1
-0.195186384752885 1
-0.043572840490477 1
0.105411802420831 1
0.160325195952653 1
0.0211234492996213 1
0.107514085221001 1
-0.136297375045469 1
-0.207467645339396 1
-0.0186580599257239 1
-0.167568271743429 1
-0.0341029245087544 1
-0.0626628716563861 1
-0.146204367049629 1
0.166657400778679 1
0.0722461570827226 1
0.0162318120445949 1
0.0325397327490316 1
-0.335579940571682 1
0.117409345771244 1
-0.0679724845217807 1
0.0966908617390018 1
0.00764515660814132 1
-0.23736512470631 1
-0.0107291076302299 1
0.0603390344321911 1
-0.136257389221572 1
-0.0870529264158966 1
-0.00784920474473945 1
0.0439517866036636 1
-0.0282188002402441 1
-0.000734151264790553 1
0.134501919091643 1
0.0161965180947002 1
-0.0812528583673714 1
-0.0353629262455994 1
-0.0852828239681383 1
-0.21477879805388 1
0.525878954988788 0
0.0692066734064428 1
0.204429059354707 1
0.109973296220551 1
-0.128230861094438 1
-0.0647467850040779 1
-0.0788578956548392 1
0.122238362680285 1
0.15717933281494 1
-0.152593224737577 1
0.0519873844969461 1
0.0504648147773112 1
0.18574755566356 1
-0.272351883280197 1
-0.331631840666819 1
-0.095247602889533 1
-0.389852451532162 1
0.0475080112624028 1
-0.087214766670187 1
0.264576060914422 1
-0.0407384318875444 1
-0.0629672540614231 1
-0.071998223644176 1
-0.0857531996888085 1
0.0299017684427918 1
0.343462392737311 0
-0.292287798791035 1
0.178755441791276 1
-0.251788011694478 1
0.150442942315911 1
0.223793732514184 1
0.169656401215505 1
-0.0627277732587628 1
0.167471678682595 1
0.213238604679958 1
-0.145808172896281 1
0.00231983391840426 1
0.0343166099475367 1
0.285372481806463 1
-0.00800855133692191 1
-0.0828996087369066 1
0.116468851367639 1
-0.170504403372787 1
-0.164158324318863 1
-0.125452770656681 1
-0.164346291815328 1
-0.0731186849959864 1
-0.0931442082506384 1
0.02065832722484 1
0.145119296436154 1
0.14994965445295 1
0.0124185884227977 1
0.150266915416472 1
0.244481778074079 1
0.066041819700906 1
0.267346486735316 1
0.132103133681602 1
0.162419614094691 1
0.230816503885663 1
0.210038376972739 1
-0.174969202335129 1
0.21692593747084 1
0.0620364159141768 1
0.127491122809311 1
-0.0841479832005377 1
-0.164960049171643 1
0.0939788283641521 1
-0.158601433539066 1
0.254114610832258 1
-0.093934988399394 1
0.0798536693194652 1
0.128516029369926 1
0.369108852095799 0
-0.0388988706210319 1
-0.0356873070902682 1
0.0349867171231746 1
-0.0470556885711504 1
-0.147549335244613 1
-0.243205563196138 1
-0.169254597945403 1
-0.173841682039224 1
0.225132354183893 1
-0.0346859181241292 1
-0.000841521592292623 1
0.154069981144875 1
0.0156906663723886 1
-0.154966556403629 1
0.09296887417552 1
-0.277820897248263 1
0.174596988665094 1
-0.0893736543788114 1
0.17382130596333 1
0.114157039357418 1
-0.147658396229052 1
-0.0483920126447745 1
-0.244825110516417 1
0.226668379410767 1
0.0084569807156562 1
-0.238297466830855 1
0.0937368679317816 1
0.395946069166505 0
0.0592712377948615 1
-0.193217199704785 1
0.0665998058118263 1
-0.243599162155308 1
0.0219807679327394 1
0.150648748013145 1
-0.0745316388202329 1
-0.106673058944125 1
0.0756591582850171 1
0.216178309451903 1
-0.0706360746005305 1
-0.208397031786037 1
0.110052433509972 1
0.346355876097646 0
0.0536772955716702 1
-0.150054601213301 1
0.450765248746118 0
0.118302682557343 1
0.0357928800236441 1
-0.0331213681350304 1
-0.101352028906322 1
0.403562385662345 0
-0.264947706126604 1
0.35644263891818 1
0.215683054233264 1
-0.223386433099934 1
-0.0279292207373401 1
-0.0573598182883562 1
0.0507308984999241 1
-0.0878737259662377 1
0.174629118816411 1
0.0911085332124025 1
0.270102657481466 1
-0.0970608554455689 1
-0.182406632785174 1
0.173226384826404 1
-0.107355830221036 1
-0.232862205335266 1
-0.160370997203602 1
0.0071287025982173 1
0.0543081903892133 1
-0.1515992565619 1
0.0661851950234836 1
0.314901439514946 1
-0.0943855885943866 1
0.171851859168789 1
0.0385245912460784 1
0.156413735941111 1
-0.288023366538091 0
0.174012322566227 1
-0.00554426079279827 1
-0.287581847821153 1
-0.129177338673238 1
0.0355704906692661 1
0.110816414176064 1
-0.0442946104153711 1
-0.0835086422053936 1
-0.328043556028202 0
-0.0370635243310817 1
-0.172582390600308 1
-0.275932337481426 1
-0.114850189064806 1
0.0624377983151914 1
-0.283728172923373 1
-0.156169652243048 1
0.176462038375661 1
0.13385378244848 1
-0.102819271843946 1
0.010553382446638 1
-0.339768295781494 1
-0.0439547230861426 1
-0.0993044390826761 1
-0.188922803475859 1
0.19482972479111 1
0.011492960784864 1
-0.0734256690293567 1
0.180297809476639 1
-0.222500733691151 1
0.172942892732301 1
-0.130842457707325 1
0.12063066312658 1
-0.189950644705918 1
0.36399566191733 0
0.00910748861799631 1
0.053375279527018 1
-0.308818796333131 1
0.193145380599984 1
-0.133067953737617 1
-0.0184344527350695 1
0.14134468056972 1
-0.065604329885555 1
0.106071531790237 1
-0.116803676265486 1
-0.304653716348695 1
-0.153936802620377 1
-0.12063060176279 1
0.166778889614477 1
-0.0683678732166358 1
0.096047468575259 1
0.0176926564170358 1
0.0432983342092363 1
-0.286204515816545 1
0.250041011415948 1
0.218187268939966 1
-0.0827281694775869 1
0.0738744052495658 1
-0.0297089625974192 1
-0.0534644199274959 1
-0.172299114776097 1
0.522409543285664 0
0.181566805970551 1
0.184264320833629 1
-0.12769137390853 1
0.118163851587915 1
-0.0468975749800308 1
0.0411764664479888 1
-0.207791953109842 1
-0.165019406322748 1
-0.150159600235124 1
-0.0514056613697615 1
0.238860730489454 1
0.00518517760788363 1
-0.15669244578107 1
-0.255084230613737 1
0.198426941887246 1
-0.0682018935696226 1
-0.0770026971514397 1
0.0485276516729693 1
-0.0684050312560174 1
0.0357316884248256 1
0.104458709796822 1
-0.0309583336797958 1
-0.0399555241727667 1
0.385635382923966 0
-0.155046712012093 1
-0.322480100997452 0
0.135760178955152 1
0.0722890921077101 1
0.290492506444536 1
-0.227959637466043 1
-0.0509686541450192 1
0.00959704302144751 1
-0.232566118547585 1
0.0681972571875628 1
0.196124169846341 1
-0.0163825031277589 1
-0.102313682408897 1
0.181530682688014 1
-0.0338290838310705 1
-0.0700063730414337 1
-0.10421170806855 1
0.0926851786323371 1
-0.170663104057605 1
-0.246481748563259 1
0.0485057203681699 1
0.185996856253544 1
0.00979871298057426 1
-0.164482101209831 1
-0.241214647184516 1
0.0342952392300725 1
-0.141325065114694 1
0.0153128737632994 1
0.0958914999660165 1
0.168569740761097 1
0.18407892186926 1
-0.238080712048046 1
0.181350449876067 1
-0.0249277710261046 1
0.0813825895476261 1
-0.111844121965606 1
0.0278435213004436 1
-0.0543803566241851 1
0.148227704512924 1
0.150647735634351 1
-0.185780598747201 1
-0.356416559639467 1
0.243798447406244 1
-0.184059407716688 1
-0.182114274571867 1
-0.0664357617445693 1
-0.0992409607821605 1
-0.216719918706101 1
-0.215556326374963 1
0.00503574621239657 1
-0.0652691386650883 1
-0.259857445274895 1
0.119954544002491 1
-0.0334653554569505 1
0.0682891062115695 1
0.0960584933973376 1
0.0992331238464217 1
0.10007610729116 1
0.112415286892872 1
0.352372347299804 0
0.338682285516765 0
-0.0564875779639792 1
-0.167201626395432 1
0.0057894185196006 1
0.262204734103727 1
-0.052568170928881 1
0.0311594705906055 1
-0.0368486785300256 1
0.0984636429385148 1
-0.261346103026069 1
0.13503296512033 1
-0.182602580408122 1
0.0171762844921841 1
-0.0194650205523561 1
0.111275749625189 1
-0.0699614777408069 1
0.128396462874732 1
-0.104762184341185 1
0.0806736790727585 1
0.0449920902196875 1
-0.15502632445936 1
-0.0671784768595217 1
0.108741494074242 1
-0.180551560469433 1
0.0200650751947203 1
-0.137647461673259 1
-0.108655968681751 1
0.108110702792948 1
0.137229876759639 1
0.0627417858692597 1
0.0936630020701714 1
-0.0396341200293063 1
0.332217007412165 0
0.0134241369938301 1
0.041964319017497 1
0.239984999728545 1
-0.0561710451664921 1
-0.0596295087902655 1
0.0850680115992272 1
0.107089138825157 1
0.182677262568764 1
-0.0197879579544143 1
0.111865023939698 1
-0.0889985996306803 1
-0.059074565706529 1
-0.240075494566402 1
-0.169556133231337 1
0.0833177488943255 1
-0.197662972463303 1
-0.08042499300493 1
0.0244095434271571 1
0.107202573039265 1
-0.0590200984898786 1
0.0484320733440326 1
-0.0301104685332162 1
-0.0451859711298909 1
-0.263610583089167 1
0.261636417089262 1
0.0608524992377494 1
-0.05182923946517 1
-0.0557817721461737 1
-0.202124001572491 1
-0.0617758601321968 1
0.174691155755254 1
0.0639686673960724 1
0.0750896665183081 1
0.00987367967981696 1
-0.0995292399833529 1
0.0804940315906521 1
0.110719190076095 1
0.0133818628043481 1
-0.363134311302344 0
-0.26072388518148 1
0.0802765815853354 1
-0.0696731725132208 1
-0.0541145954353078 1
-0.0505602805361765 1
-0.129480589510231 1
-0.00942956148240956 1
0.00467830800065835 1
0.385552209276874 1
-0.12454831376102 1
0.0454901562271386 1
-0.0330605440142213 1
0.193684278745777 1
0.114965447356232 1
0.182573466317499 1
0.00133240283929539 1
0.0324858125931534 1
0.1562938612136 1
0.0407714214845605 1
0.0732059479271071 1
-0.0315112622632033 1
-0.360657978411168 0
-0.322619102342156 0
0.0225248750387824 1
0.223144824964914 1
-0.0589258021181335 1
-0.0657427832455263 1
-0.0513968590536795 1
0.272029704576628 1
0.0510675167504824 1
0.370799731976383 1
-0.139254924720187 1
0.307757857358542 0
-0.139681629610016 1
-0.0129624706897978 1
0.00363224887591535 1
-0.0453782811922203 1
0.105235556208679 1
0.0414285479670506 1
0.120720776348254 1
0.145860542520138 1
-0.0381465476053113 1
0.0263556091329819 1
0.369837151107406 1
0.203210422548619 1
-0.330826457355059 1
0.104323287566257 1
0.0762274805116528 1
0.151600365498713 1
-0.0754114465307166 1
0.257804103891343 1
0.17312485415496 1
-0.33867503614915 0
0.117385970718696 1
-0.0213487980812791 1
-0.119887865816228 1
0.30402916637959 0
-0.182904333205853 1
-0.00561070190854202 1
0.137016414573417 1
-0.0484576514236636 1
-0.0275216234063935 1
0.147340190484832 1
-0.0562976163578935 1
0.429371144281703 0
0.0909853701829167 1
0.0434189272079511 1
0.196408852433672 1
-0.311165435204355 1
0.14679601216851 1
-0.0249448911970322 1
-0.00960719826742064 1
-0.119683732811088 1
-0.0212578338588708 1
0.0147454948062482 1
0.172251429760516 1
0.219140806906604 1
-0.0461644460765974 1
-0.119566417608828 1
-0.0711858838409648 1
0.349067504375344 0
0.119388078158138 1
0.128475418110302 1
0.166727074325521 1
-0.156065989120786 1
0.158400849364704 1
0.016419457586417 1
0.0169809618555619 1
0.200850023490254 1
0.0353901259424112 1
0.0339658810195481 1
-0.0396121456923221 1
-0.2585381344435 1
0.0745709815084195 1
-0.0544346366929016 1
-0.100492357853839 1
0.0598635282055906 1
0.0603082102673342 1
0.0613217439216867 1
-0.118697673351006 1
-0.0629068123740424 1
-0.103907764928803 1
-0.16097173450533 1
-0.24416312047888 1
-0.127822389193379 1
-0.0142560210635385 1
0.11025139404812 1
0.14985570514398 1
-0.079934167770386 1
0.139345664266504 1
-0.318373184251433 0
0.172765439289479 1
-0.0607814567361599 1
-0.284956575440245 1
0.0622079310030401 1
0.390135159063054 0
-0.0849674321732447 1
-0.206811731324624 1
-0.143787425128261 1
-0.0124694969376469 1
-0.181075915623417 1
-0.0363293536758096 1
0.0633209146332836 1
-0.196509104898339 1
-0.136930161059715 1
-0.0734892487695723 1
-0.0573221340142634 1
0.155234675236999 1
0.0826863238333859 1
0.0565889781797368 1
0.00149373705967163 1
0.001784653648086 1
0.315862890246896 1
0.129885958763653 1
-0.113433766094025 1
-0.177799125188241 1
0.121193547010091 1
0.235229509359646 1
0.231050856738372 1
0.0489453061989368 1
-0.102467533763235 1
-0.0718333242912741 1
-0.12922242228856 1
-0.05058557373472 1
0.296813666416505 1
-0.0742989495755507 1
0.0317411188647574 1
-0.117833956139001 1
0.0021249675684096 1
0.0414892811110755 1
0.0284161111420078 1
0.0262651797198607 1
-0.173819003916579 1
0.187419925433428 1
0.120928213471413 1
-0.106211239200162 1
-0.0859517225930584 1
0.157177866938933 1
0.178481712338953 1
-0.10390010143923 1
0.215049465288765 1
0.0055056503935519 1
-0.0956384978971549 1
0.186426725596503 1
-0.0285725218578721 1
-0.0646413873566438 1
-0.0743691731569163 1
0.221485440943366 1
-0.13725103283263 1
0.09634927472074 1
-0.159242382929952 1
0.125974530270904 1
0.0456528390616805 1
-0.115154948933899 1
0.304339895079281 1
-0.2498641743319 1
0.0922863797184329 1
0.00631391178033765 1
-0.226138044510485 1
-0.0163210482917229 1
-0.00614040255174308 1
-0.161937543631869 1
-0.0133665495347266 1
-0.183943849869805 1
-0.0284476381525393 1
0.160304530492296 1
0.0637922744972771 1
-0.127093519448132 1
0.110290848886969 1
-0.0289697569974289 1
-0.0799056644192641 1
0.0332317313324326 1
0.186209242013153 1
-0.151253003076636 1
0.13887311343906 1
0.0593652138700545 1
0.181606271053427 1
0.185379631916522 1
-0.236829823475145 1
0.383367741918089 0
0.165348806990896 1
0.240559084992939 1
0.44750366678 0
-0.490788681166705 0
-0.195487657688995 1
-0.021149309044231 1
0.103509473216117 1
-0.140095925116979 1
-0.0459670517470827 1
-0.2467315946828 1
-0.124222107857043 1
0.0021487522333233 1
-0.400357968540742 0
0.0956339320733816 1
0.150843973986597 1
-0.0675904573506748 1
0.0438646042839012 1
-0.0169914457593864 1
0.0162073981678052 1
0.178289679212814 1
0.242044280238615 1
0.00766296847479926 1
0.0952481209891653 1
0.15985832433939 1
0.11503074947812 1
-0.07411562861373 1
-0.256694153175515 1
-0.14093054592463 1
0.15276905514082 1
0.182771179905829 1
0.217717746896949 1
0.0681534319745733 1
0.0171841578347432 1
0.138637851785682 1
0.017973116497084 1
0.0392745706126925 1
0.021702165461426 1
-0.0937695686360037 1
-0.0566335569158606 1
0.29873557310631 1
-0.125186217581732 1
0.0373825162515126 1
-0.204540701931829 1
-0.182943634005942 1
-0.080495694641187 1
0.088457491914852 1
-0.0906887859923858 1
0.120052428934055 1
-0.058350846425932 1
-0.331928544117126 0
0.20281110823094 1
0.0977469527674861 1
-0.121040780330452 1
-0.0734562670144636 1
0.160943648790802 1
-0.0996561149204131 1
-0.129757491372356 1
0.388159394669517 1
-0.162557247557773 1
0.177567033340059 1
-0.120663272163539 1
-0.116742775682176 1
-0.0288928707512947 1
0.0579992194625381 1
-0.00553147442660216 1
0.0743135611978032 1
-0.0333181832199917 1
-0.0859156264636175 1
0.182617180314085 1
0.150897844924663 1
0.250593013012932 1
0.117955904900007 1
-0.0704834145769957 1
-0.102905208249273 1
0.124944734317028 1
0.212330604262816 1
-0.249160529479131 1
-0.119739927785286 1
-0.00631546277287786 1
0.0192976084620134 1
-0.346130720941121 1
-0.199800828852654 1
0.295805963691815 1
-0.175787726896114 1
-0.151347979518478 1
0.0446832222856529 1
-0.0277087439688359 1
-0.233218885392462 1
0.160728634061945 1
0.237966152754467 1
-0.274018227355711 1
0.261103485035165 1
-0.242235911706188 1
-0.0776259786706667 1
-0.089216150977625 1
0.348111195050853 0
-0.2062192484764 1
-0.0213294059374083 1
-0.0605994889910092 1
-0.0292120511902092 1
-0.259734226359651 1
-0.259387792631529 1
-0.190756257561304 1
-0.000374912146665921 1
0.0153696793627752 1
-0.0435621921233489 1
0.0121556477506691 1
-0.0989551264313051 1
0.199036551765448 1
-0.106340741438123 1
-0.000414437496123573 1
0.32530962515114 0
0.0197382673179999 1
-0.12202031706185 1
-0.353023096111584 1
0.126428218527027 1
-0.0712516441818661 1
0.0791531405856533 1
0.25043204779996 1
0.101855131108504 1
-0.146601365594341 1
0.0484165480458946 1
0.338989173977956 0
-0.0841809828796139 1
-0.0873976591489688 1
-0.0868281297215207 1
-0.0960228492666991 1
0.0631451500552905 1
0.0481703157106072 1
-0.286983080632053 1
-0.0941781817449925 1
-0.0150840401220835 1
-0.0555098440297433 1
-0.0395275827465186 1
-0.0530624727121792 1
0.0689565610832618 1
-0.184342163941392 1
0.0514139723241162 1
-0.358349852772175 0
0.00224326910129459 1
0.26492726743413 1
0.346257619795141 0
-0.000187000513076505 1
-0.104153918021067 1
0.0316928125995728 1
0.0899347947700928 1
0.144410699207424 1
-0.0637690730514301 1
0.0130132061399218 1
-0.0608246747460119 1
-0.011751877791002 1
0.319897395038611 1
-0.0490555133355303 1
0.212768849557685 1
0.149223068250476 1
-0.189961623742118 1
0.104759957428567 1
-0.0457309132543975 1
-0.0487665173777673 1
-0.122805142719097 1
-0.0313806451662398 1
0.093566348180341 1
-0.0915227832641207 1
-0.329890354868559 0
0.0704966095933576 1
0.124513835565702 1
-0.0350395491378662 1
0.0173783590226816 1
-0.226442539175805 1
-0.286048560556973 1
0.0893775349419901 1
0.191007585707446 1
0.227478223683501 1
0.152056502518068 1
0.0333297172952586 1
0.15980202651086 1
-0.0316406545159047 1
-0.156518990821531 1
0.0808524789184726 1
-0.224221450738402 1
0.0177111530421503 1
-0.0855764797073695 1
-0.0931534648592379 1
0.200950220553608 1
-0.1545140133767 1
0.0510833078164086 1
-0.280503613166602 1
-0.190640030810145 1
-0.0788640290665035 1
0.16701711382793 1
-0.132049743461426 1
-0.157449595367299 1
0.0599145458920597 1
-0.144044607192345 1
-0.138564672915646 1
-0.0370556795184303 1
0.0250898957326466 1
-0.118543918953248 1
-0.0314271388601615 1
0.201932888529377 1
-0.144478535109237 1
-0.143295036203445 1
-0.0353584907522713 1
0.0246812061532877 1
-0.173731627620038 1
-0.107921075729746 1
-0.174332117936018 1
-0.100164495239706 1
0.098426321463659 1
0.218590656340244 1
-0.0773704569451401 1
-0.0922635225971571 1
-0.0797930266370954 1
-0.240833929228451 1
0.175087639383737 1
0.112943834999239 1
0.268375515475206 1
-0.161572633323888 1
-0.228824040296839 1
-0.197230324178016 1
0.0577413922556592 1
-0.00307083369854224 1
0.0805884973385967 1
0.434027781486587 0
0.221683903457404 1
-0.053660958776073 1
-0.00242901112547229 1
-0.309936553721576 1
-0.0238733180986246 1
0.210473456065239 1
0.0390368245809331 1
0.221176708048472 1
0.418723432348985 0
-0.0712826860609469 1
0.12749067199772 1
-0.248414820599488 1
-0.0233353766139173 1
-0.00616846757350806 1
-0.110590261224573 1
-0.0391082545678976 1
-0.105395264354333 1
-0.0960740727401588 1
-0.0738251857028285 1
0.0759668045896889 1
-0.0313016249121529 1
0.0207163993350676 1
-0.236648330896354 1
-0.0446002792333327 1
-0.0494262122740652 1
-0.0802284369855129 1
0.201054429860551 1
-0.121291040342449 1
-0.116565637764778 1
-0.176861260875956 1
0.0949270034491588 1
-0.134243386318147 1
0.155274723759769 1
0.0593095996311847 1
-0.222587029133291 1
0.344456143945388 0
-0.0163312987607793 1
-0.316940289403535 0
-0.24722922809618 1
-0.233510512354631 1
0.207578845525733 1
-0.0502226555085239 1
-0.0469315894519436 1
0.0707942140188826 1
-0.250886213444138 1
0.0349379865903253 1
0.266399901570984 1
0.118802861139507 1
0.00810209841732483 1
0.0222351300636896 1
-0.138569238962446 1
-0.240928457334516 1
0.00799498516928385 1
0.0230488263325872 1
0.0250185849602013 1
0.0964959752904499 1
-0.0900518240909343 1
-0.0167371510921181 1
0.295430878077874 1
-0.24886686027578 1
-0.126149783788312 1
0.102672792339692 1
-0.0231774757960778 1
0.130985480088814 1
0.106333086707952 1
0.0867473573708187 1
0.0244975071706627 1
-0.079514056900042 1
0.232967283374161 1
-0.00349845461138363 1
0.198231418890547 1
0.0190444731353505 1
-0.208530073527271 1
0.327970050995853 1
0.100815183344961 1
0.180674733505231 1
0.0119441468656279 1
-0.11798170112674 1
-0.0201340828266351 1
0.144616040462207 1
0.0216542084612975 1
-0.00342528150245017 1
-0.00240191203959504 1
-0.0732240575155645 1
0.0108685177091067 1
0.11661621375442 1
0.0934604949353556 1
-0.0803110371021646 1
-0.142301428510397 1
-0.215981940835079 1
-0.0642062441581736 1
0.171438144037239 1
0.0835995660611729 1
-0.269681050681414 1
0.112078425492707 1
0.304101245401497 1
0.141910569777828 1
0.137963108423794 1
0.0787954402809037 1
-0.152097138799376 1
0.142356190089574 1
0.0626432449209964 1
-0.154964346969133 1
0.0449890244398907 1
-0.298435056126617 1
-0.111192138290092 1
-0.205849794990794 1
-0.065284814795756 1
-0.343123464872489 0
0.314672132664021 0
-0.130970866266697 1
-0.10561762072894 1
-0.12201573451328 1
-0.0800385926991607 1
0.0725396330635101 1
-0.0948996263974494 1
0.157471822071704 1
-0.270605790177838 1
-0.26660709968402 1
-0.111986586694609 1
-0.0825839335625499 1
0.0954044538653604 1
0.138696652913693 1
0.127144031389458 1
-0.221015359332763 1
-0.00153421768188768 1
0.168405457729906 1
0.0832238775531837 1
-0.0121399492251068 1
-0.238865428505112 1
-0.12586312794345 1
0.240681247013691 1
0.132078803842665 1
0.00782443880682338 1
0.233772447365731 1
0.0126068328154087 1
-0.0620776291379602 1
0.0538827467640971 1
0.0473677969748974 1
0.0110022643927874 1
-0.216702905919309 1
0.00176988631914832 1
0.176116661905555 1
0.0497700408451648 1
0.0871108731505813 1
0.243142572856812 1
0.158028717078022 1
-0.167377574355531 1
-0.0211216831443316 1
-0.157217659202151 1
-0.0781421483090773 1
-0.205623603138862 1
0.20209703348123 1
-0.0402745838708112 1
0.152392414377642 1
0.130164501220072 1
0.0944457518216929 1
0.00241171836900894 1
-0.014962500895292 1
-0.228914832672876 1
-0.111563189734393 1
-0.0211382822413398 1
0.23644105156006 1
0.278837435152996 1
0.100897272662182 1
-0.0857170265204311 1
0.0924073568150487 1
-0.475591660522942 0
0.101345760540685 1
0.106115109109708 1
0.013727208302341 1
-0.125827700383449 1
0.126112570702825 1
-0.0550730928831032 1
-0.137901636032409 1
-0.17992022378535 1
-0.248312248957435 1
-0.00348339853465775 1
-0.225789963800495 1
-0.143803469089285 1
-0.111779911154381 1
0.0326072465746094 1
0.0491877191620952 1
-0.201101918218245 1
-0.268012018567526 1
-0.217078924089121 1
0.0922640123418234 1
0.0281938537966881 1
-0.122871420461245 1
-0.164216820170345 1
-0.110378387214483 1
0.211956962206342 1
0.0336670631095498 1
0.153845863119475 1
-0.049174999974363 1
-0.0584885462349712 1
-0.0887336437400067 1
0.0754537352399996 1
0.112308544632268 1
-0.0675456801644116 1
0.0278776516800454 1
-0.0960211004591223 1
-0.0263087063608588 1
0.0830430924401486 1
0.0541937806768847 1
0.191758125642741 1
-0.165713037299994 1
0.37988444814598 0
-0.0682732183187342 1
-0.136071193882313 1
0.0728302377720247 1
0.127467012717919 1
0.357828873966413 1
0.193623226745474 1
-0.118741891358814 1
-0.217746308139487 1
0.243283918913881 1
-0.0521829345953216 1
0.087203951117774 1
0.208840362031853 1
0.119615781845902 1
0.153956971577633 1
0.222564756901874 1
0.203334905655701 1
-0.132718457502314 1
-0.101549374236106 1
-0.0378228081835962 1
-0.141740348869737 1
-0.222498846099794 1
0.218667144692209 1
0.142617405896272 1
0.0258666327117338 1
-0.254146109236345 1
-0.200768378874638 1
0.223092082437074 1
0.157784819691525 1
0.219100248383549 1
0.136206244538206 1
-0.19488240348619 1
-0.272512472379084 1
-0.178145217167473 1
0.146675308296084 1
0.0239384707561225 1
0.118350540558599 1
-0.17322224350836 1
0.0813110376791984 1
-0.102234340559325 1
-0.0184285386065342 1
-0.0587213619613535 1
-0.0354286115301291 1
-0.255597619974171 1
0.0309845568845044 1
-0.184187597444989 1
-0.269710713376644 1
-0.278310393370516 1
0.000660360482819006 1
0.120032692304656 1
-0.236045904078345 1
0.00102095230927968 1
0.176576677544553 1
-0.082279675345588 1
0.157738567311049 1
0.0651474520327216 1
0.0947738858479509 1
-0.428547236105519 0
-0.0561484581837066 1
-0.0930609420404826 1
0.00299554454102036 1
0.225285173818465 1
-0.13153469622421 1
-0.0984680111684043 1
-0.19498778001084 1
0.0788737362172363 1
-0.202891986683691 1
0.0390433753877182 1
-0.0758382491168133 1
-0.109765404533302 1
-0.00293968509137284 1
-0.00761793759192517 1
0.117091073708007 1
-0.105910815636677 1
0.265053364423062 1
-0.0237160119100018 1
-0.0579770876076684 1
0.191935674134723 1
-0.00419061060454111 1
0.127374865059226 1
0.294894334479604 1
-0.0706006973948775 1
0.0836043081699534 1
-0.390101609743765 0
-0.29167868968538 1
0.0404163880116382 1
0.0464280157432 1
-0.365044393251318 1
-0.268491494991488 1
-0.110878651125933 1
-0.0853693374291342 1
-0.29951342113992 1
0.194938891679501 1
-0.209318425805757 1
0.144302577119732 1
-0.0104996962304067 1
-0.265425000921073 1
0.145592911871046 1
0.0905390923978635 1
-0.0965498905264537 1
0.0884994803356347 1
-0.355026221654967 1
0.0505056311894164 1
-0.139669902921509 1
0.109340976450033 1
0.441356466802636 0
-0.100315195363545 1
0.102021225946484 1
0.0460969166074782 1
-0.313792650905705 0
0.180632492111353 1
-0.0179299811528766 1
-0.316366847583475 1
-0.026232992428707 1
0.187892229730362 1
0.387410364583244 0
0.103674946739149 1
0.198791951109871 1
0.0791004228238479 1
0.112351184779478 1
-0.0233752986920788 1
0.195116139002942 1
-0.140685707474749 1
0.164959237768003 1
-0.0958962666222777 1
-0.0440976774121447 1
0.171594540759137 1
-0.317404032014578 1
-0.070818168413317 1
0.278024016344771 1
0.0829207144227919 1
-0.069280769361239 1
0.183464449197154 1
0.0743158255679126 1
-0.13757367745679 1
0.0544150794782467 1
-0.0803519608254498 1
0.345614749869423 0
-0.30038908092086 1
0.0105921335716765 1
-0.345337193366405 0
0.163867671509071 1
-0.00618396451720059 1
0.19772400886725 1
-0.167071526318832 1
0.111802689707995 1
-0.102392149382485 1
0.197277025161474 1
0.0629596199523824 1
-0.0716118466103206 1
0.118412538973525 1
0.112267665133462 1
-0.2236838113162 1
-0.230710092267545 1
0.14561261291055 1
-0.019070323522149 1
0.034223461222778 1
0.0587393224978797 1
-0.288954659673595 1
-0.0814479548448679 1
0.0874921209694143 1
0.05799538579584 1
-0.104571189785317 1
0.00350457368325244 1
-0.00745107348154783 1
-0.201333700898139 1
0.0997476671353112 1
0.0528393519577867 1
0.227103628654886 1
0.0470078656601269 1
0.250895036170568 1
0.216589372189919 1
0.0559983188050048 1
-0.00557426828352341 1
-0.0948948300335363 1
0.109434243590359 1
0.0772980489987032 1
-0.0776101957094899 1
0.00244104500745764 1
-0.137063771427788 1
0.0516832830476119 1
-0.086115762988357 1
-0.0708457708626682 1
-0.0219486243085572 1
-0.0230463644823611 1
0.0447464879926616 1
-0.00268671515699379 1
-0.110597983556443 1
0.0417441888093804 1
-0.204245888200693 1
0.315721952236751 1
0.0521233749954538 1
-0.229839509866182 1
0.139851930503302 1
0.0840484139832149 1
0.146061558312921 1
0.296892480880366 1
0.115080862243091 1
-0.204964180389419 1
0.351036420008874 0
-0.0708280220787031 1
-0.0859448171890697 1
-0.145871961262706 1
-0.15649633283819 1
0.149647952889975 1
0.213804263251015 1
-0.297925974289076 1
0.0878944670573923 1
-0.138370023357168 1
-0.101054430695458 1
-0.0263441317726108 1
-0.00678913562865311 1
0.156864175930583 1
-0.220768118690095 1
-0.00734713010853725 1
0.0306992708929694 1
0.00278591545780098 1
0.161911385903045 1
0.174465794507948 1
0.0527605509187741 1
0.0848049753539843 1
0.0760433866042952 1
0.212758891148873 1
-0.00817837203180691 1
0.189219610835497 1
0.309343884662213 0
0.0477145556608898 1
0.110994004918883 1
-0.212193915690005 1
-0.0626054488522974 1
0.0584842474513542 1
0.0368066960119011 1
0.203763104218474 1
0.0595092557406512 1
-0.191697100245662 1
7.52161437023273e-05 1
0.140737693894815 1
0.119784690465706 1
-0.0732350554172085 1
0.362166241987383 1
-0.151685394432325 1
-0.0111887666259584 1
0.210555710651322 1
0.0196564692023996 1
-0.0585665134112141 1
-0.111638902620966 1
-0.0252982356301186 1
0.0388365089659999 1
-0.132302808234808 1
-0.235941870297776 1
-0.0224425497991302 1
-0.139151867944519 1
-0.013966851938872 1
0.291114880453725 0
0.252198758191458 1
0.216517524563647 1
0.27570814429397 1
0.0404234095289306 1
0.333298486114048 0
0.271844451539279 1
0.00944025957989746 1
0.0592419518488465 1
0.150330605392772 1
-0.236108577088149 1
-0.0121462568805989 1
-0.237315406973904 1
0.157806636012652 1
0.0714450911064399 1
0.0869419012152951 1
-0.0573285629900836 1
0.131945563274063 1
0.116872649107254 1
0.0245259374011933 1
0.188126357976015 1
0.303511398051732 0
0.172948459062956 1
-0.303977073843255 1
0.14333004004612 1
-0.101151787132267 1
-0.229359271371477 1
-0.211926985460081 1
0.0782557522280456 1
0.201738618783824 1
0.191884768598142 1
0.100699836729314 1
0.0772939957033137 1
0.221973056579357 1
-0.115363575384097 1
0.263335339294806 1
0.187498021738833 1
-0.361093142133373 0
-0.0227123520472023 1
-0.0674887904499775 1
-0.30621680047198 1
-0.0938508969558868 1
0.373344083386508 1
-0.0167595772226807 1
0.408349626446697 0
0.235254586896217 1
-0.0052127264461971 1
0.217587874085276 1
0.0198032626450744 1
-0.0906547191062032 1
0.0814146568691707 1
-0.186648531712116 1
0.278109291713419 1
0.0974051096114955 1
-0.00737435846593144 1
-0.00803336984602904 1
-0.157883448197879 1
-0.150829127199158 1
-0.0443597956397743 1
-0.0479745405878125 1
-0.303366180793409 0
0.0251553438284127 1
0.0963602299037984 1
0.168431306404156 1
-0.336866166025976 0
0.184092811929767 1
0.119855572153119 1
-0.213951806946346 1
0.0182225002325371 1
0.329063612598618 1
0.0430241077718323 1
-0.0855950946475659 1
-0.0348651550606395 1
0.126913376863299 1
-0.233228578365608 1
0.0722016805055257 1
0.158760834156711 1
0.0659362942350948 1
0.232529779752044 1
-0.191252973388871 1
0.0181969211797853 1
-0.0232078201510933 1
0.0117355720605134 1
0.0219815227788075 1
0.236732479182705 1
-0.28077946833318 1
-0.146598080443068 1
0.141872368393025 1
-0.00194930491329628 1
0.298158417704968 1
0.29005842925765 1
-0.0859118273261054 1
-0.0434847159925183 1
-0.0478775493282186 1
0.0405831441067374 1
0.212445584530392 1
-0.0308052431396699 1
-0.209403362915363 1
-0.0580890544755559 1
0.0719657558865102 1
-0.147303534183588 1
0.00294461430921164 1
-0.160654076633018 1
-0.0427241184273326 1
-0.0424775945777591 1
-0.271642129969566 1
-0.186293685067822 1
0.123883767755592 1
-0.118852360045198 1
-0.302059452046795 1
0.0690913923255437 1
-0.162099965482487 1
0.0132404657673702 1
-0.137796647747821 1
0.00812817795705718 1
0.169059114230245 1
0.176322275349806 1
-0.0147011325650603 1
0.11815749701 1
0.00328573888044531 1
0.0595647311969248 1
-0.0233081556105602 1
-0.170968478872095 1
-0.121448612547241 1
0.00891039565693214 1
-0.151457286799588 1
-0.0820756741000443 1
-0.236709998917212 1
0.260882791600385 1
0.105381913009792 1
-0.0582055911697843 1
-0.219098324476376 1
0.220074731975619 1
0.0232271736861384 1
-0.421428526615858 0
-0.0684078467144309 1
0.24583553756889 1
0.0836346171062159 1
-0.163568750608229 1
-0.0961919517454763 1
-0.077145699642144 1
-0.0995852130466518 1
0.0619961915873618 1
0.16175555732891 1
0.162413912327211 1
0.32582091769328 0
-0.222789352959878 1
-0.201409024940053 1
-0.026338968158722 1
0.0932936281634937 1
-0.0124368872819789 1
0.04512837151078 1
0.0921878049752278 1
-0.477278661823863 0
0.102350690879383 1
-0.0236501882662528 1
0.097576399811746 1
0.0827166240888963 1
0.209437286166317 1
0.108666206203431 1
-0.0191085826761041 1
-0.042338361308026 1
0.100866680235718 1
-0.00765097340315977 1
-0.053422772048967 1
-0.0418294121180162 1
-0.0262868876296425 1
-0.0372271377005617 1
0.17498904374945 1
-0.196062326517318 1
0.126100973487716 1
-0.0260286681084718 1
-0.0781530757325126 1
-0.0495319144137952 1
0.0452773482272153 1
0.126675832630304 1
-0.0802682780490928 1
0.130204836758332 1
-0.138631986392185 1
0.270684686986947 1
-0.15733498966184 1
0.26590734866834 1
-0.150482489421197 1
-0.0517096349506942 1
0.050311709021167 1
-0.0580288427899411 1
0.221219711428787 1
-0.226338197264063 1
-0.0795946563038533 1
0.110317217467605 1
-0.0823219242465719 1
0.0681143226210599 1
0.0861891928119074 1
-0.0831932809703238 1
0.0541402053635976 1
0.165001611694782 1
0.164182448990608 1
0.0533771313751576 1
-0.139676416728865 1
0.26934103950919 1
-0.263006725315221 1
0.00909092732265932 1
-0.215173011363466 1
0.250668076108256 1
-0.130273572727413 1
0.0963884609162321 1
-0.0317762175725519 1
0.190615472628374 1
-0.123855482309994 1
-0.156770530257203 1
0.095293555546942 1
-0.22444770143129 1
-0.000818318841297107 1
-0.0825654912162804 1
-0.242614668823381 1
0.0628900621847884 1
0.0374687453774652 1
0.115732337565274 1
0.0259071897776673 1
0.146936541882455 1
-0.0281553636810003 1
0.179046148265335 1
-0.18906836736264 1
0.169808988948069 1
-0.138446841514546 1
0.205667673266628 1
-0.102553537774055 1
-0.118889924114651 1
0.216993084187749 1
-0.0505220603936523 1
0.0643093813521465 1
0.264410457544458 1
-0.143287257575177 1
0.10415466460428 1
-0.334929275113052 1
0.020085182959226 1
0.0788387947777804 1
-0.158328619224641 1
0.0674778927597516 1
-0.0691537935504108 1
0.110381891329922 1
0.0492579189419251 1
-0.0280692353176907 1
-0.00429561533311396 1
-0.115718942707629 1
0.0374839766766613 1
0.118397068818929 1
-0.36030009046095 0
0.346866479548605 0
0.0810445562568953 1
0.128319647676925 1
0.183284990575924 1
-0.11118479040345 1
-0.0228956294522338 1
-0.244705509748412 1
0.0851065706308929 1
-0.0903960940173234 1
0.251098541143282 1
-0.225064403503807 1
-0.258769903027785 1
0.094167053113058 1
0.0227053633639759 1
-0.316625058876779 1
0.137517408706986 1
-0.0436739423061584 1
0.135547935988537 1
0.218825672180556 1
-0.316375468735294 0
0.0727158592436608 1
0.136229304289709 1
0.111961729627505 1
-0.0362844822012047 1
-0.121845043096133 1
0.011257964546893 1
-0.0858516978775291 1
-0.0213147189937364 1
-0.116935650977337 1
-0.19064395360936 1
-0.340563995848428 0
0.126605021005775 1
-0.130763925707711 1
-0.0354173617524262 1
-0.0818585477443595 1
0.0512074022548827 1
-0.0257173359469037 1
-0.0128896388941122 1
0.293353767911442 0
0.181146070933774 1
-0.157486256014655 1
-0.113128452849894 1
0.148077814415221 1
0.192761265035888 1
-0.0787772692338271 1
-0.0143883586790229 1
-0.00332295359451198 1
0.0394445587675268 1
-0.0354635172495426 1
-0.0754781301635565 1
-0.215487535033431 1
0.334402025878163 0
-0.169414691020506 1
-0.0368360591827911 1
0.149269863409424 1
0.0873106321560301 1
-0.108104205647042 1
-0.0694587568821292 1
0.373409007826167 0
-0.072800469175316 1
0.0519645761145539 1
0.256496911276948 1
-0.0302634891113812 1
-0.123959984007788 1
-0.13537956755475 1
-0.052286691586639 1
0.109323257134006 1
-0.0864811839202838 1
0.0191038572041197 1
0.228750284234193 1
-0.0410338536719782 1
-0.249973501041464 1
0.0340182363392578 1
-0.0551818669291594 1
-0.202549467384685 1
-0.168451595910974 1
0.033369440576156 1
-0.176610375636379 1
0.147590963859945 1
-0.13438655146365 1
0.0677443989484757 1
-0.114716014539455 1
0.117273987248602 1
0.21603205178679 1
-0.0664343671903637 1
0.113416623480855 1
0.00354236177096141 1
0.227301592477041 1
0.0674974601448452 1
0.117506974283237 1
-0.167328607216721 1
0.0681345785481435 1
-0.00954289162906176 1
-0.10922666408359 1
-0.0572506481445534 1
0.0440577491810535 1
0.0340028962724096 1
0.122754259942922 1
-0.217506062499772 1
-0.000773136428691704 1
0.141473273106255 1
-0.0785378989549268 1
-0.0214990472185531 1
0.088959434678516 1
0.0630379249943447 1
0.127625235236598 1
0.145970988898713 1
-0.23059526497167 1
-0.0161079857701102 1
-0.242328982894146 1
0.0465598270835893 1
0.396067188169333 0
0.224540486079344 1
0.123037268194195 1
0.0225213987554196 1
0.057394885840386 1
0.0394261304116236 1
0.0277477891582795 1
0.00282817016195142 1
-0.0925093471740316 1
-0.0950580375526502 1
0.151525469364002 1
-0.132057203199188 1
-0.22980876731447 1
0.143197824960468 1
-0.210499472638698 1
-0.32365151737165 1
-0.0584609542917291 1
-0.176790125599503 1
0.212225231224333 1
0.144483222267451 1
0.004092065875727 1
-0.263317129045149 1
-0.112228640660037 1
-0.481449395257794 0
-0.181315441550575 1
-0.00535172433274502 1
-0.126705057195932 1
0.0185308226137082 1
0.285978791884072 1
0.279751255057387 1
-0.0690617770051991 1
0.255443716639072 1
-0.0106467793639507 1
-0.155705892873016 1
0.0456378003438146 1
-0.0118640600132867 1
0.101344908275218 1
-0.0175637977031137 1
-0.0759651825302622 1
0.0654211654785919 1
0.436710912791235 0
-0.240467440122208 1
0.0615650596323879 1
-0.134084776659143 1
0.070869952604205 1
-0.0319013620401878 1
0.0348273559089058 1
-0.246474820346667 1
-0.171723740640505 1
-0.178789669937967 1
0.136162730192056 1
0.185494159561326 1
-0.142543031695354 1
-0.085419988697376 1
-0.162378696437368 1
-0.00102374326366304 1
-0.177365339534977 1
-0.124885266340571 1
-0.0390068482628519 1
-0.0665928504441039 1
0.257497634918969 1
0.0713721994857193 1
-0.0563702291350716 1
-0.0864881690749069 1
-0.0673849094223887 1
0.255844305542827 1
-0.550095357042281 0
0.00788734097998373 1
-0.234211561874614 1
0.0692711462528465 1
-0.0940846435004197 1
-0.0586305265029479 1
0.143679022615481 1
-0.0779068117813008 1
-0.159362573120915 1
0.205973333101561 1
0.211955253711625 1
-0.0354802391866927 1
-0.0601365095689402 1
0.12241196109288 1
-0.0721407860395742 1
0.157797101873683 1
-0.0478900192533734 1
0.115816458307264 1
-0.0488867867389164 1
0.267178076372785 1
-0.0963291385397955 1
-0.229442506200319 1
-0.135729017300336 1
0.06586723710681 1
0.122134861490384 1
-0.0325122945206058 1
0.15629681880214 1
0.0302786844701147 1
0.18597924847274 1
-0.113026120933715 1
0.0667142101364483 1
-0.0671770899250216 1
-0.366501347454168 0
-0.0367963322557789 1
-0.0373134619604977 1
-0.146245334445718 1
0.157574178594618 1
-0.0707816611453465 1
-0.0350407458258075 1
-0.0127834687275785 1
0.0439196252020129 1
0.173180757621748 1
0.0896406847407489 1
0.202918438031506 1
-0.0866078087275646 1
-0.154670339192445 1
0.208097427548919 1
-0.302362092322257 0
0.0147025019051655 1
-0.0447457684891256 1
-0.0578313145417815 1
0.19993779607519 1
-0.122604231124165 1
-0.287483841670275 1
-0.0788609281384511 1
0.0951212822121852 1
0.284187713587981 1
0.226534903473167 1
0.0753837284750994 1
0.0461300142264633 1
0.209306387163478 1
-0.0615734491868838 1
-0.158144469144626 1
0.36676147888291 1
-0.222431062271388 1
0.0820805348120179 1
-0.176701287519449 1
0.000334817158587679 1
0.0409022930566654 1
0.0909881098333374 1
0.118626057734172 1
-0.200803078323487 1
0.144465572923026 1
0.00737441574983352 1
0.27369553975938 1
0.0386554752183212 1
-0.0762459760691775 1
-0.244114384812849 1
-0.00303182131943899 1
-0.131714300475979 1
0.234227639707913 1
-0.147666788049728 1
-0.00678503716980687 1
0.0146635148480838 1
0.105676821031706 1
-0.296375240486825 1
0.405530820600155 1
0.297757841506887 1
-0.295244993579336 0
-0.0540301211142676 1
-0.0910115766272673 1
0.028994722905799 1
-0.0089039326660736 1
-0.0501916900067806 1
-0.0994467543426941 1
0.237472327850828 1
0.149138684393206 1
-0.128789674314639 1
0.23695912187905 1
0.314506596482281 1
-0.096028908429703 1
-0.481976094520999 1
0.40948203882367 0
-0.125247259704258 1
-0.293865200503068 1
-0.103353523186538 1
-0.0315851817435606 1
-0.00222485542366615 1
-0.113307211449603 1
0.152348100026338 1
-0.0915015263096548 1
0.075719390374485 1
0.305602624111429 0
0.29316015023953 0
0.0265250648594701 1
-0.125595566294199 1
0.212430608989637 1
0.0257185367458694 1
0.157835737865163 1
0.370468117092507 0
-0.121490122389467 1
0.0617085692194076 1
-0.12001509251109 1
-0.260501538318243 1
-0.295093122367299 1
-0.229695932664399 1
0.114094732689633 1
-0.0758617219034684 1
-0.150594370331001 1
0.285439439567625 1
0.122554253493441 1
-0.0216045494644943 1
-0.011971731461506 1
-0.225277570530968 1
0.118832552413229 1
-0.159847503180422 1
-0.117542406086998 1
0.0706647624533898 1
-0.0194816825242387 1
0.21703102981018 1
-0.119111841356838 1
-0.172535881672504 1
-0.031160560641073 1
0.173429636406702 1
0.0861001550292123 1
-0.179986562458032 1
0.0861424569823424 1
-0.0075246759798302 1
0.0922857053296848 1
-0.158997708426437 1
-0.00542248319912178 1
0.0106622669643885 1
0.0891680766382316 1
-0.212537994089487 1
-0.470005501939107 1
0.0591782999200366 1
0.00583269431476962 1
0.00238098614369534 1
-0.230687935407035 1
-0.0790082343632834 1
0.179212891646935 1
-0.165883264090208 1
-0.0361501652916296 1
-0.206435114613775 1
0.318492713388506 0
-0.0763221177968212 1
0.0520722506063792 1
0.114795486673076 1
-0.0854511169683813 1
0.0175611549412516 1
0.135184296345062 1
0.269359461840386 1
-0.185375047784309 1
0.274946978526709 1
0.216661954670271 1
0.00154806624962205 1
-0.0491729198178505 1
0.0459220103106362 1
-0.214506748531734 1
0.127919673578047 1
-0.317248207156882 1
0.022126128670018 1
0.272033789464352 1
0.096936576448479 1
0.00799155631928469 1
-0.081799467211306 1
-0.108108101636933 1
0.0116597094484301 1
0.160686761591426 1
0.129758843912871 1
-0.0345405993988017 1
-0.202565093243111 1
0.018578476231835 1
0.155629599353893 1
-0.25035723052446 1
-0.0567320848321668 1
0.0407536982645665 1
-0.0380474361035137 1
-0.0465803289543416 1
-0.320244963442725 0
-0.209320549657356 1
-0.0730816959198535 1
0.323582245332757 1
-0.191329876195113 1
0.0922076044864716 1
0.215671937491017 1
-0.0762254980153901 1
-0.0213095934935445 1
-0.018650427562353 1
0.108892093420182 1
-0.199812924765674 1
-0.148606247753362 1
-0.364105495230481 0
0.110607598266641 1
0.24822440112344 1
-0.132296938234143 1
0.214555541352866 1
0.440835717000407 0
0.264391281708026 1
0.242102727079701 1
-0.122223409168191 1
-0.10364393116656 1
-0.0497514211413914 1
-0.190362500786307 1
0.138722142674001 1
0.0604471881919896 1
0.0797361881157526 1
0.0120902924507809 1
0.0365772918849782 1
-0.123122895240651 1
-0.255921815167604 1
-0.0901180125183455 1
0.146796479053164 1
0.089222450255905 1
-0.104932468571377 1
0.0124715014360425 1
-0.0340145088575359 1
-0.0547413234165937 1
0.218999434577643 1
-0.0375690970582617 1
-0.351635619155207 0
0.0629625958789477 1
-0.153427236993802 1
-0.121002821634241 1
0.00739295482100066 1
0.248881545250678 1
-0.05646643867911 1
-0.0349310714449652 1
0.0486530906090844 1
-0.121205419023239 1
0.012238286090022 1
-0.0989361529752278 1
0.0813306930159958 1
0.0861278954136253 1
-0.207256538206248 1
0.00436163923694964 1
0.0169193840897875 1
-0.0553370405576351 1
0.15253601771561 1
-0.127558757355072 1
0.0747241510787408 1
-0.282897337660429 1
-0.109067611002207 1
0.0265320896091249 1
-0.0854354426077329 1
0.0299598297554578 1
-0.235668241861643 1
-0.186480036504164 1
-0.177861135912855 1
-0.131265608120677 1
0.0981347748928594 1
-0.0262206172723708 1
0.0432289128005058 1
0.315594295075074 0
-0.0221449613471874 1
-0.0140986222841599 1
0.176672963277716 1
-0.11890172442114 1
0.141515242652809 1
-0.1264860510231 1
0.179186923940551 1
-0.259268513519708 1
0.0341227891779873 1
0.161578065114874 1
-0.0841676086537981 1
-0.0219333025604081 1
-0.136672281310869 1
0.0119979041316375 1
0.0326800108720495 1
0.0173771489286146 1
0.247747324413815 1
-0.0106367277658831 1
0.135341372723916 1
-0.0828652108003956 1
-0.473092025698472 1
-0.257578042994524 1
-0.0759542671875141 1
-0.0911213835089516 1
0.0295971105855909 1
-0.0333507623291271 1
0.202527990942682 1
-0.316905801872716 0
-0.0664480870462913 1
0.325231581798334 1
0.161473253938506 1
0.119764617699704 1
-0.0209947429157164 1
-0.13623367769888 1
-0.0775922020691643 1
0.275713567722201 1
0.101081325282293 1
0.0254021916538628 1
-0.117685930582976 1
0.20306331231347 1
-0.209800486861846 1
0.059028863604172 1
-0.0576283841787365 1
0.293365573595153 1
0.0402887344556749 1
0.0906051605823531 1
-0.16791943212603 1
-0.0204531877360262 1
