# Supplementary material for: Bias caused by sampling error in meta-analysis with small sample sizes
Source: PLoS One. 2018 Sep 13;13(9):e0204056. doi: 10.1371/journal.pone.0204056 (PMC6136825; doi:10.1371/journal.pone.0204056)
Supplement: S5 File — (ZIP) [file pone.0204056.s005.zip › results N = 10 theta = 0 tau = 0.2 sz = 500-1000.txt]

"dl.theta" "dl.cp"
-0.0102819063780669 1
-0.109978565186051 1
-0.056904125552531 1
-0.0152808590811555 1
-0.0121196184528338 1
0.0754469093879708 1
-0.0645298630265854 1
0.0253346322570013 1
-0.120655497446092 1
0.00292854041104318 1
0.0971991833648987 1
-0.0229824126285771 1
0.0378615364608445 1
-0.0913645494224554 1
0.132706428340132 0
-0.0141790898919103 1
0.0624588126337408 1
-0.0181137242411993 1
0.0215176366404927 1
0.0179631073943497 1
0.0903503874845732 1
-0.034203379971254 1
0.0268192004865517 1
-0.0414846981200823 1
-0.0416360385761783 1
0.0590216996923674 1
0.128679706533284 1
-0.035694786744836 1
-0.0453546165080558 1
0.0341059600327833 1
-0.0369417631576451 1
-0.0944995869353814 1
0.0179653602848232 1
-0.038838726196867 1
0.0865288111613438 1
0.028142083002582 1
-0.0661640130504217 1
0.0517337237290425 1
0.00807920219668503 1
-0.000128810790528455 1
0.0623899538507333 1
-0.0915430592661709 1
-0.0348005645249939 1
0.0138081621314549 1
-0.14212729334921 0
0.000757304195437136 1
0.156994719151674 0
-0.123400592886985 1
-0.0299832272332777 1
0.0922718219159537 1
0.101488347656484 1
0.103984762918403 1
-0.0259178146174293 1
0.109203023172963 1
-0.0064916485284876 1
0.163967777067905 0
-0.0569476366767644 1
0.00624110457234779 1
-0.0414586295302715 1
-0.0725774947419033 1
0.00350308669569541 1
-0.0422956671338565 1
-0.0822208000664604 1
-0.0767560196792096 1
-0.025215517471837 1
0.0654564380789819 1
0.0287783378132923 1
-0.0752932385242912 1
-0.0563221270392938 1
-0.123525328100888 1
0.130987540696373 0
-0.0720889498861971 1
0.0313199558511302 1
-0.16746545965306 0
-0.17868056815117 0
-0.116077818189326 1
0.00651642190986684 1
0.0306518078342497 1
0.013307277782864 1
-0.031813953501323 1
0.0286505164728421 1
0.0338244740740309 1
-0.00971599944286251 1
0.0325843151434567 1
0.13676634903854 0
-0.085337681613324 1
-0.00643605332184718 1
-0.0696577947262665 1
-0.0409174503600278 1
-0.0151889131937369 1
-0.00823442709818157 1
-0.0121848049765426 1
0.0262540168744354 1
0.0682953990474082 1
-0.115018796932392 1
-0.0940490366627839 1
-0.0826330150169168 1
-0.0481476620414221 1
-0.0415618265831164 1
-0.0255304648649398 1
0.0811646010737242 1
0.125108834375051 1
0.0287804422967399 1
-0.00669794222048215 1
0.0564882128683153 1
-0.00415056373436311 1
0.0268377201986901 1
-0.0859348683397983 1
-0.163665420629064 1
-0.119319773567124 1
0.000914709804468183 1
-0.0176075281178292 1
-0.033929064732652 1
0.124686098207279 1
0.143109073109961 0
0.0235079135612541 1
0.135004108408373 1
0.077868494949013 1
0.0151646228464601 1
-0.110160614405059 1
-0.0188038890898979 1
-0.0436433497498139 1
0.0583596653136487 1
0.0200906353638292 1
-0.146129238539509 0
-0.0278475252513637 1
0.1163552897551 1
-0.175822559978585 1
-0.039895824545734 1
-0.0370957816232175 1
0.00510733061786409 1
0.0785979112260749 1
0.0238140938030975 1
-0.0971062706233639 1
-0.112781346825634 0
-0.154142371191303 0
-0.0649354375537132 1
0.118636376670302 1
-0.0296654443144002 1
0.0990523006740703 1
0.0332351665173862 1
0.0874451384811713 1
0.100760460685723 1
0.0911383910303293 1
0.0617418151252507 1
-0.0025817748757937 1
0.0434017198899673 1
0.0335185332357368 1
-0.023961264658648 1
-0.00931329075408649 1
-0.011897848276908 1
0.0381040322252778 1
0.0265681936911416 1
-0.0710103787845138 1
-0.0449199447692983 1
0.0124809406596029 1
-0.0947964488741889 0
0.0113624417135653 1
0.0541555270016537 1
-0.00902188695471588 1
-0.073190059291447 1
0.0483044730887587 1
-0.00817791965426366 1
-0.0456946102739856 1
0.0267581187825577 1
0.0297068801978526 1
0.164985456542274 0
0.0641457855943451 1
0.0125998009932987 1
-0.0524243351930442 1
0.0513396420308551 1
0.105705966611851 1
0.123105535898451 1
0.110525296325926 0
0.0953027591995637 1
-0.0487548828104315 1
0.0106908982570846 1
-0.0819372869648346 1
-0.145715665403112 0
-0.174031733528668 0
0.0176392423939263 1
0.0239033142819321 1
0.0556064986522195 1
-0.0458535875635606 1
0.0227245343041326 1
-0.016188201178076 1
0.0232873888881536 1
0.117794018103778 0
0.0242513578326026 1
0.0631066774374089 1
-0.0681395336859235 1
0.0600446307700545 1
-0.0430109873235476 1
-0.00464265786131005 1
0.0411840461450541 1
0.0581932612489763 1
-0.0703082780115743 1
-0.0313476606168727 1
-0.120515861455604 1
0.0566434391979625 1
-0.0778756306793706 1
0.0615059059979676 1
-0.0319875825168705 1
0.0685781472897133 1
-0.00671523029299114 1
0.023609240269401 1
0.00901654030688886 1
0.0185717454054792 1
0.0410373565367686 1
-0.0291420397031072 1
0.0435650690310011 1
0.107835123155507 0
-0.0623116067902348 1
-0.0559367352430072 1
0.0876983805889218 1
-0.00473834336538367 1
0.135507212874476 1
-0.0403528887504462 1
-0.153638715546828 0
0.107241842345727 1
-0.100199904642745 1
-0.0941387445454423 1
-0.0180174659724292 1
-0.0951548162000781 1
-0.0377664788305794 1
0.0989326995870004 1
-0.0143743087282642 1
-0.032239922844436 1
0.0342461879875565 1
0.0296968842686347 1
0.115818944479823 1
0.040314238237777 1
-0.0211983921620839 1
0.012059855104287 1
0.119855858620827 1
0.107847342637598 1
-0.0752010467336753 1
-0.0611688160405581 1
0.0538929170757644 1
0.0030944468568495 1
0.109942414234631 1
0.0215688981294996 1
0.0701213682866987 1
-0.178817063452903 0
0.0807614644758788 1
-0.0358456709152702 1
-0.11028640559522 1
0.0635656737117864 1
0.104791550485926 1
0.00174442393057554 1
-0.0776163989060377 1
-0.080313021791144 1
-0.0127067947743367 1
0.11737037678107 1
0.129400517795407 0
0.131338829454593 1
0.0952806321854071 1
0.00138925986911989 1
-0.000733427967945902 1
0.0192623273407896 1
-0.00568298061892144 1
0.0659237696303696 1
-0.051631087874494 1
0.0873534994718841 1
0.0333536147632693 1
-0.043367324097248 1
0.0531512383191798 1
0.0430409367954844 1
-0.0294495042395179 1
-0.0429893914990557 1
0.0680764493801153 1
0.243846343359427 0
-0.0538485047998585 1
0.0717209549742606 1
-0.0109400631274435 1
0.0968832839137624 1
0.0516605106830554 1
-0.00622792156862668 1
0.103366929579159 0
-0.0318630765833439 1
-0.0536232646940839 1
0.0609924855386206 1
0.0336927544044574 1
0.091396906854883 1
-0.0400565657048229 1
0.112277768288996 1
-0.0936571432934931 1
0.0940604693225061 1
-0.105658706653145 1
0.0553628061879005 1
-0.0393426824448053 1
0.0657721215482933 1
-0.093836508545226 1
0.0821816521164839 1
-0.052468892164552 1
-0.188651554259388 1
0.0825715313831052 1
0.0604930131206292 1
0.0459557888673927 1
0.0711251246852588 1
0.0675130278952797 1
-0.09904713284498 1
0.092517615358042 1
-0.0109736375529695 1
-0.0205695213393276 1
0.128949194745731 0
-0.056640995856336 1
-0.0436807476625311 1
-0.0879192376578942 1
0.144932083685589 1
0.097805870637604 1
-0.0542808658018446 1
0.10825969948462 1
0.103618693626266 1
-0.0200542746303315 1
0.0388620563048402 1
0.0712691538868648 1
-0.0414028520133455 1
-0.0951483759981141 1
0.00521965663667918 1
-0.043602159396833 1
-0.00387676496272025 1
-0.00333696839986013 1
0.295486019021058 0
0.00550311456166374 1
0.154127163896151 0
-0.00999787894201583 1
0.00571571164639068 1
-0.00164782704003725 1
-0.113003557508442 1
-0.00585302952990758 1
0.0592790334414804 1
0.0537648798938661 1
0.109871490163557 1
-0.0633678286328956 1
0.189405465036332 0
3.38238355721242e-05 1
-0.0912570167317462 1
0.0778993905802917 1
0.0881098460231005 1
0.0210393461977153 1
-0.00801511083313134 1
-0.125063747437771 0
0.0331478645964747 1
-0.114775205594699 1
0.00678798845471271 1
-0.0778602881292735 1
-0.105652381935531 1
0.0382791663363419 1
0.10505203321032 0
0.0464518676217742 1
-0.0372016095650304 1
-0.0989997162228862 1
-0.118299648185299 1
-0.0935431492428441 1
-0.00126325044528866 1
0.0645673131089022 1
-0.127377867697076 1
-0.0508637697238493 1
-0.0214817409042896 1
0.0321097771499704 1
0.0862600975290016 1
-0.0229728220767287 1
-0.133493751818413 1
0.0355914448610754 1
0.00063031844051838 1
-0.082281357816661 1
-0.0425137250794712 1
-0.0443799424062137 1
-0.0670514916229637 1
-0.0641574008438579 1
0.0620199776362851 1
-0.0585744400355957 1
0.0528700450723772 1
-0.10784904393712 1
0.0485003787675983 1
-0.0116704755128449 1
0.0219865506213878 1
-0.0715396889801571 1
-0.0355996416078315 1
-0.0684442170093623 1
0.0560116301304514 1
-0.0536404663846562 1
-0.0138138799055452 1
0.0492238419436675 1
0.0731923259620046 1
0.0754972549550714 1
-0.0200982303017429 1
-0.0970722479276661 1
0.0211832704836512 1
0.0241851407599924 1
0.0524225713312552 1
-0.00432524990093947 1
0.0768827120267121 1
0.0745085809767585 1
0.000765061353591594 1
0.0229611901617023 1
-0.00375913964000839 1
0.0472144393222054 1
-0.0581758062378902 1
0.0563704785419029 1
-0.0147130767046312 1
0.150739305660913 0
-0.0300422515458668 1
-0.0137248161341682 1
0.0344789079808195 1
0.0631522771421731 1
0.0700576025335879 1
-0.0966964292012412 1
0.0200594714476793 1
-0.00210380611281057 1
0.0201792276189717 1
0.0409004477353956 1
-0.0375126478990295 1
0.023010743154716 1
0.14086638168433 0
0.0648512390265369 1
-0.00798381389114142 1
-0.0187057774553621 1
0.019447824378317 1
-0.0241075936431122 1
-0.00850293050437553 1
-0.0556106098476157 1
0.0194906614549094 1
-0.052493339955194 1
-0.0546599572215074 1
-0.115023426021728 1
-0.0524177388706763 1
-0.0688818611987101 1
0.143168957242311 1
-0.0306609088261289 1
-0.108304318454104 1
0.00515790713639626 1
0.0585008899982055 1
0.0961649108175727 1
0.185202820125737 0
-0.0265852405955673 1
0.0505231337586987 1
0.0987564756048405 1
-0.0601499165689865 1
0.0244984542180379 1
-0.00289463094492349 1
-0.0370953667039236 1
0.0765471237642088 1
0.0245100348959294 1
0.208238491917479 0
0.11025809984078 1
-0.00810689523570877 1
0.0672533820335448 1
-0.0623740960014224 1
0.00640817124650638 1
0.0169132643282987 1
0.0112630086597054 1
-0.0553788655575402 1
-0.0377977138024013 1
-0.059049186042419 1
-0.0241525761166689 1
0.0630328563824734 1
0.100759639110345 1
0.0726218765447623 1
0.0433682252820544 1
0.0326294422687145 1
-0.00661470047653431 1
0.0590147545210158 1
-0.0496513728617155 1
-0.0856473885447598 1
-0.0332119394518844 1
-0.122828033404859 0
-0.0187583110410356 1
-0.0254153528521689 1
-0.0907518819845616 1
0.210890824413001 1
0.0565440186516538 1
-0.0229258030346591 1
-0.118362865116178 1
-0.010387419828286 1
-0.193245789070904 0
0.0568583220853291 1
0.0283524130392672 1
0.0764510186546969 1
-0.0383924488454559 1
-0.00388856207703676 1
-0.107754008674596 1
-0.087554968022178 1
-0.0306000102616161 1
-0.0225878241557746 1
-0.059422498840882 1
-0.0451464515643259 1
0.0811684723185616 1
-0.0674525547910197 1
-0.035053298321831 1
0.0963380767893395 1
-0.104719249465259 1
0.0157215442992229 1
0.0634217632354086 1
0.0326178436508995 1
0.0130762317977141 1
-0.0185577866460884 1
-0.0802280987222554 1
0.0733440619859568 1
-0.187529775060585 1
-0.173790412803051 0
-0.043757242808306 1
-0.0609623768415944 1
-0.130431262892677 0
0.0178166920664064 1
0.0236712672719733 1
0.0804759880690392 1
0.04446391970698 1
0.0192839953968042 1
0.0299398560527149 1
-0.0628475382563579 1
0.127026662690416 1
0.00494816491985503 1
-0.0823818150319794 1
0.00671522624665211 1
0.0250608701984427 1
-0.0721107052218164 1
-0.0247988285865021 1
0.174222411849354 0
-0.025701205494689 1
0.0702368818628882 1
0.0731907210796154 1
-0.0468461969126124 1
-0.0736436015771861 1
-0.0494349545934511 1
-0.00160509922292065 1
0.0469225546802983 1
0.031482615336294 1
0.0110353110948887 1
-0.0842713839112803 1
0.0321539520539137 1
-0.0377077211062828 1
0.094106079240249 1
0.0373518390826441 1
-0.0850355748867722 1
0.127783172723526 1
-0.115586227694909 1
-0.0056236473704143 1
-0.245444767293574 0
-0.00583377598496077 1
0.104152823435748 1
0.0347864217094839 1
-0.0889420578745497 1
-0.0594150348539311 1
0.131912230578102 1
-0.0775486404054637 1
-0.00390898556336892 1
0.0307415298415451 1
-0.0941229970409907 1
0.0407172402959284 1
0.0434197823192351 1
-0.110861931131333 1
0.189604264722016 0
-0.0892266984369808 1
-0.117045209912247 0
-0.0137409390976484 1
-0.141530074676621 0
0.164389084065118 0
-0.0604220623350314 1
0.0808716899161984 1
0.0674213383513989 1
-0.0244939624378987 1
0.0973904863746171 1
-0.013208302447695 1
0.102969028244807 1
-0.00409477616246437 1
0.12019322745456 1
0.00230629399941878 1
-0.090060320878951 1
0.143407623610593 1
-0.0683425126015219 1
-0.0582907776323486 1
-0.0960155460079229 1
0.00481875276095969 1
-0.0936115153399147 1
0.071347645112419 1
-0.0973720779211269 1
-0.0521800522597881 1
0.104012121738048 1
-0.0274171365606907 1
-0.179082382903643 0
0.0528596689394255 1
0.0718256661269865 1
-0.0572167429068343 1
0.121490596156799 1
-0.137521184954683 1
-0.0666490373657015 1
0.102506877069509 1
-0.00579413084220119 1
-0.0924267775293744 1
-0.0509138777524503 1
0.0269567162571889 1
0.157808315570646 0
-0.160045805014262 1
-0.116952610372813 1
-0.0669650582682849 1
0.0491062579444242 1
-0.0333371931583496 1
-0.00437167409611196 1
0.0182710206259643 1
-0.167638033992469 0
0.143595886518992 1
0.0121336442352416 1
-0.0747876574826905 1
0.0226724239370822 1
-0.0554681824711428 1
-0.0955628777705551 1
0.00203295156924528 1
0.0160040560506831 1
0.0491104452940371 1
0.0405927550401205 1
0.0705422221825324 1
0.000835263211227242 1
-0.0753088398460772 1
0.0721492566052726 1
-0.059247220862013 1
0.018407705081325 1
-0.00997588952102184 1
-0.00946055336474893 1
0.0708865228788969 1
-0.0173033580349597 1
0.120311378672907 1
0.0809421957674259 1
-0.00816828844909941 1
-0.138232852442006 1
-0.048938223851771 1
-0.0560549408643458 1
0.114374122084229 1
-0.129554304351078 1
0.0301996850111518 1
0.0618330410628751 1
-0.0262828612094113 1
0.0126187545251291 1
0.0446082970968311 1
-0.0452000351771028 1
-0.0501033593802581 1
0.0219757578476708 1
0.0739696332415381 1
-0.027036813982443 1
0.0309776855583131 1
-0.0208077532633817 1
0.117573611490629 1
-0.0986422050158754 1
0.0289572485257641 1
-0.0432449297826657 1
-0.113443236171255 1
-0.0354705702116921 1
-0.00183942703163562 1
-0.144760606178639 1
0.0820299636692675 1
0.0791522364795553 1
0.135341341939013 1
0.0271092693645501 1
0.0398087080002421 1
-0.14239306025407 1
-0.173756596124293 0
-0.0818766019521904 1
-0.00204931098263032 1
0.0393699424279726 1
0.0289743143599679 1
-0.0534708653441107 1
-0.0592620341254071 1
0.0157263002167453 1
-0.165866131682124 1
-0.0808754896826454 1
-0.0519905055782141 1
0.0121214796205817 1
0.0245817519165129 1
0.0747377430108264 1
0.154867532817771 0
-0.120112465774568 1
-0.0938332131389935 1
0.0533002437150215 1
-0.143011175552199 0
0.0447995101292181 1
-0.0277574552487863 1
0.0469252146784563 1
-0.0935826592428343 1
0.0301623639740101 1
-0.0951459270338357 1
0.0634799267133708 1
0.00978245275221419 1
0.0778680013051231 1
-0.0570338902950761 1
0.00962373612298718 1
-0.0443884786931321 1
-0.175383902752203 0
0.0416276791251885 1
-0.00546135741728084 1
-0.0732103644751394 1
-0.0101833119882882 1
0.0532316336503313 1
-0.0422576616599528 1
0.150116777046715 1
0.0282619460052868 1
0.012942709664565 1
0.0537071280534177 1
-0.0860320232143678 1
-0.170861936247918 0
0.0178282783811363 1
0.00505417436637913 1
0.0624492170859764 1
0.0204208832402424 1
0.00618033175910715 1
0.0701746956495163 1
0.0404720191815981 1
-0.00135081105631831 1
-0.0152081414182824 1
-0.00450536224275263 1
0.0786570986012574 1
0.00253781649539846 1
-0.146310835447743 0
-0.0521705136632243 1
-0.0255618406704453 1
-0.141968032655622 0
-0.0477066183690789 1
0.101435541965459 1
0.0512039678371347 1
0.0162087291146099 1
0.00548644563726954 1
-0.0987719152691058 1
-0.0697429152712568 1
0.00727378083332435 1
-0.0743660367202336 1
0.0696207672004517 1
0.00456347828108139 1
0.0467583268083385 1
0.013494051786123 1
-0.1060971465779 1
0.00430206599677008 1
0.0446774224470291 1
-0.00326029030451697 1
-0.0705837535433172 1
0.105310098928733 0
0.0763790419048878 1
-0.0304102398465853 1
0.0190994759210949 1
-0.0412336909557833 1
-0.0564809845766551 1
-0.138232445879941 1
-0.0234861030782093 1
-0.168013620015318 0
0.0724380204523925 1
-0.0739146974170345 1
0.0408285000530309 1
-0.059095076781382 1
0.155821242366252 0
0.00543754395207573 1
-0.0400312767732766 1
0.0517694513044817 1
0.0436107317031854 1
0.0616507761083812 1
-0.00736312335796367 1
0.0180767162881559 1
0.0202027971155549 1
-0.0191899886811232 1
-0.231003947388445 0
-0.162850402000069 1
-0.0490089905611762 1
-0.0343410797155317 1
0.0323926332168303 1
-0.072297605006622 1
-0.0127464290592791 1
0.237313758107841 0
-0.0590895775465988 1
-0.170106278858141 0
0.0628778768277904 1
0.0156272166897653 1
-0.156191402602966 1
-0.0322694707515065 1
-0.0334137950325353 1
-0.0275732125908573 1
0.136503055806916 0
0.00419349411706506 1
-0.153689676318502 1
0.109348283990998 1
-0.0752398572699186 1
-0.0762212906260654 1
0.00290948386550145 1
-0.055082467084519 1
-0.133604056993769 1
0.120448190599486 1
-0.0327767505402589 1
-0.0776632369011743 1
-0.0824449609147142 1
-0.00348707268654677 1
-0.0667455670294264 1
0.00243280449227718 1
0.0732188077682262 1
0.0131718785680049 1
0.0991279743299793 1
-0.0458127958849532 1
0.121216864027056 1
0.116508450765337 1
0.0673532507782779 1
-0.0349624534146601 1
-0.078295289712918 1
-0.172481316225777 1
-0.161830099752162 0
-0.00690923306815126 1
0.0733344441088342 1
-0.145388137286606 0
-0.0517270071279417 1
-0.0369537736353467 1
0.130686046854774 1
-0.160388807298746 1
-0.115845073815763 1
0.117687634916798 1
0.0166432606873788 1
-0.088225032747012 1
0.0154893135525169 1
0.117984049820543 0
-0.000587139830028737 1
0.0476803626408453 1
0.000346692351621124 1
-0.0437580920476661 1
-0.00103873813904325 1
0.0916720325360683 1
0.0694629442315949 1
0.0317451983895866 1
-0.117270011190056 1
0.1157633905996 1
-0.0217065659941779 1
0.0762098039073311 1
-0.0175422679595696 1
-0.119133722436998 1
0.00536788840777518 1
0.0134930050716619 1
0.132335577132707 1
-0.0060531920233202 1
0.0393053808094267 1
-0.0946594134186725 1
-0.20758187926294 0
-0.00703475070812459 1
0.0628634741872931 1
0.254610987465623 0
-0.0432832539632537 1
0.0411688330528757 1
-0.165213949845361 1
-0.053120613268013 1
-0.117049051938207 1
0.139746808454132 1
-0.0924299530667908 1
-0.162362542413043 1
-0.0970238153336605 1
0.0325670488424761 1
0.164105256724883 0
0.0524834961937221 1
-0.0750926580296589 1
0.127521546718499 0
-0.0211827287316086 1
0.00326685035475249 1
0.084721372201376 1
0.0193397765645449 1
-0.00964458832489874 1
-0.0299321173576802 1
0.004412650476792 1
-0.149466823980448 1
0.0800088029338527 1
-0.0680907213328035 1
0.0437718929435426 1
-0.0727112089898292 1
-0.00635926920494594 1
-0.0919558597829841 1
-0.11221011169648 1
-0.072913598150024 1
-0.186404381076362 0
0.0616008399645521 1
0.0353035179065105 1
-0.00870607496096556 1
0.0625774071728849 1
-0.0114026605828921 1
-0.182914554433462 0
-0.0111517489210113 1
0.0179252085383355 1
0.0370704431380265 1
0.167493601364245 1
-0.0128514139916719 1
0.107102283835729 1
-0.0274408583207431 1
-0.115954930990782 1
0.0210670361141225 1
0.0563794137282246 1
-0.0849807721033689 1
-0.225563137188605 0
-0.128501715026369 0
0.00871338559196599 1
-0.011166080863831 1
-0.034277314181306 1
0.158844222701961 0
0.0212235900175525 1
0.0126550278051156 1
-0.0580705685799145 1
0.0246497268346361 1
0.0516567113341103 1
0.0168188005621715 1
0.0401276468613595 1
0.0308365289945364 1
-0.0177079170545327 1
0.0677491044411949 1
-0.128117760008152 1
0.0371662151509041 1
-0.0303797097422522 1
0.112967445767827 0
-0.01903017082629 1
-0.0820364043011527 1
0.0167369666659877 1
0.070849068894056 1
-0.0507269466897279 1
-0.144083937795293 0
-0.0341324004874079 1
0.0475086044707088 1
-0.0827805110466348 1
0.0439625331815471 1
0.0841854241759635 1
-0.00682665514776452 1
-0.0981427184273273 1
-0.0703076503513295 1
0.104328735049509 1
-0.113756136753364 1
-0.0632124741169398 1
-0.0888873049527932 1
-0.123475177893961 1
0.0466158952143126 1
-0.0142140380364311 1
0.0915555270976705 1
0.0118202093026981 1
0.0587179440126449 1
-0.00693733794918992 1
0.0751048095994843 1
-0.0717714434941916 1
0.0583466260666434 1
-0.0256762516360309 1
0.0486736066701462 1
-0.0293543031506274 1
0.076604175302023 1
0.0578431617505301 1
0.0489101888738141 1
-0.163937916838573 0
-0.0263198262365873 1
-0.036971517794034 1
0.105421414492855 1
0.0698505919776875 1
0.0766274936767629 1
0.0744185518768341 1
-0.0134908173706398 1
-0.127211887981826 1
0.00450505395990188 1
0.0193398552126633 1
0.0173706212594874 1
0.0383105375084676 1
0.0923712235206063 1
0.205594799411861 0
0.0670623702486245 1
-0.0287463754795388 1
0.212936303979005 0
0.00765787766065613 1
0.0421066378791389 1
0.0699910478253046 1
0.108566172571506 1
-0.0752183873674703 1
-0.0483052852482219 1
-0.0499341154203545 1
-0.00989103682016241 1
0.175934944047578 0
0.00449984427362388 1
-0.0781889769383611 1
-0.0453413684537007 1
-0.000748289443470468 1
0.0029542976923635 1
0.128626444001782 0
-0.0426662379491463 1
0.0760448460165319 1
-0.164663380934784 1
-0.0408743637859856 1
-0.0153583502300816 1
-0.0392495875177491 1
0.135383521032798 1
-0.0521616882033189 1
0.0449082815646923 1
0.0832520693006537 1
0.207797759020704 0
0.00918831734473542 1
-0.0686358231579263 1
-0.0294025735134894 1
0.0479405000572487 1
-0.0621978300367608 1
0.189823071556536 0
-0.0514229635612425 1
0.044794190894603 1
0.0159917475220677 1
0.0895468426511177 1
0.0338179819239927 1
0.00210881559524077 1
0.0672356976137013 1
-0.004864341187539 1
-0.021858096004039 1
0.106230779369409 1
0.105105577599598 1
-0.0220655310465147 1
0.0961645924124957 1
-0.0597062347150987 1
0.00568326128047617 1
0.00367212865156955 1
0.122171639365127 1
-0.148208971399044 0
0.114722620173539 1
-0.0830398498377012 1
0.0887065229701679 1
-0.0283211648265749 1
0.0733493746474158 1
-0.0408955411451487 1
-0.0587585307856589 1
-0.00736426603200878 1
0.00261538907254307 1
0.055456736239694 1
0.147367181987665 0
-0.156536373308222 0
0.0134478373088592 1
0.0164141761480388 1
-0.0308559902565498 1
-0.0459000105007838 1
0.0971524117084016 1
-0.0479161195144945 1
0.0248321413110265 1
-0.0171300803302908 1
0.00397589319375881 1
-0.0728813271224091 1
0.0124436353907625 1
-0.071529584012536 1
0.0393279368420121 1
-0.0564196398654184 1
0.125759320155866 1
0.103393191228174 1
0.109474007092799 1
-0.0741993878348068 1
-0.0426149584661512 1
-0.0340296681990261 1
0.108807952746079 1
0.105023430167906 1
0.0236470886725057 1
0.0824523334147518 1
-0.0942731656621899 1
-0.0499417257262939 1
-0.00899690513366771 1
-0.113190100633778 1
-0.0792617372265705 1
-0.0564196143645829 1
0.143588186753185 0
0.0238064212153394 1
0.202669921186188 0
-0.0727073958324618 1
-0.0416343864502019 1
0.078385131050817 1
0.0275470161866861 1
0.124718082273428 1
-0.074484749143441 1
0.0374107298254119 1
0.0393418925149675 1
0.14708600746287 0
0.0375656765003749 1
-0.116801891137052 0
-0.038904515187869 1
-0.0612631823231063 1
0.122974006375031 1
-0.0298478026047775 1
-0.0807182686522309 1
0.00476312956365629 1
0.0855964553643384 1
0.0315361129222994 1
0.0016827056894291 1
0.0828687270447285 1
-0.149371274623521 1
0.00291553396773696 1
-0.0970258772725257 1
-0.0644389225752182 1
0.000900740148688128 1
-0.0521643834398298 1
0.0941804436314541 0
0.0578425430318248 1
-0.00199718441003713 1
-0.0191299919624047 1
-0.0961446178182684 1
0.0762209096408039 1
-0.014861921114354 1
0.0681415490670169 1
-0.0172202836199807 1
0.0952819150124004 1
0.0268395181421605 1
0.000824595864828834 1
-0.0355408654725289 1
0.0519795691871847 1
-0.016187116298986 1
0.000272312017184723 1
0.11076921417641 1
-0.0420470418323422 1
-0.0628649501736481 1
0.0396585325998381 1
0.0483613688916254 1
0.00482850409284561 1
0.0091436991315518 1
0.0623654296892807 1
0.00625625190290152 1
-0.0112677285176912 1
0.0440793473057808 1
-0.0809367611960125 1
0.0527662102198366 1
0.0618605313464259 1
-0.0322919711803685 1
-0.0779043523169377 1
-0.0714482441421074 1
-0.164990294750641 1
0.0224062307159181 1
0.0806694077320755 1
0.0569801421873123 1
0.0591891214492399 1
-0.0893062531172024 1
-0.108073813293542 1
0.00516639748205158 1
0.0152711912557208 1
0.0248116040810039 1
0.107412618103674 1
0.0703986571840457 1
-0.0102032193409683 1
0.126400885071902 1
-0.0829042368537852 1
-0.0178120940532202 1
0.0214316965980651 1
0.0339468497362297 1
0.0360513075482933 1
-0.0701629224699381 1
0.112286649986299 1
-0.0204423849426582 1
-0.0368971276848396 1
-0.0338204602196089 1
-0.0743731421777376 1
-0.0380952053551357 1
0.0416290263352314 1
-0.0164341316959646 1
0.0397899938056285 1
0.0850374255845977 1
-0.017408030480044 1
-0.00875935968508866 1
0.11310787916367 1
-0.047611995585799 1
0.0424981702785111 1
0.135118412894223 1
0.0205626646033719 1
0.0510560279081167 1
0.116588573814193 1
-0.0443418363753957 1
0.081650672920029 1
0.0391421301208433 1
-0.0104117248690557 1
-0.0951669102568114 1
-0.0493930050909543 1
0.0226734474841591 1
0.0803460294085223 1
-0.0771598898866664 1
0.0607817857190627 1
0.0143822858723217 1
-0.0911069518817484 1
-0.101962849090614 1
0.0635925004705571 1
0.112906086555796 1
0.0474950305323107 1
-0.22173313953201 0
0.0120988890693187 1
0.12537361078805 1
0.00467779419882434 1
0.0167803244464237 1
-0.0433156540525942 1
0.07427918189025 1
-0.012861975284202 1
-0.0241414340338605 1
-0.0827619969965985 1
0.00126745126746575 1
0.0074321118438894 1
0.00382902770581041 1
0.0307809577276372 1
0.133069134256694 1
-0.102862026216746 1
-0.0200618108187125 1
0.0887108838873189 1
0.139898440505064 0
-0.0515463590220205 1
0.0907540206147196 1
-0.00766816077184353 1
-0.0191878230401226 1
-0.0836376158258422 1
-0.089175703817648 1
0.0232858034336258 1
0.0869578925024988 1
0.0121329918624136 1
0.0259811961924383 1
-0.0820611398425738 1
0.00402781457098553 1
0.0273397892239371 1
0.0131090701791057 1
-0.148899482682331 0
-0.232843674586652 0
0.151277395182402 1
-0.00265872622012729 1
0.0360539759612846 1
-0.116851278757363 1
0.0813685492094524 1
0.0188946097067052 1
0.0319244899654112 1
-0.0315422833034621 1
-0.0253655993939933 1
-0.0291239460182562 1
0.020675501374919 1
-0.168069304751318 1
0.0137671012850122 1
0.0142807495003235 1
-0.0854698822432641 1
-0.026593510722763 1
0.111266222222277 0
-0.0710636437825452 1
0.0515430130265991 1
0.0755726906613123 1
0.0147366192548196 1
0.0102244042385044 1
-0.0108019150639342 1
-0.0957557734685585 1
-0.0104536634238222 1
0.0626967348079737 1
0.0359406551120921 1
-0.0267347982751226 1
0.177394598619576 0
0.0865469582216161 1
-0.125429895141613 0
-0.0397238439397929 1
-0.00250527879996364 1
0.0359052745859396 1
-0.0154900371180705 1
-0.0308270745438621 1
0.0646781433170187 1
0.0678896037292137 1
0.00899870461236394 1
0.0152414428385913 1
0.0894978474900822 1
0.0939071476022998 0
-0.0289559900915182 1
-0.0688669581551266 1
0.0669217055991202 1
0.0823227840692779 1
-0.163524810911268 0
-0.0608294885709774 1
-0.0162848382540275 1
-0.0748693530131886 1
0.0352919746016244 1
0.0302918638793101 1
0.11762300632743 1
0.0107396934306533 1
0.0761313829025865 1
0.085752358491406 1
-0.0229803304150127 1
-0.145087135192919 1
-0.150233236918744 1
-0.0181366815023377 1
-0.055558120240407 1
-0.0592442852945984 1
0.0409919840586268 1
0.0188059585896138 1
0.0702998259243383 1
0.164729572398406 1
0.012392763037018 1
0.0292283214337523 1
0.0873819320464011 1
-0.0494066392592962 1
-0.100730695786603 1
0.0666291694400034 1
-0.0547221039061106 1
0.0471158221051638 1
-0.016843761021658 1
0.0306739677224822 1
-0.022010324547322 1
-0.127224824710237 1
-0.177073137798168 1
-0.0694519780398412 1
0.104774707562981 1
-0.0551025494969319 1
0.00420591216305245 1
0.0401615043977302 1
0.0679078351244559 1
-0.00874992890152433 1
-0.131517537825985 1
0.0063768880258514 1
-0.192969402390141 0
0.0202424808646263 1
0.017545875780589 1
-0.103470493404057 1
0.0446594606369161 1
-0.0986691432884552 1
0.013367390978981 1
-0.0697237772816154 1
0.0567358801873105 1
0.0752077916799999 1
0.0140841948503177 1
0.109103485806762 1
0.0264054520483282 1
-0.0345040167912112 1
-0.0964323493976082 1
0.171644984995878 0
0.059796364671057 1
-0.013630347368007 1
0.0622345776522187 1
0.0186258950259608 1
0.00264387046031182 1
0.150559365841825 1
-0.011070296998845 1
0.0466848804580975 1
0.117487937280472 1
0.0114574327053281 1
0.142884850106825 1
0.00242393749794273 1
0.050278830307094 1
-0.0978227081002714 1
-0.0121102440488903 1
0.0652444959921116 1
-0.147972368660973 1
0.119149648954593 1
0.0839675660756415 1
0.0159339250227637 1
-0.0947508651548289 0
0.191124692558097 1
0.0134745608972027 1
-0.0710809838060018 1
-0.0694500571317514 1
-0.0857710015858013 1
0.0542158907410293 1
0.0567698882660721 1
-0.160049095938691 1
-0.115959175815038 1
-0.0435174964279494 1
-0.068399783743414 1
-0.0137135998686566 1
-0.0225587769549802 1
-0.0339087807355422 1
0.0247470445214364 1
0.12220807671367 1
-0.179771778028966 0
-0.0957817502979246 1
0.0674570582051598 1
0.181720312681866 0
0.113175989270141 1
0.00798234472602926 1
-0.062720739137605 1
0.0343090192061247 1
0.0233675497294156 1
0.0138258673786392 1
-0.0900449614186286 1
0.0925451472213797 1
-0.0237369239124639 1
0.0405693496435626 1
-0.147095871074744 1
-0.0513041700793691 1
-0.0613795774235844 1
-0.0298529557147936 1
0.0350132847631898 1
-0.0385917938699701 1
0.0658209665870688 1
-0.0060245146473813 1
0.0585264651353095 1
0.0285758077647839 1
-0.0784256502833285 1
0.130983006345496 1
-0.00313700159810987 1
0.0638704274817622 1
0.209584161624376 0
-0.0881307921061395 1
-0.0184138492199678 1
0.0386842355360744 1
-0.041876350335328 1
0.0233612498245806 1
-0.00586636115966854 1
0.0277282552229738 1
-0.0115298639572723 1
0.0455379095565139 1
0.0344248844035094 1
0.145481986721992 1
0.0867328810731796 1
0.00814331677610313 1
0.0103449781337511 1
-0.0312555243118512 1
-0.0638398638893305 1
0.0989784784050689 1
0.0799485642543014 1
0.162088615323711 0
0.143797223011546 1
-0.065924403084014 1
0.0532581979312425 1
-0.0696291946952203 1
-0.01922942911584 1
0.0044517575748778 1
0.00392784794757456 1
-0.118020846339919 1
0.00457351108746012 1
0.0573459753065885 1
0.0422406582887883 1
-0.0399612896299611 1
-0.0104530326924265 1
0.0757753896469172 1
-0.0671108959356548 1
0.0940146949937432 1
-0.0521284323512876 1
0.0249740304021217 1
0.000377339311366837 1
-0.141910452258836 0
-4.06922735158644e-05 1
0.0320734357387185 1
0.0466058352436657 1
-0.0215433842066369 1
0.110694886783243 1
-0.097784406622365 1
-0.0330047112736023 1
-0.110437999714057 1
0.0437354001548697 1
0.0405019828067194 1
0.017289583501333 1
0.0110678357623076 1
-0.0726992128500823 1
-0.143965841862703 0
0.0186577708989341 1
-0.0454815583271041 1
-0.172560517272944 1
-0.0339809487544763 1
-0.0759394922191611 1
0.0184935513978362 1
0.0495836312351879 1
-0.0397898163295484 1
-0.132705125713398 0
0.0209953594175052 1
-0.162613566239013 1
-0.0926777787337129 1
0.0604764775260087 1
0.157222661158615 1
0.0893118875111573 1
-0.0193197523176499 1
-0.0251443365953661 1
0.025304949720305 1
-0.11072284017472 1
-0.0790804522759226 1
-0.126972165289921 0
0.00616706119658578 1
0.0579831606773995 1
0.077417642219891 1
-0.00926079382064472 1
-0.0450472868406882 1
0.0155471895493268 1
-0.015152801993782 1
0.18113656682191 0
-0.0965610413448992 1
0.016896058938218 1
0.17454636339392 1
0.121686119548134 0
-0.0265263915737585 1
-0.00344864076441363 1
-0.0189840982398786 1
-0.0883600123984168 1
0.09841270561018 1
-0.000745928584815854 1
-0.10083134903461 1
-0.0382929041618011 1
0.0664463378017653 1
0.00247352270488108 1
0.0666642327365172 1
0.0495657429018805 1
-0.0366548826464306 1
0.0185023226382699 1
-0.0138811274265699 1
-0.0213229352350392 1
0.00328734885301582 1
-0.120872422325562 1
0.017945055901167 1
-0.0171623188402345 1
-0.0338058302171965 1
0.0483050492144232 1
0.106571380126722 0
-0.0506281158323849 1
0.00371194795648519 1
0.0845872554520452 1
0.105597488659778 1
0.0277548623148853 1
-0.153938140688035 1
0.0142516435578016 1
-0.0652942775244066 1
0.0925252221865019 1
0.0759481609502108 1
-0.0247970717724113 1
-0.140101268233014 1
-0.0325959282138006 1
0.131140207894325 1
0.0279484936162519 1
-0.0173030643814191 1
-0.0285870472620791 1
0.00969745583923373 1
0.0211695814497836 1
0.0506357002349997 1
0.0903043695145389 1
-0.0626053931758735 1
-0.0463096855097273 1
0.00983633592872905 1
0.033879714305936 1
-0.055102217829893 1
-0.0368399887650183 1
0.115772414739388 1
0.129954400984999 1
-0.0173027929316276 1
-0.0387269682268056 1
-0.0367565967563121 1
-0.00327742608424641 1
0.0309784545363565 1
0.0881700553151488 1
0.00616002930183646 1
-0.0259369415684456 1
-0.00293069271592784 1
-0.000968577381335834 1
0.0315121200747985 1
0.000459738908738454 1
0.0391417316789758 1
0.070004438916995 1
0.0477767591201079 1
-0.180201446539642 1
0.188104708125137 0
0.108557216603341 1
0.0217703689562928 1
-0.0171188538932942 1
0.0737588191909083 1
0.0512832749938421 1
-0.0174946200858035 1
0.0168668825494214 1
0.0453847799164555 1
-0.0968827214771032 1
0.0418807630348861 1
0.0995593061799783 1
-0.0420355026685071 1
-0.0548381451874825 1
-0.0783612182797333 1
-0.248005724878547 0
-0.0473020469317288 1
0.0481815323075403 1
-0.0207412359419939 1
-0.129457328018672 1
0.00424732805055153 1
-0.0697385930058369 1
-0.0469617888157987 1
0.0409073245004762 1
0.186023376280695 0
0.094178242574713 1
-0.00382647797612357 1
-0.00575629746349159 1
0.0226124125432252 1
-0.0451785464368262 1
-0.00953783176440081 1
-0.0300586120620875 1
0.0250167506882172 1
0.00529947957142806 1
-0.0431159962762814 1
0.0254093006157391 1
0.0442170296915159 1
0.0585003629867982 1
-0.0473505236333635 1
0.0678727900413706 1
-0.264963149199259 0
-0.0335734096259551 1
-0.00605706290471714 1
-0.0878703321211136 1
-0.00742996651834997 1
0.0681038186679238 1
0.0233394082607934 1
-0.0784772704741235 1
0.0262389132993503 1
0.146705041155022 0
-0.0466305188977097 1
-0.111341712490233 1
-0.0470789130003336 1
-0.0666797917571677 1
-0.0302487801974538 1
0.119801143656751 0
-0.0570140982784521 1
0.0475006710500419 1
-0.0253311240636805 1
0.0668391917395215 1
0.0668665732984052 1
-0.0472785970028879 1
0.151917748790314 0
0.00998916883125117 1
-0.0175310761859984 1
0.0475551922738039 1
0.0750980252761362 1
-0.0331727310303498 1
-0.173489066267416 0
-0.153144344748137 1
-0.0178676428115438 1
0.0654360780071822 1
-0.0361279778110873 1
0.00776122999387684 1
-0.0280089532470682 1
0.0236228582305501 1
0.0935987147319069 1
0.14979062769315 0
-0.0701011291890306 1
-0.147098702951531 0
-0.0618348650114089 1
0.163161758237187 0
0.0786182149823893 1
0.067943582466913 1
0.0606384135545661 1
-0.0313425801519066 1
-0.016160065108781 1
-0.0299684071090411 1
0.0699294323845813 1
0.0957254775074953 1
0.133078877028944 0
-0.111773435297612 1
0.0545309174561435 1
-0.144702261450677 1
0.0359504663102959 1
-0.0348926447594452 1
-0.0671108468145447 1
0.0568551436059651 1
0.04486363471189 1
0.0126461008717683 1
-0.139590354532294 1
0.144268178204449 0
-0.0920408881962372 1
-0.0263767417616577 1
-0.0676836188797391 1
0.00429455285401779 1
-0.0409591753246564 1
-0.0608310607003686 1
0.158429441708131 0
0.0197455258458007 1
0.116196774919892 0
-0.0616986696670364 1
-0.00849114188128777 1
-0.08214617281208 1
0.00716398429643218 1
-0.0805902708954924 1
-0.0680382825029552 1
0.11028988153862 1
0.0897838830106685 1
-0.0270146785474814 1
0.123239840408112 1
0.0723556486259201 1
0.0344549027069971 1
0.053829447846904 1
0.0933869190013504 1
-0.095378523469798 0
0.0278253805981871 1
0.142534314565226 1
-0.057367355862161 1
-0.0285747589461905 1
0.072003922234651 1
0.110688997858476 1
-0.0912686192465589 1
-0.0809954053242193 1
-0.171812373518142 1
-0.0549750316211016 1
0.0125543729223647 1
0.0355199172875958 1
-0.00760604967206565 1
-0.0928480094545114 1
-0.0218638582807813 1
0.0147773096540653 1
-0.00491669549062503 1
0.0388748384105486 1
0.000851298765152768 1
-0.0323498731155691 1
-0.0706998303980338 1
-0.0188483400354646 1
0.0611506589066131 1
0.105916001289521 1
-0.103744336531969 1
0.157649547548344 0
0.0366604723558198 1
-0.0351444137783047 1
0.0442633835103912 1
0.0460380930897692 1
0.0154402377512863 1
0.0384360297289155 1
0.0646441072749138 1
-0.0517096269658931 1
0.0982534625073501 1
0.04570335323241 1
-0.128672649768394 1
0.0294667674451148 1
0.0368057777784353 1
0.0290915773719551 1
0.00692315349226579 1
-0.0500419023646578 1
0.0847463051137176 1
-0.0515091175522046 1
0.0115341016050969 1
0.0679363148975113 1
-0.000217591441203265 1
-0.127244782739033 1
0.0484825657904603 1
0.0352047595953655 1
-0.0298631112991963 1
0.0190738968869828 1
-0.0787035635758411 1
-0.0927768145017766 1
0.120991813193831 1
-0.0997708940751927 1
-0.0807614645126016 1
-0.00542961657120492 1
-0.108031950795532 1
-0.0463904730938459 1
-0.0147206037033995 1
0.0368839317930264 1
-0.114741731839813 1
0.026587864194879 1
0.0060353286603924 1
-0.0970805579199522 0
0.0475243447216008 1
-0.0729069491722477 1
-0.0293251152531694 1
0.0126795978550339 1
0.13769215660256 1
-0.0396587122613929 1
0.0180869035860386 1
0.0427789509973428 1
-0.00835296772294961 1
-0.103501496108387 1
0.129001691676047 1
0.064335787192383 1
0.119977714391658 1
-0.0120270883411871 1
0.0680472767584884 1
0.0245076304810478 1
0.0279871277120224 1
0.0215205998429595 1
-0.000563299350821 1
0.0355416932427974 1
0.0580706515988023 1
0.0914132303052766 1
0.0773280643257985 1
-0.092929152248459 1
-0.121149061959687 1
0.00477273393069921 1
-0.166180125027597 1
0.0367289845194755 1
0.130019833377587 1
-0.140379486038058 0
-0.103956552966228 1
-0.0480701734765129 1
0.0409465680140339 1
0.0473401213825908 1
-0.0155603244696985 1
0.149375399191089 0
-0.109839084373109 1
0.111252481347361 1
-0.0323476294743031 1
-0.00283291087852592 1
0.0220410013257544 1
0.112856986429584 1
0.0678825065873318 1
-0.0128494063812498 1
0.0730894364833204 1
-0.0483816594305164 1
0.0182844550515189 1
-0.0867293932542069 1
-0.108698840579096 1
-0.00371494958139675 1
0.0719013265272809 1
-0.0294132454761048 1
0.0338385423731144 1
-0.0128708700215545 1
0.14662427248638 1
-0.0422279682707704 1
-0.17852013527987 1
0.0456461026962394 1
0.0694030143611273 1
0.0134542037640905 1
-0.00425772470499578 1
-0.0083436263643961 1
0.126921459707704 0
-0.0543356473242462 1
0.0416571786405846 1
-0.0541595181555494 1
0.0306609149402082 1
-0.017090021077966 1
-0.0180394413586083 1
0.0630631132645348 1
-0.132285617935626 1
-0.141733782045415 1
0.00748574957709053 1
0.109668854311839 0
0.0945726199365895 1
-0.076749376436523 1
-0.115805449596487 1
0.0574852143328553 1
0.0591423640935426 1
0.0774311515532219 1
0.0141454495674919 1
0.154836032435608 0
0.0760651664415874 1
-0.00951759050632168 1
-0.0413300886327304 1
0.0969732338869677 1
-0.0571274900440816 1
-0.0414313278077299 1
-0.129211748198211 0
-0.0897703649099045 1
-0.0243967531310237 1
-0.119109752078749 1
-0.102460878057755 1
0.0382608274633728 1
-0.00706709284172359 1
0.0793500824975199 1
-0.0430422372151184 1
0.0237304252369995 1
-0.031415193313982 1
0.0130339345213159 1
-0.109678484988377 1
-0.102113396112463 1
0.0468232154479367 1
-0.0363186892321632 1
0.0209795507611115 1
0.140899765475373 0
0.10829108588563 1
-0.0285066992226902 1
-0.0194737368255079 1
-0.000925246508028815 1
-0.0360738101523044 1
-0.0544545746422539 1
0.0622350261391113 1
-0.110229595183361 1
0.0795833877482012 1
0.0862566070527233 1
-0.0141202272846088 1
-0.0628687331616761 1
-0.12497057028152 1
-0.0479816634804825 1
-0.109682918045994 1
0.045471442703453 1
-0.0685145740186351 1
-0.0567553729333059 1
-0.0739199539961552 1
0.156730095192853 1
0.0653330734444922 1
-0.0223650419402041 1
0.128343065987756 0
0.0072226137913053 1
-0.0473730982338384 1
-0.0126621946558551 1
-0.073587037508142 1
-0.096171519139248 1
0.0704308384343535 1
0.0723778717433177 1
0.157581141414655 0
0.00189042736261483 1
0.0312756364334997 1
-0.0492895172240632 1
0.038493610932717 1
-0.270270414730687 0
0.0531031519099814 1
0.0770304202435012 1
-0.090045960842677 1
-0.0764033468853025 1
-0.0874273870324231 1
-0.133288266854815 1
0.038689980252746 1
-0.0633767612048721 1
0.0194771124767704 1
0.0456952868378007 1
-0.0533255264868099 1
-0.0560185284273633 1
-0.0859838594233384 1
0.0466748894155235 1
0.0500448929826322 1
-0.0684401258517584 1
0.0246727323987059 1
-0.0569524957589464 1
0.0291903498951404 1
-0.106675684611561 1
-0.0657426321963066 1
0.0849136045614711 1
0.0591767609615693 1
-0.0940470868974944 1
-0.137925422369277 0
-0.162225205942937 0
-0.205045049801329 0
0.128311248079754 0
-0.15825769567057 0
0.164056438768065 0
-0.0225653261010305 1
-0.0587971404129706 1
0.00136654508720859 1
-0.0401651627888392 1
-0.0341082023717811 1
0.0535731535758137 1
0.123425969996246 1
-0.0635451901458861 1
-0.0228748615459793 1
-0.0345085913763383 1
0.0230722555637444 1
0.048375747659049 1
-0.118045737164013 1
-0.0733265649544112 1
-0.00973378200735461 1
0.0419248562406505 1
-0.0796396630614119 1
0.118642577692625 0
0.0977413535872714 1
-0.00949141421846036 1
0.0526195236210803 1
-0.0797307820203434 1
0.0407172900897066 1
-0.0608484240326421 1
-0.0532663844167253 1
0.0896597438447797 1
-0.10978133697862 1
-0.0026247442738441 1
-0.150981223457798 1
0.135851526197889 0
0.0717194074251022 1
0.167826666148846 0
-0.0643704160023978 1
-0.0830023370867605 1
0.0921502203531349 1
0.0155895003801838 1
0.0977531101474976 1
-0.0501371463089364 1
-0.138253927225893 0
0.110429459150183 1
0.0336957032473365 1
-0.0179395831114023 1
0.0858242059017262 1
-0.0656765798903311 1
0.0280802932282599 1
-0.0893887518875231 1
0.0978413608067586 1
-0.0483489351155622 1
-0.107594481393614 1
-0.0729111132140766 1
-0.0561740528536612 1
-0.0626024142879691 1
-0.111964566642051 0
-0.0682009092767866 1
0.0271622549846753 1
-0.0728569399573574 1
-0.0674129749727874 1
-0.0916622540665249 1
-0.0320234382173129 1
-0.0701326428098655 1
0.181697192052737 0
0.0324902671282036 1
-0.0484307655626478 1
0.156750629498922 1
-0.146043754824306 0
0.0731209122007934 1
0.00258396830890203 1
0.0642031079053511 1
-0.0998334887281776 1
-0.101960612829333 1
-0.025337392253116 1
0.000448385334064676 1
-0.0654584182195425 1
-0.0793970926667748 1
-0.16515304361687 1
-0.0221314684795413 1
0.00853814966642537 1
0.0268326057945309 1
0.0938871708276848 1
-0.0767028343511925 1
-0.14315051235543 0
0.045935679290266 1
0.0597787159139794 1
0.0658004463067868 1
-0.0350053952397956 1
-0.0907510466515503 1
0.0765086150384044 1
0.0262947649406674 1
0.0421055663133105 1
-0.0878251255147541 1
0.0567760930254631 1
-0.176437050136471 0
-0.0936756839483105 1
-0.0674225611491747 1
0.141685250962248 0
-0.0588771807641688 1
0.0744873659423674 1
-0.105390288793165 1
-0.0437036310344869 1
0.0411579197373017 1
0.046407243428671 1
-0.142862492272843 1
0.0413094330202873 1
0.116010774986175 1
-0.0163622085767719 1
-0.00284024444760045 1
-0.0570089894505083 1
0.0491865119034768 1
0.0553356867675029 1
-0.0128028567517221 1
0.0120623347629999 1
0.104654783688936 1
-0.14443578838948 1
-0.121217799605801 1
0.023074160812582 1
-0.114012448574598 1
0.0347312581585847 1
0.0388724017492487 1
0.0560103782443635 1
0.000578826503983207 1
0.099834217080922 1
-0.0985203049807683 1
0.19436550815821 0
-0.0770283476378974 1
-0.0405258948560129 1
-0.12493974486032 1
0.127637646159241 1
-0.116029346663484 1
0.0549684547025201 1
0.0615622907630523 1
-0.00330176296029471 1
-0.115478873017354 1
0.219089679126255 0
-0.0393635756519517 1
0.140153336746529 1
0.0832216885174333 1
-0.0536821566763449 1
-0.0230743508440521 1
-0.0150516697672021 1
0.142502796041388 0
0.106609742159016 1
-0.122330585446665 0
0.0500163221458053 1
0.0522821513422767 1
0.0131548596212466 1
-0.00650547743527837 1
0.12990961899571 1
0.0240781427580393 1
0.0698208788563239 1
-0.0742641406348013 1
0.1323524635924 0
-0.0214211718434904 1
-0.166125251979195 0
0.107073892160526 1
-0.102488299674359 1
-0.0179362320677348 1
0.0153653847590694 1
0.0310393906155214 1
0.0882656209434394 1
-0.128034651235312 1
-0.102937533726853 1
-0.00340280593766506 1
0.0339619131107397 1
0.0835945572432747 1
-0.0472912951277419 1
0.0450406917164149 1
-0.00517694378892757 1
-0.166609163401452 1
0.118900500963631 1
0.0381234456607666 1
-0.142587421685471 0
-0.0128856260143688 1
0.0506856051411209 1
-0.0604894011448901 1
0.18665454936526 1
0.0132409606876567 1
0.0530041860945877 1
-0.0155254471664229 1
-0.0520739871802765 1
-0.0198845594801932 1
-0.0369686129481991 1
-0.112763825330215 0
0.0705156107660476 1
-0.0554993840049341 1
-0.0504506970071891 1
0.110325619151579 1
-0.0507832705547255 1
0.00495986352156797 1
0.0254263615752354 1
-0.0318973036046522 1
-0.19746286525677 0
-0.0116774788769067 1
-0.0227760822945271 1
0.0106184915309331 1
0.0783554951365287 1
-0.0039287631675604 1
-0.0479997790115711 1
-0.0451421721610632 1
0.0409121207693371 1
-0.117353025739508 1
0.00684994986491444 1
-0.033961172280453 1
0.00976143469411242 1
0.00240858328424013 1
-0.0599831289989917 1
0.0636374459377074 1
-0.135487328501393 0
0.132388706135657 1
-0.0094474368708842 1
0.0112629623085716 1
-0.0291667991422652 1
-0.0791355737993918 1
-0.0225125002817717 1
-0.140421905349754 0
0.0251516612608928 1
-0.0176954262986213 1
0.129030330563206 1
-0.101129913496471 0
0.0695982619631825 1
0.138930389878127 1
0.0179355003143981 1
0.10875874002148 1
0.0222447095009701 1
-0.147117342941439 1
0.155880234242043 0
0.0322023919073333 1
-0.0218331082942411 1
-0.0293638758518359 1
0.0196053153062646 1
-0.0441766062739476 1
0.00985168588189594 1
-0.225630930872521 0
0.148983702245995 1
0.0400591242698075 1
0.000981686874585042 1
0.0797059223488657 1
0.123568535436866 1
0.0787895643026641 1
-0.00922841153911215 1
-0.051077255521966 1
-0.10740109893712 1
0.0180800289082611 1
-0.0471875326437673 1
0.0909892257824416 1
0.0101971573560987 1
0.0458219541819577 1
-0.00227051435849212 1
0.101329900229902 1
0.139788596589176 0
-0.0976507485020003 1
-0.00857771808665229 1
0.0519969126600611 1
0.0492003931046349 1
0.0743073385795016 1
0.0256832705523129 1
-0.058959259746608 1
-0.0185143951083115 1
0.0351304552700763 1
0.0111718184333856 1
-0.107602723797692 1
0.0141880080112781 1
0.0799891172150671 1
-0.0438261608453793 1
0.0324986408574714 1
-0.0158706200416662 1
-0.0302533925429855 1
0.111142143857488 1
0.104440891507795 1
0.0373972578563406 1
0.243142575017518 0
-0.14090736445524 1
0.0809232119830761 1
0.0161941216525907 1
0.109891159994499 1
0.234192555229598 0
0.0905302643564044 1
0.0282434136808232 1
0.0255343099074137 1
0.0725735413066355 1
0.14307420272994 1
0.0124042300867392 1
0.0273989773442172 1
-0.0877356684785653 1
-0.159763291559116 0
0.0150284465612739 1
0.132899939069863 0
0.00364563514529935 1
-0.0611204223597869 1
-0.0734952718817046 1
0.0286816998886712 1
-0.00618892890163267 1
-0.0709380025731374 1
0.0747639722462162 1
-0.022340003909668 1
-0.128481046056387 1
-0.0205912848276786 1
-0.0724703881960319 1
-0.015772261876121 1
-0.0147084944520121 1
0.00481935575267056 1
-0.0996199861767249 1
0.0519027390481011 1
-0.225172278168924 0
-0.0440766057329101 1
0.0474929358754871 1
0.0547260983371123 1
-0.0841384518476663 1
-0.0170957093863916 1
0.0606561456064578 1
0.0875531585938086 1
-0.110764237089688 1
0.0677599983361628 1
0.0140727395573521 1
0.0737866596802068 1
0.0106578007921515 1
0.015311140672475 1
-0.130984000586715 1
-0.0916040119530735 1
0.0287779811699508 1
-0.0880827423958682 1
0.0102737583826042 1
0.109084438912703 1
-0.0489264122796407 1
-0.0706233777674945 1
0.045314717289023 1
-0.0100230428195619 1
-0.0255616028613548 1
0.0710870927237601 1
-0.105069580263486 1
0.00470090911100691 1
0.0757220033526751 1
0.125054296315533 0
0.0326470404116564 1
-0.0316771549549268 1
-0.110778549116696 1
0.0916744336457659 1
-0.0613566632512849 1
0.0811732352603694 1
0.0407292595926106 1
0.0162284921891535 1
-0.07557025799585 1
0.0282675924350151 1
-0.0279964686262171 1
0.174580311575399 0
-0.0789852534452492 1
-0.0454604355611223 1
0.0821180355039348 1
0.00557285969480936 1
-0.0826950688105747 1
-0.0534678040612785 1
0.0635856796749476 1
0.0592641942256136 1
-0.043329890557464 1
0.0248400991299594 1
-0.00275814324665317 1
0.031450524960416 1
-0.0566624473470785 1
0.0315326927251984 1
0.00519424605185556 1
-0.030092024454571 1
0.0216219827982431 1
-0.051712721405031 1
0.172468839053658 1
0.0357038266112481 1
-0.0128854358720068 1
-0.0471264311771305 1
-0.0569336263490827 1
-0.0378466852228512 1
0.0771515754603303 1
0.048862672448161 1
-0.022147987393155 1
-0.120062249558671 1
0.0893402549802132 1
0.0958228380125825 1
-0.0919172888856223 1
0.00842627607581239 1
-0.0811965375461288 1
-0.0245875997011513 1
-0.0398261522722187 1
0.0184360533060847 1
0.103408279998961 1
0.0202529207486884 1
0.0672643718342766 1
0.0232744717654419 1
0.135488022764719 0
0.00164104308673226 1
-0.041086377017014 1
-0.025120793391133 1
-0.0130085638777915 1
0.0192867186758817 1
0.0226503029589352 1
-0.0690004275831635 1
-0.0161795362536057 1
-0.0837555304460707 1
0.0714089783745028 1
0.000432800097112742 1
-0.110062535991665 1
0.0327142647293691 1
-0.052201125362874 1
0.0786986442565 1
-0.0763692378858855 1
-0.179483367503828 0
0.0887812928111039 1
-0.0465040553476285 1
0.118708649189049 1
-0.0622696557340611 1
0.00746380545798916 1
-0.029161199178154 1
-0.00494544042372463 1
0.0335037443372069 1
0.150477406388156 0
-0.0469421395486251 1
0.0461477716866253 1
0.179535518554073 0
0.114287375623615 1
0.0394984375476198 1
0.0806821457258263 1
0.168237629333493 0
-0.00487253234424741 1
-0.0511116298427959 1
-0.0276721926838936 1
-0.0220677281932231 1
0.00578993578091436 1
-0.0918952096766339 1
0.0347164782459884 1
-0.154612313636705 1
-0.0890291922259028 1
-0.00619588143037658 1
-0.0321680374258678 1
-0.0109810139682538 1
0.0741319362862598 1
-0.0374279822400156 1
-0.0216325983260183 1
-0.0954028895525177 1
0.0786811796848163 1
-0.018907627218182 1
-0.0324923782382853 1
0.0362793680014373 1
-0.0272523957782291 1
-0.0467506101448997 1
0.0321751583597495 1
0.0300083031245151 1
-0.12885901440269 0
0.00455655609896778 1
0.0458451098515196 1
0.141110035136329 0
-0.0705063640811647 1
0.0436134017618338 1
0.0462635489377219 1
0.0331499492153886 1
-0.139716675223689 1
0.0526124527320735 1
-0.0959536618292845 1
0.0531127369064339 1
0.0189898551916586 1
-0.146631919436474 1
0.150953446721087 0
-0.0336098950527371 1
-0.153541123532999 1
-0.137768909525428 0
-0.0340538928074773 1
0.0598327401659784 1
0.00204945460173913 1
-0.0563736836142203 1
0.0536576646937728 1
-0.0505700687027586 1
0.0272732485956542 1
-0.0244836975729874 1
-0.0934685963176408 1
0.00562780485767737 1
0.104376029027249 1
0.0561526984880521 1
-0.0852302937144661 1
-0.0221618645753027 1
0.0110829985977529 1
-0.0761277208348045 1
0.0560835446553862 1
0.0243447161866489 1
0.00142162783523855 1
0.0172168782916564 1
-0.0781318261057576 1
-0.0116577065914701 1
-0.0889916692886075 1
-0.038579981318408 1
-0.0329430875656447 1
-0.0663830801479695 1
0.0998470354014614 1
-0.0842349969233228 1
-0.0897870052126363 1
-0.1347915999654 0
0.165243106192372 0
-0.0971147360102636 1
0.0778737196587596 1
0.00267027168566047 1
-0.0516802546203578 1
-0.0343609242393565 1
0.181045300835528 1
-0.0363613855558797 1
-0.028241309668173 1
-0.0645090760090053 1
0.0687646825427254 1
-0.0162534295474615 1
-0.0712287248531485 1
-0.0773016145396659 1
0.034191881874696 1
0.0316533016958441 1
0.0834970757818681 1
-0.000352292386779331 1
0.118224332235334 1
0.0162355598163921 1
-0.115707143806039 1
0.152787389038819 1
0.0105614101333117 1
0.0542857679666953 1
-0.172353629420783 1
-0.018517197355878 1
0.0902592407385964 1
0.0791298448536411 1
-0.0437115667455874 1
-0.0322167525927586 1
0.0312397093791618 1
0.114017194123856 0
0.0414086912984824 1
0.126156653536743 1
0.0981482963635987 1
-0.0271341594976518 1
0.0582523621769519 1
0.118773757225764 0
0.0432780283375189 1
0.0805762177894842 1
-0.162869347824758 0
0.0332153115395299 1
-0.0630440710583541 1
0.0841289793106157 1
0.0381997412022837 1
-0.0663184750634082 1
-0.133613249779146 0
-0.063110476645851 1
-0.0598913929099345 1
-0.0273094168304749 1
-0.113957078362306 0
0.0703468500049182 1
-0.120781149620496 1
-0.00890054964203282 1
-0.0120365061251936 1
-0.0313601583934274 1
-0.0101998286407048 1
-0.0877174793935902 1
-0.0709078849785874 1
0.0210277383448815 1
0.0577896627474808 1
0.107204440524698 1
0.0940700345728089 1
-0.0348509472154616 1
0.0722516322363824 1
-0.0807982116524617 1
-0.0619588298063774 1
0.113933310739367 1
0.080950661095458 1
0.16048355901866 1
0.0591184074801316 1
-0.0241257573845725 1
-0.040011141116221 1
-0.0461575214214823 1
0.0398037700404523 1
0.00156667179473563 1
-0.065072347498864 1
-0.223110991113391 0
0.118885254427725 1
0.0362125109091793 1
-0.169863736508405 0
0.0492122736438626 1
0.060964319772048 1
-0.133120565640756 1
0.0890744837065432 1
0.0101452089898608 1
-0.0630707531712224 1
-0.0799719777226723 1
-0.0346998066425325 1
0.0215104205996234 1
-0.014151607107344 1
0.174708096777472 0
-0.0828070451310484 1
0.127723533183559 1
0.0693598162217925 1
0.2503633252023 0
-0.197954392913617 1
0.0701742042111436 1
-0.0855470783197922 1
-0.0268163980277228 1
-0.0265213227517229 1
0.134838970063254 0
0.0359420478001027 1
0.0786160785516615 1
-0.181170905618394 0
0.0310876393472939 1
-0.0630853262311146 1
0.112175824636407 1
-0.114511842391258 1
0.107959320875671 1
0.0392694398209022 1
0.0670016774965987 1
0.0104675944635714 1
-0.037686925830252 1
-0.0122019322643254 1
0.0355429800720201 1
-0.024703515012704 1
-0.0536358252985191 1
-0.132443932267195 1
-0.14923022886443 0
0.0121029585843492 1
0.0446778851296209 1
0.0735892299451269 1
-0.013722718578659 1
0.0279315390015715 1
0.00733073149262769 1
-0.00282934744081384 1
0.127866567253689 1
-0.101946272767848 1
0.055038632325593 1
-0.0723122417329022 1
-0.0778720265537862 1
-0.0721850184249434 1
0.0304191233040551 1
-0.0208402155733685 1
-0.0968980729208816 1
0.0968731347542652 1
-0.000800901368368887 1
0.101200416652874 1
-0.148447287898136 1
-0.105809998459978 1
-0.0742974174705079 1
0.0792383519605328 1
0.12387623846437 1
0.0603391551124519 1
0.0130206674586446 1
-0.132925586978418 1
0.0470215167177053 1
-0.0170873898002311 1
-0.030852135534906 1
0.0717579722965456 1
0.0268730658548737 1
-0.0331467983334217 1
0.0361867358276883 1
0.0746157927563645 1
0.0249782061859765 1
0.0103506443479436 1
-0.0470257580051319 1
-0.00380118354056195 1
0.0641099379086681 1
-0.0430187351166594 1
0.0269411216622478 1
-0.0670073464815348 1
-0.0357932385540096 1
-0.0379432138905293 1
0.00476379240585047 1
-0.0872050870041249 1
-0.0227434500568032 1
-0.024885637587656 1
0.159118346278521 1
-0.103675449271699 1
-0.0404308241049374 1
0.0717356483045078 1
-0.0113998782298121 1
-0.0356236634947321 1
0.0226315319560769 1
0.016900375991158 1
0.0877011694393783 1
-0.0185036459657007 1
0.0111189850811457 1
0.1261325206522 1
0.0358994126187126 1
-0.00450113661572433 1
-0.0296395617511062 1
0.205201879707144 0
-0.0307911225521676 1
-0.0937898948225382 1
0.0658882757211812 1
0.194568665948601 0
-0.00200869449798837 1
-0.126521547864157 1
0.0419058578186074 1
-0.0358874413211313 1
-0.047222244441954 1
0.0912943353806514 1
0.0809006910791541 1
0.0930806851900175 1
0.0263703386330096 1
-0.00462884355778897 1
-0.0082666793036882 1
-0.0604190374335344 1
-0.0989065405581456 1
-0.029629916257164 1
-0.0107233325847173 1
0.0129482596318367 1
0.0523742346481669 1
0.0636603978876938 1
-0.0939290392831394 1
0.0726898287052773 1
0.0396529037954478 1
0.091390190035791 1
0.0515269170353624 1
-0.0559247437995001 1
0.0084567751761701 1
-0.033131025925194 1
0.0381824856393404 1
-0.000796424473941633 1
0.0660135322832713 1
0.040055208357445 1
-0.0200905931996495 1
0.0367524163207968 1
0.143027045077218 1
-0.0307995039532477 1
-0.0486263144932303 1
0.0831471257345121 1
-0.0762196009107797 1
-0.0141271660019908 1
-0.0284897818437013 1
0.149075029011757 1
0.0164345027241801 1
-0.0742114440988295 1
-0.0982440973252794 1
-0.0423781193345258 1
0.0263832110364229 1
0.0320348594304565 1
0.0280855062547419 1
-0.0573736974421723 1
0.0361277915526442 1
-0.113155794117344 1
0.0397557281482934 1
0.0173413563808511 1
0.163259883388833 1
0.0416706075066392 1
-0.0106743350618706 1
0.137633023205846 1
-0.00970493613114967 1
-0.22828356813934 0
-0.229214538728774 0
0.0199998923305659 1
-0.0449918350505967 1
-0.0415196592907863 1
-0.038424194277482 1
-0.07765001827511 1
-0.0195057043627074 1
0.0584490212517915 1
-0.0188205547278269 1
-0.00444928512491967 1
-0.145017226872598 0
0.0870129037479897 1
0.022038323424602 1
0.0163779886603344 1
-0.0703944762245011 1
0.0420371257844984 1
0.111358107172682 1
-0.0230654200872116 1
-0.109008794525564 1
0.108818319706785 1
-0.0149511373244709 1
-0.100000065984727 1
-0.0577010808248364 1
0.0328719243457535 1
-0.0957132857556649 1
-0.0578557339840168 1
0.0744951622325369 1
-0.0380817433368721 1
-0.0411992559323811 1
-0.0255375210077104 1
0.103824763990098 1
-0.164845835487272 0
0.0745011324742762 1
0.0693611713965922 1
0.0143722039238892 1
0.0027728454098826 1
0.04504643452094 1
0.0208392605084882 1
-0.0445874833934613 1
-0.157329855680123 0
0.0368853449944548 1
0.163922020851627 0
0.0482954345122083 1
0.0988214477303661 1
-0.0139079630150939 1
0.0734443557077417 1
-0.0692021106857859 1
-0.0299190369642436 1
-0.057301777814887 1
-0.0320806529173808 1
-0.102750787842922 1
0.0308934354037286 1
-0.0766771098641274 1
0.0207347666930339 1
-0.101118927009657 1
-0.0103685246112514 1
0.0554160375158891 1
-0.00638442578523136 1
0.0243948632170611 1
0.0347442991937401 1
-0.00456581263865957 1
-0.0477914483442884 1
-0.0683950353594601 1
0.11035302860102 1
0.137318928012961 0
0.0537166955699417 1
0.0906686440292661 1
-0.084925663802423 1
-0.0117431050672635 1
-0.0289847192408368 1
0.16189220595859 0
-0.00407007057498765 1
-0.0324503202718453 1
0.00936227466690582 1
-0.0216669686331582 1
0.0591784823373444 1
0.108483477582557 1
0.0203296069474667 1
-0.149916217505614 0
0.0391151065448938 1
0.00299900859353733 1
-0.00819488525940698 1
0.11575365699268 1
0.20660534229005 0
0.0907794176897526 1
-0.0196560210427102 1
0.0856299720828364 1
0.040758950309301 1
0.0138739879918365 1
0.0684796489056921 1
0.102567820931514 1
0.11162429856564 1
0.0192085432713682 1
-0.0941275729803873 1
-0.049942367451053 1
-0.0990739479149531 1
0.0818651016760553 1
0.0164420454505387 1
-0.0272739459473841 1
0.0976176206578351 1
0.0612546028494289 1
0.0378574115525674 1
-0.167015777960819 1
-0.0385095707856089 1
-0.132627181367576 1
-0.00391868557271766 1
0.0914678397395884 1
-0.0817616217635225 1
-0.0640856657779821 1
0.0819354878291906 1
-0.133939755738313 1
0.199033485188471 0
-0.0635508122480348 1
0.0641955017013434 1
-0.0784016498495474 1
-0.0419183454792423 1
-0.121470608824098 1
-0.0550232713515818 1
-0.154143315161021 0
0.0195745555368849 1
-0.0727987100978831 1
-0.103097357703111 1
0.0180545970047898 1
-0.0545031371399413 1
-0.0290139583204057 1
-0.231103454890931 0
0.0953784594716981 1
0.114858181647512 1
0.0951234140398442 1
0.0387066714738732 1
0.00428361763112686 1
-0.0465365120415891 1
0.0437625463626443 1
-0.0258053626982116 1
-0.0915234982352134 1
-0.115041975571652 1
-0.0364540225065551 1
-0.0432551587436498 1
-0.00711296033948521 1
-0.0180957666170053 1
-0.0206476656437912 1
-0.0893506567330841 1
-0.0810098619194916 1
-0.0892789060661507 1
0.0582595897616166 1
0.0898005110531512 1
0.0241997993747531 1
-0.0142672835841084 1
0.0719862181601976 1
-0.00501598968756553 1
-0.043508814971543 1
0.0306694475462718 1
0.0615401840587786 1
0.0876843639332978 1
0.073226078055756 1
-0.015213258259084 1
-0.0627698830038877 1
0.110150093685699 1
0.0933550423787142 1
0.0280803562110208 1
-0.0983725538808028 1
0.0659138663217944 1
0.0389383504555813 1
0.0194947123374072 1
0.0575122254828116 1
0.0189365689319048 1
-0.133538421981021 1
0.0888184056919363 1
0.00446973022328531 1
-0.123768049986413 1
0.0716311918111938 1
-0.178740249444472 0
0.0496044478190296 1
0.0148997400306645 1
-0.147073606716325 0
0.0140421672444524 1
0.00433853032551128 1
0.0639417995350402 1
0.0872492592718747 1
0.150530372005123 1
0.032375425171605 1
0.0940750007398348 1
-0.033283586159104 1
-0.0497922695303547 1
-0.160944158727873 0
-0.0244786851882352 1
-0.079771121875413 1
0.165278478884663 0
0.0613847460644935 1
0.117035501935892 0
-0.0445501070836594 1
0.142518546414831 0
0.0149628630578736 1
0.0125111226554594 1
-0.0438671008007128 1
-0.0241401867787062 1
-0.0933328287131874 1
0.101966787916447 1
-0.0153574950453287 1
0.0823483693931357 1
-0.0369208303248246 1
-0.0872238566499911 1
0.052078078361206 1
0.0394223539365909 1
0.00202511973185276 1
-0.0568837295236724 1
0.0164504944176343 1
0.102953401353626 1
0.0223717847353706 1
-0.0528796999213797 1
-0.061374602738587 1
-0.0199669767734286 1
0.0606815961876493 1
0.0427232257061597 1
0.130018342739715 1
-0.171016127628445 0
0.0125687389665873 1
-0.0353028866962961 1
0.140429021651101 1
0.0363113408629492 1
-0.0714093133745602 1
-0.10904311139635 1
0.00827575783597584 1
-0.0356924691513708 1
-0.0275955920147178 1
0.0906681571076654 1
-0.0252242442443607 1
0.0717510060548859 1
-0.0454154270096653 1
0.0686938284604822 1
-0.0847863550345659 1
-0.082636780790671 1
0.0381157363335975 1
-0.0448028841281259 1
-0.119509005785021 0
-0.0646381434327667 1
0.124031017380465 1
0.0279348022742789 1
0.0117244839572216 1
-0.0803609061434182 1
-0.0243541799618127 1
0.0874766731274227 1
0.0740119665664375 1
-0.0136384909022463 1
0.0483546162888705 1
-0.152200647888088 0
-0.0445002834454904 1
0.0976975188515748 1
0.0306897354530656 1
0.00644289969931715 1
0.0315743487101015 1
-0.0764172753915454 1
-0.0164553911482073 1
-0.0260929102655951 1
-0.0558599673784808 1
-0.054713311874805 1
-0.0831809284635422 1
-0.0436122848283198 1
0.172351025965375 0
-0.00912603238187877 1
0.0694137773651585 1
0.0216480376850523 1
-0.028325124148437 1
0.045686155776801 1
0.0590893823356504 1
-0.000191263122850359 1
-0.0115499015673159 1
-0.0434796348988753 1
-0.0705934547457783 1
0.0261985036248082 1
-0.0863799130907792 1
-0.161151572990973 0
0.0772675410526926 1
0.0905295689034711 1
0.0597175660777475 1
0.056645481917061 1
0.0677260269373116 1
0.0362311887159552 1
0.0589714222935073 1
0.0552003509457294 1
-0.158670473652995 0
0.137350102562413 0
-0.0756910336095749 1
-0.05570376007634 1
0.0217253509303277 1
-0.0255220064323997 1
0.0180681067575915 1
-0.0729145006421087 1
0.15223599126322 1
0.00704201982571116 1
0.0797505274376863 1
-0.154961744676277 0
-0.00711424941676942 1
0.00864445706593386 1
-0.0982233208774834 1
-0.0951054206364877 1
0.039656671930145 1
-0.196346542569872 0
0.077864801773015 1
-0.00543025869753824 1
-0.0147207632795548 1
0.0221135720918768 1
0.0214815136041216 1
0.0117157778676052 1
-0.0353529722472187 1
-0.0503126700212751 1
-0.078810148256532 1
-0.00117128945731891 1
-0.0596081443173008 1
-0.0170831638107312 1
0.0402990911037299 1
0.102057498777604 1
0.00837958835508676 1
-0.0542261763697413 1
-0.00307761182318289 1
-0.0217844057957946 1
-0.150275086568633 0
-0.118384569709325 1
0.0240958215363497 1
0.0506866293585158 1
-0.113364571708141 1
0.15857391581881 1
0.0137378570930296 1
-0.0633635782407258 1
-0.162832203121958 0
0.0873689404086622 1
0.0285489063945509 1
0.00163685310309666 1
0.028640378769941 1
0.0159704056513226 1
-0.0548651716631617 1
0.0350337571853958 1
0.0898215739663116 1
-0.0646888790852852 1
-0.0319353649305203 1
0.0516112619143301 1
0.0304157926793473 1
0.124757051827368 1
-0.0115113695890436 1
-0.0510459157610836 1
0.0563192331847436 1
-0.042270980037806 1
-0.0430577862690496 1
-0.00624069622005046 1
0.100051103354045 1
0.041675651528685 1
0.0269397998094013 1
-0.00960637832361811 1
0.091106703257916 1
-0.0971878639600579 1
0.0864430888487539 1
0.0611165854698508 1
-0.0279545192496995 1
0.0312826837634367 1
0.0139127318295593 1
0.0239560927589484 1
-0.087951627654586 1
-0.0714839610368827 1
0.0931827164335704 1
0.0833388685856084 1
-0.094076247023537 1
0.210342617022316 0
0.0252885193194957 1
-0.0321344399671478 1
0.00437333540277559 1
0.134709188857383 1
-0.069715663570809 1
-0.0502667961785188 1
0.0298483341176523 1
-0.119215213767893 0
-0.0102421793466916 1
0.0395731352473434 1
-0.0379494831279358 1
-0.0857038882490822 1
0.0288175795767495 1
-0.0846106903697787 1
-0.0314773128893948 1
0.0212821402773752 1
-0.165796709368238 1
0.0196492281639274 1
0.000654318952857845 1
0.111852039845746 1
-0.032679105386007 1
-0.073385907444866 1
0.0562849703898124 1
0.0722992980092193 1
0.0303293881438898 1
-0.0921763236133624 1
0.0203347844494759 1
-0.0790392528271319 1
-0.00976993382875905 1
0.0388480375127116 1
0.00445370851903355 1
-0.06958392697963 1
-0.0310061475855671 1
-0.082330108638171 1
-0.135605704595803 0
0.248096104702912 0
0.0344665600426723 1
0.0642760138478183 1
-0.0831364096524075 1
-0.0613676429643638 1
-0.0540817048507003 1
0.00489969425812243 1
0.0919453279088757 1
-0.058196662104338 1
-0.0534200870341841 1
-0.0375290285960869 1
0.067986348992438 1
0.0167846079268686 1
0.165793958113303 0
0.132597443097156 1
-0.231168898037134 0
0.0790707064581555 1
-0.0700605489770271 1
0.104864853359254 1
-0.0397195371700177 1
0.0133799377716241 1
-0.097143768432295 1
-0.0426434884634399 1
-0.00643324424162844 1
-0.0690524231646107 1
-0.074007288321819 1
0.0992668523596545 1
0.0309941071742249 1
0.00577471562504367 1
-0.0488800766172137 1
-0.102912441815592 0
-0.0242917830095614 1
-0.0205441967019515 1
0.0214636220025817 1
0.0848820387589941 1
-0.00187558256204677 1
-0.0423840010009353 1
-0.098333620304551 1
0.00622133385686672 1
-0.0173751488535986 1
0.0281789782783017 1
-0.0428953308911298 1
0.107698652928066 1
0.0646400182049472 1
0.0252564659558313 1
0.183547711526466 1
0.0716506838991157 1
-0.109902404640605 1
-0.11081316927798 1
0.0924644634948154 1
-0.0938601246635065 1
-0.134280992026704 1
-0.0902397970018094 1
-0.163980200843093 0
0.0222088695698408 1
-0.0911309268194986 1
-0.0708846437936028 1
-0.112586819048486 1
0.0149787298111169 1
-0.0852304724928593 1
0.0645710935985899 1
-0.196118422473001 0
0.114636338752964 1
0.0394431282329862 1
-0.0718731480188125 1
-0.0459672738933066 1
-0.0774656569278773 1
0.067096100537666 1
-0.067119000786765 1
0.0387231408530766 1
-0.0320363032432529 1
-0.0833565675197974 1
0.049228505571541 1
0.0209935109983479 1
-0.137496432443505 1
-0.131576557394495 0
-0.100930820222682 1
-0.125654872063451 0
0.141605075933498 1
-0.0686122309551474 1
0.0507704696004537 1
0.0774809257581675 1
-0.130784381041094 0
0.0792088098096809 1
-0.030112685411632 1
-0.0278091893587959 1
0.00930714225653098 1
0.0110796917101876 1
-0.0576319219994805 1
-0.178416177240221 0
-0.0444519076814059 1
0.091617998845224 1
0.0579830433795666 1
-0.0438914167202774 1
-0.0630328742512549 1
0.097618269817533 1
0.0143197826295896 1
-0.0232279040684088 1
0.0117913896457634 1
-0.0822161326119238 1
-0.0598341136925082 1
-0.0546743139014127 1
-0.0749003387231377 1
0.0822346322695674 1
0.013559952176837 1
-0.00511803942802946 1
-0.0189854724457227 1
0.107573607188528 1
0.0232063372392519 1
0.0770721346467686 1
0.0955584332820952 1
0.0126143048287939 1
-0.146575763994424 0
-0.00950432240307659 1
0.0719879621648765 1
-0.0174472179332733 1
0.0715666414501936 1
-0.0819832925911183 1
-0.0098741705408917 1
0.0474325302093821 1
-0.0087913901600393 1
-0.0754628461791437 1
-0.106136073661249 1
-0.146284080233118 1
0.0546307753760076 1
0.0239119439658441 1
0.0670232790683007 1
0.0517258587144014 1
-0.0503073053168208 1
0.0164187432775502 1
-0.0378843340389684 1
-0.0609968102046419 1
0.00524917995736423 1
-0.0670204656928133 1
-0.0940877206376357 1
0.0591514347841437 1
-0.0295184858214904 1
-0.0399787089037619 1
0.0312170539801241 1
-0.0412704917766367 1
-0.0638492905928024 1
0.00622111659550115 1
0.057103987695575 1
-0.0248315143455759 1
-0.0403910460575899 1
-0.10802735052316 1
-0.0303828371268454 1
0.0281480863027502 1
-0.0238725590472436 1
0.0504118507091016 1
-0.0599915744550652 1
-0.0456505696463185 1
0.0355387439236346 1
0.0217646654833256 1
0.112949786173282 1
0.0050339848871597 1
0.0597001250011868 1
-0.023403497369895 1
-0.0482411317648967 1
0.0770762508525951 1
-0.00980546952994666 1
0.0471328146827626 1
-0.00297529126057546 1
-0.0584920083321007 1
-0.0470901116375096 1
0.0271189874911634 1
0.0281290690196297 1
-0.00480560369080259 1
-0.00299138762803002 1
-0.0658534519261383 1
-0.0300373739049503 1
-0.0871867617319426 1
0.0541993944238852 1
0.0686416495778063 1
0.0433296934187277 1
0.0584904067960384 1
-0.018222496479236 1
0.0173884419822362 1
-0.0402690544368571 1
0.0105408844820432 1
0.053361880584928 1
-0.00697468341002947 1
-0.0316359514528176 1
-0.0205996042555062 1
0.0279119718146853 1
0.0249904545038805 1
-0.0992200606525276 1
-0.124674157142324 1
0.0774317668847429 1
0.090654543502542 1
0.0879232579512305 1
0.074057595339048 1
-0.0378008961049238 1
-0.118730730160187 1
-0.00138900212884017 1
0.100711364483777 1
0.001666183529258 1
-0.209174706020053 0
0.103844325632353 1
-0.0618152002327876 1
0.0190452896480504 1
-0.0376040980309655 1
0.0280290602403684 1
-0.0821696347061466 1
0.0503039306233877 1
-0.042875393738801 1
-0.0450371506612031 1
-0.247860034031866 0
0.147664512362345 1
0.0786396625144639 1
-0.00532141662148476 1
0.0995913968457805 1
0.0275998292584237 1
0.101100013241061 1
-0.0798293227792145 1
-0.0626603260107733 1
0.0667956397248391 1
0.00390277895840442 1
0.0792523653863157 1
-0.0267976183585882 1
-0.0753326258192194 1
0.00578268578859058 1
-0.0157986177361987 1
-0.0106673320443542 1
0.0487453216438105 1
0.0718048938970785 1
0.0917953313170257 1
-0.048733740100302 1
-0.102120474146225 1
-0.161761922103164 0
-0.0160015246802925 1
-0.0177291501825667 1
0.087984221850055 1
-0.0369678599072073 1
0.095943049894085 1
0.0668841328437479 1
-0.0280425814605486 1
0.0166004830522362 1
-0.073465645247578 1
-0.043097430552731 1
0.123775476530842 0
0.076062054962644 1
-0.0249768434798619 1
-0.0518554056395056 1
-0.0355254685067565 1
-0.0148470415016065 1
0.0066369123915982 1
-0.0240692305186334 1
-0.00786121201584717 1
-0.00721971215176421 1
-0.0354577360646686 1
-0.0736323009456105 1
-0.0200499216975928 1
0.04092974658392 1
0.0109598769178906 1
0.0300977751338797 1
0.0859622632215593 1
-0.0705903623351635 1
-0.119121789042177 1
0.0695852464957668 1
-0.0908482764195404 1
0.0702119303325226 1
-0.133292047696432 1
0.0535327937918582 1
-0.0472433026002083 1
0.0257327491761542 1
0.111500248849562 1
0.00418344273123935 1
0.0756602672180328 1
-0.105919257088354 0
-0.139904547444223 1
-0.00292038587456516 1
-0.07569028297164 1
-0.00116255832561674 1
0.233351779506638 0
0.0415200122525547 1
0.08033778954303 1
-0.00812187947107662 1
0.0140131450972424 1
0.0421736345281745 1
0.0700007628215879 1
0.10995038408977 1
0.038018245597645 1
0.0614421991353999 1
0.0729330495725262 1
0.206021493970337 0
-0.0890679947492854 1
-0.0890944565212998 1
0.00834955078370368 1
-0.0992212790145737 1
0.0494430403201007 1
0.0358437194517995 1
-0.153457095637507 0
-0.0772717173674139 1
0.0102961192024645 1
-0.0620448245454449 1
0.104412068949718 1
0.0528291167099457 1
-0.112667845764446 1
-0.0132912198336952 1
0.104459608167665 1
0.121719132451539 0
-0.0505170798168906 1
0.00742189727148847 1
0.0337573560346413 1
-0.0710307519039559 1
-0.100957196700786 1
-0.106863391090748 1
0.0654749751072476 1
-0.0822941272118945 1
-0.136046929810102 0
0.113275936272984 1
0.0621752079218862 1
0.0279976966352583 1
-0.0293534425905135 1
0.0711329762623847 1
0.080449363245023 1
0.0678081254004336 1
0.112030512161406 1
0.063112327915686 1
-0.0685438353300458 1
-0.0743212972565669 1
-0.135405608092522 1
0.049443641053722 1
-0.00230720205348684 1
-0.153378428081624 0
0.0309444150326796 1
-0.0382681769315918 1
-0.0547901425118802 1
0.041343429399755 1
-0.0744987834228105 1
-0.0940075653437 1
0.0181223307669381 1
-0.0429130731976231 1
0.149004434240783 0
-0.0136010759580454 1
-0.0534780138481525 1
0.0369379980902899 1
0.140549019054004 0
-0.150047387546063 1
-0.138001268371748 0
0.0548800191304905 1
0.0750339377142084 1
-0.0624042941018527 1
-0.138423399583818 1
0.0794595262506142 1
0.0578945508653766 1
0.0338774558778219 1
-0.00197620121712299 1
0.0637782003894079 1
-0.0991125614409349 1
-0.0446166857345167 1
-0.00485228993494662 1
-0.159936175187174 0
0.0530808948759988 1
0.0675604908707626 1
-0.044325933187884 1
-0.0592501282142678 1
-0.0379483914923644 1
-0.0392364693117489 1
0.0123480216249316 1
-0.0700125499334973 1
0.14601679517518 1
0.0149632934819007 1
0.0691431488172065 1
-0.00118374009247403 1
0.0798164694167422 1
-0.000711164645463027 1
-0.0659233342812733 1
-0.0383230161652519 1
0.130921754293909 1
0.0987068973775865 1
-0.0315304843857846 1
0.0715211614047804 1
-0.0984565617472817 1
-0.0738941423657353 1
-0.0476975313188479 1
0.0775865817701541 1
-0.0584965548300141 1
-0.050674089672274 1
-0.0584653518657247 1
0.013944268439745 1
0.0745022812544221 1
0.0387309297200913 1
-0.0771411818425656 1
-0.114163878717836 1
0.0888694079565852 1
-0.203646618293912 0
-0.0542665304651036 1
-0.100473253948624 1
0.0686111864922664 1
0.0632831657285368 1
-0.093153276733882 1
0.0333731566301079 1
-0.0201133079614619 1
0.0261637950143801 1
-0.0246951720343212 1
-0.0235665115793654 1
-0.0761968045198051 1
0.0536333778072994 1
-0.00715554579687963 1
-0.0199260602698814 1
-0.101892546344726 1
-0.0582430895786057 1
0.0793044590357584 1
0.0417649805158548 1
0.0369086871972074 1
-0.0251664907445114 1
-0.0489527179387606 1
-0.0313214561334454 1
0.0150802835445764 1
0.00604303749646452 1
-0.0919442243550377 1
-0.0349098059050611 1
0.115771283540391 1
0.0924232173155882 1
-0.0665759657783742 1
-0.000158558796489336 1
0.0367970050301799 1
0.0710227818019349 1
-0.0693844883222758 1
-0.0496221230402777 1
-0.00884183319990866 1
-0.0413602265995704 1
-0.179934550637275 0
0.112801751608525 1
0.0533905858470903 1
0.00163129827121893 1
-0.0273793111421082 1
-0.0380785858495114 1
0.0123376049555089 1
-0.199021684441807 0
-0.070696220717655 1
0.0507448231852556 1
-0.0783138037032455 1
0.00826533525881806 1
0.0578557799550155 1
0.00524949707939541 1
-0.0300926053134895 1
0.0493752869481547 1
-0.0129504954621847 1
0.136956649017051 1
0.152940596267208 0
-0.114062235610871 1
0.10530842354643 1
-0.0267236854824395 1
0.0112984759621153 1
-0.138682257011604 1
-0.121537616250138 1
-0.0119259423704226 1
-0.0253702360061798 1
0.0303624403699197 1
-0.183247761278273 0
-0.097628553281852 1
0.0840820736325639 1
0.0918256737407241 1
-0.00395278120997024 1
0.00625150902822933 1
0.00376687464875131 1
-0.00424493590437443 1
-0.000257116473920946 1
0.0576725177046869 1
-0.0212779700793854 1
0.0627528315404937 1
-0.145913885737325 1
0.0882031986244503 1
-0.00328007216701139 1
0.00625787086256752 1
0.110428716153818 1
0.0243508538145163 1
-0.0862718506099441 1
-0.00096171819926251 1
0.0783543257606502 1
0.0531570039234478 1
-0.0267323630424562 1
-0.00937770059438367 1
-0.0292803219468898 1
0.0210878991030088 1
-0.0639954326867305 1
-0.0264633246378895 1
-0.150317628573106 1
-0.0560780229500868 1
-0.0696452937717292 1
0.185675878316417 0
-0.0386470839577257 1
0.00103084992993783 1
0.0365696772892569 1
-0.115541690697351 1
0.0630377210678158 1
-0.0627702589729773 1
-0.0184221312481938 1
0.0621102688985059 1
0.0964436398081619 0
0.0267583864587683 1
-0.0234019750724319 1
0.0593322376225889 1
-0.0751869381709076 1
0.0148393991360757 1
-0.0745190033934921 1
0.0748336157589404 1
-0.0129471967351591 1
0.0594222541771481 1
-0.0215746257741355 1
0.0259113794292967 1
-0.0038957310033605 1
0.0105341903915138 1
-0.0619120112392226 1
0.00264309103013443 1
0.151922461180483 1
0.0194578767201829 1
-0.0621509386391464 1
0.192922904572616 0
0.0838016307507671 1
-0.0079582949897537 1
0.0629155432339277 1
-0.0585081536004359 1
0.0226936448174842 1
0.0871651291271113 1
0.0346352256066376 1
-0.071380730014865 1
-0.028703764737456 1
-0.0149659543978236 1
-0.154443192875831 0
0.0762663166426212 1
-0.0205041112454919 1
0.0394310504338226 1
-0.112203250993875 1
0.0138584454632015 1
-0.0854240871682607 1
0.114154501358578 0
-0.113915912884 1
0.169809433736426 0
-0.0906319305097918 1
-0.103940407946581 1
-0.115936630853817 1
0.0143900408430007 1
-0.0217202489672196 1
0.187832731461583 0
-0.111265637218307 1
0.0279722593922503 1
0.0707002408007783 1
-0.0192573810417247 1
0.00902471302043443 1
-0.0170624999021227 1
-0.0135847234010427 1
-0.103279600021994 1
-0.0751792717577506 1
0.0201667248048374 1
0.104837137926379 1
0.00448976322726623 1
-0.0265588142866083 1
-0.0327813458027941 1
0.0222488088061509 1
0.0135652989531956 1
-0.082581617574172 1
0.007121050259351 1
-0.0528152679718687 1
-0.0764735636254174 1
-0.082600164846946 1
0.0878718582318667 1
-0.051332630303244 1
0.0660607159509578 1
0.00340638598727119 1
-0.0182047461372228 1
-0.0651015927450289 1
0.0970983454520308 1
-0.0039527280846898 1
0.0301998749432819 1
-0.00715111402113408 1
-0.0142804536256456 1
0.0973823673267856 1
0.0994827797578465 1
0.000343890453622674 1
0.0618904450298372 1
-0.038826171967078 1
-0.0513024432203371 1
-0.0367643593334636 1
-0.00476406556585774 1
-0.130846562625269 1
-0.0633932876942091 1
0.0281013853230153 1
-0.114341121002096 1
0.168797563464269 0
-0.00791684735194676 1
-0.00831757290775588 1
-0.0667187353597237 1
-0.0195445785286843 1
-0.0233738294654077 1
-0.00126505923154103 1
0.152935522004872 0
0.157103478935398 0
0.0739338590572499 1
0.0923232076281713 1
-0.134324830694618 1
0.0857477159597231 1
0.0678813256619685 1
0.0201660998595102 1
-0.0207057728768541 1
0.15496368832071 1
0.078068585530959 1
-0.096806881139613 0
-0.0689092957487822 1
-0.0646082007593002 1
-0.131337835888879 1
-0.00559816291832864 1
0.183798273520621 0
-0.0545098457989101 1
-0.021413873590715 1
-0.114655289532842 0
-0.0875984343565349 1
0.0675469347866649 1
0.0580442894691863 1
-0.0806069360208175 1
-0.0186983561802833 1
0.0593165655957316 1
0.157577255266621 0
-0.1592239749723 0
0.0179965577349743 1
0.170431131303156 1
-0.00521335618953347 1
0.00397734788796375 1
0.128837598573105 1
-0.0399856559106048 1
-0.0155705218574558 1
-0.0106192469682407 1
-0.127163628229223 1
0.0473024008572019 1
0.0984389317896792 0
-0.0724429595787145 1
-0.0288881991201438 1
-0.0984073470591274 1
-0.188957313001247 1
0.0270175764274472 1
0.0366798711515703 1
0.0571263792905146 1
-0.0108141685672497 1
0.0114049318177924 1
-0.0761350773666365 1
-0.13847401023334 0
0.0313693485080996 1
0.0168097160928989 1
-0.0744550953973909 1
0.0235341155578854 1
-0.059574051231836 1
0.0190448179833806 1
0.0407075922214681 1
-0.0742860159365785 1
0.150226011497822 0
-0.0368613156139086 1
0.184467554356103 0
-0.0917936404681393 1
0.0715809161646108 1
-0.029705104973332 1
-0.0497246050450451 1
0.211781078493463 0
-0.0697091129660132 1
-0.0785013703388579 1
0.140828705581695 1
0.0307276196903088 1
-0.0408109921422162 1
0.0829836658058575 1
0.0811341188422106 1
-0.177128689394474 0
-0.128959318191546 1
-0.0279807112386826 1
-0.0412602158531361 1
0.0112690495588137 1
-0.00458440718976469 1
0.0602700649524734 1
-0.0979692623985532 1
0.0127143825359833 1
0.116934498119278 1
0.0544647193066674 1
0.0139632059846899 1
0.0381406965748134 1
0.0753959561991308 1
-0.0199140021430438 1
-0.128456855288856 1
-0.0396264686357458 1
0.0531974995866006 1
-0.0632480269761254 1
-0.0102255787517515 1
0.168736344328276 0
-0.120270330282387 1
-0.0872581827431278 1
-0.0932307799228851 1
0.113997954410798 1
0.0488064165032546 1
0.00698737216011384 1
0.0259847515504719 1
0.0266374722056292 1
-0.00363549512702792 1
0.0570974792130726 1
-0.083029339310412 1
-0.119675142372253 1
0.0761693516723056 1
0.00492706476558468 1
-0.00128522917031162 1
-0.0549804467706088 1
0.0885884929487865 0
-0.00181055967851516 1
-0.00432059150167728 1
-0.00683163882096137 1
0.109841085896841 0
-0.0283238980506665 1
-0.195941893975332 0
-0.0856096545298128 1
0.0198942991938605 1
-0.00942206458169821 1
-0.0672411914646843 1
-0.0576499560230032 1
0.110434414765561 1
-0.0473850491187879 1
0.0990827940969297 1
0.101569976122286 1
0.0451298954408819 1
0.0135056263238097 1
-0.0172197878093563 1
0.0306716189600011 1
-0.075272904681545 1
-0.0117161514883536 1
0.00881504908874799 1
0.114308653795953 0
-0.216488870383632 0
0.14835412868014 1
-0.160463038276232 1
-0.056066448141729 1
-0.00607504755179917 1
-0.0220340352358781 1
-0.02225874186563 1
0.076346266721279 1
-0.0253780015504163 1
-0.0144987369390552 1
0.0308823168872471 1
-0.0842981959188173 1
-0.209296374018216 0
-0.105678145142535 1
0.0115087045425209 1
0.0103579807442419 1
0.185480745137011 1
0.0069681737392121 1
-0.0983460246355902 1
0.0630306334236079 1
-0.00934791034884876 1
0.040574247123897 1
-0.138561944172972 1
-0.121635040592679 1
0.0849003087695748 1
-0.0191027973104074 1
-0.0213491661482489 1
0.0611698504285806 1
-0.00472431003444077 1
0.156392493130258 1
0.187265896521758 0
-0.00523585381552294 1
0.0112033595996282 1
-0.0874289853826236 1
-0.148234381464889 0
0.0260313423476227 1
-0.0650631324284812 1
-0.0587612700043494 1
-0.00816324903893689 1
-0.00246781166978281 1
-0.0132842980865698 1
0.135744769073808 1
-0.0529021057381793 1
0.0455897719273882 1
0.0105719178362407 1
-0.152016281169081 1
-0.14026690752654 0
-0.0803563173102143 1
0.0288884240816197 1
0.08220238498686 1
-0.128349095389803 1
-0.205053411462401 0
0.11091680626287 1
0.166809466391798 0
-0.0102407804684265 1
-0.0650595825016875 1
0.121855701168587 1
0.0227212676943975 1
0.0338760924370799 1
0.0429471103160731 1
0.179511970671605 0
0.187387437002366 1
0.0284045255855263 1
-0.0578055893774693 1
-0.00370354997425613 1
0.0304575220824733 1
-0.00715532491837876 1
0.114606335561659 1
-0.0337998776491365 1
-0.0377917819589881 1
0.0538289158638484 1
-0.12074019413125 1
0.119410415390469 0
-0.0867785914985704 1
-0.09976583710196 1
0.0169214975486859 1
0.0765748945352299 1
0.00738061100481074 1
-0.1034230217897 1
0.0107434119751228 1
-0.00955377957937464 1
0.165844639387289 1
0.0459883088583886 1
0.0266996012421789 1
0.124481455299108 1
0.120087402317255 1
0.065516567566842 1
-0.0716239450461143 1
0.0931702762243153 1
-0.0623851577082881 1
0.109531042507338 1
-0.0404151747824963 1
0.176386113230523 1
0.0650483864491047 1
0.0841835718758749 1
-0.179633472316885 1
0.145809039435114 1
-0.0901138127671191 1
-0.0804695721120849 1
0.012743832441911 1
-0.113118945962601 1
-0.131550450518088 0
-0.0151419263120089 1
0.0221028210399474 1
0.0141490644526558 1
0.0490947338146998 1
-0.00303791182814202 1
0.0729392948747788 1
-0.0238084928322463 1
0.0072194836350753 1
0.0299757338627293 1
-0.0872065119042096 1
-0.0576734113554745 1
0.0259478309133126 1
0.00998915262126203 1
-0.0140344612061924 1
0.0480940338712023 1
0.0254700944262319 1
0.043146094950224 1
-0.228943957637888 0
-0.00572204786431389 1
0.122719011629895 1
0.0451481677780051 1
0.037501636312966 1
0.103147922628925 1
0.0207070838466819 1
-0.17511150848503 0
-0.0697903575828861 1
0.0341854087904321 1
-0.0671627028011168 1
0.0325189070938996 1
0.174033066071464 0
0.0296511665392474 1
0.0600049951710474 1
0.0108740934147233 1
0.0584187345779477 1
0.125406618722195 1
0.0698454390964836 1
0.136465521399641 0
0.0461272122550323 1
-0.0703005068779938 1
-0.075410392813646 1
0.064952077178815 1
-0.0471337879131474 1
0.0450663265083012 1
-0.254989241491812 0
0.0767607792732152 1
-0.0587113435012415 1
0.0894537826371235 1
-0.0462535328365469 1
0.10515152545448 1
0.00468197251355546 1
0.0835055946296559 1
0.0215838100229664 1
-0.0231941448126701 1
-0.0726222383392057 1
-0.018104893518412 1
0.0938388269186069 1
-0.0604780638152752 1
-0.0386623796701396 1
-0.0551079546178375 1
-0.0406302459042389 1
0.134414691763545 1
-0.0293650315360663 1
-0.0145511266384669 1
0.0175571598030608 1
0.11841807307325 1
0.0617041033045528 1
-0.0177103051667828 1
-0.100397534227765 1
-0.0765797805162997 1
-0.025510181972464 1
0.10041719940718 1
-0.051137079986223 1
-0.0646489719242032 1
-0.0882942166661249 1
0.0216299529411922 1
-0.014483047942604 1
7.04868111909129e-05 1
-0.0570298313548915 1
-0.143204370661235 0
0.0510361865332441 1
-0.0218291754587421 1
-0.125759989294884 1
0.0318528748482478 1
0.105370387350127 1
0.0141026823276776 1
-0.0615214165202316 1
0.0550825346766798 1
-0.0368774047131115 1
0.126024477967021 1
-0.00415504554672334 1
0.00309328775776336 1
0.129479872955373 1
0.105062639888099 1
0.0765272521090374 1
-0.0498728228571542 1
0.0193823872024234 1
0.00736804890498139 1
-0.150497016798785 1
0.144208886114559 1
0.110705300483805 0
0.00147123972241002 1
-0.016979150794428 1
0.0595825245910629 1
0.035908933672932 1
0.155659332126836 1
-0.0312666893715008 1
-0.0322409838880713 1
-0.0864573555813506 1
-0.0421592295117917 1
-0.134535022148952 1
-0.0510584346380879 1
0.0752603341371827 1
0.0617985587755261 1
0.0306391480190579 1
-0.0997064305347203 1
0.01533743878597 1
0.010083659125628 1
-0.102832350834489 0
-0.0401966364321569 1
-0.118449361752052 1
-0.00673602634437195 1
0.039963757444872 1
-0.0184785989971197 1
0.0230505769614467 1
0.0875088557290404 1
-0.00731102901560216 1
-0.1130279974723 1
0.165543537894929 1
-0.00462869535299147 1
-0.000518497436725718 1
0.0347068946401268 1
0.0661124156328969 1
-0.100324903325648 1
0.0193914731618566 1
0.0571280970319859 1
0.0130286443145967 1
0.00919182648193585 1
0.0831770404394283 1
0.0645361951290831 1
0.0412159312417404 1
-0.0582092865813119 1
-0.0783137100349365 1
-0.00787978478052775 1
0.0320424848939645 1
-0.0477016150437564 1
-0.128230595179276 1
0.0686499107857028 1
-0.0880025065407933 1
0.0315725551261369 1
-0.0990471608228655 1
-0.0757573687002124 1
0.00364095130012425 1
-0.0745381042906654 1
0.143697998034221 0
-0.059666120455198 1
0.129335369044791 1
0.141703104863266 1
-0.0791308967964612 1
-0.0419980595938295 1
-0.0139664665508269 1
0.0512959824124595 1
-0.0583491075662743 1
-0.0837523482967518 1
0.0881507407081305 1
-0.136787390492068 1
0.0267983892162651 1
0.0714013441063636 1
-0.024343809655385 1
-0.0506992563567366 1
-0.0834548177498279 1
-0.0291402023474229 1
0.180796721620192 0
0.024205704679114 1
-0.0295751709830959 1
-0.0350127417347879 1
0.0242921937672892 1
-0.0892640927604266 1
0.0605427535742452 1
0.0229222246992053 1
0.0328102509733255 1
-0.0903537400611657 1
0.00455941598629875 1
0.0442201350464062 1
0.00432534477160959 1
-0.0111078071928115 1
-0.069809432932388 1
0.15133553504878 0
0.00629521455424335 1
0.125023033366193 1
0.0375661517689288 1
-0.174447651182103 0
-0.0469933903486896 1
-0.00437690080294402 1
-0.06592570428107 1
0.0623329209425948 1
0.0365420071219943 1
-0.0294184579819643 1
0.0914663056354595 1
0.0511564139812571 1
-0.0593137929542399 1
-0.0501503388330269 1
-0.10988488411572 1
0.0111026229744657 1
-0.126524775244133 0
0.0169881096306391 1
0.0117504365650374 1
-0.121837553175011 0
0.011821315891161 1
-0.0245138491929432 1
-0.109517645595832 1
-0.090877044491723 1
-0.0484239862623947 1
-0.0460706953359264 1
0.000109754544411802 1
0.0691803452174529 1
-0.151156275172145 1
0.153914929931896 0
0.137513209853887 0
0.0410334693844802 1
-0.073109444060078 1
-0.281154397708576 0
-0.00691375858640336 1
-0.0237519952022407 1
-0.0145582331613183 1
0.0107730510075055 1
-0.0761607482999325 1
-0.131746715911383 1
0.0462899365867352 1
0.0895520945756386 1
0.0958143238635849 1
0.0364381563712059 1
-0.00341784909813501 1
0.0764893953147695 1
0.0521439171270412 1
-0.123496264924874 1
0.0241629589828061 1
-0.0214406909390319 1
0.065820832022667 1
-0.0627243937543597 1
-0.132594591368213 1
-0.186497412973924 0
0.00688203868826102 1
-0.0195065923040564 1
0.0679863568319362 1
-0.00426432257181287 1
-0.0696148865380426 1
0.0232807835732839 1
0.169440668141516 0
-0.00741996606441005 1
-0.0112837519160038 1
-0.0680544657615795 1
-0.0847680571059588 1
0.0728732477669209 1
-0.011327655094629 1
-0.114157858765728 1
0.128476265871434 1
0.00039717260737359 1
0.034402489751898 1
0.128473085482698 1
0.0179117540693112 1
0.133485612707575 1
-0.0435492542091898 1
0.0927047113715748 1
0.0322914771091901 1
0.125651348339423 1
0.0865412701555756 1
0.047157031158085 1
0.0811935371311512 1
0.0463529165093108 1
0.103111653916353 1
-0.0202114220873982 1
0.0820077238203468 1
-0.0617008634617909 1
-0.0560030271620801 1
-0.0883548122481081 1
0.01757756297043 1
-0.162328819120415 0
-0.059035760725529 1
0.0821057457057337 1
-0.038033267812842 1
0.109612855425819 1
-0.0680580222936303 1
-0.0441824072841541 1
-0.163110799305573 0
-0.00242933946625731 1
-0.0676950701645631 1
-0.0700112181215173 1
0.0112941122267546 1
0.0411941554305905 1
0.0789315707550985 1
-0.0647677435258146 1
-0.0800797295568803 1
-0.00534232927938663 1
0.0717901582270565 1
0.0258377162403168 1
0.0302757650929601 1
-0.143808408864703 0
0.0480599757594421 1
0.184215386970974 0
0.0128987335457473 1
0.0620265703518632 1
0.0579413635147158 1
-0.100400270186942 1
0.0479502207394312 1
0.0260309102954003 1
-0.191323141669309 0
-0.00457677364362835 1
-0.110134614819405 1
0.0428087874291189 1
0.0072440948482481 1
-0.00632457801558311 1
6.06148962343303e-05 1
0.134585605816972 1
0.0381418666082233 1
-0.0445278821855506 1
-0.0664189345138844 1
0.115953893919055 1
-0.08745556253902 1
-0.0258569390357882 1
-0.00147666408182846 1
-0.0821690185204105 1
0.0026810945297424 1
0.00141746686554839 1
0.115376301720493 0
-0.116877458708666 1
-0.130060556950683 1
0.0373172111411663 1
-0.0982780465354771 1
-0.0109457345895569 1
-0.0381171354901077 1
0.0118922686408901 1
-0.0199926862936707 1
0.070948223908506 1
-0.120754253941481 1
0.0237843872592314 1
-0.0523284361093941 1
-0.0587488341774323 1
-0.0695216259670207 1
0.0790985069237881 1
0.0360999849755198 1
0.0125415413547763 1
-0.0264966910209583 1
-0.00999610081784921 1
-0.0109982556037503 1
0.08275508290675 1
0.087938721071949 1
0.0425329142768382 1
-0.105677680694184 1
0.102505849368105 1
-0.000322861395921959 1
0.0550774787352692 1
0.130886090786292 1
-0.0147566056155712 1
0.0686895313870899 1
-0.0603435626478692 1
-0.00757281725022489 1
0.0749953013501403 1
0.0152051065139492 1
0.140435066085667 1
0.00440107172562646 1
0.0224664613242605 1
0.0855407364839631 1
-0.0158837939714544 1
0.125957870620234 0
-0.0921688595291905 1
-0.0224749394668098 1
0.0233856284718726 1
0.0493243950666718 1
0.130387704682885 0
-0.00169767485135947 1
0.0250967804444955 1
0.123804854557472 1
0.0683451893643412 1
0.00807534907301656 1
0.0485029445662136 1
0.143277418625502 0
0.0316542192570172 1
0.165566996212131 1
-0.0209516718151362 1
-0.153514587013951 0
0.0795805968161534 1
0.111341307765655 1
0.0173827377967049 1
0.0693260776278252 1
0.0121238976995276 1
0.110611484345872 1
-0.0217713964480757 1
-0.0250204814313026 1
-0.0153583819062853 1
0.0840373799112685 1
-0.00625603450208599 1
-0.0851385505433869 1
0.0501761702116544 1
-0.0870094734342964 1
0.0814199308634105 1
0.0717250716592987 1
0.185041798648848 0
-0.0797157656366462 1
0.0416455731830513 1
-0.0187594976760563 1
0.0247906296899696 1
-0.0670012648387114 1
0.0258625004355976 1
0.00584562956041459 1
-0.0298589960730223 1
-0.0230860033154455 1
0.0486084793919567 1
-0.0293592673587172 1
0.0241505887980858 1
0.110448174122128 1
0.0337445605197876 1
0.0731512740755475 1
0.108225769990425 0
-0.00895411209409585 1
0.0818733722938857 1
0.0714952749414233 1
0.0195457672034177 1
-0.00480058207111029 1
0.0331106810650286 1
0.0965988202105635 1
-0.18515208040324 0
-0.156982520222457 1
0.0750663241073258 1
-0.0295794243100329 1
-0.0992033013350648 1
-0.00306046376524466 1
0.127936109775909 1
-0.0152954786196465 1
-0.0555097930202508 1
-0.0829011442638071 1
-0.122530873675908 0
-0.0330365089897087 1
0.0467075810366055 1
-0.052359584449863 1
0.11151828914884 0
0.000597199252168357 1
0.00433792971852512 1
0.207024200285447 0
0.0130238136112556 1
-0.0257100534748058 1
0.0425850753770585 1
-0.167800668804094 1
-0.0278518328132688 1
-0.0238545907476368 1
-0.0192182139109129 1
0.102839395007162 0
0.0760068940413047 1
0.0905899880286901 1
-0.0564279667519356 1
0.0518075771356007 1
0.0745344913075773 1
0.031823592358258 1
-0.0294454817020421 1
0.0418239808045892 1
-0.140025680844228 1
-0.156643093611644 1
-0.0792014337906862 1
0.029874745429971 1
-0.161714791104102 1
-0.071488660149245 1
-0.0405227876866373 1
0.0467413727462489 1
-0.0914468600092411 1
-0.117156935576173 1
-0.0493274460540163 1
0.0742821081148139 1
-0.0686157377900421 1
-0.135473540966988 1
-0.0169593580290012 1
0.0147929681916234 1
0.112914437240538 1
-0.149350087952558 0
0.114748405852098 0
0.0389263354573298 1
0.0395792189927196 1
0.0297480777692882 1
-0.0523632019788062 1
-0.0264760550324467 1
0.0105585219006671 1
-0.0241940680953722 1
-0.028061990605555 1
0.00695184593150207 1
-0.0228011725334886 1
0.0344714723618821 1
0.0650651751618859 1
-0.142800368715809 0
-0.139753598539256 1
-0.12066685138978 1
-0.00666854113743763 1
-0.0117031708102427 1
0.0257876506746543 1
0.127715666646375 1
-0.0501250489545045 1
-0.0727496180358403 1
0.0278801174639326 1
0.0783168594114763 1
0.191030576545915 1
-0.00517247612022772 1
0.00473811752062885 1
-0.0576200575019791 1
-0.0449706413816724 1
0.0743584638044419 1
0.0893862064463615 1
0.05578624403177 1
-0.0472055150045243 1
-0.0327086897998076 1
-0.104687559756575 0
-0.0402024856368853 1
0.0393975322306268 1
0.0339977181150345 1
-0.0791457085442964 1
0.103871489454775 1
-0.0880812064330554 1
0.120402553295182 1
-0.0445229258116451 1
0.043182086645595 1
-0.0760259205579443 1
-0.0594659511131143 1
-0.0127224128052524 1
0.000759401148351824 1
-0.101683521081252 1
-0.088520353084504 1
-0.0118771002636388 1
-0.0273784488550325 1
0.171472394507513 0
-0.00501605337536541 1
0.156304295782716 0
0.014043419217559 1
0.133994637003319 1
-0.145541475734065 0
-0.0133822604210083 1
0.057804776073143 1
-0.016040867305351 1
0.111909801915322 1
0.0181002979385712 1
-0.129608367765736 0
0.00850931540358054 1
-0.141393966923783 1
-0.141067985045518 0
-0.0651881463475948 1
-0.0967072269232769 1
-0.0577000745268546 1
-0.073775748438821 1
0.044590148190645 1
-0.123447529771227 1
-0.100326370984128 1
-0.062724403750611 1
0.0603625026607882 1
-0.00432501019859021 1
0.038536263805868 1
0.0616357056433838 1
0.065679937605585 1
0.040675917410557 1
-0.0845117796073023 1
0.166510762398598 0
0.0905095089501277 1
0.0972495648993826 1
-0.044487534203652 1
0.129631952196579 1
-0.109547567140468 1
-0.00274682253774907 1
0.0290573912282615 1
0.16423211992614 0
0.0966758402631865 1
0.050957004551915 1
0.109425394744693 1
-0.0986977691224227 1
-0.0760485944108421 1
0.0574847376845694 1
-0.0647653834552875 1
-0.086172954545404 1
0.036852853283296 1
0.0285723303204076 1
-0.0361086481875055 1
-0.0612052801535209 1
0.00445237823187351 1
0.021223068648253 1
-0.134958959564808 0
0.0377076116425563 1
0.0747703733978108 1
0.110404097331594 1
-0.0730892525794786 1
-0.0350955837752423 1
-0.0444225351479733 1
-0.0961046683070949 1
-0.157227978459929 0
-0.0233353360846975 1
-0.0728801414967568 1
-0.0906571584616796 1
-0.234748585928046 0
0.0680383255304342 1
0.208782882168058 0
-0.118185197950704 0
-0.0361768238535279 1
-0.00424999244773544 1
0.037625222296223 1
-0.0626594190128397 1
0.0993464825324921 0
0.0126580819531586 1
-0.0488142700967663 1
-0.132287031380409 0
-0.106338365114547 1
0.114418167254067 1
-0.114733658927651 0
0.0468174242801363 1
-0.0133905318969263 1
0.050944050977718 1
0.0953817260446844 1
-0.0779189006119027 1
-0.00873162483397292 1
-0.0527374398903731 1
0.00887820337187195 1
-0.0173025964769474 1
0.0274746230961322 1
-0.124933788623755 1
-0.068808327047484 1
-0.0276471995328289 1
0.00665771289066769 1
0.0573120298661294 1
-0.0994645167222598 1
0.101042734475219 0
-0.187964229284759 1
0.0781548086418335 1
-0.0388671670788538 1
-0.0718134083720915 1
0.030258210234582 1
0.164718763169773 1
0.0495976956488446 1
-0.0629561505339827 1
-0.105245957366949 1
-0.172938846984977 1
0.00406110072427725 1
-0.0273201097945948 1
0.071739858358896 1
-0.0486956665905073 1
0.0572618963962912 1
0.0525047849664528 1
0.11987025273387 1
0.0944248024977868 1
-0.0335292347763883 1
-0.0195776594704291 1
-0.02139695323762 1
-0.0533401949902561 1
-0.0716005922608389 1
-0.115908335174066 0
-0.0827670704384064 1
0.112780017358149 1
-0.0524150584608268 1
-0.0900772064187143 1
0.0441637884403466 1
0.101359550509045 1
-0.0109716301117061 1
-0.104384941324391 1
-0.0226886058240173 1
0.0163014654591186 1
-0.0613949733789503 1
-0.0941840770959875 1
-0.0995483108624884 1
0.0195520713803358 1
0.0534545748365996 1
-0.122607550070461 1
-0.0120931004584313 1
0.0548242246389415 1
0.122327262875157 0
-0.0550257207254175 1
0.216952280750854 0
0.0130945429818294 1
0.169810180964486 0
0.0519062618761193 1
0.0823556247158097 1
-0.16118688533397 0
-0.042789619605081 1
0.133187551877116 1
-0.185148899294169 1
-0.0240611416749968 1
-0.0190158501118055 1
0.054792685440195 1
-0.144130429027169 0
0.126727538108037 1
-0.0416807275124206 1
0.00625641663998144 1
-0.0334092890346866 1
-0.0728637107707207 1
-0.0468729834420711 1
0.0637888736373068 1
0.0157766901645407 1
-0.130434943186877 1
0.0199886764663535 1
0.0981452296513658 1
0.0251531545384721 1
0.0918973391740639 1
-0.075952291484636 1
-0.0483115603032227 1
-0.0386440262498904 1
0.145100862879223 0
-0.043083055570728 1
0.0685668893120706 1
-0.194674461857129 0
0.055137770620089 1
0.0942975757637484 1
-0.145190342820242 0
0.0441270913553791 1
-0.0919037159766862 1
-0.0431314240913541 1
0.0182439226795245 1
-0.0193865017739657 1
-0.0249049216596831 1
0.0787414339286042 1
-0.0676935639150801 1
0.0401005105896708 1
-0.00377448365449157 1
-0.132156800876771 0
0.00484012997093293 1
-0.116982907563095 0
0.0317660135999075 1
-0.00171891100642412 1
-0.0880592643008259 1
-0.169569246114502 0
-0.0236453654513014 1
0.070743416686607 1
0.0625337821698621 1
-0.0332078666795167 1
0.0966448978065002 1
-0.0195227212543194 1
-0.00187329898505328 1
0.0244133085341813 1
-0.0629458825918998 1
-0.0171138002407491 1
0.0741746174510834 1
-0.107501392151408 1
0.0276159372978355 1
-0.0870519670687093 1
0.0116672423397996 1
-0.0227324568397328 1
-0.00426580858148935 1
0.132351610149663 1
0.134258740711664 1
0.0597767942377421 1
0.201645853685414 0
-0.0538866210360613 1
-0.070492079379352 1
-0.0194057351670456 1
0.0275164485212113 1
0.0876064195909431 1
-0.104555076861926 1
0.0838221457676263 1
0.0758173283716675 1
0.144151638365184 1
-0.0567378352456212 1
0.0353730331140857 1
0.0297547720725712 1
0.161876185005579 0
-0.0118490216418017 1
0.0464268323696288 1
-0.000145791647283573 1
0.0670312213911382 1
0.00496214686527729 1
0.051451573748597 1
0.0194950526657997 1
0.0388571811714515 1
-0.0599441025438881 1
0.00241683850771102 1
-0.0244791317880003 1
0.194134664061361 0
0.0925974210945995 1
-0.18310343118295 0
-0.165836380230691 1
-0.0794119080428311 1
-0.0843862429135525 1
0.0167301189958144 1
0.0551906802366642 1
-0.0993907893807029 0
-0.0102881145569283 1
0.0746956110060941 1
0.0259889952071638 1
0.0102737617541081 1
0.0863081954770435 1
-0.0292540114967911 1
-0.0843642133286788 1
0.0660507371666469 1
-0.0371508617692715 1
-0.0740029602856777 1
-0.0714694165069461 1
-0.115880598008978 0
0.070622800238906 1
0.129346656772005 1
-0.0842664267457958 1
0.0288212040997362 1
0.0763568033744701 1
-0.0332290190844542 1
-0.074454212242832 1
0.0129453197209999 1
0.0245164985550003 1
-0.0161991822171919 1
-0.072952791824179 1
-0.000440521266254846 1
0.0455005344309539 1
-0.114579366097123 1
-0.00805917044090807 1
0.093195773358595 1
0.0275973356279731 1
0.0383353054302169 1
-0.170852786211789 0
0.000992799816942745 1
0.000198541983519932 1
0.101986578512599 1
0.0205773116336116 1
0.108491654874167 1
-0.0698669362015389 1
-0.0451348293519722 1
0.0814760121843092 1
-0.144291539542449 0
0.115047638336264 0
0.0236211912545674 1
-0.0330900555918559 1
-0.0305523149454078 1
-0.0443447314280385 1
-0.191294441957927 0
-0.0250277522253003 1
-0.0034609504667456 1
-0.00544317807819681 1
0.0821664223033345 1
0.0382973724548167 1
-0.0436424797605869 1
-0.228359706858166 0
0.00335638997128803 1
0.0562336073744134 1
0.0322740196885028 1
0.0703247658829836 1
0.0871255172320632 1
0.00960992238633942 1
-0.0810389228675918 1
-0.0335936813065454 1
0.0979156953900046 1
-0.0392053102256742 1
-0.0261639468736992 1
0.0630399486752934 1
-0.100624942233576 1
-0.00851549196994482 1
-0.151068292235894 0
0.022793018047174 1
0.0794657810658859 1
-0.0853001500079932 1
0.0231733274714827 1
-0.0403099706990193 1
-0.021970033360346 1
0.0433324275286484 1
0.0455037157174222 1
-0.20825232654057 0
-0.031056998595671 1
0.130804591376058 1
0.0394462026044812 1
0.0197950002096857 1
0.026381591600768 1
0.0345646702716137 1
-0.0132976506058495 1
0.0365696198397783 1
-0.0581879075023203 1
-0.0111048534271304 1
-0.0401654737207262 1
-0.153540308896541 0
0.110476164778017 1
-0.0654292622352093 1
0.0623279861289976 1
0.0930560178016434 1
-0.0831791054591443 1
0.0497997898543317 1
0.12214492502611 0
0.101862261711285 1
-0.033587733854191 1
-0.00439132913139484 1
-0.0999771529549437 1
0.0170654248520006 1
0.00328965301869867 1
-0.124241997746336 1
-0.014024832315665 1
-0.0570115989687451 1
-0.0773913773157148 1
-0.0248425905759937 1
-0.0445978670823909 1
-0.106120955310017 1
-0.0854416526454587 1
-0.0121733431881334 1
-0.0307569173627464 1
-0.0424807952135427 1
-0.0333661516012721 1
-0.0721648463559636 1
0.0615600461897877 1
0.140974322204267 0
0.14516606712576 0
0.0519638842188791 1
0.0229164784348792 1
-0.0864739370735989 1
-0.0115941699769743 1
-0.176130078690358 0
0.0767673756575976 1
0.0188399403580518 1
0.154598552337983 1
-0.00592366255454718 1
-0.00796296881181455 1
0.0675940779052074 1
0.00750849551190546 1
0.0938925214274433 1
-0.187995843025389 1
-0.0846174221194813 1
0.0978472042359544 1
-0.121079198273624 1
0.00714708243367356 1
-0.0153412169339317 1
-0.000137338583619718 1
0.0193754925246949 1
-0.017218609735259 1
0.0322251671522141 1
-0.0237637604995373 1
0.0316393511011568 1
0.0473524978203911 1
0.0223090004123597 1
0.0694939661750482 1
0.062976354710724 1
-0.0265487134146644 1
-0.0325106577286033 1
-0.0742338494293844 1
0.0270496753416992 1
-0.0325307390156809 1
0.0953307265859932 1
-0.0484713834501656 1
-0.0128558792439074 1
-0.031748633776088 1
0.108661697020472 0
-0.0147365355731617 1
-0.00262305265772151 1
-0.0015053477758263 1
0.0255714160037827 1
0.109448909628635 1
-0.0057746074443886 1
-0.0239955707392802 1
-0.0585562571967735 1
-0.00847309826483624 1
-0.0812454942405147 1
-0.136273951487599 0
-0.00678783003839743 1
-0.0902140277246223 1
0.00136154952149445 1
0.0777629168381106 1
0.0342369680687446 1
0.116093864191736 1
0.0199122654066631 1
0.0335878026903013 1
-0.0325759807876798 1
0.0305866502538962 1
-0.0846743986018849 1
0.112880938437667 1
-0.0916677300262137 1
-0.141956110398558 0
0.102455496952137 1
0.0379596272076522 1
0.0242361637129051 1
0.0300120148738659 1
-0.0793498947656956 1
-0.109524648775962 1
0.0115042405681282 1
-0.0405314061290969 1
-0.0486712863401792 1
0.102237048361088 1
0.00881185076225444 1
-0.0445102046076508 1
-0.0123082170914247 1
0.108003583093577 1
0.168547923421106 1
-0.145937412958416 1
0.134050073811411 0
0.0397456262646291 1
-0.00917591172851684 1
-0.0826359846423512 1
0.0157285280334337 1
-0.0650168024416811 1
0.0195443565367859 1
0.0135906504068088 1
-0.152113607102599 1
-0.189995787264844 0
-0.0979258987971651 1
-0.0639609177234566 1
0.173578387485349 0
-0.0825801895891361 1
0.0451486710627534 1
-0.0574822701619925 1
0.038137737372711 1
-0.0242884768486457 1
0.0497341396751039 1
0.00317265805472108 1
-0.0806889814265047 1
-0.024658366104377 1
0.00464541047446461 1
-0.120070286441929 1
0.113242574054479 0
-0.00079921206443612 1
0.105241556529079 1
-0.0932745433046307 1
-0.015147172463606 1
-0.0960897047673784 1
-0.0314420037710533 1
-0.00550728866333131 1
-0.0943985988206689 1
-0.00979098724129221 1
-0.0125464668235882 1
0.0682117640979537 1
0.0119601338533276 1
-0.0921456354170946 1
-0.0388959422371554 1
0.157904302812077 0
-0.14452507237848 1
0.115310454813829 1
-0.0213677215084305 1
-0.138724084993516 1
-0.0368702816102169 1
0.0176534975050408 1
-0.0547100450224173 1
-0.0525937305434058 1
-0.0503257941527602 1
-0.0390759839183175 1
0.0462839326602006 1
-0.045051210050016 1
0.0778475393493677 1
0.104955351085021 1
0.13849028857115 0
-0.119563086252782 1
0.0391179650427083 1
0.0402432250609467 1
-0.136937999437817 0
4.5295906420998e-05 1
0.0548071773001255 1
0.0255726123653703 1
0.067394769706462 1
-0.0341776733857113 1
-0.0817743795963476 1
-0.0432573462161222 1
0.107461159849448 0
-0.00790881048162688 1
0.00113633552922304 1
-0.0141865940719724 1
0.107869517422555 1
0.0814320853800458 1
-0.104458214861838 1
0.112215085713804 1
-0.063943532391794 1
0.0508683015755059 1
-0.035007551211441 1
-0.0614263283776764 1
0.0960308009031809 1
0.0258459988425248 1
0.110885954459571 1
0.027397482925751 1
0.0582385521567435 1
0.0166513315237871 1
0.0650675476466871 1
0.0815145048558768 1
0.0648658012427344 1
0.0207366793315403 1
0.108809326120055 1
0.0979869779483652 1
0.0431341959781709 1
-0.10489362951003 1
-0.162054086616883 1
0.0175070120442862 1
0.0671788795534217 1
0.0155633136445912 1
-0.0365350405483638 1
0.0303164462058615 1
-0.0886866134758149 1
0.0434745501779023 1
-0.0310225162316733 1
0.0734773291252753 1
-0.00964203915044106 1
0.0185108469193868 1
0.03603081836354 1
0.056905809359215 1
0.0432631403889788 1
0.0366410470805899 1
-0.0328125680375658 1
0.033839179035844 1
0.00454631687291235 1
0.0135108888299527 1
0.0572307421337902 1
0.00231091953003076 1
-0.0395738230655252 1
0.101444418666443 1
0.259663842474731 0
0.0485249514089158 1
0.0456872840146861 1
0.00931638886388822 1
-0.0911073500766766 1
-0.0505574593247453 1
-0.0411136846042569 1
0.0531483353901383 1
-0.0433320140991496 1
0.0287071691075187 1
-0.140064234393453 0
0.0599270386287868 1
0.111537629190051 1
0.0318737013611344 1
0.0209606136105072 1
-0.0439180155460686 1
0.129641294833357 1
-0.0213341678976556 1
0.063538192294504 1
-0.0358807538971595 1
-0.0244569258783439 1
-0.0560838000732629 1
-0.141704284591872 0
-0.0251771121011321 1
-0.0344122703590199 1
-0.0497750782266357 1
0.0770944767093664 1
-0.121042071523979 1
-0.0623580416125605 1
0.0161067239916783 1
0.141500439871542 1
0.0232062370571469 1
-0.108125664153489 1
0.121178149954586 1
0.0711035622168065 1
-0.059968016009606 1
-0.0821793587246801 1
0.0770179875680598 1
0.0557943398198086 1
0.035689251321696 1
-0.083786864840041 1
-0.0744656137955445 1
-0.0968986233118677 1
0.0812775043560693 1
0.0157770083878843 1
-0.0040021272660414 1
-0.015331571269408 1
0.0204720309651688 1
-0.0050169669443409 1
-0.0869582013643683 1
0.0808092079062091 1
0.0412032226557131 1
0.0627444514176557 1
-0.092807216115432 1
-0.00747300352687377 1
-0.0265457434622661 1
0.0399588406848604 1
-0.0793529225995567 1
0.0999169422991434 1
0.0479845556381508 1
0.093890942256426 1
-0.0330810347086862 1
-0.0401499705550854 1
-0.0716570276621645 1
-0.0919123594201204 1
-0.0891495091338638 1
0.0704632900273797 1
0.131145447848994 1
0.0594420399403789 1
0.148969713726226 0
-0.147477100972696 0
-0.00720152665341247 1
0.0243027489586193 1
-0.0393851746161759 1
-0.0834451609945646 1
0.0195666755691123 1
-0.0736568897718828 1
0.110622151966337 1
0.0962082628216343 0
-0.00982523601251599 1
-0.0743071922689625 1
-0.144736981133503 1
0.0509882473971187 1
-0.0348405107273511 1
0.032226552917911 1
0.00109549940301376 1
0.0569458998794237 1
-0.00946799146254539 1
0.0293664355592708 1
0.0553508861236136 1
0.0379271219038324 1
-0.0259471569534931 1
-0.0533323158062017 1
0.160832226214421 0
0.0370826784672481 1
-0.0284499332310492 1
0.126900509099601 1
0.053590539926191 1
0.142323167757974 0
-0.0376208680969751 1
-0.0150716141474374 1
0.0388115353259665 1
0.0115992224354368 1
0.00312648658616968 1
-0.121036680484914 1
0.00629192949850277 1
-0.03869142389944 1
0.0587677653400797 1
-0.0103881832210641 1
-0.0391144494512691 1
-0.0897139168578282 1
-0.0608001602945277 1
0.102553251017645 1
0.0341602313621867 1
0.0915967075966023 1
-0.0571098403254564 1
-0.117446894338432 0
-0.113336632964786 1
0.108772480953717 1
0.0334515245292064 1
-0.173117872136681 0
0.0888918365284074 1
-0.0331935184004904 1
0.0466649632710594 1
-0.06867979282579 1
-0.0717732364328126 1
-0.00386970838278743 1
0.0744746541060702 1
0.000844967724746307 1
0.171351223065629 1
-0.0716399225448054 1
-0.0584337364363035 1
-0.152085024609235 1
-0.0403633571991389 1
-0.109361784094405 1
-0.112490243269045 1
-0.0664598037058801 1
-0.0473821561084883 1
0.0179380349808028 1
-0.192014829608815 0
0.0553631484124353 1
0.0491051879627695 1
-0.0187358542162975 1
0.000899899267064751 1
0.0942337186576164 1
0.0806851439956936 1
-0.0220499945380661 1
-0.0756641612600834 1
0.118184961802212 1
-0.113832390846482 1
0.0217440405261709 1
0.0568998747841147 1
-0.0521262246353061 1
-0.0300626206918916 1
0.121837211760849 0
-0.0351037261459099 1
-0.0934717601219432 1
0.0263759853197078 1
0.108460557362731 1
0.0836081142569177 1
0.0258574192546355 1
-0.0827563606890744 1
0.170709179274189 0
0.109097757120207 1
-0.120317023680812 1
-0.00941703538550844 1
0.0550783843571578 1
0.0140232284640221 1
0.00355452070374713 1
0.0736986601929351 1
0.0391633782565163 1
-0.110366407364531 1
-0.0642676573267643 1
0.154310850985002 1
0.0164590620036326 1
-0.0866309985584912 1
-0.0752220814774349 1
-0.060132828147298 1
-0.0872434058906122 1
0.0705502621975548 1
0.189145703040996 0
0.0254023310647145 1
-0.102775817111814 0
0.0306691070670576 1
0.0121890025523208 1
-0.0992506318778384 1
-0.0147161718917768 1
-0.0856995677720013 1
0.0167359158713457 1
0.0203575923985487 1
0.0682247593520588 1
-0.0110586322275728 1
-0.044615709919524 1
0.00869962778179195 1
0.0887221670976827 1
-0.0820563611792414 1
-0.0498624840625493 1
0.104633678687541 1
-0.0713724433632986 1
-0.0329190583892784 1
0.027218719288257 1
-0.00367811756689624 1
-0.0275818851637714 1
0.0324564954562133 1
-0.00481921710822682 1
-0.0701169244878491 1
-0.0854729444286697 1
0.0169002878807368 1
-0.0283869415682134 1
0.0249099239400571 1
-0.0295262715813475 1
0.0861543474098529 1
0.0629506936520698 1
0.152546296928749 1
0.157629550571961 1
0.0657737697230494 1
-0.0386373376063802 1
0.05989361324328 1
-0.0855921453056318 1
0.0751071690572323 1
0.112861328331194 1
-0.0157631960138142 1
0.052584450013126 1
0.0480149581601669 1
0.0550321136211013 1
-0.0596643881238489 1
-0.0168144728752536 1
0.0304659257356132 1
-0.187169655585198 0
0.0523418780446547 1
0.0139498745183084 1
-0.0703777603243356 1
-0.13596710519086 1
0.143091500301967 1
0.0362879244782722 1
-0.0347902856019923 1
-0.0212124475181182 1
0.00353929762013809 1
-0.0203793819269605 1
-0.129131443756316 0
-0.065495572375601 1
-0.0959717559325208 1
-0.00294055656024735 1
0.0427657919571578 1
0.0382246795790478 1
-0.137128908464964 1
0.0238389124085749 1
0.0363672527749725 1
-0.083817987115126 1
0.0110131961983467 1
0.084533524293422 1
-0.00318982392636492 1
-0.0798813336101819 1
-0.159546386277182 0
0.0404662522335236 1
-0.0122606011035899 1
-0.0436375074046088 1
0.0302599590601298 1
0.00975511552818539 1
0.042721848718269 1
0.0210903694280063 1
-0.0466236304507185 1
0.0668114738693417 1
-0.00179223301178981 1
0.0926247054145398 1
0.128790572232073 1
0.116574858715719 1
0.0263405289210021 1
-0.147338050873546 0
-0.0291901482023977 1
-0.0461477023660392 1
0.126037236129442 1
0.120904021985915 0
0.0850281740165078 1
0.042178133875343 1
-0.0142344547345328 1
-0.0291180280710137 1
0.059666220147055 1
-0.0482631535969537 1
-0.021928437504283 1
-0.0419453042675307 1
0.0414960084883548 1
-0.0185700529533967 1
0.104798861486766 0
0.0216267962521775 1
-0.0101704865359095 1
0.00349370979311488 1
-0.00646587523833326 1
0.0858711758166491 1
-0.0492905729845111 1
-0.00285002222927953 1
0.0733217116579044 1
0.0543755741739544 1
0.112252600492333 1
-0.117459271413231 1
-0.148512292272911 0
0.0487842550071078 1
-0.104878677145261 1
0.0599476565452515 1
0.0983101808122793 1
-0.0206022012407821 1
0.0379651487743198 1
0.133879196421605 1
0.109486688098148 0
-0.013191554853562 1
-0.007909195775486 1
-0.0142444608227523 1
-0.123066542134996 1
0.021759320696368 1
0.0970683750015143 1
0.0380422234406643 1
0.0528333899366061 1
0.0442804001893381 1
0.210725492823802 0
0.0859915230813451 1
0.0431569753661381 1
0.0737518419506061 1
0.00342498779498084 1
0.0133291583894436 1
0.0549496051842544 1
0.0692863594141162 1
-0.157540807545943 0
-0.0363564399315847 1
0.0983897170271989 1
0.0320408179859309 1
0.154577547548194 1
-0.0895475171406225 1
-0.114676609561167 1
-0.0470666546982952 1
-0.0174686997072427 1
0.0140018783619467 1
-0.029851551521996 1
0.0302375096514576 1
0.0523437959155596 1
0.036285985027427 1
-0.024595457868227 1
0.0941094747455672 1
-0.0226053183785489 1
0.0104866260709874 1
-0.0258329586885245 1
-0.0652026240535699 1
-0.0429737472893391 1
-0.0131851746017265 1
0.0951175142924155 1
0.0205832990019926 1
-0.0390033745248001 1
-0.00208834198693711 1
-0.0877395751096322 1
0.0395811170498894 1
-0.0971106893061151 0
0.0571775514080271 1
-0.0928976627879558 1
0.0212019391192857 1
-0.0641400335055457 1
0.0228968285106623 1
0.0199516666629264 1
0.0205631258405741 1
0.0514543332961902 1
-0.184883704268392 0
-0.0600760195329781 1
-0.0113335944116025 1
0.051642953919631 1
-0.0170967103195546 1
0.0285574760034796 1
-0.100652406996661 1
-0.0355962324187732 1
-0.0768983224942466 1
-0.00841172487446696 1
0.10260866576222 1
-0.07541399919129 1
0.0397407620494108 1
0.0994783566473961 0
0.0990907085083662 1
0.172086108175066 1
0.0953821267265852 1
-0.0391974958389857 1
0.0411770559915155 1
0.0670556094093454 1
-0.0700866554212007 1
-0.0149711960619285 1
0.0542054813223386 1
0.0155155988065877 1
-0.112003251361914 0
0.0769033484425245 1
0.0166189776105076 1
0.0562780214873459 1
0.115763537427396 1
-0.05560825461098 1
0.0635521624848262 1
-0.0777176674766871 1
-0.095128502114377 1
0.0605626716000223 1
-0.0672499344351423 1
-0.0114349875380366 1
0.0295586440896695 1
-0.0336697093722296 1
-0.0885710249868323 1
0.0151848849063693 1
-0.0665492336827352 1
-0.0362908092255533 1
0.0107874023723241 1
0.0289656194167169 1
-0.0596318982195597 1
-0.0145255991131145 1
0.000130466467989268 1
-0.0131864333586577 1
-0.0714573796825786 1
0.0561786193902292 1
0.0393420639738629 1
0.100021943752681 1
-0.0245091767484282 1
0.127530533696446 1
0.052199935931728 1
-0.0311582007655681 1
0.0185282319347046 1
-0.145363236091792 1
0.0334282052815885 1
-0.234386931000502 0
0.00761635669937867 1
0.0959016030663123 1
0.0285016090373422 1
-0.0703338324650584 1
-0.0249587670563753 1
-0.0255688839433479 1
-0.0199765687318219 1
0.0860890604681941 1
-0.0373798450819271 1
-0.165728937662123 0
-0.0933764032092104 1
-0.0423211631967801 1
0.0106184011915323 1
-0.0939502620169614 1
0.000480297913917238 1
-0.0207174742689341 1
0.0785513925076601 1
0.00892843868226526 1
-0.0621006183917493 1
-0.0115888516229248 1
-0.0456363425126389 1
0.0909645214774661 1
0.0301111843656166 1
-0.0461313554470162 1
-0.0236813912419195 1
-0.102201227005168 1
-0.0207734643580179 1
-0.0955861205735446 1
0.00687037581021846 1
-0.0508970696953319 1
-0.00892523401936296 1
-0.0300716326115469 1
0.137313723434126 0
0.0854413331032421 1
-0.104383437829508 1
-0.0598385978908629 1
0.00574432688791813 1
-0.00159262395551445 1
-0.0758060865695632 1
-0.0453770594163713 1
0.00674293472498529 1
0.0572485217737576 1
0.0869611913949301 1
-0.0580309527984522 1
-0.0708466370261753 1
0.0370544421222587 1
-0.10353797327213 1
0.0973465004310362 1
0.0837695686491333 1
0.0653860637129773 1
0.0202246796588581 1
-0.0853240297705127 1
-0.160537509101717 0
-0.0441493777206867 1
-0.022383453703107 1
-0.0059143118139931 1
0.0320277299350832 1
0.00221441440292198 1
0.0154721646934077 1
0.144322419258802 1
0.110198608914231 1
0.0999404878464278 1
-0.0258687480675745 1
0.139956542276699 0
0.274550465463246 0
-0.0897615784132305 1
-0.0486171763954729 1
-0.145985977816659 1
-0.0568911960447688 1
0.140116824715751 0
-0.0183186164551541 1
0.0443726230518534 1
-0.00966009472987805 1
0.00108968653434237 1
0.0742061692113169 1
0.0578040582521712 1
0.0203869354811927 1
0.0398542017933015 1
0.0826683097725771 1
0.00596483422084114 1
0.0266687282288367 1
0.0172492459506394 1
0.0514679239498677 1
-0.0469087101960537 1
0.0561797251542965 1
-0.0873454477327648 1
0.11995159942987 1
0.0165145846305035 1
-0.0188201810939441 1
0.0704921191025664 1
-0.0318975554846973 1
-0.137552952486359 1
-0.0215214115207032 1
-0.0607200167162764 1
0.124023055889239 1
0.00678400218757279 1
-0.0197279899059553 1
0.0579723297170579 1
-0.131261922904427 1
-0.0317043248674974 1
-0.0416620181910921 1
-0.0149740917012783 1
-0.172872862984585 1
-0.0160513566435989 1
0.0434396731871195 1
-0.058685515552872 1
0.0647938694484036 1
0.0011110365283259 1
0.0627024935235692 1
0.0335949407817684 1
0.121262203797303 1
-0.128748095681266 1
-0.0382171486369198 1
-0.0112304290183675 1
-0.00189438057724629 1
0.00494555763516976 1
0.0620180739792008 1
-0.130738979472406 1
-0.0187743203601923 1
0.0112843792002939 1
-0.037383215557333 1
-0.0770807755346493 1
0.10347103415321 1
0.156866458854699 0
0.0206253927126749 1
0.0458854344669892 1
-0.0318750847110024 1
0.0680198717820232 1
0.155229107700598 1
-0.076195934249235 1
0.132831593841725 1
0.0433465999572741 1
0.0521033364015927 1
0.0673868541937038 1
0.00409209091244574 1
0.0381239104489597 1
0.0612719589719209 1
-0.0468530762514578 1
-0.0448158331023708 1
0.0428535988596901 1
-0.102385678115927 1
0.0609222984558511 1
-0.0674402082478991 1
0.0206217463941632 1
-0.00801078483075611 1
0.040440790408823 1
0.0288169386986296 1
-0.0658407622319152 1
0.020376006024331 1
0.0413908593203213 1
0.0274493331166794 1
-0.0120525735374636 1
0.0998989164342347 1
0.075401917751974 1
-0.0470862178889344 1
-0.00301492846719879 1
0.0971489527155684 1
-0.12404318274252 1
0.0490021693507262 1
-0.00608693517357353 1
0.0323848742100772 1
0.0216126772932487 1
-0.00642031606555299 1
0.0340773157664909 1
-0.024085270005042 1
-0.0144682593053185 1
-0.0467089909557006 1
0.0271160130568546 1
-0.146065583952752 0
0.0436580178729111 1
0.0734262212575844 1
0.0799136808576339 1
-0.0573708195300682 1
0.00547521140270251 1
-0.0446042217756686 1
-0.0563551060614765 1
0.123062432022762 1
-0.115953951522878 1
-0.0609348885083055 1
0.00484188935627345 1
0.0814639964992073 1
-0.061592391485071 1
0.00954804655165219 1
-0.0344317787349228 1
0.0106315391608592 1
0.0994804783333461 1
0.0819302988361378 1
-0.0185959192961066 1
-0.0010750652228379 1
0.0315779123436672 1
0.00890938500001545 1
0.126904637229113 1
-0.0428776617937056 1
-0.057278905565541 1
0.0836315626612206 1
-0.0904711318367551 1
-0.0696434831694953 1
0.0954946265177195 0
-0.0283886764551684 1
0.124031622010202 1
-0.0683309044777353 1
-0.0740916908473932 1
-0.0239395266239217 1
0.0230432329490349 1
0.0601979346000207 1
-0.00458236663706738 1
0.0269152853896047 1
-0.0560412989210568 1
-0.0816045647578594 1
0.0379435274901973 1
0.0305672838236168 1
-0.0850912002756928 1
-0.0806067711150293 1
0.0429185873915224 1
-0.025963917696786 1
-0.00124797106998899 1
0.0193702941568057 1
-0.122645689161741 1
-0.0722477378688801 1
-0.0593086780810563 1
-0.060999038704167 1
0.0439245637422213 1
0.117319393488396 0
-0.0503992524116615 1
0.0585465353109469 1
-0.0399731763471136 1
-0.161841611088497 1
-0.101327499105251 1
0.0202701019177313 1
0.0334515506695793 1
-0.00090194695680796 1
-0.0610291720402443 1
-0.0347199564167717 1
0.105826552823759 1
0.0915574758150197 1
-0.0389733401923957 1
0.0261408825069509 1
-0.155234626719733 0
-0.0755957794255478 1
-0.159229938220858 1
-0.0427292830104435 1
-0.0372856072481772 1
0.218207741164888 0
-0.00311783643132423 1
0.0451705356960666 1
0.0537515356422307 1
0.0662785886822058 1
-0.164535161941799 1
0.0549231855173869 1
0.162154424914469 0
-0.0822178805785512 1
-0.0834274740088846 1
0.0426160481775276 1
0.0649905265662903 1
0.0120996734741862 1
0.106954917367348 1
0.0130115898525749 1
-0.00498295608768487 1
0.0108607417809475 1
-0.108525191669214 1
-0.0349786210162598 1
-0.016761603655668 1
-0.00290255637972265 1
-0.0475911998730862 1
0.0500936600480079 1
-0.0288515905719655 1
0.0567522775905512 1
-0.130108233794803 0
0.111931417444768 1
0.00568595631907568 1
-0.0652686401351598 1
-0.0301962550438157 1
-0.156119192380781 0
-0.00682130775265603 1
-0.0165039259868902 1
-0.0463112131101355 1
-0.00585166227027498 1
-0.026276210693785 1
0.0970257541863936 1
0.030030579002991 1
-0.0664643116556282 1
-0.0104534300386304 1
-0.00204521534651236 1
-0.0115307786987457 1
0.00557514501943319 1
-0.029672947955364 1
0.033142956687635 1
-0.00516497847851212 1
-0.0256311392240631 1
0.11851182782023 1
-0.173131703487769 0
0.0208395167559426 1
0.056652650280339 1
-0.104065973372989 1
0.0273677731102918 1
-0.202667584316675 0
0.0145583983130555 1
0.127060666069015 1
-0.0198296469736881 1
-0.00507493075980242 1
-0.157824699340327 1
0.0146195737153359 1
0.0296204402435553 1
-0.00973691685780108 1
0.0610469034434521 1
0.0937741776281631 1
-0.00950742364419131 1
0.0280662415497528 1
-0.0816611389707417 1
0.0367269513886991 1
-0.0947791474025663 1
-0.051242498290532 1
0.0735321063286099 1
-0.0720698830007288 1
-0.0593168644819284 1
0.0215589768165023 1
0.0286194209044406 1
-0.0256348998869291 1
0.135096832509635 1
0.0606999958060583 1
-0.092099134817263 1
-0.0583940103293563 1
0.00690847504366226 1
0.0526017491787248 1
0.0108983551615645 1
0.0234119315498389 1
-0.0630202106608982 1
-0.0197234650363672 1
0.0379687931263983 1
0.0751128834483924 1
-0.0636164626510895 1
0.0117919325508085 1
0.153121062870022 0
0.00507191336144247 1
0.0281375345937088 1
0.135188930235571 1
0.0192599450665017 1
-0.0621469383711116 1
-0.0502802489372855 1
0.0360353263981731 1
-0.0424156461842916 1
-0.0290710524056658 1
-0.0248513491237699 1
0.0501865004791233 1
-0.0697108792574374 1
-0.182108278026651 0
-0.0641133788885971 1
-0.148942991275481 0
0.0210914294105805 1
-0.106631065404368 1
0.0542606067206483 1
-0.0566613972366766 1
-0.10760709187012 1
0.0610531865439707 1
0.0488665141378743 1
-0.106959060535486 1
0.0494949091079008 1
-0.0163635814663541 1
0.102880388221728 1
-0.15925219275718 1
-0.0115321937964938 1
0.0760932069325602 1
0.0548409822642287 1
-0.0915750538242347 1
-0.0484215768887 1
-0.0151556288877895 1
0.107676614601635 0
0.0724011696006749 1
0.178046321332396 0
0.0926441025417566 1
-0.0145489267100503 1
0.0847973066920383 1
-0.0177221718354145 1
0.158208461570496 0
-0.0744606441495784 1
0.0103245072550015 1
0.0822855037861763 1
-0.0168240691460952 1
0.0488898962822066 1
0.155405469672843 0
0.146467820873782 0
0.00228287557530306 1
-0.109008893104057 1
-0.0608066546260433 1
0.0730078187610838 1
0.0257982331093654 1
-0.0930868551815227 1
-0.160113961857225 0
-0.0364907139459837 1
-0.0326486481427821 1
0.111772613881303 0
-0.021462602367658 1
0.0531213258466704 1
0.0726059969322815 1
-0.0631392414814151 1
0.148011729660754 1
-0.0577859873857371 1
0.0315513888979697 1
-0.0187880867471467 1
-0.0909025278018046 1
0.018075716501513 1
-0.0311433461047191 1
-0.081411726570397 1
0.130908056708914 1
-0.00990233321321001 1
-0.0764492512865135 1
-0.00764253891806091 1
-0.102627692332928 1
-0.048451128334412 1
-0.0499094511150375 1
-0.0776637711049379 1
0.0594633560194804 1
0.0163012151602267 1
0.123813094583869 1
0.119340423627052 0
0.0722697292247236 1
0.0832801484207239 1
0.0362005808422363 1
0.0831419133961496 1
-0.124603154045506 1
-0.0390663101092624 1
-0.132685489564238 1
0.0489481002335685 1
-0.126606951962899 1
0.0333841354731231 1
-0.0186944134217999 1
-0.110582764020641 1
-0.00328148739157688 1
-0.143114197847192 0
-0.0705432808396165 1
0.00333118444814029 1
0.0882657443213428 1
0.0519833666254786 1
-0.0407743098325071 1
0.0902278079987241 1
-0.0347426700012311 1
-0.0553831167346664 1
0.0121981037235411 1
-0.0739154918126876 1
-0.0734244243354445 1
0.0577791482630745 1
-0.0866686611382579 1
-0.103101664024689 1
-0.0420377518375785 1
-0.0299365719494844 1
-0.0628913252152049 1
-0.0656616455579338 1
-0.00210594415183323 1
-0.111157727200112 1
0.0138577959635964 1
-0.0796432003094225 1
-0.0642465441032478 1
0.0299353374052967 1
0.0691167555727545 1
-0.0809933180955827 1
-0.0375987722080912 1
-0.0470263268426972 1
-0.0374902536834621 1
-0.00227486944516543 1
-0.0985500191242757 0
0.0567308859411481 1
0.12319773249469 1
-0.0185516188800947 1
-0.0520792281807958 1
0.0477568153378306 1
-0.0417276600660839 1
0.0244316853498202 1
-0.133788131551769 1
0.0353498445224301 1
0.100816061138549 1
-0.128059332323531 1
-0.0463733923042202 1
0.0115821985105806 1
0.0843046368257192 1
0.00774384511460585 1
-0.00569976289234439 1
-0.0611622783923932 1
-0.0529411484242767 1
0.12281071701145 1
-0.0652412039808953 1
-0.119599870620216 1
-0.0304183947612101 1
0.0901797095506301 1
0.0407989298891279 1
0.251611704656694 0
0.163928376540111 1
0.106138192089905 1
-0.0224378195718778 1
-0.0411165019737003 1
0.110594876931303 1
-0.0490555948583441 1
-0.0367669417588142 1
-0.0081274686678153 1
-0.0308183134652756 1
-0.0474701762104252 1
0.215751157496268 0
0.0563913125199742 1
0.0890934134564261 1
-0.00115302957469348 1
-0.0176153819928298 1
-0.147983155471227 1
-0.0209427650637256 1
-0.0535639573632354 1
0.0093622067786784 1
0.0555547650501205 1
0.0939403061065873 1
0.00455933769581589 1
0.0525967147812767 1
-0.114768203212579 0
-0.104785788039138 1
-0.010727516023276 1
-0.0216470162967227 1
-0.0667407079348534 1
-0.031706648463759 1
-0.03820820005294 1
-0.0556721621484562 1
-0.19408788258042 0
-0.139670914819401 1
-0.038187233444138 1
-0.13892595257049 0
-0.0555770513455004 1
-0.0622028536961647 1
-0.00364108853117603 1
0.0308938188758522 1
0.0346843342960679 1
-0.0382771026020874 1
0.0926678436200115 1
0.0862730454846903 1
0.0144951669318227 1
-0.0781377978171215 1
0.128941284494869 1
0.0501505339484095 1
-0.0356889196831539 1
0.0234791111832822 1
0.0294462615472234 1
-0.172874061335166 1
0.0081570980883505 1
0.0361973164891472 1
-0.16657540724211 1
-0.034503702817461 1
-0.0208011563345061 1
0.137529116452171 0
0.0443404920678899 1
0.00632639197302454 1
-0.0678570709344034 1
0.00744175010495255 1
-0.0335631819841762 1
-0.066024141869919 1
0.0409495228142765 1
-0.0552941654631975 1
0.0971673882467982 1
0.0619380817250568 1
0.099911789408204 1
0.0245867297925294 1
-0.0340857718382924 1
0.171819061923296 0
-0.0606582700535915 1
0.047171247028298 1
0.0899145332822414 1
-0.0611707823941241 1
-0.0434631223193167 1
0.183162834422826 0
-0.0338419382724408 1
0.172148356794763 0
0.0408827148284936 1
0.00609982763036195 1
0.0076124426901487 1
-0.0735148742490852 1
0.0968110046780595 1
-0.00230877929058393 1
-0.0266824770644226 1
-0.140760238689338 0
0.0348704576543668 1
0.0639083938450429 1
-0.144747804268343 0
-0.153750659091355 1
-0.143944179997993 1
-0.0629862128971682 1
0.0089371878817618 1
-0.0484029383959696 1
0.0448096429017995 1
-0.0865059432762957 1
-0.00409664683563114 1
-0.0461373553389388 1
0.0514431265084229 1
-0.00924561929815752 1
-0.0308472439883972 1
-0.0551275373711832 1
0.0499541169332833 1
0.21744068726224 0
-0.00736425243255617 1
0.0195877373560594 1
0.113848907019977 1
0.0716001732844099 1
-0.170800310942466 0
-0.0758854450631025 1
0.00279683162919523 1
0.00903456778912034 1
-0.10301096639615 1
0.077011406074099 1
-0.117706769380721 1
-0.0119129936059588 1
-0.0224950182768309 1
0.0113189149319956 1
-0.0137529160662512 1
-0.049073338475526 1
0.028961458103861 1
-0.0342403879029353 1
0.0588851039972045 1
0.0108780349107767 1
-0.0347254751179344 1
0.0249951442421669 1
-0.000200849210708769 1
-0.0637482481374498 1
0.0413805199994799 1
-0.0640945438306113 1
0.110204782466661 1
-0.0431453906311158 1
0.0126971082608294 1
-0.079132537402558 1
-0.0165473756575497 1
-0.12683472668347 0
0.151982720047688 1
-0.0777973108976267 1
0.133027599669566 1
-0.0133175531167056 1
-0.0036868922063851 1
0.0228282780941862 1
-0.203559683481046 0
-0.0941474603494162 1
-0.0418294472445688 1
-0.0278812786847937 1
-0.00977781851982682 1
0.057591359103529 1
-0.0773434676794091 1
-0.0149955622127227 1
0.0314173268935766 1
0.0461203621016961 1
0.13315091241665 1
0.0385945920040735 1
-0.00206714542352321 1
-0.0231581242290228 1
0.156573079232798 1
-0.107906399901242 1
0.13521518081661 1
0.0436607516065741 1
-0.0991712234437165 1
-0.00813983536986451 1
0.0466153001001842 1
-0.0233963876174195 1
0.0280303591122976 1
-0.0863358414770037 1
0.0706137540884031 1
-0.0703823612337314 1
-0.0475529013062238 1
-0.0414194843604531 1
0.0690350107677433 1
-0.0640280241249697 1
-0.0784871867083599 1
0.00805142570007807 1
-0.043396668651689 1
-0.0881010743108121 1
0.0179456498977491 1
0.00834190404195826 1
0.178975515167096 1
-0.0379845983078061 1
0.0705367951947482 1
0.108721419155433 1
0.0164154386622424 1
-0.00742429895965881 1
-0.0383674068389385 1
0.0545106152807089 1
-0.05434316147734 1
-0.026672464020966 1
0.00220446263113365 1
-0.0641626651337222 1
0.0918832036606713 1
-0.0491135519497704 1
-0.115850050843466 1
-0.194000085157616 0
-0.0625576060843554 1
-0.0183017897713232 1
0.0969968687784051 1
0.174129363266189 0
0.0267801357138858 1
-0.174205618604935 0
0.0678341098397691 1
-0.0825381137696373 1
-0.0363881960674005 1
0.0731382227419035 1
-0.045222822046241 1
-0.050434607412016 1
-0.0136386042909941 1
-0.0305436062771268 1
0.0690643927294691 1
0.0647318322430252 1
-0.041301611349829 1
0.0499330736651593 1
-0.0539354456160074 1
-0.0942506903089974 1
-0.0433645799044826 1
-0.0167818016624643 1
-0.0726399396016849 1
-0.0289585459465935 1
0.0400513930061247 1
0.115629965171583 1
-0.0656811902741517 1
0.0116594137763523 1
0.0908345727524347 1
0.0850970727064594 1
0.123041496106334 0
-0.135104542073982 1
-0.0416991872091392 1
0.0753215922303701 1
0.112205101249084 1
0.0597418566333228 1
0.0562522510673928 1
0.068057359379159 1
-0.169643061117183 1
-0.00842161597865157 1
0.0436282493576207 1
-0.0247282782067413 1
-0.110538683655233 1
0.0382267232202667 1
0.0740222034862405 1
0.244750581639691 0
0.0144669510873564 1
-0.0148618748967152 1
0.071096195394282 1
-0.0145098245366366 1
0.0687273896468946 1
-0.0107731738684813 1
0.0434843853681523 1
0.00500732412614885 1
0.00566074698419307 1
-0.0213684436815444 1
0.0156962812213315 1
0.0706103279405 1
-0.079791243909784 1
0.0635781636834982 1
0.0168821679575151 1
0.027153478609188 1
-0.149585244067531 0
-0.0175417577961367 1
0.131178717749037 1
0.105644324131929 1
-0.015499676612156 1
0.0906105300895016 1
0.115601504037618 1
-0.0258976403844661 1
-0.030182361046674 1
0.0241682060947412 1
-0.0844615937079107 1
-0.0746295027126502 1
0.18053405641767 0
0.160142444953835 0
0.00496701452026393 1
-0.0263936327858842 1
0.0681404932261489 1
0.0109248860676842 1
-0.0422098688539835 1
-0.083656062425534 1
-0.108102140661867 1
0.00642241281292939 1
-0.075493861364664 1
0.0829921909781314 1
-0.103698514106818 1
-0.0638280028248011 1
-0.0307946708667193 1
0.0831154453336097 1
-0.0504203151205496 1
-0.00476332849257032 1
-0.0614149195441231 1
-0.155880162389138 1
0.102615838473284 1
0.0100880731237227 1
0.0311381536791412 1
-0.00340043926933649 1
-0.0456661304600045 1
-0.0375050866590599 1
0.0570699273142977 1
-0.116218883446708 1
0.0796757878266929 1
0.0455107262534259 1
-0.0547743345366878 1
-0.0154606473259842 1
0.0255727927469139 1
0.130780763033992 1
0.0494142402206141 1
0.0703011526966701 1
-0.0286753729205955 1
-0.104850446204394 1
-0.00270512798483416 1
0.00885139004574942 1
-0.0730191843550421 1
0.140710561884964 0
0.0366473598038474 1
0.0156912946804478 1
0.0564643456341563 1
0.0260983354007334 1
-0.0874179020634801 1
-0.0349496412147332 1
-0.0049264507714907 1
-0.135059601375419 1
0.0200603385187192 1
0.122807846594277 1
-0.0806075952667057 1
0.133372247519536 1
0.0619793222474383 1
-0.0301752150102903 1
-0.0685080591069044 1
0.017657242043554 1
0.0659069591971186 1
-0.044550434588577 1
-0.0401390401337443 1
0.0758665585215486 1
0.136566233166085 1
-0.056820748891052 1
0.0494024304133729 1
-0.104807434509635 1
-0.0105891500235513 1
-0.147927984319844 1
0.127969806207331 1
0.0707397058064319 1
-0.0104557517410645 1
0.0626401391639735 1
-0.120112269726807 1
0.0120344478511175 1
-0.00391143728528744 1
0.125875105231729 1
0.14229071756832 0
-0.0119644394929338 1
0.129766294152018 1
-0.0724190685455857 1
-0.0149248037359133 1
0.0248035543310261 1
0.116020637703042 1
-0.160863886675008 1
0.0263337988464728 1
0.147011074764369 1
-0.0611919943719524 1
-0.0645022180714949 1
0.134513706570938 1
0.222008027115955 0
-0.0238966724594205 1
0.028033657605143 1
0.0101021974523729 1
0.10241590881612 1
-0.0771124583370642 1
0.00567683958343764 1
-0.0878193473108124 1
-0.0999226042555988 1
0.0639212450210339 1
-0.0675677577955724 1
-0.0933325165105579 1
-0.0534902664185187 1
-0.0883248099185462 1
-0.110841173078773 1
-0.0504483337624001 1
0.0933392204969622 1
0.0125875381486468 1
0.053576459750378 1
0.0208245931659423 1
0.0919621494443475 1
-0.093666208958421 1
0.11636399238164 1
-0.050983959729921 1
0.109662493184281 1
0.0644189901266055 1
-0.106945884472053 0
-0.0117162612255501 1
-0.0333809727806865 1
0.00664343996925925 1
-0.128694106380831 1
-0.0249992442153418 1
0.0646312951046641 1
-0.0365492097811554 1
-0.0161491229493229 1
0.0134998925681078 1
-0.0197630198531284 1
0.0345656246510544 1
-0.145693088464301 0
0.0836393860807171 1
0.0106332841116024 1
-0.0197643236502975 1
-0.00242576465198092 1
0.0270164216728479 1
-0.081469505204707 1
0.09539194354183 1
-0.147155220851636 1
0.185106646255106 1
0.129972646698779 0
0.0251035690758123 1
-0.121480282913769 1
0.0382800646914894 1
0.0755945415946788 1
-0.0565360361619703 1
-0.097203766777925 1
-0.0496859287056501 1
0.0345404488778869 1
0.0272901126835841 1
-0.0926203997210801 1
-0.107935486715758 1
0.149105480044616 0
0.0605824727392388 1
-0.0497524349199734 1
0.0391482247664026 1
-0.0967843921486266 1
-0.0731895712051936 1
-0.0757299121920987 1
0.0128000844321163 1
-0.113169324487785 1
-0.0291467104216641 1
-0.0632241190606264 1
0.0129836012805228 1
-0.0345198607631613 1
0.0609271073495662 1
0.0396958041752164 1
0.0740607620450622 1
-0.0333655116279502 1
-0.000290027251456644 1
0.0631064404327359 1
-0.0459929199485341 1
-0.0320385883906613 1
-0.0921387688921504 1
0.0247744301676515 1
-0.112709340250604 1
0.0294786908784329 1
-0.0368966392707102 1
-0.107467170007149 1
0.00933631609334443 1
0.0510563218191619 1
-0.0355489211251936 1
0.0173989994301551 1
-0.135908230436744 0
-0.152635543983224 1
0.00233769737791662 1
-0.0622194094387362 1
-0.0829804869368522 1
0.0850140637528985 1
0.0960379429487367 1
0.116072651219838 1
0.0863720745198723 1
0.0338580282605034 1
-0.061956810096138 1
-0.125730924025182 1
0.191091885423569 0
-0.00677603361647314 1
0.08131645572168 1
0.0259682237040873 1
-0.0082084221045315 1
-0.00689651379345881 1
0.00371797004871784 1
0.198846640946366 0
-0.019418488615304 1
0.0192967772992523 1
0.0125733310545749 1
-0.0438941206882669 1
0.144547007107298 1
0.0936113561307378 1
0.00258371823595588 1
0.075726191207184 1
0.206733685700258 0
-0.172199296059497 1
-0.0616174472369108 1
-0.0887331587231839 1
-0.0525359652578006 1
-0.0703453046329757 1
-0.114686030964437 1
0.131183614681647 1
-0.0713853056708866 1
-0.056496706139434 1
0.125768486984302 1
0.0859510369065509 1
0.0175566321624792 1
-0.0355568067174356 1
0.0394265334269126 1
-0.00541530897531644 1
0.123488836098245 1
0.178393283953027 0
-0.000268169944393652 1
0.118136097786355 0
-0.0542913367007315 1
-0.118976045933667 1
-0.0361237236604619 1
0.0685469692354658 1
0.0960769572034363 1
0.0201868011320869 1
-0.0198948925307153 1
-0.0143769194701208 1
-0.171078780870082 0
-0.0651006590465618 1
-0.0795916916383143 1
-0.0205443465513441 1
-0.050387798171354 1
0.0328297522561646 1
0.0942897993539045 1
0.0256675024892438 1
-0.169400464192114 0
0.122300451255954 1
0.0879705986315304 1
-0.0741379412857134 1
-0.0700229669491479 1
-0.0686829970304557 1
-0.107485732068906 1
0.0241117374633691 1
0.0662646523499264 1
0.0465318440014347 1
0.0467762443767608 1
-0.136486509613314 0
0.0254101279908963 1
-0.00608548634143319 1
0.025361129031729 1
0.057176165103052 1
-0.0665030199818003 1
-0.126579673797374 1
0.0247817767652227 1
0.0947599108903433 1
0.014436737260646 1
0.0690387150573131 1
0.0168817644777592 1
-0.0155330617497408 1
-0.135287424402436 1
-0.0981601547446837 1
-0.00191292846844518 1
0.0312521571804697 1
-0.0784612993242862 1
-0.0577454388074049 1
0.00889213800292164 1
0.0414039960553374 1
-0.0808299413270041 1
-0.143143905431977 0
0.0530780454504706 1
-0.0498291348888227 1
0.00159622671725085 1
0.0169648683341932 1
0.00328700908728491 1
0.00812828187836355 1
-0.0918456366498976 1
-0.131948513700482 1
-9.17054923898417e-05 1
-0.108585402606822 1
0.0593310318189414 1
-0.0337260179586942 1
-0.0338095951354709 1
-0.0217414809004779 1
-0.119894717065886 1
8.6922682062297e-05 1
-0.0722645804804787 1
0.0772310100776731 1
0.168736242587291 1
0.0778814547243995 1
-0.0918474712851877 1
-0.0829946600459626 1
-0.0419063250550562 1
-0.00168991885237408 1
0.0411886923044476 1
0.0349613089123374 1
-0.0450916779682614 1
-0.0307066426230665 1
-0.145140880626825 1
-0.0844472232150053 1
-0.0461987091220093 1
-0.0196778561021906 1
0.0417212209679238 1
-0.0242487773775627 1
-0.0193484363942095 1
0.116713192123535 1
0.0450179788096126 1
0.0344215862807435 1
-0.0398487217984009 1
0.0241985815112805 1
-0.0254098714071473 1
-0.0192175948646119 1
-0.0546867168305482 1
-0.0365526640686563 1
-0.027413763195942 1
-0.053381504196357 1
0.0630836805300243 1
0.172784426628499 0
-0.117369467363221 0
0.0090443465809925 1
0.067480641950172 1
-0.0432050106019335 1
-0.0224679534178813 1
0.0828272718866772 1
0.179526871899299 1
0.0192094802713145 1
-0.0502644147215235 1
0.00893912869330825 1
0.0384164916914539 1
-0.0533982799676705 1
-0.0275795537805668 1
-0.0848622713922551 1
-0.0140544848947525 1
0.046104332058084 1
0.0280952037820192 1
0.179658561159745 0
-0.0341486814318777 1
0.119204754874606 1
0.0432083915116488 1
0.061448206957351 1
0.0426822023706411 1
-0.0256894861009373 1
-0.00757391190049376 1
-0.0287938087447437 1
-0.184527522574539 0
0.0444787455955283 1
0.00535273710888966 1
0.0806266868923381 1
-0.0207685208512436 1
0.126045349729481 1
-0.0822464066855552 1
0.0556578637215788 1
-0.0285827653074529 1
0.0788436255816453 1
0.0460318449856904 1
-0.00475654861114107 1
-0.147143693863369 0
0.00353227241542266 1
0.0118179645561346 1
-0.0353383444891863 1
0.0117448952276447 1
-0.0294102405236191 1
-0.0424840494627467 1
0.0347963542860463 1
-0.0504401138751263 1
-0.0394132990974032 1
-0.0866772688332953 1
0.0267016790601291 1
-0.0303159358969581 1
-0.0668760392585626 1
0.0419995531624974 1
-0.0358588012013155 1
-0.0206507474863928 1
0.112616291172646 0
0.029533255514805 1
0.0681390483499522 1
-0.0222311107086141 1
-0.0542474366289173 1
0.0314107974905492 1
-0.124101254125063 1
0.103262035027165 1
0.00397077139055222 1
-0.0323951441651995 1
-0.00587539399637669 1
-0.000933953392371624 1
-0.0221138310043757 1
0.00326639036863642 1
0.0227067183498592 1
0.0151883606462868 1
0.0810884368891478 1
-0.0919309590784941 1
0.116733532665017 0
0.0225897102256245 1
0.216506701864375 0
0.132857528666873 0
-0.155476117657768 0
-0.177042853666036 0
-0.0721950057372329 1
0.0373270652003123 1
0.128366840185182 1
0.0223221369781221 1
-0.0554650372620685 1
-0.00431013225824498 1
0.149887280239532 1
0.0674936045995059 1
-0.0794798231318192 1
0.0560001130699032 1
-0.117978244783161 1
0.0848583824007693 1
0.0744002168728489 1
0.015649868551502 1
0.0783114439251238 1
-0.111218502826073 1
0.058831890325932 1
-0.0306436956480146 1
-0.0507160732747213 1
0.0197278902988573 1
-0.0108617678326885 1
0.0600814866093263 1
0.0306109436627596 1
0.0476440621291641 1
0.168383359923153 0
-0.0812963228397426 1
0.131030007760037 0
0.0633769908801418 1
0.0499874892793865 1
-0.176467462666236 0
0.0119516798911128 1
0.0179871892573795 1
0.0414611223814791 1
-0.0094702326636854 1
0.061435187978141 1
0.0345364898801044 1
0.0822622278157378 1
-0.026011948089117 1
0.110289543772065 1
-0.129572593959745 1
-0.0323719042730887 1
-0.0293449369077958 1
0.0641523219285344 1
-0.0259050943833412 1
-0.0909223529424828 1
0.0868135943029019 1
-0.0732572300819295 1
0.0639299717836695 1
0.0828450524702051 1
-0.017117913838265 1
-0.0771469374280423 1
0.185045778479079 0
-0.108796723456628 1
-0.0510264784016131 1
-0.12967386496326 1
-0.0303229730214803 1
-0.0885979009892011 1
-0.0572360112216529 1
0.100485015031331 1
0.167439509702657 1
0.0319769542122298 1
0.0371670042310794 1
0.10072260981791 0
0.013350073552156 1
-0.105161981625325 1
0.0327956682983626 1
-0.110203431134669 1
0.00938642835525614 1
-0.104805439187261 1
-0.00884891575441533 1
0.0285065792222066 1
0.0455864836816679 1
0.00826556728680857 1
-0.149883449786053 0
-0.104724200933817 1
-0.019528871538073 1
0.0139361866780006 1
0.0774450196010824 1
-0.02636279246813 1
0.0374422587562396 1
-0.124192548812133 1
0.0270729653304935 1
0.12071410035309 0
0.0247403044785319 1
-0.00119484803149494 1
0.0589581990213017 1
-0.0844563337128806 1
0.0569989470940328 1
0.0125927854406859 1
0.0127275547836033 1
0.193762895482033 0
-0.130516073319265 0
0.0645455743077487 1
0.0871931732250464 1
0.0129715650240143 1
0.0410111029770717 1
0.0600182489343101 1
0.0276303789592463 1
-0.0647211233245856 1
0.160122079954727 0
0.0249378458639714 1
0.00752717010280754 1
-0.0720485866192427 1
-0.0441100254967813 1
-0.036465612950204 1
-0.00421863838227541 1
-0.0611328140553009 1
0.0268496058247258 1
-0.0744233803817918 1
-0.0657992183906876 1
-0.167225165818504 0
-0.0425666825711214 1
-0.0608240726087366 1
0.058676541692653 1
0.0123023452896799 1
0.0127735370150372 1
-0.0258905183330752 1
0.0335875001933192 1
0.045710913113568 1
-0.00719852368323684 1
-0.0851619312070722 1
0.0413982701159312 1
-0.0783091749153982 1
0.0801668220138628 1
-0.0826336142744013 1
-0.000188685524794282 1
0.0136402054853696 1
0.0443102834512062 1
-0.107876720802331 1
-0.106240915368033 1
-0.0306816516784489 1
-0.0503583359360972 1
-0.0701673424610808 1
-0.0706827690741328 1
0.026845216093098 1
0.0243783539892889 1
-0.00137643124606131 1
0.0833824492838476 1
-0.212081000855313 1
-0.0131125586484036 1
0.100385957506701 1
0.0687977447286661 1
-0.106486082002158 1
0.0555043664891011 1
-0.0954081656190584 1
-0.0425566668899111 1
0.0552782061706026 1
-0.0474081405746517 1
-0.0932923351222498 1
-0.0464274646048423 1
0.0334714264935126 1
-0.0125777598926299 1
-0.0956967454313929 1
0.100454276786893 1
0.164489533570597 0
0.0146515169422468 1
0.00504700615831951 1
0.0750701636306588 1
0.0194247820231823 1
0.00257039079355365 1
-0.00389289594514682 1
-0.121714162488651 1
0.00643570127231605 1
0.088131725837463 1
0.0557549609471423 1
-0.117577401756704 1
-0.081205938615267 1
0.120796530167283 1
-0.110033666466292 1
0.039981348367353 1
0.0412860967178509 1
-0.0698611110297585 1
-0.149600372964393 0
0.0767924976952859 1
0.0940018216126299 1
0.168588383090508 0
-0.0586588321867066 1
-0.0158515018198386 1
0.0237679562185583 1
0.0744205167427335 1
0.116888525446994 1
0.0475698712969632 1
-0.069361070100196 1
0.038602203521404 1
-0.0484863255402304 1
0.00839471749778913 1
-0.0146593248980413 1
0.010964713679112 1
0.0919838778664801 1
-0.0793517381451534 1
-0.025352780318521 1
-0.0491474930309358 1
-0.043001453884899 1
-0.106210331278611 1
0.0550449328051801 1
-0.0178843825798337 1
-0.0959815650620684 0
-0.0274948500717125 1
0.0693548272732031 1
-0.0204045706875327 1
0.0507462588727571 1
0.12126347482961 1
-0.130643274538773 0
-0.0254170047751459 1
-0.139237337302059 1
-0.0563344325703903 1
-0.0488778314119156 1
0.0513707277551758 1
-0.148739511293056 0
0.1938041468807 0
0.00816560377595094 1
0.008791051113086 1
-0.23851628233098 0
0.00948043592963402 1
-0.10440354117928 0
-0.143072405113196 0
-0.0363326413942415 1
-0.0407388259113726 1
0.0578801577640611 1
-0.146278516184427 1
-0.0302046656783689 1
-0.00832923720725681 1
-0.00306047342740436 1
-0.000921996408251555 1
0.0218116234409793 1
-0.00661147779082873 1
0.18566352431027 0
0.0984033639110763 1
0.0251350517499179 1
0.0357642826854394 1
0.0475919197056832 1
-0.0631063516864973 1
0.0506269680525946 1
-0.0265937223643142 1
0.182277162581522 0
0.0507894851832271 1
0.0042289835551887 1
0.0809039933982263 1
0.0677693733151329 1
0.0486471890683947 1
-0.0873696172193689 1
-0.00199574331596542 1
0.0906359967214867 1
0.0225762263891583 1
-0.0377679225571749 1
-0.012486665210054 1
0.0254866040374787 1
0.0533654469159093 1
-0.161807380021453 0
-0.0900657869307825 1
0.148978925326203 1
0.03200386494387 1
0.0069621753802888 1
-0.0711191694968715 1
0.0897137873033459 1
0.0773943737767051 1
-0.173757300815285 1
0.0615874225156065 1
-0.0376944528313236 1
0.0647505668637166 1
0.000324471892119614 1
-0.0107307950479633 1
0.0197442080521269 1
-0.0304815625643526 1
-0.0656404900788969 1
0.00765786700852914 1
0.129713671845198 1
-0.0831898215301312 1
0.0588599086859962 1
-0.0459069542280671 1
0.156122761931943 1
0.0189795484796674 1
-0.00293311524176754 1
-0.0813713813172015 1
-0.0490082375791581 1
0.00377904289338446 1
-0.141280824702313 0
0.0277660720162812 1
0.000668695461409491 1
0.0162546278750601 1
0.025592415774814 1
-0.0967253938115271 1
0.060456020397247 1
0.0688915641304606 1
-0.0600952361432066 1
0.0630332683068684 1
-0.100216120289854 1
-0.0925704078063511 1
-0.0886058176032393 1
-0.0564182304498018 1
-0.0519412826258129 1
0.0988317302621755 1
-0.149510653078601 0
-0.0203471505317047 1
-0.0466391391317834 1
-0.0370660722140112 1
0.131642253264413 1
-0.0754297513844333 1
0.117828744328257 1
-0.0708328458862322 1
0.0588365422794545 1
-0.131833473066803 1
-0.00183706793153846 1
0.0885084964412057 1
-0.0376810782610571 1
-0.107481494828283 1
0.0499411392920142 1
0.00311098077527208 1
0.0186361746449942 1
0.065007446261766 1
-0.210022374699349 0
-0.0679568222352214 1
-0.0907631364227376 1
0.0139000326505459 1
-0.0252522118354806 1
0.0338274837970907 1
-0.152192922028224 0
-0.0671363821380805 1
0.118440660005834 1
-0.0245624986132243 1
0.0509516090641352 1
-0.10929648107317 1
-0.0595597023168748 1
0.0554374549975066 1
0.0374167107239451 1
-0.000292428443899526 1
-0.149718606779802 0
0.0908269677488974 1
-0.0210467823336491 1
0.133346274469562 1
0.0700417240679139 1
0.0317370937789957 1
-0.0400946160130522 1
0.0368703233705288 1
0.00851513849422307 1
0.0122740965097188 1
-0.0249387976073276 1
-0.0195368248772951 1
-0.0978328338448256 1
0.0582368768599469 1
0.23016507196785 0
0.00543670328654624 1
-0.0391298547765774 1
-0.0519630943640891 1
0.0759657308443679 1
0.103254754712165 0
0.174260219310994 1
-0.0927700027557778 1
0.118248864525974 1
-0.175495833131491 1
0.0650846369062585 1
0.0225530094159179 1
0.0542029257651396 1
0.115182629442307 1
0.0294447390396092 1
0.0188007543834114 1
0.010790560223041 1
-0.10841581542797 1
-0.0509664486129228 1
0.105655743365785 1
0.0397366583881884 1
-0.0691431425833738 1
0.0891554217301486 1
0.00417986085838681 1
0.0149023713999871 1
0.0301257585091616 1
0.105821996618017 1
0.170849221159646 0
0.114468482064914 1
0.154572268460228 1
0.0176033969146181 1
-0.0334192200822309 1
0.12924141249161 1
0.0885292359894137 1
0.073317042059724 1
-0.0798063140205791 1
-0.0915922018318535 1
0.0423860337828387 1
0.0461001257300264 1
0.0276419179968543 1
0.0470341009205205 1
-0.00834497250933642 1
0.0584987114297029 1
0.0328544405222163 1
-0.102804941682844 1
0.175005099270725 0
-0.00287590620148044 1
0.0579388735358059 1
0.0456658515780078 1
0.105851917949401 1
0.105551737281384 1
0.0545930515842069 1
0.110485779378168 0
-0.0252015031255147 1
-0.0656748812509431 1
0.00708828517586704 1
0.127705879850614 1
-0.0259329983686914 1
-0.141945233616429 1
-0.00640685935988753 1
0.101419046174 0
-0.11993749626634 1
0.0891879564153431 1
0.0177812038251165 1
-0.086696869606931 1
0.00926942063316884 1
0.0323033324965592 1
0.00651662362849379 1
0.132282433711983 1
0.00527648878076995 1
-0.00903413834970815 1
-0.0545724563046158 1
-0.0107425056085661 1
0.0853912281992438 1
-0.056851034391296 1
-0.0964944560005858 1
0.00839041125421849 1
-0.061338589496486 1
0.0586249794497105 1
-0.0495281739109759 1
-0.0592878981915688 1
-0.0967621638816779 1
-0.000917494746423223 1
0.0663957953388424 1
-0.00123216358196058 1
-0.149471680495538 1
-0.0489724577694343 1
-0.00781582334959835 1
0.0243710901553022 1
-0.00408034706324446 1
0.0936806383124254 1
-0.0664385663220668 1
0.0255172445271699 1
0.0707994047728117 1
0.0671454265468894 1
-0.0488635208390156 1
0.0632313017518671 1
0.0874826418235136 1
-0.0106925078476242 1
-0.0442810376418686 1
-0.00779587021291484 1
0.0628402364583665 1
0.10178384196033 1
-0.0354043166300035 1
0.00532656190953966 1
-0.139095577235715 0
-0.0843268405737024 1
0.00757697789449151 1
-0.0943281122770719 1
-0.0624497001672069 1
0.0301421440846414 1
0.0287737747803564 1
0.0600537755948885 1
0.0382912609251118 1
0.110575991465043 1
0.142382407374801 1
0.133482609856312 0
0.00375377870005315 1
-0.0228677097420318 1
-0.0237791155424247 1
0.0295400195835646 1
-0.104491431558109 1
-0.0245834021155224 1
-0.0422206618205829 1
0.0523784307256077 1
0.0303535051625453 1
-0.0743869221442783 1
0.0250044672915926 1
0.112389996473933 1
0.0700348142066673 1
-0.115325372265691 0
0.0146571096498763 1
-0.0594669349990917 1
-0.13462657254779 0
-0.12677296821659 1
0.0242417970631348 1
0.0344434259517351 1
-0.00944868962775539 1
0.0205536187048422 1
-0.0697007581668306 1
-0.103395676320993 1
-0.0147069217497147 1
-0.0761148333690792 1
-0.148548040361788 0
0.0479274736850295 1
-0.0101943895826044 1
-0.104540273227374 1
0.04397951596467 1
0.112936506657072 1
-0.0521273372077565 1
-0.130761065299864 1
-0.0405943285391264 1
-0.0631747520997731 1
0.0730162300689187 1
-0.113926241838928 0
0.0896286886433276 1
0.0290396754559414 1
-0.06771120747074 1
-0.00472084660522288 1
-0.057614341635186 1
0.0290668881529082 1
0.0674252517398116 1
-0.0883952657603247 1
0.0871187134023036 1
-0.136895138565947 0
0.0205201790064441 1
-0.00491389470969466 1
0.253506938181901 0
-0.0527199026756651 1
-0.0950647916710183 1
-0.0293711352895378 1
-0.0443017723782218 1
0.0543850505159657 1
-0.0285212724994398 1
-0.00743326598535204 1
-0.146634466807645 1
-0.0241918305260229 1
-0.0641224900672184 1
-0.0791772633206215 1
-0.0278723760989346 1
0.0193783076073639 1
0.0745845755523123 1
-0.0806049049199694 1
-0.0556040592442184 1
-0.0211184054386473 1
0.0834455306830019 1
0.0105259642506646 1
-0.0131100178298366 1
-0.0992820337832696 1
0.00184014199429169 1
0.0412832407498699 1
-0.00643938887875353 1
0.00962184074593976 1
-0.107840807633276 0
0.0993597584708215 1
-0.0476513578337581 1
-0.0807306244112336 1
0.0741057652900246 1
0.0678120033524227 1
-0.0302606517972499 1
-0.163634900917412 0
-0.0530856615315149 1
-0.0261466071736312 1
-0.0892651526517357 1
-0.0968823904512252 1
-0.0698634723260732 1
-0.0401057554456003 1
-0.0671491960791142 1
0.00609007455000708 1
-0.0238050464716086 1
0.077634722046958 1
-0.0830397907317847 1
0.0162446206907323 1
-0.0805985714501223 1
0.112388708072034 1
-0.00709437407774399 1
0.0546004031011733 1
-0.0289491924282427 1
-0.0891821171365321 1
-0.129047766788452 1
-0.0638806863913589 1
-0.0840559371477542 1
-0.0920177766572466 1
0.195043091733253 0
-0.0710591860044439 1
-0.0443563787120826 1
-0.110527604690953 1
-0.00135099188438971 1
-0.137674555256758 1
0.0132184015844874 1
0.0513755200904756 1
-0.0586539927396624 1
-0.0753185743964643 1
0.0274941319535615 1
3.24334478746593e-06 1
-0.0596380583430744 1
-0.107636092343892 1
0.0968768157696785 1
-0.0372336416242747 1
0.0782261475039882 1
-0.0806713344563683 1
-0.0642558826225765 1
0.185876336073833 1
0.0598594454531948 1
0.021520938858831 1
-0.097862934258888 1
0.0682319827077222 1
-0.095611009074708 1
-0.103118258488431 1
-0.00574912449748236 1
0.0937828782518206 1
0.148915746337872 1
-0.0460194929505036 1
-0.0745079190350429 1
-0.0409430053783362 1
-0.113855840180422 1
-0.0495986612259132 1
-0.0122976767746717 1
0.0223797558897839 1
0.0128758389707887 1
-0.0951566668659812 1
-0.211116615972556 0
0.0428605233262084 1
-0.0583085926123691 1
0.0724863623722349 1
-0.0384286240526393 1
0.00537080811504652 1
-0.0863879221148788 1
0.108558864477177 1
0.0978635011707672 1
-0.00182153186204602 1
-0.123936053399954 1
0.0580561697429018 1
-0.0975458087986312 1
0.150398145953396 1
0.119492755192543 1
0.132768480728127 1
0.0294411627916603 1
-0.0648914085029183 1
-0.0912514151439405 1
0.0570033627941625 1
0.125899968137846 1
0.0373464335276954 1
0.0615211553626912 1
0.0837544353328732 1
0.012901297571092 1
0.0335408697018198 1
0.0756265156040817 1
0.00716786189955431 1
-0.054339449981632 1
0.0127629029730162 1
-0.149269418956865 1
-0.0315173456010707 1
-0.0291491663783162 1
-0.0625276977509209 1
-0.138774104647552 0
0.0185016626465591 1
0.0520860498417703 1
-0.0675007805253942 1
0.0916677109829288 1
0.025558344568194 1
0.0441754013513305 1
-0.0286711281952328 1
0.0534600480400298 1
-0.0349234864594019 1
0.0374226562453914 1
-0.125909428560033 1
0.0693575593117392 1
-0.0481892076028951 1
0.00752288561857466 1
-0.108067492435182 1
0.124272057206248 1
-0.0528063979317202 1
0.0675948026062638 1
0.136865519042491 1
-0.0794135518548187 1
-0.0514927526327752 1
-0.0616206869089832 1
0.14512650490436 0
-0.026354540996233 1
0.0274059136651174 1
-0.0378659130054572 1
-0.064655190621145 1
0.0274605325919781 1
0.0924928250461451 1
0.0414028569698912 1
0.0447383713077675 1
-0.00926353678181378 1
0.0236589054939402 1
0.0468151551532461 1
0.0357006750658715 1
-0.0772365901792137 1
0.0321637708065612 1
-0.0289791965290741 1
-0.0609371225005201 1
0.00966138602261445 1
-0.105877129439136 1
0.0479995706687738 1
0.0415908580892607 1
0.137606622789652 0
0.0261693740823071 1
-0.0741898825969073 1
0.0914624159296489 1
0.0370999569689306 1
0.129071767502192 0
0.0498135005800935 1
0.11136021765628 1
-0.0424194065803925 1
0.0588197492213305 1
0.0537973797404133 1
0.121999138893799 1
0.115714185305964 0
0.0062583949203438 1
0.0105995369553275 1
-0.0135050116420378 1
-0.0845335389067965 1
0.0884652101261252 1
0.0488995759012478 1
0.0877830143570431 1
-0.0882321312655116 1
-0.0326572738296183 1
0.0473930248260485 1
0.0279664180370686 1
0.123681869939393 1
0.147640740389665 1
0.0454101017573586 1
0.196619551293389 0
-0.0114918607285834 1
-0.0327510305193411 1
0.0167436918514998 1
0.0823388774549411 1
0.0314076586615789 1
0.00023404475261278 1
0.0882006409340704 1
-0.0895742662044168 1
-0.0520503255171203 1
-0.162526448365252 1
-0.059820883384683 1
-0.0221051841187811 1
-0.129040452471149 0
-0.0626561133506333 1
0.0835720699224058 1
-0.0662498997255561 1
-0.131088766644678 1
0.075148005745584 1
-0.0872888335408822 1
-0.228112381396061 0
-0.00481303111094512 1
-0.0703251481105547 1
-0.0115551932604798 1
0.00282488819793485 1
0.0936962414856526 1
0.00621843431001915 1
0.146088667748996 1
-0.0036084581476401 1
-0.0843138015155674 1
-0.0314284006039986 1
-0.0917386710460873 1
0.0371996583714193 1
0.0624932337072194 1
-0.160301483812804 0
0.0309844648643247 1
0.0171877534385151 1
-0.0593817414879245 1
-0.0724496296175007 1
-0.00868396057239901 1
-0.0059997581787215 1
-0.0725728482259781 1
0.00898735150977409 1
-0.0685344372385154 1
-0.0787207801703387 1
-0.0405961321064295 1
0.0181122461097626 1
-0.0955735579251293 1
-0.104571681557438 1
-0.145842030966792 1
0.0413106384660128 1
-0.0768324833061567 1
-0.0909987886511273 1
-0.0653601688074631 1
0.0170941272642097 1
0.0149396520493326 1
0.0129597297492271 1
0.0113707701204515 1
-0.0128870923459333 1
-0.172297605145409 1
0.0168774558063079 1
-0.146835593982562 1
-0.0704895960248113 1
0.0237228702172318 1
0.0347312484273066 1
0.00324443631518127 1
-0.0258132080996923 1
0.0668482337402524 1
0.037501157269879 1
0.0740226181911417 1
-0.0136724662674784 1
-0.088949809404355 1
-0.0710892640127192 1
0.0241717330097195 1
0.0251175016224398 1
0.0174737992478737 1
-0.0106499557690448 1
0.00915053177325202 1
-0.128609567062021 1
-0.0175637051371442 1
0.0373313201295453 1
0.0503516675577147 1
-0.0400126317558944 1
0.0304571767300292 1
-0.0294326178717491 1
0.0265776928387702 1
-0.096968979983064 1
0.0764562432986053 1
-0.0382093176373917 1
0.0614449497266163 1
-0.034569834664399 1
-0.00477729879925268 1
0.061186083447499 1
-0.0515561652490906 1
-0.0421834290319566 1
-0.015683539265636 1
0.0649552027196635 1
0.0865803412254056 1
0.0208058796479599 1
-0.114055144552011 1
0.0859749421339439 1
-0.048043685064325 1
-0.0792211836365026 1
-0.00107954431413482 1
-0.110971355327788 1
-0.0738966591352333 1
-0.000184868676981937 1
0.000392652095579579 1
-0.0447904492876973 1
-0.0252165489815309 1
0.0147226699746162 1
0.0264411503883055 1
-0.0449505733808323 1
0.000356482200402837 1
-0.0524365722766076 1
0.0243514001867492 1
0.177777343865939 1
0.0215123762054658 1
0.026204940486943 1
0.0226514789044278 1
-0.0755759245832593 1
0.0135756490267339 1
0.0397233873846692 1
0.0927212990135307 1
0.106916971041577 1
0.0945349961409503 1
0.135914040460692 1
-0.0234597943481267 1
0.0145963694210317 1
0.0899757306778308 1
0.0423020225229617 1
-0.150500011111068 1
-0.0227177886443227 1
-0.079556501739759 1
-0.0121334790163704 1
0.0431525342094878 1
-0.131183134257217 0
0.0341870683022417 1
0.0870266703321988 1
0.0906730411440912 1
0.121910528103021 0
0.130957061928728 1
-0.144424429521284 1
0.141536574172301 0
0.00125761872478858 1
0.0309471169080118 1
-0.05973899560141 1
-0.0283588184140265 1
0.0308957809206122 1
-0.035794417699273 1
-0.0901994889750629 1
0.0195032808384972 1
0.0527891269866798 1
0.0379297128810919 1
-0.0324676219325753 1
0.0853180212193048 1
-0.20325697205027 0
0.111566502162756 1
-0.0786465995827154 1
-0.000714128963959713 1
0.000389230438657844 1
-0.0631426801937378 1
0.135184951247806 1
0.0101037165617516 1
0.0849174738321671 1
-0.0485436199466674 1
0.0792896530378381 1
0.0325695664523111 1
0.0503972814083586 1
0.0861892836851983 1
-0.0115403931585685 1
-0.0410906106715568 1
0.0151264162431603 1
0.0156083434993213 1
0.159131232818676 0
0.127178410785683 0
0.0774872956238877 1
-0.0596806616961565 1
-0.0321106890836874 1
0.119474165642343 1
0.0406613110503688 1
-0.136751255008151 0
-0.0769302672458321 1
0.00652982689042234 1
0.0347631726974445 1
-0.151876087332974 1
0.00785736727843583 1
0.153146089385429 0
-0.0510906216321113 1
-0.114215944387724 1
-0.00851902489991209 1
0.00947760051197657 1
0.00466306837520065 1
-0.0398050815455195 1
0.0283042482649547 1
-0.0445088685177056 1
-0.08278715059218 1
0.0487284752658758 1
-0.184379570897727 0
-0.109899733008425 1
0.104587263905194 0
0.0376607392879027 1
-0.0237471092531197 1
-0.0527867197185524 1
-6.65451827601595e-05 1
0.022155907030344 1
-0.049673803156857 1
0.0508557596333952 1
0.0647122130928712 1
-0.13339188863713 1
0.0559043718069985 1
0.17002855024778 1
0.076690902318339 1
0.0983427324885509 1
-0.0643304458964965 1
0.0219863203458543 1
-0.0568999058301823 1
0.0799015392823502 1
0.0817340307976786 1
-0.197752932426474 0
-0.0171502234249 1
-0.0600987615504186 1
0.0625211333877006 1
-0.0150594347052881 1
-0.000176207796763424 1
0.124428435534686 0
0.0576668551387243 1
0.0279913313444192 1
0.0354811155768999 1
-0.0383975405923778 1
-0.0677931278673965 1
-0.0612555176156282 1
-0.302711598775556 0
-0.097246085572344 1
0.116194384824441 1
0.0813668067909061 1
-0.169297573952557 1
0.0027003826911347 1
0.00289235794661093 1
0.0407906744167253 1
-0.0874744696581292 1
0.0870283825501124 1
0.0149852085004886 1
0.0476386490833011 1
-0.130127386969724 1
-0.194786723037664 0
0.0235290782445174 1
0.0386322705823192 1
0.020991027219515 1
0.00372698769977306 1
-0.11812852563895 0
-0.145949730042659 1
-0.000221207729201211 1
0.0397019654559428 1
-0.0632985919175479 1
-0.0233480108222846 1
0.0964678283649486 1
0.0695705782516379 1
-0.181849268271642 0
0.120788431875913 1
-0.00653123574862885 1
-0.0175814277079653 1
0.0614163795712622 1
0.138353789352625 1
0.0610559499647908 1
0.0235129489581796 1
0.0234598611536371 1
-0.0870642697146484 1
0.0702089763128439 1
-0.0615226632584231 1
0.112305520504934 1
-0.128329597498513 1
-0.00125731346065078 1
0.103885326624323 1
-0.0890482278632271 1
0.0582117818791459 1
0.0562084417470973 1
-0.0714798125429823 1
0.0105233340383155 1
0.0256209197577386 1
0.0362637504373687 1
-0.124368880074485 0
-0.191320343875536 0
0.017173224696083 1
0.0829392173429587 1
-0.0981463188630489 1
0.159276636160364 0
0.0488990624672231 1
-0.0434161546808826 1
0.0492639996126203 1
-0.0420482205517389 1
-0.0747011746294855 1
0.0600944732383617 1
0.00532266233703589 1
0.133618130207922 0
-0.000710381793665997 1
0.0251717235671491 1
-0.0515505289964933 1
-0.018528717217323 1
-0.0125934774630685 1
0.0380717976814658 1
-0.0545026458740253 1
0.0212973229353821 1
-0.0837606222747515 1
-0.116231432695592 1
0.0257253776797135 1
-0.109418809126106 1
-0.0353276065629569 1
-0.0633374720212619 1
0.0808576270184734 1
0.0631256321828514 1
0.0515323010345832 1
0.0858476481936078 1
0.0865534257354662 1
-0.114863406960611 1
-0.0673159081806943 1
-0.0147808630316518 1
0.0368475216913331 1
-0.0607836529363634 1
-0.0543971370108386 1
0.046696482415649 1
-0.016949184013269 1
-0.0737123612794557 1
0.0184837230712762 1
0.220583267344904 0
0.0459559643213807 1
0.0317953564577571 1
0.0252175234675852 1
0.0284272670297796 1
-0.00610602707253539 1
-0.0443829307287165 1
0.0299038885044634 1
-0.199335373411532 0
0.0701407488924375 1
0.146303130799217 1
0.0660172503819274 1
0.00499256464855008 1
-0.0481722537719554 1
0.00401652699758983 1
0.0363892412707458 1
0.123404430760701 1
0.0895402277021075 1
0.0714523717097308 1
-0.088115311338793 1
0.0199079080416467 1
0.060315890618847 1
0.0655743470728607 1
-0.126590205003655 0
-0.0486201940442657 1
0.0921795769676741 1
-0.0106738645537166 1
-0.0344515280400277 1
0.107530796825562 1
-0.0553827220071184 1
-0.154986251989555 1
-0.0632940730344563 1
0.00297812316765269 1
-0.0749296370304109 1
0.0372543352411696 1
0.121810939922025 1
0.0521953941077038 1
0.0982676128799495 1
0.0457764297465924 1
0.0126214381084464 1
0.0412923684961477 1
0.0341269653225781 1
0.0800602083480399 1
0.0235240240962017 1
-0.181195579305182 1
0.102288379525637 1
-0.135923553040786 1
-0.0923146753760632 1
0.0217051797334735 1
0.00311716551476538 1
0.110824244188286 1
-0.0250594137433667 1
0.135392075829286 0
0.12935598923219 1
-0.202439515646259 0
-0.0104558554823967 1
0.0282903540600629 1
0.0627717285239046 1
0.0157556782858835 1
0.192778104651061 0
-0.138669988474532 1
-0.134246348815946 1
0.120554036272776 1
0.0903549079245756 1
-0.199361628247402 0
0.0400169206519115 1
-0.0444396185009676 1
0.0197269001696328 1
0.0551465237115891 1
0.0179018287096473 1
-0.06236384075624 1
0.0395177094799146 1
-0.0630806734301024 1
0.102020245986511 1
-0.105485121418416 1
0.0545481979144575 1
-0.0869792292611795 1
-0.0438392639747017 1
0.0296757855923981 1
-0.0309444459432122 1
-0.127036300038332 0
-0.0740509899463566 1
-0.0583831890423309 1
0.0563619797357675 1
0.139670250165634 1
-0.0325987671792529 1
0.0375769383286099 1
-0.0175457052082117 1
-0.00977433956120254 1
0.0436776808357767 1
0.0265802213224063 1
-0.0242318216894147 1
-0.0101871927832287 1
-0.049133862511592 1
-0.0213406083111849 1
0.142533006819498 1
-0.0919874872932423 1
-0.170889305282956 0
-0.034557822717465 1
-0.0406451928764357 1
-0.0980310815446695 1
0.107948658403642 1
0.0762662515589606 1
-0.0120878976704741 1
-0.137225567069764 0
-0.163968394039514 1
0.028667014887043 1
-0.0540530396704512 1
-0.0765929609022814 1
0.0301098759285763 1
-0.00842480593387164 1
0.0563742313322737 1
0.113039160512562 1
0.0825713739599402 1
-0.0197476319626452 1
-0.0512992665145666 1
-0.0593239537994476 1
0.032450449477565 1
0.00935605178621634 1
0.0469747821747788 1
-0.0269364125746886 1
0.0649243101486136 1
-0.0308238680519618 1
-0.136365402356032 1
0.075198579350783 1
-0.0612190815550647 1
0.0208973041533533 1
0.101846620305216 1
-0.0286865716755512 1
-0.00908456792543952 1
0.0588076312193716 1
0.145623753732181 0
-0.00636660158810903 1
-0.075987962280585 1
-0.0592205479476186 1
0.104196011855865 1
0.0509670758285602 1
0.0113429817338591 1
0.0100594982733488 1
-0.198345285431953 0
-0.0343848648891433 1
0.0712731017607983 1
-0.0674809235708573 1
0.0156937630729878 1
-0.0237439297585735 1
-0.0934644863651654 1
0.177994338058921 0
-0.168009445532044 0
0.162991985807023 0
-0.0132116743275608 1
-0.128014071683685 1
0.0128206789261854 1
0.0534117322106156 1
0.0447061602901392 1
0.0223975893240015 1
-0.198496888572277 0
0.220282117166492 0
-0.0804616649160122 1
0.0654895786548866 1
0.00283707571159274 1
-0.144471124621321 0
0.0130490580836004 1
0.0508498374756894 1
0.0853317605959946 1
0.0506410949535379 1
0.12281565581836 0
0.161880670011402 0
-0.0176403351122586 1
0.0243750873761856 1
0.00520760643519741 1
-0.0334389719939567 1
-0.0659324862696859 1
-0.161361486755384 1
-0.0446549183030142 1
0.0637517909852127 1
0.0815893671309437 1
0.172163550608987 1
-0.0254529740121024 1
-0.001207560778217 1
0.0276156069818655 1
0.00799874795355851 1
-0.0443633918148494 1
-0.0856242280520264 1
-0.0557354380897289 1
-0.023964716846478 1
-0.0806339613042552 1
-0.058377347564851 1
-0.0527086648587888 1
0.11111212229241 1
-0.0248710051171475 1
-0.00295155192231511 1
-0.0732014058148269 1
0.0427848128383302 1
-0.0308036917153041 1
-0.0318883335538187 1
0.112738469778551 1
-0.0685896194236949 1
-0.0515663382935231 1
0.105505950176293 1
0.0907784194691589 1
-0.0753028670722053 1
-0.0364001496668108 1
0.0948858044253681 1
0.00355932828384502 1
-0.102529281676854 1
-0.0478015565001504 1
-0.0404296937779871 1
-0.072853938569102 1
0.158143656026114 1
0.0863214500136759 1
0.117561829275695 1
-0.075088718485653 1
-0.0996790811867553 0
0.0568690669960081 1
0.0466594384293939 1
0.0797144951793336 1
-0.00261636523338391 1
0.0792363968108582 1
0.131412900502605 1
-0.0439032181748514 1
0.0142946623742165 1
-0.117421593759257 1
-0.195736130768379 0
0.0694894799203326 1
-0.00107465258487901 1
-0.0573182910261123 1
0.0761400810293943 1
0.0859597266538283 1
-0.0623677940199812 1
0.0380065084463818 1
0.0596883306717203 1
0.0644711801693455 1
0.0148510194764536 1
0.0210282475745696 1
0.109430847236332 1
-0.0255138051872921 1
0.0271369960073641 1
-0.126972426465818 1
-0.0323701203004766 1
-0.0254716871750649 1
0.0383508383069536 1
0.0130745077764322 1
0.0418160174291545 1
-0.02426818398237 1
0.0849699318209798 1
-0.0341409969740693 1
-0.00101508153946368 1
-0.012094411733035 1
-0.00649646652683188 1
-0.0983555745375365 1
0.0357759881944282 1
-0.0174560688571545 1
-0.0299297085217184 1
-0.0442584499331316 1
0.0775356060793397 1
-0.175933390060471 1
-0.0545503980215802 1
0.0434022525189572 1
0.033395435553249 1
-0.0234440654112867 1
-0.0109084777767184 1
-0.00215627250641995 1
-0.0759229840008743 1
-0.09032841497775 1
0.0639072764785194 1
0.116779767914318 0
0.0878203598023229 1
-0.0582242853848923 1
0.0688730320453947 1
-0.0248158531984564 1
0.221564197830485 0
-0.0519486421960483 1
-0.174792492240556 0
0.0486724543120338 1
-0.00282573626724216 1
0.0291894090290342 1
-0.0371012283896103 1
0.014393581358236 1
-0.0534628369689978 1
0.0473561419919218 1
0.141625217559251 0
-0.018392095555548 1
-0.0368273507805166 1
0.103201124837868 1
0.0951103793533415 1
0.0995352403936549 1
-0.0418976007554761 1
0.0651017383712546 1
0.0434174893960445 1
-0.0604239651187034 1
-0.0557229569480093 1
0.0601024851138986 1
0.0551772144916785 1
0.125131258039828 1
0.00145623899595545 1
0.0612314924712482 1
-0.00713755813083061 1
-0.0346145418015365 1
-0.00617242080699736 1
-0.0338529226111218 1
-0.000210872441317178 1
-0.0785325103659293 1
0.178803614290202 1
0.0197903091650296 1
-0.0198776035702112 1
-0.019192087724685 1
0.0422643986723589 1
0.07316314585316 1
-0.00804420601153271 1
0.148634381673634 1
0.0103730688922361 1
-0.0620620305877272 1
0.119149497370841 1
-0.0186915069182094 1
-0.0637487786429016 1
0.0674549114267635 1
0.0116239959889626 1
0.0370638063809472 1
0.0870483528050683 1
-0.187515199806316 1
-0.066218200855759 1
-0.138048940728739 0
-0.099230829679293 1
0.0092927975077357 1
0.060625653258153 1
0.169853165650035 0
0.0165969960701434 1
0.0620127092827729 1
0.0423645021745188 1
0.0190765363554392 1
0.0587142866986027 1
-0.00729046949924556 1
0.00148420312521878 1
-0.0235282555698843 1
0.0214129869016699 1
-0.126248249963791 1
0.146059321012471 1
-0.0124928647565398 1
-0.0962825470829301 1
0.0478926848982032 1
0.0493224165617038 1
0.0312957555560164 1
-0.144875787634835 0
0.00453957019910447 1
-0.125048872853088 1
0.145230321923094 0
-0.0084238407229533 1
-0.0137055721708622 1
-0.0562319922704397 1
-0.0262086349073761 1
-0.0103953102185488 1
0.0224153956162353 1
-0.155644289155241 0
0.0678937694842884 1
0.0546899247732151 1
-0.0970187527050481 1
-0.000781403144497489 1
0.0492661266794652 1
0.0517856906956146 1
0.0534733841080134 1
0.079314540870666 1
0.0718251228643095 1
-0.084482013538192 1
0.142052867138773 1
0.0211838098566527 1
-0.0467611595672305 1
-0.0179430701751056 1
-0.106703123606499 1
0.107861307080618 0
0.0991289957598018 1
-0.028809770674091 1
-0.00922324562758428 1
-0.0756920520568192 1
-0.042962823396722 1
0.105230254563169 1
0.0422953566314499 1
0.0912241813244777 1
0.101880433788096 1
-0.0514014211573626 1
-0.0314525133285762 1
0.0963125452752038 1
0.107682891721891 1
-0.158364493490508 0
0.00564790107637809 1
0.0511418239171403 1
-0.0156615457551669 1
-0.0803860591947828 1
0.0197726842180638 1
-0.00246744894986974 1
-0.0852070706740477 1
0.076435684873345 1
-0.119384869446315 0
-0.0555140970746105 1
-0.00894448281388566 1
-0.0207487402595198 1
-0.0805673399849336 1
-0.0124502470985444 1
-0.0592572857336912 1
0.093775824118299 1
0.0218488702573363 1
-0.0329416755031891 1
-0.0952830366842485 1
-0.0509142815366628 1
0.0358588484155552 1
0.0596641663252299 1
0.0415529960208068 1
0.0121814479780455 1
-0.0613299765944877 1
-0.111283174830926 1
-0.0988449734132216 1
0.00643535847477107 1
0.0165298649504798 1
0.10125937470306 1
-0.0855695003686325 1
0.0451414627692654 1
-0.0140408478701041 1
-0.00471551030173385 1
0.095950227250121 1
0.0181355885433564 1
0.158213889754709 0
-0.13746784293748 1
0.140627074374944 1
-0.0716713609386881 1
-0.0959253230244242 1
0.00143341239773115 1
-0.0318583156846007 1
-0.0558173372453789 1
0.00879771113964684 1
-0.0610233166556978 1
0.053129733574013 1
0.0737121417859499 1
0.050893670611582 1
-0.0120268407951352 1
0.103886713308027 1
-0.0069240904700518 1
0.0793621333779762 1
0.135289371120366 1
0.14746900965086 1
-0.0192271508058266 1
0.122302366360073 1
-0.0946070947482838 1
0.0474017332032373 1
-0.0563049972173294 1
-0.0160660765697276 1
-0.130764683682177 1
-0.0672903759628324 1
-0.0287515757604735 1
0.0506442767105145 1
0.126171070366076 0
0.00583584822205007 1
-0.0559707916181128 1
-0.230076624013273 0
0.110853675350234 1
0.0597278800410686 1
-0.115954100286101 0
-0.0436934935879707 1
0.0951965137138565 0
-0.0627033842058883 1
0.204768422418603 1
0.0274009839743548 1
0.275465575900119 0
-0.0824967544002583 1
0.0946052093480232 0
-0.0477587029898212 1
-6.04675789393546e-05 1
-0.0218949231806256 1
-0.0290968841388684 1
0.0141912060925319 1
0.040051036142738 1
-0.15528792830671 1
0.0619284942316335 1
0.041956392348489 1
0.0569864503596323 1
-0.116346221393813 1
-0.0550185703284466 1
-0.0358412822564165 1
-0.154214200498747 0
0.125154682992203 1
-0.298172808670092 0
0.0387600627690714 1
-0.0177997547867279 1
-0.065379521620002 1
0.0447721666793995 1
-0.134253246306084 1
0.123335204579789 0
0.0327495443027342 1
-0.139885394329038 1
0.0887652094044484 1
-0.0479330041966325 1
0.0316811825883162 1
0.1319538092337 1
-0.0259530434883311 1
-0.0767055397913961 1
0.123032916103573 1
0.0242310979985967 1
0.0116043063386628 1
-0.0148640220139301 1
-0.106708192871951 1
0.180839516472587 1
-0.0114827635546326 1
-0.0741035979513554 1
0.0777447629946406 1
0.0846942424918108 1
-0.0544718108177061 1
-0.0167459183428853 1
0.182682843266997 0
-0.107127293997104 1
-0.00583472932991411 1
-0.0307880070344721 1
-0.0581028507543855 1
0.109654028780612 1
-0.00976153983452891 1
0.0112978487425734 1
0.0618280978535409 1
0.0488913289064811 1
0.0827653673677703 1
0.0665234964609314 1
0.00999778638151902 1
-0.099281194728662 1
-0.0718771864386281 1
0.00990923371702217 1
0.034350224834053 1
-0.0877061366317948 1
0.13281533633619 1
-0.0808848954419707 1
-0.0757502038592023 1
-0.15841683621728 0
0.0314514496358372 1
-0.120458987737544 0
-0.012527654214583 1
-0.00951913494725815 1
0.190993430070994 1
0.0187129803585002 1
-0.0430344029065287 1
0.0683510980507165 1
-0.0041611661267439 1
-0.0172133690647857 1
-0.0288596698899095 1
-0.0428261573203315 1
-0.132489642142657 0
-0.0483899853669416 1
0.044297129001943 1
0.0171378468914206 1
-0.0294310351406911 1
0.114355154924058 1
0.104896314112364 0
0.102634618341711 1
0.010457409505631 1
-0.106643377522116 1
0.0125816095515172 1
0.126144129436803 1
-0.1127490691459 1
-0.0225585381604328 1
-0.0714108651630438 1
-0.00607937428479262 1
-0.0270313657290689 1
0.0625380765926245 1
0.097921460465361 1
-0.0449976233909318 1
-0.0649259300774155 1
-0.0186045801973067 1
0.0764175313623515 1
0.0230227637572569 1
-0.0982355782908597 1
0.125365345567528 1
-0.0216821596415538 1
-0.0257088666768047 1
-0.00921835061402371 1
0.0124399807720366 1
-0.0384380501179156 1
-0.0900178240188202 1
0.0594104603152663 1
0.0125266074896617 1
-0.102903238700012 1
0.0840889380912932 1
0.136303803205693 1
-0.0292894733637641 1
0.0162806530506855 1
-0.0315944177344147 1
-0.0396075365157232 1
-0.0212508638779385 1
0.00221724067181366 1
0.169978472201129 0
0.000501542112387923 1
0.00935368735532522 1
-0.00633796757878859 1
-0.078312694266142 1
-0.0859146515328607 1
-0.0214798777891784 1
-0.0349454934890534 1
-0.0486188410522464 1
-0.00128383233795493 1
0.0172558095471096 1
0.00646376995692356 1
0.0115426147717944 1
-0.152546915049477 0
0.0903999885039658 1
-0.0544746149219192 1
0.00440969152435041 1
-0.099367669270222 1
-0.0569736596367938 1
-0.0629339720986659 1
-0.00668776080057263 1
-0.0621641164784391 1
0.0276240194887742 1
-0.0267528394960591 1
0.0931938120437698 1
-0.00725820410602241 1
0.00100365271610853 1
-0.0711168624703629 1
0.108385762538047 1
0.0267378048503285 1
-0.126388497680268 1
-0.0900586121848627 1
-0.00314457649697643 1
-0.0240690035050748 1
-0.00375198066136292 1
-0.130053350925426 1
-0.00940075345182883 1
0.0570610943253607 1
-0.0285985653515194 1
0.00796849743125884 1
-0.0554113899815 1
0.0708605797857028 1
-0.0486729538065914 1
-0.159535427758976 0
0.209681476376282 0
0.0312806098123382 1
0.0156664828750429 1
-0.061370453208159 1
-0.0923360344368864 1
-0.068793167512851 1
-0.0732333434293064 1
0.0400036657142064 1
-0.0127160639257581 1
0.0598297725199538 1
0.00428394917362854 1
0.0376620542341631 1
0.0225406888352099 1
0.0616665928233433 1
-0.0916963037061423 1
0.0428880848052841 1
-0.00501279854169347 1
0.109773019492807 1
0.024477938679942 1
-0.0223441681806899 1
0.0386359989940936 1
-0.0366638836109146 1
-0.115032466740587 1
-0.0984097291304026 1
0.056405293935499 1
-0.014979582888372 1
0.00891837218958231 1
0.00696665818522334 1
-0.122189694893055 1
0.136478685004454 1
-0.06254292962863 1
-0.00691934792066836 1
0.052756470988823 1
-0.0579226779710816 1
-0.0568231342579592 1
-0.0165844753119189 1
-0.152324795158748 0
0.0241931733553805 1
0.0251360424087208 1
-0.0909923815218751 1
-0.0731026381357018 1
0.0217140396452834 1
0.0949952845039754 1
-0.0541511747901173 1
0.165508132984464 0
0.0119306748347442 1
-0.0493578981552376 1
0.115892156810177 1
0.0288998703017739 1
0.0127046254016276 1
-0.104848316348335 1
0.0703980097329925 1
-0.113245014137321 1
0.00828383204042786 1
0.0325821300157175 1
0.0324902374613798 1
-0.0714928223550556 1
0.0710683526275943 1
-0.00112387212333336 1
0.0918825035399329 1
0.0458360128946649 1
0.0213950994620788 1
-0.0502655955115527 1
-0.0880887545040255 1
0.0152060880636569 1
-0.0584776139405648 1
0.0617316890336114 1
0.048293231759788 1
0.229884944695566 0
0.0604368455124502 1
-0.102684098813909 1
0.00265503425909181 1
0.0340725485980801 1
0.205508443597657 0
-0.048283967919357 1
-0.0480557282750615 1
0.0252548115256834 1
0.0655266997818534 1
-0.0389322797306692 1
-0.0263442728232984 1
-0.0137356302033481 1
0.00620227243486963 1
0.234855479734965 0
0.0494645328238649 1
-0.107516115553025 0
0.0305139278545164 1
-0.016075299939253 1
-0.0403282675436685 1
-0.0883428986039397 1
0.0271028562947624 1
0.0666703671011725 1
-0.00663012784146753 1
0.00634925582397767 1
0.029222155601559 1
0.0598618390729581 1
0.0455311127088539 1
-0.0425499377475304 1
-0.0463475296347948 1
0.0141658185395749 1
0.0307777222470221 1
-0.0457891488276891 1
-0.0148440233122897 1
0.0638806471473422 1
0.0775392184939639 1
-0.0796037670553793 1
-0.0113332379055933 1
0.04386419852713 1
0.0359406412589503 1
0.156697965219249 0
-0.0348588969814118 1
-0.0476269886630001 1
0.0844730860163807 1
0.0293765479091824 1
-0.0192617129931675 1
0.0023793945666021 1
-0.161624292231354 0
0.0968948936184969 1
0.088801138844367 1
0.0142616523088208 1
-0.07699925107742 1
0.0529542914516323 1
-0.0517263013399745 1
0.0430389130256146 1
0.0914137840834666 1
0.09035581707633 1
0.0345060141248468 1
0.0323361327490061 1
0.00129174220103392 1
0.0439847563177157 1
0.00510503189434953 1
-0.0494580036551378 1
0.0224043350554207 1
0.0234369718194467 1
0.0768936089731385 1
0.0119746744926961 1
0.0670722087008769 1
0.0587844660176644 1
-0.0317387087958223 1
0.128954596227082 1
-0.0371593619326964 1
0.0503725100182912 1
0.096782311412191 1
0.143358409246879 0
0.126191209115215 1
-0.0823860954956247 1
-0.00566704507741683 1
0.0343600650231653 1
-0.0177473175068946 1
0.0222834938349236 1
-0.0666231651527625 1
-0.0593523653086886 1
-0.0693080937658092 1
0.0217718245091346 1
-0.00899965822231914 1
-0.0396349698202115 1
0.0297879247923962 1
0.00562484201513135 1
-0.0611123765291812 1
-0.00631283807834171 1
0.0397356864385111 1
-0.0847086204955516 1
0.146897922614123 1
0.000527421647397881 1
0.0106891834165537 1
0.177022639568449 0
-0.0530556924648745 1
-0.042735746597403 1
0.0911503082836854 1
0.0494358693434091 1
-0.0443169739792453 1
-0.0276609496009877 1
0.0360886831134682 1
0.00380668342026034 1
0.0514132206181749 1
0.116332952847598 1
-0.0535096787060549 1
0.0410115924312364 1
-0.0389892416928321 1
-0.00145215546566498 1
0.0102563638721588 1
0.02311296377596 1
-0.0206241371667483 1
0.0309578703019749 1
-0.0544348396333087 1
0.0836474178386596 1
-0.111792075420471 1
0.11953646837746 1
0.0205049338457633 1
0.00839013639531545 1
-0.0357608468693659 1
0.0225805280559357 1
0.0305958706148529 1
0.0796419073763792 1
0.0592650430123825 1
0.0189966716973269 1
0.127806016637262 1
0.00881658969835362 1
0.0737369852705987 1
0.0261593226021986 1
0.1166753035589 0
-0.0182362989948418 1
-0.0565249529901539 1
0.0959616713390966 1
-0.0887714837196617 1
-0.0346114176097995 1
-0.095568890611791 1
-0.0465024527848382 1
0.15796241819631 0
0.151071063694761 0
-0.065408040146028 1
-0.0970012952148561 1
0.096420103103941 1
-0.106776821342586 1
0.041439239520896 1
-0.0429083705622859 1
-0.0865832088387298 1
-0.0234616318124707 1
-0.211692455063195 0
-0.0247194688991894 1
0.171998269085672 0
0.0134420694414076 1
-0.0504966725923536 1
-0.0270463167717742 1
0.0448812862812366 1
0.0552237408152722 1
-0.00647704471582036 1
0.0591996791743922 1
-0.100542003105877 1
-0.0502256414832372 1
0.0589213929929647 1
0.0610037754404087 1
0.0756417822645679 1
-0.159749140803615 0
0.109199983490854 1
0.0845054227881329 1
0.140582203722365 1
0.0737646591466058 1
-0.118772506969423 1
0.0294224401340322 1
0.0435865075183838 1
0.00313555150983917 1
0.0586104127872971 1
-0.101749241876332 1
-0.0252500284867001 1
0.0562867616688356 1
0.0735709625964478 1
-0.0097069302514817 1
-0.0830932220948157 1
-0.000607727768338 1
0.0884980430501752 1
0.0125875258244232 1
0.0309988401495474 1
0.0338280031408453 1
-0.258480485474604 0
0.133230658324632 1
0.0465411224778832 1
-0.0309393189114485 1
0.0341260479025375 1
0.099701611767346 1
-0.112770147669868 1
0.147721736025775 1
-0.066829658119303 1
0.0601597302503151 1
0.0853454842468352 1
0.134041183715365 1
-0.0235378356581799 1
-0.0457602499431823 1
0.0482955456981815 1
0.0105097394081405 1
0.0213052207141059 1
0.109865379281874 1
0.0366378361886793 1
0.148058959678186 0
-0.0455735239536045 1
-0.00201626389148059 1
-0.0764333153715807 1
-0.0328557854248097 1
-0.00514488426993294 1
-0.0341055610856679 1
-0.109744486196707 1
-0.0756263306700677 1
0.0701833063409918 1
0.100919309604788 1
-0.021847286413617 1
-0.0294146649207233 1
-0.138465795367199 0
-0.024961056746342 1
-0.000256574547259542 1
0.050357583697064 1
-0.0756063014016081 1
0.0798278027008939 1
0.0775999961256325 1
0.0755190960315178 1
0.0162451119576454 1
-0.139339804613368 0
0.037316059043175 1
0.154094920023872 0
0.217853721592298 0
0.0930836066037683 1
0.0821593652525507 1
-0.0226220596247799 1
-0.0284722781600406 1
0.0492531703846735 1
-0.127714734096034 1
-0.0378007428802769 1
0.0481047713001404 1
-0.00419136188193703 1
-0.0213331910058292 1
0.0290917037729331 1
-0.115795231296604 1
0.0254834590986251 1
0.0554091695345456 1
0.10273638325972 0
-0.00126613407514712 1
-0.0517388437210723 1
-0.0348889124244374 1
0.0323610780257524 1
0.0663856482002541 1
-0.111668644237461 1
-0.0657640756027625 1
0.0184862361751837 1
-0.0733978108338769 1
0.0532312610522524 1
0.0054440902886998 1
-0.0918670078582854 1
-0.131740382267331 1
-0.0685006353637991 1
-0.0945126425824104 1
-0.0704558105585354 1
0.150421599684429 0
-0.0474419061043305 1
0.0468704599885612 1
-0.113766310845867 1
0.0046427791899375 1
0.102935672910208 1
0.0633979726031715 1
-0.02854394097931 1
-0.0634210057528362 1
-0.0494405474177062 1
-0.0981856048214448 1
0.00681302026710001 1
-0.0108518873961377 1
0.0327726831686754 1
0.00741697248793273 1
-0.0399162089056979 1
0.15620600453651 1
-0.0377833900877377 1
-0.0326514973208316 1
0.0516747175493339 1
-0.0923172828334182 1
0.156687003797012 1
0.0279371512396887 1
-0.124374915363329 0
0.037560626176402 1
0.103298490103658 1
0.00618186021333581 1
-0.106779582619318 1
-0.000919793478060689 1
0.0427797869722359 1
0.180886645503196 0
-0.0355482959103113 1
-0.10663277429653 1
0.0689954023123101 1
0.195401441836861 0
0.0828758777566724 1
-0.181585271580489 1
-0.148008546997785 1
0.0755295492881752 1
0.0644594638576469 1
0.0618715663653665 1
0.14097424766233 1
0.0549844556867868 1
0.0365887421228471 1
0.0855402321361619 1
-0.182660619463952 0
-0.0423081238439949 1
-0.214012693959149 0
0.115527804891398 1
-0.00636806946479119 1
-0.0638781788006122 1
0.101658739481204 1
0.0434294054968835 1
-0.020776087324282 1
-0.12747505495297 1
0.0856144255435707 1
-0.0588662775587324 1
-0.0706651857195827 1
-0.147886520229651 1
-0.12546624780289 0
0.109844644621453 0
-0.103798205235899 1
-0.0791870252476596 1
-0.0670700138431083 1
0.04970456108471 1
-0.0985023927800028 1
0.0668555499324867 1
-0.0236401355743337 1
0.0251711930526876 1
0.0646970838438679 1
0.0313344785930838 1
0.0548311784212939 1
0.0370187118860583 1
0.0511603942663063 1
-0.071926963169325 1
-0.162057312534067 1
-0.000151508272094054 1
-0.036997513904957 1
-0.0882175391115943 1
-0.0137920814054249 1
-0.0236903076993053 1
0.077193497420983 1
0.0315557798640762 1
0.0467896008239386 1
0.0556683939068068 1
-0.0513752922858854 1
-0.0329099624432084 1
0.0468292132195555 1
-0.0630564163787628 1
-0.00649757996713798 1
0.0191933023616249 1
-0.0196615672757459 1
0.082378503972082 1
-0.00470433071425476 1
-0.0246229257681993 1
-0.0662069224460366 1
0.0646176480532855 1
-0.0414665967759836 1
-0.044563311184094 1
0.0347190507745894 1
0.153631781520007 0
0.102004773052512 0
-0.0341925685370291 1
-0.14075224732607 1
-0.102040204717983 0
0.0624192307759094 1
0.0167099847165977 1
0.0360127873270893 1
-0.0634019648046575 1
-0.0229584492048908 1
-0.0089702709422791 1
0.0680268676274029 1
0.00547018285133791 1
0.033766691554249 1
-0.0274820290702071 1
0.0540882969565967 1
-0.0375441050339058 1
0.151949813116364 1
0.100918616411719 1
-0.0400456578788711 1
0.0947984225697971 1
0.0324570477410598 1
-0.044127920772615 1
0.008217759324138 1
-0.0533618627456231 1
0.0702315434338014 1
0.222958093660443 0
0.108746607352465 1
0.0999413470789952 1
0.144976138307334 0
-0.0410645058454272 1
0.111825388090707 1
0.0653219271203335 1
-0.152467185949154 1
0.0436793269908167 1
0.131067844226745 1
0.0460644749835012 1
0.0552335733482158 1
0.00209118966434192 1
-0.0895296483875174 1
0.0525998081339104 1
0.0317140127176612 1
0.158343087249806 0
0.00571241204862923 1
0.0449123711253079 1
-0.0182712807377999 1
0.0392272298585138 1
-0.0778046767742217 1
-0.0715912296981264 1
-0.0431360150055149 1
-0.0524398285503629 1
0.0579327304183332 1
-0.248404940553505 0
0.0839931705092036 1
0.0284632526999358 1
0.0601961068687764 1
0.0810841053287763 1
0.102263095388058 1
-0.05051655507003 1
-0.12977195042196 1
0.104386075059191 1
-0.0203756309333822 1
0.0727450708443454 1
0.0675029507233586 1
-0.0161903419961294 1
0.0972868247442737 1
-0.0220447571564439 1
0.169373113691752 1
0.0122588491147858 1
-0.0515424505570691 1
0.01009404776764 1
-0.0429288815082183 1
-0.168334439442894 0
-0.0111652669759972 1
0.110613338640294 1
-0.134435725668006 1
-0.040285810820815 1
0.0185771518762553 1
0.0109258280710135 1
0.0510968687311717 1
-0.0349146632298809 1
-0.0822736700567249 1
-0.0373851447261853 1
0.0376502930190516 1
0.00276101743487963 1
-0.043409982194864 1
0.0194112708440053 1
0.0156831383491721 1
0.0546138237379314 1
0.0894634011941876 1
0.0608616493125001 1
0.151600153566702 0
-0.111316742466401 1
0.0682026721054421 1
0.198965114722043 0
-0.0194098612344336 1
-0.0431060981355253 1
-0.00553831070634492 1
-0.0948767363276343 0
-0.032121307912489 1
0.125493942160693 1
0.0735143735937019 1
0.00204348238358525 1
-0.0408086551454795 1
0.155118832278662 1
-0.169208237454965 0
0.00243475317329882 1
-0.0487395332662305 1
-0.00616343520608289 1
-0.0721588703029725 1
-0.126764746192749 0
0.0657778416979084 1
0.0870935772009375 1
0.0109619845327786 1
0.0175089966670767 1
0.0384380124465773 1
-0.0314421118018473 1
0.00917281835176485 1
0.0130576033934235 1
0.0931512319334147 1
-0.00139655099879702 1
-0.0555566862600141 1
0.0814971133962931 1
-0.155515273537477 0
0.0663036714371142 1
0.11909103711164 1
-0.0409752219782995 1
0.0559338045747101 1
0.0110571052593914 1
0.0293978297444388 1
-0.174016515960564 0
0.037362945279325 1
0.0603326940387824 1
-0.0105089879692497 1
-0.134445900939482 1
-0.0596134990987374 1
-0.15741825632322 1
-0.063789329442338 1
-0.0431029492848438 1
0.165366354554148 0
0.124535635068149 1
-0.0317659056328464 1
0.0853222790530185 1
0.164167730167709 0
0.0485428457595005 1
-0.00272879934544382 1
0.00063751812136751 1
-0.00844015337904892 1
-0.0662905616128045 1
0.0630296749340342 1
-0.0723248980417278 1
0.0483044607969085 1
-0.0743413107536618 1
0.0354025718707204 1
-0.0721798790406331 1
0.0875525590221845 1
-0.0827184526285406 1
0.0721931824910911 1
0.0229543561652455 1
-0.179812810294263 0
-0.126514051544148 0
0.118071836310934 1
0.133877857265833 1
0.0504951900115912 1
0.10211126606138 1
-0.0108564102747244 1
0.0499848799872588 1
-0.0459601444954828 1
0.121713155958297 1
0.103982554967784 1
-0.0248938341321848 1
0.124845387352214 1
0.0487871736890686 1
-0.0602924109063795 1
0.0125068241402786 1
-0.119562784685773 1
-0.064857027841287 1
-0.0877341943297902 1
-0.0568480952236406 1
-0.139860795350614 0
-0.0625358547729872 1
0.091657072737115 1
-0.132112881223192 1
0.00981998364157759 1
0.0257749802641382 1
0.0841743198655874 1
0.0741498836261294 1
-0.105343172330785 1
0.000809307097763237 1
0.0113448793684907 1
0.0441155866647606 1
-0.161634784563212 1
0.128787214714394 1
0.0730824113209168 1
-0.144988514917202 0
0.0456347698985356 1
-0.166115351068936 1
0.0790964228417858 1
-0.220547640723388 0
-0.179493668182472 0
0.0750655298798635 1
0.0049415190538156 1
-0.0553649169326833 1
0.0514563207023689 1
0.0322394150497488 1
0.0111105937869175 1
0.0278610636590699 1
-0.11426030920359 1
0.00909902229750644 1
-0.0538615620511662 1
-0.0177820505498127 1
-0.0369392674094325 1
0.0112198860333276 1
-0.0566378398710139 1
0.0516947038798326 1
-0.0442845038318382 1
0.199700391326086 0
0.0695130239419757 1
-0.0749077116739727 1
-0.0427500571619888 1
-0.1873525201153 0
0.00826401649927058 1
0.0400116055400038 1
-0.0210046893451915 1
0.119000196369635 1
0.0167783325532426 1
0.0659250388350415 1
0.0369331328803803 1
-0.0107393703223097 1
-0.0331709848146987 1
-0.135184459580865 0
-0.0238488952538399 1
0.126907795042276 1
-0.0838514960405206 1
-0.128949530090443 1
0.0494082203371638 1
0.0557469584755808 1
-0.0164042749678431 1
0.024272782909877 1
0.0627963864955619 1
-0.0609859933137144 1
-0.05025475713022 1
0.141982890652514 1
-0.106436470028221 1
0.057791884697953 1
-0.0508168618230005 1
-0.143894622856343 0
0.0145259260777466 1
0.0286957807513375 1
-0.0432711658200336 1
0.0448607587244108 1
-0.0570166847771237 1
-0.0244546142758707 1
0.0229375126032152 1
-0.124192193152737 0
-0.077681964130291 1
-0.107532729938528 1
-0.119058807666035 0
-0.020124252908429 1
0.0643713131330587 1
0.054031508601833 1
0.0025393872052403 1
-0.0752007200482318 1
0.101516036753301 1
0.0919156507417917 1
0.0817969080739529 1
-0.0122655682495019 1
0.0713261382602851 1
-0.0120965484815634 1
0.0209188222873891 1
-0.0580211171184747 1
0.191880313666162 1
0.0846433734569653 1
-0.0335210916518468 1
0.0202766049299576 1
0.0173698993794802 1
0.0819364711531156 1
0.0300683318332958 1
0.0358911096055078 1
-0.0779223589478897 1
0.0125337387559667 1
0.00878501752892128 1
-0.0761609349853533 1
-0.00190916468512674 1
-0.224061996847872 0
0.00435005754340765 1
-0.00533228994312932 1
0.00340498858952042 1
0.136529844049867 1
-0.0744077771176663 1
-0.0559811464763627 1
0.197619104660319 0
0.0732729747565809 1
0.122357231056039 0
0.0318323787541961 1
-0.0114984560026569 1
-0.0848009397815106 1
0.00807626605022085 1
-0.101453850445665 1
-0.0250922707026392 1
-0.118620503951012 1
0.0202750450031689 1
0.0377854570781417 1
-0.000500034759937715 1
-0.0367294401360953 1
0.155245233697004 1
0.117555402472029 1
0.0123786577489285 1
0.0640851799483624 1
-0.00990858932643754 1
-0.0318742251173894 1
0.0410211143109979 1
0.165154772265751 0
-0.0284383626283311 1
-0.124880526120929 1
-0.0041844559664032 1
-0.0122932661415587 1
0.0890235572028083 1
0.204789821730433 1
0.0700228906726873 1
0.0910514304152832 1
-0.0170329614088908 1
-0.0167556843120481 1
-0.0414408814938401 1
0.0389563039905374 1
-0.0436330053110983 1
0.0389878613863773 1
-0.116503008046636 1
-0.0300147731855162 1
-0.0606838360261202 1
-0.0419841765450025 1
-0.107716153330483 1
0.0855697991107296 1
0.00707397807819942 1
0.0619216829747795 1
-0.121125379801623 1
-0.00779298903654043 1
0.0899054419079493 1
0.104647122217922 1
-0.0679619930526051 1
0.00217343321530032 1
0.0863603269976538 1
-0.00951440348855462 1
-0.118453704024238 1
0.0308574660912925 1
0.0150682088000937 1
-0.0412141011058815 1
-0.132064920289938 0
-0.0449327529493508 1
-0.00667109422218323 1
0.0284042115949969 1
0.0553815960030115 1
0.0615473909603162 1
-0.177913431234758 0
-0.0608672872918294 1
-0.0633747248052828 1
-0.113597769603089 1
-0.0766469318690246 1
0.0504524649435577 1
-0.0539585350740451 1
-0.0168751984145362 1
0.0561292817410724 1
0.0298824286734661 1
-0.0789721579656851 1
-0.0720941554694557 1
0.0509416408158085 1
-0.0654137535975887 1
0.0182875766170277 1
-0.0291228788683538 1
0.0672167288005922 1
-0.0389546282770182 1
0.144541198278946 1
-0.131113399052301 1
0.000638300962992191 1
0.0490534635154542 1
-0.0555509969071409 1
-0.0312511693894264 1
0.028166693870088 1
-0.0173989658339072 1
0.0869045492903936 1
-0.0490295283353501 1
-0.0844486930718622 1
-0.073646028891545 1
-0.00998222407198553 1
-0.174446163460954 1
0.270001994409241 0
-0.0243819262318695 1
0.0862975877031806 1
0.0611570241315262 1
0.151528390891977 0
-0.142004514762372 1
0.0774022815174797 1
0.131808740640571 1
0.120968692840053 1
0.0732799909416511 1
0.0825178170863153 1
-0.00498243059777155 1
-0.0625908750000853 1
0.0991006905065756 1
0.100631401618923 1
-0.14539599412638 1
0.0658215910414123 1
-0.0647647471813687 1
0.0490812848714647 1
-0.00679970614781588 1
0.07795269380238 1
0.0480372873447061 1
-0.0396210556788668 1
0.0898972034832513 1
0.0923550448355479 1
-0.0867744011449992 1
-0.104851497427131 1
0.0253596157600667 1
-0.0756943293079277 1
-0.0253151160606652 1
-0.0168495037498496 1
-0.189031679705302 0
-0.0950026594063861 1
0.149533168676739 0
0.0600566505379793 1
0.00831764821490375 1
0.0424607316858269 1
-0.0827427651868446 1
0.00597914133966267 1
0.0390704091292701 1
0.144893552201081 1
0.0278769396331645 1
-0.0582987374729987 1
-0.118543125244762 1
-0.0581557350398911 1
0.120447447951071 1
0.0730398117634969 1
-0.0151770496924591 1
0.0152784122788056 1
0.0874504698128701 1
-0.0330132015697931 1
-0.0487316925784061 1
-0.086975855979195 1
-0.0120317560677514 1
0.00614589600270046 1
0.0224742744691533 1
-0.100700898804782 1
-0.0293661767745654 1
0.0176678041050526 1
0.0552892105287119 1
0.043805712329854 1
0.028792067617748 1
-0.119183923654813 1
-0.0140427563688202 1
-0.0689519839560927 1
-0.0650923922217525 1
0.170225362244549 0
-0.0204053982292266 1
0.0139202870365494 1
-0.0913185781240788 1
0.117816129164839 1
-0.0142760766943665 1
0.0459551026037366 1
0.0211864494799175 1
-0.0765950275636666 1
0.132984497226917 1
0.0424140697977569 1
0.0850319568444888 1
-0.0366440695749826 1
-0.0834291531692869 1
0.0219109680365277 1
0.10275109954767 0
-0.100595489672906 1
-0.0460341003519044 1
-0.0446061287196613 1
0.060217419088516 1
-0.0114777087393225 1
0.129502313866957 1
-0.0781565685009416 1
0.0379857318588377 1
-0.000868810398649257 1
0.0704085445936955 1
0.126865195140354 0
0.0272883865254731 1
-0.035529706639576 1
-0.00625169936099194 1
-0.0551991659457501 1
0.084003510590781 1
0.052222713136036 1
0.0451795580435425 1
0.0548945567511039 1
-0.0781555927635258 1
-0.0283492616638313 1
0.0382128168728007 1
0.0923866985135054 1
-0.231952786704975 0
-0.0291510816760315 1
0.0474974489945054 1
0.124013412542737 0
-0.0319323623193701 1
0.0716626389627345 1
0.0504034427472066 1
0.0390653086614159 1
-0.0667664029993792 1
0.0437231672436592 1
-0.0824203026417824 1
-0.0414549001913123 1
0.156245528502368 1
-0.0294971460407972 1
-0.020605264039814 1
-0.0388292332358639 1
0.0220703877578345 1
0.0602983844764068 1
-0.0785730155478687 1
-0.119634196944876 1
0.0463737089372658 1
-0.161296593306101 0
-0.0809489399896462 1
0.0931941460885706 1
-0.073888793709735 1
0.00843604797793096 1
-0.110420532433047 0
-0.0061620441354116 1
-0.0671125626824491 1
-0.00329567572791817 1
0.00617067020472531 1
0.0890724954546964 1
0.022664432767904 1
0.00523109926758217 1
0.140521175638979 0
-0.0489868953780752 1
0.0324733858023488 1
0.00333057518193789 1
0.0164775607212286 1
0.0266182980728074 1
-0.121573279945882 1
0.00667934841711691 1
0.154316873699862 1
-0.0643434109234742 1
-0.000902670665379038 1
0.0173231854593778 1
0.156229331145203 0
-0.0309404026804365 1
-0.0544056818264516 1
-0.0678092951144557 1
0.125300310745152 1
-0.0107603801997124 1
-0.0712963700339497 1
-0.0874850167604257 1
0.0893892294102239 1
0.0501575946216963 1
0.062623683153364 1
-0.0598071800760067 1
0.116233156384831 1
-0.00063051872773081 1
0.0204111992710133 1
0.0657951562537463 1
-0.060039431828958 1
0.0391486787201016 1
0.031991281022866 1
-0.0663099387192001 1
0.0399057837395273 1
0.0139052258656317 1
0.052318580420201 1
-0.125411543553877 1
0.0697109291698609 1
-0.160916510805252 1
0.052196433494149 1
0.0870498588449956 1
0.108007087894175 0
0.0348344087185725 1
0.00584551887620621 1
-0.064102509972763 1
0.025220780836044 1
0.0664830442046647 1
0.130103237928765 1
-0.0458933897554709 1
0.069184827323322 1
0.0987014721118545 1
-0.079781856740675 1
0.0927940029978604 1
-0.0369051792920876 1
0.0777434389507379 1
0.0411394986332207 1
-0.0145092299290024 1
-0.0846231622709685 1
0.046877856965252 1
-0.0505961724035212 1
-0.0856170642020666 1
-0.0977063616433993 1
0.0416462250178059 1
-0.0678763006664428 1
-0.0681347567971934 1
0.082545350542511 1
-0.011747160468202 1
0.0836464881449763 1
-0.0150510485497806 1
0.0288337777390534 1
0.128710886797523 0
0.111686140136292 0
0.067640981540766 1
-0.0124112245918988 1
-0.118243629589746 1
-0.0597746060107618 1
0.14192361445094 1
0.100505406287033 1
-0.0613656613661724 1
-0.0408997935050672 1
-0.0742096615311181 1
-0.0290560993318346 1
-0.0542746841142573 1
0.01360934783896 1
0.0566309042299337 1
-0.0256401762991942 1
-0.0258035780766488 1
0.145381730768909 1
-0.195925373567289 0
-0.203372833380153 0
0.106341092523957 1
0.0566892188668462 1
0.119971418498752 0
-0.0634151568944155 1
-0.145534785341736 1
0.0592412149108974 1
0.0114542184733968 1
-0.0399315032537469 1
-0.0157606715211185 1
-0.0658027075129365 1
0.0174206607464974 1
-0.0302108372933537 1
0.0478204406840064 1
-0.0391432291132033 1
-0.00312151255196028 1
-0.0601340533509671 1
0.103111808929136 0
0.0201329541047405 1
0.0450449709073707 1
-0.105454575894467 1
-0.0543944944982835 1
0.100969086456864 1
0.0812389919351589 1
-0.0659089862522722 1
-0.170206710271647 0
-0.0347319196900724 1
0.0525416016343995 1
-0.0596608383083315 1
-0.0167775921552958 1
0.0157929214301218 1
-0.00748928016929205 1
0.0900146967945012 1
0.000625289905744512 1
-0.0101715525110223 1
-0.037317825558266 1
-0.0872668842767494 1
0.0575481024319417 1
-0.00799809698386571 1
0.0816557658534894 1
0.0105448216599307 1
0.202241739540458 0
-0.0948044557983191 1
-0.0405527215925721 1
-0.0465714678787768 1
-0.00128850821648244 1
0.083061881151147 1
0.0603896112050459 1
-0.0884626765782144 1
0.0875709450368448 1
0.120422528457455 1
-0.0681464001215734 1
-0.0835043469480999 1
-0.00201484352026463 1
0.00794060958897317 1
0.192181341394251 0
-0.0473981570736154 1
-0.0991917651748507 1
0.0247863742130463 1
0.0832039426399592 1
0.00331230742146422 1
-0.0163046884035176 1
-0.0836235783127766 1
0.00871147102935781 1
-0.0361928662628651 1
0.0306137569457776 1
0.0290370359256164 1
-0.0286480173177168 1
0.0344758453813784 1
0.119009738021045 1
0.101633522716315 1
0.0472505843823331 1
0.103541119686143 1
0.0763433541750057 1
0.0714399187807811 1
0.0275189701377176 1
-0.153661176112745 0
-0.0302639616157953 1
-0.0263631852089563 1
-0.123050227694762 1
0.0216895291403002 1
-0.158423815078052 0
-0.0215995877140835 1
0.0151746912032482 1
-0.0304788304709909 1
-0.0942049072483036 1
-0.0570365738716704 1
0.074779252325092 1
-0.0252422898305826 1
0.0843385237026104 1
0.108858558411437 1
0.103000138907405 1
-0.0905549891837316 1
-0.0944423173922927 1
-0.00476261441097006 1
-0.0680017612707919 1
-0.0608228867904875 1
0.0608871419027658 1
0.126736857080825 0
0.179741375459288 1
0.0398114960636244 1
0.0653646225569694 1
-0.0632299290518125 1
-0.00574593508402888 1
0.00655724738596527 1
0.0757660348599024 1
-0.020567747720571 1
0.0432054395443674 1
-0.0416389881511627 1
0.00978821369548192 1
0.10853140517788 1
-0.00691596553758459 1
9.88968859495648e-05 1
0.160432871764001 0
0.0372659417937163 1
-0.0118788445508273 1
-0.086261587486166 1
0.0609647817456829 1
-0.0314480487075946 1
-0.0380671526154515 1
0.021317948267886 1
-0.0481712340389144 1
0.0274128049685869 1
-0.0358149836746431 1
-0.00396923917152825 1
-0.0588876090351809 1
-0.0304129577846604 1
-0.0308400219177389 1
-0.0294060627882811 1
0.0434837174892903 1
-0.0187813596738552 1
0.0389564386014055 1
0.0782832409716612 1
0.0855723679564292 1
-0.0772179204518214 1
-0.112628351939155 1
0.0267312052175762 1
-0.00291046319968276 1
-0.0526395851806156 1
0.0488056466880964 1
-0.0150361223636036 1
-0.0752545864540754 1
0.0951170269642125 1
0.00843440482511272 1
-0.0233482825581577 1
0.065828433886914 1
-0.101061359439733 1
-0.0827044255852496 1
-0.0908408593152117 1
0.00401143467352589 1
0.0783758172100992 1
0.0107854219644416 1
-0.228628360888758 0
0.0987254829365951 1
0.110533160975663 1
-0.0853498835551162 1
0.0714629083086058 1
-0.0018885608598618 1
-0.078485785588481 1
0.0149708697706229 1
0.060801329548951 1
-0.0126222736784927 1
-0.000999250158103461 1
0.114577216032503 0
0.045755768145833 1
0.0488142774493789 1
-0.0225169190806282 1
0.192982275733334 1
0.0656313042398174 1
-0.0158244089391893 1
-0.0679757870200333 1
-0.0288567209729277 1
0.16880325296913 0
-0.130722223529826 0
0.0740005659069841 1
-0.075837190154978 1
0.0214761114524811 1
0.104513108708661 1
-0.0308853068917631 1
0.0206259915716647 1
0.0715379488765111 1
0.0351245584666705 1
0.169256365146744 0
0.116685252050103 1
-0.0302844438009639 1
-0.0446698495641504 1
0.0625234194257665 1
-0.0124906830533994 1
-0.0368222467727271 1
0.0555580684160725 1
-0.0626117517052399 1
-0.00930198858490421 1
-0.130455266069725 0
0.0330882789692585 1
-0.0881659051859082 1
0.00951349640749933 1
-0.0538218360398001 1
-0.122246706700428 0
0.126267291491693 0
0.0655660361467448 1
0.0554807794113972 1
0.0219393974136362 1
-0.0413782536445597 1
0.00229886943260705 1
-0.0386295534553732 1
0.005125031336308 1
0.0423395597292538 1
-0.0659075041420797 1
0.0351276628338473 1
-0.155799043703707 0
-0.16907534001551 0
-0.123280792624072 1
0.0155710596544178 1
0.110347448570958 0
0.0434612587377264 1
0.0211906169638312 1
-0.0120841112873419 1
-0.0165735434882586 1
0.0462416256021113 1
-0.0172300871608095 1
-0.0780378108727928 1
0.129120633532225 0
-0.0143102389528346 1
0.00772505077167644 1
-0.0743881737286873 1
0.0906061446926042 1
0.0337874584207652 1
0.00197993515927966 1
0.0697073072413062 1
0.00414550703711321 1
0.0497853546709312 1
-0.0114149836248468 1
0.0163037444324464 1
0.0568793182249109 1
-0.0913423718432972 1
-0.00595970670738613 1
-0.0870315665703974 1
0.0974238743212105 1
-0.0837542303233196 1
0.0842438961766895 1
0.01056800618246 1
-0.108099565847083 1
-0.100995523315003 1
0.0368260055839185 1
-0.130035449882736 1
-0.0231550838520947 1
-0.00478284578609388 1
0.0681371342835338 1
-0.0596093455974753 1
-0.143193757205146 1
-0.000464314487359115 1
-0.0311861573210436 1
0.113611917142486 1
0.00356906399910207 1
0.148382288325012 1
-0.120074389694611 0
-0.0104076052371697 1
-0.105530978104679 1
-0.116811796403229 1
-0.0149185867861386 1
-0.00418562525851333 1
0.052873618430643 1
-0.0515713819459975 1
-0.0271832092598814 1
0.0866928960567969 1
0.0481745168271678 1
-0.0612794414365544 1
0.012567198312933 1
-0.087837008834605 1
-0.026414250501548 1
-0.113775399117449 1
-0.0549206164012056 1
0.0795432423006437 1
0.0161896366575606 1
-0.205727284444892 0
0.00525669164966346 1
-0.0998478372053919 0
0.0801313931804049 1
-0.0563784796710566 1
0.0240197619814735 1
0.000422900717913663 1
-0.0416472739946958 1
0.0919974810577797 1
-0.0345936539420353 1
-0.0712994034544894 1
0.0522020928491754 1
-0.03893707204153 1
0.0256629679303849 1
-0.0281899652139422 1
0.00030869344575174 1
-0.0678073124489061 1
-0.124905989834115 0
-0.0392176591701216 1
-0.0569054748181047 1
0.0441891119817048 1
-0.0900628190647614 1
-0.029700079148176 1
-0.0857485235382164 1
-0.0730895421226141 1
0.00142859879104212 1
0.0284797344113211 1
0.0487933804433723 1
-0.0763810762605246 1
0.0328099659282742 1
0.161573186682419 1
0.0274726148100345 1
-0.123352180492824 1
-0.0122327564091874 1
0.010458407745536 1
0.0722207300729279 1
-0.0455866768517377 1
-0.0409183687917832 1
0.0174350680831955 1
-0.0508024728488262 1
0.0569819518694705 1
0.0845378202034632 1
0.103978861956212 1
0.0326020728475864 1
-0.0937009040261294 1
0.0907913274700507 1
-0.124823268911473 0
-0.0337994331201703 1
-0.141280965649194 1
0.0317875262564614 1
-0.0760871563949618 1
-0.0815476021254166 1
0.00325141154172866 1
0.0137266260935655 1
-0.0162976412942138 1
0.0114761956804447 1
0.0962683132408082 1
0.0975631740196442 1
0.0755259689064195 1
0.110842098268332 1
0.0408186845040585 1
0.0864956715275888 1
0.0340437615796967 1
0.00271303431830402 1
-0.0658579288417334 1
0.129462857451594 1
-0.108438330169458 1
-0.00815068276854547 1
-0.114886120816885 1
0.10912493551019 1
-0.0383626905326966 1
0.111453978086125 1
-0.0484209446995979 1
-0.0500710120812726 1
-0.0240133656960036 1
0.0753616344894426 1
-0.0549219608800633 1
0.060817706661722 1
-0.0243634899517242 1
0.00800029272769309 1
0.0239268975249281 1
-0.0495268067335923 1
-0.0998219731269386 0
0.0302230152792249 1
0.0717751230673577 1
-0.0291710789560225 1
0.15765803382031 0
-0.0135310121241774 1
0.030893256165224 1
-0.0753358582543115 1
0.00101826249413343 1
-0.0511648213926147 1
0.100123155317863 1
0.0635561372128556 1
0.0150261928988662 1
-0.0486009243472483 1
0.0495425373270316 1
0.0867507896734293 1
-0.0946723015126379 1
-0.00253064806160641 1
0.318923511472909 0
-0.0280497518549543 1
0.0324486596625075 1
0.15391652850156 1
0.0293241855980221 1
0.0269572529513739 1
-0.0232550834462651 1
0.00231262956941489 1
-0.0479034840714855 1
0.146776065600482 1
-0.0705686845716122 1
0.0353081318078782 1
0.144935119024685 1
-0.0439757154022985 1
0.00307204437987388 1
0.014520714306703 1
-0.0582691086969468 1
-0.0275434678941487 1
0.0478899915364153 1
-0.0977897484654871 1
-0.0476729179330794 1
-0.0579089062580161 1
-0.0293604586224676 1
-0.163399080482185 0
0.0512576821183315 1
-0.00754907727283555 1
0.11026040454326 1
-0.170066152227615 0
0.0147123102375889 1
0.0274699964522331 1
0.00225717871639343 1
-0.066313840203489 1
-0.0851857473034003 1
0.106576469056535 1
0.190518647735102 0
0.0239344789895677 1
0.200415593542595 0
-0.149120145455797 0
0.137260724073856 1
0.0988069118936684 1
-0.104045954455153 1
-1.90708279608556e-05 1
0.0382581632448477 1
0.0528790841864672 1
-0.144165642019444 0
0.0180430969627488 1
0.0367747730368514 1
0.055703635300054 1
0.248645712442595 0
-0.00853550894917254 1
-0.0149849560481554 1
-0.0533717623947613 1
-0.0888548568504225 1
-0.0717233757824696 1
-0.0678231739135994 1
-0.0903764380115347 1
0.0324147155421696 1
0.0466409630984919 1
0.141687871426285 1
-0.0998550746838032 1
0.123854954144299 1
0.0310075572920743 1
-0.0109356425493964 1
0.0913542799786498 1
0.0148242585011348 1
0.107418999475835 1
0.0212677694944748 1
-0.0224016614102109 1
0.0793295818656396 1
0.159244451285353 0
0.0239409708390783 1
-0.0951219499457125 1
-0.156584608666658 0
-0.0579039389151864 1
-0.0931175482893974 1
0.0301943079443443 1
-0.202546668869146 0
-0.0876009164913342 1
-0.0513534946891666 1
0.0564611879561493 1
0.1172711530568 1
-0.0300326997431135 1
-0.0662420363267808 1
0.0679879596379482 1
-0.0140061332663892 1
-0.00736341423401057 1
-0.0655615662092179 1
0.123919537852331 0
0.0642142575335547 1
-0.073918156893375 1
0.1201990894102 1
-0.193828999381468 0
0.00113353982648988 1
0.131748667033761 1
-0.0534910365244484 1
-0.08673204111375 1
0.0233902022882172 1
-0.0376790677746415 1
-0.0692661464801171 1
-0.0810001082751481 1
-0.0262598062420371 1
-0.0157653720246436 1
0.0638942128221041 1
-0.0225664446504588 1
0.0789792615420598 1
-0.0124243395701953 1
-0.00335987457138653 1
-0.0952152577195367 1
0.0340484339187857 1
-0.0799248860503745 1
-0.0342645240555754 1
0.00329670792818231 1
0.0478998196275043 1
-0.0845248892150507 1
0.0107397656238081 1
-0.00652973836983878 1
0.0781057779164787 1
-0.0691044985102552 1
-0.0695847886752692 1
-0.01090311249863 1
-0.0881019724968242 1
0.0422078960054812 1
0.0340751595589677 1
0.0932330669975274 1
-0.0514223014584395 1
-0.0654250676069366 1
0.0603636113538858 1
-0.00150055467041816 1
0.063664864200394 1
0.0940132836708675 1
0.091329475527385 1
0.0455870651359425 1
-0.00129527937422132 1
0.0623465618499424 1
0.0971853542612233 1
0.0842330030821385 1
0.041587079039272 1
-0.0653115292860344 1
0.0364049622909855 1
0.0386555119978062 1
-0.0277627655137824 1
0.0552981070591218 1
-0.0566116291547764 1
0.158983833722435 0
0.00448126639899602 1
0.0167113339966282 1
-0.0634255871934082 1
0.0684790067366042 1
-0.119930985495903 1
0.0398203357344822 1
-0.0558108736886709 1
0.194986495717973 0
0.0628508313455963 1
-0.0218761624983255 1
-0.139702602847598 0
0.0487412139436081 1
0.0681313940680838 1
-0.0244756738086817 1
0.135071809603394 1
-0.0793673367426928 1
-0.0580409433610153 1
-0.0469638969922956 1
-0.140353995717687 0
0.0178446567841987 1
-0.103411209247488 1
-0.0224428343946717 1
-0.0677199229099059 1
0.11049987224758 1
-0.061645558287464 1
0.159059728838682 0
0.0806713250918573 1
-0.0320240002148289 1
-0.0648588066252245 1
-0.0740323954915163 1
-0.00464102122704267 1
0.0169594227727199 1
0.0324479513274182 1
0.0765618152555871 1
-0.0733332369288757 1
-0.0212911071700228 1
-0.0141576836719282 1
0.224292772685375 0
0.0704809245604383 1
-0.0746061337520812 1
-0.0142369426654014 1
-0.192308467886606 0
-0.0403511947862869 1
-0.00716294375177326 1
0.0336426461076018 1
-0.000673652050581814 1
0.00211034656653617 1
0.12877166817555 1
-0.100915534006768 1
0.00118637029365881 1
-0.0111942224865844 1
0.0102490476954268 1
-0.0596602772077352 1
0.0217845255536505 1
-0.0028066565694688 1
0.0267701082574185 1
0.0577689523937032 1
-0.00438584442283786 1
0.102979838753431 1
0.0453261195884977 1
-0.0603832319453081 1
-0.0485018283288502 1
0.0672507180399483 1
0.0235870770296799 1
0.0578491900556192 1
-0.0950881555555441 1
0.00726590153302005 1
0.0237889714550895 1
-0.176689181444031 0
-0.111111421388475 1
0.0533556749307419 1
-0.0814640982877284 1
-0.112656093588839 1
-0.0266596748168501 1
-0.10549193249664 1
0.0533012971532979 1
-0.00366108005377 1
0.118610057873547 1
-0.054253594581923 1
-0.0272934076570434 1
0.0713280888557033 1
-0.0952625229139396 1
-0.0611689673430432 1
-0.0620353632021718 1
-0.0631440748267619 1
0.0551982767106123 1
0.0851988331794184 1
0.0481300124323833 1
0.0823125785216424 1
0.0143878639991996 1
-0.00186496270026157 1
-0.119488521441385 1
0.0122808483931754 1
-0.0309577624006952 1
-0.0505459087555268 1
-0.0108089249531812 1
-0.0546637674990684 1
-0.0109305470844536 1
-0.00245140317633427 1
0.0773044038043497 1
-0.0595174387645488 1
-0.107535351773296 1
-0.0551441721967908 1
0.0389687890296583 1
-0.0712819027847561 1
-0.0894667607973187 1
0.0749876039116749 1
-0.0331792617343652 1
0.032132675234563 1
-0.0352488212504427 1
-0.000356902262580851 1
0.014248420308662 1
0.0551195412556518 1
0.0111027369776966 1
0.0777053582607138 1
0.0023998834098149 1
-0.0317389621999644 1
-0.101736828229568 0
0.0466691070469951 1
0.101429529449457 0
-0.0848163113540929 1
-0.0422020994711103 1
0.154791504122694 1
0.0468127154878698 1
-0.181687165117374 0
0.0202062075772992 1
-0.0424846465904252 1
0.105698309109754 1
-0.0465618695635998 1
-0.0884946006121467 1
0.0345188012230027 1
-0.026471258721877 1
-0.0446403825592542 1
0.0483352454254955 1
0.0458000896707297 1
-0.0173457339482481 1
0.027294703059261 1
-0.0388970289411424 1
-0.0184351768041316 1
0.225801269183173 0
0.060950838966381 1
-0.0821320066905281 1
-0.0704424239704986 1
0.107948000368628 1
0.0895925354669461 1
-0.0242824314421242 1
-0.0672096969806288 1
0.0470239444900366 1
0.00510963380397243 1
-0.0124568132400207 1
-0.162496049246976 0
0.0461316421103347 1
-0.0173538797216658 1
-0.0754118556999204 1
-0.0341769628661103 1
-0.12076266802714 0
0.0416357104105969 1
-0.0834104700299692 1
-0.014802213840553 1
0.0318912404210838 1
-0.00736290794289823 1
-0.0824046655154747 1
-0.0110267282759956 1
-0.0302951204195497 1
0.056163924290183 1
0.097251159164652 0
-0.0670435208773922 1
0.0649091744349215 1
-0.0114461290564357 1
0.0851884150066676 1
0.0433408839814251 1
-0.107163293162124 1
-0.110692033939356 1
0.128717569470854 0
0.0251589310108879 1
0.143539610286762 0
-0.0461558764483046 1
0.122432284429027 1
-0.161794549949953 1
-0.0103671072799849 1
0.0406061325211382 1
-0.182543882323461 1
0.0964262415140034 1
-0.00968313879760133 1
0.0110479549526709 1
0.0299030241645712 1
-0.00281900976745414 1
-0.0746815095903475 1
0.017760060701873 1
-0.034589504074822 1
0.0539214864555938 1
0.0312415219057649 1
0.134032212418858 1
0.0240178895841452 1
-0.218283542433486 0
0.0308582651362703 1
-0.0660135743303944 1
0.0239469851990746 1
-0.0694764058694917 1
0.104556512616202 1
0.0329426782609017 1
0.00610047609662812 1
-0.00726837454863184 1
-0.0529368324132905 1
0.0173979288446843 1
-0.0351966660488278 1
-0.0231838923970151 1
0.11551695326691 0
-0.0413198266116151 1
0.0943489838815141 1
0.0430571305809572 1
0.0233812659721483 1
-0.000241058464791964 1
0.0287330875163951 1
-0.0723593950748405 1
0.00143071778730663 1
-0.018132152983427 1
-0.200113261310717 0
-0.145244986652617 0
0.0122256382222553 1
-0.110412555407078 1
-0.0369207769463148 1
-0.107609041996262 1
0.17765283914433 0
-0.0127368198555212 1
-0.154988303516608 1
0.00928372075869966 1
0.0194525436670885 1
0.0376892825822739 1
-0.0442310517556752 1
-0.016759779155895 1
0.0207978950106814 1
-0.0150435230351963 1
0.0525653970379763 1
-0.0292808093177586 1
0.0122334556126444 1
-0.00935680180916371 1
-0.0743137613583946 1
0.0401531410850669 1
0.0238335351180441 1
0.05966650092823 1
0.000787109857320981 1
0.0418102856308665 1
0.156042081906685 0
-0.0267649508043755 1
-0.16540221444879 1
-0.0627216376209296 1
0.12891723896274 0
-0.0558560271305071 1
0.0293902803381083 1
-0.0954236850552299 1
0.0514531613530051 1
0.0203753835459772 1
0.0422181620695477 1
0.25010089150664 0
0.127246417781325 0
-0.0274219513533579 1
0.104204966508608 1
0.182869544192692 0
-0.0604348204279757 1
-0.015410944320629 1
0.0654247506554471 1
-0.0850434655313702 1
0.134403316440797 1
0.00215785157616379 1
-0.0811780977762177 1
-0.0177145785868907 1
-0.00296177419680297 1
0.0419893627684132 1
-0.0466869734460632 1
0.057357591424402 1
-0.0487982067151061 1
0.142803755121401 0
