# Supplementary material for: Bias caused by sampling error in meta-analysis with small sample sizes
Source: PLoS One. 2018 Sep 13;13(9):e0204056. doi: 10.1371/journal.pone.0204056 (PMC6136825; doi:10.1371/journal.pone.0204056)
Supplement: S5 File — (ZIP) [file pone.0204056.s005.zip › results N = 10 theta = 0 tau = 0.5 sz = 10-20.txt]

"dl.theta" "dl.cp"
0.102976135769898 1
-0.343198803978387 1
-0.186729060174175 1
-0.569216405404978 1
0.140530244810135 1
0.0625937810712939 1
-0.121951031553763 1
-0.536042292825717 1
-0.214463937547241 1
-0.0294029099379532 1
0.0184306956378202 1
0.110045000233933 1
0.698808987796908 1
-0.117866046937232 1
0.440206305287411 1
0.404891727354702 1
-0.652217034426103 1
-0.555548899837192 1
0.144848020716943 1
-0.991779406108448 0
0.581462193031813 1
0.371774609308587 1
0.190496694952497 1
-0.272327184243472 1
-0.0732564965197492 1
0.326529430609424 1
-0.200145130290096 1
0.499591047374521 1
0.510122185362378 1
-0.086979223705363 1
0.558158733677954 1
0.103619242723739 1
0.279751659000257 1
-0.169637330217752 1
0.51330422417245 1
-0.039563066203963 1
0.104912480794972 1
-0.703027521130201 1
0.178793142190065 1
-0.191685470400971 1
0.401406138092531 1
-0.19056109352261 1
-0.201062473018871 1
-0.280193711183951 1
-0.338275597915425 1
0.336025509268146 1
0.0496115827841253 1
-0.0181760016013676 1
0.33835863496017 1
0.80771979829629 1
0.12182512526703 1
0.431858745740297 1
0.253962944259974 1
0.369065860507423 1
0.437249600735215 1
0.0314940726587236 1
-0.217690964886639 1
0.206422233094167 1
0.0687535266079267 1
0.127146259844069 1
-0.511824585672678 1
-0.340642579150827 1
0.0704421790186945 1
-0.349735578884925 1
0.132095866906776 1
-0.125867199664893 1
0.367846534448054 1
-0.723568746172484 1
-0.243707461960819 1
0.197032615214469 1
0.0312489480790877 1
0.0766207338064354 1
0.402875818965195 1
0.174691804775265 1
0.345196746838604 1
-0.274638606347064 1
-0.304907180384404 1
0.158282424188155 1
-0.0618217971861816 1
0.470522351332205 1
-0.421358903955825 1
-0.360881768842053 1
0.198606354062144 1
-0.319856708789715 1
-0.0325748877562824 1
0.033609354194443 1
0.299592098230642 1
0.000396547215680276 1
-0.000526420220378548 1
0.201771805888056 1
-0.396647231680828 1
0.0383699433455932 1
0.358878647389314 1
-0.0395992263496033 1
0.104357247884327 1
-0.17684182311595 1
-0.555168300963556 1
-0.174147063769769 1
0.173408036459559 1
-0.40065453180742 1
-0.195761656470376 1
-0.0944953931217045 1
0.0515070370380472 1
-0.0253010751327986 1
0.340070845410753 1
0.188691422468128 1
-0.329752504838803 1
0.0702723340454201 1
0.328524704307105 1
-0.343852685592393 1
-0.348192384705598 1
-0.0215633648241917 1
0.203248115556719 1
0.244276588822955 1
0.577779975665508 1
0.0775749990059854 1
0.600647176637848 1
-0.195597586186758 1
-0.119556979633478 1
0.192722172528588 1
-0.547911133418656 1
0.164198467238164 1
0.72091449772977 1
-0.623685019796854 1
-0.609639713815206 1
0.183907762824426 1
0.203763304274914 1
-0.168625963673286 1
0.832631179885252 0
-0.219855436697943 1
0.410379480736933 1
0.276635942732344 1
0.257893220065721 1
-0.0141618635376478 1
0.302864204092608 1
-0.569561771116745 1
0.0464266816014536 1
0.48099852838837 1
-0.023729252742909 1
-0.197829092465091 1
0.719837255166718 1
-0.147171910899781 1
0.912533223235607 0
0.378457105320097 1
0.174028542748744 1
-0.400088217885748 1
0.426429455911475 1
0.254688527570482 1
-0.00574251742151054 1
0.524117826083263 1
0.103923242087003 1
0.139215492398765 1
0.323715981410998 1
-0.0634050844623041 1
-0.238264028724444 1
0.78893550432031 0
-0.57101074262213 1
-0.51684772364057 1
0.300250521015395 1
-0.214594892389291 1
0.677744161640451 1
0.251888047440917 1
0.290740191671764 1
-0.138799405371233 1
-0.0560733653510755 1
0.765595647370539 0
0.611378634569339 1
0.438083826874707 1
0.240650539203746 1
-0.179284324309674 1
-0.718062582881049 1
-0.400839183630992 1
0.475446180644284 1
0.342992533835124 1
0.312128836576546 1
-0.204240108835798 1
-0.0974606556334004 1
-0.117046788533276 1
0.729316590992983 1
-0.169010368161096 1
0.400283677969591 1
-0.206004789213053 1
0.182991104042589 1
-0.0962541812556607 1
0.383201255722888 1
0.0765709353160398 1
-0.150492231480431 1
-0.329819296951671 1
0.358356237773083 1
-0.3794481726407 1
-0.437580509601897 1
-0.0621942330262821 1
-0.163291851653124 1
0.100074385274175 1
0.548555865276311 1
0.302338277519471 1
-0.412323340611753 1
-0.17060969122392 1
-0.0878024401678329 1
-0.40850938634469 1
-0.435444996010653 1
-0.286317759772442 1
0.402289417536738 1
0.473979330127909 1
0.0250370882079325 1
-0.0643244782408359 1
-0.120758234841936 1
-0.184574354269776 1
-0.221828245927248 1
-0.444768725197552 1
0.309377194247433 1
0.223284756996657 1
-0.237414123452708 1
0.0208379297405132 1
-0.0583891582285003 1
-0.0299166202027283 1
1.09833594282247 0
0.632264511853956 1
0.331911198077785 1
-0.243965693812806 1
0.213521696990575 1
0.290190954524155 1
0.474151439693832 1
-0.380527606806747 1
-0.215137046058435 1
-0.00214507649835817 1
-0.432748720263928 1
0.0919440460989661 1
0.115337951878769 1
0.0588293053147223 1
0.399018196189298 1
-0.168526957517748 1
-0.149066971520926 1
-0.061995949094613 1
-0.170776801451236 1
0.439726816329416 1
0.657105539819414 1
0.0227851783964636 1
-0.0617906381942599 1
0.326471312464047 1
0.469246357116013 1
0.138748741132691 1
0.0446782156161044 1
0.00385402325212404 1
0.0635497772868538 1
-0.0758230701392203 1
-0.252581459485218 1
0.171044508605139 1
0.189571717140229 1
-0.604958300141826 1
-0.252060480155813 1
0.105192287042165 1
-0.142157963123441 1
0.631853893119268 1
-0.0478571715089045 1
0.447855491561063 1
0.165802550306743 1
-0.27398763095816 1
-0.388901552320281 1
-0.111157505564625 1
-0.169744886077139 1
0.170409349850331 1
-0.422939630039637 1
0.265929902219715 1
0.150748044049775 1
-0.0426289034256443 1
0.511967248643135 1
0.0773820932793232 1
-0.233794093238769 1
0.0972263135310482 1
0.172611105298525 1
-0.0244278180229641 1
-0.133797351788705 1
-0.118720019299493 1
-0.352672830826212 1
-0.138426010510063 1
-0.403616915791272 1
0.27958526711883 1
0.911304479595545 0
0.0168473766797213 1
0.512791319559405 1
0.181907701700857 1
0.569346838267881 1
0.218301683995791 1
0.103375632120769 1
0.413510332321722 1
0.170647898469628 1
0.380383914962579 1
-0.0558176437499693 1
0.726864010694074 1
-0.0136312590260391 1
0.12339044173844 1
-0.282589190004698 1
-0.0567250791455003 1
-0.135445675477552 1
0.132272504708922 1
0.54625551003622 1
-0.0842717840278272 1
-0.401361308892151 1
-0.276133574877539 1
0.144086827965273 1
-0.0991513236529958 1
0.325745282879551 1
0.0798124374782319 1
0.307273926063934 1
0.377509616963416 1
-0.383407790185962 1
-0.230082188168248 1
-0.313412706224521 1
-0.146281785464259 1
0.0710238089010957 1
0.154659033220116 1
0.44011598383853 1
0.397766769436397 1
-0.456820532150785 1
-0.132023665569834 1
0.29442086614015 1
0.276814469803604 1
-0.0305308563934287 1
-0.602537744360027 1
0.0276128587184362 1
-0.209916543810081 1
0.0258766831330739 1
0.746815894254899 1
-0.480173478231144 1
-0.284776271916329 1
-0.237136648678011 1
0.300828501393113 1
0.128232074613693 1
0.0315596876128024 1
-0.059871442568855 1
-0.402083338703189 1
0.631976854936297 1
0.466754693359428 1
-0.0327538713093853 1
-0.281605736440815 1
0.261481207219819 1
0.0513824154405968 1
-0.0472544249602063 1
0.401478560342702 1
0.177688388570662 1
0.313685975028154 1
-0.453172358516201 1
-0.00109838035629045 1
0.129370242053505 1
0.340066658336749 1
0.345020248134062 1
-0.319795248820501 1
0.0509227967905137 1
0.224553414888755 1
0.0223904534638736 1
0.615721499386847 1
0.253899486965198 1
-0.390079873974 1
-0.81114060787294 1
0.468718908487785 1
-0.0265089303309764 1
-0.223586265152623 1
0.0714616681677301 1
-0.173399838300207 1
-0.248705850953267 1
0.0357034569460641 1
-0.197247130350712 1
-0.440213322994907 1
-0.188908236214309 1
-0.349699143170233 1
-0.615657395157488 1
0.053372524982854 1
0.11040514354819 1
-0.246397636976351 1
-1.08636106603794 0
0.0886540814045573 1
0.297885302668659 1
-0.124665918794532 1
0.0738787810312054 1
0.45251890692096 1
-0.227816193692699 1
-0.161623660383944 1
-0.284816637734457 1
0.456969216246631 1
0.583015113159667 1
0.00752932122304348 1
0.0607641607185378 1
0.222419280727264 1
0.154537698441385 1
-0.312700131183382 1
0.499075293345183 1
-0.0143662863084393 1
-0.155975226634006 1
0.16610752917183 1
-0.299176051791597 1
0.26419623182531 1
0.3240033813335 1
0.113084188769476 1
0.0303643879330878 1
0.0677295381045371 1
0.369144379882711 1
-0.0559738615968485 1
0.389329884699833 1
0.166120980889631 1
0.233027619226091 1
0.14793297388954 1
-0.000657063760748491 1
-0.196111982934848 1
-0.0401028081810709 1
-0.351437740306802 1
-0.0918872736302357 1
-0.463925327671878 1
0.196337614356551 1
0.0180768961853566 1
-0.0559359501662543 1
-0.0706825554414638 1
0.145127643794774 1
-1.03054717678379 0
0.541940265222643 1
0.363494206506494 1
0.0799004392885403 1
0.183042119424856 1
-0.105523670568786 1
0.0749143106516309 1
-0.211581959998592 1
0.330462085069433 1
0.196577286681279 1
-0.210504990998597 1
-0.369675296597033 1
-0.136660056372822 1
0.212186882506637 1
-0.217960553251654 1
-0.462289746946736 1
0.222903032802645 1
0.0981920597725845 1
-0.556291334644674 1
0.270034789662615 1
0.268896462473785 1
0.480807861918 1
-0.314762798620211 1
-0.227802283619737 1
-0.0718506516015489 1
0.632445811056409 1
-0.592910542183986 1
-0.499897112553199 1
-0.121558907045667 1
0.150829965017191 1
0.35743329896961 1
0.467189317875716 1
0.179928916662329 1
0.801758189176279 0
-0.133735665916858 1
0.881548106240227 1
-0.280159274494921 1
0.195149438524602 1
0.132827677880235 1
0.217718727880257 1
-0.136723064125804 1
0.319259976110733 1
-0.533720470677748 1
-0.0835306215435683 1
0.186781147262196 1
0.486735385615065 1
-0.237326279497838 1
0.0589820527263393 1
0.285458673128707 1
0.301713192850657 1
-0.176146362488534 1
0.00275044099839983 1
-0.546137976902465 1
-0.203959041378868 1
0.567540854858582 1
-0.291446157820457 1
-0.0428355388930988 1
0.00700796797534212 1
0.0446787323319895 1
0.617589481637159 1
0.0369712230627859 1
-1.24678571656357 0
-0.42546726798131 1
-0.251207676039249 1
0.20376323959187 1
-0.121385112317265 1
-0.155708739159577 1
-0.378573157389845 1
-0.517190892919176 1
0.100632348095575 1
-0.171208361462311 1
-0.146266628690861 1
-0.0697149229991456 1
0.534824485170733 1
-0.20366324608801 1
0.438970435706961 1
0.130952111329859 1
0.474909076071968 1
0.103413229117792 1
-0.207374390070164 1
-0.460208707456298 1
0.413507388249299 1
-0.605530540359425 1
-0.139159464355787 1
-0.00397926006239774 1
-0.0429473306240024 1
0.261416720968293 1
-0.627673376679558 1
0.0712165361773935 1
0.078026219530487 1
0.498143566801981 1
0.223886508688075 1
-0.0251133599047739 1
0.642409973594026 1
0.386071589831912 1
0.628633487753731 1
-0.491104011563135 1
0.194945540412152 1
0.107026498880433 1
-0.603093687697936 1
-0.402202406111911 1
-0.130722358009057 1
0.192094572687229 1
0.514445023398618 1
-0.518046772099913 1
0.253274547295086 1
0.334267867275949 1
-0.312126844145419 1
0.324542715888165 1
0.0171541308142239 1
-0.276873423552796 1
-0.190988391521482 1
-0.0190625274544469 1
0.419240121268829 1
-0.305387127987659 1
-0.309025728345777 1
-0.0569138028953445 1
0.231068834611929 1
0.209268797325129 1
0.0876035666825024 1
0.0398822954899129 1
0.347976245437568 1
0.128391060738477 1
0.669086254654943 1
-0.0511146180103308 1
-0.122349700381237 1
-0.263455762397199 1
0.233118354723006 1
-0.204613336377332 1
0.450703787330287 1
-0.0664352538834404 1
-0.755282152031689 1
1.01107490976006 1
-0.621121101562205 1
0.234668529151473 1
0.185279285647472 1
-0.0256786834534321 1
0.02833710739813 1
0.299150232325102 1
-0.389224364879743 1
0.842334405872297 0
0.462765178755365 1
-0.390823012086935 1
0.540409119305949 1
-0.141268938788121 1
1.074492891939 0
-0.450382051769204 1
0.0327135237289537 1
0.0974390948934525 1
0.198782220243593 1
-0.085730924606572 1
-0.309280610664392 1
0.0460637853821286 1
0.0411380696417603 1
-0.110387993969239 1
0.00372469205590985 1
-0.0193859831523633 1
-0.136550407874129 1
-0.273969315556205 1
-0.191377966168608 1
0.0607183601484463 1
-0.380970480773047 1
0.152120798466569 1
-0.219573958870231 1
-0.304556757653645 1
-0.18163331667906 1
0.637298025344104 1
-0.272223719185377 1
0.320875549403525 1
-0.133045820978579 1
0.419450690382722 1
0.0376486821988131 1
-0.0348097740813394 1
-0.529560184080373 1
-0.701457435197574 1
0.204443900035906 1
0.31413524571279 1
-0.119117323361707 1
-0.269825616259919 1
-0.164503497841478 1
0.337134090114988 1
-0.234985562683356 1
-0.485746929872927 1
-0.827058029620807 0
0.136894715520589 1
0.160325205202434 1
-0.149800268520079 1
-0.0917857268592831 1
-0.641932363395109 1
0.551403555642021 1
0.189241999129246 1
-0.219743996614061 1
0.303086005107186 1
0.0514204158564404 1
-0.0483704109584165 1
-0.537666436377687 1
0.219977377792492 1
0.372027389211714 1
-0.273177049478761 1
0.152101051079245 1
0.395180856479673 1
0.592126607813554 1
-0.192108050482169 1
-0.151381959689143 1
0.529531331372073 1
-0.158278439833607 1
-0.102884274065911 1
0.503160092883018 1
-0.121377651796718 1
0.201337505455335 1
-0.340690797579994 1
-0.205750154078927 1
0.719225461744238 0
0.0998684183280607 1
0.744958130716845 0
0.0586380995004691 1
-0.263654042925161 1
0.462578427899944 1
0.21184382888149 1
0.318978862198986 1
0.329455704513071 1
-0.347139604985051 1
-0.511608292677329 1
-0.113297062189605 1
0.300429316848077 1
-0.111494488737201 1
0.378735260878145 1
-0.549587935671845 1
-0.262770319457827 1
0.614133798484847 1
-0.0690283510612695 1
0.265631637418597 1
-0.224513614185315 1
-0.190723295654275 1
0.0603936645021853 1
-0.0291960955961781 1
-0.491706801914282 1
0.093760020832313 1
0.543844337656307 1
-0.0590611945786995 1
0.61956132986802 1
0.535194619546965 1
0.628672343197652 1
-0.952062250283938 0
0.119549224398134 1
0.118099422177254 1
0.836419748216727 0
0.37314729681158 1
-0.0480483582176848 1
0.0709892336578243 1
0.14157372495667 1
0.733445907574905 0
0.143175018533146 1
0.374507136607342 1
-0.537761770328462 1
0.0770951915163084 1
0.505022322337308 1
-0.750907105680187 0
-0.361220252669086 1
-0.317324001338122 1
0.185114591171785 1
-0.142713220192335 1
0.103196861493319 1
-0.0591007262497802 1
0.225072681757738 1
0.240654364660567 1
0.0111816868158274 1
-0.35187302538475 1
0.119401765120736 1
-0.641097059177983 1
0.16301143484312 1
-0.140978395546123 1
0.161225356502741 1
0.284792160073309 1
-0.690980701513671 1
0.121619445140167 1
0.399381068370826 1
-0.355313661224333 1
0.912463949174074 0
-0.382241986155372 1
-0.193776472233106 1
0.545008952422979 1
-0.504355460310515 1
-0.459171937476847 1
0.229110890779907 1
0.0588179664887646 1
-0.741975893706724 1
0.216038842531681 1
-0.277374699933253 1
0.664330313701506 1
0.896765346089784 0
-0.100425225598023 1
-0.149349924164578 1
0.109303190024543 1
0.29469365030531 1
-0.223351713658536 1
-0.0160250137370745 1
0.261275286967821 1
0.0360199258296233 1
-0.571181873588872 1
-0.311902972296719 1
-0.330241082160477 1
-0.849779866490704 1
0.243623020229773 1
-0.101775622598032 1
-0.174367438146719 1
-0.178156938116527 1
0.204694617902148 1
-0.202803523279538 1
-0.522985925432814 1
-0.260626965486158 1
-0.207863397353153 1
-0.0154680457831423 1
-0.478670481331158 1
-0.1061614675766 1
-0.0945221385384711 1
-0.376397748928408 1
-0.0569729066805958 1
0.174944565453805 1
-0.191275613113154 1
-0.00678724306921016 1
0.343623825697564 1
-0.154187369274534 1
0.110047645960205 1
-0.127968404681218 1
-0.397879587190105 1
0.456996772843314 1
-0.335863510763322 1
-0.273650265458703 1
-0.00376435598883729 1
-0.362416477995669 1
0.28986909213447 1
0.186953917979391 1
0.0895416485513375 1
0.236287669020291 1
-0.636528421268388 1
0.629004207992139 1
0.499374855161577 1
-0.284760244325559 1
0.275393748881631 1
0.134256205012891 1
-0.101284565677055 1
0.378532206764046 1
0.542762991972512 1
-0.755609800106309 0
-0.603716661948311 1
-0.154595697923926 1
0.207758758880246 1
-0.213060878324553 1
0.218788976594348 1
-0.189036821650103 1
0.362162292109014 1
-0.507384691935277 1
-0.397623819005514 1
0.193080632448958 1
-0.368734428827787 1
-0.338554119114517 1
-0.84638000421948 0
0.469065725260478 1
0.374671405285952 1
0.704600424283277 1
-0.529282367978637 1
-0.668685220777103 1
-0.0690725213844825 1
-0.295670215968144 1
-0.267371578950329 1
0.0710501174348895 1
-0.0125807876945476 1
-0.207020695879408 1
0.240543070465502 1
0.0180583066166925 1
0.241482664598219 1
-0.621357839058778 1
0.329334208403635 1
0.154565580101648 1
0.543014386475084 1
-0.12796498641219 1
-0.19983554114468 1
0.0874784665782118 1
0.169165777823762 1
0.499684242954757 1
0.567859666051008 1
-0.108384518233413 1
-0.00786472991772061 1
0.169754368178208 1
-0.00143235416228589 1
-0.0686481777892936 1
0.465858480308821 1
0.351260790862733 1
0.185519226142604 1
-0.118298153548587 1
-0.120462738923375 1
0.115434354280395 1
0.0714027904992121 1
-0.271942269309017 1
0.397396394101271 1
0.369539171113446 1
-0.349845971270285 1
0.645273021822413 1
-0.422116434805899 1
0.042499992521889 1
0.0463182598544997 1
0.258177008253055 1
-0.521095109397311 1
-0.567862859580092 1
0.173480400096045 1
0.455261828744481 1
-0.34279785676704 1
-0.347702066824741 1
0.105988396921221 1
-0.07327392351942 1
0.713944254878643 1
1.10297277900932 0
-0.646834097515477 1
-0.338078864144891 1
0.0146993171290025 1
0.38177599229904 1
0.5342365677629 1
-0.152971112996237 1
-0.538449406497895 1
-0.126422790355612 1
0.153588567989053 1
0.117680418105865 1
0.484095067248138 1
-0.368346298818367 1
-0.29504954480913 1
-0.0525916622875774 1
-0.397254387340659 1
-0.325956127590865 1
-0.0234930539186567 1
-0.566291243474038 1
0.231543152677307 1
0.312332122115396 1
-0.17458209892849 1
0.375755266421798 1
0.573614043766528 1
0.285722258917224 1
0.209765855663172 1
-0.467159270753257 1
0.213923714534104 1
0.236809739395875 1
0.00622824646796012 1
0.0611862958489028 1
-0.395782447169249 1
0.11201235538014 1
0.372065634318034 1
-0.096708081627421 1
-0.208969641337242 1
0.395871666292564 1
-0.578496749761603 1
0.0538784346658623 1
-0.226858361184876 1
-0.263673306671183 1
-0.682875748420316 1
-0.5548067335418 1
0.0462503487904552 1
0.112030664136616 1
0.337114074233843 1
0.629795949650438 1
-0.178415500319982 1
-0.678261215869228 1
0.589447936111578 1
0.22380078152197 1
0.0118718345826888 1
-0.101856079753831 1
-0.167349363346992 1
-0.359644082512297 1
-0.177624386587139 1
-0.0612491359870055 1
0.0633766726274053 1
0.822405719870335 0
0.544496545729466 1
-0.1280783191723 1
-0.468188042428606 1
-0.59539226642181 1
-0.86945939257381 1
0.0265599423817614 1
0.601578918263439 1
0.0164443505231612 1
-0.141784645278355 1
-0.242294077540842 1
0.34441576394297 1
0.382033594116414 1
-0.0877981341055208 1
0.284357141452408 1
-0.0377106419557464 1
-0.139870103445108 1
0.508514134582647 1
-0.0967314557656455 1
0.0345888074042597 1
-0.416637191118588 1
0.26186807382681 1
0.0566626480056462 1
0.155711809956157 1
-0.135288341594146 1
-0.234523900823808 1
-0.262580022967684 1
-0.335427099521044 1
0.600280864826812 1
0.35159499741795 1
-0.904478886442797 0
0.161272052056054 1
-0.826466449440762 1
0.032025249369446 1
-0.149078309547347 1
-0.255729691010781 1
-0.116814509592787 1
-0.678083546706596 1
-0.203867319952187 1
-0.554152477757424 1
0.164349468698355 1
-0.0970375110895802 1
-0.105742411113291 1
0.171270822714343 1
0.143373949650395 1
0.658998650120986 1
0.169662017368405 1
0.469057432397606 1
-0.446237075052787 1
-0.0305436887154099 1
-0.113594617991606 1
0.250164794057217 1
-0.0590348905268249 1
0.153181717918366 1
-0.43868651607707 1
-0.134469703409784 1
0.335683932273914 1
-0.342614713485046 1
0.211193551900736 1
-0.2559590006381 1
-0.136315397271946 1
-0.0454604477161358 1
-0.444775614146561 1
0.395730891413881 1
-0.427132982004171 1
-0.0209601120777729 1
0.215520940914118 1
-0.395139604330689 1
-0.191291832771747 1
0.53538891775541 1
-0.0325912317515074 1
-0.2278397039215 1
0.304676627768398 1
0.63403432102305 1
-0.110153534357591 1
0.613133827181419 1
0.298778984880367 1
-0.0144596058498402 1
0.155970617567653 1
-0.832020757859307 0
-0.371466649860846 1
0.830451613748271 0
0.591415868674262 1
-0.136516671454481 1
-0.516959624675793 1
0.05317879496661 1
0.0585772617866702 1
0.144824401307087 1
0.552298418485132 1
-0.356309678205191 1
-0.131245146457781 1
-0.304926444472428 1
0.500333669813884 1
-0.563059853806819 1
-0.03189009735751 1
0.518976842178098 1
-0.255633599587785 1
-0.357906993765892 1
0.506599921656008 1
-0.537054089691814 1
0.714599009693598 1
-0.0265708979869519 1
0.0882288816279481 1
-0.515914152884189 1
0.267187354758944 1
0.597812529250673 1
0.232512465648072 1
0.295672843970297 1
-0.0277998943137797 1
0.286203746393252 1
-0.376382876045079 1
-0.0446342839123516 1
0.261496096828889 1
0.222959154017195 1
0.195641215610746 1
-0.0445987124785578 1
-0.242904183750159 1
-0.210857146885823 1
0.265166622903193 1
-0.0556240747253979 1
-0.288809860772735 1
-0.0952193895057359 1
0.268305687436398 1
-0.407638928033177 1
0.257886656219556 1
-0.258156861251425 1
0.0959928785630356 1
0.181270325182676 1
-0.188048984649226 1
-0.335389600364408 1
0.467274775207839 1
-0.222658014357718 1
-0.362159592765215 1
-0.303511668064759 1
0.781324328516753 0
-0.196666864901885 1
0.0740556715408731 1
-0.0347823297864996 1
0.486817132910078 1
0.262753999974734 1
0.494445125332496 1
-0.387570695104846 1
0.488541615616319 1
-1.00675497236478 1
-0.612936055750918 1
-0.220086428407156 1
-0.53667135165637 1
-0.67869287566593 1
-0.375207946913648 1
-0.159039660771383 1
-0.119486144837352 1
0.237365886448783 1
0.384892554861104 1
-0.326330271888931 1
-0.0269389942345026 1
-0.341852486860697 1
-0.880569809107026 0
0.304270885629426 1
0.473262167260498 1
0.270201001149975 1
0.155870408775319 1
-0.0218059104437591 1
0.1858066354869 1
-0.574547344275186 1
0.190955430807096 1
-0.757821364642654 0
0.593802007401264 1
-0.0753919843474412 1
0.871240216800062 0
-0.219051519103484 1
-0.261571511196819 1
0.039929289389262 1
-0.573788613273143 1
0.170544983331934 1
0.334521678774237 1
0.182181354526019 1
0.299044717997404 1
0.304819216223581 1
0.0371430595186971 1
-0.207628007236115 1
0.249683684486524 1
0.154826446041091 1
-0.495433647251953 1
0.542912287803003 1
0.029905969996598 1
-0.419028358813573 1
0.355152937761362 1
0.703994744623458 1
-0.78495055397549 1
0.30713659390706 1
-0.514496112481583 1
-0.127837552062487 1
-0.458870728626225 1
-0.0440242846919344 1
-0.635786471548551 1
-0.389083908626599 1
-0.176910643096017 1
0.330427736941319 1
-0.350230603118897 1
0.47886151233147 1
0.438547682966105 1
0.430476255045348 1
-0.281223397403697 1
-0.252288255968605 1
-0.587693959588387 1
-0.489190910904688 1
0.0249219832582427 1
-0.0936610745382628 1
-0.368957487495028 1
-0.0345104834880846 1
-0.0208300386853923 1
0.187793102024248 1
0.315320717470229 1
-0.390086970553969 1
-0.33210425664889 1
-0.085522682055654 1
0.24246872288686 1
-0.435685868686474 1
0.27363900947431 1
0.887401556787805 1
-0.202046198950238 1
-0.110117022217351 1
0.176434435630685 1
0.209033080570879 1
0.480869468809073 1
0.475666570674572 1
-0.403276530381862 1
-0.616389935636279 1
-0.0536646179050974 1
0.00301110844565705 1
0.721168803368214 0
0.314158369411619 1
0.381506834031131 1
0.152831669761148 1
-0.309422997077174 1
-0.175593804622409 1
-0.448545285667084 1
0.0357623598539453 1
-0.297065266346588 1
-0.0554572561567726 1
-0.126732635540074 1
-0.282180157068462 1
0.269631659995232 1
-0.0952080738165821 1
0.00963601346277645 1
0.188906461026134 1
0.382698433374974 1
-0.0882085317115571 1
-0.448432731381497 1
0.590755043574712 1
-0.693127250844545 1
0.331125684692204 1
-0.0422944364441454 1
-0.125116885270836 1
-0.0498769014058403 1
0.39670409519009 1
-0.0416854162503802 1
0.0721861580241001 1
0.850511559106335 1
-0.393840455522369 1
0.0260069385886097 1
0.42513121625204 1
0.339997378698192 1
0.156566528682988 1
0.000784985882972093 1
-0.603623145539305 1
0.0306290365606651 1
-0.231230980200049 1
0.0146572342999561 1
-0.088821484903015 1
-0.257968411189895 1
-0.597212897249995 1
-0.196544269281334 1
-0.188302154740123 1
-0.957716547363527 0
0.169320119729723 1
0.172047452745242 1
0.363205584779224 1
-0.405918094924876 1
-0.573368853670971 1
-0.381423017936938 1
0.911169696730888 0
-0.152314018512087 1
-0.298995990414562 1
-0.422898911049965 1
0.0128160045994053 1
-0.183227502117715 1
-0.576832381296571 1
-0.298424959530887 1
-0.12243074343705 1
0.713817106445711 1
-0.0301793363549304 1
-0.285791737042807 1
0.143669957768718 1
0.176531247198489 1
0.178366864722303 1
0.513877677398718 1
-0.000745101018179567 1
0.340811539788501 1
-0.540160422733448 1
-0.0688007833961704 1
0.353309456449077 1
-0.57423500994941 1
-0.125904365651542 1
0.0601295917359937 1
0.204452479136805 1
-0.122520676796017 1
-0.0781255048146533 1
-0.522048962533354 1
-0.0404778188237975 1
0.228870502579999 1
0.306688954083037 1
0.0327926534929669 1
-0.286912227839208 1
0.442098630541631 1
0.152561215156273 1
-0.351798143475701 1
-0.134050867193057 1
-0.450085612459041 1
0.049685827423065 1
0.656174525594499 1
-0.467478920151047 1
-0.303199743932282 1
0.278695259485696 1
-0.0185884106293162 1
-0.0661914064674086 1
-0.311028198839488 1
-0.403205414231325 1
-0.399965586434332 1
0.152710747666682 1
-0.464696903836833 1
0.272709254658864 1
-0.0996691944607227 1
0.0320559245358675 1
-0.200792755724842 1
0.13309128329636 1
0.121534074358809 1
0.284963304142266 1
-0.0420493303487552 1
-0.303216846718597 1
-0.0706241721807742 1
0.174400082263254 1
-0.142180560379556 1
-0.05646429474781 1
0.289763828068864 1
-0.252004464457864 1
-0.609697346040078 1
0.0556529625908737 1
0.189314150328052 1
-0.514360601345638 1
0.658067222773886 1
0.0832599643687597 1
0.147115983890484 1
-0.221894777638637 1
-1.02896885610027 0
-0.0102502413595606 1
-0.462143231765389 1
-0.57881028487272 1
-0.278230214026781 1
0.590737787101185 1
-0.13322119899494 1
0.1006439956096 1
-0.302096561803601 1
-0.0285709731009501 1
0.21400874622149 1
-0.584686471232693 1
0.0791141415267405 1
0.170135161535604 1
0.500690249515654 1
0.127420683102439 1
-0.0663533626958199 1
-0.200828395845225 1
-0.120322110085589 1
-0.141924656430929 1
0.111619608017432 1
-0.231537361531909 1
0.113419412184163 1
0.00043099398492949 1
0.488185428493116 1
0.382116330195437 1
-0.348295731690818 1
0.16596362476449 1
-0.148706915164579 1
-0.241585802488193 1
0.221925700013591 1
0.50129526684783 1
0.0373466257612067 1
0.784311375304803 0
-0.524596336671714 1
0.00203455218802709 1
-0.128685221145732 1
0.0180835768152398 1
-0.468377450762396 1
0.00475046422118621 1
-0.393461630670542 1
0.841700362664207 1
-0.0423128797003119 1
-0.318193042563954 1
-0.509100135182655 1
0.0112500445726173 1
0.0918146260600682 1
0.0852963682546103 1
-0.147290880786873 1
0.0571181186466155 1
-0.873814169226148 0
0.0471697627967492 1
0.0307305183498647 1
-0.336594695211771 1
0.0786015997389152 1
0.528366916679893 1
-0.0128572233779619 1
-0.0629640872888699 1
-0.568674124866754 1
0.0181463408492536 1
-0.436725900387488 1
0.220155508567355 1
0.10881335353247 1
-0.456394092628886 1
0.314042641153924 1
-0.1849407413781 1
0.188652655486647 1
-0.183927339825761 1
-0.0159713038557179 1
0.122280191131187 1
-0.0783672907538281 1
0.254729950382526 1
0.369501484070366 1
-0.212203672227015 1
0.093812519099047 1
-0.0789098971747463 1
0.324721727534262 1
0.268648176949227 1
0.0747551852450029 1
-0.300695040319259 1
0.248527539985211 1
-0.0400983606012482 1
0.0318928396759819 1
0.398229247145163 1
0.0949007924254879 1
-0.0433685103417511 1
0.0384605409367438 1
0.171020662722182 1
0.0142744734918591 1
-0.0598336708610429 1
-0.105214322574416 1
-0.362770150370361 1
-0.290848541707646 1
-0.522764547887405 1
0.238819430545134 1
-0.103139120478866 1
-0.42128202845571 1
-1.36577476684652 0
-0.0858230730940844 1
-0.129195109660458 1
-0.241342002769661 1
-0.226259175213269 1
-0.454500424635494 1
0.140774596100125 1
-0.37461683998621 1
0.545222316789922 1
-0.414466506961357 1
-0.303984733702848 1
0.201236511806278 1
0.653274951790102 1
0.2419659739233 1
0.282416189485715 1
-0.289105938434791 1
0.327360422656967 1
0.0304387013923382 1
-0.0418591862403953 1
-0.14710609568405 1
0.728265261489378 1
-0.389644349939963 1
0.418810028291718 1
-0.24159281390821 1
-0.5643058180719 1
0.480596763790028 1
-0.317658952155786 1
-0.32332589222166 1
-0.79746691141661 0
0.672377441629886 1
-0.203482623527268 1
0.424712344039381 1
0.452654884564681 1
0.283779289697217 1
0.00561467293870184 1
0.686617518596583 0
0.492950486112541 1
0.456315959930246 1
-0.585170355898726 1
0.227166100301019 1
0.342845174088934 1
0.172746133939048 1
-0.320349382679861 1
-0.312050982582115 1
0.432278816360171 1
-0.471568394313826 1
0.0422375332785897 1
0.387871654557654 1
0.0660070749656538 1
0.563208223123178 1
-0.311154818607907 1
0.501168481367671 1
-0.376090436126961 1
0.275393374150797 1
0.027111739160361 1
-0.339791803447725 1
0.469979619087528 1
0.333975117651817 1
-0.254214810621878 1
-0.00434288253368285 1
0.657332046055238 1
0.247878443813886 1
-0.675235027229901 1
0.142423744971229 1
0.0668696167121401 1
0.285535215134899 1
0.268864840435584 1
0.109182695172953 1
-0.368204742188267 1
0.441006784638431 1
0.221873419404415 1
0.0983889302697032 1
0.106854075809153 1
0.58314465966778 1
0.326058307095872 1
-0.306054321128346 1
-0.243168281637388 1
0.334198097902792 1
-0.175782706191556 1
-0.0605417451455699 1
0.453186079728937 1
0.507792903007389 1
-0.473840115345889 1
-0.291423345154366 1
0.259603883893211 1
0.18697063424598 1
0.0487289148912795 1
0.187224520831804 1
-0.274795813556458 1
-0.482512620342424 1
-0.257911229426394 1
0.129374919660623 1
-0.506422394567399 1
0.0283958381909502 1
-0.235317519333177 1
-0.119922454603517 1
0.115353425980627 1
-0.801623925617227 1
-0.140963470361142 1
-0.072063615761411 1
0.493196172275521 1
-0.176303942107671 1
-0.115388106974482 1
0.252102997171014 1
-0.213530458401246 1
0.0885868501256895 1
0.0553161323406052 1
-0.313809888329155 1
-0.142009590886349 1
-0.111673331695688 1
0.171067100710053 1
-0.744162225638538 1
0.435016396233923 1
0.689295797049344 1
0.653729934840698 1
0.288622541200552 1
-0.174460410323243 1
-0.0135842899235066 1
-0.0292832958228666 1
0.518828807696538 1
-0.231256466743666 1
-0.0872868431675083 1
0.604707488748728 1
0.784498508522988 1
0.332128340501923 1
-0.284603949058081 1
-0.0300937932529336 1
0.273293696803018 1
-0.0880381643925549 1
0.120256903506721 1
-0.852638021035783 0
0.577604832975755 1
-0.465960444204122 1
-0.272387086798338 1
0.235013013265802 1
-0.254425027347206 1
-0.210091685290971 1
0.0782607557282606 1
-0.129702115971417 1
0.400335932152894 1
0.386273019447964 1
-0.257935193833833 1
-0.599015493325605 1
-0.117264998021636 1
-0.370627457135928 1
0.146365075791949 1
0.206625143857126 1
0.0206254464011567 1
0.540419600413252 1
-0.244279570076694 1
-0.0150181577557348 1
0.233551047469978 1
-0.34021962039768 1
0.0096963291652658 1
0.409290730071897 1
0.266048918225456 1
-0.0701236329686122 1
0.377392810171526 1
-0.349356195297784 1
-0.239696545637868 1
0.0766444695604327 1
-0.561372819689089 1
-0.432158599973621 1
-0.213351190549024 1
-0.0752192153884197 1
0.0848450206572033 1
0.794104405622381 0
0.317419245902809 1
-0.0611613324806297 1
0.514968472622473 1
-0.0486562684984892 1
0.0396233661553123 1
0.0418338400890955 1
0.128469602410784 1
0.469711241422338 1
0.189939569862508 1
-0.903795756578251 0
0.458962384458669 1
0.241808163514114 1
-0.139955463058036 1
0.430628649450083 1
-0.0224725552978064 1
0.0339427984693355 1
-0.494325816072574 1
-0.466959224388954 1
-0.0494262245360151 1
0.29499257100589 1
0.0491234176653627 1
0.0139982024264099 1
0.406641890277856 1
0.222172675157974 1
-0.0957817942982562 1
0.532775348434393 1
-0.286366728139564 1
0.282570841058392 1
0.275598059671531 1
0.224621806686564 1
-0.214565127996009 1
0.0278378330795547 1
0.100112918218071 1
-0.03917809136219 1
0.409453666082572 1
0.111046346106912 1
-0.116795654138362 1
0.183681101822209 1
-0.670799136912021 1
-0.332806856046426 1
-0.74462453514664 0
-0.41282675406619 1
0.209138168465388 1
-0.132850004816829 1
-0.234752945888724 1
-0.157828373946103 1
-0.0398500077943714 1
-0.0801519754600511 1
0.57988411629417 1
0.692430850748195 1
0.139899462922065 1
0.0351021726731825 1
0.143477192646691 1
0.458235134857917 1
0.189757673764 1
-0.303224043380444 1
0.675937160268267 1
-0.367654702777946 1
0.071452256875765 1
0.354127730646095 1
-0.0873697243449638 1
-0.0348687191672133 1
0.0432358917728114 1
-0.257419932018459 1
0.334497360787683 1
-0.294621783891479 1
0.258563601297138 1
-0.216735136707581 1
-0.0623251400360363 1
0.253456155128979 1
-0.0528710525237068 1
-0.239697695808643 1
-0.12117209990555 1
0.443614899998809 1
0.400744376820189 1
-0.583093654541106 1
-0.111357611483594 1
-0.175649409260187 1
0.112723515459319 1
-0.0959630068395538 1
-0.111650297304722 1
-0.243068423458439 1
0.691801616276392 1
0.0171424621160994 1
0.230700577769783 1
0.3880708656012 1
0.0949415355353818 1
-0.118153788527105 1
-0.0872647864536487 1
0.00261926780415805 1
-0.387553100710693 1
0.165359836823924 1
-0.0656758480665827 1
-0.431451470265588 1
-0.206290028363232 1
0.297276427465736 1
0.0871356301367458 1
-0.115106365787258 1
0.308358329856061 1
-0.0779832964248064 1
0.568093931411968 1
0.352708406120844 1
0.184546538256376 1
-0.51437881757185 1
0.0683859186212316 1
-0.244464801653047 1
0.242256495000871 1
0.39283202609274 1
0.376890272319566 1
0.369933314895261 1
0.761379174935396 0
-0.00567655095754488 1
0.53249087243219 1
-0.417063937136123 1
0.253952479635767 1
0.137070078647388 1
0.151249618136522 1
0.0387382248584728 1
-0.55485423222304 1
0.188810292397872 1
0.111000012651356 1
0.251886379142952 1
0.230193293884693 1
0.141835645737816 1
0.264354343148838 1
-0.407710395271267 1
0.021932756403746 1
-0.965585505919808 0
0.0839131271978081 1
0.14925051986711 1
-0.105098012312823 1
-0.0260409214176223 1
-0.0116670012150502 1
0.0526607051189412 1
-0.308192936168667 1
0.174349191143797 1
-0.955671100999635 0
0.293100932225252 1
0.330708218281287 1
0.765372804300343 0
-0.11657219613893 1
0.458327706429789 1
0.0358411163609034 1
0.51941700535746 1
-0.350494691083799 1
0.401860126560571 1
-0.0583649560450313 1
-0.159347878264876 1
-0.0161354225972904 1
0.113704484114531 1
-0.490760063568689 1
0.196597905602558 1
0.288811873500069 1
-0.243770529628936 1
0.350146462422691 1
0.158390504370838 1
0.285232414635536 1
-0.113394095835245 1
-0.157659852557224 1
-0.0556215296648458 1
0.358128088266623 1
-0.00484832150563344 1
-0.0543775320181537 1
-0.0901265583068202 1
0.710604856565024 0
-0.0982557790989597 1
0.401101781393533 1
0.140008938867763 1
0.504878272253412 1
-0.521649640245595 1
0.417171776019983 1
0.710655118171842 1
0.0514591522722427 1
-0.12913029748539 1
-0.194776534781976 1
-0.370752942620337 1
1.01125869526168 0
-0.573507861713101 1
0.249324369894472 1
0.38352843939593 1
0.202004971688869 1
-0.285758051363674 1
0.142114750261621 1
0.42261213239312 1
-0.767104765866071 1
0.11719141992956 1
-0.497748919676409 1
-0.552461215472368 1
-0.566666055548939 1
-0.167686096654447 1
0.0382105200816069 1
0.759637831220334 1
-0.508840473104705 1
0.353796466470046 1
-0.120677760078515 1
-0.0487326504351837 1
0.0829747146532744 1
-0.187454680771926 1
0.191221821676074 1
0.0777393916959434 1
0.227533642536025 1
0.0363340947784414 1
0.022164571895148 1
-0.385089930516976 1
-0.433432284331686 1
0.401684618344529 1
0.0982082201729763 1
0.0910077227324429 1
0.344587107291709 1
-0.184896997813044 1
0.141587848260497 1
-0.312844045472601 1
-0.428793148358608 1
-0.0578724506113625 1
-0.117261486353491 1
0.0803596143476377 1
-0.744697947823489 1
0.286260660662404 1
-0.529567679029882 1
0.224437437185542 1
0.262068638947352 1
-0.154429995409469 1
-0.143298701404252 1
-0.16917805377609 1
0.151872691648844 1
-0.253563697114763 1
-0.182250556071723 1
0.0789651219958531 1
-0.213654692504434 1
0.361004526603264 1
0.436241729056779 1
-0.502987883530599 1
-0.00860855373303744 1
-0.285343145603395 1
0.120065146243733 1
-0.356776667717463 1
0.383026144203177 1
-0.169254303258484 1
0.317443598113717 1
0.115352034117055 1
-0.929704115247968 0
-0.478071749916085 1
-0.746370629005165 0
0.392947869546626 1
0.282188084619425 1
0.0828875678989391 1
-0.060898178886279 1
0.185153584078647 1
0.653279491684656 1
0.12980563717619 1
0.0792010600903492 1
0.842099760720737 0
0.13391541076659 1
-0.355934698015879 1
0.692802717671869 1
-0.000286244214864451 1
-0.258196013128612 1
-0.188244291728714 1
0.271326335799446 1
0.603945192806884 1
-0.214619734632176 1
-0.0523058542513612 1
0.020781855473886 1
0.259407437379579 1
0.213047822424877 1
-0.130080587573807 1
0.0473691190997603 1
0.124195167338939 1
0.153641976223547 1
-0.221146449370415 1
-0.654162308181964 1
0.892367802221645 0
-0.302987553601908 1
0.184815660340438 1
0.349308442037485 1
-0.311062467470753 1
0.0771154291764284 1
0.333080888993723 1
-0.675930542065649 1
-0.402836352347016 1
0.35248711572928 1
-0.387937775360941 1
-0.76818191035479 1
-0.39505368481684 1
-0.039819622821204 1
0.646493762794055 1
-0.0297228917072667 1
0.0754654549675393 1
0.0628963324009145 1
0.280180153910499 1
-0.0805618703957809 1
0.63771858852501 1
-0.770228535164537 0
0.223784661563879 1
0.38140229379238 1
0.212232940541593 1
0.593926661550989 1
0.242830248379748 1
0.589125126629429 1
0.171111498255606 1
0.286915108711838 1
-0.264054016684956 1
0.360630797631229 1
-0.0872707439566729 1
-0.161144913502774 1
-0.96073106604368 0
-0.13985532694486 1
0.231997174664263 1
-0.388323498396867 1
0.0120221555151748 1
0.441992802571451 1
0.193066361627849 1
-0.354201635024851 1
0.0219021253321416 1
0.0492997919291708 1
-0.0700676388713673 1
-0.0391786881525048 1
-0.643764452531468 1
-0.0420598487634766 1
0.169057299892475 1
-0.143799860612386 1
-0.0642258909459978 1
0.13341614386299 1
-0.256096134848538 1
-0.178522462872541 1
-0.490242907428543 1
-0.53250762684197 1
-0.00756142200981885 1
-0.293842441825771 1
-0.584854221122562 1
0.0351533563351757 1
-0.0375078151116216 1
0.012903404007852 1
0.00064635134398483 1
-0.199797734259624 1
0.126449792739773 1
0.170085638784012 1
0.00936861990945657 1
0.0337743735676144 1
-0.433422474936081 1
-0.586638015572338 1
-0.432421041373672 1
0.448030212691222 1
0.0955248574398583 1
0.299593845409917 1
0.735195879595013 0
0.175488917885516 1
-0.345313714658018 1
-0.112156522917656 1
-0.322112611982401 1
-0.180324758759958 1
0.423432619640903 1
-0.611026489338876 1
0.560361686478085 1
0.0746758394206938 1
0.446409883268747 1
0.120597250456186 1
-0.137012326941129 1
-0.063759970104616 1
0.0784994222726598 1
1.02987019233792 0
-0.816644777339253 0
-0.324803926216202 1
-0.529569319647902 1
-0.330544210504895 1
0.215360674209814 1
-0.193334552065042 1
-0.117620231023395 1
0.192471380768404 1
-0.601734003243443 1
0.243917585349447 1
0.112918005708569 1
0.539274661141218 1
0.335138684559676 1
-0.0737356004282235 1
0.0922304084876928 1
0.670931157725476 1
0.47958469446447 1
0.61148405397735 1
-0.162192531449569 1
-0.133366217174979 1
-0.273068185189116 1
-0.294875365140508 1
-0.115534332865639 1
-0.579265399322655 1
-0.144784985331974 1
0.365480395355871 1
0.345837722104283 1
0.10766143364994 1
0.0310491987829171 1
-0.29866274770957 1
0.0114091496193699 1
0.541516867664364 1
-0.157223491871628 1
0.253122431740058 1
-0.0612733712985201 1
-0.899899355275179 0
-0.175663789313736 1
-0.317929993331206 1
-0.105898406711437 1
0.213801675908386 1
-1.10226388719938 0
-0.194387445255391 1
0.184337921571692 1
-0.115413032981282 1
0.00538836186119486 1
1.03509481524334 0
0.590492117214819 1
0.148026522424559 1
0.0946519512607299 1
-0.0175867074205514 1
0.526024924559653 1
0.0100559221027621 1
-0.40645153306882 1
0.354278337186726 1
-0.241252291284074 1
0.71657568370682 1
0.393784446247732 1
0.12224505962143 1
0.171920847243819 1
0.758336805596798 0
0.271481578398619 1
-0.408185381227151 1
-0.51623440533047 1
0.199862081120658 1
0.279888797034987 1
0.174179719202719 1
-0.104408007868827 1
0.741538151619125 0
-0.41835981400798 1
0.202610771067428 1
0.022138150632422 1
-0.254973493450254 1
-0.31260620643759 1
-0.232165205585924 1
0.345358850489391 1
-0.523074635441571 1
-0.025040464226256 1
-0.195899701082549 1
0.038346001961352 1
0.0633040984110013 1
0.163288231342043 1
-0.476030555996684 1
-0.346593765948793 1
-0.250529572251005 1
-0.174424421435716 1
0.289585511392455 1
-0.264830490557725 1
0.339918328782186 1
-0.0392885468141166 1
0.34452321220312 1
-0.487595801034219 1
0.40792255980196 1
-0.165558085091032 1
-0.471735563487302 1
-0.0315791389685935 1
0.362905446193217 1
0.361512834184036 1
-0.241884009785581 1
0.710623385913303 1
-0.271686428043345 1
0.555994333687122 1
-0.36022518668483 1
-0.181011703689584 1
0.0627398655123534 1
0.0580217055943508 1
-0.0111061126009875 1
0.0907096439676479 1
0.128818689678127 1
0.294903964676277 1
0.0614240961868515 1
-0.489300601285339 1
0.290547385656846 1
0.224575163855893 1
-0.320590132883098 1
0.208681902843743 1
0.315703152298143 1
-0.181867478540019 1
-1.05165446292507 0
0.0536856320893048 1
0.205310035731923 1
-0.193649057490783 1
-0.182968407188555 1
-0.0309415415498681 1
-0.416723030359834 1
-0.078054264736396 1
-0.141072155812957 1
-0.152492737973463 1
0.128285718943146 1
0.392684660682101 1
-0.734623276988964 1
-0.21933083131158 1
-0.0808156648687124 1
0.299772304849569 1
0.171491332863077 1
0.102566332766853 1
0.235255244632526 1
-0.0562769953146393 1
-0.0917864331255207 1
0.0940628138364101 1
0.525062054723071 1
-0.68220924745943 1
-0.109116607109381 1
-0.377782523430055 1
0.498389883583502 1
-0.548914973508041 1
0.830303655402125 0
-0.351755945755505 1
-0.373545874427012 1
0.328679608225376 1
-0.198682031214401 1
0.614649913829038 1
-0.244999528589751 1
-0.326832562123159 1
0.0398178602058497 1
0.451634691614274 1
0.0849808016927853 1
-0.40475107712687 1
-0.316837785268903 1
-0.00484506401391781 1
-0.549815595054998 1
0.137122617789883 1
-0.378736391254188 1
0.412623569733705 1
-0.157261547951146 1
0.0260135233186951 1
0.0150714344980517 1
0.393696292913178 1
-0.480477466451725 1
0.202850660154993 1
-0.756971301252346 0
0.317087434155142 1
0.153137670597344 1
-0.410914140155932 1
0.24967554526978 1
0.0387068463714246 1
-0.071931504217971 1
0.72572889033263 1
0.372049173870022 1
-0.181909271221799 1
-0.0226117381680436 1
0.047386251919251 1
0.647100766468452 1
-0.314662664670253 1
0.110233462007209 1
-0.397602464454769 1
0.22622805431975 1
0.720993142381065 1
0.112574023712367 1
0.384244539107828 1
0.245993733147085 1
-0.0567818062673204 1
0.101873298052649 1
0.191070303551944 1
-0.589380917434639 1
0.0597918198081566 1
-0.0330675839204608 1
0.364245722965711 1
-0.0574305339488311 1
-0.0990763860058856 1
0.748783668491403 0
-0.582058097069305 1
0.0737818693941978 1
0.00390787126945163 1
-0.405707801580841 1
-0.1775763211393 1
-0.0739717189211182 1
-0.177040123317532 1
0.0784533267836815 1
0.32364085034517 1
0.158185539355748 1
0.0868376559741772 1
-0.0361417269234607 1
0.11625049782563 1
0.171213559657202 1
-0.503838390121033 1
-0.00335433380951464 1
0.562307803268403 1
0.375941365141358 1
0.155730347742933 1
-0.312067205118874 1
-0.686689921409584 1
0.663406556677387 1
-0.0801747853129385 1
0.125731511536968 1
0.447313671547091 1
-0.230067995521524 1
0.254825636394362 1
-0.966129355564573 0
0.313746536904832 1
-0.424877091148924 1
-0.118259341452249 1
0.369816916249412 1
0.0382837148335282 1
0.155597110794648 1
-0.171380758478509 1
0.40522650569553 1
-0.00173205793779796 1
0.292251031005528 1
-0.450841985941419 1
0.032873096535148 1
0.268629112873487 1
0.199597180451331 1
-0.157164868409455 1
0.117740539356156 1
-0.0819768412476709 1
-0.132547724547586 1
-0.0417847356224482 1
0.332570949168559 1
0.145165529924215 1
-0.136728402667736 1
0.19188999107484 1
-0.704955125313079 1
0.415298035341381 1
-0.199179707007694 1
-0.0446626711557776 1
-0.030662103973457 1
-0.279398357319051 1
-0.211629078858747 1
0.776535695233704 0
-0.478060959962255 1
-0.427111884714965 1
0.0113603352034842 1
-0.697338600930684 1
-0.220551976335992 1
-0.0214356976266326 1
-0.0788967611208654 1
-0.30784832175279 1
-0.28063166259563 1
-0.0494569908772695 1
-0.0127302203509321 1
-0.0200515861322241 1
-0.683471232510857 1
0.364061664715712 1
-0.04855246103553 1
-0.174975381550859 1
0.185682792299212 1
-0.127946759166085 1
-0.41749591852596 1
-0.345775187851478 1
-0.0806830408127119 1
0.471484100149517 1
-0.25223736770877 1
0.141391742678313 1
-0.379344495831438 1
0.200119215852462 1
0.42390588418757 1
0.373862617918006 1
0.144727079536268 1
-0.527051363385716 1
0.0612562551661899 1
-0.726589929048679 1
-0.0449407707100831 1
0.184418218419667 1
-0.503702857915202 1
0.168676634481203 1
0.475832205254458 1
0.84816509277009 1
0.279074171992044 1
0.466568248093008 1
0.2646144533051 1
-0.444507972398275 1
1.01297989474941 1
0.580310861716589 1
-0.0894916878255016 1
-0.0822053303600361 1
0.0196657633046762 1
0.369413141766907 1
0.277769940807892 1
0.146698781181146 1
0.307656553295845 1
-0.854589798477082 0
-0.275232119989672 1
-0.346602253059064 1
-0.573759174735728 1
0.160769221429523 1
0.315856893376126 1
0.101128732221086 1
-0.137423917917683 1
0.21011582911983 1
-0.32820472783533 1
-0.58143193258497 1
-0.24473953018052 1
-0.332176910325568 1
0.0378599904843868 1
-0.0486279994107129 1
0.39051791804625 1
0.00918161790108879 1
-0.120663688778379 1
0.480135989356826 1
0.0354094695708232 1
-0.143819841241419 1
0.0601375905791684 1
1.21178624685877 0
0.411120260697315 1
-0.217811413517189 1
0.20650836945288 1
0.3246847305405 1
0.566362819737273 1
0.382324483339893 1
0.565326718887998 1
-0.609752626002112 1
0.295176841962566 1
0.161991008483678 1
-0.456613724300269 1
-0.453118215130065 1
0.126014501262689 1
0.0336566973672608 1
-0.414535475000906 1
0.128868284923817 1
0.174920168384905 1
-0.129926981515519 1
-0.174002382767058 1
0.231127033860478 1
-0.430103266912154 1
-0.0651792405785028 1
0.65793691077378 1
0.305822799510805 1
0.246721572635755 1
-0.0488028637550362 1
0.0995952859995276 1
0.156531722018646 1
-0.0989588506414207 1
0.096022054062078 1
-0.189314394246313 1
0.0968810978022046 1
0.0534842823045521 1
0.203079616986878 1
-0.327842195355532 1
-0.83572363069076 0
-0.23497211489357 1
-0.435259960858632 1
0.442599212842379 1
-0.737084706519627 0
-0.579578705157158 1
0.118887238540578 1
0.139230373955723 1
-0.143556793604711 1
-0.188109304488862 1
-0.00976992471551824 1
0.414784912584272 1
-0.138353008789888 1
-0.423836032285047 1
-0.0520654329961718 1
-0.106260474221755 1
0.600939438416553 1
0.468994388813895 1
-0.493448219100832 1
0.0603561503975456 1
0.203170077223424 1
0.249230676163141 1
0.389142288281323 1
-0.310319838536016 1
0.458575933600419 1
0.161948542788466 1
-0.508298813819639 1
-0.524154633344764 1
0.636851823835657 1
0.266490540471319 1
-0.775632099791482 0
-0.129455846029658 1
-0.0686107877833639 1
0.663551613416993 1
-0.255215004871038 1
-0.0152260342870002 1
-0.549879776997176 1
-0.208961055746966 1
0.0261409559345489 1
0.33619487399646 1
0.0612431033907857 1
-0.0459970471456009 1
0.033255302416118 1
-0.178467983787467 1
0.124395814254896 1
0.129915172977369 1
-0.356204912987958 1
0.339078978889165 1
-0.338908664317801 1
0.428825115712899 1
-0.189785915452205 1
-0.355084534126126 1
-0.166343919273092 1
0.223775730602279 1
0.581849782299209 1
0.216441881731485 1
-0.167578264689865 1
-0.180712448025459 1
-0.355524058399517 1
-0.287504400377126 1
-0.320271457277213 1
0.107532505330803 1
0.00338092727104491 1
0.0293474559972328 1
0.486713084290182 1
-0.80352786835219 1
0.0392607421321548 1
-0.0940361840094724 1
0.350490545465652 1
1.09183840934969 0
-0.121624602594201 1
-0.069510810723768 1
-0.457129278231219 1
0.241036666638589 1
-0.0867664868594065 1
-0.0504406066212717 1
0.373388406024815 1
0.0769127316460251 1
-0.691831600019227 0
0.499589567085524 1
-0.256538613742118 1
-0.0923605106367152 1
0.458427291800072 1
0.585194196059234 1
0.629638156208724 1
0.0183314286384133 1
-0.182820736545466 1
-0.705067209176505 1
0.0209552517853696 1
-0.172827992591608 1
0.333199687389653 1
-0.166913817743509 1
0.0199044393541349 1
0.157064204538454 1
0.42305140807105 1
0.571264276238942 1
0.374311180553223 1
0.491287550170271 1
0.1904289875399 1
0.468656027381294 1
0.349728531642354 1
-0.770956509638725 1
-0.58847693066026 1
0.260451049330875 1
0.0730256749228188 1
0.363020057285991 1
0.321659398125165 1
-0.228754505633085 1
-0.00683749910735557 1
0.0505008294278236 1
-0.140682943787513 1
-0.230670655422243 1
-0.0301132493627807 1
-0.178110923848834 1
0.382044956769654 1
-0.396086316432076 1
0.876685574665293 0
0.152572552961878 1
-0.14543617413673 1
-0.0453017820868832 1
-0.130218879701691 1
-0.187498492909081 1
0.29495195457217 1
-0.217810080882254 1
0.178278515487241 1
0.128038705819009 1
-0.372494119125466 1
-0.468356198565364 1
-0.183704893875152 1
0.466287676500504 1
-0.0755953545102001 1
-0.0477066900346543 1
0.484889794654627 1
-0.206210889035295 1
0.554186914471922 1
0.132109680327456 1
0.0763972891438676 1
0.125492025283092 1
-0.538001681048498 1
-0.053559843450776 1
-0.756660058927152 0
-0.0522954133030101 1
0.360130448280267 1
-0.593189713018384 1
0.106892086603377 1
-0.21992773022302 1
0.372848635313077 1
0.256950902676351 1
-0.357759136048295 1
-0.16951626667406 1
0.185353153173727 1
0.249589124142736 1
0.467133195894705 1
-0.698547249526741 1
0.224679900997681 1
-0.101002248649297 1
-0.589029684642239 1
-0.807219263743911 0
-0.0454686940295758 1
-0.36478008476946 1
-0.0102917743109643 1
-0.321152285687974 1
0.27089507571074 1
0.0718448583359837 1
-0.0727282297681734 1
0.307849016303016 1
0.0235708585832732 1
0.0890098656068163 1
-0.0681833950581062 1
0.115743051543962 1
-0.481783564565254 1
0.0542987522675938 1
-0.291877816453759 1
0.115881395070484 1
-0.438173707483133 1
-0.00821038744747352 1
0.0689842451819794 1
-0.0949625764481644 1
0.393704450826783 1
0.178588734135518 1
-0.375273871193324 1
0.12509138028182 1
0.326366474433542 1
0.439428523378445 1
-0.607812370205969 1
-0.872410429446779 0
-0.0970448660413505 1
0.0368067460372786 1
0.310152341453418 1
-0.242312271749266 1
-0.240279375377814 1
-0.144002670307063 1
-0.0842005687156016 1
-0.0252327262528613 1
0.313998610379109 1
0.0795463747591022 1
-0.360139179209723 1
-0.162163786484893 1
0.00270532538574217 1
-0.099476384184026 1
-0.29634816224483 1
0.237133510769592 1
-0.637556667328537 1
-0.0258952236340613 1
-0.0315382082232875 1
-0.624234745410077 1
0.0831911909280715 1
-0.340305974514268 1
-0.196231659799028 1
-0.300229473975661 1
-0.408773585029719 1
0.278319696180581 1
0.18189407688741 1
-0.227568308147042 1
0.467599526731722 1
-0.234505541536572 1
-0.0983179854819895 1
0.497830303126265 1
0.520464467922526 1
0.233172192477193 1
-0.0369761156255576 1
0.390913903897919 1
-0.104650664908381 1
0.928577200179876 0
-0.735197209263556 0
0.528748912906646 1
-0.633998404040586 1
-0.489812464404704 1
0.32017486255123 1
0.530912625392994 1
0.376170622638516 1
0.327173846502045 1
0.113790790816089 1
-0.100652478105238 1
0.810991457843774 0
-0.183671952475524 1
-0.457598160179442 1
0.195525516673512 1
0.474905460288055 1
-0.108968722693768 1
-0.10834305517344 1
0.0491055664968915 1
0.0904170402766933 1
0.109133579797498 1
0.197892794390049 1
0.769197978436519 0
-0.347758094052122 1
0.207020296458666 1
-0.495943483010082 1
0.533611905955259 1
-0.08157254048575 1
0.256462949272881 1
-0.304813496330367 1
-0.164243763554776 1
-0.747577692462554 0
-0.113491364433723 1
0.172519081651126 1
-0.212747566346112 1
0.273021215267255 1
0.551354661418566 1
0.132340523684721 1
0.127161891830424 1
0.152616623115422 1
-0.0511236414690585 1
0.338427565524991 1
-0.25578561899759 1
-0.0964071525906651 1
-0.313567371724038 1
-0.219431988845072 1
0.363184277019226 1
-0.0589485271951982 1
0.593586326994595 1
0.252642385063772 1
-0.22735123982949 1
0.197324682738027 1
0.158430156479354 1
0.285679501996598 1
0.131094098139083 1
-0.401421211129948 1
-0.113677180130014 1
0.341040075364904 1
0.0722025121473545 1
0.296789537424652 1
0.737436475575731 1
-0.414652186283779 1
-0.275809923425655 1
0.521876685524181 1
-0.513260392325498 1
0.635221014994051 1
-0.46891283288697 1
-0.23516079827424 1
-0.189027723104981 1
-0.420637229640308 1
0.409838279596371 1
0.647747403404655 1
0.364590774968638 1
-0.969142932389211 0
0.341440082711514 1
0.414052079149908 1
-0.0785535641659003 1
-0.176723741646996 1
-0.59467216265476 1
0.184144108316228 1
0.30917213735257 1
0.101172424444282 1
-0.545967557868231 1
0.531785158965316 1
-0.0439872474904398 1
-0.143003408297053 1
-0.139038687209714 1
-0.170786537633686 1
0.335445381529053 1
1.03401996741506 1
-0.38082037319108 1
0.314159340996334 1
-0.0849083438976817 1
-0.289078416406383 1
0.243894918606795 1
-0.23691214176206 1
0.690634477370869 1
-0.0589126283356709 1
0.240923831614844 1
0.0854425602782939 1
-0.0550827600258892 1
-0.232759357609177 1
0.282864400674184 1
0.613661978235013 1
-0.0302639677026709 1
-0.356934842499448 1
0.336537226397836 1
0.245341753410965 1
0.298807428162916 1
0.0584425244764056 1
-0.316934439755702 1
-0.0981119475931966 1
-0.161768437823508 1
-0.571958604408584 1
-0.515521341116845 1
0.217462465094634 1
-0.466798701552475 1
-0.4143268668801 1
0.446882483667742 1
-0.165249133648093 1
-0.335103256473984 1
-0.372207812826374 1
-0.0784804685999315 1
0.0984187865328543 1
-0.0171475912944041 1
-0.205084044288777 1
-0.5604144603972 1
0.275261156072281 1
0.13213449126797 1
0.416850550130966 1
-0.257315165107639 1
-0.371219036103294 1
-0.27574558201387 1
0.142428256145302 1
-0.250062290403576 1
-0.379788868455549 1
0.719624227371602 1
-0.315485527807295 1
-0.227588711098283 1
0.469532085145978 1
-0.240474883683218 1
-0.590556546995792 1
-0.155940824772522 1
0.568807048748418 1
-0.226695205276999 1
0.609173371071243 1
0.522709899804901 1
0.213857210473679 1
-0.164195926384521 1
-0.0238768682687193 1
0.519849597137036 1
0.312534280199011 1
0.229061760110373 1
0.320413234978118 1
-0.152708551146243 1
0.220692493524339 1
-0.223139570925359 1
0.162564953461265 1
-0.369167713723525 1
0.153638000928851 1
0.132677035594419 1
0.307705805384205 1
0.331923893278205 1
-0.265821447567364 1
0.171444608435606 1
-0.111375484480748 1
-0.0924932975522985 1
0.288193181474996 1
-0.0488380402406941 1
0.0368387385930059 1
0.457342144184418 1
0.303871788891796 1
-0.0570186714434945 1
-0.265527924551285 1
-0.674561517207747 1
0.131222869717669 1
-0.36013106245875 1
-0.28090944865573 1
-0.268556299949056 1
0.017977822352131 1
-0.0399365264057717 1
0.309419552608837 1
-0.131379615800581 1
0.284142067882387 1
-0.1144683243411 1
0.645198917316812 1
-0.329429265277457 1
-0.362106975358812 1
0.173984587715488 1
0.144714136474574 1
-0.000235356975758612 1
0.610028458666662 1
0.172986101528494 1
-0.277242037267521 1
-0.215263179158602 1
-0.139060895203987 1
-0.174500387617338 1
-0.0609842467326893 1
0.165325568032378 1
-0.868958579801792 0
-0.28357819582128 1
0.51506262901443 1
0.210032638037289 1
-0.221037770014865 1
-0.280671192058659 1
0.0624579179337609 1
0.674746884046283 1
0.181900395303395 1
-0.214468193566687 1
-0.37620549659615 1
0.105682158724982 1
0.299763200481662 1
-0.189870929222121 1
0.0631680919815875 1
-0.0489404488441044 1
0.08884993441505 1
-0.0454661956395567 1
0.0257515750836764 1
-0.145005395316579 1
-0.121808110625015 1
-0.144442302872714 1
0.22175627058736 1
-0.581823287281325 1
-0.283990917829478 1
-0.396001703702677 1
0.650759184072822 1
-0.114806179291367 1
-0.417631959469466 1
-0.0622265222650796 1
-0.0724927550290037 1
0.163818474732636 1
-0.642905479097957 1
0.302328166218787 1
-0.284920625572821 1
0.627324724447062 1
0.260377983698808 1
-0.292838800490644 1
0.0425784593087915 1
-0.384626701689824 1
0.0479778930286607 1
-0.0511934516156917 1
-0.405787438723641 1
-0.600013824519376 1
-0.121106277724508 1
0.565430074150681 1
-0.0064197049656996 1
0.466571798188442 1
0.267732482923836 1
-0.556218833391243 1
-0.0134553266583611 1
0.586181270984047 1
-0.315256483129625 1
-0.0960787630155989 1
-0.43094352915438 1
0.687011115648245 1
0.156383089599272 1
0.160690000446574 1
-0.851052749478532 0
0.333855130286481 1
-0.375656148998788 1
0.132409940053296 1
-0.582393191847287 1
-0.10834558694553 1
0.00311207523646478 1
0.36654132708658 1
-0.445279705552997 1
-0.210551811837016 1
-0.194768023377106 1
0.0735029625604018 1
-0.018528278280259 1
0.125857081973343 1
0.77715970472641 0
-0.258926357514775 1
-0.796414743749106 1
0.169212150148839 1
-0.286917440158982 1
0.06076044343212 1
-0.387413546259182 1
0.332987080545539 1
-0.0812020154661932 1
0.515027217666203 1
0.458674491436161 1
-0.453288772033461 1
0.342240709389049 1
-0.303898792363277 1
0.275200224162312 1
-0.316999789504894 1
-0.470925457486763 1
-0.338788435843669 1
0.17996368027373 1
0.0976049314473355 1
0.150433933287393 1
-0.741218651441778 1
-0.136082482895397 1
-0.125181143130291 1
-0.40588722798482 1
0.213512574428546 1
-0.776949590524803 1
-0.157393600440496 1
-0.127418886005902 1
0.328579441842991 1
0.0313842502673808 1
0.050136678817384 1
-0.353280569347184 1
-0.228420353872167 1
-0.00601412323183495 1
-0.0623192074686455 1
-0.722297094736298 1
-0.280714671707608 1
-0.260709627911516 1
-0.377375097021637 1
-0.26117858532762 1
0.362239092718355 1
-0.123572507309194 1
0.443231838381325 1
0.0665281605388419 1
-0.16277362212752 1
-0.0666704681700328 1
0.150859915735092 1
0.791623674263681 1
0.0736453983212693 1
0.192002250853952 1
-0.201043394237643 1
0.417173750589245 1
0.172617323239202 1
0.0764759868874378 1
-0.523080298256397 1
-0.264074700066807 1
0.380809301352196 1
0.343208232975961 1
0.409176298521289 1
-0.478997081499596 1
-0.103214628768122 1
0.269767552932477 1
-0.173819796841572 1
0.167028972630444 1
-0.0750084089229687 1
-0.0776076661415924 1
0.632736839942351 1
0.378428623650019 1
-0.0758800168190143 1
-0.310463745590604 1
0.27869035772357 1
-0.341537566794166 1
0.473966922455643 1
-0.0193817170699831 1
-0.0403718185619526 1
-0.0402940140921387 1
-1.03626305982607 0
-0.577987087096623 1
-0.385710854678346 1
-0.0649566332277268 1
0.0724700643071126 1
0.17805729636904 1
0.475932090835965 1
0.602061570331466 1
-0.344459729327783 1
-0.512153861050228 1
-0.316053961856993 1
0.129211458072082 1
0.136043543489594 1
0.468911382537952 1
0.129647493402026 1
0.377038804354249 1
0.552116347829699 1
0.352744383442759 1
-0.265435635144052 1
0.306199568596763 1
-0.212434196475912 1
0.639103295258724 1
0.0251994677267681 1
0.147435236071806 1
-0.459630425839724 1
0.721748442741332 1
-0.398870114478049 1
0.106070941468702 1
-0.335399110347665 1
0.539470968912709 1
-0.749564288836754 0
0.237415603247284 1
-0.585813408537144 1
0.840381560253942 1
-0.384141477331968 1
0.378805479939159 1
-0.190742879316952 1
-0.323684415249262 1
0.122630141362632 1
0.445607784692546 1
-0.133681843302253 1
-0.0487245113279825 1
0.363879472468294 1
1.15787470183405 0
0.421504092595969 1
0.195593775526288 1
-0.316381436774461 1
-0.560213395124378 1
-0.42110309357698 1
0.349229307261642 1
0.861482718764295 0
-0.101720743162055 1
-0.371913971410222 1
0.409519237225041 1
-0.0961553926196976 1
-0.07944266905064 1
-0.525675417231553 1
0.121916137869417 1
-0.316977751130655 1
-0.201487044860726 1
0.0604016643837624 1
0.26765958831408 1
0.305584338095596 1
0.316977546992948 1
0.458532612543051 1
-0.557632202019009 1
-0.161559794576696 1
-0.117255556537581 1
-0.0136312064150845 1
0.0327943484554244 1
0.398489509201638 1
-0.05241749067512 1
-0.386334316449444 1
0.305340475295372 1
0.572128430951838 1
-0.432830517689132 1
0.000921004813398116 1
0.348042166280385 1
0.051248612277785 1
-0.240797914327545 1
-0.0264597695745708 1
-0.0956420731512701 1
0.208758723129615 1
0.133466270343563 1
0.282595944945395 1
-0.911509839562209 0
0.449621503794189 1
0.0742473260287658 1
0.174644475593458 1
0.282063220655341 1
-0.124836422151102 1
-0.0060999280381106 1
0.00455928730968135 1
-0.899403339665209 0
-0.32193083639797 1
0.451626614381167 1
0.140021895274545 1
-0.453408740930346 1
0.110937451241585 1
0.334254276460712 1
-0.180415705033134 1
0.464308475182214 1
0.849670769013903 0
0.224717826226853 1
0.362364061792586 1
-0.086113527684737 1
0.176149497169475 1
0.158729664334943 1
0.367803268846396 1
-0.281401057690602 1
0.0465244224210549 1
-0.889191848996362 0
0.0963989108843075 1
-0.359355051711552 1
0.254471490203468 1
0.0157534541408554 1
0.206851840794589 1
-0.317465321541746 1
-0.0738607438812657 1
0.339189664057084 1
0.682108113155302 1
0.239912595230059 1
-0.316384550552627 1
-0.961379560535972 0
-0.33706766560842 1
-0.752705611513279 0
-0.403223783178884 1
0.586541009185952 1
0.0916986773799408 1
-0.0357035452963188 1
0.531718616376012 1
0.0888189315946111 1
0.595114806917489 1
0.140734768949388 1
-0.105731927826302 1
-0.0544857318231165 1
0.0907451283655138 1
0.00897580447556531 1
0.125181793363174 1
0.0813589316545617 1
-0.225097044190054 1
0.00247532269677293 1
0.0694657831516807 1
-0.173940103680596 1
-0.0364051542177358 1
0.481660492214382 1
0.136807395996673 1
0.010715852977442 1
0.213625143694181 1
0.109017941171069 1
-0.852766581357158 1
0.102415606454002 1
0.307335496815315 1
0.201925066950652 1
-0.164451775473011 1
-0.193595056808302 1
0.991324946642879 0
0.0184794810082229 1
0.229025228075925 1
-0.279820278737804 1
0.0893253555066901 1
-0.770015867178504 0
-0.078875963059874 1
0.179278257360424 1
-0.219836625472605 1
0.0836676288840789 1
-0.496672620729375 1
0.24030731736264 1
-0.265047021752602 1
0.0568770680957872 1
0.446159236930311 1
0.136542233592254 1
0.500997915827265 1
0.3919807037358 1
0.355649514143606 1
-0.227233734809796 1
0.127444343755997 1
-0.0900555018766073 1
-0.652659663639016 1
0.492383638960059 1
-0.464461848918442 1
0.485789576407386 1
-1.12519308287852 0
-0.263573391281681 1
0.45359309668676 1
0.439382146711538 1
-0.0404786045020125 1
0.659104466649093 1
0.682032831940278 1
0.120014110903738 1
0.263842955984696 1
0.408676206111328 1
-0.0782861765616129 1
-0.899969327173065 0
-0.0481297881522184 1
-0.246088539108197 1
-0.451051003324137 1
-0.124472808435377 1
-0.0967338607341061 1
0.210265328667019 1
-0.0158710558045707 1
-0.0360046941750512 1
0.117674230442104 1
0.068694602333657 1
-0.159378827947638 1
0.112467224264516 1
0.133757472561046 1
-0.0921729438412467 1
-0.113500676544828 1
-0.105534166843513 1
0.0974690197941855 1
0.455780561906132 1
0.100570251227781 1
0.183955579849466 1
0.219624666447585 1
0.0223287789920199 1
0.531462775102618 1
-0.0767789293127544 1
1.03658565901761 0
-0.159269947350833 1
0.185003862896503 1
-0.226568121188933 1
0.462751982393218 1
0.820672907099354 0
0.320942780878738 1
0.544602602904704 1
-0.425768025935289 1
-0.556923227983782 1
-0.0335078833924092 1
0.210562027708643 1
0.259334825488913 1
0.023967239656928 1
-0.17257911900721 1
-0.209904476248446 1
0.516601474351462 1
0.43247361660007 1
0.300240309511052 1
-0.161931808785391 1
-0.249666788263579 1
0.092173961879529 1
0.274348026109329 1
0.252496032634145 1
-1.04423746357348 0
-0.268735320951982 1
-0.690560945224715 1
0.0153770458325371 1
-0.0393817763438034 1
-0.292301235580077 1
-0.70167351858805 1
0.539631367098656 1
-0.318918196030734 1
0.106828141647375 1
-0.142192294635533 1
-0.343881045341819 1
0.189141458611011 1
-0.253702853521736 1
-0.695759977766405 1
0.00322114219439269 1
-0.0247801994765151 1
0.0824548785850026 1
-0.22641827124127 1
0.1521149742226 1
0.351188674701466 1
0.525229822476856 1
0.31997973055676 1
-0.00916288255476178 1
-0.398139672675555 1
0.274470700377619 1
-0.11988021198151 1
-0.224002324742554 1
-0.0405172295992643 1
0.0535217960576562 1
-0.632518639727663 1
0.0726421602944438 1
-0.523705845133819 1
-0.106305245669004 1
-0.49387800725272 1
0.0993024280283255 1
-0.624938691077051 1
0.249548386223058 1
-0.286302536182752 1
0.186482699132646 1
-0.197503887697958 1
0.0770680757085212 1
-0.561363326100533 1
0.146479358345771 1
0.311875390708575 1
0.0486861905830531 1
-0.273588771619501 1
0.478875894748391 1
0.0359806494935176 1
0.100897214895362 1
-0.43037943120007 1
0.196759244964924 1
0.136124231735596 1
0.212348962978158 1
0.119923867913812 1
-0.441688969910359 1
0.127951562167031 1
0.136577274492916 1
-0.395302727123483 1
0.454249864445602 1
-0.540941397871991 1
-0.00439583026477436 1
0.259381081734648 1
-0.604154989233284 1
0.268320814416198 1
0.574519647404345 1
-0.328185270363408 1
0.158856239101176 1
0.0120237457493331 1
0.079094219922792 1
-0.671243161464174 1
-0.391942953770897 1
0.910734322104494 0
0.0474848747720322 1
-0.0702262581233278 1
-0.177042647002171 1
0.0915684302997044 1
0.711944004164041 0
-0.407220509857082 1
0.190478589082289 1
-0.557296027912986 1
0.104096438093998 1
-0.03270415879097 1
-0.178540326991302 1
0.135027987858659 1
0.566680799022654 1
0.349335531583955 1
-0.184723524829427 1
0.78670177914641 0
-0.267203795738269 1
0.0214790652963856 1
0.0871056224481829 1
0.311479034469263 1
-0.82526531474681 0
0.192673204607164 1
-0.277693893184217 1
-0.379868925341912 1
-0.263756865691972 1
-0.223231959229942 1
-0.0974193185339046 1
0.00898693228345357 1
-0.103554696814182 1
0.0938943203838996 1
-0.44015054625087 1
-0.402772859308211 1
0.0344168450466867 1
0.389732220774905 1
0.190247832380283 1
-0.0729795213221772 1
-0.851793874021502 0
-0.00863171635241874 1
0.537507363873419 1
0.27174404069969 1
-0.33130338697074 1
-0.0867238576597566 1
-0.264925430898496 1
0.345581240643418 1
0.139695144043308 1
0.0858137780465694 1
0.155688512957376 1
0.512037385840464 1
-0.1660064404909 1
0.138908183020608 1
0.165479030140379 1
0.267599503605601 1
-0.403714048934557 1
0.132926364605199 1
0.286811403794623 1
-0.398903137512038 1
0.236053868293419 1
-0.256169610279688 1
0.139090514097859 1
0.789213462012525 1
-0.289750525576574 1
0.0416742220059317 1
0.438982012361177 1
0.080782358088921 1
0.392119609155404 1
-0.342151747600682 1
-0.23601817504956 1
0.572512637185446 1
-0.210874327335477 1
-0.00558637105838765 1
0.376869892609883 1
-0.0115451104953102 1
0.107627775489418 1
-0.256596995560991 1
-0.140361636040464 1
0.000514661485518375 1
0.471891366965805 1
-0.270499997671249 1
0.257151163697624 1
-0.354422896426302 1
-0.180090454413126 1
0.221162021363633 1
0.0462091729424963 1
0.179603336465728 1
0.0990806548048907 1
0.322827273123253 1
0.250409151353352 1
-0.0359108774461522 1
0.451878702819024 1
0.387323780242165 1
-0.107058156477479 1
0.451183246641057 1
0.608749110727066 1
0.239788944765945 1
0.0329818026072431 1
-0.402219164150563 1
0.0421260541078007 1
0.748089925771786 0
0.40101626150711 1
0.143729487597642 1
0.138049137171551 1
0.139680090746162 1
0.110705172032917 1
0.126415592749838 1
0.0749295706419804 1
-0.110029728428825 1
0.00111108475252597 1
0.0578271822696715 1
-0.490094171594602 1
0.402281646995648 1
-0.0514885527183729 1
0.300642270481576 1
0.121959182651932 1
-0.0631158262939037 1
-0.811887529565814 0
0.0812230849948169 1
0.284101583697846 1
0.131840736820935 1
-0.5526078268094 1
0.138600840228739 1
0.0853909099878721 1
0.206862894678851 1
0.120537744415715 1
0.253186286073529 1
-0.477160466399567 1
0.138230951599421 1
0.0227008400056652 1
-0.136424190495051 1
-0.224379983449147 1
-0.150415685175571 1
0.454416906526207 1
0.103647447585879 1
0.336173256855086 1
0.0866953943509869 1
-0.67432853435884 1
-0.349993043094583 1
0.194015985172752 1
-0.265691097977077 1
-0.815647742122033 0
-0.245624683709606 1
0.0351633551299241 1
-0.172671857700469 1
-0.0979102371708121 1
0.485918847174529 1
0.564584618055427 1
0.177647817058798 1
0.249743155755661 1
-0.477688173180835 1
0.398430419368272 1
0.0829737899267568 1
-0.271206940078738 1
0.311915254200591 1
0.503543473278069 1
-0.12427241658577 1
0.0797431920354416 1
-0.108367514522464 1
0.0444531709451874 1
0.516239451826801 1
0.0405020912447896 1
-0.568702252480235 1
-0.295029449917181 1
-0.573340989712511 1
0.319920740381177 1
0.287672074766147 1
0.209675206525336 1
-0.76280285894107 1
-0.553397106492933 1
0.528274544026594 1
-0.601586729524689 1
0.0793834623647084 1
0.0441899267446731 1
0.414498516418187 1
-0.663927672169518 1
0.587779509048619 1
0.436370845193307 1
0.204214027341089 1
0.586668874503281 1
-0.362148655863271 1
-0.118495388695587 1
-0.133854298212022 1
0.499023591002646 1
0.651517497021049 1
0.97290223544481 0
0.0944713090636401 1
0.447051534600359 1
0.419889224207098 1
0.0499083083468677 1
-0.274069503493647 1
-0.0819445572582889 1
-0.0651119813037291 1
-0.0470452697114052 1
0.476132973917678 1
0.287179230528468 1
0.102259918206332 1
-0.127932625875443 1
0.0325061933214856 1
0.00165344072026991 1
-0.828027019641009 0
0.102592270984524 1
0.302457085289441 1
0.0635733455053156 1
-0.472125390336936 1
0.372528069171321 1
0.167802180730677 1
0.690484524876886 1
0.0729575371797685 1
0.2730144447883 1
-0.36265299841916 1
0.216136480649457 1
1.19472894786832 0
-0.220416508016103 1
0.159435224558769 1
0.305749543234073 1
-0.0303214163482615 1
-0.116939415710864 1
-0.151876725452423 1
-0.0640459785904545 1
-0.413964064930398 1
-0.474749945501327 1
0.717229894453314 0
0.0454055605776333 1
-0.0182676551166724 1
-0.580005393166289 1
-0.0721499760212541 1
0.355157719234373 1
0.0753346807026667 1
0.184897017622983 1
0.383340626732567 1
0.0629365687339076 1
-0.0197564754409865 1
-0.32382552053027 1
0.50624527550204 1
-0.361630083785871 1
-0.996989809634781 1
0.148998694767877 1
0.400270843968037 1
0.145238974339217 1
-0.343576971415132 1
0.318639733503544 1
-0.621754963388603 1
0.39655255430676 1
0.0184749926081152 1
0.107492609401493 1
-0.131244505802593 1
0.203248704380927 1
0.0623780100164862 1
-0.023910499619336 1
-0.228904309186915 1
-0.664083126669037 1
0.200048954572893 1
0.0408958749268377 1
-0.0393045030442515 1
0.0875122325006142 1
0.060940655587075 1
0.0357194811568103 1
-0.379024632463186 1
-0.381578041073696 1
0.5576594279916 1
-0.0546873241916953 1
0.0246429307902502 1
0.842666059232568 0
-0.832126882058141 0
0.0598476620620891 1
0.147054455863999 1
0.0571702007113111 1
-0.0428810908632678 1
-0.0430494609693877 1
-0.0813528622117678 1
0.315714203135079 1
-0.211110648493194 1
-0.286272022875727 1
0.521948654010502 1
0.392775202436877 1
0.290270415171511 1
0.198227435215866 1
0.0379212007772093 1
-0.341116530170183 1
-0.35108544405128 1
0.0144647809932681 1
0.0854285459237859 1
-0.283532472425166 1
0.0677967787771463 1
-0.458998948353713 1
0.0536362631419915 1
-0.359977988459077 1
0.403818253623207 1
0.00486939869953093 1
0.185919917339695 1
0.0958750814289483 1
-0.0305570385791358 1
0.639376214299151 1
-0.499792931614177 1
-0.311737437484936 1
-0.614109130667287 1
-0.149943816336437 1
-0.7610115518711 1
-0.398787023079983 1
-0.603121038009687 1
-0.00249620219631791 1
0.181660608779804 1
0.324341589997345 1
0.436008354049721 1
0.0776527623249591 1
0.651734116164914 1
-0.131883898837379 1
0.00447784190172115 1
-0.308319543433748 1
-0.0991673687271319 1
-0.270698562745842 1
0.335536496080325 1
0.0401222322590745 1
0.278987478374903 1
-0.455032120792431 1
0.527716314453298 1
0.384577399456055 1
-0.369372160863379 1
-0.120382658992013 1
-0.0688103394002558 1
-0.652342550198759 1
0.335142422251334 1
0.165221341670468 1
0.287890054832745 1
0.324255933618347 1
0.0981393513039579 1
-0.18901188523542 1
0.216300104663604 1
-0.0847541805048217 1
-0.344009907122564 1
0.403618946093954 1
-0.441789585233901 1
0.280857746863658 1
0.0682615681519321 1
-0.362735681415153 1
0.291510459297557 1
-0.03885197987895 1
0.223651884739091 1
0.620363080275282 1
-0.466553841631318 1
0.204273798067259 1
-0.527293876075767 1
0.0437006150133882 1
-0.298681824652776 1
0.0561517598846352 1
0.145924920100156 1
-0.336743320069112 1
-0.0209286790643988 1
-0.0656265909995041 1
0.0558399789570725 1
-0.0671271719094289 1
0.449669314971142 1
-0.293593562830044 1
-0.0969787814341163 1
-0.0159614991126467 1
-0.46220944218835 1
0.237863321526442 1
-0.330056066418567 1
-0.434540309966469 1
0.335460584525261 1
-0.348528195341503 1
0.0419590368987067 1
-0.542551821785944 1
0.0618704848092156 1
-0.653971470818103 1
0.457130609589087 1
-0.681948381229939 1
0.00906110854738131 1
-0.53122326853097 1
0.10023318233465 1
0.144461814738006 1
-0.116223063377955 1
-0.232422331336374 1
-0.133357164965525 1
-0.338670497628293 1
-0.295422443195363 1
-0.311410379414123 1
0.020384396778931 1
0.149599497489947 1
0.141493687654928 1
0.362038022602154 1
-0.0221100903475285 1
-0.102329896116346 1
0.0310167894581675 1
-0.698450217821129 1
0.988675545833096 0
0.0584201479930586 1
-0.0523946718442601 1
-0.150726975624337 1
-0.110933102066048 1
0.609314294701997 1
0.0814514411390438 1
0.458829560687955 1
0.57164579952081 1
-0.268908723803741 1
0.245090556244305 1
-0.154330897105418 1
-0.247211119743816 1
-0.532397721265199 1
-0.821389861194641 1
0.121312435694905 1
0.144282432963603 1
-0.486793976657729 1
0.0370575003511848 1
0.967994369223356 1
-0.207677711282469 1
-0.83677995612683 1
0.00848986020540979 1
-0.144621816932347 1
0.193546169984384 1
-0.0886085241797279 1
0.0281081134745049 1
-0.0255823898922667 1
0.306019490382588 1
-0.563070155677677 1
-0.728155059509603 1
-0.175802242477908 1
0.541288848973381 1
0.180545976986318 1
0.570478439706715 1
0.365069766449463 1
0.172640487680119 1
0.22744264476155 1
-0.236262939669069 1
0.723472216429281 0
0.0279157278703168 1
0.365807494307929 1
0.427489415364448 1
-0.363579616771122 1
0.362451128296646 1
-0.649224055530589 1
0.0314848409278527 1
-0.782200315787755 0
0.402450503163703 1
0.377159194481751 1
0.382170321759147 1
0.0728196042806294 1
-0.191225653430602 1
0.368793186240381 1
0.0804511096857713 1
0.00981957084697332 1
0.875666320928636 1
-0.0624961850762389 1
-0.21671245373046 1
-0.313269047857365 1
-0.231909079790462 1
0.0583393533942881 1
1.08518754194008 0
-0.0766533882013875 1
0.0244435435602891 1
0.125804758280727 1
0.160463153222906 1
-0.0985339098467648 1
0.4338800852798 1
0.197611874479074 1
-0.187165150372174 1
-0.162177458897443 1
0.0156864047264878 1
0.312312545362681 1
-0.30797461558701 1
0.0932215836549263 1
-0.650770821169003 1
0.040453504186243 1
0.857849115434848 0
0.101966902423392 1
0.196063396719998 1
-0.128483376511546 1
0.199471034199811 1
-0.364042925623602 1
0.301764323319698 1
-0.092707543813495 1
-0.0270404386995581 1
0.0764984785418329 1
-0.202089361525405 1
-0.332266315026581 1
0.278739637092551 1
0.0462661129263153 1
0.0459501671604896 1
-0.805188114957257 0
0.236367818658771 1
0.0730903471716866 1
0.0934292167654666 1
-0.309498530416757 1
-0.472396530299418 1
-0.349305738547968 1
-0.0696780039921908 1
-0.362475676778391 1
0.835031550400623 0
-0.86809166345784 1
0.290345751470635 1
0.615481680640697 1
-0.865460276425342 0
-0.182439728615434 1
-0.350411141035014 1
-0.0894632311382607 1
0.641572039189277 1
-0.270014080766658 1
-0.0455606445649067 1
-0.619635230049655 1
-0.280073605472341 1
0.223929297384092 1
0.0827425350208789 1
0.122126605384154 1
0.476462266019223 1
0.126289245513391 1
0.700057483805908 1
-0.138516379053185 1
0.24673244545441 1
0.721745762589678 1
-0.0895697216272353 1
-0.15922564382596 1
-0.512143100793043 1
0.306493296806016 1
0.137028788387214 1
-0.0178293049195284 1
0.660829122727713 1
-0.128566301179549 1
0.0829694018452124 1
-0.0907576351279727 1
-0.283388657795998 1
-0.0240271287679553 1
-0.544282661518525 1
0.266382556728328 1
0.533210206398321 1
0.53601659547601 1
-0.00671825119948671 1
-0.287409558268454 1
-0.635071660293585 1
0.571142920313356 1
0.623144089955665 1
0.212616336144916 1
0.633775261239822 1
0.528122096689877 1
-0.311062976213675 1
-0.168086725002501 1
0.513554602290534 1
-0.733154894604541 1
0.700761194912428 1
-0.456753801432855 1
0.367743360207599 1
0.425675327532366 1
-0.0485754828379238 1
0.59256690629355 1
0.738198617984837 0
0.699590652274693 1
-0.0582707193049871 1
0.425126748302916 1
0.100781750986047 1
-0.802119131701037 0
0.00859346221559776 1
-0.406205516303567 1
-0.0383861909375616 1
-0.258315481513928 1
0.0244622562686292 1
0.414303362897657 1
0.221235981358893 1
0.37114605724624 1
-0.174513708093796 1
-0.58696752549384 1
0.375619863110176 1
-0.426198869794259 1
-0.0307378760604224 1
0.236624719541332 1
0.0540311764403931 1
-0.0540757025358303 1
-0.511421985093638 1
-0.64681238499904 1
0.829311005328678 1
1.10814461993702 0
-0.291388552203809 1
0.302155357093317 1
0.464864531622113 1
-0.197667069426346 1
0.138082845446206 1
0.0947189026623163 1
-0.600854986127615 1
0.289933466525597 1
0.123186190388012 1
-0.0851407170790919 1
-0.447788068737105 1
0.201062825659541 1
-0.442183182091598 1
-0.451385365038534 1
0.302205198130714 1
-0.185301450791814 1
0.136285710661946 1
-0.131003435065795 1
0.260467033567958 1
-0.0851374028583283 1
0.0737732364363177 1
-0.152161134338827 1
0.245195762263686 1
0.184431343775437 1
-0.528485171123626 1
-0.182831621978492 1
-0.595368372871398 1
0.161449800148585 1
0.351869028940977 1
-0.542662947201321 1
0.268815151227385 1
0.193263619744176 1
0.557840766862365 1
0.301922365876112 1
0.10225089088867 1
-0.511376418126603 1
0.102527050877567 1
-0.0506293759119979 1
0.0619601743195378 1
-0.289494286733317 1
0.201804956457426 1
-0.0986735990028062 1
-0.311473463268444 1
-0.47395456319927 1
0.386046110324882 1
-0.00962083994664483 1
-0.709481028746113 1
-0.326631958868555 1
0.387182977011602 1
0.0778498139443601 1
0.187514678231216 1
-0.187313794872578 1
0.179393514745192 1
0.0559818560406596 1
0.384527667551715 1
-0.408197442909234 1
0.841178265655391 1
0.0505495304901813 1
0.319401551410903 1
0.434448558968385 1
-0.0236285327609781 1
-0.0735176200378325 1
-0.149076606272347 1
0.268233720548896 1
-0.712969240551027 1
0.769175152102968 0
-0.311442115168394 1
0.172645010481745 1
-0.447686116936765 1
-0.371855417038187 1
0.231162055787111 1
0.251235971132466 1
-0.575938016377495 1
-0.170878875729299 1
0.773746008330095 0
-0.332932194762379 1
-0.190589745308013 1
0.116825648319873 1
-0.965348311220833 0
-0.15898271508031 1
0.541169572973561 1
-0.133116025227248 1
0.390295578309057 1
0.470196887467825 1
-0.171606134398978 1
0.120606957406135 1
0.00695711093404175 1
0.729068716660067 1
0.111032562372112 1
-0.523399122203184 1
0.0433453316131197 1
0.0756080033874256 1
0.22903941594818 1
0.289668145904019 1
0.160337612429029 1
0.134870546832677 1
0.134508636940689 1
0.0926482214729543 1
-0.568370430326796 1
0.11730678228109 1
-0.662814847433435 1
-0.264461134718919 1
0.0595571823403643 1
-0.261479312378399 1
0.00922242895726463 1
0.741393464539496 1
-0.769493470393619 0
0.24462010537646 1
0.439212094023883 1
-0.144245258666913 1
-0.348926252041255 1
-0.1111159933045 1
0.106020348797463 1
0.33581571050885 1
-0.254315339586977 1
-0.0853037691123259 1
0.134696332544995 1
-0.132559617261359 1
0.556926896578789 1
-0.470887352410188 1
0.304301684429249 1
0.226901219790345 1
-0.402316698081893 1
0.277473476999936 1
-0.18424087775763 1
0.149116212895126 1
0.247735081448141 1
-0.209898797647789 1
-0.304259657732815 1
0.244305075532445 1
-0.0468134564897984 1
-0.184347972493162 1
0.139156155378439 1
-0.0556686680443577 1
0.411485513545156 1
0.224707348120618 1
-0.302359673992611 1
0.377626925819292 1
-0.253720913492251 1
-0.255818023476945 1
1.08868952754127 0
-0.241376362515323 1
0.260715156575678 1
-0.455109109416196 1
-0.684781212911279 0
0.343313769351388 1
0.244443986522912 1
-0.482206864072921 1
-0.353087434581602 1
0.122052259364089 1
0.0343223246460013 1
-0.0883935301208942 1
-0.0692989606779151 1
-0.0819308156500356 1
0.104501664176755 1
-0.302342699116228 1
0.569744238409198 1
0.32868801974962 1
0.526829395779144 1
0.000357456800484657 1
0.334092400804689 1
-0.684473622732743 1
-0.50859346682671 1
-0.345512942670923 1
-0.531549344877002 1
-0.0744058284956499 1
0.629124908124754 1
-0.659040777985959 1
0.311949565528091 1
0.141347218423533 1
0.3389711619974 1
0.218035023844731 1
-0.238957338960235 1
-0.0538181477400386 1
0.065466728281699 1
-0.371071999019723 1
-0.312795604940184 1
0.0776697208400711 1
0.402526383502797 1
0.590285133280169 1
-0.289064770643713 1
0.487585979629682 1
-0.0510552164229962 1
-0.0795126040672124 1
0.215297189727167 1
0.0792918141603501 1
0.253270815724213 1
0.280696371796094 1
-0.15679697531159 1
0.233233690201591 1
-0.444561068886078 1
0.195961820446346 1
-0.491743585354276 1
-0.418247599482624 1
0.396426631702997 1
0.603044460821501 1
0.473013740147485 1
0.893060270214956 0
-0.393646588000127 1
-0.3132250438891 1
0.258549289429447 1
-0.0353402356961842 1
0.213870548960394 1
0.142396017930357 1
-0.110947632835275 1
-0.311248583105976 1
-0.300770177150267 1
0.40384607692814 1
0.525411988661891 1
-0.00384748023707701 1
0.505538274275149 1
-0.0703576996941422 1
0.404283733029445 1
0.00294169496619612 1
0.0370408768046939 1
0.341362734517153 1
0.0583355858495941 1
0.315223083829734 1
0.84380442723747 1
-0.114313183538643 1
0.116509247473314 1
0.166492497238187 1
-0.273190138812691 1
0.0668741069197284 1
0.160808685132702 1
-0.0257925776016072 1
0.383312727915108 1
-0.145707901857055 1
0.0700563829275798 1
0.446239323567675 1
1.00773931189436 0
0.310923965874578 1
-0.048765479447744 1
-0.164818506516381 1
-0.0538286372209345 1
0.127316289221879 1
0.135661621970985 1
-0.656872666716768 1
0.0654827443976354 1
-0.12820360816797 1
-0.0514052089193761 1
-0.191686833988203 1
0.59364822809899 1
-0.134436761846438 1
0.269454335615844 1
-0.15667920633609 1
0.613980225059244 1
0.0968984571665696 1
-0.11594725943979 1
-0.141114233252596 1
-0.196673359587977 1
-0.501177418146646 1
-0.146611177252397 1
0.114632303503594 1
-0.218505918861442 1
-0.343184672466071 1
-0.147260110189808 1
0.396261342067055 1
0.362671869585886 1
0.0666523078391092 1
0.402407599982625 1
0.382152138122726 1
0.0534008339400038 1
0.231690618923944 1
0.00903752886622458 1
0.87303490155193 1
0.506844720544727 1
0.474315140511737 1
1.01927643227518 0
-0.423245699202644 1
0.0459015872564709 1
-0.0610260728840631 1
0.194079333009651 1
-0.140212454568464 1
-0.0787793609146712 1
-0.189146597255572 1
-0.179090744197679 1
-0.602313174070511 1
0.271787773514143 1
0.539023474229667 1
0.11689497185938 1
0.284256742443785 1
-0.236712389820149 1
-0.126774782840551 1
-0.284496705681909 1
-0.405284997067558 1
-0.401907938997002 1
0.164782137277369 1
0.13856717166377 1
-0.445411508391723 1
0.625416879804251 1
-0.351324819836964 1
-0.204090670678664 1
-0.0510039106528047 1
0.506591115064049 1
0.208724185184152 1
-0.0617559369627684 1
-0.0202611062872219 1
0.158968347548084 1
0.513352204778672 1
-0.0578666616617724 1
0.586964076801426 1
0.393933514132982 1
0.0869529731233076 1
-0.292890937742862 1
0.267389304088894 1
-0.0962719405900435 1
-0.236436206037084 1
0.11479271936981 1
-0.0402483718293712 1
0.512865884635088 1
-0.133481732015348 1
0.269601375900724 1
-0.133143472458172 1
-0.112192027000968 1
-0.0596910000027142 1
0.154086494825175 1
0.199799578497016 1
0.142381108848497 1
0.32641059358689 1
0.234099342973179 1
-0.202001064523176 1
-0.204311660267652 1
-0.0858475051897253 1
-0.79856345270197 0
-0.157895875587316 1
0.357853157558061 1
-0.355779284532838 1
0.20997605384095 1
0.247600630476399 1
-0.294825499830298 1
-0.222507235399745 1
0.369084108445928 1
0.305923175185546 1
-0.292945291329048 1
-0.586096008595893 1
-0.33102349154532 1
0.547636132593546 1
-0.161654520834586 1
-0.574317928749742 1
0.323708003330332 1
0.0289979332391913 1
-0.287476100677245 1
-0.191635975995476 1
0.459410610426325 1
0.0926347180584459 1
0.0891728541402396 1
-0.490824922553484 1
-0.206816301258648 1
-0.0430728005766229 1
-0.267675129443704 1
0.0523729555062791 1
0.306577936600072 1
-0.190072470408066 1
0.477553942827389 1
0.0360531497953238 1
-0.565249472008524 1
-0.117842712307212 1
-0.708006563967218 1
0.195759828092614 1
0.352132818413196 1
0.159418369241022 1
-0.872025829214216 0
-0.369241456544209 1
0.00331906612499809 1
-0.0600984540422835 1
0.401184829457598 1
0.704726652374917 1
-0.0172117597457706 1
-0.71798949964857 1
-0.190651917418365 1
-0.0481381465181913 1
-0.00111360367941686 1
0.594071947187603 1
-0.0795457310954103 1
-0.835864921375548 0
-0.478189893501213 1
-0.310783529546275 1
-0.242273578542504 1
-0.279415279746972 1
0.161899134306472 1
0.260896539477958 1
0.27750966316772 1
-0.164673781070469 1
0.6724141741354 1
-0.974077440879765 0
-0.660192743163721 1
-0.173271182951561 1
0.137063981209922 1
-0.0151642617696835 1
-0.346761061529519 1
-0.217023846743969 1
-0.0459088293772478 1
-0.0744590203633698 1
-0.266414288496627 1
-0.052581260255892 1
0.304518285859018 1
0.125149796299455 1
0.50804944863176 1
-0.100124756082828 1
-0.368318485556499 1
0.18453683524087 1
-0.320511952757556 1
-0.627578735103503 1
-0.346806516218187 1
-0.541787157250065 1
-0.346782743001673 1
-0.0771203032221027 1
-0.757337310433999 0
0.413951310267035 1
-0.283025133707509 1
0.199892052193217 1
0.13909222865273 1
0.121615671149755 1
-0.646276504383642 1
-0.22351356136975 1
-0.141477527605632 1
-0.392603131492656 1
-0.0444129187864361 1
0.260105488087501 1
-0.0791353551290039 1
-0.55108485813823 1
-0.196913151355826 1
-0.21917391690074 1
0.313354934986432 1
0.13528864894334 1
0.163079802765237 1
0.0812306584822537 1
0.500313061918945 1
0.264842941292036 1
0.0685864152037408 1
-0.1534050221091 1
0.0682962863980455 1
0.0890918646204148 1
-0.137786073857467 1
0.0872012057435171 1
-0.100275161203723 1
0.157650187331302 1
0.422652018567038 1
-0.0109762410986161 1
0.0960671735735933 1
0.242345984943983 1
0.00620083567973505 1
-0.438122508339136 1
0.00249520973736213 1
-0.473815560824041 1
-0.45016028607738 1
-0.0275039119777682 1
-0.408852931957476 1
0.0749934666178048 1
-0.477493822444664 1
-0.0965762001829688 1
-0.441223567409387 1
-0.437354622271757 1
0.71614858805042 0
0.572453211023835 1
-0.346887679686743 1
0.204443431728564 1
0.0150371450088775 1
0.0953720181335389 1
-0.286119112502476 1
0.424217223510554 1
0.006076616360182 1
-0.447566381536563 1
0.0174459049217308 1
0.231486735224213 1
0.167442636117895 1
-0.197244272211782 1
0.0184064322062961 1
-0.307562535564369 1
0.139301376360764 1
-0.489252861169136 1
-0.297071610675245 1
-0.290277984167005 1
0.521285444158914 1
-0.0558910127675727 1
0.0900587066175879 1
0.173317928409634 1
0.604063011574152 1
-0.108896845412183 1
-0.25154049525707 1
0.0928281159585012 1
0.39805273743309 1
-0.586548009255036 1
-0.923660175631466 0
0.248689951746767 1
-0.33225850172246 1
0.0876049465287803 1
0.214921901256548 1
0.72784674943427 1
0.130412357109318 1
-0.604496018028877 1
-0.0096940735627017 1
-1.18320748398755 0
-0.645116001345372 1
0.0234768482032286 1
0.0743571638101786 1
0.167621213288257 1
0.307767138878375 1
0.0734966033804752 1
0.116016425452846 1
0.470545076054316 1
0.150264151044254 1
0.436514285698103 1
-0.422605555122257 1
0.183696570636143 1
0.35814377467079 1
0.370755348623847 1
0.212934331147101 1
-0.403671096404375 1
0.0950929562331589 1
0.243724311861835 1
0.749951208691385 1
0.0259353953074341 1
-0.108122878830813 1
0.638760873294486 1
-0.00818610145391246 1
0.0933423326374823 1
0.0505234217084355 1
-0.109351097771829 1
-0.239311718224364 1
-0.138607636163302 1
0.167389556306275 1
0.642076761415365 1
-0.287777512256521 1
0.0345923538620527 1
0.088762238235105 1
-0.0971511813826002 1
0.258855023185693 1
-0.277516154796841 1
-0.224208905970341 1
0.328578280406644 1
0.418144899086112 1
0.160776482652461 1
0.0834940488245939 1
-0.591948633459704 1
0.0878998805398662 1
0.477443765667217 1
0.67767319158455 1
0.00220044271669169 1
0.453160169598872 1
0.767856256973763 1
0.118922109038134 1
0.137958662879497 1
-0.340498622452811 1
-0.726140651405991 1
0.0946726997563629 1
0.0494412066573258 1
-0.196121122914435 1
-0.369010305164812 1
-0.417648802682217 1
0.200880067006892 1
-0.666509735944749 1
0.228986914775533 1
-0.371949679499666 1
0.140370371652797 1
-0.354278334110843 1
0.464029399715351 1
0.377479150476725 1
0.136249812897341 1
0.255971719136149 1
-0.0527195466586791 1
0.552868702172056 1
-0.536654880218935 1
0.360890465372655 1
-0.233079870715973 1
0.408136989855188 1
-0.235084308342933 1
0.416500265227181 1
-0.118626379604511 1
-0.863118287056352 0
-0.308282294308687 1
-0.0829591553033069 1
0.0415167041343457 1
0.424675835429895 1
0.597550599560328 1
0.111803115122123 1
-0.060655675606212 1
0.897861267301645 0
0.352411470175373 1
-0.158232951912729 1
-0.0569809733973894 1
-0.135308546321515 1
0.333507714738435 1
-0.0722932087254522 1
0.0979751191226275 1
-0.418987242894483 1
-0.556688627327324 1
0.133339008196136 1
0.0797490511439257 1
-0.345305375389767 1
-0.284177523871077 1
0.832987430684942 0
0.297479848971997 1
0.0214252703982707 1
-0.299275450863128 1
-0.522141384181384 1
0.669557504601539 1
0.538362625987982 1
-0.0467758504132714 1
0.33509525843994 1
-0.118394401742014 1
0.167526685279663 1
0.34641157132077 1
0.476498008722609 1
0.293403235893496 1
0.310026919539072 1
-0.827664550881972 0
0.188299138050622 1
0.442390847699812 1
-0.279802691632577 1
0.464705729723625 1
0.635033714519679 1
0.309750022332159 1
0.395276880079271 1
0.673550190892994 1
0.0995731210446253 1
-0.372975602223412 1
-0.122318773783722 1
0.404973651122653 1
0.268875201414447 1
-0.267272284506242 1
-0.218595483712787 1
-0.42149701669534 1
-0.231303476516792 1
-0.317957956827251 1
-0.0316326189723784 1
0.00827434520919136 1
0.107895342272973 1
-0.453898476363923 1
0.387044244798674 1
0.510415829640187 1
-0.498162350861357 1
-0.155009178122193 1
-0.189108489889196 1
-0.0896594078705659 1
0.568415212444305 1
-0.256473049315724 1
0.370705821918215 1
0.274597960808203 1
-0.436603730672346 1
0.344897825800574 1
0.177748929902466 1
-0.183442734465001 1
0.24085182532517 1
0.043711869647816 1
0.254777925538224 1
0.132171746564242 1
0.18694265948268 1
0.259073020300287 1
0.149855632460381 1
-0.0357416823766392 1
-0.680318857387066 1
-0.026579058422799 1
-0.0764603039623744 1
-0.132239100323564 1
-0.177352067106047 1
0.11558080573416 1
-0.0152720323230236 1
-0.250702182323149 1
-0.0940615445874558 1
0.226070953047431 1
0.748800103463366 1
0.882787712201351 0
-0.0617660339086769 1
0.2441021339132 1
0.24527555942593 1
-0.162231210875114 1
-0.255200889538297 1
0.182255096865106 1
-0.28289447068671 1
-0.428910375312211 1
-0.0922634592750312 1
-0.182706665436837 1
0.677822443707511 1
-0.0562983602971634 1
-0.0125873564667346 1
0.358317549444198 1
-0.258348684805072 1
0.0684862669433407 1
-0.0717164910461559 1
0.536757856220749 1
0.417846858784296 1
-0.720470189689713 1
0.011006912027547 1
-0.574269365015396 1
-0.446113989339696 1
-0.302512049887689 1
-0.262212318197784 1
-0.227364787607633 1
0.464065852462917 1
-0.38715236463868 1
0.3554974078114 1
0.292107292726923 1
-0.21368969456384 1
-0.0804251864222501 1
-0.361464314046265 1
0.438111749039283 1
0.294784794049334 1
0.909161943874275 0
0.181192231358777 1
0.0612572534122138 1
-0.514122421870258 1
-0.184656428600262 1
-0.371008220421408 1
0.217458694744861 1
0.0215297399748442 1
0.194795763425108 1
0.549015849004438 1
0.226243073142326 1
-0.374860112112429 1
-0.506068354727248 1
-0.141988655926981 1
-0.214185288877897 1
0.165227989596107 1
0.280399635561017 1
0.0508805593999556 1
-0.132404548101913 1
-0.133580078200886 1
-0.00419846813913687 1
0.252167876216633 1
0.386916137111768 1
0.344289290588335 1
-0.140350650210023 1
-0.52539089985308 1
-0.0620038094489188 1
-0.178118744353312 1
-0.0555214195071238 1
0.341338719534192 1
0.0834924552382224 1
0.167413466793277 1
0.0345750960107467 1
0.0594086718035786 1
-0.168069875758064 1
0.348444765539279 1
-0.293503205203202 1
0.223155239770877 1
-0.0498028167876683 1
0.245357029910512 1
0.107067668364805 1
-0.110340969900735 1
-0.0430610410646746 1
0.173074394520524 1
-0.415440138244349 1
0.412743574063336 1
-0.681771337322264 1
0.228934068749798 1
0.356523470619697 1
-0.12395884603066 1
-0.0694516793563472 1
-0.210031224859363 1
-0.66992021046358 1
-0.445936843195934 1
0.133487335722781 1
-0.669529401337001 1
-0.12660467290321 1
-0.461759657501885 1
0.258648795781598 1
-0.263345800432166 1
0.211367532617064 1
0.0325408086347793 1
0.154170584974055 1
0.141378266716419 1
0.177464613674504 1
0.12043968366164 1
-0.337647548677855 1
-0.245265815977894 1
0.168037861475356 1
0.286539482597347 1
-0.479388606037297 1
-0.028064372915582 1
0.319811506335542 1
-0.607320518185558 1
0.274118792145454 1
-0.118311593737138 1
0.0997047083498498 1
-0.100312788813957 1
0.143451076431157 1
-0.0964728255869562 1
0.615992169461454 1
-0.00356833216554968 1
-0.712804727452879 1
0.1720311485029 1
-0.204854790138901 1
-0.807043610244744 0
0.168643056706411 1
0.607918469335895 1
-0.606327060721198 1
0.438366243725349 1
-0.592663537589785 1
-0.538720207371256 1
-0.0826598130396688 1
0.268055366301352 1
0.193244175522759 1
-0.165103879175234 1
-0.208223688943015 1
-0.245005078655269 1
-0.641467467461093 1
0.279899552661212 1
0.0645016362591196 1
-0.136952761611586 1
0.047705898516715 1
-0.201668609998023 1
0.495977070729498 1
0.567562529498446 1
-0.00552189465153463 1
-0.803787013100132 1
-0.723179749264748 0
-0.0152379411616548 1
0.0389185981894405 1
-0.779025829246761 0
-0.957943513858523 0
-0.210487810361717 1
0.116326181857992 1
-0.436425554215264 1
-0.00180376459433872 1
-0.225912211218569 1
-0.539865427682929 1
-0.193891387647671 1
-0.541732725439715 1
0.331586925669818 1
0.0349790438818428 1
0.456457433717527 1
-0.264163463539864 1
0.69249181885046 1
0.179585053173651 1
-0.311507191106348 1
-0.0807944954054029 1
-0.0846395185497309 1
0.2504501880083 1
0.299840207405113 1
0.445011112784969 1
0.446215428279342 1
0.00222303180515079 1
0.0097916047635295 1
0.103224968591386 1
-0.055197111477971 1
0.315781870904594 1
0.334959701775829 1
-0.503342689393209 1
0.0509996375345639 1
-0.00756896154375099 1
0.157003771655215 1
0.0527301544036698 1
0.323725571566778 1
0.101737176538762 1
0.541398194914771 1
-0.133654960514305 1
0.433857203673355 1
0.306060372603297 1
-0.0170276123088299 1
0.0797015607806585 1
-0.0465182990279752 1
-0.246600144287143 1
-0.426771097849932 1
-0.609014749906999 1
0.352271888606631 1
0.0781378890961087 1
0.24667310062625 1
0.191540801019639 1
0.422726505579536 1
-0.384198027438112 1
0.313015222374722 1
0.0216127977402254 1
0.0406242374718299 1
0.186591814011159 1
0.151761125004701 1
0.728406774696899 1
-0.105603005723715 1
0.263564959596431 1
0.114373809137403 1
-0.112075423537132 1
-0.00954741883937402 1
0.160993949140889 1
-0.176607233343772 1
-0.099813018434036 1
0.495363621178681 1
0.320482193909402 1
-0.131049766200765 1
-0.276612798255499 1
-0.37096680163674 1
0.122924139524226 1
-1.16451788210796 0
-0.230920979158764 1
0.638217969650601 1
0.287709604873849 1
-0.113944539026573 1
-0.698169554305391 1
0.168777205838043 1
0.00158364541682407 1
0.321626888072742 1
0.587606171629897 1
-0.45818774784639 1
-0.73705626859968 1
-0.181776597145958 1
-0.166853453640969 1
-0.0479757966528898 1
0.0188023306521998 1
0.401527409884046 1
-0.510517650430056 1
-0.065508015365679 1
0.067739835836974 1
-0.4106499900412 1
0.102519249957573 1
0.381413048995167 1
0.0530748619462045 1
-0.248703650452842 1
-0.314323878270219 1
-0.216208899281977 1
-0.161181424339883 1
-0.0427902704690422 1
0.262698602314802 1
-0.185716813925643 1
0.0252467377930556 1
0.200343038294654 1
-0.58778644433366 1
-0.488328251875904 1
0.725255326253827 1
-0.428385679668104 1
0.237024512397856 1
0.0946491785411321 1
-0.646005367557802 1
-0.314258913839331 1
0.215133863457328 1
-0.233901309999087 1
0.207174133642141 1
-0.0501424122296676 1
-0.160301573212395 1
0.194002813074225 1
-0.0755548014461235 1
-0.468696603804006 1
0.48912222194613 1
-0.352580955090677 1
-0.37582301960882 1
-0.402548620518014 1
0.0574484498577669 1
0.0713182363401894 1
-0.0442251239085963 1
-0.246414924723606 1
-0.519499139531769 1
0.15039160212199 1
0.0673266532554241 1
0.626508554576268 1
-0.00651594988113219 1
-0.0367599863073703 1
-0.233605000614387 1
-0.186317710852508 1
0.473081030522241 1
-0.456963114381399 1
0.141479792191839 1
0.10517455814621 1
-0.0898323889482698 1
-0.949643973005238 0
0.0155215100637148 1
-0.27074571945118 1
0.0281024086912519 1
-0.277635800459577 1
0.118420162552392 1
0.216391017029817 1
-0.26001769180088 1
-0.710493823004557 1
-0.244683607961007 1
-0.116417572937738 1
-0.0059286595203919 1
0.179904160223121 1
0.192287427573792 1
0.479673040542513 1
-0.0908467298229199 1
-0.497388242616706 1
-0.350082229391322 1
-0.23019890011829 1
0.134204287204585 1
-0.295566891376233 1
0.0780247230115279 1
-0.632110942202002 1
0.239584356440389 1
0.270479633097165 1
0.422792242849926 1
0.549745825030488 1
0.143240242079088 1
0.515811293206264 1
0.0770766168358702 1
0.413200545422466 1
0.200355476916244 1
0.398680289294751 1
0.287534706824073 1
0.300629933560657 1
-0.00543906634882103 1
-0.0539174727430482 1
-0.301018626253662 1
-0.380122071160762 1
-0.184133996035572 1
0.474811830642264 1
-0.584297759191559 1
0.100359807706864 1
-0.130062622711703 1
-0.341692381207014 1
0.210955821329403 1
-0.0444865790667255 1
-0.379365279914498 1
0.443443407253159 1
0.837213511004597 0
0.243023290572677 1
-0.433154040814728 1
-0.272017402955065 1
-0.0142759591957191 1
0.236704345033126 1
0.159051093861445 1
-0.111826321694118 1
-0.19261804411578 1
-0.0118282667972292 1
-0.557972738768068 1
0.694599383235007 1
0.278752782458757 1
-0.0606256045572767 1
-0.0460966520495482 1
0.493607721758162 1
-0.119522540166295 1
0.14891686337118 1
0.0687940563586077 1
-0.119460161684442 1
0.413527718925477 1
-0.532383049535735 1
0.0501214941671737 1
0.016844477848557 1
0.0849295123652671 1
-0.378273256901783 1
0.191054479864831 1
0.082055354805654 1
0.366179229439489 1
0.0103149416799236 1
0.126854178726029 1
0.0301982321499186 1
0.605835206910491 1
0.65098967468366 1
-0.172899039973495 1
0.326055338021931 1
-0.0187092906607633 1
0.128774588381454 1
-0.0957213331979143 1
-0.161948483253279 1
-0.357117276581098 1
0.0536434137940448 1
-0.650564343963832 1
0.0828831266659267 1
-0.273005028135916 1
-0.326620419249517 1
-0.248530095437164 1
-0.0524672667726426 1
-0.649695444420218 1
-1.0323186814777 0
0.325221072739409 1
0.23551397665647 1
-0.0471195561730211 1
0.245295179662269 1
-0.316971610263046 1
-0.27602666655883 1
1.02330755382405 0
0.124541841011699 1
0.478939417984531 1
-0.492388808616915 1
0.264577093586823 1
0.409428325767102 1
0.341662872930092 1
0.489402033307975 1
0.225965676706674 1
-0.486561784284664 1
0.221424383467509 1
0.329827333985574 1
-0.392037709408974 1
0.0165039709045696 1
0.315886268413179 1
-0.276959742354112 1
0.303570463045522 1
0.355112830316739 1
0.00173439986296674 1
0.231828098142939 1
0.350256698098616 1
-0.368285304927031 1
0.141247507476684 1
-0.095835534363294 1
0.150411391937347 1
0.256906995260905 1
0.0668036334651001 1
0.190231167409537 1
0.103534049395455 1
-0.10507875997245 1
-0.0741274298352516 1
-0.324486673587077 1
-0.112972434519063 1
0.530287948319055 1
-0.212210937840647 1
0.477318622645678 1
-0.819568730434485 1
0.767857238712014 1
0.506280213658649 1
0.202352386190603 1
-0.397675909903188 1
-0.0597433549648787 1
0.496236572988265 1
0.0737329491660001 1
-0.073101109298999 1
0.0536823324765817 1
0.224282336122906 1
-0.115960813952545 1
-0.296157780624679 1
0.117778728067242 1
-0.19803584564974 1
-0.349437425439519 1
0.239290313675569 1
0.373812990510158 1
0.000828579824749889 1
-0.0518490857753297 1
-0.162122520147719 1
-0.0104751925144436 1
-0.279361535230038 1
0.00214820915566363 1
-0.020722988878673 1
-0.625073343325896 1
0.0291303885542539 1
-0.145192432948863 1
0.0103269921321843 1
-0.329216102267229 1
-0.489965523770422 1
-0.287376804294487 1
-0.0664636563388228 1
-0.520733277862123 1
-0.236534545394786 1
0.00802856930500664 1
-0.445265026292384 1
-0.203815759162625 1
-0.0242917556024934 1
-0.625675899524943 1
0.441879390851627 1
0.265554911383821 1
-0.137443017349857 1
-0.0259680912342115 1
0.163797866926508 1
0.0122271830960065 1
-0.547221338636779 1
1.20728090563743 0
-0.169234265426175 1
0.25138082626511 1
0.391935523496598 1
0.0073507460317315 1
-0.661779269357567 1
-0.58209382754717 1
0.237591464425864 1
0.619931925271298 1
-0.0811760693379049 1
-0.337846867050491 1
-0.305838543586599 1
-0.0161088118585351 1
-0.314672565632577 1
0.326028527937391 1
-0.361187454896829 1
0.0317500465921005 1
-0.337361485398581 1
0.451813635618704 1
-0.715099297542654 1
0.197547053518481 1
0.290853173684365 1
0.0918930442065871 1
0.250766542288224 1
0.541453058083598 1
-0.848150805447246 0
0.232832642582623 1
0.185698051719601 1
-0.247678961868719 1
-0.162728404611531 1
-0.204152948113299 1
0.472751621534829 1
-0.10179593371758 1
-0.280952265516034 1
-0.311395445736317 1
-0.222479903811994 1
-0.396305753577426 1
-0.114657871616178 1
0.253477362799645 1
0.0188771659398121 1
0.126820673390674 1
0.234569237924782 1
-0.0205458478834139 1
0.258188390964189 1
-0.0997338673336842 1
-0.457897840260426 1
-0.522735167174626 1
-0.547769018202772 1
0.0927765743769563 1
-0.206601880883947 1
0.215798853193558 1
-0.253886955388363 1
0.251619822581614 1
-0.468479676299629 1
-0.134190530199844 1
0.0321671053507438 1
0.0466984364358911 1
-0.0170050073750753 1
0.423431085699668 1
0.443211072979325 1
-0.86885806265958 0
-0.221831774862042 1
-0.0328745113499308 1
-0.00654823814854022 1
0.0116937321672535 1
-0.347393862149916 1
0.228207254311183 1
0.269159480886106 1
-0.435148178138696 1
-0.430112371113851 1
-0.00707448108013615 1
-0.257248281533846 1
0.408083657007689 1
0.162985490237805 1
0.903994862240327 0
0.0157501600766112 1
-0.10877558243345 1
0.418383948056855 1
0.586151735331112 1
0.699076473676085 0
-0.41368507262279 1
-0.318953159720078 1
0.626894006333783 1
-0.297904393438044 1
0.417256780269932 1
-0.450960480847629 1
-0.166968768056445 1
0.144798410512245 1
-0.783447621424259 0
-0.334718389335359 1
-0.0996328459068355 1
-0.508940271098798 1
-0.0048277476560744 1
-0.0756834320709149 1
-0.649590235808627 1
0.122411922475553 1
0.40375374976445 1
-0.411006880973878 1
0.00669764094098926 1
-0.0161350115821149 1
-0.0581608865331946 1
-0.201395440941335 1
-0.515003508222829 1
-0.16158260214609 1
0.06101660527676 1
0.370526101647157 1
-0.115535255692122 1
-0.166870910542551 1
0.489440250240511 1
0.112204474994269 1
-0.284265915171136 1
-0.238779605582124 1
0.00577437470338263 1
0.456485342730131 1
-0.492855024927901 1
-0.0881993809281074 1
-0.256207111500444 1
0.256714790274984 1
-0.207559877517571 1
0.280566542042832 1
0.601181240023771 1
0.101835067542223 1
0.48912990507482 1
-0.465211607970274 1
-0.273139051325521 1
0.742011040995381 1
-0.716154073068957 0
-0.0259414150026367 1
0.302147377657742 1
-0.361380668471941 1
0.203567275860768 1
0.426844486265449 1
-0.459688283698542 1
-0.343393190669885 1
0.147640665672664 1
0.393817184261895 1
-0.414190545638781 1
-0.887184385726153 0
0.105461379385326 1
-0.16464286174585 1
0.163989449205945 1
-0.269365792923798 1
0.479340525911332 1
0.122666927286904 1
-0.650681735079034 1
0.338954014640067 1
-0.2075490727472 1
0.279959592610159 1
-0.131216154219094 1
-0.186120274801499 1
-0.308842178582334 1
0.162537190176821 1
-0.193983764117556 1
0.644513472120777 1
-0.334706027012155 1
-0.0166531806902223 1
-0.266249521547989 1
-0.48348748998133 1
0.655697665873864 1
0.371027982706837 1
1.17375000874431 0
-0.194058186986476 1
-0.474388301863537 1
0.498774124641622 1
-0.0499945311115986 1
-0.310431797948995 1
-0.0201117136610349 1
-0.187983871554825 1
-0.157562208710731 1
-0.0871133568603861 1
0.286800047521277 1
0.0366763192295426 1
-0.321012996903666 1
-0.0241245810147638 1
-0.194875216109945 1
0.353277568473455 1
-0.692803041016082 1
-0.56268688332077 1
-0.103590376685679 1
0.725791002993185 1
0.0287474209058683 1
0.652795261378432 1
-0.535604764904394 1
0.219713442237752 1
0.0978926600860239 1
0.634402911121915 1
-0.217735543091185 1
0.416222183995895 1
-0.26628082108674 1
-0.232727190582499 1
-0.0389899940290851 1
0.197315595625154 1
-0.543352764252664 1
0.5639785052611 1
0.392314681908582 1
-0.541019320906132 1
-0.115195870701775 1
0.154937120600829 1
0.490373771128365 1
-0.358386762196369 1
0.161118635474507 1
-0.306886835869803 1
0.466344915229535 1
-0.170333894082354 1
-0.189881846707341 1
1.16026931569819 0
0.354983760789872 1
0.217314120794742 1
0.380570011188351 1
0.0312715175941129 1
0.966815781234024 0
0.030435958487817 1
-0.419744184954932 1
-0.0568067628423967 1
-0.225989437692585 1
0.193500333831679 1
-0.251196238126824 1
0.0166120548384621 1
0.273467431082879 1
0.265374291515601 1
0.387516546158131 1
0.0422089206838935 1
-0.178264809377287 1
0.0817404531900101 1
-0.0295313037352033 1
0.156938082770977 1
0.144982610856648 1
-0.137822794673893 1
-0.0535933456517713 1
-0.738747698642478 0
0.0985037990968985 1
0.160407272519244 1
-0.237825403542206 1
-0.239810337788816 1
0.476145337769345 1
-0.511314126113061 1
0.0690214939491661 1
0.0148845903961931 1
-0.0490891432858411 1
0.395637150679408 1
-0.340887562395311 1
0.0675472495576047 1
0.106264063693149 1
0.388654994669779 1
0.0777336570813731 1
-0.73679044898198 0
-0.899207319930791 0
-0.467259836979359 1
0.450940380745473 1
-0.104449886230253 1
-0.305958274222966 1
0.25164761263232 1
-0.550573968331367 1
0.0908689001777614 1
-0.128838678433853 1
-0.0740939566376679 1
0.291600854564727 1
0.278612604070134 1
-0.548524766395545 1
-0.396963086692581 1
-0.388201013395439 1
0.443696628870659 1
0.568626988051713 1
-0.24697712035881 1
0.0482235752814839 1
-0.245474402540198 1
0.273196945620728 1
-0.698581331800203 1
-0.0758739255147022 1
0.0693692449647994 1
0.284015888134253 1
-0.261214189294938 1
-0.551582429196513 1
0.302378352850691 1
0.463244836005335 1
0.115077344038807 1
0.108352615849422 1
0.132970032018676 1
0.49887234216977 1
-0.00386751382976079 1
-0.0339216482382063 1
-0.193742934029789 1
0.416175336176803 1
-0.345682582588187 1
0.393378224418756 1
0.398075045862292 1
0.584279924976879 1
-0.709270134647415 1
0.190294231703686 1
0.0328623299687815 1
0.475691861701334 1
0.489604679368652 1
-0.273560911403301 1
0.26255024738874 1
-0.11388416289059 1
-0.180105791700626 1
0.660545230459774 1
-0.24724582747272 1
-0.235136941475424 1
0.21839517421208 1
-0.0990779769943295 1
-0.149320116764776 1
0.143922323363727 1
0.407443834279027 1
-0.0806749538296142 1
0.014947618019384 1
0.165518222126587 1
-0.168445594618904 1
-0.814417173558235 0
0.434942627070221 1
-0.0903341493576617 1
-0.307446792848191 1
-0.036268148038718 1
0.0423570564926651 1
-0.386654754519057 1
0.402732872751895 1
-0.316125534134354 1
0.68076597609749 1
0.0986585030465956 1
-0.513606130163177 1
0.237066045479913 1
0.625001270731604 1
-0.629760558991607 1
0.0366121940493098 1
0.260919299441274 1
-0.182869718264974 1
0.018809097997762 1
0.264082645045714 1
-0.459513661157919 1
0.265456435720264 1
0.196112822061792 1
-0.187419549288628 1
-0.169488665861373 1
0.258445405630908 1
-0.16292824621118 1
0.398233629474471 1
-0.264771889376518 1
0.678802432442514 1
-0.112930814447299 1
0.190187548126428 1
-0.374288616669826 1
0.294676211527529 1
-0.120584797852178 1
0.51825233450069 1
0.0992171513710232 1
0.211281108893842 1
-0.331298031068599 1
-0.154830038157776 1
-0.0087448301484887 1
-0.0769689997955587 1
-0.125257784284668 1
-1.06075636803038 0
0.346086364092299 1
-0.339657931279126 1
-0.109075204526593 1
0.332267819658284 1
-0.369839589842579 1
-0.325929002416469 1
-0.721308448786804 1
-0.197057741797186 1
-0.532004732159142 1
0.42079286418978 1
1.10263242480368 0
0.0893878225079238 1
-0.206001112078256 1
-0.175562903091103 1
0.709953619918446 1
0.0808014790671432 1
-0.12809257329732 1
-0.125197113093504 1
-0.100097103860801 1
-0.104266099703719 1
0.111553115433813 1
-0.437522686321048 1
-0.308479020153076 1
0.495096609045503 1
0.662614531118851 1
0.324921279767077 1
0.0191553775890861 1
0.0428290149362396 1
-0.104265684312484 1
-0.314421292742592 1
-0.227629497108755 1
-0.210720216801367 1
0.522747744634803 1
0.402630893326073 1
0.271394077477611 1
0.184424404101934 1
0.155686189120299 1
-0.000763751642179289 1
0.0601823987153702 1
0.285343736940191 1
0.390507127327574 1
0.231842770595555 1
0.415001847803604 1
0.303758913109809 1
0.122842929388135 1
0.03959023531642 1
-0.51220683976416 1
-0.0283588743579232 1
-0.191558971778471 1
-0.0906004101695386 1
-0.252708513044057 1
0.374680710945233 1
-0.0405809433598101 1
0.1009381159687 1
-0.50353891017878 1
-1.04351402810936 0
0.108797040612082 1
0.0265187525593842 1
0.290321098578722 1
-0.272771016044002 1
0.226906431362854 1
-0.129856847749467 1
0.193150584122183 1
-0.00189242954288887 1
-0.351560554173227 1
-0.498376640435264 1
-0.171304837087576 1
0.222955786262841 1
0.109136449704088 1
0.600577182706421 1
-0.240082825243063 1
-0.0724744838092137 1
-0.303470628016522 1
1.0272357627809 0
0.340074166058099 1
0.00827196848782098 1
-0.0979222768001316 1
-0.0383311356539564 1
0.372278737573674 1
-0.167728436799359 1
-0.151331694325792 1
-0.535436780516784 1
-0.673584871568378 1
-0.36463197751238 1
0.442274008546661 1
0.48949015932441 1
-0.094343489949988 1
-0.429060452999754 1
0.309775807818807 1
1.22591300871478 0
0.651604320633589 1
0.40141349129068 1
0.243499355137124 1
0.562253806240131 1
0.374001303474576 1
-0.248387945526468 1
-0.0462485194847981 1
0.478742498177719 1
0.0664975175758896 1
-0.386745734524201 1
0.233945218768386 1
-0.294557384469715 1
-0.107259367211448 1
0.500387654768859 1
-0.364165925251238 1
0.527082362142291 1
0.233740790334125 1
-0.170269953788781 1
-0.000125151415820063 1
0.418199405743984 1
-0.310441862295995 1
-0.307543479855524 1
0.0823124301491165 1
-0.903099051990048 0
0.514429201132165 1
0.454359605706794 1
0.131523978523226 1
0.31108323314351 1
-0.170200644182634 1
-0.237001816098535 1
-0.129698766994113 1
0.301912071508855 1
0.305517701172114 1
-0.117016488105358 1
-0.299246626115032 1
-0.395379146216174 1
-0.200921541807747 1
0.325280248233668 1
-0.468059626560371 1
-0.0419426929299462 1
-0.208558506016322 1
0.396838744814489 1
0.130530108036196 1
-0.312597895666772 1
0.594580990562263 1
-0.132856017292079 1
0.0211726248333634 1
0.18055262041419 1
0.208897708803642 1
-0.0615578234203197 1
0.576672898967913 1
0.266702279077504 1
-0.408142701354968 1
0.0589579346651859 1
0.98125472462046 0
-0.0654424997751973 1
0.220742932036146 1
-0.157981034779422 1
0.784021189408121 1
-0.499195032709995 1
-0.336827063555134 1
0.55641423968774 1
-0.530245759743169 1
-0.254531085184692 1
0.0710645790424176 1
-0.0269252342208626 1
-0.470174076021255 1
-0.599658954579676 1
-0.572452612694921 1
0.0652923750467228 1
-0.928909634687631 0
-0.564299916670022 1
-0.205790779311958 1
-0.163819081473612 1
0.453239517948278 1
0.0900239618728104 1
-0.704161156938881 0
-0.437776650954159 1
0.145046408645277 1
-0.0388581894878427 1
0.464629809668622 1
-0.487466557543606 1
0.8215420745967 1
0.298008347125707 1
0.282478950597839 1
0.0359674946651709 1
0.104448803002937 1
-0.68703372447809 0
-0.069669429574821 1
0.254818274697725 1
0.122044649605129 1
0.367657008363301 1
-0.0258818986675057 1
-0.146000303627079 1
0.0794311295040402 1
0.180928842083819 1
-0.180039454352625 1
-0.440630804586643 1
0.16292982452278 1
0.279533265042038 1
0.87595067240905 0
-0.0869157503508975 1
-0.0616304930724727 1
-0.00240271255159516 1
-0.303623172311898 1
0.526641515744706 1
-0.136025080225168 1
-0.154478042761528 1
0.276994258599053 1
0.117535384734389 1
-1.07504662571144 0
-0.121109659187964 1
0.16130288516331 1
0.364257515180218 1
0.25590582499713 1
0.229613336730433 1
0.159536766673766 1
-0.309249100698184 1
-0.304246029928777 1
0.484922858481497 1
0.457795391434207 1
0.756099578926598 1
-0.371369472477528 1
0.134150624876119 1
-0.0966056204691898 1
0.178904017031756 1
-0.0492885163135701 1
-0.0331478835510872 1
0.17627438362734 1
-0.0324207089497313 1
-0.82779893453849 0
-0.287085394082807 1
-0.120878946736526 1
0.222415979773954 1
0.375534951285058 1
-0.0475757986847734 1
-0.0779536041633911 1
-0.222124901338449 1
0.358135841631648 1
-0.00893148861943878 1
-0.684495401835329 1
-0.248978538157958 1
0.0102917417756079 1
0.21717530071113 1
-0.300995233779809 1
0.184128495938047 1
-0.447468536142848 1
0.441846722720551 1
0.0232163030167918 1
-0.504666141830183 1
0.395548490806636 1
0.417886041666263 1
-0.0956083560596097 1
-0.639397451311818 1
0.652326378816144 1
0.382115733328709 1
-0.350416160719596 1
-0.11414628311616 1
0.733133381385597 1
-0.41432980840909 1
-0.697916844234522 1
-0.597103959088949 1
-0.0702060433523971 1
-0.360856213249633 1
0.21684895300407 1
-0.235763831742714 1
0.544441118828352 1
0.6535973234607 1
-0.0479442245341003 1
0.287880540942925 1
-0.755046418541422 1
-0.120043291793593 1
-0.511448588104252 1
-0.282288138375775 1
0.671544987508478 1
0.167534165431656 1
0.469266973248469 1
0.150243481030271 1
-0.554979564312172 1
-0.631586766423538 1
-0.0112231685347305 1
0.445466530338099 1
0.318012257185649 1
0.0999419589241736 1
-0.341077559582291 1
0.298756120065647 1
-0.340776312292526 1
-0.0643622394828081 1
-0.00859228428672978 1
0.0535975299319607 1
-0.748208604768425 0
0.255700653005772 1
0.494292885175582 1
-0.236405865762233 1
0.259725705676316 1
0.0551308216738946 1
-0.45430031086487 1
-0.237896638266494 1
0.555722116278674 1
0.0565414282541185 1
0.0114964141448461 1
-0.455352831843965 1
0.326795357810576 1
-0.0870504863028103 1
0.00877907761085973 1
0.131199565367998 1
-0.00951377065033213 1
-0.0361040477789748 1
-0.785573364601076 0
0.00869314110964554 1
0.277263532150311 1
0.321503721393889 1
0.26306593718247 1
-0.232986379488346 1
0.409186120502542 1
-0.124685650222713 1
0.629146905717132 1
-0.2249640783498 1
0.325280686418015 1
0.688466030659662 1
0.318658690091093 1
0.126681545820067 1
-0.0520961818501381 1
-0.638948435540477 1
-0.197826718078389 1
0.1899207858266 1
-0.114491857853833 1
0.335609221022974 1
-0.0163700960909253 1
0.0974005555777219 1
-0.136358328045099 1
0.0179217954880434 1
-0.00308731616824792 1
0.217332393246115 1
-0.0607565560912036 1
-0.541685237074282 1
0.520525864134993 1
-0.153393184580415 1
-0.604613373485273 1
-0.153382574157116 1
0.0167016720623798 1
0.595595522448325 1
-0.578079370494914 1
-0.483973890757846 1
0.697723520248451 1
-0.710983324939813 1
0.0715872747342678 1
-0.583607256257415 1
0.177308130095568 1
0.201675221118462 1
0.308356185117557 1
0.351600086276799 1
0.201183225437989 1
0.136098864300194 1
0.219101274645487 1
-0.212712863800178 1
0.331054954238024 1
0.445568056209212 1
0.375173038523519 1
0.358542200358598 1
0.0113316134139812 1
-0.273214916879306 1
-0.117382198451048 1
0.103651988618049 1
0.769833096893833 0
-0.338881313497817 1
0.412577300791836 1
-0.248239120719077 1
0.728036723407975 0
0.533895664432894 1
0.253819414436562 1
-0.404507592068678 1
-0.276588148758011 1
0.0470175135190172 1
0.343484998648835 1
-0.0598892764507442 1
-0.120165766392461 1
-0.289288236098037 1
-0.335010925079436 1
0.388118709469155 1
-0.396930198983834 1
0.155473283757198 1
0.102704784748165 1
0.0958197200469122 1
-0.0744167371215806 1
0.0781315898941757 1
-0.580589987577591 1
0.43631273263621 1
0.371405854511133 1
0.0424684758164293 1
-0.172286644794609 1
0.191636722568486 1
-0.387733210677404 1
0.501812330977582 1
-0.484927599648374 1
0.559704821683716 1
0.135793756106535 1
-0.519983414496391 1
-0.162998208452472 1
-0.354117941730541 1
0.0422428017454576 1
0.156387668184009 1
-0.408277930022388 1
0.10681102006967 1
-0.187671881427405 1
0.15678157106885 1
0.281336273984773 1
-0.0469295761633979 1
-0.573264212552228 1
0.343062565118858 1
0.755841848138282 1
-0.130236069913022 1
-0.0934177601069452 1
0.0413802503709784 1
-0.226264499524472 1
0.233018146665547 1
-0.419720775960151 1
-0.126222398090842 1
-0.120214505559338 1
0.289774380640817 1
-0.0508479421887128 1
0.175487624825171 1
-0.225080037854451 1
-0.0954802763528619 1
-0.0344725697286865 1
0.0687584753496296 1
-0.279296915911756 1
-0.505899663417481 1
-0.24730557743729 1
-0.79684589697741 0
-0.280836398615392 1
0.0194607190027131 1
0.36695139022893 1
-0.0495089629803513 1
0.472637925104423 1
-0.0413222030343665 1
0.170478245970819 1
0.0999938211513472 1
0.0815176112831493 1
0.0811731105570626 1
0.145406120536198 1
-0.477482482752753 1
-0.242551078250322 1
0.499571774251265 1
0.231558932546938 1
0.308683189444093 1
-0.170527083960066 1
0.164104062436865 1
-0.37674428915533 1
0.186743915093386 1
-0.500773671450366 1
-0.401933988697999 1
-0.151541587868366 1
-0.0869809104201314 1
0.125085481487658 1
-0.525619701545708 1
0.343529065682643 1
-0.353037075193778 1
0.170401676873888 1
0.0410181156632131 1
0.463303279826592 1
-0.175917061560993 1
0.0446830554869127 1
0.136896727620555 1
-0.310655311023391 1
-0.436548349038354 1
-0.211215440314232 1
0.0304282879424218 1
-0.227900861521403 1
-0.421272310857849 1
0.161880788943992 1
-0.320807870536401 1
0.513815217720999 1
-0.420816415422897 1
-0.853592508389041 1
-0.434098938413526 1
0.311394505104312 1
-0.110137154291852 1
-0.0892024249672665 1
0.132003470812111 1
0.00520877003085193 1
-0.512902680874948 1
0.0933702516441176 1
-0.403449410273753 1
-0.260060426311113 1
-0.668604065697372 1
-0.4599152527383 1
0.272402759328142 1
0.0408834490154733 1
0.404072348230632 1
-0.251381450414667 1
0.824173114974326 0
-0.060105718178087 1
-0.00608817735628089 1
0.154561538424329 1
-0.38683068302644 1
-0.272137487776249 1
0.0213755101852466 1
-0.000400562539012217 1
-0.0335507939343727 1
-0.248653023299026 1
0.120742917137276 1
-0.00320530713702449 1
-0.276048844199367 1
0.163370185318063 1
0.0689018128605522 1
-0.110099581415303 1
0.252275947057188 1
-0.0138292456739897 1
0.414507186148972 1
0.0256530109232213 1
0.0609315770096063 1
1.01568592270947 0
0.123557682069922 1
0.226653199462738 1
-0.360801520064451 1
0.594406067690063 1
-0.622568907496992 1
-0.246634110750478 1
0.567747183848788 1
0.329806293731449 1
0.371524001308915 1
0.217913413606989 1
0.440442201047183 1
0.542502093950097 1
0.584375672560956 1
-0.307673460355027 1
0.467704336119112 1
0.0984560048862243 1
-0.198006862121017 1
-0.0908209596144237 1
0.647119448369245 1
0.245518065940863 1
-0.217257382197175 1
-0.39041461230202 1
-0.344203485003083 1
-0.547877218132007 1
-0.477824469551357 1
0.266737431882559 1
0.0112683997054319 1
0.089187190659207 1
0.0601963154207612 1
-0.276252884662948 1
-0.915475766160015 0
-0.176965170101559 1
0.123484980471872 1
-0.19610803796556 1
-0.534040889025911 1
0.777764073420498 0
0.164899648204316 1
0.269267293558739 1
-0.0179053509919317 1
-0.107920067946675 1
-0.462201372200014 1
0.420723476234349 1
0.6110008069987 1
-0.314057712611338 1
0.0820715895766077 1
-0.0219433815907729 1
0.459207120102485 1
-0.311878892506165 1
0.379471488937431 1
0.242727817358494 1
-0.126449107634795 1
-0.414736389023785 1
0.336566195546397 1
0.563674300611655 1
0.527073437724391 1
0.239613056226486 1
-0.0540854201497933 1
0.0525020749742292 1
-0.684900538046243 1
0.443765310353785 1
-0.55283527876802 1
0.207933496724003 1
-0.0153394488702444 1
0.0999724785558371 1
-0.474772808503819 1
0.0265368830032595 1
-0.295268247422519 1
-0.0367134044210469 1
0.0440841431151206 1
-0.17234938370636 1
0.0913359127822138 1
0.19496632452246 1
-0.447599662156384 1
-0.272331806204567 1
-0.307185792062439 1
-0.452285822412913 1
-0.588733687990683 1
-0.294344438776012 1
0.199932783119154 1
-0.543716976593116 1
0.202471241595393 1
0.238395096489858 1
0.229338348300633 1
-0.112396697105251 1
0.740236156611797 1
0.0487846699120497 1
-0.0645087275034358 1
-0.0560180217085203 1
0.37899607697397 1
-0.0778190612763063 1
0.0489422500392317 1
0.629690463905368 1
0.249070931447736 1
0.224298295520748 1
-0.171376113765316 1
-0.489690542030168 1
-0.457498399253543 1
-0.00172090359525755 1
-0.00740743118971354 1
0.0324720056645894 1
-0.0787366529462899 1
-0.0496452333658492 1
0.264248537924729 1
-0.0865049430201384 1
-0.419143690546731 1
0.268786588903834 1
0.178679734535933 1
0.169657292592337 1
-0.30547893485094 1
0.734943928521661 1
-0.849137057292933 1
-0.0506801744430366 1
-0.223624528255141 1
-0.174276625485947 1
-0.584515883838039 1
0.259445508896553 1
-0.303763495321718 1
0.265185256249865 1
0.801726665524136 0
0.00133262975406012 1
-0.333899691168112 1
-0.609434152745281 1
-0.109943443981505 1
-0.374164343552084 1
0.172511050036384 1
-0.129001133431793 1
0.46352380385192 1
-0.19625805842227 1
-0.281143305741677 1
-0.282898407099243 1
0.159831514717316 1
-0.238297849496875 1
-0.366254872459676 1
-0.620208536679047 1
-0.152808818611999 1
0.823138173837522 1
0.319282485166013 1
0.358616682343617 1
-0.238674809297254 1
-0.596263141633085 1
-0.197942378190125 1
-0.303594354434751 1
0.244810674697667 1
0.597868842463508 1
-0.119909861217806 1
-0.300357306112749 1
-0.111060152225048 1
0.334739177786831 1
-0.0619065955268741 1
0.170068927521691 1
0.0811251289253477 1
0.439098750673085 1
0.189540865263588 1
0.607426002894376 1
0.220334655241834 1
0.00390087161714403 1
-0.0473076468225198 1
0.285944194863923 1
-0.0783338030302245 1
0.570239459094096 1
0.346817062905254 1
0.488350083562443 1
0.0366731154296097 1
0.289139043658082 1
0.0340500344188107 1
-0.0242222363382419 1
-0.569046846754203 1
0.0306327092798123 1
0.0508611518078376 1
0.702744797171598 1
0.551803283645641 1
0.260448097234897 1
0.46548429687199 1
0.779040901680202 0
-0.596352050856163 1
-0.0377052725937654 1
0.200583004097902 1
-0.366095662403632 1
-0.176605715681591 1
-0.0351596235715037 1
-0.522578712856941 1
0.327105172448155 1
0.102904901276544 1
-0.0841013741538841 1
-0.459365141229776 1
-0.381163972296983 1
-0.410904669639816 1
-0.363813675755376 1
0.323765405507689 1
-0.17132866573241 1
-0.803203984615682 0
-0.078320139701967 1
-0.487575030441731 1
-0.0600875250682119 1
-0.348867459798044 1
0.466085328495109 1
0.221773276040863 1
-0.640605221685344 1
0.576795776484777 1
0.286608174044985 1
0.0106329515774825 1
0.390824175526676 1
0.243153726100247 1
-0.105662855808659 1
0.00090189013479295 1
-0.117478421439117 1
-0.410391210842391 1
-0.075177285664165 1
0.277963021410975 1
0.614160838092947 1
0.0645974909479699 1
-0.210438480904203 1
0.491837611076429 1
-0.388556850693288 1
0.218398883739128 1
-0.48701153128111 1
0.149267208782449 1
-0.315359826076938 1
-0.285670042586775 1
-0.211188311901266 1
0.540743149842709 1
-0.316639865619481 1
-0.227829393251629 1
0.233206893536977 1
-0.777343512942862 1
0.321251982436399 1
0.648124681151503 1
-0.192925701522932 1
0.0788660146266707 1
-0.278964724799976 1
0.327284745096224 1
0.119289770134982 1
0.419791684978784 1
0.291488461019212 1
0.226806908120746 1
0.470483240756747 1
0.0716083348134409 1
-0.465767836230138 1
-0.0272518333767187 1
0.547743855573424 1
-0.129856516274167 1
-0.13760242918445 1
-0.382919129508279 1
0.454214316032748 1
0.617496869795751 1
-0.2444259029417 1
-0.678221425879064 1
-0.0150263601479754 1
0.169773981390087 1
-0.348110291037861 1
0.148694009410579 1
0.395229926404738 1
0.126457154542871 1
-0.105771586591484 1
0.689843144215375 1
0.12154824579997 1
0.222096205330613 1
0.0184548416985178 1
-0.091232835794153 1
-0.0868648223966683 1
0.0210756690696717 1
-0.0345706674556006 1
-0.0480674330790031 1
0.392142081116244 1
0.513306727030647 1
-0.350137447218094 1
0.000936113392615338 1
0.587611400694551 1
-0.418217615457732 1
0.0071493051855221 1
-0.176178633274297 1
-0.175509789551951 1
-0.150865819082319 1
-0.850211678315786 0
0.236102851378237 1
-0.106851438736526 1
-0.595748846137006 1
-0.0377477073451832 1
-0.0992788138380788 1
-0.0663033980199827 1
-0.330137180332396 1
0.188703885888336 1
-0.219862778926168 1
0.510642426115246 1
-0.102475674942303 1
0.0781438330945579 1
-0.354162105889842 1
-0.302566131751193 1
-0.061274734970937 1
0.145742070564769 1
-0.1606440874718 1
-0.219184439254094 1
0.519947256377682 1
-0.118466309563208 1
-0.114477747261321 1
0.192259503397637 1
0.163226974703864 1
-0.0323503360144004 1
-0.0593287232819383 1
0.0339885972919122 1
0.516464332716534 1
-0.322577964282557 1
0.408692380149936 1
-0.263659204174339 1
-0.21611239415053 1
-0.735194047381909 1
0.624234335791113 1
0.226087590622904 1
0.315528165530144 1
-1.22610176347665 0
-0.0983669014381842 1
0.487671274726716 1
-0.281954375443883 1
-0.0523834720965087 1
-0.410420266039435 1
-0.543327019062857 1
0.0243563122737496 1
0.233236370318456 1
-0.345438111830307 1
0.394856957854086 1
-0.128850643492195 1
-0.106597848907814 1
0.0983296834224122 1
0.0598301654860218 1
0.0284258976099889 1
-0.165838780743465 1
0.0976491357928731 1
0.0595647918216616 1
0.244067565973525 1
0.525345768644132 1
0.303236287703741 1
0.353324798630788 1
0.152751441204975 1
-0.0460597525387101 1
0.146391606560483 1
-0.298560047261782 1
-0.514066643558618 1
0.819851734978335 0
0.000210601214771646 1
-0.158926452224666 1
-0.456931832505102 1
-0.115891292999453 1
-0.104542240519388 1
0.394753699101646 1
0.255620594164424 1
0.0796536386765864 1
-0.393155578096672 1
-0.0949732994147383 1
0.392248430081958 1
0.432022393134367 1
-0.443539831446176 1
0.450283539216662 1
0.40121108080889 1
-0.110768968630244 1
-0.217546893830992 1
0.290593276526911 1
0.284358411560117 1
0.325794200710537 1
0.614971006761556 1
0.312712956929979 1
-0.141358893175411 1
-0.408961287342411 1
-0.215480224399998 1
0.152313243605792 1
0.00664796196123119 1
-0.170677021929778 1
-0.560259362159035 1
0.112341206953251 1
-0.477303677904898 1
0.701470455714123 1
-0.506158888959655 1
0.211103507423503 1
-0.405384379997802 1
-0.305092416689467 1
0.446387950347123 1
-0.583647577267865 1
-0.244326813118916 1
-0.545785826387503 1
-0.393265985094658 1
-0.251091076907839 1
-0.170551920781054 1
0.215398654466236 1
0.373271432113934 1
-0.0515569887926045 1
-0.249738935246766 1
0.121277809431754 1
-0.714462399490091 1
-0.08233310143183 1
-0.0582018905566687 1
0.29226288750845 1
0.109894037763029 1
-0.0343675004379323 1
0.193629460437683 1
-0.336087168625616 1
0.763470921262228 0
0.604665609011008 1
-0.0707513845204651 1
-0.61915719268941 1
-0.269722216007669 1
0.510897158134797 1
0.493493599018609 1
0.441868888277805 1
-0.010656739198692 1
0.283317338246768 1
-0.171730514533162 1
0.239556241183837 1
-0.859304247852798 0
0.0396920955530167 1
0.694141388786174 1
-0.834802288718004 1
0.570802626019117 1
0.0352967900009094 1
-0.171229703971079 1
-0.36703303047307 1
0.09565056395411 1
0.0908200610911146 1
0.227188081656491 1
-0.314855800287421 1
-0.160924700860049 1
-0.623075620888327 1
0.0820850642713059 1
0.117393260702509 1
0.745664604790198 1
-0.136265102226099 1
-0.0291020943972795 1
-0.799557020550285 0
-0.0707513272828239 1
-0.417742415711814 1
0.567660135447216 1
0.626130266130115 1
0.0605333226173442 1
-0.106828276775567 1
0.157221929743466 1
0.569848807885273 1
0.61110283694468 1
0.0887595602205747 1
0.108161959522812 1
-0.116528190346781 1
0.427400429005586 1
-0.614049379337163 1
0.0809484238547192 1
0.259742456599724 1
0.190872518230234 1
-0.392513747004601 1
0.441112031331547 1
-0.233756519308785 1
0.0625374225291707 1
0.433066479865024 1
0.238423710225206 1
0.332738044762367 1
-0.324685948142953 1
-0.637456605766757 1
-0.0989578928290765 1
0.129766720259889 1
0.276608776567855 1
-0.0847671605298664 1
-0.55034017855111 1
0.194516521644274 1
-0.227435845529125 1
0.237795794148059 1
0.445708298729229 1
-0.564442563862982 1
0.534254735716922 1
0.0737238751016731 1
-0.292154139337076 1
-0.699281390505493 1
-0.0300057467537572 1
0.368751336129458 1
-0.604747332881791 1
-0.326821078966862 1
0.204896974243868 1
0.380419215783356 1
0.357699568023866 1
0.525457363243043 1
0.654683294941579 1
-0.182587024697362 1
-0.568582745147979 1
-0.585061842368643 1
-0.164790376740611 1
0.370743393733644 1
0.207164342476253 1
-0.409658352140677 1
0.384737752612298 1
-0.01688440293591 1
-0.190794747522387 1
0.273757795862838 1
0.453466049305008 1
0.462749263519334 1
-0.269358832834343 1
0.0572170137187868 1
-0.703862864774534 1
0.0568851522664694 1
-0.0703419097066453 1
0.566295558440621 1
-0.0773235756187842 1
0.177200440683484 1
-0.157559982562489 1
-0.0841494079159761 1
0.201184412896246 1
-0.247824645010275 1
0.987490720284994 0
-0.209614586873737 1
-0.107555504970713 1
0.347374123787597 1
0.474588185017793 1
0.567526767910682 1
-0.342010626501023 1
0.0673286947719252 1
0.328351630138881 1
0.429485674230703 1
-0.34917832705126 1
-0.149715657036985 1
-1.09623776348977 0
-0.299647498615806 1
0.569219468930574 1
-0.520022099343343 1
0.334627939161262 1
0.799838931278639 0
0.373894044273656 1
-0.385230797487682 1
0.402180329687356 1
-0.0169084198688438 1
0.123500502932241 1
-0.846196048507085 0
-0.281086439076166 1
-0.0863803096144334 1
-0.973166182661542 0
0.732893351751524 1
-0.183127040683888 1
-0.103427013646847 1
0.377412976958837 1
-0.0188552777297241 1
-0.194005539159989 1
-0.428770226287867 1
-0.0700922279745088 1
0.0853645557822196 1
0.0947230775700633 1
0.378769907015656 1
0.216090290129569 1
-0.839437116372329 1
0.833481228585342 0
0.287420715817834 1
-0.0310884736761977 1
0.0945739333639393 1
0.18009816109581 1
0.536718804580613 1
-0.533528994865585 1
0.120726468154234 1
0.453949585266523 1
0.010613251410686 1
0.0443853537693202 1
0.356981983906976 1
-0.308224110072699 1
0.235511156905056 1
0.458940179304778 1
0.19071659744123 1
0.164282429714693 1
0.0569034617486591 1
0.227695302675932 1
0.00384261654681023 1
0.553492479417994 1
-0.0354724659403371 1
-0.0148193854965243 1
-0.0241009246710528 1
-0.143616232523173 1
0.359003570784234 1
0.814795048848854 0
0.236991222633228 1
0.148405026867448 1
-0.194459611613359 1
0.208322797273755 1
0.255469378498088 1
0.0890456588095297 1
-0.504210268196808 1
0.543725180710461 1
-0.288520870546054 1
-0.430951060590539 1
0.448726192870525 1
0.236335780104025 1
0.160586740133303 1
-0.133738626758026 1
0.026822170199392 1
-0.195622913313478 1
0.0388112306302712 1
0.0938383805183805 1
0.23685649512117 1
-0.167048241735676 1
0.0556722854533748 1
-0.0854274863187397 1
0.826798761078558 1
0.317619320520308 1
0.210326862123362 1
0.402198090678444 1
-0.333971319554297 1
-0.141322286100145 1
0.375693275554171 1
0.0939356451277604 1
0.388014060826474 1
0.00811015157752376 1
-0.272216977781207 1
0.148745688007969 1
-0.0433472629400623 1
0.0732766300556917 1
0.502736847606033 1
0.127254803574994 1
0.197534965336616 1
0.373767793445833 1
0.292887516918204 1
-0.285004878562569 1
-0.879700244265277 0
-0.365226306280666 1
0.446187251910119 1
0.0215147527616914 1
0.00997389055130049 1
0.138773619545034 1
-0.418143260316104 1
0.0857339029647105 1
0.138643560077622 1
0.253717515798348 1
-0.29542316031636 1
-0.22939104638513 1
0.188335476528814 1
0.51012712599171 1
-0.943112312663604 1
0.22522407338715 1
-0.175750484520202 1
-0.365545431524357 1
-0.0602920490936105 1
0.240742423713755 1
-0.0676834493881501 1
0.0865107370688561 1
-0.568158954511561 1
-0.254136753991434 1
0.836734827696985 1
-0.246505648101571 1
-0.102033068539179 1
0.0595642935536153 1
0.961084793090497 0
0.643905011381558 1
-0.259058743593838 1
-0.533856696275534 1
0.351610861111486 1
-0.380278471621064 1
-0.454178529811951 1
0.113880461708635 1
0.0219395769947009 1
0.0657075108569747 1
0.912632661339729 1
-0.244544546460959 1
0.526783426644694 1
0.485033421794449 1
-0.0940256053623284 1
-0.309087420460245 1
-0.406295345650271 1
0.0219824776010008 1
-0.465461044671065 1
0.172409496003227 1
-0.294543938619777 1
0.0135306231360881 1
-0.0444706499661102 1
-0.489707776749103 1
0.104694762881908 1
-0.551985775836096 1
0.170862411557792 1
-0.371053634121744 1
-0.12156103028744 1
-0.352479244463478 1
-0.817642297999206 0
-0.252400651726373 1
-0.0864912581054479 1
-0.168469310002491 1
0.430228639926463 1
0.152832238094669 1
-0.529843048614592 1
0.49027034403076 1
-0.00815679294471891 1
-0.0535920926375188 1
0.179612221873382 1
0.562315676813122 1
-0.463305291292416 1
-0.00743685003744399 1
0.178646981565234 1
0.491235651085939 1
0.184356443942219 1
-0.325356641284395 1
-0.0897319596314711 1
0.269525355467578 1
0.1602278585296 1
0.636643628826212 1
0.0285804361779786 1
-0.791547299901812 0
0.083018474543613 1
0.0338322868517227 1
-0.215486635303356 1
0.140433892049326 1
0.35022470373316 1
0.120091585308346 1
-0.153157950561551 1
-0.131140294734337 1
0.452235542910472 1
-0.241570283715494 1
-0.23641075925657 1
-0.0170666049289853 1
-0.141235453257357 1
0.478001490620857 1
-0.323744405715716 1
-0.355042057281266 1
-0.00996590465837088 1
-0.195918310633325 1
-0.318446476057067 1
0.148783349374641 1
0.130633939689314 1
0.0270517114603942 1
-0.417363969060846 1
-0.482269301266614 1
0.711689672583306 1
0.13375859239425 1
-0.140181572803876 1
-0.241161501750674 1
0.0159534228716185 1
0.437323735880751 1
-0.187081516252312 1
0.482612637974425 1
-0.129473157074247 1
-0.30246313918393 1
0.279757352951509 1
0.196239201975355 1
0.289288251483344 1
-0.0718493135925832 1
-0.502992871904297 1
0.38588094853482 1
0.0549242051993761 1
0.125672193055375 1
-0.138293853079144 1
0.241747078062852 1
-0.374747813737082 1
0.150662441980133 1
0.355897739503621 1
-0.351212061496874 1
0.12770095232031 1
-0.117371047988142 1
0.208145794129729 1
0.1434127526797 1
-0.177752665100555 1
0.30345362211059 1
0.100665083306733 1
0.269129773294983 1
-0.38032302336983 1
0.0115079738760041 1
-0.430638599173791 1
0.504072753916635 1
-0.275827305547426 1
-0.0290408665631152 1
0.177501313238608 1
0.430188987320144 1
-0.690781841341345 1
-0.592692315430885 1
0.163138904740682 1
0.323279976075764 1
0.350690285726266 1
0.0830058125743627 1
-0.499264967893612 1
-0.267896178867336 1
-0.390237092059336 1
0.537241091343282 1
0.316989716963862 1
0.0425949478608742 1
-0.693541795928352 1
-0.113491970736418 1
0.308231561295138 1
-0.0287164396599691 1
0.553915043682362 1
0.124008252250568 1
0.450226467313471 1
-0.546005007517546 1
0.0696797133406865 1
0.122453823686683 1
0.434330564057377 1
0.170945561750089 1
-0.453870417370034 1
-0.138426316314877 1
-0.89212149918632 0
-0.452600554778439 1
-0.599209590000652 1
0.620094989673129 1
0.0423337513113647 1
0.101641341627102 1
-0.185609227099832 1
0.167780792801471 1
0.165641908448225 1
0.299641630932282 1
-0.294196944057212 1
0.0745102027586448 1
-0.217750930994176 1
-0.205361577252863 1
0.0929906284602559 1
0.129058532768733 1
0.967440239103403 0
-0.236043729559952 1
0.412947610769537 1
0.444574788952657 1
-0.185788449924042 1
0.0451002528891018 1
0.0267168294516064 1
-0.229133575848945 1
0.18738959902832 1
-0.0598425263219478 1
-0.153257946660825 1
-0.13104701003483 1
-0.613716160325285 1
-0.314860086626145 1
-0.298032473613477 1
0.334541476699384 1
0.300451311310189 1
-0.105220690925688 1
0.00839344612669126 1
-0.398662177500817 1
0.140123546464551 1
0.051190376288144 1
-0.329541942032507 1
-0.218347499681114 1
0.276948140939019 1
-0.456427698041674 1
-0.638384389608906 1
0.160826704028782 1
-0.0214005749803398 1
0.0578312627484765 1
0.150497125227619 1
0.287594947382248 1
0.453850168630121 1
0.432724222445209 1
0.400478794869058 1
-0.157718800698913 1
-0.089453001229571 1
0.253287895723256 1
0.48793922603394 1
0.21112947871246 1
0.435204380025069 1
-0.220770596389378 1
0.310763488068781 1
0.136678848151281 1
-0.235863350646409 1
-0.486002616275641 1
0.115944121206528 1
-0.574120796684686 1
-0.307112791005115 1
-0.489538126445239 1
0.416964621786884 1
-0.748450971078882 0
-0.040996045268382 1
-0.0536732389923639 1
-0.630117542742064 1
-0.136522597062276 1
-0.232715451787828 1
-0.25561684345627 1
0.340365391999771 1
-0.378086878574447 1
-0.122891188310403 1
0.0550560387897996 1
0.13896149969244 1
-0.49540423353919 1
-0.0559559567517304 1
-0.18215947935004 1
-0.476543220914047 1
0.556117228715606 1
-0.0677953524884739 1
-0.0396581451439069 1
-0.425845989313111 1
0.343266842604974 1
-0.325521243690279 1
-0.451784630534678 1
0.52365173048756 1
0.526766725810272 1
-0.491412410396757 1
-0.451441122792474 1
0.338073559903859 1
-0.0698697580513564 1
0.30942823199052 1
0.155670639034815 1
0.483876406348751 1
-0.0614315516644892 1
0.156558044434867 1
0.790746049800567 1
0.444892206052182 1
-0.26155967565527 1
0.2467178867293 1
-0.288750168883182 1
0.245024005908583 1
-0.347356432863653 1
0.0677440674001614 1
-0.294416919787473 1
-0.1319658949605 1
0.249400072846454 1
-0.209378188393721 1
0.296909755461719 1
-0.408124539632881 1
0.432968225643143 1
-0.209389965993053 1
0.199106414788281 1
0.261627980116033 1
-0.156208735697389 1
-0.577594790996229 1
-0.0345883679587915 1
0.173817288811627 1
0.410129035966706 1
0.141977860921484 1
0.831799637470263 0
-0.583365302401042 1
-0.0502144151344316 1
0.131544993433383 1
0.439475353141991 1
0.077869092252433 1
-0.670221517452583 1
0.151119531737969 1
0.0500425398883541 1
0.200643520253589 1
0.312662613475829 1
-0.281687490926029 1
-0.542126212018645 1
0.00404088937767459 1
-0.0472704083662761 1
0.0391789811703215 1
-0.313110396353612 1
0.61720475752717 1
0.464936482550303 1
0.353711106789235 1
0.0485480140230398 1
0.21355931539535 1
-0.343667528551852 1
0.303155954376129 1
0.0157955612287603 1
-0.321434892664569 1
-0.193589382183426 1
0.381798310417126 1
0.42491374792795 1
-0.281158697185765 1
-0.199178406963744 1
0.405947033077487 1
-0.679815950444599 1
-0.0134503529862999 1
-0.222928113398437 1
0.200267622905726 1
-0.134429103131739 1
-0.240868539129368 1
-0.0357056931959771 1
-0.424954672023029 1
0.215551025283444 1
-0.06525013764542 1
0.0514480099156213 1
-0.023312768792193 1
0.172909142174521 1
0.216189435249517 1
0.194379623755318 1
-0.486192665941699 1
0.0355663014765418 1
-0.0497016855791678 1
0.074458017182442 1
-0.525128373236845 1
-0.0467738048373732 1
-0.364569285951346 1
0.0822199457658538 1
0.0576837143058723 1
0.190095867858153 1
-0.757873496479493 1
-0.365999788963378 1
-0.262038591695099 1
0.0150154390004958 1
-0.0168176760605072 1
-0.220679978755741 1
-0.181835445605362 1
-0.424172208244569 1
0.786089228095712 1
-0.854966906210705 1
0.418121811877328 1
-0.114157261040946 1
0.542768600092104 1
0.379018664326794 1
-0.456361161188336 1
-0.212152296123946 1
-0.0012817119300321 1
-0.148558635058007 1
-0.192183333386551 1
-0.149613939744795 1
0.00319338447423757 1
0.466429663804308 1
0.748596743232736 1
-0.189064815210919 1
0.41392610693183 1
0.463596621968025 1
0.1594132547039 1
-0.0527214258866057 1
0.138464938251044 1
0.197437627037266 1
0.0131808117423765 1
0.120288255895133 1
-0.0110047350739664 1
0.163157364564745 1
0.736380192170225 0
-0.197063093026108 1
-0.499265138486385 1
-0.00455038963568723 1
0.458282087273411 1
-0.442450604462238 1
-0.124204454845832 1
-0.416016926908029 1
-0.363216653350457 1
0.0608938405525426 1
0.200848096704323 1
0.429767161944473 1
0.271769345452266 1
-0.375429565282207 1
0.307930155275475 1
-0.272787916049287 1
-0.0750635686860543 1
-0.055607613762003 1
0.27534115270708 1
0.231130741965509 1
-0.00295443817372171 1
0.312103800574836 1
0.00218822365641655 1
-0.670628181629107 1
0.0950107154926151 1
0.463910866972935 1
-0.568017196517694 1
-0.533367453096966 1
-0.878794570022918 0
-0.412482542678034 1
-0.283660107834691 1
-0.321111848624899 1
0.156389771546108 1
0.326630102536797 1
0.302343558498695 1
0.130399740743985 1
-0.0917797287635962 1
0.142630323990347 1
0.222127960831866 1
-1.25421808872044 0
-0.307583844097213 1
-0.259964440910941 1
-0.0298603997808972 1
-0.149909360184139 1
-0.165773103330362 1
-0.171053266525168 1
-0.138589227372427 1
-0.0139449767524399 1
0.035770640668613 1
-0.472062961573224 1
-0.144562662698413 1
-0.317418657233076 1
0.0387459511870754 1
-0.0695636829430763 1
0.151825219179955 1
-0.109199474276532 1
-0.523549675963462 1
-0.169032106670354 1
-0.112758380004634 1
-0.421165856114697 1
-0.225396930052953 1
-0.313878989769671 1
-0.494163520146561 1
0.495662871698839 1
0.196188691395837 1
0.0517696513089256 1
0.296256543536063 1
-0.0640633787459827 1
-0.0672658962054633 1
0.149394658194654 1
0.160358711349916 1
0.463509539888233 1
-0.0559386393952594 1
-0.0046398814553155 1
0.021712887015155 1
0.278723081710612 1
-0.0417133319969775 1
0.126404646869749 1
-0.295330388030777 1
0.879714687806691 0
-0.0760762541068156 1
0.508467902824232 1
-0.559797766391628 1
-0.0365088417147806 1
0.247860470234404 1
-0.198543384278521 1
-0.2839613807893 1
-0.0482673678367832 1
0.494474875058712 1
-0.92350168652896 0
-0.0155041870325882 1
0.0986383287302618 1
0.0593869540184905 1
-0.157536188953495 1
0.0431988954671044 1
-0.135329842035195 1
0.718860985042473 1
-0.166796059071324 1
0.648540987426335 1
0.696872191637067 1
0.172251738980264 1
-0.0554695087795134 1
-0.0978029876747325 1
0.248478115041406 1
-0.108692618346245 1
0.375035788221904 1
0.232927585360374 1
0.502733360123473 1
0.283656140499208 1
0.159399832629473 1
-0.602544841929157 1
-0.381683381955463 1
-0.420743139603257 1
-0.290462905306173 1
0.145190058596679 1
-0.144216788212245 1
-0.809574662715843 0
0.138232958353572 1
-0.111588267211951 1
0.0265567885129074 1
0.143598346140025 1
-0.552604669573913 1
0.407275818741 1
0.206414389948321 1
-0.279322437132726 1
-0.269023872109681 1
-0.21532636752182 1
-0.0373871168586197 1
-0.458188658341742 1
0.0314083584165839 1
-0.207787621773468 1
-0.493076290922885 1
-0.138757401930453 1
-0.598352463775 1
-0.0226729116085681 1
0.254447244917902 1
0.733778372956647 1
0.186628711561733 1
-0.453101562303817 1
0.0421923094834223 1
0.658026386954239 1
0.0508210544866325 1
-0.474093280381249 1
-0.384053015431224 1
-0.0653131016824101 1
-0.0678760481913245 1
0.0185517279656921 1
-0.527503136114868 1
0.0208623429262684 1
-0.00016187174662792 1
0.387861235395671 1
-0.391320984064291 1
-0.268690004217519 1
-0.083027914949175 1
0.387577063567414 1
0.0651694130341615 1
0.170033939408963 1
0.153574240382952 1
-0.218620526121173 1
-0.160652387758361 1
-0.0417394691286321 1
-0.255018145202029 1
-0.147793091259408 1
-0.0776403943012186 1
-0.109801052839859 1
-0.678432192209921 1
-0.301087921867791 1
-0.412518826014021 1
0.358333737167145 1
-0.772127534999437 1
-0.104393496011439 1
0.364756697408449 1
-0.386910063775208 1
0.0793892241217472 1
0.34675035398467 1
-0.425250201583685 1
-0.60395569536632 1
0.134004903462828 1
0.236141443509013 1
-0.15951328098749 1
0.380508647208325 1
0.288102230278824 1
0.470829427023286 1
0.298045181336754 1
0.110457202098289 1
0.390068098361966 1
0.239339734939394 1
-0.26720256726691 1
-0.0533317978619134 1
0.460696008097731 1
0.217440067631232 1
0.109404387891277 1
-0.289797142641257 1
0.184634839705516 1
-0.782089848430417 0
0.418601490964691 1
0.206062195475481 1
-0.0910909465017059 1
0.602466191710588 1
-0.144458374294676 1
0.372388381527089 1
0.234549070058839 1
0.201365774334258 1
0.216259610408711 1
0.721131578817578 1
0.17410006193712 1
0.181814063490443 1
0.245181422650365 1
-0.291111924484486 1
0.14918419032285 1
-0.134044471202732 1
0.207053595522445 1
-0.0443901596042048 1
-0.32604931183396 1
-0.223503593603745 1
-0.209416520814421 1
-0.00574234247204847 1
0.278632634578475 1
0.0348348844800901 1
-0.110208896477711 1
0.00146774878291803 1
-0.197444169186722 1
0.342767785066032 1
-0.549794555302246 1
-0.217966132011916 1
-0.213286906420933 1
0.364472747116906 1
0.394983176814087 1
-0.0398856939285673 1
0.476350252847117 1
-0.0412937627380125 1
0.061785958306487 1
0.116962000483131 1
0.216465737308389 1
0.149711134748353 1
0.293880261441261 1
-0.0977717946459223 1
-0.100110631401768 1
-0.024532822361021 1
0.168984769291997 1
0.275594210953525 1
-0.152253756428559 1
-0.274001929379508 1
0.141883231575364 1
-0.279943431418852 1
-0.00575563271430032 1
0.337662632387765 1
0.656246358895482 1
0.500832235350658 1
0.311502847735357 1
0.073137104933726 1
0.296152232453672 1
-0.238329636132483 1
-0.309977284470765 1
0.00457611570642288 1
0.443744160041377 1
-0.251973251999349 1
-0.339321432800737 1
0.195818226272972 1
-0.0430909849256775 1
0.391740842774694 1
0.28624951783571 1
-0.43820873628259 1
0.361996935120144 1
0.244427850205622 1
0.198146974728667 1
-0.411273433144077 1
0.329976817520183 1
0.228745376691829 1
0.390315187717674 1
-0.377982757418822 1
0.721635044833321 1
-0.150635786806374 1
0.109771709219905 1
0.142335654865632 1
0.606847470389981 1
0.104218255311218 1
-0.298486409537514 1
0.0606361089707916 1
-0.405198858280175 1
-0.209887920903351 1
0.483331969344093 1
0.325469941646911 1
-0.127218336469781 1
0.51871744465954 1
-0.278726963330565 1
-0.156249389185624 1
-0.00345751304290984 1
-0.276025446923909 1
0.154994015545666 1
-0.290532896504529 1
0.18838171598108 1
-0.0090567128998889 1
1.01789382783233 0
0.188263591180519 1
0.530973338358197 1
0.496888336608089 1
-0.533801214826253 1
-0.757439589569539 1
-0.0140876327529316 1
-0.614140834631857 1
-0.0752453635388521 1
0.567763604697977 1
-0.0320158747108713 1
-0.58963908809238 1
0.147319501486655 1
0.120264641886798 1
0.0812097158355271 1
-0.529270486032163 1
-0.0558948358467229 1
-0.236868525523658 1
-0.3776222398871 1
0.0891495011890186 1
0.236299732835228 1
0.100926728263171 1
-0.143174560208157 1
-0.582140877261802 1
-0.372732066570302 1
-0.278999042399661 1
-0.487319570562768 1
-0.245491797968539 1
0.101530370783607 1
0.0428086215116847 1
0.724083576957784 1
-0.668463214234696 1
0.333482398520786 1
-0.335448860457628 1
-0.76974672704716 1
-0.258010681783291 1
-0.255503633002241 1
0.174431837557765 1
-0.708696623364799 1
-0.0508929443265109 1
0.820716510375804 0
0.118740498209657 1
0.00970815546503 1
0.781657518850772 1
-0.380149766091515 1
0.197397609020394 1
-0.561804357348511 1
0.013795595645068 1
-0.387080417631377 1
0.772837537468168 0
0.631013609064228 1
0.245490926930307 1
-0.303460484614799 1
-0.180399404315542 1
0.269126037672657 1
0.342846620879098 1
-0.222028530782661 1
0.0385430311080316 1
-0.223164639373471 1
-0.0965558360080821 1
-0.215403265477815 1
0.130240958984852 1
-0.108037917973961 1
-0.49394560769105 1
0.409185095669795 1
0.168037824608499 1
-0.896591670593184 0
0.0366045708705714 1
-0.30089637011036 1
0.163666466876526 1
-0.291292631234064 1
0.573065870424777 1
-0.221970025944951 1
0.5514061712087 1
-0.459818526956106 1
0.258897186080135 1
-0.368447016296051 1
-0.139463915281537 1
-0.0047532352073141 1
0.261220871256934 1
0.037831256740207 1
-0.378552210098679 1
-0.322747452552469 1
0.0368631578304734 1
-0.8365438693 0
0.248612301809327 1
-0.100640981645782 1
0.169944093583365 1
0.0954105976849664 1
0.146512616666025 1
-0.433756663862019 1
0.410977664543848 1
-0.0271664486202372 1
-0.116259097296191 1
0.460376222657841 1
-0.4732398767123 1
-0.575159624988353 1
0.155324813140375 1
0.461134181388343 1
-0.211811008014921 1
0.227545435138699 1
0.802394651253077 1
-0.22778698690655 1
0.223524590553952 1
-0.297634863984934 1
0.0953063218936349 1
-0.548071306680429 1
0.719234639022251 1
-0.577235712350612 1
-0.36124923010129 1
-0.302725911735987 1
0.285836490867694 1
-0.686640537179142 1
-0.299321972634387 1
0.291771761575874 1
-0.209846610117228 1
-0.385330642396871 1
0.458384075611931 1
-0.531781223916093 1
-0.46823578637682 1
-0.548995116437793 1
0.366994996428016 1
0.397867700493661 1
-0.016171245185912 1
0.470815048900971 1
1.08975633008705 0
0.485075304941186 1
0.225256714245123 1
-0.324881841490895 1
-0.477978541920644 1
-0.244484423307982 1
0.0175214708072443 1
-0.28684534223825 1
0.0869786196634383 1
0.131222849761838 1
0.194929042268545 1
-0.0346714636758469 1
0.108045683479708 1
0.316427157954937 1
0.356232163638265 1
-0.188366335670299 1
-0.713500664232309 0
-0.00576903029398237 1
-0.416146007367549 1
-0.820360241118847 1
0.0448775975432414 1
-0.227144296497157 1
-0.205353678453484 1
-0.227037756142564 1
-0.136226096902682 1
0.398902567463763 1
0.392361732631058 1
0.78854515011287 0
0.28423097733179 1
0.242716700674322 1
0.406336775269832 1
-0.00580172419181041 1
0.37044412151316 1
0.325634555470139 1
0.741111931679886 1
0.414592508082149 1
0.00318777897044228 1
-0.50864200748692 1
-0.59038563640299 1
0.674904399132382 1
0.35448697906176 1
0.448460487277342 1
0.0663872237829249 1
0.263330156555421 1
0.362464604344215 1
0.101983817087237 1
0.651299774406012 1
0.0113640648297991 1
-0.118259820087955 1
-0.300245037944992 1
-0.765444592499994 1
-0.409379603766476 1
-0.306130889954054 1
-0.284649557712397 1
0.452760311697536 1
0.223616985240989 1
0.464608638762405 1
-0.267349119902126 1
0.867531571562027 0
0.0613693682481156 1
-0.651103483608216 1
0.304405445739175 1
0.412273566609092 1
-0.583921068267448 1
0.614242360609214 1
-0.635759721027451 1
-0.0595813174302079 1
0.248938551342592 1
-0.231491182494072 1
0.294237417362502 1
-0.372548569966745 1
-0.0947017968703969 1
0.188077889211222 1
0.337403494075243 1
0.00020270796340828 1
0.640543778752713 1
-0.157257433425364 1
-0.168578100984049 1
-0.264305570726632 1
0.0192599910141326 1
0.288369280123717 1
-0.247824059942323 1
0.685048035511196 1
0.0423036240813586 1
0.237898571286134 1
0.252548906813527 1
-0.0856851639154956 1
-0.11735852239676 1
-0.617254525696272 1
-0.194825850450582 1
0.102898186366329 1
0.198783339192631 1
0.27910697190258 1
-0.292120102530289 1
-0.230103594928101 1
0.176765703342638 1
0.353028276854075 1
-0.339154769908798 1
0.763879618260403 0
0.12056461179882 1
-0.681087750760946 1
0.284111905731804 1
-0.132797597415644 1
0.0330435382544087 1
-0.336312148975854 1
0.293485797592082 1
0.74024111671069 1
-0.159305542506308 1
0.0606502570606108 1
-0.0240709960910553 1
-0.12595203685628 1
-0.203263114653134 1
-0.0797537968698117 1
-0.123380668142914 1
-0.708478095154523 1
0.0886870287716495 1
0.334769658777255 1
0.161174743568621 1
-0.34409891812556 1
-0.216418828736545 1
0.189209954283916 1
0.15049878650705 1
-0.068868221083223 1
0.240190848605956 1
-0.0697073713987837 1
0.00722731961377726 1
-0.0852996946240896 1
0.451955330418575 1
-0.216343853165139 1
-0.171818198963117 1
-0.0568976142893423 1
0.522795922256904 1
0.185097168718639 1
-0.21619598695631 1
0.0669824408714939 1
0.221859629579875 1
-0.358699163050273 1
-0.376756775134518 1
0.0809639703931027 1
-0.431546232884299 1
0.361160839849057 1
0.309292127776985 1
-0.576877253398497 1
-0.168449325444156 1
-0.832159110303056 0
0.118644463927725 1
0.0672530525892488 1
0.508170043376658 1
0.398840395739239 1
0.188525707038354 1
-0.0659722075416742 1
0.103195864092152 1
0.526239769883446 1
0.414770153625131 1
-0.764975258659932 1
0.0315464882346208 1
0.175744069243872 1
0.0974319332611571 1
-0.446964040637742 1
-0.289226055395377 1
0.272000310636176 1
0.297715505640382 1
-0.0783619293447702 1
-0.293719630214832 1
0.18345700564586 1
-0.272085908980286 1
-0.897963411066533 0
-0.0393714526370868 1
0.144307853693678 1
-0.341448754493717 1
0.143012062559283 1
0.283415233683513 1
-0.320567678857495 1
-0.270931998598065 1
-0.276583004928445 1
0.328952005911607 1
-0.491749483195634 1
-0.250783296851302 1
-0.101090877851274 1
-0.505574092635718 1
0.467414461250662 1
0.0434499042260682 1
0.260494642155766 1
0.754545565682612 0
-0.71351577775762 1
-0.115494921776173 1
0.220433619776299 1
-0.198023569114864 1
0.262797791477224 1
-0.347873606223462 1
-0.0791669720038561 1
-0.304646646305267 1
0.152307557859928 1
0.699507182294949 1
0.0422955353401769 1
-0.130135468368642 1
-0.584962711815059 1
-0.0353552303802458 1
0.246751193983829 1
0.00320590518131954 1
-0.176458184983926 1
0.194948930287338 1
0.192491151515813 1
-0.0572358481778695 1
0.214256451342618 1
0.167268119405639 1
-0.0670032563650149 1
-0.598425429744198 1
0.292472880490989 1
-0.0528519423039125 1
0.124009707708555 1
-0.547146432905175 1
-0.274024273435737 1
-0.173911699820877 1
0.537124470291289 1
0.318702769137369 1
0.099092183879576 1
0.0523823831850576 1
-0.769143621522355 0
-0.506456874831522 1
-0.32094017075678 1
0.579014844073275 1
-0.619821408118983 1
0.279373362139544 1
-0.538224448310372 1
0.157344733528828 1
-0.0195985354487044 1
0.095199552516478 1
-0.524996085779052 1
-0.723679446586854 1
-0.300834844716356 1
-0.102399629193231 1
-0.298966773998991 1
0.420890146508952 1
-0.303233167399818 1
-0.338443564491066 1
-0.242892246433543 1
-0.283292260858996 1
-0.303735061140874 1
0.259415282099889 1
0.141675954701961 1
0.194109318019489 1
0.0537813698875765 1
0.357963206398933 1
0.0747488429058591 1
0.494907717135781 1
-0.21681709206063 1
0.639473647443009 1
-0.096506874223977 1
0.382466459942234 1
-0.0767955221611786 1
0.145765648876098 1
-0.250658129375844 1
-0.0838363178774854 1
0.348585578340455 1
0.387664252939101 1
-0.268613013919013 1
-0.162822861884755 1
0.0830566489394045 1
-0.202765662146533 1
-0.202483312515209 1
-0.149848203601732 1
0.244874153349162 1
0.780709127291221 0
0.965897667055624 0
-0.36189989347538 1
0.461191419206521 1
0.110181618324226 1
-0.794046570873935 0
0.389604765609603 1
-0.173410128616245 1
-0.0333908613043995 1
-0.637397240134708 1
-0.0269335898709197 1
-0.306499015988701 1
-0.205032540868619 1
-0.0160111209119574 1
-0.270405826767166 1
0.0133177449441979 1
0.034845530857998 1
-0.224802086452105 1
-0.16887968279123 1
0.749845009660362 1
-0.0120580758419332 1
0.537843636555565 1
-0.0720446803110753 1
0.25880477216729 1
0.34034851072254 1
0.208117184476607 1
0.0337533225672899 1
-0.358789309555643 1
0.270736078497712 1
0.378567424321295 1
-0.938429589716367 1
-0.0994563146171718 1
-0.473159445811596 1
-0.23594086606307 1
0.113410211024976 1
0.672287825137851 1
0.747295271794023 1
-0.0343082687555034 1
0.141905358274118 1
0.107252615876516 1
-0.0950825259022389 1
0.300524829499834 1
0.37468462767207 1
-1.01094377160716 0
-0.425396372818471 1
0.0523651401819443 1
0.20349265297452 1
-0.926521383349455 0
0.234100074582944 1
0.431555151545359 1
0.440080879582987 1
-0.529403911938717 1
0.254744121766041 1
-0.22095254639997 1
0.201626354120912 1
-0.394168680789807 1
-0.146823202110887 1
-0.451134751024877 1
-0.125448116260408 1
0.164771610723544 1
0.337191823270473 1
-0.733247886503214 0
-0.351008409149162 1
0.198369021741664 1
0.179113303834508 1
-0.776807908065441 0
-0.161306118469348 1
-0.0414191523589402 1
-0.119386476724107 1
-0.0452225465473977 1
0.396839746192517 1
-0.664310774203314 1
5.54759855301984e-05 1
0.218431715798643 1
-0.224361106215841 1
-0.169597981430979 1
0.473824970678577 1
0.00362584158557537 1
0.218253830706617 1
0.0684083138868005 1
-0.06624746607093 1
0.233608812508887 1
-0.199457552753364 1
0.274693154723448 1
0.117889024370927 1
0.354508300793405 1
0.052987987740057 1
0.713301942594221 1
0.150737317384093 1
0.53614771113867 1
-0.649689554460441 1
0.119062448882346 1
0.212267411858312 1
-0.661289183372644 1
-0.689372226261297 1
0.113682924084432 1
0.938596582636832 0
-0.020789871625293 1
-0.277169884201745 1
0.54734276275969 1
0.499608247250398 1
-0.175976476001151 1
-0.997307004120696 0
-0.165053016482105 1
-0.225205895036829 1
0.237225249389654 1
0.42543464600004 1
-0.484716528445221 1
-0.000587802029756036 1
0.197471185272917 1
0.920198470361984 0
0.547434678396429 1
-0.33120604620691 1
-0.100547698637791 1
-0.646634536552797 1
-0.0123093558128466 1
0.550884891621734 1
-0.0329571332817184 1
0.325627519841216 1
0.378255094933924 1
0.0702239378872441 1
0.390519668011783 1
-0.142447829340108 1
0.277303379661307 1
-0.0941139343634403 1
0.165197987613897 1
0.337503470780921 1
0.556882000852208 1
0.358067237075681 1
-0.174351523960841 1
0.992774041527066 0
-0.523159415812107 1
0.0909352867600565 1
-0.636234686866878 1
-0.077452124313441 1
0.119874618810354 1
-0.051670717323791 1
-0.0283912134473472 1
0.408142780195534 1
-0.194467828701101 1
-0.470231875007017 1
0.31907878073825 1
-0.136825620699702 1
0.594958405425298 1
-0.416433459380885 1
0.297097041218027 1
0.0187194754674755 1
-0.193977791206621 1
0.316550858989894 1
-0.067402516651744 1
-0.164583802142377 1
-0.539434074071926 1
-0.0147811223388208 1
-0.040889777687645 1
-0.363262150423172 1
0.51156662873667 1
-0.406653540777369 1
0.0597104089626012 1
0.152487399195004 1
0.12381296604552 1
-0.446501856852054 1
0.606198312978204 1
0.0937388764690599 1
0.129241160268006 1
0.0126676758593009 1
-0.194112010170676 1
-0.230888599984133 1
0.0953154131335469 1
-0.296602950517075 1
0.51074420480779 1
0.128773847210268 1
-0.184503243557241 1
-0.00317628325788986 1
0.707053259145627 1
0.0802566487440162 1
-0.188915579505564 1
-0.53791192199687 1
0.0428185532604785 1
0.400000030536285 1
-0.158177187566179 1
-0.401230006906231 1
-0.254206565568665 1
0.198741917073428 1
-0.192485446643992 1
0.374713113780587 1
-0.470137077728272 1
1.24197260978682 0
0.20617345830341 1
0.0224117924340097 1
0.460366952275187 1
0.825988221019237 0
0.18248952684927 1
0.321055595074744 1
0.137718879875606 1
-0.164678170281279 1
-0.668696271596719 1
0.594928757251656 1
0.818610518405331 0
0.535010055494524 1
0.0681869312045369 1
-0.0881882756864044 1
0.275589242434786 1
0.489040877783703 1
0.291822847027271 1
-0.00873708401768726 1
-0.725842416762262 1
0.684458050383872 1
0.0885095180020408 1
0.0400600584002809 1
-0.664070588878586 1
-0.51882495398988 1
-0.197003784132456 1
-0.378622624963441 1
0.231306243392628 1
0.17426153064217 1
0.0909550980387863 1
-0.483234601473719 1
0.355557112114508 1
-0.151246936370133 1
-0.215999581230648 1
-0.337092506017969 1
0.227593491206817 1
-0.144279533561394 1
0.0214588589437911 1
-0.334384316845092 1
0.143114687696323 1
-0.207784382534663 1
-0.0570978280659786 1
0.583453926779312 1
-0.0157050177282822 1
0.161741972582796 1
0.707518867827941 0
0.377483586287576 1
0.0587223952954255 1
-0.254056399660299 1
0.158253191018342 1
0.0931603798014631 1
0.538767663688993 1
-0.0999779601757279 1
0.481726451468251 1
-0.00626997759127645 1
-0.305734532790752 1
-0.0783415386482831 1
0.510814697165725 1
-0.135393632660394 1
0.31018517980881 1
-0.0988933776642097 1
-0.812825247670268 1
0.476555846982072 1
0.10088885668046 1
-0.161719160485498 1
-0.0298407367294501 1
-0.686756923799331 1
-0.288462281485084 1
0.444734911618337 1
-0.090254206714229 1
0.106238120331097 1
0.23203706619493 1
-0.0797802307609836 1
0.661504069745371 1
-0.182573211632149 1
0.200039712007957 1
-0.450809314831239 1
0.101732391255723 1
0.0977544384154756 1
0.345950474009124 1
-0.222891172183076 1
0.161823095405555 1
0.344782335603045 1
0.270884889806427 1
0.558767782474633 1
-0.0264774431298819 1
0.170993907166802 1
0.39405255335933 1
0.250916403185633 1
0.214389738170229 1
-0.00799439760136268 1
0.0478811548589154 1
0.199008334948422 1
-0.442553771509194 1
-0.193717785133914 1
0.677166445114871 1
-0.17733312972788 1
-0.165578960256045 1
0.203436989761173 1
-0.266023017570937 1
0.321122565707159 1
0.0786916209258226 1
0.241567541880556 1
0.247794560145427 1
0.421807011022877 1
-0.442689731082648 1
0.734767159721706 1
0.11772176621441 1
0.272832693117294 1
0.0779601273768988 1
0.279735199010989 1
0.0750544896912065 1
0.186902490543789 1
0.706502208942513 1
0.339571531657861 1
-0.252223636753673 1
-0.0927650470943893 1
0.122181805098194 1
-0.0762743297967752 1
0.24997346217158 1
0.198080138818441 1
0.291242044563993 1
-0.744732288374975 1
0.137565977987561 1
0.23927250702804 1
-0.27595902249788 1
-0.198485973243928 1
0.367564583156133 1
0.267573717237675 1
0.225389011509771 1
-0.420006014277097 1
0.412521547520524 1
0.444899254010768 1
-0.579118783696541 1
-0.220526795187535 1
-0.249826832393451 1
-0.23618183785692 1
-0.200939784476278 1
0.000912369409624858 1
-0.472610809082935 1
0.157008017448429 1
0.0290317325222736 1
-0.103391589853167 1
0.0614488459229665 1
0.879740209578847 0
-0.44906545618208 1
0.381647663645727 1
-0.0580878923475023 1
0.486949635711655 1
-0.460308405167267 1
0.214677785055082 1
-0.536564005971601 1
-0.26180343223198 1
-0.0664422371395669 1
-0.330759574097314 1
-0.392955591589954 1
0.201645617952463 1
0.422394633129043 1
-0.331856352468384 1
0.492843200448752 1
-0.016046851142174 1
-0.193279810678272 1
-0.287742784931794 1
-0.349604608659125 1
-0.509070498118299 1
0.00898600084056889 1
0.656410462491354 1
-0.296551556907338 1
-0.58948413685354 1
-0.393677050870017 1
0.155922966504347 1
0.202611222977812 1
-0.464189213581436 1
0.214856895472162 1
0.0515355399621329 1
0.248358607854091 1
0.733711760162282 0
-0.419384569382026 1
-0.0445126016773816 1
0.910599620114993 1
-0.352824306213424 1
0.281191460009539 1
-0.723716210085111 1
0.0153345318843981 1
0.55088198505009 1
0.810005535642628 1
0.0291471547452965 1
-0.165342841367852 1
-0.470537223728786 1
0.0339805774030887 1
-0.25364250809782 1
-0.117993650156216 1
0.2838040414894 1
0.162597459598691 1
0.0974164627187724 1
-0.144503510241251 1
-0.00810271262069261 1
0.221679042464338 1
0.328255750216353 1
-0.0975947764129085 1
-0.148705086457095 1
0.445895539239773 1
-0.457100106430561 1
0.546051460569942 1
-0.420346517270111 1
0.0986182005109091 1
0.0604484203820077 1
0.210548180221982 1
0.772987236712645 1
0.199660760141213 1
0.405547421377491 1
0.490865820719444 1
-0.0984224174763546 1
0.195543512568655 1
-0.134946642942066 1
-0.217595630646391 1
0.249262456490591 1
-0.0958032846083431 1
-0.213466907888318 1
0.631166671793466 1
-0.112652669425291 1
-0.234470999164998 1
-0.936397871282843 0
0.431420293530372 1
0.0785906666098138 1
0.835976445997051 0
-0.240297540701453 1
0.0292880306127711 1
0.428696160646738 1
0.488090993338482 1
0.131993290846561 1
-0.304252538636625 1
0.266971233036018 1
0.599223060326579 1
-0.209628261498926 1
-0.0305714778827321 1
0.0306780780464002 1
-0.123063619324348 1
-0.477974843521741 1
-0.26122099303446 1
0.720137408079443 1
0.317826100561633 1
0.493451602263793 1
0.25401228046325 1
-0.31785873776001 1
-0.363199343286697 1
-0.235146343924703 1
-0.131237349965257 1
-0.0778385069747933 1
-0.0685361860489776 1
0.569364441068767 1
0.248437971400792 1
0.387018005688183 1
0.0198507152539318 1
-0.372472043383117 1
-0.181045137462573 1
-0.12840629036456 1
0.540659208708004 1
-0.647328102795976 1
-0.75487390347015 0
0.170870676087267 1
0.120603769563895 1
-0.295937622327408 1
-0.0590585112000336 1
0.15490284889677 1
0.363285526338697 1
-0.0284285672731919 1
-0.0903233619814929 1
0.113153038934953 1
-0.191314325715062 1
0.144985980932462 1
0.0333812220771658 1
-0.925971556220007 0
-0.0181645555916241 1
-0.322766192337914 1
-0.162733727997408 1
-0.0592572815517417 1
-0.390223781096399 1
-0.029871321315031 1
0.0195912605562751 1
0.625715810777953 1
0.293817249523017 1
-0.32569977300244 1
0.0348720035526498 1
0.382564625426595 1
0.610427150491282 1
0.0876476046382409 1
0.369941032031527 1
-0.170122707262445 1
0.219268731083059 1
-0.0541210526631369 1
-0.0663120238684294 1
0.225932808563978 1
0.1943549979963 1
-0.37453590302131 1
0.0608709424689162 1
-0.226417857537578 1
0.152650792044779 1
-0.207460265312673 1
0.0189817700424237 1
-0.132730738754879 1
-0.517023528894906 1
0.383569341141172 1
0.289921157139032 1
0.244212484283143 1
-0.134680301508051 1
-0.0504566545281232 1
0.144933525043161 1
-0.25243454426485 1
-0.450228854718645 1
0.0199212807069339 1
0.00333714846639377 1
-0.244273487158399 1
-0.403511378926221 1
-0.380616303012287 1
0.232240886963471 1
-0.388440040460686 1
0.666462434253045 1
-0.0225771975850819 1
-0.78013365028451 1
-0.174419062784391 1
0.125429421480799 1
-0.145687065977102 1
0.0848254460454325 1
-0.285091571162015 1
0.330929858899659 1
-0.472122019226473 1
0.101369033480584 1
0.0240187601296614 1
-0.108060680280204 1
0.166489296932294 1
0.468975937005437 1
0.480871361073217 1
0.450074823606388 1
0.583786522610511 1
-0.409813548431146 1
-0.375295986561822 1
-0.116808100188393 1
0.10087139046745 1
0.603621727818124 1
0.358752609853285 1
-0.569010121168374 1
0.122012732051851 1
-0.24658012695327 1
-0.502312161607841 1
0.228857135435232 1
-0.498760017704484 1
0.0912343752613482 1
-0.0940836544460548 1
0.143629445798751 1
-0.236175080941987 1
-0.00257037359112972 1
-0.204981006622846 1
0.119624083864272 1
0.273347771159817 1
-0.0605128941166975 1
-0.272308684192483 1
0.0583565501269685 1
-0.657197909585774 1
0.542128986283903 1
-0.305538984495973 1
0.0288150546394292 1
-0.434434223148016 1
0.321098333872504 1
-0.337987027074309 1
0.434326988132011 1
0.217447258540984 1
-0.0700923613698405 1
0.384272062559933 1
0.218376032133571 1
-0.370295305628218 1
0.33003601873695 1
0.471410716761715 1
0.545495626124844 1
0.290505245483239 1
-0.416772193820531 1
0.29366835383485 1
0.204833172363172 1
0.82329816412612 0
0.088605051505444 1
-0.0749775510953448 1
0.0858080745990221 1
-0.282043845207479 1
0.304464242739652 1
-0.392928836357205 1
-0.132424835868768 1
-0.569085319572977 1
-0.263207620997304 1
-0.146379727177281 1
-0.0657419221809054 1
0.255405781281097 1
-0.27728284072156 1
-0.237337284195037 1
-0.330821663994109 1
-0.343164712614888 1
0.622822972860633 1
0.141806740562697 1
0.180337288908789 1
-0.110714801204196 1
-0.487497735805739 1
0.326333643185213 1
-0.940773885587682 0
0.17152025882417 1
0.724454779364397 0
-0.464098130563999 1
0.465944966345421 1
0.173614707102934 1
-0.395695828603175 1
-0.0504556865760672 1
0.373451109987239 1
0.3339065716595 1
0.00333217011167028 1
0.216894163878105 1
-0.373400903882811 1
-0.13844640370225 1
0.249302009900516 1
-0.281933493890444 1
-0.373089105411711 1
0.286306220456406 1
-0.168087936047354 1
-0.873826570005612 1
0.443124162738555 1
-0.159148372875946 1
-0.416740622117223 1
0.209710343671025 1
0.262914538948727 1
0.0491285581905499 1
0.303729309347915 1
0.338904934723393 1
-0.173361349387772 1
-0.493921932353486 1
0.13101899345996 1
-0.382818516401 1
0.31048368936184 1
0.10737325017019 1
-0.122329817534196 1
0.374896594051596 1
0.0779927951620649 1
-0.0869746862747399 1
0.053384405003964 1
-0.760447893521318 0
0.358410463785918 1
-0.144806055364083 1
0.11868691002613 1
0.0891186381952124 1
-0.739909452251726 1
-0.00336326594813253 1
0.0836953887115746 1
-0.299182141605099 1
-0.144158722308521 1
-0.175061761627268 1
-0.0278259505315195 1
-0.286127977640669 1
0.089477199082585 1
0.517211117884327 1
0.0699812052853251 1
0.0520501238520348 1
-0.229994872486189 1
-0.127395598692417 1
-0.635796051678194 1
1.17834669666411 0
0.381132325485162 1
0.431169129126521 1
-0.0183718764596193 1
-0.290339958543085 1
-0.180721337805358 1
-0.0298797828720921 1
0.492992664622408 1
0.390497024908476 1
-0.341022635391982 1
-0.0550958328454821 1
0.378569847734069 1
0.609982778340281 1
-0.610135553436159 1
-0.875037904934722 1
0.260236837889547 1
-0.920865073611239 1
0.379940997141554 1
-0.386363150221362 1
0.34602410423482 1
0.0131595154542145 1
0.129841451366341 1
-0.283615702783707 1
-0.220485745938258 1
0.431932571316027 1
0.570568609948441 1
-0.641422262093425 1
0.651781481052877 1
-0.44973049758283 1
0.535504377115791 1
0.331195499234145 1
0.204291846862182 1
-0.181547762754173 1
0.669643045669343 1
0.583530258704479 1
-0.140753113625757 1
0.026713480476364 1
0.120872989912532 1
0.380522965637944 1
-0.0321487992382778 1
-0.0398050431653493 1
0.0983386195740553 1
-0.134799206325215 1
-0.106081983371288 1
-0.313946565133901 1
-0.285658501480396 1
-0.250792551521469 1
-0.244499735091871 1
0.30032244341855 1
0.308028373980281 1
0.107868729265556 1
-0.104341491625119 1
0.233007813959357 1
0.556100178181779 1
-0.0499523348022436 1
1.03306370834382 0
0.020365467092638 1
0.394846641764392 1
0.398833079833233 1
0.629237674672241 1
-0.472807278979056 1
0.251326208082019 1
0.24235210040728 1
0.045139954934546 1
0.0936488161080382 1
-0.34988468934126 1
0.452846765524222 1
-0.0206851591331778 1
0.554947628281055 1
0.0766199964206872 1
0.514619793272605 1
0.228837892668102 1
0.0969946954985534 1
-0.300447191448602 1
-0.0421350565335341 1
0.0277483991222897 1
-0.00381873263681944 1
-0.705257932486049 0
-0.64790360886721 1
-0.150338914968509 1
-0.534525810170045 1
0.789588142388858 1
0.0907752860182713 1
-0.0451127995396698 1
-0.26616920563785 1
0.192186035833856 1
0.130380591032202 1
0.387178069376575 1
-0.622420947516409 1
0.189097393039405 1
0.066270984832168 1
0.215460319062787 1
0.217222595989761 1
-0.255621485211673 1
-0.13947618636646 1
-0.341229756558187 1
0.515168113919979 1
-0.206963115221224 1
-0.370729883842996 1
0.109413346817798 1
0.69761941493532 1
0.0538395261584906 1
-0.456566605020597 1
0.533049075862797 1
-0.203452477592913 1
0.294425340277644 1
0.344083220845018 1
-0.0833721272759354 1
-0.336723586726171 1
-0.236171700770443 1
0.0970628991997281 1
0.239423811328576 1
-0.393924217796934 1
-0.0331915099922031 1
0.751191537692502 1
0.0791490174795738 1
-0.0723427759128466 1
0.939352384796317 0
-0.0789240633215763 1
0.337827653448979 1
-0.274409613343002 1
-0.313982717318982 1
0.830081416195003 0
-0.367606152997277 1
0.769286709603628 1
0.286861370578157 1
-0.605462209068145 1
-0.125065036270935 1
-0.100198177546608 1
-0.0431338129917589 1
0.0632640514791328 1
0.0804192880912133 1
0.117972562335534 1
0.879461521091622 0
-0.28717521564871 1
-0.333532003037745 1
0.869794187418213 0
-0.124321437508002 1
-0.284002402801751 1
-0.480076930358898 1
-0.199039417862545 1
-0.00886882843434542 1
-0.228879990640658 1
0.155577785127817 1
0.671509716299244 1
-0.154560365794846 1
0.250668283357114 1
0.193788746576419 1
0.0731853796235813 1
-0.433505795528295 1
0.646024703563313 1
-0.0686772016479219 1
-0.391715672592137 1
-0.366355520388135 1
-0.123210049549153 1
0.12803687161335 1
-0.486050119838877 1
-0.23694133820624 1
-0.841680023646162 1
0.0404946433407805 1
-0.252481669606341 1
-0.33631342615858 1
-0.35933617756889 1
-0.225947532140508 1
-0.587481069528411 1
-0.551115401639315 1
0.236255468498336 1
0.551644174451383 1
-0.256167219764775 1
0.189816915268982 1
0.023181045918439 1
0.0356663943313695 1
-0.0317576032306056 1
-0.482141459030136 1
0.618274172132079 1
-0.0148395983967632 1
-0.101053805404608 1
0.282536091908714 1
-0.393080319238971 1
0.264225659565034 1
-0.54388412888621 1
0.17990449232963 1
-0.310682819822219 1
0.818710616615205 0
0.0920719497626417 1
0.102908420652269 1
-0.560619944677233 1
0.208120410289976 1
-0.582221179367525 1
-0.240319795117474 1
0.357021942325767 1
-0.335231791620343 1
0.225437736761692 1
-0.0447665055403166 1
-0.683141678424211 1
-0.233985877243819 1
-0.25324382129016 1
0.430767554633893 1
-0.0072564678455634 1
0.228687878275883 1
0.0982946882521473 1
0.245424576810832 1
-0.635724823336502 1
0.876105086014787 0
0.537731968103216 1
-0.211890029778484 1
0.170509761206394 1
-0.152840695456258 1
-0.10126945055437 1
-0.41110878296911 1
0.759097123996337 1
0.619268263804909 1
0.391830716717372 1
0.0627804928137223 1
0.25172877309042 1
0.078641916401994 1
0.173902707301226 1
-0.317101886085942 1
-0.524879450935836 1
-0.485302766840426 1
0.0545344943346877 1
0.317745290236722 1
0.0222190205818174 1
-0.182194617712085 1
-0.590527618697808 1
0.913894926244225 0
0.140710620797771 1
-0.276528428315861 1
-0.376003225861205 1
-0.158856063581482 1
0.128092060357954 1
0.182520497682061 1
-0.415438903594114 1
-0.126672004654891 1
0.579054204121079 1
-0.074190680584135 1
-0.887345288745704 0
0.587835682940574 1
0.167524981490527 1
0.395569192554431 1
-0.659885305663325 1
-0.208387407016234 1
0.0849114423137055 1
-0.429246648490744 1
-0.0106918182536359 1
0.496011037915771 1
-0.0580484605890164 1
0.3201773998794 1
0.37803154865082 1
0.481706518013612 1
-0.308454288761785 1
-0.254403252982427 1
0.0206002160957804 1
-0.344781662763276 1
-0.537496083147197 1
0.0104863298190781 1
-0.0142209815375276 1
-0.233571250635464 1
-0.125286357283464 1
-0.314633834215021 1
-0.0681375967483035 1
-0.315092538184441 1
0.00539638363827683 1
0.319123261086377 1
0.20388794077056 1
0.327080242194575 1
-0.41345413425795 1
0.162885487311876 1
-0.139077785271282 1
0.170268419725867 1
-0.171992619748395 1
0.0192328502854381 1
-0.134803499221611 1
0.207523220275715 1
0.604398814882505 1
-0.386195362930461 1
-0.457031829705819 1
0.44135789082627 1
-0.220694779454858 1
-0.626628388230497 1
-0.132906402589223 1
-0.282309123697074 1
-0.369109758352807 1
-0.437423475218656 1
0.0297323802164644 1
0.217652342301228 1
-0.443050747037908 1
-0.147564731564026 1
0.142993341116519 1
0.173476449518078 1
0.130812622876133 1
0.206387726398669 1
0.32191677011357 1
0.0492426861374961 1
0.357862341947939 1
0.283039975468746 1
-0.188280638533602 1
-0.347898662015569 1
-0.0340509489140752 1
0.604704332244812 1
-0.205962386659047 1
0.229066448578621 1
-0.00719665452814629 1
-0.0144396603331671 1
-0.461322160426991 1
0.581536932760066 1
-0.542146498671006 1
0.0176352453363602 1
0.253826145751204 1
0.247724224347543 1
-0.678640236635979 1
0.2693085152757 1
0.330861565304992 1
-0.300646203590825 1
-0.13873037679909 1
-0.295194844077791 1
-0.178603072331459 1
0.211366656966342 1
-0.283184102071334 1
-0.100479935076626 1
-0.58061402699254 1
-0.0957122332689135 1
0.54926523616351 1
0.376574718224152 1
-0.23046187249607 1
0.288820367403268 1
0.004260667072641 1
0.642451141738994 1
0.0258650443769869 1
0.492104255557551 1
0.415187881402985 1
0.0720335594948034 1
-0.0532273831920463 1
0.238416029453658 1
0.43602685230258 1
0.4340838875802 1
0.0723862109577907 1
0.266363499088662 1
-0.172140950496696 1
-0.0225900280944795 1
-0.36480679135519 1
-0.824032349978265 0
0.336110679496393 1
-0.319808895388642 1
-0.305716852421274 1
0.109700197688653 1
0.380663658280489 1
-0.131841295468607 1
0.31541422628285 1
0.177639551220384 1
-0.388842001941214 1
-0.391288539114753 1
0.633899067960279 1
0.179833666477278 1
0.120833361677288 1
0.275545168001032 1
-0.231653285600302 1
0.477577000749403 1
0.518978445000211 1
0.190830982848006 1
0.239131782552395 1
0.673107949320329 1
-0.343188562247078 1
0.554324441833577 1
0.415081342972115 1
0.0367673279116313 1
-0.808695425374379 0
-0.620733125393703 1
-0.0165245629026613 1
0.106596471362532 1
0.0048778763565077 1
0.0490619131694162 1
0.225162289389798 1
-0.0588520730718517 1
0.332121085030351 1
0.877716803078757 1
-0.228379111330024 1
0.21676140122701 1
0.0962592197103334 1
0.491093597690404 1
-0.260337711813146 1
0.312846715891682 1
-0.122964965518182 1
-0.00344813665514729 1
-0.0267194755982182 1
0.135004013381853 1
0.367940012819979 1
-0.260264066258549 1
-0.642677443898867 1
-0.462973182736714 1
0.294943291853997 1
-0.116505637942354 1
-0.459652308044599 1
-0.0933720888695567 1
-0.231138080239087 1
0.395282862315448 1
0.271229591380934 1
0.652627724847925 1
0.0369128457346882 1
0.502716888343558 1
-0.266019774449883 1
-0.215940687536479 1
-0.0149871779284268 1
-0.0901937567659284 1
0.00527176547370276 1
0.00489791137280193 1
0.14861911782405 1
-0.0957523620879111 1
-0.12557000196178 1
0.150764947518666 1
0.467803621378039 1
0.41508756788514 1
-0.806588725608366 1
0.334839371148209 1
0.239772460135749 1
-0.0296304529929805 1
-0.124573746677194 1
0.749739367299873 0
0.343992136930491 1
-0.631434237717648 1
0.297548897865744 1
0.215221876388748 1
-0.33825481551816 1
0.605553980708746 1
-0.128931277195588 1
-0.312969957441022 1
0.387792906635094 1
-0.155828461591947 1
-0.144246523861865 1
0.468236985290199 1
0.314660049728053 1
0.854972776404863 0
0.0913211795746441 1
0.178562774903065 1
0.573505838119807 1
-0.326620308689777 1
0.500872200799169 1
0.187225898696099 1
0.126804802979818 1
-0.39678269108334 1
-0.0444316393318388 1
-0.239242743628086 1
0.271478452528449 1
0.410678742404251 1
-0.095114650218845 1
-0.150831796632094 1
-0.374289636130958 1
0.607430706999376 1
0.123146143464232 1
0.440123009194873 1
0.230185856202658 1
-0.415514268284294 1
-0.0810645973373629 1
-0.0277317336504078 1
0.0546602171164909 1
0.358605774799407 1
0.457612545630689 1
0.23345212911128 1
0.0473092913713511 1
-0.682808714761265 1
-0.133204797923444 1
0.0233026015926212 1
-0.186468259224828 1
0.285477318947801 1
0.00418986659527754 1
0.201282908661467 1
-0.317015814158183 1
0.0704232464927371 1
-0.247610156104793 1
0.222009160617603 1
-0.705581237421243 1
-0.394673897109152 1
0.0495354520832232 1
0.297220532561602 1
0.386366727978347 1
-0.363607062518725 1
0.204507477327762 1
-0.514044011611068 1
0.172132597452474 1
-0.0506423268289393 1
-0.68586857161779 1
0.192869091804534 1
0.520603874878619 1
-0.175269341194602 1
-0.416437191818945 1
-0.0976278208601207 1
0.0514024710387111 1
-0.7060447760988 1
0.175060312822329 1
0.237898534669457 1
-0.572982335057447 1
-0.361106955026928 1
-0.0419855719261195 1
0.57772486921748 1
0.109881878121593 1
0.313053389039612 1
0.0773461262783773 1
-0.227251492683528 1
-0.0550525160167907 1
0.616122504749634 1
0.3954838941894 1
-0.115356010274566 1
-0.394228414074394 1
0.169202521465714 1
0.591956481596072 1
0.392014012116023 1
0.186126848934553 1
-0.321012570683791 1
0.160741517914395 1
-0.218338507180317 1
-0.126204069770338 1
0.559810356978096 1
-0.00106655950772412 1
0.0959222887950815 1
-0.484337973471079 1
-0.0476180223371519 1
0.148713075070541 1
-0.036910316310681 1
-0.224631864819431 1
-0.470396017108002 1
0.534899878334103 1
0.419100732139272 1
0.168596744493154 1
-0.122005277832615 1
0.569834289160115 1
0.495354675192037 1
-0.194457872985568 1
0.459626741073844 1
-0.222090880907471 1
-0.0864728771292764 1
0.252458924311779 1
0.0188705980080909 1
-0.142220770184469 1
0.0398637955165405 1
0.212417763274488 1
-0.407389594698823 1
0.353887181934989 1
-0.355238551876001 1
0.652906427675497 1
0.085377642358844 1
-0.390115479918186 1
0.54171041984395 1
-0.425361796300041 1
0.359888292499128 1
0.123896880101936 1
-0.239430810847261 1
-0.162901460899991 1
0.0603875616421847 1
-0.260050461329288 1
-0.243040398326268 1
-0.130669357848012 1
-0.0128173290306004 1
0.421830655760032 1
0.204264965456488 1
-0.230056050238414 1
0.117862181136158 1
-0.0879165727563707 1
-0.252189070080808 1
-0.211421478063703 1
-0.3287788903199 1
-0.353725822846543 1
0.645631019522454 1
0.140068626444102 1
-0.289709561241081 1
0.660519141318726 1
-0.519407406842736 1
0.63663225859371 1
0.066395907645553 1
0.689583960700464 1
0.652517706299869 1
-0.750850577878361 0
-0.359833226333645 1
0.149438549162934 1
0.125747833975627 1
-0.446413860037917 1
-0.0957488221801528 1
-0.62698404150475 1
-0.245336127467477 1
-0.274414978296527 1
-0.373704846766876 1
0.074546515727886 1
0.0511649173547634 1
-0.214730931650647 1
0.164425821120154 1
0.0902565468567773 1
0.00165375904134914 1
0.671526921388453 1
0.440238731441346 1
-0.0980853773572596 1
0.00623315735412003 1
0.404580773463387 1
0.289693454994323 1
-0.345123353037456 1
-0.544123337528275 1
-0.56658281944928 1
0.18135268850554 1
0.268899642984288 1
0.563346415951963 1
-0.0888659356025942 1
-0.256255857836448 1
-0.352092479458179 1
0.0374475965486796 1
0.27901713725248 1
0.0198578161671115 1
-0.3124821464318 1
-0.0878127090847722 1
0.550085079508015 1
-0.783601940951456 0
0.0523016273782415 1
-0.2604671593506 1
-0.273847450203919 1
-0.107162049412691 1
0.0677591579693006 1
-0.192299811381096 1
0.365789263912796 1
-0.556535732238764 1
-0.881610860301681 0
0.40042645630387 1
0.19649838440786 1
-0.207742349451988 1
-0.197095538725456 1
0.429750170567244 1
0.00343308523816693 1
-0.182177173833518 1
0.751601395556108 1
-0.301998920936295 1
0.328217798380738 1
-0.100162059305005 1
0.344264347215702 1
-0.269661279829276 1
0.168189254285138 1
0.149032961860143 1
0.0359519590214672 1
-0.103576322545203 1
-0.570932792432077 1
0.15424150599952 1
0.306350582973442 1
0.410744206659717 1
0.169272405753397 1
-0.24485385768593 1
-0.347191584839364 1
0.548535509394421 1
0.27222867296926 1
-0.500405171644743 1
-0.194844100163808 1
-0.198436361647373 1
-0.19578623363527 1
-0.657374485990847 1
-0.555112809660619 1
0.146080627038136 1
-0.0761749288201895 1
-0.679978768631319 1
0.0558819234869423 1
-0.0967626220864728 1
-0.723131220456088 1
0.614599550669356 1
0.486702389300378 1
-0.431899324256138 1
0.569854757775239 1
-0.538877061763191 1
-0.214754036128799 1
-0.202154008815823 1
0.525857284923372 1
-0.483569944818621 1
-0.106975378242841 1
-0.0705563254379144 1
-0.381108707637606 1
-0.713508118901844 1
-0.644319583387997 1
-0.186101665853901 1
0.311160291164359 1
0.120234912784155 1
0.275060969303484 1
-0.119940195931068 1
0.525848224124038 1
0.29951185437078 1
-0.288831597637844 1
-0.119128328273428 1
0.507875190286657 1
0.135422520538269 1
-0.337584499570721 1
-0.60289939982666 1
-0.10893742920059 1
-0.104487772274455 1
0.153982699533433 1
0.587268575475563 1
0.0559813159175859 1
-0.22968081151109 1
0.209727669862014 1
0.957108401034925 0
-0.154204860518979 1
-0.00985528511539126 1
-0.303722739420628 1
0.210058523344914 1
0.1321892796223 1
0.176411514085381 1
-0.61575983637057 1
-0.130295736761949 1
0.000801408254620634 1
0.448401946135576 1
0.0969780418464481 1
-0.190838886349628 1
-0.0538768002599019 1
-0.568042661026067 1
0.063011249410834 1
-0.670991942136781 1
-0.0442346721036358 1
0.487101348084312 1
0.896053831421538 0
0.0546064797265766 1
-0.140690844027088 1
-0.14672686155029 1
-0.317707142683653 1
0.284453365661974 1
-0.109316006665424 1
-0.0798068759677167 1
-0.441471789067204 1
0.239240983933869 1
0.256496342241708 1
-0.403122746244314 1
0.561556132922146 1
0.261587989086803 1
-0.329023664964964 1
0.216837439319675 1
-0.308587029191036 1
-0.216864207022153 1
-0.237404033236035 1
-0.025996483396444 1
-0.0676197723666832 1
-0.33289195282529 1
-0.363119950057512 1
0.16448796055666 1
0.309513693010444 1
0.27718321804071 1
0.115829389047137 1
-0.22565344193852 1
-0.815067438941969 0
0.174894757813244 1
0.547430721017842 1
0.431365423375324 1
0.376862209759682 1
0.136038487740164 1
0.230488209437437 1
-0.634728400672034 1
-0.415783655263378 1
-0.0343936533681741 1
-0.711981139879365 1
-0.00291909927829286 1
-0.0285485294261648 1
-0.0862787098868637 1
0.17935030139216 1
-0.521913206625741 1
0.172891040528007 1
-0.452416646252179 1
-0.510313728189062 1
-0.389443231819685 1
0.153376450251217 1
-0.457202418446211 1
-0.314645639288265 1
0.145887716403516 1
-0.163349167030685 1
-0.105624855927466 1
-0.134865810362429 1
0.218083332269135 1
0.182428741430059 1
-0.0589481998815704 1
0.520540845534179 1
-0.164885304343909 1
-0.702243980102813 1
0.17657374510541 1
0.0721399847079274 1
-0.186897769347211 1
-0.387862923562015 1
-0.324768791376477 1
-0.340939528455097 1
0.0941294634155811 1
0.684841535963242 1
-0.217756106589389 1
-0.136598005073918 1
-0.238149210009963 1
-0.473295929555745 1
0.436660702565216 1
0.268015228009289 1
0.618005184994036 1
-0.310231007091132 1
-0.35786983569432 1
-0.411605232686518 1
-0.245408262639753 1
0.0693434274617762 1
0.0187156699861434 1
1.46394844388179 0
0.455601341042642 1
-0.104801080287275 1
0.16742288765244 1
-0.837891614213994 0
-0.213074202651952 1
0.504757685167543 1
0.162214374732723 1
0.271817863968635 1
0.915369371473216 0
-0.37231426748395 1
0.217815080522025 1
-0.258786454383357 1
-0.317564662730743 1
-0.12861981000258 1
-0.215400809077848 1
0.0707214268353683 1
-0.252546531707802 1
-0.0233609942044937 1
-0.21016342311339 1
0.108339112229671 1
0.199388461490642 1
0.0876562840195952 1
-0.506465516335241 1
-0.013573188420799 1
-0.00538921767012755 1
-0.160521178300481 1
0.378794298150072 1
-0.0723502891535376 1
-0.312916733054365 1
-0.419382490996634 1
0.179827206921242 1
-0.0909290819928348 1
0.0565053824169422 1
0.0956781472174236 1
-0.489553325076818 1
0.65331209492503 1
-0.180978480345862 1
-0.480732639847559 1
-0.645501965643822 1
-0.251503361704856 1
0.46162493073306 1
-0.0905274648201992 1
-0.272137376227232 1
0.136050519580933 1
-0.500872045488628 1
0.0470761975970137 1
0.388058938658686 1
0.513908576908994 1
-0.281677864283964 1
-0.226416139457477 1
-0.46946649314717 1
-0.353324298220165 1
-0.206873040675868 1
-0.152534199007811 1
0.222770762090869 1
0.00522675109864827 1
-0.131872903063804 1
-0.088133467071532 1
0.247001514368966 1
-0.421131650768626 1
-0.318019414737762 1
0.162804941841483 1
-0.0529895550726717 1
0.270521013910104 1
0.109233820613163 1
-0.080953631228715 1
0.145375402207743 1
-0.22380296747842 1
0.769498138257185 0
0.1792335832 1
0.419052229165249 1
-0.407914290169668 1
-0.53806868408775 1
0.691394473737755 1
-0.434429326715483 1
0.119152638888735 1
0.0657403519370083 1
-0.323005381793169 1
0.138243741809007 1
0.162557509378755 1
-0.104369543066172 1
-0.0636057651947081 1
-0.00825204011739876 1
-0.523567944855324 1
0.0153403304223885 1
0.119556740462431 1
0.19044281520048 1
-0.262028679808247 1
-0.149319826072337 1
-0.356075466321523 1
-0.079364000912007 1
0.335388251239438 1
0.131741243694849 1
-0.319312989970578 1
0.227278530574286 1
0.608704173742144 1
0.607508049167879 1
-0.196370384558043 1
0.216250001889768 1
0.046420218822958 1
-0.0431611877604188 1
0.268606380433055 1
-0.0803385137311826 1
0.0477352927931069 1
-0.393074132891714 1
-0.259304669881128 1
-0.260738719944461 1
-0.545926078599559 1
-0.46838605714093 1
0.499422558334703 1
-0.148340841181157 1
0.0335020402417408 1
-0.354881177879887 1
-0.114031072339748 1
0.279539800491468 1
-0.395826837099975 1
0.623585423790668 1
-0.465570811129389 1
-0.626553558217886 1
-0.365789427129786 1
-0.118723454575335 1
0.132827062535169 1
0.421767180299763 1
-0.137985038579091 1
-0.23925081518728 1
-0.0464560206363869 1
0.448664297035428 1
0.208369309378747 1
0.031518209715879 1
-0.609814057299404 1
0.0158746109034845 1
0.154172827977165 1
0.350375895188124 1
-0.277364710056926 1
0.433405591217928 1
-0.119621181749762 1
-0.0393363434937628 1
0.245611468801065 1
0.0375791285551621 1
0.0644339098797322 1
-0.121776125489606 1
-0.00612277766575087 1
0.257711823554096 1
-0.114824587587425 1
0.354832967873074 1
0.424414276295403 1
0.426092443295632 1
-0.46978121877442 1
0.0323720811843612 1
-0.37133323832992 1
-0.267807464985079 1
-0.639427306233062 1
0.6714370472147 0
-0.0716567384916665 1
0.333444074418871 1
-0.000340735209179738 1
0.115236559338302 1
0.260854014581989 1
-0.230495639556589 1
-0.416790525892437 1
-0.351768360849356 1
-0.252660318388375 1
0.211874219178907 1
0.352417333737314 1
0.387945658804786 1
0.0893632110997311 1
0.161801911006474 1
-1.15356558588405 0
0.471893892859886 1
0.349486941661751 1
-0.186898862372525 1
-0.188271135155349 1
0.223969026767931 1
-0.283673026580578 1
-0.051779795467644 1
-0.315445971209034 1
-0.665022050826219 1
0.110494556281127 1
-0.221691114852367 1
-0.464150493615503 1
-0.266763548224008 1
0.092647437825201 1
0.179510294348513 1
-0.416638871464579 1
-0.566510513959421 1
-0.402647110997932 1
0.247234980868829 1
0.109758755277779 1
-0.574452850877459 1
-0.15525186131951 1
-0.513058066752656 1
0.335970137488721 1
0.0306793433915531 1
0.0291060877437081 1
-0.00881980361543226 1
-0.201028988228546 1
-0.218184705802268 1
0.0844940073189568 1
0.255681316029439 1
-0.188165628804153 1
0.31296222497003 1
-0.310166983041935 1
-0.0819105431537462 1
0.0785074859503032 1
0.347059566301433 1
0.405693842352661 1
-0.440452027497906 1
0.977487675301525 0
0.177277525785542 1
-0.194509690528424 1
-0.0237952781726545 1
0.126880232543427 1
0.540229461455349 1
0.340902063430358 1
-0.27322994611806 1
-0.388354994013907 1
0.363598677576537 1
-0.176665103578537 1
-0.149787096389071 1
0.496713848383906 1
0.215717157108981 1
0.491260587176329 1
0.524885788510993 1
0.29246692954838 1
-0.0910437370044492 1
0.00637475788313456 1
-0.0763758128428346 1
-0.362987702164153 1
-0.499261718911218 1
0.199113672849699 1
-0.249930366463025 1
0.229934317786519 1
-0.645304704170002 1
-0.490748606003127 1
0.477122412200907 1
0.296643740925003 1
0.301149790725965 1
-0.124835502690346 1
-0.504628531063281 1
-0.369698397909549 1
-0.533354957280199 1
0.0974311520491175 1
0.0662029038116507 1
0.0472458165556225 1
-0.498352598816319 1
0.352513981533188 1
0.0840982888598493 1
0.211889722463311 1
-0.25144108434531 1
0.293566627701524 1
-0.133984171411115 1
-0.0690713022820159 1
-0.635078546947407 1
-0.271078222913768 1
-0.520326862854624 1
-0.00700824229640107 1
0.314037378104913 1
0.179763199883033 1
-0.241336339450396 1
0.425715465412319 1
-0.10054496181367 1
0.201496512148358 1
0.116061310026657 1
0.417133388315915 1
-1.03835917138961 0
0.119122938683734 1
-0.129608967132307 1
-0.135209915502189 1
0.0304624816243544 1
0.000557650425631079 1
-0.216238527183521 1
-0.457853345402034 1
0.354235384047656 1
-0.60082640612729 1
0.147798150775798 1
0.182688118725999 1
-0.213721261810936 1
-0.147954269857683 1
0.0689053168069188 1
0.187812478938872 1
-0.0861985435384304 1
0.595035083058845 1
0.0465428083780569 1
-0.713590555037025 1
0.235022194963994 1
-0.318340355570299 1
0.347310615228579 1
0.88567524151986 0
-0.262861116514667 1
0.0664185553464428 1
-1.03290194704258 0
-0.45634960919971 1
0.224591132000331 1
0.317218951407904 1
-0.748445845051895 0
-0.465118106617586 1
-0.0266489125642681 1
-0.0699095638901313 1
-0.638959032470043 1
0.338383968876507 1
-0.312726452697225 1
0.378383290070091 1
-0.330955776925457 1
-0.516811531864909 1
0.231237506911191 1
0.179671942598919 1
-0.175585006495486 1
0.216869945305021 1
-0.735296730114507 1
-0.128151964154496 1
-0.046203196280534 1
0.366684527924618 1
0.670064205338377 1
-0.0505997445922721 1
0.0450362190204749 1
-0.263365368930501 1
-0.5199711653273 1
0.508575040345244 1
-0.229552417077326 1
-0.488965165983375 1
0.202908671611208 1
-0.157726452038602 1
0.549559356182638 1
0.0581935608641006 1
0.379757645177678 1
0.0870874790954935 1
-0.172845904080325 1
0.347531477616274 1
0.385211090893695 1
-0.136048351724634 1
0.265447278252113 1
-0.196022187998377 1
-0.0610780502629584 1
0.096992739286771 1
-0.498606105355529 1
-0.0781196476086522 1
0.55911006664333 1
-0.0262250504093718 1
-0.230131198109015 1
0.328710024009798 1
0.211333779056281 1
-0.28219855411961 1
0.0242199875315145 1
-0.513037052867569 1
0.81543159281466 0
-0.690668364780491 1
-0.236027427104843 1
-0.711691724638411 0
-0.086866624310321 1
-0.098451987493065 1
0.446575755500798 1
-0.240113385392091 1
0.300817149780512 1
0.532331428042899 1
0.687836319755296 1
0.247556729989575 1
0.191656841473508 1
0.367035061453461 1
-0.0026066188375671 1
-0.738584513325291 0
-0.585309422465655 1
0.254906803293767 1
-0.122871902061789 1
0.0327308178584901 1
-0.00576320377722284 1
-0.815812967716268 0
0.367837874055195 1
0.394561745449012 1
0.137792224461711 1
-0.0869047260209273 1
0.248469330522302 1
-0.136564464964609 1
-0.186765421336297 1
-0.053253416804554 1
0.0169559302715669 1
0.527569858138165 1
0.322934225312475 1
0.359909726514323 1
0.277362497909637 1
-0.191908676031489 1
0.300318800938286 1
-0.225516172273381 1
0.179135202949661 1
0.404341015381172 1
-0.425105041975333 1
-0.173592583874018 1
-0.351950796291315 1
-0.175100383192145 1
-0.153925037521392 1
-0.329195925457102 1
0.191110554506109 1
-0.0209195773944707 1
-0.00502280670139355 1
0.139617731065465 1
-0.374808999552202 1
0.108844884380229 1
-0.643678620151597 1
1.01471724224868 0
0.00437221432114421 1
-0.637379429112575 1
0.0325791032964567 1
0.25915184423381 1
-0.231220922366825 1
0.974689434351028 0
0.796316330805711 0
-0.341855389383113 1
0.569855902512926 1
-0.164956464636525 1
-0.322006690044119 1
-0.0858329168854971 1
-0.336048110925774 1
0.207976996165286 1
0.512209314093208 1
-0.646211445135266 1
0.587711158190766 1
-0.373021885212281 1
-0.33573181604241 1
-0.112437530552138 1
0.0560885497122202 1
0.326313074337603 1
-0.362078815538633 1
0.0507014248980812 1
-0.197121601713244 1
-0.0954522304428472 1
-0.152262927308857 1
0.222123672102915 1
0.159192104118363 1
-0.24709953903791 1
0.25920074195892 1
0.373709783268353 1
0.0177953471216981 1
0.574361951042324 1
0.763023478766465 0
0.0576268844370249 1
-0.0778499607032466 1
-0.418326122221509 1
0.0243293695077142 1
-0.268886033626124 1
0.0799049685998522 1
0.218522047111429 1
0.209047499404582 1
-0.376444866063231 1
-0.24932999751838 1
0.167712437158629 1
0.429119016148835 1
-0.133410886100186 1
0.521727390324458 1
-0.29595993977517 1
0.0942433236288483 1
0.256073739878402 1
-0.0691326944064179 1
-0.157571715855718 1
-0.136747260354385 1
0.0197343360889004 1
0.0579240470712594 1
-0.280073340552188 1
-0.695466755866601 1
-0.184125725268497 1
-0.110606700354867 1
0.179536446630187 1
0.675677687329339 1
0.522752675852987 1
0.488816178357279 1
0.510187357458783 1
-0.0166097006074666 1
0.328277053472847 1
0.674612418429897 1
-0.0855771704641924 1
0.0644596326829472 1
0.329559228330493 1
-0.534975710097068 1
-0.0491056705798535 1
-0.528694458513641 1
-0.00297235203183806 1
0.219206825022658 1
0.13042988808775 1
-0.0497302872034279 1
0.13033496691804 1
0.517479868365284 1
-0.138219674816161 1
0.384133238861436 1
0.645904831897112 1
0.0328230926355421 1
-0.847304330045169 1
0.231350728024456 1
-0.122690078457739 1
-0.510107538981718 1
-0.534830146434321 1
-0.101109521349852 1
0.549204763112825 1
-0.0742898526387413 1
0.11829142531733 1
0.122188374356859 1
0.438926348263961 1
-0.457446130148415 1
0.626128346583967 1
0.361688885110783 1
-0.950485992272914 0
-0.462233343559461 1
-0.592605133590375 1
-0.750825378821548 1
-0.202403726667923 1
0.402544131381272 1
-0.0125831451303538 1
0.584674122180548 1
0.679008809066326 1
0.118950654576891 1
0.378598074365996 1
-0.0420401020791639 1
-0.107469790899414 1
-0.0938187571314417 1
-0.245049399643561 1
0.749911017847837 1
0.117384749796414 1
0.0952025331589769 1
0.100012792414397 1
0.115921783725457 1
-0.252346757347708 1
-0.118013301033638 1
-0.202337096227297 1
-0.620298171170121 1
0.192102935056872 1
0.217927213905563 1
0.0762273571810559 1
-0.876711687714464 0
0.421536002204055 1
0.254126669840575 1
-0.247256189294092 1
-0.102512478227688 1
0.511263029602048 1
0.0621943889087093 1
-0.208925398519932 1
0.104141634804906 1
0.392840730519725 1
-0.22730501040497 1
0.075713179976409 1
-0.022986779424073 1
0.175795759502575 1
0.616635100250517 1
-0.392363761331984 1
0.00493404048039475 1
0.0282872323551966 1
0.0208129911148843 1
0.508627855841104 1
0.447090450914028 1
-0.622433817607698 1
-0.236784108966989 1
0.368156435870852 1
-0.0706987563952007 1
0.570115041428365 1
0.590035843632058 1
0.0297862504102619 1
-0.0139510595936455 1
-0.203351711934348 1
0.105679011134173 1
0.919825765763455 0
-0.306162557423963 1
-0.804022720490181 1
0.520400154895696 1
0.39775833512376 1
-0.0274288122735224 1
0.0843413703230688 1
-0.553545095902778 1
-0.0502441404833017 1
-0.3906586209281 1
-0.412123983070399 1
-0.475204491616828 1
0.614498017520534 1
-0.272685567079708 1
-0.731916944713674 1
0.349178605531428 1
-0.596117318876432 1
-0.0112604542752811 1
0.130528704595286 1
-0.2275543556836 1
0.451529304823671 1
0.0627054307876815 1
-0.143432809458405 1
0.51787053753604 1
0.00809097941605262 1
0.18808742104656 1
0.152606442360507 1
0.180044997890175 1
0.410356817668626 1
0.0904535043490918 1
-0.0645694683679666 1
-0.120084327449854 1
-0.545906328499923 1
0.447543356682865 1
0.226857724917654 1
-0.0968153415045384 1
-0.277350662844554 1
0.426261316946295 1
0.10520722288416 1
-0.858107661766433 0
-0.103676252237666 1
0.283064549393437 1
0.216952275570464 1
-0.235721922371617 1
-0.216445413272237 1
0.0137569413745108 1
-0.256933355860271 1
0.0339992630359364 1
0.0196082071879372 1
0.14596216646522 1
0.670228697877952 1
-0.469960075813646 1
-0.345974928518636 1
-0.0226801349312384 1
0.0155373830328515 1
0.266147694478498 1
0.0284177937508078 1
-0.10012709519071 1
-0.82497470326934 0
0.264072546685953 1
-0.0412383728681579 1
0.383633641082 1
0.392068207532863 1
0.561631663764172 1
0.39173043339308 1
-0.0999001709380823 1
-0.0664773843700125 1
0.485491991197557 1
-0.260728006993729 1
-0.214724934240706 1
-0.231279849747694 1
-0.124081247974435 1
0.0232623059655541 1
0.238819041805647 1
-0.719901265606944 1
0.562229304285198 1
0.297628520878291 1
0.432833437759833 1
-0.17136169312249 1
0.0782304360540158 1
0.258873452649245 1
0.16436132281264 1
0.336745270317462 1
-0.412108597692578 1
0.300952015563865 1
0.0489290682822244 1
0.763271811991233 0
-0.554936313740879 1
-0.0602039100323999 1
-0.146323125089002 1
0.0558557751915882 1
0.389759326112494 1
-0.230235796250587 1
-0.149685516556619 1
0.471134417329414 1
-0.0626996772756744 1
-0.0149629257357779 1
-0.0979374069205073 1
-0.119819083783015 1
0.131990090602885 1
0.344866626697372 1
0.412999804735192 1
0.236404510577318 1
-0.448572026525752 1
0.318584459526206 1
-0.734101219334788 0
0.159538907666684 1
-0.617876544594786 1
0.384167575543868 1
-0.256705013633748 1
-0.123090304522869 1
0.0568628661919047 1
0.413158893260671 1
-0.138683032974825 1
-0.17993425066478 1
0.404135418363977 1
-0.448389187111804 1
-0.264024191266876 1
-0.185327950788747 1
-0.721293265268962 0
0.0597223829720531 1
-0.115683842955623 1
0.0585729326128251 1
0.078894414046448 1
0.15749461900727 1
-0.251351721559547 1
0.46114267481724 1
-0.457448305153286 1
0.340661542319151 1
-0.0949053726616327 1
0.0633638641097843 1
-0.153905550527862 1
-0.1557496808623 1
0.494386413720208 1
-0.0395764016054139 1
-0.00626726163072625 1
0.397691932602034 1
-0.512449907754245 1
0.35903042000051 1
-0.517806239096171 1
-0.121031017100176 1
0.0885708025426139 1
-0.79504202385596 1
0.450356913311632 1
-0.23181046765654 1
0.12982967215272 1
0.175317292523669 1
0.198032093968164 1
0.0312702720356442 1
-0.440872620552979 1
0.100054790240736 1
0.38991911979599 1
-0.7735833087291 0
0.641919002713341 1
0.138177208833235 1
0.24945442755299 1
0.362582843390034 1
-0.261189876115291 1
0.0746377946549391 1
-0.3395315086361 1
0.047409090097168 1
-0.384001527723743 1
0.473734454830947 1
-0.83400401846785 1
-0.492772339219596 1
0.26266668704365 1
0.15433903865183 1
-0.821162946909097 0
0.154961646965471 1
-0.331530841804428 1
0.499962398125587 1
0.240455505270747 1
-0.371291266257667 1
-0.00726108571062065 1
0.629396468741311 1
0.430465538709519 1
-0.0792064907489142 1
-0.0740256761944353 1
0.0945765244465564 1
-0.111137656311974 1
-0.122667039286221 1
-0.219141621043193 1
-0.305977941584094 1
-0.717031990647549 0
0.429132316888987 1
0.0938271451146316 1
-0.21401822385845 1
-0.32866533785159 1
-0.0715906807703399 1
-0.453032055147401 1
0.138497928863463 1
0.606454365004454 1
0.246471087319832 1
-0.287113640632626 1
-0.260368564482623 1
0.0793540845159182 1
-0.0214446345253815 1
-0.158758727386096 1
0.125720555472517 1
-0.236991155816614 1
-0.179757173894695 1
-0.401212617820378 1
0.335928160859846 1
-0.62154137941178 1
0.646497313000351 1
-0.164583227529585 1
-0.144051811626651 1
0.282016122322835 1
0.366405982821521 1
-0.235026691985184 1
0.00674306664687302 1
0.891421083021449 0
-0.0727376700516218 1
0.101902181981601 1
0.641218794446997 1
0.049421092577398 1
-0.262840371693809 1
-0.0809010394862695 1
-0.0154490313509349 1
0.0033133271206757 1
-0.233184511437936 1
-0.239305338653159 1
0.251637015548382 1
-0.00303943991962735 1
-0.356410660804585 1
0.0270044621842515 1
-0.0756478018301596 1
-0.417467924666039 1
-0.480000980035879 1
0.201005097265152 1
-0.314947729061687 1
0.0111195064683363 1
0.242221923828277 1
0.0581459847780305 1
-0.241076512180112 1
0.0900626252239956 1
0.430004323277543 1
0.04116491949024 1
0.172449930088378 1
0.10541576280338 1
0.316766614290115 1
0.297078094004462 1
0.29447858150885 1
-0.59399710694058 1
-0.0576282774330096 1
-0.526195705738151 1
-0.0962093417762197 1
0.0171320062228992 1
-0.0545799009419903 1
-0.19814612564254 1
0.265379159004659 1
-0.371231936240418 1
-0.0903360037882836 1
0.0398983783291637 1
-0.166905605600503 1
-0.508429727806071 1
-0.159143689678076 1
0.0341097285988234 1
-0.0681099411137974 1
0.557293127348847 1
-0.566783363893941 1
0.20835199506786 1
-0.569717092128289 1
0.0628557653041862 1
0.808500894746341 0
0.174993404701709 1
0.547916367055855 1
0.203328230734015 1
0.165596302993558 1
0.0546620002256354 1
0.254806907706145 1
-0.188796880344601 1
-0.217919067156641 1
-0.129732852792873 1
0.231923998557194 1
-0.387096257132256 1
-0.148528199109271 1
0.441747223125658 1
-0.438050293909068 1
-0.564012971565454 1
-0.161807426958806 1
-0.485271113482553 1
0.414485515766849 1
0.176510534211369 1
-0.0872897805618502 1
-0.83986561333726 0
-0.2062447998529 1
-1.01011778076929 0
-0.432990540473562 1
0.219550291751434 1
-0.477549748120812 1
-0.336397441361387 1
0.672176447886833 1
0.549740202679949 1
-0.27060836950137 1
0.538758531806904 1
0.320304851988246 1
-0.356524610062512 1
0.293465314215844 1
0.124707619387991 1
0.0739510292156861 1
0.13266836373596 1
-0.28917531903368 1
0.0655131678161947 1
0.760055134321626 1
-0.571374771684076 1
-0.139253257032212 1
0.117735546820628 1
0.0816741729936054 1
-0.14537909710448 1
0.206007972471208 1
-0.65738898514096 1
-0.27961957726905 1
-0.295236259631886 1
0.208603789505544 1
0.219586455484601 1
-0.395769045373765 1
0.000345588312852464 1
-0.053059678803712 1
-0.301068207282234 1
-0.392566508015008 1
-0.382212153204571 1
-0.108783697705716 1
-0.172371361119703 1
0.361177540092403 1
0.531179385477471 1
-0.158643996576746 1
-0.0769267018052345 1
-0.149421815787869 1
0.724583353543798 1
-1.27412479313616 0
-0.0857170036731473 1
-0.726014256141572 0
0.0748971812898623 1
0.108822521233558 1
-0.184148985610275 1
0.373171126111803 1
-0.263340130102994 1
-0.315461628677181 1
0.465998444065561 1
0.194132577218926 1
0.0183954823657948 1
-0.183404921020881 1
0.408194834945103 1
0.108681099021393 1
0.532262313202143 1
0.11153588787385 1
0.227012452605673 1
-0.125835496677761 1
0.534662192582848 1
-0.236525343936238 1
-0.434467560181857 1
-0.328893916993753 1
0.322061746182185 1
0.459226813079889 1
-0.244305427148469 1
0.457494835793307 1
-0.0221574827739535 1
0.134649176146099 1
0.0628023259940872 1
0.00562543303547366 1
-0.0372975539898035 1
-0.669235906751507 1
-0.136192182122578 1
-0.088036434514301 1
-0.248053992236611 1
0.24979402477303 1
-0.0677662142806711 1
-0.054326352394599 1
-0.0857145116980157 1
0.382396489823293 1
0.375763989692809 1
0.151306280065263 1
0.282264401241729 1
-0.0165687138368528 1
-0.181035719493326 1
0.456891081341449 1
-0.799191333079241 0
0.0377586957331836 1
0.00168841308120454 1
-0.16545924968191 1
0.702117968332509 1
-0.212120715055224 1
-0.356553377315049 1
-0.124457407696757 1
0.152663929009286 1
0.579648944894175 1
0.796424002959525 0
0.307787486666959 1
-0.216196433642655 1
0.390690541687299 1
-0.0466145177914831 1
-0.0435466137659196 1
0.748238988122425 1
-0.293730787783417 1
0.2522039515066 1
-0.295891208062798 1
0.0426682447727399 1
0.0911614811218176 1
0.209055826854767 1
0.0578494927775634 1
-0.479239783674058 1
0.160039878579937 1
0.0528718412546374 1
0.461928245035165 1
0.0738811159158967 1
-0.215767927126348 1
-0.377096527191721 1
0.0632764576158366 1
-0.238048238360918 1
0.343951545667436 1
-0.350546167292204 1
-0.0820875218316113 1
-0.425479203933069 1
0.118202360995658 1
-0.555053560252705 1
0.506467733400438 1
0.263205159597126 1
-0.857186507853886 0
-0.0798889117923972 1
-0.187997380684077 1
0.0306715154499951 1
-0.335378513087311 1
-0.204140275466613 1
-0.251689558037682 1
0.1785953773671 1
0.260876763289473 1
-0.211165931891515 1
0.562971420568261 1
0.585497577366069 1
-0.327253249196464 1
-0.926497575804683 0
0.761848935853991 1
-0.260976097562563 1
-0.297347143944481 1
-0.453378234487755 1
-0.392677050862825 1
0.161161473013486 1
-0.353019909008029 1
0.0300193827181975 1
-0.120881440412132 1
0.234658560276489 1
0.710162421861381 1
0.29120800395104 1
0.114036371392417 1
-0.441581786842364 1
0.477830049927499 1
0.167914788529498 1
0.552220490481432 1
0.245508112874525 1
0.440485895921154 1
0.00405376864341404 1
-0.105759902331607 1
-1.16754058426337 0
-0.609457702774178 1
-0.292241145813923 1
-0.12299745245903 1
-0.459072343093038 1
-0.376015219534191 1
0.637400989289996 1
0.145691820600414 1
0.0834315571276966 1
-0.173555916765534 1
-0.503143113864492 1
0.367875293441378 1
-0.376041577973471 1
-0.146254221185575 1
0.27729861960193 1
0.276289200221907 1
0.390454511677866 1
-0.506322956713962 1
-0.40089434541194 1
-0.0810983268585094 1
0.420293252035449 1
0.464091074492717 1
-0.35661044555899 1
0.30905330367806 1
-0.126060743481393 1
0.163199214192323 1
-0.305197475456986 1
0.0323351901528121 1
0.0398181717552491 1
0.125252565347488 1
-0.463138649008346 1
-0.571654534895258 1
-0.00180563199435417 1
0.00377623691468926 1
0.00563050267037811 1
-0.104586908792246 1
-0.281983692797094 1
0.0376428647167391 1
-0.431663532549285 1
-0.193055155398032 1
-0.397132305000543 1
0.685723811866621 1
-0.00184817132083931 1
-0.0419423553192277 1
0.331735756966336 1
-0.414267725265556 1
0.106312099705342 1
0.310804596395032 1
0.479561227880563 1
-0.00728048047503352 1
0.515957920196173 1
0.67196326784622 1
0.115030245039551 1
-0.398218422868222 1
-0.211073906505753 1
-0.544177760463735 1
0.0772866881374918 1
-0.889291601813131 1
0.0320304442703734 1
0.565422778879598 1
0.407687957413404 1
-0.212869894194516 1
-0.0546772711138995 1
-0.252515987084291 1
-0.0770349792569356 1
0.440292313569352 1
0.467874843823448 1
-0.0783676946565804 1
-0.482416242992629 1
0.131698789735793 1
0.338263998641459 1
-0.436338503074112 1
-0.355653810901997 1
-0.126774654138204 1
0.0728558649980049 1
-0.385691589639726 1
-0.695942046860484 1
-0.140830301748061 1
-0.0731946472889842 1
0.485065876904616 1
-0.122011639814208 1
0.214811282408014 1
0.074881932381081 1
-0.202892702012559 1
-0.250329669342733 1
0.313232741174659 1
0.344238644378818 1
-0.563118440581998 1
0.0471728828567219 1
-0.878179029311507 0
0.221015585694481 1
0.46504932156998 1
-0.40983881487491 1
0.471433558178678 1
1.36760573126071 0
0.527782096647197 1
0.561046847339697 1
-0.461445979327597 1
-0.479682975913272 1
-0.0809152265267892 1
-0.482772325841938 1
0.32807246277426 1
0.145584038117432 1
0.0246136441633775 1
-0.134606502542531 1
0.107856123279508 1
-0.0356571722879002 1
-0.696235896998988 1
0.298393244339564 1
0.21005987350327 1
0.695116530882592 1
-0.318196548824554 1
0.00248223921626801 1
-0.212673341390975 1
-0.257171253991955 1
0.449871335390511 1
-0.240794169553969 1
-0.704816121568169 0
0.589342541393222 1
-0.409460772372421 1
-0.218164494389198 1
0.369410326338255 1
0.488407181288621 1
-0.230831750722645 1
-0.255155421344408 1
0.0602998048031372 1
-0.365167622943737 1
0.0898832368071182 1
-0.305440514151147 1
0.0852861998142769 1
-0.0598315546991519 1
-0.406681268046484 1
-0.0881100143307214 1
-0.319081486139984 1
-0.326030662764353 1
0.312105339495313 1
-0.24872310758723 1
0.191272149571999 1
-0.758092705476832 1
0.179230749087324 1
-0.00602450384779826 1
-0.201255255618546 1
0.0231995700492636 1
-0.69520436468368 1
0.0417531686376472 1
-0.719548214918427 1
-0.688033606377619 1
0.113113652980228 1
0.17139898221896 1
0.144684769059147 1
0.60455756790206 1
0.105591876662464 1
0.052389043641485 1
0.110979579120858 1
-0.485574436978829 1
0.0671497117114199 1
-0.49414185318384 1
0.425137384567719 1
-0.479915828285738 1
-0.0731310278889503 1
0.179006597663664 1
0.0780999571887306 1
-0.187191308258709 1
-0.306006525257975 1
-0.00728712590481283 1
-0.0845692082721029 1
0.0349705139705462 1
0.540927542801023 1
0.0270420038873859 1
-0.0566331738217876 1
-0.278575892334627 1
-0.521146521158561 1
0.478493786474973 1
-0.28666820640172 1
-0.0538998462224781 1
0.0453994288753814 1
-0.252895190560716 1
0.524740264102212 1
-0.986316362011197 0
-0.204267366543128 1
0.500232941781388 1
0.731775881016125 1
0.657102292033529 1
-0.017542156703871 1
-0.50395292625694 1
-0.360073570848427 1
0.599201031157573 1
0.100211219133641 1
-0.0412404223584191 1
-0.0703424804240587 1
0.38433360839293 1
-0.233681893432088 1
0.21175544712223 1
0.173630953440387 1
0.549753722838345 1
0.0812196972109332 1
0.0694460186302086 1
-0.454441927841332 1
-0.0997144826398718 1
