# Supplementary material for: Bias caused by sampling error in meta-analysis with small sample sizes
Source: PLoS One. 2018 Sep 13;13(9):e0204056. doi: 10.1371/journal.pone.0204056 (PMC6136825; doi:10.1371/journal.pone.0204056)
Supplement: S5 File — (ZIP) [file pone.0204056.s005.zip › results N = 10 theta = 0 tau = 0.5 sz = 100-500.txt]

"dl.theta" "dl.cp"
-0.0762964078705628 1
-0.33226569751754 1
0.00317486205243649 1
-0.0938910136966642 1
-0.0451295047654529 1
-0.0277679717582005 1
-0.0925927390575431 1
-0.240415723036493 1
-0.189001370736997 1
0.165057189785368 1
-0.00469608328924145 1
0.134120171067648 1
0.187346524549768 1
-0.146423725027776 1
0.326024166801573 1
-0.180760971843923 1
-0.0617455567096425 1
-0.082081902754761 1
0.0608582651256126 1
0.0754496514405729 1
0.182809238854013 1
0.159666060765499 1
0.222219612049065 1
-0.12436899350864 1
-0.184187144025409 1
0.290911526787924 1
0.669611547087148 0
0.0329920082690168 1
-0.0478579277942236 1
-0.107666764349979 1
-0.113038595786343 1
-0.232579079098333 0
0.0521441694542244 1
-0.0228406434558694 1
0.3837401756198 0
0.0318878854050683 1
-0.107700128368594 1
0.253787684788492 0
-0.156454340564978 1
-0.0986081847430101 1
0.244208860784401 1
-0.210984739864749 1
-0.0883374452204529 1
-0.118163338094908 1
-0.253733668493581 0
0.0587558493101103 1
0.521305460067676 0
-0.138956083656053 1
-0.0572290830015913 1
0.394083562715068 1
0.151164224912136 1
0.20880976387505 1
-0.0522450441211566 1
0.1192130587514 1
-0.081098493195485 1
0.298811915509764 0
-0.228854970780031 1
0.0853210062367772 1
0.120281246548477 1
-0.115292955302352 1
-0.157750408551267 1
-0.0641318684144608 1
-0.0310193186654085 1
-0.0407210112111101 1
-0.415543065595156 0
0.0715416218911044 1
0.189024329174719 1
-0.117541319381136 1
0.305912192283072 1
-0.270887727847493 0
0.245644712313579 1
-0.147832377303141 1
0.116296660322545 1
-0.236638854746673 1
-0.335882445736244 0
-0.202406585730509 1
0.161037093995241 1
0.21515439748244 1
-0.00451820114718638 1
-0.18715370807401 1
0.00718254402056443 1
-0.155709413179917 1
0.0582587295722589 1
-0.193723263079723 0
0.160203768523213 1
0.0218664164009068 1
0.116742294523535 1
0.0712257925090863 1
0.171967114636693 1
-0.0336826762634803 1
0.133865579797408 1
0.0383214967920774 1
-0.00725241525747656 1
0.207874537135977 1
-0.04961838870882 1
-0.056523670040744 1
-0.334986429153905 1
0.0363961920230247 1
-0.137467081493676 1
-0.248824544074202 1
0.273849911551693 1
0.0663726588811338 1
0.162094008728444 1
-0.190456363078277 1
0.223033704104833 1
0.143629616297941 1
-0.256533343368642 1
-0.0956087280610025 1
-0.343881747325837 0
-0.252410295938235 1
0.0951148882263295 1
0.0282226765492727 1
-0.163215406461091 1
0.255395707088974 1
0.495472045732941 0
-0.0679728291765609 1
0.177066506321389 1
0.0273242132928526 1
0.0125958273107197 1
-0.164318224488303 1
0.0138179862825536 1
-0.311404979648636 0
0.245816929905866 1
-0.0746889357383182 1
-0.270353105466999 1
0.017284588822214 1
0.127444828966647 1
-0.182831440969863 1
-0.250006710281977 1
-0.0183711328586965 1
-0.163226285070331 1
0.243557111792231 1
0.312259590481482 1
-0.129322391095128 1
-0.233884851812768 1
-0.321550524488592 0
-0.148495347880366 1
-0.00939976718374433 1
-0.0469703645387783 1
-0.114165403787271 1
0.11757180386478 1
0.327743004078875 0
0.311534914676431 0
0.295325862326804 1
0.256733168840195 1
-0.182432969970625 1
0.133729330223985 1
0.20704217480963 1
-0.00102610370478032 1
0.0556358919046141 1
-0.00427354831512811 1
0.222798429923859 1
0.199863570673426 1
0.0335145143485067 1
-0.140556332372933 1
-0.157963627778979 1
-0.0865285155720468 1
-0.12369049696191 1
0.147659979426064 1
-0.0278802918035249 1
0.0292169377057197 1
-0.0343251164104929 1
-0.00900067584766827 1
-0.112309778505254 1
-0.145952540900952 1
0.0790690223760514 1
0.444684396811477 0
0.0603367906755452 1
0.0840301092163521 1
0.0322149133144467 1
0.00214120487984563 1
-0.193099698885826 1
-0.075607618698259 1
0.139766396281269 1
0.0892734794408658 1
0.0819180525360681 1
-0.0830180328585666 1
-0.138624977016781 1
-0.138078727746992 1
-0.330044557922072 0
-0.0867443310984539 1
-0.0427719642347912 1
0.382088304623637 1
-0.0738180672524129 1
-0.148759544132723 1
0.0968406386054433 1
0.0986464140678632 1
-0.0416354327932377 1
0.139359139336457 1
0.192599926637404 1
-0.124797106958409 1
0.0358199464238511 1
-0.00500894269732478 1
0.371666544504198 0
0.208850156013318 1
0.0631347444035659 1
-0.0844547092923826 1
-0.250383548699018 1
-0.153178799967784 1
0.133730979422917 1
-0.0482055572891899 1
-0.404004026301132 0
0.184172406978016 1
0.184922962895094 1
0.00738328480961899 1
0.0957246145090858 1
0.0179531844272507 1
0.0284804470083459 1
-0.161033863675699 1
-0.096348344281084 1
0.11517976299474 1
0.251166342766337 1
-0.22536078654082 1
-0.0454683538180878 1
0.158879370585863 1
0.17356970707178 1
0.0876602016879634 1
-0.0687107813143531 1
0.00991514626263214 1
0.293858832010628 0
-0.0762604672911332 1
-0.14448288557426 1
-0.0891988203349014 1
-0.163956694994001 1
0.0730500129603562 1
0.20656402662412 1
-0.0769069875538585 1
-0.0603363201214501 1
0.0671920108269225 1
0.240808630655894 1
0.257724198357133 1
0.131915139920444 1
0.0071642802436583 1
-0.00990312931800241 1
0.0422569512813901 1
0.111562335642769 1
0.152037068592697 1
-0.104889194862116 1
0.216832548261329 1
-0.0186886238089429 1
0.106177119090948 1
0.133178595787939 1
0.163409518578176 1
-0.274651890543981 1
0.133351867837245 1
0.00678890807069557 1
-0.116318596967756 1
-0.0160188548000372 1
0.119391316309424 1
0.111313583323857 1
0.098152720549703 1
-0.285677987131516 0
0.0816869414381709 1
0.283309356747038 0
0.347859144188971 0
0.179834430672897 1
0.139746838099013 1
-0.064257266114685 1
0.0690940281187396 1
0.0728776822704394 1
0.259656043683228 1
0.100596065902462 1
-0.169430561975512 1
0.188856505788374 1
0.0159940222847886 1
0.257145581819177 0
0.0530838825125837 1
0.0776371464175462 1
-0.160553434833199 1
0.10180941053707 1
0.0792304397516005 1
0.205660797632721 1
-0.0196206883332463 1
-0.0619787910244176 1
0.124668811710271 1
0.00843420937491915 1
-0.0127402557660699 1
0.160707454434029 1
0.335540437363409 0
-0.11385567051132 1
-0.163245593751217 1
-0.0427011408670289 1
-0.0137140562965266 1
0.483808121994921 0
-0.196623981967661 0
0.123789995697413 1
0.0950031935924829 1
0.087101566479973 1
-0.139607554322055 1
0.032239851110524 1
0.0252945710553125 1
0.0384736857079442 1
-0.217990502415378 1
0.0698643063635501 1
-0.0472052904018724 1
-0.22142165845791 1
0.0837896395596912 1
-0.131347713359379 1
-0.003726383449328 1
-0.0325630500769045 1
0.107131937811139 1
-0.248660020536769 1
0.349167828064025 0
-0.140710570639148 1
-0.100363442805884 1
0.167434813699169 1
-0.101948285625172 1
0.162560706118428 1
-0.0955134260413641 1
0.166728687952787 1
0.291199680144326 1
0.0389804539900526 1
0.217798932583802 1
0.299907198490817 1
-0.0782028335535599 1
0.11528179149567 1
0.215665941091994 1
0.0565392145192086 1
-0.328982799810649 0
-0.148017352646005 1
-0.140802401010261 1
-0.0167366786735196 1
0.083124194887373 1
0.504336436655601 0
-0.0250845374091161 1
0.152389209749353 1
0.0253660672111258 1
-0.01921336433406 1
0.15087694463729 1
0.0192093150073302 1
0.0846313290579948 1
-0.0379673350590075 1
0.416070513065072 0
0.103047072283436 1
-0.00710042043847277 1
0.336087658887732 0
-0.0586109011453465 1
-0.0900373246729574 1
0.177082598680863 1
0.261585475437112 1
-0.140457555530858 1
0.092037755035164 1
-0.201431278541575 1
0.168582429535274 1
0.0914707126759004 1
0.194854801426311 1
-0.204176209792246 1
-0.386168745982055 0
0.12100446029777 1
0.189759166437133 1
0.0800007959800825 1
-0.0701575011046909 1
-0.183852982207828 1
-0.313735141268265 0
-0.411601146834779 0
0.222700160657242 1
-0.0364441086045132 1
-0.120587960553007 1
0.153371865993638 1
-0.124907539618253 1
0.0841342437985223 1
0.241455835964741 1
-0.0922937236945604 1
-0.193527524713366 1
0.0673588152967588 1
-0.0908019895261896 1
-0.199062506005619 1
0.0318448826865822 1
0.166562777036315 1
-0.248580675492622 1
-0.261143810491028 0
0.113372081660091 1
-0.124091098252299 1
-0.0403736452274283 1
-0.134029003601119 1
0.146362239334695 1
0.0732187699874444 1
-0.0985068421096396 1
0.0788607731920253 1
-0.11476214179168 1
-0.0396238979375143 1
-0.0384282586269949 1
-0.0812298213747221 1
-0.119134923243513 1
0.206118759143839 1
0.174785168926836 1
0.110669888381234 1
0.034117945387466 1
-0.236649122916567 1
0.156975768018878 1
0.0239929532890994 1
0.338025775066695 0
0.177857370653954 1
-0.100264196730952 1
0.167818161360694 1
-0.0852330789273092 1
-0.196662325269468 1
-0.0796072105555953 1
0.0441321388892225 1
-0.316819553074328 1
0.0478341145150954 1
0.0428182519316687 1
0.0326239045735591 1
-0.0723401799309257 1
-0.100922735426812 1
0.144300784538444 1
-0.126264260512128 1
0.197583581864722 1
-0.205046549442761 1
-0.0189453851881811 1
0.229109466769854 1
-0.0210097852647688 1
-0.0179867061828513 1
-0.323221187270731 1
0.185571322206394 1
0.176039536784282 1
0.201030759529532 1
0.0561936454797274 1
-0.108135704833543 1
0.19063264145963 1
0.0022065200170571 1
-0.0506383209743822 1
-0.106510288464939 1
0.0615676827866339 1
-0.214894715100183 1
-0.0855082582323917 1
-0.0370461925171854 1
-0.157141702190731 1
-0.210947475480759 1
0.00337892299133154 1
-0.0273903314754461 1
-0.557777042779123 0
0.00296059087505418 1
-0.013442061214985 1
0.0499545058457623 1
0.461486720760837 0
-0.145927070854096 1
0.127128126638221 1
0.121597046750474 1
-0.0445299179556913 1
0.00366837982424461 1
-0.026059643894432 1
0.0189636103510855 1
0.231113092707012 1
-0.0434043138759434 1
0.268522204442662 1
0.200478406380128 1
0.0638558378336143 1
0.168880813073608 1
-0.11163298279687 1
0.181028820324214 1
0.0898056804211207 1
0.224139760445818 1
-0.0396512859106394 1
-0.062674308296379 1
-0.0857078463112499 1
-0.0839791289024526 1
0.36217606236403 1
0.109057890082599 1
0.299335016952636 1
-0.173693144751823 1
0.0305851377826215 1
0.00549429744034381 1
0.0161477721288066 1
-0.11152331976305 1
-0.120550914018828 1
-0.148220837380664 1
-0.176205336554943 1
-0.128897266881179 1
0.00418170651218493 1
-0.0353639308140661 1
0.355371457468227 1
0.25834836909369 1
0.104544676073451 1
-0.466464181342597 0
-0.0802258434747071 1
-0.228465392689236 1
-0.162166623777633 1
0.163232714948083 1
0.212308685777383 1
-0.206268097658325 1
0.243339495257645 0
-0.211319139430581 1
-0.207427077805544 1
-0.321776248496595 1
0.106061886642521 1
0.010566546271716 1
-0.0780173259577891 1
0.145378930261139 1
-0.0578959720840289 1
-0.0311988635218643 1
0.212588232422108 1
-0.144077799871877 1
-0.0851325323215351 1
0.0102626572587446 1
0.023886254125697 1
-0.105594495648701 1
0.113542400531037 1
-0.188893052788177 1
0.235204884827728 1
-0.151199192922129 1
-0.0141029464185161 1
-0.0221258989249456 1
0.0072410351973948 1
-0.175125042095676 1
0.00909207763734018 1
0.0926314044652028 1
0.0910948028659878 1
0.197430303310579 1
-0.0587699006710489 1
-0.0819952096361598 1
-0.124272705708541 1
-0.149587364666777 1
-0.170877010693815 1
-0.0320594115317372 1
0.110583465177662 1
0.0283535258476262 1
-0.0798815526344961 1
-0.193111933136803 1
0.39035760508332 0
0.0347240411009743 1
0.0706441530161383 1
-0.0246943367725582 1
-0.249901669592512 1
-0.299351652269004 1
0.0758234933775872 1
0.110199072895154 1
0.042974117377548 1
0.056199832394067 1
0.0837931257524486 1
-0.00312877813466329 1
-0.150568097660336 1
-0.0113606407811194 1
0.0942037222464787 1
-0.100512477766858 1
-0.215351726508319 1
0.466855909562415 1
-0.255687572712821 1
-0.169657563953592 1
-0.475216239914459 0
-0.142284118780868 1
0.15823587119889 1
0.164707231162381 1
-0.126354596539265 1
-0.14742550087471 1
0.00196231766552251 1
-0.206953531638331 1
0.00533444241734579 1
-0.0228719637547123 1
-0.222490530373229 1
-0.133998142592973 1
0.257756909836149 1
-0.172016307341132 1
0.422144404752529 0
-0.23434109320207 1
-0.238079544396766 1
0.0939451365957056 1
-0.22154873405129 1
0.219836581039455 1
-0.310240993159936 0
0.22054975378663 0
0.088141469860029 1
0.0109325625549742 1
0.0521890761402752 1
0.138421467648223 1
0.248743949453885 1
0.0642870450788911 1
0.16643683423941 1
-0.0423554304362853 1
-0.231356218952421 1
0.18825874272619 1
-0.0298902037021301 1
-0.310230667987306 0
-0.145905659298464 1
0.146855112800037 1
0.14871696219047 1
0.0250143903226041 1
-0.243362710675942 1
-0.243263649861956 1
0.205600986223366 1
-0.301276460049957 1
-0.355102671503447 1
-0.0504642115143664 1
0.306268538442233 1
-0.00648433461458765 1
0.261148357270825 1
-0.0499827952208933 1
-0.0189938285113943 1
0.219211285765619 1
-0.175959237420715 1
-0.345742298559321 0
-8.11393425045447e-05 1
-0.164761898486781 1
0.348901302530977 0
-0.259759469609131 1
-0.26752209557989 0
-0.289964620245487 1
0.15820664393851 1
0.0297650553239451 1
0.010811672271299 1
0.118868011584808 1
-0.368725887067456 1
0.22351451667478 1
-0.00513141699920316 1
0.0432407616952085 1
0.0800110772400354 1
0.0115160621199945 1
-0.202416654422431 1
0.0741101436994173 1
0.0920535315766957 1
0.142800146221625 1
0.0080969482182349 1
0.04017301567335 1
0.211083860064107 1
0.0430354424071415 1
0.0945655329604469 1
-0.218022947215794 1
-0.00774974446937581 1
0.0775904834848571 1
0.0561058482358819 1
-0.0035020869051494 1
0.0818455161161199 1
0.0988281391111815 1
0.0133671073771164 1
0.0804845719565246 1
-0.101565870837851 1
0.104366890743998 1
-0.0936195649336045 1
0.326046494256837 0
-0.184941973274969 1
0.0746656894772412 1
0.167509999372279 1
0.146941335990192 1
-0.164942742741007 1
0.269852920225411 0
-0.149029263362285 1
-0.232255021358759 0
-0.0991740624480995 1
0.0697423696541189 1
-0.00993078784583824 1
-0.136344358174786 1
0.0693263266811854 1
0.427477123523458 0
0.0479805608689253 1
0.166198632663646 1
-0.15982214843064 1
-0.407458429600468 0
0.0363677010572241 1
-0.193959989099166 1
-0.455928123095313 0
0.0379264651040366 1
0.219575273725045 1
-0.0800890805730391 1
0.070939730528891 1
0.0990282448491485 1
-0.220082341545083 1
-0.172231076352917 1
-0.126001062740916 1
-0.220012773946942 1
0.197036521387201 1
0.0947933945154499 1
-0.39307580688445 0
-0.0973019377262728 1
0.159019397000737 1
-0.0830280456035662 1
-0.0497536171928517 1
-0.0714581285898647 1
-0.00744533587408936 1
0.0919430160800553 1
0.129648195071555 1
0.102485280775129 1
-0.284189374490172 1
-0.369340453243792 0
0.116202697595372 1
-0.405648205460442 0
0.256304764117653 1
-0.361274153433853 1
0.0771423513192283 1
-0.0623053248325303 1
0.11944076382822 1
-0.0604826272927651 1
-0.0397421595717141 1
-0.00443205269234207 1
-0.0670803152208079 1
-0.0150495062875674 1
0.2104940954287 1
-0.119867605622628 1
-0.234360545700325 1
-0.0562686012531588 1
-0.187817503650974 1
-0.154897833940616 1
0.133376833211523 1
0.0810792209287756 1
-0.0901135743715476 1
0.377547453560176 0
-0.00218156819477464 1
-0.0596823922336815 1
0.0233893254682981 1
0.18484739478498 1
-0.370054655309707 0
0.0373092001602363 1
0.0532559547545 1
0.10655256104774 1
0.0106058047274294 1
0.0255399912108913 1
0.238979458212008 1
-0.0632592593164534 1
-0.00651679315020998 1
0.0773507228598538 1
-0.0640150372048299 1
0.0268990561421202 1
0.040848572696052 1
-0.133168924654672 1
0.162934776768275 1
0.125946916528668 1
-0.282599087606166 1
-0.062268210734163 1
0.357582608254938 0
-0.132398960092015 1
0.0684642863619929 1
0.0177224856138217 1
-0.239321338300893 1
-0.0566171892241501 1
-0.137525401332415 1
-0.00985915394136987 1
0.0795498779233945 1
0.0334296637688302 1
0.00511209200657214 1
-0.0227646537538494 1
-0.35364148402037 0
0.0889530115582539 1
0.0308365645181867 1
-0.0499083960165959 1
-0.301990136842811 0
0.209295728593041 1
0.0874548669802819 1
0.00159308801614462 1
0.210566335000547 1
-0.203156305101529 0
-0.188512491611298 1
-0.194361680190714 1
-0.187117350386145 1
-0.212580085496335 1
-0.263972163756896 1
0.0405213938192348 1
-0.010413876983941 1
-0.0684894549222794 1
0.405191693940782 0
-0.0350414603998191 1
0.0466745133805429 1
0.268402896593356 1
0.00819092683445546 1
0.222879467928306 1
0.321223584999757 1
0.117787379441438 1
0.121168040108476 1
0.176688894949961 1
-0.321481850746838 0
-0.153956672935782 1
-0.130709776915873 1
0.0362690374709499 1
-0.00134774316979686 1
-0.189335746344727 1
0.0374411944003058 1
0.20690759763356 1
-0.0360515047533038 1
-0.163223226976911 1
0.0755351999955363 1
-0.122884652946249 1
-0.312553193363729 1
-0.243536582384392 1
-0.176388696977766 1
0.243535861748959 1
0.280554177251305 0
-0.208113230209556 1
-0.354273312514335 1
0.214733992151254 1
-0.0372088511936261 1
0.11672541164773 1
0.145698414611406 1
-0.0890292977398721 1
-0.21722236189839 1
0.176163098758441 0
-0.0832175525871259 1
-0.0968632797978424 1
-0.208938485081166 1
0.153617639544212 1
-0.0947128593926804 1
0.0568204856354288 1
0.109258444777229 1
0.0451444391157609 1
0.222836514917648 0
-0.0662449683569118 1
0.338597006917651 0
0.147979328071377 1
-0.0273738726684795 1
-0.0181612255831118 1
-0.132901640453183 1
-0.317367436489512 0
-0.0436154718216729 1
0.0512888390071821 1
0.201999653136261 0
-0.138679324616032 1
0.0691144587693465 1
-0.0449491497373081 1
0.151026852078201 1
-0.241880465295474 1
0.145184832192488 1
0.21347388635672 1
-0.012871149591779 1
-0.225934712735646 1
0.0449439095582581 1
0.23918948651444 1
0.118352898604345 1
0.00130173903457192 1
-0.100937984824517 1
-0.0173151327051762 1
-0.167431565095284 1
0.0353576132310241 1
0.1629134387474 1
-0.120041751420762 1
-0.35886585983996 0
0.264944318160449 1
-0.0827286547185022 1
0.127489554034214 1
0.0105492347129982 1
-0.250517586677924 1
-0.0526211993582064 1
0.141651714857392 1
0.0381496539923159 1
0.149589868558842 1
0.280081794010479 0
-0.0360936387587276 1
-0.353260181189917 1
-0.0671024851229253 1
0.181902215371833 1
0.405310088015539 0
-0.0493553154628303 1
-0.0584806089125547 1
-0.101787457604513 1
-0.159981943040599 1
-0.189714106985822 1
0.183668799940138 1
-0.154652790456671 1
-0.183450972455021 1
-0.132214387053961 1
0.124641351292969 1
0.315729551399499 1
-0.00331295312949291 1
-0.152762616753613 1
0.429786198186754 0
-0.258612513188943 1
0.095115614871552 1
0.00388187589770657 1
0.0912877791913433 1
-0.0333665156284255 1
-0.152413199234761 1
-0.223826637273465 1
-0.127730927279455 1
0.162584707157757 1
-0.0463674855589078 1
0.262875198812392 1
-0.215807365542739 1
-0.228203695687851 1
-0.18294315076024 1
-0.0307267102533412 1
-0.122895234617376 1
-0.320427178003262 0
0.148460639036116 1
-0.000671824304785219 1
-0.174807934502556 1
0.0402710390534489 1
-0.0394846618983495 1
-0.292341175006518 1
0.0720227053471118 1
0.0783886861475504 1
0.0683244567317836 1
0.327504675377762 0
-0.0125909354358275 1
0.181224587019637 1
-0.112434392866781 1
-0.0602558300604871 1
0.202709529157155 1
0.0748324526832872 1
-0.368435333178581 0
-0.230200520351589 1
-0.324282571532744 1
0.153490782051941 1
0.128475558739076 1
-0.0908548629800447 1
0.316123812267464 1
0.0363068175494226 1
-0.0599318062154425 1
-0.331079795586783 0
0.0639771937889019 1
0.239068321237275 1
-0.0382139808583306 1
0.255064782508648 1
0.104754558034319 1
0.0209036060963079 1
0.0833341558583657 1
-0.111226419192487 1
0.00774593113979406 1
0.0379670926414531 1
0.222210963217786 0
0.281328574644699 1
-0.198172101053932 1
-0.130153366546302 1
0.304256688149473 0
-0.168651419000842 1
-0.178890903978825 0
-0.0673933100912264 1
0.297520195424726 1
-0.251527986720181 1
-0.206660711790002 1
0.0826176330725253 1
0.0672091030092406 1
-0.360855927643485 1
0.248677599279527 1
0.214593201443565 1
-0.172414594921736 1
-0.0700939141198895 1
-0.370846180294558 1
-0.100287562727706 1
-0.067654924726047 1
0.0387953839255463 1
0.141011442733188 1
0.0881046565859335 1
0.195661527710425 1
-0.0399804798961411 1
-0.107231903617754 1
-0.331921675037432 0
0.172058172451877 1
-0.376693274995148 0
-0.193290989703863 1
-0.0518011082341529 1
0.0407418420972837 1
0.178178086994232 1
0.0240553803399623 1
-0.315335698388705 0
-0.113958713960665 1
-0.0174625049623139 1
0.190078552181993 1
0.132537659893317 1
0.0896214350948786 1
0.277451115114388 0
-0.0938581437468211 1
-0.2626552644083 1
0.0525854525137115 1
0.327528190245078 1
-0.249368545901033 1
0.00219321623763132 1
0.359576703694056 0
0.123248539825421 1
0.0188770000942062 1
0.221276204026456 1
0.466457167404578 0
-0.0404770864699773 1
0.157055391503457 1
0.10209543082577 1
0.197287805219364 1
-0.11411160253074 1
-0.128035814353428 1
-0.170878771966701 1
-0.00412037159680036 1
0.183055211661166 1
0.349080920269482 1
-0.105349511836047 1
-0.0550833600151546 1
-0.0503573874217945 1
0.0878156277269756 1
0.285736961236803 1
-0.065424486459811 1
0.125532836555414 1
-0.232365118368442 1
-0.129959207215927 1
0.0224650979320088 1
-0.164201115823942 1
0.306706074195854 1
0.228072576654656 0
0.0685683716508885 1
0.293278760738872 1
0.0229875820883983 1
0.127862572139823 1
-0.196151444903217 1
0.151246184036594 1
0.128736199679308 1
-0.128308112962743 1
0.163508403965787 1
-0.112516867877021 1
0.00894622293567344 1
-0.00705679026096784 1
0.113614829804956 1
-0.106228526822391 1
-0.118445321329654 1
-0.100385743364382 1
0.0795367481640759 1
-0.237583331462091 1
0.0230573273752856 1
0.115985642873748 1
-0.028203065785716 1
-0.0604938200155934 1
-0.0128578533512778 1
-0.104083065065682 1
0.156215723181166 1
0.264703351257736 1
-0.199571350434715 1
0.302270345094632 1
-0.0901163655682309 1
0.0955799043658836 1
-0.0108742410954372 1
0.238857549075869 1
-0.37380671360971 1
-0.25949071683701 1
-0.0228690394912264 1
0.118288703881815 1
0.0769107854982743 1
0.327746536513706 1
-0.295522237500545 1
-0.0841459525478334 1
0.0623835439617482 1
-0.136625627860773 1
-0.0423907006893393 1
-0.10034013506199 1
-0.281446428707368 0
0.219624850129754 1
-0.226032886596661 1
-0.0367523286898807 1
-0.112780458627786 1
-0.139522895669668 1
-0.241408390850427 1
0.237890025719934 1
-0.179264127093471 1
0.116535856527809 1
0.123665551255853 1
0.251604621503176 1
-0.0880196041587461 1
-0.261223261171392 1
-0.124118250166951 1
0.192498566217396 1
0.14181941755507 1
0.000188286746790479 1
0.0969980954089152 1
-0.125969440296929 1
-0.126143952166129 1
0.318949678679093 1
0.0220480709087997 1
-0.111166516398029 1
-0.100807924233419 1
0.260162791944423 1
0.0995395522232903 1
0.412632264871498 0
-0.209790838671031 1
-0.110868007113881 1
0.192836194516245 1
0.145252952386277 1
0.388649404652357 1
-0.357703745937199 0
0.0705015720181082 1
0.0634866670460722 1
0.140462839994365 1
0.26592523973811 1
-0.176845234804189 1
-0.222942703647776 0
-0.188011241023826 1
0.170901609369279 1
0.0375733878826449 1
0.0946654167871138 1
-0.123865443233955 1
0.0984481153266061 1
0.0721966090566406 1
0.12534050126613 1
0.14976380687748 1
-0.277620205662425 1
0.203646211757324 1
-0.22997017615913 0
-0.139673705545301 1
-0.0570238269485252 1
0.0579915861004826 1
0.173137592251282 1
0.243283150724951 0
0.0284647581889467 1
0.00239231089476043 1
-0.0448622787952063 1
0.237588883228966 0
0.0327427720702893 1
0.16517467192404 1
0.0797740173913712 1
0.138869448939732 1
-0.0595196031218838 1
0.0951261502967556 1
0.0135588550469795 1
0.19371333500574 1
-0.168500870663544 1
-0.171089474745082 1
0.09580828660309 1
0.0263816288530176 1
-0.00193572867366983 1
-0.0620177582182619 1
0.0395145469698546 1
-0.0219435088074216 1
-0.227115742739716 1
0.231315596689409 1
-0.0476196056691356 1
-0.180861685761914 1
0.0796507780280382 1
-0.165954599625699 1
0.011480433243947 1
0.183068738702622 1
-0.0123120830620904 1
-0.0430211671319868 1
-0.167517143291637 1
-0.295390160770782 1
0.0336758691429739 1
0.0224688812666276 1
-0.0652475665809159 1
-0.00849539504232185 1
-0.117401192969908 1
-0.0862647368911952 1
-0.0910344114286503 1
-0.0315017106065689 1
-0.224636887433574 1
0.116803796599975 1
0.0688632769602846 1
-0.200303555448651 1
0.187610928636695 1
-0.414476931680829 0
0.0431251793698056 1
-0.0156093261045173 1
0.0931757196210015 1
0.0519268625193203 1
-0.05597956819523 1
0.23816287143071 1
-0.455139382995069 0
-0.00276922847727869 1
-0.113429466092351 1
-0.0422157829099741 1
-0.090617572904034 1
0.0308493976718067 1
-0.0736963799791391 1
0.237178982953826 0
0.194500020154192 1
-0.0227486360751419 1
0.0665869241740815 1
0.086072045851772 1
0.122579579138232 1
-0.0112924411551123 1
0.351777426852344 1
-0.0101708826036865 1
0.197067908069704 1
0.127408151504842 1
-0.322566341422772 0
0.131971163932369 1
0.0571509077111339 1
-0.0256136969328791 1
-0.172959353079003 1
0.0346802927793952 1
-0.158634544070131 1
0.236844772606713 0
-0.134261643993153 1
-0.0202057687214833 1
-0.0512176924754938 1
-0.156703450071657 1
-0.0845346756269311 1
0.253313997401849 1
0.00715356163815695 1
-0.0222586677000045 1
-0.344767504900486 0
-0.0505126332555356 1
0.221881735714127 1
0.176016987261416 1
-0.194417108715628 1
-0.13617176332518 1
0.32261811319566 1
-0.000982658322079991 1
-0.251775901266967 1
-0.329462338390338 1
-0.0922295061737193 1
0.0112799072033107 1
-0.235697969581874 1
0.0595857328130267 1
0.198191199042356 1
-0.21632034860346 0
0.233716272328739 1
0.189334437205631 1
0.110036031240624 1
-0.121435313297487 1
0.173755689274911 1
0.119548519885891 1
-0.183382963779106 1
0.0119056835781763 1
-0.232908723946542 1
0.220086402940699 1
0.29697522223548 1
0.1494477754951 1
-0.0214856167098767 1
-0.0742620325198718 1
-0.0533340290927095 1
0.0320508629190841 1
-0.0758568516251495 1
-0.0800488676095569 1
-0.621948749391727 0
0.0932479205317587 1
0.175020404816417 1
-0.0449959756665399 1
-0.068611041630613 1
0.0952515811220986 1
-0.243716782952543 0
-0.250649439957232 1
0.0510213348615142 1
-0.106322780224978 1
-0.127987138966638 1
0.234461444075175 1
-0.299492499753571 1
0.112543637426544 1
-0.0801732285530452 1
-0.195915385231204 1
-0.161134102753858 1
0.317679396328111 0
-0.155283399875518 1
0.488823016266657 0
0.0658243217789944 1
0.0348569188459431 1
-0.0237131596376553 1
0.118693281511975 1
-0.187808313928278 1
0.051125385351499 1
0.2308147213909 1
-0.155793682023461 1
-0.0245930584326626 1
0.152035122408898 1
0.166903809347241 1
-0.21052977511121 1
-0.065914833931908 1
-0.0621653041284927 1
0.173031524024068 1
-0.292347307034805 1
-0.0968498424494032 1
0.219953940476509 1
0.157998138749517 1
0.142232821578734 1
0.0179164344458673 1
-0.0361562433203926 1
0.0267957375053868 1
-0.178101274641658 1
0.0103735089493813 1
0.0156910349036151 1
0.272119956047555 1
-0.340839444046775 0
-0.226336486646583 0
0.136602357704076 1
-0.0342016885014561 1
0.0608787068287477 1
-0.00826014434070675 1
0.24591215567272 0
0.0328094160462429 1
0.157848649601327 1
0.0495663242750306 1
0.183866687481294 1
-0.426750906599799 1
-0.239013753081165 1
0.212798686374968 1
-0.112019455465613 1
-0.230482232903198 1
0.116487227063115 1
-0.150615973178943 1
0.136981905381643 1
0.554250204599279 0
0.0093931482654907 1
-0.0302210738461604 1
0.161872814468357 1
-0.0717174428851711 1
-0.166758762884724 1
0.0742423784299789 1
-0.18658580275447 1
-0.0112715052785199 1
0.0498618119597797 1
-0.00199025832407058 1
-0.14897117436209 1
-0.474376076560428 0
-0.0495747900000915 1
-0.241866329126879 1
0.461346493587028 0
0.0671679113643169 1
0.122265048559227 1
0.0667636042399711 1
0.14753869094806 1
-0.0956682585300813 1
-0.254550889010772 1
0.163439360043754 1
-0.396675000707875 0
-0.00712593827089074 1
0.148381179130462 1
0.00120948625963962 1
-0.0127576511777077 1
-0.180702609817156 1
0.0109065854816462 1
-0.0308042218474642 1
0.10734090075499 1
0.0197628268594416 1
-0.14037769016543 1
0.147260074942282 1
-0.129428672958418 1
-0.0328070860374929 1
0.0132753608748265 1
0.184159376010377 1
0.134860565322377 1
-0.0933688727720714 1
-0.0116764468924506 1
0.00210475745725197 1
-0.15200804338734 1
0.133853068646964 1
0.121320823966257 1
0.165529679501636 1
0.341212429252653 1
0.169051677918377 1
0.304234330152313 0
-0.0280684003764885 1
0.201447088968762 1
0.0367511723985798 1
-0.329342372777671 1
0.169535991281484 1
-0.25155175489017 1
0.0641950598820759 1
0.183776829121209 1
0.0786085952332925 1
-0.0552966992305744 1
0.255640431442805 1
0.138071983598045 1
-0.150346867028765 1
-0.238956957647603 1
-0.1684896166151 1
-0.0434908563274698 1
0.0603021579801294 1
-0.464929126513629 0
-0.0805498788959055 1
-0.100147364016217 1
-0.272504410438147 1
-0.0133437419001093 1
-0.0798095609852756 1
-0.207193752171661 1
-0.0542842056115179 1
0.496501631568522 0
-0.47177589404049 0
-0.129208913960114 1
0.0766179212380319 1
0.277253889950437 0
0.226135152924782 1
-0.130043140645281 1
-0.208838610539836 1
0.0793092838717752 1
-0.146465517802006 1
0.158919547384554 1
-0.352788479310488 0
0.312032319665092 0
-0.0716193828652299 1
0.276483852804395 0
-0.360183717197961 1
-0.136290424372017 1
0.0492508590496599 1
-0.196179711206007 1
0.133456700297644 1
-0.135585774278113 1
0.0922073343336218 1
0.189913131876565 1
0.092149452780173 1
-0.00112275830198584 1
-0.000840448007916078 1
0.00407081499490586 1
-0.0986212139018265 1
0.169279505335153 1
0.565736080417167 0
-0.124511699612008 1
-0.0623265888002137 1
0.0952678589386818 1
-0.234095670533719 1
0.165823968809412 1
0.0210383791061819 1
-0.0541708405388867 1
-0.0568859877204486 1
0.0232623073246399 1
-0.00774625116824615 1
0.430776389443095 0
0.215870555498834 1
-0.224437533943054 1
0.20187579595691 1
0.09500791158524 1
-0.0261159404161057 1
-0.0678437158957797 1
0.268312417679052 1
0.287200688433529 0
0.253132567226481 1
-0.107767777591031 1
0.0215894903777142 1
-0.00764532688630882 1
-0.0836641075691815 1
-0.0780559238352623 1
-0.187504614040451 1
-0.149258152069028 1
0.100117150546621 1
0.000254999824047815 1
0.101176192366685 1
0.218412874718296 1
-0.0178329687413674 1
-0.0101903563810233 1
-0.109986061716856 1
0.188367226262271 1
-0.166216834772669 1
0.0492462044036445 1
0.275054188309945 1
-0.177619428161037 1
0.0780286225367584 1
0.0208130598422128 1
0.0607899715128653 1
-0.137653940571368 1
0.394870865130321 0
0.0461866592385427 1
-0.0158692369454987 1
-0.00455668992597666 1
0.00344903547345507 1
0.103715259816612 1
0.222910585082816 1
0.0471630516565732 1
-0.0606127734708253 1
-0.316510112002052 0
0.071056717657961 1
-0.244464155057641 1
-0.236809570814608 1
0.010271838159851 1
0.0290526221360585 1
0.0668896688157521 1
-0.0107521253366291 1
-0.0828710762039597 1
-0.0843885722792355 1
-0.172733974569698 1
-0.441293074775747 0
-0.163789843844311 1
-0.0363040584782581 1
0.148372375121435 1
0.132654622610603 1
0.0264895417448645 1
0.139083444972066 1
-0.129972806081398 1
-0.233261889070507 1
-0.0613906193300024 1
-0.157138118956966 1
-0.0600674439238787 1
0.103740353156337 1
-0.0470652658557767 1
-0.121863471017713 1
-0.0404431625151736 1
0.265488702138529 1
-0.101881477778472 1
0.342511807233812 1
-0.190452981510775 1
-0.185156254452022 1
0.339442143555988 1
0.316598363489478 0
0.145477494400606 1
-0.153744024455145 1
-0.087006241072999 1
0.0135850436355171 1
0.163399730799255 1
-0.0072293767317039 1
-0.325536105598428 1
0.0931044503147408 1
0.0378821931874468 1
-0.0357074484085137 1
0.330650053815916 1
0.279632180089335 1
-0.124502033967161 1
0.183475312555672 1
-0.00933041273674803 1
-0.0315358652275541 1
-0.034452168043212 1
-0.614152765996774 0
-0.0855716888060788 1
0.125968426258366 1
-0.1203720513545 1
-0.0818527537546329 1
0.201047854472539 1
0.151027916884002 1
0.136360316347644 1
0.0900862367670368 1
0.213314794675443 1
0.0688409776981245 1
-0.199743376437095 1
0.0858654504865257 1
-0.281512411449381 1
0.238648917952378 1
0.0575793044839905 1
0.0632536483366506 1
-0.0107419008078165 1
0.0470919165217354 1
0.384623477378163 1
-0.17129030302117 1
-0.0992947005877644 1
-0.0862835577125918 1
0.0265518385685279 1
-0.049250101515531 1
0.108264978156757 1
0.0862640408531213 1
-0.122673739821396 1
0.148283986270765 1
0.170732458015849 1
0.0764035723784958 1
0.0542184270263892 1
-0.0548811033946748 1
0.186923411901862 1
-0.0179010069219976 1
-0.0794668233693122 1
-0.0161791985868949 1
-0.149143614962741 1
-0.122696212190242 1
0.357047668407854 0
0.0680876050939264 1
-0.0281582303452295 1
-0.0310195214002245 1
0.0222714940167114 1
-0.0949036949300885 1
-0.0239533369164549 1
0.0260471138508419 1
0.142629019878491 1
0.153166974455383 1
0.117300808716429 1
-0.219387400367866 1
0.22084494765175 1
0.1247954723814 1
-0.0727638131857826 1
-0.149191349130199 1
-0.0626513380293388 1
0.073842698092066 1
0.071252333210615 1
0.0475185188560763 1
0.193792605276251 1
-0.117275070839348 1
-0.118529553085806 1
0.192763863801094 1
-0.0459896081199686 1
-0.251931985187597 1
-0.28059174844525 1
-0.59382807082842 0
-0.0562074387990348 1
0.0934478523388883 1
-0.00640627708462181 1
-0.184357696994843 1
-0.143098884779578 1
0.0346942461203685 1
0.0183995262411898 1
0.0189747193565981 1
0.339908659589913 1
0.252460419614307 1
0.00945043764000646 1
-0.0133153462122953 1
0.0280001509130096 1
-0.0499846296721088 1
0.0462666197644685 1
-0.127813789650159 1
0.0644939904930253 1
-0.0188707388361073 1
-0.0596009531467283 1
0.0371295270378727 1
0.0675972038287396 1
0.177818770785124 1
-0.18593372110388 1
0.0264400125635234 1
-0.236409097565297 1
-0.115449844140128 1
-0.068486384971485 1
-0.303532205776875 0
-0.00391387225074712 1
-0.0754598916572251 1
0.195117749080506 1
-0.16068148305866 1
0.095927083812806 1
0.0915101753211213 1
-0.237451140304354 1
-0.237229303126744 1
-0.0264826502240704 1
-0.121790140431449 1
-0.0872119795353657 1
0.266054365040315 0
-0.220514764085204 1
-0.0120900967907041 1
0.17040092619724 1
0.19991393849117 0
0.0374125740588686 1
-0.045163052436405 1
0.319512929874447 0
0.137684148212175 1
0.0349657091102347 1
0.17930229960357 1
0.0541459107254459 1
0.0260312955105599 1
-0.227028198092669 1
-0.14156628304225 1
0.120718626335664 1
-0.235955379483286 1
-0.188358399099599 1
-0.0636400462947497 1
0.0968238667263846 1
-0.244985044178444 1
0.276837874037503 0
0.310319957840493 0
-0.295634136862036 1
-0.32271966391004 0
-0.27291388336955 0
0.309538322904555 0
0.0562107430463554 1
0.116405265154292 1
0.0745679451548986 1
0.0250023097123212 1
-0.00772204252624933 1
0.0931480521916925 1
0.0230612548935326 1
0.194328989636822 1
0.180736182718168 1
-0.32989416693377 1
-0.00670566702072511 1
-0.184881930136504 1
0.0835641071723688 1
-0.0415764119062569 1
-0.00930857682614282 1
0.145222063104335 1
0.11746843984092 1
0.169192826250569 1
-0.365552695730683 1
0.18804308186902 1
-0.322212313640866 1
0.00524009567702755 1
-0.0621981777727455 1
0.431083157274435 0
-0.148838743639515 1
-0.0901090175885643 1
0.421380453174433 0
-0.170534439385469 1
0.100728415798835 1
-0.262827218135143 1
0.0506408820342404 1
-0.489227242491735 0
-0.032088232793015 1
0.185949851863883 1
0.0957095978334643 1
0.145862800910072 1
0.105804239219086 1
-0.0434620672167911 1
0.386123181665019 0
0.100149636374666 1
0.0399987076508538 1
0.104148814631818 1
-0.00369757585993065 1
-0.100322175324814 1
0.0625286543202403 1
0.344835300869632 1
-0.0219401922636767 1
-0.0486953772707008 1
0.0671533946833956 1
0.283496137672193 1
-0.391652303648721 0
-0.168714388103154 1
-0.353279713875313 0
-0.0342592384565632 1
0.0647678773297215 1
0.0667373772065993 1
0.0781940909861997 1
-0.162060961434685 1
0.0158187769478816 1
0.092934853497807 1
0.0414411509111716 1
0.222353128079057 1
-0.0280697805617276 1
0.159158156865863 1
-0.112126718977961 1
0.0372472715225617 1
0.0594886701756245 1
0.165223343048923 1
-0.116391692733302 1
0.459343706868611 0
0.148612673137637 1
-0.0616430904987825 1
0.0633737198626674 1
-0.0883573219107007 1
0.0678493526336825 1
0.0387111536995197 1
0.0202859735443707 1
-0.161169546097821 1
0.224527320988393 1
0.0255152224084858 1
-0.124267068006408 1
-0.074827634735477 1
0.112000743845934 1
0.10827208488208 1
0.0303640703630759 1
-0.163996452889718 1
0.216780481600487 1
-0.0337947156231536 1
0.0422064921744784 1
0.00718880941968305 1
-0.0903506536597309 1
-0.298053330434963 1
0.0297431872095207 1
-0.0871891686736189 1
0.00186195948720121 1
-0.017404900999252 1
-0.226707148208247 1
-0.224007002385519 0
0.306229330179805 0
-0.32959221082633 1
-0.067114771800725 1
0.150416982972136 1
-0.201308744316728 1
0.0520512656303367 1
0.0419294907809587 1
-0.104238059063305 1
-0.261167121549133 1
0.0882108810264023 1
-0.152390411426432 1
-0.208862800773864 0
0.0449896639696955 1
-0.0726528255505252 1
-0.149588742007788 1
-0.0154674593043388 1
0.351289744000688 0
-0.182059766581018 1
-0.172574586386792 1
0.301818157589459 1
0.111182942620995 1
-0.249763915219092 1
0.367820693086824 0
0.0421929573128542 1
0.236428161299507 1
-0.139281419678867 1
0.187662136161986 1
0.0945644739825864 1
0.0988075235659464 1
-0.0938505657821886 1
-0.0148074511586058 1
0.0027437645553374 1
0.222043184716161 1
0.212726126603298 1
0.357001241063681 0
-0.49719414847786 0
-0.203378996507706 1
-0.038373210272943 1
-0.122807991926682 1
0.144074190779904 1
0.0210804465114463 1
0.0248785447798067 1
-0.0515950489267573 1
-0.109587970944264 1
0.242422504823046 1
0.161907398900141 1
-0.0491121402087251 1
0.334755000140138 1
-0.0797023633286658 1
0.00245645250631857 1
0.0257700293342683 1
-0.00286898128208138 1
0.0841542090791149 1
0.310915201546461 1
0.310361405757478 1
-0.13038533302499 1
0.0154661379169564 1
-0.0386853097389502 1
0.0909287687566861 1
-0.121912742025726 1
-0.204287722207576 1
-0.0215812229397448 1
0.151230572175604 1
-0.140635875072325 1
-0.0268747255338197 1
0.0650590349363795 1
0.27867955299164 1
-0.117833573066768 1
-0.229542526276379 1
0.00033067932783773 1
-0.0363806705381566 1
-0.162832495343773 1
-0.220923774040461 1
-0.0883999008469044 1
0.180583761222194 1
0.0431452845057867 1
0.0756985400084137 1
-0.0538972496898097 1
-0.164902775195719 1
-0.00138650552813045 1
0.119977993357215 1
0.235850102817801 1
-0.182412183520244 1
-0.223372308477895 1
0.0660577537729113 1
0.331766479302912 0
0.0910502159382207 1
-0.11316906348342 1
-0.207071629467255 1
0.068659752222411 1
0.0866614871776613 1
0.0901336443352427 1
0.0602634278783612 1
0.492292631519162 0
0.0105275260046527 1
-0.16841118018589 1
0.00781469418472736 1
0.218333460616148 1
-0.199357770745008 1
0.0634441861041271 1
-0.0873791784822395 1
-0.383210333021158 0
-0.022343356746062 1
-0.30077537926561 1
-0.327909842237409 0
0.0217982109789108 1
-0.0395367584926276 1
0.041406450741476 1
-0.0927306410601283 1
0.0733142274392834 1
-0.219215358905206 1
0.143269187729856 1
-0.415084149074826 0
-0.17869183846869 1
0.160088767157342 1
-0.0401882190614374 1
0.0446789625945948 1
0.0844105480950172 1
0.199159822501351 1
-0.106392925471003 1
-0.173574933587785 1
0.0466499909888036 1
0.335792303827688 0
-0.0323515772016213 1
0.0996510521304682 1
-0.222258902420056 1
-0.139806915995006 1
0.0126148070101081 1
0.25766975681879 1
-0.0874241948921687 1
-0.0878902591915888 1
0.00292985894141996 1
-0.0837565850776639 1
0.112266659931577 1
-0.225767025545009 1
-0.079639280829378 1
-0.176344372139163 1
0.268410121164897 1
0.183204606950865 1
-0.0195518244946015 1
0.226328057019595 1
0.0563329912345337 1
-0.0264354573037134 1
0.0694875503437214 1
-0.0908699681956158 1
0.0849270422585531 1
-0.00553052205629714 1
0.25064954457293 1
0.156408578238855 1
-0.103829759952392 1
0.110043029614851 1
0.0608119967485374 1
0.108827136063613 1
-0.176692067990132 1
0.392533305022966 0
0.101151051823636 1
-0.268868826258303 0
-0.348073472636125 0
-0.10697082328128 1
-0.287214835407771 1
-0.0489094617857938 1
-0.193612278322673 1
0.109452172070642 1
0.0843123399778776 1
-0.118928951229288 1
0.33661360477827 0
-0.185763246597803 1
-0.0490485406549413 1
0.167877270732852 1
-0.203611817220556 1
0.183469129163261 1
-0.169669578726329 1
0.0639827685873802 1
-0.308929865036157 1
-0.0943877306314955 1
0.146103713752979 1
0.157820608016711 1
-0.179524842503701 1
-0.226275384334257 1
-0.247502840204861 1
-0.502247401169075 0
0.0975144653201847 1
-0.140598537131704 1
0.367716432259511 1
-0.206445773320592 1
-0.384313808680501 0
0.00747078806875416 1
-0.0593619540478995 1
0.140127716393458 1
0.112138780388015 1
0.0788032288575677 1
-0.29586719944281 1
-0.046986709527252 1
0.0861738283872493 1
0.1097719849807 1
0.0962831044993716 1
-0.195369552300738 1
-0.137674776271676 1
-0.0590299261527597 1
-0.141149463140939 1
-0.193772704693214 1
0.0593395670778657 1
0.00958334039071764 1
-0.141634161088539 1
-0.0865115409248501 1
-0.162560435871394 1
0.0895507822241603 1
0.0975794867182427 1
-0.0105255077590328 1
0.0980418158157027 1
-0.288478411280094 1
0.0283997663577418 1
-0.00468797773506298 1
-0.00386647872886188 1
0.0822232901557192 1
0.331172253833302 1
-0.0463962721990061 1
-0.0967758448265222 1
0.334768341613188 1
0.0723812859757474 1
0.274857377455984 1
-0.170815923866589 1
-0.17502551458324 1
0.0104571936539893 1
-0.0341418049156277 1
-0.0969743566164989 1
0.112011551397212 1
-0.186790825053703 0
0.138031635038304 1
-0.219111138536687 1
-0.101935350782247 1
-0.225228871287965 1
-0.20260678661081 1
-0.259006104071387 1
-0.13472116712165 1
0.00526648630916832 1
-0.164193142288752 1
-0.0321293007985206 1
-0.0749533526705375 1
-0.211354387041909 1
-0.227234661141427 1
-0.097624006791958 1
-0.125480775422354 1
-0.125116399429722 1
0.073291104594579 1
0.227480785009452 1
-0.196496963996333 1
0.148475409084127 1
-0.402743844121775 1
0.387499668339542 0
-0.0919516605619147 1
0.0715249084261862 1
0.0707366556806632 1
-0.126660243071078 1
0.129263696553743 1
-0.0663211809449296 1
-0.107143936849938 1
-0.268428799476795 1
-0.298666741373853 1
-0.0652719954401085 1
0.0561351878851863 1
-0.185097941852753 1
0.300307022953977 1
-0.215388649545052 1
-0.0872007702448215 1
0.159449375082568 1
0.00526512936620867 1
0.131773207848486 1
-0.120971232804959 1
-0.229127532432948 1
0.173507417969641 1
0.012395707222845 1
-0.0201532306331896 1
-0.250442675314266 0
0.107095358802019 1
-0.344388208917672 1
0.026433398447622 1
-0.246474670781644 1
0.212281697684348 1
-0.301615719926302 1
0.0374485775484618 1
-0.182791010115212 1
-0.112918557449561 1
0.215379152126247 1
0.106751376482987 1
-0.350961273388745 0
0.0597171179663915 1
-0.0532382621348505 1
0.120059528569389 1
-0.228779459411351 1
-0.108103251726898 1
0.140523640577563 1
0.0515364759406114 1
0.147150224685233 1
-0.0936288123927332 1
-0.0283895971161235 1
-0.40321349490485 1
0.0119806416237575 1
0.177567939961882 1
-0.335127287686086 0
0.0836892634707951 1
0.256594686331662 1
0.00045973437367261 1
-0.0247636663072632 1
0.0545087925902104 1
-0.26205922770829 1
0.300701431199384 0
-0.047807821078538 1
0.0399595994333132 1
-0.146083316740748 1
0.376947297043572 0
-0.161663629361279 1
-0.0650488740643845 1
0.247539089454145 0
-0.0884389186754905 1
-0.162698813130225 1
0.554057848719396 0
-0.282012088292548 0
0.201547140512638 1
0.254818447065015 1
-0.23440483250474 1
-0.150863381045709 1
-0.0177709659321825 1
0.299648323711301 1
0.211940650405703 0
-0.0100362189010239 1
0.245150728696241 1
0.151947219033144 1
-0.0457112294954612 1
0.0111112515921412 1
0.452415042220966 0
0.0773234448373449 1
0.257538079194752 0
-0.28687867769984 1
0.076319073066233 1
0.0223094549552337 1
-0.201707494036169 1
-0.0362342567437754 1
0.0313586243498333 1
0.0690904911525482 1
0.125172744215395 1
-0.073826074036315 1
0.0536208724311086 1
-0.195457685365695 1
-0.134984903678155 1
-0.0355020383745953 1
0.103560466721228 1
0.11150997699513 1
-0.500319907851757 0
-0.208508628693242 1
0.129529318851816 1
-0.21986843245027 1
0.387410028291357 0
-0.212324093703143 1
-0.37271465677929 0
0.174332625892777 1
-0.0588137215934312 1
0.0406880478625665 1
0.359850349103485 1
-0.0453120503835954 1
0.0811540444625052 1
0.086756204538985 1
-0.159959857528654 1
0.013624611655633 1
0.131929052405568 1
-0.145092381443997 1
0.047370664295484 1
0.0816520592228784 1
-0.191337104013237 1
0.257609402196953 1
-0.249121068541518 1
0.111831628097817 1
0.150894270158219 1
0.108798788688943 1
-0.299299404064635 1
-0.0741359355953789 1
-0.0791735415529891 1
0.138318205501358 1
0.305087038273914 1
-0.228719001681591 1
-0.160740377578875 1
0.0677304048710887 1
0.150234001241575 1
-0.342247714213857 1
0.0908848109398465 1
-0.142377943582458 1
-0.146965419732306 1
-0.162401806282796 1
0.01264799643151 1
0.17785426013226 1
-0.242361267645398 1
0.134103855312306 1
-0.0464129398514418 1
0.193601792556835 1
-0.0307929809971181 1
-0.0177640299029816 1
-0.0781233228310669 1
-0.35103581419692 0
0.0929670801044127 1
0.0132834734294415 1
0.104183497527007 1
-0.218937294038503 1
0.421688523977331 1
0.188707153274118 1
-0.0672581250140623 1
-0.131346405502788 1
-0.203224241360487 1
-0.482942295617141 0
0.420286779884457 0
-0.133225519939084 1
0.354602632343686 0
-0.0448422750081762 1
0.0902461537353763 1
-0.0730211784617978 1
0.117185124203459 1
-0.46316120425273 0
0.252228401632188 1
0.00399398900538852 1
-0.224296929268958 0
0.0360455806155909 1
0.0671245778585474 1
0.0169174989149687 1
-0.0884297127720677 1
-0.277104437426811 1
0.0437389862159563 1
0.0614392274406118 1
-0.0729397091545312 1
0.320751145693076 1
0.250842828519107 1
0.0431352222932581 1
-0.0768630611459042 1
0.321742311557687 1
0.20902986609774 1
-0.293630944607701 1
0.0245552641434564 1
0.000771604105245557 1
-0.0731781506139605 1
0.0652451723145345 1
-0.00523005906129547 1
0.0535197161215637 1
0.260502847679634 1
0.0505559760906196 1
0.369039621667174 0
-0.288900180645334 1
-0.0109436984681359 1
-0.0385856281504245 1
-0.0559183972601305 1
-0.043412902628861 1
0.0423400925517292 1
-0.226497548850084 1
0.316517183588315 0
0.156543674411362 1
0.0511684119246643 1
0.293033965222629 1
-0.0500485396474918 1
0.221999653481349 1
0.0606042997494999 1
0.142232518845189 1
0.302641479091151 1
0.243541752072758 1
-0.119526468527042 1
0.150191913003723 1
0.217597640417772 1
0.521240850374104 0
0.123784824095313 1
-0.173025975206331 1
-0.320030711913778 1
-0.470631586788819 0
-0.109078601533121 1
0.104239696856933 1
0.115289931023063 1
0.0559755103923421 1
-0.321159549315323 0
0.0207827782670716 1
-0.0716493804606425 1
-0.107411298100619 1
0.16739212217483 1
-0.132572010324618 1
-0.191824486104878 1
-0.059318798475415 1
-0.182230492016156 1
0.247811711369444 1
-0.189824882368145 1
-0.143813219912303 1
-0.0787334404749569 1
0.00536071809324547 1
-0.273949389713194 0
-0.1036615094901 1
-0.0247089139003889 1
0.0320199826964641 1
-0.289652867062862 0
0.0468429237233472 1
-0.0449583166272911 1
-0.0874365366684096 1
-0.111911765851896 1
-0.106553690473488 1
-0.0303043509950534 1
0.12860265987388 1
0.0706326743359905 1
-0.081961991811418 1
0.00904756471273203 1
-0.0499152511131819 1
0.13042461682683 1
0.0814149762919621 1
0.114271731314889 1
0.193293508040179 1
-0.212856746458216 1
-0.127674255416166 1
0.0347501752622784 1
-0.126644327961981 1
0.0380020807899046 1
0.220786304049643 1
-0.285054467899176 1
0.0821895827146738 1
0.219437100367129 1
0.106166371825453 1
0.0453717117152397 1
-0.0841795514797839 1
0.114484141805095 1
0.196671331136207 1
0.0116079391939935 1
0.215659557073265 1
0.0659844682980809 1
0.0851384957386321 1
-0.0252750397668905 1
0.0145953668681264 1
-0.170466226635643 1
0.0727582960611278 1
-0.0391188937783642 1
0.0314466813601638 1
0.205865288322285 1
-0.0343453969565682 1
-0.196077843754519 1
-0.0156578341292432 1
0.212632644956745 1
0.10102671502514 1
-0.0603968874947249 1
-0.0534937556755169 1
-0.0882107135202037 1
0.0235377391807587 1
-0.113072219120967 1
0.309837270992852 1
-0.129279383476579 1
0.0291437056695329 1
0.0738445674707158 1
0.0528225795932701 1
0.106020844012431 1
0.22897805338306 1
0.0882013180402729 1
-0.187224274202491 1
-0.320238730870307 0
0.0252633246290825 1
0.24710472267624 1
0.0939699327441377 1
-0.0517453589960355 1
0.0515431461199559 1
0.0476322707176416 1
0.340473013758732 1
-0.26208288319906 1
0.0112785266675177 1
-0.209227933614424 1
0.0797813525487324 1
0.0721055404238778 1
0.254402079253217 1
0.0852008373727201 1
0.0742139634798693 1
0.0382416385661113 1
-0.0269263818528789 1
0.248990068094229 1
-0.0535786061116919 1
0.0593979996372958 1
0.0557834800258033 1
-0.177475031461985 1
0.0229079689484866 1
0.0173783081996888 1
-0.090788097875942 1
0.0360493785868318 1
0.0312534124368428 1
0.0960873870225921 1
-0.0234129630142003 1
-0.160485978829551 1
0.0773666894339334 1
-0.115388907000991 1
-0.0416793455713472 1
-0.0913666003129048 1
-0.208324454814881 1
0.103929551877007 1
-0.0644510962362453 1
0.235276978269588 0
-0.080361412788158 1
-0.0219950678516389 1
-0.0353753133609088 1
0.125339649115966 1
-0.00172628749397096 1
0.068963717309484 1
-0.258764306308851 0
0.0957936165021202 1
0.345981082967733 1
0.300504942320532 1
-0.0052122812719301 1
0.264502145016443 0
0.255170750083549 0
-0.07606554475869 1
0.130145485767232 1
-0.0520187351575899 1
0.0756320504502827 1
0.0486965221857614 1
0.0608652787553487 1
0.0755414155525876 1
-0.241917708315185 1
-0.153166530913315 1
-0.0588734542393005 1
-0.0655202397680436 1
0.12983444488969 1
0.128818257705053 1
-0.0651740401752225 1
0.0448518203671864 1
-0.34811440185201 0
0.248615915829569 1
0.0513513517732646 1
-0.116690047554313 1
0.288599616926349 1
-0.295747297574816 1
0.0852142141994972 1
0.0513110140923861 1
-0.253748262913277 1
-0.233499396006616 1
-0.0313614128409086 1
-0.0309395878745231 1
0.154745774894774 1
-0.117432901786826 1
-0.121247497031148 1
0.0130820294985241 1
0.148423725428037 1
-0.328080261395174 1
0.0386621886885091 1
-0.34632240425451 1
0.364531175797006 0
0.0515253588252295 1
-0.201764372421625 1
0.248163848143531 0
-0.113746077223876 1
-0.241932332342252 1
-0.243911973976184 1
-0.256985174192155 1
0.177268204069696 1
0.0118947745681304 1
0.123052286771154 1
0.0702707652589435 1
-0.0796863798130646 1
0.232577315710348 1
-0.185519162242726 1
-0.268675545245377 0
0.176623499695061 1
0.0981795136099166 1
0.245156112403452 1
-0.0102802378960066 1
-0.10569135268509 1
0.229674162802284 1
-0.139778254047221 1
-0.0537473396698641 1
0.309025355148087 1
0.00638337356372592 1
-0.0364956187491214 1
-0.238072675798072 1
-0.132039856382968 1
-0.0899437759620157 1
-0.182510093439619 1
-0.24950951316736 1
0.125229101566978 1
0.0778913559199166 1
-0.191137645179364 1
0.0133600201134133 1
-0.209264802290899 1
0.34866535727369 0
-0.103404316824395 1
0.231348356784293 1
-0.0496506027022553 1
-0.0636271013260497 1
-0.149101728370563 1
0.119527135328818 1
-0.0678965029052764 1
-0.00243003173338308 1
-0.269005179570167 0
0.0462278327639597 1
0.181443817926641 1
-0.282706233799647 1
0.0601361696262019 1
-0.121256567800453 1
0.110928923336501 1
0.209074524791764 1
-0.125964652395321 1
0.201757806614584 1
-0.0267275750151573 1
-0.259477625093373 1
0.199233517465244 1
0.0293089583179909 1
0.0571906638090404 1
-0.399859134611593 1
0.0272519769530663 1
0.158247497079379 1
0.0901541326834099 1
-0.103065503288521 1
0.15710761467763 1
0.0300180472108852 1
0.129815609394709 1
0.119943983346806 1
0.069502290086529 1
0.0985154358150269 1
-0.111053040007154 1
0.282252742033633 1
0.138020581594824 1
0.197092837020825 0
-0.0634665849013411 1
-0.378445531820322 0
0.0720432577202438 1
-0.113338218357599 1
0.0642660271370602 1
-0.131841336559398 1
-0.0554563757209887 1
-0.322510925040108 0
-0.142599845008586 1
-0.281934939893684 1
0.156766846244606 1
-0.0786848154022402 1
0.0357156856720222 1
-0.383784447875276 0
-0.0370646590577491 1
0.0901574493531161 1
0.000215936512886462 1
-0.0615046259469026 1
0.128429368090366 1
-0.0892852491360115 1
0.184648068365207 1
0.103178735855433 1
0.197824495401903 1
0.177358163546999 1
-0.0550922649216214 1
-0.0189754729441008 1
-0.179391538602622 1
-0.0141427938956595 1
0.206363353969684 1
0.259723593877102 1
0.354947059617798 0
0.155882693921882 1
-0.0839285209853369 1
0.116214936441838 1
0.0768491663390078 1
-0.126184974239863 1
-0.112120117830346 1
-0.124908698738286 1
-0.27719055962895 0
0.137301842773975 1
0.395554817877626 0
-0.355689822158726 0
0.126167370297302 1
0.122916194420414 1
-0.374739315388006 1
0.14304118540791 1
0.263231669154619 1
-0.0752637744327563 1
-0.221300845059722 1
-0.0262120287199376 1
0.0323930484423577 1
-0.145838650730503 1
0.286019260732797 1
0.0746670702168948 1
0.35308909710239 0
-0.116389229814024 1
0.543974530264778 0
-0.517127982131717 0
0.420689724476876 0
-0.315835781704149 0
0.077327539190646 1
-0.243778636365186 1
0.271259950756724 0
0.0633127853184351 1
0.242199569404852 0
-0.335381813131845 0
0.0726219205251747 1
-0.0397781522567377 1
0.0446204856243773 1
-0.037459985052882 1
0.0561999517756493 1
0.05016722985983 1
0.128204474909432 1
-0.21210088792276 1
0.0369292851604249 1
-0.0370108652158962 1
0.182676446487482 1
0.0209785907961762 1
-0.124307131054838 1
-0.263941296945755 1
-0.012926826050048 1
0.377476730720779 1
0.142102508775366 1
0.128985967407969 1
-0.249339861093177 1
-0.0699244491278347 1
0.0896203861849389 1
0.0718151624864684 1
0.111804220969668 1
-0.231069600826891 1
0.181263062203867 1
-0.125579021153701 1
-0.0312293799347802 1
0.0972516542910358 1
0.025316184873815 1
-0.00313247772415091 1
-0.526463481721517 0
0.16248168408387 1
-0.0097514796330896 1
0.0819079789961897 1
-0.115498777519066 1
-0.0978390870164817 1
-0.0538929010517583 1
0.0425629963766776 1
0.00562058708926878 1
0.110445582945256 1
-0.00687915483417913 1
-0.199252614197792 1
0.256803007423233 0
-0.149649332601567 1
0.0756083689252235 1
-0.125829950907388 1
-0.0620523533276224 1
-0.0329866324264576 1
0.31366448989024 1
0.147978481655782 1
-0.0524697238272281 1
-0.200639380281748 1
0.098153678885246 1
-0.0734325794973582 1
-0.0721421583544501 1
-0.211039742239881 0
0.0138127930659017 1
0.0108770189405884 1
-0.0174528072642024 1
-0.215718115692868 1
-0.0833618953424554 1
-0.151545994185317 1
-0.0984224845369316 1
0.158024834426098 1
0.318995718104048 1
-0.199568818017313 1
-0.00690718968005736 1
0.0488483768784602 1
0.00385700157728503 1
-0.000149899766908712 1
-0.0170478992725305 1
-0.0118476246420102 1
0.158548715440864 1
0.00232386914647087 1
0.0810155275463948 1
0.317426911281125 1
0.0943733566498047 1
0.0627602872299159 1
0.0728626316496756 1
-0.0224506211367243 1
0.0539494259484412 1
-0.345865444395098 0
0.0385819197309646 1
0.210716413537557 1
-0.225269830850522 1
-0.147198761700413 1
0.0673687657271836 1
-0.0280757570492387 1
-0.328567836294073 0
0.0326500102180174 1
-0.0255663228763529 1
0.152376407610525 1
0.100383313130717 1
-0.161856576010477 1
0.0598713006812911 1
-0.157485737538371 1
-0.167970107522378 1
-0.0248946895137329 1
0.0948074233645168 1
0.0546491787236655 1
0.115171205961465 1
-0.0771224795855384 1
0.020778206500314 1
-0.0157735278762625 1
0.0422011931815131 1
0.117541652531878 1
0.140193100912387 1
0.0563385839444665 1
0.0807012424687005 1
-0.00435449316691255 1
0.187720205007251 1
0.0871194891357239 1
0.0487344186888873 1
0.112338249206008 1
-0.0694415398039958 1
0.186229190989424 1
0.135603438975955 1
-0.158568389377634 1
-0.0673120543803532 1
0.211417769827036 1
0.0379930980619495 1
-0.203684364109003 1
-0.105841021625941 1
0.11566059546264 1
0.0360579993934531 1
-0.00140580036213278 1
-0.173731543331442 1
0.0524762986764266 1
-0.22039664685231 1
0.0486971953574931 1
0.200376814282552 1
0.139717786069108 1
0.334193338936746 1
0.0709022487825209 1
-0.0262990099497366 1
0.0745776441624302 1
0.384235268613885 1
0.297652793938538 1
0.04503147348178 1
0.380202885124007 1
-0.0261757895019496 1
-0.461830084611034 0
-0.446012349195848 0
0.139488008445062 1
-0.0794114571059078 1
-0.0447593272332616 1
-0.130141235703204 1
-0.164927490682142 1
-0.210490381826972 1
0.0789844965400108 1
-0.122964574333031 1
-0.218254592403157 1
-0.317218953609893 0
0.189321132772834 1
0.233295008122773 0
-0.0917875460840594 1
-0.00462305179583913 1
0.132769528947064 1
0.120057161346439 1
0.281084694732629 1
-0.204574762709724 1
0.0488327704376419 1
-0.00624747967301417 1
-0.260494957480383 1
-0.299558746693851 1
-0.103221174150694 1
-0.0173670945517516 1
-0.0840618015428863 1
-0.223784742429965 1
-0.0762751641070618 1
-0.158056987685805 1
0.0240925082910566 1
0.181353027232497 1
-0.114454174790014 1
0.213413233897565 1
-0.0223734427585335 1
0.116220335976761 1
0.0120681391467653 1
-0.218105836370482 1
0.175359455718666 1
-0.0786736861509956 1
-0.057453114639326 1
0.178893262986007 1
0.437243953693777 0
-0.145423139519588 1
0.171125947048768 1
0.0493219892935863 1
-0.11763681999538 1
-0.17219613841765 1
-0.0160351230009069 1
-0.208812045257509 1
0.179571668748638 1
-0.0902764865244856 1
0.100280314312133 1
-0.0978874177952185 1
0.010781035512904 1
-0.0444294162770519 1
0.0767415004019003 1
0.17296522097263 1
-0.0792581263664301 1
0.0188869322813278 1
0.036936817252663 1
0.155539153048623 1
0.0408286261346004 1
-0.163551290637193 1
0.236721005690745 1
0.308320861015308 0
0.0876734219952655 1
0.197300708846104 1
-0.217901758168041 1
-0.0752325333109888 1
-0.0292516826710806 1
0.222380499728494 1
-0.0996572574578523 1
0.00432418409563917 1
-0.00557795982970226 1
-0.107169343279568 1
-0.046180896910336 1
0.160954944734457 1
-0.0783416883804435 1
-0.177011104583556 1
0.14218736708994 1
0.0690250604631714 1
-0.212396747876694 1
0.123656771583967 1
0.28894333819282 1
0.139164522079914 1
0.0539039579824123 1
-0.0147311082843563 1
-0.198739499377049 1
-0.330150868969933 1
0.198055242894934 1
0.206700656196026 1
0.0252277924234062 1
0.11217096672206 1
-0.0918471592992835 1
-0.177031868480097 1
-0.134568790374612 1
0.171217467832489 1
0.193630808271267 1
-0.0385061081182337 1
0.120166702792388 1
0.118580886884568 1
0.262299136290072 0
-0.0482438551512866 1
-0.317730448062905 1
-0.0785094386661824 1
0.202589370472025 1
0.250068031059558 0
-0.0981601843353855 1
-0.559710427826063 0
0.143239138940768 1
-0.335357883530449 1
0.124967115296674 1
-0.266644696824985 1
0.0579832946102026 1
0.123753514976047 1
-0.111120124030743 1
-0.209567178687613 1
0.0676353378053041 1
-0.382739692136244 0
0.323896137238351 1
-0.071406705610098 1
-0.0256088470584515 1
0.260523328594754 1
-0.227914641075501 1
-0.00622756371791525 1
-0.199473882386593 1
-0.0706205728604425 1
0.136239464358367 1
0.207246456790496 1
0.0317899449991078 1
0.0440396332518289 1
-0.16735627546865 1
0.135840108677182 1
-0.177099449850097 1
-0.127068731891956 1
-0.293311620191082 1
-0.325321758905264 1
-0.103887188651444 1
0.062557662992653 1
-0.110549940413838 1
0.117406650249889 1
-0.245155706162951 1
-0.303370684652038 1
0.0140861692995985 1
0.232201749785529 1
0.197822576999579 1
0.133433864902783 1
0.0819297827547225 1
0.122002415207874 1
0.0682575666528606 1
0.247167420262837 1
0.000596106931013754 1
-0.0386369358722031 1
0.106015249267297 1
0.0490975573291355 1
0.0766022476819243 1
-0.0784717798844238 1
0.0051882732304722 1
0.242485550851901 1
0.0574904432792109 1
-0.323986808366526 1
0.130479886017157 1
0.104371708474866 1
-0.06537041294541 1
-0.0207345768266162 1
0.138596446296789 1
-0.141796816966469 1
0.0100667114289721 1
-0.00275676213485861 1
-0.221477994242874 1
-0.0984291773146059 1
-0.148518973443306 1
0.0100096785573177 1
-0.0671670722754772 1
-0.342513818794656 1
-0.0467169733109292 1
-0.0212022897015174 1
0.175047523793953 1
0.102706951089456 1
0.26676820187223 1
0.288729819737086 0
0.150416708713171 1
-0.0490847004531596 1
-0.175863188474805 1
-0.0661469826573153 1
0.0815727574631118 1
-0.0138281277936347 1
0.437761598010997 0
-0.0884435468695036 1
0.213367120632499 1
0.09941786206591 1
0.363547943977867 0
-0.064734684667849 1
-0.0604248220366301 1
-0.126356824860982 1
0.0967169351929324 1
-0.237193277692205 1
0.243127503443846 1
-0.17394017125228 1
0.354236985416155 0
-0.262220298180463 1
-0.0689773369487806 1
-0.0279976495606144 1
0.0353203424700778 1
-0.0874273748789331 1
-0.09323338059946 1
-0.000675767349615067 1
0.116160020205419 1
0.0817240104454272 1
-0.204841730988406 1
-0.225741459174872 1
-0.0615830344378464 1
0.145283915709461 1
0.123715473567034 1
0.279691535366066 1
-0.360656737918628 0
-0.0886214241027994 1
-0.110265171765832 1
-0.161149466690291 1
0.133958239835234 1
0.0189719505268134 1
0.0442658544855816 1
-0.047936231358817 1
0.220376552347165 1
-0.0192215895811936 1
0.326469397193086 0
0.114937577222439 1
0.104408925994698 1
-0.346828149686533 1
0.226399716330047 1
-0.207136637902556 1
-0.0207016038733471 1
0.0810114258945727 1
-0.0799626030070361 1
-0.210366953070086 1
-0.0421217211702051 1
0.394341194532 0
-0.085572292863963 1
0.124802753842844 1
-0.20305048766207 1
0.0706629952574791 1
0.0401686894829521 1
0.0217553433002176 1
0.0843231759761427 1
0.282926131509385 1
-0.017816252420127 1
-0.0378190997545505 1
0.406085525640222 0
0.149391698583109 1
0.0678496543673504 1
0.141547112566814 1
-0.233287642779275 1
-0.229991309249805 1
-0.142220907967872 1
-0.197810725403719 1
-0.21338489244788 1
0.0824898069301209 1
-0.00545428299596544 1
0.346451100913775 0
-0.0831263932492232 1
0.174685925620342 1
0.0419016080504958 1
-0.0191662084105667 1
-0.0599530014982579 1
0.0875381752430061 1
-0.0322284215465295 1
0.0596654537230574 1
-0.234206116393522 1
-0.178025608602669 1
0.187983980090144 1
-0.0727254100348108 1
-0.350475944068028 0
0.132765431383322 1
0.121432744086182 1
0.237645022172905 0
0.084458416473296 1
0.254046704237877 1
-0.0714272391424795 1
-0.107116271361263 1
-0.114474110158277 1
-0.448319656709542 0
0.036629510559918 1
-0.0967936544015287 1
-0.158609971906147 1
0.165107259623741 1
-0.0471525289840143 1
0.0592070619712152 1
-0.175216198382855 1
0.20514674024104 1
-0.106665569587804 1
0.193190829462818 1
-0.00846192552031012 1
-0.0534125501951299 1
0.0688813316311617 1
-0.10523750774752 1
-0.231453470548086 0
-0.0608279608608488 1
-0.346096781007854 1
0.145777439743874 1
-0.101916535982713 1
-0.0545887681499973 1
0.133833302638778 1
0.0978321334564596 1
-0.131455242327635 1
0.166648057503835 1
-0.173627767078528 1
-0.101443349595475 1
0.0536582350751286 1
-0.212743134671573 1
-0.162537983647098 1
-0.0765260210550723 1
0.309632128201378 1
0.220375415338451 1
-0.0528732491408782 1
0.123016018209266 1
0.0472705079850468 1
-0.100690799180154 1
-0.0474235247761588 1
0.105166577021376 1
0.395377918652248 1
-0.271031115571683 1
0.284181303754498 1
0.133613864928361 1
-0.187034176564159 1
-0.291371074053891 1
0.0606114142172762 1
0.0136626811673585 1
0.06195170070118 1
0.112371098635541 1
0.0347880042429958 1
0.244013172431009 1
0.0446184182073084 1
0.130764043508263 1
-0.118769572147696 1
-0.0351980971938219 1
-0.0857794607605431 1
-0.074180558584904 1
0.442793065044203 0
0.0532441898997143 1
0.0973646453916938 1
-0.107219477841453 1
-0.0692285608688278 1
-0.0287314294905995 1
0.108936065118671 1
0.339364535420336 1
0.095614469723688 1
0.149321773822493 1
-0.0863159074649567 1
0.163820763401286 1
-0.208802606346666 1
0.0580484862000949 1
0.152635425936144 1
-0.118983735105293 1
0.030954344248185 1
0.0311504901449481 1
0.0630078224626068 1
-0.462601802650284 0
-0.0453383807201329 1
0.0709316825466223 1
-0.0807044403546622 1
-0.0510916766774841 1
0.629861899331536 0
0.11885215617106 1
-0.101794102207844 1
0.125512000873209 1
0.215836440879501 1
-0.1162998668736 1
-0.124450165966312 1
0.0539191773228052 1
-0.168691584162412 1
-0.137654305519911 1
0.171025325743714 1
-0.14324459645233 1
-0.0149196816365836 1
-0.11897002622624 1
-0.104430934090768 1
-0.15411697739649 1
-0.00635699861465326 1
-0.277354529313923 1
0.0310160592970446 1
0.0993058079457653 1
0.301722237620804 1
0.14105327143254 1
-0.495783222380529 0
0.0529589787132788 1
0.323083496711916 0
-0.0470111794402289 1
-0.137961281145668 1
-0.0314062715980807 1
-0.238823365896859 1
0.211624700286209 1
0.122494954319237 1
-0.0401524824024847 1
0.00231497366083371 1
0.116361292850909 1
0.0656048719331471 1
-0.20189605248182 1
0.452026772228137 0
0.195812529554037 1
0.215794588911823 1
-0.201855695958969 1
-0.200799999879064 1
0.0166190473789745 1
0.0237101142137881 1
0.0579404313731305 1
-0.120363181371719 1
-0.239289853860418 1
-0.111710944248273 1
0.201218398702045 1
0.184186782401052 1
0.165704809565406 1
0.219245371397404 1
-0.558465826439758 0
-0.119977661244367 1
-0.163516414652688 1
0.248960882093216 1
0.0557033710221804 1
0.179707166748405 0
-0.12305017027903 1
-0.0552847900702274 1
0.0175424553219545 1
0.0300486134343965 1
-0.128428861393103 1
0.0709939762446351 1
-0.0494407990164176 1
-0.324188789097416 1
-0.0273107175072376 1
-0.214556126098635 1
0.00225888874627566 1
-0.0330877614708328 1
0.0261273760926179 1
0.273251913222392 1
0.0601305226379434 1
-0.14198671561626 1
-0.138140735255224 1
0.214217964199049 1
0.0158012125540324 1
0.0549027223969629 1
-0.119949747318067 1
0.164210710778756 1
-0.0704778674160402 1
-0.0998058996221251 1
0.383666434584161 1
0.145922988310185 1
-0.367377157453833 0
-0.188219049530475 1
-0.0109108852627547 1
-0.154846913046257 1
-0.0493823459851218 1
-0.0146730978033722 1
-0.354311034023974 0
-0.0145972537615243 1
0.106134548213519 1
-0.0518628362813204 1
-0.159801149651789 1
0.0871740903741126 1
-0.0816358597313094 1
0.0693234057106399 1
-0.336712885015829 0
0.397186291192604 0
0.042590362862908 1
-0.0453646409600796 1
0.0133862834758398 1
-0.0730406008041573 1
0.0343895093752649 1
-0.15948656086268 1
0.129682972460143 1
0.199633366405626 1
-0.245800664577187 1
-0.0186812701617915 1
0.197440055038333 1
-0.243656302601924 1
-0.147450096810367 1
-0.00546049359680374 1
-0.129293185351597 1
0.199841868731583 1
-0.168725269999533 1
0.20834718476287 1
0.0671269387861533 1
-0.184174660369142 1
0.0635700759425834 1
-0.0849270649204694 1
0.16198186558727 1
0.054178118752142 1
-0.0180330944781762 1
0.105515165567303 1
-0.398806564089579 0
-0.167168284528559 1
0.117011118379911 1
0.0314709052859372 1
-0.28040009067163 1
-0.173061924250707 1
0.158539094025762 1
0.0465610789393422 1
-0.114002905425944 1
0.0277010223998474 1
-0.262829370049463 0
-0.0116981859410047 1
-0.0887919638913588 1
-0.18920447042183 1
-0.0578213427431154 1
0.056521015205888 1
0.0778702020830531 1
-0.0498046968062662 1
0.188101222247031 1
0.0574372159791617 1
-0.0490646028059138 1
0.174374028754456 1
0.0553916319776541 1
-0.344245741655399 0
-0.00937636647223244 1
0.154010542715997 1
0.16159915976707 1
0.425704865081298 0
-0.476740201572445 0
-0.0365956220058541 1
0.0426545063423596 1
0.0421064739683211 1
-0.307731045633922 1
-0.16583848048714 1
-0.186743900938409 1
-0.192684888887275 1
0.445018421777891 0
0.136070525444017 1
0.0179375040577744 1
-0.11249729705795 1
-0.230007266836168 1
0.086849350113492 1
-0.182611417880372 1
-0.0907251607086607 1
-0.000707043047203454 1
-0.0492463877067869 1
0.443271954209 0
0.0985508491416128 1
0.0370899331416978 1
0.035453446026268 1
0.00732537336915099 1
-0.241250648665028 1
-0.0652972926772174 1
0.0801159038818742 1
-0.13058713796798 1
-0.0838749406863273 1
-0.232612865480691 1
0.143046706612203 1
0.0194475505300979 1
0.121074682389737 1
0.0639557355614639 1
-0.1863038451008 1
-0.0620407599539272 1
0.138013285516679 1
0.0487951015216015 1
0.14360856110601 1
0.185232598173462 1
0.0910729500993689 1
-0.167625821124915 1
-0.0563132346531507 1
0.296576426479952 1
0.0662311258822548 1
0.0401630641754229 1
0.0660205976443358 1
-0.0746366495810237 1
-0.0712177032560897 1
-0.00160234147464788 1
-0.06024892846282 1
0.195565101346886 1
0.247947427076699 1
-0.122616413863422 1
-0.228455214757537 1
0.0197776210401346 1
0.114478840189164 1
-0.192779718348203 1
0.0952977623272261 1
0.171553491230991 1
-0.233928700332151 1
0.128810484092738 1
-0.0507530554037192 1
0.214417149385223 1
0.0690970879088529 1
-0.258282201230445 0
-0.148733949664398 1
0.0085408521884061 1
-0.132339514134116 1
-0.0812252969972916 1
0.0448743678331706 1
-0.165912831411053 1
0.0830870987287782 1
0.0424020953290413 1
0.0709986022630122 1
0.21524007149497 1
-0.37478974738769 1
-0.0307330784081425 1
-0.108918906463945 1
0.0740399829193411 1
-0.146384745806991 1
-0.291924729705032 0
0.222224178144352 1
-0.00521462562346775 1
-0.0892490553314249 1
-0.121980350166961 1
0.133566222929215 1
0.00473627633717755 1
0.0596779431233188 1
-0.0592852877310667 1
-0.10909946172527 1
-0.395411197068414 1
0.270302666906935 1
0.0288494340274994 1
-0.0381472323301037 1
0.149477179248371 1
0.0585760305172541 1
0.0617170983230372 1
-0.0974048951864539 1
-0.0520887282169816 1
-0.0688427237918489 1
-0.115443315796302 1
0.26251336269869 1
0.123572215516938 1
-0.106063239447881 1
0.100042101666591 1
-0.0513472138911109 1
0.139153172773248 1
-0.0340615633849178 1
0.141554729137441 1
0.0609768919859927 1
-0.130259600787852 1
-0.096227578800544 1
-0.181710357384994 1
-0.147152503170945 1
-0.18903334959141 1
0.178547202641403 1
0.0890378102990351 1
0.151564827038758 1
0.308987078522142 1
0.0810063124986665 1
0.1807527142456 1
0.017449902107531 1
0.0933881381178542 1
0.131539655134645 1
0.188207584045809 1
-0.0903982521905163 1
-0.112154735464722 1
-0.060008188662153 1
-0.0437824951990174 1
0.0211338702093889 1
-0.0723891668181141 1
0.111640539874212 1
-0.178775595913445 1
0.13632357884114 1
-0.0921521686265573 1
-0.0164822175010431 1
0.00198688268642137 1
-0.147001729770031 1
-0.0115691471011042 1
0.230966933569228 1
-0.103784597251545 1
-0.115398194284663 1
0.192341158854956 0
-0.224131576159114 1
0.241131835730644 1
0.182777603206609 1
-0.0470684557004691 1
-0.152522359411372 1
-0.0598371456436455 1
0.169815321697893 0
0.0398230968413024 1
0.251563052604939 1
-0.307003589241078 1
-0.290682971636378 1
0.026008547614097 1
-0.0501932862281375 1
0.0988815770325867 1
0.363753285404894 0
0.0978146689068638 1
0.19090250535751 1
-0.123035436756068 1
0.0340206263811905 1
0.190020355417778 1
-0.0525966458543165 1
-0.0276032807873686 1
0.122635481763 1
0.0840313079523685 1
0.299440824205521 0
0.197936153513234 1
-0.159960137647429 1
-0.0599255582970924 1
0.0950947307412431 1
-0.10221940764882 1
0.103575987834743 1
-0.145316752950917 1
-0.254846763638413 1
-0.125719291113174 1
-0.0452570457264971 1
-0.0530195915898002 1
0.34769625004182 0
0.194105539314022 1
-0.141458004189678 1
-0.10198517231726 1
0.0540408959596999 1
0.420386159959801 0
-0.12876836599069 1
0.164387757819293 1
-0.0472466694503422 1
0.0485574976755924 1
-0.00621782853292679 1
-0.369460970276638 0
0.0296316812970566 1
-0.127550596183835 1
-0.252335915546505 1
0.307478817097775 1
0.044444085020358 1
-0.0329215761634224 1
-0.0202723832149743 1
0.208362576551403 1
0.148882113473912 1
0.283047301251304 0
0.0884095771631737 1
-0.00157339714376523 1
0.14101571909852 1
-0.227441531765782 0
0.00920455994652106 1
0.279114268318183 1
0.0551908490706366 1
-0.320398012009018 0
0.194636200448165 1
0.0305924563730401 1
0.0496498903222575 1
-0.0699593288316007 1
-0.112078575848704 1
-0.245586470470686 1
0.203785326110289 1
-0.0363216636853621 1
0.181464496089244 1
-0.17565225565415 1
-0.0335576975640434 1
0.221496473009373 0
0.221476001360309 1
-0.202562675709754 1
-0.263931265919948 1
0.0111392466053866 1
0.194845809597925 1
0.0291356654474551 1
-0.108162672033905 1
-0.00427641833743848 1
0.286744395427145 0
-0.100553054624729 1
0.0666691046746645 1
0.0537306462209032 1
0.0802210007152106 1
-0.0955032250797896 1
0.00955828462678131 1
-0.178775740994466 1
-0.0135501892163723 1
0.210602366747863 1
0.12964610802196 1
0.0026444889015459 1
-0.0396414505113682 1
-0.0572982662007338 1
0.219445530223586 1
-0.264617400371671 1
0.210684550375843 1
0.0382471848181494 1
-0.10818518369926 1
-0.0731982621560459 1
0.26024083290924 1
0.0693549157707709 1
-0.223993347670271 1
-0.206898468045992 1
0.316323491529389 1
0.0911680563485266 1
-0.0646252385851177 1
0.0823892359672602 1
0.172288243944462 1
-0.0463814090693198 1
-0.0443081083898174 1
0.34018605532629 1
-0.399730274022119 1
0.00866656907379002 1
-0.0127967881881582 1
0.110397940694888 1
0.336754494810593 0
-0.119659695404322 1
-0.261992829916358 0
-0.143624326146791 1
0.153106242929092 1
-0.685864121510417 0
-0.208425403358111 1
-0.166543405528705 1
0.0854956199902572 1
0.212555663706933 1
-0.182534625900675 1
-0.0716543525049571 1
-0.0536053361279848 1
0.073396830672428 1
-0.199148226461024 1
-0.143924154025292 1
-0.284382525292582 1
-0.165532578727562 1
-0.114959925541654 1
-0.088862445603212 1
-0.187657797435099 1
-0.14570383492753 1
0.175361381554728 1
0.187291254154667 1
-0.0252957324956083 1
-0.231441745560005 1
-0.0460049997354501 1
0.170691885132062 1
0.11130916842245 1
0.124721019505888 1
-0.174409312306246 1
0.0268072385315652 1
0.303891623947648 1
0.130102059659864 1
-0.211806424877381 1
-0.0926617644895132 1
0.120736134518698 1
-0.04746013830019 1
-0.0563081935497218 1
-0.228819368473283 1
0.0456043272338564 1
-0.0961377125153076 1
-0.0217175906924925 1
0.0368831391785686 1
0.208363715176744 1
0.0972942616190221 1
0.194034330204344 1
-0.0524195239669997 1
0.1202530901446 1
-0.288208020306357 1
-0.238138869396457 1
-0.0462086308366452 1
-0.128437452640514 1
-0.0652659976178707 1
0.033155857761868 1
0.290702877799134 1
-0.18899487122603 1
0.160019655050034 1
-0.217673589644958 1
0.132134041492597 1
0.208080718464437 1
-0.0709568297868457 1
0.101830244020697 1
-0.210357454366309 1
0.05805117029533 1
-0.0938544463362984 1
-0.314907586936075 1
-0.0256616880576352 1
-0.170735921913444 1
0.0225499945129708 1
-0.325523957741047 0
-0.178749036989967 1
0.0887498512311824 1
0.199416695379657 1
-0.12514192161941 1
0.104332105802061 1
-0.249595466620717 0
0.0892372212893875 1
-0.0324893151607726 1
0.103341571158178 1
-0.235685280257479 1
-0.0281249253054779 1
-0.105808466496569 1
0.245810097415544 1
-0.0419107159230767 1
0.0579825338595278 1
0.268567028672818 1
0.0213133707153949 1
-0.166692252634698 1
-0.0165016394377377 1
0.146372952237821 1
-0.075395969938714 1
-0.226260742784984 1
0.420055008921989 0
0.0918463680738007 1
-0.0115394021877329 1
-0.125223615331961 1
-0.00966099337370617 1
-0.175223080230479 1
-0.0530029012865404 1
0.0409768222224317 1
0.28766179566217 1
-0.14609223187094 1
-0.329048124567586 1
0.0843495401339286 1
-0.297370285683937 1
0.0648580721363541 1
-0.101650670805667 1
0.034842163580486 1
0.276721949369121 0
0.109198557311609 1
0.22055880789437 1
0.181186730304443 1
0.124939031262828 1
-0.281496053156921 1
-0.0668983287147986 1
-0.184344138479842 1
0.268449811509498 0
0.0107988255578773 1
0.00109842429635516 1
0.144304181527645 1
-0.0427601619690141 1
-0.160261897750851 1
-0.141704780067359 1
0.145217203966966 1
-0.0269742356049048 1
0.330036869725912 1
0.185808139798104 1
-0.116565440255352 1
0.0899405146749212 1
0.0775020445668868 1
0.0639735705816259 1
-0.0471049628756836 1
-0.046591471252123 1
0.108735252656946 1
0.138141494607469 1
0.0822741518706279 1
-0.145567520410718 1
0.120912161296657 1
-0.00335684725187324 1
-0.344955267006018 0
0.3162391982076 1
0.139510917403456 1
0.0725765954393695 1
-0.368690012691926 0
-0.257143711488324 1
-0.0131464904363649 1
0.166173470370248 1
-0.286928025939798 1
0.293698928979675 0
-0.236291811319633 1
-0.286598947790438 0
-0.208292202748366 1
-0.211205947171444 1
0.0180631479005821 1
0.259799280374219 1
-0.300900683086006 0
-0.0541592758454787 1
0.0815378468829039 1
-0.182561837839432 1
0.12322721404372 1
-0.143086154234937 1
0.107755735662862 1
-0.0819612234348768 1
-0.301205320967025 0
-0.0633902213960718 1
0.383410430932205 0
0.129034604980846 1
0.0606891829951138 1
-0.111448060117452 1
0.0782776764913476 1
0.240008703732874 1
-0.159005944269843 1
0.0863896162107928 1
-0.0426403896991364 1
-0.100066350335013 1
-0.357959837123352 0
0.376018990347756 0
0.00233610156396444 1
0.0248837264593908 1
-0.204938316897517 1
0.00657984675253907 1
0.0647839033850238 1
0.363773662519328 1
0.235165472751011 0
0.0928176438835503 1
-0.215342338125746 1
0.137526021616471 1
0.072101629656255 1
-0.1059464312097 1
-0.0534724166303931 1
-0.0848579509731553 1
-0.352096482683931 1
0.0776949614436344 1
0.0132231809707897 1
-0.178615022543402 1
-0.345625647044874 1
0.224960618751659 1
0.190035977060968 1
-0.0830944839070934 1
0.306940283192756 1
-0.142485536823931 1
0.048013113053149 1
-0.0111282673428243 1
-0.00456343301798103 1
-0.0307330052344139 1
-0.172764728722799 1
0.327690296333943 1
0.40557114143244 0
0.110627280559136 1
0.151526546406301 1
-0.181924371400656 1
0.0804003550295786 1
0.0193195038614923 1
-0.126273342794586 1
-0.0153497344367439 1
0.323282922812614 1
0.118340710203817 1
-0.284740700653597 1
-0.0769541887951032 1
-0.0738282863771253 1
-0.275088789850432 1
-0.0293320345438397 1
0.267056133061963 1
-0.127258163186398 1
-0.0607174446762685 1
-0.260722126472965 0
-0.0155822966431451 1
0.107366336277492 1
0.0233494062656779 1
-0.0791453269478012 1
-0.0196431093301342 1
0.160245617129908 1
0.171191178967288 1
-0.308874436878815 1
-0.052566501033149 1
0.328751469536169 1
0.122674689185867 1
0.0810181507432242 1
0.168054445841103 1
0.057108912648716 1
-0.0467661276678824 1
-0.139052419279036 1
-0.202240858540879 1
0.094812935595087 1
0.135125837242696 1
-0.242787219964963 1
-0.0121526736952775 1
-0.264535858929938 1
-0.299408765133948 0
-0.0112185150557651 1
0.287139149646115 0
0.207739937876017 1
-0.0838758053726314 1
0.178603040730921 1
0.0659154216281512 1
-0.323686933031213 0
0.00235626258025918 1
0.0966713462293762 1
-0.118353996324525 1
-0.0259920068577431 1
-0.257386757750138 1
-0.103594532214509 1
0.243393026265616 1
-0.0589698070899111 1
0.240763022473092 1
-0.235495653020731 1
0.327078623362423 0
-0.0754637570994927 1
0.0885686704796434 1
-0.111887140595184 1
-0.0603106575674224 1
0.373428300984727 0
-0.341470800601148 1
-0.394286800251181 0
0.172355351725645 1
0.277789311195296 0
-0.313314558424969 0
0.144266144795437 1
0.0766168824115491 1
-0.0172114570633183 1
-0.258424598050793 1
0.142806199237483 1
0.0118141219907587 1
-0.006676032149753 1
-0.212356940105737 1
-0.0481638799973112 1
-0.270412127398946 1
0.116297178396623 1
0.00365721192885981 1
-0.0753943639293062 1
0.171895451571393 1
-0.0572941559806954 1
-0.0209660267041237 1
0.0350492641190516 1
0.166171713631762 1
-0.127698334597414 1
0.0344230665951566 1
-0.00982242494087186 1
0.0206038029170962 1
0.430891095332527 0
-0.0737897705314955 1
-0.0521727400469467 1
-0.244537885015623 1
0.162776652641489 1
0.113157331440802 1
-0.238791969408561 1
0.0366284609357919 1
0.0231062728425362 1
0.210190443249592 1
0.197406174597166 1
-0.0854662449739577 1
0.0384789484695577 1
0.223079114831465 1
0.0491144550683396 1
0.0660747746194287 1
-0.000112765510439809 1
0.164195205394673 1
-0.121302839722438 1
-0.237440514676754 1
0.26790165960165 1
0.415015061904419 0
-0.0176891597036129 1
-0.20199765105553 1
-0.0182558327010734 1
0.161599896489934 1
-0.0102573453530759 1
-0.0467367991282199 1
-0.152601224831782 1
0.138214427987974 1
-0.0576489995119018 1
0.140868056962688 1
-0.00694794643491314 1
0.182139599289141 1
0.134530921825084 1
0.170039219773352 1
0.180327155001899 1
-0.166978987255542 1
0.0840302141261822 1
-0.0360214643729936 1
0.290477462203082 1
-0.404928765283033 1
0.212837408087466 1
-0.288298952394452 1
-0.190205628790525 1
-0.201914262152982 1
0.0140571020750875 1
0.134381157152729 1
0.243017802963687 1
-0.0694369048848881 1
0.125398919435774 1
0.114051854920772 1
-0.0317597533197355 1
-0.555942169161422 0
-0.354256862623297 0
-0.0176918917729673 1
0.0230925097379495 1
0.458489495052365 1
0.0594680007091118 1
-0.014547877133563 1
-0.0728961193909939 1
-0.0157939011331134 1
-0.00138077622686014 1
-0.43189557869688 1
-0.214236419327605 1
0.0106075295407259 1
-0.177101987497452 1
-0.103619608697245 1
-0.108811379650116 1
-0.123004644888592 1
0.337377685564763 1
0.21607041623569 1
0.0398939077606289 1
0.0350419230274319 1
-0.144638871120764 1
-0.283386826037539 1
0.0761859769874255 1
-0.0675029027654089 1
-0.111823817507469 1
-0.120564005465833 1
-0.159179103817018 1
-0.0328596437933488 1
0.387556377919826 0
0.0102961144778483 1
0.0925527864800735 1
-0.0435468479377392 1
-0.0990640831380282 1
-0.325831419354763 0
-0.0719156142890836 1
0.3162649471837 1
0.215875860530416 1
-0.221666384628331 1
-0.277938202609168 1
0.149607434782323 1
0.172047239067635 1
0.0113577140384123 1
-0.0500533114619067 1
0.136650431540712 1
-0.0254347158706616 1
0.0986452435928719 1
-0.237481660646663 1
0.339672370010946 0
0.306620307656739 1
0.10976247364221 1
-0.0644123268430318 1
0.0534582360462155 1
0.0237211348449652 1
-0.0505786519966503 1
0.0442661434645881 1
0.0829563592147492 1
-0.0587353657671808 1
0.0655384437461011 1
-0.14540607022054 1
0.297409100451061 0
-0.121921076598233 1
-0.0802210776406865 1
-0.138367798232023 1
0.105476483001932 1
-0.0372445458515542 1
-0.164659985170727 1
-0.0170390139295958 1
0.0385980295606756 1
0.344452900031034 0
0.259749668813686 1
0.0329810826348315 1
0.164344653178995 1
0.1481649129455 1
-0.0546891965351586 1
0.104811941047103 1
-0.0430657918490349 1
-0.00831016336583534 1
0.128654030185151 1
-0.0519091454272272 1
0.56443659723764 0
0.171553492786086 1
0.425796008377927 0
-0.165986553480582 1
0.0863750100734456 1
-0.236832410151501 1
-0.0931836437635672 1
-0.227738779786541 1
-0.308846061666417 1
-0.348427637944071 0
0.0496857277165801 1
-0.0688659184258412 1
0.0139184386603305 1
0.248842419743118 1
-0.0137898831955935 1
0.103184066247955 1
-0.0205188701914483 1
0.0700505366225019 1
0.295362042814192 0
-0.242466767461763 1
-0.132703582480085 1
-0.050091077632064 1
0.148497850022813 1
-0.186445160395871 1
0.125151633168568 1
0.134566173655336 1
0.212850669932681 1
-0.664616773871776 0
-0.168720044622406 1
0.149824789109209 1
0.130548345207138 1
0.122599563000534 1
-0.102085214124383 1
0.127142257500647 1
-0.297201493570792 0
-0.0429631961865824 1
0.22140805600622 1
-0.0763762320456038 1
-0.00682509105925776 1
0.501839267904322 0
0.0579197752932064 1
0.133552821997473 1
0.113096884685933 1
-0.024254642098416 1
0.184489590095614 1
0.0294439795430873 1
0.411865426465275 0
0.140491616248526 1
-0.0936758870902614 1
-0.257740933991277 1
0.0369460476661098 1
-0.0121863185567482 1
0.258500785338092 1
-0.389575070960267 0
0.075749287838281 1
-0.0165255695102844 1
0.190678510926198 1
0.143352493450255 1
0.206867580365078 1
-0.118968597091761 1
0.0759533165674996 1
0.0563164065380397 1
0.0752571017333506 1
-0.174021032624282 1
-0.019089522939982 1
0.366515919173482 1
-0.0097753518549353 1
0.0325659273188119 1
-0.127477513368283 1
-0.0795614886715102 1
0.399222703001662 0
0.0348663248663442 1
-0.0313576731484302 1
0.132425679452308 1
0.144042753745816 1
0.00972262158849517 1
-0.0413475044311641 1
-0.144556550152496 1
-0.16181042526685 1
-0.110383434613139 1
0.275288073143134 1
-0.12110121875672 1
-0.163414088308358 1
-0.0846914174882532 1
0.105789767653756 1
-0.152020749375075 1
0.0489148994141772 1
-0.0699255097767012 1
-0.257727541671791 1
0.284725966822549 1
0.241127456342358 1
-0.288970301155184 1
0.170352854267128 1
0.315900453566284 1
0.0116611045149223 1
-0.296741398635553 1
0.0633346592168899 1
-0.155936406614366 1
-0.0159400484674556 1
-0.186763909163894 1
0.0728762427197941 1
0.16335533152505 1
0.22488641782255 1
-0.0676617048399579 1
-0.0589594703013811 1
-0.0257632289088957 1
0.196553694998107 0
-0.101183406408065 1
0.279925213852541 1
0.292392844824761 0
0.0194912210394012 1
0.00570293647121066 1
0.288510310591338 1
0.0813647429223329 1
0.243155742320277 1
-0.130160231755586 1
0.0418666810941143 1
-0.205312628530843 1
-0.131893488200374 1
-0.233849829479016 1
-0.13745374774518 1
0.402055181932801 0
0.0887035733669769 1
-0.0367074711371356 1
-0.26022022466051 1
-0.0370052571501436 1
0.0925000578349041 1
-0.0426672916746613 1
-0.126959217682583 1
-0.266278483314566 1
-0.0144898659265739 1
0.0271572536672011 1
-0.00154092982212917 1
-0.162564025672214 1
0.0364823674908316 1
0.0675754043411735 1
-0.354030947182795 0
0.308229306663687 1
0.273885538693537 1
0.229832489346547 1
0.0426157189369355 1
0.213361562602855 1
-0.222071524974308 1
0.141302191617324 1
0.111553874260485 1
0.0405042568756924 1
0.19096887747795 1
-0.0859181496980018 1
0.265766756646852 1
0.0209144851401924 1
-0.0188551105633102 1
-0.0464707798163557 1
0.0128684897727399 1
-0.0375942409704284 1
0.0647490337341178 1
0.0614638803083081 1
0.257197970059813 1
-0.160480620446992 1
-0.174842703059116 1
-0.145279449435277 1
-0.136270889164565 1
-0.107816268389556 1
0.0303917677341673 1
0.212639040648877 1
0.0937385011035558 1
0.038611786320627 1
0.025767295297985 1
-0.082448626417997 1
-0.197763999170367 1
0.0779754993942744 1
0.063757472068301 1
-0.0813951805994278 1
-0.0375654944484903 1
0.0838308762266554 1
-0.107716181802199 1
0.0566182882638741 1
-0.0573298526014308 1
-0.00810016897915767 1
-0.122991951521439 1
-0.12357476592149 1
0.101392868317924 1
0.278278336631989 1
-0.305297786810433 0
-0.223157179060765 1
-0.145876589904774 1
0.00884669972207706 1
-0.152003308256812 1
0.117727994699934 1
0.245519238410143 1
0.160736187594254 1
0.00251214649063835 1
0.0958478764739065 1
0.131039660310024 1
0.058738193698787 1
0.161982327704009 1
-0.126683299383188 1
0.278853558808535 0
-0.0297763179552117 1
0.234831637622585 1
0.103910729480563 1
-0.23143724895418 1
-0.0984833427734464 1
-0.0369028703969196 1
0.0834317928681362 1
-0.00740285608810132 1
-0.131845739063676 1
-0.239836627863388 1
0.0925144279807636 1
0.172214968500983 1
0.0728776697065074 1
0.117513805417179 1
-0.030393899857234 1
0.102583484383239 1
-0.277876858122597 1
-0.0417531061816818 1
-0.154604774986692 1
-0.387945936099453 1
-0.0307986905331612 1
-0.0686698755098033 1
-0.129430951542321 1
-0.20206557905085 1
-0.0782180620858037 1
-0.0642235641313718 1
0.301813644530724 0
-0.0188491942713952 1
-0.0574992322876237 1
0.159921841060851 1
0.0160099444719035 1
0.15547248598379 1
-0.34432341281303 0
-0.523962928343235 0
-0.104461435010975 1
-0.039526199445225 1
-0.0882248121112788 1
0.027451119373187 1
0.010323147103061 1
0.0418678021414591 1
0.20286089050557 1
0.172074295585315 1
0.290099225462518 0
0.416924394713741 1
-0.0462421363985727 1
0.136722150841897 1
0.147461232821092 1
-0.305675877473742 0
-0.156033096336355 1
-0.0529852181972931 1
-0.00954214493230671 1
-0.18766104118143 1
-0.0872361436419569 1
-0.30581954031537 1
0.21466071530163 1
-0.0486624130930153 1
0.038205246584814 1
-0.219527903239009 1
0.045532390323485 1
-0.163149723210839 1
0.416011973153537 0
0.00239259871288516 1
0.0177638562979783 1
0.0649231911199092 1
-0.108155993218957 1
0.089426711452838 1
-0.0913628417141692 1
-0.169924257032552 1
0.374842962829223 1
-0.00763217782757576 1
-0.0309803665272944 1
0.222621638570378 1
-0.10620336083611 1
0.110381062206736 1
-0.0426086354544191 1
0.143862186148533 1
0.196010863329769 1
0.530411282462922 0
0.151063498063308 1
0.016175132674163 1
0.198426760012419 1
-0.0944774927533534 1
0.119008548481312 1
0.152675636455039 1
0.154548692970379 1
-0.146649225082307 1
-0.219791696295036 1
0.0024478093365871 1
0.10278159505127 1
-0.370526234961277 0
-0.244996444745862 1
0.10814580059901 1
-0.019636068135834 1
-0.0772436938505382 1
-0.0594193502418974 1
-0.0292000788682786 1
-0.386554828360525 0
-0.145626341269742 1
-0.0471139386216699 1
-0.0483498723417039 1
0.00425225458463143 1
0.0218871503315988 1
0.232764016912257 0
-0.21393618649694 1
-0.020465180249503 1
-0.0569561141600993 1
-0.152697438340092 1
0.0731121298187889 1
0.0216752172373777 1
-0.0533728605657199 1
0.0402441882387368 1
0.34351894617703 0
0.0202030059042057 1
-0.117619311788793 1
-0.0104860347644752 1
-0.168198697047808 1
0.260640512312923 1
0.351320264165799 0
-0.239881074955229 1
0.0891073536108759 1
-0.149030256832021 1
0.136738678538675 1
-0.0649958692566239 1
-0.0641640448645361 1
0.019442866113473 1
0.207589980587538 0
0.101015476919654 1
0.054858193517772 1
-0.276860799735013 0
0.17254375786325 1
-0.255778860038645 1
-0.184252295403525 1
0.0216620387888085 1
-0.21573274293717 1
0.106246868326304 1
0.0434853158403794 1
0.0550340729641453 1
-0.0925791459382871 1
-0.245166343037537 1
0.0804946821133362 1
-0.354301408481467 1
-0.195014779202022 1
-0.0336285260429385 1
0.167561876143812 1
0.00089916940573918 1
0.145924654362651 1
-0.149501912492408 1
0.0884735076422745 1
-0.0329470123997494 1
0.00125378496840231 1
-7.29018522974759e-05 1
0.0619585499121857 1
0.0148758243114723 1
0.0803617082643736 1
-0.0108057186298666 1
-0.189221240469415 1
0.0115097526565732 1
0.00904084452231989 1
0.100760510759758 1
0.285030941456263 1
-0.0558781709730799 1
0.0495773883143827 1
0.0678110034975238 1
0.429516379434184 0
0.0916419752376492 1
-0.102660687786478 1
0.1965640295602 1
-0.0677159022441088 1
-0.096695128728951 1
-0.0706491058342025 1
0.021529372436246 1
0.28761059249596 1
0.280072823967921 1
0.143078345729379 1
0.149946340117936 1
0.125870852092588 1
0.268234744632588 1
0.18087021289297 1
0.0410989738424703 1
0.128085823609957 1
0.158204210015568 1
0.375966820960183 0
0.212549996047169 1
-0.0917661291442083 1
0.136212798134931 1
0.222398802152299 1
-0.01859013307567 1
0.140450037008043 1
0.00890600650513806 1
0.300999784078134 1
0.212441159265285 1
-0.0641134180172957 1
-0.464464856473704 0
0.00147630934183985 1
0.206602548530478 1
-0.179320908492704 1
-0.0303296664946706 1
0.0371095992094611 1
0.0531477956539759 1
-0.147494013145454 1
-0.0808378669200516 1
-0.0412162191714043 1
0.0212089046399957 1
0.128590410039525 1
0.125933489228742 1
0.0942671001386053 1
-0.198367952321561 1
0.0572462220231697 1
0.172453075785885 1
0.144561647102149 1
-0.517653485884552 1
0.318270900631855 1
-0.159855762143687 1
0.185589364514343 1
-0.025521870311453 1
0.186218006599199 1
-0.283800694152829 1
-0.26548464580638 1
-0.235817931599643 0
0.0681702017125187 1
0.0487513301814519 1
0.0627322811839805 1
0.28378534865709 0
0.109670086789704 1
0.123778666340476 1
0.355791442585379 0
0.0527634915246326 1
0.130811318291063 1
0.0384840250245431 1
0.124044740538018 1
0.155402377928649 1
0.075883482933332 1
0.14551551424821 1
-0.247973758850293 1
-0.408408338925677 0
0.12283669842647 1
0.0470929839988924 1
-0.252153542664789 1
0.0200147168150201 1
0.12345530002727 1
-0.253900308031862 1
-0.234823395632266 1
-0.149204402649624 1
-0.124470024115668 1
0.0916663203063813 1
0.2686897139653 1
-0.0602215760885354 1
0.20259721174777 1
-0.0297093051423065 1
-0.0975620789744445 1
0.365734136255406 0
0.0673614390629029 1
-0.0628718918972601 1
0.154697015618218 1
-0.422088024760735 0
-0.138151331166064 1
0.0505517022480938 1
-0.0684878580777818 1
0.269073038757202 0
0.0747459212580411 1
0.128668172254175 1
0.0398613916891017 1
-0.191244551422997 1
0.238842977439924 1
0.0102914210221697 1
-0.0455178335498458 1
0.148096784535621 1
-0.394853034317499 0
-0.154567513113915 1
0.0110817753739551 1
-0.248204661253282 1
-0.422398789736411 0
-0.18902168338694 1
0.0303276474442321 1
-0.00654214441938601 1
-0.0660230195072748 1
-0.310542598864335 1
0.200430579493312 1
0.070338748072808 1
-0.177674707876258 1
-0.00922546946647407 1
0.13002428067285 1
0.210355039477223 1
0.354154613922027 1
-0.239153448378008 1
0.104344090188005 1
0.234340741498439 1
-0.00484498215142191 1
-0.422747573352649 0
-0.217637453896522 1
-0.054537502002598 1
-0.0379494784795936 1
0.00476276437693137 1
0.0577968830661862 1
0.191653379893451 1
0.0283704146885804 1
-0.0312133326464659 1
0.016561139583128 1
-0.166572447605605 1
-0.419633585230009 0
-0.233745244074853 1
-0.0435839775309485 1
-0.0610278970583411 1
-0.0905781520895055 1
0.236511979678966 1
-0.0531705600658255 1
-0.213726598441155 1
0.0394083076169495 1
-0.0487706153235786 1
0.406951319021557 1
-0.0893898005606335 1
-0.136475253436899 1
-0.103461834562261 1
-0.105202823150036 1
0.151614776574551 1
0.222428909521202 1
0.211846254682038 1
0.0104451053879103 1
-0.124642581034601 1
-0.0422422968626104 1
-0.00851207609573203 1
-0.0566576135608092 1
0.0450445074521181 1
-0.163811202484683 1
0.0764917510658697 1
-0.243576677212975 0
0.364436921454367 0
-0.222695006069448 1
0.105828333957139 1
-0.0519148931686946 1
-0.123125928024508 1
-0.0942854891329671 1
-0.00166839964553955 1
-0.154182512772486 1
-0.11757111151728 1
-0.124773599515519 1
-0.14491428028053 1
0.0452440812557426 1
0.125244753404187 1
0.21281035546842 1
0.235682036694414 1
0.0318272798695189 1
-0.451581220585157 0
-0.0639273478271719 1
0.289386435007392 1
0.070469917582159 1
0.244490721633633 1
0.11055575006745 1
-0.0921006081578237 1
-0.254111172030879 1
-0.468642097947742 0
-0.180306852556859 0
0.0524146203272937 1
-0.229538355964843 1
-0.00919430131051052 1
-0.0107250735700702 1
-0.0334304960754894 1
-0.138822743319574 1
-0.245704650689325 1
0.00254195354293688 1
0.163979563625712 1
-0.0830125694713011 1
0.0926514092132597 1
0.000812285712028446 1
0.0809382377874156 1
0.0111927692798537 1
0.0746914031736556 1
0.378684740128417 0
0.20965143454195 1
0.0657602474549924 1
-0.00318678237669354 1
-0.110624255496672 1
-0.309600393549671 1
0.0334588206041392 1
0.156107375233509 1
0.315363901766448 1
0.194768828954042 1
0.0326723108719623 1
0.390702877369052 1
-0.228674919891412 1
-0.0945122327733117 1
0.000286453762317992 1
-0.110043620521312 1
-0.175644014013841 1
0.268623464468477 0
0.106771449417938 1
-0.0246401677272833 1
-0.200901471698383 1
-0.0195261394401655 1
0.0700987653489614 1
-0.365659161641567 0
0.0470714520931598 1
0.0933007612432358 1
0.127738717410271 1
-0.0170262281728061 1
-0.038966745605779 1
-0.037118487731135 1
-0.294085789324 1
-0.306924194431083 0
0.0381287439471414 1
-0.135460357111167 1
-0.221187393176161 1
-0.521236036533276 0
-0.00977123931352386 1
0.440129977380549 1
-0.208535868631514 1
0.080821410202107 1
0.0447280179725702 1
0.0981403936257013 1
-0.239529154090348 1
0.203286267052163 1
0.28037529562594 1
-0.112578882769066 1
-0.158889380241878 1
-0.302820421391994 1
0.0874625407926082 1
-0.460729669247949 0
0.203742508913559 1
-0.0545315618844905 1
-0.00925141522476736 1
0.143929678298529 1
-0.0588331824470861 1
-0.0257666722301072 1
0.0946564673827588 1
-0.0832586529394156 1
-0.0795596264455038 1
0.0791082095360424 1
-0.214867890109297 1
-0.10573229536509 1
0.0073026557932049 1
-0.132615145735727 1
0.200224759380532 1
-0.132893989416092 1
0.218664564409571 1
-0.211351862363945 1
0.222264797375121 1
-0.0469730310186049 1
-0.373975416580761 0
-0.0205497297013495 1
0.234718173077919 1
0.371526690330692 0
-0.231231908597523 1
-0.181786943828163 1
-0.355735093774417 0
0.00717175467084825 1
0.103123827726455 1
0.201603899518569 1
-0.142130946568155 1
-0.252845103698042 1
0.106933070909098 1
0.292293052329112 0
-0.0740167476632888 1
0.123307260613808 1
-0.159234337689643 1
-0.123747509135678 1
-0.0546007797271421 1
-0.289121821019392 1
-0.436090164062651 0
-0.298413920864593 1
0.0389834497598558 1
0.103024709933384 1
-0.22521771024369 1
0.0758268204133886 1
0.324975442048013 1
0.136189725220732 1
-0.152600298248731 1
0.0860603782621567 1
0.151150505879876 1
-0.094302187640068 1
0.0450654702166135 1
-0.0368564050280869 1
0.271948583971031 1
-0.206298796929158 1
-0.42819724741238 0
-0.160893088184483 1
0.200368046479134 1
0.232349120773111 1
-0.211799075170745 1
0.288903913946948 0
-0.0615281420722674 1
0.247014889206469 0
0.221104364187733 1
0.169123363892129 1
-0.42214313609698 0
-0.0577390590075132 1
0.383575401277885 0
-0.357520989394543 0
-0.238549487313476 1
0.106540339461908 1
0.345945768736825 1
-0.232843028493956 1
0.183671007137879 1
-0.090355331680571 1
0.0485289326072345 1
0.0541113335192607 1
-0.330783147300336 0
-0.201924144725156 1
0.0745430085596977 1
-0.145242980181039 1
-0.258453485639951 1
0.113179110634449 1
0.141462616410888 1
0.0531661104229056 1
0.141193452791487 1
0.0541301044470284 1
-0.00378607017618281 1
-0.0625748784858804 1
0.18011071695042 1
0.0207304367140821 1
0.140889578994052 1
-0.0379440663727914 1
-0.0587143853715028 1
0.0452381309709673 1
-0.34093283911161 0
-0.00103385723828231 1
-0.150369804930283 1
-0.16437517646292 1
-0.0704548674721726 1
-0.190968565316698 1
-0.0535264183866463 1
-0.000955664754804252 1
-0.257546327655627 0
0.177857871055174 1
0.191697907947988 1
-0.267196546647821 1
-0.00384028856057961 1
-0.435592316897714 0
-0.0833430029828047 1
0.240433627672583 1
-0.0610611769959876 1
-0.182987421997448 1
0.0106312959731892 1
0.0839967203235978 1
0.0849375190069255 1
-0.138612252099191 1
-0.25405512364356 1
-0.0991248071705914 1
0.152556032839691 1
0.00115661913151602 1
-0.438744246599308 0
-0.237907088424495 1
0.278489896103297 1
-0.0193517078020347 1
0.116955266923768 1
-0.192100443219146 1
0.166730648517813 1
0.156158326972678 1
-0.0993382791110931 1
0.256496939165222 1
0.166883275350165 1
0.146488343556142 1
0.232210685184271 1
-0.0949997877881497 1
-0.171671492298742 1
-0.0109418502585631 1
0.0503786265559594 1
0.11392782375961 1
-0.132564322728571 1
0.131022456011462 1
-0.110950971225872 1
0.249753046897494 1
-0.0722411356234227 1
-0.195600156895363 1
-0.0531773900006901 1
0.1652755257231 1
0.00137088327841443 1
0.179297186776566 1
-0.109626565273005 1
0.170538359593753 1
-0.013872384005401 1
0.0131066703345127 1
0.0845970269218453 1
-0.0276879832054535 1
0.192298117846745 1
0.119409567623667 1
0.220364510304467 1
0.136384106607891 1
0.411623418129158 0
-0.267265067759932 0
-0.260398162302409 1
-0.142198136721833 1
-0.185785677868381 1
-0.106827982617787 1
-0.0109420167514915 1
-0.191947203177144 1
-0.126287683869993 1
0.196162106799236 1
0.0831227138642504 1
0.0721793238699794 1
0.272583248091332 1
0.156631420632357 1
0.00508864351858393 1
0.295167001516453 1
-0.247122232724784 1
0.0737197172908862 1
-0.0286593143309916 1
0.0356005199540612 1
0.281456427352239 0
0.073468141664833 1
-0.152415991563732 1
-0.010251861888987 1
-0.146968830377079 1
-0.0483390160485828 1
-0.177879074352419 1
0.036946007088355 1
-0.0157878071752457 1
-0.0374758414610471 1
-0.101289433205242 1
-0.0826607355486976 1
0.18338543488681 1
-0.437312067657511 1
0.119710675146266 1
0.0256802109802878 1
0.0179938745516506 1
0.0959646701822584 1
-0.449785410098383 0
-0.139793736805439 1
-0.137589701878268 1
0.21042804054804 1
0.0386361217919034 1
0.201738069216042 1
-0.232941102011401 0
0.0952232370662993 1
0.149889440417236 1
-0.232205353985424 1
0.035202468180971 1
-0.23518302731556 1
0.093995896311171 1
-0.0353880506557909 1
0.0729531241337583 1
-0.245421424805338 1
-0.0731797233645556 1
0.00324348369961701 1
-0.21608670617441 1
0.0223107790539739 1
0.131295185821465 1
0.0620062762365337 1
-0.126648260918404 1
-0.181238739232225 1
0.132367438590158 1
-0.14840170379744 1
0.0173133144630952 1
0.232024985148691 1
-0.107543600558663 1
-0.213744203029496 1
-0.100629535546593 1
-0.0612909355318356 1
-0.0156013989560356 1
-0.056162104902304 1
0.133415177877795 1
-0.180318558284509 1
0.10620807557059 1
-0.0789494688417796 1
0.163564601731971 1
-0.0628996036877357 1
-0.0776981639684618 1
-0.101400856113802 1
0.0243936936566807 1
-0.106004395009167 1
0.0724642253553362 1
0.158030681169172 1
-0.468080754858221 0
-0.0871443734707161 1
0.264370562643899 1
0.149740584551988 1
-0.103728546563848 1
-0.0199767690909603 1
0.130224255485514 1
0.0945702158151306 1
0.0698425162219303 1
-0.121292430860044 1
-0.078740551618048 1
0.124250068025849 1
-0.250557550362732 1
0.0936906431055537 1
0.0699089379930736 1
-0.0652395097646142 1
0.329113634976297 0
-0.211489154859916 1
0.0536945745315611 1
0.190051035213746 1
0.359770965813734 1
-0.201469361948227 1
-0.0807346361796418 1
-0.103716811208805 1
-0.0921315857440298 1
-0.0371563173264379 1
-0.234278891861477 1
0.0940191495275468 1
0.0818123213801715 1
-0.0837195282602776 1
0.121173135710616 1
-0.0913811241103953 1
-0.293162228325435 1
-0.254943128952592 1
0.0538143868300755 1
-0.251311247309504 1
-0.18072393130798 1
-0.32274725262792 1
-0.0990746489575569 1
-0.0441943597115011 1
0.180255268582526 1
0.351612820053185 0
-0.287126504863364 0
0.171403894258232 1
-0.194793302931756 1
0.0341266138221663 1
-0.172707947074692 1
0.227101628266505 1
0.33358675069844 0
0.26471746052826 1
-0.0476862823488379 1
0.126708596415844 1
0.00362116658674378 1
-0.202196381969933 0
0.324076140981086 0
-0.10597357596097 1
-0.177956476528705 1
0.319571249714452 1
-0.123924272168214 1
0.0459920283610214 1
0.125607809435978 1
0.00729070120114493 1
0.00959736668504842 1
-0.163475345413589 1
-0.0105776090040157 1
-0.100213158004641 1
-0.0105812474021765 1
0.015974329445742 1
0.155675812175834 1
0.225232900734699 1
0.11619267852035 1
-0.235940910090096 1
-0.328425981976075 0
0.012250634357213 1
0.0294559342012575 1
0.0447278266004721 1
0.312019698146378 0
0.0756898689425021 1
0.118515545351681 1
-0.0944468884381273 1
0.150497235132112 1
-0.0507625133086718 1
0.0151253721970916 1
0.167396328746372 1
0.0904015332005796 1
0.188354717205369 1
-0.197616265677427 1
-0.221384794435203 1
0.0789447542593463 1
-0.0658492798652774 1
-0.316311964923266 0
-0.0940353682384817 1
-0.149918036164613 1
-0.196867032997555 1
-0.0565351120899354 1
0.197478748152268 0
-0.064790206759134 1
-0.102705102478041 1
-0.0464347948095824 1
0.127190212531495 1
-0.190088571829829 1
-0.0559503189964768 1
0.0507526869996729 1
0.0548828696343176 1
-0.192147933604165 1
-0.34312079800024 0
0.128938677434174 1
0.0674256623284588 1
-0.186666125210309 1
0.148957919179127 1
-0.231036945257494 1
-0.0605094872028218 1
-0.0139793202282332 1
-0.0741025790153078 1
-0.165538879357126 1
0.0938392662572246 1
0.13195350772891 1
-0.0895561196346437 1
-0.259024758232708 1
0.139329408732333 1
0.332829088106198 1
-0.380647970458107 0
0.228023799351954 1
-0.0664679381880765 1
-0.172996764992749 1
-0.116972018362713 1
0.166092627830489 1
-0.137181288645385 1
0.0380885831853062 1
0.169053731758222 1
-0.204240027303852 1
-0.302881181388981 0
-0.200060121447134 1
-0.119729342898894 1
0.483077457259527 0
0.0225453850204934 1
-0.0260687031527406 1
-0.141289309269087 1
-0.0739336985332952 1
-0.00997615796838718 1
-0.100069348826477 1
0.0545219923848778 1
-0.0679748745288042 1
-0.12587603188972 1
0.245855292476881 1
-0.294348400816643 1
0.181295622728403 1
-0.120237549549147 1
0.235909674454696 1
0.133700467910724 1
-0.0323431393702366 1
-0.167678271869764 1
-0.0275303326229251 1
-0.021257086315959 1
-0.169178467298219 1
-0.180616994961564 1
0.05920694337551 1
-0.119459953654871 1
0.0695416451207271 1
-0.072964495189802 1
0.0753306135784952 1
0.267114596763945 1
-0.351081249985603 1
-0.0041674820023212 1
0.0185044872234205 1
-0.21548323245671 1
-0.1791314621079 1
-0.0955603020282961 1
0.041892324214107 1
-0.0500749590875023 1
0.0115361122817053 1
-0.0195445498795326 1
-0.163270071254347 1
-0.0881598113699942 1
0.267506534033682 1
0.316525074320565 0
0.0415393394291876 1
-0.326663302749144 0
0.101404079130861 1
-0.0354185894703623 1
-0.163458806196669 1
-0.0548872349081401 1
0.180880363702348 1
-0.147942615019952 1
0.183906160040762 1
-0.360038688314117 0
-0.128725224667999 1
0.0596863663826873 1
0.2134116607246 0
-0.123479250429067 1
0.0653164898722179 1
-0.0855269477883123 1
0.236645976773144 1
0.359786976285397 1
-0.159441643184052 1
-0.0230480361870714 1
-0.276592441249689 1
0.0391737336323636 1
0.129507012687027 1
0.078873764078644 1
0.284088190959712 1
0.10569503336283 1
0.0263254819309548 1
0.245271297241988 1
0.196767763228084 1
-0.022156488539976 1
0.163243631312835 1
0.206642026793223 1
0.173669729133633 1
-0.304324515794314 0
0.299555388148208 1
0.15249488681482 1
-0.0378805685932222 1
-0.299616086623548 1
-0.321191609363247 1
0.0219242564462977 1
0.0910303727390507 1
0.105450826079712 1
-0.0655807429596388 1
0.345901532542304 0
-0.2144259964614 1
-0.058294055990583 1
0.0487902508654472 1
-0.0944354339944451 1
-0.134859863759127 1
-0.222052228931135 1
0.0882050702287388 1
0.206210613695198 1
0.11992033362712 1
-0.0957352651812546 1
-0.0564270449407192 1
0.0179472870231923 1
-0.235584099038302 1
-0.255132559129915 1
0.180941400268056 1
-0.0163999128083105 1
-0.0504107118836125 1
0.264734580334442 0
0.284602861614127 1
-0.10800946846012 1
0.0630470030121838 1
0.000542618654108221 1
-0.0256381217435634 1
-0.327373077090989 0
-0.242508449825314 1
0.00221133902234451 1
0.00438681820907193 1
0.0455356438320191 1
-0.272841667404121 1
0.150254883254089 1
0.00083807016640812 1
-0.0241832100776383 1
0.0100298471151367 1
0.00468070953449735 1
0.0955236774878185 1
0.048496639022222 1
0.154814017306122 1
-0.132316701024688 1
-0.0448451563662543 1
0.0188646919156763 1
-0.273490180593429 1
-0.0607893435292406 1
-0.114251555047034 1
-0.263475015906241 1
0.0927824636491102 1
0.238869744354254 0
-0.128791127743076 1
-0.0233732200976946 1
0.38094088079885 1
0.171452794175732 1
-0.144813037870899 1
0.111873746072922 1
0.209069585773172 1
0.160832017837582 1
-0.159058727375219 1
0.0782754701937478 1
0.15153791260405 1
0.0644474393780149 1
-0.0261092147220958 1
-0.174861559714458 1
0.0375318087292894 1
0.06201581044805 1
0.140703570995164 1
-0.267007387357 1
-0.0107475487449308 1
0.0167870490887267 1
0.0240760179675818 1
0.0553824919320383 1
0.151986660878763 1
-0.152493538097484 1
0.244130866878411 1
-0.168354801756503 1
-0.120027314804986 1
-0.0491065270104223 1
-0.0166642207718284 1
-0.0678517804697031 1
0.0948451050782277 1
-0.0595939245794475 1
0.110510538648895 1
-0.0796279163795906 1
-0.112392860787122 1
-0.193205368639029 1
-0.101579703764146 1
-0.065496047359696 1
0.0696739980169806 1
0.365610882530766 1
0.0617276766899016 1
0.0784123490371033 1
-0.161569762059275 1
-0.126845637668107 1
0.178754683723544 1
-0.143699009349552 1
-0.164229512057813 1
0.115108530079559 1
-0.1376204720803 1
0.341609417840941 0
0.0862435262752453 1
0.06388496545489 1
-0.127974733650224 1
-0.172062944725215 1
0.154836134081405 1
-0.206809148816801 1
0.112281005220738 1
-0.105783231959007 1
0.229031055449553 1
-0.365461679268099 0
0.25022607735247 1
0.261446533701387 1
0.125464121364604 1
-0.0808350686779903 1
-0.153914209338415 1
0.0339224996592157 1
0.0947114215580611 1
-0.1561910369086 1
0.227689029073478 1
-0.0276579867202722 1
0.311191278592125 1
0.0429156660165594 1
-0.135722226724149 1
0.110408817465376 1
-0.188821850158657 1
-0.00308923866713237 1
-0.0763276594615421 1
0.133511796137509 1
0.0836191191607189 1
0.152443915181562 1
0.0405741348049385 1
0.0852076060799011 1
-0.271765318588724 1
-0.201256691075144 1
0.0215635688444485 1
0.0750749368026044 1
0.294765144493561 0
-0.120407233876805 1
0.0120497390187915 1
-0.104375323727558 1
0.0902443683480919 1
0.0277093518773649 1
-0.149497926378135 1
0.0557151862071313 1
0.0388614567423959 1
-0.123085249467923 1
-0.220423212930859 1
-0.158763779496746 1
-0.315609631444203 1
0.0180082226194584 1
-0.218581148002438 1
0.116711273526492 1
-0.10304508742212 1
-0.182221347859824 1
-0.0210171682051894 1
-0.0165791624485752 1
-0.299157700815004 1
-0.0709781279842771 1
-0.26781013532527 1
-0.0870290993966349 1
0.0908691579653618 1
-0.244335373319701 1
0.0907727997338692 1
0.315906714352469 1
0.0600645229770032 1
-0.0558211152581993 1
0.221952375743113 1
0.100783236299404 1
-0.0540132916457833 1
0.0140952803963509 1
0.298253614263175 1
-0.236904604030137 1
0.100581819085354 1
-0.0156409825525292 1
-0.0996748041988936 1
0.127837089170654 1
0.150852346930888 1
-0.0831468018774789 1
-0.0753733347604254 1
-0.136514185845203 1
0.322181885055848 1
0.0398916357873096 1
0.0718246747563553 1
-0.108891575327101 1
0.16513228799275 1
0.252130110242063 1
-0.315933464382585 0
0.00658940045487998 1
0.165878659662456 1
0.142448928438455 1
0.147331008387637 1
0.263886949097929 0
0.135260680479351 1
-0.126783532516093 1
-0.0791929251459014 1
0.356844203538908 1
-0.0762581361877476 1
-0.224386449902004 1
-0.147923476665552 1
-0.121269769833124 1
0.00375625329845788 1
0.0559245327347826 1
0.307210432021952 1
0.111981951176503 1
-0.0522865505494739 1
-0.0170062761715461 1
-0.0402921801768996 1
-0.0906661486117048 1
-0.0508115296491662 1
-0.0528755625124518 1
0.0994056782137245 1
0.150939077653815 1
0.0190210218971342 1
-0.119437692220067 1
-0.250065499972041 1
-0.017867193667174 1
0.111329946755419 1
-0.288839125995508 1
-0.264753386037905 0
0.307388236929432 1
-0.173434879698896 1
-0.0476008687881312 1
-0.0764422718297958 1
-0.156048263001541 1
-0.0833004877540986 1
0.0134682102905768 1
0.036011142698265 1
-0.186244002103947 1
-0.206468339571172 1
-0.0205002979186889 1
-0.104329307550236 1
0.0111479317569799 1
0.0245612226897164 1
0.150938881556767 1
0.240268231570404 1
0.207653278677012 1
0.200669062203277 1
0.147708868878785 1
-0.0688312954278565 1
0.0602604031604466 1
-0.0233249493620379 1
0.0963049903255422 1
0.276915018499237 1
0.0446753992939878 1
0.173126763250202 1
0.15377423438572 1
0.185784903198776 1
-0.123286805843959 1
-0.0819940751047034 1
0.018662424583829 1
-0.203616130560196 1
0.113975474321577 1
0.066600085800699 1
-0.0486044280589212 1
-0.23555651184527 1
0.184889444847586 1
0.0341970209070944 1
-0.235891904592839 1
-0.0538986942021779 1
0.0495223877875713 1
-0.0425901635248298 1
-0.250561144585827 1
-0.0544254674660589 1
-0.24165844125827 1
-0.0425498822871547 1
0.186196870796036 1
-0.210549013260569 1
-0.113017256801532 1
0.0530596110148198 1
-0.107499207032396 1
-0.100551111279227 1
-0.128946524134444 1
0.22551668047636 1
0.0595089979064242 1
-0.308049476983783 1
-0.246321624268777 1
0.223854637197456 1
0.0969531263578992 1
-0.024670849710488 1
-0.0103203202658052 1
0.104791252222569 1
0.035614496637037 1
-0.0960381069214316 1
-0.0809201243842006 1
0.156991297383285 1
-0.0249874389916186 1
0.295453270473167 1
0.136699795861721 1
0.133641140927519 1
-0.250585592546816 1
-0.34189343028765 0
-0.0640230469963346 1
-0.0951908901630243 1
0.242756799827688 1
0.0388288929358959 1
0.147092179788486 1
0.0896361729576693 1
-0.0440001178785775 1
-0.0669898034749739 1
-0.146357005933785 1
0.134882408708163 1
-0.0118271293823168 1
-0.0801033127664837 1
-0.211779670460981 1
0.15764590605105 1
0.160609236193679 1
0.0855156542909922 1
-0.0396618182791142 1
-0.0849212572270355 1
-0.0990903833356078 1
-0.00754571678450226 1
-0.0941279784097525 1
-0.0306158318609065 1
0.0445535486985336 1
0.0244899999892535 1
0.367896483533319 0
-0.30123967287129 1
-0.39281966334332 0
0.00620534453185276 1
0.0176596783616936 1
0.0567169302752935 1
-0.103929285067324 1
-0.154643537676817 1
-0.00767895115494045 1
0.120458040262077 1
0.38276651235062 0
0.0169937116239976 1
0.0393016587077518 1
-0.102046903392635 1
-0.0142453336500229 1
-0.00758901769608373 1
0.0383566206847866 1
0.342212964619917 1
0.13660804878605 1
-0.116200434402607 1
0.33043272467611 0
0.103430353730989 1
-0.0767353650070909 1
0.228642463925519 1
-0.0808740640455657 1
-0.0911562370551411 1
0.15166103667288 1
0.178112253294659 1
-0.291582233275423 1
-0.0890725983005146 1
0.106030383129812 1
-0.0314296734893979 1
0.359915598594092 1
-0.161246502756478 1
-0.322010510742178 0
-0.00695214175821389 1
0.230280086695134 1
0.11332875018623 1
-0.166222415360597 1
0.186437276954384 1
0.216946141819234 1
-0.207686889400785 1
-0.247169214855084 1
-0.0186490266837161 1
0.157751374212741 1
-0.0526717005021182 1
-0.0422600317215414 1
0.245416403423577 1
-0.304004880538207 0
0.065979432294815 1
0.0993043714570531 1
-0.0678315191326384 1
-0.196592298012914 1
-0.0482961709338224 1
-0.140768602915364 1
0.0842731106983853 1
-0.114329671265432 1
0.289706492972932 1
-0.117918721715541 1
-0.101304817535879 1
-0.345660874408958 1
0.0205670390717477 1
-0.00570107053479155 1
-0.00713113606691439 1
0.112260548701973 1
-0.281634107577813 1
-0.144885961756609 1
-0.0917712176092942 1
0.202574189716004 1
0.0187986798266049 1
0.20774824462004 1
-0.23395052448365 1
0.0451594982669166 1
-0.117796523930213 1
-0.0377575852567482 1
0.268566263545206 1
-0.204979692665908 0
0.0713424523416162 1
0.0855325773892174 1
0.164864492330877 1
0.269187724137459 1
0.160614119945616 1
0.0174738393786643 1
0.0851555225830206 1
-0.0534210070952036 1
-0.166762461929961 1
-0.143993710873859 1
0.0806503300385042 1
-0.00967080195418384 1
-0.216808959029678 1
0.113273373314949 1
0.0892405690793456 1
0.109322030977668 1
0.0243956142441021 1
-0.00903805012642942 1
0.257027988346492 0
-0.319434108490793 0
0.0475330042636876 1
0.0235145773434828 1
-0.184996031448313 1
-0.270802523778203 1
0.16793243231445 1
-0.209671190217491 1
-0.0460442300928205 1
-0.23044395168383 1
-0.200625212240166 1
0.218378464694347 1
0.0281746526811018 1
-0.0629703800102073 1
-0.111935499028083 1
0.0321818102852032 1
0.0203826005283176 1
0.192897001689358 1
-0.249077431477503 1
0.0515023607069317 1
0.0373968224204697 1
0.144861269725744 1
-0.051345543550492 1
0.189233888007343 1
0.0199367864601273 1
-0.119422105294399 1
0.14871851872927 1
-0.0433758220950119 1
0.175423039694836 1
-0.40994068421452 0
0.049640479452546 1
-0.156863810090236 1
0.0249143598394274 1
-0.0367885638763572 1
0.0239648512983672 1
0.150668148684869 1
-0.122480697673371 1
0.428847973440463 0
0.0837697438979749 1
-0.383099989036322 0
-0.316471045416317 1
0.147072725609941 1
-0.00515862700327557 1
-0.346578582897988 1
-0.157067735978349 1
0.0215828742689193 1
0.311755150153005 1
0.117196336146667 1
-0.168182660639903 1
0.000943676902972861 1
-0.152217387897502 1
0.121123411039239 1
-0.0627615040649217 1
-0.212791806361258 1
-0.0792118748545406 1
-0.15694574584241 1
-0.00277523975185221 1
-0.0382531280892156 1
-0.0524355894129056 1
-0.283707392134368 0
0.0221941908423053 1
0.165386327062015 1
0.0618336702308352 1
0.0568745531770456 1
-0.160086463657668 1
-0.0195863791175311 1
0.168778984655779 1
0.0760187683656303 1
-0.211057581584347 1
-0.23745354899179 1
-0.112240776479527 1
0.0381574029058185 1
0.0208443337541303 1
-0.183093070739897 1
-0.0465813636074783 1
0.155067327135275 1
-0.0130138937117972 1
0.0998965131558017 1
0.117008583296462 1
-0.0652306223078615 1
0.00872366185263209 1
-0.0416408462613078 1
-0.393948309497988 0
0.110244710608475 1
0.0301437228373308 1
0.110725522221266 1
-0.066628662270673 1
-0.0291905637939726 1
-0.19076470464798 1
0.157662331912981 1
0.078705907648059 1
0.258739181929124 0
0.0899413899438464 1
0.192664006744088 1
0.261304656364276 1
-0.141686130885247 1
0.129131572780131 1
-0.431507668338914 0
-0.0764919588122808 1
0.209892753958026 1
-0.0723643055396826 1
0.0991376211879571 1
-0.0282982952800929 1
-0.171374870845535 1
0.192243982808198 1
0.0929319038030955 1
-0.0445493230318174 1
0.0191382073533446 1
0.0654697774878595 1
-0.138389433867145 1
0.177090791657424 0
0.150008396994627 1
-0.232249844866412 1
-0.267270061774316 1
0.0942227627541418 1
-0.0179112208649504 1
0.203043253772644 1
-0.0506636025153853 1
-0.0860485909233155 1
0.166384638117398 1
0.142848358882516 1
-0.243478539946108 1
0.158508504992768 1
-0.197712098778769 1
0.192251516313134 1
0.292036615488721 1
0.132352558781336 1
0.336919916165331 0
-0.373159892986642 1
-0.130810799531596 1
-0.199405758180404 1
0.0119203867217478 1
-0.341729899645977 1
0.0567540845695746 1
-0.0651866535764337 1
-0.261302889749916 1
0.0170487970964487 1
-0.0545018496451579 1
0.113746125733492 1
0.0848557719153933 1
0.288289423417802 1
-0.0810153988279922 1
-0.144034179547952 1
0.222343410433688 1
-0.104025629264832 1
0.297450376194524 1
0.0314057054104232 1
-0.0520665093330461 1
-0.0303791807005924 1
0.0929172705571388 1
-0.141372773006957 1
-0.0983156044940468 1
0.159243331160166 1
0.302978357987203 0
0.123987438345912 1
0.0579577232217702 1
-0.0221115695169056 1
0.130285194751135 1
0.345986881241788 0
-0.0967283489362799 1
0.114567116001037 1
0.285175932425702 1
0.168060000558303 1
-0.00818255307541046 1
-0.154024120066078 1
-0.0469968292395234 1
0.161202766539341 1
-0.0604102993482489 1
-0.0162592497368587 1
0.339768494065298 1
-0.0286264556474801 1
-0.0162408380699548 1
-0.127504883104869 1
0.103182196587834 1
-0.0430115188174743 1
0.111003604637096 1
-0.235152002669385 1
0.04822511723512 1
0.00840271818650312 1
0.032242491474359 1
0.0203025719979427 1
0.0869096243078798 1
0.100963391925021 1
0.124398402903781 1
-0.147298357561013 1
-0.03330511049123 1
0.214265760301876 1
-0.23212955047195 1
0.335147776240556 1
-0.0735668282958406 1
0.105394428714059 1
0.193517099346855 1
0.229866756715934 1
0.189746754274409 1
-0.0656195018473714 1
-0.0368691506927862 1
-0.21522916110951 1
0.171409073239905 1
0.00946058044100253 1
0.174177504406219 1
0.141246207543961 1
0.387417752359055 1
-0.0737721316876991 1
-0.114446439144886 1
-0.054275745443675 1
-0.198591097200558 1
0.376929499722685 0
-0.187628518881302 1
0.0470186694783623 1
0.0694391108810331 1
0.211639059166115 0
0.0684313931175814 1
0.0132403370448503 1
0.0429685755351599 1
-0.0448096574646476 1
0.248133574784966 0
0.298392947041772 1
0.0604324519032516 1
-0.124323886214287 1
0.137039978120177 1
-0.0226626243182943 1
0.105797550549837 1
-0.0584571278818291 1
0.14640465606126 1
0.0589683603734635 1
-0.166175791940124 1
-0.162285617755656 1
0.11801024913312 1
-0.0364392342858616 1
0.261495708153971 1
0.183426688918834 1
-0.0898966591943754 1
-0.0825227745040608 1
0.0982729644208612 1
-0.0631553729355522 1
0.138951399287598 1
0.117097114053027 1
0.0762387590315161 1
-0.109931971697833 1
0.326602992472277 1
-0.00310890907982185 1
-0.389762804285053 0
0.0100812645810339 1
-0.0490011553726761 1
0.0275454381100139 1
-0.124366559950536 1
-0.0949302568886977 1
-0.260873341176487 1
-0.340209356912403 1
0.0354612095561306 1
-0.262685565449461 1
0.170762005526297 1
0.304335749844315 0
-0.151368783185486 1
-0.162395263042831 1
-0.0481203146724368 1
-0.184615461282465 1
-0.132315483172852 1
0.046917979827192 1
0.0821185913313542 1
0.0463045561426976 1
-0.0530534155608041 1
-0.0204699853675374 1
0.284267567651683 1
0.105698708435516 1
0.119514222125078 1
0.0996793945128499 1
-0.389860699017037 1
-0.327900263208614 1
-0.419363540017343 0
0.112875212903019 1
0.158979975383498 1
0.498472858683167 0
-0.00970893978938682 1
0.0885959465564169 1
0.269789007269121 1
0.0752493653047604 1
-0.452339840396982 0
0.147753390312819 1
0.336675341524965 1
-0.27309935651624 1
-0.0746399218650161 1
-0.237969110312668 1
0.0540134370502519 1
0.246770699309675 1
0.266830986026923 0
-0.0146083848813791 1
0.0327846217540337 1
-0.0210102613567741 1
-0.0318055854337524 1
-0.122835351056459 1
-0.0870777091000546 1
-0.0308623280604247 1
-0.211752891706803 1
0.172950652686372 1
-0.120140644065993 1
0.113427240209639 1
-0.0399679201625832 1
0.0798608513713191 1
-0.016005542103792 1
-0.230959037500824 1
0.0611267620009091 1
-0.120303734723603 1
-0.0669579406786811 1
0.122022776893914 1
-0.105156029542427 1
-0.110536918857876 1
-0.121842424282559 1
-0.0660859103428434 1
-0.0789564392089417 1
-0.0356897833224201 1
-0.0762382662864289 1
-0.0466461121929465 1
0.0500954361351821 1
-0.0194329936891207 1
0.0833763118664601 1
-0.235433974401581 1
-0.0247448130107412 1
0.166370665202513 1
0.133891481309514 1
-0.30613026122776 1
-0.0553914656023525 1
-0.00109787748553122 1
0.0701868656498381 1
0.153773444722047 1
-0.256750126111671 1
-0.0115754079539156 1
-0.0117482615182488 1
-0.0305903896324146 1
0.108047040359059 1
-0.14889134577673 1
0.0551542005695851 1
0.103944019085447 1
-0.156157447185366 1
-0.0996022120275663 1
0.109170532244518 1
0.00927470158097812 1
0.0368761187840217 1
0.0404801421852792 1
0.143091076006109 1
-0.030644785397747 1
-0.253252202708791 1
0.0408214852606391 1
-0.24707563209695 1
-0.149618005135995 1
-0.08758100069515 1
0.0799720250271118 1
-0.0929328806807927 1
0.114997296888011 1
0.0899984739348304 1
-0.0434343822613441 1
0.0556742465691258 1
0.12037853791742 1
-0.174777705464893 1
-0.253073239014792 1
-0.0322709973399954 1
0.223029240610925 1
0.0563685488135027 1
-0.184940591593716 1
0.0911546012098258 1
-0.275156950529456 1
0.128312063043422 1
0.360313888906305 0
0.011321799327504 1
0.0542583539020137 1
0.226535805831243 1
-0.144532753088386 1
-0.274956576441395 0
-0.0678319614809143 1
-0.0292061723292368 1
-0.163752926031335 1
-0.0468173642922221 1
-0.139413999959815 1
0.207161770518247 1
-0.228537630037094 1
-0.18136707733853 1
-0.0986841664167882 1
-0.257397431614524 1
-0.333549310097058 1
-0.303150304916348 0
0.309362748138749 1
-0.130590548461158 1
-0.0741912984550214 1
0.0436362646758492 1
0.240583325374605 1
-0.107061528087698 1
0.176577779724897 1
0.191346004629246 1
-0.00802361877170325 1
-0.347371344419401 1
0.0967288276759046 1
0.244078282524073 1
0.163444989877925 1
-0.239957353358686 1
-0.236223903617515 1
-0.164057237320314 1
0.213530634343025 1
0.0856160728834626 1
0.264620928192137 1
0.0471830124901174 1
0.018985429288101 1
-0.130940812348133 1
0.0538219023864046 1
0.229298799519802 1
0.0394380298561362 1
0.12513198916606 1
0.140587035400154 1
-0.128949726357675 1
0.0335995718061103 1
0.219876618484063 1
0.180072762719944 1
0.0952315354422788 1
-0.0330721924836339 1
-0.203561330531332 1
0.230632814922739 1
0.138516109842839 1
-0.0157844045290569 1
-0.424794591533166 1
0.00591424862559641 1
-0.0956198682131154 1
0.160101263671723 1
-0.134412980054396 1
-0.0840990163600371 1
0.12420866073446 1
-0.0367492757437567 1
0.141171425870096 1
-0.0718033857080921 1
-0.0544307045127305 1
-0.300299922965164 1
-0.119534294115402 1
0.131278099412362 1
-0.0519599755570646 1
-0.450764147393498 0
0.346950735988765 0
-0.129404664125146 1
-0.0421147126634492 1
0.0937112321604055 1
-0.109075040209558 1
0.108491905304276 1
0.0856176509391718 1
0.0481967439287293 1
0.0979828521542346 1
0.142457840384837 1
0.20056619743879 1
0.0902929570715272 1
0.1415756282948 1
0.0876867568366951 1
-0.0725492585680497 1
-0.0928297998218513 1
-0.32202146005159 1
-0.0470452224641203 1
-0.20429092330719 1
0.128838409464046 1
-0.0493554470292282 1
-0.0190253414863272 1
-0.25066214536975 1
-0.0434249654756655 1
-0.0229634989253697 1
-0.151827406876015 1
-0.0185049297952149 1
0.0777160648273156 1
0.00899119494921426 1
0.307624226151787 0
-0.200247428000597 1
0.26634100102464 0
-0.0469662548672376 1
-0.0310174007602814 1
0.0273545064216523 1
-0.307152903024846 0
-0.246507170832119 1
0.129623081130882 1
0.0298185423140405 1
-0.0106220162987399 1
-0.0407323798218466 1
0.042312111054316 1
0.0345334674165447 1
-0.092284659944176 1
-0.0569055461876641 1
-0.314422619972898 0
0.159161578421949 1
-0.055128877897875 1
-0.189867435301891 1
-0.0894865753984567 1
0.0728691731009503 1
-0.0826161730383353 1
-0.108631321786442 1
-0.0554724348110071 1
-0.0158513249582516 1
-0.033422008378724 1
-0.155902685226443 1
0.320040732958745 1
-0.00082478772256887 1
-0.05898745325239 1
0.0342556154601985 1
-0.0260640208740755 1
-0.0649135942205355 1
-0.0986540374439289 1
-0.139239668603791 1
-0.0510417675884993 1
0.17597747509784 1
-0.129616626756686 1
-0.0435924464407826 1
0.0656789250884291 1
0.0485165026818809 1
0.226167083748447 1
0.00642653532832565 1
0.13327388305337 1
0.0286506524904977 1
0.163142901037413 1
-0.0320623374069546 1
-0.214597854357173 1
-0.258241794876307 1
0.12222607663023 1
-0.0239507560514173 1
0.332568597657295 1
0.14140544572353 1
0.354572926143185 1
0.0314286238348331 1
-0.131115423004736 1
0.207686056517007 1
-0.160782197014555 1
-0.23067342516426 1
-0.14072662245829 1
-0.0117733800149827 1
-0.164385170575375 1
0.445537850478754 0
0.142885375218025 1
0.357173397382241 1
-0.0456532240854336 1
-0.0480963263941048 1
-0.470420150092957 0
0.0514634612170234 1
0.0599214973002659 1
0.10079776347762 1
0.0898747642230059 1
0.214477402517006 1
-0.00881795499550717 1
0.0877608114978968 1
-0.0773646852538633 1
-0.089406388211272 1
-0.0339282723661871 1
-0.216529857368083 1
-0.206833317372694 1
-0.355387687754339 1
-0.290904576013499 1
-0.158803538421879 1
-0.23466253027406 1
-0.385072425141512 0
0.00617901530384211 1
-0.220231497834083 1
0.0213982173522038 1
-0.231867477577988 1
-0.0977266023048578 1
0.208011542057598 1
0.0192703919269587 1
-0.0825015778334839 1
-0.0555769539521447 1
0.0337278269363893 1
0.118721556054634 1
-0.0537682469933524 1
0.100522904813733 1
0.200673571958632 1
-0.270329027822799 0
0.0527303411519684 1
-0.00597252792497567 1
-0.0478070375267058 1
-0.117424951347254 1
0.0501901484829767 1
-0.165081322697046 1
0.020848637479032 1
-0.222236568297208 1
0.288810148428513 0
-0.134189310822581 1
-0.0264037519274068 1
-0.0134094159537012 1
0.220856738398022 1
0.0732173531218336 1
0.0368148449338003 1
-0.0027963670431831 1
-0.177689039108856 1
0.0984323034762563 1
0.083563422370572 1
0.195985710769347 1
-0.110953694589152 1
-0.12245600838594 1
0.436470692413296 0
-0.105046583061483 1
-0.0236206356238976 1
0.214241590415385 1
0.0408970730619248 1
-0.108015616684033 1
0.318972324609526 1
0.0721231953849409 1
0.162370123395329 1
0.0823638868927997 1
-0.24847212753181 1
0.0535449687526499 1
-0.156667995113283 1
0.187632603499681 1
0.177284735992832 1
0.196594518677346 1
-0.5473621398971 0
0.117785587463103 1
0.0568993387410057 1
-0.219609134455245 1
-0.215673843459432 1
-0.421582803094971 0
0.0468947410748723 1
0.301977908999106 0
-0.257813463775074 1
-0.108788551603181 1
-0.145271130163329 1
0.0349956555682445 1
0.128452903687636 1
-0.0356337679519077 1
0.0273269987147662 1
0.0303000786725417 1
-0.169526365852968 1
0.0810912808753778 1
0.495592403392801 0
-0.146477462492721 1
0.129183644909815 1
0.296794548711656 1
-0.0273479039528652 1
-0.297797685538202 0
-0.0317352272645432 1
-0.0395985981099059 1
-0.125396024416174 1
-0.231957346222218 1
0.129521859463611 1
0.00322001594312743 1
-0.204752641472732 1
0.0240148807785917 1
0.0954102775673678 1
0.11672486572742 1
-0.0457381555269505 1
0.0663354395211962 1
-0.150648992418503 1
0.152320344224635 1
-0.0577770263018075 1
0.0471981467933695 1
-0.0413929189247328 1
-0.201226253444214 1
-0.123103725643778 1
0.0612290057833344 1
-0.0757526550960288 1
0.141407375685478 1
0.0204317491456187 1
-0.135412831724664 1
-0.34004582447441 1
0.00390838933317113 1
-0.204043909976178 1
0.283171826691394 1
-0.101922251481456 1
0.344055423635353 1
0.00907308858041235 1
0.056959860076938 1
0.0879201510468582 1
-0.431089463563024 0
-0.259145626821362 1
0.0119570119995204 1
0.142306791145617 1
-0.266648394054301 0
0.0310233534023783 1
-0.389427103860063 0
0.00766343141549212 1
0.0160598497930629 1
-0.0495440457789 1
0.275159913401071 1
-0.0305047476345927 1
-0.077929550563224 1
-0.112852707566758 1
0.198729395703931 1
-0.0410121502720341 1
0.179364296670192 1
0.180171811300796 1
-0.198706462902339 1
-0.129089899832379 1
0.0247089745894572 1
0.00733855393899936 1
-0.112995371331948 1
-0.0429742122616009 1
0.154696940645889 1
0.0603183472060359 1
-0.0257903974502278 1
-0.0540970256501425 1
0.188824042554057 1
-0.076806518806385 1
-0.189358788099889 1
0.151343139676057 1
-0.142450936515395 1
-0.292285479697135 1
0.300907810761912 1
0.143791345947147 1
0.263624618747694 1
-0.132381486032548 1
0.246175984262472 1
0.17215744999415 1
-0.270902014552684 0
-0.146752630263941 1
0.104677699681578 1
0.29591954212578 1
-0.168085669474172 1
-0.0235665217943198 1
0.188200589052414 1
-0.00678917192961716 1
0.147312935989445 1
0.136616580891704 1
-0.00780104040123934 1
-0.584213422137027 0
0.110091194641556 1
0.0644903872038042 1
0.154351580991848 1
-0.0907339346888 1
0.191450801975654 1
0.0379718508355873 1
0.100803035767039 1
0.0359265798744657 1
-0.0330453669788934 1
0.099831875796668 1
-0.0525001740610575 1
0.0346200543316922 1
0.0217556182245768 1
-0.0261048493206075 1
0.196227208967073 1
0.20214361258425 1
-0.140324130386399 1
0.184813410732385 1
-0.0604128553056656 1
-0.0536892476631872 1
-0.289373248037846 0
-0.0900368097158365 1
-0.102196861116145 1
-0.0265364820436898 1
-0.0736017941151833 1
0.128345158020761 1
0.0484881188903722 1
-0.0403318809684148 1
-0.014548339801223 1
0.130571117985793 1
0.195333689889745 1
-0.204561296972701 1
-0.122181003123169 1
0.19932744245902 1
0.198466108866959 1
0.0856492572992531 1
0.0648993766606853 1
0.205045007045067 1
-0.234766963785574 1
0.0378229064825505 1
0.313074598220294 1
0.0643318514213004 1
-0.338056149470242 1
0.129206196774656 1
0.44073884131148 0
0.304381589548607 1
0.327517340011521 1
-0.090390140416817 1
0.238787910743905 1
0.00475159376944728 1
-0.0946860634884185 1
0.0370402664943887 1
0.094488685082498 1
-0.301577276605357 1
0.098925266662628 1
-0.0429175534775572 1
0.0501195179232274 1
0.123088002825797 1
-0.332164250520885 1
0.0753168969935114 1
-0.258242011709805 1
0.180009180470528 1
-0.382002315861483 0
0.100269185740959 1
0.239137615130085 1
0.32077266763059 0
-0.0543834107736777 1
0.135170727092252 1
0.0168364103515889 1
0.0449428673633666 1
-0.111147182049159 1
0.108455626239834 1
-0.0397016699971578 1
0.00315257445226275 1
0.0110642420314588 1
0.17678401080851 1
0.0564716379052021 1
0.0256061214228428 1
0.0390728304627147 1
0.103846809651744 1
0.0880242667932308 1
-0.0426230314291663 1
-0.183896394110931 1
0.121919301318125 1
-0.355424582150642 0
0.0711973451525815 1
-0.0421102359096941 1
0.0147257143817103 1
-0.130002516622097 1
0.147139873050018 1
-0.122962878165834 1
0.0390708175862593 1
-0.0722855702379821 1
-0.221143054597115 1
0.168402045024186 1
-0.0610284940103221 1
-0.0335826920877524 1
0.111447081399028 1
0.0558434405391133 1
0.0249352967982873 1
0.0133867054519854 1
-0.177124234971064 1
0.240428769968508 1
0.17269026553852 1
-0.0145585702715677 1
-0.0910888489287837 1
-0.105969800278483 1
0.170855693218769 1
0.0912082425753137 1
0.136574383712145 1
-0.219423528703498 1
-0.277749640765204 1
-0.0711676519790871 1
-0.0433286054016793 1
-0.141843276920733 1
0.185648349612363 1
0.0647062035173068 1
0.0381084698615274 1
-0.0187169843964837 1
0.126525631283243 1
-0.441325944584265 0
-0.358943786299936 1
-0.0983125215597411 1
-0.358058856717699 1
0.0309879646448424 1
0.00519267709511194 1
-0.203530290164104 1
0.301278748735651 0
0.0568947084037305 1
0.0857120640372788 1
0.0443392093663585 1
0.145584992720439 1
0.101999840776996 1
-0.308342946651904 0
-0.140970626772905 1
0.114930226270402 1
0.134580422181581 1
0.0907722762698832 1
0.0282426118571424 1
-0.194238905015356 1
0.0260823174434069 1
-0.0907411078718302 1
0.0389835649199399 1
0.0822555952849126 1
0.199501441971129 1
0.239906206110596 1
-0.178453129270005 1
-0.21524128576265 1
0.0890680809457745 1
0.286607428338994 1
0.133133496405595 1
-0.122770908414433 1
-0.0293351206836172 1
0.0990792716773669 1
-0.0579817044759025 1
-0.113144247728027 1
0.0581179308582456 1
-0.257716731524669 1
0.000965441235082692 1
0.243763270897477 1
-0.165614727089375 1
0.100137031514449 1
0.122203308667074 1
0.389619988915394 0
-0.0947403151763781 1
0.308198929302752 1
-0.170887763107257 1
0.278253080113052 1
-0.477121059366404 0
-0.121179510385216 1
-0.139889035285779 1
-0.220270853125907 1
0.209221965105026 1
-0.109089784991876 1
-0.0743310135716992 1
0.0638451262236757 1
-0.0298502160472038 1
-0.160622052959334 1
-0.202889261617577 1
0.190639064290441 1
-0.162567535479808 1
0.17236662085478 1
0.0530677451856762 1
0.028647385905357 1
-0.298787282042711 1
0.42003189313912 0
-0.0555547111896964 1
0.249127201791282 1
0.359066984229451 0
-0.128246851422792 1
-0.14187925350279 1
-0.233579314328811 1
-0.0416540190479622 1
-0.23378399231766 1
-0.0252455716612203 1
0.344358780550766 0
-0.0892301636008705 1
-0.1728498982484 1
0.175762867363507 1
0.213271229108154 1
-0.114931439561093 1
0.0292138683255297 1
0.130290491349012 1
0.0449033916348521 1
0.0446149708711972 1
0.137125666109943 1
0.107422059511383 1
-0.124211500136652 1
-0.00587201650368219 1
-0.140837254918958 1
0.468336650092249 1
0.155240549506357 1
0.211863829369491 1
-0.0970553071433854 1
0.102050448974265 1
0.0404411465945039 1
-0.0737157970522711 1
-0.222360052620733 1
-0.0380314292229047 1
0.0759928040404032 1
-0.264151625409354 1
-0.284057149260752 0
0.0307868314028957 1
0.213072444118003 1
0.182294038769803 1
-0.232362561501323 1
0.151727171371405 1
-0.231215455883223 1
0.0699693146239054 1
-0.136317898453102 1
0.0594982989555985 1
-0.291506520231675 1
-0.0841048331381569 1
-0.0879258049245026 1
-0.240007522619088 1
0.0122213101230066 1
0.10363656083849 1
-0.00366116063530821 1
0.198505668412937 1
-0.0273915676297679 1
0.137383040321207 1
-0.0327779324943332 1
0.0104876808903446 1
-0.1020214358614 1
-0.142447608293219 1
0.106977786273073 1
0.00302621040066157 1
0.0306982386140134 1
-0.238865450223214 1
-0.186122439003768 1
0.206195144755427 1
0.321211100090108 1
-0.180132581079526 1
-0.0809839333111085 1
-0.348141648868771 0
-0.167219595388264 1
0.063467897035192 1
-0.0705693863673254 1
0.000120302376594869 1
0.0543587299444743 1
0.073920987171685 1
0.19848842352437 1
0.268292442850418 1
0.101017830039891 1
-0.104179502810514 1
-0.047419290446977 1
0.172931995776378 1
-0.0266575437765612 1
0.143304154625925 1
-0.0160297568457441 1
-0.126324286112484 1
-0.0173652807897058 1
-0.0602830211701694 1
0.285073049625692 1
0.0231905934284243 1
-0.204809020014111 1
-0.14018666191215 1
-0.137329509434935 1
0.164187262217369 1
0.15385446310534 1
0.0176129925393499 1
0.185788863436694 1
0.219544709748441 1
-0.0530353491455812 1
-0.0559560957459271 1
-0.156052018059573 1
-0.0176217067568836 1
-0.19681247559456 1
0.00563566434073564 1
0.127058162178957 1
-0.228082931726459 1
-0.105690094278591 1
-0.079678615219523 1
0.0948088766947173 1
0.146329261352194 1
0.0987757616709484 1
0.0453264227037874 1
-0.0572581175809547 1
0.369408824747344 1
0.198855513070661 1
-0.123270283169775 1
0.35068618257901 0
-0.0919352679501761 1
-0.210257649175024 1
0.169397425134564 1
0.301374648410176 1
0.21757648368186 1
0.0118958692013387 1
-0.145509944174659 1
-0.188944536889439 1
-0.231644223298047 1
-0.201420955388823 1
-0.288671463693446 1
0.0494000182600854 1
-0.218023134374031 1
-0.00915712162499407 1
0.111525178998105 1
0.278104989260753 1
-0.330967584997733 0
0.159940613234432 1
-0.0217520521952152 1
-0.082184008087142 1
0.0156305628384553 1
-0.104377140183224 1
-0.106283304134221 1
0.00652934583075296 1
0.133706890548912 1
-0.0789877146801294 1
0.120239813509482 1
-0.167702681935565 1
0.0339648942088766 1
-0.0207631018932814 1
-0.160832895956601 1
0.0920469848289421 1
-0.0213871037630677 1
-0.600397100965243 0
-0.0906448264453866 1
0.165340417276008 1
0.00514133773360961 1
0.0157816122869275 1
0.077011798014018 1
0.153276718269669 1
-0.124453683316945 1
-0.0509783100939658 1
0.0936442163997303 1
-0.10636010498139 1
0.0471517527838778 1
-0.0804198855160831 1
-0.0524998141829681 1
0.331429893656599 0
-0.0446830997391523 1
-0.224343905745975 1
-0.0810539085589417 1
-0.0304037623035915 1
-0.0586589330860363 1
-0.00932677561258907 1
-0.241015298986181 1
-0.128469798333605 1
-0.154419607505275 1
-0.345296323447935 1
0.0836500534893933 1
-0.320394967349376 0
0.04778202325149 1
-0.163851555815707 1
0.133057999456626 1
-0.0331039008223534 1
-0.181959121549328 1
-0.0385167876185085 1
-0.223866807754269 1
0.168268729224037 1
0.0862486713057446 1
0.119213161035446 1
-0.158075179836996 1
-0.297509037199325 1
-0.0601428736037952 1
0.102012192860449 1
-0.0104093261037717 1
0.103771257463207 1
-0.0307878373271136 1
0.0939020207487597 1
-0.315819419645504 0
-0.168951010821997 1
-0.263717132148828 0
0.0258307156099508 1
0.0620106820706511 1
0.0581486070047061 1
-0.0717780010610403 1
0.260050315082081 1
0.0516407636860379 1
0.00587880411874644 1
-0.090146620127725 1
0.130492829340458 1
-0.15323965248771 1
0.0730329876847032 1
-0.274038504016181 0
-0.168221675690219 1
-0.0888356884932081 1
-0.128645801133248 1
0.277793019137648 1
0.211829071741801 1
-0.0350941696611582 1
-0.254216883381126 1
0.220600836966992 1
0.138362393791107 1
0.156073958026319 1
-0.0428329590441144 1
0.240563175323567 1
-0.232215589432208 1
0.135754022798982 1
0.23853030605707 1
0.120925237911356 1
0.138677673085262 1
-0.132989534804092 1
-0.186289472172532 1
0.19612086831194 1
0.188268356483879 1
0.261314834407005 1
0.364492705201404 0
-0.0566149301491427 1
0.239428114466191 1
0.123045950059782 1
0.223029897457075 1
-0.259284190779625 1
-0.0655432951105648 1
-0.0166428607916278 1
-0.164619146594179 1
-0.428395657516253 0
-0.0785020264929336 1
-0.310852493004217 0
0.236158020359596 1
-0.0193572184921436 1
0.294092006560128 1
0.0121546509832137 1
0.0502932957204394 1
-0.0385082075735944 1
0.204612020761779 1
-0.0559594860245308 1
-0.0757079518159154 1
-0.10908291010602 1
0.00455141068733662 1
-0.0855171420196033 1
0.10471250678628 1
0.00748805898407679 1
0.00119637692347675 1
-0.20196137198912 1
0.149619290024938 1
0.0103509321294249 1
-0.161711630137584 1
0.0589480664833571 1
0.101241134508935 1
0.00775468194232284 1
0.112363408788374 1
-0.0413695148316272 1
0.123543223556897 1
-0.254290886491707 1
0.0643868793695478 1
-0.00432117933329448 1
-0.0136435231918003 1
0.235555825550915 1
-0.158079245830609 1
-0.0669211981817622 1
0.00852453700228257 1
0.0261498387542851 1
-0.156639227188901 1
-0.242226969471377 1
0.0673133141225785 1
0.0624650143795511 1
-0.178274420256741 1
0.0139926681203622 1
0.171914099119641 1
-0.0137885678004655 1
0.0768455983049864 1
-0.180851137015634 1
-0.0805795056955339 1
0.0929658775017327 1
0.474265416206668 0
0.184255216448773 1
-0.138885385486166 1
-0.154203406746581 1
-0.0453570681211982 1
0.0415356935566586 1
-0.111995407815516 1
0.0462028921268574 1
-0.148643989419443 1
0.175528576400485 1
0.116817220128916 1
0.0960701718903811 1
-0.304484025075706 0
0.185959847340154 1
-0.211712309909639 1
0.0671457233675719 1
0.241692702808363 0
-0.0819454748723185 1
-0.133261096935851 1
-0.0867055492108595 1
0.0190418158204051 1
-0.345111025658998 0
-0.0763386828187102 1
0.111770467287186 1
-0.0727240131258036 1
0.126907211747323 1
-0.0956309978760715 1
0.301371265295649 0
0.346348555638287 1
0.112640079959483 1
0.114517699447631 1
0.0843867017447669 1
-0.0387561064655716 1
-0.481992757159492 0
0.0642882887316233 1
0.0288717278742477 1
-0.0389151391733335 1
-0.0574018174881584 1
0.104446876626844 1
0.0554974056222429 1
0.0586361995474204 1
-0.169580077423134 1
0.512687146813843 0
-0.102151310658277 1
-0.0434623052604608 1
-0.0772294008854079 1
-0.118207739670899 1
-0.0768137694268873 1
-0.249807014131673 1
0.29177790625298 1
0.0197767640327001 1
-0.0148515600729107 1
0.234519021319405 1
0.0301617998819369 1
-0.267633031643061 1
0.206573714870074 1
-0.355914155649171 1
-0.110249115206822 1
-0.396092438309588 1
-0.0488420054168762 1
-0.219086634895558 1
-0.0705390454338884 1
0.191644965086978 1
0.209487066896313 1
0.0214537676589494 1
-0.0807816031953842 1
0.275157249780815 0
0.0247399419352548 1
-0.292317052748 0
0.0623016465245252 1
-0.148394185626144 1
0.0421009146413157 1
0.0144396318038085 1
-0.1551113800783 1
-0.0592468499173209 1
-0.1304701079277 1
0.103293057257188 1
-0.433130719584557 0
-0.313323241081568 0
-0.0852464225548883 1
0.275196472940372 1
0.167433828279621 1
-0.155836182319889 1
-0.0360790324855053 1
-0.184267587412071 1
-0.112440513825945 1
0.216363455455705 1
-0.00531922273123889 1
-0.000223272728753813 1
0.0636830436214709 1
-0.0794390940524164 1
0.121859515814187 1
0.0819166217369316 1
0.0994950983829683 1
0.467432607442321 0
-0.228467253851626 1
0.18311033542595 1
0.17637221298469 1
0.0795170546145744 1
0.382458674419403 0
0.080419522731985 1
0.0378494500484691 1
-0.00419653708158743 1
0.144812381712057 1
-0.0404864967223388 1
0.0126905994308314 1
0.0721347446041627 1
0.162000571026695 1
-0.0976814172561506 1
-0.257071422086999 1
-0.142273627568693 1
0.0641666125749552 1
-0.206597524679653 1
0.0984755338503307 1
-0.37501083785909 0
-0.173549237301057 1
-0.200891993087233 1
-0.125072879014642 1
-0.0395924934037 1
0.085711928207147 1
0.0996741138086008 1
-0.00732082708092333 1
0.0705980545288243 1
-0.0634311314326448 1
-0.0660689427783388 1
0.186389174821024 1
-0.041056303352666 1
-0.113705888343396 1
-0.0554128874175366 1
0.0853867966158142 1
0.151239591173723 1
0.166330872391972 1
-0.0855429571262719 1
-0.0711181028921071 1
0.0178473529346348 1
0.0805921252257827 1
-0.152352643817241 1
-0.193635383321035 0
0.130725499693884 1
-0.0215521137330908 1
0.033763426746212 1
0.186081505761387 1
-0.376077981336838 1
-0.0225522477042937 1
-0.011237731207792 1
0.127786100373705 1
-0.24911702111919 1
0.13368442531544 1
-0.248338215548017 1
-0.128686485861043 1
0.12490643875999 1
-0.138528364183305 1
-0.217002317082225 1
-0.0688297636998769 1
0.0967227439812479 1
-0.0892499792421597 1
-0.0462129010346675 1
0.0876597434717636 1
0.239845653558801 1
0.0274745698893161 1
-0.115707008088278 1
-0.116900156094158 1
0.123446413026792 1
-0.032302979469314 1
0.137658990100509 1
-0.327347192305411 1
-0.173665635679017 1
0.242428205299043 1
-0.0687896814638614 1
-0.102890935935508 1
-0.134376203542524 1
0.367822380530323 1
-0.254164673612947 1
0.0854798444016302 1
0.0612146826996542 1
-0.287756407113452 1
-0.232689642709956 1
0.261696786340388 1
0.0685911128069728 1
0.216158949357496 1
-0.0482791731658666 1
0.243784597711826 1
-0.109530346099775 1
0.00789653874189675 1
0.257623128007117 1
0.0359803588316023 1
-0.0724531662897569 1
0.133976543551739 1
0.221809202728464 1
-0.0280091764851716 1
0.00106427455453625 1
-0.138070266056753 1
0.0313778424832987 1
-0.242547696680848 1
0.00427527556774156 1
-0.431642309127192 0
-0.0843795172500292 1
-0.266358488824698 1
0.00144148349190848 1
0.0880918518412113 1
-0.080955100430149 1
0.0113916107126707 1
-0.0802995009190027 1
-0.183266385795485 1
0.168335198194603 1
0.147184306113532 1
-0.116683961099587 1
0.0459940307058288 1
-0.196141672958167 1
-0.0705313167794628 1
0.0898250359703056 1
0.186338006146917 1
-0.0964802772044722 1
0.0567550860612641 1
0.0656545792603481 1
-0.0399007528639007 1
-0.603626950114842 0
0.00152554654924301 1
-0.00637459208537571 1
-0.247341295957738 0
-0.0214941608292042 1
-0.0392018158414168 1
0.195678934842826 1
-0.251930641819804 1
-0.173707201191988 1
0.0144065099581064 1
0.0724909571355138 1
0.0366989992206065 1
0.126636524441713 1
-0.0609297348548211 1
0.276729031478066 1
0.155437759394564 1
-0.0253543982317295 1
0.0796213380190415 1
0.0813125441343991 1
-0.105331210710547 1
0.0838357849969146 1
0.141451795685942 1
0.422975054728926 0
0.126541496107154 1
0.107655670439894 1
0.130251030640673 1
0.269289618281903 1
-0.0524883170800264 1
-0.273489678375027 0
-0.0234104068035073 1
0.402510225636219 0
0.0513075465679535 1
-0.0547467551283501 1
-0.00455841426135422 1
0.124848825073384 1
0.209777771781261 1
-0.103180307613831 1
0.00691277055752138 1
0.226762641410836 1
0.169749931788802 1
-0.121371479980651 1
-0.203419936467178 1
-0.0766968946548183 1
0.160005319405517 1
-0.07348039768191 1
0.080041232364701 1
-0.0185494342024187 1
0.303614986610129 1
-0.281694037404047 1
0.130656378964956 1
-0.0147267294273849 1
0.0647572994215524 1
-0.175917483735982 1
0.0276605920693247 1
0.311322320350551 1
-0.126705349731031 1
0.139818576668867 1
-0.125406246801611 1
0.120660296983611 1
0.103991345353983 1
-0.0150703770724603 1
-0.146804746220247 1
-0.0435398838861687 1
-0.0282492138065305 1
-0.371873799309284 0
0.0612363250784409 1
-0.000139796700210158 1
0.261842925861109 1
-0.0445149419674951 1
-0.127559042396066 1
0.138055678353007 1
0.174582455979907 1
-0.0381619915488591 1
-0.00461322782026292 1
-0.164640234320567 1
-0.452054256490284 0
-0.305179026600116 0
-0.0848380322647361 1
-0.207250216215685 0
-0.0860259107345916 1
-0.195920680941341 1
0.119820020030126 1
0.052747556064244 1
-0.0287168488326682 1
0.268113053977003 1
-0.203930287979632 1
0.15319972213918 1
-0.0718078413555347 1
-0.0526276155307573 1
-0.288648959300735 1
-0.177653679482717 0
0.340446415684622 0
-0.0401512681476734 1
-0.120027588622905 1
0.0646068122890933 1
0.0557512169374379 1
-0.0932395491886045 1
0.0484769648783648 1
-0.621065233180327 0
-0.0575559504054835 1
-0.413647091381453 0
0.0135926434445859 1
-0.0604807430407397 1
-0.273100102892264 1
-0.192978494913181 1
0.0181821684338402 1
0.332849037647271 1
0.0738823338423978 1
-0.11376976079054 1
-0.132411335426227 1
0.0455704720053127 1
0.249813943513593 1
0.175314115462407 1
-0.110392581389611 1
-0.155055694732265 1
-0.152388814270476 1
0.0513733100819156 1
0.0686620707550075 1
0.11674656137266 1
0.101014160076678 1
-0.0270077604279221 1
0.0419139156453839 1
0.256309911594692 1
-0.131981107845642 1
-0.169380233338365 1
0.0705291759854966 1
-0.307771283431712 1
-0.0261627086434415 1
0.487153573900641 0
0.0134485252922441 1
-0.248999922625837 1
-0.113680982673095 1
0.399314923850093 1
0.2554101264438 0
0.449655435436024 0
-0.100227987499584 1
0.0927075377242909 1
-0.232627304634553 1
0.194580941939656 0
0.134932257665249 1
0.0890034332504925 1
0.246486648620824 1
0.189887768995943 1
0.0687258753246603 1
0.234854484458842 1
-0.0500135899820663 1
-0.175509853894404 1
0.260349185139509 1
-0.0619751391227673 1
-0.135707924069931 1
0.171010807260863 1
-0.171165299169921 1
0.161990247298073 1
0.0977249866779153 1
0.0533077380880395 1
0.0511319064787377 1
0.336812442236181 1
-0.0861848248014693 1
-0.0934743195621912 1
-0.104020436814338 1
0.307872927466587 1
0.365618980469838 0
0.122984626611987 1
-0.126091723245683 1
-0.18416337627348 1
0.0920986601146823 1
0.353920902919909 0
0.169130031922459 1
0.102982400590208 1
0.0735250213453401 1
-0.0541646933536732 1
0.0487366015491364 1
-0.136955922167927 1
0.194848707368582 1
0.0214865304367329 1
0.0690902434874383 1
0.106205427241598 1
0.269269249519775 1
0.404870932020889 0
0.151149976762122 1
0.156427842882272 1
-0.206924461463265 1
0.104481683817802 1
-0.0787844290364979 1
-0.134711797479956 1
0.0307590408460425 1
-0.27175130466223 1
0.211918279284218 0
0.105259117727488 1
-0.161781262138508 1
0.117120438997555 1
0.0703672658077358 1
-0.107460041463728 1
-0.00242208564714936 1
0.209975045374058 1
-0.0635882515988449 1
0.00521213457220408 1
0.27676495255297 1
0.220185426407324 1
0.0356776714388262 1
-0.0557205810064 1
0.227400507007232 1
-0.0351218922417906 1
-0.00718025828283559 1
-0.0693085023756741 1
-0.254487932065789 1
0.202194215587226 1
-0.0809693357769919 1
-0.116494615218452 1
-0.124068311757243 1
0.0712174746912597 1
0.333084711673917 1
0.18147245527909 1
-0.469484827837733 0
-0.131802298816208 1
0.129157323621348 1
0.178008285751248 1
0.318647345731382 1
0.0816895738253248 1
0.144222530597213 1
0.101541965989998 1
0.199331981377404 1
0.12140856410689 1
-0.0290856533792263 1
0.0921142326417747 1
0.158800982981335 1
0.188119751718916 1
0.108642513797298 1
-0.269054865316506 1
0.157104167290474 1
0.261454844938583 1
0.0614579913076394 1
-0.155502553576332 1
-0.173879082181641 1
-0.121507568426926 1
-0.104603736841945 1
-0.343075653101644 1
-0.223602507605045 1
0.0134098076903938 1
0.380783269544134 0
0.267576749191555 1
0.0221223088398039 1
0.125485336152221 1
-0.0245920603588895 1
0.346337156039499 0
0.130037503841286 1
-0.160653328902874 1
-0.216298173499205 1
0.0346283662595874 1
-0.308414230945275 0
-0.134943720831503 1
-0.165166683033128 1
0.0931028842781187 1
0.199244757780274 1
-0.0639061537404336 1
-0.106707271423685 1
0.0950856526188236 1
0.277527649245317 1
-0.0310622816740118 1
0.0431416286655603 1
-0.183152331546349 1
-0.347244570677081 1
-0.0988517493625473 1
0.014258996559521 1
-0.094665784946091 1
0.0414219126614344 1
0.239680690631448 1
-0.0979529328745366 1
-0.312110855098579 1
-0.296393921493067 0
-0.0295639425617033 1
-0.223362593820443 1
0.0399217905046408 1
-0.000910692666034166 1
-0.215353262938381 1
-0.116454821715626 1
-0.0328107983044008 1
-0.153312620425287 1
-0.258616732087989 1
-0.104783471059292 1
-0.305336724166577 0
0.175246820219283 1
-0.250315590448079 1
0.203329899962369 1
0.180457357608305 1
-0.243149271561959 1
-0.181232925263081 1
-0.161686234380069 1
0.0374431737599098 1
0.149231026561363 1
-0.271457975222202 1
0.177992772958674 1
-0.0138363031229308 1
-0.100099588648175 1
0.0318198380254018 1
0.306734170211966 1
-0.0353313729641662 1
-0.150252480539802 1
-0.040327827047004 1
-0.0356463911199093 1
-0.00293900075927384 1
-0.353333321855268 1
-0.16646830147071 1
-0.264362218436473 1
-0.213785010803994 1
-0.204141451281132 1
-0.0855544331351159 1
-0.16287629388733 1
0.107560577398945 1
0.0956345067584448 1
-0.14146718576851 1
0.0138423571695428 1
0.062311987920321 1
0.113824411387178 1
0.0115554266619903 1
-0.107966552001886 1
-0.0828763723131263 1
0.0713720497267064 1
0.165760550222262 1
0.183481515776561 1
0.20989586193061 1
-0.1314633874624 1
0.17759680484687 1
0.0681943582052455 1
-0.16845823388365 1
0.106427118401787 1
0.131819847343611 1
-0.0846986462110684 1
-0.237151332871711 1
0.0850640012722371 1
-0.012945855349721 1
-0.101622448058054 1
0.041167559297588 1
-0.324760479385393 1
0.098976877281065 1
0.0930741231322639 1
0.0483964180167268 1
-0.00371523636433481 1
0.261766410845659 0
0.0857688459851057 1
0.111103915484852 1
-0.121075841823541 1
0.0396540874486349 1
0.0933680586507014 1
0.171435680790425 1
0.00355992573782156 1
-0.296961139175737 1
-0.188076359788197 1
0.0416165309702964 1
0.0115550736225329 1
-0.121986139155983 1
0.210158290601636 1
-0.163845925054215 1
-0.0626949992616564 1
-0.235853885056598 1
0.076568428786852 1
-0.121481247800333 1
-0.126162596070907 1
0.159948086930746 1
-0.17408248869947 1
-0.101499288800211 1
0.0421634115401495 1
0.0474513452945239 1
0.218284287670912 1
-0.351358589563052 0
0.107845111646627 1
0.0646878376932638 1
0.161571236967869 1
-0.294297206775195 1
0.0968718824570354 1
0.320827855100708 1
0.184447924373604 1
0.156232213145522 1
-0.0260407340939226 1
0.105885748019336 1
-0.187103256248035 1
-0.417624624462456 0
0.0797022636323896 1
0.0409428088228836 1
0.301262943634422 0
-0.0981369707933963 1
0.121730372289592 1
-0.168239840598552 1
-0.155798499093796 1
0.0378055924893277 1
-0.0407834786267469 1
-0.10401549486286 1
0.11545346905129 1
-0.261901409849589 0
-0.25173863204669 0
0.258073810524878 1
-0.147268403701946 1
0.154753396251182 1
-0.156015274154815 1
-0.165427167549175 1
-0.112243235510299 1
0.463579134160436 0
0.283289315816464 0
0.0390799556093229 1
-0.021057418382672 1
0.0726730870484737 1
-0.0350461959201794 1
-0.00256639495674203 1
0.356601460891905 1
0.282046433341572 1
0.117592950238754 1
-0.115130326487262 1
-0.234645073449205 1
0.331967106638395 1
0.317791542151261 1
0.0818008944283174 1
0.0160123316055107 1
0.2009482569693 1
0.0149010598531195 1
-0.124866806045315 1
0.274860950592607 0
-0.114000434938159 1
-0.109418897060356 1
-0.0664096902877632 1
-0.194313845389006 1
-0.0655345788673513 1
-0.0722710614885542 1
-0.327285400963357 0
-0.199081602450967 1
0.0478364311572462 1
0.125939648167583 1
0.0762876151649216 1
0.174259251730532 1
0.0271285673499156 1
0.0891867692110742 1
0.013641317129273 1
0.262216004247596 0
-0.00178140159985425 1
0.0769746530158725 1
-0.581312138504948 0
0.262993556293731 1
0.279902084005589 0
-0.149253138787473 1
-0.300383601879677 0
0.28208120272703 1
0.0340308980658768 1
-0.0270195644978598 1
0.620255626459175 0
-0.0468604968785818 1
0.0252861077325826 1
-0.152117684109053 1
0.198794209432864 1
0.00480639821924296 1
0.134084454012205 1
0.152513683923089 1
-0.02299087670166 1
0.0130241959633996 1
0.120900542192763 1
0.0653819721127376 1
-0.0193263718702259 1
-0.0242852197514516 1
-0.0740089269783247 1
0.148574687694154 1
0.0673321528887381 1
-0.110579791025293 1
0.0461805477972113 1
-0.105434634363135 1
-0.204092033162637 1
-0.00198529394698573 1
0.0201263802668992 1
0.347031504611408 0
0.175870461182728 1
0.20023189462383 1
-0.0387059191555389 1
0.053728226812463 1
0.151757447639369 1
-0.0327213752303225 1
0.171666033800407 1
-0.110423028971913 1
0.183672982258434 1
0.0397418700031416 1
-0.0368717927864769 1
0.214588665512857 1
-0.0402390768658367 1
-0.142995331168844 1
0.0415115708378188 1
-0.0285866790604915 1
0.12111592771483 1
-0.184399939103828 1
0.132447559616298 1
-0.0782833792349962 1
0.35643498180942 0
-0.090351871852786 1
-0.132065481114697 1
-0.0679062952646993 1
0.118325260089556 1
-0.0589950192556563 1
0.236221044994115 1
0.177611325998946 1
0.4129153263647 0
0.0386203564845426 1
0.239817625097151 1
-0.113647176170559 1
-0.0170897683268011 1
-0.11923774206463 1
-0.0663468822528215 1
0.0943814612763787 1
-0.373580738951071 0
-0.102296313506887 1
-0.12036504349731 1
-0.0931611090338717 1
-0.0380248858403964 1
-0.104466344936324 1
-0.199337831715343 1
0.10073122971679 1
-0.137710139972883 1
-0.196278410838638 1
-0.0553752939000362 1
-0.163365476162097 1
-0.483892440227925 0
0.0627932960168545 1
0.0813893815634736 1
0.129126638976314 1
0.119606419217161 1
-0.0462259968186757 1
0.0934646454788516 1
0.454623161536296 1
0.0745271684658068 1
-0.198174844089482 1
0.0478934269726153 1
-0.0749712514334814 1
0.0121866554273782 1
0.0929739889014032 1
-0.142725328982185 1
-0.0195079804130185 1
-0.0342014419781937 1
-0.209012194659599 1
-0.109058347612029 1
-0.0437623588386611 1
-0.158702037938355 1
-0.249513040148856 1
0.0202709296051427 1
-0.00276225676785556 1
-0.0633500138207123 1
-0.172802479943483 1
0.047786917093092 1
-0.219017047244725 1
-0.181220799984818 1
-0.452389237863154 0
0.123552263897423 1
-0.095134216098534 1
-0.316758861415657 1
-0.267903085991587 0
-0.234405167631751 0
-0.0165651619541333 1
0.0480470542971673 1
0.148308590609104 1
0.0879420866112579 1
-0.460946981449595 1
-0.022948870611707 1
-0.227780507497752 1
0.125780358902324 1
-0.0273278037166886 1
-0.104799812449105 1
0.0248675782468675 1
-0.119084926212701 1
-0.00106317858746294 1
0.201559600696265 1
0.17783914315198 1
-0.0793672041029414 1
-0.150947215687734 1
-0.0929690628173013 1
-0.143258534173754 1
-0.0272032743989294 1
0.194621559836004 1
0.0864407877355176 1
-0.1129161594376 1
-0.313975586350406 0
0.144213784668551 1
0.0680506734973279 1
0.146064269855811 1
-0.295182313272201 1
0.213628612082548 1
0.287758236918965 1
0.0575256587664329 1
-0.0938600370689519 1
0.192877464353596 1
0.112947870329859 1
0.0408862400997564 1
0.155915857099566 1
-0.259912771695665 1
0.170642293340149 1
-0.0753037107789127 1
-0.201237050701185 1
-0.0116136431618973 1
0.0331777816460151 1
0.146663451213628 1
0.176285791376634 1
-0.0754705828593648 1
0.13130635115856 1
-0.0099026766615109 1
-0.284216589584219 1
-0.0919140188261523 1
-0.368007493052279 0
-0.0209759866594423 1
-0.0645535101282387 1
-0.122127599099628 1
0.0225579838621775 1
-0.170280204774545 1
-0.0833249283483595 1
-0.00518240667572183 1
-0.147950186663155 1
-0.313657169944624 0
-0.0670013098486971 1
-0.0272684209602733 1
0.452702822404734 1
0.124269646666034 1
0.181688262114999 1
0.0406257115228609 1
-0.16611960379345 1
-0.113064923722485 1
0.203045514936651 1
0.0897302458359435 1
0.311824142475477 1
-0.0502649475200267 1
0.132274997166428 1
-0.120402073883302 1
0.0911850439743134 1
-0.123494859789101 1
0.150872236894505 1
-0.243443414742289 1
-0.0616687370462789 1
0.00621499949841183 1
-0.252206482454332 1
0.2015136701817 1
-0.0882361413159072 1
0.142736477026875 1
0.443452276464378 0
0.145434637631901 1
-0.00291096286183366 1
0.277178236376876 0
-0.236685699684985 1
0.180609923301032 1
-0.189887375513684 1
0.0296245011859846 1
0.16032176093141 1
-0.108289110179368 1
-0.239379137122455 1
-0.084150603812578 1
0.15320008147236 1
-0.127218845088557 1
0.12517954011416 1
0.177297018727134 1
-0.023957200513471 1
0.164900169445969 1
-0.114504073760649 1
0.167080660758782 1
-0.16994120058152 1
0.0885632833348054 1
-0.156765641632833 1
-0.0315285880531725 1
0.248365665524709 1
-0.0225678143045477 1
-0.0589825352492606 1
-0.118759141160235 1
0.0329894273155341 1
0.0887319441812907 1
0.262127908378549 1
0.184218628653768 1
-0.291088823223067 1
-0.0268054695917306 1
-0.0559467712395189 1
0.0563950013370281 1
0.215673555582403 0
0.148212673373611 1
0.0175277814270125 1
-0.245893756004027 1
0.19860178618219 1
0.164889605230158 1
0.38978571785717 0
-0.279836332879856 0
-0.311077875607505 1
-0.132119485479816 1
0.108476650525716 1
-0.512074027757531 0
0.181956058879976 1
0.340830325579274 0
-0.146674066161004 1
-0.189568848553006 1
0.108651554347666 1
-0.0639097556981816 1
-0.0999569271121647 1
-0.184910770815752 1
-0.161663988167087 1
-0.0231520569302374 1
-0.201677729382379 1
-0.222721266702388 1
-0.501798093336268 0
-0.231191033622199 1
0.298560426475459 0
0.0415952549151842 1
-0.0339561388040307 1
-0.0931177142479733 1
0.0439280299314641 1
0.135344611182554 1
-0.219714496019528 1
0.0111665265795123 1
0.204464481584956 1
-0.385737769213875 0
0.103069681641165 1
0.210897605054332 1
0.260387736135864 0
0.351066863367647 0
-0.0220349130893757 1
0.142854392218792 1
-0.100455684833967 1
0.158803058998577 1
0.152527830559541 1
0.00634227588504599 1
0.0103387904611123 1
-0.18916980214978 1
0.0826916049341417 1
0.072814228399949 1
-0.0548633150695464 1
0.203167614866221 1
0.188116519615379 1
0.0784508696610958 1
0.0668453763921488 1
0.00181096943761402 1
-0.166744943451999 1
-0.120858842100516 1
-0.416333715575692 0
-0.151946370742818 1
-0.0440585017548007 1
0.0633039689938757 1
-0.378317968164197 1
-0.0897194896020412 1
0.00616788176966076 1
0.213084496620212 1
-0.377870319379995 1
0.160750965273897 1
-0.00672915975951498 1
0.0792647904455336 1
-0.344397962471561 0
-0.276725229291614 1
0.0809534444145827 1
-0.0192892014848753 1
-0.0266245104692577 1
0.150695273558865 1
-0.168101184118601 1
-0.18205838113128 1
-0.103522427995672 1
-0.149885180154216 1
-0.119727525792948 1
-0.0248312545500527 1
0.222536588126297 0
0.151949612962622 1
-0.182755348321009 1
0.104503146047754 1
-0.218492233314253 0
-0.103301976573817 1
0.134899271519223 1
0.299276607609338 1
0.0553103179519517 1
0.0794107308559977 1
-0.0945704022273871 1
-0.187907357227594 1
0.360530629176154 0
-0.0948496364664777 1
0.0924819080197119 1
-0.126692505377139 1
-0.0181485258193602 1
0.181149702429116 1
8.36161378941925e-05 1
0.167274332876718 1
-0.0780059039265519 1
-0.200746676954633 1
0.0760873680342036 1
-0.000736652381213124 1
-0.0458192078802041 1
-0.224720018408311 0
-0.340579220310413 1
-0.0784944783567581 1
0.161786885127841 1
-0.100362864053596 1
0.1356578112123 1
0.0225866013390032 1
-0.149354446569382 1
-0.0771809767793712 1
-0.131586424021764 1
-0.0731374726943227 1
0.129444353501052 1
0.262572025034073 1
0.232219637172308 1
0.226084679941023 1
0.120035221506522 1
-0.0863654315241597 1
-0.0835869389292439 1
-0.128881854546663 1
0.0807905897977335 1
0.0147671309315849 1
-0.182414190314416 1
0.0734582885614771 1
-0.253915817344552 1
-0.123454267130014 1
-0.209053767725722 1
0.0538441856563631 1
-0.0119390266484724 1
0.122361683148258 1
-0.0639333173141284 1
0.185706219065007 1
0.0907360471846805 1
0.394604363128033 0
-0.246835947363372 1
-0.0780281798314787 1
-0.0146865134613691 1
0.286219504443937 1
-0.206721203787309 0
0.038854461945933 1
0.227008621313848 1
0.0615184247054918 1
-0.252970610131103 1
-0.198860994926749 1
0.651037930713793 0
0.0596427519491788 1
0.336972790056857 0
0.201962357402453 0
0.143097584725226 1
-0.00782686473125285 1
-0.0977040272912328 1
0.093771009898979 1
-0.230637564807944 1
0.189372645201428 1
0.452920490532471 0
-0.104038455100832 1
-0.0687721687465352 1
0.0288532592164202 1
-0.0478204558790603 1
0.294897157746938 1
0.235788365895778 1
0.127623618758494 1
0.0676817945343981 1
-0.134642177962507 1
-0.0119698765154421 1
0.204685817088308 1
0.12828192958983 1
-0.0487490778296176 1
-0.125955041935669 1
0.0724715602096862 1
0.0791816669465524 1
-0.180277003831497 1
0.163698348651164 1
-0.0216731739181564 1
-0.293103485624195 1
-0.0038546920162324 1
0.00120336073034724 1
-0.298124106533294 1
0.0499535560562562 1
0.233821314511488 1
-0.290748395738826 1
-0.0192697641866059 1
0.171117515887347 1
-0.099162718436533 1
0.0573226918836161 1
0.131394660321102 1
0.144749325465684 1
-0.122504719064653 1
-0.107218319504855 1
0.180436641261296 1
-0.159240462939433 1
-0.364434779514794 0
-0.096689542338227 1
-0.0246847438160766 1
0.170955780229428 1
-0.13434404901019 1
0.187307729576783 1
0.235115894372777 0
-0.28259425587322 0
-0.030943096884436 1
-0.0994103820707074 1
0.148502909821509 1
0.0527413233618039 1
0.146403510590849 1
-0.386629641443397 1
-0.195503750452328 1
0.128562810381852 1
0.091999277090315 1
-0.37056596702369 0
0.188345779582831 1
-0.0617968528646782 1
0.0253154574983451 1
0.201729910837078 1
0.04150999600661 1
-0.25218102599197 1
0.0400085525097033 1
0.0423864215623627 1
0.230207736602924 0
-0.0613945059912261 1
-0.0847955277508209 1
-0.0238117610560964 1
-0.0966858196072723 1
0.117259751556295 1
0.117806953417242 1
-0.255866085568713 1
-0.114721571955205 1
-0.309403795308088 1
0.161964695486436 1
0.250777857138768 1
-0.113486100004779 1
0.00479956282275055 1
-0.0509835432131959 1
-0.0763311576548532 1
0.138267261281145 1
0.197702624169387 1
0.00695881787731113 1
0.135739276698625 1
-0.085888306285486 1
-0.239224383215109 1
0.274091983681114 1
-0.385995067035784 0
-0.256793803506536 1
-0.289268399493 1
-0.192644547342172 1
-0.208768098935439 1
0.12432910652082 1
0.089315773122958 1
-0.103401523307251 1
-0.309330324083294 1
-0.35232726217859 0
0.164148963661732 1
-0.0515505894365227 1
-0.141653114740102 1
0.0305300922507214 1
0.118844776669075 1
-0.0115883486889235 1
0.230697979961437 1
0.138839100939013 1
-0.0558174083692642 1
-0.00938651336602914 1
0.136151894494592 1
0.0278251118671853 1
0.0794444363538543 1
0.0347413885901127 1
-0.289651514899977 1
0.17302029601308 1
-0.18322852048241 1
-0.248984749822496 1
0.130693269520766 1
-0.182335049974286 1
0.0510220648855947 1
0.283508784369529 0
-0.0753026907422674 1
0.0204472709791157 1
0.140018540246905 1
0.372937848313385 0
0.0337609647353788 1
-0.103278543966841 1
-0.185349798749073 1
0.0489190412394597 1
0.255730555631365 0
-0.117403217980225 1
-0.0502179415618854 1
-0.214037132813227 1
-0.07821643006457 1
0.200117251876838 1
0.0662746744312598 1
0.171798236705375 1
0.221752037572276 1
-0.00679110389568441 1
0.449712595865149 0
-0.352788399406473 0
0.116131900783034 1
-0.086100762127784 1
-0.159479748630132 1
-0.113511336938202 1
0.124841147203399 1
-0.0101428567715212 1
-0.0976861713312736 1
-0.306214706410908 1
0.559610980364334 0
0.0308018855712511 1
0.152718800461025 1
0.16367944643601 1
-0.0689837868097745 1
0.0210839385828465 1
0.125304520160768 1
0.180250261944185 1
-0.0611279782489857 1
-0.0247497830278767 1
0.593100310999537 0
-0.0100499698231041 1
-0.0103218377805708 1
-0.0624946886827208 1
-0.190542734426327 1
-0.162917066010597 1
-0.0758063083591025 1
-0.0778212906521636 1
0.0256794262757947 1
-0.0749361870316343 1
0.144319786113244 1
-0.187340367897063 1
-0.195305489902346 1
0.206820578229962 1
0.0359200254714076 1
0.0400798978195512 1
-0.110578563881937 1
-0.140729256942229 1
-0.11523121675977 1
-0.0916706506878022 1
-0.100893505016417 1
-0.209671170715123 1
0.136835544485677 1
0.0356114785168185 1
0.119653663825037 1
-0.0974991406374265 1
0.18908317828497 1
-0.102496398745296 1
0.0642071933468614 1
0.158235251974289 1
-0.128282117302013 1
-0.0934292016428568 1
0.226817421875082 1
0.0388920945422211 1
-0.302239260336548 0
0.0672512665942907 1
0.0860229200343771 1
0.193760626258921 1
-0.309407189807436 0
-0.18299710635325 1
-0.0231177882855748 1
0.0564878787170442 1
0.337016976415695 1
0.0580674492074861 1
0.0382472290097918 1
-0.12499802364519 1
-0.324994329547585 0
0.136385801637894 1
0.127649428275196 1
0.155485002270712 1
0.127794921407228 1
0.0982387199896575 1
0.328106227149235 1
-0.294628745126821 1
0.135209967063695 1
-0.0817148726430495 1
-0.430687139689969 0
0.249500993927633 0
-0.102936674944241 1
-0.0542533806043269 1
0.11363913536173 1
0.0415814713664461 1
-0.0666467312866997 1
0.0389897376129765 1
0.250676938879208 1
0.157796561944474 1
0.00181514857432613 1
0.014763801882744 1
0.177292147718363 1
-0.227812449608716 1
-0.0192062660876676 1
-0.321761987855451 1
-0.151401540629246 1
0.335170524614601 0
0.363326518280137 0
0.108135991188327 1
-0.00992457380194917 1
-0.000525894560829201 1
0.0994526481369544 1
0.113763863902975 1
-0.0282188509333218 1
-0.0364809629008265 1
0.352524385462341 0
-0.127911776468858 1
0.226912234489772 1
0.0630510612954928 1
-0.00805921682960319 1
0.0686551661076965 1
0.263220821561993 1
-0.180707246933014 1
0.0131521222992989 1
0.181387340520179 1
0.117282966241705 1
-0.0835935323935234 1
0.118103834342427 1
0.255206355772719 1
-0.234717219327797 1
-0.199117487201744 1
0.215961791639803 0
0.382212149219524 0
0.0212063420150094 1
-0.117938293935651 1
0.102395678401914 1
-0.163577065344002 1
0.333714641849458 1
-0.126906499298854 1
-0.412552417470219 0
0.17869910149664 1
-0.0106500843524538 1
-0.0753281653070147 1
-0.242706699790632 1
0.120816144488247 1
-0.0860404140263596 1
0.0490630468214333 1
0.222799288061699 1
-0.105604317097736 1
-0.0896071781259297 1
0.171646863465285 1
-0.150771141000326 1
0.141484628062627 1
-0.125292321673756 1
0.0937682090689657 1
0.132671051100269 1
0.0206412835685573 1
-0.0370582476371408 1
0.086653087629068 1
-0.0104674247110226 1
0.23347925579678 1
-0.138158336261957 1
0.217807881892092 1
-0.107220888020397 1
0.131968263218798 1
0.0610784118801182 1
0.19739849238885 1
0.104265653957366 1
-0.317359937959014 1
0.0251375036346554 1
0.0115573818830291 1
-0.0356961995483823 1
-0.0622218750140504 1
0.044171863444076 1
0.0447949395952419 1
0.01875629471378 1
0.284224260785855 1
0.107590094549472 1
-0.251877948019822 0
-0.00794924671151154 1
0.084951809614791 1
0.0528035081971914 1
0.193849175164174 1
-0.132503912956872 1
0.185759170025001 1
0.256128645507542 1
-0.449902065770229 1
-0.0880235187539559 1
-0.111506411448194 1
-0.307371249230092 0
0.183830402972381 1
0.113473755599355 1
0.340215624488284 0
-0.00290225215178298 1
0.0789122415784355 1
-0.140804023106775 1
0.282994218844673 1
-0.0987807578355209 1
-0.140290088255844 1
-0.0849729848741356 1
-0.151320655491235 1
0.00858204501481576 1
-0.393458948414225 1
0.0578609569625989 1
-0.0476568940543416 1
-0.203096564021081 1
0.310775873187113 1
-0.00430436454399695 1
-0.0889445521567346 1
-0.0753307462945498 1
0.0288983769603385 1
-0.205231385116312 1
0.215337999547695 1
-0.0139909200389758 1
-0.00541464034757133 1
-0.0957544024209808 1
-0.0428997048792351 1
0.0833784489757467 1
-0.017214786178237 1
-0.110618465718904 1
0.00422441133111953 1
-0.036037059755366 1
-0.16481381568654 1
0.0553211325322835 1
0.0128019628592254 1
0.125327144888651 1
0.284542822535771 1
-0.0257150134835381 1
0.122133061575295 1
-0.136850721058298 1
0.0833694108224746 1
-0.184456180322426 1
-0.137468282134065 1
0.00650934161928732 1
-0.210667975266368 1
0.214477463595613 1
0.0366206158740476 1
-0.0469405923728603 1
0.0315671781568784 1
-0.0588292300991889 1
0.0688159960272174 1
0.199130906278621 1
0.0102914643156917 1
0.071032805207775 1
0.225348288197671 1
0.0570879810369651 1
0.042505108284583 1
0.253120979818742 1
0.253185994979298 1
-0.537224666946333 0
0.107922801649094 1
0.123171090118502 1
-0.0702916180154307 1
-0.2201552260114 1
0.0633412057172913 1
-0.0452174070964675 1
-0.249224668163249 1
0.116156358628567 1
-0.183909264309203 1
-0.103204953048167 1
-0.162651235863619 1
-0.145963881531612 1
0.00253569292615453 1
0.14231593430683 1
-0.146427423596946 1
0.110354188215337 1
-0.0337452919521024 1
0.208011544649964 1
-0.484872945019229 0
0.0380203372081609 1
0.338124991747683 0
-0.153727225549392 1
-0.0460416057767233 1
-0.186223428352626 1
-0.301892069273752 1
-0.273842632037517 1
-0.184043544704704 1
0.410671782898439 1
0.0656355564589868 1
-0.0696450366240953 1
-0.0597840268995576 1
-0.163062514201281 1
0.0611182804361931 1
0.144789033348545 1
0.201764962477588 1
0.0808326726080571 1
0.10889913080902 1
-0.197353494903262 1
0.265305564683583 1
-0.176618906914795 1
-0.173840725061547 1
-0.00758904316704978 1
-0.0432639159235924 1
0.0508837914760107 1
0.0559616399075456 1
-0.15350069822553 1
-0.043258780805048 1
0.0996038772612416 1
0.161722420076325 1
-0.104639279559253 1
0.182395464826549 1
0.00514350157120835 1
0.205797228186522 1
0.116351433586532 1
0.251909285551523 1
-0.165737768509104 1
0.0260733772914671 1
-0.473757819951347 0
0.286105681677096 0
-0.155766688618908 1
-0.257358741157852 1
-0.0622287735549738 1
-0.0558157586344837 1
0.00425689818436564 1
0.229505836031644 1
0.144885388051088 1
-0.0805118638247522 1
-0.261138813520928 1
-0.619852362315346 0
-0.108492438574044 1
0.0996674582702388 1
-0.187282060525996 1
-0.159711589819948 1
-0.0781991717850635 1
-0.089830805324144 1
0.304101982493956 0
-0.135511197478149 1
0.943539540635872 0
-0.0472094586227285 1
0.286674912595138 0
-0.193285022565435 1
0.160141892281792 1
-0.0135505435413838 1
-0.0238241781661945 1
-0.154118741191197 1
0.00478268657657909 1
-0.394969285351458 1
0.0236910204625635 1
0.26622608789303 1
0.143797835399944 1
-0.166798783312888 1
-0.00621966995582504 1
-0.203753183284913 1
-0.497301296267005 0
0.132317521013462 1
-0.719948577183125 0
0.105206552124187 1
0.0820274472914641 1
0.00370461798720099 1
0.0114265014403811 1
-0.147510904547607 1
0.201623040005864 1
-0.00920871451454527 1
-0.446581427488282 1
0.17032086774896 1
-0.241301824894623 1
0.0622005816595587 1
0.20786816382456 1
0.102636129265428 1
-0.156975266859225 1
0.437324354139328 0
0.00166292526301252 1
-0.0725192607216214 1
-0.0682115266504525 1
-0.204261308670191 1
0.248792852470116 1
0.0879707325747596 1
-0.0218068020536371 1
0.154899946846605 1
0.119081754428443 1
-0.0562063097707544 1
-0.175355865389177 1
0.211202477624622 1
-0.214973589061986 1
-0.217560091762888 1
-0.181575754502617 1
-0.0985776131996629 1
0.0298618805063391 1
-0.0538243501787826 1
0.245811258412438 1
0.0901984991630295 1
0.185223352179957 1
0.11948482190207 1
0.144955425443653 1
-0.00435746835886497 1
-0.236463328994558 1
-0.114778900293864 1
0.121944098730736 1
0.142241758904375 1
-0.309740885105941 1
0.23244617156158 1
-0.31635076638781 0
-0.152660732525233 1
-0.358850858578014 0
0.191156875434107 1
-0.0772710354177008 1
-0.118745418848405 1
0.107801433887127 1
0.249769809275396 1
0.0978079629241935 1
-0.0402317973196458 1
0.167415650860191 1
0.199208548674375 1
0.0642576604717243 1
-0.0239292439720581 1
-0.212394053011057 1
-0.373959982146965 1
-0.0693003846793528 1
0.174798531733519 1
0.0528416627457748 1
-0.341739301156121 0
0.0828340137445008 1
0.137932428679703 1
0.10458532179669 1
-0.186372914602945 1
-0.262637527463495 1
-0.00930316663003188 1
0.524846284344569 0
-0.162399853696775 1
0.13295607224139 1
-0.373939110466627 1
0.18245250605194 1
-0.0628202235241665 1
0.137012795853794 1
-0.159399614115787 1
-0.359430246727332 0
-0.124863191559784 1
0.0374181635112809 1
0.0571947467003463 1
-0.121208041545018 1
-0.128685869462568 1
0.316457256705647 0
-0.150017279185326 1
0.113255611810257 1
-0.0104684174937044 1
-0.0334921251027149 1
-0.102644997536667 1
-0.185680601676678 1
0.0864498902303017 1
-0.267409672124403 1
0.0551436403249978 1
0.321796235865699 0
0.0663757144510479 1
0.105794946268915 1
0.0903625989401324 1
-0.118665167219294 1
-0.264529262283954 1
-0.22534756185277 1
0.00555328825903395 1
0.0753264735624774 1
0.0615934350539358 1
0.0826872825535387 1
0.0198025022256986 1
-0.232984754547618 1
-0.183109114212981 1
-0.00944621561519044 1
-0.0253088622301419 1
0.102020725368552 1
-0.0328680824583199 1
-0.0700768762421103 1
-0.0624261315788684 1
-0.0201022654019173 1
-0.248369966529611 0
0.0470259908454887 1
-0.136907820033073 1
-0.0487597065268444 1
-0.131456401149877 1
-0.046298205235371 1
-0.453366209510935 1
0.0424690396528233 1
-0.365166087666058 0
0.0836169416512683 1
0.186172608259816 1
0.0442928159363574 1
-0.127409975921726 1
0.111113340894075 1
-0.14180632390143 1
0.139989436729445 1
-0.0232513978871735 1
-0.172163451149632 1
-0.131740660954679 1
-0.0155266181274062 1
-0.094417388181961 1
0.00158321793234949 1
-0.237330828904622 1
-0.106283796257286 1
0.173568830174642 1
0.123639179927244 1
-0.0561348790230567 1
-0.213896608090683 1
0.190327565591937 1
-0.331085210546015 0
-0.296423589461247 0
0.366339530284059 1
-0.0582997595981776 1
0.123112577233567 1
0.0443308517320495 1
-0.204213490379337 1
-0.12419008612479 1
-0.119228365923055 1
0.110643655221978 1
-0.0589096925878238 1
-0.109918097114486 1
0.307708656637823 1
0.268307410993357 1
-0.172130160864164 0
0.180530996522979 1
-0.302095455560325 1
0.0232007635280553 1
0.13258869107793 1
0.234085471526434 0
0.0331704118159121 1
0.106897828548042 1
-0.081592607215583 1
-0.0178632518380218 1
-0.208852968335901 1
-0.167740987206986 1
0.181045241235436 1
-0.153149658182177 1
0.0102601176037562 1
0.208957164466438 1
-0.203232222394858 1
-0.0187845436180365 1
-0.0436886257524169 1
0.00508002238526813 1
0.0156297978901434 1
0.0267534215134133 1
0.122596951197898 1
-0.0924338820796189 1
-0.356302190337593 1
0.115770321190592 1
0.0452960601013034 1
-0.185551030638994 1
-0.147350983935596 1
0.294803291203393 0
0.339416693691147 1
-0.00427979299648122 1
0.29092381615636 0
-0.0516829682922544 1
-0.247532706644457 0
0.227743668027855 1
-0.0431620003168279 1
-0.03377724846886 1
0.0120926940143664 1
-0.0761514058902077 1
-0.195212138269827 1
-0.00418956759168093 1
-0.00901543155568089 1
0.06359825487872 1
-0.0492901296625899 1
0.0710955296408777 1
-0.213561190475584 1
0.242486694733608 1
0.0111857526856835 1
0.0656441596815952 1
-0.25189056045765 1
-0.341760920447227 0
0.1024702376106 1
-0.0468315735104817 1
0.268641675530391 1
0.0492025350886388 1
0.170285638720333 1
0.148184179985831 1
-0.129167309527665 1
0.00942604454618021 1
-0.0956720123401293 1
0.218030680875338 1
-0.301536668140002 1
-0.221207736306267 1
0.0525644867241719 1
0.252888931694232 1
-0.0582084651774663 1
-0.23162429949605 1
0.0845582546502401 1
0.0391740021003098 1
0.306943710704886 1
0.179522065103409 1
-0.262394044917223 1
0.143998387119362 1
-0.051493340391644 1
-0.137446561167013 1
-0.158047796656737 1
0.149894636549104 1
0.0876602321829993 1
0.23856719979163 1
0.0458053169843672 1
-0.0115131279816457 1
0.362839255952363 0
0.0394203897237328 1
-0.182411496380567 1
-0.152909530658121 1
0.193897137611626 1
0.0857654154499509 1
-0.210466381659059 1
-0.0727151827183309 1
0.0754304474345939 1
0.27363214192194 1
0.0523975217817588 1
0.0685346227687377 1
0.0183880005210769 1
0.166760610259195 1
0.236783174566743 1
-0.23776413183232 1
-0.35718634090516 0
0.165243762350425 1
0.192420325889897 1
-0.104423109650089 1
-0.0728013015505776 1
-0.207752919186802 1
0.234334922697977 0
0.128728424026044 1
0.0673420003223303 1
-0.229055737636441 1
0.0243945223300282 1
-0.0633130521903523 1
0.0769519670040417 1
0.232624907086717 1
0.0465919257474597 1
0.241612454124788 1
0.288483558472405 0
-0.0587845814464057 1
-0.0755507559091876 1
-0.0215904668575712 1
-0.138451120916934 1
-0.031539422689413 1
-0.0387126020302396 1
0.206823150906291 1
0.205652929838157 1
0.179090395529594 1
-0.0675318588810585 1
-0.0722916738806921 1
0.0558786985672945 1
0.114678506389877 1
0.142024049179791 1
0.0974400099095826 1
0.358094707177023 1
0.356855256584136 0
-0.381674242692347 0
-0.142963494317617 1
0.126132475775047 1
-0.0461213672553445 1
-0.252631849732133 1
-0.238880941570235 0
0.130319624796803 1
-0.0331499230021175 1
-0.207908753209057 1
-0.130670766010061 1
-0.160299297589331 1
-0.285676221330846 1
0.0568327588602922 1
-0.0743791215769009 1
-0.0673439533916442 1
0.146279099072711 1
-0.0835105077627673 1
0.331037119377557 1
-0.100337978449097 1
-0.0339124563633187 1
0.270183643979311 1
-0.0430368958717999 1
0.0528097666118982 1
0.235947616984822 0
0.199096534274437 1
-0.0293481609447683 1
-0.0647646236839017 1
0.191548523005013 1
0.0314141207674305 1
0.0230049970759491 1
-0.106577172470758 1
-0.131930292055265 1
0.0333194604352113 1
-0.139409700099603 1
-0.140659809340663 1
0.0363518927973452 1
0.210623252035584 1
-0.0328726459942748 1
-0.000534097897679525 1
-0.0571112091517353 1
0.199814567110884 1
-0.302968428803664 0
0.367890347517562 0
-0.0748701288466861 1
-0.087252484340185 1
0.11540714105101 1
0.028300475027529 1
-0.0875660907423002 1
0.107253446709768 1
0.24865260202015 1
-0.0974929056503629 1
0.0337057375570204 1
0.0734034361416146 1
-0.242366147916365 1
-0.147796508096832 1
0.254047510600938 1
0.0347707260803488 1
-0.323981827765775 0
0.0902752936053146 1
-0.0454347918548563 1
0.0318639200526525 1
0.0314948533724571 1
-0.263391701125261 1
0.0334061467888587 1
0.344563702568365 0
-0.0900505084201137 1
-0.129981423414655 1
0.240184591727721 1
-0.0717582039937696 1
0.103485681794849 1
-0.349735025742948 1
0.0532386355095344 1
-0.223653987748933 1
-0.275529639331906 1
-0.0532004550688727 1
0.238220213973021 1
-0.123237115391852 1
-0.158194759662671 1
0.0487963877527991 1
0.167862309141726 1
-0.0199826828659731 1
0.0434727803810423 1
0.0786294650704809 1
-0.0428931103043948 1
-0.268784134945484 1
0.0396064093523009 1
0.00119156020630404 1
0.122040380172558 1
-0.177060581409516 1
0.203648572859049 1
0.0790755789258623 1
0.0249844730078644 1
0.0615656564702628 1
-0.0649866598670942 1
0.191842923893267 1
-0.000215007153974905 1
-0.128751497003488 1
-0.119634826318642 1
-0.127387890839906 1
0.0756836059113763 1
0.141575452246195 1
0.00245967154933248 1
-0.0774898968277304 1
0.109834002589994 1
-0.0545727625375313 1
-0.0332423096582482 1
-0.162237597444059 1
-0.125387674315174 1
0.019838851898413 1
-0.658552222192843 0
0.33943196926746 0
0.0144838984180775 1
-0.0216790506617421 1
0.263197481551352 1
0.249848514126638 1
-0.242582399646606 1
0.153085581733416 1
-0.133031687996608 1
0.0640026660980357 1
0.146286336463846 1
0.149976453134668 1
-0.193305955100487 1
-0.0883661079122441 1
0.191268004421538 1
-0.0682560420765966 1
0.226554251094305 1
0.159530760016872 1
-0.0754289088874928 1
0.318578955282323 0
-0.118930931371326 1
-0.0110712133737387 1
0.153942818419797 1
0.228205604085548 1
0.099592291577606 1
0.0174131199905312 1
-0.087007694133924 1
0.0705296851169006 1
0.0672393217083091 1
-0.0194996829100604 1
0.217945995274299 0
0.0851210508072236 1
-0.200965626120307 1
-0.0308044978440903 1
0.118654990813661 1
0.0260260212860265 1
-0.0856386510714009 1
0.327400204583298 0
0.135177627212012 1
0.0135357450757909 1
-0.133390639051791 1
-0.214500672583572 1
0.200617614939396 1
0.218227654061125 1
0.477142072620357 0
0.0837948832780185 1
0.132988684720562 1
0.0674813716600229 1
0.110114678292807 1
0.135263821341498 1
-0.221721128005443 1
-0.162960524851631 1
0.0483119205220545 1
0.183905421276294 1
-0.047934718961097 1
0.0179299705693063 1
-0.0363920860089183 1
0.120041248351946 1
-0.162976624231976 1
0.0306938835505193 1
-0.199411515064612 1
-0.258854573901353 1
-0.0402125117841731 1
0.132528982188958 1
0.119738415024978 1
-0.330217154928599 1
-0.201520712688754 1
0.0183931440498833 1
-0.25356571241318 1
0.169561668499624 1
0.0106627922286788 1
-0.165637800424079 1
-0.288119701087299 1
0.324842725474551 1
-0.274270723366544 1
0.224541167418399 1
0.356801662247075 0
-0.0272807193800037 1
0.0758219889790652 1
-0.129258348172921 1
0.0115029888284938 1
0.214654054477041 1
0.317218363342962 0
-0.0925643239304371 1
-0.0128607628109222 1
0.0227917112003697 1
-0.329300624119249 1
-0.0636319434198737 1
-0.174226978585224 1
0.0168414436543777 1
0.0835293482841824 1
-0.0576613378069284 1
0.135473409610597 1
-0.103063937816511 1
-0.0105178067769616 1
0.0964588779353154 1
-0.0504690841945525 1
0.247142009628403 1
-0.0619546461207749 1
-0.28769791256384 1
0.158869512772053 1
0.292768083796567 1
0.0967364581005213 1
-0.202735216265913 1
0.0123480949980069 1
0.346336442387268 0
0.217677338637807 1
-0.22250536856087 1
-0.188200709029304 1
0.128523155755017 1
0.0494018379345608 1
0.0714983697719423 1
-0.240609338464305 1
-0.0574811502773177 1
0.0640321062631835 1
0.202941445553651 1
0.254076937355931 1
0.289004618723386 1
0.169074962761395 1
0.103136735158066 1
0.230988723322835 1
-0.418243488977977 0
-0.119352032101646 1
-0.253389391785768 0
0.300008307615133 0
0.0547483069615482 1
-0.14118611804162 1
0.0700922930163177 1
0.0528115809476424 1
-0.127059403629702 1
-0.293650008956523 1
0.0505457994005105 1
0.0325575846755708 1
0.0602088444693046 1
-0.242893633655601 1
-0.113167338715485 1
0.216318927141094 1
-0.23320525988445 1
-0.14525237487381 1
-0.278770081429297 1
0.01590249515649 1
-0.183704948430387 1
0.250010514816387 1
0.0976354891305664 1
0.0326568260334405 1
0.157008319157604 1
0.12744275504837 1
0.247874759222472 1
-0.0962804831678893 1
0.107289426091424 1
-0.00791775530068287 1
-0.27712087237623 1
-0.16398156029458 1
-0.0125435397542084 1
0.283652754370733 0
-0.101240941909452 1
0.067686892146348 1
-0.265750782863648 1
-0.0724031696930293 1
-0.0314891927599619 1
-0.0510849064771152 1
-0.293116016924425 0
-0.150501202755494 1
0.0189205249056237 1
-0.0418063790117604 1
0.0818209999211578 1
0.196619413310904 1
-0.0171853864198286 1
0.123864332505621 1
0.0295118919163743 1
-0.101066775305762 1
0.037708835500725 1
0.155650786285649 1
-0.225529783471837 1
-0.299090422489961 0
0.180365827888072 1
0.265801208977122 1
0.18847645305087 1
0.161503478103943 1
-0.168717657932245 1
-0.276552708884653 1
0.0842937312538052 1
0.167215589122117 0
0.233486855043572 1
-0.0942601734947381 1
0.167839821051659 1
-0.106263140781024 1
-0.0229886443733428 1
0.048045810202341 1
0.222549562612682 1
-0.0146091595091964 1
0.112002524810223 1
-0.0755148066887193 1
0.291507111548063 1
0.213059156234525 1
0.0218600673354334 1
-0.0507833422731765 1
-0.269270373950865 1
-0.0767693556096075 1
0.0623421499423204 1
-0.110533669738278 1
0.0987455896942909 1
0.185837114617871 1
0.366135915547742 0
0.160533946614621 1
0.287522563684669 0
-0.116977469007845 1
0.295078889138124 1
0.0607080564037169 1
-0.134236429908163 1
-0.0865603229721323 1
0.290465904330597 1
0.108650833637958 1
0.0687551085147688 1
0.138817728060338 1
-0.279070761410818 1
0.0662002506669731 1
0.291806449296321 1
0.430781361318912 0
-0.00862117382259087 1
0.230602269479227 1
-0.0741063190378283 1
0.0475651035989087 1
-0.00452276635390146 1
0.101945097365693 1
-0.190706859078489 1
-0.0990938130413419 1
0.276544561929294 1
-0.49959879882828 0
0.187212234652073 1
-0.051150241995029 1
-0.0471432392280097 1
-0.0959706217788534 1
0.135704290201261 1
0.0388095535526226 1
-0.0828216971804345 1
0.299530285838068 0
0.155322494984292 1
-0.0100861899507962 1
0.113563564562957 1
-0.0145981108048543 1
0.276580988084473 0
0.0870953217666391 1
0.149230081056941 1
-0.142594144560539 1
-0.0581851844701212 1
0.115013047994018 1
-0.0761416262912901 1
-0.378920999950718 0
-0.167005391441268 1
0.342911702312624 0
-0.239684691458305 1
-0.223129565706257 1
0.130361063368965 1
-0.0871918441165657 1
0.188791430030261 1
-0.254249688632665 1
-0.256337394433783 1
-0.00926309035083057 1
0.0846740079356771 1
0.00296903904473535 1
-0.117593436446274 1
-0.0156696534585345 1
0.232264196594848 1
0.0780700987075842 1
0.254928090923458 1
0.528852263638302 0
0.147079904916103 1
-0.274491797636323 1
0.0996878047159313 1
0.335658559349434 1
0.127841127045574 1
-0.109614964506056 1
0.123133829230317 1
-0.181641458379345 1
-0.136366527350262 1
0.301627670499551 1
0.0336536729259651 1
0.0442146609572733 1
0.0868554484389524 1
0.58044912856756 0
0.0084995709549659 1
-0.0104988351332602 1
-0.267663869600287 1
-0.207263629583704 1
-0.169411466828886 1
-0.378207722109489 0
0.0719249403861693 1
0.134078599457272 1
0.18847633743809 1
-0.0952577423467995 1
-0.0426390645825127 1
-0.0993840309928855 1
-0.116773510176615 1
0.0220980508914025 1
-0.0267383348373012 1
-0.0181551561266347 1
-0.0257474808305415 1
0.206814264722523 1
-0.0623765344177201 1
0.0561205461109298 1
0.266354903026742 1
0.0559844703218469 1
-0.0932682337068247 1
0.0480401151717834 1
-0.135574385943586 1
-0.338641868230161 0
-0.0856409529619653 1
0.0449901729651245 1
0.0615421559748321 1
-0.44471359893657 0
-0.350588308808054 0
-0.224164823382933 1
-0.0346574024339623 1
-0.15775089700344 1
0.463865893976625 0
-0.0478358927796875 1
-0.0701679256608342 1
0.129757909053646 1
0.233152697571821 1
0.0426954173970792 1
0.16522428514593 1
-0.0741880589851766 1
0.205672619924452 1
-0.330418054057858 1
0.111443056116581 1
-0.407460043392904 1
-0.0174911037976877 1
-0.359918018270307 1
0.100803973196774 1
-0.240144592884555 1
0.220790042555014 1
-0.149662661984728 1
0.068627416071102 1
0.0802900742858704 1
-0.260889546116734 1
-0.155623778486609 1
0.138402675648411 1
0.192318905352608 1
-0.10692004894898 1
0.265268012077436 1
-0.139488115555541 1
0.0440789954549746 1
-0.252026308419505 1
0.21900719470918 1
0.121194226315314 1
0.0712894838657806 1
-0.00670945266139779 1
0.141906851424087 1
-0.215170685531482 1
-0.163766877224097 1
-0.401064160837666 0
-0.107301752527756 1
-0.109761617589916 1
-0.121717742989602 1
-0.248651618090033 1
-0.17229333369795 1
0.174970122714722 1
-0.157188690183088 1
0.00119313717779892 1
0.042772342140624 1
0.183673179718381 1
0.0879027691830777 1
-0.358863974485628 0
0.121342053316379 1
0.12983122089097 1
0.205352844884483 1
-0.264680882221946 1
0.228047239202008 1
-0.0697342081208628 1
-0.287559935523511 1
0.223257254375598 1
-0.240888337880122 1
0.0987844907945836 1
-0.310547428384579 1
-0.279667893009905 1
0.198834191374828 1
0.043166640507687 1
-0.12288785559168 1
0.0671055403324054 1
0.163720111603402 1
0.133652112776211 1
0.199456692203272 1
-0.260048765117899 1
-0.217112000618847 1
-0.114107929550039 1
-0.102485118541306 1
0.00722846736401011 1
-0.335904229227948 1
-0.0699827159066218 1
0.0292753357339166 1
-0.385767363856958 0
0.276906736596813 1
0.177461201410723 1
-0.166807287416838 1
-0.0538841638011978 1
-0.338318062012441 0
0.12472983009573 1
0.0873162812827171 1
0.213667361432445 1
0.4066654837337 1
0.0213184556974497 1
0.341000297486935 1
-0.183726976661568 1
0.0746357173457262 1
-0.043657015100922 1
-0.324779182452077 0
0.0739107937908254 1
0.0834471563944602 1
-0.111853204078309 1
-0.141845160332024 1
-0.208552606659317 1
0.0189039915900239 1
-0.0341563052348544 1
0.12086830671571 1
0.172008787283312 1
-0.22350907044352 1
0.142545653364435 1
0.180519134183375 1
-0.0389782129212849 1
0.0999865100579631 1
-0.102259538510595 1
-0.303698155264949 1
0.151725099581604 1
0.30208326106965 1
-0.1658530186931 1
-0.0803018706962563 1
-0.389696990387755 0
-0.200305090941898 1
0.369301269545796 0
-0.124553388877462 1
-0.153045089041474 1
-0.37192836274745 1
-0.419168989386512 0
-0.0868808874085113 1
0.0988242012477417 1
-0.164770542945028 1
-0.0664033251532721 1
0.0390685817477629 1
0.144392102110231 1
-0.0465509127293146 1
0.0815840798016904 1
7.49490601896843e-06 1
0.10346353209049 1
-0.0968536971489538 1
0.271701106064149 1
-0.347330545300856 1
0.42554165663318 0
0.0646722184954145 1
-0.0493937278703675 1
0.065929004287622 1
0.0710356780691895 1
0.0305274223762659 1
-0.0451993910316661 1
0.101629492149448 1
-0.182151259231547 1
0.087822738417972 1
-0.0104025382289568 1
0.0355631138660942 1
0.0363999048555581 1
-0.398063210886586 0
-0.194532767620157 1
-0.0477606359880585 1
-0.085531862820375 1
0.315620728753776 1
-0.0421287582614547 1
-0.0233246261602934 1
0.351068707184917 0
0.15299387944741 1
0.139892853881272 1
0.174040454259971 1
0.177648937043791 1
-0.138276055332191 1
-0.117351116408326 1
-0.211721204221258 1
0.0316839669823059 1
-0.358970843674504 1
-0.339464528024687 1
-0.117199556064085 1
-0.0228854684178625 1
-0.267155320195315 1
0.248610326511446 1
0.211652320342857 1
0.0198476355611902 1
0.126050377803336 1
-0.237400216524571 1
0.0987119827695643 1
0.10841873949955 1
0.100178409727058 1
-0.048138670721166 1
-0.234304551451387 1
0.0685761531800378 1
-0.193102644723495 1
-0.044876225257039 1
0.355423574601927 1
0.0265360649756909 1
0.298435569907044 1
0.137142903806204 1
0.025437518404618 1
-0.0718707648371494 1
-0.0668336544356342 1
0.0510986497979636 1
0.260885129003705 1
0.0361868601844182 1
-0.102405360474107 1
-0.078097357766778 1
-0.130879652647776 1
-0.197915621207917 0
-0.00478974147391921 1
0.0383273574485598 1
0.0637356727589798 1
-0.126658311313552 1
-0.271455989797476 1
0.11791161424612 1
0.254704618125988 1
-0.0763482098669206 1
0.156501925474423 1
0.319323317680321 1
0.0463713881343213 1
0.0149490041152054 1
-0.112342412386406 1
0.0886453656082567 1
0.0849416653934943 1
-0.205281656143938 1
-0.176094686558454 1
-0.169876616014214 1
0.0469083436245775 1
-0.0630998762623859 1
-0.00419597269837048 1
-0.147281665806987 1
-0.137792716086766 1
-0.0600927269941344 1
-0.163238993280642 1
-0.219196919401267 1
0.0373056868509009 1
-0.1860177279318 1
0.219346019359833 1
0.222208779753849 1
0.22774540548769 1
-0.368995289822169 0
-0.247108485969401 1
0.141793612829813 1
0.0603246679179783 1
0.156144780674372 1
-0.0283035179306277 1
0.114122505466853 1
-0.105494066219841 1
0.251886292576674 0
-0.240924039032461 1
0.0559214288109773 1
0.0186668676280977 1
-0.192408217406109 1
-0.101638644336347 1
-0.0256995410792586 1
-0.230241585721121 1
-0.0164347658263866 1
0.0193166270585598 1
-0.0748489797014013 1
0.168428665846309 1
-0.257737069341546 1
-0.333641351553837 0
0.440639900514713 1
-0.0087259579595422 1
0.198399711448655 1
-0.118706196458252 1
0.131638458447792 1
-0.240794763190468 1
0.135650877334835 1
0.0781946477862312 1
0.319489105900198 1
0.0266663375089077 1
0.0111698299951924 1
-0.210422984852907 1
-0.0938067860612932 1
-0.00752627294052426 1
0.0426735752308831 1
-0.254393046796079 0
0.25007540382148 1
-0.0110646955719778 1
0.136737914884389 1
0.0392329295927659 1
0.137282592003806 1
0.111343580302618 1
-0.0321679129395967 1
0.51514936952905 0
-0.179331864349626 1
-0.185450484305779 1
0.0244682359590743 1
-0.025977238084692 1
0.0307211775691305 1
0.111030341202846 1
-0.0106933945383091 1
-0.347558830011272 1
0.0340306108295934 1
0.149025362978088 1
0.0681215724228223 1
-0.0253801831835912 1
0.262433179771447 1
-0.0830108960286771 1
-0.158785801634565 1
-0.0222574322462096 1
0.381413598896548 0
0.181758720967571 1
0.0828778524270068 1
-0.2271557578721 1
-0.0771262846229708 1
0.253318546425987 1
0.126331387270109 1
-0.0932429146158513 1
-0.0194815196890631 1
-0.250803312675796 1
-0.100664979421456 1
-0.0533667751919297 1
-0.102303508051615 1
0.00809716131710313 1
0.0949422329485034 1
0.0276286748531525 1
-0.0659860156040859 1
0.171037291800607 1
0.378592955428409 0
0.175236995014284 1
0.052432517363414 1
0.0870177396462802 1
-0.273776253931323 0
-0.172641267095692 1
-0.0985781536474594 1
-0.346420479766258 1
0.177464680166471 0
0.0702629457838948 1
-0.0134903399884778 1
-0.07632935707873 1
0.255114732721155 1
0.235882759342945 1
0.0760434890436532 1
0.0641116150495937 1
0.14980391222676 1
0.0137870078644598 1
0.149203872269275 1
0.00805561858261 1
0.0150509341605715 1
-0.509274253633227 0
0.13452105568342 1
0.0522085151662693 1
-0.21252561355235 1
-0.125351473833601 1
0.0206429863856262 1
-0.261150461655391 1
-0.160749442466625 1
0.307636023974589 1
-0.275359480454104 1
0.091880845975444 1
0.0549958331668047 1
0.00202759260521501 1
0.179180684627968 1
0.094975951232035 1
-0.189473872539491 1
0.0204459047354607 1
-0.106974857489383 1
0.197429894338075 1
0.376953888988573 0
-0.0377404949729815 1
-0.051449465460666 1
-0.291300153176499 1
-0.0815410126680124 1
0.0121644038809221 1
0.276279711625071 1
-0.402927782247768 0
-0.103106397461661 1
-0.247416921277861 1
0.0258913161876314 1
-0.0684092995779591 1
0.0630569906221089 1
-0.0108527534253579 1
0.0747097941475989 1
0.0920072935644266 1
0.0106271981014274 1
0.0883390905336358 1
-0.0975105289623957 1
0.418354466402058 0
-0.0450916943040402 1
-0.0963324192294608 1
0.0889442026986801 1
0.175464509257624 1
0.089849494760158 1
-0.04436882909568 1
-0.256338252818073 1
0.0813595937750262 1
-0.542506698536374 0
-0.117143090528964 1
0.34626480143022 0
0.0914786224581497 1
-0.134741527119255 1
-0.266979601179117 1
0.0407274280380565 1
0.00885956596727626 1
-0.0431631929566416 1
-0.0054760121073501 1
0.245878467482412 1
-0.186655136091844 1
-0.143343675529886 1
0.250266498754801 0
-0.201589273983839 1
0.246675890369829 1
-0.0833371776940444 1
-0.103375148385769 1
-0.0115101085158474 1
-0.418131974741318 0
0.121125368186959 1
0.235683257061891 1
-0.0855095198882655 1
0.195585278760471 1
0.12989697191091 1
0.252298477604805 1
-0.153633528959852 1
-0.098038905588724 1
-0.102280674521715 1
0.0840171725523222 1
0.021860980162194 1
-0.128176222625592 1
-0.242732686581789 1
-0.031226657382073 1
0.045355683005597 1
0.177069266475721 1
-0.202923938136464 1
0.179482367324132 1
0.2605210215728 1
-0.100486044170945 1
-0.0382739597702557 1
0.00783980152280491 1
0.41205004039477 0
0.0306792145784971 1
-0.106839990978704 1
-0.0700447934071486 1
0.0809402897981645 1
0.131004207738011 1
-0.222002140329881 1
0.337386566913931 0
-0.109368101682022 1
0.135647310920449 1
-0.00117227304381712 1
0.353108549885049 0
-0.136565600703413 1
0.023058216804667 1
-0.302502296599452 1
-0.0400362229173285 1
-0.0590229265549299 1
0.0512090302712302 1
0.038008637458105 1
0.209844943349502 1
0.130191308362556 1
-0.180964229451523 1
-0.0251390833397165 1
-0.0155177238761912 1
-0.00964644464605572 1
-0.226019329958329 1
-0.107103663816503 1
-0.159077758223194 1
0.00680431771706255 1
-0.00303601199181556 1
-0.129541800896646 1
-0.10328249455361 1
-0.0471407695878054 1
-0.297756931531774 1
-0.263555840844223 1
0.126084381368008 1
0.0500716652927965 1
-0.168564674883663 1
0.132445008816848 1
-0.0211251605864743 1
0.273500244316335 1
0.113899514673548 1
0.098556800901608 1
-0.0515753896814732 1
-0.240973114600456 1
-0.314630318509727 1
0.342156487702272 0
0.323881615980784 0
-0.16073533286237 1
0.16627421974346 1
-0.20863653837576 1
-0.19434975927151 1
0.0310088977532112 1
-0.0262989643832037 1
0.111557417402522 1
-0.0104988521891218 1
-0.0711534914296463 1
0.223736832018524 1
-0.341232129736009 0
-0.347275718904126 1
0.0996574136948719 1
0.15079970782281 1
0.191791321430034 1
-0.203570880386503 1
-0.25277015539434 1
0.166288107101036 1
-0.04122082215682 1
-0.0577556882958451 1
-0.216738191788928 1
0.111418578823896 1
0.110824409580967 1
0.178009721327381 1
0.0143780569405552 1
-0.0150248867566489 1
-0.258662241632682 1
-0.0521931803065062 1
0.289699124734696 1
0.149219064116511 1
0.0520396578501181 1
-0.0741570594758834 1
-0.0951254770296632 1
0.232963434997367 1
0.309227146190661 1
-0.135757693157653 1
-0.257092650797882 1
0.0543094058029799 1
0.16190885310202 1
-0.0111404931127042 1
0.059469735370453 1
0.0946502136288367 1
0.0453917711810265 1
0.243933105739683 1
0.0652639797040075 1
0.0182194811701358 1
-0.087991030745391 1
0.0784489922058631 1
0.422513286326778 0
-0.0447471649483303 1
-0.00795743454960371 1
0.0793219917727384 1
0.285331301002115 1
0.00297539101842291 1
-0.0355798380479912 1
-0.10099007238097 1
-0.0671805658038936 1
0.0575580806985075 1
0.0547704730190392 1
-0.141744526267626 1
0.325125913105794 1
0.314188034371231 1
-0.163388126806989 1
-0.179528513352472 1
-0.173120404598324 1
0.0234552420360857 1
0.272347049793296 1
-0.0321462120080848 1
-0.218058339457464 1
-0.0109999601559654 1
-0.0708286774798468 1
-0.163007053387316 1
-0.139811606252658 1
-0.0765752386789323 1
0.188037914719989 1
-0.00286814334247779 1
0.121339378046968 1
0.281685609990969 1
0.150178089756878 1
0.106647495390037 1
0.122044544569963 1
-0.0196224841508351 1
0.0413444288681355 1
0.274445491923259 1
0.469475396817372 0
0.0153562275073515 1
0.185380450360904 1
-0.200826897732999 1
-0.0403485791841077 1
-0.153743154150221 1
0.00152674991819585 1
0.215010559671612 1
-0.418085770774134 0
0.0330110087716845 1
-0.18881041338572 1
0.066598450912107 1
-0.107705127347956 1
-0.063678936729391 1
0.117897786783677 1
0.221534431987325 1
-0.0422623402750426 1
0.241821259115248 1
0.453217562921871 0
0.0461402154460536 1
-0.124730406762207 1
0.0238209630341878 1
-0.140876094545968 1
-0.126975474229524 1
0.29500905185924 0
0.260105479301102 1
0.0869009424730408 1
0.0195654736059132 1
-0.111431159100082 1
-0.19693324447683 1
0.0621618456780028 1
-0.0743100032844669 1
0.179086033018071 1
-0.151017657163014 1
-0.0219455406894403 1
-0.178855244756111 1
-0.00912226022234406 1
0.140495400157571 1
-0.164271500567176 1
0.0712916994800916 1
0.275069832801313 1
0.198622358836322 1
-0.0131645498588772 1
-0.0879476952568375 1
0.0524093871428708 1
0.190304108670084 1
-0.303324009854441 1
-0.0811104664241525 1
-0.0795009939471417 1
0.119554566057192 1
0.0864519731098153 1
0.110030290118431 1
-0.0987121300846161 1
-0.0988324199046982 1
0.127862753577567 1
0.244236968909054 1
0.153503730539323 1
0.0565372834148466 1
0.118846606854106 1
0.0930960511449661 1
0.406129873589143 0
-0.242667833117172 1
-0.166068316358003 1
0.13032630581001 1
-0.202769706548121 1
-0.0272159615775113 1
0.0177879072419423 1
-0.123585561674117 1
-0.172385029753144 1
0.0658853383365352 1
0.223483482430812 1
0.0549379487181602 1
0.228812972477278 1
-0.320567028391959 0
-0.140337866904504 1
-0.00279696260013122 1
-0.192592996129924 1
0.116874107573896 1
0.0702955688422784 1
-0.325512571151565 1
0.257144313423357 0
0.282050493369025 1
0.0403919498709161 1
-0.021894862354461 1
0.162738153031017 1
-0.253505235348101 1
-0.0111189410617263 1
0.0555989379059074 1
0.0992135164745355 1
-0.0409120423080942 1
0.298654842638013 0
0.306914527146585 1
0.170255898393806 1
-0.0998639718804015 1
0.153497653128658 1
0.122040367150889 1
-0.163226870512593 1
-0.0825068178704735 1
-0.230230007350523 1
0.362898702163001 0
-0.155533604119721 1
-0.00482439203266576 1
-0.12843232632898 1
0.0357710373346978 1
0.168248524329185 1
-0.163405374696585 1
-0.064878772264045 1
0.149153863532258 1
0.0686242741241184 1
0.174869847701912 1
0.139381326417748 1
0.00640646296735194 1
-0.164563050242883 1
-0.0343483040483314 1
0.093090916693104 1
-0.220145123340422 1
0.223234493249902 1
-0.0832713752538821 1
-0.0696016399717193 1
-0.188996081589675 1
0.241822764723787 1
-0.171785959618761 1
-0.086828921318844 1
-0.140530983383898 1
-0.290934109582396 1
0.15463466145042 1
0.141013334442751 1
0.0800564594828511 1
-0.0700212620620644 1
-0.0357102419315597 1
0.109933053672531 1
-0.111382172280589 1
-0.0654952514826572 1
-0.23464436721944 1
-0.0391402796629322 1
-0.112069150218499 1
-0.320941257451295 0
-0.473880545184529 0
-0.119622267956775 1
0.0884569419890183 1
-0.0226638992660932 1
0.0553479128974767 1
-0.0880667852931121 1
0.0949953179687786 1
-0.0789603224066846 1
0.0335531197007325 1
0.0290042612010279 1
-0.0346738735662274 1
0.255448440307413 1
-0.0409839162840293 1
0.236091202236218 0
-0.18791992375666 1
0.376691974167599 0
-0.00950054229365246 1
0.0878107842200296 1
0.124449594022643 1
-0.0221842505785228 1
0.155325559639365 1
-0.0731267600976378 1
0.0734536566327537 1
0.0723359386628971 1
-0.00120943764935612 1
-0.110537625200699 1
-0.388000293543779 1
0.409212282986575 1
-0.126355855106431 1
0.157792981170866 1
0.146266813338676 1
-0.323645427259135 1
0.028653195932148 1
0.012034605060416 1
-0.249041407448599 1
0.0797092959580459 1
-0.144042864343955 1
0.144721154856618 1
-0.144916368269965 1
-0.32934809995864 1
-0.14895453773974 1
-0.0745002317982296 1
0.136958397764666 1
0.0308645448396873 1
0.400229247104163 0
-0.0340525239717827 1
-0.0224958079378561 1
-0.297154796254487 0
-0.54330337371725 1
-0.0634876766992755 1
-0.234079307859497 1
0.0276608131074317 1
0.0754222880979404 1
0.264594631820789 1
0.163630644145164 1
-0.0152976128869215 1
-0.302151588323058 1
0.148865314079403 1
-0.161568490531702 1
-0.0592450043926103 1
-0.187371259274449 1
-0.260808311349776 1
0.239848840906714 0
0.115556224740017 1
-0.447178339427749 0
-0.0589955075508922 1
-0.272662122759402 1
0.139820807898616 1
-0.32486731303506 0
-0.056436706156291 1
0.0398864593174317 1
-0.146576842694525 1
0.117785068485059 1
-0.061337130512538 1
0.158873951061629 1
0.225458306770646 1
-0.0458045607695876 1
0.0409695445489232 1
0.0925755407886407 1
-0.0536556290386873 1
-0.122218142060926 1
-0.218838709132374 1
-0.0970605657066648 1
0.0184053026936767 1
0.111420450145956 1
-0.121440204620858 1
-0.153248853729113 1
-0.35844416512541 0
-0.0695558708704892 1
0.224672166318022 1
-0.126007426506253 1
0.177292567838639 1
-0.213493677302384 1
0.0727718619703014 1
0.424565371576386 1
0.121010063037401 1
-0.254184527785056 1
0.0602946122584297 1
-0.0988897379636241 1
0.107511650016175 1
0.0463868273206118 1
-0.149010466740986 1
0.0750939372154359 1
-0.00921184227603431 1
0.0244342312620843 1
0.306610096843471 0
0.138550130113313 1
0.0633389640241857 1
-0.139706393337628 1
0.351759501497909 0
-0.165184709272823 1
0.0727326719480639 1
-0.384849218207059 0
0.165162350327648 1
-0.064399569745339 1
0.0164089761914696 1
-0.121788241950863 1
0.0583494822207579 1
-0.117871995678092 1
0.0103433153280375 1
0.288338124476884 1
0.526382640548904 0
0.122242532118671 1
0.428338158722854 1
0.142479898087387 1
0.0883739686144169 1
0.0410061743279869 1
-0.0288521460248605 1
0.0164104444297747 1
0.188681301765805 1
-0.107936437585975 1
0.0150178876012044 1
-0.252217209340078 1
0.248371790600554 1
-0.0626132943290373 1
0.195534903848897 1
-0.111310300597423 1
0.211427536409899 1
-0.0690539221087537 1
-0.0494420606857342 1
0.0241146554168065 1
0.17605338266763 1
0.0617321371215053 1
0.135519796918471 1
0.0580117444640414 1
-0.210939566311739 1
-0.0870814755664402 1
0.0521165212552887 1
0.144890629898925 1
0.304169942676264 1
0.0888406669234705 1
0.0757701838917916 1
-0.0355695893567511 1
-0.137703083743593 1
0.0402504035251602 1
-0.0238984687463373 1
0.222506770758056 1
0.096150206376508 1
0.190333620733701 1
-0.194343946944554 1
0.033553834003491 1
0.164898264841223 1
-0.182710374198535 1
-0.297459158400259 1
0.222670585207665 1
0.0839147609816689 1
0.0824249531480119 1
0.159745187740385 1
-0.0547300842574874 1
0.2231761855305 1
-0.114578981626655 1
-0.00131436249338013 1
0.0669656277998615 1
0.237267443378768 1
0.207780946884933 1
-0.0840314520404374 1
0.18669381926288 1
-0.241091714073506 1
0.11184783131299 1
-0.0359271787508048 1
0.056496833376138 1
0.0810692927696791 1
0.251579405219786 1
-0.1354406760438 1
-0.190886943123944 1
-0.0556095912504425 1
-0.103324533354855 1
-0.4100151165591 0
0.179232247937176 1
-0.214151953607687 1
0.138847361904653 1
-0.43148469340641 0
0.0704401661830818 1
-0.0870951785092769 1
0.074797699920604 1
0.0399939767546125 1
-0.0967075147838248 1
0.280507002572713 1
0.521574919254352 0
-0.0802917885652731 1
0.232989133147212 1
-0.391298093468081 0
0.230789238330848 1
0.0620603487145419 1
-0.209513860816712 1
-0.107183077846417 1
0.128221759382553 1
0.0328772722182538 1
-0.487861237106096 0
0.251111839418112 1
0.0490220126535409 1
0.0850124053392583 1
0.533485404518196 0
0.0121277886660971 1
0.0626614283221171 1
-0.0164331619959755 1
-0.127894267565992 1
-0.313411303757241 1
-0.283794391577831 1
-0.122353683282637 1
0.193271534023006 1
-0.0556425342328771 1
0.313035928767417 1
0.0608247650004235 1
0.394230086397097 0
0.0351789421494257 1
-0.0499586753414305 1
0.0138715025910757 1
0.223739162497528 1
0.222288123264674 1
-0.112079549806653 1
0.0781242601429199 1
0.213297120311948 1
0.270973279049928 0
-0.23179406762276 1
-0.208478366693353 1
-0.151159849151139 1
0.033667170587143 1
-0.188430406517583 1
0.00436061364976712 1
-0.375525440379005 1
-0.15786490753565 1
-0.155207955624554 1
-0.11165393432073 1
0.0841687671299291 1
-0.118085720630297 1
-0.0399336443936743 1
-0.0308866342256531 1
-0.0912882700036165 1
-0.0144343501203684 1
-0.134031211824838 1
0.164246138928513 1
-0.0136326158883405 1
-0.0952613858917867 1
0.258970432274261 1
-0.237223249806953 1
-0.150075939574841 1
0.233311079002041 1
0.0437251366159859 1
-0.299345732929697 1
-0.0648479193042011 1
-0.197002463665139 1
0.193228848334546 1
0.0091126718185804 1
-0.0518158172670015 1
0.145774022839132 1
-0.0140615283344526 1
-0.136698711712686 1
0.268507626870495 1
-0.126105641138597 1
-0.0179522552225609 1
-0.153895467862066 1
0.0276227796799538 1
-0.00679610292420067 1
-0.117288962881348 1
0.065978682908806 1
0.14339559165349 1
-0.0253304470206682 1
0.0775588781331726 1
-0.103027739919293 1
0.0608654814967797 1
-0.0514569912383925 1
-0.245781915418862 1
-0.0194317562022123 1
-0.115523326414126 1
0.147172464245827 1
-0.137679646791483 1
0.248845646342872 1
-0.0133955893931917 1
-0.241411866148088 1
0.131128046220377 1
0.00329917320609766 1
0.202962499956344 0
0.294328451507806 0
-0.0925989693424467 1
-0.0244946895973495 1
0.00770263560858035 1
0.114425176113404 1
0.254853895687559 1
0.0838248838418949 1
0.145397806677839 1
-0.135655753546337 1
0.187398585445589 1
-0.0444159032748233 1
-0.123583321158121 1
0.130574395583932 1
-0.334070818803997 1
0.163791390751076 1
-0.120895913300893 1
0.0689040482486281 1
-0.0163996884606499 1
-0.0390305229000723 1
-0.203176433092314 1
0.238544574285413 1
-0.00100559156987085 1
0.219355194702642 1
0.145112869676962 1
0.133017903781461 1
-0.2946433595363 1
0.141093216026797 1
0.122440775954539 1
0.0282815400269557 1
0.356100721941899 1
-0.08530520071251 1
-0.0662302825599147 1
-0.0966451872497205 1
0.0618903921431255 1
-0.110068167915923 1
-0.0218466595304319 1
0.13075500938257 1
-0.0915890954102664 1
0.19907860724735 1
-0.252972484819153 0
0.189439355029304 1
0.0411906970342508 1
-0.137457022310706 1
-0.229322252512594 1
0.0967545628726844 1
0.0423737297236019 1
0.200067290198817 1
0.102968238237975 1
0.111230771522065 1
-0.300620031783376 0
0.153568412796047 1
-0.0256455928874775 1
0.264501859904609 1
0.103625856514273 1
-0.335763597274774 0
0.0297019890181294 1
-0.274553101800727 1
-0.12408916935398 1
-0.180475886344594 1
0.149466039170824 1
0.0672587624860979 1
0.188183813091492 1
0.318964317423902 1
-0.0288312719053314 1
-0.122634538954294 1
-0.0379349192209071 1
-0.113708636611415 1
-0.132671897514104 1
0.00550263729642575 1
-0.0819429896963235 1
0.0589285145077514 1
0.112461829872263 1
0.0403376199222369 1
0.172456118465662 1
0.0353429552404863 1
-0.139990131719735 1
0.0371192832278802 1
-0.152774260446375 1
0.0333580631535952 1
0.252194656822728 1
0.177892243142867 1
-0.0145476081999793 1
-0.0800060012957895 1
-0.269559968411655 1
-0.0491858228085789 1
0.201864339787755 1
-0.209948872779867 1
0.0809769161368634 1
-0.207431781553651 1
-0.478074589603333 0
0.201872801396043 1
0.0662769316551537 1
-0.203397141347777 1
0.0791173261027401 1
-0.0807013315300976 1
-0.0330569975768799 1
-0.0667618248025566 1
0.0944264562340646 1
-0.121176070470513 1
-0.0697887159110437 1
0.10734421911537 1
-0.0391779090507541 1
-0.124765311560857 1
0.191302961802776 1
0.165795675914227 1
0.0297816279747819 1
0.0103823939384067 1
0.0637723918575111 1
-0.135630593310539 1
-0.142913960893732 1
0.0281859951985178 1
-0.0473331206826845 1
-0.0270442605415067 1
-0.117494683327669 1
0.179024369153531 1
0.0800318905887502 1
-0.260627674005659 1
-0.187867278522194 1
-0.0367428677068296 1
-0.177090395745219 1
-0.172558087397766 1
0.040509501203258 1
-0.0486165854918823 1
0.350403643145379 0
-0.148604835848348 1
0.0419272315823317 1
0.149826173317741 1
-0.245656266287372 0
0.0438752897967191 1
0.0555550003221753 1
0.173452859332593 1
0.0257055159124173 1
-0.0897042456581423 1
-0.0399123079467358 1
0.10225004507727 1
-0.0864322348364294 1
0.0533483948368259 1
0.225376119950154 1
0.215197035787813 0
-0.200634333979158 1
-0.0620359835395987 1
-0.141225588769724 1
0.119856851136704 1
0.0857800781269402 1
-0.0787566334804723 1
0.216817842579515 1
-0.160140445684353 1
0.0507581091759443 1
0.226241094785383 1
0.0802861267023049 1
-0.0890008240030811 1
0.0737149337953449 1
-0.0755200432931972 1
0.0186062060171506 1
0.681410532377971 0
0.154233035330423 1
-0.16943670735139 1
-0.0486831034764396 1
0.181944624919114 1
0.277614573418835 1
-0.00390895923251815 1
-0.196857631137099 1
-0.0907729816025904 1
0.0580544751052566 1
-0.195575798018923 1
-0.312821072366553 0
0.0281236449476067 1
-0.301392851028753 1
-0.173362590938826 1
-0.409896247607257 0
-0.240348280784006 0
0.280417682297567 1
-0.106847371059346 1
0.0824805373405798 1
0.146171876483598 1
-0.160480058882976 1
0.0478311697609548 1
0.0065132523820913 1
-0.123581610535493 1
0.0240171816303395 1
0.207436227943301 1
-0.0379945877225548 1
0.249484616567349 1
0.136200066177278 1
0.102320197774168 1
0.122084802560209 1
-0.138198589302789 1
-0.0833467905334215 1
0.10804237708679 1
-0.1478212016536 1
0.184612885004774 1
-0.00829706303016123 1
0.152360368886495 1
-0.25329723200805 1
0.000600116058388972 1
0.151704503689762 1
-0.375857344767495 1
0.118786523740885 1
-0.0211095743155237 1
-0.112523194015336 1
-0.01063001364284 1
0.0656647309275745 1
0.00436234821501493 1
-0.097415227223599 1
-0.0674826389973203 1
0.131165128312497 1
-0.0673030820252459 1
0.201188520796383 1
-0.280742537301287 1
-0.503954847628582 0
0.134666104550998 1
-0.12946402285841 1
-0.254879648316252 0
-0.0535039734216074 1
0.119385342591472 1
0.15410562540918 1
0.011416750352456 1
-0.00552384198916631 1
-0.092534669168398 1
-0.0936329376115451 1
-0.0447537986814175 1
0.0880699016346484 1
0.0140813391332675 1
-0.269182981080966 1
0.0292353896791439 1
-0.263010357739081 1
-0.00728842031877204 1
0.195075580374811 1
0.00863967280693096 1
-0.099753112432138 1
-0.0142454826119443 1
-0.230508593270307 0
-0.359578664285689 0
-0.524307984934223 0
-0.313965286698501 0
-0.0934423445959222 1
-0.0801614559903056 1
-0.149978042510043 1
0.334421506131192 0
-0.0311313695002476 1
-0.264040873658727 1
-0.315352736790086 1
0.304268583549996 1
0.0292221368232313 1
-0.0522233997234284 1
-0.038039613613087 1
-0.269973622544523 1
-0.170878413855181 1
0.0389452465455906 1
-0.0456375924121539 1
-0.184084317929114 1
0.0118880468064055 1
-0.265460320108484 1
-0.00853810320620212 1
-0.0661937171877697 1
0.111207030726885 1
0.0051748390229374 1
0.111942174067381 1
0.10986328517982 1
-0.0907158256333568 1
-0.269668963566204 1
-0.351117366298596 0
0.195340119940036 0
0.072641141486042 1
-0.108568843069946 1
-0.22489294708328 1
0.180885539612942 1
-0.0180934828602902 1
0.18934694978136 1
0.468294424746906 0
0.233447387169147 1
0.138336526582417 1
0.121490891666137 1
0.223578943558241 1
-0.410113219716564 0
-0.0516398803800595 1
0.0799135052257257 1
0.0216521372413394 1
0.134020501480175 1
0.097284878055033 1
-0.0314812235707423 1
0.0597898123034767 1
0.246813132586277 1
0.210904276270175 1
0.0367182896748528 1
0.211010073637965 1
-0.215328369278172 1
0.19084969772979 1
