# Supplementary material for: Bias caused by sampling error in meta-analysis with small sample sizes
Source: PLoS One. 2018 Sep 13;13(9):e0204056. doi: 10.1371/journal.pone.0204056 (PMC6136825; doi:10.1371/journal.pone.0204056)
Supplement: S5 File — (ZIP) [file pone.0204056.s005.zip › results N = 10 theta = 0 tau = 0.5 sz = 20-30.txt]

"dl.theta" "dl.cp"
0.162663436122439 1
-0.436419002652281 1
-0.218710923842523 1
-0.328881835443997 1
0.125804007757361 1
0.0683673460293195 1
-0.212548212210235 1
-0.354727398710852 1
-0.313292425046902 1
0.0104558802956612 1
0.0545303633931659 1
0.0556245706328067 1
0.425661736807771 1
-0.165093821408127 1
0.461195007074146 1
0.351801851689173 1
-0.374341701691984 1
-0.366267497376433 1
0.121981569973161 1
-0.669532030940943 0
0.399413508228642 1
0.297618999713738 1
0.377505456107578 1
-0.176814877707922 1
-0.102039150115094 1
0.419378967755596 1
-0.0948837880370807 1
0.367043401853018 1
0.260938542664798 1
-0.158929439941484 1
0.410581667257528 1
-0.108699414126286 1
0.288861665477568 1
-0.154252928307049 1
0.525901129432093 1
-0.075912414460437 1
0.0814736185796349 1
-0.564062698426386 0
0.169365479846154 1
-0.0655018668485524 1
0.280326789538438 1
-0.199047927579079 1
-0.138588067146314 1
-0.307682644432423 1
-0.309893115621246 1
0.443431270420121 1
0.0854276363282772 1
0.0260620709084622 1
0.193975389684996 1
0.742683944906941 0
0.138809680558612 1
0.393577541822558 1
0.201829511717717 1
0.365356815624846 1
0.365289677771317 1
0.26799933941332 1
-0.317982740221662 1
0.179967793693251 1
0.0866786185724885 1
0.253354263585125 1
-0.545427862776526 1
-0.227563421698354 1
-0.170318594400358 1
-0.224094508170302 1
0.10193504237521 1
-0.00412674742861287 1
0.343025961560422 1
-0.473580938126444 1
-0.29563266520864 1
0.0472675069645657 1
-0.0158241181435993 1
0.0840265019608768 1
0.300816484997492 1
0.0560222296640287 1
0.207339745715164 1
-0.219666464571407 1
-0.338904237343791 1
0.191802979393052 1
-0.0646832314544447 1
0.259225421293728 1
-0.116224419400357 1
-0.289132213648111 1
0.219319461323716 1
-0.119547232729887 1
0.0594324239058555 1
-0.0352479818392124 1
0.185890856326878 1
-0.0716044754138369 1
-0.0156523485787847 1
0.27369825872352 1
-0.365263814247117 1
0.0107814054024524 1
0.368213681065426 1
-0.00224715947595203 1
0.0511131396251922 1
-0.0722006468451337 1
-0.567045303165004 1
-0.139594416239004 1
0.192555015183073 1
-0.365900180725456 1
-0.088367605944135 1
-0.00104129712816174 1
0.182909436301002 1
-0.145004754693503 1
0.155933265842665 1
0.257363144308472 1
-0.419139902027074 1
-0.056927964580582 1
0.0487504213910531 1
-0.228904245061394 1
-0.328811862216111 1
0.00534192285524621 1
0.120117954401936 1
0.307362951376831 1
0.639005800663342 0
0.0168402112838917 1
0.585951024548243 1
-0.0207305531653123 1
-0.171040885139706 1
0.229622474710195 1
-0.426754706845975 1
0.138780907053479 1
0.579436030545559 1
-0.490235278605432 1
-0.504207211379714 1
0.145056637207759 1
0.176048130775528 1
-0.33390736579569 1
0.562771979938527 0
-0.112853100961743 1
0.353671920900796 1
0.222571177582313 1
0.394286808511099 1
-0.112689117969156 1
0.141314015735373 1
-0.560052869838515 1
-0.0188761715843511 1
0.395949699329541 1
0.0578170336477303 1
-0.146304134033147 1
0.558461515421401 1
-0.173940158041844 1
0.728361551040326 0
0.485079919516937 1
0.144655403350849 1
-0.355861755234832 1
0.194167530453849 1
0.151458851868886 1
-0.0425678524343623 1
0.268106555973293 1
0.0421714037279869 1
0.153037182419779 1
0.149165780109106 1
-0.0844944974709034 1
-0.210612877477686 1
0.618233360559977 0
-0.549625034644326 1
-0.348391609514856 1
0.371357007941929 1
-0.0243046099618735 1
0.373252508659585 1
0.104608972617184 1
0.234629942991462 1
-0.255372351425369 1
-0.0315817967583012 1
0.582134942384908 0
0.584235316308534 1
0.332461149464666 1
0.185388850329125 1
-0.0373360636571304 1
-0.504336050076018 1
-0.245106907673768 1
0.284064139285382 1
0.29745818744967 1
0.323799906935552 1
-0.122414701964965 1
-0.122354376141171 1
-0.234377662110448 1
0.522702131673861 1
0.0184426806592014 1
0.242830593459659 1
-0.122128254007636 1
0.190469744325646 1
-0.0286554886936172 1
0.204612522837547 1
0.167494214734961 1
-0.0126684842019349 1
-0.200097731904568 1
0.286112740977872 1
-0.161128982210199 1
-0.305394586558166 1
-0.0853743145679964 1
-0.244941806213436 1
0.0263070728710958 1
0.444731866007622 1
0.306140580029836 1
-0.361068829407614 1
-0.105382071972593 1
-0.176505220929923 1
-0.330197910862595 1
-0.336405787842834 1
-0.379460027193656 1
0.282232694636893 1
0.339004495853698 1
0.0119114306551767 1
0.107065293599287 1
-0.180780799652578 1
-0.200624298417849 1
-0.276657838604915 1
-0.362825799459674 1
0.41422824662666 1
0.210111814484213 1
-0.152538172081066 1
0.0370307445864906 1
0.0514237047309002 1
-0.0433401317429677 1
0.938493949976555 0
0.409770282813693 1
0.385137124878852 1
-0.213864439103252 1
0.153878358353585 1
0.284191831600113 1
0.207387110538971 1
-0.349969730178971 1
-0.203820840226159 1
0.00662662970653348 1
-0.318486564904586 1
0.185632360777507 1
0.139686961452274 1
0.0764357840002219 1
0.334334497740785 1
-0.153526558795489 1
-0.137432699094245 1
0.0524528667729517 1
-0.101888347831187 1
0.341570303220675 1
0.437501381181648 1
-0.0167280871032137 1
0.0718803308918377 1
0.335550983069701 1
0.507406809467025 1
0.0455857249886012 1
0.0615452106106654 1
-0.0545649255652283 1
0.144708028195436 1
-0.00469457033064173 1
-0.113193454818243 1
0.278785654631431 1
0.149169677397581 1
-0.421064814742336 1
-0.31712927247067 1
0.0770998316104053 1
-0.196288437337451 1
0.447976647206064 1
0.0141541234469353 1
0.284067482484446 1
0.17147802382732 1
-0.217316951554165 1
-0.174749600607434 1
-0.0968975300519681 1
-0.0932062279355598 1
0.0838792366832019 1
-0.327424389232832 1
0.252441541060248 1
-0.00600559384255149 1
-0.126114399951901 1
0.379166281598921 1
0.052963116516133 1
-0.258602843251812 1
0.163640961742258 1
0.213084921986189 1
0.156436924109833 1
-0.2393218073117 1
-0.110467209247729 1
-0.0842328390109122 1
-0.0319919621504755 1
-0.213802651692643 1
0.110935054884464 1
0.853444827494964 0
0.0432388873895857 1
0.443342296525923 1
0.155473844350755 1
0.407818200616768 1
0.255402924032525 1
0.0883395636908138 1
0.525544611742139 1
0.0669998990684684 1
0.383047227317993 1
0.0366406540975597 1
0.591592266729306 1
-0.235805952672447 1
0.106315805837887 1
-0.224034071468201 1
-0.0711683972306996 1
-0.0588696082972043 1
0.115093095335831 1
0.300396048130836 1
-0.0986962794312786 1
-0.368360072740336 1
-0.426940514821874 1
0.0768025589250763 1
-0.167406877017077 1
0.262578091390848 1
0.122383647251692 1
0.320833268552128 1
0.261224537527961 1
-0.303695447780219 1
-0.129186942551678 1
-0.184246482323346 1
-0.0755122108531256 1
0.17539361582182 1
0.246988242030852 1
0.35856688997386 1
0.392360843584255 1
-0.342325736270276 1
-0.0512865993443834 1
0.223657604906422 1
0.131986397302533 1
-0.103801394631785 1
-0.464858734602499 1
0.0927120018556786 1
-0.192669781280516 1
0.0384036605751258 1
0.668945780556924 0
-0.42588818875727 1
0.00252229565249228 1
-0.146102971201848 1
0.155942448783404 1
0.144353131054699 1
-0.0806183059787869 1
-0.284979449378415 1
-0.326995213188871 1
0.582144780647285 0
0.202327265290261 1
-0.0618274509066632 1
-0.0832814997829699 1
0.182704717656294 1
0.146333956048627 1
-0.0257907674707458 1
0.416157260979136 1
0.100174336735233 1
0.401565671529671 1
-0.475836796399268 1
0.122940159929034 1
0.254139095051633 1
0.411052415556844 1
0.286012238762928 1
-0.338906077495283 1
0.117667217163548 1
0.218007670289075 1
-0.0986114004111461 1
0.361192723784496 1
0.261318146724126 1
-0.540439677299652 1
-0.659006112580023 1
0.399899022606389 1
-0.0840561746146911 1
-0.216413785285403 1
0.0998523749053526 1
-0.082047622070771 1
-0.174720504311383 1
0.0747417903794771 1
-0.24628133689227 1
-0.462287496519209 1
-0.205262622703114 1
-0.355758044542355 1
-0.562068896174775 0
0.0495245944774798 1
-0.0862915474227721 1
-0.229906319002325 1
-0.819165912477958 0
0.0901821796888681 1
0.197493051281523 1
0.183846815365043 1
0.0275123032097848 1
0.343003156726025 1
-0.15425321133561 1
-0.119788951375272 1
-0.177194360832324 1
0.282044574402621 1
0.315189526459836 1
-0.121161194765419 1
-0.118127585986412 1
0.0150079536561643 1
0.163726219783928 1
-0.364165176247891 1
0.328312025665504 1
0.0962909994412308 1
-0.128451345212213 1
0.218334929734717 1
-0.182090647844595 1
0.153779862527787 1
0.320451190598002 1
0.0902351315990559 1
0.124119548723443 1
-0.101439828035079 1
0.336967038747665 1
-0.117778266600652 1
0.190215374350483 1
0.0781050927820209 1
0.186920416869362 1
0.209432612128346 1
-0.00613449900311153 1
-0.220947439127495 1
0.0630784629013075 1
-0.202479172312048 1
-0.0321421962936727 1
-0.277101901718893 1
0.076700419756542 1
0.0608387797117372 1
-0.127424745760734 1
-0.132420865234389 1
0.0708435791168389 1
-0.888330949041867 0
0.410442036700862 1
0.0564164973563426 1
0.169947726515962 1
0.319413256282177 1
-0.0328427742805587 1
0.11537303222553 1
-0.140571040876001 1
0.280657309659665 1
0.190241871655352 1
-0.182911574002267 1
-0.405323595603253 1
-0.156303114022594 1
0.299448708017926 1
-0.180351728924079 1
-0.413860260099625 1
0.24896514535663 1
0.170959857796349 1
-0.479143331167031 1
0.224320670636552 1
0.21148614710258 1
0.33008437144061 1
-0.280259908499611 1
-0.255877104078804 1
0.0427399864799141 1
0.396462606686072 1
-0.54060825796146 1
-0.339657806581912 1
0.0630955364983661 1
0.134907648470566 1
0.378921529640733 1
0.388880156869868 1
0.334579150104893 1
0.579964286158324 0
-0.0211226247706702 1
0.670269317282164 1
-0.224633318815443 1
0.207320020913212 1
0.0442303949277382 1
0.222837381850547 1
-0.0315821221466808 1
0.258405716722854 1
-0.509999916174208 1
-0.0834449393421315 1
0.184041435767294 1
0.38586440723437 1
-0.162998888608035 1
0.104272241414771 1
0.25592921275617 1
0.12856210128504 1
-0.271144372645804 1
-0.0292145295264275 1
-0.509689737506818 1
-0.0869589000330083 1
0.381630183932092 1
-0.221653706549618 1
-0.137199449242227 1
-0.0339886799003311 1
0.172128639875003 1
0.476932876699928 1
0.0745289626359406 1
-1.0673463295266 0
-0.26665522143917 1
-0.175535485102576 1
0.166284358361382 1
-0.163717213390096 1
-0.16970642051471 1
-0.294049642614234 1
-0.239661837053158 1
0.0151963509130979 1
-0.132717588085347 1
-0.154062833794736 1
0.0378805006137859 1
0.444997047778578 1
-0.174911790031135 1
0.336177177256405 1
0.0695060452942944 1
0.278504262062347 1
0.185468166043819 1
0.0400034521449967 1
-0.552355596922302 1
0.406573535581949 1
-0.418995567842315 1
-0.0970926809324422 1
0.120231516048154 1
-0.00217261063824398 1
0.238119350492038 1
-0.538296942764498 1
0.158231748805944 1
0.0381290761071304 1
0.54403897731417 1
0.184658038339053 1
-0.0784220688935595 1
0.488207146957574 1
0.259547436001095 1
0.513917892047278 1
-0.427315853988146 1
0.371632778317098 1
0.0917491419383734 1
-0.632928930665641 0
-0.41993752358911 1
-0.0503793979987865 1
0.184777397292067 1
0.542709694821545 1
-0.432161306159074 1
0.124179788345395 1
0.280553646447616 1
-0.278937942411401 1
0.218728146727418 1
-0.136548844156118 1
-0.353994448693248 1
-0.288662167409942 1
-0.0478163974070145 1
0.416439098372974 1
-0.258917453424196 1
-0.115735806902696 1
-0.073511134363004 1
0.25804406963798 1
0.135760564639617 1
0.082786426134668 1
0.0942030860431975 1
0.313723975890968 1
0.0738086308236325 1
0.656440502408783 0
-0.00183972794857148 1
-0.158689299534398 1
-0.310401608540638 1
0.0957912468142404 1
-0.162000391534952 1
0.272762360951437 1
-0.0746415046057985 1
-0.66891977130182 1
0.690136045283756 1
-0.55119818131904 1
0.115168477132567 1
0.246267142705697 1
-0.148027353020221 1
-0.0767544409977199 1
0.318268684524175 1
-0.309542489125471 1
0.816268068864059 0
0.276781014769494 1
-0.364691858262362 1
0.360682638148852 1
-0.124480190542126 1
0.870426565025825 0
-0.258440363798159 1
0.0672985252989412 1
0.00315580943230022 1
0.104999041325369 1
-0.149034695827007 1
-0.0792293581230397 1
0.0499473125981129 1
0.130516690033177 1
-0.054748030082035 1
-0.00141397589518742 1
-0.0221250396118245 1
0.153907489279813 1
-0.206858125031624 1
-0.144813537407475 1
0.0564063672970347 1
-0.236156683286543 1
0.238844830656483 1
-0.153999023060917 1
-0.262538627069686 1
-0.262201328405014 1
0.55875587404581 0
-0.308818982597873 1
0.237421823299076 1
-0.122392705253713 1
0.257741891834774 1
-0.042847764905112 1
0.00579356145635523 1
-0.444227429944953 1
-0.529663106295122 1
0.332686179461411 1
0.262822258098782 1
-0.0319530921421746 1
-0.190806864129936 1
0.0500475850676173 1
0.43221348085282 1
-0.154526877297609 1
-0.577562239780661 0
-0.554702688723649 1
0.144099327112256 1
0.133074042937771 1
-0.0774189657694334 1
-0.0846394312960631 1
-0.565854461726254 0
0.376704565045942 1
0.0513590879168818 1
-0.183081522567106 1
0.309082770801007 1
-0.0110354113087725 1
-0.0744848185583083 1
-0.35184143946464 1
0.123672131096012 1
0.250534434366561 1
-0.191502605726335 1
0.180970313019935 1
0.42657834282794 1
0.445343442039714 1
-0.0448147947215969 1
-0.223828183756099 1
0.41638366294885 1
-0.191628755891624 1
-0.0438905747792685 1
0.373768780419082 1
0.0503242250422417 1
0.210651192728925 1
-0.145651876295463 1
-0.183053893538067 1
0.411069402221373 1
0.0723830602052053 1
0.465104685222664 1
0.133891508111876 1
-0.225553325254839 1
0.242929147205292 1
0.0897345249071095 1
0.307738496406534 1
0.254753042764072 1
-0.217823063527844 1
-0.345444194445869 1
-0.246984302435476 1
0.152444219539445 1
-0.026515419155842 1
0.0880702035007809 1
-0.531637490053114 1
-0.180683585791169 1
0.702731749672168 0
-0.159365361345608 1
0.0771747272302969 1
-0.18828454619438 1
-0.119360359943881 1
0.19505227409777 1
-0.0822215231801132 1
-0.460363895201885 1
0.0240189949677671 1
0.419651231454201 1
-0.0363786968159394 1
0.594124027979697 0
0.374746381305868 1
0.550606572448504 0
-0.807610840997126 0
-0.150434132212906 1
-0.0855405321448711 1
0.520412992962968 1
0.415885371363444 1
-0.0776518422921359 1
0.0496490133548365 1
0.237922211193953 1
0.621003309622037 0
0.0848593535173016 1
0.368312965544204 1
-0.358439622826063 1
0.0118622593429346 1
0.446898355587638 1
-0.646091736784178 0
-0.296227689460842 1
-0.367208226054245 1
0.10754927208242 1
-0.157992211251569 1
-0.0754976406750625 1
-0.0811118606780896 1
0.235898149335817 1
0.259825772577108 1
0.0297340349637176 1
-0.335792538127385 1
0.197074547677861 1
-0.341920315958051 1
0.148810381377483 1
-0.132297610128037 1
0.121327825237811 1
0.0786892306719501 1
-0.645980220991643 1
0.0338256901869487 1
0.230393915206845 1
-0.24541460502164 1
0.764831691752876 0
-0.221021270645202 1
-0.104704932416721 1
0.517008829596132 1
-0.310420149473187 1
-0.479039813240907 1
0.141181694440763 1
0.187641018562159 1
-0.388795283548209 1
0.248773903900337 1
-0.113382130249686 1
0.542437243301335 1
0.605829848962673 0
-0.127294978781104 1
-0.0933151427860667 1
0.0884175336784028 1
0.344424994037782 1
-0.216121252023808 1
0.0501290993360306 1
0.163273409669868 1
0.17591903375739 1
-0.300685427403598 1
-0.304175165966154 1
-0.129007369530181 1
-0.73539105492974 1
0.169186969765537 1
-0.0688752101990544 1
-0.0900896076452314 1
-0.123541412386763 1
0.0978241328785656 1
-0.298991507411187 1
-0.284179600394488 1
-0.243949233323456 1
-0.155909773700352 1
-0.0431140864461276 1
-0.330973902790636 1
-0.155465040117723 1
-0.157249144716746 1
-0.42049730795342 1
0.0561572150194182 1
0.0763380012097054 1
-0.144450506772914 1
0.0527147178310409 1
0.307804933744412 1
0.0508219708306572 1
0.147923930023695 1
-0.095490074132654 1
-0.332871250945442 1
0.278847258900776 1
-0.36579294985632 1
-0.349650058023603 1
0.00144029349348267 1
-0.301647439439995 1
0.209768399472091 1
0.144604684785808 1
0.137132605666616 1
0.29489917921041 1
-0.612206106502698 1
0.44477548187026 1
0.420995104422599 1
-0.252959073330252 1
0.22806604403338 1
0.0180106444858705 1
-0.0310722819374777 1
0.178685354459406 1
0.46120374871773 1
-0.529895048286403 1
-0.495253616820293 1
-0.255882928447817 1
0.235108625777589 1
-0.0646750990274709 1
0.135521697591647 1
-0.131545892244389 1
0.343041323807772 1
-0.264972065094268 1
-0.287256619155763 1
0.182467821851199 1
-0.231047751852982 1
-0.212341008466012 1
-0.743101292379265 0
0.439614515735401 1
0.342911584160203 1
0.643925876152561 0
-0.431148939209281 1
-0.520453009974577 1
-0.0357788764956349 1
-0.0530315471179984 1
-0.134049542477005 1
0.0283664758059634 1
0.0781221881886454 1
-0.174018709243075 1
0.289036281530487 1
0.0687893889426735 1
0.191424342771373 1
-0.494887882571238 1
0.225139367599452 1
0.0383421443310424 1
0.43913084432369 1
-0.105373224104349 1
-0.0497890530016809 1
-0.00748965536581569 1
0.127453164269707 1
0.372789752885971 1
0.499283994981914 1
-0.0485154901104107 1
0.00319208456085789 1
0.0985277277971405 1
-0.0420189020997255 1
-0.00641899913004867 1
0.321849774438011 1
0.296218349485746 1
0.260226412478813 1
-0.083844327643967 1
-0.0943602661472609 1
0.169372939065585 1
-0.0473025980095269 1
-0.154405070223344 1
0.208227186619765 1
0.216900404160697 1
-0.298564085063511 1
0.498795421088501 1
-0.280978930867274 1
-0.127244837937455 1
0.0574311379756307 1
0.0978959549232385 1
-0.310061015090753 1
-0.416402786957815 1
0.318192964889282 1
0.483496962021067 1
-0.374983776114839 1
-0.372714004201626 1
0.152845739606064 1
0.0841897820962984 1
0.548719328384973 1
0.811045847516739 0
-0.49400750706791 1
-0.201470064059802 1
0.0632546342961713 1
0.37325864724102 1
0.482113256793725 1
-0.142218904913042 1
-0.407545019342653 1
-0.22278126361961 1
0.0566915205732603 1
0.125638967016626 1
0.406182652618294 1
-0.349138207048018 1
-0.235692645520207 1
-0.0676282087412123 1
-0.308929431621367 1
-0.285772837545318 1
0.00628622975964691 1
-0.514391788441038 1
0.110563275932773 1
0.222160517328638 1
0.0132576954647888 1
0.370337294728254 1
0.447894239190045 1
0.119755426971437 1
0.0770371928612378 1
-0.272393555832392 1
0.126883922752666 1
0.241017888445889 1
-0.0405452441513613 1
0.0759459736647692 1
-0.330388731657282 1
0.0945179441108022 1
0.231838395586899 1
-0.00358089920898882 1
-0.0899922430945333 1
0.407277647538268 1
-0.470480025510273 1
0.00223106708809948 1
-0.0852072552195351 1
-0.351866349618182 1
-0.445377935253509 1
-0.547106882792334 1
-0.0807664654243825 1
0.204073604094268 1
0.210440065670854 1
0.478534695323968 1
-0.125408540485251 1
-0.663693924508647 0
0.430211262861045 1
-0.0539995775286337 1
0.0431749831026658 1
-0.0530608655242576 1
-0.172203567261447 1
-0.254295182300278 1
-0.15248010786859 1
0.0726482871054631 1
0.094764641679018 1
0.727787598373371 0
0.345806518001754 1
-0.129581313398199 1
-0.50584123595851 1
-0.385939550550893 1
-0.725906482443177 1
-0.0360872481715445 1
0.380486730987685 1
0.019559570971466 1
-0.270580202638798 1
-0.419212901697897 1
0.278065445182647 1
0.26652223536104 1
-0.254426935223854 1
0.204361712186776 1
-0.0314647104508096 1
-0.0902776491787201 1
0.389778582802957 1
-0.0405090810723265 1
-0.079480531877484 1
-0.45255908270513 1
0.119600779492573 1
0.153758779726838 1
0.088220472125031 1
-0.0772725796449361 1
-0.104642968595399 1
-0.208515077096195 1
-0.217444162997429 1
0.392796387030955 1
0.355555175612653 1
-0.623297196146233 0
0.0559542644183094 1
-0.802690879429255 0
0.0926152698604107 1
-0.123416458614589 1
-0.294713342678361 1
-0.0702891415170341 1
-0.560818980145235 0
-0.313874151837657 1
-0.456552892232965 1
0.211374241847977 1
-0.138797928043576 1
-0.00250644592154105 1
0.156781850209408 1
0.0755037488382863 1
0.50719525398314 1
0.145669714673976 1
0.225833246732388 1
-0.368021392777139 1
0.015431177213985 1
-0.0598260100632818 1
0.177473480421429 1
-0.0786691843220435 1
0.166583942363644 1
-0.359262079896641 1
-0.125739343497758 1
0.165573255029425 1
-0.137280362355977 1
0.138487385323325 1
-0.168101504266929 1
-0.129460480910563 1
0.223389853010448 1
-0.255894787128297 1
0.265163193294886 1
-0.428718711071332 1
0.0204182924315742 1
0.175103128757674 1
-0.463478166400989 1
-0.266346500947732 1
0.556819996352984 0
0.0289413601543959 1
-0.265802079974862 1
0.377466579234529 1
0.616946571542897 1
-0.177602318706482 1
0.545103544053206 1
0.267562872225368 1
-0.0754104679434902 1
0.00510201535857858 1
-0.473488856623671 1
-0.370192090810023 1
0.663072040065809 0
0.483298144586375 1
-0.0486902243024516 1
-0.328387955436639 1
0.0603141360843879 1
0.0830488363026446 1
0.0481346541025935 1
0.440565352763085 1
-0.315437026366777 1
-0.0515316828658384 1
-0.296785766360975 1
0.329259264354167 1
-0.445656189094813 1
-0.0575241276720125 1
0.564537621326528 0
-0.101399848247638 1
-0.303598075766369 1
0.382121222401687 1
-0.282213166342315 1
0.434141942114923 1
0.00214829252118245 1
0.0152000863776382 1
-0.432797107502284 1
0.167531020540813 1
0.458070534387358 1
0.0562455925668107 1
0.241207285187505 1
-0.021532208575848 1
0.0727598618023581 1
-0.264769859440904 1
-0.0941322070689804 1
0.384269687796769 1
0.231331866117749 1
0.160089387107743 1
0.0278426078654752 1
-0.136197202389897 1
-0.177110516531582 1
0.202477100167565 1
-0.0377132452825157 1
-0.172026136556533 1
-0.0193832092314157 1
0.290628725374148 1
-0.274839369617647 1
0.39450181226231 1
-0.191045460794125 1
0.0319673658741884 1
0.164435392634332 1
-0.0366677443880871 1
-0.296937820259344 1
0.475475952290159 1
-0.278973760740894 1
-0.250241246144962 1
-0.20436663249302 1
0.664712692068103 0
-0.233416497182277 1
-0.0677228136659971 1
-0.0633569255671273 1
0.261339603626402 1
0.123809407935752 1
0.332342407986677 1
-0.345934869184937 1
0.40554113728329 1
-0.847810677523473 0
-0.567228708057038 0
-0.23562568480008 1
-0.341147695420786 1
-0.652732160978652 1
-0.333461082073304 1
-0.148516048611343 1
-0.117625128824705 1
0.397772181123455 1
0.288566272450926 1
-0.267380278972497 1
-0.140525387461488 1
-0.186223898471598 1
-0.404426540212889 1
0.218248750277907 1
0.349935604439685 1
0.275796177415255 1
-0.00742430222853152 1
0.0100109823011826 1
0.262231615886293 1
-0.389626165675713 1
0.162114550766596 1
-0.504935237086912 1
0.481548568288039 1
0.0409468662446215 1
0.678368223035047 0
-0.161305417562801 1
-0.323459760645343 1
0.0545549330001897 1
-0.342426832337089 1
0.176853467766576 1
0.200004670708813 1
0.203841395497785 1
0.219074435479943 1
0.21541212903951 1
0.0610875657858555 1
-0.296729224512998 1
0.138077843120436 1
0.107879622776834 1
-0.358665554447206 1
0.515892199388018 1
0.0476460365852638 1
-0.35095729593653 1
0.320404586731811 1
0.649932610388765 1
-0.508000628193151 1
0.199377918483609 1
-0.481017086574581 1
0.00922030464589911 1
-0.448239508831538 1
0.0198612836611443 1
-0.540082466132285 0
-0.256682514291315 1
-0.0609212649400808 1
0.383092111857744 1
-0.201232394964568 1
0.394660490831885 1
0.362165705573433 1
0.371565896330326 1
-0.398101570782923 1
-0.129111155824488 1
-0.503566856064354 1
-0.423155756180231 1
-0.0880533026125302 1
0.0109063255654463 1
-0.292153534494281 1
-0.0179258589364556 1
0.0303168079881324 1
0.0690146270572219 1
0.341205014617852 1
-0.226970559598154 1
-0.23312268808644 1
-0.109580907640039 1
0.189287431684877 1
-0.375254054442688 1
0.254460438761821 1
0.793795120262155 0
-0.0897684596869004 1
-0.0908783446118712 1
0.111994710542015 1
0.0224385670063458 1
0.473457670179222 1
0.385134333235921 1
-0.450181885186914 1
-0.641181352683539 1
-0.113789148047503 1
-0.158731588601732 1
0.490442257744171 1
0.16429548825754 1
0.309300640747713 1
0.10808105761269 1
-0.320899179739977 1
-0.194301633048463 1
-0.375661964896743 1
0.0504211191581598 1
-0.240245132361024 1
0.0630559398025999 1
-0.21661414424981 1
-0.290034648175117 1
0.35847095398731 1
-0.142499990275698 1
0.0167237879379891 1
0.110319227340597 1
0.358096526697145 1
0.0406598228045866 1
-0.292441417298155 1
0.450565382683656 1
-0.610597685905787 1
0.238591597306918 1
-0.0711539918868489 1
-0.1264640971215 1
0.0224364200282308 1
0.352417289722802 1
0.154476267676038 1
0.184474685745354 1
0.688087634166784 1
-0.147362544696598 1
0.000858145937914525 1
0.321238397858723 1
0.344537542867655 1
0.229736443250741 1
0.000774686448089208 1
-0.371370619677149 1
0.0514555806395408 1
-0.113311101328874 1
-0.0182506743204242 1
-0.11369465166751 1
-0.157008659719369 1
-0.430685050473413 1
-0.192510737968428 1
-0.193729168596169 1
-0.699489305489832 0
0.264494188928668 1
0.172694824441734 1
0.228115332472518 1
-0.180291229285313 1
-0.4157482958361 1
-0.4682665902952 1
0.642172327691295 0
-0.11545013915045 1
-0.262019314723095 1
-0.352721178083579 1
-0.075018186515939 1
-0.0425857483055478 1
-0.382512218920984 1
-0.150726046015949 1
-0.0304975433223146 1
0.585042020698479 0
0.0221658446895369 1
-0.10447355843933 1
-0.0293929734092177 1
0.099282991597671 1
0.117733172017005 1
0.355574183436281 1
0.0982055423074867 1
0.374856462520589 1
-0.479113879615715 1
-0.0149187706318471 1
0.335505240764427 1
-0.341989213025339 1
-0.00772575775658542 1
-0.126366615808817 1
0.0978461652055918 1
-0.175663078012545 1
-0.0956871665233593 1
-0.304297466775662 1
0.0671775187067114 1
0.224897623919983 1
0.30805777866596 1
-0.0585880735105625 1
-0.140608455743874 1
0.322968828802579 1
0.0411494348392204 1
-0.274190931123203 1
-0.12625493234398 1
-0.360891546098684 1
0.00205580866658367 1
0.529193848708253 1
-0.376940172060163 1
-0.266310945217982 1
0.27832632310273 1
-0.101869446272452 1
-0.187355602210467 1
-0.261266321731452 1
-0.207159088452694 1
-0.242568017785448 1
0.200239651706744 1
-0.432013191944073 1
0.167428892765226 1
0.0657731350056733 1
0.00267639790457989 1
-0.11248678499607 1
0.112545734088041 1
0.0769751523153714 1
0.226293487967175 1
0.0147563557963295 1
-0.101226941261404 1
-0.00691410412236582 1
0.242134145430113 1
-0.0954672192931529 1
-0.159799339611051 1
0.296729128415505 1
-0.20133677481373 1
-0.500535205457838 1
0.13441886075063 1
0.174640565304597 1
-0.353669088917846 1
0.386964015754291 1
0.0949667309959816 1
0.134086478606873 1
-0.0597822707610027 1
-0.890263820887854 0
0.0596042451116725 1
-0.486680696850795 1
-0.294152061383216 1
-0.127200436798506 1
0.529494321348809 1
-0.192853585675251 1
-0.0325727927565143 1
-0.225846279378629 1
-0.0764311856191623 1
0.193758260080941 1
-0.501768496466932 1
0.0665928540617767 1
0.0581970071101365 1
0.40766997073268 1
0.0585157929801753 1
-0.0130080872595339 1
-0.0592847096624963 1
-0.0944847431934572 1
-0.0596686900031101 1
0.117327873098814 1
-0.151530286539514 1
0.0701187945300071 1
-0.0695539707810028 1
0.520844721393165 1
0.369827512512079 1
-0.338986518146341 1
0.206819034211483 1
-0.184377374185913 1
0.0824175084599512 1
0.272485379072021 1
0.374553507469506 1
-0.0873764190007994 1
0.463259677162513 1
-0.467084190601113 1
-0.191722611476526 1
-0.177044979177489 1
-0.00490855407425035 1
-0.391433154714357 1
0.0896159854819731 1
-0.173284398273719 1
0.64890162259558 1
-0.130711142743703 1
-0.219465930331705 1
-0.62444428066094 0
0.147965798338357 1
0.0951922798914887 1
-0.068251726103921 1
0.0349704698259717 1
0.136619304400826 1
-0.695285588588554 0
-0.138303001849869 1
0.0244112879551993 1
-0.408125428300102 1
-0.0173769185798466 1
0.441607683886814 1
-0.109805083952567 1
-0.0502080583001708 1
-0.533994896965828 1
0.00595178216237081 1
-0.294064049610605 1
0.242843165452898 1
0.145636943081212 1
-0.472164672716195 1
0.16411050646752 1
-0.083343912231015 1
0.0234168790781925 1
-0.159218703754027 1
0.0901589024477212 1
0.145812036393431 1
-0.00239344444707898 1
0.22438499285424 1
0.15109547383029 1
-0.243217297503579 1
0.22345120210548 1
-0.213681773106434 1
0.337277127747409 1
0.195729540927936 1
0.135208296695158 1
-0.207105878035187 1
0.163992593261627 1
0.1105401301468 1
0.0467922701545109 1
0.404044314944302 1
0.296309397048021 1
-0.14577942112692 1
-0.0255359080420557 1
0.10560744540981 1
0.0204796668898531 1
-0.0652746943400799 1
-0.045595643177949 1
-0.193732458595126 1
-0.417947620543593 1
-0.422652937865338 1
0.115074709493324 1
0.0387505801274576 1
-0.237583261829566 1
-1.24248005088159 0
0.018382047024545 1
-0.103265017510071 1
-0.182500853097521 1
-0.387173538992385 1
-0.405927023695781 1
0.123546237845179 1
-0.262929392216483 1
0.608847738290165 0
-0.359128759703497 1
-0.272516306903679 1
0.22671540699715 1
0.465025762207468 1
0.2114560662981 1
0.109192401433666 1
-0.254429808769512 1
0.26506352100238 1
0.0896419752993768 1
-0.0423134785448634 1
-0.324150257251984 1
0.545993381339658 1
-0.313187064314899 1
0.182679991036572 1
-0.238621436004617 1
-0.524459333983839 1
0.404837336053944 1
-0.283864737843164 1
-0.0900248197938036 1
-0.76204100814366 0
0.438087027953836 1
-0.157826832276888 1
0.411311016517358 1
0.211321555372018 1
0.206104600251105 1
0.0701012766316509 1
0.473708196181882 1
0.344990067858222 1
0.464897564634219 1
-0.616701735941277 0
0.0477281560171282 1
0.370090476754137 1
0.0829502751858358 1
-0.167814077537362 1
-0.195340491342307 1
0.274636235259577 1
-0.320323301361987 1
0.124134060840531 1
0.24260454653924 1
0.144525450414676 1
0.620100505345949 0
-0.298513306999656 1
0.576523449395202 1
-0.484920011943273 1
0.237651118651207 1
-0.0857744617988133 1
-0.297843189212032 1
0.556518018756393 1
0.266421242238698 1
-0.11032347754507 1
-0.214368262035549 1
0.546774716755316 1
0.198273189594072 1
-0.52235894797912 1
0.0435503591129477 1
-0.0249456439635712 1
0.299669953015884 1
0.225971619614784 1
0.141356078998067 1
-0.154450996013686 1
0.26273215087651 1
0.0824173836830314 1
0.046418541474334 1
0.182471531105026 1
0.431321864294137 1
0.33423275293452 1
-0.201678737677478 1
-0.10457816592969 1
0.159162826821532 1
-0.0503281127125132 1
0.0183781773487248 1
0.243014216276366 1
0.423067019288496 1
-0.415019418754043 1
0.0126163213331591 1
0.181817728781321 1
0.189337812271086 1
0.101047007662896 1
0.142031440953905 1
-0.232647047858779 1
-0.376865755282178 1
-0.219331990468593 1
0.13486336293301 1
-0.482187617027884 1
-0.0885763465273053 1
-0.229594765633101 1
-0.148916824976207 1
0.0487271043233369 1
-0.660093783453121 0
-0.294211795263545 1
-0.0755099080859724 1
0.336863760524024 1
-0.180927126111291 1
-0.110386050076654 1
0.179819992514031 1
-0.0378586519030806 1
0.090964757081598 1
0.172004919500725 1
-0.118766234069995 1
-0.116046707957314 1
-0.044781241451395 1
0.140203284744937 1
-0.574929826380354 1
0.35191985654047 1
0.648565213474795 1
0.439422412498072 1
0.271594872965095 1
0.00632065353632505 1
-0.109927557958841 1
0.0257055415453835 1
0.546882781590571 1
-0.170157965799883 1
-0.0727995248764184 1
0.605477876631484 1
0.620656183819673 1
0.229755904977332 1
-0.291705920759953 1
0.0381379537298579 1
0.187433621160623 1
-0.0209336450783623 1
0.0177785937373602 1
-0.679921259250424 0
0.520170378751786 1
-0.343836955382911 1
-0.185244869754661 1
0.0896309891813888 1
-0.0569762148133629 1
-0.151282104108039 1
0.0633334925232085 1
-0.198119468279944 1
0.416699287613374 1
0.231620487963289 1
-0.295399183128873 1
-0.547099470106707 1
-0.136141731465318 1
-0.319351540001697 1
0.043345667048933 1
0.112756853111686 1
0.0328122901663485 1
0.480784195417879 1
-0.138625224460275 1
0.120114269739311 1
0.139154060951129 1
-0.306568601108614 1
0.100442382187608 1
0.240899234317214 1
0.285593663220474 1
-0.149030556197174 1
0.294295829748562 1
-0.281885269883888 1
-0.194447457819976 1
0.201039026847588 1
-0.43732022238382 1
-0.509829162343621 1
-0.256971251852959 1
-0.211272824075508 1
-0.0821021675167209 1
0.692020239024068 0
0.282586239731706 1
-0.0344762146495048 1
0.583443564097167 1
0.112598448536965 1
-0.0053928962417658 1
-0.0358063288800903 1
0.0854734686281743 1
0.435203834507851 1
0.149805239339867 1
-0.74781647628105 0
0.336055673400339 1
0.0557407426485731 1
-0.153400382544886 1
0.365264956873025 1
-0.0915505746708713 1
-0.0566766367132026 1
-0.329065749255033 1
-0.469986659876787 1
-0.137787350663629 1
0.121081303047501 1
0.101379141887315 1
0.0280100795519515 1
0.412922863614322 1
0.123156672358476 1
-0.074024008304471 1
0.513360964197458 1
-0.175045648593489 1
0.171899418657976 1
0.264535610053963 1
0.218764577571676 1
-0.0734372803992277 1
0.00664268243921443 1
-0.128768635735246 1
-0.0202993065498853 1
0.376302607367729 1
-0.0256601348045463 1
-0.132490659111384 1
0.0521439352094411 1
-0.53139567302125 1
-0.223415774659787 1
-0.728296805360547 0
-0.411948510972388 1
0.227414394540701 1
-0.112341056050858 1
-0.298487252065609 1
-0.0380174012519402 1
-0.105831435295357 1
-0.13178404300367 1
0.384898240556475 1
0.566247221722972 1
0.12605100295499 1
0.0328269008603544 1
-0.0600396292256979 1
0.481549217128768 1
0.203909514822594 1
-0.19013763837667 1
0.383692247161492 1
-0.332471545220538 1
0.0839848572776483 1
0.341559138472572 1
0.0889221057372114 1
-0.037028537576886 1
0.0221889196971204 1
-0.25609441689121 1
0.271377897141304 1
-0.294988464619021 1
0.236029347587387 1
-0.129894816981846 1
-0.00573818001091229 1
0.113115427552593 1
0.0254046267044278 1
-0.15134377710548 1
-0.0899900295682874 1
0.249258409947009 1
0.412440292266312 1
-0.482943874692569 1
-0.0021275993044237 1
-0.103896584665859 1
0.0062030490423608 1
0.0147331637354603 1
0.157877359330546 1
-0.408408100461326 1
0.607767243406008 1
0.0396757487177304 1
0.14686586836711 1
0.344940903482266 1
0.13411223585369 1
0.0943830651234686 1
-0.0946306189107251 1
-0.132243583071575 1
-0.258187059812869 1
0.144532647288149 1
-0.0668759877699195 1
-0.378758161286936 1
-0.262676079956446 1
0.277212986687841 1
-0.01348673448909 1
-0.0729533310832502 1
0.243288096559359 1
0.0855653714339345 1
0.436415426237874 1
0.424262511972 1
0.20613171464475 1
-0.321459184723869 1
-0.136431643486133 1
-0.182911790688072 1
0.255924169794972 1
0.305988128592558 1
0.221679778250222 1
0.247376371532117 1
0.581083090514236 1
-0.106903171487348 1
0.429067040325547 1
-0.454076168020172 1
0.237679470369113 1
0.0577058810484422 1
0.176511009986142 1
-0.0387618877277991 1
-0.345507089670214 1
0.252200605427401 1
-0.010186546737622 1
0.215909842388052 1
0.320973741137944 1
0.094916224112732 1
0.139966827800867 1
-0.415008401287812 1
0.16684789521392 1
-0.853473864173492 0
0.0738454256736058 1
0.0226182738183677 1
-0.0453096032047093 1
0.017773196783257 1
-0.0796365036791136 1
0.228358362733072 1
-0.299805678673185 1
0.192053172786274 1
-0.716706152784029 0
0.177852741914987 1
0.120574402107128 1
0.495449016513859 1
-0.115020509172303 1
0.521670630311735 1
0.0948685335955411 1
0.357969509805319 1
-0.184641378131371 1
0.363336897221383 1
0.0156648742035405 1
-0.120695261515201 1
-0.00444581349260675 1
-0.0110902428336521 1
-0.438298434172257 1
0.0744658549068411 1
0.299665098869907 1
-0.179086553159915 1
0.24556013205542 1
0.262690528081992 1
0.153834554835397 1
-0.27247734137874 1
-0.0405250366955157 1
-0.0947786226029214 1
0.279640088320804 1
0.14342389961801 1
0.0187265316206695 1
-0.0860987011678961 1
0.45453038949138 1
-0.0466923514507101 1
0.313503484774563 1
0.0307562296807372 1
0.418500633084548 1
-0.497329403117872 1
0.38826516119004 1
0.463196662777068 1
-0.137745383509002 1
-0.0252425678996548 1
-0.232927049612805 1
-0.334427357869258 1
0.894470843308703 0
-0.262626146986926 1
0.332512026926491 1
0.217320121889621 1
0.0456123350431437 1
-0.0721093979780729 1
0.145285150882795 1
0.462198635487865 1
-0.62813978712518 0
0.141881007917942 1
-0.304881752491042 1
-0.497973645981113 1
-0.438117756095314 1
-0.0307216707293807 1
0.0656219318742777 1
0.511691587512327 1
-0.531356045528819 1
0.267774943776251 1
-0.0665473971981245 1
-0.0566328747309586 1
0.128056147784882 1
-0.111975500860725 1
0.0894355755279361 1
0.131547607199522 1
0.132993728762104 1
0.0943035857519561 1
0.149836038776679 1
-0.416566682156761 1
-0.27694398419762 1
0.424871261541073 1
-0.0515301867712323 1
0.0608299823084744 1
0.224486174008596 1
-0.229292922605875 1
-0.0488890122742127 1
-0.307577376058872 1
-0.352733479814624 1
-0.0997454995013962 1
-0.00438471312067574 1
0.0406649812759556 1
-0.295390278769285 1
0.344986815245859 1
-0.499461408977251 1
0.307258696685509 1
0.0767048251479812 1
0.0594922908162664 1
-0.136198648435556 1
-0.264017352380731 1
0.0204317885763311 1
-0.124521228264752 1
-0.15008043853296 1
0.0452048061954087 1
-0.0986117060323734 1
0.34207739637437 1
0.301901626236234 1
-0.281269109377993 1
-0.0716733455631689 1
-0.360031630283979 1
0.0963455517391985 1
-0.315966059071159 1
0.295882826783102 1
-0.209295396497091 1
0.36626479841639 1
0.113663946651079 1
-0.968657470763355 0
-0.446912645689894 1
-0.480979945007101 1
0.126551349060053 1
0.232365160985962 1
0.176648165822655 1
-0.0670415940470631 1
0.0164345870712764 1
0.455622447662407 1
0.0716999001275493 1
0.111529528166236 1
0.623133778573473 0
0.0899272593075526 1
-0.272636008035894 1
0.685657619095619 1
-0.0150569739442954 1
-0.125524984011212 1
0.0348918665675573 1
0.298381710101134 1
0.518000215555212 1
-0.197664473482165 1
0.0883590575923598 1
-0.0197076810344718 1
0.151880133453887 1
0.202848476865824 1
-0.0793307709326488 1
0.121375377320122 1
0.0531872034882613 1
-0.0194832953953585 1
-0.208128561479939 1
-0.511142621450237 1
0.724426376095188 0
-0.399077046262029 1
0.161160805660243 1
0.291405590236835 1
-0.156685396214153 1
0.0894122823084311 1
0.263571289014536 1
-0.475050932825002 1
-0.316981877480043 1
0.158016172730327 1
-0.322057930472293 1
-0.510194290428394 1
-0.260683386306828 1
-0.164918137175195 1
0.421165171665884 1
0.0085082979557277 1
-0.0706749066516692 1
0.0247182934179851 1
0.294688325250193 1
0.13946729593667 1
0.496433408534682 1
-0.725070408540255 0
0.101309319862515 1
0.354068786072077 1
0.134479302957942 1
0.514599774744616 1
0.222485385872177 1
0.619883908248975 1
0.077056873009216 1
0.101881796963304 1
-0.138822502276763 1
0.318311098892849 1
-0.0856356704127427 1
-0.162150556490445 1
-0.786100308653529 0
-0.21627921677851 1
0.0403859210390512 1
-0.23986917867437 1
-0.13546926638866 1
0.38801179801264 1
0.00756011711068105 1
-0.352404933310026 1
0.0341632482460668 1
-0.0838855342227221 1
-0.21876024296087 1
-0.0583827616859599 1
-0.541835620875328 0
-0.124640033719777 1
0.147933869196083 1
-0.0425165657060319 1
0.00116179188295544 1
0.163473303316901 1
-0.233591269666685 1
-0.198748492891942 1
-0.440545073030399 1
-0.191357209857675 1
0.0973821246834197 1
-0.192833912853979 1
-0.43911522871684 1
-0.07258934623599 1
-0.160579365246741 1
0.0643860697299932 1
-0.0109935026555313 1
-0.207546727716083 1
0.0582075563882529 1
0.143645080985852 1
-0.0802708746334692 1
0.0224458750308916 1
-0.427664345324939 1
-0.315068932847632 1
-0.350385164156072 1
0.394587597832302 1
0.0850806411122146 1
0.196053139729027 1
0.718202996744056 0
0.272086174622705 1
-0.338535431535467 1
-0.0638342301064135 1
-0.305941475114696 1
-0.0468471567937037 1
0.20280739023332 1
-0.359847064530544 1
0.407069105421959 1
0.0141813180025962 1
0.319155982832918 1
0.0759767085734633 1
-0.147852265855096 1
-0.0077787777283 1
0.155105301023105 1
0.820762636242759 0
-0.652405188840014 0
-0.25473860628419 1
-0.450113316978452 1
-0.367711513392898 1
0.186286025535077 1
-0.227162482883842 1
0.0659586420286053 1
0.243745241420203 1
-0.695228687327674 0
0.210971307798826 1
0.0146601561000028 1
0.494311918647467 1
0.383149397004126 1
-0.155523883482694 1
-0.060761910326325 1
0.467885367737634 1
0.293836382589082 1
0.489452157945119 1
-0.166803269033813 1
0.0914063742293916 1
-0.166873945826315 1
-0.327790362105061 1
-0.265134924978208 1
-0.544421829046664 0
-0.242638479429922 1
0.270304601852782 1
0.219811080299345 1
0.121084910356734 1
-0.242825180461191 1
-0.346245370277815 1
-0.0808124640784612 1
0.35613603194314 1
-0.112311301315467 1
0.21783794509485 1
-0.019005395209889 1
-0.596335622330698 1
-0.0444747032961327 1
-0.337784176599908 1
0.150606001269275 1
0.0440585297167689 1
-0.997043503674035 0
-0.185357826903432 1
-5.8485093681282e-05 1
-0.259519856331375 1
-0.0391333842231675 1
0.770574575799212 0
0.35389280015795 1
-0.0482740988799853 1
0.0302118276329293 1
-0.0359429766661789 1
0.439332961162786 1
0.0824704107799009 1
-0.374654449375724 1
0.245700862479989 1
-0.266227167598953 1
0.473747888222486 1
0.264437649388602 1
0.180504101845898 1
0.202570612734978 1
0.53807702509821 0
0.272427748335707 1
-0.22221828682919 1
-0.327406716952591 1
0.120205498167059 1
0.254844895212418 1
0.115751871673712 1
-0.0514601370134281 1
0.597156379388688 0
-0.362432841497501 1
0.250563948903326 1
0.0182797042493241 1
-0.28491166208661 1
-0.180424654481056 1
-0.210742308195805 1
0.241903508111579 1
-0.421212125428683 1
-0.0217648744918754 1
-0.176902737553179 1
-0.035502779842414 1
0.0622990585109631 1
0.0678561986364009 1
-0.480014787513383 1
-0.25774944745242 1
-0.280339655234244 1
-0.189757673555038 1
0.265027875602153 1
-0.175420949873782 1
0.136071051162467 1
0.00275522407195078 1
0.31053598133789 1
-0.484528914895477 1
0.329434935977644 1
-0.195354132355641 1
-0.272044919166839 1
-0.0201967926283246 1
0.163349298046025 1
0.212077365855618 1
-0.185499096459246 1
0.53397231541726 1
-0.180087335485711 1
0.409200790158116 1
-0.370051936658294 1
-0.324587434090757 1
-0.00860964751581402 1
0.0188510529641995 1
-0.0528835686045458 1
0.268886460107678 1
0.042326531279921 1
0.141611373218582 1
0.0194617192553485 1
-0.337923747476441 1
0.319564356776535 1
0.156816258469565 1
-0.270242136856398 1
0.169635560267113 1
0.254995418507043 1
-0.109919180208062 1
-0.826956454779781 0
-0.00699870681219776 1
0.0986355637223616 1
-0.283114546527114 1
-0.337000977456973 1
0.0568800382375385 1
-0.455590983194202 1
-0.0506594198700399 1
-0.205024605779951 1
-0.211323165817168 1
0.0764526824266215 1
0.239617542956874 1
-0.624313221104503 1
-0.297782006164557 1
0.122004904100618 1
0.216124831723916 1
0.0489548390625195 1
-0.044428219473052 1
0.202997880287326 1
-0.105423753537619 1
-0.0670669877186754 1
0.0827425596757813 1
0.667522125477187 1
-0.51852967147509 1
-0.0821795963590087 1
-0.210507380083356 1
0.239525680667328 1
-0.386904188357631 1
0.86985620019461 0
-0.317353367993878 1
-0.251872078815724 1
0.28897649136423 1
-0.0867979893901003 1
0.548720034533875 0
-0.324269125725143 1
-0.267951651133031 1
-0.109896323161927 1
0.498641385935656 1
0.0443324470632863 1
-0.318344369389004 1
-0.154414732395346 1
-0.0247157345407769 1
-0.337289520491912 1
0.224324679894924 1
-0.213366436833566 1
0.218713187983988 1
-0.0824601449680106 1
-0.0140486520329959 1
-0.0379974521085666 1
0.374224462921423 1
-0.330515724977337 1
0.198044780304183 1
-0.542778493033077 0
0.378322808257618 1
0.113254621271031 1
-0.401597276439241 1
0.116831951427973 1
0.16711997180603 1
0.0654068200049299 1
0.726396148648113 0
0.292574116495291 1
-0.172789347193358 1
0.161150796134461 1
-0.135816720999039 1
0.428691122354641 1
-0.265014938444668 1
0.0321166303340249 1
-0.339529399881745 1
0.270537833005725 1
0.388139701123042 1
-0.0101564058970902 1
0.293781942442084 1
0.223204891565089 1
-0.0389088306760293 1
0.0776189059517262 1
0.218569682999725 1
-0.388192731342227 1
0.204143097427587 1
-0.168175231720814 1
0.472253235208082 1
0.00699770219047605 1
-0.0136667794423262 1
0.549426088912662 0
-0.404189396673486 1
0.134483045114701 1
0.256161943634955 1
-0.360400118342085 1
-0.199959450745184 1
-0.107280364941127 1
-0.224448035314261 1
-0.144078064369448 1
0.231300445007947 1
0.0274503778784614 1
0.0934216920458423 1
0.0635786904033406 1
-0.00660030203830556 1
0.212978539163189 1
-0.388416971719059 1
0.0512786036384379 1
0.389325694083452 1
0.313889584200012 1
-0.00326368958513915 1
-0.362933042962585 1
-0.641261102525817 1
0.467641585596434 1
0.0796988629902568 1
0.00574090748030167 1
0.478135754090178 1
-0.12540597756317 1
0.226372951530556 1
-0.790378745421698 0
0.319177140186104 1
-0.3371363335444 1
-0.0850184943548092 1
0.168460660474062 1
0.048980989280938 1
0.120784407089806 1
-0.103252165308162 1
0.475917023359706 1
0.0764776681848064 1
0.404003219167998 1
-0.406194935101861 1
-0.0193070197744628 1
-0.0265516929277114 1
0.128866275371341 1
-0.128067878938617 1
-0.031403602444202 1
-0.00117980651948725 1
-0.0386656684648782 1
-0.126034445137127 1
0.296680539235982 1
0.275021863366465 1
-0.200909511621745 1
0.0880330497082066 1
-0.609450890158701 1
0.470249198160143 1
-0.0995093397763487 1
0.0740520488259196 1
-0.0636107817991884 1
-0.244010008023084 1
-0.125136890685408 1
0.666535158872689 0
-0.523757349257313 1
-0.205117175793705 1
0.0973408698405612 1
-0.485246342651957 1
-0.151915138916118 1
-0.146528242848163 1
-0.0541864751595925 1
-0.251047102489513 1
-0.310316199002845 1
0.0217960429240332 1
0.029264855830383 1
-0.0968488711616528 1
-0.474260264794979 1
0.0741385553261184 1
0.0289847968140426 1
-0.19423942035727 1
0.0453705609544437 1
0.0419631953950349 1
-0.392572413211896 1
-0.211906982745214 1
-0.109866727512319 1
0.273623904825148 1
-0.306929505929318 1
0.0284999844451154 1
-0.18779729891344 1
0.27198232404803 1
0.434585769684588 1
0.455997527519738 1
-0.0169324066455035 1
-0.467737200043523 1
-0.0174946410868527 1
-0.433121922321208 1
-0.171427388588685 1
0.0262340397081772 1
-0.293151230355109 1
0.1748783869452 1
0.352802820022961 1
0.690381050346906 1
0.356451629193695 1
0.286287837472799 1
0.267197732200023 1
-0.404936657234155 1
0.634831548000443 1
0.471733780244193 1
-0.00963796590617598 1
-0.0850674707132559 1
0.0873263264690619 1
0.279944846036732 1
0.371125426821954 1
0.150672320049167 1
0.272090580932824 1
-0.713714595089588 0
-0.311503576946729 1
-0.293846504628627 1
-0.346762784469176 1
0.0674233915086411 1
0.234854616789992 1
-0.0582748218705698 1
0.033351976788939 1
0.186763073941659 1
-0.2531522990471 1
-0.475423265119218 1
-0.128977452548838 1
-0.227583343599627 1
-0.119527825357534 1
0.0325426185348856 1
0.377421464644081 1
0.00087137015008959 1
-0.129613860010676 1
0.267561134155859 1
0.0169549802462721 1
-0.123734336042756 1
-0.0737975408880187 1
0.795707485247179 0
0.218042231998043 1
-0.266236305309685 1
0.0805968694344809 1
0.197535026729914 1
0.334042552650239 1
0.22498542690326 1
0.450804114199053 1
-0.562968026876879 1
0.230748359236237 1
0.29800698451364 1
-0.393816682297185 1
-0.250753274779635 1
0.0170873666133865 1
0.0924404986946472 1
-0.338050734084868 1
0.16994996345518 1
0.0406003915985998 1
-0.230098423269005 1
-0.121944823283144 1
0.14015014056371 1
-0.461945318181978 1
-0.128028819609994 1
0.587460699808549 1
0.258753431000872 1
0.177882540505317 1
0.0053767733154152 1
0.0743690467202191 1
-0.00622985333803189 1
-0.120524501368052 1
0.12328743143587 1
-0.183172671022956 1
0.0565638521999234 1
0.086410200627492 1
0.238904759250874 1
0.0152755899193019 1
-0.544705216115412 1
-0.0633091106703019 1
-0.386818436622912 1
0.425751885777668 1
-0.577818069221371 0
-0.477240998160458 1
0.117214163332815 1
0.0338517074706517 1
-0.138949623526038 1
-0.0121200276306686 1
0.0365132856092617 1
0.289667372132787 1
-0.186543832709139 1
-0.356901100359437 1
-0.063423542639371 1
0.00896708971181084 1
0.447273661996942 1
0.444092022804248 1
-0.295018155349216 1
0.138109527900688 1
0.117233213221747 1
0.117090678430368 1
0.42667355610591 1
-0.113565006690697 1
0.38317056515855 1
0.072549350807984 1
-0.559820158052859 0
-0.339325362330789 1
0.607318124313558 1
0.192683210644638 1
-0.638163172690552 0
-0.0903516028825644 1
0.0520429545728206 1
0.601640100801022 0
-0.209308817494708 1
-0.00387021697585622 1
-0.470719848369448 1
-0.180359986130459 1
-0.0237984113996223 1
0.276359257377783 1
0.260808309171147 1
-0.000303345090759244 1
0.0926445519485274 1
-0.0956210033107778 1
0.172012543428624 1
-0.0274437868682288 1
-0.196615806302259 1
0.21498861208055 1
-0.218670433470771 1
0.431812239038811 1
-0.0994402803075227 1
-0.252692095987172 1
-0.164823825589461 1
0.0990881685896096 1
0.416464652113795 1
0.225076073759961 1
-0.135716906825671 1
-0.037474396262831 1
-0.37232433021656 1
-0.201401468889356 1
-0.234935431624777 1
-0.121893249070835 1
-0.0539501571351598 1
0.11343942782219 1
0.417432155001234 1
-0.684219601890264 1
-0.117808603420564 1
-0.0676425009925628 1
0.249964936353024 1
0.966549429586141 0
-0.0604125305818375 1
-0.135476604871805 1
-0.296083845892858 1
0.239040864148647 1
-0.164966469762198 1
-0.0976861660168912 1
0.272404742607161 1
0.148216117690872 1
-0.487216249267515 1
0.473651547005237 1
-0.122627781745307 1
0.000427547782266585 1
0.274638543755889 1
0.394021742323823 1
0.522820354701549 1
-0.00761340238118391 1
-0.11405913212975 1
-0.57637814075399 1
-0.0431170545851663 1
-0.126923889788341 1
0.364848322055862 1
-0.0730338736137141 1
-0.184065585021222 1
0.0160468032477355 1
0.254709683590024 1
0.435489498616568 1
0.329199889922866 1
0.405607913669402 1
0.172548878626171 1
0.253546772413585 1
0.254518095700783 1
-0.760531046550419 0
-0.392208448342528 1
0.298364856010565 1
0.138976556133766 1
0.4095143738023 1
0.108931288598896 1
-0.148471020722092 1
-0.126901224972383 1
0.11137790434807 1
-0.14033971123287 1
-0.0894701320526914 1
-0.179813697529271 1
-0.0721948252690208 1
0.345928187448638 1
-0.470624919195446 1
0.530180521959921 1
0.168831897797182 1
-0.224286936036549 1
-0.0297158880461486 1
0.0640180547103061 1
-0.192154654263669 1
0.267584339388278 1
-0.151784129732835 1
0.228554760564589 1
0.0228295751986507 1
-0.209830593175613 1
-0.408318306211407 1
-0.151385536178651 1
0.436288246220461 1
-0.0175067092042002 1
-0.0491143011215936 1
0.275752469150576 1
-0.161731981083366 1
0.588624745805885 1
-0.0796052432825483 1
0.0726757397767624 1
0.266836797891008 1
-0.371565587558102 1
-0.0107309495728236 1
-0.614398563478165 0
-0.203982725048677 1
0.374556090072533 1
-0.538303906107869 1
0.100977937433056 1
-0.177722232277076 1
0.320811880049628 1
0.220536954003678 1
-0.276708252993587 1
-0.115950759759336 1
0.294547355481472 1
0.150037934632945 1
0.29161291236674 1
-0.440273274418055 1
0.0973886907970106 1
-0.105645810005349 1
-0.517975158975244 0
-0.731098657818504 0
-0.0543930289573395 1
-0.18042745915299 1
0.0230991981762128 1
-0.326819877868193 1
0.0947580160851167 1
0.091900739731715 1
-0.124880639256758 1
0.242774726091965 1
0.12215710398951 1
-0.107659994256584 1
-0.0212288589689234 1
0.102784231888565 1
-0.363171131629876 1
0.154051203134675 1
-0.201548180045307 1
0.237280289356404 1
-0.402204621018754 1
-0.0122401789126088 1
0.0640340472603928 1
0.017404175922636 1
0.358140425544426 1
0.217443303641701 1
-0.205901617999922 1
0.220492391269506 1
0.135165641779438 1
0.446362863379957 1
-0.473106311527433 1
-0.731876816239451 0
-0.138404719494485 1
-0.00905405595705783 1
0.468995930784948 1
-0.285125002438792 1
-0.267150007549632 1
-0.0849719120860918 1
-0.220056562269733 1
-0.0307008043045946 1
0.242442957297825 1
0.0932760206210074 1
-0.48526377151907 1
-0.0859888993425862 1
-0.0746117371742169 1
-0.0313446919443524 1
-0.288578115436362 1
0.0267734912633157 1
-0.510638277431939 1
-0.0903705842949671 1
0.0166315851386873 1
-0.453504393194208 1
0.0199739271511711 1
-0.335737498183217 1
-0.158867546039045 1
-0.220974765051773 1
-0.302919925683454 1
0.169454827689092 1
0.146489356266175 1
-0.173634287319835 1
0.424526882391096 1
-0.216443400695844 1
0.0241371223761293 1
0.608998979450425 0
0.473399847505779 1
0.323949748124817 1
-0.0565778733583872 1
0.298786406879519 1
0.106821612423189 1
0.638931784431231 0
-0.489538669077934 1
0.399411153036092 1
-0.452325854128871 1
-0.439011462933582 1
0.169995063672866 1
0.314852387049519 1
0.252333862063828 1
0.315500254814603 1
0.0357949621152265 1
-0.165565518493428 1
0.689980889205421 0
0.0579859544342619 1
-0.417000027174829 1
0.109938101638686 1
0.357600672340854 1
-0.167911631333076 1
-0.0614372378803606 1
0.0482176252542199 1
-0.0278619575256508 1
0.145754511636811 1
0.0406157613446746 1
0.797732603512974 0
-0.40022338470702 1
0.263928472639647 1
-0.366280303867947 1
0.532077934171813 1
-0.193175714078885 1
0.242338880490975 1
-0.20554490246527 1
0.110844393282101 1
-0.529171262253439 1
-0.0504915617739135 1
0.0335525266736588 1
0.0286595306577076 1
0.116218120604344 1
0.183231703944844 1
0.0807777749108392 1
0.125700898582764 1
0.0403853744248334 1
-0.0163617415864232 1
0.26965822965156 1
0.0168834046164774 1
-0.000919441406476165 1
-0.164816282652488 1
-0.256035892550731 1
0.211917041853593 1
-0.0392519316401805 1
0.407735867774838 1
0.0966705155004089 1
-0.273634203859496 1
0.0253904845898011 1
0.0259908574123734 1
0.358407055331479 1
0.141430638257104 1
-0.359140846053765 1
-0.114631996289934 1
0.330730840718312 1
7.34881373420232e-05 1
0.232979195996622 1
0.770477425922905 0
-0.411616673781803 1
-0.285072916241865 1
0.25233923227044 1
-0.370873452313358 1
0.543499898631572 1
-0.49698231341354 1
-0.0172762119546804 1
-0.301074423183283 1
-0.249113499301256 1
0.257418534784243 1
0.520352967821756 1
0.331648124003354 1
-0.744732417936309 0
0.255156418239323 1
0.106826686271397 1
-0.0419650498976838 1
-0.132326631347679 1
-0.403012727692215 1
0.106073054243713 1
0.264241487029893 1
0.13170101888956 1
-0.451071389462581 1
0.478084231927554 1
-0.0769461506403186 1
-0.263101560533386 1
-0.145495991284727 1
-0.357846577564798 1
0.176200287411471 1
0.701280434757235 1
-0.204235310422888 1
0.288871885739276 1
-0.1074786011864 1
-0.244645836945598 1
0.0750917946318721 1
-0.12964698179415 1
0.691218786956802 0
-0.0307224897600051 1
0.185020722280341 1
0.0263325930972809 1
0.0693968938382882 1
-0.189120498563928 1
0.166212399218428 1
0.4031405047837 1
0.154121241492148 1
-0.0862196892248062 1
0.276953192403319 1
0.183573326200013 1
0.475199138007215 1
0.003914073210461 1
-0.340578727134427 1
-0.136818269240479 1
-0.179828288696282 1
-0.397948492068522 1
-0.303023854763694 1
0.425829715851188 1
-0.338088708033899 1
-0.287431925422498 1
0.320042662097797 1
-0.144797240958085 1
-0.369031443315708 1
-0.312685472737296 1
0.0116056784217088 1
0.117325395248242 1
-0.0233903405564268 1
-0.155799444143693 1
-0.518291398413993 1
0.135821128194358 1
-0.0922382808551281 1
0.221180529243146 1
-0.0997782328942639 1
-0.278721490409471 1
-0.221901058488166 1
0.0545362908731227 1
-0.244983896455501 1
-0.174485702374414 1
0.59692504808873 0
-0.233475097862977 1
-0.156674022043107 1
0.356044783235857 1
-0.0820556442990218 1
-0.40538149563142 1
-0.0693403428600372 1
0.511729467851391 1
-0.17034639325881 1
0.462465132547747 1
0.448958879842974 1
0.172751820916504 1
-0.148120055235173 1
-0.083295811028601 1
0.359873754312072 1
0.175865543805217 1
0.165761284002191 1
-0.00226611622397137 1
-0.161021592831695 1
0.166333054404491 1
-0.14282748664679 1
0.210188511039298 1
-0.516235199630161 1
-0.00258031737946303 1
0.0771361563477799 1
0.325242519170904 1
0.271700465943693 1
-0.225927932371539 1
0.213017355299837 1
-0.0855115703298064 1
-0.0192807095483047 1
0.312500045757603 1
0.102077247298863 1
0.0628125268104397 1
0.421262522694859 1
0.3794369324973 1
-0.0542436132694833 1
-0.342957461612734 1
-0.619473155705978 0
0.118874546861121 1
-0.277527110897243 1
-0.183374898456335 1
-0.122209434819859 1
-0.130767795097486 1
-0.112069304129835 1
0.298334392596386 1
-0.170893367349745 1
0.14743766303367 1
-0.182485570916103 1
0.609142585157619 1
-0.345462553926103 1
-0.320858756895454 1
0.014299621405442 1
0.143536228284681 1
0.0880061872330105 1
0.45465027349467 1
0.130717516866327 1
-0.206160252211958 1
-0.22100735130165 1
-0.0503162123156742 1
-0.167770525771898 1
-0.0994589132645968 1
0.0837225615054032 1
-0.691291053191148 0
-0.0596110053425382 1
0.267812661634711 1
0.198073537548561 1
-0.133260455513996 1
-0.251608304857333 1
-0.0429833523286356 1
0.543649871416643 1
0.0506696605508417 1
-0.126246727899311 1
-0.323393814463497 1
0.148969204397622 1
0.261971780091179 1
-0.129823410224371 1
0.0318334194535749 1
0.00685320719338293 1
0.123718623912858 1
-0.0937719008839468 1
0.0335088090602825 1
-0.148115921908184 1
-0.145923649500178 1
-0.0361879206921224 1
0.10890498778543 1
-0.389820281952067 1
-0.237997133151724 1
-0.198258770509542 1
0.58649635800724 1
-0.0303874909680985 1
-0.312984929816587 1
-0.106616855495872 1
-0.144624882633432 1
0.344936847663473 1
-0.477820340420925 1
0.230257628299931 1
-0.0946118850457534 1
0.514109574124266 0
0.251413892661713 1
-0.240166219753211 1
0.268422388269461 1
-0.331235329191106 1
0.0339960188293769 1
-0.141509401584321 1
-0.349020674479195 1
-0.408670239183207 1
-0.114604252515934 1
0.510501251469378 1
-0.0604984000615121 1
0.292689279758946 1
0.119051161642168 1
-0.329187281844794 1
-0.0052164522023114 1
0.512627003616203 1
-0.301031774661209 1
-0.205136755068395 1
-0.324970684317135 1
0.576408819641712 0
0.00342412110782357 1
0.1580731264708 1
-0.565953517596414 0
0.305577983803053 1
-0.21256725788789 1
0.0152159653317879 1
-0.514946219142187 1
-0.158341496116143 1
-0.0127122206087868 1
0.288248919964452 1
-0.175211344828262 1
-0.0909637004372064 1
-0.171795374755516 1
0.127393660643924 1
-0.0704093705489474 1
0.0793613970002842 1
0.573234666964911 0
-0.216045673899758 1
-0.473141065957871 1
0.156008503618117 1
-0.227520868865112 1
0.153023119862981 1
-0.250423380510472 1
0.162705761946503 1
-0.0881240396987031 1
0.385833470859393 1
0.141513943717334 1
-0.503860299848086 1
0.294226312617035 1
-0.387170007086132 1
0.21512562047085 1
-0.253446291700038 1
-0.308788843941872 1
-0.243722000159984 1
0.1021261141589 1
0.0912222913886124 1
0.280893580336345 1
-0.731435772303954 0
-0.184658954146576 1
-0.234492972454389 1
-0.314870986742995 1
0.21790682435915 1
-0.68354700930014 1
-0.108727505859172 1
-0.387522335806897 1
0.143579417178565 1
0.13759780481843 1
0.0660594249287424 1
-0.297739903266931 1
-0.121857156604864 1
0.00270612920449634 1
-0.0913572426457279 1
-0.48458499098116 1
-0.176039625359584 1
-0.160649776900737 1
-0.510626251439768 1
-0.377678718641847 1
0.309747839141848 1
-0.189502737969638 1
0.314259877282972 1
-0.00552697439358301 1
-0.16298379488848 1
-0.0461202777330188 1
0.187459796370365 1
0.558038810925082 1
0.0745340253280386 1
0.195575612609468 1
-0.0698246587833653 1
0.38130088496381 1
0.166227163854125 1
0.0456245000170589 1
-0.417230767495758 1
-0.14090371670841 1
0.254886391293097 1
0.197595443907838 1
0.344235135629273 1
-0.262929505978025 1
-0.170765407160562 1
0.219942275869057 1
-0.063463271218388 1
0.0819661757480307 1
0.0423926626899151 1
-0.0747935449249353 1
0.521993082942556 1
0.24080175429593 1
-0.0318196215784912 1
-0.234570108914741 1
0.213228728538251 1
-0.348439078764972 1
0.158419033624797 1
-0.16057934914796 1
0.0487036579026956 1
0.0336319491031328 1
-0.699918912586013 1
-0.470437238054114 1
-0.329159523964338 1
-0.151692649695664 1
0.0330745307830849 1
0.243634310204467 1
0.305614934922411 1
0.477389917510333 1
-0.259223520833327 1
-0.530113911114399 0
-0.239836033477769 1
0.256452938401596 1
0.0364960202477635 1
0.30079862695379 1
0.023628832171612 1
0.484222188903198 1
0.293254945465432 1
0.389145877998159 1
-0.191168516699969 1
0.17118078367471 1
-0.232178430450432 1
0.575193826310376 1
-0.0152900773950849 1
0.166392048827132 1
-0.310741563518836 1
0.608041960323329 1
-0.276720795746644 1
0.119614296130318 1
-0.153264159509413 1
0.461427187910865 1
-0.584108312687591 0
0.181039678584403 1
-0.302648349588515 1
0.708002090449387 0
-0.325884196861405 1
0.204017413749459 1
-0.111292494739042 1
-0.181138332376588 1
0.0688488006950339 1
0.268911624347436 1
0.028340682680963 1
-0.150041228179372 1
0.329180414441912 1
0.876104287870243 0
0.232865235557756 1
0.313073114350023 1
-0.228025604344902 1
-0.435046470552484 1
-0.343637468187886 1
0.205219064364735 1
0.86598145947449 0
0.00487304956242902 1
-0.125284912077156 1
0.517487739330314 1
-0.0630442013124092 1
-0.0800303625046683 1
-0.522575376235033 1
0.0544446395678067 1
-0.365091778740218 1
-0.33877731139835 1
-0.0707647251239031 1
0.164724159904374 1
0.228644508964372 1
0.254582873708914 1
0.322121635101085 1
-0.573627923656434 1
-0.135343298606311 1
-0.0786488392749106 1
0.0826881379115775 1
0.118318198188752 1
0.354450406085979 1
-0.0716185209201232 1
-0.345252853535336 1
0.229524183591475 1
0.484000732009198 1
-0.217515637428253 1
0.0567433021954108 1
0.211404764660977 1
-0.136497156867877 1
-0.112334648889262 1
0.0177833976669808 1
-0.1230547862394 1
0.115188815921462 1
-0.089648458127491 1
0.350038474554817 1
-0.760845879237558 0
0.333835375566355 1
0.112429420606658 1
0.0677037469605114 1
0.143665969608112 1
0.0587875995797744 1
-0.0426760404934189 1
-0.133158528400532 1
-0.625540134444033 0
-0.309480007602735 1
0.318473799893608 1
0.12674405995415 1
-0.372425778803107 1
0.200662777641982 1
0.298781043844992 1
-0.148422322038775 1
0.360428429167555 1
0.657320650657401 0
0.163125946390661 1
0.297357825228314 1
-0.0418849029687949 1
0.0437715260412848 1
0.0755518443923318 1
0.295533346813074 1
-0.332860641471462 1
0.0845390546858428 1
-0.598504375956597 1
0.0536229946515137 1
-0.308801928404185 1
0.160392059191733 1
0.051047400416571 1
0.1539178843463 1
-0.302723569764517 1
-0.158356543363836 1
0.269795598897991 1
0.403435079528532 1
0.00989939885983947 1
-0.149023677851803 1
-0.716305824911259 0
-0.202157582169852 1
-0.633362201807372 0
-0.365529424002596 1
0.494416257883885 1
0.162685146396765 1
0.0543574096460521 1
0.343447169196063 1
0.0944894155235359 1
0.429489321540009 1
0.0106886608362768 1
-0.0302551561564553 1
0.0529967748059668 1
-0.0418002845845186 1
-0.128393392864006 1
0.213736929285258 1
0.0637403350074295 1
-0.297698916857231 1
0.0257891143415764 1
-0.0955103480463967 1
-0.146956683996993 1
-0.092677918708449 1
0.30289471720374 1
0.0555224668125125 1
0.0954095553795353 1
0.13726982471033 1
0.00314772959338908 1
-0.767536223317534 0
-0.0214253170532067 1
0.241425103415711 1
0.00597657211891009 1
-0.0604203989687141 1
-0.210629672981454 1
0.759367498653883 0
0.0354194469667874 1
0.156833478248311 1
-0.145730420559024 1
9.99915232886908e-05 1
-0.641878543417554 0
-0.0614969934688546 1
0.173680402991837 1
-0.183810333420897 1
-0.0808489747326176 1
-0.462297791044341 1
0.181374334306815 1
-0.252361190682927 1
-0.0350887983377648 1
0.463054553874021 1
0.0816333529708606 1
0.42657407620782 1
0.456949523827746 1
0.164879250365606 1
-0.0286419859364487 1
0.15275872973828 1
-0.11928651780763 1
-0.726889707531847 0
0.393694723645826 1
-0.285258515008649 1
0.313295224673813 1
-1.07741906525448 0
-0.254231555634872 1
0.520206501262904 1
0.213758072786821 1
-0.0910023126067132 1
0.695769594262442 0
0.635291998167045 1
0.10752175743649 1
0.187704101175277 1
0.400654552476278 1
-0.113696008769578 1
-0.766885847919857 0
-0.194381574758625 1
-0.1451655193261 1
-0.317412893032108 1
-0.0202303985958293 1
-0.0347124636248828 1
0.0515472640575239 1
-0.0922078406066613 1
-0.0937791382460954 1
0.060932200785154 1
-0.0506515317329713 1
-0.308598684550498 1
0.0644535601383898 1
-0.010286306444153 1
-0.0680002293904635 1
-0.149537567598526 1
-0.167832329115694 1
0.0788110683908772 1
0.513071015395159 1
0.0552427414594423 1
0.0698594736468193 1
0.12809455308655 1
0.145815357520335 1
0.395665395294012 1
0.0811263529853715 1
0.675874957613557 0
-0.0749148891904477 1
0.249500268064473 1
-0.0579972530081288 1
0.245093546938237 1
0.767633988353268 0
0.396620264605579 1
0.49329108234375 1
-0.428976462518845 1
-0.534911625954136 1
0.00602711714670921 1
0.0179170682395149 1
0.267323688470687 1
-0.0568152210836554 1
-0.135866211285313 1
-0.149695305658439 1
0.511290501766797 1
0.337939627190313 1
0.274124428878974 1
-0.0198759154960925 1
-0.205444888280315 1
0.0905240347624425 1
0.140272801793171 1
0.209833838507418 1
-0.783594529227773 1
-0.340481418977803 1
-0.78184794724824 0
0.0373948899341085 1
-0.00376794022063398 1
-0.119537182866454 1
-0.490170129650841 1
0.504979817633046 1
-0.306477265152718 1
0.0980792196874786 1
-0.259702505738568 1
-0.367879072075982 1
0.146490983350749 1
-0.247849406224837 1
-0.59546674445476 0
0.0878839784796995 1
0.0541438415622682 1
0.152069540893495 1
-0.176494750569984 1
0.223529419780291 1
0.189141738147984 1
0.404528599214305 1
0.18833118440008 1
0.0184902823954037 1
-0.232261113666679 1
0.293119058331003 1
0.0121315706432135 1
-0.242423726010393 1
-0.13314945644551 1
0.151676786650239 1
-0.431007989479485 1
0.103818492742765 1
-0.358126597935273 1
-0.131101538335372 1
-0.363029637827167 1
0.127018311758799 1
-0.450085665428743 1
0.0346583853619266 1
-0.129717754911516 1
0.0799477937047588 1
-0.126695433825461 1
0.161712688904336 1
-0.638832026538229 0
0.132501884141955 1
0.42890873941448 1
0.0256203650882777 1
-0.230236517970083 1
0.398832157080541 1
0.0598923775390915 1
0.122261907662645 1
-0.35149205685217 1
0.222620527289859 1
-0.11232291504416 1
0.134513961390464 1
0.270657155228079 1
-0.269789688542273 1
-0.013563467492342 1
0.00224486674828069 1
-0.318377455026573 1
0.30437382991525 1
-0.369314271632365 1
0.032502696736541 1
0.276631349243183 1
-0.573703015981304 0
0.187635002099323 1
0.527496688796484 0
-0.268459715563313 1
0.0757942043105953 1
0.166844593241121 1
0.180485660852475 1
-0.44949589831533 1
-0.338841848575533 1
0.661050129389656 0
0.0843248184172163 1
-0.0356776561243191 1
-0.292069204339446 1
0.0864744823440561 1
0.613889599992712 0
-0.237802152023796 1
0.190223009192527 1
-0.516384960554418 1
0.110045929683038 1
-0.0842453868454004 1
-0.21443140047685 1
0.0132290996638596 1
0.494392763949084 1
0.52752171454111 1
-0.109371214150221 1
0.57031873431138 0
-0.331798776124838 1
0.0139464356825194 1
0.161128189476743 1
0.3664338205324 1
-0.793157174987692 0
0.294196260799577 1
-0.144026144342599 1
-0.257043896204269 1
-0.0661671757150147 1
-0.283152035611775 1
0.0610708214201143 1
-0.016311747994953 1
-0.0719917960074884 1
-0.00817723136050274 1
-0.373282633539593 1
-0.134958529288341 1
0.0812376125723911 1
0.41118634244581 1
0.0946539267369434 1
-0.0072079828681782 1
-0.517964833038706 1
-0.134926445686497 1
0.437924824256462 1
0.0866382317724982 1
-0.282384050837031 1
-0.0841569853156882 1
-0.117585746522716 1
0.26672164053093 1
0.20081221006542 1
0.00575811313193254 1
0.198286583553596 1
0.3234625083473 1
-0.207577645425219 1
0.0151322230539232 1
0.161786193810027 1
0.312223961275782 1
-0.217824258338703 1
0.077315324923021 1
0.301310304933205 1
-0.310303948025913 1
0.130752652732165 1
-0.211949549013846 1
-0.0258284460480881 1
0.662320353736956 1
-0.159800867633979 1
-0.0215539548380478 1
0.439770777836415 1
0.119153256112679 1
0.236957618194424 1
-0.206321512390091 1
-0.176957898704617 1
0.398366110044307 1
-0.0888037891224838 1
0.115665492029906 1
0.253729854536533 1
-0.102664074423273 1
0.126335546560389 1
-0.0492872363159673 1
-0.114467887075327 1
0.0318558173755519 1
0.347532259817421 1
-0.245711406111049 1
0.200500617747681 1
-0.11755895134614 1
-0.098791931689632 1
0.247083120692872 1
0.0496254888142731 1
0.293369447648413 1
0.0275541921923657 1
0.336649420703726 1
0.113354727452289 1
0.180190271753892 1
0.360467472742329 1
0.183228931015577 1
-0.0222383832486864 1
0.327505745837812 1
0.427565469146214 1
0.322229204660237 1
0.124393799075258 1
-0.301047599790026 1
0.0986018435171369 1
0.630060716612015 0
0.372802447037661 1
0.277451571707937 1
-0.0189409306080617 1
0.0249671971900852 1
0.0212975217473777 1
-0.028347362296586 1
0.0180237399595663 1
-0.212883281138768 1
0.0142070212791175 1
0.0818291695431376 1
-0.219611529854803 1
0.258433269461656 1
0.0140110272527925 1
0.240323422590787 1
0.163918921706815 1
0.125026195248246 1
-0.65299542792356 0
-0.0248680672192141 1
0.402846345809855 1
0.143942574770247 1
-0.42140120418738 1
0.0120130035571324 1
-0.0886269290866339 1
0.0897543264573241 1
0.106750208184882 1
-0.0205124482762442 1
-0.441825515153709 1
0.10827411293507 1
0.0620272211076746 1
-0.123023797611477 1
-0.268593835764605 1
0.0875767597552195 1
0.438034025007575 1
0.140729654179667 1
0.155862422600969 1
0.206771625619818 1
-0.473791626545667 1
-0.328789378677812 1
0.0479260838552216 1
-0.197985265758826 1
-0.605893236813977 0
-0.093581533125462 1
0.0199645769232845 1
-0.0793917661369734 1
0.0748035548059955 1
0.51544373909031 1
0.418446541561148 1
0.204207978454904 1
0.244755932892316 1
-0.2154485320532 1
0.310043502925953 1
0.0567414510949788 1
-0.240151171694598 1
0.148653580597157 1
0.380944750867891 1
-0.156003417684596 1
0.123004946051239 1
-0.163283595447188 1
0.0850351629453579 1
0.425966896017103 1
-0.135561872503127 1
-0.482032655337429 1
-0.177076485805771 1
-0.534266903767524 1
0.232400789872943 1
0.112423457829971 1
0.203057979306528 1
-0.5875127955267 1
-0.421813078400903 1
0.529939280741174 1
-0.514116729757167 1
0.149011886903367 1
0.0176488183203095 1
0.346863392505673 1
-0.471342815303273 1
0.45031222197693 1
0.335179657109209 1
0.192659434523547 1
0.528933501191288 1
-0.36367252721839 1
-0.102062694245702 1
-0.189411259472144 1
0.398774421609324 1
0.648931865235972 1
0.819403711265612 0
0.0594898054018771 1
0.215733604218754 1
0.42097727059962 1
-0.000240892257573868 1
-0.210715320974324 1
-0.151307241711206 1
-0.0362084454030076 1
-0.171422552741943 1
0.252386032389089 1
0.285530197553261 1
0.106326706444009 1
-0.309846311576857 1
-0.0240445904012524 1
0.200855555458183 1
-0.524526096638097 1
0.145624621362715 1
0.155950134894367 1
0.0159288243201402 1
-0.348083930964789 1
0.215596889857449 1
0.18463350770555 1
0.546912513953488 1
0.032896455289776 1
0.205503266828903 1
-0.244797477802812 1
0.119731597496338 1
0.863463376487756 0
-0.271873893914203 1
0.163041760604458 1
0.268454486703531 1
-0.0269116270245605 1
-0.073512651448539 1
-0.178847201429997 1
0.0649564504600294 1
-0.327518622802072 1
-0.478367352996277 1
0.689528903600214 0
-0.0327062344260926 1
0.0239521306915019 1
-0.34246587359579 1
0.00374566966061728 1
0.31109801205424 1
0.168876422198615 1
0.216334719087898 1
0.404839911775955 1
-0.00305814489698346 1
-0.0110163418546827 1
-0.320489189666961 1
0.36255960353543 1
-0.167558147162499 1
-0.874444519350467 0
0.077461645347829 1
0.261899573493151 1
0.178675027406089 1
-0.294318684535276 1
0.183828074824346 1
-0.576324424955 1
0.369581175077101 1
0.0889207912690299 1
0.137929279882764 1
-0.258937435590632 1
0.12071362750513 1
0.24671983532955 1
-0.000543974285366552 1
-0.185934163024321 1
-0.613170860131775 0
0.134803277932846 1
-0.0901242071903295 1
-0.0798713661036485 1
-0.0325138540676054 1
0.0614450704987912 1
0.0180545483194751 1
-0.277283130637942 1
-0.344196193868116 1
0.554344099405038 1
0.025815091716791 1
-0.0673079563993005 1
0.668476758809011 0
-0.525603365121254 1
0.0773085099059573 1
0.154793689509363 1
0.119499574580751 1
0.0803395999653526 1
-0.0651530330969346 1
-0.114831350357779 1
0.373341155632481 1
-0.346399977653438 1
-0.12255573392195 1
0.47618373319894 1
0.295668879608664 1
0.320578327763654 1
0.211840544318535 1
0.0108606589189527 1
-0.234663515869869 1
-0.255429303964637 1
0.209064244285636 1
0.0428737670682367 1
-0.318705615479786 1
0.146940915779352 1
-0.378129800195108 1
-0.0251298974274548 1
-0.338686185897067 1
0.417912356762146 1
-0.0314172474896964 1
0.292267165959624 1
0.0733451138814715 1
0.0472181145619031 1
0.608105832148982 0
-0.37575627518058 1
-0.290327141287223 1
-0.434356899887139 1
0.00145402685656718 1
-0.658687988578977 1
-0.362176301196982 1
-0.472358143377515 1
0.0910422641495307 1
0.1792888474794 1
0.28004421538837 1
0.324269797488899 1
0.101130221547826 1
0.42763521122188 1
-0.145461196589142 1
-0.0955497308583713 1
-0.216840051054833 1
-0.0925162569025828 1
-0.327679494158768 1
0.533483053390515 1
-0.0062626199335335 1
0.244748632016605 1
-0.332760013739313 1
0.468965506211152 1
0.142394050380866 1
-0.438573113436771 1
0.0233676874929237 1
-0.0138862436096507 1
-0.36298423949674 1
0.236957295952776 1
0.0703811437437531 1
0.23060525488963 1
0.382438856007259 1
0.20900170098834 1
-0.0353105169006697 1
0.114768728639906 1
-0.0570057852375723 1
-0.252155276797239 1
0.298421795969294 1
-0.468147701695767 1
0.276460707942037 1
0.0512480253075084 1
-0.196838040653787 1
0.115805689902709 1
-0.0480767023112837 1
0.188604407123312 1
0.47710697423913 1
-0.330115561260554 1
0.234251927565405 1
-0.431625354063461 1
-0.0424852208127136 1
-0.176039166660242 1
0.00682582255486114 1
0.207070550714127 1
-0.232473729308888 1
0.139835644632066 1
-0.0620203876346172 1
0.186573890634813 1
-0.079496276846558 1
0.311865434951298 1
-0.141489998604645 1
-0.00989394918646278 1
-0.0774215087317989 1
-0.388089980134731 1
0.226590297602977 1
-0.249516777279098 1
-0.318565611974447 1
0.334381933551264 1
-0.316573902630173 1
-0.054755950059573 1
-0.591709715345771 1
-0.0024631147947964 1
-0.585092128361827 0
0.436388663980525 1
-0.506090005514409 1
0.103185195368084 1
-0.432805464048169 1
0.261991365960698 1
0.0319748390141132 1
-0.0695966583092761 1
-0.173459773126146 1
-0.0713321602832985 1
-0.323334848457445 1
-0.139291988254444 1
-0.203974868030298 1
0.101420987216565 1
0.31123335711502 1
0.0168256356398958 1
0.214786604943611 1
0.076246963026105 1
0.010872317608886 1
0.0875182442240692 1
-0.408722488604203 1
0.854099232149211 0
0.147638468479559 1
-0.0519979047974304 1
-0.0507165790356982 1
-0.149484298479032 1
0.446036326523876 1
0.00382843702515912 1
0.406594724475559 1
0.560739917085723 1
-0.272022214802264 1
0.0961402511573918 1
-0.0561450699436198 1
-0.2846642371595 1
-0.367816946644839 1
-0.739425681876116 0
-0.03479127864871 1
0.230422243497673 1
-0.430842233910929 1
0.0705356478882236 1
0.728047481705373 1
-0.0191707404614707 1
-0.736235476663259 1
-0.110617971967636 1
-0.169786934665093 1
0.227317885502065 1
0.0340584063045383 1
-0.0191982670057939 1
-0.0497167656787868 1
0.263397626280697 1
-0.537267491740119 1
-0.54698329721784 1
-0.105099543556533 1
0.44023772775485 1
0.149548933787518 1
0.545268656436798 1
0.363167693705091 1
0.221667226075166 1
0.0922241841424657 1
-0.158978085681795 1
0.429407379875596 1
-0.0565188883093707 1
0.225352078888247 1
0.379321407887344 1
-0.288389577051245 1
0.323969875315213 1
-0.419555260158648 1
0.164937472679247 1
-0.647280127241136 0
0.293089913392866 1
0.35295115010927 1
0.363415779524163 1
-0.0529674045524179 1
-0.102463154725951 1
0.0967612233754326 1
0.0992081228580872 1
-0.0583171120746501 1
0.774209588642902 1
-0.099448925769069 1
-0.165676666456008 1
-0.372291813695917 1
-0.227819880272059 1
-0.0169965347269109 1
1.01498686210995 0
0.0083241209490721 1
-0.0395657936933369 1
0.152344664303346 1
-0.0183033626369201 1
-0.0922310706098559 1
0.247801815250536 1
0.144794685410622 1
-0.182180589038515 1
-0.0603920449723444 1
-0.0586199411904121 1
0.379768410046454 1
-0.136079769511612 1
0.009248431609835 1
-0.414001346481225 1
-0.00147372456580305 1
0.715088121489786 0
0.00502452706379238 1
0.109556379348545 1
-0.184692502385875 1
0.285152021596319 1
-0.347955158111065 1
0.152472706808066 1
-0.0475994369018678 1
0.10976203243137 1
0.100729635756665 1
0.0193301811399293 1
-0.328623733196283 1
0.222911037217966 1
0.0950750289148474 1
0.0484190989793203 1
-0.511894937422186 1
0.213340103171576 1
0.147429761076442 1
0.0572310832526621 1
-0.306363818184013 1
-0.250831031460718 1
-0.317103182775985 1
-0.0205816708617874 1
-0.177447690254142 1
0.686828471503911 0
-0.754631959505955 1
0.313939411508101 1
0.558377899367318 1
-0.6434695733818 1
0.0369327293865513 1
-0.291626916011339 1
0.107300955567719 1
0.440633835404371 1
-0.214639548456216 1
-0.192523741221224 1
-0.4610822951497 1
-0.11101442730142 1
0.239988928028212 1
0.109086661834361 1
0.0797736505914633 1
0.294546795296486 1
0.132404861217846 1
0.636378690091305 1
0.00187166202089042 1
0.0691027420969153 1
0.721493810545993 0
-0.172653819682031 1
-0.134548551198325 1
-0.318397437032581 1
0.174914418334756 1
-0.0251779516076606 1
-0.0143814615840157 1
0.54188245077605 0
-0.115352973989869 1
0.0666760729609246 1
-0.0979305617358782 1
-0.293553122717673 1
-0.111294163748429 1
-0.225300643131968 1
0.217976569034561 1
0.366377404829889 1
0.52754660136533 0
0.0836688297079595 1
-0.296445728887667 1
-0.554786441181978 1
0.466826609891878 1
0.440993131832504 1
0.305358192703918 1
0.478065217769768 1
0.51198372856168 1
-0.169941980504681 1
-0.161123469807548 1
0.390099007388547 1
-0.520818251030605 1
0.583068619662366 1
-0.367295018354795 1
0.210088906743265 1
0.361590606558962 1
-0.12891421646474 1
0.441611105762462 1
0.449105545459785 1
0.525828201998746 1
-0.0694426560474449 1
0.265349998825791 1
0.0303291627785638 1
-0.796557210932015 0
-0.0309001023636755 1
-0.167340783682234 1
-0.130913884902973 1
-0.128785938583545 1
-0.0282815612150309 1
0.358265259103848 1
0.130793038998045 1
0.155255347780899 1
0.0785285456081209 1
-0.543405020818065 1
0.382160404178272 1
-0.322709637113454 1
0.0849189014016231 1
0.269468769553617 1
0.0345057838555796 1
0.113885600761258 1
-0.420898453503256 1
-0.590591382926653 1
0.686984082586801 0
0.963440681268304 0
-0.204939609912732 1
0.220795296141761 1
0.254470183971329 1
-0.118126021015513 1
0.0916532987667023 1
-0.0103431504260534 1
-0.514810600181168 1
0.168728200509327 1
0.143715339077892 1
-0.106240923934047 1
-0.374368794116986 1
0.245930531056382 1
-0.264098077408687 1
-0.441407603554803 1
0.128340915201056 1
-0.169395638464769 1
0.1472508939856 1
0.0511659933870102 1
0.224247842871827 1
-0.0365969092239479 1
-0.0942267233583736 1
-0.15574449513031 1
0.28612615686636 1
0.189398935811493 1
-0.365123761830084 1
-0.177788971879086 1
-0.437141435178924 1
0.206822710742513 1
0.367906195138734 1
-0.563053163956525 1
0.239700525776529 1
0.182707415648039 1
0.527058878818585 1
0.364070999797371 1
0.0752144618622756 1
-0.461619889461035 1
-0.0175571043257311 1
-0.0584402266253111 1
0.117779602069664 1
-0.240209382197541 1
0.269332406815037 1
-0.0828242687774363 1
-0.266659179365154 1
-0.276876399326885 1
0.490901368811649 1
-0.0734781105297347 1
-0.549202293650297 0
-0.435874687068412 1
0.305161843399569 1
0.0110410688187705 1
0.0314629983324354 1
-0.222625561616745 1
0.0759599663686288 1
0.0480179609470658 1
0.293565650449352 1
-0.292295504523127 1
0.681735656158673 1
0.135813369990003 1
0.232095188190259 1
0.206522076095031 1
-0.00970696080527892 1
-0.188856418011941 1
-0.195760360067988 1
0.204215497891026 1
-0.678590327470552 0
0.621366954577493 0
-0.127286800076055 1
0.120297745102701 1
-0.406489035577535 1
-0.36555822995467 1
0.180163359631489 1
0.183658911728037 1
-0.434106989629324 1
-0.227744860974565 1
0.68256415574945 0
-0.311805834511546 1
-0.188514873404579 1
-0.0375775781215384 1
-0.824099161097744 0
-0.185506711887084 1
0.577165599642978 1
-0.154157635604524 1
0.276974322070425 1
0.24640450914022 1
-0.2822398490148 1
0.0803632072665657 1
-0.253773544622319 1
0.540924761053961 1
0.222108266925701 1
-0.443871590426526 1
0.0682785830012914 1
0.0853588031203703 1
0.204416537250877 1
0.261405747884523 1
0.117076055770704 1
0.157565121126101 1
0.116715165695361 1
0.0494636270979231 1
-0.495369449123738 1
0.133939266152752 1
-0.455702084426182 1
-0.231260588254074 1
0.0586228747585276 1
-0.264612216729499 1
0.0148038105451083 1
0.619940691920836 1
-0.593064984883203 0
0.268156917918518 1
0.22551151391074 1
-0.191307986828163 1
-0.227171260207565 1
-0.0998540992519412 1
0.219935280413008 1
0.198597665740232 1
-0.410624130580861 1
-0.197892545603 1
0.190294526707028 1
-0.0680904598388426 1
0.292604632978776 1
-0.482469690025423 1
0.261325453123344 1
0.185204300639415 1
-0.313411847049169 1
0.210895241766413 1
-0.026681888569258 1
0.270476011551361 1
0.150992098588115 1
-0.0777292942828333 1
-0.143784201488099 1
0.0920891887223811 1
-0.0590927466162708 1
-0.211513265061088 1
0.209628958239625 1
-0.0840237250708895 1
0.280608983879261 1
0.0996227696131711 1
-0.229068472645996 1
0.223939391018239 1
-0.14621970208774 1
-0.169431558585969 1
0.637694447173422 0
-0.204118043549511 1
0.312721107322552 1
-0.35021479166761 1
-0.48304017469207 1
0.2602238648888 1
0.165266079335173 1
-0.457297614552622 1
-0.0902899531798025 1
0.0665124437178538 1
-0.0147309239431912 1
-0.0902053862549189 1
-0.0900535741905043 1
-0.0809515301077443 1
0.134006493680137 1
-0.257777018198399 1
0.477726554160242 1
0.237170941560194 1
0.405307604132272 1
0.0355998672224137 1
0.188892592405661 1
-0.56145326292395 1
-0.407465669353268 1
-0.240570838300533 1
-0.443748086995385 1
-0.131109307535676 1
0.310573063971163 1
-0.437483588413549 1
0.221629137876298 1
0.052246127200093 1
0.31450105969154 1
0.148547857882645 1
-0.0747687418950978 1
-0.0529562598032234 1
0.0882634518774698 1
-0.343122942407719 1
-0.294698990143187 1
0.125626505503979 1
0.403319641398222 1
0.463439742362113 1
-0.28365580905273 1
0.317500314975576 1
-0.000360490285035195 1
-0.007120724779141 1
0.104773677827163 1
0.0552150385800889 1
0.177344514476637 1
0.182011777548203 1
-0.118589008377403 1
0.270922864651508 1
-0.399762580817047 1
0.203282791724644 1
-0.275963503474689 1
-0.470798255487422 1
0.308907004846211 1
0.469704476764622 1
0.350660119387358 1
0.874522482574986 0
-0.285395603300597 1
-0.205074875113327 1
0.20393667416085 1
0.00966833030700677 1
0.0300634031693662 1
0.164201558423155 1
-0.11901013147055 1
-0.305803606146135 1
-0.300091082073526 1
0.228165816574176 1
0.441188355744722 1
-0.127007020838298 1
0.39914192003673 1
0.065610685462014 1
0.328396004593758 1
0.0176456617039474 1
0.138719781263585 1
0.16721976820729 1
0.123869995845703 1
0.0930873068370073 1
0.677439722010639 1
-0.147877119782956 1
-0.116411453016536 1
0.137259805497679 1
-0.0149536046686716 1
0.0637393227564006 1
0.0804293285053308 1
-0.0704026640760894 1
0.24986091748183 1
-0.0760303535372597 1
0.102347394505939 1
0.288258401586733 1
0.720094709673563 1
0.189941079860799 1
-0.000628025683652375 1
-0.21504719464901 1
-0.0943163135917676 1
-0.014915960951818 1
0.179576408968463 1
-0.324720110727944 1
0.0166753136930508 1
-0.162965659820347 1
-1.8708675678214e-05 1
-0.207862265493181 1
0.386565342222445 1
-0.24371961993786 1
0.242897670588663 1
-0.037752857225375 1
0.308392390952061 1
0.125997941973331 1
-0.0671194070587601 1
-0.108487582640191 1
-0.173092612909498 1
-0.40992992580016 1
-0.106534252292741 1
0.126521383211682 1
-0.216937993646144 1
-0.279402100157891 1
-0.186516515282143 1
0.32190129235544 1
0.350666181971341 1
0.0327760279391036 1
0.290733083417589 1
0.203031013813594 1
-0.0111891522939776 1
0.0690562816934026 1
-0.0975793110211178 1
0.665887891975181 1
0.35742249264378 1
0.435615942102742 1
0.839114667344067 0
-0.339380591460736 1
0.176766346949216 1
-0.145474933400807 1
0.108481646349855 1
-0.116474614508376 1
-0.176448855761184 1
-0.166240230443074 1
-0.229022955527254 1
-0.232874755052243 1
0.195503872586751 1
0.38680396582479 1
0.032097717613792 1
0.115768898452237 1
-0.114729854401558 1
-0.146636146684821 1
-0.308523882081809 1
-0.349203432815733 1
-0.234393338812474 1
0.154671419684406 1
0.175588675486044 1
-0.435632717565907 1
0.426024067692365 1
-0.273434155544203 1
-0.30030282078492 1
-0.106270378809025 1
0.456078985740144 1
0.224360377204562 1
-0.116789904864605 1
0.0614688943204477 1
0.100951479073344 1
0.44063659703995 1
-0.0895760563174488 1
0.321129391464473 1
0.336074035854374 1
-0.0165402714289771 1
0.0413989333754529 1
0.31413273914507 1
-0.069320701351251 1
-0.298651933024526 1
0.11143765356044 1
-0.00945961792982249 1
0.380141602174953 1
-0.105269870933067 1
0.172128800453024 1
-0.223699192080491 1
-0.181278158949519 1
-0.0280997722511828 1
0.0963215430072173 1
0.0033554412922517 1
0.0943154310664374 1
0.366597899711766 1
0.208064483368803 1
-0.125090455617441 1
-0.120193285444628 1
-0.00303252038584455 1
-0.671261456381816 0
-0.0245097113482829 1
0.474645571774798 1
-0.328121616228033 1
0.218672373758867 1
0.315288188457996 1
-0.210799345420947 1
-0.278167858691487 1
0.27388368051773 1
0.298283273894867 1
-0.227068064131089 1
-0.365711474455196 1
-0.155256642580982 1
0.566760087922916 1
-0.162372446081975 1
-0.533713951539813 1
0.130757813755634 1
-0.0191445511063084 1
-0.268692690672298 1
-0.120522065180982 1
0.303996805963984 1
0.0524815283671495 1
0.0901077090166506 1
-0.468971660721401 1
-0.050790378798813 1
-0.132737120489054 1
-0.242319176437132 1
-0.00358268965492198 1
0.354218442977665 1
-0.187883599101249 1
0.362467621178682 1
0.00771999787924521 1
-0.423684015367734 1
0.00868705501781419 1
-0.634776984953117 0
0.097413580892386 1
0.215613685289119 1
0.173207265681013 1
-0.595846066457536 0
-0.270624739057374 1
0.0414287561694903 1
0.134494868039999 1
0.221950372127237 1
0.595048678773571 0
0.0969327286100587 1
-0.511872912880345 1
-0.23446368702728 1
-0.0367556850506246 1
-0.0590760850820192 1
0.449754015715777 1
-0.0543138558929283 1
-0.761287468331498 0
-0.4900164616417 1
-0.217212070249166 1
-0.239430660314234 1
0.0187650905773912 1
0.169894276491308 1
0.153152441301918 1
0.13178360492146 1
-0.124680766844433 1
0.669989692032256 1
-0.949733270354408 0
-0.63485432202964 1
-0.163780455880603 1
0.13776113680121 1
-0.0635330031510761 1
-0.248992799160557 1
-0.142921446829486 1
-0.0948822841800283 1
-0.00735047981990367 1
-0.126914842004327 1
0.0964912306696365 1
0.254697324857776 1
0.01264790430133 1
0.325434128776402 1
-0.0750871619986896 1
-0.300013595144684 1
0.0343209531310479 1
-0.268785707167298 1
-0.520404048832193 1
-0.269435453589376 1
-0.54370269481462 1
-0.429823578457914 1
-0.0990210667898309 1
-0.555679258876584 0
0.246499460057183 1
-0.225237615727189 1
0.187672870126456 1
0.0414693746995687 1
0.258532839315061 1
-0.439701676819789 1
-0.339734989440826 1
-0.0932749053449539 1
-0.289564834624696 1
0.00829044686276813 1
0.210341799336744 1
-0.194051149750676 1
-0.371299657440001 1
-0.233338504049867 1
-0.120477313389509 1
0.381217454949943 1
0.122124935535696 1
0.134586386436868 1
-0.0719561993938631 1
0.547491580110741 1
0.294836397286459 1
0.267428936333629 1
-0.0578979617817479 1
0.096985992259418 1
0.0990213172297406 1
-0.155148495399224 1
0.0942938003986484 1
0.130455807073125 1
0.057990388807866 1
0.410978794336707 1
-0.0518558644526021 1
-0.0373463857084455 1
0.175671688190133 1
0.00529893340462069 1
-0.32775240466195 1
-0.0205776109315782 1
-0.363621092899572 1
-0.499602237748306 1
0.0793408289969225 1
-0.296337010058473 1
-0.116807279666136 1
-0.334275835634582 1
-0.0789688539838435 1
-0.180719223183029 1
-0.40357333418454 1
0.514536373000614 1
0.499790609845413 1
-0.447808635425646 1
-0.00313924054603144 1
0.040144705856166 1
-0.0124537357457021 1
-0.253434897836269 1
0.354030143633102 1
-0.0463236716762786 1
-0.320094683892078 1
0.145867073208511 1
0.126935809731198 1
0.0638518499588735 1
-0.218915010583586 1
-0.109349967539333 1
-0.192570039585877 1
0.269949569208607 1
-0.401534516407888 1
-0.0601635389437516 1
-0.270360318088038 1
0.467200852889062 1
-0.0927751093352068 1
0.00101770492065148 1
0.165896694010975 1
0.66260520720437 0
0.0795263283269496 1
-0.20598813356968 1
-0.059121894044683 1
0.348325780382442 1
-0.53940868302483 1
-0.697043002005665 0
0.190450383289403 1
-0.175421060972271 1
-0.0184249732769324 1
0.123812392391148 1
0.617199929105835 0
-0.0669479406056315 1
-0.43184114009922 1
-0.0615730931544944 1
-0.840081725492109 0
-0.487042168912498 1
-0.0537223460717918 1
0.0754948463490655 1
0.0754193368925812 1
0.266823307320095 1
-0.0258453336731952 1
0.119037685638411 1
0.383051689607286 1
0.0736442519502312 1
0.3961013144137 1
-0.41916679692829 1
0.0685308105813875 1
0.3828732820348 1
0.327746465862835 1
0.16011761670948 1
-0.245008343932717 1
0.118617202981579 1
0.235169717062115 1
0.740975261789228 0
-0.0901217572650594 1
0.0162851140284891 1
0.576440081930069 0
0.159448411407026 1
0.209108711601496 1
-0.130686147857347 1
-0.134355908141127 1
-0.281983206832593 1
-0.0361568232594747 1
0.186862052016014 1
0.535053849231165 1
-0.0557109512512208 1
-0.112151181674642 1
0.0410622535662725 1
-0.0733492566421776 1
0.111534917788794 1
-0.23097023044185 1
-0.157046030367114 1
0.315199207226921 1
0.312237496707362 1
0.229974199367893 1
0.26184955135512 1
-0.443283649763452 1
0.186528533521776 1
0.478299810822938 1
0.388378252672231 1
0.124670324256632 1
0.328618638880708 1
0.615403841593952 1
0.199667232752006 1
0.0125644982858388 1
-0.19746232189189 1
-0.74625284047505 0
0.039912425927863 1
0.0118628270169093 1
0.0251078094034942 1
-0.363303138062527 1
-0.386704167578808 1
0.158971389577089 1
-0.580264470118385 1
0.153126892389794 1
-0.322355577377699 1
0.0313540945915477 1
-0.379131362390359 1
0.279417978505378 1
0.258532476869646 1
0.00981965170192955 1
0.173951758381584 1
0.11495838944306 1
0.399038982168658 1
-0.591795811480521 0
0.366968575218076 1
-0.2932356627752 1
0.44329211127008 1
-0.257027579163172 1
0.471241422514741 1
-0.0687208534595993 1
-0.747819946570184 0
-0.183480570351339 1
-0.11810647822715 1
0.0187245887332827 1
0.465415390059136 1
0.569886427684295 1
0.0651669733399766 1
0.00652577431371501 1
0.767456202228444 0
0.288063220676731 1
-0.0725580959219506 1
0.0179653896475241 1
0.133271779441963 1
0.255703161980376 1
0.0220884842988847 1
0.0918101896701718 1
-0.346978488307371 1
-0.503568527344213 1
0.0590237018401407 1
0.0287110994216535 1
-0.424796328212269 1
-0.303453504553674 1
0.615134497155409 0
0.0874778246152639 1
-0.0889731508497147 1
-0.28343959223355 1
-0.472722055708459 1
0.479948233234312 1
0.498234718176158 1
-0.149149353200511 1
0.355516092642918 1
-0.126060474072331 1
0.0914510720759053 1
0.31808238616992 1
0.389938297752624 1
0.266440522315713 1
0.172355687844579 1
-0.772841189570853 0
0.085943290989911 1
0.522521517555623 1
-0.182028564518705 1
0.343878742120715 1
0.560622156863918 0
0.214105125184268 1
0.306669181002257 1
0.391438545249642 1
0.179308572524419 1
-0.174362345841974 1
-0.0544198956210371 1
0.303736124761188 1
0.0451460249418485 1
-0.429592254848082 1
-0.147047367453756 1
-0.523757629406534 1
-0.335088253143095 1
-0.322011189854795 1
0.0368471748368906 1
0.156611802657695 1
-0.131391622725203 1
-0.463942746513878 1
0.370232800743794 1
0.466363975686453 1
-0.363820089613221 1
-0.226881148114488 1
-0.211331273270183 1
-0.0519109763418998 1
0.580017462937782 1
-0.315473766564809 1
0.326428530127111 1
0.288713188956997 1
-0.390078333609296 1
0.107885709699122 1
0.0466614861830391 1
-0.263247870166134 1
0.144240103669595 1
0.0975460369264561 1
0.213376357363153 1
0.107926949553287 1
0.302332364019328 1
0.202310201472264 1
0.127139702593714 1
-0.0492536813837876 1
-0.52928114197512 1
-0.0796122223227306 1
-0.0215479425143374 1
-0.182189994213555 1
-0.156999826730641 1
0.165687993740508 1
0.107139124433552 1
-0.192378077562353 1
-0.182402464645821 1
0.202650089571241 1
0.642284386084929 1
0.556593501508941 0
5.09709758017424e-05 1
0.136326895296683 1
0.225498932793613 1
-0.0619613463548616 1
-0.2220305433565 1
0.272702649088834 1
-0.154770713326588 1
-0.445896419680309 1
-0.0371731838977239 1
-0.184825186539145 1
0.377332122486837 1
-0.022704243673572 1
0.00288403582525536 1
0.251829226917417 1
-0.198653475841043 1
0.173920283319614 1
-0.0599434551383381 1
0.306320197193424 1
0.317885166038544 1
-0.533706170317711 1
0.0206354340049998 1
-0.441943434345284 1
-0.280988141353353 1
-0.39292141040252 1
-0.136313595197895 1
-0.303416843010914 1
0.345021983329501 1
-0.167712827895093 1
0.188499597265869 1
0.244905111610394 1
-0.136831299085198 1
-0.0775384470404596 1
-0.30045678572336 1
0.44477480343122 1
0.146140632473934 1
0.68453410975542 0
0.199258235377824 1
-0.182917499083524 1
-0.451408796634906 1
-0.204272014096707 1
-0.476711177456004 1
0.17285768167986 1
-0.0337776680482624 1
0.144865031262256 1
0.356455667439859 1
0.205102885569878 1
-0.319276740425399 1
-0.624820122523472 1
-0.0847301981765524 1
-0.261578307787961 1
0.0888881237314865 1
0.299920078501956 1
0.0246833470624075 1
-0.0689424709456626 1
-0.0984383468793603 1
-0.0309154629985055 1
0.361711047637455 1
0.390861298936345 1
0.378337563242821 1
-0.0616622420557554 1
-0.502527843056205 1
-0.125976923382008 1
-0.232119112141085 1
0.0710430736453368 1
0.213103208100828 1
0.0990065041498164 1
0.12217029756882 1
0.030111410384255 1
-0.0548089210276191 1
-0.188166011423669 1
0.216684237290184 1
-0.242633694815872 1
0.199623510336193 1
-0.0773908564668795 1
0.268004485885005 1
0.214160667847308 1
-0.0738695432264149 1
-0.0114110076740473 1
0.156757159791421 1
-0.357502068395238 1
0.212918693727149 1
-0.44730035380972 1
0.189423383147326 1
0.115114644708964 1
-0.079765570565144 1
-0.0657129112181862 1
-0.228178169720712 1
-0.441278813265873 1
-0.226592454769835 1
0.0212945056806507 1
-0.558409117596716 1
-0.0824135474580915 1
-0.241355283514921 1
0.19171710758151 1
-0.301125969369148 1
-0.0144705628361118 1
0.11960678420359 1
0.213495886283824 1
0.0631636042148281 1
0.202643749727904 1
0.296805963666028 1
-0.169645608993383 1
-0.30005576341245 1
0.192603039504258 1
0.263206072019325 1
-0.363511586991226 1
0.0706214101605005 1
0.170020697321429 1
-0.503807306549585 1
0.186526998771623 1
-0.176309866823403 1
0.0745988452793365 1
-0.11315443707889 1
0.0291593358047918 1
-0.0162508748070273 1
0.539950252785731 1
-0.0238868969867134 1
-0.563930174680253 1
0.138157384890975 1
-0.140088669688093 1
-0.542314631138791 1
0.0948837369331701 1
0.430043414577942 1
-0.523331701902812 1
0.404004924858422 1
-0.487067976268524 1
-0.581298458763428 0
-0.0908114497682908 1
0.314779155791003 1
0.0923128096055055 1
-0.136000539515889 1
-0.138239767171295 1
-0.386510619743611 1
-0.337063833839337 1
0.293710552213099 1
0.0996402503314929 1
-0.0842719000723878 1
0.026094812687246 1
-0.041282593858767 1
0.423581626273655 1
0.39084685189162 1
-0.0721280455630541 1
-0.484004593406942 1
-0.515132440886006 1
0.0171719910813889 1
-0.0110339515064778 1
-0.660500893606935 0
-0.686800303584307 0
-0.0755051579295054 1
0.116741982461285 1
-0.302655484345215 1
-0.0198382641803276 1
-0.177608878049633 1
-0.407483784846352 1
-0.227081964288363 1
-0.451993667932272 1
0.243067034858479 1
0.0559448261631596 1
0.269241973613212 1
-0.236767392851911 1
0.584514535745293 0
0.178120725918533 1
-0.325042388762611 1
-0.0701787949904062 1
-0.0325584578860691 1
0.18034396916357 1
0.331839040564384 1
0.363232203189998 1
0.272970054270434 1
0.0587556257419497 1
-0.0139933949928549 1
0.167193883516646 1
-0.202148588924529 1
0.193186540702161 1
0.329400158162078 1
-0.51361881975207 1
-0.072370732851823 1
0.0173528919778627 1
0.0903293795746959 1
-0.0557462658162411 1
0.340916977615909 1
-0.0667238193720472 1
0.474473509633299 1
-0.176301666903359 1
0.261850011324152 1
0.184007474939954 1
0.00559524494262255 1
0.0348679693360953 1
-0.112583239299828 1
-0.132447085050176 1
-0.377069434866046 1
-0.386938746969878 1
0.310798267293507 1
0.0640152468037988 1
0.121558470429943 1
0.113200084661278 1
0.427315653662127 1
-0.282776289577376 1
0.274584173302883 1
-0.0196328369988829 1
0.110667868585217 1
0.237093671786393 1
0.0552307294317061 1
0.561599558419717 1
-0.332362538095538 1
0.097442495682125 1
0.0169207489873599 1
-0.123574523695999 1
-0.026224946069807 1
0.100338979046485 1
-0.0917510549447468 1
-0.0581248464341074 1
0.317270794300847 1
0.293313651894021 1
-0.0388796863967643 1
-0.445867496814108 1
-0.211034462557646 1
0.166995802919155 1
-0.905993610049766 0
-0.29040677771065 1
0.528570623569045 1
0.266828889445273 1
-0.00570288611169018 1
-0.528481379129937 1
0.18856001867664 1
-0.10846598536883 1
0.256129279511988 1
0.335690416411632 1
-0.378059706202907 1
-0.597956752032476 1
-0.14539052428573 1
-0.10428657905597 1
-0.00739896848617798 1
-0.120221234932129 1
0.34741162832841 1
-0.305445301050241 1
-0.0569815516612096 1
0.0928076517068731 1
-0.277316519413267 1
0.305333583278812 1
0.277572294472896 1
0.0561455918901675 1
-0.216857547337944 1
-0.314803367022514 1
0.056533261675841 1
-0.0939982879976766 1
-0.0634662829771235 1
0.175377143258834 1
-0.222774837298362 1
0.046507548339859 1
0.152687148591259 1
-0.535662756712405 1
-0.354603854415038 1
0.686686832949092 0
-0.351131851682048 1
0.279355345340704 1
0.167205237346263 1
-0.490494872818268 1
-0.295847350072217 1
0.166459330110163 1
-0.238841176040683 1
0.180554774044464 1
-0.0124420762350157 1
-0.165956220996403 1
0.201513821834141 1
0.0132219813825533 1
-0.34287156164038 1
0.251939285436948 1
-0.360962582497383 1
-0.307671735087656 1
-0.427501008111022 1
0.119185742321319 1
0.0740548577027084 1
-0.0725625553222329 1
-0.271877486238569 1
-0.529877596487195 1
0.0429349137872366 1
0.0973876965882666 1
0.6288488222116 0
0.0653172263684392 1
0.0423262049787252 1
-0.0634064317279859 1
-0.14237778997848 1
0.285641742943204 1
-0.376243128031995 1
0.145712119392044 1
0.112142054929796 1
-0.162182442508812 1
-0.701482749145645 0
0.0173201558005202 1
-0.175943683602446 1
0.106998564551182 1
-0.0728932563033187 1
0.0607525944297413 1
0.133331546392148 1
-0.227545405546852 1
-0.567848848629684 1
-0.0875870506966634 1
-0.204007815230222 1
0.0827550188682211 1
0.0934661703713122 1
0.132298252899644 1
0.305330702818071 1
-0.0786439020470744 1
-0.540211934336932 1
-0.23515835830933 1
-0.249566259066708 1
0.127489841039106 1
-0.205883347845141 1
0.184241249110506 1
-0.620753744092798 0
0.258064095781858 1
0.0768038925942612 1
0.416964574347919 1
0.408672012154946 1
0.136728007682913 1
0.297834050372617 1
-0.0304015801077941 1
0.384338860824127 1
0.0405780088424304 1
0.208520303188871 1
0.19814878821717 1
0.394143522398859 1
0.0225738384058883 1
-0.0356732960758794 1
-0.316397295817186 1
-0.282826474849984 1
-0.224785720973422 1
0.334041692817553 1
-0.660931061120889 0
0.0491026142379807 1
0.105799824045156 1
-0.282614850109793 1
0.036746343841618 1
-0.151293084370145 1
-0.209657219736157 1
0.347949856411734 1
0.578129401318803 0
0.20630355076811 1
-0.24578751025178 1
-0.169753203693404 1
-0.18633933609803 1
0.194470501253627 1
0.0373981190745995 1
-0.259950426400286 1
-0.0478463156411408 1
-0.0887012123557101 1
-0.408890413881694 1
0.744807198212154 0
0.200397201385158 1
-0.120590521176516 1
-0.0178971036631758 1
0.404399365872859 1
-0.0450297456402413 1
0.143597186950066 1
0.0419155890241886 1
-0.0846390859478346 1
0.214729326314681 1
-0.38937950659932 1
-0.0391442140985507 1
-0.0709453670859607 1
-0.0120662380987738 1
-0.481371351831317 1
0.0835715577802262 1
0.100682567506938 1
0.449019169084567 1
0.142123344597934 1
0.169006357327411 1
-0.113455593207746 1
0.531541024045056 1
0.676349494240166 0
-0.224989692131617 1
0.25128427340042 1
0.0132390723873818 1
0.184764535246525 1
-0.0767499902482744 1
-0.228732805795517 1
-0.341216802960099 1
0.0803326015960755 1
-0.529948920687431 1
0.0116461817989972 1
-0.209538550983418 1
-0.484140139741413 1
-0.258967391362918 1
-0.0991691239691325 1
-0.412984737950715 1
-0.913196235792151 0
0.232350507812636 1
0.116527919509009 1
0.0653040887846003 1
0.356136325773563 1
-0.128155992923363 1
-0.171632407888972 1
0.779981248562736 0
0.172759840041469 1
0.378184700902156 1
-0.400212047465694 1
0.257429939663727 1
0.483056872660042 1
0.27806907064223 1
0.401648759299092 1
0.307819387492134 1
-0.367520472373357 1
0.173711878463383 1
0.320192887164323 1
-0.182578725732471 1
-0.00361612407892466 1
0.315256982042533 1
-0.240539179767403 1
0.176897973414749 1
0.28007786044597 1
0.0390194015234984 1
0.18457756154596 1
0.461557723489401 1
-0.191347338709424 1
0.13901322183898 1
-0.0238198452591738 1
0.0691650474518958 1
0.26018017114513 1
0.217157387021464 1
0.127400760033592 1
0.0135806253886377 1
-0.108312612641794 1
0.166028927177709 1
-0.349457068738237 1
-0.0877456380292617 1
0.563163655047424 1
-0.186138144038631 1
0.472037267661094 1
-0.539567370285481 1
0.588999174080611 0
0.269681301866658 1
0.0985787345265407 1
-0.309448777371427 1
0.0711316429566365 1
0.286742926256586 1
0.0487893451435766 1
-0.0571982927045497 1
0.0542050762974178 1
0.198337434126153 1
-0.142168027624174 1
-0.318758762401344 1
0.103031182448252 1
-0.150647011218566 1
-0.435276648897344 1
0.197173817492393 1
0.357311283894055 1
0.0633115005739249 1
0.0718254373756808 1
-0.107740745974227 1
-0.0413232873642062 1
-0.166819591992524 1
0.0772831846815246 1
0.00435259676186189 1
-0.652431580393633 1
-0.0686771704719479 1
-0.00779709358011504 1
0.0465106598646211 1
-0.298800019934002 1
-0.351639465122545 1
-0.344898540819988 1
-0.100717612236178 1
-0.276505730667579 1
-0.211247852223271 1
0.0903550066264978 1
-0.297759708860297 1
-0.13078873608932 1
-0.0489819974158767 1
-0.599368633842103 1
0.270760972828191 1
0.245612497370286 1
-0.145588245648484 1
0.104415706402683 1
0.197925575918571 1
0.0571792534940805 1
-0.53055278455911 1
0.907713482320133 0
-0.128447020378281 1
0.17935113843761 1
0.298167672123965 1
-0.0571010215264117 1
-0.62962900962313 0
-0.409594083992711 1
0.0289617226255635 1
0.765491426774278 0
-0.05710805703088 1
-0.146285743206803 1
-0.29531093774902 1
-0.103942838011557 1
-0.2237417747785 1
0.237914692114865 1
-0.347820871367629 1
-0.0228846094602461 1
-0.152619639552583 1
0.449634423262438 1
-0.541430060047004 1
0.163101145867997 1
0.290589072556084 1
0.154849808544977 1
0.0846632059200143 1
0.39411110384501 1
-0.774901161354135 0
0.12878625853622 1
0.214098790167114 1
-0.179574841844474 1
-0.13315542143576 1
-0.0990721737398259 1
0.502195193923388 1
0.00031649771898408 1
-0.148852805050278 1
-0.288061415497685 1
-0.137177808035825 1
-0.454226893238234 1
0.0332603650595242 1
0.26757084828288 1
-0.0345208637549048 1
-0.130535454209814 1
0.171378011127529 1
-0.074984866896719 1
0.264513376430245 1
0.0188147118707326 1
-0.40746178833148 1
-0.343218461665714 1
-0.48958629355236 1
0.165323099387137 1
0.0463681703325707 1
0.0306909269259253 1
-0.273434358712518 1
0.260945444093823 1
-0.313464167782135 1
-0.151173990413609 1
-0.0458610362296846 1
-0.0216032477704908 1
0.0361821259101825 1
0.39977268555755 1
0.276319399944652 1
-0.673463861859339 0
-0.156448194998921 1
-0.0617803327474651 1
-0.0587883289571403 1
0.000782272962800257 1
-0.328772739990698 1
0.165381047185282 1
0.203293363046233 1
-0.538928895236931 1
-0.482056524817756 1
-0.0256797262121578 1
-0.23192879808949 1
0.200472137161697 1
0.344091160095284 1
0.64812096911027 0
0.0491870944756286 1
-0.07019511228868 1
0.318152294182938 1
0.619523480742471 0
0.56612192052053 0
-0.270147414745298 1
-0.177762148614139 1
0.54250012752639 1
-0.286100250269135 1
0.530881888715738 1
-0.31548781672166 1
-0.19118457522187 1
0.0124280131272024 1
-0.682688849108706 0
-0.29346943701359 1
0.0535729760905183 1
-0.289739677713239 1
-0.0168087740519984 1
-0.0171886043166028 1
-0.472198848405143 1
0.00186176859674201 1
0.297686106844346 1
-0.354670425565375 1
-0.0397208387656553 1
-0.158251696311982 1
0.0290239419665012 1
-0.145066656024213 1
-0.56456489698263 1
-0.118710307891526 1
0.0574427883025289 1
0.31279700754311 1
-0.250417532470193 1
0.00772511772587753 1
0.571357471358815 0
0.214043995171275 1
-0.152942379803642 1
-0.09549566195322 1
0.0282285398276007 1
0.437823026210753 1
-0.344070034630037 1
-0.0510969920184698 1
-0.309890281304625 1
0.102250407009554 1
-0.246299649044306 1
0.295878881093097 1
0.447132778301072 1
0.0901161144011976 1
0.346146830204995 1
-0.500815675177827 1
-0.150190930375251 1
0.601944253356692 1
-0.382114327506311 1
-0.0453131401774705 1
0.323333755714488 1
-0.264227702837092 1
0.285215837117767 1
0.368523089164775 1
-0.480176806318238 1
-0.247651660793598 1
0.112174891448497 1
0.273804686226943 1
-0.317539918665778 1
-0.650514656411382 0
0.0451036364839529 1
-0.015029183020464 1
0.047329203319177 1
-0.280982343061973 1
0.527667229231936 1
0.0726567410516628 1
-0.630001542420421 1
0.320008677520237 1
-0.185550757210925 1
0.413289345358936 1
-0.0525937074206463 1
-0.174307554239882 1
-0.24212663335641 1
0.174823501743158 1
-0.178848300870258 1
0.344074142742555 1
-0.40205388441341 1
0.0936832633749023 1
-0.257678233644475 1
-0.530998035804657 1
0.555926106607903 0
0.1784087924316 1
0.839931598461681 0
-0.144644897410008 1
-0.435543135560861 1
0.327169249829575 1
0.185176632856421 1
-0.128547431665039 1
0.0131912408460727 1
-0.280342232187466 1
-0.0933818510546304 1
-0.0863699146567326 1
0.182181147795961 1
0.014324396023491 1
-0.16291384268169 1
0.0567634693434515 1
-0.166502928438371 1
0.179703143156491 1
-0.572066133949747 1
-0.43461232137394 1
0.00042462160831274 1
0.532850532393419 1
0.0628314134823482 1
0.498045688484692 1
-0.479862826625272 1
0.0850687687183856 1
-0.0232215610586479 1
0.422860829253865 1
-0.358371654998991 1
0.444499896007968 1
-0.120590886740023 1
-0.0760167767030813 1
0.0244987625066864 1
0.262918088194927 1
-0.352110137856677 1
0.303069237295575 1
0.321488954120594 1
-0.548321979238806 1
-0.112447265274359 1
0.206681734709247 1
0.419512742110648 1
-0.11954742722263 1
0.211187138696467 1
-0.217984268953244 1
0.298524802097417 1
-0.305553031396955 1
-0.167117585009445 1
0.83817867280647 0
0.303464554684604 1
0.272874499372866 1
0.402127270629923 1
-0.0679414022289632 1
0.690186544400684 0
0.0213818877680739 1
-0.444534680916054 1
-0.114183961252791 1
-0.267747889533392 1
-0.0135638537462729 1
-0.275092598864036 1
-0.0145118376348471 1
0.301461610629435 1
0.31706321930624 1
0.342800017793961 1
-0.0265960226036406 1
-0.0343479069799411 1
0.0776076345587157 1
0.0393297936493249 1
0.158779151916433 1
0.147123251758244 1
-0.147675160847042 1
-0.168878567240221 1
-0.55908919520359 0
0.109540534210567 1
0.243835031393925 1
-0.247825420969258 1
-0.0945259398978906 1
0.424430010288787 1
-0.336329875818071 1
-0.054336370495256 1
0.0149681982859343 1
-0.1424741221083 1
0.38007740446914 1
-0.284900264646085 1
0.0712143576173366 1
0.0712943532078029 1
0.341220235714332 1
0.0115440123117401 1
-0.576258323097339 0
-0.733170551649853 0
-0.33580770998695 1
0.278875006433206 1
-0.186317593943533 1
-0.171543373299779 1
0.137205993606237 1
-0.488915358042731 1
0.170731768217238 1
-0.0389111601877143 1
-0.0769039992265729 1
0.165233759581115 1
0.276163668621018 1
-0.350488423921666 1
-0.256627604155061 1
-0.341740810369575 1
0.114645829240081 1
0.415191164992769 1
-0.223918644288733 1
0.103978750148362 1
-0.152686235443306 1
0.221116802529997 1
-0.495070064395391 1
-0.0294733365006417 1
0.0565902114101891 1
0.30408675739122 1
-0.205967709056167 1
-0.410494265960138 1
0.0750810942657452 1
0.390931237185733 1
0.201325502309286 1
0.0497739379952296 1
0.0600418505219766 1
0.408622457953924 1
0.180143899370025 1
0.02529002056059 1
-0.128266068278963 1
0.291656712352258 1
-0.353610790890056 1
0.274978220749673 1
0.281262625929593 1
0.253149997010614 1
-0.44103709525112 1
0.353805001350905 1
-0.0845735243013592 1
0.320012855893777 1
0.285136737104706 1
-0.114003851468563 1
0.170502863372144 1
-0.182293261394553 1
-0.155367456934221 1
0.421594431783711 1
-0.416557821866562 1
-0.370379738265299 1
0.247933597788635 1
-0.0262823425738967 1
-0.0450769739580831 1
0.115185741594212 1
0.29854338103078 1
-0.0314553199248749 1
0.0850285992353983 1
0.130173566615098 1
-0.15800340126786 1
-0.699340398881084 0
0.328873832522335 1
-0.22624742318889 1
-0.260885568869378 1
-0.153591634070625 1
-0.0556843393443683 1
-0.272189088547714 1
0.250961154765517 1
-0.184683947822047 1
0.429325516196963 1
0.123932361049617 1
-0.495569629086124 1
0.186573412686519 1
0.520501997721885 1
-0.497093712054599 1
0.240586509146201 1
0.229004323851385 1
-0.178004624433991 1
0.0713247133087983 1
0.272457393216491 1
-0.274674747119736 1
0.134023998692158 1
0.1033137268094 1
0.00659670006039959 1
-0.00526474334662814 1
0.119924971825949 1
-0.0413126381730765 1
0.358984321971363 1
-0.12379999926993 1
0.469256411139937 1
0.0614232666518852 1
0.184918614170377 1
-0.423518315667791 1
0.352746054314682 1
-0.189480018415844 1
0.404405358690325 1
-0.0385341826667774 1
0.0246505869654475 1
-0.306289941837028 1
-0.0960662377053988 1
0.0536787238446268 1
-0.0190712296035628 1
-0.0166129679366846 1
-0.895772710526225 0
0.178583438455798 1
-0.423922605081987 1
-0.165738897570016 1
0.192685686264926 1
-0.521538792649454 1
-0.205213545583549 1
-0.568576031415998 0
-0.0446414093377968 1
-0.446692423412644 1
0.268768503766632 1
0.931866424740655 0
0.0750869772290581 1
-0.27105532427911 1
-0.285495038255728 1
0.340285451136165 1
0.249679315714026 1
-0.110836464850137 1
-0.13673335037657 1
-0.180187742485972 1
-0.142639184309347 1
0.16440748036745 1
-0.282586955516983 1
-0.19486112835144 1
0.359774819349779 1
0.486411504677103 1
0.291796204492598 1
-0.0322564784280392 1
-0.0487397890637954 1
-0.195676613677947 1
-0.306268197454481 1
-0.0798635538211679 1
-0.154762899113052 1
0.451125353664763 1
0.278323614290732 1
0.267912373661478 1
0.158972923126881 1
0.0025810873796614 1
0.0752144522760106 1
0.0314734510969973 1
0.230320514966465 1
0.267358816704507 1
0.24194566271892 1
0.165610347643212 1
0.226462365925501 1
0.0325222130503017 1
0.0172954753820463 1
-0.481507921794772 1
0.00602476718282577 1
-0.0205253743655883 1
-0.0458912341077507 1
-0.3393874332489 1
0.182822853343132 1
-0.095131796458484 1
0.0370469689521792 1
-0.416673684303658 1
-0.989735805334392 0
0.06193805967689 1
0.176662522218259 1
0.300637455086317 1
-0.277872582063302 1
0.198618539782988 1
-0.0321121379996583 1
0.204646000513584 1
0.0240521450037612 1
-0.23548107203616 1
-0.392403736252741 1
-0.271280683386582 1
0.128344963478418 1
0.0506834510367759 1
0.479259798298346 1
-0.22357527705539 1
-0.118671439750622 1
-0.0866974112687146 1
0.813754166150989 0
0.303791411242836 1
0.109157805954686 1
0.0363870403745409 1
0.11396732638443 1
0.438281975330579 1
-0.138046873829043 1
-0.0557368173405602 1
-0.459031217712933 1
-0.56820667064074 1
-0.221967166210179 1
0.293600120437308 1
0.514228661018788 1
0.0204046131798438 1
-0.32054440252923 1
0.362453293824965 1
0.923346081916195 0
0.364595211990906 1
0.373465525066786 1
0.242469693400727 1
0.388010572755701 1
0.369423150879549 1
-0.317651837501786 1
-0.0731535764607936 1
0.38375304567522 1
-0.05276567139341 1
-0.250300237603634 1
0.338775139173555 1
-0.0593367728816047 1
-0.231073325587839 1
0.443857329905304 1
-0.445135150912391 1
0.314636714542314 1
0.266055507902709 1
-0.0776369874450752 1
0.0812318739096662 1
0.321437072551032 1
-0.135200521980307 1
-0.392651499506114 1
0.0584773282217758 1
-0.787047346558416 0
0.321034519773584 1
0.252064338306716 1
0.129507297757963 1
0.363023341245517 1
-0.167662841231307 1
-0.26488005066605 1
-0.053012437938483 1
0.462149797362597 1
0.114842226365358 1
-0.0599989001701481 1
-0.303704477428233 1
-0.430350983489905 1
-0.218029267449907 1
0.150136823316866 1
-0.282947944240276 1
0.0412887863676225 1
-0.158496048604553 1
0.455449330493223 1
0.178867779921092 1
-0.149925323645724 1
0.504775101090626 1
-0.0321855862225697 1
-0.0752848221261699 1
0.13541156860982 1
0.141950353512838 1
-0.0506402466503045 1
0.522853166234462 1
0.13966216298457 1
-0.420276972723547 1
0.142157372472923 1
0.644974631298053 0
-0.0478544493902138 1
0.13139296826171 1
-0.149300044841959 1
0.73356368159962 0
-0.3594395092696 1
-0.327659661039984 1
0.443322477077462 1
-0.476447289163677 1
-0.365326820968137 1
0.170620831621517 1
-0.0987065838489404 1
-0.40964207232538 1
-0.533054967371482 1
-0.558186141373588 1
0.0370565991016349 1
-0.677414058323782 0
-0.394131505052685 1
-0.172635445853312 1
-0.191775499205757 1
0.372721443424806 1
0.12830308497928 1
-0.523935389558165 0
-0.391948327213673 1
0.147052017046984 1
-0.0596239191048052 1
0.385911474443634 1
-0.209691964048268 1
0.633106794280267 1
0.136180603148203 1
0.276406065115495 1
-0.0531284425441228 1
0.0744164210458685 1
-0.634621136207404 0
0.0569789392453231 1
0.298099853319708 1
0.0978957064816987 1
0.308223048649775 1
0.0261921983947244 1
-0.0225315403069622 1
0.105906920243288 1
0.348295128532829 1
-0.170766049825071 1
-0.465678719568577 1
0.0698803126387025 1
0.213400190601316 1
0.656811024254571 0
-0.0323744890100719 1
-0.0450853519150055 1
-0.0721142915235959 1
-0.189323905431826 1
0.349636422979627 1
-0.237109594833498 1
-0.245676372457256 1
0.17372674009689 1
0.0698328750375246 1
-0.833162480326962 0
-0.0102745592653409 1
0.137184538131137 1
0.237595913526744 1
0.395475239087613 1
0.0805769679053388 1
0.262095116811884 1
-0.291865802264937 1
-0.2137282821272 1
0.433382651428762 1
0.402399015772428 1
0.429061327651573 1
-0.359135814607644 1
0.0103737334268875 1
-0.104194520372954 1
0.19493179822132 1
-0.152905171112617 1
-0.0242213684550201 1
0.265409569864346 1
-0.030751044465045 1
-0.628482461894154 0
-0.247916919756899 1
-0.137414810128918 1
0.162741683685561 1
0.297169395321132 1
0.00968187409677269 1
-0.038889714128704 1
-0.154309469516121 1
0.180165588194625 1
0.12103687615819 1
-0.608385705489693 0
-0.0837020198434908 1
-0.0342726578455373 1
0.18714286722709 1
-0.264503841648791 1
0.0829868267470295 1
-0.372983829992713 1
0.223505433189554 1
0.125027747619676 1
-0.192164034955305 1
0.240438276980135 1
0.327555175017308 1
0.0155930154648149 1
-0.60001058918955 1
0.556612923472126 0
0.161697233013635 1
-0.309060680559599 1
-0.0487602330836322 1
0.600179907503392 0
-0.199043282456917 1
-0.52504706940983 1
-0.511658283641958 1
0.102773322618452 1
-0.284637781607796 1
0.212257305887609 1
-0.141297247020575 1
0.383092319061829 1
0.354725919409463 1
0.0520536071849205 1
0.202331628903742 1
-0.630708187842547 1
-0.205482143448763 1
-0.477902318411713 1
-0.234628610015186 1
0.598907936791423 1
0.141182274073942 1
0.341563769439055 1
0.0768604869629483 1
-0.174390111094921 1
-0.524838978124374 1
-0.00146569882839454 1
0.175069545839482 1
0.448161015151399 1
0.162248310375417 1
-0.240575279394091 1
0.437523555692418 1
-0.313037651987829 1
-0.112765674527234 1
-0.0110437126459347 1
0.0300523409988149 1
-0.703835827735675 0
0.18254075679819 1
0.369451077589664 1
-0.237708375673995 1
0.140086344643475 1
-0.0728518836608005 1
-0.243355203463807 1
-0.262644844541265 1
0.400171414846166 1
0.17754815593 1
0.0015546206876948 1
-0.309513534000723 1
0.177899593517112 1
-0.0508310858069809 1
0.0778453203893952 1
0.152556782311135 1
-0.00710053133233064 1
-0.115148448902783 1
-0.597970511413693 1
-0.162451432797095 1
0.309335690497386 1
0.294607615954972 1
0.218440837689041 1
-0.252454101399011 1
0.366751983171304 1
-0.0567012220725346 1
0.600045122835113 1
-0.29147383532463 1
0.40438037205721 1
0.457073274577216 1
0.473733325249634 1
0.0489856864326715 1
-0.0796698888768262 1
-0.511816792341625 1
-0.293177512169253 1
0.160935965534113 1
-0.242749054299265 1
0.413557525689371 1
0.0604854110534248 1
0.116261278406444 1
-0.21073191412393 1
0.16863593967093 1
0.0175045885536933 1
0.196544057508864 1
0.0484948925707025 1
-0.402820344516879 1
0.500843852599502 1
-0.0532084599569918 1
-0.354097253096563 1
-0.0789552192679929 1
-0.0861646100603458 1
0.422797160084939 1
-0.41709176673289 1
-0.368043074953698 1
0.590210611776484 0
-0.545544186586007 1
0.10350890800143 1
-0.645283965830192 1
0.0665315690432361 1
0.250489243588765 1
0.324149851922252 1
0.331020200251052 1
0.148843282668133 1
0.0101138747904883 1
0.145916004198837 1
-0.13925410351432 1
0.117373176468521 1
0.396664488649132 1
0.231862975344631 1
0.255928407564982 1
0.072046630487284 1
-0.240695271084855 1
-0.281156458431368 1
0.0923156086442761 1
0.618151458864887 1
-0.22566923481005 1
0.352681398376345 1
-0.329775854341918 1
0.537256638587694 1
0.412699939080832 1
0.0667345880830558 1
-0.32183595331145 1
-0.289973499635113 1
0.12126106383928 1
0.280040292772247 1
-0.129799179362847 1
-0.0986501859447382 1
-0.0124585731484845 1
-0.261305653573545 1
0.295694331565404 1
-0.225231159154204 1
0.236353683446355 1
0.131080755562998 1
-0.0528668280379003 1
-0.181485441758218 1
0.185678827623161 1
-0.340671403109078 1
0.336011625207162 1
0.259677211340192 1
-0.0720919818744526 1
-0.140285019759447 1
0.112869937290633 1
-0.272015672431922 1
0.405650582916727 1
-0.519601492603258 1
0.372509102680241 1
0.0658197604978512 1
-0.305992833745537 1
-0.0338661571190069 1
-0.355859298484 1
0.02808741766167 1
0.079881020003513 1
-0.235876309423993 1
0.0657468243277333 1
-0.193820925085522 1
0.00119208481363231 1
0.0991230077532652 1
0.0119779257456249 1
-0.654136517533502 0
0.250227966658459 1
0.592717418946567 0
-0.0270161364454246 1
-0.0180922186844899 1
-0.0368817937595554 1
-0.224915717179854 1
0.0793982454940564 1
-0.316050231514952 1
-0.1159926749978 1
-0.0694677738454173 1
0.276864512083006 1
-0.126686764305268 1
0.0685664265122161 1
-0.137248165287388 1
0.00815125085786082 1
-0.0496974611144897 1
-0.0795300763852875 1
-0.242185968740891 1
-0.388605200900465 1
-0.168833686157816 1
-0.569447258273846 0
-0.166169591184697 1
-0.0169539323399432 1
0.359822609759545 1
0.110337055632827 1
0.356180322686929 1
-0.033366001905462 1
0.161761311021623 1
0.126334886937476 1
0.0473940362353229 1
0.00432985508662162 1
0.03307630808141 1
-0.471906717471701 1
-0.0297683063390634 1
0.467089239427327 1
0.161421473059745 1
0.332695963830235 1
-0.130604948530838 1
0.0688928472628623 1
-0.28014645605106 1
-0.0101875769028691 1
-0.486465759294513 1
-0.358860883112328 1
-0.0231293425743217 1
-0.0320365256466634 1
0.171585631569714 1
-0.584826905954116 1
0.27132832238457 1
-0.286258275311562 1
0.0251262283832316 1
0.0875573458956989 1
0.195895042290794 1
-0.0555153215830434 1
0.213110771400609 1
0.0714232012873762 1
-0.250620945333779 1
-0.289117502107081 1
-0.162774869513892 1
0.0311271516956487 1
-0.0264359853208407 1
-0.285084113671861 1
0.0944485559440252 1
-0.126382863271095 1
0.523608625305061 1
-0.351557721261715 1
-0.757582824960481 1
-0.410218777105591 1
0.387910777920928 1
0.101035108947351 1
-0.122543416477007 1
0.103076963492568 1
-0.082294602040946 1
-0.352214217571887 1
0.250179160004559 1
-0.594599043327775 1
-0.300172340972244 1
-0.557068383326225 0
-0.303777773682426 1
0.17874323255924 1
0.00384502918026316 1
0.353810920303023 1
-0.239992065134964 1
0.716119020608507 1
0.0321006265987347 1
-0.0176648482548287 1
0.19626934556876 1
-0.27118335111149 1
-0.350602991506209 1
0.0499355214025351 1
0.0786715295979724 1
-0.0472370639446247 1
-0.17717526673993 1
0.178094338286148 1
-0.0717198392241549 1
-0.271448154772936 1
0.242221439592583 1
0.0800854931622517 1
-0.110582904997473 1
0.141814637496884 1
0.0432080766603766 1
0.367540545221579 1
0.166684766575566 1
-0.0926125834997688 1
0.771975670884097 0
0.0845888867267928 1
0.262590980064638 1
-0.255318761407791 1
0.442914970564087 1
-0.337769888932467 1
-0.272633872738546 1
0.39985833179479 1
0.327638665691648 1
0.245840299171805 1
0.17541792809391 1
0.203734049015522 1
0.479122427771421 1
0.31250123487087 1
-0.30248717148191 1
0.17198472096548 1
0.194718627138433 1
-0.115374044450252 1
-0.0956053167106714 1
0.511197800615095 1
0.144119737720303 1
-0.315627055785314 1
-0.216121818287978 1
-0.313459214691468 1
-0.355411007817497 1
-0.41587802099045 1
0.234982383152717 1
-0.132989843810124 1
0.0389010123103802 1
0.0402004984954623 1
-0.270277682620395 1
-0.803827203003481 0
0.0264382165537533 1
0.0985842846386253 1
-0.0824839772463667 1
-0.409567028303563 1
0.656577749154542 0
0.247240304708289 1
0.180236522224948 1
0.0437404876839584 1
-0.232328730567943 1
-0.347125663868088 1
0.380700523501581 1
0.473086067562594 1
-0.150724438762431 1
0.0422251694849525 1
0.0258145942050543 1
0.427237421550563 1
-0.345457500186703 1
0.309096910917341 1
0.250182022428629 1
-0.206482877601274 1
-0.223556699180158 1
0.204386615001184 1
0.45023789805517 1
0.537318922481822 1
0.0473808560655313 1
0.031279367042609 1
0.0714147891483214 1
-0.543924398643964 1
0.392718956159627 1
-0.425815736309908 1
0.0429566896724508 1
-0.111456575941024 1
0.150082305746512 1
-0.352005319464791 1
-0.0996094725438021 1
-0.208823142100736 1
-0.207528374902812 1
0.0824761813362261 1
-0.124744234314083 1
0.148494327432249 1
0.244527473297478 1
-0.33410842655256 1
-0.269446255263428 1
-0.280542115906872 1
-0.352578575846962 1
-0.474913477257232 1
-0.279327099554307 1
0.203206695369519 1
-0.38724484290367 1
0.337935415294001 1
0.0639635546529562 1
0.0782494129844694 1
-0.0551164680496092 1
0.490781455104709 1
0.0188206468764588 1
0.021566365104655 1
-0.0541075215078649 1
0.373539792833818 1
-0.00418952732736556 1
0.137134143760135 1
0.694799898077142 1
0.110794833588518 1
0.0755029154785327 1
-0.117858942389352 1
-0.404961678182307 1
-0.396747290353538 1
-0.00755769175177154 1
-0.0335372617773093 1
0.060883080048114 1
-0.139845806508245 1
-0.121928904817131 1
0.291234903002936 1
-0.125999428885804 1
-0.144041351895974 1
0.161757144513191 1
0.325208049131738 1
0.225919615478311 1
-0.371888769925299 1
0.560245358609432 1
-0.576208636598634 1
-0.105176888094241 1
-0.0586863073187391 1
-0.210995805739033 1
-0.402209680560983 1
0.230973010798953 1
-0.135376100361761 1
0.233235015965368 1
0.802090908911114 0
-0.0580515715675386 1
-0.299616148916866 1
-0.507455883781159 1
-0.0744289602064448 1
-0.369737213149778 1
0.127515035975124 1
-0.229063712282917 1
0.358155590119102 1
-0.0173538045085863 1
-0.188303470716824 1
-0.239261926579654 1
-0.0256616979792314 1
-0.200148655870406 1
-0.301997737782083 1
-0.399185169500325 1
-0.139934664625081 1
0.775549999968326 1
0.257984456564598 1
0.278269686649876 1
-0.200570902173953 1
-0.401360962266863 1
-0.0941102378143973 1
-0.260153466701784 1
0.118500361841812 1
0.363757902508142 1
0.0297557359940563 1
-0.407020180328178 1
-0.139462327952662 1
0.365099021132571 1
-0.0913691985756231 1
0.136895302982085 1
0.125809628156609 1
0.343851452796191 1
0.249929928649838 1
0.457868053568127 1
0.191401820706148 1
0.00452419909709535 1
-0.167398452253379 1
0.372942069914331 1
0.0137040994944173 1
0.605064533815293 0
0.309280910732765 1
0.451441752253573 1
0.0239632488389555 1
0.0430025664075218 1
0.131678615703499 1
-0.0913252292383275 1
-0.513851156730342 1
-0.124314921389451 1
-0.000615719801903773 1
0.609412154446289 0
0.486961282940757 1
0.303328319648879 1
0.312590538450912 1
0.511603411930803 1
-0.512958240244828 1
-0.199516713888354 1
0.0521281891815785 1
-0.261344383921956 1
-0.140384346868076 1
0.0019952305659946 1
-0.352701811437522 1
0.372433550845264 1
0.0779453093106799 1
-0.00716691223447766 1
-0.239154453610203 1
-0.335558280691781 1
-0.458980968617779 1
-0.193008666450596 1
0.227743291470964 1
-0.17947994451017 1
-0.616990196487426 0
-0.220764845310605 1
-0.56107002208262 1
0.201823492807656 1
-0.248382882301347 1
0.371228935819694 1
0.107957210057415 1
-0.522015813535806 1
0.347139737573859 1
0.280764004912053 1
-0.0800135859703852 1
0.286402200822622 1
0.240579837538267 1
-0.0459815093009264 1
0.0323123522927925 1
-0.07713031237735 1
-0.310351209155486 1
-0.0738822548185946 1
0.210647337849092 1
0.463517436208802 1
0.104459134496399 1
-0.267773999621113 1
0.417824804748197 1
-0.396844074882483 1
0.273565896584275 1
-0.56375028725976 1
0.325486083455973 1
-0.121822376278519 1
-0.272647456176673 1
-0.230301134390696 1
0.408997823418892 1
-0.128078436532217 1
-0.16599536208083 1
0.214921283848365 1
-0.474948587622657 1
0.140391551092363 1
0.563216937090281 1
-0.127327386828561 1
0.156920196531212 1
-0.193571268269976 1
0.406472692175529 1
0.125676999565343 1
0.318033070673844 1
0.0792849482176215 1
0.204977217180448 1
0.233906902753892 1
0.128104959921988 1
-0.380899013055136 1
0.0379491404787367 1
0.455311246132315 1
-0.00222370484090741 1
0.0614759937719104 1
-0.292613061206546 1
0.310851899041329 1
0.574350995776817 1
-0.377697525139167 1
-0.687210619286855 0
0.0750444658854985 1
0.152448232526222 1
-0.455237305525746 1
-0.0191099728166234 1
0.224635216068726 1
0.0817700672243834 1
-0.147509473979436 1
0.568562068246166 0
0.120762223949624 1
0.171710776482562 1
0.0970377089264429 1
-0.103979915445817 1
0.023472098025577 1
0.0619609876481695 1
0.161760351953868 1
-0.0728742726212661 1
0.230505347516453 1
0.44330821293448 1
-0.53177787787013 1
0.151537874416029 1
0.564957942329451 1
-0.311422801124217 1
-0.0917722405541525 1
-0.191014873537343 1
-0.245771296970959 1
0.0546175326006299 1
-0.645842546878945 0
0.369433188499917 1
-0.152184180325837 1
-0.425330404452014 1
-0.032712088210991 1
-0.05257479171033 1
-0.183610187633612 1
-0.197828844604006 1
0.166408573869469 1
-0.244504933574085 1
0.457630948986333 1
0.00110424601100102 1
0.141872440164452 1
-0.361595933341028 1
-0.216056270638884 1
-0.103741673942121 1
0.159001784483194 1
-0.187125081550894 1
-0.0285089941045492 1
0.329068529326458 1
-0.14741111297082 1
-0.143665615797293 1
0.120876191374076 1
0.0161621944696255 1
0.0967162814869572 1
0.113322536249471 1
-0.0391000912118964 1
0.29770525469242 1
-0.265017980249482 1
0.343297228540755 1
-0.298469494014162 1
-0.148471152869759 1
-0.50684131579156 1
0.524753959685401 1
0.102459092925218 1
0.352382284451059 1
-0.995846915258032 0
-0.148488563831547 1
0.286792673781572 1
-0.293721506118442 1
0.105212256171314 1
-0.208347544921165 1
-0.398867707595244 1
0.0430000674891996 1
0.265867510302709 1
-0.313599458877039 1
0.345639422294335 1
-0.0617176662775112 1
0.010299835674553 1
-0.050457844415883 1
0.0659568218410515 1
0.0598654252195052 1
-0.188832936028141 1
-0.0380251594175778 1
-0.0322010364492547 1
0.148547648902294 1
0.352460309797726 1
0.206462877499294 1
0.298044174882417 1
0.156381432051859 1
0.00755372100383503 1
0.196574215305038 1
-0.358761214583487 1
-0.50563352085592 1
0.604458282639046 1
0.00819028470364989 1
0.190627469252988 1
-0.376681800487979 1
-0.158576343372682 1
-0.0943478140600588 1
0.228784114260219 1
0.112765952599148 1
0.150779393541312 1
-0.240809897243223 1
-0.292997876169163 1
0.275013368658122 1
0.438602588253405 1
-0.221648636830091 1
0.489014730290797 1
0.372742855643745 1
-0.175333804946143 1
-0.349842497708538 1
0.269628021695809 1
0.226088081146734 1
0.23368948744932 1
0.398457526455706 1
0.286535209641427 1
-0.133052714527327 1
-0.441382550159128 1
-0.162943650192734 1
0.115249406327295 1
0.093776893419259 1
-0.131148460437003 1
-0.371032254334353 1
0.0822477375562964 1
-0.426519045797653 1
0.539160298139333 1
-0.322200790524858 1
0.017233231436635 1
-0.34953648066505 1
-0.346823838040094 1
0.349788517538185 1
-0.452522421056368 1
-0.144799616222409 1
-0.442291064162319 1
-0.230451388068087 1
-0.287518553780093 1
-0.0946710218628019 1
0.157238858968722 1
0.219178696937775 1
-0.0717240639878699 1
-0.0862313432048586 1
0.138793993678162 1
-0.557977914504823 1
-0.201849135203823 1
0.121273950665624 1
0.434261666496954 1
0.222676179475433 1
-0.0752756864275129 1
0.224040783113871 1
-0.22067358996178 1
0.551255141625591 0
0.6252185859566 1
-0.0217575035869517 1
-0.464615935146665 1
-0.154191918757297 1
0.430141729046735 1
0.540473194436131 1
0.391482395808014 1
0.0653116572319084 1
0.219215352918979 1
-0.16126988106158 1
0.278789218629462 1
-0.573750890156575 0
-0.0820941483122461 1
0.44790349398654 1
-0.575899259762489 1
0.433369778350883 1
0.0519111847649161 1
-0.101269072209047 1
-0.427870432982172 1
0.0820649525791558 1
0.091796256504749 1
0.23551894210285 1
-0.21325548294227 1
-0.216208091921792 1
-0.561912486501924 1
0.175561814674197 1
0.126698481741213 1
0.566163601834094 1
-0.0750268768918413 1
-0.104048776961475 1
-0.586838875090294 0
-0.164734687674684 1
-0.350791204321786 1
0.392964923790833 1
0.66058648690992 1
0.100398733762515 1
-0.0109597280119536 1
0.04418880181871 1
0.454905215917322 1
0.527835259051613 1
0.00397547087017469 1
-0.00306880051959248 1
-0.166249120739125 1
0.24788760391434 1
-0.406537257204109 1
0.103968133834606 1
0.0664214082920533 1
0.24905703382559 1
-0.387130452918483 1
0.283815856113468 1
-0.130038130759502 1
0.0168717405447169 1
0.410160901835855 1
0.275232023403919 1
0.433044996307733 1
-0.287607445379326 1
-0.415609506757118 1
-0.138000229804111 1
0.0757619775055764 1
0.196227056899127 1
-0.151110645379149 1
-0.461223733910564 1
0.202877580853625 1
-0.0678720608623778 1
0.272595255624943 1
0.405805412573971 1
-0.447847855572818 1
0.485089545626859 1
0.113049653759709 1
-0.0850021364964148 1
-0.574271483452627 1
-0.0984000937388642 1
0.259300729983163 1
-0.53470982846918 1
-0.260175150395219 1
0.0937541397568102 1
0.468012377813132 1
0.359672152560658 1
0.451080191063231 1
0.432371546463532 1
-0.219990131704926 1
-0.371220993064401 1
-0.536161808090689 1
-0.113031041536852 1
0.140377886223013 1
0.150228244220301 1
-0.263978869381437 1
0.330681326783042 1
0.0370217892015187 1
-0.171688437525563 1
0.233560324693877 1
0.38890177519556 1
0.37360549496265 1
-0.213013558526546 1
-0.0746664696013331 1
-0.412270536793997 1
0.196656224042862 1
0.0513383861279316 1
0.314533779328027 1
-0.166265236300014 1
0.0630940875561 1
0.040579074572909 1
0.0474251002047699 1
0.193968868993931 1
-0.0730354544828215 1
0.751491969912461 0
-0.0862837963311074 1
-0.126157689019939 1
0.345254072955356 1
0.195801196430247 1
0.490217657310078 1
-0.0940402395084993 1
0.1003944144105 1
0.265658469451788 1
0.397046666151761 1
-0.206069768332545 1
-0.0612117217947199 1
-0.88570991536764 0
-0.214287185548136 1
0.509035968084971 1
-0.679182315781631 0
0.268838941654313 1
0.497981706215034 1
0.457124001743076 1
-0.326890807476361 1
0.275781914852666 1
-0.0585778631851787 1
0.343689360570805 1
-0.848984989555693 0
-0.126053149327876 1
-0.143639820793479 1
-0.832701427721593 0
0.606292041888873 1
-0.134780614080551 1
-0.0852896669527067 1
0.232781146652688 1
-0.0294594932366973 1
-0.277033211255874 1
-0.375920981382452 1
-0.0773583054318473 1
0.109476015739721 1
0.145369873319542 1
0.236237917555567 1
0.195179443339808 1
-0.728365920874104 1
0.738450520515594 0
0.275123720031735 1
0.008267922768085 1
0.284769883542567 1
0.20437023022457 1
0.378868938151782 1
-0.537075033981492 1
0.101381421607869 1
0.420658870741248 1
-0.000310172711234361 1
0.166311408377155 1
0.171917105365326 1
-0.293738638307065 1
0.22621628601355 1
0.32251967050271 1
0.162867093290514 1
0.126914886113206 1
0.00536090749056976 1
0.18341385790124 1
0.0119698506179492 1
0.471432958834875 1
-0.0975105689630158 1
-0.0596376402690568 1
0.0743343555863908 1
-0.00879787215276615 1
0.328610646539439 1
0.634910818600224 0
0.382051702715531 1
0.0722374762125948 1
-0.194838252836899 1
0.300010530043758 1
-0.0384184390824817 1
-0.0044820310773997 1
-0.43106561873857 1
0.476878563079769 1
-0.190551279643769 1
-0.339232685685773 1
0.363800853556858 1
0.323613786540592 1
0.16335232929865 1
-0.0837087198320286 1
0.096954235692493 1
-0.14477711002719 1
0.0327000582176067 1
-0.00551688747258811 1
0.191822960224485 1
-0.175832621937911 1
-0.036873426924948 1
-0.121361759945607 1
0.611986985382314 1
0.342223701033949 1
0.23970406937715 1
0.370684026921522 1
-0.086634815168309 1
-0.0616224029996018 1
0.252374532206901 1
-0.039178616306873 1
0.323120045245162 1
0.105886265943433 1
-0.18627496995827 1
0.206153246921952 1
-0.134524413933847 1
0.0953620480615152 1
0.342366245212709 1
0.0111592923618342 1
0.0281033832001483 1
0.327490467644372 1
0.145741276725318 1
-0.303834562554835 1
-0.705994096336715 0
-0.239306683807001 1
0.394366512507693 1
0.038018302593175 1
0.0230909203108181 1
0.0357969249175123 1
-0.213403279268851 1
0.24029562004962 1
0.195841522934357 1
0.180792251053705 1
-0.327735955970626 1
-0.24519982513995 1
0.105394465374505 1
0.215191239299218 1
-0.701505218407214 1
0.161378320314078 1
-0.13441699914028 1
-0.256487849761521 1
-0.105554097139071 1
0.321425609940073 1
-0.0513145094113688 1
0.184299075135656 1
-0.550994986759323 1
-0.171228508893016 1
0.652170947504567 1
-0.0623345806673446 1
-0.144502833487359 1
0.19745667558012 1
0.768409021257917 0
0.322750230342131 1
-0.218356520515522 1
-0.535738987325482 1
0.14090347367107 1
-0.313591775298696 1
-0.332667721895322 1
0.0853833916154519 1
-0.0522848567423442 1
0.0489461605587357 1
0.707319943776877 1
-0.213461034694533 1
0.454134716636379 1
0.334066976389621 1
-0.142777342036449 1
-0.391228233822327 1
-0.226437826962828 1
0.254715827460142 1
-0.329476275253482 1
0.309030394909688 1
-0.350910137123651 1
-0.00759625442294011 1
-0.133423417242463 1
-0.303613449879223 1
0.142698743572458 1
-0.292933329550621 1
0.169449948218421 1
-0.386773271830374 1
-0.249681778142779 1
-0.296173194687099 1
-0.733465034563836 0
-0.282302854533516 1
-0.0858841033012788 1
-0.0796913814664034 1
0.373629025597144 1
0.159573098170916 1
-0.475412128507927 1
0.433092328178379 1
0.02248150372014 1
-0.0450802669951288 1
0.170376589499618 1
0.384998529330517 1
-0.24887818351988 1
0.00720884057240691 1
0.199452634925139 1
0.391282593042442 1
0.145033299345782 1
-0.322195464874915 1
0.00778786931592787 1
0.0895877512175886 1
-0.0267885118591737 1
0.511212814423445 1
0.133229683403816 1
-0.699052801202152 0
0.0124726093951597 1
0.16114265056259 1
-0.266889116208929 1
0.155120494811201 1
0.335499708879232 1
0.123638298199028 1
-0.249918356925514 1
-0.171879538237495 1
0.375570789002992 1
-0.104135201936054 1
-0.173973704862259 1
0.0908795745298933 1
-0.163914607056343 1
0.471497133874431 1
-0.164125677274947 1
-0.128684418501954 1
0.0266080397039618 1
-0.127653023979189 1
-0.364049873980051 1
0.265416379730049 1
-0.0160284244681536 1
0.0468816537113667 1
-0.393056078812015 1
-0.545144195147649 1
0.603874593715634 0
-0.0655202945028359 1
0.0405470024164618 1
-0.12926477078664 1
-0.143722529302106 1
0.298187386231019 1
-0.261240150007729 1
0.329101808213559 1
-0.126211570313399 1
-0.281339126525243 1
0.296241629571525 1
0.1323510560829 1
0.234532937595927 1
-0.103239324076833 1
-0.346597652797302 1
0.333814510622579 1
0.0701997009290738 1
0.190055090408282 1
-0.0354303644655261 1
0.0695400021086592 1
-0.322873693279257 1
0.0680505855339666 1
0.145091911457804 1
-0.245866440392883 1
0.0558035003402744 1
-0.0234692355355637 1
0.106440203936457 1
0.138475395110964 1
-0.286325930030404 1
0.296859536622385 1
-0.0347172548197725 1
0.0399721709186217 1
-0.354599508649311 1
0.053794623568193 1
-0.452449233235507 1
0.3969138342788 1
-0.21881333441873 1
0.159746504238529 1
0.21797171221953 1
0.32276107967802 1
-0.557097809172999 0
-0.64521188801004 1
0.114106038040085 1
0.287102067443003 1
0.267893260402735 1
0.187736739877378 1
-0.376190865105457 1
-0.287395072183473 1
-0.442899127768835 1
0.407338208677026 1
0.246127692432804 1
-0.0821512924907131 1
-0.66766918830152 1
-0.155327541715532 1
0.339669062330982 1
0.0895321036340192 1
0.298374450388624 1
0.00975041932249794 1
0.136790400892065 1
-0.346145046034228 1
0.112723160931384 1
0.244555732367299 1
0.379370919538205 1
0.163666193683142 1
-0.359663166258332 1
-0.0163286861372575 1
-0.776189895167958 0
-0.372003053716822 1
-0.501509496898361 1
0.352002020551106 1
0.0067050617395661 1
-0.0594468047807778 1
-0.0978244187193367 1
0.158279681472489 1
0.0628896522839065 1
0.285938176810132 1
-0.241175969035445 1
0.184177835114846 1
-0.327644414473778 1
-0.227831132834336 1
0.0786072069083359 1
0.171159876926904 1
0.738151726207447 0
-0.127389001899043 1
0.244381793828953 1
0.417760208312839 1
-0.132526046553604 1
-0.00893399500634942 1
0.158466003961565 1
-0.167585449634128 1
0.1540387786708 1
0.00537803697590247 1
-0.0928759036127379 1
-0.0445417512813902 1
-0.559750422610725 1
-0.198664709047832 1
-0.129263298434784 1
0.386603453463671 1
0.198693387096328 1
-0.06432851265891 1
0.104712932482913 1
-0.136411406872184 1
0.190784828825246 1
-0.0308613678272336 1
-0.223259336248071 1
-0.286866004901108 1
0.241641953230045 1
-0.272475182301318 1
-0.535961823132094 1
0.268062130606664 1
0.00718689411265008 1
-0.0883711500410036 1
-0.0483013754509627 1
0.320215086699103 1
0.463552608984755 1
0.348268401410468 1
0.467564412379345 1
-0.162128987470283 1
-0.201686874134029 1
0.124886290740605 1
0.403539649113743 1
0.0424598197943429 1
0.290570858247242 1
-0.208040880401239 1
0.188805638556886 1
0.212907780655845 1
-0.320350663502044 1
-0.457272405912235 1
0.15204931917611 1
-0.347116789190574 1
-0.124067878735645 1
-0.20117275578192 1
0.29188301432579 1
-0.512207481755137 1
-0.0321076849897724 1
0.114370863208549 1
-0.546382787835332 1
-0.234536120806074 1
0.00822868499322781 1
-0.101390866229967 1
0.200926773175411 1
-0.308427974675589 1
-0.030586517365689 1
0.088660651440624 1
0.247921872240885 1
-0.392573638074267 1
0.0252692350412791 1
-0.163075216037708 1
-0.466914972052297 1
0.499431050975148 1
-0.0736650796886111 1
-0.0423481881794286 1
-0.383982165110438 1
0.30569694473876 1
-0.204736917015555 1
-0.377720383950397 1
0.454616592950098 1
0.585539317493118 1
-0.329480971001907 1
-0.390404989964492 1
0.138751636231626 1
-0.00131765115576656 1
0.30752709249674 1
0.00127629602514583 1
0.346945210936433 1
-0.145217064370855 1
0.0171735099471208 1
0.795827259193201 0
0.300378135318342 1
-0.384444329474313 1
0.0823832344399961 1
-0.160322423940951 1
0.117181354341381 1
-0.233991556376455 1
0.0717558714053339 1
-0.346974971845164 1
-0.109893882523244 1
0.208486659426536 1
-0.105688806161214 1
0.30704608895141 1
-0.304753107848263 1
0.425323725161786 1
-0.124032179443641 1
0.127677493155074 1
0.243869866140781 1
-0.030402232492885 1
-0.462099103906421 1
0.0892823647435618 1
0.0582890077024055 1
0.476210512488772 1
0.217874042811497 1
0.699261431472001 0
-0.415022288430862 1
-0.151366203142413 1
0.0762313440810211 1
0.393662355222287 1
0.187199497203618 1
-0.581565220083731 0
0.0882063954128066 1
-0.0343934211096497 1
0.232963455669208 1
0.266848178183492 1
-0.15610795772195 1
-0.247826108607622 1
-0.0395214161643093 1
-0.1188443651639 1
0.199533409847177 1
-0.236444570961979 1
0.436363103931062 1
0.369283812187818 1
0.257701393959908 1
0.208340802385078 1
0.196073866108381 1
-0.245813915589825 1
0.386876010512551 1
0.0213170490591073 1
-0.224663605616272 1
-0.165077937241346 1
0.476406693299042 1
0.302931584257573 1
-0.139175676506439 1
-0.213117509274963 1
0.375757459718364 1
-0.464915383529361 1
-0.0995761709085971 1
-0.159474352423159 1
0.10896834457387 1
-0.101903471588324 1
-0.14248781276262 1
-0.0497753636889233 1
-0.294565654430186 1
0.0700752894150382 1
-0.0524657255354594 1
0.102461180358478 1
0.031251309551356 1
0.205465704902062 1
0.211331904145467 1
0.208334105534543 1
-0.376033476308801 1
0.253729052383381 1
-0.0955635554724843 1
0.0819059466253829 1
-0.44976804459912 1
-0.0959522691962399 1
-0.336292541879591 1
0.190916901407273 1
0.0970277783698875 1
0.039290123685395 1
-0.687174612784844 1
-0.370405188092664 1
-0.151398671917249 1
-0.0106167495810792 1
-0.190437352734499 1
-0.14936503638929 1
-0.0886011488849939 1
-0.346555767108013 1
0.741975862458247 1
-0.66081777989248 1
0.220132678497967 1
-0.186116734452767 1
0.427673048426134 1
0.185400172373377 1
-0.229653367985457 1
-0.254389459728221 1
-0.0824152301020739 1
-0.0899187801778296 1
-0.208260755395573 1
-0.0934098360218605 1
-0.0532545991988864 1
0.340754273218689 1
0.516185769003205 1
-0.24757720960066 1
0.42973807603458 1
0.411870705223718 1
0.103310489041737 1
0.0832017434552938 1
-0.0266901204613711 1
0.398760944812095 1
0.0818560397568525 1
0.0904148373776813 1
-0.142750223879107 1
0.166093321162478 1
0.566312192686894 0
-0.147445723811571 1
-0.362178088185938 1
-0.119486065512802 1
0.340408058860097 1
-0.40542217803547 1
-0.106902041782949 1
-0.24301597215305 1
-0.541861024414919 1
0.0306466840229972 1
0.32420914283708 1
0.286640748847907 1
0.252937844516583 1
-0.268717574981063 1
0.110766886675914 1
-0.0385607167738668 1
-0.15379134323245 1
-0.0267233023513012 1
0.243520213657514 1
0.245329418975214 1
0.0273280747762392 1
0.285954875896204 1
0.0840402634826941 1
-0.505828543640972 1
0.0263022487339742 1
0.351248829414955 1
-0.423146407438442 1
-0.411110989859508 1
-0.568022789330257 1
-0.220019796465074 1
-0.216944281300461 1
-0.14489994817657 1
0.188000663599505 1
0.332957893109748 1
0.187885778937629 1
0.0415366617130909 1
-0.0779211873167419 1
0.255625232793655 1
0.192524913551081 1
-1.07439375938927 0
-0.276875259361798 1
-0.302640887129077 1
0.0651620065549751 1
-0.0403605590916635 1
-0.088372458578045 1
-0.139719081241932 1
-0.00722553886434774 1
0.0209101385022711 1
0.136307914549928 1
-0.564353255767703 1
-0.0824707714919347 1
-0.241492365747621 1
-0.105268785959242 1
-0.0248763360667641 1
0.132678642257606 1
-0.142672448171328 1
-0.41533685500452 1
-0.19597453939509 1
-0.190504251630781 1
-0.337817439285413 1
-0.270097920952938 1
-0.180711425055563 1
-0.267951422244083 1
0.329764536626385 1
0.211645674133496 1
-0.0795777402671444 1
0.180596287695608 1
-0.0658289994745349 1
-0.16981713568686 1
0.189464208734244 1
0.218286361070563 1
0.403063298681732 1
0.0745136782177895 1
-0.061920090998305 1
0.0385589183502251 1
0.283352505503372 1
-0.154306040325328 1
0.0167797697998185 1
-0.231675357222754 1
0.875636081378977 0
-0.0530596596237338 1
0.468154337454409 1
-0.41738952371583 1
0.0442823711446013 1
0.249623748122738 1
-0.171459415595511 1
-0.234886135078052 1
-0.068612925299608 1
0.378660186165262 1
-0.761162017452231 0
-0.102165394805825 1
0.00632472444551407 1
-0.0769408818876683 1
-0.342958201433356 1
0.0529382898470217 1
-0.0378226647437114 1
0.618653780084182 1
-0.113463064731251 1
0.501754489750091 1
0.594793646724711 0
0.174875833609441 1
-0.109510268748995 1
0.0145244766192917 1
0.314310529646106 1
-0.078454254784234 1
0.331741439328928 1
0.0720564788529052 1
0.520885699076735 1
0.252608494213473 1
0.151788638864006 1
-0.428451465458018 1
-0.2976059823298 1
-0.396932699558845 1
-0.259923553461387 1
0.178613040924756 1
-0.0662630392306509 1
-0.438372420373598 1
0.0456728835476972 1
-0.0979481529158147 1
0.0315479519599237 1
0.235722185904258 1
-0.492143235407691 1
0.205117912145831 1
0.0294720954023687 1
-0.147996849438371 1
-0.267225485268015 1
-0.167682776691232 1
-0.22444148112888 1
-0.498771717034706 1
-0.0288613405952974 1
-0.121726719888979 1
-0.277442966225781 1
-0.067086073216406 1
-0.455239509132128 1
-0.0675177909807326 1
0.292553805721459 1
0.662933157634696 0
0.196783511280858 1
-0.380029034596696 1
-0.0641043727758136 1
0.506736182767664 1
-0.142850374325569 1
-0.43463772196034 1
-0.318892479619706 1
-0.145691422362614 1
0.038638281672719 1
-0.0328126064101033 1
-0.725864350808342 1
-0.0693284398282012 1
-0.0999697383379265 1
0.412284111450775 1
-0.394098189843606 1
-0.350391248495997 1
-0.148555115911997 1
0.30109546876753 1
0.0456234107545644 1
0.216660729297197 1
0.0908182474643704 1
-0.211362771111648 1
-0.15368827278388 1
0.050726557687448 1
-0.129012793226016 1
-0.151014171400694 1
-0.092193802339404 1
-0.0153967115258948 1
-0.592239191530175 1
-0.137372109276108 1
-0.26729358029174 1
0.33979743697419 1
-0.683895102933099 0
-0.0120108548442966 1
0.433525693086179 1
-0.198069085426728 1
-0.0457472437168202 1
0.341757889503573 1
-0.377616244421998 1
-0.426726321345824 1
0.300351425899833 1
0.17427082394546 1
-0.0419163386504383 1
0.272670790495597 1
0.256037192214895 1
0.288109154801731 1
0.443469509407304 1
0.000909660981939245 1
0.243428232104924 1
0.156771510073902 1
-0.230586802822772 1
0.0751600201190147 1
0.490441345059576 1
0.0888251069233022 1
0.160298355005482 1
-0.323742372720993 1
0.184875518669608 1
-0.531003366323171 1
0.303462036751275 1
0.176414292863409 1
-0.0264334168724149 1
0.324839475000206 1
0.0560426155991624 1
0.166535505700756 1
0.122351497619194 1
0.132502675537433 1
0.167670693731797 1
0.595946452770142 1
0.200927747602751 1
0.122912053376027 1
0.199278784011921 1
-0.397103920128916 1
0.190908123452164 1
0.0121064080783295 1
0.238442954041575 1
-0.13189061172288 1
-0.24488038076886 1
-0.17990555860599 1
-0.105815330981705 1
0.0371950066294178 1
0.24477048785117 1
-0.0886000499334119 1
-0.0201822537647604 1
0.00182505913734332 1
-0.130829573459782 1
0.395038359811625 1
-0.458797944982202 1
-0.163607802674977 1
-0.0756608620871616 1
0.333540388581614 1
0.514945218286006 1
0.0807737419862492 1
0.392482122535729 1
0.00978492008766143 1
0.0149090265849121 1
0.104251393972219 1
0.0790507436236459 1
0.158698895134565 1
0.0345121216166075 1
-0.13543340502042 1
-0.0708763999031947 1
0.0350181302128463 1
0.241587784651299 1
0.0249635239305682 1
-0.160701563686463 1
-0.21062934595944 1
0.119670919774838 1
-0.429432021711027 1
-0.00578277185131973 1
0.328505277714465 1
0.438842915603882 1
0.362208756052529 1
0.216917468197809 1
0.189587314573912 1
0.262223199008262 1
-0.123603776293845 1
-0.297674487212798 1
0.124624962826281 1
0.373771352030121 1
-0.227291283887685 1
-0.326014250670876 1
0.124222984161025 1
0.144506065243928 1
0.465424697076527 1
0.128861402784612 1
-0.556904990352505 1
0.0846736709047167 1
0.265269943607717 1
0.133233089638955 1
-0.367067622622487 1
0.32302148613764 1
0.19884043951141 1
0.416090888834426 1
-0.250794614236415 1
0.669875773053697 1
-0.129096569089203 1
0.216503901695585 1
0.0971031457678832 1
0.410884917339939 1
0.0929468470945488 1
-0.294507596397333 1
0.0155505667139286 1
-0.241298785122087 1
-0.167425914460191 1
0.37694766115349 1
0.0737260253959758 1
-0.0965428204721913 1
0.408796470154944 1
-0.268235295164921 1
-0.202446290916072 1
0.016831849441187 1
0.00841808647772854 1
0.154332526429536 1
-0.154213158165191 1
0.3177875492311 1
0.0506114896397753 1
0.863619516453827 0
0.206730167061909 1
0.400653884867286 1
0.408716096945399 1
-0.424741622883562 1
-0.614678744580914 1
0.0590691043433766 1
-0.49488976510608 1
0.0278667828178575 1
0.509367889008955 1
-0.211229697695441 1
-0.43216958734999 1
0.0672675837366433 1
0.107381888104578 1
-0.183424562931007 1
-0.302519518819332 1
-0.164381565412268 1
-0.148335945545001 1
-0.216889079883734 1
0.219599941945977 1
0.0856021045895039 1
0.00710274373319706 1
-0.0807466021311942 1
-0.486061626828625 1
-0.485917978881187 1
-0.3486993281006 1
-0.427406020907071 1
-0.188731076079344 1
0.0603685111322104 1
-0.0263296266394679 1
0.582417080069311 1
-0.667164477991751 1
0.190563869007932 1
-0.25244723903919 1
-0.67418586266756 0
-0.191966916873806 1
-0.0498275038569909 1
0.199514578763798 1
-0.736877969776779 0
-0.00593066940948581 1
0.726112929726846 0
0.112100380994289 1
-0.119712283105768 1
0.602574294250482 1
-0.15450453946301 1
0.0993455017434048 1
-0.456238741270391 1
0.126286887042215 1
-0.215683170157343 1
0.608882946454639 1
0.402884726601614 1
0.253552275403584 1
-0.246252956070772 1
-0.101006976230549 1
0.294580895597899 1
0.289788564074953 1
-0.106863190705836 1
0.0643819879457609 1
-0.26850842586321 1
-0.268954230978982 1
-0.252312814483731 1
0.0658976120239356 1
-0.146752885151223 1
-0.308423385624911 1
0.395673692218768 1
0.191947429647675 1
-0.780801225309726 0
-0.0676784331107333 1
-0.231153724970766 1
0.100790893198609 1
-0.186027378511574 1
0.330334943742277 1
-0.106743769899305 1
0.390701503487603 1
-0.305719468650669 1
0.20640140581 1
-0.285000571320689 1
-0.0320380220673103 1
0.0467712531458153 1
0.249006302046243 1
0.00908151367887419 1
-0.199398096897276 1
-0.159003562701265 1
0.021629120461274 1
-0.623781937960411 0
0.128861758809558 1
-0.128798164463222 1
0.143277154989785 1
0.0614480872751264 1
0.10400096601573 1
-0.24281790286821 1
0.412855463023304 1
0.00698015860909175 1
-0.011058904707318 1
0.343977611024985 1
-0.286245118301265 1
-0.401023523557435 1
0.00141388261827732 1
0.245301506460917 1
-0.392373248374358 1
0.224938457107938 1
0.457419459999709 1
-0.1403162026356 1
0.0482790562757679 1
-0.228753149773144 1
0.108185811784564 1
-0.357759992421772 1
0.589667370580645 1
-0.436824281210424 1
-0.357596217441913 1
-0.253163307214964 1
0.164594799221196 1
-0.537542872118772 1
-0.247523759212164 1
0.181985927534156 1
-0.175136754346191 1
-0.376311645866074 1
0.288791999957751 1
-0.4095758101449 1
-0.301341755987792 1
-0.407666580758833 1
0.362707208898391 1
0.298348505355291 1
0.0225670643255223 1
0.404620059621186 1
0.832707374311943 0
0.487146200647721 1
0.0622588287376152 1
-0.177124051341435 1
-0.39548815109508 1
-0.057458737958095 1
0.0801366423641396 1
-0.28205384792952 1
0.0531420613190083 1
0.145616218055065 1
0.175308969916612 1
0.0119204348622697 1
-0.0226569498086589 1
0.259870228634802 1
0.194127445135244 1
-0.242469901264365 1
-0.506865504902897 1
-0.0945547075634746 1
-0.329027475612727 1
-0.715071816134561 0
0.0421517047901968 1
-0.178620041106385 1
-0.0815815197933676 1
-0.149222559768336 1
-0.177007558023778 1
0.200748622826465 1
0.402776493595327 1
0.574669551895892 0
0.313352385477978 1
0.226600359886871 1
0.239767172838389 1
-0.0716452313768706 1
0.163242410220999 1
0.169167530990836 1
0.586727502100171 1
0.381672390361124 1
-0.0703977481533854 1
-0.360332609103107 1
-0.621542973138634 0
0.537746408107669 1
0.370423582136495 1
0.171789457139402 1
-0.117827959841716 1
0.268406849032813 1
0.400417336209837 1
-0.0042489325757057 1
0.495392234531844 1
0.0741948474221379 1
0.0125499889644899 1
-0.173875826995297 1
-0.614594041133957 1
-0.240417241835416 1
-0.27374915099627 1
-0.403597791813092 1
0.32019675363849 1
0.148963052815263 1
0.361944861688739 1
-0.267167196298592 1
0.642429017071042 0
0.0904882076110498 1
-0.645343171701965 1
0.378780992024079 1
0.502493378252309 1
-0.410854340643208 1
0.443418625988491 1
-0.511894622512379 1
0.00568206278274818 1
0.133615174601623 1
-0.264527919643883 1
0.144669232240572 1
-0.214454426191916 1
-0.0669153289823769 1
0.142929426938711 1
0.363088068266267 1
-0.0639679202555831 1
0.475657186598346 1
-0.217879530781236 1
-0.0368071805928303 1
-0.171267518619666 1
-0.0590527272722028 1
0.145067392383848 1
-0.221456621528234 1
0.602871491813539 0
0.13409685730374 1
0.256496883051263 1
0.152361444547758 1
-0.150430472746865 1
-0.159498510747473 1
-0.412737105860807 1
0.138813296392353 1
-0.000576864961457077 1
0.112046335733808 1
0.238961313172032 1
-0.322933459643087 1
-0.172508495737576 1
0.145423588888872 1
0.407280170295748 1
-0.215333805561709 1
0.593758849260504 0
0.138843684699372 1
-0.59996223588789 1
0.122847812306164 1
-0.0743904833820527 1
0.0928352100950101 1
-0.280880297116271 1
0.381822515370224 1
0.639491397384773 1
0.00678669322527993 1
0.137392694420002 1
0.0824230858877036 1
-0.177283702963826 1
-0.217583440697149 1
-0.213959835104416 1
-0.033283330363681 1
-0.629153250930073 1
0.165252922352042 1
0.302673286738944 1
0.152131113397047 1
-0.264521508171441 1
-0.17595443594563 1
0.0323590162870236 1
0.0943598039459438 1
0.052283364773719 1
0.229250285311101 1
0.0935784104130399 1
0.142543476258377 1
-0.0707731325756719 1
0.279526088231553 1
-0.102313276251037 1
-0.185308050496204 1
0.0104242895700044 1
0.338601669922466 1
0.240445300274336 1
-0.202960372514452 1
0.0331608070319472 1
0.112744326299804 1
-0.312316587148452 1
-0.280986856746624 1
0.0855960022772668 1
-0.409431759930633 1
0.38546791832236 1
0.280853074530075 1
-0.559037071953512 0
-0.144210653106371 1
-0.696016760802776 0
-0.0860288490115951 1
0.119117028219536 1
0.371678765131585 1
0.425139192326537 1
0.202726387216157 1
-0.0175933359251079 1
0.0436881654850762 1
0.484696830042252 1
0.270608005875796 1
-0.519063039716486 1
-0.0214957503032572 1
0.0518064915968321 1
-0.0561424093301901 1
-0.239501483920701 1
-0.379593980607144 1
0.254014445720118 1
0.206832339045599 1
-0.205722999260837 1
-0.227811970782057 1
0.178142338895296 1
-0.299440505846247 1
-0.803765051106766 0
0.0799435232463418 1
0.0180784824647461 1
-0.339223911478158 1
0.0252203046532804 1
0.330248718593641 1
-0.259250384716298 1
-0.303517534406013 1
-0.376061097358501 1
0.262866097020052 1
-0.50362436314088 1
-0.163951565889239 1
-0.293960291381243 1
-0.352242822386661 1
0.298723880319474 1
0.0225446976663291 1
0.219793362337 1
0.513060033041024 1
-0.584181264953117 0
-0.0668329661387352 1
0.143630341234592 1
-0.0995841255565407 1
0.179148204482769 1
-0.269009979426913 1
-0.202102870585021 1
-0.389758035992307 1
0.176471411374843 1
0.57983680434221 1
0.00178670355710022 1
-0.10094725754465 1
-0.483294828527208 1
-0.02989034527097 1
0.158176126244601 1
-0.0453761953666388 1
-0.0155129663599537 1
-0.0261312009526021 1
0.142825659857798 1
-0.156843686043782 1
0.196845498672128 1
0.153193973641161 1
0.0387334865257064 1
-0.454893192408955 1
0.254793305714985 1
-0.0137069051908003 1
0.170514771233214 1
-0.470092778665312 1
-0.281501585089809 1
-0.179944812764272 1
0.553934172311552 1
0.284864723607615 1
-0.0037363898945173 1
0.0295025801365845 1
-0.668992550745406 0
-0.507929469382135 1
-0.290625905271231 1
0.371190597247271 1
-0.389438258378964 1
0.187775129880178 1
-0.458194525695407 1
0.103282837981505 1
0.00765611765313846 1
0.0533079056089806 1
-0.45303468171471 1
-0.668799799117579 1
-0.285611412261231 1
-0.0287014121215139 1
-0.240532744842688 1
0.342381759454407 1
-0.33587218797739 1
-0.33077696272051 1
-0.180085869745483 1
-0.287569099112759 1
-0.282640039485424 1
0.181924196104399 1
0.229439700260326 1
0.296062742600279 1
0.0218593190014775 1
0.257148053128573 1
0.211570815878831 1
0.296052499142807 1
-0.291992303338116 1
0.524378718564363 1
-0.0230985828672751 1
0.5489189166932 1
-0.0745483166740439 1
0.0107613073273656 1
-0.193652990861057 1
-0.19981378903151 1
0.279522815416774 1
0.223662151218507 1
-0.428218326118825 1
-0.108687079277061 1
0.114519949251324 1
-0.156825846481446 1
-0.139368886510635 1
-0.181827623933887 1
0.264085803358496 1
0.651421127792845 0
0.803253514140199 0
-0.288256968502418 1
0.487119743657734 1
0.196994319147358 1
-0.621577169882595 0
0.254695601644436 1
-0.0468004506967641 1
0.16678254123227 1
-0.475322205420579 1
0.0586025929094711 1
-0.284854450728198 1
-0.0626012403385635 1
-0.0984191276783905 1
-0.0906727994140979 1
0.0255291918202302 1
-0.223655129305635 1
-0.188962021544231 1
-0.138508050209721 1
0.6740976481171 1
-0.0874275561839621 1
0.405371354517188 1
-0.11414306029904 1
0.155934408621662 1
0.157024061200596 1
0.102070366069565 1
0.0423515670107419 1
-0.237742440114118 1
0.154445686947586 1
0.283270592163165 1
-0.61881548046545 1
-0.0416241230220011 1
-0.49058162839945 1
-0.171366136133815 1
0.115824056640574 1
0.444990911970348 1
0.629371515946644 0
0.0724107157463502 1
0.241945257455113 1
0.0956200103142829 1
-0.0920055305891179 1
0.197659856685917 1
0.347759319141143 1
-0.838647346522553 0
-0.415848621358454 1
0.101325509499717 1
0.197808185395397 1
-0.990650193718578 0
0.266820932542947 1
0.277474450298866 1
0.206620326902878 1
-0.567122502765868 0
0.191074364068696 1
0.0466398962862051 1
0.0968514200474723 1
-0.319301184514205 1
-0.164284863937922 1
-0.440763269253601 1
-0.117583601304529 1
0.172533610273315 1
0.156834066203652 1
-0.688284244785323 0
-0.213995793085271 1
0.0720649542346441 1
0.246619985842443 1
-0.648796976503758 0
-0.171096628841477 1
-0.0517911324952176 1
-0.0308432355317205 1
-0.0544631335262412 1
0.360045905641744 1
-0.497219585339683 1
0.00155932754971123 1
0.180815600524557 1
-0.12215547036186 1
-0.0420467357661385 1
0.325326117218322 1
0.143144015610042 1
0.213665030774211 1
0.239962171718393 1
-0.0261011624395824 1
0.16081769645801 1
-0.224539775838946 1
0.187679087055997 1
0.0694239273487257 1
0.265890770525013 1
0.020558800051387 1
0.518944063655946 1
0.134789834824494 1
0.405341007446583 1
-0.576464941120042 0
0.134792287087907 1
0.126938110500966 1
-0.510680807820469 1
-0.622438759630318 0
0.0870124428764019 1
0.760474428446181 0
-0.0385430155219901 1
-0.345673257835737 1
0.498664719315878 1
0.345432921050023 1
-0.14698288548726 1
-0.810188523787005 1
-0.0244448975951379 1
-0.192996488044676 1
0.275903892653394 1
0.262697173987765 1
-0.57691023885784 0
0.0952607849185856 1
0.0625286898286797 1
0.719790693671779 0
0.288027151002797 1
-0.361670976302651 1
-0.121229672520312 1
-0.589755568930162 0
-0.141870975887376 1
0.258968562289298 1
-0.131073019372994 1
0.236064908502993 1
0.277840773732195 1
0.0616888169932607 1
0.244627043709965 1
-0.0886079721279081 1
0.205688075948182 1
-0.113582983413313 1
0.0928110913531982 1
0.344759394106416 1
0.371035401672861 1
0.217340124699429 1
-0.207378963181294 1
0.614645126688564 0
-0.284988567340044 1
0.189165071253683 1
-0.56536654154736 1
0.157904337615632 1
0.176780643126652 1
-0.085150384068046 1
0.142835796203463 1
0.340776672023754 1
-0.090790443565488 1
-0.296931898339237 1
0.205981768567954 1
-0.277107668026362 1
0.395043316509522 1
-0.368924492502076 1
0.390648275334368 1
-0.030766751859285 1
-0.225390098396849 1
0.347685093214924 1
-0.0718193599674281 1
-0.189439053082054 1
-0.440647030172788 1
-0.108009504471988 1
-0.0288387347148891 1
-0.209195196769714 1
0.506340475992942 1
-0.293362033665071 1
0.0811855755055852 1
0.268897634435418 1
0.0437690110452045 1
-0.455322549461493 1
0.507809348856607 1
0.0931327205518755 1
-0.00610919568996626 1
0.050346788465526 1
-0.0954778199788173 1
-0.152211070040396 1
0.103831647277468 1
-0.28059721992493 1
0.543425171190695 1
0.111092104971508 1
-0.11382530848282 1
0.0720166131882664 1
0.562977050550094 1
0.0256833693467028 1
-0.0208899674051852 1
-0.309193683310596 1
0.0477112540664855 1
0.232766430779796 1
-0.125839756984 1
-0.293809049314912 1
-0.123591421286317 1
0.0804649783781043 1
-0.14993331991935 1
0.307695256268707 1
-0.210956151286838 1
1.01859953636047 0
0.0850913342594244 1
0.0983993298812786 1
0.337500311135145 1
0.679380182192945 0
0.0977419869364026 1
0.223169547384961 1
0.154507417899676 1
-0.119490369951882 1
-0.461317199650522 1
0.576658698798072 1
0.635613312166949 1
0.421811702142486 1
0.00532698237027086 1
-0.0405675914872528 1
0.28389390094512 1
0.372484668850898 1
0.309364794688747 1
0.0959562023250516 1
-0.609896764702612 0
0.474353110162466 1
0.132471622531394 1
-0.0226026623172901 1
-0.577926023070105 0
-0.322329352137363 1
-0.21449637217309 1
-0.333531718866959 1
0.248631629858145 1
0.163493345378242 1
0.0762219105242728 1
-0.300597383387776 1
0.241780871968959 1
-0.181145768657607 1
-0.0761185392770163 1
-0.204217803938848 1
0.306582100481477 1
0.0324576758574063 1
0.162221567646691 1
-0.228216948824215 1
0.0944015819170358 1
-0.129162330734902 1
0.00120424028309652 1
0.445957968518528 1
-0.135320383062032 1
-0.00634573377149096 1
0.758145611848172 0
0.221730867456098 1
0.0129777395658565 1
-0.256882956468615 1
0.0789342251267418 1
0.243194987117702 1
0.491797169286905 1
-0.0580207965389701 1
0.339143066794638 1
0.00186676885483578 1
-0.263768536767266 1
-0.0505584710314948 1
0.461970524439159 1
-0.119420276680801 1
0.384839962150386 1
-0.180315782527654 1
-0.658621749700047 1
0.336014839367869 1
0.0689208751794206 1
-0.221064784679683 1
-0.0580716212577357 1
-0.277363728716546 1
-0.274632235527451 1
0.393286211156926 1
-0.0179598224717133 1
0.0748759883949057 1
0.0546272613237896 1
-0.179473355465506 1
0.570816888885269 1
-0.108245697445679 1
0.0196071254683451 1
-0.260146651332131 1
-0.0449595700183842 1
0.0516075344612881 1
0.377923348247207 1
-0.0965064365657744 1
0.125119450071333 1
0.220375363992426 1
0.221267831230216 1
0.595685510905106 1
0.0190950787167819 1
-0.00491988174036648 1
0.275105992768575 1
0.17143723469469 1
0.155179872223174 1
0.023045216194204 1
0.114530343519699 1
0.164849079517661 1
-0.402141108282251 1
-0.198839980215647 1
0.517424219367619 1
-0.22983168719509 1
-0.269601823319503 1
0.147508395168686 1
-0.321307539749309 1
0.296120768531953 1
0.196327390724021 1
0.189259138906997 1
0.263385380031783 1
0.249474007247511 1
-0.47179178453295 1
0.583060201070663 1
0.0325613405456613 1
0.141066567189216 1
-0.0193259687959389 1
0.285451896301969 1
0.0334856240536133 1
0.0892872655688501 1
0.57680510524931 1
0.279085864903166 1
-0.25887265037698 1
-0.0916042615316912 1
0.183710826351544 1
0.0212244021653709 1
0.13348287809125 1
0.1572681470295 1
0.221286238346517 1
-0.596832435946257 1
0.059834179410046 1
0.195299893558815 1
-0.362844161084424 1
-0.164780768506822 1
0.611786257246336 0
0.157916820383759 1
0.107945757262281 1
-0.152272200818751 1
0.509137559043295 1
0.22590630065523 1
-0.632818777657307 0
-0.210642297697536 1
-0.18878275112208 1
-0.166179444737765 1
-0.22230650550108 1
0.0275015353031248 1
-0.410454981144267 1
0.0585486443923828 1
0.146796670477546 1
-0.0770319507844375 1
0.0166849443049515 1
0.62194152904099 0
-0.362710462905286 1
0.391931116352896 1
0.0538862985462795 1
0.473789042054741 1
-0.406753903928009 1
0.150162045560702 1
-0.313877361808051 1
-0.230147157777492 1
-0.138439848535431 1
-0.380035023084258 1
-0.336175087445746 1
0.274710331202018 1
0.27934859845585 1
-0.391530332764748 1
0.437146534438412 1
-0.0999494894138207 1
-0.142818389103932 1
-0.136627007345584 1
-0.183730682077212 1
-0.453404975311048 1
0.0597424713099731 1
0.442643819275615 1
-0.352822840531709 1
-0.315065659832747 1
-0.178005364499101 1
-0.0358211985295668 1
0.0201157398372376 1
-0.530314251225245 1
0.0721524262793552 1
0.143088357975061 1
0.280921884402944 1
0.51707191269473 1
-0.302744009680278 1
-0.0676689159348306 1
0.676106572089298 1
-0.195369899497187 1
0.275238428172883 1
-0.595809346256968 1
-0.103128397280981 1
0.436748151857788 1
0.491907270546214 1
-0.0895150381476561 1
-0.136236743443754 1
-0.389655889153883 1
0.0460713583360909 1
-0.124899520739507 1
-0.152768792411138 1
0.0691391077075277 1
0.137034913523129 1
0.0745469376480622 1
-0.0771182029819195 1
-0.116064091874019 1
0.22596355097275 1
0.354851400332086 1
-0.0462294889283088 1
-0.240849179073516 1
0.275801986145546 1
-0.302107354562668 1
0.472723786551172 1
-0.369693815518978 1
0.00941421259220408 1
0.0277113244391157 1
0.14414903486598 1
0.64337237893505 1
0.247610474432923 1
0.346902273094829 1
0.366474824546685 1
-0.254058408218563 1
0.199039348938047 1
-0.221524954720497 1
-0.174386035095712 1
0.292941559479891 1
-0.0156354867809673 1
-0.145346007521007 1
0.49478657685534 1
-0.00847176588175565 1
-0.24328447170001 1
-0.920590754165717 0
0.319388883246935 1
0.10663580462222 1
0.510570857681898 1
-0.0898079655389134 1
-0.0202149495920564 1
0.337017789203894 1
0.489768357230211 1
0.0893255861452079 1
-0.331006393609184 1
0.132212864029597 1
0.433576089737854 1
-0.0908743397129011 1
0.0289601014763308 1
0.0559597875697984 1
-0.0706262699807591 1
-0.331100916184243 1
-0.149616950565129 1
0.57297544168219 1
0.143360639156927 1
0.315505513698693 1
0.0785869040610589 1
-0.20375344790779 1
-0.327974587875452 1
-0.200630127707798 1
-0.0344352347883006 1
-0.105022417352994 1
0.0825324294673323 1
0.476811537162206 1
0.160421223999573 1
0.345153753870369 1
0.0242676325383145 1
-0.312519358091872 1
-0.148165822119257 1
-0.067927024743512 1
0.4735495432112 1
-0.380411874566394 1
-0.601680380972224 0
0.114401234436165 1
0.101468598114927 1
-0.310538237312013 1
0.0395677038232322 1
0.189837100696623 1
0.272359101565933 1
0.0433038858831793 1
0.0195574931902025 1
0.164107879432292 1
-0.267996712943506 1
0.138921372677005 1
-0.020459649677016 1
-0.789472149337845 0
0.00733159813038799 1
-0.391666294977842 1
-0.0146007881497125 1
-0.108544203132332 1
-0.197714574911372 1
-0.0752966105167979 1
-0.0534240286651624 1
0.45085698823465 1
0.147671568115717 1
-0.226473230348387 1
0.0504177166381666 1
0.411966918044459 1
0.421215031792189 1
0.0433787150324976 1
0.301347866278159 1
-0.104212671349109 1
0.109546564806785 1
0.106936149725493 1
-0.0781791198234298 1
0.145943584330636 1
0.219696426760944 1
-0.307921791413822 1
0.120608285159944 1
-0.138591094043882 1
0.197635878707466 1
-0.0429062104983098 1
0.0103329974259863 1
-0.119497545116868 1
-0.530370438849258 1
0.30632602898084 1
0.403854521031926 1
0.110261748053106 1
-0.117795059403575 1
-0.083554265750193 1
0.154051272100951 1
-0.175211376657 1
-0.258655367191225 1
0.0552845583624207 1
0.026677295685251 1
-0.1408128053925 1
-0.192196324026116 1
-0.298328041223089 1
0.108346619585902 1
-0.244794172110562 1
0.484454041678114 1
0.140190703411125 1
-0.788417853039594 1
-0.00687314629893841 1
0.0537138554158306 1
-0.204568735596706 1
0.0755273208806925 1
-0.301145598377697 1
0.227811542296674 1
-0.272482506265213 1
0.129154773387105 1
0.0880322588160631 1
-0.0042372206661218 1
0.150661428225646 1
0.323526424383745 1
0.348976124701536 1
0.263222677378218 1
0.384615638831134 1
-0.485635017598629 1
-0.293760877950261 1
-0.143322085440749 1
0.0423617477557011 1
0.501786622797942 1
0.218632276600733 1
-0.364287568915535 1
0.0730584776526356 1
-0.231220377602439 1
-0.385132406319124 1
0.227525521182808 1
-0.386787461858192 1
0.153972331598449 1
-0.0530310850091309 1
0.160015423431412 1
-0.07856415653354 1
0.00776178678021953 1
-0.263600878099818 1
0.0563061783256489 1
0.134819048574874 1
0.0272054336643583 1
-0.213321109241194 1
0.163221187263684 1
-0.366734399222025 1
0.421237214313243 1
-0.195622427613785 1
0.116894800202704 1
-0.272139148945749 1
0.119817850800129 1
-0.435511180147124 1
0.27356017628175 1
0.13089982611767 1
-0.0264974027521958 1
0.332841637398818 1
0.186471263136039 1
-0.391777772679253 1
0.280328863117484 1
0.213019894758215 1
0.386594115157183 1
0.297358286741498 1
-0.19381647714343 1
0.366035469033325 1
0.137951736295198 1
0.570373289091605 0
-0.00410486738928381 1
-0.121522747863294 1
0.0769830172543632 1
-0.346016264070639 1
0.315801298145882 1
-0.364092238780968 1
-0.0676962488459127 1
-0.444307148322553 1
-0.104131417171684 1
-0.113906316586807 1
0.0647734566520105 1
0.208453461544989 1
-0.170060429630126 1
-0.268717861035105 1
-0.160682368850771 1
-0.348097348009041 1
0.522725897459283 1
0.0265482615791783 1
0.128880008401904 1
0.0239555240259628 1
-0.33618858077688 1
0.166254064145835 1
-0.809057125652828 0
0.18307581579687 1
0.550092067223709 0
-0.548032656181505 1
0.341629673094231 1
0.0342480312135736 1
-0.446159618201957 1
-0.220594246837919 1
0.235803408004689 1
0.240849795784644 1
0.027301887589859 1
0.124848537069979 1
-0.354067268625988 1
-0.184226617800181 1
0.208086378761004 1
-0.309259443765735 1
-0.128514808187695 1
0.288056614391435 1
0.00422224264377871 1
-0.627306865797639 1
0.463728798693761 1
-0.0930299874131337 1
-0.229652400554709 1
0.198716491984629 1
0.215251108076399 1
0.092719143995207 1
0.324781221469039 1
0.349883063274611 1
-0.223695912506307 1
-0.389230371683135 1
0.0483091514448084 1
-0.288188657593798 1
0.278140341882532 1
-0.0231052265809834 1
-0.219794660210522 1
0.394878005276768 1
0.112482475077665 1
-0.190205403281746 1
0.166967627260748 1
-0.640788126672934 0
0.186441198929846 1
-0.135421940589263 1
0.097985304852713 1
-0.0017821559919787 1
-0.385676114766068 1
-0.0590129103239174 1
0.241806391150483 1
-0.186648164798837 1
-0.110571427593958 1
-0.274971040759117 1
-0.0116666615185191 1
-0.294904854265575 1
0.0203720816281883 1
0.372996629862051 1
-0.033885568314046 1
0.0917012877160542 1
-0.0701365243526575 1
-0.0724441294440971 1
-0.478880746617419 1
1.05690213409926 0
0.241180396566726 1
0.397204070060237 1
-0.0711552158544846 1
-0.21703853969408 1
-0.105436522672419 1
-0.150400745936044 1
0.284035839929884 1
0.217516716861149 1
-0.313965834675272 1
0.0898404539425552 1
0.209068254010499 1
0.540402800405024 1
-0.616891376206436 1
-0.892134704702993 0
0.10526631840958 1
-0.737920094059226 1
0.331495953532824 1
-0.453716336734915 1
0.191872258443164 1
-0.13621727588365 1
-0.0957040764732817 1
-0.182811387083536 1
-0.192702214644916 1
0.353967453695629 1
0.321539552805739 1
-0.471113963151252 1
0.550172372234722 1
-0.513557258520099 1
0.382061265182552 1
0.404435960484135 1
0.190326121999281 1
-0.204242558084766 1
0.575947359125366 1
0.542266240433964 1
-0.281266401650611 1
-0.0711819312080291 1
-0.0148707014980133 1
0.412654564172253 1
0.010222897089045 1
-0.0263398526007205 1
0.0443743978770494 1
-0.136289964420365 1
-0.118697714200761 1
-0.191653882239342 1
-0.243123796349746 1
-0.108475387110936 1
-0.105785026339009 1
0.182416378807794 1
0.189826781982711 1
0.0455848533214029 1
-0.0684564236160166 1
0.227912037561241 1
0.36836000862955 1
0.0075387097961857 1
0.755575767436805 0
0.123170641734733 1
0.379475502312602 1
0.225141775722241 1
0.288630195109968 1
-0.393551517957658 1
0.173710198158245 1
-0.0827425347916054 1
0.249808719115331 1
-0.240285221990147 1
-0.301162921060062 1
0.288515796368285 1
0.0335140863720234 1
0.437964435867526 1
0.0648769289955068 1
0.327308289124654 1
0.267518740503623 1
0.165580218056597 1
-0.208090916629298 1
-0.0536549163014653 1
0.142121433976077 1
0.00408038881578487 1
-0.548074171066451 0
-0.672787606680479 1
-0.135866888561551 1
-0.324140926018915 1
0.731032111564388 1
0.0888908507026035 1
-0.14078297005266 1
-0.20260171194187 1
0.014061957678763 1
0.0697789786793436 1
0.182013808498689 1
-0.564264536442382 0
0.238571604445132 1
0.0477785759703171 1
0.123275914787648 1
0.154818235683771 1
-0.241511216663858 1
-0.11458718858921 1
-0.232720646284877 1
0.486435103254903 1
-0.153082459495784 1
-0.488077675028098 1
0.10935268639896 1
0.661611085589578 0
0.120712503992565 1
-0.436746788269379 1
0.40612291704161 1
-0.122846119371257 1
0.22860190652526 1
0.364024293609462 1
0.0105807609672924 1
-0.249052085538399 1
-0.317833099588193 1
0.126117453040333 1
0.163114560700788 1
-0.430676429000633 1
-0.058327564107502 1
0.638929319698617 0
0.0655944175744589 1
-0.0924573254497455 1
0.760852541248127 0
0.183682931937158 1
0.188869631245668 1
-0.232486043934186 1
-0.232626585802869 1
0.790729967941356 0
-0.195673660297603 1
0.693589899608494 0
0.367638347507623 1
-0.563370033587332 0
-0.181174028977955 1
-0.0901391005717842 1
-0.0834870747726549 1
0.0234538111884863 1
0.049776047061457 1
-0.0530651262279658 1
0.714654685948258 0
-0.227039434650198 1
-0.356321743666059 1
0.596171207327586 0
-0.17644327246131 1
-0.227662348650219 1
-0.45036914143718 1
-0.293832823557415 1
0.0542426937623447 1
-0.165353362702418 1
0.0348045480524314 1
0.609625906879999 1
-0.026827523586969 1
0.371096865842593 1
0.145587282625904 1
0.0804849397252874 1
-0.431767904174267 1
0.434841522080552 1
-0.0575363580389209 1
-0.268145523360771 1
-0.313774252079175 1
-0.0382163976021481 1
0.116442928584845 1
-0.325376668983946 1
-0.163353945955603 1
-0.601762054768307 1
0.0649684022645684 1
-0.0307585015335927 1
-0.344903153432511 1
-0.222437227906822 1
-0.0974033077625391 1
-0.413635675443958 1
-0.358263881884317 1
0.393811501510735 1
0.462399762216479 1
-0.0746368117837384 1
0.158115711512122 1
-0.0696024790102193 1
-0.0211718878483948 1
-0.162367978456531 1
-0.339963686125949 1
0.363709387752946 1
-0.0536361528955827 1
-0.0779154418488404 1
0.115321485505034 1
-0.387223150550039 1
0.410414302536098 1
-0.558827850191822 1
0.166168025171029 1
-0.315025378154975 1
0.628428441370078 0
0.0941512576286839 1
0.249420948128746 1
-0.544706478174183 1
0.134974757151889 1
-0.603159237688961 0
-0.225730417704772 1
0.363322211993527 1
-0.328615248187674 1
0.248299707367767 1
-0.0867497264304871 1
-0.540867374040163 1
-0.180803662806911 1
-0.164051807596401 1
0.46287674994188 1
-0.0796279058928781 1
0.189588501350561 1
0.0715860405762444 1
0.0913460245240652 1
-0.585002977346478 1
0.723353700925516 0
0.441792699493563 1
-0.28290548583023 1
0.0785045339022261 1
-0.049603821400955 1
-0.0954575467091904 1
-0.238684052225872 1
0.821947430536548 0
0.456213125062952 1
0.248584001923134 1
0.0380880334495123 1
0.188593819454162 1
0.0436102096197297 1
0.0767980882672623 1
-0.375447987068033 1
-0.498581591143051 1
-0.324240848337058 1
0.102702899851896 1
0.212795517301021 1
-0.084285317272466 1
-0.281723395089523 1
-0.444353724329668 1
0.732575722414398 0
-0.142700240679835 1
-0.137928731352354 1
-0.233919835268638 1
-0.185936048925529 1
0.012441283740524 1
0.277237084868131 1
-0.290101114693333 1
-0.127238156661385 1
0.491990461376822 1
0.0267386447581115 1
-0.689094566169997 0
0.625236570287581 1
0.0968831941988465 1
0.237687560930319 1
-0.464441252478054 1
-0.134016362011122 1
0.060872951734527 1
-0.384755083001931 1
-0.0681016711068394 1
0.316125934906759 1
-0.0389942843268525 1
0.206827560912088 1
0.419632544116838 1
0.433730780831857 1
-0.273713031512207 1
-0.00325770388793307 1
0.110453471452981 1
-0.39192425556918 1
-0.459643269293223 1
0.130505476406469 1
0.0517499841370108 1
-0.169150323106106 1
-0.0740118008060066 1
-0.281075265839622 1
-0.00769485470327754 1
-0.314033117570277 1
0.0574266977082608 1
0.113249507047269 1
0.261801001713842 1
0.285630667291861 1
-0.415361054348457 1
0.0375216728744762 1
-0.0778659883422904 1
0.245130288613284 1
-0.087359272422136 1
0.0637194129571858 1
-0.117231788355189 1
0.152969809274761 1
0.479817197089619 1
-0.284763019035672 1
-0.420559602803242 1
0.369131360214259 1
-0.114907531903333 1
-0.464230769767658 1
-0.103629860423289 1
-0.161857156767121 1
-0.230388044232067 1
-0.274066219033014 1
-0.0238848956991611 1
0.0564661801168225 1
-0.579917072175053 0
-0.0123090229366889 1
0.064296147511293 1
0.197046020676613 1
0.0488369307905915 1
0.222710705830699 1
0.242504780614976 1
-0.00944819991372246 1
0.37294008084962 1
0.392021810801416 1
-0.046483908885211 1
-0.290983683527768 1
0.112773895074641 1
0.409121894120682 1
-0.0883690464467716 1
0.13265289698449 1
-0.0543536463561169 1
0.000874448571737269 1
-0.30836094257194 1
0.392931013080592 1
-0.397541035646801 1
0.00510938086668861 1
0.343451221731849 1
0.2238748297683 1
-0.528109030872177 1
0.256370655238509 1
0.294401446953994 1
-0.288020096285437 1
-0.0407256654185848 1
-0.330369828460753 1
-0.0925412654528785 1
0.147144432640695 1
-0.239425269753711 1
-0.122034656125299 1
-0.544631404735306 1
-0.228679471256671 1
0.439958480961368 1
0.321778894214213 1
-0.275255437190394 1
0.242727957125055 1
-0.100522004446552 1
0.597275101266314 0
0.076320253822656 1
0.294065029136575 1
0.57111191589615 1
-0.0413883473727956 1
-0.0956711199840901 1
0.237109824552292 1
0.259913298614746 1
0.18370060884736 1
-0.00260246826370586 1
0.225006960901169 1
-0.123751651274117 1
0.0370962325707457 1
-0.377710002625988 1
-0.563066327537356 1
0.157660665266274 1
-0.393757900452686 1
-0.25766495895605 1
-0.0648887915431938 1
0.262388719089581 1
-0.185622823609038 1
0.0880089590270563 1
-0.0132347920872798 1
-0.313153126498032 1
-0.370932902746623 1
0.641408601415839 0
0.0371172692214321 1
0.172731815693833 1
0.231574762249452 1
-0.189798873602614 1
0.0997151022999836 1
0.351425381583789 1
0.183702575025388 1
0.245386029479228 1
0.561035978776361 1
-0.2655468604833 1
0.410144583236391 1
0.239067135399501 1
0.0520814214808739 1
-0.753138196877704 0
-0.623845890051461 0
0.0283825256506972 1
0.064985349211461 1
0.030529910630205 1
0.0451079020810825 1
-0.0421006006180419 1
0.0693766349263252 1
0.300328545672093 1
0.663896335830673 1
-0.191019790090335 1
0.219804767154467 1
-0.0202384394901124 1
0.343388029335349 1
-0.195517801177514 1
0.267199054250467 1
-0.12488080554904 1
-0.0957039574581063 1
-0.0341256912042156 1
0.0593763221347859 1
0.225130842313154 1
-0.102188977291941 1
-0.444269258216361 1
-0.384401530847691 1
0.288068525408081 1
0.057046199217609 1
-0.426518663915277 1
-0.0670370120949242 1
-0.251869809979575 1
0.396783604172968 1
0.119847754980718 1
0.555502895331799 1
-0.223061863015279 1
0.373670806040869 1
-0.117055082560534 1
-0.0920881123984872 1
0.0551846960294031 1
-0.116503691680604 1
0.0706387403397499 1
0.0578991244812177 1
0.107546720073469 1
-0.0217652342301755 1
0.00382382439230607 1
0.0907959796099261 1
0.443326923771135 1
0.267689796967859 1
-0.655372063457429 1
0.217070619574283 1
0.205387351968922 1
0.058378624860289 1
-0.10933758617658 1
0.542270439533182 1
0.340307188004326 1
-0.555767292586525 1
0.35005768769138 1
0.162423253310965 1
-0.164349971552991 1
0.523435963711135 1
-0.10554036582111 1
-0.281507545151278 1
0.312507466095725 1
-0.229653065689709 1
0.0683442391885726 1
0.242714451813144 1
0.204790814003479 1
0.63389593384904 0
0.199615626867605 1
0.0925500201385458 1
0.323456273319475 1
-0.297395831111583 1
0.324432914612955 1
0.0622590692458998 1
0.147196582571495 1
-0.299331902853196 1
-0.00536963842155588 1
-0.160383993847358 1
0.269024984792577 1
0.429414443122182 1
-0.151379902778724 1
-0.342199575021589 1
-0.192071730374872 1
0.562999537411193 0
0.189072365485695 1
0.212356608540047 1
0.220490465358811 1
-0.366169406977713 1
-0.0388699370469368 1
-0.00752919835777105 1
0.0292508564065796 1
0.316238968310181 1
0.486006886747755 1
0.295710720434794 1
0.137568543002824 1
-0.537639490891712 1
-0.102803642443914 1
-0.0307723708566316 1
-0.228372665410264 1
0.0912888622203908 1
0.152508169125457 1
0.240237823614275 1
-0.205786227064765 1
0.0854517303254189 1
-0.137402596897028 1
0.0735888029111311 1
-0.371779514365567 1
-0.297604429302058 1
-0.0082725837384771 1
0.176535776297712 1
0.339656909502325 1
-0.263265862856245 1
0.153636872931226 1
-0.590581263396998 0
0.144352024779997 1
-0.0707392839281848 1
-0.622684888433474 1
-0.0093279939327903 1
0.417939019581542 1
-0.112732750474666 1
-0.345945492942068 1
-0.122389995193671 1
-0.0136517146271633 1
-0.456743645751498 1
0.107748385875852 1
0.151065873772971 1
-0.514137125468695 0
-0.507952199918811 1
0.0445914080923423 1
0.495113515086642 1
0.209794162401109 1
0.291300435687995 1
0.0277852527749521 1
-0.0777031755665744 1
-0.132286062531852 1
0.454303327317449 1
0.284623397495271 1
0.0558177044034245 1
-0.152831288456502 1
0.108854679142424 1
0.537450041163839 1
0.130903441691403 1
0.00106511824697031 1
-0.275354635985175 1
0.105171903745368 1
-0.168194476031841 1
-0.0841841209159042 1
0.435569858151089 1
-0.0404331195290198 1
0.101318332261309 1
-0.382806358481103 1
0.0712541653230211 1
0.12759436084941 1
-0.0618550300334013 1
-0.16992230416117 1
-0.470389966261735 1
0.400073421015078 1
0.285393276232944 1
0.120104995032686 1
-0.062526095337798 1
0.372829759666126 1
0.509887399194987 1
-0.323422653292429 1
0.309352888652483 1
-0.218896288502733 1
-0.0529506084505767 1
0.161668152297473 1
-0.0365604707231598 1
-0.171498218777264 1
0.0371406268604888 1
0.270974809777447 1
-0.328016407694946 1
0.340253077658253 1
-0.26083517224584 1
0.556030471895316 1
0.158285988632876 1
-0.423856477671862 1
0.512994533558307 1
-0.381872466433934 1
0.226374383947717 1
0.046838157426794 1
-0.240821254559972 1
-0.114133613813124 1
-0.0923054072573717 1
-0.347801418727865 1
-0.109264929131947 1
-0.11636924734127 1
-0.092351814780665 1
0.166384899800078 1
0.0528297279091053 1
-0.18351516266641 1
0.100892514106719 1
-0.0609723563206054 1
-0.249838404356131 1
-0.257119329222939 1
-0.267881598603925 1
-0.195650463417746 1
0.531973826801076 1
0.253962829459575 1
-0.144611684259216 1
0.508030686154295 1
-0.38338527408929 1
0.514002467920027 1
0.214013160585435 1
0.533707084655371 1
0.508733200037529 1
-0.803464602190065 0
-0.333102125837079 1
0.202817818272911 1
0.218562768265286 1
-0.344343890992019 1
-0.146630274043095 1
-0.483658735347474 1
-0.220892207938417 1
-0.0651546899572083 1
-0.342168416361767 1
0.0369166792707918 1
0.11745437912957 1
-0.159938091879497 1
0.073232025768185 1
0.000317229065842486 1
-0.055018773491283 1
0.34056486770052 1
0.448242735789444 1
-0.0963657541465987 1
0.00930728126456971 1
0.241588688324203 1
0.255297299436356 1
-0.160972759473555 1
-0.423668171497232 1
-0.292347951363245 1
0.158536579155811 1
0.244941132908871 1
0.391503486734342 1
-0.0741746333891191 1
-0.370055752557902 1
-0.0896223866470101 1
0.0262292127751488 1
0.305321251718292 1
5.4432694387152e-05 1
-0.224862139748838 1
-0.0113021424212051 1
0.459743458422374 1
-0.613460362676711 0
-0.00142478871783906 1
-0.197742543326189 1
-0.276369182630429 1
-0.0493358998521987 1
0.276870688636828 1
-0.0641546700529586 1
0.251442613232001 1
-0.25763459626763 1
-0.717104192629696 0
0.229779982502194 1
0.086737067282046 1
-0.0656410679112188 1
-0.123752725010276 1
0.437066208092895 1
0.046284068782868 1
-0.0711459611943827 1
0.616781667064383 0
-0.343439323896651 1
0.435408002122981 1
-0.0529468944175941 1
0.160045735408197 1
-0.161910765757859 1
0.237071983543468 1
0.15200511501145 1
0.0922083861756426 1
-0.068583342496576 1
-0.48645013203215 1
-0.0379231740501146 1
0.264445095909757 1
0.308016463452194 1
0.127911145879702 1
-0.180595006250385 1
-0.182807781786703 1
0.341663169903197 1
0.203400893889674 1
-0.337581806315343 1
-0.332479006260417 1
-0.12854592144829 1
0.0427625241507022 1
-0.555808398529341 1
-0.420925577807636 1
0.168263156935237 1
-0.0567471136400231 1
-0.435027668554169 1
-0.100533146242784 1
0.0406942150146536 1
-0.531470972451895 1
0.295738841858894 1
0.367281050465161 1
-0.437145720081453 1
0.462660574812674 1
-0.458496141718482 1
-0.0495963164879379 1
-0.128535790332503 1
0.419988893595831 1
-0.308479853257582 1
-0.0512299561076659 1
0.0704316549921755 1
-0.398269205946769 1
-0.498630126604867 1
-0.481446415439723 1
-0.182573091062129 1
0.102231111693577 1
0.0886289479724123 1
0.155953506146306 1
-0.126492445859338 1
0.26087210225487 1
0.220888393261859 1
-0.324825552829395 1
-0.224751626510041 1
0.286528836893386 1
0.240241121993697 1
-0.252924881227109 1
-0.404196320186888 1
0.0347515049339803 1
-0.0766780943629052 1
0.198135450991627 1
0.532078972673328 1
0.0504613411542419 1
-0.27697712981866 1
0.254026095757228 1
0.834798035941506 0
-0.0545277877683455 1
-0.0959582174019146 1
-0.300235859207085 1
0.108662017692085 1
-0.0260201790840745 1
0.0841682245599972 1
-0.408285446335569 1
-0.0488085733300393 1
0.058393530297064 1
0.480366718900498 1
-0.048275305417735 1
-0.0349325377022962 1
-0.135978769173632 1
-0.446732574175695 1
-0.025520840522854 1
-0.505681756139373 1
0.125344716665936 1
0.511826025705155 1
0.726022674209536 0
0.103535355586743 1
-0.194830345882261 1
0.0326181561041521 1
-0.209404759159992 1
0.33898877005657 1
-0.117373497652262 1
-0.0417669633820499 1
-0.327994558511998 1
0.326350689774832 1
0.318725719356055 1
-0.368784044976652 1
0.596640016694784 1
0.156707744722175 1
-0.368626865681593 1
0.259841391562895 1
-0.312860369781761 1
-0.230193182462102 1
-0.310554517998326 1
-0.0836832508579849 1
-0.0120370731069725 1
-0.178411748681435 1
-0.405761320054336 1
0.000935182898714804 1
0.211229876345076 1
-0.0687993183893479 1
0.148785587270864 1
-0.187582566345635 1
-0.502195535736378 1
0.195242800407325 1
0.302431321367375 1
0.372377201387728 1
0.289494384375713 1
0.218899751782231 1
0.248883830506702 1
-0.432834721663378 1
-0.204273575496544 1
0.00910744494372516 1
-0.434246733504592 1
0.0159633898026778 1
-0.0388661779389671 1
-0.0851157943501025 1
0.0992775057152763 1
-0.407663723702471 1
-0.0499507797778344 1
-0.265789997887546 1
-0.502450459828153 1
-0.317332910108527 1
0.353106300248553 1
-0.326048043157425 1
-0.212149049954223 1
0.229355393667928 1
-0.101950678397482 1
-0.100218217508974 1
-0.129910459389368 1
0.242766905951121 1
0.128265049169598 1
0.0136224826499571 1
0.276630540677412 1
-0.156092872547379 1
-0.611851330966089 1
-0.0368453826648082 1
0.0707299250348553 1
-0.197837759383562 1
-0.407469777482309 1
-0.30892367566358 1
-0.21684928015745 1
0.110785377631411 1
0.595337148792626 1
-0.202926329074668 1
-0.219165742005759 1
-0.243825938633098 1
-0.244476907442153 1
0.313155733915423 1
0.0540839892352816 1
0.515610124918229 1
-0.092415329209795 1
-0.187382640112984 1
-0.553921046955546 1
-0.119200454369316 1
0.0582991343810733 1
0.0567163129034473 1
1.04931469136851 0
0.364840279432969 1
-0.076507241979751 1
0.109568430514456 1
-0.630584565957422 1
-0.022883326502794 1
0.24642426840846 1
-0.063735826241584 1
0.246988034355406 1
0.87196444607965 0
-0.388693763548676 1
0.221342635560708 1
-0.191837710070798 1
-0.205469022817019 1
-0.237519001148367 1
-0.258945814419973 1
-0.109027144863288 1
-0.301774148968894 1
0.0811491084561855 1
-0.18415946984626 1
0.148159580812174 1
0.274325187590369 1
0.0254104214901913 1
-0.448150966469341 1
-0.0031382411192829 1
-0.155749947143384 1
-0.118708123472499 1
0.371368604190031 1
-0.070493792719226 1
-0.203850573756456 1
-0.291625645921771 1
-0.00172551037601013 1
-0.0344576748883274 1
0.0526555018026905 1
-0.143546730760581 1
-0.330810764612449 1
0.530299966866082 1
-0.0779052125890387 1
-0.258024234564474 1
-0.498335697803547 1
-0.301401173662841 1
0.505500241904454 1
0.0272106803078387 1
-0.316092975391474 1
0.134841636060259 1
-0.347416639265673 1
0.0780658722342804 1
0.385260883984188 1
0.368223580557183 1
-0.0680333297845806 1
-0.262639205088735 1
-0.367741245103395 1
-0.359510305715703 1
0.0211229772671115 1
0.151367428451129 1
0.025235971912584 1
-0.0658847604014937 1
-0.111329753997353 1
-0.033690069150285 1
0.215013998276444 1
-0.394121374798667 1
-0.289593293055003 1
0.0384846613395945 1
0.0714479309979867 1
0.398472924063084 1
0.0647694066032052 1
-0.0476451801702621 1
0.105787160816888 1
-0.165779531420306 1
0.567360993826713 0
0.176664287931509 1
0.300106530859795 1
-0.353295414962871 1
-0.390571921661273 1
0.675919734688458 1
-0.277364269872136 1
0.204376651703436 1
0.131797465960456 1
-0.268144742083572 1
0.244353006682795 1
0.11625826047189 1
-0.0239536700540967 1
-0.0451549236520466 1
-0.0764345117180429 1
-0.479519832932418 1
-0.0181720914535048 1
0.0697480401403299 1
0.15564311045293 1
-0.143338750272607 1
-0.291624285772932 1
-0.397882158237034 1
-0.0257369581606181 1
0.164007428981842 1
0.220661093206123 1
-0.36796335167461 1
0.271837720869131 1
0.726790186935505 1
0.437372647336525 1
-0.0788542206739298 1
0.158008033435223 1
-0.15932165015287 1
-0.136877703369661 1
0.0684307047336512 1
-0.256787500857219 1
0.0963326145374906 1
-0.428815709895487 1
-0.391628867277843 1
-0.244320361179005 1
-0.426997771827525 1
-0.327389619256751 1
0.424942508783658 1
-0.226183998453206 1
-0.0222233681337473 1
-0.138279337354759 1
-0.209632097937573 1
0.206929130642305 1
-0.391501168903649 1
0.569691607478357 1
-0.319112131231167 1
-0.58035784526634 1
-0.340978607280948 1
-0.195930699464718 1
0.0429375758034101 1
0.558864756774721 1
-0.211424953660938 1
-0.10704977518183 1
0.0257316540617552 1
0.385681607231227 1
0.0735485695251295 1
-0.0202359430033919 1
-0.413208891602067 1
-0.0719617558975845 1
0.126584978323797 1
0.100767696858437 1
-0.197908348806942 1
0.383428621657586 1
-0.136126062131853 1
0.0158273910042913 1
0.280781499413679 1
0.00440301859984098 1
0.083501435583102 1
-0.0755936903935922 1
0.0269452470755281 1
0.287061249250839 1
-0.113359016611877 1
0.142239934367616 1
0.477909878700201 1
0.230267831799925 1
-0.371974532334833 1
-0.113096281633722 1
-0.289501117092977 1
-0.189342984200383 1
-0.587518455849188 1
0.410398514730761 1
-0.0934113255541211 1
0.329096652175528 1
0.134474225694574 1
0.182322561178579 1
0.12024647381104 1
-0.119477671410554 1
-0.383931944674143 1
-0.221917126032212 1
-0.191336526028154 1
0.192314500972669 1
0.376277537245433 1
0.301887738114916 1
0.122001964876867 1
0.289503425381622 1
-0.81721226511619 0
0.341238417704117 1
0.233058048182992 1
-0.0759859253288516 1
-0.127212832248902 1
0.130871227191498 1
-0.12194031764352 1
-0.0701126686609642 1
-0.228491434801498 1
-0.712558481266764 1
0.0982604645018623 1
-0.250258564396922 1
-0.391826823501693 1
-0.280861117895845 1
0.0848936409001968 1
0.0291006484880513 1
-0.349038600202798 1
-0.422567460523225 1
-0.369516705146561 1
0.334428733240415 1
0.093926907450278 1
-0.412174378972738 1
-0.0580010017379962 1
-0.348436793183751 1
0.441442792103447 1
-0.0624769032711942 1
0.0957019233843079 1
-0.103757687741723 1
-0.0738217188228388 1
-0.17600160461643 1
0.247299843222651 1
0.185602075982933 1
-0.107848093893202 1
0.318402480562067 1
-0.211721619179575 1
-0.108941874755272 1
0.110864121550814 1
0.269598740969946 1
0.307845411062242 1
-0.354963019017693 1
0.794361834086503 0
0.141973847837938 1
-0.141736901641699 1
0.16409720394076 1
0.106809556766187 1
0.529879881993703 1
0.26774207259728 1
-0.332322440707835 1
-0.286563852697063 1
0.292084986449359 1
-0.170768468059406 1
-0.162542304290561 1
0.327780392389794 1
0.150844631250796 1
0.168456646767346 1
0.527475134191667 1
0.174766683554677 1
-0.150543878926253 1
-0.122072010839537 1
-0.0894284523923521 1
-0.203016834035456 1
-0.494012166448235 1
0.0690988792041801 1
-0.115876520140613 1
0.103815823240352 1
-0.550261794396302 1
-0.367800179826203 1
0.311295447337567 1
0.330993292809243 1
0.230326481943289 1
-0.0953047466526097 1
-0.428848599814188 1
-0.522485792435979 1
-0.419943030159515 1
-0.0441798014054897 1
-0.0421391771333167 1
0.142188748141023 1
-0.259434740045412 1
0.16992302430387 1
0.0378397293433848 1
0.143671245320127 1
-0.162235143832682 1
0.229562658436965 1
-0.165388733191542 1
-0.0417006287975952 1
-0.473364477462827 1
-0.267394287492328 1
-0.586022110634674 0
0.182131215030599 1
0.284169701728838 1
0.2206891533352 1
-0.100132336742666 1
0.45042120468034 1
-0.0973997060484906 1
0.133961134914023 1
0.0660182725826298 1
0.300531813164395 1
-0.699544612692407 0
0.0279131936570617 1
-0.116088393024566 1
0.00660447261197769 1
0.0670374744631266 1
0.0131321658048372 1
-0.201222328242414 1
-0.535072383312489 1
0.221723881816924 1
-0.566721829640308 1
0.113221069039156 1
0.108224308901507 1
-0.0166138258690252 1
-0.0934850990215798 1
-0.0500957286817939 1
0.204836281831812 1
-0.0879686259934379 1
0.460883881946095 1
0.0041393956463652 1
-0.428774574342852 1
0.387060144031486 1
-0.119786543020362 1
0.344528215400078 1
0.622291729519413 1
-0.0116117532785368 1
-0.00154963168217315 1
-0.982992011017962 0
-0.452351285366946 1
0.284795678882396 1
0.31434459238984 1
-0.678729757109132 0
-0.558864628114439 1
-0.102425162034597 1
-0.0639111988457722 1
-0.528083242123014 1
0.327358454660355 1
-0.2972038999625 1
0.421799584345811 1
-0.201697341524015 1
-0.544743846403438 1
0.294925972997158 1
0.0326942452204204 1
-0.0224823093289345 1
0.120012973027961 1
-0.685870943485076 1
-0.0538595096359743 1
0.130579597135926 1
0.439000145629438 1
0.428100892508977 1
-0.0709424613544154 1
-0.0105038520682299 1
-0.224644763587823 1
-0.510864822861899 1
0.374530700510339 1
-0.178780371506205 1
-0.516051935145541 1
-0.0213519507755077 1
-0.195633448852101 1
0.456201989093441 1
0.122572093457508 1
0.306801771261069 1
0.071374109860552 1
-0.220312634592732 1
0.176681910724144 1
0.316412707706029 1
-0.299867696522604 1
0.318224389797486 1
-0.188658826947986 1
-0.112692208715426 1
0.134331143566018 1
-0.471554057126776 1
-0.0797168244016904 1
0.539535512685187 1
-0.0135107067794147 1
-0.102013068217472 1
0.362028154148527 1
0.224029624157273 1
-0.129243652496095 1
-0.0529160917881802 1
-0.299273169980302 1
0.61953405870816 0
-0.421211740447875 1
-0.0977966493979803 1
-0.648445083697519 0
0.0285686529789574 1
-0.0793233576087059 1
0.401200593232663 1
-0.172499888747658 1
0.273734192292429 1
0.543813602775341 1
0.488204980510996 1
0.0905895861651695 1
0.349044747191818 1
0.372798027547607 1
0.16003087582295 1
-0.480596857198904 1
-0.488365525091122 1
0.371601599300643 1
-0.160525162622923 1
-0.0481548341048367 1
0.242543063106038 1
-0.746898743213574 0
0.274411822379553 1
0.253808563896502 1
0.152283306195744 1
-0.233532811295013 1
0.182765764467083 1
-0.151590259407217 1
-0.181167017241935 1
0.0247329212204224 1
0.0393721098531068 1
0.212462016820737 1
0.195814330469461 1
0.249047527584535 1
0.166221129085327 1
-0.135407071308667 1
0.115823031017284 1
-0.168106308887464 1
0.246453857615522 1
0.247934887407127 1
-0.378083617737812 1
-0.0389399428349486 1
-0.328238382968408 1
-0.18061550545332 1
-0.208965810492704 1
-0.206957364358201 1
-0.0143199519166368 1
-0.00582873967063074 1
-0.108786583837124 1
0.100833085751353 1
-0.273943246599325 1
0.0293320995710845 1
-0.413929001293584 1
0.838785783770929 0
0.068921382074567 1
-0.397747478666476 1
0.194182312079156 1
0.084581347076018 1
-0.15034291628036 1
0.760119050826432 0
0.675023362229708 0
-0.327237102478004 1
0.424285920300818 1
-0.120747931173559 1
-0.262267131165388 1
-0.134170779627941 1
-0.319292474400841 1
0.282470092413514 1
0.344172671328512 1
-0.704618451628222 1
0.477766346586497 1
-0.225840903673388 1
-0.365149382954498 1
0.099541751301025 1
0.141022997115782 1
0.241058598884438 1
-0.436414845015223 1
-0.0250047584084018 1
-0.0108442733144327 1
-0.0739517719679361 1
0.0619153289881461 1
0.0492888072323542 1
0.145391059794801 1
0.0197261677460179 1
0.126094505246676 1
0.355407676476749 1
0.0804462713862063 1
0.365085734056874 1
0.440794754397787 1
-0.0348532624216717 1
0.026229146417018 1
-0.293156580754792 1
0.0220530502806327 1
-0.157351872479331 1
0.0545767143327225 1
0.279847976271749 1
0.0340070793046238 1
-0.430562971515791 1
-0.168063108262034 1
0.127986569436059 1
0.274757334133274 1
-0.183126184796248 1
0.385224846823641 1
-0.125469607320137 1
0.0700294747024079 1
0.20901876833378 1
0.0449098990836685 1
-0.157079041486529 1
-0.106390568364391 1
0.0847560925175871 1
0.149992934385514 1
-0.205278965090646 1
-0.450180270658717 1
0.108790506379962 1
-0.0909593735795448 1
0.130971445268003 1
0.524974250175873 1
0.324910682098283 1
0.366702572441595 1
0.38847725279968 1
-0.0387791029032607 1
0.347233193544486 1
0.639361365726315 1
-0.166913011949121 1
-0.0618140151148706 1
0.126441978023522 1
-0.435825010677682 1
0.084920025748125 1
-0.375702787398848 1
0.0720522672315518 1
0.0563747965749933 1
0.0838795440788143 1
0.00840665310220887 1
0.0975455360089972 1
0.38898716282438 1
0.0528857373698135 1
0.374563493445696 1
0.568466425799477 0
-0.000547259936306541 1
-0.41659283039399 1
0.204057938623105 1
-0.236366491754523 1
-0.410154922617203 1
-0.360283776997824 1
-0.0839452715610534 1
0.49471510532041 1
-0.112785768727099 1
0.0893234613450547 1
0.117086794994017 1
0.487903902386641 1
-0.34502545622914 1
0.529378051972588 1
0.302919761344626 1
-0.800169050072796 0
-0.406911307415163 1
-0.373416732594232 1
-0.669891982488372 1
-0.307024981482448 1
0.398142058199266 1
-0.0393189228560036 1
0.591296616701453 0
0.628427078855027 1
0.198822341960835 1
0.415295316733082 1
0.0115882628812641 1
-0.126858215178142 1
0.0619620028703392 1
-0.236880122209171 1
0.348500467217753 1
0.16730013911059 1
0.0538563229752018 1
0.15319740421486 1
0.104341415090371 1
-0.183063511536876 1
-0.116498037039138 1
-0.191404063671412 1
-0.436594696366078 1
0.198690994261365 1
0.133024148816075 1
0.143281918910909 1
-0.622158503270276 0
0.294618009887844 1
0.289155025289772 1
-0.212926679173006 1
0.0307767129203451 1
0.63933322570092 1
0.109651165303013 1
-0.127094590055312 1
-0.0349784141334896 1
0.206454831578856 1
-0.182534111654309 1
-0.0140259052433823 1
0.0174332732077106 1
0.170337698856274 1
0.414583595738183 1
-0.20750289418272 1
0.174204526718562 1
-0.00027715225990943 1
-0.0446346129898642 1
0.254808754898214 1
0.267712940331385 1
-0.390517347142353 1
-0.257035607614124 1
0.345044856092284 1
0.0848386166983737 1
0.650767188520212 1
0.424035647695903 1
-0.126885206033953 1
-0.0815855982286152 1
-0.190431684680085 1
0.214230803447985 1
0.629368644792153 1
-0.238733391078709 1
-0.638088865346504 1
0.424640885961927 1
0.263686811595746 1
-0.010585761854821 1
0.157534532956573 1
-0.503463928734853 1
-0.265518393530409 1
-0.419116790533037 1
-0.370380475362232 1
-0.35762818309758 1
0.459779820572562 1
-0.32234433768704 1
-0.476877844284278 1
0.358082100320456 1
-0.369116083997059 1
-0.0245643690647095 1
-0.0398299313661686 1
-0.0641971432732859 1
0.293701427371988 1
0.0105074608818413 1
-0.103125643833428 1
0.377970325759956 1
-0.049896041613927 1
0.135937364410381 1
0.0771530631346196 1
0.0413550651547552 1
0.389992116204978 1
0.161909776937866 1
0.0249088486808277 1
-0.234735539823989 1
-0.495500679113573 1
0.470114788039985 1
0.0670762506172698 1
-0.105943716485738 1
-0.300146510068143 1
0.404395197944423 1
0.150516593348548 1
-0.606696601287051 0
-0.0343500987988761 1
0.203143740605474 1
0.144062038696393 1
-0.129979175339482 1
-0.110756183001254 1
-0.119023330116666 1
-0.261431961414254 1
0.0659809394935572 1
0.049577378823378 1
0.140382075298653 1
0.597284783828963 1
-0.295007453714092 1
-0.398669918305627 1
-0.149247368448374 1
-0.0699471204594725 1
0.19677247349454 1
-0.0164743031948297 1
-0.00546850517350083 1
-0.777133469532794 0
0.217944259033271 1
0.0948472965999167 1
0.340357408988777 1
0.258546316878757 1
0.485330410628163 1
0.214754049588618 1
-0.0640348670728876 1
-0.102866625988862 1
0.239568784099593 1
-0.206594325760995 1
-0.258110704662679 1
-0.240542939393292 1
-0.153726793993769 1
-0.0501067951193432 1
0.237495879425302 1
-0.520015212016463 1
0.376564369760505 1
0.134155864062256 1
0.430601887768537 1
-0.0788162050949597 1
0.0524456577205905 1
0.1536788318287 1
0.151970336419662 1
0.259401553973745 1
-0.248544148839693 1
0.376649380943458 1
0.0406888395294019 1
0.481559551280174 1
-0.375407434155069 1
-0.0723207553587054 1
-0.0206796008054256 1
0.0278693466116172 1
0.345696595269413 1
-0.147312852027084 1
-0.116870331086907 1
0.357532746113289 1
-0.124216581467789 1
0.026373123790115 1
-0.197610387305271 1
-0.0672270400150899 1
-0.0413360313878772 1
0.287475908458546 1
0.255625965896668 1
0.0489248954291782 1
-0.373473181953503 1
0.161305408403797 1
-0.635999142537505 0
0.141488287904035 1
-0.579424291335319 0
0.448949422295838 1
-0.224496978642049 1
-0.208353163904547 1
0.0607675307752174 1
0.305812741815344 1
0.0157320382079348 1
-0.128943726327182 1
0.173504404592825 1
-0.373144500075985 1
-0.206911438128567 1
-0.181956650577706 1
-0.693942121981513 0
-0.00205903637541031 1
-0.00968672388709585 1
0.111857096032997 1
0.0816165984622089 1
0.154193098965055 1
-0.10839907073569 1
0.22559507363037 1
-0.408279340266788 1
0.370733334166598 1
-0.154048456867063 1
0.0254652200246565 1
-0.0957458033631577 1
-0.32179594523623 1
0.424004422944508 1
-0.164889575616723 1
-0.101657043033956 1
0.42003542979767 1
-0.408816763008515 1
0.321433032691642 1
-0.454965734410592 1
-0.101067161206389 1
0.0855036015790108 1
-0.558390938973169 1
0.384514204469918 1
-0.17310564963868 1
0.115953075921561 1
0.194974293675169 1
-0.0334406469750756 1
0.0993543311980169 1
-0.371868170639472 1
0.129469496467728 1
0.266000554749148 1
-0.595342761670792 0
0.5487738100297 1
0.206476400817844 1
0.0599022897350278 1
0.274817560977285 1
-0.231113326665002 1
0.0222285940131253 1
-0.357019872768615 1
0.150982101258182 1
-0.218709433234872 1
0.358656521263103 1
-0.564011777516976 1
-0.485586643964099 1
0.202128784242757 1
0.013540044253974 1
-0.651542014297571 0
0.182122501982746 1
-0.330553504296211 1
0.343386737396848 1
0.152289583024238 1
-0.389255962844547 1
-0.0191281166921215 1
0.335325756967389 1
0.231862332456241 1
-0.0383658102438634 1
-0.0612668091421116 1
0.153846516662982 1
-0.182575233679866 1
0.127051964546251 1
-0.262819957241826 1
-0.360978960860426 1
-0.593697425540025 0
0.323838582917305 1
0.171283767246179 1
-0.0835929755022628 1
-0.306037429487431 1
-0.0837527867408794 1
-0.339023615210082 1
0.0439075437275028 1
0.441148614646696 1
0.267953314546405 1
-0.235937586758085 1
-0.128090310047089 1
0.0121824251696212 1
0.145161563301387 1
-0.119791400378969 1
0.00492735687117059 1
-0.10463670457171 1
-0.0721188491842938 1
-0.338094893143944 1
0.219198794249309 1
-0.491046517614125 1
0.355503740306328 1
-0.162737571283735 1
-0.0903090818178501 1
0.350091241463673 1
0.165569284817229 1
-0.243863163741852 1
-0.0636566243302974 1
0.513623902983772 1
-0.00893554955847533 1
0.0911264159907959 1
0.505342584563998 1
0.0602728549453457 1
-0.225158302415429 1
-0.181616296204222 1
-0.100893113069781 1
-0.0477489823150077 1
-0.0786697292680506 1
-0.0806942838074438 1
0.296492522111735 1
0.0641379270914422 1
-0.282766221846099 1
0.0293726503406814 1
-0.109250705050744 1
-0.285328184967196 1
-0.407459690656057 1
0.248453030800741 1
-0.198394272920495 1
0.0774226663810766 1
0.210949362152926 1
0.14232812318278 1
-0.217701110772535 1
0.158357583188266 1
0.351052951889089 1
-0.026731649300678 1
0.229043422983628 1
0.0183285745313292 1
0.304839442281441 1
0.0777129235211533 1
0.343779482945081 1
-0.412322164100042 1
0.00991569512790322 1
-0.504202466900507 1
-0.151407580768195 1
0.00987815576801546 1
-0.187692474616665 1
-0.0589226578239149 1
0.145268437851607 1
-0.153092701510177 1
0.0191196147789957 1
0.213087690721136 1
-0.0200436194356357 1
-0.347046728214111 1
-0.108410992798547 1
-0.0174597884158279 1
0.146641424031022 1
0.351986177629812 1
-0.319699076031308 1
0.118834013629375 1
-0.469573919989009 1
0.0245244659029137 1
0.477391919546058 1
0.207410309792037 1
0.40408763759636 1
0.019564909903305 1
0.120214866039765 1
0.180628035035772 1
0.253977362012294 1
-0.133607442344936 1
-0.353557571065478 1
0.0599693128509493 1
0.251721160253298 1
-0.16046433803201 1
-0.188597909094648 1
0.356000525548893 1
-0.265863055823652 1
-0.407001960253815 1
-0.183016869567656 1
-0.401573454512727 1
0.264926050637552 1
0.316296374991325 1
-0.0487022445212643 1
-0.704909974613183 0
-0.158515006095793 1
-0.90724503589276 0
-0.31659520575251 1
0.103969842174601 1
-0.438465633786146 1
-0.249902763569257 1
0.53933457654318 1
0.533873960391462 1
-0.220057435331191 1
0.636389292808257 0
0.23304395709494 1
-0.320599621351589 1
0.287275228936884 1
0.0340134493755004 1
0.178009246050238 1
0.0261402256643945 1
-0.168268865218929 1
0.0128168705385162 1
0.784212655594739 0
-0.533143678767357 1
-0.0763039949705495 1
0.0200264015448301 1
0.117677190836609 1
-0.11172418934956 1
0.0957620349243548 1
-0.610114032294312 1
-0.327519528005375 1
-0.260856381323223 1
0.170246798423165 1
0.247969198728183 1
-0.487101819549832 1
-0.0641198349075203 1
-0.0745817357681112 1
-0.302513944490036 1
-0.386803306075198 1
-0.213689842855178 1
-0.0342884371049075 1
-0.121098914713613 1
0.241801453892547 1
0.327623178570799 1
-0.134837281820233 1
-0.180783115428179 1
0.105398259295384 1
0.546447928336411 1
-1.11672918185536 0
-0.0389879243053873 1
-0.630998539998742 0
-0.102040182446775 1
0.0611822531166509 1
-0.162967850998671 1
0.303575891130573 1
-0.118656760055735 1
-0.32916728604093 1
0.396377355190993 1
0.235328941458284 1
-0.0219800075214696 1
-0.155763011201083 1
0.473352030488582 1
0.0891012320556808 1
0.172345776697009 1
0.17445435720687 1
0.320333946696574 1
-0.0962812953336996 1
0.405278289789755 1
-0.18505478720074 1
-0.38125326548784 1
-0.245517284053626 1
0.144765832669222 1
0.25702249772536 1
-0.208533775928409 1
0.276364487674636 1
0.00655353812482973 1
0.238797882976797 1
-0.0239930660933795 1
-0.125488242512164 1
0.0328435182843981 1
-0.596023413651529 0
0.00255733893192353 1
-0.0425992941267155 1
-0.240096050739418 1
0.236808289051936 1
-0.0397388245167564 1
-0.0880725207238627 1
0.0368167003621696 1
0.283971551570603 1
0.310533997117664 1
0.130738337695869 1
0.2279214425 1
0.0926567824921533 1
-0.327282336886204 1
0.410948096114319 1
-0.679944063426157 0
0.120293605076406 1
0.00602801277477222 1
-0.242897662693026 1
0.424799020114339 1
-0.214760673502715 1
-0.25691401078842 1
-0.072127487809789 1
0.144597632978549 1
0.637710860984 0
0.643757850278016 0
0.154934996899071 1
-0.19465474727333 1
0.436252265827745 1
-0.0191401588983069 1
-0.0290868349482019 1
0.707927859329195 0
-0.265613969857931 1
0.124435746135667 1
-0.2913179869812 1
-0.0541302486437235 1
0.161049139802698 1
0.126668761548281 1
0.198128751446388 1
-0.361162603272932 1
0.168748699367564 1
0.0851476580310686 1
0.346974476153436 1
0.00643575068812802 1
-0.114193309702529 1
-0.358400859323626 1
0.0546237596866443 1
-0.31291397902069 1
0.303888299673193 1
-0.302885057278267 1
-0.0963840248762728 1
-0.417839497348363 1
0.183190430850915 1
-0.551299941662823 0
0.610497083478619 1
0.272256780744638 1
-0.636414841919924 0
-0.0787753006295858 1
-0.271376155210996 1
-0.0350742122177771 1
-0.302629188517694 1
-0.190358312025826 1
-0.318296459234536 1
0.174163965108585 1
0.296065332997757 1
-0.305914540922041 1
0.258975063071651 1
0.237808181603417 1
-0.195840823996023 1
-0.847211424529592 0
0.68631853439052 0
-0.32436797808999 1
-0.202095122116101 1
-0.247564905733239 1
-0.217005450011755 1
0.126443000672303 1
-0.118940152640539 1
0.0151997164649899 1
-0.177171805849837 1
0.209811844216847 1
0.502733370547866 1
0.280444892591761 1
0.0840303635749976 1
-0.317420701089916 1
0.333998937995896 1
-0.024417704858896 1
0.500679795041396 1
0.237231172687238 1
0.178947478778604 1
-0.0551201469913564 1
-0.196324649917207 1
-0.901069039992042 0
-0.397001131035105 1
-0.240749064023295 1
-0.155099054080958 1
-0.283613604995697 1
-0.288954747995306 1
0.546192689757749 1
-0.012611018370425 1
-0.0401641146649721 1
-0.168338021028028 1
-0.397762637576294 1
0.244123244815092 1
-0.397797209147507 1
-0.162336849275326 1
0.224451251595781 1
0.176690167114161 1
0.400830681542959 1
-0.383806170831383 1
-0.315038373012871 1
-0.155747783936522 1
0.379860174874999 1
0.349837917738539 1
-0.280293786103507 1
0.335704451972658 1
-0.103151356903622 1
0.0345935459701535 1
-0.246298080190365 1
-0.151999304771821 1
-9.17232365375137e-05 1
0.168153359661153 1
-0.452589640964793 1
-0.627863695644833 1
0.12496143566836 1
0.00464663763584222 1
-0.0106801682941995 1
-0.110702226657784 1
-0.156212127814301 1
0.158652189736688 1
-0.34884287754145 1
-0.146131678541603 1
-0.239161571202189 1
0.537124360998038 1
-0.000221657826206069 1
-0.078855660188585 1
0.320485934701752 1
-0.466072898544745 1
0.0733909405595467 1
0.355513670668096 1
0.404405143055947 1
-0.109586314859607 1
0.220902568280636 1
0.566591122260012 0
0.0573489428409609 1
-0.218078104636401 1
-0.17124956725686 1
-0.480810921084403 1
0.0815122295340505 1
-0.763709077871362 0
-0.0100694853097899 1
0.537149210543023 1
0.258382538170855 1
-0.178445303715639 1
-0.188385232673135 1
-0.348274542818333 1
0.0686226640372519 1
0.490678630342715 1
0.467914476137208 1
-0.0834822141542993 1
-0.416790163723206 1
0.10823678458423 1
0.37117478321948 1
-0.302280537553351 1
-0.235750226508751 1
-0.0317646685444838 1
0.0113788826792158 1
-0.405575605281532 1
-0.722429106669075 0
-0.161839016509349 1
-0.153086002078015 1
0.367204436524821 1
-0.225579763345738 1
0.0645279530388472 1
0.152773720065633 1
-0.116764543861213 1
-0.122541127212113 1
0.139414090429573 1
0.236918754574738 1
-0.414647132597266 1
-0.0381476831839545 1
-0.669858503684709 1
0.123300244084899 1
0.3863708971742 1
-0.352844320203864 1
0.546347054066374 1
1.2049422195393 0
0.532163642439987 1
0.347957397251105 1
-0.442817994053351 1
-0.273727076578007 1
-0.109916082795739 1
-0.375896555291537 1
0.340529062545664 1
0.142943711080402 1
0.0513302594616914 1
-0.236413673078133 1
0.0661281040569316 1
-0.0858436226512103 1
-0.563027361724073 1
0.288537867636571 1
0.115377924760507 1
0.451488553045989 1
-0.237133244810743 1
-0.0593324931000922 1
-0.0204996894302849 1
-0.274108207928377 1
0.310036263510292 1
-0.173217788807345 1
-0.494078593252627 1
0.436132262471953 1
-0.388573211844827 1
-0.432194157004005 1
0.194227021389525 1
0.42619111900369 1
-0.185044743225952 1
-0.126363632357509 1
0.108372656781067 1
-0.338416816063983 1
0.116635028746346 1
-0.108746593064652 1
0.0709899603569376 1
0.0904528580436765 1
-0.331044630256151 1
0.0218668547105484 1
-0.384842600312635 1
-0.187527839134668 1
0.280351451454289 1
-0.252615046990603 1
0.0286925613069354 1
-0.498342749375565 1
0.193494250030066 1
0.0221869492771276 1
-0.149216803127053 1
-0.0388331436751602 1
-0.5914506066134 0
-0.0302813840713543 1
-0.64184118611564 0
-0.626634961077235 1
0.121455436091577 1
0.136030006174318 1
0.0459796305977936 1
0.447967322974578 1
0.0373375736484295 1
-0.0568840314433251 1
0.279946368166156 1
-0.445716194482392 1
-0.0567815393646422 1
-0.532266543102228 1
0.342440388303018 1
-0.355199822102718 1
0.0219895133156137 1
0.190710672922832 1
-0.072353263011147 1
-0.113074707945378 1
-0.356708854523456 1
0.0127921313766812 1
-0.018251579491749 1
0.000484458340408847 1
0.386392636762856 1
0.0851839786894777 1
-0.0102339677427089 1
-0.204674726059004 1
-0.586483164338437 1
0.448281839132904 1
-0.250366208050732 1
-0.127186310854755 1
0.0300808109167165 1
-0.281204950405664 1
0.320107986788225 1
-0.684754834057331 0
-0.131944977616673 1
0.58441138097116 1
0.618279987692811 0
0.455307691978915 1
-0.0190580163734398 1
-0.297254333389919 1
-0.464355570586137 1
0.38866922579183 1
0.0586034507503374 1
-0.0745182292402831 1
-0.0133016453823444 1
0.392764829479352 1
-0.364906351833624 1
0.0691819597013297 1
0.0372727780940503 1
0.502706425922397 1
-0.0159881346181103 1
0.152307587579254 1
-0.290108270338696 1
-0.0695248017425219 1
