# Supplementary material for: Bias caused by sampling error in meta-analysis with small sample sizes
Source: PLoS One. 2018 Sep 13;13(9):e0204056. doi: 10.1371/journal.pone.0204056 (PMC6136825; doi:10.1371/journal.pone.0204056)
Supplement: S5 File — (ZIP) [file pone.0204056.s005.zip › results N = 10 theta = 0 tau = 0.5 sz = 30-50.txt]

"dl.theta" "dl.cp"
0.0756594471168815 1
-0.428464134045183 1
-0.160636363605283 1
-0.207734812056038 1
0.140430870654357 1
0.0298643181752281 1
-0.210357029246919 1
-0.318125712242399 1
-0.233475394355868 1
0.0327095390375383 1
0.0803490840011336 1
0.0417522768160362 1
0.407101428174279 1
0.0105067782086092 1
0.347776026772079 1
0.235936258179259 1
-0.266688679294356 1
-0.390863130210005 1
0.0618327717198363 1
-0.560415154184375 0
0.360329912280503 1
0.222791269535369 1
0.311493017691286 1
-0.160967560229092 1
-0.135043047887756 1
0.42297910397168 1
-0.0831648329458007 1
0.30978883201371 1
0.323147881941044 1
-0.13325128446463 1
0.251547738221749 1
-0.0861337720408295 1
0.214606052796246 1
-0.163312515209012 1
0.443331341147822 0
-0.0920883757055966 1
0.0776885015791839 1
-0.381310322566283 1
0.180767219134225 1
-0.133796147609789 1
0.290458874504696 1
-0.238112954886034 1
-0.147452998864946 1
-0.254822506729732 1
-0.275277628116613 1
0.352234553820789 1
0.115731139602287 1
-0.10336425390725 1
0.180967266828137 1
0.606962587003121 1
0.138306729059559 1
0.357539271672963 1
0.114716317860925 1
0.279504140639671 1
0.336489658565933 1
0.199215178469331 1
-0.22367414937874 1
0.0783200197863619 1
0.0295209210162636 1
0.115379816621162 1
-0.470877694122961 1
-0.171743182414484 1
-0.0523552094827343 1
-0.229742552277431 1
0.0190877106542314 1
-0.0716872169171238 1
0.337847678045745 1
-0.409095010684776 1
-0.129545143264854 1
0.0807294988357762 1
0.0557814174831501 1
0.0670252063783157 1
0.200564751861724 1
0.0178901782663288 1
0.0891082203357428 1
-0.170854397172217 1
-0.261066103730128 1
0.123573156477045 1
-0.0645300138017897 1
0.255183921268689 1
-0.223771809002013 1
-0.291844109268417 1
0.127989862339058 1
-0.279330326141439 1
0.0533829036880544 1
0.0295536705855485 1
0.220399209781294 1
0.0224058284737413 1
0.000820166559646354 1
0.181486085548883 1
-0.232897724100113 1
0.01702647320348 1
0.265079395868579 1
0.0352817178311064 1
0.0133030111010225 1
-0.0840515391700618 1
-0.45089156047165 1
-0.0619180173342198 1
0.0958674838446803 1
-0.286798455866128 1
-0.00443484006854989 1
-0.0135922201623262 1
0.137218908631178 1
-0.103605130520391 1
0.111761509335417 1
0.257814420752745 1
-0.342810558054896 1
-0.145098054539219 1
0.00916333654462113 1
-0.24584492841114 1
-0.193725658664899 1
-0.0458031255169549 1
0.0877171714096049 1
0.267626852816721 1
0.486334383555496 0
0.0164845614148874 1
0.497390753004784 1
0.0374204656314413 1
-0.0818387763714176 1
0.197890027132474 1
-0.277695862607121 1
0.040925285757586 1
0.515631312625085 0
-0.405714319107965 1
-0.490753071485049 1
0.0949490486393069 1
0.150672567141475 1
-0.246477345420348 1
0.459356943400065 1
-0.120812971614939 1
0.197112783215309 1
0.299244687014458 1
0.360303245982307 1
-0.173548844927432 1
0.0569685236077298 1
-0.409344288623977 1
-0.0292924767653855 1
0.312508007680929 1
0.150156183681752 1
-0.175754915330417 1
0.547035856080241 0
-0.150794871165168 1
0.603896489871733 0
0.35689219034885 1
0.232117271947045 1
-0.260758442142088 1
0.28011703581204 1
0.229375564609602 1
0.0376608156615919 1
0.108260564032401 1
0.119536739737398 1
0.13033049265966 1
0.246600807361501 1
-0.0594987735619672 1
-0.224270710928221 1
0.495969951958957 0
-0.439669646969687 1
-0.269822879068017 1
0.214714045773076 1
0.00840294265746958 1
0.217422845133657 1
0.0663650026371035 1
0.171362996481817 1
-0.162444351474635 1
-0.12837222679076 1
0.41939014673099 1
0.538686085444683 1
0.275005384291696 1
0.0716937079862087 1
-0.081107602973036 1
-0.442010523042966 1
-0.231667357180732 1
0.205079454468665 1
0.225532522511885 1
0.259567532319634 1
-0.0745171653593789 1
-0.149341387406201 1
-0.161229788340003 1
0.429918021339135 1
-0.124178406395416 1
0.107684145876579 1
-0.161588085099371 1
0.197057760551114 1
-0.0335908932440908 1
0.212383742376599 1
0.154201924388506 1
-0.0711920830708792 1
-0.181888074293649 1
0.306734937193917 1
-0.123062667284684 1
-0.320958529235008 1
-0.0352163162307106 1
-0.211209524700613 1
0.0970399542241995 1
0.421265893295579 1
0.271622513112902 1
-0.269774044771079 1
-0.164059177208392 1
-0.142024833217467 1
-0.185458031002509 1
-0.198993945667163 1
-0.420760562594799 0
0.287056297339772 1
0.322779171158713 1
-0.10440485906086 1
0.0719735533529653 1
-0.139748737757075 1
-0.104147373808667 1
-0.287572052113102 1
-0.315191636647044 1
0.37668315711738 1
0.26350444919646 1
-0.164427929624203 1
-0.036322020554948 1
0.0591861107247489 1
0.114964842752427 1
0.743427981877961 0
0.412252475598687 1
0.292246345499428 1
-0.0270699425090233 1
0.103442631179808 1
0.13324253773446 1
0.176668988758821 1
-0.235845796109007 1
-0.185816197541934 1
0.0494503788707334 1
-0.275168850984782 1
0.101881191476984 1
0.11512033369964 1
0.0837412516619735 1
0.321100780756121 1
-0.0815605654227642 1
-0.154242463148084 1
0.0214243283174321 1
-0.0841927186315474 1
0.314494824318007 1
0.364385982891206 1
-0.0681229107938914 1
0.170372698905681 1
0.225046543954892 1
0.439353515957923 1
0.0726366521402061 1
0.164113495170291 1
-0.0402943905709455 1
0.1335050672474 1
-0.0659476014744616 1
-0.0376583393072616 1
0.168336088560477 1
0.179571867329988 1
-0.309279362287841 1
-0.17520229916074 1
0.0193633527532495 1
-0.186221202757327 1
0.45428710244703 1
0.0676429410220758 1
0.387045022477351 1
0.113503953728113 1
-0.141641802713089 1
-0.135356509909867 1
-0.0988790638714618 1
-0.0454872876650299 1
0.135204648535257 1
-0.270010461107226 1
0.257262673332659 1
0.117267507788603 1
-0.0321850650215494 1
0.335923944926419 1
0.140199848011937 1
-0.123558403522523 1
0.141444641492182 1
0.188888187374011 1
0.171309868331289 1
-0.127001496864786 1
-0.0671051401653847 1
-0.163901909925621 1
0.00663267308725961 1
-0.264642073446056 1
0.135422268187286 1
0.78810563393295 0
0.00759636054741852 1
0.290635373310226 1
0.175572915207821 1
0.400083656135374 1
0.264371159332786 1
-0.0114612489256553 1
0.425010654720547 1
0.0281291727509313 1
0.285852155995806 1
0.00907681397667695 1
0.518447833933352 1
-0.231361669044119 1
0.150625281490602 1
-0.286973402008347 1
-0.0859921058470644 1
-0.12862145869348 1
-0.0473749068363284 1
0.296506012506456 1
-0.175280577144562 1
-0.188219605167349 1
-0.327243026173055 1
0.038582941707882 1
-0.107875023676102 1
0.309243404665473 1
0.095526122832434 1
0.216750405953378 1
0.129498172572653 1
-0.281657093339032 1
-0.127402590952364 1
-0.207366186324943 1
-0.0302057505158738 1
0.252345322353635 1
0.148917030072155 1
0.323080257194698 1
0.415433590683752 1
-0.321947163479651 1
0.0288321006486608 1
0.212569629052441 1
0.177826343674204 1
-0.168524675369482 1
-0.378270315374529 1
0.0799051962004327 1
-0.156355232434319 1
0.0940181945726613 1
0.598989843665574 0
-0.343834947663516 1
-0.0635421539589613 1
-0.157048393540476 1
0.130705394926142 1
0.137932447471719 1
-0.0791707638990092 1
-0.188011208056513 1
-0.236039054920938 1
0.477230680032574 0
0.220958791178995 1
-0.0489581706099134 1
-0.0320154263069867 1
0.0808633119599788 1
0.0501691427629736 1
0.0324482396663251 1
0.319261546902336 1
0.0553665236268995 1
0.217578002599284 1
-0.441100865584657 1
0.104788727695518 1
0.151105993998495 1
0.223590535099089 1
0.226128986910484 1
-0.315164610336233 1
0.0954425618314194 1
0.167086698198564 1
-0.0446792171446243 1
0.216126668546658 1
0.176909631933992 1
-0.544231630746895 1
-0.664092631244818 1
0.426904997051917 1
0.0539114968298889 1
-0.155602738969469 1
0.109057804671371 1
-0.104374911571971 1
-0.184251200756415 1
0.179366702594056 1
-0.125819009614347 1
-0.46129859781552 1
-0.0976367072576484 1
-0.31749818509742 1
-0.526736310422134 0
0.0247782200408905 1
0.00179290268673424 1
-0.186237179542504 1
-0.661687620693014 0
0.0409776270773809 1
0.0913771261119356 1
0.101609599066041 1
-0.0152036175174329 1
0.311084309885582 1
-0.0530879560439019 1
0.00642334202393882 1
-0.0665607259559089 1
0.129556011889947 1
0.267996288321871 1
-0.0305117254623433 1
-0.0335717840446745 1
0.0534602804385254 1
0.185988234979676 1
-0.211123193085539 1
0.268409641443163 1
0.0352990877298951 1
-0.170839865641859 1
0.193574637251254 1
-0.120759642572367 1
0.187993208296162 1
0.219117184293277 1
0.0431738012255934 1
0.128499893225729 1
-0.0485395624535606 1
0.232195700304629 1
-0.0615653450408992 1
0.190255537416173 1
0.0347726445724438 1
0.182249367216384 1
0.203024610059234 1
0.0909149047767134 1
-0.199575505343955 1
0.0229537357971852 1
-0.0521596093104989 1
-0.0866998331460971 1
-0.0663257367251022 1
0.0418917092483131 1
0.102683027832557 1
-0.109376799282535 1
-0.140443753856714 1
0.0567511804458821 1
-0.732550284804837 0
0.332567526179493 1
0.164728645443895 1
0.10388471357728 1
0.156959260214849 1
-0.0242903366090465 1
0.0985936878151576 1
-0.168591565040923 1
0.156692850716196 1
0.136418631197044 1
-0.17971956842396 1
-0.322619030923478 1
-0.124741076627285 1
0.169699606765631 1
-0.206357489871329 1
-0.294429806318031 1
0.175300202263916 1
0.146032547540779 1
-0.44567691689956 0
0.162329514674935 1
0.242460596481993 1
0.340102230300173 1
-0.101007440790309 1
-0.219512910991738 1
0.0345428399157586 1
0.385691580387399 1
-0.427481525317578 1
-0.304771457658971 1
-0.00998453234810523 1
0.0804558544579687 1
0.333482258572135 1
0.267402953217472 1
0.219825425803241 1
0.483802423956555 1
0.00928164402750456 1
0.484915930886409 1
-0.180356789220295 1
0.211929570450949 1
0.0188353849446818 1
0.244140565907165 1
-0.115404734827915 1
0.189838597601412 1
-0.481052906694078 1
-0.0815670607407359 1
0.17474908320787 1
0.465775413323804 1
-0.132065612871187 1
0.0416317831196565 1
0.278924177875955 1
0.142256427605479 1
-0.208062961364502 1
0.0198422545000767 1
-0.399777868026793 1
-0.149016349983171 1
0.229213296772663 1
-0.200773368518772 1
-0.161916850322939 1
-0.0184489172334974 1
0.225886431677635 1
0.404682938065243 1
0.0994339830663179 1
-0.919061001012475 0
-0.186272863513616 1
-0.2247543558599 1
0.113315106336705 1
-0.042162769611774 1
-0.17992629660005 1
-0.290328868168671 1
-0.221550732874966 1
-0.0897175939809011 1
-0.166176857915418 1
-0.140955414102498 1
-0.00451655756498144 1
0.308804689863126 1
-0.263375145751449 1
0.242981196056959 1
0.0346263025719305 1
0.202870751403902 1
0.16274887108584 1
-0.0621535461811535 1
-0.392372116059 1
0.333789080294509 1
-0.295407581624375 1
-0.0564606438911503 1
0.0839979011959135 1
-0.0475307754592974 1
0.210465525557597 1
-0.467819735821322 1
-0.0380082026222851 1
-0.0333472440880981 1
0.413309330688366 1
0.0927396143062092 1
-0.101708660880918 1
0.367127610161766 1
0.336893735479439 1
0.366622870871265 1
-0.363660027499384 1
0.287410611556271 1
-0.0460300368456072 1
-0.388636852936392 1
-0.379380323985497 1
-0.0793019242079874 1
0.133362848475008 1
0.374771017174266 1
-0.362597372781987 1
0.0833446853494403 1
0.345340182169413 1
-0.146725285400675 1
0.195078077112539 1
-0.0458527398511508 1
-0.306473091704136 1
-0.23695153816987 1
-0.09865987131253 1
0.262649351803837 1
-0.208596846776776 1
-0.137969820790495 1
-0.0207423555349856 1
0.0997393180134152 1
0.159313626647032 1
0.0752861920338293 1
0.0760887927904267 1
0.33295113245633 1
-0.0730703939123829 1
0.499899804457574 1
-0.00480060900250395 1
-0.105519450858508 1
-0.400953050328175 1
0.0838802908208242 1
-0.118970855432041 1
0.345902346862107 1
-0.140328514187592 1
-0.53570633393804 1
0.634598382141996 1
-0.492691356033065 1
0.0348928365098583 1
0.165362244605721 1
-0.24085258590008 1
-0.107922636212955 1
0.334146439993467 1
-0.236202080074593 1
0.697170135167223 0
0.235488559386909 1
-0.341408357064346 1
0.340491934581472 1
-0.211216539549597 1
0.744753447091986 0
-0.267855914811871 1
0.0767581745084204 1
0.115833101682766 1
0.0769761668235806 1
-0.102946633393461 1
-0.0461730194169549 1
0.0728859261803507 1
0.181344979142454 1
0.0150410367599566 1
0.027297617034588 1
-0.0327707488975167 1
0.0595593434271348 1
-0.123495109911786 1
-0.186934004840163 1
-0.123061336856408 1
-0.215631318517666 1
0.153903952573859 1
-0.15178981699682 1
-0.283054429503555 1
-0.198897064345171 1
0.567272618751517 0
-0.251947111373601 1
0.189006564207509 1
-0.0589427237290558 1
0.292827373287412 1
-0.0615695117808146 1
0.150681946441421 1
-0.389846768159923 1
-0.429908311610406 0
0.225917868421091 1
0.155961581136609 1
-0.130555089525238 1
-0.122191388829504 1
-0.0132817947495586 1
0.333227339825649 1
-0.17424054719057 1
-0.519411092142412 0
-0.423082263744513 1
0.121731019188192 1
0.106714785049578 1
-0.0691461384591847 1
-0.0249537841280031 1
-0.54768649123518 0
0.367486189838264 1
0.0500480804665541 1
-0.129568036834713 1
0.296459174936019 1
-0.0679992083441449 1
-0.0300740496500073 1
-0.2370852412835 1
0.145812571628323 1
0.241398565219442 1
-0.174661932709554 1
0.217075837676028 1
0.389772612493662 1
0.330939339253329 1
-0.00642621923868476 1
-0.252797372444176 1
0.312007024880649 1
-0.154743024182588 1
0.0373729023634322 1
0.344868282148254 1
-0.0607884433678128 1
0.312261996907803 1
-0.179633859328216 1
-0.101641412127754 1
0.336595747420207 1
0.0426129073647236 1
0.379254994992961 1
0.223064186133891 1
-0.143423073716702 1
0.216110146873338 1
0.0550877527299079 1
0.274088110004818 1
0.222807561613642 1
-0.166137349845837 1
-0.273674347459086 1
-0.185989458806717 1
0.0747780298446314 1
-0.0349804033030826 1
-0.00960774155466933 1
-0.402793175992698 1
-0.161685002818743 1
0.558147610007554 0
-0.0965046856680087 1
0.126569983692517 1
-0.0427477745805624 1
-0.184644756245216 1
0.210684002807472 1
-0.148182496605799 1
-0.388755578116193 1
0.0489063339846191 1
0.416741795120849 1
-0.110201579110219 1
0.458015324416343 0
0.244059068509456 1
0.345027902489633 1
-0.66997008868193 0
-0.0674965607479653 1
-0.194670455223745 1
0.468528933029092 0
0.289727895659861 1
-0.138045889333025 1
0.0743672539474206 1
0.0993571130080227 1
0.392718805636504 1
0.0414005937292533 1
0.194485804278147 1
-0.237597405642056 1
-0.0546704831838913 1
0.367656784422515 1
-0.490319818860087 1
-0.294051090460204 1
-0.321242241024285 1
0.0793064879676718 1
-0.168581933659727 1
-0.0299970484957732 1
-0.10608882257951 1
0.160757367421023 1
0.141810132963383 1
-0.028223241173069 1
-0.267769185997854 1
0.105272820522758 1
-0.339110543813327 1
0.103302097040959 1
-0.143106399304748 1
0.214846828739061 1
0.0565392453663192 1
-0.562419665997893 1
0.007157965421649 1
0.148067381649204 1
-0.192900238170066 1
0.631464496427524 0
-0.161499387444431 1
-0.0769039633442873 1
0.47668914005424 1
-0.224713964221247 1
-0.393107530249929 1
0.090546830468014 1
0.0829304481762123 1
-0.480095789266426 1
0.221145997896393 1
-0.12133520375152 1
0.406211912660773 1
0.559330385153086 0
-0.0602281395330644 1
0.0032470337937926 1
0.0560537585198897 1
0.231428057156221 1
-0.170612486822547 1
0.0139152601347256 1
0.180357862708486 1
0.127721982440843 1
-0.327101922709848 1
-0.187530825540006 1
-0.0892128831583904 1
-0.610846794110121 1
0.138399857776168 1
0.00455441853232973 1
-0.0562548947226601 1
-0.0356653815660895 1
0.115666290878797 1
-0.291336718160983 1
-0.263357651928097 1
-0.245052255653408 1
-0.115685884026994 1
-0.0109065440489801 1
-0.248987335407802 1
-0.103457489679016 1
-0.0811941014002425 1
-0.397290603195357 1
0.0927581932209746 1
0.082719514602217 1
-0.140626464926329 1
-0.0372080070840195 1
0.237600341740105 1
0.00238424632198105 1
0.129590586344052 1
-0.0899329246541208 1
-0.2611289914403 1
0.148845460558284 1
-0.433576475802975 1
-0.290947344551466 1
-0.0835138033719734 1
-0.255549493269288 1
0.179893485791178 1
0.107481341068399 1
0.160014501295666 1
0.338613780140685 1
-0.506533048800099 0
0.342710449184606 1
0.393942484966396 1
-0.177918533568465 1
0.172300050459917 1
0.0474120594857339 1
0.0602027704814926 1
0.149305769288768 1
0.38400043211529 1
-0.490127923726055 0
-0.481355022884118 1
-0.250197054495518 1
0.136122174807444 1
0.0121206743342442 1
0.0610785076796783 1
-0.142779473541243 1
0.356051565489563 1
-0.257525470316356 1
-0.326838523029369 1
0.159330543257653 1
-0.140458028542424 1
-0.222661644841546 1
-0.639928942013579 0
0.349258742666533 1
0.248698060699503 1
0.596819785380089 0
-0.357241031249291 1
-0.432155175401301 1
0.0619664796572819 1
-0.10166555528741 1
-0.173507144393361 1
0.0009547976709018 1
0.0497995906823899 1
-0.174566141008666 1
0.361714817119754 1
0.0290058828722132 1
0.190735546351654 1
-0.40963975258203 1
0.222186532421728 1
0.0298422281209673 1
0.255550210012088 1
-0.0549851571951747 1
-0.114563268621779 1
-0.00145559533560838 1
-0.0213861907808656 1
0.289888717273492 1
0.437695091135252 0
-0.0910909259771173 1
0.0822856425670282 1
0.0552805896187904 1
-0.0920545721262406 1
-0.0562954660301936 1
0.258600155230206 1
0.331943121484698 1
0.110486019642622 1
-0.0536573939562417 1
-0.128082887086864 1
0.154389909619754 1
-0.0830525105682755 1
-0.152329337322646 1
0.199664307176646 1
0.186053204647198 1
-0.313687746793749 1
0.465241816410534 0
-0.150297853634445 1
-0.0592186274943011 1
0.086880479120898 1
0.0793251829552993 1
-0.235478457394081 1
-0.340213772209333 1
0.148501906749428 1
0.40280217986518 1
-0.234213169154554 1
-0.378303268213673 1
0.208989771408403 1
0.015655932292566 1
0.476675327013047 1
0.688105955049377 0
-0.531913353582698 1
-0.13221304864276 1
0.0786339591042867 1
0.367124420946698 1
0.348185919299711 1
-0.0373027663895379 1
-0.363656845590345 1
-0.195894580796927 1
0.00876108731298689 1
0.154456222113658 1
0.479012342880428 1
-0.346742244744138 1
-0.250238291212344 1
-0.0510755467938714 1
-0.309178028837069 1
-0.262893341532969 1
0.0926849343224899 1
-0.464943423904921 0
-0.00834675022164415 1
0.0950097474657779 1
0.0435315140957249 1
0.323838147555441 1
0.383145045299596 1
0.0544398586768402 1
0.228280181612502 1
-0.327547472305974 1
0.144194840890242 1
0.16214544810058 1
0.0510480169415904 1
0.0755003084315616 1
-0.401819341293873 1
0.041538704042321 1
0.178938749600836 1
0.0106547299893632 1
-0.0913649519834563 1
0.365511835763935 1
-0.418288588658284 1
0.00665049823016007 1
-0.116537435397602 1
-0.333727743978702 1
-0.451546178986384 0
-0.476604405853925 1
0.0494073674070356 1
0.183214627176456 1
0.0711474724779769 1
0.353444547239943 1
-0.16823256484437 1
-0.522327947023477 0
0.325450695718348 1
0.0037804486671803 1
0.0765201668607307 1
0.00985933262157206 1
-0.188624602753061 1
-0.149483613904066 1
-0.142252720081675 1
0.0242892029525984 1
0.0365126448893894 1
0.511063801002333 0
0.267530022554436 1
-0.225769146624792 1
-0.424042901056884 1
-0.271223708226625 1
-0.657398589714712 0
-0.0966449829372433 1
0.364272325763984 1
0.019737296408462 1
-0.159733265580349 1
-0.3638150672163 1
0.222333764014212 1
0.291631650742107 1
-0.146708821198418 1
0.189253493203784 1
0.0208749827196122 1
-0.0609907773053679 1
0.267454299859753 1
-0.00137845561504243 1
-0.0359582876321803 1
-0.329928043384164 1
0.13932493093974 1
0.170204754892478 1
0.0130462614085258 1
-0.0632365962851706 1
-0.0953425298358753 1
-0.249888425048488 1
-0.202991213857895 1
0.367485966497688 1
0.378051179881778 1
-0.545417299202665 0
0.0572683401045779 1
-0.568840926654138 1
0.104343478591619 1
-0.160770095795428 1
-0.196082997769152 1
0.0594403897824568 1
-0.49841646870955 1
-0.242277393999027 1
-0.388335061802169 1
0.181690050885391 1
-0.0750149832538901 1
-0.00784837173314484 1
0.146801482775853 1
0.0902780604020419 1
0.462988328921714 1
0.10588854406943 1
0.180693209276467 1
-0.357991402007484 1
0.0145278092403562 1
-0.162094126724599 1
0.159051440369826 1
-0.131776602755607 1
0.13139783483589 1
-0.24042987409938 1
-0.098045205126679 1
-0.0194818425880535 1
-0.129156496122295 1
0.102316026865067 1
-0.160966403109118 1
-0.0838400144241628 1
0.235433216351115 1
-0.155173269539676 1
0.171470807909306 1
-0.377746204216329 1
0.0275803594035879 1
0.132956810337313 1
-0.383217211974629 1
-0.145813366643169 1
0.4581830024945 1
0.111209390986097 1
-0.227181292613482 1
0.296279601520118 1
0.476169849866656 1
-0.107029790989423 1
0.528699787734919 1
0.219370764794572 1
-0.0450345330951934 1
0.0510495461514104 1
-0.450506826501634 1
-0.346058509563782 1
0.542779648915412 0
0.42642165806253 1
-0.0179434385580143 1
-0.398942500683359 1
0.0189248740224171 1
0.0202525224808388 1
0.0924827454508319 1
0.365681721432734 1
-0.308918642762655 1
-0.00279391896882983 1
-0.290270023917803 1
0.236023257572038 1
-0.40644022647443 1
0.0289922154587831 1
0.476324931684256 0
-0.103348045567663 1
-0.225780911537892 1
0.323470442617528 1
-0.176489631645766 1
0.428082522559522 1
0.00917054819900484 1
0.0312605954088218 1
-0.336942328208134 1
0.192623405268229 1
0.410170670751932 1
0.0303037010091769 1
0.193991858816333 1
-0.073162973363774 1
0.117766587861575 1
-0.222303097108811 1
-0.143826930777134 1
0.226863012913889 1
0.133178598662359 1
0.126582175301249 1
0.0187182729535928 1
-0.0477105003862836 1
-0.148651111069956 1
0.145637160525005 1
-0.0180700042202066 1
-0.132955647431648 1
-0.0122516338287458 1
0.294069428042371 1
-0.311705342127511 1
0.33798251099674 1
-0.173248203305939 1
0.000169461675126152 1
0.10364593689523 1
0.0477808069645696 1
-0.333954513815131 1
0.302201622949453 1
-0.197933227089765 1
-0.0896671825047376 1
-0.132040730036561 1
0.599391700011982 0
-0.221038348513867 1
-0.0996195130384163 1
0.0281293907235621 1
0.250668292071868 1
0.127700208303406 1
0.249101944996793 1
-0.300775006653335 1
0.378188130388308 1
-0.732084010908866 0
-0.456001687202949 1
-0.27651909419887 1
-0.326901436468584 1
-0.515226408476157 1
-0.188058116824387 1
-0.104264968471406 1
-0.0675049198760101 1
0.347169941181639 1
0.272907130082372 1
-0.226824289898904 1
-0.17478776749343 1
-0.19526185437542 1
-0.223765884590943 1
0.219061283472518 1
0.310626955097005 1
0.142483786902717 1
-0.00566713168329763 1
0.00113992363100045 1
0.301306843645758 1
-0.373383399721527 1
0.139313799650178 1
-0.423021440334432 1
0.472797228088477 0
0.0337966181378875 1
0.715069793204944 0
-0.195601038963077 1
-0.247778341153167 1
0.0141777549364055 1
-0.326262618226629 1
0.244803983493777 1
0.15843514598017 1
0.220962669568783 1
0.216007056314181 1
0.253052796767958 1
0.0452904327542975 1
-0.217869604699437 1
-0.00319328457316298 1
-0.00617848495689574 1
-0.206496585985965 1
0.376435592128291 1
-0.0897407653791289 1
-0.242735212106233 1
0.243149169560435 1
0.5238394005641 0
-0.412703741231096 1
0.231071083740208 1
-0.464045423441557 0
0.032813275930516 1
-0.417334458358044 1
-0.0637654046038074 1
-0.503227754247623 0
-0.24409251645636 1
-0.00994420338117136 1
0.325214804794209 1
-0.127457153757323 1
0.379362960992647 1
0.293613791373615 1
0.418755666734418 1
-0.335628107719772 1
-0.0828397190341672 1
-0.38817378473248 1
-0.423998610149899 1
-0.107706525823504 1
0.0410395350827838 1
-0.243201072559376 1
-0.0237706880318559 1
-0.0465737423785491 1
-0.0210198951765153 1
0.323953621168225 1
-0.212824701963927 1
-0.344512057915814 1
-0.0656896094870954 1
0.131650591290351 1
-0.259963815690549 1
0.289174953808905 1
0.639333818858332 0
-0.0924768981801338 1
-0.080370450601522 1
0.126101602030355 1
-0.0768822794054471 1
0.476111844322646 0
0.402776196188703 1
-0.354027477752879 1
-0.47513421521855 1
-0.0676646199188024 1
-0.174901631254971 1
0.395934847370015 1
0.0850559866993826 1
0.27604274757546 1
0.102589111313028 1
-0.232974639364733 1
-0.0850598975247472 1
-0.432633661351322 1
-0.00993463698364596 1
-0.238358353668786 1
0.0560590802148338 1
-0.108838727433598 1
-0.192314884462319 1
0.250254108668812 1
-0.147203759950761 1
0.0244936920869486 1
0.082382979928854 1
0.273993091042381 1
0.0375298046370523 1
-0.221914720221334 1
0.383414769005217 1
-0.578416580030457 1
0.143430246705804 1
-0.0939550148537626 1
-0.116130415872726 1
-0.078090406978027 1
0.349753652188789 1
0.0965500789543995 1
0.201333646860466 1
0.610694017715639 0
-0.144854763054976 1
0.0716493402711281 1
0.219721374001917 1
0.157028669423042 1
0.188599075778553 1
0.0525572860475781 1
-0.293057798749307 1
0.107824284680025 1
-0.0301902857468917 1
-0.0356274894574438 1
-0.0123684213194913 1
-0.0944261252178574 1
-0.420367362737629 1
-0.244767452683777 1
-0.18017483137562 1
-0.613571761877894 0
0.181928932836106 1
0.118826544761307 1
0.253628495914902 1
-0.125400364717892 1
-0.357428230478306 1
-0.390888511230923 1
0.494016111986843 1
-0.0519586011756072 1
-0.252172604674232 1
-0.37601899009284 1
0.0252261473283363 1
-0.0198282294783365 1
-0.324458457965206 1
-0.0349008613007364 1
-0.0411370730078961 1
0.567247342955853 0
0.00216308712980418 1
-0.192484861184554 1
-0.00609225818081891 1
0.087221611689687 1
0.131460930007211 1
0.261430424209606 1
0.0424889197577706 1
0.290412895544908 1
-0.412283857177525 1
-0.0208787272657503 1
0.259756556894118 1
-0.274097930454862 1
-0.0380601712111677 1
-0.0595816069472947 1
0.0349494153192464 1
-0.173602831174681 1
-0.141188509212839 1
-0.301819147095014 1
0.0790118571250217 1
0.245255210525563 1
0.299575684912107 1
0.0464262339210339 1
-0.158274597271656 1
0.296300713347539 1
0.0660439687564787 1
-0.223374169670273 1
-0.188750986899031 1
-0.366721234726931 1
0.141352408997559 1
0.448426950166098 1
-0.322962658188065 1
-0.217555229001698 1
0.20106608040181 1
-0.0825634644202723 1
-0.163195978446259 1
-0.179623767311131 1
-0.262983393233276 1
-0.269080987615952 1
0.108049962563283 1
-0.421241195177817 1
0.137889022798973 1
-0.0341407453125528 1
-0.0436726183206416 1
-0.0925030173073621 1
0.115078336283125 1
0.0822666890291019 1
0.309110438207247 1
0.0673050540845051 1
-0.116622932842301 1
0.0117921324350926 1
0.198508525099247 1
-0.136917787596846 1
-0.107067610440136 1
0.22499787429543 1
-0.197853716100538 1
-0.297880293631011 1
0.158551973340702 1
0.189937700400076 1
-0.310724218407823 1
0.347547016853367 1
0.10294251219666 1
0.187841071559628 1
-0.125633220976803 1
-0.656114532195643 0
0.0560007504334165 1
-0.392519935937135 1
-0.288264168062143 1
-0.0675055852519123 1
0.354363652272405 1
-0.0786417583688998 1
0.00846605334817797 1
-0.178076182977699 1
-0.0178772253533398 1
0.225235976190449 1
-0.448623863260262 1
-0.0196592538631771 1
0.189780067817771 1
0.209806272955188 1
0.0641577952930051 1
0.0426415480670821 1
0.0149250073586416 1
-0.100829683889295 1
0.0290271739000133 1
-0.00823729911741871 1
-0.13452128802158 1
0.0214071713213681 1
-0.121536028868214 1
0.399118681638329 1
0.337132379338053 1
-0.278252715458424 1
0.103450232408177 1
-0.175895792794498 1
-0.0183930794990336 1
0.267680546451074 1
0.341694445135191 1
-0.0702119318864543 1
0.473209790567545 0
-0.344860997604132 1
-0.150837046049956 1
-0.0909936006084221 1
0.0669044554085311 1
-0.293845785103434 1
0.023224069749671 1
-0.0930040144300149 1
0.623210854350382 0
-0.234258672723809 1
-0.117266557288204 1
-0.557590931912584 0
0.0793540808513342 1
-0.0153020193595384 1
0.122932274617376 1
0.0467813643487082 1
0.121470118792674 1
-0.582551949431236 0
-0.146184560699587 1
0.0635978936425505 1
-0.396475921288038 1
-0.0491390062098527 1
0.352512282397522 1
-0.105013508404634 1
-0.0429882916357814 1
-0.379641888841891 1
-0.0574450941775019 1
-0.270004784916111 1
0.256799933039611 1
0.111666111651895 1
-0.389292027021169 1
0.184478825304164 1
-0.0618340586733382 1
0.0286348597576556 1
-0.173050285899746 1
0.077332485068254 1
0.132026170545992 1
-0.0291728870380264 1
0.240870071427559 1
0.180102238054701 1
-0.189074895647193 1
0.128962442967733 1
-0.07975971441592 1
0.317215731922282 1
0.186245509748387 1
0.0828528448403298 1
-0.020640667226879 1
0.0707173724311906 1
0.148386421648976 1
-0.0291431311662347 1
0.233607251576845 1
0.263061692411851 1
-0.0884843251181882 1
0.0207416325251561 1
0.110089937902461 1
-0.0337808512230496 1
-0.136259979195644 1
0.0216205869530761 1
-0.141812498575817 1
-0.341142055266726 1
-0.300780908842247 1
0.129609362886204 1
-0.0114565464054563 1
-0.164548311892926 1
-1.1552673424149 0
-0.0461006304156888 1
-0.0772358046946352 1
-0.139933651263263 1
-0.293505005946139 1
-0.351772151485963 1
0.0339840901890636 1
-0.209313705561931 1
0.549233062932489 0
-0.312946933958897 1
-0.243060206798928 1
0.377630269072733 1
0.464993273604467 0
0.189037011315441 1
0.0925343481485722 1
-0.280714920071325 1
0.149620238816902 1
-0.0432568173172057 1
-0.0210770092318786 1
-0.312170712117335 1
0.570024935160891 0
-0.237697469703924 1
0.233659045879812 1
-0.232057122900899 1
-0.464845598355261 0
0.236077324084846 1
-0.291087392006439 1
-0.0118195962221514 1
-0.726600388873311 0
0.46000445749137 1
-0.161030901742591 1
0.338539885340388 1
0.132180170580597 1
0.100184817444587 1
0.060445170920159 1
0.277922807565255 1
0.36577077782786 1
0.478969546804579 1
-0.577710735144622 0
0.0799929090719786 1
0.292494047571925 1
0.0166288694587687 1
-0.109793851626855 1
-0.156324330850389 1
0.144302807640885 1
-0.24144373459019 1
0.126512482722992 1
0.302527420294363 1
0.169297417672855 1
0.573719224474207 0
-0.216622218319501 1
0.490606954137261 1
-0.350057618620172 1
0.146780489502603 1
-0.107640072012241 1
-0.193402570677854 1
0.482473522076298 1
0.312518130923281 1
-0.0954468068049417 1
-0.155080334022986 1
0.487676185659561 1
0.177562623208273 1
-0.514292748938797 1
0.0346546448250941 1
-0.087748937854774 1
0.266410869991529 1
0.230834948856912 1
0.0993747230824112 1
-0.186735770654381 1
0.267991370863811 1
0.13984094135014 1
0.045392597970962 1
0.15167037834689 1
0.321129525192812 1
0.239196550161176 1
-0.0691516635799075 1
-0.173852531520874 1
0.197464334756575 1
0.04599512394634 1
0.127410037575604 1
0.178042936357809 1
0.374276091670426 1
-0.315232921795557 1
-0.0732523714631164 1
0.0407977398653646 1
0.131176661639855 1
0.16507773862396 1
0.0860642720169452 1
-0.18444131921793 1
-0.237148439982608 1
-0.240291853690688 1
0.095707078335682 1
-0.332498084583774 1
-0.107454511007729 1
-0.214763927925229 1
-0.101842735360789 1
0.047795300098799 1
-0.578944151690488 1
-0.243286353567976 1
-0.0740818390364853 1
0.292009445787043 1
-0.265778188469623 1
-0.082007094621802 1
0.198320151273707 1
-0.012384487001957 1
0.163311821931536 1
0.0627174474979786 1
-0.0664145061799146 1
-0.10903082545951 1
-0.00933197495909918 1
0.0917935878956302 1
-0.518033778074691 1
0.284856813724345 1
0.518642253893326 1
0.340254734952802 1
0.255825118099188 1
-0.158214384152267 1
0.00275121044828599 1
-0.00558451736793299 1
0.461224031418406 0
-0.104837026178943 1
-0.0887203574743833 1
0.551441685835258 1
0.508178050462155 1
0.133357136172771 1
-0.23357700517392 1
-0.0295835585728058 1
0.125493479038608 1
0.0279039676512572 1
0.0638249690069444 1
-0.595228240975279 0
0.344292645395695 1
-0.254037473993307 1
-0.152002044995581 1
0.167521740917769 1
-0.0325184761529937 1
-0.101906013320732 1
0.0111344865344413 1
-0.100830623151205 1
0.332186601620633 1
0.239255911797846 1
-0.253851420010955 1
-0.426633191925417 1
-0.0372568375197493 1
-0.255449646413209 1
0.00714185335251595 1
0.17742088017422 1
0.0642410175716995 1
0.389369427510719 1
-0.130782723602926 1
0.150958210139618 1
0.0991281252979595 1
-0.29871928959674 1
0.0751048308554007 1
0.188208077733192 1
0.272098484987887 1
-0.124073604444353 1
0.229994401663317 1
-0.267503105608704 1
-0.090393090327805 1
0.212475921911723 1
-0.304506925494821 1
-0.497004690623833 1
-0.205588438568263 1
-0.184350828463291 1
-0.0390949201850851 1
0.542006398344717 0
0.25545655448364 1
-0.0565821241526259 1
0.459619952911653 1
0.0597815180110354 1
0.00957586861416977 1
-0.0304488358781145 1
0.0722508875170733 1
0.322278482019145 1
0.18486456549056 1
-0.507645996156502 0
0.246738609695405 1
0.013906675250352 1
-0.0906789640443719 1
0.274561612245115 1
-0.0625564484836896 1
-0.0259528405680584 1
-0.303622563500028 1
-0.426554227544471 1
-0.0221064392947209 1
0.202002772205699 1
0.0884718549956889 1
0.0490952558282613 1
0.367425364614403 1
0.143489697916498 1
-0.141823510518816 1
0.374028901848132 1
-0.169447507218835 1
0.0859375083842412 1
0.266642782439777 1
0.230835267131579 1
-0.0316017445621553 1
0.0523832497912299 1
0.057573235838373 1
0.152592860754159 1
0.326342895384752 1
-0.0272530334107725 1
-0.0656947414347653 1
0.0671164029147611 1
-0.453347479541937 1
-0.22632846408687 1
-0.699341535282326 0
-0.363885859043156 1
0.254490356534709 1
-0.149737361239261 1
-0.261268956641445 1
-0.0828636726583564 1
-0.0789744781110328 1
-0.0653318551897421 1
0.396755046977888 1
0.569842305999395 0
0.141103075958965 1
0.0613657159192688 1
-0.0759365330504347 1
0.403309344929296 1
0.226926320980888 1
-0.143978396839379 1
0.295272188851812 1
-0.216825741214465 1
-0.00176545349713605 1
0.232369711418092 1
0.174273000534601 1
-0.0479982503545921 1
0.034063384836395 1
-0.202849109596547 1
0.110832355059654 1
-0.248066611365763 1
0.245082472070736 1
-0.113881027118242 1
-0.0687215962846118 1
0.0820572822054019 1
-0.0279977193027924 1
-0.147443535658575 1
-0.107465242939971 1
0.144278169422914 1
0.367431820257262 1
-0.348686450463622 1
-0.00135812663472175 1
-0.0887769336728389 1
-0.058762562579671 1
0.000578285260225728 1
0.173653041142414 1
-0.323788951569742 1
0.411889455585638 1
-0.0342152121783038 1
0.153428142915544 1
0.372852606480935 1
0.0893382871955728 1
0.101235859817059 1
-0.0262277712590355 1
-0.112728588972742 1
-0.137767341550879 1
0.140960071341373 1
-0.125410415947797 1
-0.344661628290077 1
-0.213282056636602 1
0.181073717615361 1
-0.0687932154237922 1
-0.198020600785519 1
0.107536247684465 1
0.0524485763418114 1
0.278393522422704 1
0.407516110449099 1
0.252263180859302 1
-0.25364389703985 1
-0.133783295570796 1
-0.249610057748194 1
0.238821522013378 1
0.293954466118655 1
0.233724464528178 1
0.275287202602224 1
0.472809872459588 1
0.0057944867966629 1
0.335680041170826 1
-0.323329310722192 1
0.243860990352872 1
0.132335944427864 1
0.0875741388951517 1
-0.107750204313781 1
-0.38687520348597 1
0.234352520814125 1
0.0716632159061837 1
0.229075557124274 1
0.274016085570721 1
0.060825685297958 1
0.108930925920062 1
-0.358023158166527 1
0.129959369219022 1
-0.714902946083609 0
0.0743856402695429 1
0.034655070548912 1
0.0549580875636461 1
-0.00955088767723602 1
-0.0408773503045691 1
0.282467972061186 1
-0.244317011151627 1
0.222532303530505 1
-0.570705691762506 0
0.138408714392362 1
0.0261795551084826 1
0.418288365985775 1
-0.160783063499988 1
0.417253829698679 1
0.0619744790619179 1
0.392154153692545 1
-0.16012324023713 1
0.313736486376774 1
0.011859753628213 1
-0.134981881091885 1
0.0278246814975395 1
0.0660427738998228 1
-0.365457586606154 1
0.160359663879942 1
0.243270926921247 1
-0.142762668867436 1
0.189819106283051 1
0.282601941121751 1
0.242854076119015 1
-0.301924782848281 1
-0.0876610504344611 1
-0.117609585976381 1
0.189376409923498 1
0.0628864285247041 1
-0.0142719394820913 1
-0.134443120023672 1
0.387324690946894 1
-0.0141627228163961 1
0.279949350589779 1
0.0350382305957578 1
0.292840044666499 1
-0.388559155958421 1
0.302623604824205 1
0.434682158421827 1
-0.0951074446516183 1
0.0113360338974142 1
-0.124326683348819 1
-0.34102976753463 1
0.734352848785134 0
-0.24754879526393 1
0.265948659713707 1
0.149815881559028 1
0.0173675514156691 1
-0.00969463839483278 1
0.0908328529187917 1
0.341747018739615 1
-0.555733668174957 0
0.140190059425709 1
-0.151825650909288 1
-0.379534874833096 1
-0.422815736584222 1
-0.064238657361471 1
0.110923797972519 1
0.46431006423782 1
-0.542888830024702 0
0.313161462020616 1
-0.0967291944454305 1
-0.0105098318482697 1
0.0495490821680168 1
-0.0488761422552627 1
0.0553982200005464 1
0.126414106604425 1
0.138826018828369 1
-0.0167200578892253 1
0.0588938190711511 1
-0.326561213912222 1
-0.25456961216287 1
0.408494583539198 0
-0.141525493374369 1
-0.0159268506915086 1
0.258006452018158 1
-0.272459897164045 1
0.0275364873463018 1
-0.265754957073319 1
-0.288879589144447 1
-0.155782028372936 1
-0.026878262014663 1
0.0359368309252388 1
-0.348486532680167 1
0.280963334334261 1
-0.319451514831585 1
0.1857211641388 1
0.132083649783713 1
0.100151129937896 1
-0.0974072076890461 1
-0.159920901201109 1
0.143494875495726 1
-0.117705038617767 1
-0.202494530667634 1
0.103495426596725 1
-0.0771100212890762 1
0.250968270467222 1
0.236952638044814 1
-0.213109638842807 1
-0.0140885208565507 1
-0.312097578733297 1
0.0356354110812292 1
-0.287344246902621 1
0.28675747033397 1
-0.128802925172761 1
0.266906479727511 1
0.189296715816693 1
-0.908131536247854 0
-0.348587032392619 1
-0.39717916111909 1
0.043565113315617 1
0.141692573680301 1
0.168761459702577 1
-0.0264634136669644 1
-0.00378781304897892 1
0.301622025275278 1
0.0952219124950741 1
0.0288079654298259 1
0.553984803126082 0
0.181787797109492 1
-0.249404896401905 1
0.536994976447004 1
-0.0249993714488987 1
-0.151680011405928 1
0.0596943453265002 1
0.31284870191699 1
0.425671682003175 1
-0.128888765643579 1
0.114713225517214 1
-0.0552164991479068 1
0.170010537816436 1
0.0805212516577772 1
-0.1407933425685 1
-0.00551650568744699 1
0.0181419836866279 1
0.0338516684456128 1
-0.0989027137813135 1
-0.441927511260545 1
0.665571362803162 0
-0.259504341084342 1
0.0265226090709925 1
0.282612286284081 1
-0.110103178066971 1
0.0372401487877884 1
0.142786901417065 1
-0.373239164256747 1
-0.228288925283204 1
0.156724406245316 1
-0.283732784977783 1
-0.473812887157109 1
-0.238894218505389 1
-0.0521225147227286 1
0.323728529604052 1
0.10079656252955 1
-0.01632141333786 1
-0.00338652997765504 1
0.286916846397127 1
0.176358402434257 1
0.418059926654353 1
-0.599766162232569 0
-0.00530074383353538 1
0.275832067190918 1
0.206198284119287 1
0.48699604148267 0
0.16678120959035 1
0.551368455650586 1
0.153954124658989 1
0.132949997208659 1
-0.157208893169157 1
0.30458808370575 1
-0.107238448666391 1
-0.100078783249921 1
-0.618188997418713 0
-0.231245839525668 1
-0.0371009182250315 1
-0.266369831139891 1
-0.0466626316524644 1
0.391209772536679 0
-0.0374922996155546 1
-0.215687956034464 1
-0.00576427411893667 1
-0.0562802736068884 1
-0.103064880772772 1
0.0732150603791374 1
-0.456105024520176 0
-0.173636749234472 1
0.154525491110063 1
-0.0752041304704321 1
-0.0277153603527035 1
0.115931229775543 1
-0.133556172798439 1
-0.178700262065666 1
-0.426866531029047 0
-0.190408099770469 1
0.0815678641060984 1
-0.173827026201131 1
-0.315979021299716 1
-0.114226869646218 1
-0.111486805374992 1
0.0583047775245359 1
0.044025047397779 1
-0.203432257113618 1
0.0443634798146543 1
0.169450047516924 1
-0.0280034220091482 1
0.0079209473419476 1
-0.39273920101042 1
-0.271343277367741 1
-0.380721661191735 1
0.37756061622658 1
0.11044080156551 1
0.115065630572376 1
0.58469239744099 0
0.0978981565156976 1
-0.176532073298775 1
0.0516612207576055 1
-0.297249560307793 1
-0.0181098628404549 1
0.216398198417706 1
-0.283381344988594 1
0.390691411381464 1
-0.0127345174193729 1
0.345668350724167 1
0.0521475463618028 1
-0.159634515981792 1
-0.125807303022826 1
0.193494086876177 1
0.615099143160138 0
-0.507190363442198 0
-0.239742089466208 1
-0.292160390034065 1
-0.260293841168616 1
0.155827850901852 1
-0.206986726857758 1
0.0110902332362805 1
0.187270098439004 1
-0.481248132234465 0
0.257549556553009 1
0.0560287238666655 1
0.43631405059314 0
0.312869033847511 1
-0.120541526659349 1
-0.0461658278386684 1
0.243023466355829 1
0.288134909067974 1
0.345030625289015 1
-0.222212603858091 1
0.0928265279671823 1
-0.171818192462512 1
-0.263179731276628 1
-0.199982208701964 1
-0.387086689631525 1
-0.267298851767455 1
0.277799360859321 1
0.166969332036967 1
0.112084193126475 1
-0.165761111995749 1
-0.352187138478676 1
-0.0255663994088347 1
0.317494680865256 1
-0.0800727894681694 1
0.225838881241009 1
0.0192965148208194 1
-0.588372919492258 0
-0.0868968420243915 1
-0.233366982536502 1
0.103876310566212 1
0.116855868388836 1
-0.763107780214311 0
-0.163368881758906 1
0.00204424330369647 1
-0.190526547655065 1
-0.0863481917902765 1
0.628155417651118 0
0.412983787861022 1
-0.0882513935124079 1
0.0688038481199543 1
-0.0247050352108129 1
0.447340231363917 1
0.00319514644728089 1
-0.203487027984971 1
0.243718012316798 1
-0.354388088537947 1
0.427945735777546 1
0.165034807867394 1
0.19290236703974 1
0.112114962173496 1
0.525726039546791 0
0.119012226134966 1
-0.209863097434667 1
-0.266783590939486 1
0.0366833658993598 1
0.388881429549579 1
0.125189512061568 1
-0.129910190560801 1
0.475380381247594 0
-0.253453345299256 1
0.132923100242031 1
0.0532271196593146 1
-0.191455251431089 1
-0.0462103385055672 1
-0.197116591920436 1
0.277410815108416 1
-0.388952134969086 1
-0.0679711165445804 1
-0.255064276821621 1
-0.0201795338046653 1
-0.0227862775836341 1
0.066289560428199 1
-0.42270589336636 1
-0.259609991853201 1
-0.299359752403364 1
-0.191997419808347 1
0.203093157335913 1
-0.185089501300784 1
0.0713369466676663 1
0.089496493423056 1
0.241919635650662 1
-0.494815298775749 1
0.342841428606321 1
-0.268361136214869 1
-0.199190932771706 1
0.0403817767727691 1
0.162958528579969 1
0.214062798590517 1
-0.194143837854941 1
0.37954192746797 1
-0.104955145757086 1
0.27219851773031 1
-0.278410708465898 1
-0.203056625494511 1
-0.0942493672585006 1
0.0591652469319227 1
-0.0395421933241688 1
0.172382660569507 1
0.000584809034236966 1
0.0777930339742926 1
0.0881391998544655 1
-0.253991778792807 1
0.220008635562405 1
0.107477671988729 1
-0.219385331818228 1
0.184512695959777 1
0.177798497099069 1
-0.0704200313405246 1
-0.671297074635808 0
-0.00705929063304274 1
0.0607536174360743 1
-0.246601377195241 1
-0.245542015556397 1
0.128682722168993 1
-0.347531279019379 1
-0.118790166289276 1
-0.176623164078221 1
-0.224799463320658 1
0.0789750863021381 1
0.180251930888215 1
-0.542754546855993 1
-0.251727201162432 1
-0.0775994697645291 1
0.244036110353259 1
-0.0408288932892292 1
-0.0568232677518194 1
0.163066735670647 1
-0.0238881726999094 1
0.0128750663146438 1
0.0674799472928727 1
0.528092736136374 1
-0.461230047467571 1
-0.0362529362098219 1
-0.121978791832011 1
0.135985020766214 1
-0.370432578428445 1
0.62046571769194 0
-0.303425623974988 1
-0.276864298456337 1
0.259768716829148 1
-0.136687186737796 1
0.468148110969802 0
-0.357216699697445 1
-0.302461298703566 1
-0.123289273595192 1
0.473600380000455 0
0.00545146310322024 1
-0.326662452663576 1
-0.0863925348022048 1
-0.0269328658660227 1
-0.269027784185381 1
0.265062133654403 1
-0.122780532639029 1
0.258404868192 1
-0.0272630353662676 1
0.0544981546935325 1
-0.0989740194049468 1
0.279846919282377 1
-0.239967793738871 1
0.191646430173641 1
-0.557897217394992 0
0.322476409764802 1
0.203726202574966 1
-0.395383453563545 1
0.150220518008249 1
0.152162848198762 1
0.0350902998518365 1
0.604404328551451 0
0.166162772656503 1
-0.093521593706486 1
0.0980519832373436 1
-0.0866732983801885 1
0.416389933580132 1
-0.198233844240718 1
0.0262875440485066 1
-0.199519461292025 1
0.211351013806486 1
0.422421088515883 1
-0.0517767665818517 1
0.285709550043296 1
0.158782716433595 1
0.00106002599572855 1
0.0972066594467379 1
0.0382355342707665 1
-0.390680447600746 1
0.140891822701254 1
-0.233617910663318 1
0.516970593786418 1
-0.000888191986388578 1
-0.0429123953952514 1
0.527202696974241 0
-0.376360182383155 1
0.056505985108953 1
0.250498073724538 1
-0.264637731210727 1
-0.0789247261468571 1
-0.0324924265830293 1
-0.235394947558014 1
-0.0781660945791681 1
0.20495529353017 1
0.0583068195476234 1
0.0545117662326608 1
0.146243779302736 1
-0.0829458262285971 1
0.218445474190748 1
-0.378566777815337 1
0.0703247610801283 1
0.377312275794957 1
0.318763566716694 1
-0.064816904297618 1
-0.261105715082814 1
-0.562357313037517 1
0.448978564636528 0
0.0853184658758629 1
-0.00276718806113997 1
0.252616935891066 1
-0.0519172164622674 1
0.208085154230084 1
-0.673423296568717 0
0.250763658354353 1
-0.29778121898672 1
-0.128372758182766 1
0.164250976528376 1
0.0199243383838102 1
0.0729925804962022 1
-0.145608073530815 1
0.346165254303615 1
0.0782173654983287 1
0.319468066686136 1
-0.264360169440543 1
0.0703663018817582 1
0.0311955984154694 1
0.0957419409184225 1
-0.0699622542037961 1
-0.0311256766153799 1
0.00115353777427582 1
-0.14425337121715 1
-0.0411051726768279 1
0.293718484951476 1
0.238368102258531 1
-0.189241572053607 1
0.0564141171993385 1
-0.61858451387931 1
0.396977936696752 1
-0.118546344132461 1
0.114025768464748 1
-0.0849468328090718 1
-0.158614936393489 1
-0.136281392424749 1
0.614091290641956 0
-0.469078506180915 1
-0.182783131809793 1
0.164824653105305 1
-0.459374862278881 0
-0.171105139111193 1
-0.0951625874163155 1
-0.0653809306517495 1
-0.301002264726454 1
-0.26683862301476 1
-0.0225605431773682 1
0.0365663799091512 1
-0.131556787903286 1
-0.238194127760036 1
0.122617307326222 1
0.0309176289880722 1
-0.170218397153869 1
0.103982365160935 1
0.0712736147035163 1
-0.342736373588135 1
-0.203621095164622 1
-0.113995065915498 1
0.260370033364705 1
-0.144675600291882 1
0.00443256931487227 1
-0.156016539177667 1
0.196286495239022 1
0.462597228174602 0
0.436086988314526 1
-0.00776864810067773 1
-0.382669881605486 1
0.0115969940452071 1
-0.406191991159942 1
-0.125964615556152 1
0.0457226465854286 1
-0.355387699274812 1
0.153384660526824 1
0.299602004863373 1
0.609065181400562 1
0.32848810059439 1
0.171984850177429 1
0.241399791295437 1
-0.301835324812977 1
0.560734504484687 1
0.505721343653312 1
-0.0149762935140924 1
-0.101811020491153 1
0.0691496051732962 1
0.250277333402795 1
0.283656486860728 1
0.17365568544926 1
0.150339771104251 1
-0.6508258801943 0
-0.259135514516602 1
-0.275380844575922 1
-0.258890525375056 1
0.0962929914766818 1
0.235622349850951 1
-0.0545939696514572 1
0.0192771770298945 1
0.141306489247241 1
-0.207479211413417 1
-0.267447071117702 1
-0.132592861612118 1
-0.197358321626632 1
-0.0572652813334421 1
-0.0397271475152025 1
0.260094466462076 1
0.0181595734937838 1
-0.0520243874100911 1
0.189455082043148 1
0.0245104903683398 1
-0.170310871656341 1
-0.0532144310882405 1
0.650298730239519 0
0.18083274317598 1
-0.293222927530838 1
0.0911586239480319 1
0.21346356698767 1
0.284163701850113 1
0.14711688084357 1
0.351712055031249 1
-0.436995431574697 1
0.148664625813626 1
0.164109928845384 1
-0.330599155155918 1
-0.263287743505268 1
0.0770296117904191 1
0.17699909236526 1
-0.245234169915074 1
0.147322390497884 1
0.148740529578214 1
-0.165035884509549 1
-0.18570587103848 1
0.2158864523832 1
-0.310227055052282 1
-0.116268156287549 1
0.526891617525391 1
0.104783296634704 1
0.0784473058024041 1
-0.0120296217908702 1
0.115362683498338 1
0.0152041725550817 1
-0.116787381432569 1
0.122395252318996 1
-0.0167127923660803 1
-0.00606278856723183 1
0.0180033541808234 1
0.238466051268621 1
-0.157432728906758 1
-0.430918198418364 1
-0.0500219632332036 1
-0.352204934704997 1
0.358656926826678 1
-0.411225462018467 1
-0.44615008894453 1
0.167191614748889 1
0.00939424586773293 1
-0.202285956783019 1
-0.0541522080601305 1
0.0226902152712721 1
0.216243124387925 1
-0.168665725980352 1
-0.340728967101533 1
0.007584907462722 1
0.0961076782392543 1
0.313831209039292 1
0.408412376819715 1
-0.297064820741628 1
0.0542866466630229 1
0.194213738744367 1
0.074648498032231 1
0.390066378382811 1
-0.110454538626767 1
0.300137911126982 1
0.110032224780545 1
-0.426185232071194 0
-0.289446420633781 1
0.590584894793432 0
0.147540287282804 1
-0.551817537807051 0
-0.0637908972293956 1
-0.0079844658232944 1
0.503363355082262 0
-0.236407418013727 1
0.0318190176841676 1
-0.342791404256266 1
-0.120579175894277 1
0.0519743151102061 1
0.232764853114421 1
0.150729934658615 1
0.0254931908405327 1
0.0491813931752817 1
-0.0794737509001114 1
0.205292132306295 1
-0.0899055196654386 1
-0.160857041457217 1
0.263833536087694 1
-0.161800890577494 1
0.251673900366098 1
-0.119668524058551 1
-0.321295309332344 1
-0.191554686219608 1
0.128647098077452 1
0.351932876818644 1
0.22898820645628 1
-0.0921575668292219 1
0.0350314064730742 1
-0.321130574931715 1
-0.192528588624939 1
-0.23705016061907 1
-0.191378520577614 1
-0.0242746932695694 1
0.0075462103855883 1
0.385377436092052 1
-0.454665877450714 1
0.0100584354803574 1
-0.102574166476962 1
0.169258001137574 1
0.757942976955907 0
0.0131263077470018 1
-0.14195613165259 1
-0.239694875090761 1
0.328386129268257 1
-0.0178185310049604 1
-0.0999341126883005 1
0.272139584140679 1
0.16982091273439 1
-0.402785453188629 1
0.425991525314209 1
-0.138907234440142 1
-0.0292736666845842 1
0.218028379876547 1
0.366385568541409 1
0.372519231109645 1
-0.0492216306331924 1
-0.0974452668028853 1
-0.516464184375586 1
-0.0402789339638632 1
-0.188938680053023 1
0.37044672837261 1
-0.074145030566768 1
-0.0636001096273506 1
0.0115167005287931 1
0.217333888227805 1
0.474005701425962 0
0.338885468578425 1
0.350299396867641 1
0.0928015658947865 1
0.267825021258475 1
0.276333439140831 1
-0.673131297868023 1
-0.424989702555617 1
0.208152113003643 1
0.0908123656581774 1
0.367257236090904 1
0.0349430377941655 1
-0.0921711379220752 1
0.0175088015353396 1
0.114388814769696 1
-0.193880831830182 1
-0.163336656073529 1
-0.253718437294784 1
-0.0460578276626446 1
0.267982558885843 1
-0.488742755165971 1
0.545790437202014 0
0.113825551764933 1
-0.299983196633268 1
-0.0256969151934866 1
-0.0721740233606927 1
-0.111179251559315 1
0.187442106152502 1
-0.146855953427341 1
0.246000482616004 1
0.0528348859302823 1
-0.162651703474781 1
-0.380040447207255 1
-0.137863700372652 1
0.396823999841449 1
0.082975073370456 1
-0.00451421080410798 1
0.203733889302973 1
-0.0802075643368493 1
0.46676689998422 1
0.078015551064719 1
0.16401854052094 1
0.154190511984371 1
-0.228924111697946 1
-0.0184216409796867 1
-0.509603992078888 0
-0.14253666298295 1
0.31530164334994 1
-0.519174968194284 0
0.0104127980712779 1
-0.0917050512416068 1
0.309951037458679 1
0.0964071440279717 1
-0.204953885532905 1
-0.195500410083292 1
0.181800588944664 1
0.0662751842055973 1
0.246555240441789 1
-0.416386154334639 1
0.0630483780519558 1
-0.136314740459534 1
-0.289894899087011 1
-0.685767434146995 0
-0.0438640964016566 1
-0.190010665024273 1
0.0780953294202839 1
-0.165354024857897 1
0.0295562814833008 1
0.103466958678903 1
-0.0475122972468435 1
0.170775571022558 1
0.134734203467431 1
-0.082707930478043 1
-0.0155384382387372 1
0.058059670426595 1
-0.368843941658342 1
0.124631785185336 1
-0.0474834506732678 1
0.141698911146669 1
-0.35925319161942 1
0.0699368623836837 1
0.0301900550793341 1
-0.0945333855567822 1
0.295459325751353 1
0.252661129418239 1
-0.0875406050170253 1
0.192975151595663 1
0.155824960499323 1
0.315397519077473 1
-0.346831110381684 1
-0.530701513821924 0
-0.029996092547237 1
-0.0317881521446015 1
0.341576935080031 1
-0.176002378094924 1
-0.273902505935617 1
-0.0799730596081698 1
-0.234560966121576 1
0.0447744565056519 1
0.174188283986944 1
0.0951429737021659 1
-0.42707734307697 1
-0.0748427195539388 1
-0.14773580115173 1
0.170843791311626 1
-0.192951655166398 1
0.201779279234625 1
-0.429221611381692 0
-0.098140669693716 1
0.0139352169253596 1
-0.385711032385663 1
-0.0151368892806114 1
-0.204234204299639 1
-0.0256943810222759 1
-0.102429015289453 1
-0.239625362726541 1
0.182864004483722 1
0.0944245664896128 1
-0.0931693518742488 1
0.43505565328851 1
-0.189361025495325 1
-0.0593651290384009 1
0.441209873303135 0
0.396409663480105 1
0.323063761990981 1
-0.0219891021287248 1
0.143799396677813 1
0.0270393591735276 1
0.579250576910676 0
-0.386180605035947 1
0.279436730816498 1
-0.333415808358929 1
-0.397542045181615 1
0.13877158229722 1
0.376007935557514 1
0.0873181773043114 1
0.185935393734283 1
-0.0139135507195199 1
-0.252929881119505 1
0.693256120542009 0
0.0457794438919317 1
-0.266361096799086 1
0.0902302419534817 1
0.213686299908573 1
0.00820612876919667 1
0.00888581627556009 1
0.161711423724534 1
-0.0653035732150472 1
0.196885528789556 1
0.0595175684601326 1
0.747356437357134 0
-0.357596588083924 1
0.303217229188275 1
-0.249156305884588 1
0.387902569451638 1
-0.14126071256256 1
0.166567938326701 1
-0.0886617740954553 1
0.0229827745005121 1
-0.506672132538365 0
-0.0208062083740192 1
0.00565469323905489 1
-0.0263602532235391 1
0.0989246677073706 1
0.29656042702063 1
0.110061216986129 1
0.134283224133256 1
-0.0249912468628527 1
-0.0403548898638071 1
0.198063105119463 1
-0.12036697256254 1
-0.033024135473217 1
-0.187084866113714 1
-0.243835476541407 1
0.175474430981759 1
-0.0837973602078697 1
0.302643179062789 1
0.139876466639912 1
-0.236133899920674 1
0.0228204868040459 1
0.054981774790382 1
0.308183712394557 1
0.088611469161421 1
-0.420427140309589 1
-0.0200383363320613 1
0.223641688917582 1
-0.00275497905826929 1
0.202041092649044 1
0.638467978338337 0
-0.292366336103848 1
-0.309578931007196 1
0.36286682734003 1
-0.343365073803737 1
0.525126329685044 1
-0.317698599246806 1
0.0475414571385305 1
-0.232887094141386 1
-0.0829489287463636 1
0.237516596569418 1
0.379356713314411 1
0.322443943380921 1
-0.638196249234815 0
0.290003112537752 1
0.0675515061940171 1
0.0123325462191027 1
-0.0393901587656952 1
-0.309779237677236 1
0.0690046997716789 1
0.279690190255842 1
0.102834986060041 1
-0.400326660848824 1
0.301344027165138 1
-0.0651610763239134 1
-0.209079003543655 1
-0.086201150087375 1
-0.341344518628847 1
0.130025669549423 1
0.567542688426486 1
-0.187252103725585 1
0.141292202007136 1
0.0107506136476984 1
-0.224288982190064 1
0.0324818426787171 1
0.021119943959896 1
0.519543118196196 1
-0.119128040654874 1
0.0591298586684548 1
0.0447823175843726 1
-0.0545884108809751 1
-0.176420640838012 1
0.175898451057848 1
0.380141294223897 1
0.115995905071139 1
-0.0667799978001889 1
0.22808672772651 1
0.189088429378806 1
0.439722673341585 1
0.0778304658288702 1
-0.21840159795585 1
-0.108934709417236 1
-0.121007653827819 1
-0.422534557984238 1
-0.220687317033565 1
0.349643096860575 1
-0.314807351941663 1
-0.276409072001383 1
0.290056473107992 1
-0.182907474091431 1
-0.370739070972569 1
-0.322517207256418 1
0.0229191200950137 1
0.101034447739618 1
0.0041157356208309 1
-0.133488659238909 1
-0.367763413451359 1
0.124714263066331 1
-0.113013403233079 1
0.209516361419861 1
-0.0537563871343932 1
-0.206064792683298 1
-0.0989698129618826 1
0.0423970237324746 1
-0.239743719690349 1
-0.185182754312549 1
0.343315917154548 1
-0.107888232865178 1
-0.020615524271105 1
0.22713177154939 1
0.0245448780335737 1
-0.268862375295488 1
-0.0339617565574869 1
0.436626813814551 0
-0.157247645882626 1
0.381098417561719 1
0.299993975143315 1
0.105700486039424 1
-0.116200645338734 1
-0.0639858800018069 1
0.297561710435511 1
0.178610721657522 1
0.104552204569322 1
0.117314539188702 1
-0.0897503051598536 1
0.114247957294137 1
-0.113482945772876 1
0.167366819551393 1
-0.380197134300876 1
0.0444714513714773 1
-0.0506494170034208 1
0.241050697693396 1
0.244110625345743 1
-0.193651136715162 1
0.289769675986979 1
-0.0285741526171959 1
0.0045866805543456 1
0.218493075751142 1
0.15007753441324 1
0.0583592091949251 1
0.284135339180102 1
0.325331524092434 1
0.0518545788988678 1
-0.400471440640025 1
-0.488353886831856 0
0.0783222670995283 1
-0.257828259948955 1
-0.144273472343374 1
-0.145341455332953 1
-0.118468378289631 1
-0.185307137533955 1
0.208669677847389 1
-0.127567303672095 1
0.0413392733204844 1
-0.179884615619167 1
0.520016664083558 1
-0.1649419407755 1
-0.262526033741183 1
-0.0378521292428098 1
0.138927162181232 1
0.0370101082061725 1
0.47707450918962 1
0.0537732675096879 1
-0.11791744389796 1
-0.13766510871296 1
-0.182869444231731 1
-0.163930526957405 1
-0.0185659187570968 1
0.0546832489509173 1
-0.557326645577628 0
-0.142511040053728 1
0.226820573942495 1
0.110367718201169 1
-0.065301169894308 1
-0.117392434161195 1
-0.0774706219545087 1
0.396384093731481 1
0.065669265386094 1
-0.160926656308257 1
-0.29250077200787 1
0.0939742874316906 1
0.297559663408822 1
-0.165573903891812 1
-0.00309658837757761 1
-0.00149392784206052 1
0.207223526816404 1
-0.153163800952567 1
-0.02842263376906 1
-0.0599724813589086 1
-0.159363772698689 1
-0.077656657210668 1
-0.00127451319008626 1
-0.459823550924923 0
-0.108994183788954 1
-0.226951231178852 1
0.414915064615217 1
-0.0704086478627065 1
-0.235849351620394 1
-0.0348017738150964 1
-0.115442249148637 1
0.321737437457214 1
-0.38218336136497 1
0.186044827019376 1
-0.034891340323048 1
0.447303720277418 0
0.168817886680701 1
-0.15980509448241 1
0.216325670893201 1
-0.167969077142507 1
0.103421238623675 1
-0.0703914534719792 1
-0.38715048117558 1
-0.312660847181897 1
-0.0913979695312469 1
0.462147959254871 0
-0.186251295807112 1
0.203489293150406 1
0.0986244662415649 1
-0.308360935919324 1
0.0128958268389777 1
0.485790829511068 0
-0.163224641141643 1
-0.15440470945531 1
-0.275096049209128 1
0.454150854000339 0
0.041156064104189 1
0.153521429343209 1
-0.348277370276266 1
0.394051345638768 1
-0.141977300695802 1
0.0771728473628543 1
-0.405493391149096 1
-0.222217364639599 1
0.0602683471314598 1
0.298542999551699 1
-0.190234979175246 1
-0.135227395407353 1
-0.182821783931022 1
0.0210113751666514 1
-0.152002202029752 1
0.137342475000059 1
0.538742717518775 0
-0.245089448875694 1
-0.427277185605112 1
0.159625417460292 1
-0.0985827045378508 1
0.0447276418831082 1
-0.3423901232392 1
0.0886385622628093 1
-0.0273242160270617 1
0.339169946221846 1
0.195166220706208 1
-0.49984699161278 0
0.320368639727595 1
-0.391963203127911 1
0.217913266336419 1
-0.327411422947547 1
-0.249851058131447 1
-0.114448741210529 1
0.0819556177583343 1
0.0667707937309939 1
0.171675999281784 1
-0.66218273761064 0
-0.0871789397376881 1
-0.164259705372004 1
-0.286147230877021 1
0.211133979177526 1
-0.573161922270438 1
-0.0775342077483606 1
-0.34951869080602 1
0.222883926791219 1
0.0515961796020742 1
0.0668946604598355 1
-0.180590891101809 1
-0.128509453893421 1
-0.0281198076394691 1
-0.018563866961128 1
-0.44625082272415 1
-0.200167767324787 1
-0.241807613562787 1
-0.398821321634757 1
-0.341219927808067 1
0.216760362589289 1
-0.0768132837540072 1
0.222893259922785 1
-0.0669231753141378 1
-0.167608622170797 1
-0.100675148843344 1
0.161031186474538 1
0.62390540518395 0
0.105498623075677 1
0.300662404718383 1
-0.0167250036709112 1
0.331535753585876 1
0.229625156760927 1
0.0644302974779714 1
-0.260884122337016 1
-0.103312947457346 1
0.263961853580257 1
0.146325533292602 1
0.22537137823825 1
-0.24928272222203 1
-0.0605291883168188 1
0.216734548966391 1
-0.203122246164647 1
0.0923546778928808 1
0.0717059164270923 1
-0.0714754394242117 1
0.404380556202955 1
0.29029817423193 1
-0.0809691427116153 1
-0.170350193190087 1
0.158908371232874 1
-0.383848477588346 1
0.121492183301602 1
-0.0848182083068477 1
0.0744010751903873 1
0.0509859102254075 1
-0.757435125021461 0
-0.477953478235166 1
-0.261646977776342 1
-0.120021699864255 1
0.0461657528361551 1
0.304757082571202 1
0.211028204678446 1
0.410146166559348 1
-0.239593704076419 1
-0.404784858904446 1
-0.195286016944275 1
0.17522045877051 1
0.0819410743376501 1
0.347923882481964 1
0.0454995833415095 1
0.407641110695084 1
0.314831574434152 1
0.292345966731928 1
-0.155558825265608 1
0.149924032188173 1
-0.280754177104319 1
0.489616918728921 1
-0.0433848285812435 1
0.194694874658798 1
-0.290475948731947 1
0.510167513741917 1
-0.344272152408815 1
0.074552766118708 1
-0.193373007666926 1
0.317005278379333 1
-0.476733765318719 0
0.162713560224786 1
-0.282404488953701 1
0.622793526590254 0
-0.23731612742634 1
0.21805929138459 1
-0.145545469006934 1
-0.194491862886555 1
0.0820047925146368 1
0.319577617479004 1
0.0438603130907412 1
-0.148698657972685 1
0.220016852419022 1
0.722262573037637 0
0.235017616909179 1
0.230628934455516 1
-0.256471720447404 1
-0.395200190181304 1
-0.349852323272192 1
0.128814699372002 1
0.655296074470031 0
0.0399071723458494 1
-0.165280903637317 1
0.472210790005471 1
-0.133514188631805 1
-0.0951896945318884 1
-0.361173120918358 1
0.026592442745237 1
-0.277668862193482 1
-0.262431777815393 1
-0.0933303812371934 1
0.103903757081337 1
0.296316504474714 1
0.265852546958883 1
0.213281314805587 1
-0.576829631263075 1
-0.147028100387427 1
-0.0491686172309357 1
0.0585854087261406 1
0.210339698066014 1
0.359960518440046 1
-0.204040539435642 1
-0.257256603169275 1
0.312289946323637 1
0.340565278318874 1
-0.179816655551173 1
0.132075001989422 1
0.211078964734995 1
-0.179808729193068 1
-0.117761756049219 1
-0.0399400582236331 1
-0.159207757598713 1
0.184548928912345 1
-0.0588567241418455 1
0.347583238521591 1
-0.558679639146624 0
0.335696180534516 1
0.0919797578647515 1
0.09893473006947 1
0.0367857054879001 1
0.150538652444114 1
-0.0538963520263391 1
0.0161787675368798 1
-0.574616977725785 0
-0.319083890786647 1
0.312753288270773 1
0.101597294908421 1
-0.337764172022977 1
0.121576643592568 1
0.2586443335853 1
-0.0543924404124139 1
0.346441258105748 1
0.693408508498039 0
0.0927734337823892 1
0.113389989303929 1
-0.00803449103081009 1
-0.0395845432667951 1
0.137793859147329 1
0.186853607948402 1
-0.300541661656018 1
0.0173753720599798 1
-0.54615682059063 1
0.00804971400521541 1
-0.313073972125075 1
0.228704481073922 1
0.0264030317111556 1
0.160607118512282 1
-0.225940192478663 1
-0.0468099289740616 1
0.171562916461486 1
0.353773899997061 1
-0.0695473719811981 1
-0.19336587539284 1
-0.584717154864285 0
-0.229906059269594 1
-0.523261152125049 0
-0.297898826409248 1
0.341947101347961 1
0.105952243824646 1
0.0299062935614914 1
0.284637701521633 1
0.0370499975546179 1
0.350657852736073 1
0.0279744611006559 1
-0.114181919770443 1
-0.0691942568761425 1
-0.0363466415175664 1
-0.0905823823558516 1
0.229972649605068 1
0.040070582926698 1
-0.261679342962337 1
-0.0267545601522047 1
-0.107545682143677 1
-0.108652639777869 1
-0.136661545920508 1
0.331132833861365 1
0.0392651303277874 1
0.131902574915976 1
0.111806397218892 1
-0.0511963517884504 1
-0.696290217669145 0
0.00486506153255292 1
0.137952691707669 1
0.0138680583867941 1
0.0168366403960809 1
-0.235031426135556 1
0.698309567113013 0
0.0213499781479659 1
0.141643514234407 1
-0.163509569880029 1
-0.0328736117977902 1
-0.522892043935953 0
-0.173921987588484 1
0.162089354456559 1
-0.140005118839418 1
0.00580923467256288 1
-0.404557547119491 1
0.108599117235687 1
-0.190636751599703 1
0.0514704910541775 1
0.439616204000044 1
0.135459183899734 1
0.356216611845838 1
0.299053582979243 1
0.166031385805468 1
-0.118472608986828 1
0.170716739816267 1
-0.073200619718984 1
-0.546396298220407 0
0.320721933836755 1
-0.283496070686389 1
0.160805591798382 1
-1.0021820452123 0
-0.277178264489337 1
0.427825376496704 0
0.196428393520676 1
-0.166155457799643 1
0.687900828789905 0
0.590519511683376 1
0.0944403193301591 1
0.125959753912071 1
0.363064915517743 1
-0.175261884590279 1
-0.583876707036971 1
-0.15503909113847 1
-0.184788958701345 1
-0.372984912165076 1
-0.0762306677003411 1
-0.0661486180240162 1
0.0951673656689039 1
-0.0420430712628165 1
-0.0437809106985525 1
0.0212577764264155 1
-0.0642847882202043 1
-0.357906399425764 1
0.107917658263141 1
-0.0176014494808699 1
0.0218624674554538 1
-0.0377959073298628 1
-0.235381343005574 1
0.0478865764954024 1
0.541096221947912 1
0.00543024810430685 1
0.00408000889999824 1
0.19859654252011 1
0.0226569473963626 1
0.32915332198866 1
0.0433657926977284 1
0.557944001086239 0
-0.142693048176437 1
0.234661024983931 1
0.00465721677776089 1
0.215454113888581 1
0.684431853473424 0
0.311893122589972 1
0.379412225145455 1
-0.298171398033182 1
-0.409090494253449 1
-0.0105021420556488 1
0.0139862559003086 1
0.203159859855439 1
-0.111904365716264 1
-0.119150310639186 1
-0.208009115350771 1
0.4808625611595 1
0.353044215152523 1
0.233751118229759 1
-0.0506869326301848 1
-0.205682807648432 1
0.0829575533798491 1
0.0983002517834903 1
0.202919586913934 1
-0.667756886787546 1
-0.228318992067783 1
-0.609403506548658 0
0.0297655739758289 1
-0.0416742951650078 1
-0.125983694232101 1
-0.41633342850757 1
0.403631857894257 0
-0.216406441641395 1
0.077830216327243 1
-0.15602213326247 1
-0.281062423528129 1
0.12611991637114 1
-0.185081345625319 1
-0.522283119793398 0
0.0954592874146502 1
0.00889933551342162 1
0.066234534843891 1
-0.223267708006047 1
0.219720143050582 1
0.139278292481869 1
0.42638832394893 1
0.0890557169257193 1
0.031093300241213 1
-0.182414389057927 1
0.0893774430421853 1
0.0445742798310543 1
-0.181896823441465 1
-0.107639406217567 1
0.0437207797219639 1
-0.38748229711613 1
0.0454955166716976 1
-0.366869892033243 1
-0.177246173049443 1
-0.422163762418044 1
0.149845800933685 1
-0.419219478101547 1
0.0215885569514266 1
-0.100782221295209 1
0.0122884112379393 1
-0.0502815729222608 1
0.129604725745228 1
-0.618248824525056 0
0.146053438584248 1
0.328939002957545 1
-0.0166738675421729 1
-0.184346482556125 1
0.281985847517516 1
0.0477764286683079 1
0.0788910465390823 1
-0.277564080136614 1
0.152296972094108 1
-0.00109688065579247 1
0.166109699349113 1
0.252514445069466 1
-0.248608436482423 1
-0.0789942520698767 1
-0.0286106776032004 1
-0.353503891901718 1
0.320716243481254 1
-0.399673403460509 1
-0.0126762983807819 1
0.292914169787863 1
-0.546387607848051 0
0.146253893731222 1
0.348047228984281 1
-0.104079793538694 1
0.129685357852058 1
0.0927952682993749 1
0.0992437099891614 1
-0.385515867058636 1
-0.343937528495948 1
0.545341258096625 0
0.151780310098684 1
-0.0830077581633155 1
-0.193459294178446 1
0.112235690321596 1
0.469648028498396 0
-0.166527743709363 1
0.205822189531012 1
-0.426915377995638 1
0.11570009856037 1
-0.0478210739350215 1
-0.187243324292417 1
0.065026583337959 1
0.405248649611218 1
0.378496552899854 1
-0.22174567332404 1
0.507352327685453 0
-0.261521317046185 1
-0.189872446312672 1
0.135010343784871 1
0.268898352910195 1
-0.657289477865906 0
0.199728274390237 1
-0.118072963765676 1
-0.166428365635907 1
-0.0797277950770549 1
-0.191459774593769 1
0.0486374060974428 1
-0.115614567668367 1
0.0334989987758494 1
-0.110817250114413 1
-0.245217949814579 1
-0.122883999156785 1
0.072775560457203 1
0.422469965169137 1
0.154091672192175 1
0.0317989811757318 1
-0.553684132506659 0
-0.0276139075863016 1
0.38559496640417 1
0.0671997462194626 1
-0.321955749117834 1
-0.108723917486768 1
-0.219791109195823 1
0.308519461479924 1
0.115435181785159 1
-0.0479143788500786 1
0.178221025806505 1
0.326649961891176 1
-0.203889007038694 1
-0.00549343258851724 1
0.161926330560507 1
0.213388575389969 1
-0.172309575663349 1
0.103512360827821 1
0.201984117611471 1
-0.253746174975482 1
0.181411362254999 1
-0.15007964897067 1
0.00836376139243759 1
0.473147527602295 1
-0.0972236331200755 1
0.00168933302881974 1
0.345780198892419 1
0.09637596449487 1
0.23131406921294 1
-0.161234462733496 1
-0.160126786175986 1
0.423812985872086 1
-0.026987187552599 1
-3.52831622498495e-05 1
0.226074925248516 1
-0.10987177732173 1
0.0358771500965552 1
-0.0426973222459147 1
-0.178007910127917 1
0.0117451816600392 1
0.338659718203498 1
-0.186446688410292 1
0.0721236724677274 1
-0.146255876002024 1
-0.0725763936406484 1
0.185894376200456 1
0.063236298974223 1
0.283797937237999 1
-0.00803068543402962 1
0.315051772399777 1
0.0921219157811749 1
0.188947198524053 1
0.326440203472144 1
0.118928178792882 1
-0.0405384292559823 1
0.228957707327695 1
0.342871669528559 1
0.180105003403514 1
0.0686535100566305 1
-0.304721974032442 1
0.0439337199529587 1
0.481965083622466 0
0.322259863767754 1
0.175307331938177 1
-0.0634076476403228 1
0.0804060162735235 1
0.073440572418293 1
-0.0331358708889523 1
0.0298949479349757 1
-0.286459366703015 1
0.0118842376661115 1
0.0895042079550784 1
-0.206271000627005 1
0.157827261758225 1
-0.0244623646219286 1
0.147726765637873 1
0.143597778793914 1
0.0259041969598547 1
-0.572407179805026 0
-0.011529591538207 1
0.336133067675674 1
0.143547546807946 1
-0.355048613377964 1
-0.0268226887027037 1
-0.0868037214767675 1
0.0457482758002441 1
0.103799379439579 1
-0.00367847048507498 1
-0.419297903619519 1
0.00604557215435043 1
0.103049176746253 1
-0.0179393650698676 1
-0.241101864255238 1
-0.0152514053807308 1
0.323882960569031 1
0.112756451775308 1
0.120343461044215 1
0.12809620620807 1
-0.33640305177643 1
-0.327267001836613 1
-0.0427090514499199 1
-0.168595229467245 1
-0.573853042414694 0
-0.137659741305571 1
0.0948561964420467 1
-0.0450714431423616 1
0.0477918571829254 1
0.497923016043133 0
0.310627276554884 1
0.192285621025155 1
0.244757212404753 1
-0.250700999314857 1
0.307558359976746 1
0.102609379133362 1
-0.194983039827079 1
0.0487540190925379 1
0.297887205395119 1
-0.149265820341821 1
0.0250126630304643 1
-0.135963217694919 1
-0.0246215371096521 1
0.284112737617361 1
-0.178785072616991 1
-0.417778022564371 0
-0.155629200064958 1
-0.402478719632053 1
0.187436596229591 1
0.168704035463701 1
0.202235672065953 1
-0.48232682845059 1
-0.404487690370399 1
0.437091847851719 0
-0.480032295399804 1
0.175329892022323 1
0.0368836675488571 1
0.182409853400271 1
-0.433562176397268 1
0.347072383343877 1
0.317902233571619 1
0.152982489485916 1
0.451412909599765 0
-0.216139736799112 1
-0.116865104945302 1
-0.109493391502465 1
0.323709269521685 1
0.505763193059827 1
0.790125571357599 0
0.0939479644564467 1
0.266093035267061 1
0.36424512547403 1
0.0239883665467297 1
-0.114105100069057 1
-0.0935479489855702 1
0.0284815944469702 1
-0.0542571375809094 1
0.112121266312241 1
0.239126989386605 1
0.150026173275165 1
-0.22688066148204 1
-0.0293993850793018 1
0.153328290464901 1
-0.488407532425526 0
0.159730710192226 1
0.198889503688256 1
-0.0664497265213529 1
-0.365626599042842 1
0.170561005271501 1
0.0441035743331687 1
0.573245594568389 1
0.00173155756192589 1
0.188416647126435 1
-0.302090825082718 1
0.0709006205242567 1
0.830522183671708 0
-0.220686953172647 1
0.178488844504815 1
0.18876714071598 1
-0.0266491119226934 1
-0.0626308307425712 1
-0.232639034858 1
0.107844111509141 1
-0.364755758951016 1
-0.474215252090859 0
0.639889229623424 0
-0.001035158950785 1
-0.00993765149147371 1
-0.378267843597571 1
0.0389179998153976 1
0.268451542657214 1
0.166261226921894 1
0.244084934748839 1
0.323158224603927 1
-0.0377903865045303 1
-0.0700542086298691 1
-0.281709124643818 1
0.351890247702969 1
-0.15570742698868 1
-0.848206366791984 0
0.119610612459048 1
0.18802383415647 1
0.129661920666367 1
-0.227137512794429 1
0.0835895877531215 1
-0.43567950231466 1
0.378067915268302 1
0.0122146491879221 1
0.155016897118239 1
-0.187577819156536 1
0.115091811424255 1
0.221668351215651 1
0.130767944451883 1
-0.200033940030953 1
-0.517432206252481 0
0.154039666333912 1
-0.0813456418092404 1
-0.0382314577513343 1
-0.0600784361673492 1
0.136760823373431 1
0.125219587273684 1
-0.274064771575247 1
-0.305531469088753 1
0.434736180933583 1
-0.0351475468603617 1
-0.10990302920334 1
0.530111520601353 0
-0.519940287739259 0
0.0792887063273207 1
0.152936263651003 1
0.109200994006823 1
0.0281532349144525 1
-0.00767516074711111 1
-0.0623736826726558 1
0.336732960788501 1
-0.278520616637541 1
-0.0196360978411215 1
0.230435863218042 1
0.266601917999162 1
0.277791725995064 1
0.280089660034424 1
-0.00817292681893706 1
-0.224930378307307 1
-0.264630712984848 1
0.18917552455755 1
0.0770745066413932 1
-0.239051956876317 1
0.227295644660379 1
-0.256499985290759 1
0.00704501580929975 1
-0.308735025019251 1
0.426899687280821 1
-0.0683589409548968 1
0.141795140578451 1
0.0616897335688437 1
0.0325091905200958 1
0.531737133609318 0
-0.333403241811823 1
-0.3734595610347 1
-0.418926342692077 1
0.0386973241065094 1
-0.572292186221721 0
-0.283205210713841 1
-0.365878039586608 1
0.109719983069859 1
0.238061511518769 1
0.128102717600971 1
0.217626741783816 1
0.175539000267304 1
0.385803975999344 1
-0.206525951569458 1
-0.128485397957473 1
-0.203436659953083 1
-0.109399430026068 1
-0.283580331261611 1
0.36734577314262 1
-0.0250954208056332 1
0.178320317556276 1
-0.318584420366584 1
0.364103083082907 1
0.201191673749826 1
-0.390346358847753 1
0.000811368341326821 1
-0.0504009719339799 1
-0.20459281408217 1
0.140025397225287 1
0.0877245281310944 1
0.189970125231045 1
0.323960435938905 1
0.198092135388001 1
-0.115018489350181 1
0.102441763771515 1
-0.00452619927704381 1
-0.289461993335182 1
0.216312628234452 1
-0.373592144181229 1
0.193769348392046 1
0.00962981555503633 1
-0.200030474235576 1
0.120663677362887 1
-0.0554286891670078 1
0.082703239175422 1
0.441662903681279 0
-0.242649064655156 1
0.161292528477953 1
-0.368768134890655 1
-0.12248179557891 1
-0.239121302845622 1
-0.0337692390208205 1
0.202302303983652 1
-0.166851116997054 1
0.180677471914065 1
-0.228009977398494 1
0.175771414290136 1
-0.0772263141930309 1
0.296018615334359 1
-0.0178494660605496 1
-0.0903943692892951 1
0.0357005372627988 1
-0.341219731195646 1
0.190203649325152 1
-0.216181067026423 1
-0.360954934547658 1
0.237500995601951 1
-0.287466046453793 1
-0.0454948499552033 1
-0.43450109709599 1
-0.0580322612648593 1
-0.412315212276444 0
0.363008709802256 1
-0.373500900777792 1
0.052712499388172 1
-0.369023605162333 1
0.238337303950273 1
0.104446587335017 1
-0.0761289569432311 1
-0.201996249909252 1
-0.0656317851100601 1
-0.343740349028844 1
-0.0892233995784287 1
-0.15556522165873 1
0.0843617302024883 1
0.259805231031667 1
0.0710963078834955 1
0.11462539153478 1
0.0473113972904645 1
0.027204846349782 1
0.0406397655876738 1
-0.286635626201268 1
0.708685550188814 0
0.140631965070735 1
0.00621837996328563 1
-0.222135039559415 1
-0.143710694254368 1
0.312274454286099 1
0.0705258714030742 1
0.296783706957072 1
0.403480805608103 1
-0.201920155525147 1
0.0108351457719239 1
-0.144088218803774 1
-0.233025174372957 1
-0.240458042136209 1
-0.614275300347528 0
0.0071876223416666 1
0.178223083631856 1
-0.272380980910512 1
0.0206290773306761 1
0.563937861011866 1
0.0295511822198679 1
-0.662921183748798 1
-0.0308421059641145 1
-0.124606568908196 1
0.269722130839357 1
-0.00699574703632791 1
0.0164134920380485 1
0.0425812035304043 1
0.266383419145834 1
-0.370070389312649 1
-0.481863120738845 0
-0.0591862474391238 1
0.404102826722312 1
0.166273967475033 1
0.413478488719621 1
0.207861906556061 1
0.114206985225678 1
0.0960627578665558 1
-0.147690510721053 1
0.374852172077116 1
0.0144494258355502 1
0.198748125425629 1
0.301808206337531 1
-0.247071989564573 1
0.173994008316788 1
-0.383894920242306 1
0.0821143294245474 1
-0.542049658394483 0
0.295641299204927 1
0.189756223654936 1
0.280508576440124 1
-0.126656769739491 1
-0.0967675628328919 1
0.148510864556102 1
0.087631330909228 1
-0.0684074618117612 1
0.790171388899399 0
-0.137164031589109 1
-0.160146911083963 1
-0.297467526237286 1
-0.14897956084384 1
-0.103951048401943 1
0.920214034317665 0
-0.0704104636790926 1
-0.00688861195179445 1
0.202422769361642 1
0.0159033982318753 1
-0.109945658760656 1
0.228123861394909 1
0.215156275975203 1
-0.2148237633223 1
-0.116628899110214 1
-0.0352668967399402 1
0.341012604936229 1
-0.0561535606129695 1
0.0265896309361748 1
-0.314617080797535 1
0.0790725197212137 1
0.595650371100008 0
-0.0334614824648629 1
0.107735171700555 1
-0.198531277156468 1
0.201867978667388 1
-0.328674532469192 1
0.204481792299679 1
-0.0470338965692096 1
0.077380985065592 1
-0.0215842522712103 1
-0.00996508049708032 1
-0.256908554194427 1
0.345617324850747 1
0.116021446927895 1
0.0705941896613083 1
-0.433092167530448 1
0.102996463545879 1
0.105346186806292 1
4.96153482665851e-05 1
-0.235749177464501 1
-0.175839794478525 1
-0.215121938324925 1
-0.0245171813807862 1
-0.11815462832571 1
0.496451801754963 1
-0.684953930709051 0
0.243647676018323 1
0.440313097454417 0
-0.58730541527741 0
0.123167769004711 1
-0.271344731613088 1
-0.00541859863639367 1
0.384950314850296 1
-0.200008024203796 1
-0.161658270410755 1
-0.418235565573057 1
-0.00262261641506872 1
0.287459744470882 1
0.0710319177509028 1
0.0109468715394546 1
0.122150520257996 1
0.0571636051101615 1
0.473003444870726 1
-0.0277024542257236 1
0.125777879017454 1
0.576108171619678 0
-0.11305627507992 1
-0.116346455681606 1
-0.248379434331506 1
0.151171878093887 1
-0.0566694528740057 1
-0.00853743667714225 1
0.56914087920331 0
-0.175086584470838 1
-0.0214022351502811 1
-0.0884334873582169 1
-0.242909152368469 1
-0.00399337146466905 1
-0.192297908389023 1
0.146736596906464 1
0.380664005645575 1
0.420305140190653 0
0.11898407474111 1
-0.354965805036359 1
-0.3996371734484 1
0.416654563194459 0
0.383663348256847 1
0.231509741379597 1
0.394204760440719 1
0.349575862300924 1
-0.23187734969305 1
-0.117704298456699 1
0.231863907833088 1
-0.412306357706378 1
0.520030181791024 1
-0.318400656717085 1
0.199042476333222 1
0.250053811006581 1
-0.142547856163579 1
0.449570851658983 1
0.371211333095615 1
0.382244213438109 1
-0.106894268357202 1
0.320470982693161 1
0.12342476908149 1
-0.637977635766704 0
-0.0726215320502245 1
-0.217169956403291 1
-0.0774047659596948 1
-0.144740817025612 1
-0.124477364968745 1
0.244164313600094 1
0.0921951574656805 1
0.178429096574452 1
0.0592261455804279 1
-0.418393440687548 1
0.436807164059856 0
-0.291145023080113 1
0.118997867865431 1
0.252192382879229 1
0.0992403619274882 1
0.271766141390053 1
-0.3116858050777 1
-0.538101373190874 1
0.541022602533465 1
0.8080697391146 0
-0.227939413690026 1
0.231655210155337 1
0.299264579753885 1
-0.16929711685975 1
-0.0607637616535062 1
-0.0268288134438947 1
-0.397146650055788 1
0.166914840755038 1
0.0851228520782946 1
-0.026214227551579 1
-0.259700992303017 1
0.21352748912064 1
-0.196306214730488 1
-0.335561532271845 1
0.217895463056402 1
-0.155926917981837 1
0.101792897399241 1
0.0628115551082048 1
0.218576445093825 1
0.0854350592950325 1
-0.0837285676217618 1
-0.116959717825065 1
0.176932578659985 1
0.213121242222803 1
-0.344656724468957 1
-0.154099484875141 1
-0.34066188807871 1
0.21003566320694 1
0.274099876303814 1
-0.463748250215785 1
0.20028983210574 1
0.142099984922147 1
0.46266449102884 1
0.276828819910318 1
0.00753596460119704 1
-0.411475413725236 1
0.0804527361168218 1
-0.0121617192027465 1
0.117151865192748 1
-0.163456027699828 1
0.226658926233882 1
-0.0456580517664334 1
-0.220603089156663 1
-0.227028841635497 1
0.499235702096302 1
-0.14597077151642 1
-0.573267459305444 0
-0.350414104657983 1
0.239109770685499 1
-0.0566794831935382 1
-0.0279617144895775 1
-0.204233686789353 1
0.0791790663298853 1
0.0754294229618988 1
0.261892601093091 1
-0.138363150356371 1
0.610926481004715 1
0.0547482361579989 1
0.23227211103844 1
0.174284888382846 1
-0.10265788642032 1
-0.140062013396445 1
-0.040735169585274 1
0.194895840429875 1
-0.611356540613889 0
0.578247667647166 0
-0.22648510588963 1
0.115870790655872 1
-0.314657513639476 1
-0.277514923200639 1
0.210983785841098 1
0.183247570981369 1
-0.286614151731725 1
-0.17972948337061 1
0.488979193158069 0
-0.273486199579139 1
-0.141084250452784 1
-0.129124078628982 1
-0.731438814602694 0
-0.250052366145787 1
0.571422242064341 0
-0.173213086076969 1
0.354538200983402 1
0.223526707571238 1
-0.125559031975865 1
0.114270144765191 1
-0.207174108731344 1
0.485622540884903 0
0.190590395760194 1
-0.457695190766517 1
0.0288033490695957 1
0.116156510955536 1
0.0570123058226205 1
0.221054899129788 1
0.147842473811138 1
0.0543715571466756 1
0.0997987644851708 1
0.0211162027185153 1
-0.463506158089314 1
0.243389319574337 1
-0.386074636901462 1
-0.182800047780716 1
-0.00807990472177003 1
-0.271347398167225 1
0.0297980432503584 1
0.560563334166354 0
-0.41534243290879 0
0.178806894900996 1
0.246877141047879 1
-0.190505098921586 1
-0.231664324291154 1
-0.149767981761505 1
0.148071846949649 1
0.157141149225434 1
-0.302056500380713 1
-0.209799027011007 1
0.254525877992203 1
0.0244776626706588 1
0.284450665061966 1
-0.356409341300956 1
0.137590362941636 1
0.161245357202223 1
-0.179118799719859 1
0.186309846792833 1
0.0594104811077516 1
0.287876168618331 1
0.22188867050714 1
-0.0997050928036771 1
-0.0952745810543795 1
0.0332354047587535 1
-0.0445253805678818 1
-0.0524956131285469 1
0.184218580508161 1
-0.116926729280196 1
0.246858988808877 1
0.126937690761069 1
-0.0396605118466242 1
0.189416542528088 1
-0.0677329779453398 1
-0.186205958610742 1
0.487420292494872 0
-0.152647971804836 1
0.158181639774686 1
-0.210000736687067 1
-0.34585787466857 1
0.222543087822645 1
0.188711634254909 1
-0.332809339519349 1
0.00103022131280578 1
0.076536346155977 1
0.0201962678613054 1
-0.0859093939448374 1
0.00110651723110164 1
-0.0250860592677319 1
0.199897275598199 1
-0.262655103778952 1
0.410092537302351 1
0.248979484681884 1
0.369932202038647 1
0.00487438150079259 1
0.128260883439604 1
-0.48901998017584 1
-0.370981681463213 1
-0.209859318736951 1
-0.386714246141287 1
-0.166114409523005 1
0.322174327853939 1
-0.437113879138554 0
0.202774484958632 1
0.126907575106009 1
0.322668775634638 1
0.200512049905008 1
-0.158748292532809 1
0.00799567810721093 1
0.0979033389538728 1
-0.336788788078027 1
-0.309359290417435 1
0.0461398799569558 1
0.282474008423328 1
0.271095243999993 1
-0.304019547002153 1
0.281625631796358 1
0.0282069545196343 1
-0.161312739139362 1
0.137772232290616 1
0.114441213468529 1
0.175249313918771 1
0.182961944319775 1
-0.0110330542183676 1
0.259709717600804 1
-0.328435517439344 1
0.12520231662809 1
-0.202310422645987 1
-0.480261499904718 1
0.276773019821987 1
0.575289479072838 0
0.222197006867999 1
0.635643816150136 0
-0.318428650063355 1
-0.102454830491492 1
0.16197601043652 1
0.0308966538967766 1
0.182973033698256 1
0.14944614069232 1
-0.190780924768685 1
-0.327648509266042 1
-0.212568695373581 1
0.242604222032106 1
0.327071046807249 1
-0.20485546590384 1
0.32120988627028 1
0.0610050829112737 1
0.308109985184021 1
0.00498179815563569 1
0.116985689246525 1
0.146517828853865 1
0.0931419358001853 1
0.124377912653286 1
0.590620988875538 1
-0.0961794552598218 1
-0.0613591030293835 1
0.140802619055905 1
-0.0115098731032037 1
0.153655704368303 1
0.00870933907137347 1
-0.0573730536544782 1
0.340809111543267 1
-0.0769573029005235 1
0.0308918655175465 1
0.280088707178046 1
0.675626601136915 1
0.0966182250283392 1
-0.0223647821571955 1
-0.268064370099345 1
-0.0844522268150374 1
-0.0328518990755744 1
0.221046775427596 1
-0.383926760085222 1
-0.0829882160213234 1
-0.205112462308533 1
0.0170923348711611 1
-0.142227477607197 1
0.316144220777089 1
-0.157402320082141 1
0.132420911076742 1
-0.0612790733493152 1
0.379681057156341 1
0.0608688374613929 1
-0.0578036349438324 1
0.0555007589796824 1
-0.196714705409984 1
-0.381586017967215 1
-0.136868207110534 1
-0.0211012520441435 1
-0.23491228553676 1
-0.274839416977163 1
-0.0721908574004519 1
0.304664165502265 1
0.33030047995101 1
0.0504243103069107 1
0.229513255330267 1
0.162988689463166 1
0.0643495670076761 1
0.0791528657360246 1
0.057857516035484 1
0.594162427408625 1
0.284683714856597 1
0.346803863881282 1
0.724217504096364 0
-0.299917359468838 1
0.105056162987492 1
-0.0744086543561184 1
0.11440891048546 1
-0.183818666942547 1
-0.195428605237534 1
-0.18924933310012 1
-0.217699071296392 1
-0.143340496929189 1
0.134627307583371 1
0.339276950634382 1
0.0146267152591583 1
0.160068571390862 1
-0.0589991651954721 1
-0.100713513778671 1
-0.163288017438804 1
-0.223315767542758 1
-0.15683225212056 1
0.183366330987954 1
0.0874367443025736 1
-0.338287081579104 1
0.345345919913202 1
-0.138323183831269 1
-0.267494834234464 1
-0.0244337327668816 1
0.485494982907889 0
0.237154442239742 1
-0.0428368105265192 1
0.0567212541204876 1
0.0265950781199316 1
0.325173493078551 1
-0.00933997570916414 1
0.309839057067756 1
0.283888157791169 1
0.0211944259095729 1
-0.0135824562217919 1
0.27773869216106 1
0.0122104256619369 1
-0.301611929659843 1
0.0710511105419532 1
0.0562752981343721 1
0.361056459113285 1
-0.0342236232842942 1
0.151481006169838 1
-0.155287324621492 1
-0.121751718520455 1
-0.138898365824092 1
0.0484300762218566 1
0.0577448749033565 1
0.140913325277724 1
0.267172791446776 1
0.199286460107246 1
0.0305192478379087 1
-0.134572115819456 1
-0.0184972959822764 1
-0.457069236007396 1
-0.0195081056259604 1
0.375412011450109 1
-0.250164518627655 1
0.106609255819202 1
0.282110825896825 1
-0.258907109422085 1
-0.210190733839589 1
0.380870437967503 1
0.21222834057687 1
-0.202199310807878 1
-0.279247917653819 1
-0.176855447931219 1
0.56781756172463 0
-0.117486382609992 1
-0.414528586036185 1
0.0818566236822743 1
-0.000532839264589718 1
-0.267124490388638 1
-0.0551972467550407 1
0.338548239605732 1
0.134575542839748 1
0.017258858713811 1
-0.435509160817049 1
-0.0179082074249358 1
-0.0223252143648643 1
-0.182692737112059 1
-0.0580285676393136 1
0.294564853759514 1
-0.173877830130628 1
0.412903100005269 1
-0.0166002681556337 1
-0.481230292984412 0
-0.0835659657728037 1
-0.489463488715966 0
0.0951960755085444 1
0.222764447193899 1
0.147990219639788 1
-0.52075244107607 0
-0.225021886597186 1
0.0753582976179618 1
0.122082996645033 1
0.196866808851659 1
0.496351632851288 0
0.143642884971215 1
-0.511051618938207 0
-0.180621235227266 1
-0.14668309367562 1
-0.0659568798355524 1
0.310457489491547 1
-0.112081984161249 1
-0.796191089687585 0
-0.425998750667772 1
-0.121926326813737 1
-0.135557206786234 1
0.067882932554043 1
0.124512646411166 1
0.00181259142676681 1
0.250729792153505 1
-0.139089387773242 1
0.558533331470772 1
-0.772496750147739 0
-0.572129057423926 0
-0.174169814618259 1
0.153249767681363 1
-0.0744720569810104 1
-0.189968972669663 1
-0.157650033796811 1
-0.0618263840600202 1
-0.0633976736445115 1
-0.00243801901765954 1
0.0261779542527861 1
0.230255346509055 1
0.0176865622776618 1
0.341606157745487 1
0.000946433164783531 1
-0.348746580483719 1
0.0798647818466017 1
-0.154612281120036 1
-0.448906653490272 0
-0.247033519822535 1
-0.522311512214542 1
-0.434047276034702 1
-0.0371774565206757 1
-0.472546047955444 0
0.245617964207258 1
-0.220105245633554 1
0.144551415723375 1
-0.0511695374163059 1
0.346640135022858 1
-0.377818045549552 1
-0.169317599420336 1
0.0197403148703929 1
-0.265173279919238 1
0.000998732732376766 1
0.14765188603726 1
-0.125318378753602 1
-0.244566426010721 1
-0.1538630894126 1
-0.0739938433900161 1
0.403861620621884 1
0.0328473573008041 1
0.101783240215548 1
-0.0353916097514602 1
0.39333214842887 1
0.339932268708273 1
0.310791263823315 1
-0.0113593593333601 1
0.0591647428907458 1
0.0362059807671753 1
-0.197136233156406 1
0.110139596501219 1
0.104241020358616 1
0.161146700893283 1
0.229400979204258 1
-0.0392746259015782 1
-0.0467272583232606 1
0.216784919396416 1
-0.101655879865458 1
-0.321115358944981 1
0.043792870503548 1
-0.25011821786144 1
-0.380979570198097 1
-0.0428672942520826 1
-0.288899668062195 1
-0.214380283898834 1
-0.3256988403464 1
-0.118282193188978 1
-0.126437974459002 1
-0.32440838241436 1
0.364255180264451 1
0.446400320786857 0
-0.381740413755522 1
0.00403900252066556 1
-0.0270282366125867 1
-0.0138593385110699 1
-0.165112467893067 1
0.313246051310638 1
-0.046193453225922 1
-0.250109228311208 1
0.200183669797185 1
0.110364891861552 1
-0.000764237619179986 1
-0.186643310043503 1
-0.103598283274603 1
-0.229458261265845 1
0.193139047907446 1
-0.345476437772879 1
-0.00339943579680871 1
-0.224023305303077 1
0.473811504304488 1
-0.0343128913444252 1
0.00303832125267449 1
0.126329056559399 1
0.542448114196916 0
0.016955081140658 1
-0.231893456337424 1
-0.0442271492174753 1
0.334649387816073 1
-0.553028091185244 1
-0.617458765999581 0
0.171486289702696 1
-0.180389886697835 1
0.10220311994161 1
0.0847218550998996 1
0.531326032503631 0
-0.0413879284119577 1
-0.379254290695888 1
0.149889708997402 1
-0.811938992119265 0
-0.453232207042815 0
-0.00943067468642358 1
0.0684301830320268 1
0.0467142365160583 1
0.231134432688887 1
-0.0585061907165953 1
0.0848444268157963 1
0.333884154801196 1
-0.025271926652507 1
0.282372727707121 1
-0.26636361270204 1
-0.102566739702022 1
0.298036890027296 1
0.215127985585676 1
0.128941389231475 1
-0.246718750562956 1
0.0778516875683228 1
0.200401734604893 1
0.470973400503671 0
-0.0955525188762027 1
-0.0405550080909133 1
0.433029265423201 0
0.133538760361354 1
0.180071696254736 1
-0.13435561675865 1
-0.0171224803349702 1
-0.259590283912344 1
0.00247624665899318 1
0.132588783140189 1
0.492193462333164 0
0.0270230308705453 1
-0.0865112464297847 1
0.0426394522893767 1
-0.0818133255009922 1
0.199653987249177 1
-0.158910762637578 1
-0.102466837939083 1
0.231979512470304 1
0.232088806150744 1
0.118482971351134 1
0.273184791469268 1
-0.362028033299069 1
0.0893565564535222 1
0.380206694253682 1
0.374918684238596 1
0.0874003841014863 1
0.269122355803021 1
0.548355177429629 1
0.179325143010942 1
0.0590486607612052 1
-0.223752466445596 1
-0.649133075739581 0
0.0451560996559195 1
0.0331244167833014 1
-0.0263961048388339 1
-0.253990916557841 1
-0.277992484101957 1
0.0824382578650056 1
-0.488110809762911 1
0.0855626977495943 1
-0.338032013777798 1
0.00317774775491474 1
-0.287536769775227 1
0.272820054304305 1
0.253348673337017 1
-0.0145820270552945 1
0.233464811841483 1
0.097969633357928 1
0.347885631832157 1
-0.486487409889141 1
0.314641125944007 1
-0.225761778993269 1
0.394783754613334 1
-0.182840759377018 1
0.388533027554635 1
-0.143960242089173 1
-0.701945932498608 0
-0.250519818604807 1
-0.0522689828477117 1
0.0155184835594524 1
0.418030519288667 1
0.542865865828107 1
0.0813959910340491 1
-0.0560075146986109 1
0.636508007898735 0
0.27788608314926 1
0.00844526431112308 1
0.0460235876681298 1
0.127561799783535 1
0.264532687390745 1
-0.00623953544110745 1
0.125601241092283 1
-0.382258575264513 1
-0.589690768412482 0
0.00679794476456791 1
0.0622429445756313 1
-0.375447070550546 1
-0.254941547722197 1
0.499731916243998 1
0.0882959103245502 1
-0.135470412167212 1
-0.250982422083786 1
-0.399950269413363 1
0.377638119513095 1
0.461351397021457 1
-0.143270219729534 1
0.345396210805759 1
-0.172324471503271 1
0.0367655705939192 1
0.304167445376842 1
0.328669348060993 1
0.150397041467101 1
0.207781957215163 1
-0.648960338457522 0
0.0798993258367629 1
0.39785877120329 1
-0.18951476284712 1
0.339765356989423 1
0.503493447953647 0
0.142197311466048 1
0.244510908166018 1
0.299273262717151 1
0.154643665234389 1
-0.160876455957667 1
-0.0525000495541323 1
0.197505457843946 1
0.037643461513851 1
-0.490831441641474 1
-0.0913806533335708 1
-0.471568342832949 1
-0.286970093334071 1
-0.330022408722141 1
0.0596384366459357 1
0.0944145332622212 1
-0.0631164222885494 1
-0.345602834491656 1
0.319431772355145 1
0.375262880675234 1
-0.232845813617015 1
-0.134104857943941 1
-0.169497111792367 1
-0.0236075492257213 1
0.535417960515222 1
-0.247577955358745 1
0.207149088881851 1
0.216952237742234 1
-0.300732830921283 1
0.0863508783519119 1
0.0425069847799686 1
-0.182251313944399 1
0.0807654261564403 1
0.0095831755848107 1
0.0896017666063359 1
0.133627444004956 1
0.146266819183792 1
0.209813193647219 1
0.0530463877292564 1
-0.109079715727123 1
-0.531081569571963 0
-0.0400071715736216 1
-0.0960602019220376 1
-0.119463067110089 1
-0.095119001496231 1
0.124914047823972 1
-0.0249762630061088 1
-0.170112105411957 1
-0.163370598037786 1
0.16200296675856 1
0.709539782903341 1
0.482015031731353 0
0.00935348787673003 1
0.166941721343034 1
0.191187969883636 1
-0.110123999556629 1
-0.179006100786514 1
0.293375124409137 1
-0.199639388548679 1
-0.33785227804795 1
-0.100755159765822 1
-0.0936237548133174 1
0.284862206583635 1
0.0395745975183286 1
0.0280562871644651 1
0.214396370281603 1
-0.270201206487911 1
0.164175224533559 1
-0.08501232874888 1
0.278027362987084 1
0.255365524685752 1
-0.511961839347439 1
0.00328049820218046 1
-0.354478580243464 1
-0.332911451954649 1
-0.283811671543489 1
-0.238975196713963 1
-0.274350141779704 1
0.340826937862855 1
-0.078147535656781 1
0.239832701359402 1
0.217570507255506 1
-0.0779282695882531 1
-0.141422813161629 1
-0.306790693790992 1
0.352156028851362 1
0.147307291353158 1
0.638287680375316 0
0.181923853003014 1
-0.147553503142157 1
-0.41100992398715 1
-0.180289923415572 1
-0.420835232115845 1
0.133004814317583 1
-0.0631679016492573 1
0.0566436450071177 1
0.307343964564648 1
0.123628285669575 1
-0.244664061978352 1
-0.52284378372715 1
-0.160467330200359 1
-0.164027942802835 1
0.110611797064619 1
0.208772199788205 1
0.0587807898999909 1
0.0177011868713987 1
-0.124039473401962 1
0.00418714152845252 1
0.260418234713868 1
0.344340935692947 1
0.339861864016923 1
-0.0500543494902302 1
-0.31912338852699 1
-0.206388131490589 1
-0.203312167724031 1
0.0152642381375762 1
0.303315111848184 1
0.135106405374836 1
0.205262003914621 1
0.138213327376875 1
-0.0876970092901047 1
-0.218355895681929 1
0.125501332866131 1
-0.177876888898438 1
0.150149247317995 1
0.0168952392751227 1
0.159974591593561 1
0.114708787374571 1
-0.172206974205899 1
0.0355113703297959 1
0.228547542151522 1
-0.298873101388901 1
0.215741397713367 1
-0.324160259287119 1
0.179509724650631 1
0.0471156426286747 1
-0.0347658156760965 1
-0.135434693449677 1
-0.22890398480336 1
-0.483643777645815 1
-0.121139027180341 1
0.00850090959130589 1
-0.478275412899189 1
-0.169147984980229 1
-0.157347225633965 1
0.220410337512089 1
-0.437181161569562 1
0.0502553157481358 1
0.0769505675384399 1
0.182684793037012 1
-0.0847272883612978 1
0.174314952201894 1
0.251892759119126 1
-0.0986627785152276 1
-0.257059277052944 1
0.0246923379411099 1
0.196351132586194 1
-0.316255505423762 1
0.105112570842793 1
0.187553881032882 1
-0.42471880377766 1
0.158591298885191 1
-0.156685289267578 1
0.0506228254026347 1
-0.0920991241490721 1
0.0593874293670684 1
0.0332801985092301 1
0.423785959258032 1
-0.130744622735308 1
-0.440911104338245 1
0.0934585674865773 1
-0.172073802699943 1
-0.466780474481917 0
0.0329225144758539 1
0.428527278452382 1
-0.520350666172838 1
0.350413176657238 1
-0.426044409452605 1
-0.511505754349903 0
-0.052943242445423 1
0.313945166420196 1
0.20796562113027 1
-0.159609563953105 1
-0.190566693635594 1
-0.354961878763344 1
-0.267080519707382 1
0.232659302598825 1
0.156128399189906 1
-0.0702647473095426 1
0.0182431567404871 1
-0.0425641765014907 1
0.41888189215179 0
0.286644674583762 1
-0.0372467888235017 1
-0.365528965259393 1
-0.4341542353398 0
-0.0364906577666459 1
-0.0972360832098371 1
-0.587927277484604 0
-0.677726816236669 0
-0.0925133710317822 1
0.109754985174766 1
-0.227133328192963 1
0.0659589943317959 1
-0.0956933334323062 1
-0.288524175798478 1
-0.173957737194615 1
-0.401636296178396 1
0.196931650818992 1
0.0338566042397746 1
0.112913457389524 1
-0.2215824329071 1
0.501493056259866 0
0.0678613448662046 1
-0.321991256459572 1
-0.0359967437445322 1
-0.0121996747609485 1
0.152795638432964 1
0.232984158408944 1
0.361405427254383 1
0.249358921616962 1
0.104776631866906 1
0.0673840474321397 1
0.187657092557406 1
-0.165246569724615 1
0.0745529764158659 1
0.283795000168192 1
-0.54092527379344 1
-0.0575569280516389 1
-0.0439869961158346 1
0.115184126549235 1
-0.14674595510846 1
0.322345494995294 1
-0.110289987092665 1
0.395609383925799 1
-0.110271866333256 1
0.18201149370077 1
0.0649274949284406 1
0.096210636466294 1
-0.0149720672434738 1
-0.160266290952618 1
-0.10547464052739 1
-0.355750291847021 1
-0.264689769256943 1
0.259154925303201 1
0.0925893222190706 1
-0.0270817118363096 1
0.0910996492561043 1
0.407343319995548 1
-0.290797759468348 1
0.261388470214849 1
-0.0295048326545514 1
0.0294213946367417 1
0.201223516667692 1
0.00796093141203082 1
0.538611767199858 1
-0.214285927698928 1
0.00696446768808091 1
0.0415252310166574 1
-0.17360944379935 1
0.0107410387397585 1
0.15365159814082 1
-0.146921553116066 1
0.0934853710048326 1
0.306685184559716 1
0.18413923839861 1
0.0237297933195095 1
-0.3729758432817 1
-0.233285851185008 1
0.120849347747776 1
-0.799634661506123 0
-0.362943853861006 1
0.419135662933772 1
0.208752652103011 1
-0.03492725056663 1
-0.551014742693191 0
0.0846271345694822 1
-0.0935359392302639 1
0.243802240632982 1
0.388133919385182 1
-0.432744719821161 0
-0.495448437848531 1
-0.129291335676898 1
-0.0956252042899931 1
0.0671573396082452 1
-0.0419314546393622 1
0.322479402539529 1
-0.20430743660637 1
-0.0739119535693548 1
0.0914874408474515 1
-0.173830608871269 1
0.179918696470046 1
0.221381261741113 1
-0.0185055443512814 1
-0.260334308506724 1
-0.252721820731849 1
0.0609337732293658 1
-0.0322053199937938 1
-0.0565975908617519 1
0.172529137055745 1
-0.0349764564962244 1
0.136046348665065 1
0.0641343447109677 1
-0.424384988378076 1
-0.28177691821731 1
0.637693962085647 0
-0.225413906739443 1
0.253014648618762 1
0.146864277469828 1
-0.295219872391237 1
-0.153533287874568 1
0.132747270641947 1
-0.133246344177784 1
0.18652502489069 1
-0.00112124371471677 1
-0.132097451088882 1
0.176768081684424 1
0.0357854995009132 1
-0.202425694757577 1
0.115890368528538 1
-0.334892641694648 1
-0.295863931760579 1
-0.26544629651326 1
0.0729957723193068 1
0.0302065844415976 1
-0.0256022297926138 1
-0.217685292662653 1
-0.44068247803101 1
0.134944628686096 1
0.0162617746069151 1
0.526023738641058 0
0.062554998211659 1
-0.0799740142418491 1
0.0617042916346783 1
-0.097178207778555 1
0.240806470384159 1
-0.303380379795294 1
0.157726374077174 1
0.141245146483584 1
-0.305541798798428 1
-0.742488507879644 0
0.0191717937344581 1
-0.197743049003331 1
0.145314204004062 1
-0.147813391238831 1
-0.0113330088701502 1
0.157573272544227 1
-0.255706899982135 1
-0.428853094718751 0
-0.0821818615659581 1
-0.116684612042242 1
-0.0340500796784215 1
0.113488085511121 1
0.0915515233178631 1
0.297938774144109 1
-0.0515688161188995 1
-0.499476037737176 1
-0.198265048946127 1
-0.188098965908919 1
0.0811069837432434 1
-0.168855148732632 1
0.18574783154133 1
-0.511307315059755 0
0.248810498245762 1
0.123423201287443 1
0.194564919902375 1
0.292320703416611 1
0.0665458269357357 1
0.33186489288349 1
0.0146868047111693 1
0.287575721493768 1
-0.0470174421085391 1
0.106078350297936 1
0.124392579222919 1
0.329916975693974 1
0.0921690962097833 1
0.0800562327121592 1
-0.209561368190319 1
-0.316786794936334 1
-0.25549867458278 1
0.308372173175432 1
-0.510503614610554 1
-0.0719775082947963 1
0.0787961787340375 1
-0.127869721411765 1
0.0316089137167909 1
-0.0795478515870234 1
-0.192281211615477 1
0.27382951771118 1
0.375256363996033 1
0.23858025426093 1
-0.254902628103245 1
-0.0800411889065231 1
-0.112171476348063 1
0.118129577089361 1
0.0956416803151355 1
-0.269820960314186 1
-0.0825087359592896 1
0.0373671363486914 1
-0.327691509100382 1
0.512430913857695 0
0.119534950424915 1
-0.238277862476967 1
-0.056714946872456 1
0.387213983202443 1
-0.0157862799651438 1
0.0584593231748429 1
0.0188225313368395 1
-0.000978020764863419 1
0.13223598731409 1
-0.344238395101054 1
-0.0019717661483295 1
-0.112603924609777 1
-0.00910072435304385 1
-0.399338736521838 1
0.148552096395908 1
0.047225284866401 1
0.242879326748398 1
0.138308005727846 1
0.0657737419299754 1
-0.0656415483120249 1
0.371440045313082 1
0.547414805049969 0
-0.200631047382401 1
0.231601268223012 1
-0.111979709433921 1
0.164370829587154 1
-0.0666979818374685 1
-0.172313790565367 1
-0.167821061633961 1
0.0833134052849583 1
-0.453091974810257 0
0.0932736482008378 1
-0.272708360800026 1
-0.426251130359483 1
-0.203998699655189 1
-0.109108523977197 1
-0.392444658542163 1
-0.787035352464506 0
0.188599960356076 1
0.0131726370175676 1
0.0155151387108818 1
0.297815001186204 1
-0.0891288827385185 1
-0.200646382488364 1
0.653317069761526 0
0.121665265578884 1
0.297342081121206 1
-0.384601047632424 1
0.224396211041424 1
0.403403771019513 1
0.223529151441045 1
0.344914840163873 1
0.18440892130693 1
-0.279649494921861 1
0.0783059766380006 1
0.348284477594646 1
-0.187129666552383 1
-0.0624464198079715 1
0.335580328784316 1
-0.285865064748292 1
0.144784189171983 1
0.264695938378506 1
0.039682090726667 1
0.161953852085552 1
0.340510067235908 1
-0.0521875010435931 1
0.0337314619736558 1
-0.0925576346719903 1
0.0293355700014553 1
0.175745583705736 1
0.223517332980279 1
0.181508988519772 1
0.0290786392616552 1
-0.125427349419308 1
0.0894535036927533 1
-0.278916084223163 1
-0.146439253817439 1
0.479252354828635 1
-0.0818291535675296 1
0.350017894432635 1
-0.510648120434323 0
0.435252382506173 1
0.20954154551367 1
0.147307964553819 1
-0.225701636255649 1
0.0709093944958344 1
0.260706439812021 1
-0.0211347255257476 1
-0.0739397801340824 1
0.0637508046562336 1
0.159809210692804 1
-0.111361834014331 1
-0.303905564856757 1
0.0890644802540544 1
-0.151329325152759 1
-0.303346999224082 1
0.254730379325546 1
0.205815728537165 1
-0.0124404740688622 1
-0.00991874076685881 1
-0.0499777400487515 1
-0.115894809493558 1
-0.156404243787912 1
0.110862649516726 1
-0.0590124010615401 1
-0.577056303312002 1
-0.115896965967595 1
-0.00736161554965714 1
0.055294621327224 1
-0.234840808104046 1
-0.23135626923285 1
-0.273956546745545 1
-0.120036244108202 1
-0.272458350687924 1
-0.214369082403332 1
0.0831191252287373 1
-0.196864958854887 1
-0.216151825491427 1
-0.0391913324293784 1
-0.586539780668338 1
0.284907348884408 1
0.285943284250569 1
-0.127555295050966 1
0.102206198053594 1
0.142436167736145 1
0.11533763823438 1
-0.466304727357389 1
0.773923127610094 0
-0.247286306175788 1
0.215739797827441 1
0.267433991570871 1
-0.110769815107478 1
-0.516624260064624 0
-0.393308365808441 1
0.0492385568751147 1
0.687739392538087 0
-0.0436782295493862 1
-0.133980432399508 1
-0.349021789938898 1
-0.098310054250328 1
-0.191531266411733 1
0.105370068316526 1
-0.227369973899993 1
-0.0891093132309791 1
-0.141472326435198 1
0.309663211079419 1
-0.468621589991254 0
0.267962580783609 1
0.232283685176271 1
0.124293076081745 1
0.137301661171141 1
0.412761027622952 0
-0.637753627744913 0
0.152866426941496 1
0.156793409261052 1
-0.197190180400579 1
-0.105104164790374 1
-0.0545335409301723 1
0.408701208580178 1
0.0358223055455367 1
-0.126548569002288 1
-0.179534350483406 1
-0.0419661737728378 1
-0.392988754954202 1
0.0406662134235658 1
0.181358325109704 1
-0.119233428430549 1
-0.0565297038962934 1
0.0895804482245875 1
0.0392326611378629 1
0.151320980591143 1
-0.0337964274252195 1
-0.243004102390174 1
-0.329860660862514 1
-0.390872521567913 1
0.162211670361691 1
0.033788038874001 1
0.120007169967135 1
-0.263938205259852 1
0.281408830806151 1
-0.281068291390979 1
-0.132885715873848 1
-0.0569487563006719 1
0.0504121543078082 1
0.034341728358339 1
0.305535258021312 1
0.179146438893822 1
-0.618141710053453 0
-0.0961243447024744 1
0.00177569533336221 1
-0.0645137804070956 1
-0.036535256658279 1
-0.166857982352322 1
0.147170320378516 1
0.233747362282809 1
-0.50168090754693 1
-0.357051689205188 1
-0.13677133539108 1
-0.133009155157941 1
0.136378275128811 1
0.321934095819607 1
0.559396779611283 0
0.0483837650421565 1
-0.101069822298217 1
0.36903261260068 1
0.475923056797 0
0.39560025233403 1
-0.203924319118323 1
-0.0782552995323374 1
0.535407001221657 1
-0.309591267555602 1
0.47955975299196 1
-0.254681110425599 1
-0.103079669579584 1
-0.0456453640083778 1
-0.600877256731533 0
-0.304517880504278 1
0.047528865178407 1
-0.192468005540035 1
-0.0886859344379108 1
0.0788718231691277 1
-0.463097076172097 0
0.12837965982358 1
0.300104976011085 1
-0.268045967382409 1
-0.121620606959555 1
-0.0934598306733846 1
0.048176461264796 1
-0.0262957802476027 1
-0.374707026778078 1
-0.119389584431154 1
0.108393732436191 1
0.148972998444042 1
-0.212947414963748 1
-0.0892587090023973 1
0.454173104256949 0
0.0589572392372558 1
-0.168251072017684 1
-0.0963138687500615 1
0.0764428539702676 1
0.334809698648224 1
-0.219833690648551 1
-0.0386044988499504 1
-0.214614329052178 1
0.00724904304810439 1
-0.339826941391262 1
0.233305282023905 1
0.386621080285648 1
0.0525244188470937 1
0.325443492232679 1
-0.336240158133433 1
-0.0843605279511038 1
0.447704793943723 1
-0.348343639636199 1
-0.017048468252169 1
0.379652416219223 1
-0.228063362711128 1
0.268949361961203 1
0.283612507788946 1
-0.424920949684829 1
-0.172021316391398 1
0.0721302708077019 1
0.191610927916584 1
-0.27900103969554 1
-0.53150315058717 0
0.0594168200054118 1
-0.0249720114818842 1
0.12491001883623 1
-0.190417489475743 1
0.478245241271151 1
0.141107529284934 1
-0.477485283897909 1
0.249367479491738 1
-0.0966346065307399 1
0.371460904872913 1
-0.165237895001024 1
-0.126978116420154 1
-0.175931084356683 1
0.158847981656857 1
-0.122001742754994 1
0.23228216495113 1
-0.206811802465131 1
0.0322005847827266 1
-0.211859275236116 1
-0.433560187071834 1
0.417920692253812 0
0.212695225322147 1
0.656663176886497 0
-0.00622607319077219 1
-0.328196236919215 1
0.168082194102318 1
0.135061694925542 1
-0.160076227907937 1
-0.0743538072109598 1
-0.23413926936683 1
-0.0452473041997417 1
-0.0717459141353657 1
0.261975001340962 1
0.0715080201227255 1
-0.0941386020065101 1
0.0169781330650021 1
-0.107348130149648 1
0.152651449023689 1
-0.448669307303375 1
-0.377083881769002 1
-0.00567404588155081 1
0.528684163020782 0
-0.0209412136089639 1
0.416298688168567 0
-0.440923610938274 1
0.137584554439951 1
-0.00724725919044614 1
0.334839399983245 1
-0.208335062161791 1
0.370572127656781 1
-0.0655672570952721 1
-0.0154743912471216 1
0.0664604300584824 1
0.175778241614908 1
-0.270143653588574 1
0.272729374731467 1
0.293004760642762 1
-0.44000727298745 0
-0.0444394627850851 1
0.196669081623598 1
0.353568272403795 1
-0.227501386717368 1
0.180067611476877 1
-0.15246578481786 1
0.307047483846968 1
-0.195312328158905 1
-0.181663016168828 1
0.736161587578828 0
0.223883248865853 1
0.130556254364935 1
0.325448803661123 1
-0.0426074684230373 1
0.672971172720848 0
0.0419180974811177 1
-0.331376747835974 1
-0.0439625428943011 1
-0.252216844791264 1
-0.00465640996182098 1
-0.21757614430726 1
0.00825694225855238 1
0.250525795843457 1
0.231997842934721 1
0.268810418211685 1
-0.0498424540232241 1
-0.0619171818892323 1
-0.0266838889455911 1
0.0944946096096631 1
0.161440671742458 1
0.199284734519137 1
-0.0859573742505851 1
-0.151624252823528 1
-0.508325350851465 0
0.108261557906033 1
0.171405849650105 1
-0.22478419554528 1
-0.0714422789884061 1
0.236038812386618 1
-0.211393807686912 1
-0.095579953478538 1
-0.0101694974101707 1
-0.0804684971495244 1
0.331453786547137 1
-0.210303886294458 1
0.0435235928502077 1
0.10835688110149 1
0.196791762756864 1
0.0365384734066758 1
-0.443698880914927 1
-0.57752766319807 0
-0.252498848307795 1
0.164301684047178 1
-0.146514925564544 1
-0.161939815054375 1
0.0872068126583437 1
-0.311238869572807 1
0.256051826192754 1
-0.10115820466057 1
-0.0976374974969393 1
0.158722742919046 1
0.261117220783522 1
-0.30715671542725 1
-0.230639147581482 1
-0.137813528889338 1
0.0222797076244089 1
0.316930252497117 1
-0.267398935840643 1
-0.045583098342862 1
-0.148850030408536 1
0.21736863183666 1
-0.466645489533532 0
-0.11559272876939 1
0.00595896585448906 1
0.227159864093573 1
-0.106914807028254 1
-0.331090330516321 1
0.131593343634454 1
0.396622827573893 1
0.236952051684865 1
-0.0464107689231635 1
0.0109497356036409 1
0.36765082376082 1
0.131450558815829 1
-0.00426543711583052 1
0.00502371685118412 1
0.311822332783582 1
-0.341941811116872 1
0.237776802693015 1
0.249788176906797 1
0.226673372708408 1
-0.410573310800277 1
0.18513072078691 1
-0.0451210952915068 1
0.320277695016337 1
0.193007641020101 1
-0.0198479629427197 1
0.204336742896743 1
-0.195557988266451 1
-0.112601937930894 1
0.404294243478098 1
-0.315637744348977 1
-0.240597796148368 1
0.0866949081389656 1
0.023088687027336 1
-0.080664570989125 1
0.110346470808953 1
0.243269410557971 1
-0.108879427280813 1
0.0733935743180729 1
0.0786903392862102 1
-0.102452814342458 1
-0.542005430253055 0
0.291803743523952 1
-0.125684679282713 1
-0.248731366563672 1
-0.0820473326238108 1
0.0131611829395502 1
-0.215275942371155 1
0.196384317063718 1
-0.163675437555456 1
0.277792311047116 1
0.0395081961535644 1
-0.432706138576882 1
0.163490717619437 1
0.420492025836681 0
-0.454599840543542 1
0.206968276221497 1
0.228852082408231 1
-0.123126523881993 1
0.0627534031856845 1
0.253124390842919 1
-0.297843345668844 1
0.119131436671631 1
0.00151997475349777 1
-0.00432305997477048 1
0.0994218540427665 1
0.138240261237446 1
0.00659179242097834 1
0.384510938584341 1
-0.0822294224435284 1
0.334978053459113 1
0.0733343405181272 1
0.0799176668743424 1
-0.427506699014122 0
0.323659229274671 1
-0.0640497485267044 1
0.333713647625482 1
-0.0624687866763422 1
0.128985568364198 1
-0.175965305981509 1
-0.123157776434872 1
0.0852344888932837 1
0.0531866234659116 1
-0.00924658444620339 1
-0.742115847244578 0
0.217509422028235 1
-0.409737278875524 1
-0.16451359120601 1
0.195043260059579 1
-0.329848666025141 1
-0.201517293774075 1
-0.421235661504028 1
-0.051600027683571 1
-0.345603976334676 1
0.271709576706854 1
0.821465520142822 0
-0.0165121610097036 1
-0.240998125324216 1
-0.347042024305904 1
0.415155278461452 1
0.165037206192492 1
-0.0982032502436035 1
-0.0747565849940276 1
-0.0905200330063085 1
-0.196357390354659 1
0.114939011813435 1
-0.277801051467588 1
-0.111068530051475 1
0.336658092161448 1
0.478319668320523 0
0.258542856687163 1
-0.0288927153324879 1
-0.0436989925858032 1
-0.261746365948796 1
-0.177494210990395 1
-0.162141053468836 1
-0.0876044738034877 1
0.370335906475098 1
0.359187796726179 1
0.16439600039974 1
0.0858621749132445 1
-0.0285081154819892 1
0.131165890320294 1
0.0529234509672072 1
0.137353294432728 1
0.133122465401348 1
0.10610588481685 1
0.142403763793886 1
0.253136084834363 1
0.156868744755756 1
0.0851710465950462 1
-0.40043435802702 1
0.0489495098836921 1
-0.0270561527855203 1
-0.0264545697742535 1
-0.242278707393162 1
0.145129704524115 1
-0.0966586777301474 1
0.107448026079762 1
-0.307600166407143 1
-0.849005695201909 0
0.0378060351100644 1
0.0612154569936221 1
0.199993570323202 1
-0.202810148643207 1
0.168054539256032 1
0.00352892753479092 1
0.245553586720243 1
0.160376743690404 1
-0.15047957316946 1
-0.274851110342715 1
-0.226636775341324 1
0.133297060433874 1
0.0230272029194852 1
0.391141194197257 1
-0.0818567016266987 1
-0.0198544373016752 1
-0.181285971110196 1
0.703867528028368 0
0.206727990444328 1
0.116213522881809 1
0.0115396998834833 1
-0.00131460850860136 1
0.286173230029734 1
-0.0501489738067257 1
0.00353664154902897 1
-0.367322369888071 1
-0.494110252251309 0
-0.127521961183737 1
0.268580599601234 1
0.415966565841411 1
-0.0256751510908221 1
-0.338305439211922 1
0.188277732924199 1
0.740903868943285 0
0.297197519135732 1
0.249568559058534 1
0.123953486504807 1
0.348411028646565 1
0.233161675740258 1
-0.271745742398489 1
0.0219555002513468 1
0.342462206750994 1
-0.161484903889779 1
-0.276086899375846 1
0.233615882738265 1
-0.188467888721258 1
-0.1189848109035 1
0.322795304962752 1
-0.358884193665187 1
0.22841983791464 1
0.239999880884176 1
-0.0484435578407758 1
0.065698475541008 1
0.155760372676869 1
-0.141940039136635 1
-0.29721566229088 1
0.0292862721826823 1
-0.730374817203734 0
0.30772564669636 1
0.242288246624067 1
0.0336347321021274 1
0.308861630864862 1
-0.239509429629457 1
-0.213235633864342 1
-0.0970141576419822 1
0.339913552922847 1
0.16256008475776 1
0.00303222415285567 1
-0.236943941673622 1
-0.399253271008174 1
-0.222899921034513 1
0.135408244924406 1
-0.165182556902588 1
0.00185838979134184 1
-0.16589626808008 1
0.353704801273529 1
0.114358182940734 1
-0.0285950534037672 1
0.413577174438543 1
-0.104934476388531 1
0.0132254218720292 1
0.145681930728158 1
0.030660559339926 1
-0.0143563518767814 1
0.458720646814311 1
0.181928468799388 1
-0.311392307322937 1
0.156722093318514 1
0.596012960462984 0
-0.0503800946834991 1
-0.021838929405564 1
-0.190566776630647 1
0.604835101304183 0
-0.356659564334663 1
-0.305197036356743 1
0.433067089473285 1
-0.42396897337723 1
-0.274878315656946 1
0.191575377429577 1
0.0300990025799429 1
-0.291213552589634 1
-0.485102559739891 1
-0.498552727547327 1
0.0841610325254682 1
-0.629304676970854 0
-0.320652957496839 1
-0.154228238636038 1
-0.0870735392853865 1
0.284138336899546 1
0.18501706952617 1
-0.395495399460164 1
-0.29739386329795 1
0.141999920363663 1
0.0297236112449559 1
0.230832763118749 1
-0.121989535292804 1
0.533456949892776 1
0.083438628400611 1
0.252715650371709 1
-0.034590839299089 1
0.0795216972567435 1
-0.614252886737562 0
0.029981830303106 1
0.222422707513917 1
0.0831943028122553 1
0.298237997748588 1
0.0497944030771715 1
0.0126890281095975 1
0.0812402740714216 1
0.286295494797353 1
-0.121829067306141 1
-0.47491246944625 1
0.0106934143248776 1
0.230966422173156 1
0.529639277208109 0
-0.0492546430767491 1
-0.0642084864053068 1
-0.0919199428404019 1
-0.1049121942474 1
0.285788813814949 1
-0.227257867579166 1
-0.226801238165144 1
0.14016584608386 1
0.113763592544643 1
-0.644483836269446 0
-0.0414559753849861 1
0.0420006123091839 1
0.252641876577437 1
0.267205368780454 1
0.107855411715073 1
0.219291540315195 1
-0.270792387861814 1
-0.0650706104120902 1
0.390721838127459 1
0.343999865638456 1
0.370088177780401 1
-0.229345522757506 1
-0.0255972492918413 1
-0.0259596758222426 1
0.124847336678102 1
-0.102408964840231 1
-0.0715885115153731 1
0.0536779128025662 1
-0.0295538627578631 1
-0.467269967020489 1
-0.239065417616879 1
-0.122382529564183 1
0.153815110545533 1
0.175647430951558 1
0.0117110841592304 1
0.029455212504545 1
-0.110130236499369 1
0.276539799343314 1
0.0792925160948227 1
-0.536318547332607 0
-0.0338449372550467 1
-0.011021131716375 1
0.186232214252105 1
-0.255130668712523 1
0.0180232656017709 1
-0.312938449927084 1
0.201515681867558 1
0.144458781743519 1
-0.163412154798252 1
0.167601314873091 1
0.308017531389135 1
-0.0278159689699748 1
-0.503845831562164 1
0.384617401315068 1
0.0271761872761884 1
-0.329266518254714 1
0.0193037618025376 1
0.33410248775106 1
-0.135637407591084 1
-0.480868654038877 0
-0.471568817037696 1
0.107067858733242 1
-0.238616142863975 1
0.155043745365028 1
-0.127658066488996 1
0.386321062452144 1
0.254519494677127 1
0.0253036325814329 1
0.233706454230383 1
-0.474016195336228 1
-0.154128332277674 1
-0.266690565202236 1
-0.193032711862087 1
0.467845518967466 1
0.148334233400492 1
0.295793945239665 1
0.148133848017831 1
-0.160449939630165 1
-0.45017169629435 1
-0.0577343600384578 1
0.204534075960969 1
0.393649515311082 1
0.147722009384843 1
-0.104313578665494 1
0.425445099597321 1
-0.450069334845393 1
-0.0851538415858762 1
-0.0309468160002168 1
-0.0126363610798005 1
-0.618006429421451 0
0.155321205534262 1
0.367840803024493 1
-0.218714534784731 1
0.146923425669269 1
0.0533021985687083 1
-0.216264641950859 1
-0.241459779164697 1
0.473545674496659 1
0.116279516979509 1
-0.0231637849662891 1
-0.204506197280005 1
0.0508607055692934 1
0.0213548472244071 1
0.0567815781635045 1
0.0964496982723985 1
-0.0188529079299718 1
-0.0361862664927238 1
-0.514162403774728 1
-0.142131130565791 1
0.380168688213391 1
0.342898525067581 1
0.250619908329786 1
-0.174881725859477 1
0.237585161348147 1
-0.00218905494666163 1
0.551237315460902 1
-0.195216794942225 1
0.450157560051021 1
0.438619753275245 1
0.36094284009103 1
-0.00245084006456317 1
-0.0258330739954203 1
-0.467277402741138 1
-0.166372047407822 1
0.127047331826269 1
-0.151768774766784 1
0.381146113181852 1
0.0115624684317045 1
0.0384056658482419 1
-0.209467074392089 1
0.094916069928319 1
0.0543693990612788 1
0.172583038073891 1
0.104385380465076 1
-0.32744874222554 1
0.447835102895367 1
-0.0130261779677917 1
-0.323737612718344 1
-0.107862674302704 1
0.00695146161045032 1
0.500580623931367 1
-0.34631382363106 1
-0.274739866998193 1
0.52587157350594 1
-0.579984447431905 1
0.118720276771677 1
-0.562663986210111 0
-0.0846150983962924 1
0.183715381782003 1
0.237401909335639 1
0.250613706713564 1
0.122158005358391 1
-0.0379849491765171 1
0.15048694037571 1
-0.0557116980590308 1
0.181720832898808 1
0.381334221123975 1
0.219376435794346 1
0.252689041279699 1
0.000835709252632141 1
-0.20452216842243 1
-0.170608116598378 1
0.061005790474322 1
0.563294227411244 0
-0.284438990357888 1
0.284514196453892 1
-0.232033674437228 1
0.517399845310104 0
0.293563579452902 1
0.127035642451903 1
-0.254522126981501 1
-0.295104525073109 1
0.123441717867021 1
0.277983973108476 1
-0.0516498434749698 1
-0.141822122245436 1
-0.0193577401657226 1
-0.302540239540323 1
0.220790448423561 1
-0.209053116397246 1
0.167681647605802 1
0.154483461635638 1
-0.139886380036403 1
-0.0788995506269399 1
0.200875535565312 1
-0.258177960324412 1
0.35506891957211 1
0.263536403441202 1
-0.036957036910874 1
-0.0432770569798567 1
0.0904672173417838 1
-0.267167451237291 1
0.296590505276479 1
-0.426290326349733 1
0.357900935098094 1
-0.00548176405168142 1
-0.129137456282126 1
-0.019794235107653 1
-0.301173939692414 1
-0.0129303500691497 1
0.0315069172486485 1
-0.246274639730162 1
0.0382602947439516 1
-0.148429469632904 1
-0.0373259293941072 1
0.102736049349939 1
0.0546968817494661 1
-0.541926743569129 0
0.193064965250603 1
0.4542393859147 0
-0.0286144157192423 1
0.0233609762169918 1
-0.0201802065071551 1
-0.246441906988186 1
0.125604385827122 1
-0.281702398909616 1
-0.125283392485907 1
-0.0153477277321738 1
0.175326092693816 1
-0.144171200059134 1
0.136663278943621 1
-0.118030023096069 1
-0.0504747017224861 1
-0.0585530515326949 1
-0.151633473263235 1
-0.228373343332513 1
-0.37554486918921 1
-0.0956235947816765 1
-0.453265036476416 0
-0.0306573704797088 1
-0.140873431946703 1
0.265225027463264 1
0.100639125434049 1
0.335626953060111 1
-0.111492049044349 1
0.146773060456696 1
0.146200556224081 1
-0.00469791771445249 1
-0.0561681663245582 1
0.0868831242712488 1
-0.364153259205003 1
-0.0249470217363522 1
0.504331719245865 1
0.182794498553691 1
0.284934598012446 1
-0.162451279013709 1
-0.00299939020465273 1
-0.248476288883647 1
0.0193704358933874 1
-0.345273918099631 1
-0.348065276230322 1
0.0212869381649826 1
-0.0137357322226294 1
0.0319941434001551 1
-0.505721953435654 1
0.239450595550397 1
-0.214781319232255 1
0.0126118322018324 1
0.109922452429515 1
0.123485579659455 1
-0.0641862077647678 1
0.151902132656418 1
0.0618051314390968 1
-0.200548063855059 1
-0.289580385035272 1
-0.100667183608401 1
0.0747248014125433 1
-0.03637919484225 1
-0.275481808851795 1
0.0659751414677831 1
-0.193773129620837 1
0.359322191889344 1
-0.242552234899349 1
-0.583467112900359 1
-0.334537476345752 1
0.318705751686267 1
0.0453260560768479 1
-0.124210534703626 1
0.0727742776535609 1
-0.00542825216251826 1
-0.335604003577571 1
0.206674397067395 1
-0.545204364937003 1
-0.134645375204566 1
-0.431207577691884 0
-0.219010765855816 1
0.171812452303461 1
-0.0218036773608465 1
0.240383666468365 1
-0.224188501411835 1
0.593246074806622 1
0.114815105830968 1
-0.0202738800920262 1
0.119523713914979 1
-0.172535677675476 1
-0.286940137906203 1
0.0033279102414915 1
0.0529579630220234 1
-0.068510224289361 1
-0.143370603377394 1
0.0596333389753292 1
-0.132021652780421 1
-0.306329703801553 1
0.180872069023556 1
0.0367543813925458 1
-0.0152595297009014 1
0.173993517475157 1
-0.04456049607677 1
0.13670929515022 1
0.155513184129891 1
-0.0808717320950403 1
0.66681360653078 0
0.0943482627966134 1
0.229200154654924 1
-0.243307990783882 1
0.280400467953369 1
-0.236777882868102 1
-0.256277594361922 1
0.319460783728239 1
0.352620581006128 1
0.212549002375384 1
0.211671308949463 1
0.323717965452234 1
0.325932957130346 1
0.267792904215235 1
-0.233815009471767 1
0.259696038631295 1
0.0208035321418877 1
-0.0866442627899465 1
-0.0984877261771405 1
0.43060113575308 0
0.130547853880938 1
-0.316748867249879 1
-0.27392645312529 1
-0.341605470684422 1
-0.310450537944155 1
-0.320483516371534 1
0.258089613740664 1
-0.173466072038453 1
-0.112643477002477 1
0.0531453476059739 1
-0.232533950777046 1
-0.680373564476969 0
0.0376899156805668 1
0.104039163996293 1
-0.0778010061412632 1
-0.374541725519594 1
0.606808150945672 0
0.189461476765999 1
0.187177503432077 1
-0.0341317715676891 1
-0.264114561788298 1
-0.260165987757658 1
0.352574671663064 1
0.387849609668354 1
-0.0494200154305029 1
0.106590507345649 1
0.0446249431307151 1
0.287394113962855 1
-0.25947044014176 1
0.314879834159229 1
0.239085081353162 1
-0.115368445733729 1
-0.122686936918772 1
0.105643723341302 1
0.330035815579309 1
0.485593694907001 1
0.0795017083671031 1
-0.0210634012418847 1
0.0466237571472442 1
-0.407256838352248 1
0.326736080053996 1
-0.347567595010744 1
0.0290850678144013 1
-0.128175368171958 1
0.085448827476475 1
-0.313614459285431 1
0.00671193346123025 1
-0.153930053581743 1
-0.0898281013672616 1
0.0272799282104976 1
-0.156634257853119 1
0.183402580058766 1
0.115149539553095 1
-0.234469758314855 1
-0.320868533523899 1
-0.281746765056143 1
-0.253301706261088 1
-0.389064274378945 1
-0.344383594901165 1
0.249912678149445 1
-0.332929206509663 1
0.239235391842296 1
0.133822926838171 1
0.0311447151868101 1
-0.038707872193715 1
0.35863135588901 1
0.00588019216390317 1
0.040553250700526 1
0.0725072295154156 1
0.266411983808746 1
0.0459138276441807 1
0.246815710237319 1
0.473667201641724 1
0.0706011137358289 1
0.102928282562223 1
-0.198538485701782 1
-0.340461291151622 1
-0.376398438961609 1
0.0238453704871381 1
-0.0751324727347309 1
0.126476326449688 1
-0.0873524468141645 1
-0.14173082668838 1
0.165253775379433 1
-0.129983478236708 1
-0.169860419620367 1
0.170760033272101 1
0.183454435527961 1
0.294877124288644 1
-0.312830377349197 1
0.497624147044665 0
-0.47416144663398 1
-0.0250563288452649 1
-0.101029035746396 1
-0.238526904542234 1
-0.395400475498321 1
0.245581991637176 1
-0.134791695182161 1
0.15101383895323 1
0.61044751615374 1
-0.104090739178011 1
-0.226062769724165 1
-0.333367912446754 1
-0.0858438165818775 1
-0.315859749673296 1
0.135923011173067 1
-0.297630123984231 1
0.269496497097383 1
-0.0796132139041441 1
-0.165074448313981 1
-0.25408905527049 1
-0.104012070054881 1
-0.156224765849298 1
-0.274959938062698 1
-0.39874728162791 1
-0.113435049434229 1
0.628487819165927 1
0.226138309427646 1
0.193287201451372 1
-0.0916921520838247 1
-0.349643380314737 1
-0.178828703189887 1
-0.119937754361002 1
0.011265142107071 1
0.356466471472582 1
-0.00570146181509822 1
-0.358370450754897 1
-0.0967621480547014 1
0.261095110572118 1
-0.0696859190659346 1
0.151606932128098 1
0.0631607515458048 1
0.227206641744879 1
0.185903733689236 1
0.409366498265689 1
0.119135506667076 1
0.0181945711245825 1
-0.168166127904821 1
0.312079070020259 1
0.0373054083148029 1
0.60164187964761 0
0.269604400033327 1
0.447988090345757 1
0.00216801106962744 1
-0.0164824697517155 1
0.199456255723678 1
-0.116036595378436 1
-0.427593794964273 1
-0.1336153138541 1
-0.0200596349890494 1
0.424906923139712 1
0.410487386712241 1
0.267723458901447 1
0.304368600816517 1
0.358298813018133 1
-0.289074440854027 1
-0.246077694423683 1
0.103326884616295 1
-0.250127256320406 1
-0.0293545333156461 1
0.0766379424694588 1
-0.168191336659676 1
0.246869215611715 1
0.131753655482486 1
-0.0338137689087357 1
-0.402012808409826 1
-0.266087052902673 1
-0.322535800290543 1
-0.156492274034545 1
0.223938102717447 1
-0.324823454424044 1
-0.457603758847424 0
-0.235455113803927 1
-0.488028596169031 1
0.175358611518851 1
-0.299744701881128 1
0.336957987784281 1
-0.0361586726653458 1
-0.526527918449453 1
0.266305996010623 1
0.192677769626974 1
-0.0939920836463296 1
0.176399105110815 1
0.26861349563095 1
0.0184184513739097 1
0.0470012786493763 1
-0.0495642385511322 1
-0.16891919755085 1
-0.102258304648329 1
0.148760427508176 1
0.331301205380901 1
-0.0175262183104219 1
-0.246928645804499 1
0.346352847573325 1
-0.336572674018577 1
0.156354759691381 1
-0.475708311624869 0
0.251229531403046 1
-0.0809701491206311 1
-0.148065523954262 1
-0.178896319406974 1
0.423534056939933 1
-0.155638406362317 1
-0.183756467933595 1
0.0823115131637469 1
-0.437936281966024 1
0.204469738175617 1
0.483683850072674 1
-0.196457981582986 1
0.130470808745798 1
-0.189973042652777 1
0.358710431282446 1
0.105568773243012 1
0.289524549270969 1
0.104836927170298 1
0.0778740781469986 1
0.130191503237574 1
0.280687203137404 1
-0.324518458885575 1
0.102278725293309 1
0.403520943644847 1
-0.0328386417729886 1
0.067931091210117 1
-0.279923570670484 1
0.359992294608048 1
0.521596413939684 0
-0.188977608420888 1
-0.661592916660486 0
0.0780070902417679 1
0.165276386516321 1
-0.341663050389316 1
0.0697744293300722 1
0.103746978023049 1
-0.064762368470836 1
0.00201624549258861 1
0.522641052735429 0
0.0699525059090073 1
0.0884532858598073 1
0.0570200620303086 1
-0.00164990555501178 1
0.052993821429083 1
0.03595619672492 1
0.12228391503724 1
-0.0970115985655727 1
0.25715052792072 1
0.395670879373457 1
-0.342392723801349 1
0.0170952267108782 1
0.432424748614252 1
-0.31177639021376 1
-0.124518630520386 1
-0.210548807620007 1
-0.257569738431427 1
-0.0175672055956458 1
-0.539626788048264 0
0.307195374246744 1
-0.148780067428618 1
-0.367302175322394 1
-0.0299362096216725 1
-0.0255874312580037 1
-0.113802263056447 1
-0.177468706861819 1
0.0870509132919791 1
-0.117488686121307 1
0.408267637114769 1
-0.0672158015018325 1
0.061822472330655 1
-0.318770230908255 1
-0.231200131735742 1
-0.0656375271113453 1
0.155244014181828 1
-0.141531376723026 1
-0.0195845998147036 1
0.210730362898048 1
-0.0658986918236161 1
-0.217116275163896 1
0.0206029579561881 1
-0.0277662968113288 1
0.150813896467689 1
0.0333542911288794 1
0.0562700334589819 1
0.338879728835958 1
-0.247293166320348 1
0.158897220715948 1
-0.293683129058653 1
-0.193746838533619 1
-0.37160880912289 1
0.370843849738763 1
0.0986772797930698 1
0.250520960510366 1
-0.839606800148888 0
-0.0385238096475662 1
0.210389430676136 1
-0.218364271694029 1
0.105657148637949 1
-0.242892619078228 1
-0.312239453559505 1
-0.0226101399150912 1
0.209434458247862 1
-0.218455102257904 1
0.238257209836447 1
-0.0776419229622491 1
-0.0452814837928267 1
-0.0490877786283052 1
0.0585914760047338 1
0.0305191903656586 1
-0.230398077876223 1
0.0312156283298674 1
0.0564326424769195 1
0.0954666537555792 1
0.204946993941818 1
0.134517806491275 1
0.306550040138864 1
0.152146698977238 1
-0.0316916421617909 1
0.199836348325342 1
-0.30357951461928 1
-0.498222953313976 1
0.560292739735763 0
-0.0355425302604884 1
0.182439294436049 1
-0.305653746660764 1
-0.0365567481693025 1
-0.0174263053700902 1
0.169662478414398 1
0.068594041983788 1
0.110174252270595 1
-0.208917318554771 1
-0.249098498553228 1
0.220117021933754 1
0.334736213841523 1
-0.165336507044576 1
0.372701375919646 1
0.27423627764328 1
-0.236735578713966 1
-0.418770402835323 1
0.227696173875443 1
0.220421851735867 1
0.23234365221206 1
0.276656952882616 1
0.346507223930568 1
-0.0834546344982515 1
-0.336078313702294 1
-0.115934142675089 1
0.0532862485235369 1
0.168380099325201 1
-0.133472334060247 1
-0.2940910912838 1
0.0844167692685398 1
-0.351370736098642 1
0.509078040960945 1
-0.158320256316098 1
-0.0221158404489539 1
-0.281457471611466 1
-0.255374729854674 1
0.277356460203576 1
-0.401437193616867 1
-0.152521315283253 1
-0.385415493238752 1
-0.163884769823075 1
-0.231868322818278 1
-0.119802894417197 1
0.154522990249086 1
0.171020078363289 1
-0.0316909717499148 1
-0.0879444121267278 1
0.125807181956169 1
-0.452364519667448 1
-0.12901338233448 1
0.115097719001516 1
0.302477331274486 1
0.173602620574954 1
-0.0347135201572086 1
0.130526906186276 1
-0.21708916216873 1
0.440293630683637 0
0.543403379494276 1
0.0493897035277577 1
-0.451864326087311 1
-0.100166200520729 1
0.36326077835649 1
0.440445899010253 1
0.412948613552057 1
0.0598084373897742 1
0.236596315738636 1
-0.0636593244322752 1
0.151979481295341 1
-0.486082029599622 0
-0.0145197722284276 1
0.337373592220827 1
-0.482933433642768 1
0.34459622647151 1
0.020364444156338 1
-0.0412931517425735 1
-0.312753657103931 1
0.0791546703808351 1
0.0722089037937018 1
0.172379332173638 1
-0.23559915520248 1
-0.179743034589797 1
-0.369379975776518 1
0.295729687043253 1
0.0447998312472798 1
0.472900103803649 0
-0.07361441066598 1
-0.0675596736154753 1
-0.482082691071265 0
-0.0493368375041366 1
-0.35813077022908 1
0.245687126118785 1
0.600156522478224 0
0.16696086981595 1
0.0092734226330499 1
0.0946895367165395 1
0.404427185977791 1
0.483634753610446 0
0.0431818511477884 1
-0.0549160203442581 1
-0.220355477926051 1
0.271473886303295 1
-0.383544205686398 1
0.0986435464324651 1
0.147275778500902 1
0.202640788413643 1
-0.420060483175701 1
0.32108540760451 1
-0.196673534946535 1
-0.00843990397870319 1
0.332145326046134 1
0.180443524903098 1
0.356033323124785 1
-0.234965524016065 1
-0.365651238301161 1
-0.244936169956083 1
0.0436404948732424 1
0.161388004722938 1
-0.0888530328966515 1
-0.47402653018536 1
0.189838859259726 1
0.0444324094736959 1
0.145304187629296 1
0.30233672235078 1
-0.435412489886362 1
0.366297661092039 1
0.0100261581558664 1
-0.0843866059319986 1
-0.442307477387432 1
-0.12103014250454 1
0.180426744088638 1
-0.366633970261159 1
-0.315155723979959 1
0.147190614038188 1
0.345176328623291 1
0.344961213195011 1
0.304612023622711 1
0.45021790872288 1
-0.254043906148546 1
-0.314931880067975 1
-0.488094728020596 1
-0.147604411816672 1
0.15779025624924 1
0.145754773935077 1
-0.207530777917188 1
0.38949064458968 1
0.0369115845939039 1
-0.180259387909798 1
0.133416914473081 1
0.282659059515439 1
0.303873344078073 1
-0.250409531675135 1
-0.117518673980221 1
-0.234161605330746 1
0.132960966670554 1
-0.0250550550176751 1
0.28716622238661 1
-0.175452434554221 1
0.0673460039223382 1
-0.0361204336183142 1
0.0352993534998936 1
0.14745838341455 1
-0.0682136941608887 1
0.618240583632553 0
-0.130256239301301 1
-0.139445408816407 1
0.355201274073278 1
0.255248036974692 1
0.375832376036419 1
-0.129263557629989 1
0.103682768845626 1
0.207511868795923 1
0.281763724662929 1
-0.179353428265791 1
-0.0722189383718734 1
-0.77670204316486 0
-0.214337687372188 1
0.488488537633304 1
-0.438566812431936 1
0.225571460300154 1
0.471450300163618 1
0.494403940835323 0
-0.332659894011418 1
0.273608247691392 1
-0.136014964579265 1
0.302440536231515 1
-0.651497728318486 0
-0.0576761163541983 1
-0.166766763373889 1
-0.603849067320971 0
0.534826472020736 1
-0.113009175836795 1
-0.139041185649287 1
0.187779630075527 1
0.00326852801080225 1
-0.254276569474416 1
-0.33531377448766 1
-0.0137788451190762 1
0.0489540568814103 1
0.161526313715494 1
0.200474332503463 1
0.16855005354974 1
-0.654388448146704 0
0.682120100641798 0
0.209494284533616 1
0.0537792546143743 1
0.368512879495225 1
0.216224457256285 1
0.227526893307361 1
-0.490033078782078 1
0.0600238774382604 1
0.295362513247007 1
-0.0537922051805626 1
0.147692311114417 1
0.155834804383301 1
-0.139984710244894 1
0.287670243200614 1
0.256186835523309 1
0.124945787413592 1
0.0814326666009199 1
0.164803758378445 1
0.114368692861648 1
0.0348327821017807 1
0.381745744109216 1
-0.0437721164547519 1
-0.0690911301895821 1
0.0588030311683258 1
-0.0605497491312759 1
0.351782302945997 1
0.501060184117624 0
0.282717597443787 1
0.0730323900488064 1
-0.162172510016308 1
0.208334859536447 1
-0.0340981864743398 1
-0.0579298153091924 1
-0.346615874861173 1
0.47040751034728 1
-0.16599650907036 1
-0.377501309161836 1
0.298895838523226 1
0.21675632599483 1
0.179949908644668 1
-0.0724587611047485 1
0.100024242069754 1
-0.155413906737442 1
0.0599285687831463 1
-0.00929277448347952 1
0.185728269635564 1
-0.219361355766705 1
-0.0234843517998421 1
-0.100159019533155 1
0.431536793144285 1
0.356154368083462 1
0.153622629346915 1
0.313065471272351 1
-0.0951267354699091 1
-0.0954831424767774 1
0.147936770630719 1
0.0174284195510772 1
0.27040301421592 1
0.0380809495825337 1
-0.0771068306361282 1
0.160741404342726 1
-0.051563947869614 1
0.103845855925522 1
0.195081120815163 1
-0.022688278736181 1
0.0253968166066324 1
0.310033187175277 1
0.202305345902328 1
-0.172142480394008 1
-0.639664295132086 0
-0.328075148998502 1
0.362554669370586 1
-0.00853057382918973 1
0.0653603670896058 1
0.0785879658043377 1
-0.0981652920202761 1
0.195659949943615 1
0.194274082563422 1
0.225715030463304 1
-0.253970388336248 1
-0.234032437498743 1
0.151246373621803 1
0.200817210980957 1
-0.490100505774617 1
0.151825664278517 1
-0.136809694361485 1
-0.261434642327666 1
-0.106461124681875 1
0.309222785751633 1
-0.0922293445146642 1
0.14866788419738 1
-0.448274849949434 1
-0.167268055675543 1
0.603647163325244 1
-0.0122058464285464 1
-0.0307916194344115 1
0.221232376132848 1
0.642405252091836 0
0.263569538069119 1
-0.299712842144722 1
-0.425493009422932 1
0.153744734326959 1
-0.275569602055487 1
-0.264608452793156 1
0.127102725676529 1
-0.0620060795528083 1
0.0106266277663503 1
0.50879307196088 1
-0.111636641243676 1
0.387030978414272 1
0.248669884191423 1
-0.174844480040021 1
-0.364728613013911 1
-0.155416201622381 1
0.227671525259772 1
-0.282307087290478 1
0.408835708588152 1
-0.324469851722707 1
-0.122114842802182 1
-0.0822169245957673 1
-0.231417733526114 1
0.113604408180266 1
-0.314220972825466 1
0.150354515216092 1
-0.329880057940057 1
-0.225555155485367 1
-0.261645160429555 1
-0.525810014811853 0
-0.151751810840551 1
-0.0832939151397497 1
-0.0537032955790497 1
0.376802930967389 1
0.158530799696571 1
-0.482570945321806 1
0.45755470685886 1
0.00420410627950308 1
-0.00928830127888431 1
0.0595037224377283 1
0.2455619488119 1
-0.220478138332958 1
0.0323190419615161 1
0.125802692722588 1
0.287308900886505 1
0.125378850231691 1
-0.258543839751041 1
-0.131183113976123 1
0.0626431021165 1
-0.0235150272234113 1
0.39953664451868 1
0.162272158513076 1
-0.622970350163724 0
-0.0955302499605572 1
0.097908612568568 1
-0.228364824026952 1
0.100553394227699 1
0.228178053974759 1
0.056933174693006 1
-0.190584115424951 1
-0.218784157591597 1
0.305478821248182 1
-0.12386328091337 1
-0.178939237664471 1
0.044849872297745 1
-0.177322833694393 1
0.35653009139644 1
-0.139081789771305 1
-0.223583615299113 1
0.0787231185529869 1
-0.0558639325645447 1
-0.187436255846756 1
0.174941485871274 1
0.00421924385608196 1
0.0678138734718792 1
-0.387339064477783 1
-0.45301908680885 1
0.444386551212836 1
-0.0718676614330107 1
0.0119847265516107 1
-0.177884320224047 1
-0.109411020263794 1
0.284075960309205 1
-0.287185468031528 1
0.236280403492285 1
-0.0989083849987926 1
-0.1148481535312 1
0.230497936860791 1
0.164627821442085 1
0.181530687681834 1
-0.166457104308079 1
-0.272894491750407 1
0.184341991417551 1
0.0552474541988512 1
0.173833568272034 1
-0.0485344179171477 1
0.0879455789945851 1
-0.304844141993497 1
0.00346174786858509 1
0.0964065503865646 1
-0.187582020425348 1
0.127972868132756 1
0.0213185635396126 1
0.0793191396114464 1
0.154928359845192 1
-0.217776369055867 1
0.279958116161281 1
-0.12938136362529 1
-0.0369577594793872 1
-0.260754004113154 1
0.0762598551215764 1
-0.390119417745609 1
0.256014613620664 1
-0.249194979557933 1
0.057717762367534 1
0.281102077716281 1
0.278237306448082 1
-0.496899659319531 0
-0.572327107809108 1
0.159694320002012 1
0.149041192560956 1
0.234986918317339 1
0.0550129218970418 1
-0.213917472313015 1
-0.176545028073523 1
-0.330823186571223 1
0.335776545470526 1
0.298577989997138 1
-0.0440527465056776 1
-0.532220826331596 1
-0.106994400610663 1
0.31173506754059 1
0.102880337957782 1
0.37480342794255 1
0.0740255606303162 1
0.124439807231686 1
-0.247526141923696 1
0.0237489886898278 1
0.229722964869379 1
0.197121359371976 1
0.0832419859298352 1
-0.416609987533644 1
-0.0246859146946649 1
-0.577922636456598 0
-0.255988980635949 1
-0.438457028820579 1
0.431657175490246 0
0.00253754382966141 1
0.0381950984713454 1
-0.0862589310891285 1
0.159067932218874 1
0.000960370200966426 1
0.232478361513118 1
-0.137179595026029 1
0.18655369276014 1
-0.319140641587022 1
-0.189225076958399 1
0.0465503854930499 1
0.116835193507393 1
0.687343937229177 0
-0.193601973662134 1
0.186013079250366 1
0.320789136211952 1
-0.11565383025962 1
-0.0144584881664892 1
-0.0021612092061703 1
-0.0696502239584631 1
0.0532546731531658 1
0.0515829059538784 1
-0.0603235070866644 1
-0.0902930162903294 1
-0.415442863009325 1
-0.129812964610168 1
-0.229045871898039 1
0.312609475891171 1
0.246512124916531 1
-0.0996813616218198 1
0.0693615833789567 1
-0.212160204058459 1
0.148334040034362 1
-0.0231841996243811 1
-0.250517653242742 1
-0.138096668961392 1
0.118829123069373 1
-0.248578449636704 1
-0.368508563708852 1
0.242404412883533 1
0.0473509906279859 1
-0.0758277106070991 1
-0.0454554823498236 1
0.319968405016541 1
0.354630190364453 1
0.310301998612294 1
0.359480117606913 1
-0.264067714220482 1
-0.105383950014005 1
0.10573671362549 1
0.250452916320701 1
0.0441603945870176 1
0.218481342338592 1
-0.265637059378165 1
0.128036935549931 1
0.225888828762757 1
-0.261806529991814 1
-0.35787924287849 1
0.158957993862778 1
-0.296308192876305 1
-0.190148345045785 1
-0.290343832912163 1
0.237233805728234 1
-0.493818043292946 1
-0.088818578224246 1
0.117499680711884 1
-0.568755180227345 1
-0.191918727784935 1
0.00403847029300355 1
-0.0638768818966417 1
0.221430129295277 1
-0.204454720208369 1
0.0383748557617718 1
0.135010181727076 1
0.198318573643884 1
-0.296114048867401 1
0.0493378949510423 1
-0.0888529103978513 1
-0.455205706873172 1
0.455029683397465 1
-0.0431644325086833 1
-0.155605047935001 1
-0.327475831116147 1
0.220887086730529 1
-0.124159186272955 1
-0.213910938286737 1
0.363981507170379 1
0.526989698081034 1
-0.290702373091708 1
-0.238087633674635 1
0.129929221310527 1
0.0273411282838721 1
0.25289916206983 1
0.00852998650716372 1
0.383246669353573 1
-0.142075965110786 1
-0.00176627978787012 1
0.673145500936096 0
0.228248912855247 1
-0.320709967480277 1
0.0850545773073923 1
-0.115863939146031 1
0.0992608627905116 1
-0.286271695190902 1
0.0169166398585148 1
-0.323211024568953 1
-0.0497042699805081 1
0.224428936166137 1
-0.0850819373470286 1
0.201657309489811 1
-0.286161516995225 1
0.418168627761067 0
-0.0850122282581008 1
0.0583013461747298 1
0.170263950408519 1
-0.0777094159348547 1
-0.311537996111128 1
-0.0203239819014582 1
-0.000907860120728271 1
0.407954785355095 0
0.106012891075272 1
0.520512984686083 0
-0.482724051402968 1
-0.0958667864697173 1
0.0856481469578812 1
0.308312453619682 1
0.10458616149712 1
-0.504148884669733 0
0.0939762618127752 1
-0.0104100885856575 1
0.158485665972044 1
0.171547684310169 1
-0.191690284806754 1
-0.258992555815189 1
-0.0141914979239889 1
-0.162493327167975 1
0.154310557954843 1
-0.219268361840896 1
0.388644934679543 1
0.340482933254406 1
0.159626300193667 1
0.111352404076501 1
0.254008257501895 1
-0.206256417402477 1
0.349491164015995 1
0.0819961305919392 1
-0.252340864599978 1
-0.125583958900372 1
0.403288869339621 1
0.22374690567654 1
-0.0240630049915514 1
-0.182550980265929 1
0.320762458764532 1
-0.401105502293832 1
-0.0715392344843834 1
-0.206742847770394 1
0.168785035769687 1
-0.0959529418142351 1
-0.140253542720206 1
-0.0179368182174739 1
-0.337580516498588 1
0.02979743434085 1
-0.0955554200058686 1
0.0152310121199619 1
-0.000394585295903027 1
0.151882275293242 1
0.145129992054486 1
0.159159292595956 1
-0.31842834169825 1
0.201433961345322 1
-0.0457752680524875 1
0.0425290685126054 1
-0.380084401512618 1
-0.0548037259052353 1
-0.263568672521279 1
0.0694737812165449 1
0.169732508646016 1
0.00738569149973069 1
-0.623648463908123 0
-0.280601829713514 1
-0.109843358473415 1
-0.050181721686771 1
-0.122386743664677 1
-0.154314972308119 1
-0.052064531482229 1
-0.227636094374297 1
0.68402533448863 0
-0.649623542044949 1
0.153097818317514 1
-0.156918538657048 1
0.400822544205361 1
0.144298458976205 1
-0.129189078919203 1
-0.221749615584976 1
-0.0221293264305946 1
-0.0844730936020733 1
-0.187525347223336 1
-0.177544997864036 1
-0.0434764902368524 1
0.248620678503176 1
0.502548530603106 1
-0.240747344526039 1
0.335627174209812 1
0.43839776789047 1
0.086259421324675 1
-0.0197126146641779 1
-0.0135945004549606 1
0.289277207276991 1
0.0909602151831204 1
0.143753824502383 1
-0.179493379648041 1
0.118565021557868 1
0.507216569522812 0
-0.0906429409291203 1
-0.367289779481641 1
-0.0909009430971585 1
0.346648827294794 1
-0.460585400546291 1
-0.0902077676562256 1
-0.206125840614346 1
-0.531349844008112 1
-0.0266987233337466 1
0.23572772554545 1
0.319078380251259 1
0.236300475004741 1
-0.253944746664099 1
0.139555841771427 1
-0.0642508521891114 1
-0.108088796824622 1
0.0443319215330477 1
0.17939886050248 1
0.0643086087645298 1
0.0313389515701547 1
0.209996588173865 1
0.108074599953295 1
-0.418618182062243 1
-0.0448715465483679 1
0.34538364438346 1
-0.455314452436705 1
-0.397429198575902 1
-0.565297285974981 0
-0.261005525067294 1
-0.204043202717199 1
-0.0170496139150238 1
0.293416776473268 1
0.187752208977276 1
0.176145278569367 1
0.0062006190999471 1
-0.0914405773027992 1
0.256404421521936 1
0.203216206744438 1
-0.94055506587076 0
-0.270125113207506 1
-0.271261077136261 1
0.029489965532438 1
-0.023683080162322 1
-0.0286980173915658 1
-0.14102877139131 1
0.0917134228099816 1
0.0600102222598914 1
0.0564726192323302 1
-0.532495874228956 0
-0.0296539837700318 1
-0.184683243653274 1
-0.110347145236899 1
-0.0248007519675903 1
0.0808579644883642 1
-0.0837396110634898 1
-0.472782193055435 1
-0.189851143138669 1
-0.116051888962403 1
-0.221074512730881 1
-0.289190279358266 1
-0.138979024559226 1
-0.243260640434023 1
0.410246133285032 1
0.165484514265761 1
-0.0221114984478547 1
0.12111269390759 1
0.00423979517333721 1
-0.0639194715718309 1
0.264390591462571 1
0.274329145941051 1
0.246370340148944 1
0.132201494995327 1
-0.00889766981509871 1
0.0761661879862882 1
0.230272952406825 1
-0.0709082761435892 1
0.00887559354333192 1
-0.244706037882521 1
0.774530974638677 0
0.00578092600597735 1
0.382153631972513 1
-0.297452402065606 1
0.14145741900448 1
0.116723509776125 1
-0.1984629816227 1
-0.25223143163141 1
0.0575044848580138 1
0.338194282017039 1
-0.608430614731293 0
-0.0883519671692164 1
-0.0228621073431184 1
-0.0244311595996587 1
-0.285196987247612 1
0.0708202524016201 1
-0.0148512292021037 1
0.590547368434246 1
-0.0758821417129336 1
0.448724684777432 1
0.416225330078735 1
0.0825115604191531 1
-0.138381750981248 1
0.027766879362832 1
0.232880280599632 1
-0.0827723032867866 1
0.2706611568842 1
0.069742503904223 1
0.463021403596103 1
0.269003590421406 1
0.120931292107525 1
-0.367918568818834 1
-0.249460784429859 1
-0.223831448743442 1
-0.248059085740722 1
0.100533081498378 1
-0.0694969662359913 1
-0.285597458399352 1
0.0879007054904574 1
-0.0982935193020405 1
0.0731195668409776 1
0.17613392548555 1
-0.410877268550176 1
0.201553911666427 1
0.114264752508704 1
-0.285820831466663 1
-0.23451504872269 1
-0.207768092176435 1
-0.168282554086406 1
-0.422902009218604 1
-0.0591769663727551 1
-0.148644154260505 1
-0.264473411033258 1
-0.135452124943421 1
-0.253150461246228 1
-0.0673407092547521 1
0.20386251128241 1
0.467063135288783 0
0.105365885039267 1
-0.374256645425657 1
-0.104216038178434 1
0.515472498254069 0
-0.0447464554513212 1
-0.400212257071313 1
-0.28361413863654 1
-0.129869054181899 1
0.0456282502453191 1
-0.024182745477614 1
-0.685648096085792 0
-0.0683384217538495 1
-0.17229025054691 1
0.374905330947289 1
-0.432247165374028 1
-0.333521486994924 1
-0.147306607522705 1
0.258037137278765 1
0.101227933647651 1
0.164373875085578 1
0.0212122845398647 1
-0.225902202443961 1
-0.122031799200108 1
0.0684347476085754 1
-0.130661201187408 1
-0.142179123618252 1
-0.0993458376643928 1
-0.00173358473817957 1
-0.523586469761249 1
-0.0771889342014243 1
-0.213059483877846 1
0.203246032876243 1
-0.498478051611261 1
0.0029456364723265 1
0.463648138676954 1
-0.245537282262605 1
-0.119133675125632 1
0.245191300358402 1
-0.337256613629253 1
-0.314683176917425 1
0.267995837654849 1
0.153534590528613 1
-0.081166705992407 1
0.100917051940039 1
0.251519056218651 1
0.240863046351327 1
0.410748846475045 1
0.010039476804769 1
0.209360740629027 1
0.00700621535172236 1
-0.140538699966069 1
0.112807605808595 1
0.350824302554042 1
0.217242485309607 1
0.0523339573226251 1
-0.302977610757192 1
0.188813979178708 1
-0.570786168586006 0
0.195424294277565 1
0.299071559807079 1
-0.0624941454865331 1
0.206734211205042 1
0.0777455129063964 1
0.0684833889742874 1
0.147499864985799 1
0.0980850784858222 1
0.178368297676363 1
0.562053467737526 0
0.262196775894512 1
0.0619421836046194 1
0.183439933047735 1
-0.271259126222423 1
0.197514871367215 1
-0.0830652761883748 1
0.250614849577466 1
-0.0883719323933772 1
-0.293426884171367 1
-0.105846962884597 1
-0.0505291963258757 1
0.042218798795622 1
0.166957295473459 1
-0.0250896665216888 1
-0.00773959563614103 1
0.0203910594125112 1
-0.178842497143476 1
0.33285678074644 1
-0.308924102052721 1
-0.0855404304461351 1
0.016836871941439 1
0.367684901350289 1
0.494837248373758 1
0.0742326068519853 1
0.336083825038232 1
-0.0284520325990853 1
-0.0527579507885589 1
0.0131556451507095 1
0.11639109455876 1
0.172493079633203 1
-0.0392106996891596 1
-0.00789369984439892 1
-0.0539471309265974 1
-0.11743150888875 1
0.124011161435698 1
0.115200339498599 1
-0.113698376572759 1
-0.149925753714988 1
0.146918095904218 1
-0.23592799086646 1
-0.0414616483802074 1
0.250710331108765 1
0.413734810153048 1
0.272927244904805 1
0.107734747884087 1
0.0842678963183239 1
0.166431617086205 1
-0.0787169717417345 1
-0.170743824328699 1
0.0223043238176935 1
0.262004444632265 1
-0.310473229286103 1
-0.249913015799224 1
0.104225796369289 1
0.018795222817106 1
0.403943749516387 0
0.100403554652695 1
-0.485409464109165 1
0.0122686393431037 1
0.267000541083114 1
0.193347078363199 1
-0.326595763373792 1
0.193531464357352 1
0.17956429376394 1
0.341608877553037 1
-0.157979416808984 1
0.567406625250115 0
-0.206664481578641 1
0.118084029149213 1
0.155241631256837 1
0.373675980543831 1
0.0783832522724617 1
-0.245088386619224 1
0.0263541883291902 1
-0.194554903437741 1
-0.0904418409418066 1
0.25746003658046 1
0.000362526941647331 1
-0.101504609633434 1
0.344234492211952 1
-0.29770965971366 1
-0.244910505929452 1
-0.0150125851954003 1
-0.0108466940969328 1
0.162169311759176 1
-0.148838185466622 1
0.183328396201404 1
0.0633475391890307 1
0.757310241705103 0
0.122667664484529 1
0.326493918663042 1
0.360842109810922 1
-0.446167972431663 1
-0.511538339417395 1
-0.02225604546323 1
-0.391320240711107 1
0.0280841523635115 1
0.421882392375723 1
-0.164380983176607 1
-0.294542519425107 1
0.00729514972274465 1
0.187320403995124 1
-0.08974922895118 1
-0.226616117929446 1
-0.196055861003686 1
-0.283298232446892 1
-0.208368761316485 1
0.17127560931114 1
0.0788219393933526 1
0.0112604503719075 1
-0.113861448986363 1
-0.442377007414043 1
-0.380321519760254 1
-0.327821642807705 1
-0.354599163356618 1
-0.1928124684534 1
0.0778512507584852 1
-0.0318497444511078 1
0.482644435259069 1
-0.573839866859896 1
0.0630620010825237 1
-0.242739010011554 1
-0.580528397594512 0
-0.21848109690174 1
-0.134365443197072 1
0.186487623078644 1
-0.648501902772205 0
0.0141520143971883 1
0.589067522952154 0
0.0315375842975015 1
-0.0714625010018975 1
0.436846786116875 1
-0.147958376381724 1
0.147311431592259 1
-0.457443254817111 0
0.231028081104903 1
-0.249720065301408 1
0.392223947046222 1
0.346523197572755 1
0.298319254856455 1
-0.145108466377532 1
-0.205259701738589 1
0.130234513415684 1
0.201539868880246 1
-0.123470201320863 1
0.0109157723711133 1
-0.221680967089646 1
-0.293180925352374 1
-0.231501123191223 1
0.0055840375345412 1
-0.108632072988859 1
-0.263417227214091 1
0.272435359713158 1
0.195384696932385 1
-0.681858620748528 0
-0.100369348838682 1
-0.225761514919009 1
0.236536656126999 1
-0.0852244160476549 1
0.290130713703982 1
-0.166179014686715 1
0.347402048078984 1
-0.273164273328794 1
0.241557364806082 1
-0.224059478342945 1
-0.0851005505280974 1
0.119345502502979 1
0.184695619803541 1
-0.0827098032540426 1
-0.120588009831425 1
-0.159367847420573 1
0.0383874946380455 1
-0.589712366876695 0
0.16829171921216 1
-0.0944165494526 1
-0.00858662100808738 1
0.00708663007514987 1
-0.0196770457515226 1
-0.191642197668771 1
0.364634697749407 1
0.0372070735947494 1
0.032450167075337 1
0.285153384748933 1
-0.26238159486684 1
-0.316715492859959 1
0.030795539237503 1
0.277801266953815 1
-0.268805992394949 1
0.272963175519713 1
0.403296434895458 1
-0.161779769457691 1
-0.0776012724637174 1
-0.258179929385324 1
0.0587059228369828 1
-0.320426824851044 1
0.443827265167047 1
-0.404489981204326 1
-0.243802652259344 1
-0.249908539200412 1
0.186277021637967 1
-0.394630767150831 1
-0.197779897275068 1
0.193500081460967 1
-0.201015233499656 1
-0.262608653537386 1
0.238835933197354 1
-0.345106628613769 1
-0.264798944928351 1
-0.360913325992509 1
0.361960180285974 1
0.258499190087802 1
-0.0628310842302091 1
0.20707552404061 1
0.725951198375838 0
0.407927793962805 1
0.124891168384092 1
-0.124431422011182 1
-0.270863313541478 1
-0.135633037573167 1
0.000950699017127764 1
-0.359693127500651 1
0.0766800842777078 1
0.178181283630235 1
0.143108288950973 1
0.0503842029596168 1
0.00252096420269042 1
0.17524690272948 1
0.326182545249543 1
-0.191975598416601 1
-0.326866397193393 1
-0.116183559190697 1
-0.301966191242298 1
-0.553659139182519 1
-0.0775906888419178 1
-0.118357252778232 1
-0.083017155145622 1
-0.15159014082154 1
-0.176794418862561 1
0.114545993617259 1
0.263503242012471 1
0.539550199498197 0
0.334647998331848 1
0.216356515608223 1
0.181292107099096 1
0.0111223836844263 1
0.217914820985366 1
0.17986216704534 1
0.505516643431357 1
0.426553029877664 1
-0.0327806263118909 1
-0.304715388093953 1
-0.584658136531942 0
0.506532930317878 0
0.313375012950632 1
0.159643207463615 1
-0.0171614897698635 1
0.238370500453719 1
0.356990722577291 1
0.050097588194397 1
0.425707426189804 1
-0.0124384762582288 1
-0.0864347912115749 1
-0.165537673317346 1
-0.603514699549748 0
-0.224764065245811 1
-0.212844934461538 1
-0.308105916568409 1
0.215752804983817 1
0.163875677013266 1
0.246038362323671 1
-0.25873630234204 1
0.586996156670149 0
0.0864193634215836 1
-0.447360268400737 1
0.234570815637438 1
0.407177969834174 1
-0.322098735832966 1
0.396176048112692 1
-0.525048359428928 0
0.146106407492257 1
0.145695975622988 1
-0.292198252077641 1
0.0912001024482 1
-0.137042893833829 1
-0.0251906811440407 1
0.11543134324325 1
0.369907011762618 1
-0.0441409392773034 1
0.391184328567422 1
-0.192362930159208 1
-0.0211292897868267 1
-0.155397783039619 1
-0.0380477970894005 1
0.151709237970932 1
-0.171979756592222 1
0.466231014802878 1
0.107247486283098 1
0.195670079978364 1
0.0861354509273855 1
-0.0693936749978358 1
-0.106164886640001 1
-0.430048700502031 1
-0.0808108072885136 1
-0.0183925118634528 1
0.0823926260502131 1
0.216729947879703 1
-0.327646259779357 1
-0.124386744402199 1
0.0973069864728268 1
0.217326542798426 1
-0.201846003999208 1
0.455995102388846 0
0.112564518451836 1
-0.509247562090781 1
0.215622183897715 1
-0.0399508615237457 1
0.0644169421451276 1
-0.159279977527758 1
0.339911378619036 1
0.496522398642374 1
-0.0386589117789736 1
0.0865711201442697 1
0.04600952571798 1
-0.0177978852161506 1
-0.189190337585974 1
-0.277212158984054 1
-0.0625387189088527 1
-0.469498998419942 1
0.213681539145012 1
0.238656984902613 1
0.134140570171656 1
-0.290948566644894 1
-0.1055879229824 1
0.115076157708588 1
0.135581825443804 1
0.0941714516825545 1
0.239567037552642 1
0.0872493934986414 1
0.12693343728082 1
-0.0766087801132724 1
0.260694457302284 1
-0.140688609993696 1
-0.184960232658484 1
-0.0546891314019053 1
0.269702829935708 1
0.204680694518407 1
-0.253652749981182 1
0.00278952179404281 1
-0.0181831255440129 1
-0.234591447346303 1
-0.146839788935349 1
0.0813432951601689 1
-0.419838105431501 1
0.343311471856306 1
0.127599625906354 1
-0.45043775721211 0
-0.166172981958057 1
-0.624296375280632 0
-0.221111054905773 1
0.104433058240527 1
0.292130655911991 1
0.342644205236562 1
0.181135699089249 1
-0.0437324746592366 1
0.10147081235014 1
0.451301928947182 1
0.254078048254768 1
-0.543675096957667 1
0.0453458823794656 1
0.103293164703349 1
-0.0210090353289336 1
-0.16512618559869 1
-0.320362244775965 1
0.245254524092264 1
0.235326323432285 1
-0.145457240097843 1
-0.221259829603485 1
0.0969336769328658 1
-0.24673094381211 1
-0.702232868477293 0
0.0905560844064272 1
0.0289620916632024 1
-0.239072044845388 1
-0.0531847886129096 1
0.180154050088851 1
-0.268791366423587 1
-0.274234753243572 1
-0.255401350237165 1
0.274553213893203 1
-0.390846687312865 1
-0.203079251799153 1
-0.206215171722506 1
-0.262335828465503 1
0.283767559151004 1
0.0338136117664865 1
0.217707662053371 1
0.364408661932031 1
-0.575331265409019 0
-0.0726040911589058 1
0.00379462097579035 1
-0.093566826896309 1
0.145232968957693 1
-0.2453512217389 1
-0.125448811818301 1
-0.321925269335186 1
0.116818693003728 1
0.560501310701751 0
-0.00732020173324158 1
-0.139238559282829 1
-0.458956980038277 1
0.0138692539703508 1
0.223413702642209 1
0.0161694436640277 1
-0.0315857991012542 1
0.0142571211398098 1
0.0827970556081746 1
-0.169768582164824 1
0.160137024498651 1
0.127525291269623 1
0.0106498299590549 1
-0.39879043875032 1
0.226012605996433 1
0.0920104292118168 1
0.063799992642473 1
-0.497273100408519 0
-0.176361417992039 1
-0.127534081375005 1
0.371114031196028 1
0.244464027213425 1
0.0518801852359994 1
0.0900271316871678 1
-0.559719339836562 0
-0.470003122684469 1
-0.224677939161045 1
0.290316513596459 1
-0.260780072399912 1
0.145425688467957 1
-0.299972947478694 1
0.100042248638842 1
-0.00820814542940584 1
-0.0312022622288366 1
-0.428745637357607 1
-0.615828660047273 0
-0.145414489612314 1
-0.1006807632309 1
-0.161620299457835 1
0.334768826685279 1
-0.207562242095864 1
-0.281415902975457 1
-0.180231963418496 1
-0.212752121068437 1
-0.273353605325495 1
0.16017884167065 1
0.137988269757776 1
0.25547583761018 1
0.0558829512916119 1
0.273368383101294 1
0.169071610767148 1
0.26705351542918 1
-0.286769455017619 1
0.398956168880916 1
-0.0102855916453761 1
0.462842587302513 1
-0.117138364734192 1
0.145828035257047 1
-0.169381241821468 1
-0.143836506469859 1
0.235558986237207 1
0.205912631356379 1
-0.309528752084111 1
-0.153473338533479 1
0.0860097900291963 1
-0.162015431904504 1
-0.179684809979819 1
-0.239485133119293 1
0.265564002602187 1
0.594063194135192 0
0.592119387003734 0
-0.192631129205931 1
0.454371600831129 1
0.10652536856965 1
-0.49045107773427 0
0.133685717917037 1
-0.0403761473849669 1
0.129170301908115 1
-0.383615328103442 1
0.00886853183702541 1
-0.220257565506161 1
-0.0568262609833818 1
-0.0574930075564295 1
-0.142503179641895 1
0.124486801936221 1
-0.0578503949658934 1
-0.127712085184972 1
-0.150568806456085 1
0.613025644107285 0
0.0058745607099359 1
0.215153265883987 1
-0.117325988272857 1
0.145495843907702 1
0.185312765784277 1
0.160938924164849 1
0.0548496128865987 1
-0.293984808241884 1
0.213516069997494 1
0.224219134645404 1
-0.359295084357153 1
-0.0269040975761842 1
-0.338842303149717 1
-0.122445566623962 1
0.171444718164577 1
0.338349906325805 1
0.454489832534085 0
0.0562611446927415 1
0.175672468793693 1
0.00631863712841086 1
-0.0211978682972064 1
0.185966290622677 1
0.293061017920548 1
-0.793049068191102 0
-0.377124387135205 1
0.0444238135342864 1
0.207276542866449 1
-0.893069730165909 0
0.202588085521242 1
0.290357792018724 1
0.255199388272008 1
-0.428094288701162 0
0.149901796826608 1
-0.00877733443225411 1
0.0704250530963791 1
-0.323185289481699 1
-0.0875916549162154 1
-0.33233305639088 1
-0.178582623468016 1
0.13245109600132 1
0.035436244794864 1
-0.527096214986028 0
-0.0972679761668257 1
0.0508773892574093 1
0.108129422545156 1
-0.484797242050611 0
-0.0235498384673926 1
-0.0011604221220225 1
-0.0739005559884923 1
-0.0551677791971792 1
0.252534087285491 1
-0.540093763589849 1
0.0821902768756771 1
0.239059601146596 1
-0.0162708801655354 1
0.0311282119646052 1
0.294585579823901 1
0.060356430809284 1
0.173998448300333 1
0.149025771582505 1
0.0118991349393926 1
0.0816516870403543 1
-0.255431971774301 1
0.208922780040563 1
0.0695413013905197 1
0.286401074890864 1
0.0552441818447004 1
0.511887213765624 0
0.0956991130934445 1
0.301682081188975 1
-0.451712679146906 0
0.00135727179562289 1
0.115873668283668 1
-0.437094273516751 1
-0.627519260038183 0
-0.0489868489630281 1
0.616979084383259 0
-0.0445760025637038 1
-0.285059421831978 1
0.401502142422267 1
0.236596312336969 1
-0.0441520408180146 1
-0.796542625643259 0
0.0523814453040753 1
-0.201605614738388 1
0.210762074123128 1
0.0947684018000834 1
-0.479610485283807 0
0.0616946287681425 1
0.0396977259163525 1
0.51509705826863 0
0.239844342979966 1
-0.240351398967384 1
-0.0975824879396612 1
-0.477463429968213 0
-0.110994809178007 1
0.157840259108285 1
-0.0617292826170811 1
0.164340586573095 1
0.254756202244193 1
0.0266540606329478 1
0.328895620439571 1
-0.0796540880475125 1
0.15679169557998 1
0.0207077440424932 1
0.123366091605545 1
0.30074007332675 1
0.313757064341962 1
0.146131934755803 1
-0.244043812944507 1
0.615460197797969 0
-0.245077400275093 1
0.125467023123391 1
-0.459987457447628 1
0.178762300416192 1
0.198367977814532 1
-0.110112004846664 1
0.0618250450148112 1
0.214316752693094 1
-0.0620844673196878 1
-0.203353711973569 1
0.225565111095759 1
-0.318125087782485 1
0.20599097302926 1
-0.342800074884908 1
0.364516339366442 1
-0.0147597883120925 1
-0.197328479930023 1
0.295139581935571 1
-0.10366830692276 1
-0.169383486032075 1
-0.349265304947687 1
-0.140911459022833 1
-0.0625422567908094 1
-0.183938998705333 1
0.429041822388751 1
-0.0695647831027369 1
-0.00226210756922054 1
0.211513059203824 1
-0.00243782749954864 1
-0.24452294221602 1
0.224488290873388 1
0.144541625726702 1
-0.0129967906833067 1
0.0562208997344749 1
-0.0676559011830242 1
-0.162329033338733 1
0.074750307023653 1
-0.221203993849223 1
0.420070186014908 1
0.148084904120737 1
-0.0018924437547032 1
0.0980232438569647 1
0.49165626547012 1
0.104588243230813 1
-0.0379381338967206 1
-0.328606449464501 1
0.0380265880685707 1
0.190890253580303 1
-0.104717412700199 1
-0.322336354666046 1
-0.158746019823369 1
0.0619302730327912 1
-0.0930921722956176 1
0.211697605375617 1
-0.173120601016211 1
0.863977039711987 0
0.0999396138445121 1
0.145114557359239 1
0.272623066751796 1
0.567813330592941 0
0.0976366516116409 1
0.0881654310260236 1
0.165671024706449 1
-0.159424750700236 1
-0.313583116374713 1
0.475465038319441 1
0.52662627325855 1
0.391885388033404 1
0.0584336452160424 1
-0.0426279227536224 1
0.240572605980829 1
0.404409335157792 1
0.306304972973691 1
0.0605546125537178 1
-0.591008824239711 0
0.347140812940563 1
0.0947555581614223 1
-0.0349649941930543 1
-0.498790248355649 0
-0.345902518426539 1
-0.213351746027766 1
-0.220644411113669 1
0.149521764413009 1
0.172498511712506 1
0.0740552799184504 1
-0.402472774283446 1
0.195291429908256 1
-0.0833410462541908 1
-0.117975401809515 1
-0.215504542888492 1
0.253062727949439 1
-0.00148230925907587 1
0.0688667977639175 1
-0.132315137303763 1
0.0463255210017903 1
-0.0608205030163342 1
-0.00309810727698796 1
0.373482805374036 1
-0.0539669962498842 1
-0.0223740738337919 1
0.61988572612453 0
0.184232324904123 1
0.00222266210098333 1
-0.184666370820349 1
0.0965486150857314 1
0.220709421254985 1
0.375407907525291 1
0.0439045932601173 1
0.29441285596294 1
-0.0917424893942428 1
-0.239652662287923 1
-0.017395801594064 1
0.376010456107802 1
-0.138727308182127 1
0.366392632206241 1
-0.203463418488899 1
-0.521295850891056 1
0.316872225122892 1
0.028713055552428 1
-0.229599450022092 1
-0.0385355931648004 1
-0.307940176382461 1
-0.149812722784094 1
0.308429995596784 1
-0.0237479577712224 1
-0.00821843553334947 1
0.0876962686623683 1
-0.214118714594162 1
0.453602237298225 1
-0.172205584508914 1
0.0658055587045354 1
-0.277079232174492 1
-0.0736325243456815 1
0.0271832147683242 1
0.363399193054213 1
-0.181050716864576 1
0.0872469924739145 1
0.0496685657261158 1
0.167474554244923 1
0.517520497061841 0
-0.0373620621579126 1
0.0777637957193273 1
0.259150434446472 1
0.164090293680761 1
0.105536637139548 1
0.00147653776693453 1
0.0780158364272993 1
0.229351017508648 1
-0.399436628431797 1
-0.215748427238635 1
0.49091320280865 0
-0.243474418228654 1
-0.238893968986884 1
0.0796905176272466 1
-0.247882151067498 1
0.171901549408395 1
0.213716404910424 1
0.214705543705982 1
0.195489463106763 1
0.195485045041097 1
-0.514815693470956 0
0.5089068491956 1
0.0547501795775121 1
0.0871300788334221 1
0.0736627222847378 1
0.206993160710583 1
0.0987351348886547 1
0.158595677079405 1
0.326838193074877 1
0.227012729363491 1
-0.279251674675573 1
-0.0844297567112681 1
0.110563862038908 1
0.0540482382205578 1
0.111379771755897 1
-0.00264758103786409 1
0.0842508279538561 1
-0.503059607087956 1
-0.0626569476105293 1
0.139831809890887 1
-0.326818936343779 1
-0.127644547166141 1
0.510344298175338 0
0.162449654919079 1
0.117413103988379 1
-0.0963750317678001 1
0.416526582124823 0
0.213496247953639 1
-0.467781498850618 1
-0.242880975613411 1
-0.127900813142663 1
-0.13220748765547 1
-0.19250862062237 1
0.0283268266179862 1
-0.407632759085818 1
0.102536227656744 1
0.101517608526431 1
-0.0420459681290798 1
0.0411476974529431 1
0.575681440577383 0
-0.402480018336415 1
0.457520887894457 1
-0.099729678672767 1
0.425343364956059 1
-0.308822712893341 1
0.0670119586428898 1
-0.341195316360897 1
-0.163726458216887 1
-0.110675173221806 1
-0.285003491582079 1
-0.269860756055351 1
0.360198931587474 1
0.257751279198774 1
-0.326582159368975 1
0.345860247985631 1
0.00222658696216843 1
-0.0630325210928998 1
-0.1703023272167 1
-0.118182831596611 1
-0.366428391841261 1
0.0115854816400318 1
0.500646829206275 1
-0.308856905669188 1
-0.366946832569278 1
-0.17931813435454 1
-0.0967735471049215 1
-0.0374479845562224 1
-0.372075273224146 1
0.0496387136126446 1
0.0641731978435571 1
0.170247907466022 1
0.44476475631199 0
-0.301493074872545 1
-0.0968818736554183 1
0.556004107904789 1
-0.174311188941586 1
0.159329048055603 1
-0.48902006713952 1
-0.126480757544259 1
0.31326395545904 1
0.416296271032463 1
-0.0983376411274001 1
-0.167891500021823 1
-0.253961092991782 1
-0.0333873652584476 1
-0.0530631604881957 1
-0.0850692432078187 1
0.215656281185459 1
0.0349055624648066 1
0.0929431639154716 1
-0.000874250413179289 1
-0.10328898695486 1
0.0927322526787341 1
0.258704915253161 1
-0.0152903986281085 1
-0.217831028908356 1
0.22166520504154 1
-0.263056236481369 1
0.472060338145231 1
-0.410015126802471 1
0.0468726591178449 1
-0.0279187497552506 1
0.140512944097008 1
0.587131345768776 1
0.243276330386474 1
0.219236433358746 1
0.253849232064392 1
-0.311694279475309 1
0.12564145091974 1
-0.16858449365279 1
-0.192738319794195 1
0.175538588466898 1
-0.029218303078825 1
-0.074834837878155 1
0.400418892209562 1
0.0424763643978877 1
-0.165639072837212 1
-0.725912185539575 0
0.392499662897717 1
0.073842868293552 1
0.487324658065812 0
-0.036322182772196 1
-0.0607075506839731 1
0.190555079015821 1
0.393462703508168 1
0.156783273600186 1
-0.179575924026347 1
0.154355150881668 1
0.3716856641415 1
-0.0427979414793873 1
-0.0550586084731189 1
0.00466348066703913 1
-0.0963480382556826 1
-0.272685128707598 1
-0.0600772717183476 1
0.540032641041705 0
0.206035011711203 1
0.241266942498999 1
0.13362192673463 1
-0.110876353217436 1
-0.262583352377476 1
-0.131603781045832 1
-0.11775186139953 1
0.0204442166322446 1
0.0154863721821665 1
0.447673478184936 1
0.145059307593396 1
0.250661644530487 1
0.0877990418991624 1
-0.184284917713609 1
-0.177067888554776 1
-0.103249288009384 1
0.465902463203221 1
-0.373320037408309 1
-0.412970691001194 1
0.0728807851262959 1
0.133237855322548 1
-0.191558788362878 1
-0.0226462161162677 1
0.203155726194047 1
0.346805551285686 1
0.0357564768688528 1
0.0351154723322194 1
0.114620190004497 1
-0.27562298003936 1
0.138010290815124 1
0.0131526350490086 1
-0.659101462858083 0
0.0984453821132101 1
-0.337143728972274 1
0.0296747982535076 1
-0.0673357375243796 1
-0.199407716043318 1
-0.0373314591107793 1
0.00464225149685299 1
0.440638772484773 1
0.0799612810510606 1
-0.293268154552935 1
0.0758719545495326 1
0.333062741974551 1
0.357695238197008 1
0.0114526041898944 1
0.236570686476752 1
-0.027866966578453 1
0.209318118247169 1
0.0793610703967658 1
-0.0730148379915141 1
0.167786896155849 1
0.148419442120348 1
-0.236737447512661 1
0.132047381562564 1
-0.136403515193901 1
0.130505764231057 1
-0.0457225558136341 1
0.0975332106451167 1
-0.106065422847821 1
-0.466282021617211 0
0.285713680924179 1
0.210284339601221 1
0.0496576869626582 1
-0.195962587024816 1
-0.0445113051573022 1
0.126209289027783 1
-0.124196307577219 1
-0.0962551773300247 1
0.0530327499850616 1
-0.142772571932341 1
-0.181308329779273 1
-0.168448266582594 1
-0.196971927129048 1
0.0718411023634297 1
-0.320285308301448 1
0.496597779886522 1
0.122658483157753 1
-0.702270438366901 1
-0.115090449013278 1
-0.00125988625433751 1
-0.220272539875011 1
0.0694638137375938 1
-0.215442299598877 1
0.352077238600604 1
-0.211067273457398 1
0.0789601175325393 1
0.0538718985512147 1
0.0532272755781515 1
0.127350894844926 1
0.134762647703928 1
0.268621462416584 1
0.0760998577801334 1
0.30525702185135 1
-0.477652918993077 1
-0.170623484360187 1
-0.0988618548311739 1
0.0897181573565222 1
0.442390809547739 0
0.142223406046315 1
-0.250941629806767 1
0.0564049771236994 1
-0.14803230624255 1
-0.308348487081433 1
0.208695662607768 1
-0.342728797331605 1
0.105260072160476 1
-0.0731596724250588 1
0.0162902768503349 1
0.0125384835199977 1
0.00918239695672264 1
-0.222402719742779 1
0.0788244507452591 1
0.0804357848137529 1
0.00946532399023083 1
-0.110146369075368 1
0.0967332622279471 1
-0.253321441175144 1
0.385811238832707 1
-0.13784815949287 1
0.0762139317100152 1
-0.308470649441596 1
0.217742021993029 1
-0.315460759219838 1
0.204599732208162 1
0.10349609566116 1
-0.115545688208842 1
0.353100704989576 1
0.237766083127065 1
-0.220729896323538 1
0.171269808909276 1
0.173164890719174 1
0.382938419807976 1
0.352395366533831 1
-0.237144538969177 1
0.279541909394398 1
0.18823022502814 1
0.480542588369396 0
-0.0273479170652928 1
-0.0260686121096015 1
0.0504803790806774 1
-0.331638348721795 1
0.259273451488007 1
-0.314210736156475 1
-0.0682433694938527 1
-0.360925935075308 1
-0.0683054225393432 1
-0.204428740117442 1
-0.0301809864858231 1
0.191028602695808 1
-0.189217202378584 1
-0.167552670737758 1
-0.123421584115102 1
-0.249939530219654 1
0.423919461146919 1
0.0161112549632145 1
0.0780124832441855 1
0.0644922118858408 1
-0.247369925335347 1
0.228696512516317 1
-0.761796637560754 0
0.144022074029962 1
0.47901360394335 0
-0.435457168008389 1
0.259754222781708 1
0.00484669799327833 1
-0.351746821677681 1
-0.1355484764591 1
0.181144077369566 1
0.259977479095441 1
0.014540382918861 1
0.0516229113895579 1
-0.333767981236916 1
-0.145098785629113 1
0.115374424624392 1
-0.168328165566648 1
-0.121661259768338 1
0.222573560024279 1
0.027933321207566 1
-0.546141953108758 1
0.375585970871391 1
-0.03087730504923 1
-0.324044464689221 1
0.0639721844458961 1
0.19050426509339 1
0.0968165159115995 1
0.149228725426973 1
0.213551450504343 1
-0.0649818555870902 1
-0.220203887031232 1
-0.0053427139928201 1
-0.163574749138545 1
0.228760249325308 1
-0.0844611081029048 1
-0.148480400785284 1
0.295873395611221 1
0.162864552294197 1
-0.0817433030493967 1
0.189683636572872 1
-0.539005857114878 1
0.243757050199844 1
-0.124055993399411 1
0.0233818347661656 1
-0.0316204475734128 1
-0.438393274648747 0
0.0156802650727652 1
0.0766452772518544 1
-0.174869948693197 1
-0.163686270292255 1
-0.296236980769956 1
-0.189933547100782 1
-0.20897221730757 1
0.0175450548684313 1
0.203230101003114 1
-0.00765312497251403 1
0.108646181607852 1
0.00779087628975039 1
0.0766557450016377 1
-0.410642188944724 0
1.06831642990553 0
0.196319599757684 1
0.377570447932325 1
-0.0553878578016956 1
-0.157164919212414 1
-0.0529510576709044 1
-0.131684033079308 1
0.224390681269729 1
0.245053485985028 1
-0.372139067995652 1
0.141157809247972 1
0.265720506975586 1
0.452259180292057 1
-0.457702639270049 1
-0.701532097561645 0
-0.0307603137483222 1
-0.736555672655579 0
0.303729757389798 1
-0.428347803191493 1
0.300142897798473 1
-0.0355919467782174 1
0.0439564348547066 1
-0.14082274855027 1
-0.205048216893713 1
0.255585311841546 1
0.27296099214238 1
-0.580385045667178 0
0.459787534828762 0
-0.310116728643633 1
0.350063667776693 1
0.401297884332374 1
0.141136749983689 1
-0.199754032796069 1
0.450474393873586 1
0.36671374077873 1
-0.154201567727973 1
-0.0997922800943795 1
-0.16916034702659 1
0.426143812206435 1
0.0226795308691286 1
-0.0692908179141524 1
0.0678112589945841 1
-0.0720448004389698 1
-0.0598100352024451 1
-0.251830278891206 1
-0.0296214708228127 1
-0.19406114697093 1
-0.134563598958779 1
0.0530424677077532 1
0.0800091665589037 1
0.0862991664410861 1
-0.0713160657819928 1
0.25914345491787 1
0.39223798587258 1
0.0696968748609108 1
0.61456474610471 0
0.0636866451502334 1
0.294704202568321 1
0.200073076582642 1
0.236197774295099 1
-0.276894987779924 1
0.231058315098084 1
-0.0474023128634601 1
0.258171273642443 1
-0.151978720449178 1
-0.276228539830018 1
0.221272178710407 1
0.00631234169341244 1
0.379387791207898 1
0.0211431948537054 1
0.292410210734274 1
0.246150380452729 1
0.0854154197284 1
-0.178467355842483 1
-0.00582032928981342 1
0.127810304606324 1
0.0591620447820013 1
-0.420066539972877 0
-0.580730370514717 1
-0.115988368190712 1
-0.235930425690503 1
0.489991898666421 1
0.0277293947373684 1
-0.0858470939938753 1
-0.183478147872596 1
0.0457752366767442 1
0.0887688951659461 1
0.139436566100944 1
-0.468775297359128 0
0.230617237977303 1
0.231146752036283 1
0.131627017256133 1
0.155513064019992 1
-0.229476357694673 1
-0.0471580066383312 1
-0.213370128889952 1
0.343041908399387 1
-0.108672152641403 1
-0.406576714768651 1
0.0654469227453408 1
0.550607302545697 0
0.129396761567491 1
-0.316361055074237 1
0.420654045572345 1
-0.0721928082333649 1
0.140039556898609 1
0.216764334931573 1
-0.00713945937949037 1
-0.133772578817058 1
-0.333129252135048 1
-0.00833841168453274 1
0.142179044823338 1
-0.288961149407458 1
-0.0941581101500188 1
0.590155120519175 0
0.0902147349718202 1
-0.150810927722802 1
0.542438588199591 1
0.0593057644051758 1
0.0589674003182946 1
-0.17091823164374 1
-0.193482176175124 1
0.636387017019984 0
-0.11988814271808 1
0.495495087416943 1
0.353062025409729 1
-0.506953419523334 0
-0.200868192510834 1
-0.11513683766904 1
-0.00909157610968558 1
0.0431453230221838 1
0.0719448320394575 1
0.0162469184012742 1
0.565405501451379 0
-0.128019046807703 1
-0.304913946978452 1
0.485462161064367 0
-0.200382349912827 1
-0.246246902502125 1
-0.368804485885553 1
-0.182034711647477 1
-0.0680235303929323 1
-0.143776931497376 1
-0.0257725922350549 1
0.513309237108543 1
0.0695192900434838 1
0.255610602108182 1
0.0283830430515769 1
0.05522945527915 1
-0.320018568612126 1
0.444516129541207 0
-0.00979730888716534 1
-0.227152285887576 1
-0.243989510962206 1
-0.0468905034111071 1
0.107731852185863 1
-0.206964119291438 1
-0.12025628897958 1
-0.476084561328729 1
0.123241429415999 1
-0.103341147401858 1
-0.290675219285279 1
-0.272558050537092 1
-0.0934869823980933 1
-0.423148200390034 1
-0.345382075669734 1
0.362783891093742 1
0.265660982346671 1
-0.0448920763517226 1
0.103701145199747 1
0.00310541759562268 1
-0.0506669034522623 1
-0.167015801573668 1
-0.247829067058354 1
0.283812971919831 1
0.121271914900164 1
0.000879279574596145 1
0.285940038948974 1
-0.334455364975076 1
0.334991648407362 1
-0.5985173822598 0
0.119116273382878 1
-0.313082571153881 1
0.607416847434715 0
0.0886046161078972 1
0.237919119811844 1
-0.444325616723397 1
0.193249431715895 1
-0.601012595971607 0
-0.145366434110807 1
0.282458274939125 1
-0.286750607986892 1
0.191464331481152 1
-0.0876940864256023 1
-0.500414296279009 0
-0.112213664452367 1
-0.201150691103822 1
0.235533408055244 1
-0.0336922006648419 1
0.17344339359769 1
0.147659467738107 1
0.0798644041547212 1
-0.501442191838766 1
0.516261138092064 0
0.34885912353013 1
-0.252785678876224 1
0.0804661378518819 1
0.00867210617867245 1
-0.0111552304077426 1
-0.255485364818417 1
0.746698425810696 0
0.335829895000014 1
0.130851729584841 1
0.0670732708678239 1
0.130474717710487 1
0.0203872979151719 1
0.0762763639104017 1
-0.354343067154667 1
-0.420077907733051 1
-0.300738379576203 1
0.0878891136995301 1
0.231504439415559 1
-0.0476883310765204 1
-0.154134173318906 1
-0.446098384934393 0
0.634206926324391 0
-0.0472580213675101 1
-0.0853169486166797 1
-0.195564733553911 1
-0.258555428145775 1
0.0236141759119308 1
0.147410091541015 1
-0.116964813378422 1
-0.0969701971633631 1
0.477653845676304 0
0.0422827922794189 1
-0.608108098890938 0
0.4049515480004 1
0.155036630038628 1
0.273564451804753 1
-0.368207487696272 1
-0.166636739325579 1
0.0512305318268849 1
-0.248629469772029 1
-0.0551002897863449 1
0.272274011950681 1
0.0281407884482132 1
0.12748877851898 1
0.329459749441935 1
0.333604695396534 1
-0.305934318424402 1
0.0165616121518971 1
-0.0110473955158026 1
-0.27588029419426 1
-0.445644637922659 0
0.139460654657539 1
0.114578849064471 1
-0.0810569599648618 1
-0.0880714186550107 1
-0.19147858964171 1
0.102775490909227 1
-0.208627333153277 1
-0.0377361567723329 1
-0.000771361243791638 1
0.197821510183421 1
0.253530753034689 1
-0.371238341145225 1
-0.0441034319212923 1
-0.0665879907699393 1
0.170809219204836 1
-0.0982778662032373 1
0.0796599399388487 1
-0.0590136176218502 1
0.201845466044728 1
0.434473706360578 1
-0.25175390728115 1
-0.402616986415569 1
0.29987085861569 1
-0.165032720822771 1
-0.434947275982709 1
-0.128824659220937 1
-0.183078320829367 1
-0.14574342913511 1
-0.247307692998384 1
0.0161381823289609 1
0.0180340260902557 1
-0.447063947418717 1
-0.0845059020120346 1
0.0357308850810827 1
0.199590783259943 1
0.080976289211606 1
0.241450329662417 1
0.306823897033531 1
0.00705159135846537 1
0.273479165277516 1
0.294150363918161 1
-0.124527808004409 1
-0.286615347429084 1
0.0550894582116683 1
0.409032283422147 1
-0.103663636511338 1
0.153084273764815 1
-0.00873759730490845 1
0.0902447309681903 1
-0.220560394145862 1
0.270019272464347 1
-0.292414551411585 1
0.0507290123522027 1
0.320808892935493 1
0.268086798717666 1
-0.472770839131718 0
0.206177559337103 1
0.259958878746689 1
-0.194456306354769 1
-0.00171482194429116 1
-0.267966523187434 1
-0.0755906907610145 1
0.178665769443497 1
-0.158956605546968 1
-0.0643260954137197 1
-0.426546660868284 1
-0.206454411419601 1
0.267832505623811 1
0.204403859709372 1
-0.0566519115109672 1
0.187807458832741 1
-0.132024983683822 1
0.617639094230863 0
-0.000909037092799492 1
0.275445100685571 1
0.576051764691677 1
-0.0366260956631636 1
0.0295725642283174 1
0.246545164637995 1
0.222538547163526 1
0.232926965003059 1
0.00151797262426585 1
0.207819453595145 1
-0.125523647402977 1
0.0141403736515128 1
-0.294862059391838 1
-0.558855027552016 0
0.111725823069297 1
-0.437671857627607 0
-0.173402018364345 1
-0.0701500259311063 1
0.181109549105879 1
-0.116990902230009 1
0.0766079552033911 1
-0.00300049033055505 1
-0.203257177820385 1
-0.360466505740771 1
0.565224721985547 0
0.0561142148292959 1
0.114264466528099 1
0.214709904023003 1
-0.06509533080535 1
0.0734146488469785 1
0.269411758794188 1
0.129151511650647 1
0.152372381921251 1
0.529279634790817 1
-0.0979232840524803 1
0.27338247395879 1
0.0768159945389322 1
0.260136239260726 1
-0.532056832216541 0
-0.481080019714087 0
0.0452623261587344 1
-0.0101901592574415 1
0.0412467669778091 1
0.0713897055534635 1
-0.0220244450351638 1
-0.0117390152051491 1
0.356328980604766 1
0.440476315783973 1
-0.221052418642165 1
0.236969013333224 1
-0.0289457056431536 1
0.374600858871233 1
-0.161582688980313 1
0.134438620716524 1
-0.0920754054441121 1
-0.146013997280647 1
0.0815723296760806 1
0.0565913350191415 1
0.141729105696117 1
-0.10970938996547 1
-0.43789726423871 1
-0.310860151367603 1
0.218074274003063 1
0.0493462252307507 1
-0.297875501598457 1
-0.068160468291254 1
-0.196215032817102 1
0.415065192710969 0
0.134606617796243 1
0.514839850624679 1
-0.320484228179867 1
0.350480642243375 1
-0.141289644378112 1
-0.0422341311918461 1
0.037229534312883 1
-0.163248292348282 1
0.113306318398298 1
0.0139800741903608 1
0.124899347412068 1
-0.0638516193760181 1
-0.0407519507984207 1
0.0630118290305445 1
0.393776890451501 1
0.143464206188313 1
-0.450495170156419 1
0.140264095313428 1
0.110671213690815 1
0.0607745928497159 1
-0.066572660169509 1
0.386203188702924 1
0.31895047282774 1
-0.618091884828006 0
0.256813766469904 1
0.149145029618634 1
-0.0653911012703173 1
0.39358745745409 1
-0.0663458935508445 1
-0.257385729048444 1
0.246126490382183 1
-0.202999805366455 1
0.0376280622098836 1
0.267863227517762 1
0.170965320718897 1
0.544870758090458 0
0.124587983356442 1
0.0782334543026 1
0.285516640875284 1
-0.112234692254712 1
0.347543995024598 1
0.018904249640489 1
0.192103222531279 1
-0.24685476895807 1
-0.0506936288207559 1
-0.173512846588373 1
0.18033003462229 1
0.305335697885289 1
-0.0493090360298383 1
-0.270074540833453 1
-0.202761209890165 1
0.458033542499714 0
0.157001271052081 1
0.111163705598515 1
0.155038159923528 1
-0.318364075996013 1
-0.0763637710204755 1
0.0388302331965013 1
0.0484813087788732 1
0.285357751249325 1
0.283536453889854 1
0.232576822494541 1
0.0740045143228467 1
-0.411089649841073 1
-0.105493480840112 1
-0.0117176371039327 1
-0.145561837265175 1
0.215078109055926 1
0.0667639567901618 1
0.221857142248919 1
-0.171730598768738 1
0.0550303165420999 1
-0.125878331682999 1
0.0728630022709021 1
-0.364724974625343 1
-0.236036122776504 1
0.0988971764561635 1
0.144571360881665 1
0.244459684355558 1
-0.217878169627223 1
0.184894640471966 1
-0.479384371355568 1
0.164716088123916 1
-0.0567052923022108 1
-0.515937720663624 1
0.072249116537261 1
0.38337945177197 1
-0.029424154688483 1
-0.375623938612649 1
-0.175530464399484 1
-0.041585703947649 1
-0.418606978329812 1
0.125188568626683 1
0.124076534525285 1
-0.419117494190583 0
-0.36325334284589 1
0.0206688556176824 1
0.362633082219074 1
0.119636663629697 1
0.322550738282611 1
-0.0626899009702111 1
-0.0345823525786913 1
-0.116101416272569 1
0.415629988039791 1
0.255545005418747 1
0.0386075131674372 1
-0.113327259092315 1
-0.0403002091536643 1
0.44466121183601 1
0.0476520284864372 1
0.0797288369579778 1
-0.207191670601441 1
0.00592031045392419 1
-0.0785111600137315 1
-0.0775989949693134 1
0.505221362592298 1
-0.0634224268012536 1
0.0996860627376925 1
-0.286290021149303 1
0.028924692700135 1
0.167158284163946 1
-0.0946120968618699 1
-0.180212388530731 1
-0.392183947394615 1
0.338340150309715 1
0.129611827654712 1
0.0102985126490651 1
-0.0500597766412552 1
0.331740228101171 1
0.447549030894136 0
-0.211832908902657 1
0.198262173686364 1
-0.104822531726828 1
-0.040320539707205 1
0.216995437103024 1
-0.0637903715280136 1
-0.173499948328837 1
0.000633906434444637 1
0.236623734077475 1
-0.209215225172962 1
0.286047292328944 1
-0.149080233583565 1
0.413565990738017 1
0.126105532207691 1
-0.345742028281065 1
0.293383590526282 1
-0.392952975539805 1
0.231505175253228 1
0.0416971882025765 1
-0.245283943177218 1
-0.114467882787709 1
-0.0644122049772198 1
-0.28028327707533 1
-0.092561224783583 1
-0.100445065861741 1
-0.0182581647973119 1
0.224106042037666 1
0.0379686371928379 1
-0.21682869563941 1
0.207693920323137 1
-0.1355601855599 1
-0.187581796804773 1
-0.240307711085421 1
-0.251613468614599 1
-0.154311070549636 1
0.530453776410474 1
0.183232165668779 1
-0.0273029460780252 1
0.465254018004411 0
-0.323750785848832 1
0.482522248855576 1
0.0658177288825021 1
0.416415529533843 1
0.451120537137309 1
-0.765477182216428 0
-0.307770660969881 1
0.159569409936252 1
0.158921182904091 1
-0.293670778732457 1
-0.129103775411359 1
-0.360126333205369 1
-0.139239971755465 1
-0.135712495786627 1
-0.301600465193088 1
0.0768611186157722 1
0.0940758436547199 1
-0.145925779597683 1
0.0445271791250358 1
-0.0104088130131542 1
0.0113493206920565 1
0.279343057290825 1
0.345561669293597 1
-0.0503965482885573 1
0.0335887858166766 1
0.203115575707213 1
0.297725284806201 1
-0.141120819760708 1
-0.466543481749084 1
-0.185574885933656 1
0.187857588894465 1
0.247520901107027 1
0.410275698891774 1
-0.10418435743396 1
-0.246147874653618 1
-0.0501508333861685 1
0.0438388828219438 1
0.299565181650462 1
0.0700632308621302 1
-0.100626343098083 1
0.0429009298577466 1
0.385767529143311 1
-0.42520414755862 0
0.0285254006871181 1
-0.229066295884037 1
-0.175376006247646 1
-0.0542348157101031 1
0.290237876375755 1
-0.00780381399703316 1
0.23609907950414 1
-0.225447024528032 1
-0.584437613450501 0
0.27660360693518 1
0.0872397605407426 1
-0.152885626070426 1
-0.0473763404013236 1
0.384324967616669 1
0.066813606209599 1
-0.00407548019901953 1
0.576612074457876 0
-0.307518441290675 1
0.377116972962369 1
-0.000394351802122543 1
-0.0176639634109662 1
-0.130277172955717 1
0.258296522094725 1
0.192694157303332 1
0.111248315002564 1
0.0166920733511116 1
-0.433968599663017 1
0.000637031272261793 1
0.294461331108789 1
0.474094982515111 0
0.129690165479511 1
-0.0871375910122508 1
-0.192428860102121 1
0.401765187195871 1
0.189369666621663 1
-0.278041547004968 1
-0.257992932750212 1
-0.198226962965449 1
0.079900580060698 1
-0.550878819817938 0
-0.280525079865608 1
0.213586017429911 1
-0.0248782903536208 1
-0.440742586984472 1
-0.173991802377745 1
0.0775276726263362 1
-0.465927167736109 0
0.354396356062603 1
0.389056027776607 1
-0.308608517280736 1
0.394218558506054 1
-0.273893656628466 1
0.00921336435786385 1
-0.156449062126091 1
0.514523580787377 1
-0.256516308597091 1
-0.0949973836529793 1
0.0305269440233421 1
-0.282757826324807 1
-0.569820829570361 0
-0.428597770512108 1
-0.149977533776594 1
0.0537049280007242 1
0.0479197847638234 1
0.0789910621758677 1
-0.120946118470811 1
0.265414078457335 1
0.189677383133452 1
-0.242956474439862 1
-0.195535884005103 1
0.337794999583192 1
0.196590501671971 1
-0.304084041827401 1
-0.371933446647808 1
0.0823033856579135 1
-0.0729229877062868 1
0.200947053039961 1
0.493761727783441 1
0.113294036515452 1
-0.313588027682749 1
0.189419148500966 1
0.692622108055549 0
-0.0246831407491694 1
-0.0511257156733192 1
-0.229973248967704 1
0.0360721371732339 1
-0.0446222354763005 1
0.132320416895754 1
-0.39505774366212 1
-0.0964995134642271 1
0.00023070337120018 1
0.440378709248498 1
-0.0583995916117153 1
-0.000953961152003836 1
-0.170673701372677 1
-0.332287064822112 1
-0.0101174281217399 1
-0.568993909418404 0
0.0443614966855862 1
0.416593892953025 1
0.672749842228122 0
0.0330120919578052 1
-0.189471501291529 1
0.0102361203776603 1
-0.182371192212417 1
0.216730286002405 1
-0.12275981444359 1
-0.0447239167534005 1
-0.317126057268968 1
0.25109593120986 1
0.200430845892023 1
-0.321098016345845 1
0.520942557920149 1
0.155550631976874 1
-0.229047915866946 1
0.258971548973253 1
-0.243281346995859 1
-0.250815283212046 1
-0.24287420605924 1
-0.0479226432703097 1
-0.0525943139703532 1
-0.27924360302333 1
-0.41212398096555 1
-0.0359571980368324 1
0.147028590083296 1
-0.0417218333127544 1
0.217977016202599 1
-0.162701614958851 1
-0.462189437083258 0
0.0711936711831906 1
0.377769432135664 1
0.310283063105438 1
0.272632513865092 1
0.157033942420781 1
0.203368582008365 1
-0.447896309372184 1
-0.184980837616746 1
-0.0369555841904143 1
-0.327144992607158 1
0.0189377698230213 1
0.00548059652093228 1
-0.0658126369853355 1
0.0993802592545055 1
-0.356309135046877 1
0.0263189515716568 1
-0.253770826637614 1
-0.345678084950309 1
-0.230598853272209 1
0.264765503455726 1
-0.107797863492331 1
-0.202837354760399 1
0.223443381804767 1
-0.160060050516441 1
-0.0367863625903854 1
-0.101615145294901 1
0.195295429880622 1
0.0561585895039145 1
0.0373106028231998 1
0.240728722366968 1
-0.128087304705152 1
-0.595851933448691 1
0.0577470609529944 1
-0.0281422477899267 1
-0.130783723453618 1
-0.397720037185023 1
-0.301663255992512 1
-0.193500237425695 1
0.13045536508461 1
0.556516528573674 1
-0.238373578903716 1
-0.151767690505998 1
-0.144314756439553 1
-0.170081408785341 1
0.239056139109367 1
-0.0837884856615954 1
0.401779388120643 1
-0.182665655976702 1
-0.176569174924873 1
-0.493809120183383 1
-0.127494035445596 1
0.00458928762747514 1
-0.0667297801790953 1
0.954092390425077 0
0.308348446330049 1
-0.00103313272915218 1
0.0165011854990457 1
-0.560773546093562 1
0.031385679402364 1
0.296453902887134 1
-0.0136421327948562 1
0.23631697995646 1
0.694264265643827 0
-0.187123024366194 1
0.22945678507017 1
-0.164501865087182 1
-0.245467572860764 1
-0.18457787372557 1
-0.189793360098527 1
-0.0565437863278762 1
-0.29073395242079 1
0.0279260473834269 1
-0.171323944132783 1
0.0174427452744493 1
0.187808069607481 1
0.0454450261604045 1
-0.434868527343724 0
-0.0883160045043803 1
-0.291548641722066 1
-0.0755372045047042 1
0.345729241028987 1
-0.0260002438424952 1
-0.116191728522345 1
-0.227204396207339 1
0.0995800091214809 1
-0.0596471489764423 1
0.097407678394699 1
-0.110532380611504 1
-0.345165363729539 1
0.425873582470405 1
-0.0821010233222782 1
-0.262855810445558 1
-0.365189198235972 1
-0.170529551423334 1
0.365971815531888 1
0.0423584583323201 1
-0.239337645023645 1
0.0566220371272139 1
-0.360157390716448 1
0.139241138121524 1
0.334887767491795 1
0.254016048478803 1
-0.00869529873916805 1
-0.201686342264667 1
-0.350706987766607 1
-0.377275333288662 1
0.0420689241567248 1
0.0394293347567996 1
0.040414103491314 1
-0.0717518256071726 1
-0.0951765711447276 1
0.0959934095469369 1
0.121586213483952 1
-0.337594803890152 1
-0.294138053678427 1
0.014795565240217 1
-0.0449933613736267 1
0.283013771639527 1
0.0561076561143792 1
0.0270559339193179 1
-0.00986568468797253 1
-0.106254245893715 1
0.492800210694464 0
0.166848016255646 1
0.295818503476205 1
-0.231252399388335 1
-0.366713434009671 1
0.55295662868515 1
-0.164744737370604 1
0.211569764742876 1
0.164351875138009 1
-0.239110435688229 1
0.111904875238513 1
0.229661282030858 1
-0.0027515722632449 1
-0.00765917686431029 1
-0.0698485859790004 1
-0.392186966576128 1
0.0116316702442426 1
0.0508261893969333 1
0.104114084547656 1
-0.0700815197743863 1
-0.337505965137574 1
-0.284301799002912 1
-0.129060493038828 1
0.156091465855439 1
0.232011996981743 1
-0.299446324263552 1
0.157248658288546 1
0.584968381572245 1
0.338459897832176 1
-0.0676843582626199 1
0.159013355371358 1
-0.117992846348118 1
-0.0682089085161775 1
0.11230533050025 1
-0.247181028370243 1
0.108828672131219 1
-0.422736474149417 0
-0.429330238541422 1
-0.185195639290372 1
-0.378155694566839 1
-0.376561742877342 1
0.397426608281991 1
-0.103936339423064 1
0.0256039442342285 1
-0.145256033457378 1
-0.136267219610718 1
0.129426107218009 1
-0.198501229348406 1
0.60238671361345 0
-0.276608327887373 1
-0.434933873755334 1
-0.24226125320043 1
-0.148019008834239 1
0.0990986514531064 1
0.431566183474309 1
-0.118943552663362 1
0.0203452427738161 1
0.135109318759901 1
0.298126952184548 1
0.0720282745248408 1
-0.0394785605872642 1
-0.292103780501 1
-0.0430292977123037 1
0.0473535511517891 1
0.132161832447328 1
-0.269047479774339 1
0.313751086949804 1
-0.217355603508403 1
-0.0124534459246493 1
0.189273905364246 1
0.0963903524016641 1
0.026047384445058 1
-0.161761714052227 1
0.0918494668958095 1
0.26175053559008 1
-0.0710034521299883 1
0.169070043505046 1
0.404607439271545 1
0.177738521463577 1
-0.257175594514427 1
-0.0850036860729225 1
-0.246860209692564 1
-0.0405218956259879 1
-0.550932203878528 1
0.323375863368785 1
0.0455775177428552 1
0.147157429857913 1
0.119496956443322 1
0.13866619484934 1
-0.0178119492487702 1
-0.106420734441841 1
-0.377323613627482 1
-0.211642877013021 1
-0.206600858125418 1
0.127559592587077 1
0.200673334028551 1
0.285793120604964 1
0.102244679391218 1
0.268871994735249 1
-0.776327806785256 0
0.251740487688836 1
0.243161393577369 1
-0.00785862253039498 1
-0.079143970416 1
0.158292192972025 1
0.00350599052922497 1
-0.0206145158662072 1
-0.0966569267112544 1
-0.533539470727142 1
0.0818554587812675 1
-0.1525901512338 1
-0.339827879679864 1
-0.178495477591334 1
0.057781168022039 1
0.0384196956247644 1
-0.271291223218635 1
-0.354703493325773 1
-0.223103981515772 1
0.178049046747882 1
0.0344404285901677 1
-0.421782472878324 0
0.0976451125694388 1
-0.429710182036548 1
0.358289508641742 1
0.00135267474693578 1
0.106986093617897 1
-0.119830778691732 1
-0.122884325144138 1
-0.0944386078292503 1
0.266729815684393 1
0.200067763873315 1
-0.0859174300885709 1
0.260538575494625 1
-0.184851915695533 1
-0.0373532303527426 1
0.190042501362178 1
0.163840656095377 1
0.313906089502956 1
-0.286432454153839 1
0.648208709196817 0
0.0583878909176361 1
-0.102553739473094 1
0.147154789731271 1
0.146658747186772 1
0.498146931820902 1
0.179152759646029 1
-0.24380653407721 1
-0.231869105964756 1
0.231420364007187 1
-0.105332924473989 1
-0.218155768632111 1
0.289376792646667 1
0.0959525546283718 1
0.167412286634311 1
0.428223024241454 1
0.173565435819097 1
-0.0545607558771305 1
0.0361321625927491 1
-0.0792854889468357 1
-0.234083721283154 1
-0.349797475940032 1
0.135999444664236 1
-0.140280673724508 1
0.158848381624444 1
-0.443263222400069 0
-0.323381824036489 1
0.287376191636261 1
0.164285386539917 1
0.20194537549088 1
-0.0804477247803659 1
-0.341711935384375 1
-0.394747879972793 1
-0.373035056407738 1
-0.0500634626743731 1
-0.0118004494386879 1
0.144930549146714 1
-0.272990013975833 1
0.11779473073061 1
0.031982158694181 1
0.161325376302406 1
0.0191056962275805 1
0.127471875280008 1
-0.142134467378945 1
-0.0718234846704384 1
-0.375660440720528 1
-0.164487890404131 1
-0.465902706712564 0
0.160213215085702 1
0.234483050965082 1
0.188362434610295 1
-0.10418427294115 1
0.34138242833964 1
-0.0471552404198784 1
0.168756620991367 1
0.0476794615504285 1
0.238787195310885 1
-0.54752186409312 1
0.0865804652779988 1
-0.0738070329675047 1
0.00523637311144886 1
-0.0529358095628751 1
0.114416957886911 1
-0.157337975073139 1
-0.43048722146721 1
0.166218135239184 1
-0.475649942498689 1
0.0918967970912915 1
0.0188837770113008 1
0.0254311319145251 1
-0.114454396284912 1
0.129543941657901 1
0.184117346382277 1
-0.0974256847820099 1
0.3700036339746 1
0.0142438914790762 1
-0.420268363973408 1
0.279359611679961 1
-0.166251086589157 1
0.286280495147451 1
0.627912539330034 0
-0.0517897041075093 1
-0.0122923187056345 1
-0.814088464655887 0
-0.338266602812999 1
0.167871966952508 1
0.285067441059727 1
-0.56522827597296 0
-0.435297189996873 1
-0.0787810960752638 1
-0.0272223598491566 1
-0.4310618332619 1
0.206972349776727 1
-0.182356975796207 1
0.393110362171583 1
-0.160921515511807 1
-0.488461308492064 1
0.172296264600414 1
0.0762957978528104 1
0.0897800845117494 1
0.00463886352005488 1
-0.586314082295992 1
-0.158164039810343 1
0.0441250717289279 1
0.337154555843832 1
0.327877983664805 1
-0.194559039759195 1
-0.0421241926045763 1
-0.217637545249796 1
-0.391218526876626 1
0.364155271862874 1
-0.143463710060141 1
-0.399641736973481 1
-0.124149103844244 1
-0.161643461664144 1
0.325459043047063 1
0.0939811926127974 1
0.342457368153818 1
0.113643461494304 1
-0.021250369429514 1
0.110055563248228 1
0.361047626917578 1
-0.260657390621241 1
0.221222634279281 1
-0.168662752984019 1
-0.139815481829973 1
0.207255609861645 1
-0.512757420062551 0
-0.0815485279528272 1
0.458935286164456 1
-0.0720941902953185 1
-0.103421465618428 1
0.368248044745166 1
0.257527797047297 1
-0.171619142991362 1
-0.119048157089564 1
-0.241948731018966 1
0.523728598585436 0
-0.376608018956615 1
-0.0683514634677118 1
-0.488808524197796 0
0.0448835669025442 1
0.0177263455378961 1
0.316804982462784 1
-0.15693032666303 1
0.321221679228764 1
0.397286227582264 1
0.36512448398885 1
0.14068047747078 1
0.235981794163324 1
0.374951486351449 1
0.118944923950224 1
-0.355384093354964 1
-0.348594688804133 1
0.29473583295057 1
-0.146399139597674 1
-0.119989965206472 1
0.171505766239818 1
-0.523171384662925 1
0.172206223969786 1
0.125278894465298 1
0.141700612118687 1
-0.107349005482445 1
0.161734580318211 1
-0.135615543542413 1
-0.122881250824785 1
0.0371913491328325 1
0.111254398071934 1
0.138311155511255 1
0.20806885550082 1
0.152583789399731 1
-0.0189216974581848 1
-0.0884311969524683 1
0.0494438291730541 1
-0.0994860838332705 1
0.130608127779541 1
0.20706956220195 1
-0.377736034738854 1
0.026561018000795 1
-0.213133269123987 1
-0.096230242814125 1
-0.261548282932887 1
-0.0847021643455477 1
-0.0369962610247516 1
-0.17019814987648 1
0.00905993678343378 1
0.11102359630862 1
-0.262935207809307 1
0.0974778552097923 1
-0.24728844062653 1
0.703158348319524 0
0.139632908603241 1
-0.404913515093981 1
0.190831329918331 1
-0.00286072409865626 1
-0.139310469798499 1
0.624868631121694 0
0.57118756287134 0
-0.291254582675523 1
0.43407884676837 1
-0.140201286987074 1
-0.289465823000446 1
-0.0995422419491038 1
-0.276001013812548 1
0.210568114003353 1
0.273306277024254 1
-0.469802368922539 1
0.43793465103076 1
-0.255244785824124 1
-0.330612423437514 1
0.0566739743752794 1
0.132815973667536 1
0.23937030425881 1
-0.366790605781244 1
-0.0481138689391357 1
0.0156275917181744 1
-0.198475183675038 1
0.0541245115320292 1
0.00298927722810615 1
0.154569508895526 1
-0.00813892699299423 1
0.173115210452917 1
0.274279700159469 1
0.0560683732120662 1
0.226187578110265 1
0.332503918852073 1
0.0265150531243343 1
0.0345203055145621 1
-0.239618763353134 1
-0.00153292079078665 1
-0.178184633649178 1
0.0815930536248016 1
0.240354718199916 1
-0.019337652042902 1
-0.414981214089121 1
-0.101410459929554 1
0.119986774972134 1
0.221771088864128 1
-0.158769386891229 1
0.328183652544128 1
-0.12909093071347 1
0.0808863820890754 1
0.269214869583636 1
0.0129364545795949 1
-0.0577988521241048 1
-0.095544051624125 1
0.138310954333948 1
0.0900505265729101 1
-0.179224021971553 1
-0.365023415913714 1
0.172989664296591 1
-0.122561350792848 1
0.100762582943596 1
0.329000396180871 1
0.276613666086612 1
0.311876749415159 1
0.382775062864687 1
-0.0753410430562092 1
0.367825238901909 1
0.541171054233775 1
-0.0912607279733851 1
0.0128881999072575 1
0.0955027273977652 1
-0.311534790969512 1
0.152006790191379 1
-0.339152966123007 1
0.000701354099452087 1
0.0563281334979352 1
0.187636336300387 1
-0.0391317208480531 1
0.108127803277226 1
0.307647339581319 1
0.0802237897218235 1
0.261428563161824 1
0.49077358539748 0
-0.0176663600285602 1
-0.309172564909086 1
0.179335282897435 1
-0.183873376546628 1
-0.237074557210673 1
-0.31777119620013 1
0.065435399391975 1
0.449956958637479 0
-0.0623839879644831 1
0.194610011972566 1
0.0217709155399048 1
0.403791396413026 1
-0.202120906012129 1
0.335577708364293 1
0.229170902627566 1
-0.702050881600534 0
-0.254882951104521 1
-0.348669458770607 1
-0.570188894299836 1
-0.137217306411541 1
0.272274050821339 1
0.0196564384810263 1
0.50893364601549 0
0.610221631197745 1
0.0738218575685409 1
0.411114346489771 1
0.0375889002807387 1
-0.0849779146560085 1
0.0233881956406038 1
-0.183698507311906 1
0.284550671324384 1
0.197769696828817 1
0.195956033289334 1
0.20187727289525 1
0.0587302714033036 1
-0.147717292947734 1
-0.0277611063895524 1
-0.0562409692762814 1
-0.391155728083382 1
0.211435074622255 1
0.0205686842303315 1
0.0304431987500036 1
-0.498591186766107 0
0.270018627415985 1
0.311113017913177 1
-0.267763084411318 1
0.0128858580587545 1
0.586162082733281 1
0.110990899701674 1
-0.113343862644715 1
-0.0821017449432486 1
0.250636483472053 1
-0.156928201199546 1
-0.0818099847969045 1
0.0887920504239829 1
0.0894267250485456 1
0.423005580097192 1
-0.23447768121375 1
0.0549516979049753 1
0.033317390932195 1
0.0272226096830028 1
0.273990762505111 1
0.27201447917519 1
-0.310669865681692 1
-0.190690403817742 1
0.300970723551512 1
0.0339113127852712 1
0.581074196099498 1
0.319433290038681 1
-0.189705097264718 1
-0.109247921241108 1
-0.186609209393232 1
0.0682206533150406 1
0.409298678906061 1
-0.214979298043804 1
-0.561960287695884 1
0.269911545143572 1
0.201963456688564 1
0.0789747989704997 1
0.102591777048936 1
-0.407994531517713 1
-0.200865700805505 1
-0.379938243048799 1
-0.322075854810966 1
-0.27976510015616 1
0.344399850471958 1
-0.450392263707247 1
-0.371442621796555 1
0.287626733004905 1
-0.288129647435628 1
-0.0560590665683875 1
0.0212633249603902 1
-0.203916805513134 1
0.204013446145256 1
0.0237860100666953 1
-0.0700597148317152 1
0.336223251890719 1
0.0970047351445465 1
0.115190679827492 1
0.0704987359010041 1
-0.0281358761566751 1
0.408013776842227 1
0.163181447100326 1
-0.0228295579451421 1
-0.198422390621365 1
-0.43476767043853 1
0.473288429427592 0
0.0425836252508711 1
-0.0927418531032397 1
-0.263191981030101 1
0.284185010132256 1
0.147473019829729 1
-0.587682531254625 0
-0.0638312106545482 1
0.155361672057997 1
0.112733024298758 1
-0.0780111940153126 1
-0.0561953788540705 1
-0.0345826981477903 1
-0.16748746013694 1
-0.0120771491702167 1
0.0881783505778025 1
0.0257528722222838 1
0.490850806770394 1
-0.276004194602188 1
-0.282041840926233 1
-0.122724525870273 1
0.0308104200862894 1
0.130885773912281 1
-0.0124537624123211 1
-0.0456760703056719 1
-0.676044712562787 0
0.274040077546252 1
0.07795669423013 1
0.298317724643338 1
0.209464653275962 1
0.310898397116594 1
0.200238401571291 1
-0.0614203849176523 1
-0.0977080523038943 1
0.164127582493995 1
-0.140776395726518 1
-0.203430061511805 1
-0.11562556246829 1
-0.145050542225229 1
-0.0394438244854479 1
0.205575455631254 1
-0.364692705036652 1
0.269347142908574 1
0.0781441104618909 1
0.295446096848482 1
-0.152212986146508 1
0.0953934866614363 1
0.134438901134221 1
0.0358302662333822 1
0.247498516414636 1
-0.176579718622113 1
0.424174297148264 1
-0.0128492869439783 1
0.452299493197668 1
-0.221393260604004 1
-0.0697298331679679 1
0.150641448028623 1
-0.00141201278624006 1
0.249864200041315 1
-0.104308699906353 1
-0.0946054533357429 1
0.346620138274403 1
-0.13258759453448 1
0.0756212008734726 1
-0.207702512446845 1
-0.0364479567577252 1
-0.0379690969806301 1
0.219404972068072 1
0.285109190898734 1
-0.0405543464140708 1
-0.226192245185193 1
0.102976909518557 1
-0.481804745354838 1
-0.000158223981398434 1
-0.404963162110074 1
0.403880408886138 1
-0.227699077165706 1
-0.25711949388637 1
0.0177692686166862 1
0.186187487403087 1
-0.0277297450115802 1
-0.135106108684824 1
0.269839467171751 1
-0.381590999618756 1
-0.132886586111337 1
-0.160273454285148 1
-0.567050207697744 0
-0.056338434999901 1
-0.0886289387432939 1
0.146653155664373 1
0.115187960450429 1
0.157012634819285 1
-0.0317310847778037 1
0.2266651838308 1
-0.405315949759129 1
0.310556981859668 1
-0.115156536833068 1
-0.0298718355680627 1
-0.190722595042869 1
-0.209581413500799 1
0.319077465814149 1
-0.199213803958791 1
-0.164606486172405 1
0.268279035662728 1
-0.37517803915117 1
0.312862768251018 1
-0.478530702869182 1
-0.0685830437595594 1
0.113495196616119 1
-0.48037987185701 1
0.30201812830858 1
-0.247819544953097 1
0.136116804550919 1
0.211527326833308 1
-0.0490724973295198 1
0.0276870872499741 1
-0.319995565457106 1
0.0103023183997742 1
0.10097467425563 1
-0.556954420954755 0
0.434808964295674 1
0.129108458095812 1
0.166352723597434 1
0.175098984285067 1
-0.247157423013932 1
-0.0946961855512133 1
-0.387769577779181 1
0.189840175516092 1
-0.198413691531547 1
0.319382081872313 1
-0.468787686783406 1
-0.354196428174289 1
0.208050653585632 1
0.0553601555979534 1
-0.502962218632239 0
0.161036053500761 1
-0.323866116319858 1
0.265220800156754 1
0.102855703713166 1
-0.361572816764129 1
-0.0402146148347746 1
0.157218646234757 1
0.21362733046663 1
-0.00638408336545152 1
0.00392853479109204 1
0.041652256322635 1
-0.159350369727337 1
0.081662602880735 1
-0.182138156985118 1
-0.275730607818129 1
-0.545120538289538 0
0.292028669728622 1
0.124282436560308 1
-0.0858611851981584 1
-0.245167740255723 1
-0.0390232759409263 1
-0.291804227870861 1
-0.0114868731349454 1
0.430792644376237 1
0.312640475314887 1
-0.21166204243063 1
-0.0237840085888786 1
0.041557670011421 1
0.0953976771448355 1
-0.084858889297405 1
0.0292511827505376 1
-0.0760851040837655 1
-0.028392085137456 1
-0.385041126311367 1
0.224047797868619 1
-0.352613631014425 1
0.399261480192049 1
-0.200986232193074 1
-0.00214575872383432 1
0.301401721205822 1
0.173136112645587 1
-0.110580448505901 1
-0.0622945304324859 1
0.532571457436068 0
-0.00861984498582007 1
0.0748672806654886 1
0.446891491233614 1
0.0132996174361961 1
-0.195960206939217 1
-0.0615287407929956 1
-0.0434917232365115 1
0.107782665800355 1
-0.0650977156308121 1
-0.0513697105572321 1
0.248595954209784 1
0.00271322633295562 1
-0.228616976471563 1
0.0772591791247667 1
-0.0916679585949029 1
-0.191017616797826 1
-0.28892903910036 1
0.292373494985147 1
-0.215353743853636 1
-0.0320186671389967 1
0.222314294051987 1
0.103873895924927 1
-0.210959149803185 1
0.221155448818051 1
0.352576321517637 1
-0.0232035983532944 1
0.235644553743732 1
0.0469051200548985 1
0.311883682677447 1
0.108393792982243 1
0.226329263405816 1
-0.342008820960431 1
0.143135845096347 1
-0.276726225270135 1
-0.158171573850332 1
0.00745096517392869 1
-0.238402819824617 1
0.0334483551639351 1
0.164078886738871 1
-0.170192204884798 1
-0.0137265491124089 1
0.209857376241373 1
-0.0168966414148048 1
-0.294867493717401 1
-0.12833708575274 1
0.00760238889807117 1
-0.0441229796538635 1
0.294938637255391 1
-0.288607842923659 1
0.13486973083983 1
-0.452115627786332 1
-0.0297436232983483 1
0.432272247078583 0
0.227260453109756 1
0.328711157593999 1
0.02338441874357 1
0.236509881419204 1
0.204676681029981 1
0.25483002308466 1
-0.0781430493158482 1
-0.26994868162035 1
0.0902050428037062 1
0.273234830534454 1
-0.19541989140876 1
-0.0297681087037062 1
0.340852457156574 1
-0.27259752649792 1
-0.442333360189464 1
-0.0541095138364662 1
-0.372738199904045 1
0.239008724497907 1
0.285170328501841 1
0.0223670958387974 1
-0.568770776599488 0
-0.195548217362946 1
-0.637342443058359 0
-0.364800268608226 1
0.0149850820072976 1
-0.398705231160387 1
-0.186935787743581 1
0.502132881044763 1
0.502815710417486 1
-0.135222418009102 1
0.489561055770383 0
0.168614000380126 1
-0.210368178605466 1
0.149220305527284 1
0.0563886002353143 1
0.158075295037137 1
0.0411217572558352 1
-0.153457528330292 1
0.0450459599019706 1
0.716967431238131 0
-0.357008748963002 1
-0.107217296470977 1
-0.0511631130989836 1
0.0725453010598996 1
-0.170130756202672 1
0.108296503431739 1
-0.648813192624812 1
-0.302011390355758 1
-0.34873519293155 1
0.140625758747975 1
0.267537236990832 1
-0.316913750183943 1
-0.054355964624313 1
-0.215122551716927 1
-0.24557112183228 1
-0.218522694730116 1
-0.238648351074674 1
-0.0367589109675155 1
-0.123843523741858 1
0.260101984723128 1
0.326013807407037 1
-0.202510294823016 1
-0.158040671122086 1
0.125331151946125 1
0.465261402076661 1
-0.913040408985349 0
-0.0640941215157362 1
-0.551706518776716 0
-0.0578557197672004 1
0.007318120577846 1
-0.143447060059294 1
0.304185560131043 1
-0.173188848737492 1
-0.243761096885028 1
0.273968280863315 1
0.179929866160956 1
-0.0885492467378773 1
-0.123139190618518 1
0.306947345254346 1
0.0340129087170137 1
0.197271512183655 1
0.138478293167603 1
0.297794623727808 1
-0.156487271998645 1
0.342273087393904 1
-0.132074936907953 1
-0.304173337436717 1
-0.198386946064253 1
0.0111465217974202 1
0.188713813968891 1
-0.145652188067722 1
0.295483589332881 1
-0.0650898657013099 1
0.27513181457858 1
-0.0395410711936118 1
-0.086439827078811 1
0.0963951088947737 1
-0.412273113115162 1
0.0426685508880277 1
0.0519099231277403 1
-0.195125107289464 1
0.213812646037048 1
0.00689210968432526 1
-0.0659327973196382 1
0.100033443006446 1
0.224256605213639 1
0.252154931526662 1
0.0613231189877809 1
0.218866592675591 1
0.0182140491673298 1
-0.233965065568286 1
0.336426422216138 1
-0.59150613789878 0
0.149549787418684 1
-0.0025199260627774 1
-0.147236384162591 1
0.348360002231232 1
-0.173172459264202 1
-0.292069845849163 1
-0.0883283854140822 1
0.0720885952318103 1
0.557068521870894 0
0.505977114931106 0
0.161405599575525 1
-0.155465227206243 1
0.423362340661213 1
0.0256773680695018 1
0.0257952360579981 1
0.647083533233188 0
-0.145929837645596 1
0.0811696885068908 1
-0.163211956938679 1
-0.0191994643846039 1
0.0835631170762885 1
0.0565820613984352 1
0.0881466070389595 1
-0.36713485941335 1
0.201831498182953 1
0.0777148331084397 1
0.373391251712148 1
0.00390645927939648 1
-0.208297221783811 1
-0.281497558746232 1
0.0333861309521186 1
-0.15825974170448 1
0.228224615523171 1
-0.222358417154687 1
-0.0265132152100084 1
-0.349301893904962 1
0.165842392593203 1
-0.404861381451782 1
0.473456907485644 1
0.224221474360592 1
-0.59584225778345 0
-0.0621552318637622 1
-0.317394056984626 1
-0.0363467781964225 1
-0.319261376459677 1
-0.0471975652159086 1
-0.159376676886712 1
0.242040640889485 1
0.253070894513222 1
-0.241270978811768 1
0.227827653841478 1
0.263510473655363 1
-0.204673276456111 1
-0.69013577772144 0
0.57137983830252 0
-0.267281411507756 1
-0.238430676134176 1
-0.191325603852804 1
-0.168226433935161 1
0.11564781057692 1
-0.1014760170923 1
-0.00426853835239568 1
-0.169207186379353 1
0.160890615788088 1
0.383055483215079 1
0.256096453669354 1
0.08616184140002 1
-0.234998861314911 1
0.348181982177832 1
-0.0543327017646016 1
0.344641946404066 1
0.230882633512514 1
0.117299265703856 1
-0.0964659327106666 1
-0.238102177275887 1
-0.762062501686526 0
-0.341027703108607 1
-0.213218400630282 1
-0.0229229731255361 1
-0.208543353382779 1
-0.284475382711685 1
0.500817178783542 1
0.0536100987051251 1
0.0207301449506027 1
-0.125526569559127 1
-0.432579444667462 1
0.183795136782237 1
-0.266569875368035 1
-0.155924434435725 1
0.147516961969532 1
0.169424559791548 1
0.280369535719358 1
-0.261001604102824 1
-0.197141320660937 1
-0.165149792433605 1
0.233878993576652 1
0.25015896128572 1
-0.283781403873505 1
0.196377161486228 1
-0.0800160688176464 1
0.201765896673447 1
-0.198774300122494 1
-0.143102437275686 1
-0.0332389993349349 1
0.158171337011922 1
-0.291069723241054 1
-0.614866034355713 1
0.0353977736524751 1
0.0458195370787247 1
0.110289722498729 1
-0.117840808214766 1
-0.0620601049836347 1
0.133607173560232 1
-0.3357670275427 1
-0.0917302735158235 1
-0.188898721119384 1
0.47803813435243 0
0.0869579403174059 1
-0.128649289779368 1
0.291441846004625 1
-0.419509678077774 1
0.00781648495203793 1
0.288188050471314 1
0.468214293484595 1
-0.0192905671000821 1
0.119130876337686 1
0.478905018482576 0
-0.00523923812381942 1
-0.135638447710822 1
-0.0942684428005558 1
-0.349367348366411 1
0.138229860900579 1
-0.646217113047009 0
0.0861117493641142 1
0.499752813962718 0
0.235467720237955 1
-0.177522439571189 1
-0.0542353146889452 1
-0.351329900373995 1
0.0994824668096019 1
0.502926795097757 0
0.392298262750231 1
-0.0454151413637158 1
-0.261999236098145 1
0.150095520812687 1
0.296609754272258 1
-0.180480296311002 1
-0.264328169739057 1
0.0444219072003376 1
-0.00747223082110859 1
-0.300252825450724 1
-0.532759360677489 0
-0.182941613977512 1
-0.19915962236567 1
0.266783698150527 1
-0.228504326193575 1
-0.0525898495340177 1
0.105043954327448 1
-0.233346154479628 1
-0.12000219766416 1
0.192831657980062 1
0.139173180945405 1
-0.313598090930044 1
-0.0174956287437629 1
-0.627587726658275 0
0.0864858161506321 1
0.329291695207367 1
-0.316481477269532 1
0.437444596352913 1
1.03483415310815 0
0.513925130052174 1
0.307819123211747 1
-0.389322024714757 1
-0.261275109369169 1
-0.0130973226497624 1
-0.32313469290515 1
0.405910089000206 1
0.0859836016566195 1
0.129979216664647 1
-0.218758710515381 1
0.0704432130550357 1
-0.0357217142396693 1
-0.578780833103751 0
0.157720963876702 1
0.0910197326115629 1
0.356525146410582 1
-0.197234401293826 1
-0.0146187173066316 1
-0.06288592199541 1
-0.216956546081139 1
0.250116774390217 1
-0.113125556196788 1
-0.405700541653192 1
0.332306190466141 1
-0.334759127416996 1
-0.594448068683888 0
0.104650333272307 1
0.3066298295562 1
-0.138887301477927 1
-0.101187792452803 1
0.0636684478452525 1
-0.22468821045273 1
0.0536139819895511 1
-0.106002856620015 1
-0.0042149141246428 1
0.0500176004435127 1
-0.322793287679541 1
-0.00221731925260084 1
-0.309779213689249 1
-0.264209312498278 1
0.194284322844332 1
-0.191335689198131 1
0.0691637659693725 1
-0.454706111091613 1
0.15198068144724 1
0.00441855267390959 1
-0.117169711460762 1
-0.0408522498140886 1
-0.618254517672613 0
-0.0925377778622876 1
-0.511351214125992 0
-0.505450288641923 1
0.0158918667207628 1
0.0834678547998116 1
0.131868383176141 1
0.372978528125304 1
-0.0483406280087367 1
-0.0549977914593374 1
0.156563850506228 1
-0.311069367820191 1
-0.0594432312972167 1
-0.423860045457572 1
0.162552096904053 1
-0.282111868085207 1
0.0318739653399543 1
0.0971048993711265 1
-0.0303468657258587 1
-0.126388836319364 1
-0.399595008695842 1
-0.00653038169220709 1
-0.0030383453916284 1
0.0170244496820191 1
0.331164596209707 1
0.025573727609299 1
0.0108669505781149 1
-0.16204378544748 1
-0.580093041599549 1
0.240622630346187 1
-0.121025048428071 1
-0.042927318224371 1
0.0529301281817623 1
-0.246370568735379 1
0.347212080562888 1
-0.522028213027582 1
-0.0656795792233474 1
0.563976858312039 0
0.473999342307852 1
0.46260724821604 1
0.039305354103103 1
-0.124436518270442 1
-0.405446211102425 1
0.313554743449546 1
0.0486943689578734 1
-0.060938751386238 1
0.0390230287997992 1
0.377962052874858 1
-0.271792268816291 1
0.036227803709532 1
0.00923672685253558 1
0.440731469246921 0
0.0375805735981107 1
0.119706166491158 1
-0.272116794194846 1
0.00801584432297345 1
