# Supplementary material for: Bias caused by sampling error in meta-analysis with small sample sizes
Source: PLoS One. 2018 Sep 13;13(9):e0204056. doi: 10.1371/journal.pone.0204056 (PMC6136825; doi:10.1371/journal.pone.0204056)
Supplement: S5 File — (ZIP) [file pone.0204056.s005.zip › results N = 10 theta = 0 tau = 0.5 sz = 5-10.txt]

"dl.theta" "dl.cp"
0.114266894938776 1
-0.424328867633718 1
-0.193726262990112 1
-0.450397572124558 1
0.0989509676645537 1
0.0342748478992629 1
-0.233669996031632 1
-0.569773467313352 1
-0.198683125650205 1
0.0626454656113855 1
0.240638393516955 1
-0.172038105833675 1
0.628637440273701 1
-0.00457526333169306 1
0.762291426934833 1
0.537446825446127 1
-0.695738457223342 1
-0.624094774555597 1
0.339421829556545 1
-1.46590012678928 0
0.453445363205945 1
0.486697777084803 1
0.415914812825309 1
-0.304092188726012 1
-0.0651505040560855 1
0.571235260206813 1
-0.374622886471023 1
0.534270989811523 1
0.483317544383229 1
-0.0448354743717824 1
0.701185316689854 1
0.0186952028286437 1
0.38189427957974 1
0.00977128973714772 1
0.806233651047279 1
0.0595828255829087 1
0.16513582561385 1
-1.05123610358858 0
-0.0850232194869475 1
-0.101872120234669 1
0.472413384051823 1
-0.240026632819917 1
-0.330399290504137 1
-0.344897177164606 1
-0.522177349134375 1
0.415522492310245 1
-0.0969167886785463 1
-0.137795661934617 1
0.387987670824838 1
1.07355427905344 1
0.0864348520173847 1
0.411403082736872 1
0.507869181900176 1
0.397868697537977 1
0.533476201347936 1
0.0252877368538544 1
-0.188035300288551 1
0.264121349691688 1
0.101734029910969 1
0.603736074902308 1
-0.696089632310319 1
-0.239182185453048 1
-0.154509465765125 1
-0.535002358675911 1
0.239745543368488 1
-0.441378677059939 1
0.572329456619115 1
-0.856720832583283 1
-0.322405437092024 1
0.219552724868332 1
-0.332306437149936 1
0.411352803146868 1
0.680590105279961 1
0.0605876689116746 1
0.330887223169765 1
-0.198434318977889 1
-0.591481648843789 1
-0.0819441207011502 1
0.0428912015728187 1
0.615850074768134 1
-0.57305037619637 1
-0.194452072337108 1
0.290760278595218 1
-0.198185476944133 1
0.0317612474077559 1
0.162307586214161 1
0.380609367112183 1
-0.0197173791846487 1
0.119901465241099 1
0.423846359217403 1
-0.433149275282716 1
-0.0824548579637922 1
0.381728879019043 1
-0.0821519404246153 1
0.171440595131424 1
-0.063605911222108 1
-0.734015547055822 1
-0.0644265078795505 1
0.412671680008093 1
-0.524230044442202 1
-0.224750231201707 1
-0.0641019904959963 1
0.123779136023237 1
-0.0942952616494879 1
0.0546000773910173 1
0.293804317728695 1
-0.218202715001113 1
0.0433050315288205 1
0.358829808824821 1
-0.0975401206924501 1
-0.547548715947671 1
0.037960358648486 1
0.344047713450017 1
0.294888822926487 1
0.79511967282587 1
0.156138835327122 1
0.800648424052433 1
-0.490905370232524 1
-0.31524721745035 1
0.318047496131321 1
-0.678978730375116 1
0.332149046909591 1
0.640349837667055 1
-0.733422657540925 1
-0.746377517903074 1
0.107532085602216 1
-0.0903276663334941 1
-0.25829557020567 1
1.06176506884916 0
-0.273951554699605 1
0.386064438669141 1
0.315123530543731 1
0.440335992195845 1
0.147229997927294 1
0.520343889271075 1
-0.552098577270759 1
0.205349204895815 1
0.514412118579019 1
0.075408672983899 1
-0.117071858510741 1
0.329058614948198 1
-0.483786692429195 1
0.692828737912226 1
0.174458831295962 1
0.29285379417133 1
-0.472762412357296 1
0.342449517901935 1
0.353004787464855 1
0.288515261547656 1
0.482892163533375 1
0.0890423848285598 1
0.131133507504533 1
0.1930430722593 1
0.00622299792624884 1
-0.312747234828899 1
0.930033683029446 1
-0.69684160406853 1
-0.423487155255379 1
0.393026977298446 1
-0.0668513614543304 1
0.571410113307921 1
0.239088052408938 1
0.349587795871597 1
-0.393052468111117 1
-0.254136245251981 1
0.893089385404975 1
0.888347208634446 1
0.340871036747992 1
0.255091451440784 1
0.0152149041922923 1
-0.923104623880799 1
-0.374179944923002 1
0.560202383638775 1
0.392788384552583 1
0.302802106445187 1
-0.0199220116677329 1
-0.366438256574749 1
-0.341993455724435 1
0.933079931040035 1
-0.00760267366219704 1
0.212112730967913 1
-0.218465301269564 1
0.446813583174809 1
-0.0277261514320895 1
0.526773810925309 1
0.231083287742294 1
-0.148499518925468 1
-0.274199885509517 1
0.370400182796416 1
-0.447513462278482 1
-0.589650146295768 1
-0.19294273875899 1
-0.127898768630169 1
-0.17786440091354 1
0.540435352127502 1
0.2418569845464 1
-0.436540539825378 1
-0.112373905582458 1
-0.257729006744959 1
-0.181535214600121 1
-0.380739884633501 1
-0.431673626113182 1
0.201155084136158 1
0.591734743742895 1
-0.0588847338524198 1
-0.29074245817035 1
-0.191712736912988 1
-0.332233250097233 1
-0.253385344572465 1
-0.379853339255075 1
0.163900956780523 1
-0.00845256417241759 1
-0.138749232322467 1
0.173944951893142 1
0.0792821899587249 1
-6.91781446823109e-06 1
1.07890895597575 1
0.606635798768793 1
0.645020267469872 1
-0.565854533668078 1
0.489901726919522 1
0.465547542221248 1
0.312303509103967 1
-0.564180384950067 1
-0.214373212987436 1
-0.0668850060531725 1
-0.816586126329117 1
0.226182695071145 1
0.125773932936439 1
0.332978337478479 1
0.467461595817946 1
-0.240851981439412 1
-0.293820812134076 1
-0.0284723320977649 1
-0.0585513387904619 1
0.790436397041072 1
0.79373836016486 1
0.140855204272589 1
-0.135699560802827 1
0.37585468788536 1
0.505600829623145 1
0.164974882466119 1
-0.0652918926995972 1
0.105120091468251 1
0.055782174186437 1
0.0927948953162618 1
-0.244509346057103 1
0.110261514217739 1
0.041118308728968 1
-0.464037245926721 1
-0.597319032803723 1
0.175062461513468 1
-0.00177170756851358 1
0.644000416427256 1
-0.0337396954892601 1
0.315879760736276 1
0.224243232745482 1
-0.495066413791525 1
-0.360178194790429 1
-0.116407295857029 1
0.0507804070716893 1
0.357993875355996 1
-0.672694086853222 1
0.387882068591053 1
0.217764528403455 1
-0.22985804664763 1
0.410138166983143 1
0.244548594619141 1
-0.319782246546769 1
0.283498109271773 1
0.109254858692399 1
-0.0122131391930719 1
0.0042204872786747 1
-0.524875042300716 1
-0.210511629254745 1
0.0356325531552705 1
-0.401955988604979 1
0.477492047379729 1
1.22186724344776 0
0.132961561587702 1
0.688333008673719 1
0.238171857297847 1
0.675749829084176 1
0.0775982415570718 1
-0.0558948345303821 1
0.368634009972786 1
0.144654945086355 1
0.169307352714272 1
-0.0667695748933845 1
1.09895952735559 1
-0.186667983759426 1
0.203724761212094 1
-0.0145034640749018 1
-0.187716171581632 1
-0.0637660819544566 1
0.525882800639587 1
0.467578073827985 1
-0.125027590800136 1
-0.485952819094891 1
-0.43544252483448 1
0.30665519884647 1
-0.31247695831375 1
0.615049038442138 1
0.0449232680430947 1
0.16561269284293 1
0.209215333227409 1
-0.49210593788219 1
-0.191031743448194 1
-0.371379672731964 1
-0.21564046611572 1
0.161109172405974 1
0.249590637962574 1
0.598244753287442 1
0.468337877618326 1
-0.259781511154625 1
-0.204130260854995 1
0.210856703721642 1
0.402861513954335 1
0.210113120806709 1
-0.471146837540219 1
0.349386093949162 1
-0.079760356170604 1
-0.145516894036033 1
0.699791554015852 1
-0.788527081068218 1
-0.131886121473808 1
-0.200047152483469 1
0.29146480537103 1
0.223451056122847 1
-0.185462780435742 1
-0.0927383962269213 1
-0.487386602115278 1
0.785508628114868 1
0.199713050118601 1
-0.434072588437085 1
-0.311680517759881 1
0.292854963427353 1
0.261088131209465 1
-0.125133396349829 1
0.410367666564419 1
0.00513127407895099 1
0.71148161700389 1
-0.391669283967234 1
0.0870714286137351 1
0.0316157083912043 1
0.253654054307575 1
0.627735136271601 1
-0.457153602151569 1
0.0938836468835924 1
0.11073498470539 1
-0.0451229031136994 1
0.701304263439016 1
0.189911195322008 1
-0.509554682164143 1
-0.849216712683482 1
0.622760112643748 1
0.00332127919741988 1
-0.172801823345458 1
0.223588941390694 1
-0.289535849354348 1
-0.320574482936322 1
0.0398922533710843 1
-0.431015666284019 1
-0.66360952468996 1
-0.390999606902074 1
-0.650500289876664 1
-0.669807823397705 1
0.14952899997447 1
0.0726814247338087 1
-0.199644285664149 1
-1.18113935805961 0
0.296989261363348 1
0.330026959125691 1
0.0278919866589669 1
-0.0842923515641583 1
0.53831166788375 1
-0.282527730141672 1
0.0332378572266286 1
-0.282831847603384 1
0.52821631157894 1
0.769923884028305 1
-0.159126949419719 1
0.0128371296542115 1
0.251230973465474 1
0.485562614023352 1
-0.711183328516553 1
0.626007517910025 1
-0.14138734514822 1
0.0163005798100499 1
0.161333299897613 1
-0.102488935009266 1
0.0278929749170939 1
0.544063872335386 1
0.0705330486590197 1
0.594433759833312 1
-0.172197345820434 1
0.877253843430924 1
-0.115231943766451 1
0.563198673338594 1
0.217148631394921 1
-0.00834096765634872 1
0.245399599639749 1
-0.163571497450551 1
-0.206871853888618 1
-0.0485841803718624 1
-0.609955427503668 1
-0.0785138501363166 1
-0.609543848339975 1
0.248902640571364 1
0.00750845231000888 1
0.194194000449972 1
-0.223489588594298 1
0.191393850062656 1
-1.19461469545134 0
0.821044825041209 1
0.259953690136311 1
0.0456819572807092 1
0.333767561553828 1
0.32901488464404 1
0.289278642292824 1
-0.333475613152589 1
0.389611657185089 1
0.298874660460689 1
-0.341091296800779 1
-0.650491544871024 1
-0.151061525801307 1
0.445584819799945 1
-0.356415321602214 1
-0.587475049488838 1
0.390822447239003 1
0.127241905641194 1
-0.621959982515212 1
0.312345651248254 1
0.411471848026113 1
0.572362108604775 1
-0.421815338458195 1
-0.454961728090863 1
-0.0418860327660747 1
1.09577533759007 0
-0.879501576804152 1
-0.590549925725349 1
0.306850321360763 1
0.042132321499658 1
0.393459778268006 1
0.533782619249543 1
0.321440093865143 1
0.574445236031324 1
-0.0455018464195925 1
0.905075775561162 1
-0.534257363331677 1
0.132546828035046 1
-0.0855105080882925 1
0.404990750822573 1
-0.172738522300793 1
0.471075384025729 1
-0.675896392941963 1
0.0592132635296785 1
0.0796345528857413 1
0.536246891732083 1
-0.355486561788958 1
0.0034155061492943 1
0.17254429457754 1
0.565114796775242 1
-0.581813547960459 1
-0.0463237556317533 1
-0.696828405571189 1
-0.0651296764274169 1
0.765298407857125 1
-0.272586809775447 1
-0.0787724675351499 1
0.267179885679683 1
-0.314862426781582 1
0.890076606553994 1
-0.167605241570482 1
-1.57986071066811 0
-0.474448299018697 1
-0.528596647929025 1
0.327348495145654 1
-0.275768410389319 1
-0.386119829558097 1
-0.445472420240399 1
-0.645589420882489 1
0.143072113361316 1
-0.174715804637188 1
-0.0224604525518263 1
0.108194959763913 1
0.560403647161859 1
-0.403721466675859 1
0.528944430450278 1
0.166038816642429 1
0.637499130365062 1
-0.122498300441625 1
-0.071809844240913 1
-0.656972823556528 1
0.609436119456598 1
-0.882362876087198 1
-0.0141637186836148 1
-0.299480761050512 1
0.0843479579643894 1
0.160131530716785 1
-0.852672633881907 1
0.032976945958037 1
-0.326829171734735 1
0.815375066215968 1
0.402677826904088 1
-0.180074969360929 1
0.845124543341342 1
0.571472419580733 1
0.798002890195142 1
-0.75526273374888 1
0.281144764447466 1
0.283957139052007 1
-1.24551663278538 0
-0.471443782843794 1
0.191724736531066 1
0.332915880406126 1
0.848023939143355 1
-0.467278771914975 1
0.216281174093897 1
0.248796738696073 1
-0.369267556789523 1
0.384282806482717 1
-0.0500302148544703 1
-0.437090736588304 1
-0.329730620580457 1
0.19277762451516 1
0.696149350901956 1
-0.421997783769067 1
-0.439390246356415 1
-0.252778325515467 1
0.428052339251679 1
0.347754184674007 1
0.190847288335799 1
0.405722083259239 1
0.673200221144745 1
0.170165926531388 1
0.885782195555935 1
-0.0669589615688045 1
-0.270358227820669 1
-0.368633153718582 1
0.433035591481951 1
-0.12102666959382 1
0.30454575764391 1
-0.066967323711176 1
-1.12469815536857 1
1.1225454503103 1
-0.746986498994435 1
0.489830572835013 1
0.347762519075618 1
0.0896850683337021 1
-0.204782175859533 1
0.349460557950069 1
-0.65444100421023 1
0.944018634377711 1
0.363590033060974 1
-0.420077583328624 1
0.75850879941771 1
0.131653472399919 1
1.20980901870648 0
-0.111327699432829 1
-0.199588670964656 1
0.10566484492217 1
0.506122807503008 1
-0.36700759814842 1
-0.425624557904267 1
0.0225699252933214 1
0.117206249532198 1
-0.213454966310384 1
-0.0673342930425467 1
0.121550244302252 1
-0.189860966773567 1
-0.270478858231493 1
-0.217070710666397 1
0.0349102013305086 1
-0.667129181409498 1
0.380692529936461 1
-0.43794979430985 1
-0.458290308706404 1
-0.148510958124815 1
0.749659653716711 1
-0.364901116733962 1
0.557828989801623 1
-0.252131954183046 1
0.5582692865763 1
0.315289454930128 1
0.135934228903866 1
-0.832081695803711 1
-0.637164271961231 1
0.360032735069509 1
0.349738769537255 1
0.177805476548752 1
-0.280836072649966 1
-0.128802998353197 1
0.0190896592742349 1
-0.23437185677361 1
-0.684891395175356 1
-0.853065052006572 1
0.325262923998536 1
0.224774104530148 1
-0.137612070321729 1
-0.171640029166885 1
-1.0763176398425 0
0.342137460935133 1
-0.228591852220497 1
-0.158551543629237 1
0.333924693247699 1
0.0815614578818263 1
0.268658257579834 1
-0.733744510651705 1
0.520954361777708 1
0.124912567194174 1
-0.314536104919594 1
0.197004319133688 1
0.723231683343311 1
0.773472510285722 1
-0.248167266458146 1
-0.261720538039725 1
0.981629212861974 1
-0.152839562472724 1
-0.0300300900206378 1
0.125684763810679 1
-0.0681004898965585 1
0.478935995659084 1
-0.40485363133566 1
-0.362278547229057 1
0.861788523045759 1
-0.14392430013646 1
0.898307926643192 1
0.184092502581783 1
0.14740818346984 1
0.704064572941247 1
0.137968745443359 1
-0.0722958657108288 1
0.687403235950218 1
-0.558614418392076 1
-0.297537401093494 1
-0.456915075893282 1
0.418009355116645 1
-0.114246971990835 1
0.511397842069471 1
-0.645352997428786 1
-0.437465049624392 1
0.907574653959907 1
-0.289150910080336 1
0.398395063847067 1
-0.366423628652005 1
-0.185580767023438 1
0.101060538198244 1
-0.180626003649192 1
-0.460125276119081 1
-0.0177194883481728 1
0.62765742243208 1
-0.203719899921902 1
0.886935720193092 1
0.558732543521301 1
1.07096732316203 0
-1.11199542694507 0
0.0679336956981799 1
0.423242223301254 1
0.644739954584298 1
0.350042394315069 1
-0.0843634056292178 1
0.0541598159761928 1
0.170238695281971 1
1.03307585133386 1
0.172780939968718 1
0.526525431365557 1
-0.527291737742266 1
-0.199883070801128 1
0.251758838248218 1
-0.914447012692831 1
-0.582365223923083 1
-0.333403676725166 1
-0.0708118188143667 1
0.0819028871571988 1
-0.0869449169195808 1
0.0364949422482714 1
0.298929437409252 1
0.150846454891178 1
-0.00507228451936066 1
-0.38413003647689 1
0.103883099737279 1
-0.818757218063102 1
0.220507973344919 1
-0.283711423774484 1
0.260804702040019 1
0.189939373334679 1
-0.802384049019241 1
0.419924136677669 1
0.456483032462467 1
-0.330932096660659 1
1.19263763624559 0
-0.38729739297189 1
-0.209750247193505 1
0.715431327877269 1
-0.727650666257881 1
-0.673510065695334 1
0.115566060103332 1
0.226163190817983 1
-0.807048251454056 1
0.194005640222991 1
-0.131522631458386 1
0.895259090362831 1
1.4532282795827 0
-0.0218377399909232 1
-0.291308530087198 1
0.0782038307575618 1
0.489598054166238 1
-0.0917335561923154 1
0.204509478700769 1
0.365737209369163 1
-0.0119305581976867 1
-0.618469049075753 1
-0.571218517657084 1
-0.14493460721317 1
-1.07177745647989 0
0.623407327135284 1
-0.605619166252339 1
-0.0794560639813121 1
-0.14497077401735 1
0.171371880459282 1
-0.331593100613429 1
-0.277254794158022 1
-0.723860405786967 1
0.0570802283385791 1
-0.249894200701253 1
-0.591493431037943 1
-0.333057490023343 1
-0.120419947872934 1
-0.390896097165065 1
-0.137504494939365 1
0.332306259213475 1
-0.042000982260312 1
0.220916411169116 1
0.221971495649086 1
-0.0445491024248433 1
0.210171379254845 1
-0.343232006604931 1
-0.801699060470987 1
0.331130200223234 1
-0.561611257909777 1
-0.317226432430195 1
0.30659765251925 1
-0.324001341066417 1
0.53164525233102 1
0.22038732760535 1
-0.0833263370468797 1
0.179722290300763 1
-0.666284661164205 1
0.627796917758653 1
0.563073292011428 1
-0.3955847008796 1
0.169907281923284 1
-0.0119606429242826 1
-0.126520292192549 1
0.237405717909421 1
0.472433222978805 1
-0.69245010676289 1
-0.683075868044441 1
-0.241087134839929 1
0.422063759904261 1
0.0973568759895173 1
0.233510262121535 1
-0.382172705886901 1
0.476587819568314 1
-0.367763859196384 1
-0.232773068947432 1
0.107403859032162 1
-0.192632250273742 1
-0.0510824567465932 1
-1.168994488654 0
0.969506944789097 1
0.443465117041624 1
0.728232432463114 1
-0.629642954913821 1
-0.313682416517204 1
-0.40504987455473 1
-0.0335880154230676 1
-0.251999397680263 1
-0.0876317521672444 1
0.173251824452848 1
-0.138212799937738 1
0.228106612487651 1
0.062978452196436 1
0.599196431877554 1
-0.663772022652382 1
0.242203229724037 1
0.429714193160655 1
0.50844253956646 1
-0.259746977480091 1
-0.315533591586474 1
0.131928626880832 1
0.190025095996804 1
0.352482187268752 1
0.94998974677652 1
-0.256090999717574 1
0.133646788904767 1
0.292773437866473 1
0.0488105437794445 1
-0.116924458680229 1
0.720006844644807 1
0.21766521999297 1
0.529961614134413 1
-0.318820816207326 1
-0.00203406317130453 1
0.373218577895268 1
0.131119065628585 1
-0.300467017721249 1
0.209835419842297 1
0.544217332425933 1
-0.245881656069913 1
0.994804410790942 1
-0.493925944970484 1
-0.179866567819958 1
-0.283006956796179 1
0.343577622031631 1
-0.899067643371193 1
-0.681296112701667 1
0.430995594051448 1
0.441129320347277 1
-0.718520493029815 1
-0.408315108957752 1
0.447501599154499 1
0.0464569497733668 1
0.899183418478469 1
1.33984922253104 0
-0.654676195289173 1
-0.399118570111988 1
-0.12338325127708 1
0.479172833171326 1
0.381875806015876 1
-0.319993753558224 1
-0.497741815775814 1
-0.0290280973652771 1
-0.0791780813401582 1
-0.0306922094408533 1
0.613910263157545 1
-0.163385616396332 1
0.0991373939076926 1
0.0864342419105852 1
-0.390759631789069 1
-0.32546262350991 1
-0.0303101726287632 1
-0.78077098058765 1
0.223595373108158 1
0.538448741608536 1
0.0243561617546241 1
0.648256056595647 1
0.61134421969883 1
0.45974491839928 1
0.349073359784098 1
-0.553494181723731 1
0.384651566155778 1
0.377478311710167 1
-0.226450640455561 1
0.207194801138606 1
-0.735567427876577 1
0.141906692868164 1
0.721427469186838 1
-0.144245380364568 1
0.0194763761605128 1
0.306150629889106 1
-0.742810006375376 1
-0.00937860005323923 1
-0.0920550115533711 1
-0.222057070340917 1
-0.833138089761618 1
-0.805837603830278 1
-0.148531414668714 1
0.361161152306053 1
0.724718095891718 1
0.642460444999944 1
-0.317781238032829 1
-1.04991540513728 0
0.357611599523999 1
0.189503790214298 1
0.203857349439366 1
-0.343548930248747 1
-0.234601689316069 1
-0.445789555907422 1
-0.192434612458085 1
0.0531201928195824 1
-0.0541512994730278 1
1.0464840316332 1
0.743760539162647 1
0.101839704920374 1
-0.50716252236666 1
-0.638986806074963 1
-0.817878064391897 1
0.0366636414575671 1
0.584150986626183 1
-0.0646818297430242 1
-0.39836316265187 1
-0.491434177710023 1
0.0652777356558608 1
0.612307426254383 1
-0.428181424025736 1
0.25392229139195 1
-0.0331252603825282 1
0.0318461638610641 1
0.388216299771549 1
0.210609683780612 1
0.0714652442171 1
-0.0775907894098538 1
0.346453994604459 1
0.272266673724306 1
0.477377309128608 1
-0.189644227517309 1
-0.303802035381788 1
-0.582167993430854 1
-0.355020703041873 1
1.10082667876584 0
0.512339213928793 1
-0.945141471703233 1
0.213803798931951 1
-0.732223739916065 1
-0.200570901920969 1
0.18608307565586 1
-0.5308054578684 1
-0.376870045582182 1
-0.821729893257369 1
-0.200516926399328 1
-0.590375675562577 1
0.148031985707598 1
-0.00561876721788965 1
0.0680471111947513 1
0.0811334344131495 1
-0.0595606135289936 1
0.646160687740065 1
-0.0451098604345786 1
0.716047725562424 1
-0.588800242356404 1
-0.0041597086240916 1
0.242549763326542 1
0.220422797788272 1
0.0292002038587931 1
0.241372148178042 1
-0.771391596236637 1
-0.00419468161767365 1
0.241853055485127 1
-0.349102788240712 1
0.364399517701839 1
-0.400846410131636 1
-0.220239423070665 1
-0.122030602765194 1
-0.487044818911554 1
0.566002710505441 1
-0.17928580726578 1
-0.0413116209440145 1
0.330855552032779 1
-0.409884766392829 1
-0.0493995847632342 1
0.963460131183863 1
-0.0945924495633202 1
-0.0883763176553931 1
0.466250443957169 1
0.719446506154761 1
-0.225519987745079 1
0.964204317373672 1
0.284431285689135 1
-0.166078611357606 1
0.187386240539636 1
-0.887944435572753 1
-0.559240567808273 1
1.30113235693018 0
0.505920931383114 1
0.119365985211582 1
-0.487916682091 1
-0.00390007775322401 1
0.226590799549953 1
0.39204146924291 1
0.379513190691983 1
-0.267698327230474 1
-0.054528175396151 1
-0.505061826547457 1
0.727047858365805 1
-0.461591123178436 1
-0.113140907733966 1
0.387671292798205 1
-0.459082642644747 1
-0.736738935592536 1
0.404095888101514 1
-0.596340971817531 1
0.926726343218923 1
0.0382403409466882 1
0.145214716507043 1
-0.682324121386665 1
0.405705258530523 1
0.746078773018441 1
0.377890519068161 1
0.204071935779373 1
-0.276517558188728 1
0.385470020076835 1
-0.664838188638962 1
-0.0095916177709631 1
0.357542387746431 1
0.188558184755712 1
0.114021238219803 1
-0.0438941685720101 1
-0.489320901719674 1
-0.186471374723992 1
0.508616015921562 1
-0.269049816755307 1
-0.199599831622352 1
-0.18894358247503 1
0.173933965867057 1
-0.552981520691605 1
0.325324961456017 1
-0.254813795392427 1
-0.0657941217019961 1
0.0334255473847847 1
-0.416654492599549 1
-0.288646309594037 1
0.571800495523157 1
-0.391586632169271 1
-0.576394777515598 1
-0.592908239581303 1
0.96937189026175 1
-0.128491717003661 1
0.135508146837992 1
0.0371723136929303 1
0.568263673410666 1
0.365954241353595 1
0.412121778142417 1
-0.411149121993673 1
0.389880190847554 1
-0.94888447630522 1
-0.696055545797412 1
-0.0976074357008007 1
-0.531770993936669 1
-0.760007828879955 1
-0.611305125179568 1
-0.181913505101155 1
-0.383057697838396 1
0.276216843120478 1
0.336425987012283 1
-0.325933675812507 1
-0.226190000781114 1
-0.142797895054031 1
-1.15263488320621 0
0.286478897363295 1
0.759795093904594 1
0.415690453810074 1
0.0594661548341772 1
0.280722619328049 1
0.322921655435995 1
-0.485668093764832 1
0.31211070493331 1
-0.936448527091695 1
0.664429302753073 1
0.0583045086575989 1
0.691174780587644 1
-0.054690483613967 1
-0.2738360780883 1
0.00532379118484031 1
-0.598051324378834 1
-0.0433520774294235 1
0.554265496457217 1
0.238446254276577 1
0.369978232914846 1
0.326316742114746 1
0.108472259136046 1
-0.189288700509284 1
0.325519650462164 1
0.214084072165497 1
-0.558982026050161 1
0.61072805894234 1
0.0171297377094028 1
-0.571690982665406 1
0.322338427774947 1
1.16738438420625 0
-0.894036837351188 1
0.511295753384234 1
-0.72370527544698 1
-0.524133605068698 1
-0.883819181799541 1
0.285971873521375 1
-0.927595131036083 1
-0.149322968904778 1
-0.349826826147249 1
0.466769773890001 1
-0.23826519610444 1
0.635770296824235 1
0.554833260074111 1
0.68495869225015 1
-0.204015402866234 1
-0.542262045324341 1
-1.07555724245776 1
-0.715625083545367 1
0.0832888563554087 1
0.168866814130674 1
-0.540394409962963 1
-0.221748320811246 1
-0.00918697772401714 1
0.262651273810521 1
0.431213244712834 1
-0.504829331892852 1
-0.163936538776025 1
0.188544573177835 1
0.322911693658853 1
-0.391390526851487 1
0.0281558153783122 1
1.09702359018659 1
-0.187720621121358 1
-0.255770695604846 1
0.0433683678977921 1
0.290190814399817 1
0.569793516273201 1
0.262095182940944 1
-0.381815018543819 1
-0.946547703609955 1
0.0488214753958544 1
-0.276257392666753 1
0.547580422945135 1
0.389140187942906 1
0.68782130321886 1
0.0228034482810731 1
-0.213413825982504 1
-0.155961542073336 1
-0.59409766875835 1
0.138130037144213 1
-0.352497965748506 1
-0.211585241439401 1
-0.159341785118636 1
0.0375335584505389 1
0.0227970472727368 1
-0.263020222707593 1
0.204363709761914 1
0.215341920046413 1
0.571573194365941 1
0.026474403191163 1
-0.449179141803219 1
0.886196422722062 1
-0.905112613244461 1
0.449888938885288 1
0.261204349353032 1
-0.147936453914656 1
0.00273524063688789 1
0.463018595194384 1
-0.0393791842765596 1
-0.139149985059946 1
0.870088073950535 1
-0.344063530249806 1
0.0562676868753497 1
0.46436442152116 1
0.548035887234306 1
0.22725397353607 1
-0.298607456854365 1
-0.869647079934458 1
-0.00554059185633299 1
-0.0819670873426794 1
0.167487534774672 1
-0.0665502332568204 1
-0.120116639653228 1
-0.503553369025063 1
-0.0433568968600858 1
-0.345197708359285 1
-1.239996446725 0
0.179194713487703 1
0.458706072544022 1
0.594469470601382 1
-0.329330938554838 1
-0.598063747189042 1
-0.445802243708244 1
1.0925722200861 0
-0.185725884267899 1
-0.376687952617057 1
-0.32936556179699 1
0.222332678805748 1
-0.19293532007702 1
-0.59301305065054 1
-0.17332259894684 1
0.0399868529536574 1
0.397903198023921 1
0.274046792012607 1
-0.271823270280402 1
0.0287666880713036 1
0.0185050506095157 1
0.14232963090712 1
0.859657845626027 1
0.158647972740423 1
-0.00301479259411275 1
-0.809959212334507 1
-0.174370451623121 1
0.471223293272474 1
-0.576788434388579 1
0.191969559766325 1
-0.135921702599681 1
0.0983709931073323 1
-0.179854730487912 1
-0.00192696036089238 1
-0.575942060261166 1
-0.0437078899615534 1
-0.0588824474864722 1
0.549618996361621 1
-0.382671343483004 1
-0.626988599413228 1
0.534347553532053 1
0.323620222347384 1
-0.3546727783232 1
-0.0897204817747904 1
-0.274331969658486 1
0.232281191261719 1
1.19533631421126 0
-0.604905354792202 1
-0.295306840812854 1
0.314931746467062 1
-0.0102217611482189 1
-0.090184421506329 1
-0.353175153211906 1
-0.403233779479776 1
-0.419956039576944 1
0.180146343636196 1
-0.411618424766227 1
0.206461580418947 1
0.0680727568835953 1
0.0990819434796952 1
-0.195926959129566 1
0.20407744995401 1
0.135437272310041 1
0.105422941608943 1
0.189716471265929 1
-0.410288133858393 1
-0.303606242613791 1
0.134687966839351 1
-0.318953771409025 1
0.00881723022397413 1
0.239537435615324 1
-0.194070355529898 1
-0.898216850109958 1
-0.211253502798792 1
0.515474963729166 1
-0.315980098471579 1
1.00506437272438 1
0.255357714160511 1
-0.0335804663931236 1
-0.224435023757761 1
-0.979140113440943 1
-0.0174485235067058 1
-1.26611330231055 0
-0.321329079666869 1
-0.441251168183389 1
0.638117183799537 1
-0.404862955131277 1
-0.0206582390873031 1
-0.25970016569686 1
0.00531955644658561 1
0.13267578902193 1
-0.523412169948859 1
0.187282255166254 1
-0.076534553204992 1
0.635597155669783 1
0.328250987481682 1
0.063119814250703 1
-0.261842245359613 1
0.0800452735117218 1
-0.0619174655498128 1
0.19765227930677 1
0.065233334605023 1
0.174032528251747 1
0.0425923768475399 1
0.703228662250257 1
0.513043046171919 1
-0.571984788115186 1
0.282769401239729 1
-0.157919139082221 1
-0.265887576487336 1
0.303778971850259 1
0.843598343324746 1
-0.0516204711171142 1
0.719257382639471 1
-0.803227487864743 1
-0.0279702471739671 1
-0.137483884026378 1
-0.209119076049699 1
-0.573091420397303 1
0.064276605715784 1
-0.304648460817133 1
1.01649947295027 1
0.0493809802225271 1
-0.234082579891392 1
-0.906721071997712 1
0.120532766558896 1
0.0272123034447124 1
-0.00908669107573326 1
-0.142846995739679 1
0.0123721809097746 1
-1.083445922164 0
-0.067917468473242 1
-0.0103765931845015 1
-0.266898279409441 1
-0.0761593906864922 1
0.599748483971638 1
-0.0900638028985291 1
-0.244333466215459 1
-0.658848742578061 1
0.0404113411124526 1
-0.339003379326706 1
0.469323144447396 1
0.0755220295674787 1
-0.53882139771844 1
-0.0156936661362227 1
-0.120522430143051 1
0.160212762377732 1
-0.224492337733154 1
0.151154125742658 1
0.127816868330018 1
0.0659387536917822 1
0.298885261807231 1
0.531795933876871 1
-0.376484576474086 1
-0.0213741694416384 1
-0.164981578794691 1
0.419037721413849 1
0.19296604615509 1
0.0410012407332848 1
-0.551260048187438 1
0.265899750785364 1
-0.0816833091005675 1
-0.131919941319707 1
0.199971191276232 1
0.100009697855425 1
0.0215768528263693 1
-0.0418515325064162 1
0.00512262002503276 1
0.0945872330094696 1
-0.205358486294665 1
-0.0118457775959683 1
-0.244763397534428 1
-0.217066503297926 1
-0.527036200403913 1
0.528701911270413 1
-0.0808146447639261 1
-0.487395970462972 1
-1.54256459163866 0
0.0547151639350291 1
0.00529063754713177 1
-0.14074982215751 1
-0.43308534485606 1
-0.769458456028692 1
0.488653129434674 1
-0.339280135904385 1
0.681067028121217 1
-0.106868166661237 1
-0.208494618063593 1
0.0946159422570629 1
0.703184121301214 1
0.427793247533787 1
0.280476133280895 1
-0.285038835914574 1
0.487452121641842 1
0.0557760538615796 1
-0.185908247651324 1
-0.00128284695583258 1
0.51161767483528 1
-0.421309543338171 1
0.195502371744555 1
-0.216690706513754 1
-0.535034162827367 1
0.618389189543206 1
-0.44375496991152 1
-0.134901855408823 1
-1.04202528209047 0
0.810025595540399 1
-0.353859802668855 1
0.610114683985403 1
0.28080949286812 1
0.490427306048399 1
0.0400009738559221 1
0.87652384976539 1
0.389781475961877 1
0.625692424439104 1
-0.842774227742116 1
0.319435198848491 1
0.454595887731237 1
0.436911653736205 1
-0.269619752447493 1
-0.256967853517358 1
0.366423763189223 1
-0.607624518877869 1
-0.11778777617717 1
0.579188994234833 1
0.00258304235535992 1
0.771089690173068 1
-0.447977130076093 1
0.830474705300682 1
-0.703790192178603 1
0.833699036748417 1
-0.0196591132758156 1
-0.483637195513398 1
0.685512945989089 1
0.195190442634213 1
-0.388518031573623 1
-0.304324456674157 1
0.835649356409179 1
0.333298244329555 1
-0.934348081923363 1
0.2604995911721 1
0.0205044786834463 1
0.43356113581356 1
0.103715611348881 1
0.0514185145290122 1
-0.488940347131874 1
0.527689453775633 1
0.331578026628352 1
0.31117289281198 1
0.319172490427494 1
0.54716487548437 1
0.451782692032884 1
-0.346016068951535 1
-0.381876209410833 1
0.213919717295731 1
-0.287734950867803 1
-0.110533346509086 1
0.37067612343478 1
0.490469772515962 1
-0.330550403236198 1
-0.286413857067626 1
0.30509578225382 1
0.386151993995051 1
0.116313839559202 1
0.100863571020658 1
-0.643695305679112 1
-0.385730785781854 1
0.0686532665410863 1
0.351539348332492 1
-0.732578628547233 1
0.165944526736288 1
-0.142414600978527 1
0.0523504525147502 1
0.310325416217007 1
-0.907236295749072 1
-0.349629467218344 1
0.233552885086078 1
0.463516340214101 1
0.149677903622166 1
-0.210431542122295 1
0.31825060683687 1
-0.555963212516346 1
0.104600827965423 1
0.19337649614004 1
-0.118845418456493 1
-0.242102046838528 1
-0.0444187111326664 1
0.41500038102226 1
-0.623350775214909 1
0.408554025686456 1
1.0171652323515 0
0.702298871254572 1
0.560651787134979 1
-0.319153260641039 1
-0.164213655468417 1
0.238643858284506 1
0.648991285917755 1
-0.0601199289036219 1
0.0181439427081365 1
0.700264351820931 1
0.870458413776029 1
0.0088197854458178 1
-0.274072720567967 1
0.0900992724154178 1
0.270505402062076 1
-0.059742929350942 1
0.0156816719790269 1
-0.797731302840236 1
0.683855217220794 1
-0.516073231981817 1
-0.497298284355276 1
-0.0833115470549438 1
-0.0604516574622225 1
-0.488758224044213 1
-0.0427220545157271 1
-0.137037299638375 1
0.326818750770301 1
0.768763686304308 1
-0.0917547282043635 1
-0.778601623022912 1
-0.437013051933671 1
-0.440306580830868 1
-0.347376798255977 1
0.297577610038167 1
0.0807309511049438 1
0.637227057401345 1
-0.385530058114222 1
0.167068854633081 1
0.249078381932226 1
-0.288378476040272 1
0.0358513598967878 1
0.413360026789778 1
0.530181766562347 1
0.121322069981839 1
0.604030329637123 1
-0.230136511153691 1
-0.255303413933241 1
-0.00149731539972438 1
-0.823265894346286 1
-0.400641058826663 1
-0.434407829272765 1
-0.415900150458778 1
-0.132882915316954 1
1.0147959170885 1
0.217719372059829 1
0.100010421196755 1
0.800738046173359 1
-0.255383940374493 1
0.0841228396476566 1
0.0573904249958277 1
-0.113956683742925 1
0.466929434181692 1
0.410376925583483 1
-1.17893634299786 0
0.348952925296212 1
0.254271021127959 1
0.109876318134242 1
0.45794920040193 1
-0.223089688035438 1
0.125318030597631 1
-0.653854979881127 1
-0.325420103492801 1
0.0257824001510263 1
0.3007331622341 1
-0.197493108834736 1
-0.38074901613741 1
0.610758353045609 1
0.00787657584421264 1
-0.00759051228237131 1
0.361745768200103 1
-0.291426037911787 1
0.335699034257597 1
0.360523102713199 1
0.307504021812048 1
-0.250563910026338 1
0.344701989885017 1
-0.0950086861970459 1
0.298985065772505 1
0.771524198687461 1
0.337428197627286 1
-0.263376653017604 1
-0.155907280890834 1
-0.28136517061835 1
-0.378619944353335 1
-0.932708340332551 1
-0.217333264619295 1
0.0219583841616692 1
-0.272501868237015 1
-0.00715662958290991 1
-0.128030292099311 1
0.108472803890873 1
-0.0793483767394181 1
0.872443866032702 1
0.593339827591496 1
-0.0882274761287426 1
-0.0452417885185718 1
0.184397228645078 1
0.494783483578033 1
0.360294233121574 1
-0.0610415768538935 1
0.715800933153031 1
-0.398625016858339 1
0.428590919765614 1
0.464007442319841 1
0.0213782094541253 1
0.135468303453884 1
0.00376465492932535 1
-0.27204393926482 1
0.267652004714272 1
-0.323033099635554 1
0.822584912889596 1
-0.275855212442323 1
-0.0886793873379035 1
0.191169849504691 1
-0.0357650864920061 1
-0.703190379801972 1
-0.356407586713805 1
0.442027266129074 1
0.901554453126107 1
-0.65209873408887 1
0.125289694040051 1
0.0968986080722586 1
0.068108438103162 1
-0.144810391788155 1
0.237960019682016 1
-0.386995385157609 1
0.512611307777863 1
0.395866479324334 1
0.287424811293446 1
0.162223660608607 1
0.244225196986665 1
0.0430093245069913 1
-0.013372244566016 1
0.0590806697301294 1
-0.172338383880623 1
0.0772981363773571 1
-0.0282334170388976 1
-0.154376214471578 1
-0.354430201280669 1
0.468339081471004 1
0.0170195313481359 1
-0.284267499771685 1
0.290767019287936 1
-0.243424568321377 1
0.796732263754321 1
0.370964898694874 1
0.109976747623092 1
-0.392487646806608 1
-0.0555628729056917 1
-0.34342841371526 1
0.0314931113968924 1
0.368909203864708 1
0.649298345097768 1
0.508485934153155 1
0.791854360956531 1
0.067258195618988 1
0.649511843398661 1
-0.779999044356239 1
0.214737298297622 1
0.350067535842389 1
0.395834220186578 1
0.297062677419797 1
-0.355651755854317 1
-0.0383330229396 1
0.0204794068194745 1
0.515047432332215 1
0.119747163664267 1
0.0873122756672779 1
0.220751677588197 1
-0.643035562104595 1
-0.106168362155473 1
-1.2840925664979 0
0.333263100351852 1
0.408056732910065 1
0.0333500279835711 1
0.31830218744081 1
0.167458202411767 1
0.191092111221658 1
-0.324248018898997 1
0.382109626695015 1
-0.940465437973097 1
0.0846346053757902 1
0.826890794350891 1
0.797503942451696 1
-0.17252111060442 1
0.772570877316612 1
0.0385967372637702 1
0.699207279891622 1
-0.297562159184725 1
0.376514290020127 1
-0.0153514848578882 1
-0.144192962960963 1
0.374477980701054 1
0.0144508466793874 1
-0.753273020412947 1
0.346118107544379 1
0.34000407177149 1
-0.136344575414068 1
0.6038764468936 1
-0.0100380453219206 1
0.487943716529623 1
-0.0371463736294629 1
0.221617077654584 1
-0.0866089970360665 1
0.593573285698514 1
-0.120834432249432 1
0.122415892359634 1
-0.179555416253787 1
0.977707753149771 0
-0.0345734966411357 1
0.502691227149581 1
0.133738116754054 1
0.50683978158179 1
-0.519682577199839 1
0.478333775919764 1
0.733652208993158 1
-0.0871510245594442 1
-0.0773204336993009 1
-0.0824103842652912 1
-0.510022353378666 1
1.17126138332844 0
-1.04272768185612 0
0.489221293984786 1
0.500706791823418 1
-0.0564887625336559 1
-0.593926325988663 1
-0.105346151264553 1
0.470426755134185 1
-1.11757822948223 0
-0.0782254385442119 1
-0.682120370588456 1
-0.539432751687714 1
-0.495552197970866 1
-0.117737267727294 1
0.173281932502411 1
0.671981804201234 1
-1.0988194909122 0
0.500967868729599 1
0.0010894613283716 1
-0.061623218146817 1
0.116325117457022 1
-0.106449790594439 1
0.419051595634847 1
0.461238298699187 1
0.316661478021063 1
0.00959935830381822 1
0.443237348816382 1
-0.507571453746849 1
-0.473312680430115 1
0.655018394352044 1
0.128420068838592 1
-0.12680785773033 1
0.424453977827886 1
-0.143783572950841 1
-0.158917946745155 1
-0.157272960025237 1
-0.85228533047764 1
0.103209600529119 1
-0.336743207228704 1
0.175482362969659 1
-0.806224455677965 1
0.378901701317347 1
-0.589408288962644 1
0.108912125243075 1
0.273784052881152 1
-0.333241701649684 1
-0.198253541735822 1
-0.391531435843329 1
-0.164207288336468 1
-0.294128491780896 1
0.134005681209505 1
-0.0430751732232176 1
-0.128669704195038 1
0.422774037565971 1
0.443515383033112 1
-0.720709158150634 1
-0.0906015790119848 1
-1.06287014814284 1
0.0388081405892066 1
-0.536676834039497 1
0.561622049707512 1
-0.384710486261797 1
-0.108571261332394 1
-0.0926922865482757 1
-1.08480404146392 0
-0.408813064120328 1
-0.806758916800199 1
0.505179781578437 1
0.238402635919345 1
0.232656488604162 1
0.160929569160368 1
0.329224224502954 1
0.605447911246958 1
0.165108897731138 1
0.252191581783007 1
1.30088683255814 0
-0.0679889576922389 1
-0.376439656720084 1
0.930452744718175 1
-0.00208747990302721 1
-0.0829204054283009 1
-0.12184627697213 1
0.359558493790056 1
0.447200151833342 1
-0.139902727393569 1
0.108249184928223 1
-0.0610809103221812 1
0.20735741072068 1
0.535635112627667 1
-0.0208288665445026 1
0.0632557872520673 1
-0.102358027971878 1
0.118992913014427 1
-0.10776692723717 1
-0.904674044699193 1
1.16812979682042 0
-0.170738035714352 1
0.248183838816515 1
0.477721333053851 1
-0.0501730675717556 1
0.024604255317019 1
0.405284948557977 1
-1.12185453481107 0
-1.01829640472201 0
0.211228322390767 1
-0.493053172733796 1
-0.750064550404177 1
-0.50985012949845 1
0.0701946508647673 1
0.629588171464711 1
-0.616307418778284 1
0.255835097775943 1
0.220558448618308 1
0.225326711130885 1
-0.010995011527281 1
1.06975419406297 0
-0.816225138488703 1
0.155719829781013 1
0.506469411511284 1
0.39314500692386 1
0.743375148832735 1
0.246721353179687 1
0.965206182275746 1
0.031391060419946 1
0.181606216461268 1
-0.131186455694294 1
0.374698876027554 1
0.0957322186734736 1
0.0180992238972744 1
-0.999174495994469 1
0.0136716806731998 1
0.0414817302928473 1
-0.434593748129929 1
-0.0246461998331655 1
0.713467185971035 1
0.300683529584202 1
-0.387030165421462 1
-0.00157556326299052 1
0.0854241852281673 1
-0.266598863107234 1
-0.276350860540889 1
-0.733847609472546 1
-0.110952450826034 1
0.131287948458461 1
0.270576575172259 1
-0.150149388446574 1
0.243565688500605 1
-0.562106499017263 1
-0.294545952111453 1
-0.424458399437917 1
-0.454106399807625 1
0.103770666354658 1
-0.256888340263866 1
-0.78302647559025 1
-0.0230708231640188 1
0.0989874194238418 1
0.0587857216680079 1
0.0345213221197897 1
-0.342652718312325 1
0.215388140832833 1
0.029821639447774 1
0.101311038674766 1
-0.0286704136517867 1
-0.463371255656074 1
-0.445904403170177 1
-0.437002085610488 1
0.450769966955155 1
0.350326518720728 1
0.549749040029943 1
1.11235939467824 0
0.270142947348094 1
-0.333659716499368 1
-0.254844156157538 1
-0.264578722809668 1
-0.110239678478263 1
0.487474757505942 1
-0.953854478711071 1
0.827001453497729 1
0.332992240263781 1
0.686533832992156 1
0.125251383115864 1
-0.472652768738112 1
0.185903601818498 1
0.160670198982234 1
1.38174087497797 0
-0.880052995129773 1
0.00374147790102922 1
-0.902504771166774 1
-0.153949380507701 1
0.219136389105711 1
-0.0578358577703463 1
-0.128749266198396 1
0.305523620903814 1
-0.883397949442326 1
0.432623999827146 1
0.0327431276181152 1
0.809030030652529 1
0.308567543271709 1
0.0331684815408681 1
0.000510370330631088 1
0.919149098974352 1
0.525044192350225 1
0.710686665599238 1
-0.237231636105202 1
0.00237412182673208 1
-0.484793133273288 1
-0.112769515015438 1
-0.192869904742509 1
-0.637963666110226 1
-0.0117367599988617 1
0.450183520263282 1
0.48076279756752 1
0.193356942042589 1
-0.352659928872367 1
-0.203026875532409 1
-0.283987915827168 1
0.640700297036541 1
-0.28780351225201 1
0.508264590673185 1
-0.295947701882463 1
-1.10789651811765 0
-0.241310450305131 1
-0.322987966931451 1
0.0976185388421865 1
0.120235244906182 1
-1.23476972790882 0
-0.00989358263207333 1
0.0227790167681433 1
-0.358320776990456 1
0.196995388856043 1
0.938746744465749 1
0.300029329269626 1
0.294242032284446 1
0.0337944174051724 1
0.0913280693219966 1
0.579957226281162 1
0.173443122196975 1
-0.382983422051076 1
0.129152099579813 1
-0.501221890396432 1
0.803400711795808 1
0.65355639786748 1
0.212687233704706 1
0.12342015275491 1
0.724045531620365 1
0.674585314308982 1
-0.47333374366524 1
-0.56889296054359 1
0.383563466836873 1
0.0758922042986448 1
0.181341862199499 1
-0.185373824964806 1
0.968381746331291 1
-0.464122914651885 1
0.220712910193825 1
-0.0690792485640173 1
-0.270778555627858 1
-0.490189522053349 1
-0.378449780301401 1
0.558152635633862 1
-0.779274299319125 1
0.0685665019242811 1
0.0533230509655001 1
-0.135541979238218 1
0.0584257059163728 1
0.0836401222850727 1
-0.536879558419995 1
-0.133700182564922 1
-0.334012865727126 1
-0.25453253613975 1
0.491004202740605 1
-0.223122343338476 1
0.51284383228836 1
0.0965462276079873 1
0.319630528817906 1
-0.466903475861101 1
0.1841481385046 1
-0.360326120542178 1
-0.695974261921458 1
-0.134721780109433 1
0.444335364692933 1
0.655282832961784 1
-0.167469605121831 1
0.825059644596566 1
-0.278486020449939 1
0.638160042820032 1
-0.51338876943307 1
0.0126888701163212 1
0.143751288778775 1
0.01732299377043 1
0.15735969279571 1
0.465110863144548 1
0.233708705478389 1
0.303629534922455 1
-0.275227206487992 1
-0.420529287377549 1
0.173362026844445 1
0.173359119342022 1
-0.376081958142131 1
0.475750141621338 1
0.342260273766985 1
-0.166054873692015 1
-1.2880912160108 0
0.123730973659565 1
0.693833606556057 1
-0.524081161200414 1
-0.419391444655719 1
-0.236547109274353 1
-0.58843327197993 1
-0.0618261258140704 1
0.0842160231009438 1
-0.293012543717109 1
0.191444262341109 1
0.309069761025771 1
-0.761841463016471 1
-0.61542820114233 1
-0.0820036727384293 1
0.498266147076503 1
0.396219588276786 1
-0.0141137395469304 1
0.273157608471254 1
-0.0678409879740201 1
-0.175734661391865 1
0.0091055275356281 1
0.579181174931975 1
-0.685237416733964 1
-0.00732803686866484 1
-0.134845491337468 1
0.461840511695166 1
-0.585467554289397 1
1.0093846462096 0
-0.432753169879391 1
-0.622930773495601 1
0.603446260461966 1
0.00724073243516113 1
0.923125411322573 1
-0.297354114186141 1
-0.549021840124765 1
0.229324957455812 1
0.539853726474755 1
-0.037599896955773 1
-0.484281092062643 1
-0.162330356613234 1
0.155953504792009 1
-0.471372177713427 1
0.0264573354796182 1
-0.365880146828213 1
0.358440982732228 1
0.027206437354303 1
0.411967738347204 1
-0.0621598364302193 1
0.48939370407187 1
-0.627604131554573 1
0.0979426980188266 1
-1.05444309821694 0
0.489307098890285 1
-0.0447276968982654 1
-0.54376647614705 1
0.285355950032868 1
-0.0469844640888579 1
-0.109447809981613 1
1.08523293607981 0
0.528761646572175 1
-0.493941766924386 1
-0.0160846520956524 1
0.0716182383972576 1
0.624986441559374 1
-0.59379349588127 1
0.212778738683732 1
-0.472934170529819 1
0.421516485076207 1
0.784715982622576 1
-0.00406243820536803 1
0.49217919987906 1
0.392807455384458 1
-0.214454156497536 1
-0.0397407169482361 1
0.574688653627404 1
-0.910079859828245 1
-0.0445865304437295 1
-0.243095081241989 1
0.460242692924413 1
0.177934626904654 1
0.0821268861677031 1
0.965219213247953 1
-0.793946948525083 1
0.26209981896511 1
-0.0273108367991861 1
-0.93836079291665 1
-0.379017227239835 1
-0.0926863160178493 1
0.00772614483286593 1
-0.0520371126837315 1
0.63862425254195 1
0.146464204008642 1
0.0617750403240332 1
0.0787798189116083 1
0.149735326868091 1
0.237304280936129 1
-0.590335094700054 1
0.166200864314115 1
0.542107878686579 1
0.328124377681261 1
0.46832300735562 1
-0.412899063997354 1
-0.694580166321092 1
1.09029150829363 0
0.034157978013799 1
0.205967287389578 1
0.652708060220794 1
-0.331556145175396 1
0.229089079572778 1
-1.4712583097332 0
0.45517493119112 1
-0.785387175486923 1
0.160349972627024 1
0.257015435939917 1
-0.144191002362834 1
0.00126613263798325 1
0.117293536452496 1
0.68777132481657 1
-0.0769633840757786 1
0.624589315189176 1
-0.431272400505324 1
-0.144410620040896 1
0.047097702281046 1
0.217665694467412 1
-0.419254895550465 1
-0.0303182290568501 1
-0.191892481012823 1
0.180755597951877 1
-0.235458858655338 1
0.332506816784071 1
0.177618944919799 1
-0.387338981863231 1
0.433196289068988 1
-0.825191098161211 1
0.549724431583498 1
-0.39761927368829 1
-0.153941615972836 1
-0.176534433816294 1
-0.239303314871442 1
0.0749693813472878 1
0.947921271364387 1
-0.439699912515937 1
-0.689724635022243 1
0.0766261345843357 1
-0.414180357200423 1
-0.242883235818997 1
-0.205973760025114 1
-0.0087647861831638 1
-0.528206369371988 1
-0.276693544119486 1
0.192982292892632 1
-0.0567395018937894 1
0.0707711966270494 1
-0.898787385255406 1
0.0652938282564869 1
-0.207358995971191 1
-0.319946789402753 1
-0.0488062680754579 1
0.223208694594685 1
-0.563919262840677 1
-0.429803823219189 1
0.137543850664257 1
0.457975689619067 1
-0.670718729227575 1
-0.122521506571149 1
-0.380211169554594 1
-0.10926183324395 1
0.56969323652531 1
0.60804191910307 1
0.248069721462976 1
-0.580980300432435 1
-0.103236177197589 1
-0.748850338098509 1
-0.10927269453439 1
-0.0462438716089728 1
-0.533160992929591 1
0.10947392869175 1
0.625220518765694 1
1.07601931867587 0
0.343049530276097 1
0.696947214805344 1
0.243115247223775 1
-0.624099669573378 1
0.960036758629047 1
0.41473590906916 1
-0.0374705565685149 1
-0.0468553782153985 1
0.00802320191943362 1
0.615506236770705 1
0.239756952496175 1
0.0207408000283944 1
0.355249532383553 1
-0.793178808666436 1
-0.0808918975087897 1
-0.260947999804791 1
-0.783884852399976 1
-0.0188182577602288 1
0.37857034377798 1
0.10937978804457 1
-0.206186564779614 1
0.0959051835298572 1
-0.482367237687022 1
-0.895359216257754 1
-0.299578298584275 1
-0.221753757512586 1
-0.224765414612351 1
0.122179902384986 1
0.833440289609575 1
-0.0320898407124049 1
-0.0500292757281533 1
0.857599923074076 1
0.186588599743916 1
-0.169260859858088 1
-0.140601983429587 1
1.2559734072776 0
0.383163754647915 1
-0.366209409804093 1
0.162683522068689 1
0.240692820433419 1
0.532476203604474 1
0.350106076584987 1
0.888393519841148 1
-0.712534162407244 1
0.607567557252268 1
0.291727655352415 1
-0.468858830271991 1
-0.314425539253264 1
0.158260872516086 1
0.188485090874923 1
-0.417996195521388 1
0.467603391505304 1
0.178353405166379 1
0.0577566063159165 1
0.043727076555788 1
0.189736960693477 1
-0.382974320861866 1
-0.262722578102127 1
1.28641005544761 0
0.550782114748839 1
0.30661826036373 1
0.233527841481485 1
0.143933465408163 1
0.159956177459402 1
-0.1201691103669 1
0.208864935636172 1
-0.413035100733836 1
-0.138719471062711 1
-0.0049855109818632 1
0.470228839317963 1
-0.290243648573347 1
-0.84695221310514 1
-0.318986162227659 1
-0.22504913693438 1
0.757463510705116 1
-0.838362897966964 1
-0.84528438496959 1
0.0911857310257706 1
0.116409123156954 1
-0.169918535411435 1
-0.0398228687906648 1
0.0336271100131109 1
0.0790450899951547 1
-0.0550447136599877 1
-0.716164649094569 1
0.0187991253350646 1
-0.0995266693807044 1
0.647200911589592 1
0.506883813653499 1
-0.241850649978675 1
0.21852577542738 1
0.0524706639555527 1
0.381002732699726 1
0.5709210402204 1
-0.580965766829633 1
0.623757223498259 1
0.144030404680027 1
-0.827586063836709 1
-0.583881970395679 1
1.02453373844116 1
0.365408626342769 1
-0.974463984994883 0
-0.21855198368366 1
0.0227064098010263 1
0.843845444072682 1
-0.27026892494724 1
-0.140745641439559 1
-0.220530448323157 1
-0.467975220124197 1
-0.22559271478491 1
0.266546360775853 1
0.0705497085283198 1
0.0915606463012468 1
0.232612582817666 1
0.0329996995466157 1
0.318298265106247 1
0.0656307927511491 1
-0.338750898603125 1
0.434721098682806 1
-0.227311418016241 1
0.261021869175383 1
-0.205889795778026 1
-0.332721761489508 1
0.24821935826829 1
0.205125767766722 1
0.732714367702279 1
0.364902887626881 1
-0.135199328844278 1
0.053288688202506 1
-0.483542281075961 1
-0.161027068933921 1
-0.465100911932878 1
-0.19211281317478 1
0.0875511839025095 1
0.399236727275922 1
0.473513371606711 1
-0.617704079314279 1
-0.00560272370776235 1
-0.128876397520304 1
0.425627990274829 1
1.46393176010841 0
-0.0385254113214052 1
0.106399266532754 1
-0.63177784305017 1
0.202391686854236 1
-0.170844422949064 1
0.0203887717188828 1
0.409487554199912 1
0.0965297813868235 1
-0.514961187682734 1
0.690208135117776 1
-0.270076827377812 1
0.0909545298714179 1
0.358515375395785 1
0.412099278727236 1
0.784802778693638 1
0.13191840783257 1
-0.0107234202024974 1
-0.830807767354626 1
-0.0750351609837878 1
-0.357368023112143 1
0.398208108490862 1
-0.253815285575401 1
0.0936754089264374 1
0.219677314202556 1
0.459847902233936 1
0.747068326832586 1
0.720801614438424 1
0.593534135741299 1
0.490648445775955 1
-0.0302354798733402 1
0.342656154796139 1
-1.10885664506926 0
-0.518353448936976 1
0.694280549998762 1
-0.0089299984908682 1
0.521393725747156 1
0.469918170522056 1
-0.148146035157748 1
-0.0656530527896009 1
0.059916198943841 1
-0.240965883807512 1
-0.40532788376726 1
0.0577139495321048 1
-0.399483410409213 1
0.445582821565782 1
-0.495457375075775 1
1.00369175002701 1
0.314221608301175 1
-0.19638073687308 1
-0.0241002936288739 1
0.333909564282361 1
-0.414696360852002 1
0.466851834556029 1
-0.240990560116088 1
0.411057107091821 1
0.317430339714824 1
-0.53077410714951 1
-0.494533430376996 1
-0.0779055702053301 1
0.823533088293465 1
-0.158530358435741 1
-0.410596316873475 1
0.648845863740842 1
-0.320314778645746 1
0.546469744715599 1
0.158060664934823 1
0.146236997575677 1
-0.0525777653149097 1
-0.706434128025461 1
0.144106332520095 1
-0.76224734376708 1
-0.17619201769889 1
0.393081946669204 1
-0.883804783779813 1
-0.269875975230199 1
-0.294261853416317 1
0.630468029421139 1
0.226809494285064 1
-0.55501037248118 1
-0.458013826653376 1
0.198266534806716 1
0.439411503695946 1
0.276836065999742 1
-0.597455827439289 1
0.214846873283751 1
-0.256928612772592 1
-0.916336001580225 1
-1.19159866847025 0
-0.257991605881608 1
-0.541971159606997 1
0.0156399104555681 1
-0.56993973957892 1
0.166485588023701 1
0.0246214206747506 1
-0.0165779484782406 1
0.208742543534286 1
0.0598449836358037 1
0.038231437411042 1
-0.244148934899548 1
0.220888568828101 1
-0.367183005471662 1
0.139421914395247 1
-0.364270818085072 1
0.339757112299478 1
-0.405443109928588 1
-0.0263578346705134 1
-0.164521713050344 1
-0.0958164004954454 1
0.157165038952915 1
0.205431916416963 1
-0.109671081973829 1
0.177535794658871 1
-0.0361722357668644 1
0.529704675863588 1
-0.987065002624291 1
-1.0925628718774 0
-0.00220818376768678 1
-0.227524693004904 1
0.335898446589607 1
-0.555934281361718 1
0.102405386252216 1
-0.195752341373439 1
-0.118535194878773 1
-0.110513470443699 1
0.197650239913143 1
0.15318769333875 1
-0.238894051857061 1
-0.212256776741115 1
-0.0617197111567865 1
-0.0892607065105069 1
-0.511065947634385 1
0.379340007999299 1
-0.728861539914131 1
-0.128938100224544 1
0.0621951991034539 1
-1.01905857717901 1
0.270809207193199 1
-0.185310200395738 1
-0.315983372224928 1
-0.80244349490401 1
-0.760042029794055 1
-0.0155038306754602 1
-0.0363038351960421 1
-0.332516227613234 1
0.530828437597969 1
-0.578130895859164 1
-0.372219078005537 1
0.546788200459045 1
0.477592046705436 1
0.487222704729181 1
-0.196775273089468 1
0.592848141652665 1
-0.254161330216313 1
0.724887015287415 1
-0.873861182205526 1
0.276028977309781 1
-0.421679177805164 1
-0.34088129850751 1
0.294855342408116 1
0.549470120663241 1
0.411726081901858 1
0.191390286097591 1
0.0932104188761443 1
-0.110108683701446 1
1.02900209305823 1
-0.353268751017213 1
-0.513666266273154 1
0.504270119168679 1
0.533307956548045 1
-0.442093156267648 1
-0.26477876457955 1
0.0307997473142539 1
-0.0259564095849743 1
0.0240869892945148 1
0.426814658797442 1
0.95568566011725 1
-0.407874525541843 1
0.179228146223823 1
-0.377293074645415 1
0.658031259383171 1
0.0644495314921084 1
0.419449048030046 1
-0.124365593239507 1
-0.159435125809117 1
-0.966820812135849 1
0.0436200856294126 1
0.120703821908225 1
-0.394610767341786 1
0.0310106253699139 1
0.642002270134211 1
0.37496556124558 1
0.178382111428865 1
0.158523679750258 1
0.0135201020783857 1
0.349184257062013 1
-0.160907214103138 1
-0.132653347125724 1
-0.234775900243056 1
-0.216629374329191 1
0.445486466804807 1
-0.190198862092321 1
0.470961965903873 1
0.277259607041429 1
-0.167532763068649 1
0.324652808749995 1
0.115548009361164 1
0.394838615942561 1
0.226931296603033 1
-0.256019366033482 1
-0.0727060523805877 1
0.431937960356468 1
0.114284533837983 1
0.610753172305104 1
0.96979704060407 1
-0.726849548041051 1
-0.252489791283838 1
0.343207891934031 1
-0.410752532675984 1
0.86569463426125 1
-0.803154153626256 1
-0.306721486400352 1
-0.224598325057652 1
-0.643456697006997 1
0.625954602445419 1
0.699241968378995 1
0.599940004506609 1
-1.16367670566297 0
0.406043154925194 1
0.583459588928916 1
-0.0656597943577299 1
0.109238282484563 1
-0.730706414701321 1
0.233982173912402 1
0.35938764737614 1
0.196797007283439 1
-0.701337980700923 1
0.795361346255518 1
0.0280151696753751 1
-0.311186268993867 1
-0.199200207316141 1
-0.261594276375708 1
0.0019809274321609 1
1.25174944325912 1
-0.468219452928238 1
0.621681058236904 1
-0.252104795434847 1
-0.351436494288283 1
0.293841059677526 1
-0.317774348290701 1
0.759901595916197 1
-0.24270210942711 1
0.53708253839566 1
0.254182315546597 1
-0.106225354849759 1
-0.313066794901474 1
0.359060367040296 1
0.919508098428569 1
-0.0696087470244053 1
-0.186933550139836 1
0.336292901117468 1
0.314179487019008 1
0.441311369325354 1
0.260954259707465 1
-0.679337918382452 1
-0.403467368464073 1
-0.226842163490022 1
-0.642306392120395 1
-0.446393622446355 1
0.374602854041264 1
-0.57461492019031 1
-0.443782803541738 1
0.583379745785129 1
-0.176059911927285 1
-0.543457789618836 1
-0.761578997213043 1
-0.239679226584822 1
-0.0294311006362937 1
-0.0686387149339116 1
-0.124923730949095 1
-0.680876295941598 1
0.638830942268251 1
0.202164649272555 1
0.424084643432174 1
-0.289388711325363 1
-0.554074895649415 1
-0.380034776931644 1
0.0979161899884431 1
-0.27807792241708 1
-0.550969700170281 1
0.989273986298279 1
-0.50290974327358 1
-0.587323656876168 1
0.396514404388047 1
-0.438408421258067 1
-0.634250163125364 1
-0.261731834937897 1
0.550971812078927 1
-0.16628556671278 1
0.636427696318998 1
0.776845822375659 1
0.248167227374894 1
0.0701319214626332 1
0.107682356628575 1
0.766753920652814 1
0.402323243384591 1
0.352501532212918 1
0.334383010515295 1
-0.0314257969748969 1
0.341331963195883 1
-0.119594613278108 1
0.153861492947397 1
-0.441170955134781 1
0.343706146919264 1
0.150486549778867 1
0.368747080960976 1
0.21161957383603 1
-0.50352759228113 1
0.277875729854508 1
-0.25261517787189 1
-0.403467136445955 1
0.54046368806679 1
-0.128840095621445 1
-0.112277647647313 1
0.482873340221974 1
0.648621132391145 1
0.13728043348082 1
-0.575783026013326 1
-0.731101755751814 1
0.00355883273733554 1
-0.355713084434435 1
-0.0726447192031148 1
-0.0504349584093842 1
0.0112014324879977 1
0.10809567091456 1
0.156453752458499 1
-0.307408049482905 1
0.1449362516653 1
-0.156662520282456 1
0.654159629882297 1
-0.729586355207999 1
-0.508438731336018 1
0.130766808822886 1
0.0381163105867611 1
-0.0308045469880505 1
0.559273944678342 1
0.33937824607262 1
-0.607951635652021 1
-0.245736431266068 1
-0.267325887996648 1
-0.274983644498216 1
-0.245011411586406 1
0.145346101754327 1
-1.2043199477093 0
-0.107370074534563 1
0.627046058896521 1
0.549698138233917 1
-0.29418206518303 1
-0.300607681626398 1
0.343832355270457 1
1.08270047466893 0
0.067456292150562 1
-0.194148646092449 1
-0.361470681373279 1
0.444658204909766 1
0.349140870709734 1
0.0900598981606988 1
0.175440375559064 1
0.0969910939205767 1
0.156423004758738 1
0.200164345873404 1
0.0643971487069269 1
-0.287447897820936 1
-0.519115723789594 1
0.0540581005741642 1
0.240772526081967 1
-0.648745559039698 1
-0.451263087262667 1
-0.437337041291136 1
0.786801596484281 1
0.157447355696993 1
-0.711887358499942 1
-0.145031976181035 1
-0.175546174286993 1
0.241258080164346 1
-0.577046426765756 1
0.28510859686329 1
-0.15942865277588 1
0.610082509520021 1
0.253759606925998 1
-0.19530037260349 1
0.107242225667402 1
-0.706499525911861 1
0.477896376486358 1
-0.0387774294209994 1
-0.733687827293088 1
-0.781646194653625 1
-0.199088475888604 1
0.558567291423426 1
-0.179522426466208 1
0.553331558586403 1
0.434964872576301 1
-0.767662632931109 1
-0.17864716775028 1
0.619976195580172 1
-0.434954540048552 1
-0.102420874292304 1
-0.662899238048613 1
0.593129814625845 1
-0.0983170169071058 1
0.164739854527985 1
-1.11634775720702 0
0.50506414788998 1
-0.42421857527807 1
0.228881357231668 1
-0.611340659174103 1
-0.0797297522446387 1
0.043705711406476 1
0.338427923461661 1
-0.633505644595279 1
-0.364612425268977 1
-0.450675694522636 1
0.392691983498584 1
0.0552461458794027 1
0.323481867579935 1
0.86175815969244 1
-0.326916205674549 1
-0.572962453571424 1
0.401068043897741 1
-0.310287648294632 1
0.270241576922594 1
-0.481443756450225 1
0.104919815848695 1
-0.141625175661769 1
0.570023084080468 1
0.304688190601062 1
-0.430124973478734 1
0.524930008099701 1
-0.294075696677773 1
-6.58151182220124e-06 1
0.00478538166038259 1
-0.68552170717509 1
-0.442124081877207 1
0.30761050190582 1
0.211973285794644 1
0.280637920859685 1
-0.749778103375889 1
-0.269691698807666 1
0.0506223276723575 1
-0.302968177865294 1
0.299444466227778 1
-0.89660661146623 1
-0.150761503165295 1
-0.0153327786895544 1
0.323424824728472 1
0.278221997888462 1
0.0999896094161983 1
-0.506295683822163 1
-0.098337825996954 1
0.33735113866827 1
-0.239341631357766 1
-0.962180553897516 1
-0.395067832453662 1
-0.176911025324444 1
-0.559790297333875 1
-0.577870864020979 1
0.599225539286722 1
-0.289546660475738 1
0.306400985980651 1
0.143751765206104 1
-0.0539238196049189 1
-0.0147448294304549 1
0.0869225862862773 1
1.07870036517104 0
-0.0114026802217336 1
0.245728699239095 1
-0.193383005644536 1
0.445968054948934 1
0.216829754575717 1
0.375550183963478 1
-0.764878433475813 1
-0.526298282526451 1
0.0629621865011799 1
0.331424834462658 1
0.748034714339758 1
-0.383633585580185 1
-0.183722971399679 1
0.353643337082433 1
-0.130429872771824 1
0.122385728263997 1
-0.0269421827446371 1
0.143191370817486 1
0.784609537498716 1
0.555725382073768 1
-0.0911626024005298 1
-0.141833561733747 1
0.322548676606207 1
-0.367154795236509 1
0.529877393317698 1
-0.168865144927122 1
0.213829191549236 1
0.159857628393751 1
-1.02131921844811 1
-0.806470510445212 1
-0.691479243032271 1
-0.383233542165204 1
-0.256071824018517 1
0.226237573270623 1
0.625306644622097 1
0.469933630185902 1
-0.430921579936605 1
-0.637378448163736 1
-0.285258612293237 1
0.375714190064332 1
0.0254373767573617 1
0.235420376432389 1
-0.111991489591044 1
0.411065281406441 1
0.434768302783542 1
0.513887919629984 1
-0.368213234982092 1
0.269685410841046 1
-0.180602035657779 1
0.791997655120925 1
-0.0549563724702392 1
0.353063200392091 1
-0.504336014096152 1
0.813246141174421 1
-0.514653277941128 1
0.0673815648627655 1
-0.416955649899335 1
0.758145475355517 1
-0.856381156210991 1
0.260374806954117 1
-0.812494945075013 1
0.832658841825604 1
-0.615571227922801 1
0.578159933974269 1
-0.105439424950361 1
-0.409359466097746 1
0.180498201209768 1
0.45620643736026 1
-0.188657243137564 1
0.101846696349714 1
0.347574872348509 1
1.48226823670962 0
0.551257127408687 1
0.126894836039368 1
-0.278213611114722 1
-0.819069963608497 1
-0.69497187556863 1
0.202377101427377 1
0.931712385028248 1
-0.0534478917185503 1
-0.207287230754891 1
0.386025450604791 1
-0.064387696675016 1
-0.337426858466242 1
-0.291575489607834 1
-0.203707898457942 1
-0.400953326416507 1
-0.282442919707823 1
-0.00535286950624052 1
0.264597520173567 1
0.0924184986596735 1
0.522850010758675 1
0.376687205854088 1
-0.611062819803522 1
-0.27589366225472 1
-0.261803190877629 1
-0.143070433882161 1
0.241211541119574 1
0.303193745715502 1
0.22605594034032 1
-0.676350176349199 1
0.288330184909204 1
0.842057722983287 1
-0.241263852801118 1
0.1616411105089 1
0.26338830382505 1
0.137997564222602 1
-0.60760916681624 1
0.259147123900688 1
0.0610744846971192 1
0.105552755333728 1
0.0989519341231118 1
0.356678474454089 1
-1.00307103334126 1
0.244317512918464 1
0.188488898338906 1
0.240145505059524 1
0.0578862033379163 1
-0.221741481998599 1
-0.0899099665657685 1
-0.140905765282199 1
-1.13077413861997 0
-0.211903396038167 1
0.46213534533783 1
0.316355150326771 1
-0.169854610257572 1
0.132413764306001 1
0.470612020458227 1
-0.231581224320502 1
0.577961109439328 1
1.16465808818775 0
0.151223328618016 1
0.433273403397013 1
-0.145670329872633 1
0.108696956702948 1
0.0820262108841519 1
0.516513090823931 1
-0.382452089382801 1
-0.179195383117593 1
-0.903146465972127 1
-0.00256789974972568 1
-0.494119700500234 1
0.0312326609661076 1
0.0031659048365104 1
-0.0947918051789304 1
-0.516384860210247 1
-0.21491071402289 1
0.198604768983763 1
0.803542725400718 1
0.294599025192238 1
-0.321575858721871 1
-1.02008067125254 1
-0.627582245934299 1
-0.750343117720663 1
-0.446749815842153 1
0.87919309493602 1
-0.217055038351265 1
0.264820424039402 1
0.620251142231704 1
0.252166817239695 1
0.763916659021241 1
0.271920343202302 1
0.129678294221111 1
0.148431154975394 1
0.115015191418862 1
-0.759274262228191 1
0.201023970861071 1
0.139986995103298 1
-0.51955879986429 1
-0.111905016774224 1
0.0792322502217613 1
-0.123178107307392 1
-0.158562481947014 1
0.459504077082041 1
0.47367599410679 1
0.219021480061223 1
0.229477877336966 1
-0.0617731733289942 1
-1.10865710618891 1
-0.0170995738347008 1
0.398654111078997 1
0.379277784471324 1
-0.281261445211551 1
-0.0927222800798793 1
1.09801308910456 0
-0.0969444538051412 1
0.297923040539072 1
-0.530980694475109 1
0.107796578531262 1
-1.28744644948644 0
-0.0561497322242563 1
0.0565024915434362 1
-0.0486294616823374 1
-0.249549327147714 1
-0.584228100530354 1
0.541449370441942 1
-0.242213606245089 1
0.131937721785748 1
0.655867001804123 1
0.0368766293645485 1
0.58462507923027 1
0.480600412680392 1
0.362431432699846 1
-0.364507307413075 1
0.0562471141811951 1
-0.00478609747683578 1
-1.23644034019883 0
0.42715819547277 1
-0.628453188190599 1
0.41346175117606 1
-0.90827584418758 1
-0.451497907894587 1
0.533855849747885 1
0.590364169218122 1
-0.324469193602157 1
0.934288822491106 1
0.713597057650688 1
0.340549105409457 1
0.194472836853482 1
0.338439424522238 1
-0.166095945455269 1
-1.15576108865908 0
-0.0985796227508255 1
0.0622394020577138 1
-0.444674098913683 1
0.0339589535722568 1
-0.0693527746755665 1
0.413799708444501 1
0.0463116631581428 1
0.228489231197446 1
0.0790223036456078 1
0.0545108600750919 1
-0.317170806596029 1
-0.17589964767674 1
0.118095236685132 1
-0.0525577287654322 1
-0.123721689398656 1
-0.222292839262485 1
-0.126233184778451 1
0.320140414050539 1
-0.173743677976511 1
0.291556761895416 1
0.485541763473753 1
0.321498067914277 1
0.552393713307235 1
-0.0734425415783371 1
1.29181358775171 0
-0.364211913323821 1
0.233329413979782 1
0.166124721755545 1
0.520049109314928 1
0.96378068810464 1
0.538245519634917 1
0.527744062261521 1
-0.464532864989513 1
-0.265522741772212 1
-0.00593391734179335 1
0.181174863179671 1
0.184163027894405 1
0.121700713632785 1
-0.391374446747557 1
-0.191032938303761 1
0.875036837663327 1
0.740361679552274 1
0.327572107776226 1
-0.305372168697384 1
0.203397718137103 1
0.129689998191215 1
0.414337549210545 1
0.0179116685249425 1
-1.30121382456111 0
-0.531727933474078 1
-1.01554256219784 0
0.153779622265052 1
0.0715669441583968 1
-0.386625360883072 1
-0.882160366404863 1
0.638171552133788 1
-0.657335637442155 1
0.393821513761916 1
0.0820446243164144 1
-0.29349117275265 1
0.131252032503179 1
-0.145002754667261 1
-0.963461231544435 1
-0.150468134069007 1
0.10061906921582 1
0.299020173918949 1
-0.239781837766004 1
0.170295981087232 1
0.418623456896251 1
0.50338377844195 1
0.373959100246523 1
-0.099723242200327 1
-0.465906990551646 1
0.570386791777198 1
-0.426309721105183 1
-0.306905463165476 1
0.316099903327266 1
0.0506961898575427 1
-0.643661138924718 1
0.191013119176425 1
-0.519690768343096 1
-0.373506738820448 1
-0.341638765178905 1
0.194134394956188 1
-0.748412178344285 1
0.0356940057968792 1
-0.209366909274104 1
0.0594108592112201 1
0.0120563719057254 1
-0.0153573082485042 1
-0.950165953654343 1
0.0870617028399892 1
0.526643577542962 1
0.047179528917142 1
-0.355187834808317 1
0.80712276194247 1
-0.181997404904377 1
0.229480294086404 1
-0.741786771232633 1
0.334244544565775 1
-0.182244284819831 1
0.232380511164303 1
0.326380281932956 1
-0.504413885801328 1
0.0532797930335461 1
0.166513972995463 1
-0.476854678249405 1
0.233184631912513 1
-0.676098180715261 1
0.102882741486223 1
0.200507127726919 1
-0.591646792257297 1
0.0548405123979813 1
0.97622261875093 1
-0.491569426251679 1
-0.204726814947932 1
-0.291898874675098 1
0.384694907954757 1
-0.509976714930747 1
-0.531675543853163 1
1.04736568609376 1
0.0490415135985419 1
0.0361699999730281 1
-0.315717001489465 1
0.0355809743874388 1
0.839588915423978 1
-0.261954301138826 1
0.374876069257706 1
-0.607645350716286 1
0.0214433663095089 1
0.109339638600967 1
-0.0565932873986413 1
0.0287389355787429 1
0.608744141596551 1
0.663677672705341 1
-0.117547808806297 1
1.08651916220776 0
-0.383786170417171 1
0.227823491216728 1
-0.00512789806588301 1
0.269639268177091 1
-1.19157513532212 0
0.270872702112287 1
-0.557053036230569 1
-0.55241591337498 1
-0.734719923244294 1
-0.164607378264168 1
-0.0204170915429508 1
0.0235774223382011 1
0.0278374663150423 1
0.0584259793238841 1
-0.385418982482692 1
-0.378345282018529 1
0.0544715502431192 1
0.384160303935938 1
0.189470845834866 1
0.00589423353539548 1
-0.843626919338842 1
-0.347136797737799 1
0.690854305727278 1
0.287443797609134 1
-0.518732780317336 1
-0.0139825242792737 1
-0.145753860393212 1
-0.0708421570156004 1
-0.0104397353004179 1
0.155755301241403 1
0.211138701603303 1
0.43795281087535 1
-0.0495186170684041 1
0.0667642531137522 1
0.0607761246687831 1
0.73371325704349 1
-0.261505597810635 1
0.112460669408664 1
0.37161732022941 1
-0.707109466281165 1
0.102653423182031 1
-0.385525010901586 1
0.0298410635780428 1
0.747161833313728 1
-0.387286182173918 1
-0.20446416136778 1
0.65280585498643 1
-0.0414371844351187 1
0.465172077929945 1
-0.303458924186455 1
-0.0713327417359919 1
0.447252846465394 1
-0.423415025978266 1
0.0993355452359002 1
0.849204507238062 1
0.121359459228109 1
0.178847767861958 1
-0.321802829151458 1
-0.279185904608204 1
0.210739686184339 1
0.426876380680244 1
-0.11125635329238 1
0.56321317160356 1
-0.341097374704089 1
-0.143423772371206 1
0.246447192394266 1
0.138723789807309 1
0.487627892284469 1
-0.200342203141083 1
0.50922812505609 1
0.22875529204541 1
-0.147284794783164 1
0.573551805514032 1
0.461075859105679 1
-0.0128666414320947 1
0.551691688093331 1
0.723530298559738 1
0.216877401430328 1
0.0178749973638653 1
-0.571994909367865 1
-0.0719513946196206 1
1.15253018535247 0
0.194345874213336 1
0.353033705785718 1
-0.142537678336428 1
0.115879638437805 1
0.242328108120511 1
-0.0330638484628868 1
0.195294427669454 1
0.173567216649104 1
-0.202995506187513 1
0.328088130844389 1
-0.430181495631232 1
0.570669901908017 1
-0.321958206136359 1
0.223969401981021 1
-0.00393613439569032 1
0.309650243073983 1
-0.747566136228261 1
0.19039852805522 1
0.259954105021841 1
-0.0366887224797418 1
-0.78921139516738 1
0.0153254780598153 1
-0.0582094123014697 1
-0.0331144814574511 1
0.172085886009819 1
0.0236924791275367 1
-0.526827249299022 1
0.335602802755965 1
0.20020055595526 1
0.0553698431225378 1
-0.467879709649804 1
0.0140540121637009 1
0.533213567859166 1
0.251924031308186 1
0.0919584549179119 1
0.298931232264146 1
-0.689330937131177 1
-0.534112409922768 1
0.233563858680211 1
0.121479292752216 1
-0.893745348877283 1
-0.0952839561991295 1
0.126546401586471 1
-0.0542447233398284 1
0.0316213717073432 1
0.690217326287352 1
0.531123488655574 1
0.395986103713867 1
0.2089558798005 1
-0.443139915684622 1
0.252088867487596 1
-0.0260187309032725 1
-0.534648417495543 1
0.511650172698417 1
1.08003099627449 0
-0.138422152098465 1
-0.154008767948684 1
-0.238757994977683 1
0.167667070501719 1
0.654176559582047 1
-0.123376337582042 1
-0.651381902328266 1
-0.308795368265867 1
-0.802748022698625 1
0.589131806279152 1
0.315165545926087 1
0.139721763708559 1
-0.688537307825526 1
-0.556407939824794 1
0.602312109602074 1
-0.539861625514938 1
0.0802478738762112 1
0.349565794033404 1
0.781200937508911 1
-0.878413791889177 1
0.719122933524697 1
0.691516102838517 1
0.35301999902598 1
0.831088821459399 1
-0.724315503855797 1
-0.0231958809708974 1
-0.236899709131367 1
0.622946045475385 1
0.862386238190984 1
0.901975166697521 1
-0.0663518671501382 1
0.461398798889644 1
0.529484249544899 1
-0.144684155651411 1
-0.270183307633132 1
-0.310317856349493 1
0.0463243429078279 1
-0.337963688211221 1
0.42940074402523 1
0.0811401901782604 1
0.0504447499888288 1
-0.530919959071183 1
-0.0349504297637482 1
-0.0603391697313238 1
-0.994266381658445 1
0.0102790529231562 1
0.162853446345657 1
0.031985427314084 1
-0.526486928702792 1
0.425125833477673 1
0.446466602571043 1
0.736598907009078 1
0.0816768405357536 1
0.635685145495971 1
-0.282927785510656 1
-0.0605424185753009 1
1.48807037372456 0
-0.124453896177549 1
0.241139705704244 1
0.559421147660345 1
0.0132987897160933 1
-0.158130903216693 1
0.00997938095438269 1
0.16563749724621 1
-0.521108804944952 1
-0.864084003734241 1
1.02990769896859 1
-0.031634034091074 1
-0.0823721322326408 1
-0.438003285858728 1
-0.342845162734784 1
0.318546844106039 1
-0.033592466663829 1
0.384017924573644 1
0.333281019828126 1
0.0815671771361116 1
0.0351169288480091 1
-0.447601811302701 1
0.611721272739064 1
-0.347640177575757 1
-0.793036441184018 1
-0.162294298927362 1
0.615658070117615 1
0.347074863892515 1
-0.504460503089446 1
0.509592494248643 1
-0.653665078735767 1
0.435337118559392 1
0.0615287955354318 1
0.230602628302164 1
-0.522713038864114 1
-0.0266862758386613 1
0.390328872756477 1
0.0427192799764681 1
-0.692067589022931 1
-0.943913436928809 1
0.293603267489758 1
-0.155311899351503 1
-0.0211062845532058 1
-0.146650985870995 1
0.252128418459264 1
-0.092213449502145 1
-0.328779770670019 1
-0.435430237235899 1
0.653101248154411 1
0.0361650498007641 1
0.246943397784678 1
1.11749308581015 0
-0.643104947710249 1
0.148375177485553 1
0.145714702857805 1
0.129838630652335 1
0.0719856253718076 1
-0.0556986087590495 1
-0.0265613971243564 1
0.428215842420517 1
-0.31520018279494 1
-0.508719334218803 1
0.689215978361397 1
0.506988566492364 1
0.505672291191417 1
0.166710563594637 1
-0.392327091563711 1
-0.302575771046491 1
-0.426455189714502 1
-0.133120121726377 1
0.0377218982173302 1
-0.262125623592796 1
-0.233148594036402 1
-0.474863129520235 1
0.0677060914357893 1
-0.740584508632884 1
0.536197932173947 1
0.0650776600856993 1
0.409852659760921 1
0.109841715481528 1
-0.103923872951407 1
0.971635703885611 1
-0.509006689981531 1
-0.472170278421608 1
-0.720037012852379 1
-0.229542628550695 1
-0.827579434552827 1
-0.448277411687272 1
-0.798809523559102 1
-0.076357712511655 1
0.378232221283811 1
0.327146968386483 1
0.41065939436174 1
0.249525125834437 1
0.602782201755248 1
-0.127580394583778 1
0.0895998713931245 1
-0.41768640882623 1
-0.280202319817089 1
-0.517066122617748 1
0.332858729340589 1
0.208547829241263 1
0.433157007391003 1
-0.642203716778101 1
0.493937540598674 1
0.283260072103143 1
-0.429368081623491 1
0.0595273763241973 1
-0.0452981338557619 1
-0.424396036027231 1
0.467210451807689 1
0.395707717555713 1
0.20868421982955 1
0.205474265868034 1
0.159404387354653 1
-0.119917240455134 1
0.223929940173951 1
-0.104372577327071 1
-0.700281726696574 1
0.418771342903294 1
-0.72252597169075 1
0.420543311775233 1
0.0814079463763423 1
-0.494523187252467 1
0.565975767813575 1
-0.301068982168781 1
0.374155419557363 1
0.757409248820397 1
-0.687675441559723 1
0.557640170711907 1
-0.204307637398998 1
-0.0351281693501299 1
-0.408935357231475 1
-0.409481964660945 1
0.450092540533814 1
-0.341572552151723 1
-0.212754752814632 1
-0.10803236892033 1
0.173969917637653 1
0.00419797080841833 1
0.39221430237269 1
-0.332938291617498 1
-0.0755102105462346 1
-0.19121794429939 1
-0.398068276669149 1
0.14457135837295 1
-0.197101944886951 1
-0.500014928719097 1
0.742297923911945 1
-0.257401606518588 1
0.00557105204633046 1
-0.248690815695899 1
0.102238851610785 1
-1.31856725561016 0
0.621461815732257 1
-0.616881653183629 1
0.0812190856935378 1
-0.4672408920671 1
0.0549333732393841 1
-0.0629782667107972 1
-0.121772334628089 1
-0.274907207061036 1
0.124454844546836 1
-0.374879145131714 1
-0.157964564949672 1
-0.528089970869794 1
-0.342730508212354 1
0.363398265167231 1
-0.0655780461051911 1
0.728802089549399 1
0.0872617273229348 1
0.122515627141224 1
0.236347794863948 1
-0.879253211300271 1
1.2264950093033 0
0.136743246444708 1
-0.0813777206135087 1
-0.0693067052842947 1
0.170406322283207 1
0.997211058711719 1
-0.0886341253752269 1
0.799011673828646 1
0.896898539327023 1
-0.362222609266884 1
0.138165127522007 1
-0.231840252687109 1
-0.172877516439259 1
-0.708665637703912 1
-0.870327770803864 1
0.0619135835936392 1
0.265168628755463 1
-0.520196038935748 1
-0.133540437278734 1
0.763276161432239 1
-0.151229000389977 1
-0.819153899385222 1
0.00694414241699742 1
-0.265960398275562 1
0.0895339540844876 1
-0.230493100595142 1
-0.257228852283935 1
-0.13216912297191 1
0.353822301564808 1
-0.705647576505296 1
-0.981661587145757 1
-0.162447053789206 1
0.892436550007116 1
0.0639252018311558 1
0.610207197499982 1
0.520266724944465 1
0.0793835798957884 1
0.327052865993332 1
-0.496022204227566 1
0.891849231239017 1
0.0789227563161349 1
0.454832513293158 1
0.433791138803618 1
-0.780925926642084 1
0.499387686199822 1
-1.022898752716 1
0.132102118410622 1
-1.08963181073059 0
0.327717117135233 1
0.427615929364705 1
0.703710665032414 1
0.182365217288163 1
-0.120388688290054 1
0.181351829296496 1
-0.0216422182424217 1
0.281932269975901 1
1.10438950437179 1
0.0562203266833226 1
-0.246702556660213 1
-0.284698357103843 1
-0.351583204341533 1
0.277049448832855 1
1.29334994051538 0
0.0554637351983908 1
0.118233120567152 1
0.178267699228674 1
0.122238808511972 1
-0.417610850404295 1
0.445442720090335 1
0.309982331792353 1
-0.24066436264536 1
-0.367765275181787 1
-0.0899845823916764 1
0.193246229569487 1
-0.261002191744211 1
0.217271485162208 1
-0.560477646087307 1
-0.110947549689497 1
1.16773429208485 0
0.167402835442637 1
0.114810156506923 1
-0.276674214563582 1
0.372920388839213 1
-0.571682388496822 1
0.22425231380736 1
-0.0902035185219279 1
0.149895484661559 1
-0.0220629249727518 1
0.153360584817251 1
-0.56878532748458 1
0.0505243470380795 1
-0.173547599696544 1
0.0646922498973036 1
-0.751529366543568 1
0.103412229623987 1
-0.0736755285871825 1
-0.00685212146455177 1
-0.486317776214756 1
-0.394404323566934 1
0.0952721447742324 1
0.00871908014962487 1
-0.387621562130065 1
1.07557763226322 0
-1.13377930505748 1
0.447242530111404 1
0.759946117625109 1
-0.633575734940176 1
-0.312742923342462 1
-0.141678102448217 1
-0.0549230932873084 1
0.567835311921301 1
-0.370167138744764 1
-0.258894599546405 1
-0.859789658343762 1
-0.617169088337929 1
0.341911104863643 1
0.439414535660768 1
-0.149897857959753 1
0.712962799606373 1
0.120817169581814 1
0.865496895755989 1
-0.173939903032582 1
0.284203468563565 1
1.32545650267232 0
-0.137246766903105 1
-0.0215833781200302 1
-0.529559042701669 1
0.00617839481096949 1
0.184080911249347 1
-0.134322500335238 1
0.718414290925305 1
-0.240235930436448 1
0.0864946330870975 1
0.268139658202709 1
-0.439621406284402 1
0.157575972939336 1
-0.419794181282298 1
0.579012542134135 1
0.865755520315186 1
0.629442103054666 1
0.0379565099058178 1
-0.243593934300726 1
-1.21095507674933 0
0.787847887905212 1
0.797244804570064 1
0.27538976428713 1
0.750715431897957 1
0.807488344301186 1
-0.471840201910046 1
-0.205675640210198 1
0.659537675555626 1
-1.02551351344342 1
0.853250282015465 1
-0.757594478908307 1
0.409870983738407 1
0.568740679403107 1
0.0243423559338861 1
0.706213152931536 1
0.731645033042041 1
0.768208946693371 1
-0.065085285549814 1
0.610239339471818 1
0.20053422137981 1
-1.01597200576464 0
-0.151557253222867 1
-0.352045545369273 1
-0.182559914149057 1
-0.490806455934796 1
-0.212762429888426 1
0.44218843928127 1
0.218953018625341 1
0.407220149618561 1
-0.117597356619084 1
-0.647091602273239 1
0.519468872118112 1
-0.488004021545557 1
0.161893735534113 1
0.423935237053035 1
0.118638122438039 1
-0.0389367721838859 1
-0.753712205640049 1
-0.731694599285761 1
0.779292393512628 1
1.21662801165135 0
-0.34868030945673 1
0.251072232732775 1
0.649740219303302 1
0.131910495349246 1
0.589538057244373 1
0.24288029915124 1
-0.751715055912671 1
0.17103953172257 1
0.29935442979039 1
-0.134833057942221 1
-0.415536692687131 1
0.28725565328625 1
-0.693254201926736 1
-0.688016704921449 1
0.366914673078331 1
-0.435834822615992 1
0.255418570538233 1
-0.0177637192966535 1
0.37865558628023 1
0.0581080873383647 1
0.128691962394558 1
-0.304322135983071 1
0.311638013902422 1
0.174049162815404 1
-0.909832791658453 1
-0.328211719758686 1
-0.654243045294785 1
0.243820167800692 1
0.319795388054495 1
-0.698535675706253 1
0.154350357409359 1
0.117254424330914 1
0.77094261921281 1
0.42396691879482 1
-0.194136359048524 1
-0.892770956818994 1
0.0992349170361944 1
-0.0271586590425527 1
0.0669007428962159 1
-0.291728711999157 1
0.0480607615226201 1
0.0212209309185586 1
-0.403515705602863 1
-0.736684961509456 1
0.330639933494464 1
0.00418481626787402 1
-0.847998610126109 1
-0.268464464884472 1
0.373883730274444 1
0.104396821760615 1
0.37884912062719 1
-0.129919256379718 1
-0.0946822295779675 1
0.0317701512673026 1
0.437840307312523 1
-0.465617162317628 1
0.71061331146628 1
0.159804297241409 1
0.513765810786053 1
0.385251355376254 1
0.221195279652181 1
-0.0154592407363388 1
-0.119407078516843 1
0.515862622558749 1
-0.679214404432599 1
1.18411281265818 0
0.114433089560532 1
0.376038775256643 1
-0.507102362764218 1
-0.457706545621003 1
0.283418482258009 1
0.286822284856445 1
-0.762291016383024 1
-0.0433144157133978 1
0.97687226249577 1
-0.25119229799318 1
-0.287801877605597 1
0.113904967234318 1
-1.33134041483795 0
-0.296998069597569 1
0.440354093892604 1
-0.396292745179762 1
0.399278395326064 1
0.755554206130379 1
-0.382070278484866 1
0.171427015510285 1
-0.303027651418279 1
1.2628738680322 0
0.279038510778812 1
-0.501396302487429 1
0.0129925524259534 1
0.244907530491895 1
0.248935236914993 1
0.43495249732523 1
0.198276362226798 1
0.514400071812867 1
0.17275115167708 1
0.390143160362335 1
-0.734684457649789 1
0.149059056935245 1
-0.856361607547464 1
-0.568401928286559 1
0.118782754693385 1
-0.386438326444462 1
-0.0632220690689242 1
0.50617641145915 1
-0.934838279215481 1
0.315384655893047 1
0.62723750013069 1
-0.466905291812781 1
-0.323663610338385 1
-0.138686134797829 1
-0.0101687497635338 1
0.117886341595811 1
-0.524074336181445 1
-0.30388025646395 1
0.107020223291794 1
-0.166156898007396 1
0.591217936412655 1
-0.856259037081022 1
0.387273898288603 1
0.258045150967207 1
-0.405661125238643 1
0.434534200630309 1
-0.344240934140042 1
0.0948001284172242 1
0.525004047467382 1
-0.0886922781427398 1
-0.335968239575842 1
0.223059342376855 1
-0.206599376236598 1
-0.502489036790839 1
0.00976447566829548 1
-0.0858057792653367 1
0.479133953820777 1
0.367192622591387 1
-0.37952020836733 1
0.730503270336932 1
-0.256328156663965 1
-0.05084318560918 1
1.24055418309486 0
-0.178098508731185 1
0.474225193747956 1
-0.701523120131775 1
-0.780651180424637 1
0.507035976201208 1
0.200250623275748 1
-0.626788299688596 1
-0.483552193699557 1
-0.042005351608845 1
-0.0101713008770487 1
-0.227924496803846 1
0.148221420250844 1
-0.0767216162618373 1
0.147440859997825 1
-0.330814160447401 1
0.594115323355007 1
0.342623094932572 1
0.814375817800068 1
0.175575025830321 1
0.405845159496417 1
-0.871197852763633 1
-0.345714287361009 1
-0.214334819074955 1
-0.329738803018651 1
0.125500865627143 1
0.593945246534939 1
-1.09764727990935 0
0.361289065432692 1
-0.00157699007134512 1
0.751371834873458 1
0.0234600034879605 1
-0.467941154872479 1
-0.461569202461962 1
0.0662985982833027 1
-0.693027499289702 1
-0.303872112577443 1
0.147647499227118 1
0.608328757949142 1
0.638394780357065 1
-0.592549810684923 1
0.383339278342832 1
0.004973046872249 1
0.0836037111041791 1
-0.121484685398159 1
-0.0302849103756669 1
0.0634409845139599 1
0.207207112121091 1
-0.0707682451849564 1
0.192470667913284 1
-0.336162492325469 1
0.170201659975758 1
-0.469172364176539 1
-0.258960507939031 1
0.757206919787125 1
0.632210589801202 1
0.568514030797412 1
0.787212782395461 1
-0.400714055561993 1
-0.320420878019306 1
0.0170693517380838 1
0.148754240379316 1
-0.0717712667901043 1
0.235052903977849 1
0.0329935298889815 1
-0.600308501534301 1
-0.160295317983135 1
0.197056489314383 1
0.444079271349013 1
0.0869637137949816 1
0.728035417873391 1
-0.310122957840312 1
0.50513361029304 1
0.0143904738002148 1
0.10870062943822 1
-0.0686376243729219 1
-0.207711411659032 1
0.198176095860217 1
1.26428882157699 0
0.197984094055201 1
0.0828735282636344 1
0.1080062654703 1
0.00138496305908514 1
0.244781021698257 1
0.317400112553239 1
-0.228224613656683 1
0.348646715377748 1
-0.324042402813581 1
0.289279228550061 1
0.232886722260369 1
1.34262967820799 0
0.425413777577994 1
0.0904454289791783 1
-0.259923816040692 1
-0.284560181432042 1
0.0741690423970646 1
0.0748591864267414 1
-0.663449498527994 1
0.182303300286391 1
-0.0808602381922144 1
-0.00939996184820155 1
-0.532141332921777 1
0.563728205238977 1
-0.444716953830362 1
0.456240493876798 1
-0.355225534087811 1
0.725907731853648 1
0.391207614515061 1
-0.0644317201698997 1
-0.220337364469733 1
-0.286594163174002 1
-0.377831039757655 1
-0.214766042004222 1
0.161106569758834 1
-0.258211966435544 1
-0.185217619959999 1
-0.372346888637905 1
0.426329335615238 1
0.661482831807509 1
-0.00956524429251393 1
0.712162493002834 1
0.381089588829596 1
-0.0228364747962382 1
0.222894643469366 1
-0.28660451920773 1
0.731810911114756 1
0.591528913929331 1
0.569940187813729 1
1.08426306002769 0
-0.582473732125451 1
0.0776498456299328 1
-0.0417602375123834 1
0.130599280596887 1
-0.180249237346306 1
0.0902790773727641 1
-0.290522385013384 1
-0.467206060557117 1
-0.972632538729123 1
0.559405468941759 1
0.858138439534891 1
0.461924457714112 1
0.307146850458602 1
-0.168563134830732 1
-0.235653965756421 1
-0.332954573534852 1
-0.402653536869432 1
-0.488682824384846 1
0.213608478738019 1
0.204125134046168 1
-0.50408893057202 1
0.58295706275787 1
-0.515233300573894 1
-0.229359490976825 1
-0.159998888602681 1
0.343393881291524 1
0.153602258844272 1
-0.148618503545386 1
-0.190748575931439 1
0.265387090665737 1
0.683171423041753 1
-0.463068421006102 1
0.916133135740039 1
0.388846660736575 1
-0.0191592306753182 1
-0.00115078595777215 1
0.377162879743564 1
0.227058298936165 1
-0.0944758369926628 1
-0.0121939291814206 1
0.0978477078460455 1
0.579016003993193 1
0.132605343728466 1
0.103244886729774 1
-0.233558563744019 1
-0.122854349111878 1
0.0432202279123705 1
0.287061654251273 1
0.28176725856495 1
0.343064934630284 1
0.272355406874065 1
0.472459841623896 1
-0.0690829961484653 1
-0.403759212045521 1
-0.0525881437579498 1
-1.2002386178794 0
-0.111804296757547 1
0.509926681390779 1
-0.559824851037602 1
0.253851168297176 1
0.630014337710675 1
-0.143239136047766 1
-0.28939171178045 1
0.470898845258543 1
0.475572330928288 1
-0.219499680264112 1
-0.604753718338211 1
-0.231624125629415 1
0.694521521578068 1
-0.0273023795773295 1
-0.48440913589696 1
0.354846441802268 1
-0.0390929681583359 1
-0.124120854239738 1
-0.251407160426772 1
0.831572767480663 1
0.128047526321842 1
0.229236856627392 1
-0.513927985681654 1
-0.283782427465581 1
0.178419707755725 1
-0.441700722727162 1
-0.138380922281612 1
0.236016429368847 1
-0.523887090293897 1
0.464835647217366 1
-0.0491173280365368 1
-0.599343046100709 1
0.279454733362149 1
-1.08331631769408 0
0.132115351713115 1
0.10058237825262 1
0.308337124407739 1
-1.15413579557518 0
-0.657098379657962 1
-0.0823619977424444 1
-0.0497526205781659 1
0.298848576684428 1
1.17441143699364 0
0.119408826985371 1
-0.860556447304133 1
-0.326187755237086 1
0.147788934448769 1
0.0994377841073366 1
0.700153689862547 1
-0.173282270096361 1
-1.00136419019878 0
-0.347164614409553 1
-0.487850970586443 1
-0.378890066023553 1
-0.172541674998513 1
0.147805390887582 1
0.221506189707553 1
0.27594758920913 1
-0.645893120648329 1
0.759474693667985 1
-1.30292437332949 0
-0.79977806168844 1
-0.371400044983947 1
0.234222526173179 1
0.111329841815727 1
-0.549438665394149 1
-0.259742334815734 1
0.191983573394242 1
0.0417577399418603 1
-0.334431768665753 1
0.0666106773212619 1
0.0986615168167113 1
0.391459306269998 1
0.74799360330155 1
-0.201627870932566 1
-0.207232159973917 1
0.130638842221493 1
-0.186974337598699 1
-1.10383041602854 0
-0.492919078756527 1
-0.821573353901452 1
-0.401437972750724 1
-0.0151281667616033 1
-0.833642148209629 1
0.344799402534102 1
-0.41565637205174 1
0.140892401380854 1
0.0501750292324238 1
0.083123749179742 1
-0.578285397363217 1
-0.353818870943989 1
-0.435826251736034 1
-0.444673749465364 1
0.0888297805985129 1
0.338322181902479 1
0.120243263132008 1
-1.17704017208238 0
-0.197302524704456 1
-0.290773441586896 1
0.602526890507597 1
0.343153865696613 1
0.146928266579934 1
0.133979785812499 1
0.529046772797547 1
0.203515411519347 1
0.0841238766151262 1
-0.230674398361506 1
0.336363211858616 1
0.204278872925085 1
-0.0764798474497183 1
0.218720000177277 1
-0.473440425193136 1
0.447851818214163 1
0.642702357900998 1
-0.110881546187115 1
0.00396923625755977 1
0.327305726454656 1
0.00125581050441677 1
-0.580894432719959 1
0.158071402324713 1
-0.456293973662074 1
-0.620027742149633 1
-0.387961484451607 1
-0.419560713680504 1
0.194710262858001 1
-0.689104610205086 1
0.0170350538800104 1
-0.0951399098369794 1
-0.805607906753033 1
0.670592380815331 1
0.689668217101262 1
-0.552477427845571 1
0.292947112137888 1
-0.0592081620054116 1
0.238241929711793 1
-0.397677152330891 1
0.534144646952836 1
0.0704811170876731 1
-0.859446994686613 1
-0.0473436092078415 1
0.143215764272666 1
-0.015814451361558 1
0.0764823837682513 1
-0.134590776027953 1
-0.418293372714842 1
0.116154290497246 1
-0.280148809521468 1
-0.12937524957791 1
-0.2293934681199 1
0.427993828855384 1
-0.021238634387697 1
-0.0154860151689349 1
0.346994598262726 1
0.814862003862937 1
-0.0647093726161418 1
-0.458572171365433 1
0.183649790069823 1
0.357600360575001 1
-0.786556243412579 1
-0.937632292868396 1
0.353839643988246 1
-0.512648162422813 1
0.0940455661400701 1
0.116126168566529 1
0.765859139388597 1
0.0385339305998169 1
-0.672266743091711 1
-0.356086513420226 1
-1.42731652991108 0
-0.573921212542024 1
-0.272424926466699 1
-0.0989609192501466 1
0.293200763915705 1
0.296871180505873 1
0.0914188433874268 1
0.139664875299487 1
0.443378179463266 1
0.342200930691924 1
0.516210636666863 1
-0.619194987918364 1
0.122213629211994 1
0.552904508324766 1
0.504265002017271 1
0.352016659971723 1
-0.587041393104586 1
0.385264229477348 1
0.347689719620362 1
0.845776273775765 1
-0.163149520616 1
-0.0416657928262522 1
0.91189695313766 1
-0.182871821628313 1
-0.0906211330780198 1
0.0433976232124916 1
-0.193838211695299 1
-0.294378679918704 1
-0.00774515106758051 1
0.269609549243442 1
0.926542912512672 1
-0.230311286708003 1
-0.322614831340172 1
0.0717838609197988 1
-0.0552307715345567 1
0.366153801910479 1
-0.30155331865216 1
-0.110043693056341 1
0.341419954390796 1
0.463999067719426 1
0.53395531991668 1
0.33719472823256 1
-0.686492704445411 1
-0.0012684166028403 1
0.600833289716651 1
0.711157192953944 1
0.204317325928137 1
0.801064033415342 1
0.815888999232653 1
0.365557926995156 1
-0.0832890334861145 1
-0.457753504130737 1
-0.744151060984431 1
-0.025308932393268 1
0.00582354681850727 1
-0.0346658763585303 1
-0.463777643306101 1
-0.940679824930537 1
-0.0439389643791576 1
-0.340720324996336 1
0.392229161590464 1
-0.337623422099257 1
-0.245568611742443 1
-0.666256448329803 1
0.414753855031101 1
0.0742833230304059 1
0.118639137468408 1
0.208430679093012 1
-0.0972558780852468 1
0.431390727804298 1
-0.632684251305303 1
0.511252204070699 1
-0.370282956022512 1
0.879339553980438 1
-0.414813858250784 1
0.480754531328046 1
0.129216711453346 1
-0.896255899434643 1
-0.415141555659357 1
-0.184280518522038 1
0.0694731450636353 1
0.707469895658597 1
0.652948390569414 1
-0.0855999424090733 1
-0.0272181929385788 1
1.3515981607007 0
0.532292782700278 1
-0.199285181784665 1
-0.0513729151445479 1
-0.0456277233629778 1
0.487895774993744 1
-0.417359834642244 1
-0.0502566629494583 1
-0.140544379183024 1
-0.588689333327463 1
-0.023128238561417 1
-0.108008732819896 1
-0.539792739162475 1
-0.372720268587714 1
0.944256215237743 1
0.237648053519178 1
-0.195658729202583 1
-0.399840267241631 1
-0.563026674390904 1
0.663886958561789 1
0.333413035301052 1
0.19984082614298 1
0.382235315954735 1
0.159942928447557 1
0.276807754938258 1
0.478106645374682 1
0.388211658642273 1
0.333214504888801 1
0.618906186626339 1
-1.10161539074566 0
0.0869310240904329 1
0.602364038331935 1
-0.347829907632023 1
0.568145123528897 1
0.745365283295422 1
0.443646602707171 1
0.276270161291343 1
0.84802614072188 1
0.321652556669387 1
-0.349818915399305 1
-0.208961354434857 1
0.305618986939066 1
0.373031926801724 1
-0.46454282514618 1
-0.0287614539571637 1
-0.43219868351958 1
0.0330874092738082 1
-0.588744559722727 1
0.0727894128492353 1
0.379471756965949 1
-0.0675416000515407 1
-0.842801294696404 1
0.572920864506812 1
0.704982325389206 1
-0.441252703485171 1
-0.0201895081469993 1
-0.42245528311578 1
-0.226820472842559 1
0.790556785882668 1
-0.672681137965479 1
0.161757213159016 1
0.515013527243817 1
-0.662188019364144 1
0.358507955970528 1
0.406614172362219 1
-0.035178838761684 1
0.2960407101829 1
0.283365556849298 1
0.521658029693228 1
0.050194741408279 1
0.181375717315418 1
0.438084089730758 1
-0.0120291827020832 1
-0.144954357100372 1
-0.674880413175985 1
-0.106728300277111 1
-0.172667602084608 1
-0.211169082668495 1
-0.145663007294931 1
-0.156399539298287 1
0.272412717721261 1
-0.13530136358415 1
-0.394231623590769 1
0.262053806662901 1
0.590397445782533 1
0.988205844865144 1
0.0445687728361432 1
0.466044663706322 1
0.212033110422568 1
-0.432501562449739 1
-0.0376120931610098 1
0.182889437484693 1
-0.404441749267479 1
-0.524626728640961 1
-0.0995054325624423 1
-0.17828118370685 1
0.58380099726477 1
0.00679250136326048 1
0.260668860170527 1
0.258441319068498 1
-0.335235738763747 1
0.0239346378811928 1
-0.0775681007615483 1
0.772273338679221 1
0.791397246834319 1
-0.884725976485766 1
0.157893421435534 1
-0.75296966632487 1
-0.502699023796722 1
-0.224067741275316 1
-0.24431218326465 1
-0.231926086553204 1
0.339448818443684 1
-0.527536166513711 1
0.322163368591599 1
0.488391113833583 1
-0.252441700479709 1
0.0301806320378294 1
-0.527927878283279 1
0.181402079730272 1
0.598190159496238 1
1.16213526003676 0
0.151420077505362 1
0.0300490517439936 1
-0.601427146333284 1
-0.246011303714275 1
-0.355526338752704 1
0.0607135532855775 1
0.166791169679875 1
0.0535748035950133 1
0.986797896689208 1
0.19382166202985 1
-0.576655797760993 1
-1.04697023870845 1
-0.141349905329016 1
-0.340505985619662 1
0.2625646330134 1
0.220858477524012 1
0.0448186014331858 1
-0.0300851984122919 1
0.0527432872843577 1
0.0969700568243156 1
0.255411558191232 1
0.541961941017089 1
0.37987574435316 1
-0.0841765919214233 1
-0.601501316523078 1
-0.118853294840338 1
-0.263622285552543 1
-0.0639675304908983 1
0.173171799012364 1
0.119530745351471 1
0.187857441480387 1
-0.198708166948276 1
0.214168790664697 1
-0.17898618326487 1
0.355989343085783 1
-0.249182030583718 1
0.397737447040269 1
-0.214628560154223 1
0.210866216214184 1
0.325655737326707 1
-0.250153688528975 1
0.0505424562551568 1
0.477670236545188 1
-0.425511160305979 1
0.365082089636836 1
-0.792994494151285 1
0.0644688027979385 1
0.533210319712833 1
-0.241087602545205 1
-0.211402994007975 1
0.0525176147636983 1
-0.698239090538383 1
-0.546792978684672 1
0.00186952215668977 1
-0.992558480468266 0
0.440085999416216 1
-0.612609686419196 1
0.0228320412457668 1
0.0507930130472198 1
0.227292029145877 1
0.265282871652493 1
0.21229566604097 1
0.316450440458249 1
0.0513389627600793 1
-0.105587415749256 1
-0.127460473231701 1
-0.40401236895371 1
0.233763947778707 1
0.450287388455342 1
-0.57346553145266 1
-0.129797647692455 1
0.0889964747303189 1
-0.677085910252724 1
0.235867399657825 1
-0.112938741789222 1
-0.0419121222324678 1
-0.187460384783454 1
0.10887607844721 1
-0.104810794604484 1
0.49311218171345 1
0.074874832484079 1
-1.14871224921487 0
0.526260382769841 1
-0.113661037374298 1
-1.16664810392159 0
0.176398088315014 1
0.702036068729991 1
-0.835063248341384 1
0.564744145517961 1
-0.707739290698801 1
-0.783806422935638 1
0.190751242222673 1
0.373895592779271 1
0.0181568373877804 1
-0.162253428344789 1
-0.228971549000047 1
-0.400226371025743 1
-0.846774914921573 1
0.615998364196361 1
0.0382016901173889 1
-0.0764917344503912 1
0.0662866902481525 1
-0.294885854658195 1
0.637102994912798 1
0.579896445354835 1
0.00870168389711043 1
-1.01718300054914 1
-0.865070533830291 1
0.16768102666059 1
0.224329597603562 1
-1.06667983183103 0
-1.4332760875223 0
-0.274752468838662 1
0.593481578777417 1
-0.312265870179529 1
-0.0526348863093349 1
-0.200243561841469 1
-0.422371791775976 1
-0.317867790301361 1
-0.677764664629532 1
0.732448998589934 1
0.410111071230728 1
0.436828582144876 1
-0.425234054302084 1
0.716018632957693 1
0.101849680003702 1
-0.401154654323867 1
-0.249170086249569 1
-0.29736478133738 1
0.0927833509175736 1
0.333172676677584 1
0.655983870928466 1
0.543763081183885 1
-0.0870007772912963 1
-0.0663034879222118 1
0.13280997704472 1
-0.0358822191543937 1
0.539142435731707 1
0.338992344937842 1
-0.672768148234828 1
-0.116610400809468 1
-0.0746966127409164 1
0.270563761485181 1
-0.00350188135315067 1
0.232164470409428 1
0.288728471646707 1
0.453406672098806 1
-0.297219464761453 1
0.719390924034871 1
0.500576488049126 1
0.113485967256721 1
0.191122428564911 1
-0.101020652479611 1
-0.256276269704599 1
-0.537756419516524 1
-0.59074410903207 1
0.379146055317624 1
0.310251551300779 1
-0.0233844779611035 1
0.206123949717571 1
0.348313283538385 1
-0.588571174142053 1
0.39177321010254 1
-0.00123754294103602 1
0.240082158219774 1
0.301183944063047 1
0.396898737965965 1
0.608535812136851 1
-0.294790524801916 1
0.272856243186209 1
-0.00185687599777726 1
-0.213027571106033 1
-0.187916889673735 1
0.401465094953669 1
-0.00552867836437768 1
-0.238067401886811 1
0.563376850205114 1
0.469995991015663 1
-0.0288703325639184 1
-0.358249684384216 1
-0.39304236918677 1
0.174653950071518 1
-1.79429201790195 0
-0.487537231392126 1
0.69523044489568 1
0.286758750948691 1
-0.0463939846350041 1
-0.792155069029862 1
0.292932471407972 1
0.130753408455711 1
0.622589775861815 1
0.407559818021366 1
-0.329399612334175 1
-0.908142252317453 1
-0.640624996205495 1
-0.417692788347265 1
-0.131196632051321 1
-0.120233485351093 1
0.143840818723118 1
-0.69761387456196 1
-0.11312707874879 1
0.0687423074538197 1
-0.625045942919032 1
-0.0781537790619017 1
0.197562158344634 1
0.107565814864151 1
-0.339107687785956 1
-0.238625536147592 1
-0.349877608207716 1
-0.351110821126618 1
-0.0386559774333467 1
0.149726221745721 1
-0.121559076571962 1
0.0837946154093741 1
0.349605361912506 1
-0.706465074604607 1
-0.52820999750426 1
0.932245521386484 1
-0.47898997159167 1
0.280209453312623 1
0.24974583615399 1
-0.966955806158742 1
-0.283418985815939 1
0.116972097700164 1
-0.368613256126286 1
0.295827514561312 1
-0.0767070246720728 1
-0.388049290588858 1
0.147108595987137 1
-0.0889557812685452 1
-0.86498853814712 1
0.571710385640048 1
-0.515501257641935 1
-0.152196055980217 1
-0.267116873933456 1
0.0882195489954794 1
0.00274182268554797 1
-0.0503426860094676 1
-0.226031403574123 1
-0.595492484322893 1
0.362118154326912 1
0.0405116813128914 1
0.808432460325847 1
-0.0491195142118217 1
-0.00120609568529634 1
-0.314846059858888 1
-0.120851453718503 1
0.304205453007102 1
-0.30193808858782 1
0.564342517008513 1
-0.19757504739646 1
-0.189659877696497 1
-0.901459930179994 1
-0.297335321892126 1
-0.271460849068213 1
0.215589784209851 1
-0.110536126577388 1
0.0239062907469976 1
0.347637998084272 1
-0.079689202093775 1
-0.654544219874638 1
-0.256635649109588 1
-0.41026620980787 1
0.223891890121527 1
0.24727868923696 1
-0.00812695584769504 1
0.628867119337278 1
0.0898591956518807 1
-0.510975444487605 1
-0.324366898413973 1
-0.253342008323026 1
0.203563196386036 1
-0.302880040897536 1
0.298789856822492 1
-1.05757936620006 1
0.536828159897776 1
0.0991192145401876 1
0.719902840004351 1
0.693810148706274 1
0.301052684525054 1
0.408109674888223 1
0.117807845708186 1
0.607806048728379 1
0.288724821655925 1
0.298639729652551 1
0.488358980827303 1
0.750085971041834 1
-0.0483630410056638 1
-0.0296851538178208 1
-0.473379086737236 1
-0.497604774803523 1
-0.22761312067681 1
0.461898142913945 1
-0.830461503646392 1
0.27970485288792 1
-0.0834234618478247 1
-0.32557669665353 1
0.236890598259839 1
-0.0305090185909354 1
-0.333306797100133 1
0.743466105488133 1
1.43760344628981 0
0.106100995532679 1
-0.586997021731527 1
-0.232521288104522 1
0.0167465259356451 1
0.235514991473166 1
-0.0442810550062199 1
-0.220501655747559 1
-0.199976633442335 1
0.160910451442072 1
-0.709046938867266 1
0.709084504071827 1
0.267382912781588 1
-0.0704039808490244 1
-0.126672073444379 1
0.584034113440548 1
-0.124775492885004 1
0.057093220142033 1
-0.0969018024255046 1
-0.144984019583349 1
0.520559599467716 1
-0.689930550108213 1
0.0653959883984479 1
-0.0506897958686635 1
-0.0992829387805906 1
-0.318410446959683 1
0.237860396845221 1
0.288814864246699 1
0.55118081853658 1
-0.0632824627697768 1
0.425643864411485 1
0.213823395515854 1
0.669092673691901 1
0.571681981146108 1
-0.276811990938965 1
0.431198683168034 1
0.198217261653406 1
0.351595614215438 1
-0.00178914683327255 1
-0.176647546908651 1
-0.674200592785833 1
0.11775117942118 1
-0.634661285188486 1
0.0195113485237005 1
-0.348577983270323 1
-0.581199404914526 1
-0.0309391346579512 1
-0.149151255894278 1
-0.40974167789582 1
-1.13057117217125 0
0.76923168407056 1
0.0145598787574112 1
0.328679507964123 1
0.39325841915814 1
-0.665626386837067 1
-0.391278538579696 1
1.28675761201079 0
0.127811033998838 1
0.576744114582468 1
-0.485891095992065 1
0.333360271936507 1
0.714012476552764 1
0.139086992123779 1
0.478231059175059 1
0.0942855411127073 1
-0.302525661972253 1
0.197543758028363 1
0.406157381015178 1
-0.15348851437701 1
0.0411188120436896 1
0.290479706559421 1
-0.147591369515265 1
0.214250760169305 1
0.48035558379335 1
-0.06482408847105 1
0.392451897685603 1
0.792520632690318 1
-0.483453048525616 1
0.299703494377415 1
-0.160895237236519 1
-0.0492741598542184 1
0.165891578904615 1
0.0890174436454924 1
0.260939064858131 1
0.0246689722546432 1
0.0695072017106557 1
-0.0253295784787125 1
-0.354080478233245 1
-0.296581775256261 1
0.568921168140572 1
-0.368329936440049 1
0.759866118386354 1
-0.752312964034767 1
1.08089110575463 0
0.547292992149446 1
0.258807697735949 1
-0.598462670585218 1
-0.244403171388853 1
0.309281363144748 1
0.101713682763352 1
0.00464951673465142 1
0.0183059771029396 1
0.453034546370523 1
0.091225608964577 1
-0.283519885518945 1
-0.0980922605249832 1
-0.308848458732115 1
-0.625516225181176 1
0.339141800472464 1
0.313211471667994 1
0.0692565317626452 1
-0.0829334704071535 1
-0.134688561988494 1
-0.204408856205165 1
-0.229795074021429 1
0.0787263330933747 1
-0.164476764421727 1
-0.749803531400905 1
0.190961215407121 1
-0.0873248223244014 1
0.00770174944909702 1
-0.114091906750697 1
-0.591157871864892 1
-0.286754868425429 1
-0.0733851479351001 1
-0.624610413888794 1
-0.256042112087834 1
0.0306439277436146 1
-0.781317192420295 1
-0.392444853966765 1
0.0716409003571329 1
-0.745427203510282 1
0.460639487410474 1
0.405627799770957 1
-0.0924894456821426 1
-0.0789337804095043 1
0.0982676696301321 1
0.146486892377145 1
-0.912092480053632 1
1.47724408276848 0
-0.171072978918762 1
0.312383719805424 1
0.220965101317898 1
-0.186621040480288 1
-0.787583624507361 1
-0.603400357962241 1
0.351999697938726 1
0.973352876690313 1
-0.0747103929349127 1
-0.370257169617449 1
-0.510412201112021 1
0.00786411716769139 1
-0.311460567397904 1
0.550763865315988 1
-0.264041169102669 1
0.0683437456650894 1
-0.278763672879424 1
0.734624405790396 1
-0.794009765352672 1
0.177967990509417 1
0.450811192453428 1
0.184046225069426 1
0.333750741960752 1
0.560644341782114 1
-0.919855559925384 1
0.141450294681526 1
0.382275923237282 1
-0.0173045595871222 1
-0.245937968999838 1
-0.419183458074166 1
0.561159484691652 1
0.181366575533338 1
-0.145615060706242 1
-0.209584728155472 1
-0.423955148515711 1
-0.460410079476565 1
0.172995213956368 1
0.706099949813644 1
-0.0186089033306927 1
-0.27976088876752 1
0.41716665276112 1
-0.0108128702577898 1
0.445577877681241 1
-0.01540294378435 1
-0.856674774027478 1
-0.796251327158334 1
-0.761587852830515 1
0.108310191611742 1
-0.100009727462682 1
0.0246183654169752 1
-0.129559768159086 1
0.225608173804722 1
-0.607784201320044 1
0.0615699230111997 1
0.108570777202153 1
0.132436638891703 1
-0.00964677297723676 1
0.601344477589994 1
0.428741622995881 1
-0.838035268453222 1
-0.352442194271942 1
-0.0255181781666237 1
0.152696521939931 1
0.0962511246002024 1
-0.550373032311147 1
0.477253749828937 1
-0.102019444198999 1
-0.486296642558798 1
-0.645770391649948 1
0.0974233874403875 1
-0.294351854118752 1
0.613866354655685 1
0.367913055077054 1
0.760413666889963 1
0.14097550197729 1
-0.376887167847024 1
0.875136389253834 1
0.878069570900823 1
0.880574898369312 1
-0.43156751946359 1
-0.611354079464364 1
0.958651466916146 1
-0.338801242489635 1
0.711379262659266 1
-0.494432076275947 1
-0.076376031178459 1
0.638872287104044 1
-0.915730891826877 1
-0.412608423773974 1
0.0644063166652615 1
-0.809495273329913 1
0.197336142579194 1
-0.107334799337794 1
-0.842020997563159 1
0.181244259942715 1
0.489404648582538 1
-0.633272256033559 1
-0.00537606449686434 1
-0.0855303000109578 1
-0.00195926316553106 1
-0.436141721239841 1
-0.952702286368971 1
-0.0498639639064652 1
0.202774854827379 1
0.434005583125046 1
-0.145608213755696 1
-0.299591711255563 1
0.55910512429892 1
0.246169006127192 1
-0.125475158171799 1
-0.293893352730935 1
-0.122090019638468 1
0.931190248135576 1
-0.79286632185185 1
-0.00327487836562361 1
-0.426069350936511 1
0.533788081649091 1
-0.449824671624602 1
0.297103484932406 1
0.900410179203116 1
0.0534853044251043 1
0.644170438805346 1
-0.402352101347024 1
-0.0579537571654343 1
0.967724913275617 1
-0.701127934487461 1
0.114271833740663 1
0.377921416719582 1
-0.123110606151308 1
0.298893907457318 1
0.370996496004135 1
-0.647882673775535 1
-0.324303683664146 1
0.226219397359756 1
0.228067651640726 1
-0.579378342614453 1
-0.618431085668182 1
-0.153718554566757 1
-0.0857314761116782 1
0.0614751515614596 1
-0.31243500172136 1
0.445021754931186 1
-0.084768966298727 1
-0.898753065420572 1
0.317080528064492 1
-0.375329730209496 1
0.515466741266944 1
-0.19658829729715 1
-0.36778431433271 1
-0.642736990279263 1
0.407258195701902 1
-0.39412790873329 1
0.687475753430768 1
-0.275912709550781 1
0.0513686318042786 1
-0.309685714780005 1
-0.664288924780874 1
0.725116520216957 1
0.45817061923469 1
1.49765770682433 0
-0.493347760367337 1
-0.761442695238251 1
0.45519165734198 1
-0.149026670565428 1
-0.105343369515209 1
0.248290514044683 1
-0.15125501269417 1
-0.289774716480831 1
-0.474817070961622 1
0.120163440178062 1
0.177222946351679 1
-0.216454334116408 1
0.0513854306872781 1
-0.0832545907044059 1
0.134438730650814 1
-0.776826453047936 1
-0.5380742149687 1
-0.0403599509930682 1
0.889348132038851 1
0.155364954631537 1
0.398187561476003 1
-0.913335587247974 1
-0.071472133081874 1
0.12588716023434 1
0.608101575837453 1
-0.122803465849219 1
0.508478920616472 1
-0.0355085167896965 1
-0.578781374707849 1
-0.0235120828682564 1
0.488461566380677 1
-0.506680113139454 1
0.82810648756981 1
0.731392438813898 1
-0.518179706027319 1
-0.00687802235470891 1
0.48152510771924 1
0.390192115882688 1
-0.038153195524474 1
0.352444822599828 1
-0.55157296405617 1
0.836610812635665 1
-0.359999371897394 1
-0.40624769240249 1
1.40959257658288 0
0.360626553010859 1
0.396011179881115 1
0.205562353824842 1
-0.0340013170567638 1
0.96421242148099 1
0.282833312660356 1
-0.621468162932575 1
-0.248875129149063 1
-0.491730476235472 1
0.103691682525154 1
-0.273434560137287 1
-0.433938674486927 1
0.334336489470351 1
0.103594991612901 1
0.697312104930949 1
-0.0264190092218889 1
-0.135402457737134 1
0.331494588346573 1
-0.178742887421234 1
0.217123514651623 1
0.24058737132492 1
-0.0623695818183581 1
0.0934519166122742 1
-0.817190229109387 1
0.153376637613071 1
0.211091563680738 1
-0.242700703344276 1
-0.146886178893205 1
0.633536468671534 1
-0.464175625601226 1
-0.146180782324826 1
0.188888376761222 1
-0.0658516609810036 1
0.335485717630199 1
-0.162163601012548 1
0.077140300345786 1
0.223182665838187 1
0.317217509459912 1
0.0082459465927463 1
-1.04168327778737 0
-0.878735005575006 1
-0.573797224324758 1
0.461026218138893 1
-0.177447132446369 1
-0.237415048390595 1
0.269681429859545 1
-0.78173594114729 1
-0.255125079789309 1
0.187903374246271 1
0.120863559440209 1
0.0723936589280643 1
0.331589020322355 1
-0.63049670174711 1
-0.47137795660381 1
-0.42554008797779 1
0.616491352680463 1
0.635858040703264 1
-0.310147613775705 1
-0.0690575521952753 1
-0.213074057063437 1
0.390048149561759 1
-0.843949288455874 1
-0.0753381328179342 1
0.0784945573183525 1
0.131379074194801 1
-0.0687061284477095 1
-0.767130705276211 1
0.467735118709435 1
0.60682178169684 1
0.241260494057315 1
0.254215517831688 1
0.116796943948634 1
0.524755004822114 1
0.0224732904894011 1
-0.311974467669576 1
-0.235143293121801 1
0.666678878385666 1
-0.514992801458999 1
0.0957932868556035 1
0.15019082570016 1
0.616256307790442 1
-0.551499871761248 1
0.432882126646625 1
-0.0338440875564641 1
0.513830243851775 1
0.635596954215404 1
-0.410196924663627 1
0.260707732456921 1
-0.337995529790251 1
-0.336461508984582 1
0.902414481064433 1
-0.395464725641934 1
-0.296114081028917 1
0.524927880496596 1
-0.25658386520363 1
-0.29029360912099 1
0.326911298826161 1
0.794230423448135 1
0.0302673245746004 1
0.10069782203392 1
0.126392152913636 1
-0.278017004223973 1
-1.00096470503071 1
0.447638118566914 1
0.128927500273182 1
-0.342743757871439 1
-0.0837505120789713 1
0.173561876304412 1
-0.349628122551956 1
0.63370075577008 1
-0.492555992099909 1
0.673263605050064 1
0.189753825893516 1
-0.847989007372913 1
0.258069903961739 1
1.05638692453196 0
-0.850766146095555 1
0.182014509016336 1
0.219362804787755 1
-0.308714487515051 1
-0.0593128073225733 1
0.126561098155626 1
-0.647271157311692 1
0.343484197384188 1
0.180358541653735 1
0.103783782506082 1
-0.273153486426273 1
0.732492120571612 1
-0.224225952591895 1
0.148362885016514 1
-0.367145077999685 1
0.683461983299288 1
0.279997153680358 1
0.501790298946578 1
-0.322236931139916 1
0.418152697032555 1
-0.308883245424909 1
0.598159604961626 1
0.154245419726919 1
0.391703377239652 1
-0.223425547009916 1
-0.106774500160023 1
0.117235905860954 1
-0.188245449399251 1
-0.0726651783541787 1
-1.25422209055411 0
0.386406474857502 1
-0.646227061616547 1
-0.204642891931804 1
0.151773679770214 1
-0.785413790903887 1
-0.38575685987817 1
-0.705413779400453 1
0.0923124360988551 1
-0.285687578010282 1
0.614840695291646 1
1.20922709198272 0
0.179479762741391 1
-0.0416516117514149 1
-0.439472925402935 1
0.404210812646985 1
0.322137282973403 1
-0.209654849370602 1
-0.452775533008443 1
-0.316944735960116 1
0.0520062687743837 1
0.170754279090859 1
-0.544017414943095 1
-0.644912016163798 1
0.73482530747096 1
0.606856311754068 1
0.442684394919736 1
-0.0632192421161581 1
0.0612756503231211 1
-0.354053580913517 1
-0.424282328982785 1
-0.183854687171636 1
-0.358336713742334 1
0.371077303784853 1
0.274145473103751 1
0.420950283429427 1
0.143407526603199 1
0.150780464429018 1
0.0972757022427972 1
0.00596426681950497 1
0.445432329927807 1
0.591813958627858 1
0.387055294244512 1
0.347041114285874 1
0.260565760363487 1
-0.0178049708214044 1
0.266232536162565 1
-0.631998434050437 1
0.373346715595548 1
-0.288720247874525 1
0.156417451815914 1
-0.662116764098483 1
0.373444450522874 1
-0.40046699544391 1
0.123517192294205 1
-0.464716793836351 1
-1.484083279441 0
-0.0807317481603908 1
0.13636377118894 1
0.312204316491384 1
-0.5975463186917 1
0.647034724551523 1
0.0389428084491196 1
0.371259001307059 1
-0.0351290032641322 1
-0.279395708619652 1
-0.709060696677887 1
-0.491875116797046 1
0.283621984349487 1
0.0749409885159786 1
0.839968541192882 1
-0.666104609845491 1
0.163474875157592 1
0.162092550605048 1
1.0642574519647 1
0.275500091119643 1
0.0536562085725098 1
-0.401048900379656 1
0.330824690970199 1
0.588855968299829 1
-0.205356238736308 1
-0.0877673935937061 1
-0.459015679054474 1
-0.770562798227633 1
-0.483459840932336 1
0.794926843671992 1
0.41110767582397 1
-0.0375097968248399 1
-0.368565256360158 1
0.353653832148318 1
1.18406033595293 0
0.722346180063795 1
0.524027813639648 1
0.313147278908155 1
0.619561988657963 1
0.635057724441113 1
-0.372459591032243 1
0.139867598566109 1
0.26925051687544 1
0.0219300290367136 1
-0.28228523993234 1
0.370871928668294 1
-0.0146557258064671 1
-0.149022422262591 1
0.638246689338512 1
-0.716174354946484 1
0.46054301823969 1
0.244696473945233 1
0.0870888016728548 1
-0.0131086305306051 1
0.430005780293248 1
-0.560888317663359 1
-0.00070594442385119 1
0.435097737865576 1
-1.05908946099873 0
0.693022790585049 1
0.338077227294314 1
0.258141013707221 1
0.583142730632412 1
0.0356512017611562 1
-0.324367369288966 1
-0.140473407115207 1
0.366254782002693 1
0.390909006998477 1
-0.19882784675848 1
-0.240189328358965 1
-0.517347209948728 1
-0.403708582751987 1
0.0887172229266651 1
-0.983266153503549 1
0.0753645746258453 1
-0.216522040705676 1
0.602311478772074 1
-0.0848874573336037 1
-0.477110184131795 1
0.925479530652876 1
-0.0142136225074297 1
0.140221541846546 1
0.245125042603512 1
0.409264035661655 1
-0.316584368315962 1
0.715857448159932 1
0.476180526396905 1
-0.491170373599167 1
0.0296936779168999 1
1.0934257960285 0
-0.408504450738128 1
0.191256038825629 1
-0.395325475167924 1
0.836815430599669 1
-0.452676658127209 1
-0.554711021212591 1
0.728691582817974 1
-0.339050202390301 1
-0.345601671636257 1
0.0661372749109447 1
-0.0348845208669127 1
-0.578696746570779 1
-0.453641897818092 1
-0.503938857385478 1
-0.0729436619805108 1
-1.01563188531774 1
-0.851017236490592 1
0.112809363771627 1
-0.151920976159998 1
0.584159095753278 1
0.261217026151979 1
-0.946145315154756 1
-0.548581296325934 1
0.0407864953417055 1
0.048882454411236 1
0.627432734688093 1
-0.546292539347925 1
0.763482214260134 1
0.248629319715337 1
0.384618477016819 1
0.156644227324125 1
0.118657854698427 1
-0.713513113908198 1
0.058505911370563 1
0.497929251384257 1
0.276073902568989 1
0.31252979630182 1
-0.0258185024272628 1
-0.0994113205533891 1
0.418593375664798 1
-0.0146090028272043 1
-0.298546474472064 1
-0.242900850902681 1
0.455313887022254 1
0.324616414347821 1
1.14149188258224 0
-0.157608396976593 1
0.216426969854848 1
-0.176866770143383 1
-0.285417205616404 1
0.533432059281948 1
-0.0339210636080829 1
-0.0850930279377642 1
0.28663001411924 1
0.335932445711517 1
-0.88226602494495 1
-0.298539961463106 1
-0.0177400792652266 1
0.487259300574916 1
0.46698007935527 1
0.380928228167773 1
0.421058371696059 1
-0.379458671508862 1
-0.129793695372381 1
0.48160796953782 1
0.601442385801074 1
0.829002097019777 1
-0.426456272465493 1
0.228649816837212 1
-0.173028470240544 1
0.140910861350175 1
0.0176484706044959 1
-0.269340345696112 1
0.323662039592475 1
-0.0465691902659841 1
-0.84343935427782 1
-0.235293408026075 1
-0.0973235625885293 1
0.0948238154891862 1
0.527899382337677 1
-0.104738608392603 1
-0.153059644405543 1
-0.088214364729897 1
0.421641427779326 1
-0.0503523134093612 1
-0.640744031109547 1
-0.167284788039652 1
-0.254197748391325 1
0.2306097939319 1
-0.12507829101408 1
0.0910297963661965 1
-0.227083004017317 1
0.451598682378076 1
-0.129960188296978 1
-0.58838483790769 1
0.450738928220079 1
0.49491115678244 1
0.0950412686192891 1
-0.477813446212333 1
0.885740856779974 1
0.46794002420037 1
-0.384970310075873 1
-0.0356996356707452 1
1.21804956047897 0
-0.604572805665244 1
-0.954501382806164 1
-0.840181688056333 1
0.0825662407580656 1
-0.491813087245156 1
0.301559927244921 1
-0.547881535535019 1
0.693902655610455 1
0.830962231144508 1
-0.173461694407045 1
0.17401025790266 1
-0.92044305110742 1
-0.357909032374528 1
-0.742909647461605 1
-0.117643396723827 1
0.613055858247419 1
0.60007531008525 1
0.58509866862477 1
0.0695123773742773 1
-0.511346475153634 1
-0.600789284654717 1
-0.0864372478319161 1
0.503565105472372 1
0.352993982559308 1
0.171382863406638 1
-0.34957540619052 1
0.310164133266647 1
-0.200624272709731 1
-0.0231264408184944 1
-0.027556477170361 1
0.0777809976028777 1
-0.623027416314609 1
0.0958454337390676 1
0.495828309204947 1
-0.276443637117622 1
0.183431839180922 1
-0.0967571413618569 1
-0.632592428402739 1
-0.364816333434963 1
0.456737585920309 1
0.112357947719684 1
0.193755207467372 1
-0.714245769976827 1
0.237121990420899 1
-0.192274580256772 1
0.104744405855 1
0.0109831997597216 1
0.110991070795856 1
-0.0115157730584859 1
-0.996265175212448 0
0.196340631032527 1
0.354092692421274 1
0.383035733887483 1
0.515712262407595 1
-0.219784589463974 1
0.676104625690862 1
-0.217326547392934 1
0.413179872359979 1
-0.326338766804606 1
0.256548902493708 1
0.660641126930231 1
0.304614715348694 1
0.0975461201502986 1
0.163421386093239 1
-0.96605040570978 1
-0.740486458937627 1
0.111403839362096 1
-0.32461490773381 1
0.464928916592322 1
0.0509928798198336 1
-0.0247420208573661 1
-0.123346735738881 1
0.125787237259569 1
0.177930436168099 1
0.298853606358776 1
0.135247896581265 1
-0.676314237345311 1
0.68460228099371 1
0.0105191879333371 1
-0.669459301101084 1
-0.501346343077103 1
-0.342413090264458 1
0.629266528897704 1
-0.599675386127966 1
-0.636640016586812 1
0.666757596043689 1
-0.654970543032599 1
0.198946987070341 1
-0.816523820776047 1
0.13647782869748 1
0.325676549068713 1
0.187323169538274 1
0.434541373090424 1
0.51456005420247 1
0.150326072476224 1
0.385979485872934 1
-0.448248924552537 1
0.166779948743127 1
0.635875660384805 1
0.41096868199335 1
0.239278142909064 1
0.291726402998402 1
-0.41192045115915 1
-0.160249286675388 1
0.201833719389067 1
0.884603317221105 1
-0.42077613630863 1
0.351630440682097 1
-0.277532136503236 1
0.903829285870934 1
0.63068543697067 1
0.217992927763414 1
-0.484926496855154 1
-0.466654664289513 1
0.0561781338913909 1
0.465230743310867 1
0.138174443053848 1
-0.0507072494754834 1
-0.431457236177669 1
-1.0314703499427 1
0.379347654109505 1
-0.376915177804594 1
0.228055968288654 1
0.365674634694497 1
0.0583798480512615 1
0.103741079500909 1
0.149347899710108 1
-0.543068824980102 1
0.314828325059157 1
0.410259939332922 1
-0.048958945849667 1
-0.00551929731444272 1
0.31608094566926 1
-0.346587006354469 1
0.599330815067424 1
-0.773909611013291 1
0.429290620124868 1
0.224165520958442 1
-0.659300096928321 1
-0.258248280503564 1
-0.517584674578482 1
0.0742916859172348 1
-0.14409190635212 1
-0.507050574080634 1
0.0238273197414484 1
-0.311439350885415 1
0.305387956015338 1
0.300785564243042 1
0.000800201253845043 1
-0.803734293657774 1
0.378913353950191 1
0.629650221927705 1
0.00619188057105219 1
-0.031346601906923 1
-0.268861511093132 1
-0.26307483364042 1
0.117265751616911 1
-0.72550663484645 1
-0.0722708377739456 1
-0.0774985779723972 1
0.326597478686895 1
-0.176326073623121 1
0.215272995546499 1
0.160812267462527 1
-0.215960552856716 1
-0.115856262161824 1
-0.0160110672250663 1
-0.329957803450138 1
-0.339448884403871 1
-0.139057234475335 1
-0.943424926443123 1
-0.515621186728601 1
-0.110052765847129 1
0.667150873278073 1
-0.226732783241438 1
0.430565912712721 1
0.13999512023345 1
-0.0448423147854729 1
0.218923663982058 1
0.151708716422586 1
-0.00457539550245417 1
0.428488388851351 1
-0.613306414009996 1
-0.0661606423357573 1
0.608938005120836 1
0.389557248124042 1
0.583843021760015 1
-0.416536940393262 1
0.379152599841594 1
-0.706109080867974 1
0.0855969830860731 1
-0.478808792487106 1
-0.466851861173503 1
0.0187670387234597 1
-0.0677079732107042 1
-0.00753893628546426 1
-0.282128164187166 1
-0.0423885052823056 1
-0.439029376672166 1
-0.201564069409343 1
-0.0013361833981152 1
0.609979187500879 1
0.0847378738980143 1
0.0375698330145149 1
0.172672712982845 1
-0.47679297293362 1
-0.57140496847848 1
-0.251277439109262 1
0.34559821330337 1
0.0945189957948467 1
-0.436193727499616 1
0.113949644666624 1
-0.280294339683655 1
0.753881778053073 1
-0.79452617540274 1
-0.846602957466151 1
-0.629562140869954 1
0.570835863571553 1
-0.167059118891638 1
-0.172759262470605 1
0.396809605486771 1
0.00577505793518199 1
-0.68579287258812 1
0.0172278497517698 1
-0.794373548207413 1
-0.581769699815986 1
-1.0039114778861 1
-0.663131761757774 1
0.468757733889656 1
0.043138467664217 1
0.646961928054032 1
-0.314298734536102 1
1.11191096510297 0
-0.0268559286609931 1
-0.191343431630326 1
0.136063633277361 1
-0.64473899632392 1
-0.565782991684567 1
0.0494419341502794 1
0.169587658973195 1
0.220673215021001 1
-0.245925697727665 1
0.204566429210348 1
-0.0908941435749892 1
-0.409973315856766 1
0.331336987695333 1
0.470485985742595 1
-0.100013318374351 1
0.416153782326941 1
-0.186021703239514 1
0.726584032867266 1
-0.131757263017706 1
0.101520777718807 1
1.28763616800006 0
0.0476328186042786 1
0.358626352657356 1
-0.454554102822475 1
0.526619140300597 1
-0.546435892646597 1
-0.241597312369984 1
0.760331486725949 1
0.644639059918141 1
0.0769587235392446 1
0.0890166742425038 1
0.310073849936608 1
0.783695861004601 1
0.392813217308627 1
-0.158053131125388 1
0.573358211511155 1
0.448546019061186 1
-0.197239480207492 1
0.018422584332938 1
0.582371661703879 1
0.501753836751026 1
-0.520752909131402 1
-0.434539465942363 1
-0.0486619573500378 1
-0.377958570511783 1
-0.693615455946648 1
0.268520110231816 1
-0.00177188549780369 1
0.0999941675529935 1
0.284457063559526 1
-0.716787496994069 1
-0.776523824161034 1
-0.158780071514517 1
0.0778729571011188 1
-0.0233533393998882 1
-0.62986619957157 1
0.857194496196369 1
-0.239678718773216 1
0.641587778566429 1
0.208500617554425 1
-0.441643001744717 1
-0.744277177281038 1
0.630467073242212 1
0.821855877186661 1
-0.266120631944554 1
-0.0423469055216021 1
0.3583379251764 1
0.455736960444008 1
-0.654469277722372 1
0.446745410526656 1
0.553972415171044 1
-0.136303539830289 1
-0.435642772348482 1
0.344695879231467 1
0.59836829368136 1
0.675487618230423 1
-0.297375956344547 1
-0.266338468426923 1
-0.0632910885748318 1
-0.907597432692044 1
0.639051258099555 1
-0.523784932539782 1
0.230618774110446 1
-0.158458191621191 1
0.0940560578114258 1
-0.607513253090548 1
-0.108563000914553 1
-0.588164980266377 1
-0.156831642790453 1
-0.00270155661069205 1
-0.216177188995596 1
0.111996529145533 1
0.505133692297174 1
-0.305775600037694 1
-0.686838779757713 1
-0.241128138590948 1
-0.538821143430982 1
-0.962725447930274 1
-0.263871012579227 1
0.0785506428981669 1
-0.591168257680176 1
0.204385301501492 1
0.467144756884525 1
0.259776823337179 1
-0.440124618603109 1
0.892806683317797 1
-0.239419325757162 1
-0.355148710473297 1
0.115516860785969 1
0.501741485133787 1
-0.108433057121009 1
0.240281870250746 1
0.852804262702633 1
0.513768670294414 1
0.0533706107371435 1
-0.146143604278662 1
-0.541447933210881 1
-0.673193689909541 1
-0.0112890956767498 1
-0.115680893122912 1
0.133636706658279 1
0.00611928777315141 1
0.0612285179182627 1
0.247968894780885 1
-0.156521520834317 1
-0.228047322964944 1
0.413949487224567 1
0.518252488309054 1
0.132610064584719 1
-0.190960028822537 1
1.11109077863903 0
-0.839995701272201 1
0.0965955078706479 1
-0.302419553492725 1
0.267129808926704 1
-0.546340035464561 1
0.830388794228784 1
-0.00156832554585648 1
0.757928778266748 1
1.2275526583961 0
-0.0992349586697591 1
-0.290289580758815 1
-1.10869079350185 1
-0.00539995007995905 1
-0.11050244831178 1
0.21313506814198 1
-0.338624023947912 1
0.538762569235261 1
-0.0996002220293085 1
-0.277945187520042 1
-0.344956655513895 1
-0.0347803526409168 1
-0.453664305996993 1
-0.40365539593229 1
-0.477446234813336 1
-0.202082468758305 1
0.825580617981212 1
0.410251779988334 1
0.477525131829482 1
-0.596852172077257 1
-0.697944375636545 1
-0.193737936406708 1
-0.514787531659389 1
0.35453023557562 1
0.687926448943387 1
0.0650668319508444 1
-0.203437971589733 1
-0.0288112834924268 1
0.858790219351194 1
0.0140521027042408 1
0.102444457451417 1
0.357446413012134 1
0.511304176108564 1
0.687778723192242 1
0.615655379207115 1
0.347832834339513 1
0.274167753232583 1
0.0911554131824894 1
0.346539207196744 1
-0.0267134610001756 1
0.689721235738162 1
0.534243105642255 1
0.44275699805974 1
-0.0179332161631031 1
0.196506019049235 1
0.253576106405639 1
0.0488454810487565 1
-0.807228885176157 1
-0.0166332466477313 1
-0.0209499804929759 1
1.06885708433137 0
0.574875686129972 1
0.146922778723806 1
0.354315292547859 1
0.916880658181101 1
-0.750692157825802 1
-0.0776160634305205 1
0.102684882292298 1
-0.644737616831377 1
-0.202528999181024 1
0.00454153534484097 1
-0.670488630151638 1
0.389457624861543 1
0.0573643750120772 1
-0.0134034157739088 1
-0.574356389712023 1
-0.486575300825029 1
-0.290973596497392 1
-0.602834148474529 1
0.674038076721987 1
-0.197454648572875 1
-0.723373781590667 1
-0.0179040055336396 1
-0.651938007118167 1
-0.106035336085281 1
-0.684392348195636 1
0.540327472131369 1
0.445544363502399 1
-0.828859207380771 1
0.442369287122849 1
0.524855868937462 1
-0.113622460340534 1
0.713799296376312 1
0.282599747362868 1
-0.240022158545067 1
-0.257513613610003 1
-0.205702992421623 1
-0.610029576636156 1
0.329439877544865 1
0.530624104300086 1
0.554845458360886 1
0.119656629738366 1
-0.220448798414563 1
0.671489959554997 1
-0.446399991633072 1
0.477937313943432 1
-0.764617638047514 1
0.280893529658654 1
0.0868557560689056 1
-0.284082691080188 1
-0.242259998714737 1
0.814049439491568 1
-0.251747928022897 1
-0.310530662972812 1
0.421177901714095 1
-0.753358607265805 1
0.211376681722921 1
0.656880553135454 1
-0.304838235451069 1
0.147205507359904 1
-0.305279294165358 1
0.202970381201139 1
0.48978244798334 1
0.516399644256728 1
0.188513459099447 1
0.418851382603067 1
0.48119665841177 1
-0.102951295680352 1
-0.354203986998446 1
-0.297770829465624 1
0.353347251825809 1
0.240098667061954 1
-0.0950070133794209 1
-0.374181399921371 1
0.634150650363765 1
0.705125365736459 1
-0.727277445998639 1
-0.854725760757057 1
-0.0153646200946866 1
0.26081880485569 1
-0.495066183763978 1
0.0112164006719012 1
0.637732190196667 1
0.16928387672866 1
-0.315765352205122 1
0.862382978099817 1
0.328780094194826 1
0.463178522464905 1
0.28745544586464 1
-0.422053707469964 1
0.0762721868274759 1
0.0995733389995918 1
0.186794259859302 1
0.424781149202109 1
0.350044265741528 1
0.734060629824378 1
-0.681268251485978 1
-0.181382558062973 1
0.655437000111729 1
-0.625281333170778 1
-0.000137908677085019 1
-0.107682356245992 1
-0.0471207489030556 1
-0.172585606950839 1
-0.956248016883668 1
0.17160859397119 1
0.00651053644943062 1
-0.960773154277891 1
0.0767453108177809 1
-0.2038933799296 1
0.0228411870947466 1
-0.474650459798149 1
0.506705722096045 1
-0.0494176188664627 1
0.856224705320493 1
-0.0318389570909653 1
0.142482631475835 1
-0.697950912448835 1
-0.486601389248359 1
0.0102465930550605 1
-0.00695413729422943 1
-0.257295565756452 1
-0.262824089782106 1
0.563239222184656 1
-0.134002623429312 1
0.0124155178442571 1
-0.0846696271518693 1
-0.0764628501408112 1
0.149191818990428 1
0.0677885796313451 1
-0.0781669638331463 1
0.60589637238479 1
-0.0695519743365569 1
0.493027707876487 1
-0.169668689569668 1
-0.221802234447447 1
-0.817237778992509 1
0.713633830152351 1
0.402222501489268 1
0.508341140958703 1
-1.48092699743468 0
-0.263700002546943 1
0.417278345371174 1
-0.597398023300753 1
-0.305238726778435 1
-0.686769640917329 1
-0.533757268684212 1
0.10749923666964 1
0.293615854009383 1
-0.62696712011924 1
0.358073082089204 1
-0.200139865974879 1
0.46380416389854 1
-0.0651689378967915 1
-0.224831974417691 1
-0.292817233218435 1
-0.334769848636777 1
0.16391449942495 1
-0.242227618920038 1
0.310546577173405 1
0.477177186662687 1
0.382376930601906 1
0.279016536815507 1
0.293884483465518 1
0.0631745702306504 1
0.216758642110148 1
-0.435582089897778 1
-0.667501724166654 1
1.07409944206773 1
0.255060113852914 1
-0.180788648080472 1
-0.405768887405596 1
-0.325728852863514 1
-0.291874945652651 1
0.483905931147395 1
0.116614486383115 1
0.223413115790112 1
-0.331107297376818 1
0.0901813712356802 1
0.331915978595457 1
0.693074489958026 1
-0.47272473152095 1
0.594185782664229 1
0.718600875885549 1
-0.124231521074738 1
-0.0276258063814744 1
0.255526341453753 1
0.45249696061122 1
0.205756820664215 1
0.892522350023868 1
0.430606271561921 1
-0.166712950324582 1
-0.56225158221982 1
-0.119594525828017 1
-0.0922449742908571 1
0.0281596666324279 1
-0.300964649845788 1
-0.809600316619865 1
0.278071178564168 1
-0.0371742810920752 1
0.792427112280913 1
-0.39229760572185 1
0.18746342792622 1
-0.382091004174152 1
-0.544051709944123 1
0.396346439269183 1
-0.566129823623781 1
-0.136738136366031 1
-0.553931242602163 1
-0.319396001667262 1
-0.562394968770164 1
-0.451485902458153 1
0.146809666110336 1
0.452999757382972 1
-0.338889407391794 1
-0.43668517121114 1
0.207550416212458 1
-0.886275989265337 1
-0.202367478333048 1
-0.0396383990599083 1
0.400320740888451 1
0.166207779388752 1
-0.00454170759213196 1
-0.00708802606383369 1
-0.386551567088498 1
0.8216516395098 1
0.839488957014295 1
-0.199419229619176 1
-0.723772442518766 1
-0.200729206517435 1
0.604572641194504 1
0.702366638175121 1
0.561843156752483 1
0.00193941751675042 1
0.330976031891532 1
-0.298734773184166 1
0.33689018728724 1
-1.12880869756629 0
-0.244903402765637 1
0.620994977737025 1
-0.570464587818448 1
0.511956556544799 1
0.249115232987188 1
-0.189836226289462 1
-0.139449820876374 1
0.0533143100487021 1
0.364730358228252 1
0.379963244672655 1
-0.232806621002705 1
-0.0765663778983325 1
-1.00593824611282 1
0.0870088838972639 1
0.117085059886214 1
1.00941457402775 0
-0.211303622416113 1
-0.256981222797535 1
-1.05137815601006 1
-0.302555841077934 1
-0.52879626889012 1
0.61965396027027 1
0.944536678532056 1
0.0762740654019552 1
0.125659078293044 1
0.0866760238076107 1
0.647222167212694 1
0.768802856382181 1
0.221989944132352 1
0.163263586813411 1
-0.155298707233431 1
0.338772280285442 1
-0.400110453911844 1
0.175494656887189 1
0.413811834439271 1
0.167871588911259 1
-0.563696725335106 1
0.732421390439196 1
-0.314159287141715 1
0.0738633628591268 1
0.557067075856405 1
0.6898276233431 1
0.761123393192599 1
-0.594537817383543 1
-0.609489775279937 1
-0.242778275280548 1
0.165991787869659 1
-0.0988209560990072 1
-0.282057389825866 1
-0.635926406260461 1
0.3461506239999 1
-0.201938915512952 1
0.556212995564896 1
0.934558312113045 1
-0.689945766912811 1
0.628271948570722 1
0.216175530334371 1
-0.467930095209182 1
-0.45961967046217 1
0.028687209608186 1
0.28951747321829 1
-0.721192471243581 1
-0.73210209777931 1
-0.0234273730736276 1
0.373939749635637 1
0.282403025041905 1
0.838251430027611 1
0.700520059319564 1
-0.0961684165716422 1
-0.43148094386969 1
-0.669295515571397 1
-0.267893112746765 1
0.464857923532174 1
0.232759243549525 1
-0.471989378578667 1
0.424246129769198 1
0.0962420228868415 1
-0.0351351337765486 1
0.325483608978755 1
0.407698987399617 1
0.397046565212722 1
-0.462762956189624 1
0.0107729679819461 1
-0.54181499465079 1
0.118816375580845 1
-0.0816011767503992 1
0.600534137730027 1
-0.337020885719867 1
-0.0472700694983627 1
0.0513161564744949 1
-0.244796590240615 1
0.1193457798064 1
-0.210613319922626 1
1.31699181183462 0
-0.30279486469026 1
-0.336247594959435 1
0.489791293403023 1
0.161744266489227 1
0.821816573407454 1
-0.431237028870041 1
0.221634264140181 1
0.0963876990408998 1
0.77610620127716 1
-0.221251707779708 1
-0.136313111314499 1
-1.18059684830629 0
-0.224319938882482 1
0.563850934285299 1
-0.730296567009127 1
0.365078801640758 1
0.634114091169879 1
0.649836873826828 1
-0.477266134633558 1
0.442301485626574 1
-0.291500616967424 1
0.395402141980636 1
-0.807316472282457 1
-0.0774267992044833 1
0.0726031694806383 1
-1.1946431751243 0
0.801096926607271 1
-0.258860130797321 1
-0.41470708858732 1
0.491888145404958 1
0.111266556921473 1
-0.373293459237223 1
-0.549753958231163 1
-0.251829648462852 1
0.20573653589751 1
0.137960743004223 1
0.431234031732 1
0.326454178059113 1
-1.09566755255585 1
0.978380561898828 1
0.492710492574869 1
-0.194975809128902 1
0.0439288458031918 1
0.264726533903988 1
0.420885666404527 1
-0.950532699262303 1
0.297590382897763 1
1.07439279044615 0
-0.00695796219947759 1
0.276639914199544 1
0.505668475396665 1
-0.273111389524844 1
0.342569087651135 1
0.645776709367278 1
0.00417587762494528 1
0.223149738979599 1
-0.149152493908746 1
0.0693940802063855 1
-0.149595847851172 1
0.536332483991327 1
-0.179006099856287 1
0.0797880125415266 1
0.110859298456086 1
-0.00157054593318905 1
0.442987463428328 1
0.570188858580655 1
0.211879510449775 1
0.360728595081239 1
-0.373551568639885 1
-0.00803504063969054 1
0.0194144971461372 1
-0.0624294980324545 1
-0.759269307003139 1
0.601485991341903 1
-0.310336401488912 1
-0.689745563233879 1
0.563633386318463 1
0.390398888137934 1
0.0709523506860116 1
-0.286343609616499 1
-0.0519418414923606 1
-0.237514904358241 1
0.0631791190497954 1
0.0702718586449889 1
0.209794921961207 1
-0.170649318794857 1
-0.0572994732959169 1
-0.0868306591144546 1
0.936731464703138 1
0.323204724069197 1
0.382405510295177 1
0.318007949492345 1
-0.782412544676343 1
0.148043350481286 1
0.346527516025356 1
-0.291245509886764 1
0.512884734547096 1
0.344643993640683 1
-0.372801648089239 1
0.193824757475106 1
-0.253541474036377 1
0.382253705182828 1
0.854560109350712 1
0.0025762950159717 1
0.256567543712598 1
0.0651844700259816 1
0.548730464587082 1
-0.219955079374016 1
-1.12343548514869 0
-0.36601918724121 1
0.729509745995574 1
-0.0215909162712967 1
-0.051116094628773 1
0.106936224440838 1
-0.477810417901489 1
-0.169683153295467 1
0.0829242080479987 1
0.141754888280076 1
-0.412572203935375 1
-0.355312414650984 1
0.423890449917915 1
0.407593872642078 1
-1.28962994126659 0
0.593625724338612 1
-0.189319941629782 1
-0.559640043357711 1
-0.392721845888795 1
0.213588626805268 1
-0.103891532450451 1
0.475423143651581 1
-0.683780679647776 1
-0.272833033502278 1
1.08776340671539 1
-0.251025467958046 1
0.0832821743968259 1
-0.00784410216273076 1
1.50439335511989 0
0.660946951761773 1
-0.421779224788198 1
-0.515356562357124 1
0.32823752554007 1
-0.382521524487291 1
-0.566412193690921 1
0.191419426839861 1
-0.230157981095984 1
0.146674276589048 1
1.13524045888646 1
-0.489633119843689 1
0.393498010926958 1
0.342880899169679 1
-0.178595395204651 1
-0.458336578611121 1
-0.911453422461019 1
0.238392967766473 1
-0.313532215662288 1
0.26922241759756 1
-0.692964904553629 1
0.124500285964418 1
0.0692325790335704 1
-0.84124983496917 1
0.102137737669063 1
-0.540411886955494 1
0.382918140541691 1
-0.618400570534791 1
-0.311109913283011 1
-0.422635841263346 1
-0.704201486309697 1
-0.652018006384466 1
-0.17374957647183 1
-0.297268808543019 1
0.386454463039434 1
0.33866778662383 1
-0.778839535630073 1
0.612769201099024 1
-0.0800077314289033 1
-0.085738411994969 1
0.170482000107644 1
0.670754480614015 1
-0.435290707846829 1
-0.227436378563673 1
-0.0743247641199132 1
0.435391117044416 1
0.414155709476703 1
-0.420256630457289 1
0.0996859493004581 1
-0.117010303946396 1
0.0279283765623062 1
0.422026207761216 1
0.263487782805342 1
-0.846311489940196 1
-0.0189029836513974 1
0.140055947657055 1
-0.450632900675357 1
0.155056916291456 1
0.408615592591255 1
0.148343232715306 1
-0.311123475375773 1
-0.179237679742092 1
0.467527917914347 1
-0.410206895485299 1
-0.224724385883294 1
-0.0567474287684959 1
-0.2099869256336 1
0.351644650325143 1
-0.265320476388043 1
-0.323688718603807 1
-0.15516718295221 1
-0.165670569775531 1
-0.507938562694706 1
0.333260334074156 1
0.175714113802092 1
-0.0446725894137874 1
-0.388617201206634 1
-0.500065934576518 1
1.0635735484892 0
0.00242014349035058 1
-0.000547889510322131 1
-0.325044284375201 1
-0.148858739066566 1
0.886556578919326 1
-0.301183489763499 1
0.610392722870696 1
-0.0743546252432017 1
-0.177389111671709 1
0.474661063359181 1
0.273869601226841 1
0.578072658066856 1
-0.221277904412502 1
-0.637152095836636 1
0.65343521003918 1
0.202372583761316 1
0.402992582174209 1
-0.10186172843645 1
0.274618597888485 1
-0.299387030855728 1
0.330356376883354 1
0.323153579300299 1
-0.364924403528865 1
-0.0173736661151878 1
-0.232928058575677 1
0.501679946413004 1
0.334610516494188 1
-0.355785541134836 1
0.539382862372051 1
0.0506256294203878 1
0.0710281467147839 1
-0.418906418077881 1
0.028491981077233 1
-0.369576554269327 1
0.77195120754574 1
-0.363260220982901 1
0.202812783922037 1
0.199137899264013 1
0.265781140096432 1
-1.06868324722294 1
-0.635507337500277 1
0.160030271401975 1
0.468039575574515 1
0.34478793591502 1
0.0819067259636666 1
-0.391606409901864 1
-0.5233566390852 1
-0.777292146571325 1
0.290278050650237 1
0.0292373362204905 1
0.125552870919295 1
-0.988698899169333 1
-0.313840245438317 1
0.308795881848651 1
-0.0883859442249118 1
0.66510186852186 1
-0.0705421266861256 1
0.192277713109532 1
-0.805891885951118 1
0.0709740150606062 1
0.451065324586857 1
0.666935055571468 1
0.220114491105659 1
-0.54296078583017 1
-0.233994126125252 1
-1.26148564309498 0
-0.413288992682755 1
-0.836277677121327 1
0.388396183034713 1
0.179141666982559 1
-0.258586311524114 1
0.115480536559786 1
0.0741916443739276 1
-0.0910942621663139 1
0.40541436530783 1
-0.34655067066264 1
0.173989851808117 1
-0.390033841526343 1
-0.203461175960515 1
0.341306342614807 1
0.0497824709912276 1
1.05378548514898 0
-0.274966306699248 1
0.39659471103911 1
0.734616214437454 1
-0.115290528047747 1
0.324683786728848 1
0.177571205808599 1
-0.369114087550108 1
0.152459004011107 1
-0.191662030746146 1
-0.182858712249281 1
-0.481221558329133 1
-0.764208091632072 1
-0.318272388234341 1
-0.24216389462385 1
0.410348365137601 1
0.48420491477365 1
0.0238214593583012 1
-0.0598662920675309 1
-0.43382606959887 1
0.294121502444686 1
0.159891003202252 1
-0.187731502376026 1
-0.177574282509342 1
0.320718912835025 1
-0.214620331873045 1
-0.838653670926672 1
0.275360784676279 1
0.00554122801465995 1
-0.0921373504747843 1
0.111516333602125 1
0.616427167231006 1
0.666128071309504 1
0.180069588362111 1
0.481380378232344 1
-0.472472130090239 1
-0.401565090297431 1
0.360385099400495 1
0.657191217298956 1
-0.031184416792106 1
0.489547276610312 1
0.186417604439467 1
0.403762910454855 1
0.174097840336891 1
-0.340829548198511 1
-0.809254183856347 1
-0.0905930670133235 1
-0.287121860145766 1
-0.330208154120103 1
-0.466885665753179 1
0.346451780549481 1
-1.02561289197917 0
0.0512473182505103 1
-0.0956600193740649 1
-0.56315361824363 1
-0.235436854648661 1
-0.188908888908224 1
-0.326754515977428 1
0.481331949760595 1
-0.569072091376346 1
-0.0862075671265808 1
-0.0421016510584345 1
0.29521172712071 1
-0.897579820298172 1
-0.0299176875446669 1
-0.403502653342164 1
-0.716482123730436 1
0.648565420388785 1
-0.00234366113590645 1
-0.148406298709082 1
-0.518791318926452 1
0.174629581146364 1
-0.495247980350482 1
-0.487731967697543 1
0.629308896345304 1
0.476786290541049 1
-0.442425258190069 1
-0.568405557100707 1
0.379323756804435 1
0.108848435487803 1
0.426109010844684 1
0.132510378030389 1
0.291886142086929 1
-0.0742690862825662 1
0.222497477940388 1
0.702275920171449 1
0.496526788167029 1
-0.361181969787433 1
0.309363537665161 1
-0.357376521414673 1
0.461621478042259 1
-0.0407000286282114 1
0.132135550820332 1
-0.435348444767168 1
-0.0657428332070615 1
0.0469373049020776 1
-0.196957085516287 1
0.55811998935691 1
-0.499492794865117 1
1.01104822713223 0
-0.484492198262626 1
0.33526853358099 1
0.505489874119238 1
-0.13010943501855 1
-0.628044179530901 1
-0.0312945546901283 1
0.0244644458545218 1
0.926322775178446 1
0.0391409729463912 1
0.933966951700633 1
-0.551720696182493 1
-0.287099027716377 1
0.255228288122741 1
0.177065985240789 1
0.233986297913171 1
-0.742755410811088 1
0.111346425933235 1
0.010466794432168 1
0.296883377961028 1
0.119841870178647 1
-0.254169253314416 1
-0.57655625293981 1
0.164450694349972 1
-0.344652144342281 1
0.306668829824208 1
-0.301726854231883 1
0.850485454133902 1
0.718939113433141 1
0.707204589037222 1
-0.0267427362119324 1
0.43118470693667 1
-0.386514118580874 1
0.198221553353075 1
-0.244862568532587 1
-0.720627861825512 1
-0.184922068510489 1
0.301910866201717 1
0.436202938088052 1
-0.245953210859584 1
-0.498844188995807 1
0.464165500586936 1
-0.717872378244626 1
0.0903107166162476 1
-0.201987723636741 1
0.360454258822426 1
-0.168973475951699 1
-0.467599450189928 1
0.0845737153860813 1
-0.352365459510165 1
-0.0291767294631377 1
-0.15138841822599 1
0.00054249494549849 1
-0.139004333721432 1
0.0737173058992658 1
0.389903398491606 1
-0.0966632294452084 1
-0.877048144565991 1
0.250874429627209 1
-0.303817318515687 1
0.107731090376119 1
-0.735673888592185 1
0.000739681315790192 1
-0.789272211844101 1
0.231410966793223 1
0.317896875351886 1
0.0870851397540429 1
-0.941809069426755 1
-0.716666859482371 1
-0.171686867482348 1
0.404766299837208 1
-0.185344428595723 1
-0.155696202676551 1
-0.246455068357303 1
-0.174268029262182 1
0.902342720672764 1
-0.895770575983491 1
0.439334644791071 1
-0.135718702206851 1
0.782241623529588 1
0.557457904218012 1
-0.625169788582434 1
-0.318347041457326 1
0.0226039994486816 1
-0.463377677128749 1
-0.135105883570938 1
0.0310849833149022 1
0.0200050087963292 1
0.533629642277663 1
0.881162450890015 1
-0.0147922775918116 1
0.472057588768931 1
0.551899345565436 1
0.33790602393518 1
0.255293714219551 1
0.335754748774681 1
0.282746795994585 1
0.126049201609796 1
0.2365009889821 1
-0.00615752681887169 1
0.396359915108799 1
0.90553982364134 1
-0.0754414828661955 1
-0.411620324638724 1
-0.004474051342337 1
0.140172613756869 1
-0.664145263062518 1
-0.355425112831103 1
-0.472361895513475 1
-0.622896146199317 1
0.198372169791217 1
0.295422288353402 1
0.446255629685474 1
0.134336984860031 1
-0.590168850893075 1
0.100141103271158 1
-0.124057409457873 1
-0.239703641324699 1
-0.535503345647841 1
0.382245688696883 1
0.298716970764001 1
-0.387601958304764 1
0.347454884063721 1
0.17825692542471 1
-0.605337822167629 1
0.135398745045706 1
0.691306514021099 1
-0.635232312845871 1
-0.792976042545257 1
-0.673131737712912 1
-0.778010631198979 1
-0.534931186727111 1
-0.309851018861237 1
0.100575952144188 1
0.517551948090238 1
0.231988076295654 1
0.0954553314203598 1
0.0441097091566574 1
0.172955367913242 1
0.304182639046245 1
-1.47194015117275 0
-0.268135538918026 1
-0.526834666127759 1
-0.0954760079808188 1
0.224363757658547 1
-0.173790382782644 1
-0.312589464848131 1
-0.278397446305436 1
0.0986356877810518 1
0.33118793721182 1
-0.496570061496322 1
0.201401334249754 1
-0.25876382111076 1
0.120580428519285 1
-0.044480607683068 1
0.623515001703949 1
-0.115404482100752 1
-0.761173301864049 1
-0.106870268723938 1
-0.268752144355924 1
-0.722216993922551 1
-0.226388177015257 1
-0.435407353932538 1
-0.586572365366437 1
0.369451238955753 1
0.258519965006651 1
-0.0171112586771568 1
0.495816664152522 1
-0.0446731529163274 1
-0.173547868869446 1
0.310541484504939 1
0.51496494280787 1
0.323727527947518 1
-0.111139569909221 1
-0.0327600054711185 1
0.124947652885807 1
0.142359375624414 1
-0.13752984028616 1
0.439589575505215 1
-0.118275303793404 1
1.28992434116148 0
0.0217167544288772 1
0.80906970955781 1
-0.51730640703207 1
0.278338624492536 1
0.193603172479351 1
-0.0685805649615961 1
-0.20733886678743 1
-0.208091840731202 1
0.533919876652502 1
-1.4953639830027 0
0.073770635681468 1
0.0264266797601601 1
-0.0289179581084358 1
-0.275329929877382 1
0.0615221058081481 1
0.014218540787432 1
0.599568200767246 1
0.0628173353892683 1
0.944019562848382 1
0.965606903689584 1
0.187216864187523 1
0.00379978617543925 1
0.102983172190818 1
0.311199609728818 1
-0.1343810180374 1
0.473601891716028 1
0.0781750620154281 1
0.555714924227612 1
0.333518936871982 1
0.379430184836996 1
-0.469687100242526 1
-0.450170649849749 1
-0.514998086769254 1
-0.130317362389995 1
0.0809812113037885 1
-0.0941134294235581 1
-0.961356704506373 1
0.317869185502886 1
-0.257662434897445 1
0.116581418179355 1
0.156045884387502 1
-0.460689536841882 1
0.639101845103779 1
0.0320883993021304 1
-0.310246162589447 1
-0.448974357607817 1
-0.107694948365765 1
-0.343693065035757 1
-0.675222857916611 1
0.0731957696665086 1
-0.449393504893527 1
-0.309839870721256 1
0.165140709174167 1
-0.90628799086277 1
0.0993978136509764 1
0.598704431381802 1
1.26271005705941 0
0.218740397297869 1
-0.683340247437598 1
0.288481469257565 1
0.423471813304229 1
0.320584826310092 1
-0.34435889036552 1
-0.706275728609307 1
-0.110188581284145 1
-0.0956050942301012 1
0.0317726286308031 1
-0.714748839743667 1
-0.188579887698723 1
0.162797808100109 1
0.39668555496541 1
-0.562568051371695 1
-0.281365505061717 1
-0.304125673132438 1
0.638758074499016 1
0.267735133422059 1
0.220440487956616 1
0.270191162477839 1
-0.0950608955585194 1
-0.0928326616877242 1
-0.00466137348894148 1
-0.0638848506937182 1
-0.379918064494306 1
0.185688906098474 1
-0.218048969444032 1
-0.739988273593486 1
-0.172929225187929 1
-0.454770925624552 1
0.276775011740308 1
-1.06063363964961 1
-0.434717145074847 1
0.627155452768851 1
0.0324170512983167 1
0.253583341725214 1
0.536621712427069 1
-0.502990793812024 1
-0.579754489384905 1
0.0901767568254912 1
-0.0765065190023671 1
0.0202920607727747 1
0.727755933882525 1
0.177069074290886 1
0.186477580883422 1
0.256991762660933 1
-0.218589160231628 1
0.223917710952025 1
0.389913406218426 1
-0.283913297439326 1
0.174057978023971 1
0.745360916043475 1
0.183982952953614 1
0.188086897643406 1
-0.496394300869992 1
0.288114102482652 1
-1.05057637084617 0
0.459905969197352 1
0.1321370197989 1
-0.0357361173548716 1
0.833327288308347 1
-0.204396567957457 1
-0.0335719146214981 1
0.229741714335962 1
-0.0540140114891873 1
-0.0805139468860521 1
0.814439410508395 1
0.0629433496224211 1
0.298264964745734 1
0.631254388823901 1
-0.559646097615251 1
0.287527862744723 1
-0.518958537319747 1
0.479370832164627 1
-0.143519938637915 1
-0.118379328476827 1
-0.127964420440186 1
-0.375749267779158 1
0.344923980779554 1
0.419397223519301 1
0.252847235489528 1
-0.0322696786044896 1
-0.106511101072085 1
-0.0848551600062691 1
0.202022524343676 1
-0.674731281050575 1
-0.179099684978941 1
-0.067273466507983 1
0.529857383954606 1
0.577476671284772 1
-0.029475518310737 1
0.713071824644267 1
0.149286059290014 1
0.0572887092311372 1
0.294704675673338 1
0.0555704369763026 1
0.192001346835657 1
0.0759024940143947 1
-0.329043673190209 1
-0.393461375108769 1
0.131914312539265 1
0.404973878073709 1
0.257311388943639 1
-0.0958007469885411 1
-0.27349516111864 1
0.155534716207693 1
-0.635263913192691 1
0.257689697273378 1
0.490508369596406 1
0.808486292270862 1
0.728780847300084 1
0.112006663789171 1
0.142391206731822 1
0.225698569360877 1
-0.0328855487457305 1
-0.510271654943745 1
-0.0251655018449724 1
0.309638636173418 1
-0.394367553905946 1
-0.436963774637572 1
0.860635654371235 1
-0.0116872015782359 1
0.314669156755261 1
0.62472402787993 1
-0.503820054907867 1
0.591419890608747 1
0.163574960968218 1
-0.0523486400748243 1
-0.620305796851209 1
0.599278262731709 1
0.368339400827788 1
0.263610308294333 1
-0.60647314375945 1
1.00563258477859 1
-0.285130999951534 1
0.0286225183823693 1
0.142451618828289 1
0.772744877723229 1
0.225329673574824 1
-0.159195462839733 1
-0.337188851508661 1
-0.679105632510779 1
-0.452827311435421 1
0.713173725645543 1
0.507116369857022 1
-0.232493720316418 1
0.653138434912248 1
-0.273884623044696 1
-0.360335867222569 1
0.122989346867311 1
-0.307570849159914 1
0.0348618883451887 1
-0.0796442310468721 1
0.243201775414541 1
-0.249032321824801 1
1.09760342351489 0
0.257179491753128 1
0.911390815700011 1
0.75790548882037 1
-0.65752592412743 1
-0.854561247035136 1
0.118628853088829 1
-0.612783635157147 1
-0.0448330416729852 1
0.470886622232005 1
-0.242301389722554 1
-0.69221623437483 1
0.166348760803399 1
0.0366847140834447 1
0.0457811052122721 1
-0.452584187128386 1
-0.264061878020032 1
-0.0683183941721829 1
-0.457997566959371 1
0.388243814352507 1
0.406627131384054 1
-0.0924189446200016 1
-0.375340525034903 1
-0.67986797875453 1
-0.261345901723863 1
-0.506604533819491 1
-0.716561324702139 1
-0.288575423616646 1
-0.126689614575719 1
0.289304155712092 1
1.19904601311974 0
-0.829848485288182 1
0.278386945151984 1
-0.307231816892386 1
-0.889340095014516 1
-0.691979884828184 1
-0.0386613838008095 1
0.178254199545389 1
-1.05074018752922 1
-0.0716408272105996 1
0.997337811512446 0
0.0964544521191338 1
0.235336752758764 1
1.00202907711679 1
-0.260982838933343 1
0.24768371115992 1
-0.595393142141613 1
0.0401543841393309 1
-0.358774936774301 1
0.859857161852604 1
0.985277586092653 1
0.161772851065276 1
-0.696084521190155 1
0.0227885176846902 1
0.349034265622487 1
0.129988331758917 1
-0.401430187372764 1
0.36855473206829 1
-0.171593103198997 1
-0.336329603705117 1
-0.255355927995938 1
0.214496408301552 1
-0.355578699696215 1
-0.424857416858703 1
0.552043140592025 1
0.251809037672993 1
-1.18215282762781 0
-0.111614535436606 1
-0.230140398947967 1
0.345624854339754 1
-0.263351898410743 1
0.606658514985953 1
-0.181774062409541 1
0.872393627177986 1
-0.884526261836208 1
0.244667968520932 1
-0.368849721152539 1
0.00830853323746548 1
-0.241578096056239 1
0.285981643427144 1
-0.0711290711079636 1
-0.154320861263525 1
-0.266575392357675 1
-0.0245079028517885 1
-0.799527062222617 1
0.215658314673741 1
-0.0442361026945738 1
0.507537576171109 1
-0.134870176307806 1
0.511819908170734 1
-0.395758366528923 1
0.59219798090624 1
-0.163075006310373 1
-0.0311234188327263 1
-0.0512059209242445 1
-0.680726264344248 1
-0.577460712237721 1
0.077156875629564 1
0.506315625055883 1
-0.62342532291265 1
0.344116329752838 1
0.675028767159173 1
0.0126025894717106 1
0.34069645859087 1
-0.492105616781712 1
0.356072370636597 1
-0.675533408995779 1
0.635792589868436 1
-0.715096272033524 1
-0.504531921961468 1
0.0111951334591918 1
0.374693419426958 1
-0.614899363500777 1
-0.381477329432884 1
0.0537291104797137 1
0.0436197717949833 1
-0.531842883309789 1
0.646624321381731 1
-0.51932212153682 1
-0.616697784024752 1
-0.470494872131252 1
0.270756564512632 1
0.53123472699229 1
-0.0924819850311826 1
0.693809993012205 1
1.32455856009133 0
0.881199992531458 1
0.427746789517691 1
-0.337985395627776 1
-0.684112282262722 1
-0.428210809538747 1
0.194159720161971 1
-0.24853479188439 1
0.0910673633437705 1
0.251832725107641 1
-0.0885211372836686 1
0.0401195473988003 1
0.0854703655448522 1
0.439405700839505 1
0.338477004834878 1
-0.331371795230501 1
-0.605848883362143 1
0.0310733670402174 1
-0.422758816521803 1
-1.21107801623992 0
0.29322491488647 1
-0.36967392270332 1
0.197340175404548 1
-0.564907613199572 1
-0.0645569554725989 1
0.509998947287867 1
0.691958915720362 1
0.85924886519755 1
0.336067717930317 1
0.441215879255906 1
0.403797815514782 1
0.130936072894906 1
0.383281853452843 1
0.458865728403828 1
0.813557584929807 1
0.471515834056857 1
-0.342328452542835 1
-0.67087887053914 1
-1.28840207842367 0
0.865807336064163 1
0.327880789434435 1
0.592498815043881 1
0.0440410377978142 1
0.175290599177915 1
0.578930593190638 1
0.04278147184744 1
0.628851350047777 1
0.185077628239913 1
0.244096850325851 1
-0.17288483999895 1
-1.01781622089122 1
-0.218826887630475 1
-0.428635169242845 1
-0.47682774127126 1
0.69562616051145 1
-0.077886363117997 1
0.526657370539811 1
-0.555170057724927 1
0.97905168253715 1
0.147205473798529 1
-0.869829743515706 1
0.532728637394379 1
0.859323866245671 1
-0.664687462275149 1
0.630859894944803 1
-0.578087278295767 1
-0.295228635015231 1
0.0542092171496849 1
0.0663203036036609 1
0.405141175920666 1
-0.525444662943533 1
-0.608395382926027 1
0.15215479980237 1
0.233817564219259 1
0.0338173344213603 1
0.737241330465918 1
-0.351094086494965 1
-0.284330836660568 1
-0.137048628643123 1
-0.376812691960787 1
0.430737790225586 1
-0.42699007672657 1
0.776098055812275 1
0.179043660721761 1
0.0714156174461311 1
0.108647810041269 1
-0.288899549125509 1
-0.584144310207172 1
-0.711980065464808 1
-0.253227933274498 1
0.032193874068779 1
0.48556750690286 1
0.561766170316398 1
-0.384033674580425 1
-0.0794958456582368 1
0.186537430592928 1
0.331958286373126 1
-0.30072359750175 1
1.00379352897037 1
-0.0542135353805378 1
-0.852763486991664 1
0.266423717529504 1
-0.00360582646368293 1
0.182047749999517 1
-0.40590678160494 1
0.647533858555827 1
1.019782687105 1
0.00199043713455092 1
0.0396623386494245 1
-0.115915214846113 1
-0.271523558181229 1
-0.378463894907204 1
-0.225273436065029 1
-0.2672383276958 1
-0.911334622874101 1
0.366775636764629 1
0.568010009760838 1
0.129561210474187 1
-0.431992115301127 1
-0.195704007586326 1
0.0679788985773186 1
0.147472955910697 1
-0.00122661933572873 1
0.470568454901931 1
0.248337137624287 1
0.0767354219216338 1
-0.028986041339684 1
0.546478197730287 1
-0.514495771204772 1
-0.129871953115795 1
-0.0122056244090863 1
0.704334181662077 1
0.010649646113185 1
-0.212378614047459 1
0.0333710478274274 1
0.46921963450692 1
-0.354403082104923 1
-0.205802760578769 1
-0.0154056382385474 1
-0.594170047712527 1
0.607757750534351 1
0.490744109836285 1
-0.813859063320555 1
-0.257704774962701 1
-1.29863747946291 0
0.365506763404501 1
0.164319277428295 1
0.738048508072634 1
0.301692069656372 1
0.145575155655537 1
0.0333461339270698 1
0.124048065224004 1
0.251705269622327 1
0.515511799480387 1
-0.689000245900334 1
-0.00999066737077339 1
0.187866311635448 1
-0.234170876628404 1
-0.392872612769086 1
-0.36541175494546 1
0.474179864445789 1
0.25795300423785 1
-0.237459142272818 1
-0.273860233829762 1
0.225666218660376 1
-0.259170617291376 1
-1.07299356139902 0
-0.0560082355030986 1
0.262561409885984 1
-0.456924851773394 1
0.168227411481811 1
0.327944982742552 1
-0.356787653067913 1
-0.285944354438567 1
-0.124776283413251 1
0.437874157493489 1
-0.80377177069712 1
-0.419408171827255 1
-0.137066003283782 1
-0.631049610814068 1
0.650835479634297 1
0.0187665462903489 1
0.24468682421084 1
0.885960148335881 1
-0.895688370078552 1
-0.0252364250271894 1
0.515969723251669 1
-0.162500611837154 1
0.335021726024831 1
-0.49717123260077 1
-0.285961826405012 1
-0.504302665405844 1
0.237278971927297 1
0.579044351851027 1
0.133014210983483 1
-0.183065022441442 1
-0.740537903151903 1
-0.345679655060628 1
0.302585181177053 1
-0.117417171426838 1
-0.0839701874372552 1
0.0824692783403949 1
0.241071117111953 1
-0.162450746891083 1
0.13113027778341 1
0.0221907901167631 1
-0.147340313074398 1
-0.440619145010931 1
0.238508398371422 1
-0.07072684102898 1
0.235328270885367 1
-0.398806798821022 1
-0.0201791046956608 1
-0.52668607947576 1
0.596427692479707 1
0.624158596010788 1
0.37421264641304 1
-0.171896186467964 1
-0.993347288808349 0
-0.64454430665001 1
-0.614595771028899 1
0.303309027828754 1
-0.656600585937636 1
0.130793805692796 1
-0.849246146795933 1
0.0958184274017191 1
-0.194012750283552 1
0.177716767244644 1
-0.713511765181131 1
-1.02150351046161 1
-0.258388581925381 1
0.00497520623381842 1
-0.417828853537184 1
0.583468351725216 1
-0.254988711622267 1
-0.400854095065064 1
-0.473393972763008 1
-0.386176354919121 1
-0.299331658629847 1
0.440542393952755 1
0.277601584788374 1
0.143719357530848 1
0.0250340842680689 1
0.441334192959077 1
0.0406296414157406 1
0.514444141361809 1
-0.314763894411169 1
0.697512272547745 1
-0.334063911975167 1
0.35645013690512 1
0.0420310431361319 1
-0.0552838037462635 1
-0.169843138955388 1
-0.0309036900790397 1
0.453070559588652 1
0.580113320574104 1
-0.0185447084035124 1
-0.0664736803555548 1
0.0470080407180212 1
-0.117403090684821 1
0.00964572023108379 1
-0.267348035850979 1
0.456028267874077 1
0.595537131646472 1
1.49407683911981 0
-0.313925879408564 1
0.71840428267932 1
0.0494165340248103 1
-1.06988783245182 0
0.405169238888527 1
-0.163746529527454 1
-0.13287274304745 1
-0.806362482266119 1
0.256039546822637 1
-0.548122209251032 1
-0.392230766982733 1
-0.336544056930091 1
-0.488580104803984 1
0.112485353345808 1
0.0234784688285102 1
-0.160993185495001 1
-0.0559851985224588 1
0.684382003139937 1
-0.036744643585103 1
0.547873567756513 1
-0.310840577656935 1
0.30315733043795 1
0.0662095423970015 1
-0.00342955699412961 1
-0.152965594417077 1
-0.474175589969566 1
0.122732326139325 1
0.511727747305168 1
-0.892516470324233 1
-0.0079653282678924 1
-0.682207930453133 1
-0.0314383193648016 1
0.203010588257802 1
0.596868860567519 1
0.960184581253288 1
0.031596495963764 1
0.218545725202014 1
0.38470708262059 1
-0.202008467959347 1
0.216848317334299 1
0.684468448758908 1
-1.26148586620882 0
-0.286421745308529 1
0.00820489251997006 1
-0.114655916110122 1
-1.25048882937931 0
0.457079465185977 1
0.237073625100912 1
0.597893953037276 1
-0.787261561914731 1
0.092746110637611 1
-0.160622385023672 1
0.404858027551699 1
-0.486059468680189 1
-0.264095333181537 1
-0.619997059432814 1
-0.0258418106816587 1
0.630128652004869 1
0.557997642556608 1
-0.763077416585116 1
-0.537919493682019 1
0.247149475731846 1
0.217070534845321 1
-1.09662272069228 0
-0.0706386451974288 1
-0.0484697512315366 1
-0.100549917398174 1
-0.0405882846017574 1
0.0985535929616765 1
-0.517804521964916 1
0.176589369621434 1
0.25805802439321 1
-0.0878052448730117 1
-0.392780107033307 1
0.697741710207088 1
0.261429368091214 1
0.319739104609325 1
0.280173648441181 1
-0.124044763359849 1
0.26502076981853 1
-0.475150916884151 1
0.273177173870345 1
0.118123930938974 1
0.306405426691677 1
0.2861739138719 1
0.873811329451284 1
-0.0260237854901846 1
0.400603576978582 1
-0.751832207396716 1
0.393134085001171 1
0.329456548843456 1
-0.893485317991422 1
-0.679094695972138 1
0.277402730771849 1
1.03725153989444 1
-0.118200181114369 1
-0.541453520544611 1
0.81433188178999 1
0.230691843765627 1
-0.199479765041167 1
-1.05835610070427 1
-0.183238355961756 1
-0.310176371059556 1
0.180144247810753 1
0.506749462521131 1
-0.641723759351533 1
0.133676794306101 1
0.35047816987962 1
1.06940086236371 0
0.367280712209235 1
-0.21321006360549 1
-0.281265412350873 1
-0.917887729741569 1
-0.168049958968026 1
0.629834078460508 1
-0.153858355950273 1
0.119436374750337 1
0.554552172907987 1
0.146806205362037 1
0.392095028288098 1
-0.197216847635678 1
0.588475702658907 1
-0.0980049395139261 1
-0.011940307754676 1
0.259874563364357 1
0.43232986733644 1
0.343223951375105 1
-0.215327599543854 1
1.14704023153077 0
-0.541385705740715 1
0.315882253643444 1
-0.970564031173053 1
0.146149022520918 1
0.190725062317015 1
-0.132195499724876 1
0.325411294058977 1
0.494811615531439 1
-0.029137746345128 1
-0.498383523211024 1
0.503898326956194 1
-0.305359523780613 1
0.741473282281546 1
-0.46457027592364 1
0.47149750807173 1
-0.174193275117123 1
-0.311886701780514 1
0.3903250702788 1
-0.217020521267305 1
-0.318997049503522 1
-0.388724781820189 1
0.0394224286146291 1
0.142011085329514 1
-0.450194380084007 1
0.933381132723936 1
-0.45672020688833 1
0.0935762168347543 1
0.119599291945515 1
0.155620826394021 1
-0.578421823431166 1
0.629551776272332 1
0.298131999854447 1
0.19321528096191 1
0.185463913271432 1
0.021036760565752 1
-0.0379774540167082 1
0.146324499328495 1
-0.0323570068574188 1
0.515947162504741 1
0.223791909917578 1
-0.0755177374580665 1
0.107636238184015 1
0.860090614835924 1
-0.0674229437794794 1
-0.305347396409482 1
-0.582708231374522 1
0.182674305575097 1
0.471779671704468 1
-0.623527316171934 1
-0.729449552980792 1
-0.492822165638975 1
-0.14299078952609 1
-0.387876819665919 1
0.179090613507782 1
-0.260738861178038 1
1.14349870321358 0
-0.122461224675012 1
0.0110040752247111 1
0.315341265842495 1
0.572676662922265 1
0.269126602761989 1
0.201377586377474 1
0.0903719708239004 1
0.147377019404383 1
-0.879946072900169 1
0.539347124916313 1
1.07929619058476 1
0.562301697219831 1
0.182760878533018 1
0.124718808644244 1
0.0199867112757828 1
0.518934971954702 1
0.55123362561959 1
0.193681027891256 1
-1.14394405963419 0
0.60039703400755 1
0.130250614660781 1
-0.290792531225737 1
-0.643832929227488 1
-0.387257060563765 1
-0.278844441364837 1
-0.341075567736928 1
0.388677714100144 1
0.306842097912956 1
0.410441139031941 1
-0.533629673682247 1
0.480775890929584 1
-0.213230615777629 1
-0.32811422884096 1
-0.365116583975903 1
0.21698288405671 1
0.109737550667436 1
0.139896394235146 1
-0.371192301557146 1
0.224914427126527 1
-0.246213740487941 1
0.181789158418234 1
0.669076146030776 1
0.274490492721797 1
0.119396266604625 1
0.725757734272862 1
0.312759971685171 1
0.282772922414739 1
-0.186575719305956 1
0.0828555554186834 1
-0.0434810870660082 1
0.836985531420055 1
-0.240230062650306 1
0.474917796381243 1
0.352909230556474 1
-0.463120898112293 1
0.00626039663855552 1
0.612897117087646 1
-0.168214592735841 1
0.415864325689865 1
0.0206670566455374 1
-1.21400184338589 0
0.500481422422649 1
0.285361200967725 1
-0.141705292287222 1
-0.119900960789426 1
-0.81168469330949 1
-0.496633135529244 1
0.692264641813618 1
-0.154952797581714 1
0.24645912300632 1
0.37187854853958 1
-0.267518262794553 1
0.744046287407761 1
0.0107636610787567 1
0.402371149224351 1
-0.698599186071097 1
0.22584157443956 1
-0.0806396401399876 1
0.403912334231421 1
-0.188409283465688 1
0.447025576033015 1
0.28157380975736 1
0.132936011969336 1
0.888340494162403 1
0.0953272315142916 1
-0.112410706971769 1
0.354349987348755 1
0.554094160326492 1
0.217722365528394 1
-0.108628161023711 1
0.04933960677234 1
0.0807171313653315 1
-0.58293493685832 1
0.050803583980683 1
0.832445694655376 1
-0.0986148361940283 1
-0.178541114952957 1
0.370641396948325 1
-0.310222272326148 1
0.324291721725312 1
0.170085340192758 1
0.0919786867492774 1
0.42959013307824 1
0.93634597640538 1
-0.657766777206012 1
0.719023098107499 1
0.451611802433219 1
0.334190125569835 1
-0.315949625061243 1
0.56983324094594 1
0.219898534452158 1
0.125714382654273 1
0.920705264177637 1
0.447771991691177 1
-0.457790455230141 1
-0.0985642069958429 1
0.178627983681821 1
0.0355631903660345 1
0.263014263120668 1
0.438118647219905 1
0.40610401195977 1
-0.788571068213174 1
-0.113337851474962 1
0.469299762385851 1
-0.533053206319841 1
-0.346836856069995 1
0.659871685711319 1
0.314238722510855 1
0.194696261422846 1
-0.445757098780997 1
0.658454124354706 1
0.320517661314918 1
-0.40604015923086 1
-0.113315351137151 1
-0.19888546560324 1
-0.0862863781792504 1
-0.461622421549557 1
0.243373660449113 1
-0.326472123609212 1
0.143481706988148 1
0.0419107143791914 1
-0.226067788824977 1
0.0269916501847444 1
1.01454562386281 0
-0.733141335708114 1
0.456374641036927 1
0.209675886882324 1
0.71849794552695 1
-0.68847865901925 1
0.216535264741127 1
-0.351957771397694 1
-0.30862645542901 1
0.0511647483310641 1
-0.583952929264178 1
-0.394651876924852 1
0.189618458258603 1
0.417152552608175 1
-0.521179766795817 1
0.765195418488581 1
0.13100784928022 1
-0.274253204591369 1
-0.430084701418626 1
-0.617561097469848 1
-0.841026945302993 1
0.15026686958316 1
0.223242170064702 1
-0.13556480628542 1
-0.169887014322075 1
-0.285284895446654 1
0.145409174671439 1
0.122809521949157 1
-0.532594789533254 1
0.19839072864596 1
0.0160049904926654 1
0.46917974195983 1
0.971080778311674 1
-0.521557015253113 1
-0.144473996407153 1
0.796969584598776 1
-0.476993182365744 1
0.507029952543488 1
-0.580335466705785 1
0.0844342323666056 1
0.753351686760036 1
0.779041174793744 1
-0.160696387737168 1
-0.336953027526896 1
-0.522902157600751 1
0.0567800753479676 1
-0.280817260605512 1
0.0184779794727337 1
0.060353344536688 1
0.302780429252751 1
0.0263542914947114 1
-0.140009563441882 1
0.1925444909311 1
0.335805080198436 1
0.285392353766455 1
-0.0699621513795947 1
-0.375885806937952 1
0.273406978138215 1
-0.847076055944609 1
0.58322592229676 1
-0.370556372143561 1
0.217946503207611 1
0.0487037085468219 1
0.258071920250346 1
1.05268029859325 1
0.0881527783254079 1
0.7313432336962 1
0.660997782480716 1
-0.222454108569532 1
0.119916493921982 1
-0.331385790006204 1
-0.37540577072909 1
0.196278168629654 1
-0.0610038691931587 1
-0.332915114625904 1
0.833317535746815 1
-0.385049397408291 1
-0.20958097306214 1
-1.04965157118501 0
0.11553904674544 1
0.24457701125103 1
1.07962872470467 0
-0.129780222158561 1
-0.307249000156407 1
0.919034531960329 1
0.351193770604744 1
0.0472341348974041 1
-0.505236030783766 1
0.275120616855154 1
0.734051348381646 1
-0.21598292434969 1
-0.0769887127139309 1
0.0100970901802941 1
0.13290820942472 1
-0.241480741762972 1
-0.537056630689227 1
0.84544322049853 1
0.106161987995524 1
0.446709158481505 1
0.331288632826959 1
-0.480792570416367 1
-0.23209459676806 1
-0.223764097497074 1
-0.00421328920775074 1
-0.157000916950224 1
0.0141167095141884 1
0.305312715704472 1
0.350893280076479 1
0.381575552820662 1
-0.258724361243513 1
-0.444464982987888 1
-0.322345748966365 1
-0.164264661041312 1
0.70674088428154 1
-1.16498357554704 0
-0.569515462206509 1
0.0801217787583917 1
-0.0673140290709224 1
-0.0268673781178974 1
0.275619041117568 1
0.0826376800703738 1
0.541360301753336 1
-0.115487781841404 1
-0.0114705059317014 1
0.0897870230795399 1
-0.220027913600861 1
-0.0846998091240572 1
0.0759654028264065 1
-0.972569442753068 1
0.0844899944073361 1
-0.549885266051735 1
0.100629315242127 1
0.0406935763129723 1
-0.394085187230602 1
0.0279103129437906 1
0.0321321030426979 1
0.317346897472168 1
0.399163025692904 1
-0.296291857697754 1
0.2442349842469 1
0.54199373260237 1
0.431024528929379 1
0.0193956948114974 1
0.227353480574094 1
-0.417078495219363 1
0.380040977189413 1
0.220208271978292 1
0.25144595271388 1
0.101526331532744 1
0.175347327300122 1
-0.315874924664005 1
0.0966496230759929 1
-0.0247649480949882 1
0.305114483705551 1
-0.37364675223498 1
-0.0240971973695892 1
-0.289959657694159 1
-1.07505491079345 0
0.474873867130552 1
0.496438383188681 1
0.264980922326796 1
-0.363296567982426 1
-0.100925820118932 1
0.126776131801951 1
-0.482470402776406 1
-0.446909040144651 1
-0.138052741705985 1
0.234833824095128 1
-0.175499953990728 1
-0.639641036097854 1
-0.590477153033221 1
-0.029435324503097 1
-0.602228572730801 1
0.875559388771478 1
0.0358056439346289 1
-0.909155502100687 1
-0.199212202432917 1
0.297673232860799 1
-0.119224512781245 1
0.117871081963669 1
-0.513913387934934 1
0.00770147708836541 1
-0.854020866052107 1
0.0497170316504792 1
0.293111210600567 1
-0.106221145740305 1
0.345594638679167 1
0.615221348643865 1
0.578747057557266 1
0.382301626925535 1
0.620398685859324 1
-0.420029320864431 1
-0.0164085986707539 1
-0.141961113966156 1
-0.0312673417785398 1
0.711243713383036 1
0.43561383020378 1
-0.413919968806687 1
0.317513509276727 1
-0.374985272852518 1
-0.297143119512706 1
0.229870726417775 1
-1.10288158843845 0
0.459480645622849 1
-0.202783990918904 1
0.104917971613446 1
0.0176719732700636 1
-0.22251956461142 1
-0.200973484138468 1
0.166224254268602 1
0.368934202921906 1
0.168142503304212 1
-0.287378585823882 1
0.117043282670342 1
-0.912654609695045 1
0.867645029010288 1
-0.345052890116472 1
0.131351080378299 1
-0.564182302716697 1
0.16596541119033 1
-0.551660694525234 1
0.650756750495628 1
0.294551647723986 1
-0.0108760905220108 1
0.707437423740586 1
0.0918117608216329 1
-0.0895375355155711 1
0.299916951566465 1
0.567132007253089 1
0.576855137072646 1
0.448420718464201 1
-0.502876689382631 1
0.242100503500656 1
0.114008711951713 1
1.14928577985105 0
-0.0183686752785285 1
-0.0934350617173455 1
0.070486285023765 1
-0.204218635660193 1
0.34230761868974 1
-0.566527507128524 1
0.14172205498646 1
-0.587735951921161 1
-0.400042972013897 1
0.038464870549544 1
-0.119418003853455 1
0.264601822487655 1
-0.399364912383317 1
-0.495961999904733 1
-0.398056047510897 1
-0.183591573984593 1
1.10383709284592 0
0.219179415962622 1
0.277995419077251 1
-0.163419589499125 1
-0.771952319589971 1
0.299158978175189 1
-1.0153646058464 1
0.0687660458786142 1
1.01795363359799 0
-0.723624345274402 1
0.501321923202783 1
0.25794048321531 1
-0.343703103367976 1
-0.168596281405825 1
0.339986128996632 1
0.162913004462698 1
0.161892036935035 1
0.312283134511598 1
-0.196805606090821 1
-0.599003366525171 1
0.301374553504665 1
-0.687574995678368 1
-0.587636304885589 1
0.192580083058607 1
-0.488252185574488 1
-0.941826107299933 1
0.367354649117492 1
-0.0221506194085968 1
0.0628545979355073 1
0.127085536151758 1
0.508699998422507 1
0.0527258266976405 1
0.495177361958262 1
0.484053756998819 1
0.0458634385614107 1
-0.706268040116441 1
0.195164253600488 1
-0.470243358144824 1
0.13790450079001 1
-0.126551815063115 1
-0.270371015746406 1
0.450021149154769 1
-0.208244693064191 1
-0.380192494329583 1
0.19033806303485 1
-0.980314555560073 1
0.0579854708726393 1
-0.152078952820026 1
0.354764536893006 1
0.0239162085614723 1
-0.825237536411769 1
0.17930560314521 1
0.540720617448206 1
-0.620428839623959 1
-0.364812211665919 1
-0.476402850487371 1
0.323256447265342 1
-0.358656524135456 1
-0.206144557417967 1
0.730598432323901 1
0.154980428101074 1
0.423243504192502 1
0.0659014143250936 1
-0.399631150835454 1
-0.791879364770076 1
1.33714584337122 0
0.352142751999469 1
0.499068181660437 1
-0.159046151828415 1
-0.537445878342025 1
-0.000953167498713367 1
0.0930732390426282 1
0.666432331890317 1
0.341814914989813 1
-0.349413310484176 1
0.0738133174689562 1
0.19640736213551 1
0.75799390920964 1
-1.08619964963204 1
-1.0183744954197 1
0.197046272644622 1
-0.884565297133041 1
0.285802868451564 1
-0.193705654555076 1
0.351781924926071 1
-0.0875473773668252 1
0.131912049162146 1
-0.524683065250443 1
-0.120970788973376 1
0.414408502908112 1
0.338226403583763 1
-0.661886050110987 1
0.684405690446336 1
-0.45523042584812 1
0.790872342445783 1
0.500636746607299 1
0.171981742439 1
-0.270707076838367 1
0.80161838470506 1
0.886168769956914 1
-0.138388904644654 1
0.0922955961822489 1
0.404957032362044 1
0.387627644275165 1
0.202237855659624 1
-0.468247075768807 1
0.0262176101566113 1
-0.0781643843099104 1
-0.642357894147375 1
-0.30479322028436 1
-0.596672219475612 1
0.0510966991753733 1
-0.00785114606802342 1
0.576130748445375 1
0.437313852725724 1
0.0780602156707497 1
0.0630898348520097 1
0.360111193926254 1
0.359078282878405 1
-0.000491377046422561 1
0.990587253449845 1
0.103977366985654 1
0.359739498942165 1
0.794417741811078 1
0.752394429076866 1
-0.618516683308155 1
0.308557541431117 1
0.113626780706515 1
0.107083852853464 1
-0.0173305749561499 1
-0.453667693785582 1
0.657596636731853 1
-0.19723986874337 1
1.05250420341659 1
0.0545411454437593 1
0.662650782263099 1
-0.0265454151701226 1
0.10621338378404 1
-0.780404707048604 1
-0.0680313761921758 1
0.239241334225954 1
0.158497710058418 1
-1.09667719917002 0
-0.675991386977076 1
-0.214486246722482 1
-0.462425598855188 1
1.08998716580556 0
-0.109488199170372 1
0.0484832564020721 1
-0.353045737951411 1
-0.0323084102259802 1
0.313172357057844 1
0.265554512232835 1
-0.735837546490882 1
0.252215849972665 1
-0.0873721881615751 1
0.378604711209941 1
-0.00749403487702247 1
-0.423352628773505 1
-0.1521861518404 1
-0.274486419647219 1
0.796249616669549 1
-0.142190255201409 1
-0.638023024480293 1
0.292513406560576 1
1.08654947997494 0
0.536026562283368 1
-0.541126917943222 1
1.10053191504845 0
-0.153914574517931 1
0.425907699413385 1
0.389240503002197 1
-0.0188636484110685 1
-0.041114514029833 1
-0.476259709363372 1
0.10181552521753 1
0.317213818346658 1
-0.627299456646734 1
-0.150974290453644 1
1.07487547020529 0
0.044031514616006 1
-0.0305443964932789 1
1.0616516658197 0
0.151908346620905 1
0.768864675489577 1
-0.307928421872044 1
-0.357525007916383 1
1.11536175572872 0
-0.441850223009628 1
0.806886645717602 1
0.305102893162472 1
-0.920279800995601 1
-0.436196271849389 1
-0.237733355241158 1
-0.342172414996664 1
-0.0368896915618238 1
0.219011330584163 1
0.254728799531489 1
1.00979326527334 1
-0.494172576866459 1
-0.189316841069546 1
1.00869035173536 0
-0.217378779835428 1
-0.453075100957457 1
-0.437944714201862 1
-0.145079113755691 1
0.359202100493112 1
-0.327555710760948 1
0.101782951066377 1
0.760447811478721 1
-0.188579191051836 1
0.162606251818701 1
0.100699516453129 1
0.290658319114778 1
-0.520972887433548 1
0.80973304185792 1
0.0129445539810399 1
-0.22379745651136 1
-0.547164464147694 1
-0.0878103679629386 1
0.271066761327093 1
-0.714840006362295 1
-0.0217742757497765 1
-0.751636368776265 1
0.0229281291401785 1
-0.251009965817988 1
-0.33696039662943 1
-0.240888965128581 1
-0.517619753933425 1
-0.46556005108568 1
-0.405526533634882 1
0.352327894791827 1
0.789672116752494 1
-0.314437954908977 1
0.313157971270659 1
-0.217985608631808 1
-0.0285993264933851 1
-0.0773215533709258 1
-0.607907056717945 1
0.380062510752634 1
-0.0567799740609477 1
-0.479434353577616 1
0.442325351714276 1
-0.32949971842846 1
0.316840050291859 1
-0.757511925644919 1
0.525539557591068 1
-0.273637101950543 1
0.858140514958165 1
0.229921595545351 1
0.18468917796762 1
-0.724728092726258 1
0.345530327106586 1
-0.486571201335625 1
-0.252436836294956 1
0.588547728556951 1
-0.152718216355159 1
0.147783211964742 1
-0.180561283482363 1
-0.963112462124135 1
-0.469494601307622 1
-0.307580338716399 1
0.440824979384138 1
-0.179310182055943 1
0.295711357566383 1
-0.115078724859227 1
-0.0603634657907493 1
-0.645807612767288 1
1.03831869217576 0
0.860998591398653 1
-0.148264750090203 1
0.0291779817268523 1
-0.136745256809953 1
-0.450369388156331 1
-0.246398531830712 1
0.891311891845945 1
0.822544965649083 1
0.712457949898634 1
-0.0443464907298926 1
0.0335861730270962 1
0.0891631083302299 1
0.175162380929912 1
-0.636523277134912 1
-0.650470564249059 1
-0.806899774996755 1
0.0818133742741372 1
0.412954904655341 1
0.165817989744858 1
-0.224020318933253 1
-0.857864762075455 1
0.98176831509596 1
0.146182252635707 1
-0.486505317697284 1
-0.501603998011112 1
-0.520317477688597 1
0.142924128903513 1
0.403907376911066 1
-0.77056748182176 1
-0.312190084995869 1
0.824063681253107 1
0.203126088973727 1
-1.14019692021514 0
0.713694476571878 1
0.0292245304548917 1
0.416475580669548 1
-0.721783536118575 1
-0.360098147430744 1
0.196313726672413 1
-0.727024285831096 1
0.0169172294131808 1
0.859894990105725 1
-0.265020093946821 1
0.131018492251638 1
0.687969392107517 1
0.526155450825903 1
-0.278521594086172 1
-0.331603477089089 1
-0.0865736239202309 1
-0.235459125113775 1
-0.454083963305784 1
0.0932438030102682 1
-0.0336853254042525 1
-0.293296234395819 1
0.0159633320962868 1
-0.603850232979116 1
-0.298929107128681 1
-0.380108629820095 1
0.0558083010874876 1
0.446978117919955 1
0.164400256428736 1
0.424213679188194 1
-0.463842417863487 1
0.0490658356918814 1
-0.0976265683533282 1
0.0118631369111677 1
-0.42205924263798 1
0.00922511922238042 1
-0.090038970610344 1
0.222546203453335 1
0.583618861015836 1
-0.353011021836688 1
-0.5199660705048 1
0.258044050384952 1
-0.349637342901609 1
-0.51497849347623 1
-0.187916398105291 1
-0.158633385250399 1
-0.619176179097669 1
-0.874673143280259 1
-0.144317059227776 1
0.169321702146756 1
-0.676869823531853 1
-0.227923790431052 1
0.164337924501782 1
0.267501158553147 1
0.165626905395802 1
0.334035963280001 1
0.372573126169902 1
0.0510398365201692 1
0.594334222983414 1
0.489128201315666 1
-0.503247248030802 1
-0.580136595583242 1
0.137812972255315 1
0.804814259339511 1
-0.227372547160479 1
0.155174375090891 1
-0.0887045894878907 1
0.209597264869833 1
-0.256332556084121 1
0.540538624593237 1
-0.660050312068835 1
-0.0352690895655925 1
0.0606384010744249 1
0.276170179755548 1
-0.736736994066806 1
0.161504723438277 1
0.602516439504912 1
-0.284310260574641 1
-0.119304199260923 1
-0.352650611209887 1
-0.258134211423941 1
0.367138379953272 1
-0.318690012646753 1
-0.161024864930617 1
-0.693262595948113 1
-0.165784184153551 1
0.547196365538968 1
0.377844910776269 1
-0.359150864284869 1
0.119574676564961 1
0.128935219190958 1
0.639382870641609 1
-0.00269324370151616 1
0.652951344525515 1
0.447632034641129 1
0.0887081327079189 1
-0.194230533831902 1
0.0853364089920805 1
0.306800081181361 1
0.407461889747542 1
-0.0264315988182664 1
0.129488448312882 1
-0.117181365533776 1
-0.11554726490586 1
-0.493789333658545 1
-0.745710923323095 1
0.569382549732865 1
-0.538513748675888 1
-0.696793750296582 1
0.0752351854401168 1
0.178383468222257 1
-0.0733417936922169 1
-0.0603929191724561 1
0.235442935775157 1
-0.575333790018047 1
-0.290801112009463 1
0.730474269602847 1
0.288653914106821 1
0.15403036566454 1
0.0529006736210269 1
-0.31829931391794 1
0.313907906644121 1
0.568707002111877 1
0.119160487061599 1
0.0989301435230071 1
0.453340109383242 1
-0.337645366268233 1
0.752474724911563 1
0.307927917872443 1
0.174568389508263 1
-1.29999519676783 0
-0.603947697033938 1
-0.196162273671853 1
0.0672871518936199 1
0.295133213206171 1
-0.128431846675511 1
0.0223320590932178 1
-0.181797043342869 1
0.272187855279597 1
1.04320838558213 1
-0.431605901341166 1
0.293437068146078 1
-0.168475843797031 1
0.386482265619406 1
0.00924945811687783 1
0.313359681015996 1
-0.0833053389589877 1
0.0141797511698071 1
-0.00755163984032947 1
0.14136778974552 1
0.432058793847652 1
0.0187190442415174 1
-0.827329764599835 1
-0.750651322659109 1
0.442822265216868 1
-0.053211521974678 1
-0.702626951710737 1
-0.11098332659365 1
-0.243478010506656 1
0.456067649169054 1
0.132373200764771 1
0.839205295190664 1
-0.167456153444055 1
0.613299131358238 1
-0.0443797756010241 1
-0.0840930184481938 1
0.0450507466179072 1
-0.0462363718157969 1
0.221941507512037 1
0.0407498295195582 1
0.256611057587554 1
0.137621548249443 1
-0.37285027202461 1
0.111489191262097 1
0.7313800760834 1
0.306882145283362 1
-0.887376939783425 1
0.441289886898054 1
0.255421932972182 1
0.0723242077716287 1
-0.100358054318742 1
1.24768068772682 0
0.249245095106754 1
-0.515438187765538 1
0.448466632389624 1
0.158627618524232 1
-0.490193976571943 1
0.379353140541626 1
-0.308111400415789 1
-0.100236814026255 1
0.233634796082793 1
-0.213081217898791 1
-0.0536305115150587 1
0.402412221443071 1
-0.104373645805697 1
1.33003590959819 0
0.52698857787095 1
-0.0160509442264862 1
0.237202748873055 1
-0.844407127152349 1
0.502811276579183 1
0.594161017530151 1
-0.025432781185319 1
-0.496520944079644 1
-0.140418711866834 1
-0.0398835059462791 1
0.262545454497901 1
0.596692024635044 1
0.108117955419205 1
-0.140099817334586 1
-0.464557093233511 1
0.936234875536463 1
0.0338700418916316 1
0.563349069033368 1
0.421915435787777 1
-0.43009265027588 1
-0.0122708335578003 1
0.333766522421052 1
0.235796344338535 1
0.354360643819683 1
0.301094618291108 1
0.526001392601876 1
0.0646072414729367 1
-0.903838103781861 1
-0.0295154353698641 1
-0.355752600429406 1
-0.404566158099538 1
0.145535716529476 1
0.00145892789946328 1
0.464023083540952 1
-0.445767638966625 1
0.0278467209178017 1
-0.186511281329643 1
0.323597773788606 1
-0.541545182974408 1
-0.564364507755926 1
-0.106492255346555 1
0.244478437465801 1
0.583387744338493 1
-0.0856620051215888 1
0.263264439007952 1
-0.886841255240638 1
0.285608267725081 1
-0.21713612838876 1
-0.944350145479625 1
-0.000656536909433601 1
0.380243928476775 1
-0.170192911584126 1
-0.195168005896411 1
-0.178018682164112 1
0.163394504529775 1
-0.717685025456804 1
0.321606245947934 1
0.298303774361222 1
-0.675075890124163 1
-0.688673493859754 1
0.00220899996044399 1
0.335921856706649 1
0.171349503376709 1
0.397273861960144 1
0.377093904930691 1
-0.0236553493496717 1
-0.272200025321018 1
0.620002436012067 1
0.127924708667286 1
-0.0271169565312241 1
-0.308122459108433 1
0.165210042680595 1
0.707715582644774 1
0.676080387167492 1
-0.267477719624553 1
-0.247048849542649 1
0.0487947517317352 1
-0.564746383849288 1
-0.21740736280477 1
0.577537995179602 1
-0.0257428912281358 1
0.246689900364288 1
-0.6667158808136 1
0.0814600886063384 1
0.213849211368731 1
0.0391515276682507 1
-0.244105169359303 1
-0.975007828051802 1
0.756065226431937 1
0.492793400169485 1
0.401441297256484 1
-0.187001556244006 1
0.351689621299135 1
0.799679131649609 1
-0.183559141269198 1
0.508840140433484 1
-0.623745569336103 1
-0.278767363719112 1
0.485381284294904 1
-0.0830705027924316 1
-0.238901659644827 1
0.137754209916295 1
0.541464937648828 1
-0.361526133941537 1
0.433458494440758 1
-0.443513402396906 1
0.979088016996774 1
0.248159453053477 1
-0.400433073780146 1
0.77850062721953 1
-0.325472722831408 1
0.166113474975818 1
-0.0531284698253223 1
-0.0164777002584054 1
0.199619867135482 1
0.0678996549434422 1
0.0598419902915501 1
-0.111695964790276 1
-0.538188288282407 1
0.00513234745372591 1
0.227335021830918 1
0.114365081975336 1
-0.138459982468282 1
-0.0451081528073846 1
0.106656420166831 1
-0.0202679279979145 1
-0.158293689202013 1
-0.445678269958996 1
-0.489775874287738 1
0.593753263126999 1
0.195955730472093 1
-0.230047852567256 1
0.808633852884125 1
-0.62432839660289 1
0.85697839893462 1
0.246924184384135 1
0.900010058758226 1
1.24730871679975 0
-1.00252109243273 1
-0.297128953552613 1
0.126979290086329 1
0.0127211116834068 1
-0.368220850281212 1
-0.147239511320579 1
-0.48621865829383 1
-0.394049440139515 1
-0.53136314500956 1
-0.455887807276596 1
0.219436799192085 1
0.151490653601855 1
-0.403875122595342 1
-0.0739482973631123 1
0.0866834763177503 1
-0.0852670056990757 1
0.707139376436295 1
0.667015305576558 1
-0.022365726056808 1
0.0667139595836036 1
0.523615785016821 1
0.388717618947585 1
-0.435521165833156 1
-0.561275646778958 1
-0.688561143104467 1
0.0439277964153632 1
0.540545568461243 1
0.665988924636889 1
0.0814294113915515 1
-0.327494290901857 1
-0.440362638482545 1
0.00983594109219303 1
0.133983126323973 1
0.165709414399741 1
-0.401842568532646 1
0.14190056966736 1
0.362868878631132 1
-0.998058205430424 1
-0.0972532336006816 1
0.0228256618959289 1
-0.521557996505916 1
-0.046833450633336 1
0.381104484227146 1
-0.262533085464716 1
0.587953377455834 1
-0.490028219502397 1
-0.882125138434863 1
0.672850692243739 1
0.361027676947816 1
-0.266274852518408 1
-0.10316673337843 1
0.763692033483445 1
0.0938948389353944 1
-0.18464836935846 1
0.603801145548151 1
-0.1023808553066 1
0.424293380884123 1
0.045195278070473 1
0.407025273699615 1
-0.395738253437481 1
0.137502095770276 1
-0.045425990524706 1
0.100180999419664 1
0.210342215916783 1
-0.52296095161816 1
0.343191867692835 1
0.304116812190533 1
0.596443845925924 1
0.0277202624010306 1
-0.359227782805632 1
-0.457703835573247 1
0.967188637329745 1
0.0748276210112889 1
-0.553436142942642 1
-0.327975958787555 1
-0.514363111128638 1
-0.269355621374811 1
-0.54052871262632 1
-1.03931095272845 1
-0.114868099460744 1
-0.304091239030047 1
-0.499936314318636 1
-0.179340602104382 1
-0.0884996056184516 1
-0.760266564759912 1
0.370110885813853 1
0.525581414678633 1
-0.62507999783834 1
0.694729565903095 1
-0.830518288896964 1
-0.0996276993924893 1
-0.304219249307602 1
0.350208434365511 1
-0.764660571189152 1
0.175132111037829 1
-0.0922791261116499 1
-0.577037848455071 1
-0.678524895142051 1
-0.709806715051401 1
-0.383952816218387 1
0.446203117433972 1
0.208077611252269 1
0.20180170276557 1
0.00139225499112394 1
0.22393348162656 1
0.599391247488221 1
-0.248231162637997 1
-0.0630172325431255 1
0.787948067180745 1
0.4011887978817 1
-0.563267701631414 1
-0.490139212564287 1
-0.156817569454992 1
-0.12140232654382 1
0.372630562739329 1
0.828064433543265 1
-0.0464176222823023 1
-0.311553273141269 1
0.243992486212993 1
1.10001919296955 1
-0.0395629519080438 1
0.227061269529738 1
-0.478300069398956 1
0.534084555444281 1
0.220050499205416 1
0.2181613230579 1
-0.535352860407266 1
-0.236152940195637 1
0.0145741316039426 1
0.652319536390901 1
-0.0973864200175191 1
-0.0625472441306176 1
-0.170414075859816 1
-0.762560341741463 1
0.107660805190299 1
-0.714127160759783 1
-0.183561002708573 1
0.684090664248399 1
1.1844304500522 0
0.202368982106843 1
-0.0281282155683429 1
-0.0282040171199159 1
-0.456900727718058 1
0.621580810753179 1
-0.202016405526129 1
0.0177439815115038 1
-0.390574675808758 1
0.548983628498088 1
0.495962293175559 1
-0.693363045081336 1
0.814916400900228 1
0.414390343539795 1
-0.567685977226155 1
0.338597259466494 1
-0.494164550728437 1
0.00741520189475361 1
-0.186775320772829 1
0.0517043580711369 1
-0.0857255560890044 1
-0.608056957871334 1
-0.641246293747943 1
0.738482529301237 1
0.256136447183564 1
0.234936528233589 1
0.15774001500685 1
-0.159829963298472 1
-0.986611086438551 1
0.0667765958259868 1
0.24981216022674 1
0.13650244713027 1
0.0807235537803209 1
0.561800468821781 1
0.350304064385314 1
-0.712978916878982 1
-0.54213731539341 1
0.502659963399272 1
-0.827459604079514 1
-0.0334999183088914 1
-0.0111082161130816 1
0.0842544375095195 1
0.0224028359876799 1
-0.544334005548968 1
0.398793694338528 1
-0.83684325875451 1
-0.74725381358632 1
-0.142150874246045 1
0.142861105863017 1
-0.536566661834358 1
-0.648365311484068 1
0.349962272193347 1
-0.230781261925314 1
-0.290797855156993 1
-0.240037700750305 1
0.545247432162629 1
0.391181771431366 1
-0.0056038817462908 1
0.603827422950776 1
-0.44555175122872 1
-0.662795790368346 1
0.229261611972027 1
0.0957030123659538 1
-0.305737719649369 1
-0.66043813737938 1
-0.304279950971164 1
-0.249986607413358 1
0.274252767358167 1
0.839047776412809 1
0.000781341760268922 1
-0.197990750193864 1
-0.239345758240181 1
-0.419850468477492 1
0.645569795447972 1
0.351198431323448 1
0.600517802545744 1
-0.631819899345494 1
-0.175204488529403 1
-0.715984249095542 1
-0.468965155349743 1
0.147426176090188 1
-0.00365788222025376 1
1.53699574185597 0
0.970046766316559 1
-0.13317210314034 1
0.368227252284791 1
-0.891772433409615 1
-0.318745110974242 1
0.582418198917182 1
0.123855344076547 1
0.231509451137538 1
1.23899409860595 0
-0.57285184164734 1
0.322127317370571 1
-0.0529174087409994 1
-0.400425529338099 1
-0.0405322106770651 1
-0.250713786458712 1
-0.201180373605198 1
-0.351184989480131 1
0.153604961623897 1
-0.498088098517933 1
0.313061829707322 1
0.216599038840348 1
-0.072505575135964 1
-0.684845693309242 1
0.163641881889111 1
0.089288622859603 1
-0.15196138803467 1
0.172699852485989 1
-0.13366076006274 1
-0.388188042888855 1
-0.199986183335106 1
0.16800114148983 1
0.0736645265907242 1
0.249403562998881 1
0.0558734177178486 1
-0.323767447930159 1
0.944477054602898 1
-0.535439504624806 1
-0.381251287536452 1
-0.639222554962111 1
-0.40309991019725 1
0.446549198707149 1
-0.270699267067645 1
-0.405949777035015 1
-0.119587163105216 1
-0.83316713811229 1
0.17069129057205 1
0.579870929478814 1
0.672208409782553 1
-0.330520207893772 1
-0.128729785454501 1
-0.284059871645164 1
-0.456211919468964 1
-0.315364779135009 1
0.457974341194827 1
-0.0946955100091501 1
-0.00438911529791388 1
-0.0395406127561287 1
-0.0395385750555979 1
0.346717493390371 1
-0.568684319697555 1
-0.227722666140707 1
0.473831826838981 1
0.0846234306898271 1
0.636029707183897 1
-0.0165958144024123 1
0.100442504065982 1
0.552901285541499 1
-0.553197547526365 1
1.0737589343996 0
0.0440459627545623 1
0.297255253171915 1
-0.571012090885381 1
-0.622036028891925 1
0.940649898690037 1
-0.257763350659872 1
-0.0504930858064483 1
-0.0130994627021449 1
-0.323916946134242 1
0.24209729527591 1
0.34475697759924 1
0.23867301159075 1
-0.301561813384523 1
-0.198139657898633 1
-0.475680621688189 1
0.278251295977878 1
0.271629807499226 1
0.317078787780984 1
-0.249717769863519 1
-0.398446335117742 1
-0.403365125733345 1
-0.0385132089296814 1
0.498993056031102 1
0.251674889783142 1
-0.641414251425402 1
0.380194594391629 1
0.862329104117657 1
0.645761016995907 1
-0.330245322441922 1
0.0505205129371927 1
0.155810395843025 1
-0.117238426259379 1
0.124049660601292 1
-0.295641116537135 1
0.151692513831784 1
-0.645757028323154 1
-0.571839625889925 1
-0.369563387363599 1
-0.605608975489456 1
-0.477737441719023 1
0.587687438533352 1
-0.404264710401372 1
0.163473449583817 1
-0.337251013468573 1
-0.091723173862718 1
0.153596286008575 1
-0.761575251745038 1
0.744164783860766 1
-0.62065512461819 1
-0.494771689369127 1
-0.595290009665627 1
-0.117875133043399 1
0.0745738755505091 1
0.374445037380081 1
-0.200945978450964 1
-0.245961233833191 1
-0.124672715549134 1
0.708187526373871 1
0.235544584346005 1
-0.0475449813033267 1
-0.87269476733499 1
-0.112918205421278 1
0.267312484393644 1
0.352346117200338 1
-0.333058764063889 1
0.717874997806051 1
0.0598580355685616 1
-0.00568674015084472 1
0.533141622696576 1
0.0463331918259335 1
0.101630222908245 1
-0.431839837750913 1
0.0822683918261736 1
0.377884674770094 1
-0.0910810315973949 1
0.356722262521242 1
0.625474371389404 1
0.605418521148076 1
-0.376944604603341 1
-0.0999235687334012 1
-0.395031500915765 1
-0.589022409825456 1
-0.284681270451593 1
0.605412211233247 1
0.381340175316161 1
0.498113663169082 1
-0.0938409089338912 1
0.453012606208793 1
0.470747545459669 1
-0.173684373234314 1
-0.608611148753984 1
-0.159721895940217 1
-0.0885911510593636 1
0.439933195605615 1
0.24897268512959 1
0.273632833271576 1
0.156108807387761 1
0.20461495993754 1
-0.981160581050555 1
0.622405969844595 1
0.512131961343775 1
-0.0641599308562609 1
-0.461420863947802 1
0.57464489351074 1
-0.0504904280966199 1
-0.0244024025333656 1
-0.600707011453586 1
-0.748692134752742 1
-0.158344238138785 1
-0.263493935732381 1
-0.770659799804176 1
-0.303307495022595 1
0.136623081737779 1
-0.0595640425784171 1
-0.698178157607528 1
-0.930583089062088 1
-0.555313055257974 1
0.0698573494465188 1
0.274629927172598 1
-0.359931464082159 1
-0.433185680359672 1
-0.280842799237657 1
0.492402476813475 1
-0.11135518234106 1
-0.0238692785907447 1
0.00950334336187127 1
-0.594118767167938 1
-0.142484567575954 1
0.113551260789786 1
0.174967587244821 1
-0.0378634820085642 1
0.557358201096281 1
-0.418981160482111 1
0.0111669905092164 1
0.447868779116406 1
0.657077704746749 1
0.167538743599486 1
-0.449452924914646 1
1.0719387943786 0
-0.0170268959134033 1
-0.0586164518871867 1
0.0531885015116956 1
0.276278457943023 1
0.579026086645874 1
0.570741852005083 1
-0.354652103061763 1
-0.477775072979738 1
0.186330818542021 1
0.0256061541083234 1
-0.25871960726992 1
0.48359846528843 1
0.251189873931684 1
0.638401680974594 1
0.623734629452189 1
0.273803028896287 1
-0.105861864464449 1
-0.0690838442636543 1
0.0637182885708998 1
-0.560248214876779 1
-0.705725192430289 1
0.0886990150830321 1
-0.421644347201204 1
0.319659077158475 1
-0.711270499994061 1
-0.453110486207816 1
0.493587016190494 1
0.482696354413182 1
0.391847157451208 1
-0.0817859135991046 1
-0.644035840168523 1
-0.564881031673534 1
-0.584533335222217 1
0.197701716085244 1
0.0252622152752476 1
0.137859408427833 1
-0.590794904427748 1
0.438612362488714 1
0.027382794558327 1
-0.0355102751798279 1
-0.424502456231839 1
0.465955026300898 1
-0.377882473796463 1
0.0807323168629936 1
-0.349491360378893 1
-0.386564274007162 1
-0.749695110267002 1
-0.28467906493113 1
0.290965175984572 1
0.394675510158353 1
-0.297581589314687 1
0.522231349783263 1
-0.229242977015741 1
0.342010787189041 1
0.0487917988600318 1
0.543768399497765 1
-1.24222039985855 0
0.120424246344134 1
-0.243743977302612 1
-0.125489444168979 1
0.146277738909781 1
-0.0214425213249099 1
-0.223033141512041 1
-0.607115210514101 1
0.42265135200213 1
-0.78351285497564 1
0.447643141361177 1
0.04051262182624 1
-0.129514934916649 1
0.0971457576220481 1
-0.104600300750431 1
0.462784531924662 1
-0.0852065236635481 1
0.52790833795798 1
0.164825728173009 1
-0.701875159507304 1
0.339897960935582 1
-0.226381816064313 1
0.349062641666414 1
1.30018560462781 0
-0.320699054188798 1
-0.0824636119487205 1
-1.44399109420329 0
-0.685034532743455 1
0.423384622453846 1
0.629518471688508 1
-0.912338106447008 1
-0.459759858368146 1
0.0404997456549806 1
-0.387274044620735 1
-0.613248497235815 1
0.290765003601156 1
-0.692098538565009 1
0.748904088374087 1
-0.447937419189786 1
-1.01702654327286 0
0.584767031521548 1
0.306821246510007 1
-0.235725128447845 1
0.44066475221476 1
-1.08479915931968 0
-0.0385879371519076 1
0.00227003136558088 1
0.724021379933463 1
0.505571328767759 1
-0.110949110453753 1
-0.0900801831158383 1
0.152622605243458 1
-0.819630017073572 1
0.221432125506687 1
-0.414951523983957 1
-0.521520654632104 1
0.167761161203579 1
-0.174853337996187 1
0.778817304748807 1
0.44355332933688 1
0.473370627034603 1
-0.179228864877061 1
-0.292463561587415 1
0.458400481169772 1
0.249575751025573 1
-0.0347123883624522 1
0.2811819863438 1
-0.225912480140662 1
-0.0522262756557629 1
0.337113420451631 1
-0.519898657679693 1
-0.203028105241374 1
0.738861754100618 1
-0.0408515807242247 1
-0.218897189211982 1
0.447189978709557 1
0.253018713181847 1
-0.399369511974653 1
0.013655455685482 1
-0.664734749573479 1
0.877826070442593 1
-0.77485542962233 1
-0.253435288192846 1
-1.03912512653897 0
-0.0625768811514608 1
-0.352651251364397 1
0.459792051379132 1
-0.434973607931841 1
0.404987784173689 1
0.745695936454792 1
1.04349422215844 0
0.502482140114668 1
0.551870073998138 1
0.199777625958293 1
0.212796566106791 1
-0.707418933266424 1
-0.591915896005598 1
0.522479715909432 1
0.0272308172970168 1
0.176575265399035 1
-0.0106924848300902 1
-0.972089980267634 1
0.407922207465706 1
0.751038933667929 1
-0.0791541172394671 1
-0.212266178677451 1
0.596824661216277 1
-0.177308663950933 1
-0.209732689014774 1
-0.0491836763100195 1
0.111888245640927 1
0.690963441863609 1
0.245387989357778 1
0.364483164821237 1
0.271227544069878 1
-0.228578232698144 1
0.31486982041832 1
-0.409211368549962 1
0.320905681471939 1
0.512850837209514 1
-0.775305402896797 1
-0.13902552635868 1
-0.119302972900397 1
-0.0690007570519445 1
-0.303618653497183 1
-0.199283303062431 1
0.242797572580113 1
-0.0885589376534114 1
-0.292963001551677 1
0.216795561767899 1
-0.429818063426438 1
-0.207530607649629 1
-0.711200099979563 1
1.24949991264831 0
-0.0535882674043101 1
-0.664801466903995 1
0.0986763092001171 1
0.669113095837626 1
-0.237719390347547 1
1.08442615598094 0
0.820074575144681 1
-0.522548301243966 1
0.555067431276845 1
-0.201636117640765 1
-0.341539497138595 1
-0.279182651059017 1
-0.544069645954936 1
0.237520399552309 1
0.371674771636991 1
-0.645053106843885 1
0.358724334963057 1
-0.0178927611065622 1
-0.538577744649904 1
-0.599184365520741 1
-0.0553264493168329 1
0.491920929253719 1
-0.392604397272339 1
0.236171840642049 1
-0.21106996506928 1
-0.159150625333089 1
-0.0819987007956672 1
0.0843619146654158 1
0.357840297007651 1
-0.288168919358461 1
0.163972110249386 1
0.484810986217747 1
0.557199392803932 1
0.620177783118438 1
0.921613367686375 1
0.110097979127978 1
-0.200457032843692 1
-0.348643023102474 1
-0.0486476046674696 1
-0.438069748992966 1
0.185993169547301 1
0.00576417193864912 1
0.34533949099682 1
-0.229496538666454 1
-0.58963710424795 1
0.0221554590376956 1
0.42632644237316 1
-0.309970574371614 1
0.840373822123503 1
-0.335168342134765 1
-0.243209166074131 1
0.0897155058422416 1
0.291698387138805 1
-0.314758084192907 1
-0.39418320451035 1
-0.0891903916278046 1
-0.0905262547670331 1
-0.319430223481618 1
-0.662862569154286 1
-0.0593293403316155 1
-0.423886360677744 1
0.38319592369245 1
0.694865940687441 1
0.542332746734715 1
0.537941342329685 1
0.637970149565145 1
-0.245280983233337 1
0.0874822513513206 1
0.287720943532933 1
-0.0102919162669581 1
-0.137340366336232 1
0.295341440639404 1
-0.568433286334155 1
0.199817305521937 1
-0.712572981182557 1
0.251107969226952 1
0.187148001602876 1
0.198558285273993 1
0.0798150748042634 1
0.138138512187497 1
0.653424660134115 1
-0.477308887041731 1
0.515413604930677 1
1.07539998155867 0
0.0625944550949758 1
-0.893655927503412 1
0.482152134999664 1
-0.330034002442451 1
-0.685462716801249 1
-0.587154577431872 1
-0.263921594270887 1
0.473753788052219 1
-0.306722606261727 1
0.210858035613592 1
0.390678073383213 1
0.746470920190984 1
-0.303205131910405 1
0.972593614773786 1
0.430850411146133 1
-0.961552457241583 1
-0.590212262508055 1
-0.762201893334633 1
-1.26400957766304 0
-0.00330288247908882 1
0.114638854311572 1
0.0148899461334313 1
0.747507841988446 1
0.522509085792121 1
0.094171511546264 1
0.284933814238617 1
0.0296074788628486 1
-0.0315256282308 1
0.00418303095670752 1
-0.167352660969052 1
0.924196554954071 1
-0.0893598278436151 1
0.165638390698467 1
0.0483898540528476 1
0.168042499589043 1
-0.480722926356127 1
-0.12402215131672 1
-0.102202248241511 1
-0.702724045213823 1
0.303958734022055 1
0.402836482248189 1
0.100344849196105 1
-1.02441254453287 0
0.589570837937086 1
0.431674610360547 1
-0.190237596654818 1
0.046054778456231 1
0.75187102283555 1
-0.147412983668469 1
-0.187601013834314 1
0.00144077550823313 1
0.270780086790561 1
-0.281504081431904 1
0.0494704935853831 1
-0.00420884667506161 1
0.298922552454532 1
0.513237311036689 1
-0.534632203557414 1
-0.136688828971302 1
0.116385245297813 1
0.0391774744716895 1
0.519791474307858 1
0.227691584318787 1
-0.723800851566946 1
-0.0979104175646348 1
0.689270736977254 1
-0.06301287159842 1
0.823200715440797 1
0.519764414794005 1
0.0747005346948848 1
-0.13803299580207 1
-0.0228459757566247 1
0.551509053337116 1
1.13968873749088 0
-0.306058841616665 1
-1.12822906495065 1
0.669891653841865 1
0.481878264878568 1
0.0597688165716491 1
0.0852585836302769 1
-0.655470899436883 1
0.0159875433742326 1
-0.385772132146097 1
-0.701703274556935 1
-0.651403698823501 1
0.411068508171235 1
-0.361886456648096 1
-0.881581960584883 1
0.365787350216503 1
-0.609502675401033 1
0.171347379426023 1
-0.134392867953598 1
0.1679563828467 1
0.49048180449192 1
-0.025987344372659 1
-0.197439362334436 1
0.718838781593188 1
-0.0588933081785073 1
0.000815267019677518 1
-0.00990986306024917 1
-0.0936019659516148 1
0.386389570944652 1
-0.142933365257334 1
-0.08655347261588 1
-0.166589878487041 1
-0.84703929678608 1
0.405253057769091 1
0.345708540458661 1
-0.165603277486752 1
-0.558130644024076 1
0.28226249694141 1
0.302471079685537 1
-0.67674155391344 1
0.0190021404886738 1
0.0542989475134557 1
-0.0516684997741289 1
-0.604006068474759 1
-0.408128450934988 1
0.113583353648148 1
-0.342345256460526 1
-0.314354586772358 1
-0.0903495413744876 1
-0.0038178796220753 1
0.426387233530411 1
-0.46641716795742 1
-0.339527379149487 1
-0.0900631270518633 1
-0.325127100728975 1
0.148945382225622 1
-0.0458065966083126 1
0.302912772137383 1
-0.921701863101746 1
0.259041992019193 1
-0.35009942811351 1
0.636466799948551 1
0.47039857371515 1
0.736477121596584 1
0.418361961923101 1
-0.117371210188113 1
-0.0670382627142025 1
0.645044861004055 1
-0.316454316213602 1
-0.321755304022402 1
-0.240079342095532 1
-0.123085768129083 1
-0.12401283822202 1
0.27891048768459 1
-0.979632209610378 1
0.560244083635469 1
0.235957049996982 1
0.526839546536389 1
-0.327573083394464 1
-0.0756391251892309 1
0.580228006718872 1
0.148851451383462 1
0.255340231895541 1
-0.357353970406639 1
0.832183424510176 1
0.259042790033756 1
0.773042602159232 1
-0.390216190067128 1
-0.238535257216626 1
-0.211862605864415 1
0.0676653407135904 1
0.662447681289442 1
-0.185951944413234 1
-0.246744812178216 1
0.673542090183625 1
-0.103600753057958 1
0.10134945422674 1
-0.00521125060783677 1
-0.364095398043793 1
0.154196039401509 1
0.757116208457708 1
0.33968334142734 1
0.492075994686234 1
-0.430938701361497 1
0.325512481175147 1
-0.741844687412997 1
0.205964697733808 1
-0.452710369177337 1
0.466241700976857 1
-0.33711265910653 1
0.193419885717115 1
0.160961009785338 1
0.408172840824016 1
-0.0662879535620459 1
-0.341630521615873 1
0.194923538494925 1
-0.395122805367747 1
-0.296804308333634 1
-0.0763263581400574 1
-0.840857350054672 1
0.123344050678416 1
-0.267042667577141 1
0.10361364372419 1
0.0311337288717088 1
0.055400962765646 1
-0.0557819014031164 1
0.518187739516136 1
-0.613388549860319 1
0.173981904994329 1
-0.014805970817423 1
0.0229778840078309 1
0.0503767271096361 1
-0.291375738519136 1
0.462009640678875 1
-0.156282740152309 1
0.389053176584758 1
0.750687446860574 1
-0.208013927182123 1
0.560992174580155 1
-0.497277828375703 1
-0.259011910125181 1
0.145105313778923 1
-0.634260198201403 1
0.509774956305943 1
0.00558465475070219 1
0.0840473421077916 1
0.195242796657627 1
0.0838763766292125 1
-0.0120739663071405 1
-0.577920341939772 1
0.283057870602107 1
0.5798256424614 1
-1.0082851451077 1
1.00144935901886 1
0.336389806610854 1
-0.062530398064619 1
0.547050570977512 1
-0.319134973901318 1
0.132187025795116 1
-0.267616029141211 1
0.18753342045764 1
-0.534363438629024 1
0.733090284904353 1
-0.774491056818893 1
-0.319985405668522 1
0.262703941962558 1
0.337985359439874 1
-0.889217068206673 1
0.339112043455158 1
-0.619857842408269 1
0.473763293493309 1
0.269790790683973 1
-0.453780005885463 1
0.0941688983836685 1
0.771637750952163 1
0.480610123433938 1
0.0701985219644258 1
0.151341738528175 1
0.318285155238092 1
-0.102455576689484 1
-0.040297655118108 1
-0.0574585978935916 1
-0.398645936722178 1
-0.886732802201559 1
0.392870010549526 1
0.19503067796843 1
0.0574891335401373 1
-0.355062123046641 1
-0.293410429518125 1
-0.580512149415669 1
-0.108116794292499 1
0.695786466778098 1
0.137604712078139 1
-0.203641207778862 1
-0.422114621239279 1
0.114926150711169 1
0.152186859123108 1
-0.226053696288793 1
0.0402741621118274 1
-0.000776244084378291 1
-0.298970265030841 1
-0.462302123779 1
0.0708239165683154 1
-0.557261723962354 1
0.524132620010435 1
-0.130321644592364 1
-0.364176713103109 1
0.380300333118537 1
0.360521390394966 1
-0.550529787122436 1
-0.161008700451492 1
0.807354084779659 1
-0.20109400036622 1
-0.142765874681884 1
0.521984707212608 1
0.0195251664224019 1
-0.299313988446495 1
0.0118755590566739 1
-0.223647213160681 1
-0.0395027341568831 1
-0.410506189887978 1
-0.414435675949426 1
0.366421340825842 1
0.00195911324905879 1
-0.521621992096015 1
0.160589348181848 1
0.0360687787849735 1
-0.477807904939446 1
-1.01857381871409 1
0.232185995338671 1
-0.0157205990085543 1
0.117071917342698 1
-0.0513233257653675 1
-0.019948293520823 1
-0.344530445292052 1
0.0808820974631379 1
0.63199850283511 1
0.353092861130489 1
0.100338117624686 1
-0.171331896693878 1
0.259940844530555 1
0.111071205803296 1
0.398686160967765 1
-0.622937178230318 1
-0.236076900813843 1
-0.647387475092998 1
-0.256592049695855 1
-0.0515253815417153 1
-0.145505360268883 1
-0.147840622296202 1
0.379073034997894 1
-0.582518676681095 1
0.219766947842853 1
0.276300212993266 1
0.0188563465334091 1
-0.587993812393271 1
-0.196661427757544 1
0.449048115862524 1
0.31166636596055 1
0.448579811924363 1
-0.652385226197482 1
0.222056518598333 1
-0.277031052837782 1
0.00971195314353009 1
1.00819766920892 1
0.402275155432088 1
0.726746708757839 1
-0.0123556777401007 1
0.251469256096559 1
-0.040664940013026 1
0.397330040551376 1
-0.574467205134287 1
-0.267717800616808 1
-0.365801568319671 1
0.172512751207209 1
-0.454491868625693 1
0.179198695086536 1
0.405473414815057 1
-0.32098914026718 1
-0.632576162080017 1
-0.168859489466684 1
-0.776247435064806 1
0.2867448032861 1
0.174848451633785 1
-0.341985853388117 1
-0.889080367136881 1
-0.235273617402917 1
-1.24436774230825 0
-0.676037601512642 1
-0.0226510181298655 1
-0.785464811170578 1
-0.409447776894725 1
0.819130334162159 1
0.55563279660029 1
-0.16044254995388 1
0.296991900485968 1
0.367614864576944 1
-0.423127293252457 1
0.15688188963818 1
0.0715531260878388 1
0.152368028933204 1
0.110801578259224 1
-0.488623536551925 1
0.0754042276338752 1
1.03232320001659 1
-0.650248009970932 1
0.0742616238253035 1
0.172717034764333 1
0.36457481546728 1
-0.159636702662036 1
0.0990140355065156 1
-0.707523545690205 1
-0.657947530164653 1
-0.352577720766527 1
0.271037094160215 1
0.332902017882906 1
-0.696189487153309 1
0.0487323253494026 1
0.146250740855834 1
-0.323451289207006 1
-0.593252435081588 1
-0.497236323929098 1
-0.117262192039096 1
-0.151662604085364 1
0.596232657203136 1
0.533395599215783 1
-0.297207905024251 1
-0.157180524582057 1
-0.222275895830135 1
1.00304508456305 1
-1.26460405270316 0
-0.0544582391830686 1
-0.70702929656651 1
-0.108429309989741 1
0.135747451497077 1
-0.242499708054816 1
0.530671428064595 1
-0.32577781384669 1
-0.456271369558222 1
0.72675353042109 1
0.325021185311159 1
0.0252948082782057 1
-0.273350496769817 1
0.775760469158272 1
0.283595506832586 1
0.660335715764064 1
0.187033183681274 1
0.5114336760416 1
-0.208237672357402 1
0.742807281051259 1
-0.187531984801907 1
-0.81826910438063 1
-0.320399324588614 1
0.412417932144062 1
0.447164133347196 1
-0.62179427387455 1
0.371325138593338 1
0.0463856234222408 1
0.464024780364786 1
0.0552954426750355 1
-0.1816396304661 1
-0.1920020748069 1
-1.01077377799478 1
-0.284162837352677 1
-0.0601808384553582 1
-0.459660123294998 1
0.127071620525736 1
-0.436976205223148 1
-0.176421687355448 1
-0.366331301009826 1
0.653489623596168 1
0.547313711854736 1
0.357709201639032 1
0.177140304571922 1
-0.202242533282667 1
-0.719416219590098 1
0.448218250615376 1
-1.12573323200576 0
0.0440318059611856 1
0.059454713248441 1
-0.321841150155486 1
0.85759784123599 1
-0.358537521447505 1
-0.416885898551093 1
-0.207677621467697 1
0.507538339818529 1
0.741620961834631 1
1.11794719884356 0
0.260764058243527 1
-0.226093736256204 1
0.370029612443843 1
-0.176156261888436 1
0.0650437358800849 1
0.656357805634493 1
-0.227007986194687 1
0.375486477886829 1
-0.378660021234769 1
-0.135510321008139 1
0.227557101356605 1
0.346088137361615 1
-0.142815328648942 1
-0.802515452288745 1
0.362060103390482 1
-0.0179433870084303 1
0.665880007802696 1
0.181469278904488 1
-0.365094041884675 1
-0.648845003389293 1
0.121521125488662 1
-0.422188826913402 1
0.164319123850234 1
-0.409056075186766 1
-0.0464426509509756 1
-0.504564842777236 1
0.226192565108846 1
-0.60665683870641 1
0.314815399371849 1
0.412495667810485 1
-0.950183617250226 1
-0.0459020285577625 1
-0.135472459425407 1
-0.193873565014036 1
-0.316079691544463 1
-0.186144026537095 1
-0.438010809607257 1
0.330316962305577 1
0.30899423609247 1
-0.353016785461683 1
0.791361396533341 1
0.981291601665193 1
-0.353233023601792 1
-1.31498866548993 0
1.08924694178783 0
-0.491359866142886 1
-0.240867663289934 1
-0.660967960228293 1
-0.517602136490522 1
0.308013239345519 1
-0.214905640013558 1
0.0422835701574213 1
-0.103921152350779 1
0.485818460691404 1
0.994849951604648 1
0.384803119698626 1
0.254749182880703 1
-0.301554569978456 1
0.515652439796471 1
0.293228117144655 1
0.685930060186288 1
0.178021981158016 1
0.70581887692396 1
-0.128613565702838 1
-0.0913281830913992 1
-1.22134109336086 0
-1.01983128960098 1
-0.432193574487542 1
-0.19679623167065 1
-0.454575086949494 1
-0.628586568367372 1
0.614708793831676 1
0.00462757071556985 1
-0.0658260679864891 1
-0.22628878113676 1
-0.720845278087791 1
0.402551839939879 1
-0.574256736277959 1
-0.596689366005809 1
-0.162844641886802 1
0.37483835609528 1
0.794646281465569 1
-0.292001340205133 1
-0.481232526109564 1
0.106018424135877 1
0.76892875499474 1
0.781282626608819 1
-0.568526515783722 1
0.307276720372613 1
-0.0760356497737549 1
0.149700501551484 1
-0.677507474470374 1
0.0863531056079798 1
0.0173017257484001 1
0.37250803050447 1
-0.391611838319445 1
-0.427029955708021 1
0.201557791892104 1
0.335673934731867 1
-0.28442870575975 1
-0.336814930710173 1
0.078948896176783 1
0.218302955545789 1
-0.542656788758022 1
-0.189689199820399 1
-0.436022652324413 1
0.86679033376065 1
-0.108123887423861 1
-0.00587484300210783 1
0.523455184660367 1
-0.524322488884165 1
-0.0639961836230797 1
0.609407434988944 1
0.146288347131854 1
-0.0390111826984605 1
0.720018154496235 1
0.826023486269636 1
0.254029680173504 1
-0.642208577785236 1
-0.122377893301447 1
-0.783242005317429 1
-0.0577179427636912 1
-1.00360306275277 1
0.37601903056911 1
0.92843935744059 1
0.516154611006849 1
-0.195110337163407 1
-0.235538543784145 1
-0.417465956157444 1
-0.364129367355974 1
0.60162138257963 1
0.457443170424773 1
0.18447002640409 1
-0.660461018115355 1
-0.0953288611319808 1
0.359763450659351 1
-0.524426805011857 1
-0.281717610875707 1
-0.158584078665296 1
0.105806809458062 1
-0.611578259543543 1
-0.781266465967446 1
-0.156074855269764 1
-0.0864913797243523 1
0.332180537313406 1
-0.100893208675119 1
0.547465931429989 1
-0.119424460271313 1
-0.222876187874216 1
-0.136739578809827 1
0.407842121526914 1
0.555628182317799 1
-0.784510201319389 1
0.139311536868362 1
-0.98858372674853 1
0.340247486704151 1
0.443150004351733 1
-0.457166042316063 1
0.452661656593219 1
1.72627793546888 0
0.57384624191281 1
0.599237216974378 1
-0.677762544570145 1
-0.361518865266784 1
-0.465026269381138 1
-0.677975176642434 1
0.0794514300504987 1
0.0899649118460335 1
0.16838631471357 1
-0.387935886364713 1
-0.0263933940156658 1
-0.0783231400929743 1
-0.853073617392128 1
0.139650945660884 1
0.262552536793832 1
0.679309857173195 1
-0.555730219141868 1
-0.183513402118254 1
-0.558278287297352 1
-0.0710547320133246 1
0.730112876555886 1
-0.427748381076028 1
-0.997804567180462 1
0.625259127547924 1
-0.507075427412499 1
-0.327754940670009 1
-0.019951376058535 1
0.83984590029376 1
-0.185074534271531 1
-0.15959861954058 1
0.195609518798545 1
-0.700686283759844 1
0.181776137453444 1
0.218522358832937 1
0.370609522385698 1
0.201160974527322 1
-0.283529873939222 1
-0.335961934688992 1
-0.145456144908988 1
-0.163161967187857 1
0.239150723026521 1
-0.454313338474246 1
-0.0659023988502057 1
-1.0562272740269 1
0.371786374041339 1
0.0192451489378142 1
-0.446150269165106 1
0.25425360654327 1
-0.809996784672172 1
0.171636079944204 1
-0.872578193867789 1
-0.818207780341172 1
-0.0258581693754839 1
0.345328319707606 1
-0.173444535656303 1
0.763891813960493 1
0.132724232395355 1
0.171740810449591 1
0.17123390678038 1
-0.517524274620701 1
0.158397364125888 1
-0.695701735459825 1
0.738285829707866 1
-0.724151013682311 1
-0.244041493480328 1
0.135857353552229 1
-0.00802363984498947 1
-0.237748389532186 1
-0.527904675983987 1
-0.0784494320631578 1
-0.163969580205847 1
0.0215845232688427 1
0.55633539917789 1
-0.0161028167380343 1
-0.00646085348676884 1
-0.392377107761275 1
-0.48634490486837 1
0.636281405793165 1
-0.493175095027803 1
0.101232921901662 1
0.291512706340554 1
-0.299796029717934 1
0.47987877844758 1
-1.24770906268309 0
-0.387138011810588 1
0.656682287127263 1
0.804547153546285 1
0.501113416882177 1
-0.199528228719429 1
-0.703536774721583 1
-0.405710108943163 1
0.825477152093504 1
0.0492097134278904 1
-0.236522706606481 1
0.0403961931269901 1
0.671495419519896 1
-0.0312355499985446 1
0.265599074534914 1
0.191804353158389 1
0.584219443237782 1
0.172611910787061 1
0.137978636179659 1
-0.481844180627419 1
-0.245437810744022 1
