# Supplementary material for: Bias caused by sampling error in meta-analysis with small sample sizes
Source: PLoS One. 2018 Sep 13;13(9):e0204056. doi: 10.1371/journal.pone.0204056 (PMC6136825; doi:10.1371/journal.pone.0204056)
Supplement: S5 File — (ZIP) [file pone.0204056.s005.zip › results N = 10 theta = 0 tau = 0.5 sz = 50-100.txt]

"dl.theta" "dl.cp"
-0.00313882781406008 1
-0.370332759798598 1
-0.148701559769211 1
-0.167881637085086 1
0.133553061461726 1
0.0741011643844832 1
-0.214196628367983 1
-0.279753519447796 1
-0.23571194704787 1
0.115537397954749 1
0.0748296421230576 1
0.0405156081059644 1
0.368248519632826 1
-0.0300273794807877 1
0.339138481864498 1
0.103525661041194 1
-0.180820305297439 1
-0.238209693233491 1
0.0475367361343294 1
-0.408475670224219 0
0.27723878650401 1
0.164540333559124 1
0.243969263506744 1
-0.1910740342473 1
-0.120792411375719 1
0.335758524057342 1
0.0896708493318082 1
0.219761840069598 1
0.229327670523999 1
-0.136189934831623 1
0.107246742942131 1
-0.157537499552557 1
0.101668258971208 1
-0.14600182529908 1
0.38904896700941 1
-0.0538610402807609 1
0.0281578976043091 1
-0.198648617081864 1
0.177389624846619 1
-0.106486423578656 1
0.264330751444839 1
-0.265560311385209 1
-0.0387051470417927 1
-0.233116162592199 1
-0.266105905923782 1
0.18936326855557 1
0.161125215279572 1
-0.107944476670526 1
0.0880537589361725 1
0.457624454721129 1
0.117696769595125 1
0.297820051587188 1
0.0417254169825275 1
0.339867941645161 1
0.249400275850846 1
0.213314585633818 1
-0.207948392812082 1
0.0726910823997051 1
0.0437494754628083 1
0.0485369751860293 1
-0.326239880020262 1
-0.163356598813417 1
-0.109822987948477 1
-0.0942795552728896 1
-0.116228746065698 1
-0.01223212298819 1
0.286903019492699 1
-0.352565663301365 1
-0.0920830050145677 1
-0.0237022682523075 1
0.0337858885479885 1
0.027452774164305 1
0.173540692063943 1
-0.0311404745434379 1
0.0116273638154764 1
-0.16728240418595 1
-0.143140310158369 1
0.156589447914484 1
-0.0535022510630742 1
0.122761001206888 1
-0.122804272120039 1
-0.222173680064714 1
0.202250044427189 1
-0.213319807022842 1
0.102396641276954 1
-0.00775453755526141 1
0.14212680332993 1
0.040133007257333 1
0.0145760884487964 1
0.144313505210422 1
-0.151462777512882 1
0.000289209921498772 1
0.152296384692196 1
0.115548639509944 1
-0.0913631600665449 1
-0.0978303112249224 1
-0.390444561703607 1
-0.0488509376237031 1
0.0314460490510042 1
-0.316328950518315 1
0.0421753855070661 1
0.0712806441753298 1
0.0805471107109055 1
-0.0805325114685183 1
0.11240419728318 1
0.238922763124176 1
-0.329811654496755 1
-0.0852237932964392 1
-0.0763177378978423 1
-0.25516020078456 1
-0.0822844384231561 1
0.00310881344578613 1
0.0188703751136357 1
0.226046663788148 1
0.457011696176242 0
0.0161292322792141 1
0.394327311228712 1
0.00873509636566142 1
-0.0434105374323057 1
0.0956006165297066 1
-0.236886882706213 1
-0.0647972877707363 1
0.435377726983755 0
-0.315685795512783 1
-0.381588446805823 1
0.0775999053736758 1
0.171129154608643 1
-0.237154041536801 1
0.350487634296483 1
-0.093353733469935 1
0.142359232324974 1
0.268762465331982 1
0.362738742630482 1
-0.185698876009335 1
-0.0171426313264098 1
-0.437953423826187 1
-0.0675390343186665 1
0.23075483132057 1
0.0353183858373622 1
-0.146729785743789 1
0.459821815708178 0
-0.0335746846572715 1
0.554645823123528 0
0.334358341398818 1
0.219527556800482 1
-0.28493034618188 1
0.189467437155824 1
0.210267289480973 1
0.0155046095621282 1
0.0539659009618569 1
0.102294106390764 1
0.149112009939239 1
0.233618806050426 1
-0.115496762513816 1
-0.198749465070921 1
0.351917617307303 1
-0.377810380677118 0
-0.226305086488335 1
0.18443077527397 1
0.0165867145610775 1
0.159101755219732 1
0.0521799128285633 1
0.150873527310965 1
-0.103662393108694 1
-0.124327199429288 1
0.394130498721778 0
0.578991117883704 0
0.218920711329916 1
0.0836079986842684 1
-0.0253574858640113 1
-0.261800756478907 1
-0.143502285365303 1
0.125420762418182 1
0.232858185907488 1
0.193498346883061 1
-0.0303108084802272 1
-0.174001438103907 1
-0.144750283431648 1
0.249282934038586 1
-0.161997647608422 1
0.0656396552093814 1
-0.17152452878715 1
0.198468988010591 1
-0.0402144160494835 1
0.153524126798513 1
0.136784982047362 1
0.0106531117249138 1
-0.10759937572726 1
0.282481385458484 1
-0.0329105969164594 1
-0.276413443160786 1
-0.045163630789009 1
-0.130365603263463 1
0.139054811991308 1
0.364912103001939 1
0.203954532597522 1
-0.262961145972892 1
-0.152502003622793 1
-0.166792363843643 1
-0.12569441823825 1
-0.198964477052551 1
-0.38318208058066 0
0.241720453987255 1
0.277872461757224 1
-0.0842844919136437 1
0.059343570912664 1
-0.0980518179081853 1
-0.0447278977917005 1
-0.221033511557407 1
-0.281560382170993 1
0.281215411786556 1
0.266604068313812 1
-0.190160137848544 1
-0.0712321904325988 1
0.0976032164680954 1
0.129744518068286 1
0.578274834052045 0
0.288368985608291 1
0.198826372476804 1
0.0307911623066648 1
0.0282614391164044 1
0.047289530646816 1
0.118678373339473 1
-0.128251464585771 1
-0.0975263910807438 1
0.0623798474011819 1
-0.184604330272645 1
0.0649168558257679 1
0.145015952605449 1
0.0884538178365029 1
0.282333648053187 1
-0.0138363904110104 1
-0.123677245153453 1
-0.02312681448966 1
-0.0749151771519421 1
0.234646847339683 1
0.256971522228079 1
-0.151566819502853 1
0.166841692354326 1
0.163546915741817 1
0.359265705523794 1
0.0445571668073298 1
0.144519700859881 1
-0.139266861353453 1
0.116933764576374 1
-0.0182182166769217 1
-0.0598997233308093 1
0.123339763136436 1
0.186123441246689 1
-0.204200252711581 1
-0.140959576279126 1
-0.0187960214349731 1
-0.177766748977403 1
0.402348735620299 1
0.122550629328257 1
0.291857901657293 1
0.120047481537997 1
-0.112070778689575 1
-0.0710709694642851 1
-0.0502672776168205 1
-0.0167572107164363 1
0.124283938418681 1
-0.270635584586307 1
0.254062158348423 1
0.0799396109719248 1
-0.0544697448399168 1
0.254952820729374 1
0.0611597108460905 1
-0.158436565678573 1
0.0958425485355903 1
0.141434335585673 1
0.215911748618774 1
-0.138703674329708 1
-0.0720885299898232 1
-0.0395253235309275 1
0.0112155736423154 1
-0.158857731667072 1
0.102211601144716 1
0.670425849508493 0
-0.0243834156848319 1
0.117192847893366 1
0.134186234459205 1
0.240344200540924 1
0.25103369709061 1
-0.0518214957314564 1
0.381342601525129 1
0.0303950916650343 1
0.206708179613387 1
-0.0594697334797401 1
0.384242354027599 1
-0.152495392979142 1
0.0934207120495618 1
-0.240239680225423 1
0.0142828472948564 1
-0.190081159143133 1
-0.11716477686556 1
0.233544870748607 1
-0.068754639044602 1
-0.150960154914091 1
-0.244116287807883 1
0.112646529208012 1
-0.120915748910203 1
0.355817936450036 1
0.0543643712276093 1
0.101441469625271 1
0.15302387331157 1
-0.251568825450279 1
-0.0945077839728817 1
-0.20450132505378 1
0.0378197512235964 1
0.270923440776574 1
0.114413268566699 1
0.277547093615584 1
0.414723175018387 1
-0.244307948704162 1
0.0384768823846039 1
0.154650041529487 1
0.16289145439982 1
-0.217519112296928 1
-0.314254080203301 1
0.00299416693272266 1
-0.0877116053284791 1
0.114103122897497 1
0.596832526700387 0
-0.265600669350488 1
0.0083150399376167 1
-0.070318242361463 1
0.0873258503837216 1
0.135941299829916 1
-0.134910469420799 1
-0.143786035001703 1
-0.151665578883343 1
0.397725787815343 0
0.202127225299667 1
-0.0844539520638879 1
0.0268916518489189 1
0.0361868654606733 1
0.0133966242815578 1
0.098494034066829 1
0.325484429919908 1
0.0283990105582589 1
0.167668592747773 1
-0.390516862554798 0
0.114020512041495 1
0.113290188942402 1
0.248926940963136 1
0.128947243355931 1
-0.300053125689362 1
0.0453042745133363 1
0.209732105369663 1
-0.0582287007201198 1
0.148231313610012 1
0.124236902358088 1
-0.485271252169844 0
-0.519814323138794 1
0.306768130410535 1
0.0813969679476952 1
-0.14026244386751 1
0.113447689623409 1
-0.164793254666997 1
-0.184903946977462 1
0.191134755839362 1
-0.134522942772354 1
-0.38055952711314 1
-0.0932230370291973 1
-0.339507368040223 1
-0.424681854974698 0
0.00262696858907505 1
0.0455096714378022 1
-0.188375794427408 1
-0.587762625194847 0
0.0487656180198901 1
-0.00337167387758307 1
0.171591987895534 1
-0.0611099295320856 1
0.292745015939313 1
0.0147217747627137 1
-0.0737514846435748 1
-0.0946040273886288 1
0.0855150495011533 1
0.176466397512903 1
-0.00118171502138882 1
-0.0653244672674708 1
0.0151966973863198 1
0.141576586106786 1
-0.139022522908065 1
0.187076646623367 1
0.092725559402683 1
-0.17285178819191 1
0.143668952803905 1
-0.0903992315589411 1
0.168625581141583 1
0.18714712234933 1
0.0257897301016233 1
0.188506714803696 1
-0.0729370059104524 1
0.12304310581699 1
-0.0819741832750575 1
0.160240167868548 1
-0.0385516108999527 1
0.134903868572342 1
0.157408752839605 1
0.0506629766240459 1
-0.121925391207978 1
0.0374102423634235 1
0.0723584098304575 1
-0.0947156137474291 1
0.0137132490425387 1
0.0210710795805459 1
0.117537080271445 1
-0.0584320269709303 1
-0.167588308328792 1
0.0341201152206291 1
-0.588487224426335 0
0.278466656664296 1
0.149163180184916 1
0.105460166824037 1
0.16649060524921 1
-0.0734159809865478 1
0.0792372266774205 1
-0.106485268090631 1
0.146213289846222 1
0.0497123463226199 1
-0.137199784720518 1
-0.253743057355687 1
-0.183821948581466 1
0.135646242152634 1
-0.189615998488988 1
-0.276391832834594 1
0.0578573121043601 1
0.112286850616054 1
-0.467472642628586 0
0.117762764601957 1
0.166503030860271 1
0.272579639280184 1
-0.00767235828388005 1
-0.199933410259453 1
0.076156947131361 1
0.264606207002543 1
-0.373546807717099 1
-0.188244603310452 1
-0.0258270494244285 1
0.0809945511233937 1
0.323225389567044 0
0.2177573616822 1
0.180055268147398 1
0.446071132133032 1
0.0344344796496126 1
0.422023222390629 1
-0.215639268790147 1
0.181234532948 1
-0.00195401250172469 1
0.271445560214691 1
-0.0729503034193376 1
0.107154754719043 1
-0.397402697806498 1
-0.102460029775147 1
0.220050626085215 1
0.401285110635111 1
-0.00925267782823837 1
0.0131684242235824 1
0.218160682164329 1
0.124377453956092 1
-0.181183753208839 1
-0.0433827275487164 1
-0.283396603517624 1
-0.0791829954031632 1
0.103278316435601 1
-0.198475720556237 1
-0.109954890735915 1
-0.0271216646651198 1
0.264052372368665 1
0.33898084776118 1
0.0803520296951253 1
-0.796258918380804 0
-0.183046890150725 1
-0.199565759929444 1
0.0405656016524731 1
-0.0203617732609026 1
-0.0553319465972041 1
-0.265295960796824 1
-0.121200969373291 1
-0.106816840153062 1
-0.17704026592185 1
-0.190957528725807 1
0.0351576794845786 1
0.303621897684001 1
-0.195672883035393 1
0.218489466863062 1
0.0616806584660442 1
0.117609207409614 1
0.204369973819572 1
-0.0785823581371714 1
-0.256251268939455 1
0.312232821979483 1
-0.201534013797574 1
-0.0607817029198262 1
0.0295087307391241 1
-0.0474938422037289 1
0.200021739359307 1
-0.399729721135143 1
0.00755720835861455 1
-0.0364534100339897 1
0.279511349257648 1
0.0249423593739984 1
-0.0492156149338453 1
0.282050777768835 1
0.265128442742973 1
0.322981062238125 0
-0.259341182921842 1
0.275611213068758 1
-0.0760365183165005 1
-0.330651826711523 1
-0.265560443580758 1
-0.065558116978545 1
0.192414638244152 1
0.354666733776061 1
-0.329877166158253 1
0.0484672434924698 1
0.353719222174195 0
-0.148144674517043 1
0.193352476526652 1
-0.0785627603744833 1
-0.28161234240289 1
-0.263218528523627 1
-0.0574284730461089 1
0.189339242549625 1
-0.175113914182024 1
-0.076973272522629 1
0.019383433284904 1
0.0549405237327138 1
0.0888174448064027 1
0.0157829113803731 1
0.105135259149524 1
0.26191469390715 1
-0.0771539271983675 1
0.476196077927943 1
-0.102737651377836 1
-0.110514333345063 1
-0.412297865669518 1
0.0192214290951067 1
-0.0348936911786417 1
0.300232797707503 1
-0.0869647776580236 1
-0.385265847906612 1
0.482628371057367 1
-0.410702738929192 1
0.0704033452605109 1
0.125858821983428 1
-0.278184610386287 1
-0.0797923373698741 1
0.2900432210672 1
-0.247961780614286 1
0.688485658793364 0
0.156129104448206 1
-0.374850149123048 1
0.227434880488268 1
-0.227872760299152 1
0.594238420695559 0
-0.210816769184897 1
0.139436988748068 1
0.0464681583277992 1
0.0263419056517993 1
-0.0653852030679654 1
0.030082766526826 1
0.107908038490842 1
0.130051536518841 1
0.0613175658387253 1
-0.0120300642908862 1
-0.0910986069035008 1
0.0951468852315042 1
-0.179992816127993 1
-0.160507347353803 1
-0.077871282752851 1
-0.1672590043925 1
0.130182070348726 1
-0.110523035199152 1
-0.282107612106351 1
-0.20212707037488 1
0.4658760386277 0
-0.210254637495688 1
0.0553798141315341 1
-0.0275456285481137 1
0.266035331579147 1
-0.0869320624627207 1
0.0760102907672238 1
-0.330278007492252 1
-0.33768530137607 0
0.248121200008009 1
0.0610212333115971 1
-0.140488522104319 1
-0.110755840636971 1
-0.0238271349363919 1
0.334772830474836 0
-0.241653364881131 1
-0.471408824264425 0
-0.411926205675783 1
0.117780488391207 1
0.0250340871499712 1
-0.10831534582747 1
0.0179301573335116 1
-0.457899908988646 0
0.267086079547163 1
0.0714318832613514 1
-0.116038196202456 1
0.306592118356489 1
-0.0586128119977225 1
-0.0993946650119052 1
-0.166677183694854 1
0.122416299466001 1
0.267537129138446 1
-0.126021006801701 1
0.156202453652274 1
0.281633080006386 1
0.24182811307924 1
0.00186373956689465 1
-0.225041917840763 1
0.286873714337288 1
-0.0566410334280428 1
0.0521114155987037 1
0.272795131280312 1
0.0210690126529282 1
0.28852569017675 1
-0.0931701884491802 1
-0.0953759505082669 1
0.196548084134986 1
0.0201336696209021 1
0.304590479713801 0
0.259266595579196 1
-0.180883238527889 1
0.254723650350179 1
0.10702463909358 1
0.235319422187134 1
0.115442165683906 1
-0.0763055710923462 1
-0.266623160496522 1
-0.210621383489932 1
0.0690064436405257 1
0.0160334850549037 1
-0.0252399188105403 1
-0.331466306562052 0
-0.137280799142693 1
0.498031149534852 0
-0.118355115761908 1
0.0628904984812181 1
-0.0737366593303091 1
-0.210794175609084 1
0.138104911334324 1
-0.0959991867107458 1
-0.402999425748932 1
0.0670648713006058 1
0.35620503068631 1
0.0163339033902397 1
0.388056365222629 1
0.156328967262188 1
0.209846445110888 1
-0.533602868886925 0
-0.0693917920180827 1
-0.187924914183718 1
0.345001068013367 0
0.252330818491446 1
-0.148540037643353 1
0.0318586277823541 1
0.132408925158502 1
0.306086384237409 1
0.0203406664644139 1
0.143945057503984 1
-0.134529738820062 1
0.0537261988854183 1
0.302099715606695 1
-0.347069334364982 1
-0.275825444994355 1
-0.342960371569676 1
0.0628364944440082 1
-0.209690228508545 1
-0.00132800841343056 1
-0.171316960505467 1
0.160298992754616 1
0.131238584291855 1
0.00102886473469234 1
-0.227954226326079 1
0.124895802896526 1
-0.288147347024581 1
0.0633134499037968 1
-0.10233891144923 1
0.204192576319191 1
0.00354692542014986 1
-0.474510950255418 1
-0.0207428378380597 1
0.0294207538949069 1
-0.224290070192225 1
0.520038087078536 0
-0.0826527070663502 1
-0.0885542117905351 1
0.391867833157955 1
-0.184597956565489 1
-0.314904721422612 1
0.0969342084203874 1
0.129312560920856 1
-0.458180131126158 0
0.146627481600311 1
-0.0684510781451002 1
0.314164673167211 1
0.360536929336145 0
-0.0720981688373695 1
0.0389632680865686 1
0.0472383459061947 1
0.2178031856797 1
-0.100830824958417 1
-0.0276753411921029 1
0.148773739151122 1
0.10470224182595 1
-0.379960528718125 1
-0.129420699335663 1
-0.0345162964731906 1
-0.550634746401233 0
0.0596470843427001 1
0.0427459935613903 1
-0.0660128237144429 1
-0.00628218187678597 1
0.0666203882536786 1
-0.262143860008945 1
-0.200924714182708 1
-0.284412524602348 1
-0.0800131544006056 1
0.043682604843705 1
-0.149527999388066 1
-0.103163126348218 1
-0.000899210044033545 1
-0.346718284138455 0
0.0662019961515026 1
0.026536628728038 1
-0.112423299314655 1
-0.121852590381471 1
0.245337478897986 1
0.0188591008608341 1
0.110606760046046 1
-0.0685960225372561 1
-0.227261169965627 1
0.0745110011883404 1
-0.311682256339971 1
-0.234959907903411 1
-0.112793932512149 1
-0.212277654392481 1
0.166094167606177 1
0.117624564863704 1
0.104236995966453 1
0.338011365241528 0
-0.348714987800038 0
0.233145924884577 1
0.32180624428926 1
-0.104177366425293 1
0.18438391782411 1
0.0921041655963774 1
0.0586570446435176 1
0.111436080383623 1
0.347916356634359 0
-0.424044318544162 0
-0.362696292778416 1
-0.202091311107444 1
0.0899201469670809 1
-0.0232254671963825 1
-0.00928451054635818 1
-0.122339555839708 1
0.33695221221674 1
-0.241244822294134 1
-0.242211223597947 1
0.131475790621214 1
-0.178071253035147 1
-0.218848927906682 1
-0.48005610947499 0
0.290064808995942 1
0.269430326833488 1
0.501973710960605 0
-0.354759028455978 1
-0.396784721200669 1
0.0971234807346568 1
-0.113906461867165 1
-0.102433629284235 1
0.0287280842063253 1
0.0223301500843748 1
-0.162673950454793 1
0.310459705443167 1
0.0128498467481804 1
0.108993496524351 1
-0.270779481063244 1
0.239551975891812 1
-0.0487336955185646 1
0.239558158218256 1
-0.0130615719041781 1
-0.0670841411483138 1
0.0441137233712763 1
0.0223414454635301 1
0.332916121344678 0
0.379945420951042 0
-0.0748259563947537 1
0.0306892038275767 1
-0.00150320359510497 1
-0.166444695104109 1
-0.075801444381099 1
0.174443310079638 1
0.324093251373125 0
0.0244895428161221 1
-0.00698996059600869 1
-0.101453458237413 1
0.153922389194245 1
-0.147245278832866 1
-0.0680939143258891 1
0.208031573310022 1
0.112053777512539 1
-0.237971324347193 1
0.351844142582147 0
-0.0862852699457853 1
-0.00772657981076075 1
0.0444848125351656 1
0.0342802769661248 1
-0.193216660469339 1
-0.356694801014928 1
0.165714959859869 1
0.25813056526211 1
-0.164826383296702 1
-0.351004166759165 1
0.207177357323537 1
-0.00477168722928119 1
0.409212219642026 0
0.502929604958189 0
-0.445054258435645 1
-0.056985089528414 1
0.0972238853582107 1
0.336518012687536 1
0.335528440512788 1
-0.0288613667067167 1
-0.305280857297536 1
-0.267316341208911 1
0.0120827621489758 1
0.19307701451645 1
0.481682918545253 1
-0.275791477824539 1
-0.154477461500163 1
-0.0836315091214012 1
-0.255227478267723 1
-0.289052466117321 1
0.087109100541937 1
-0.407733029917452 0
-0.0724360638269494 1
0.0625695647913936 1
0.101066873364612 1
0.343764432412126 1
0.285194169121387 1
-0.0303613220356108 1
0.206386521144509 1
-0.356799632120702 1
0.137251811163753 1
0.122096040126747 1
0.119084432913323 1
0.0868738784364249 1
-0.280385297357511 1
-0.0397803070438318 1
0.0921233032519637 1
0.0792172710933755 1
-0.0834531128721521 1
0.319161075271125 1
-0.36892959172819 1
-0.0288780740991344 1
-0.131183905601037 1
-0.265218956354719 1
-0.34414266616594 1
-0.396098855038288 1
0.0293570946136408 1
0.093574885995896 1
0.0327095653122802 1
0.272925687865521 1
-0.10810565249084 1
-0.467166369678655 0
0.277279289593522 1
0.0808915932295025 1
0.0536348223213565 1
0.109005588560391 1
-0.106085484106103 1
-0.059908414842866 1
-0.08276619228777 1
-0.0448425105014894 1
0.0671069955627174 1
0.437759632908731 0
0.138444562951417 1
-0.222086123135144 1
-0.435068523657769 1
-0.178635495176065 1
-0.455791949190259 1
-0.139550303958053 1
0.309779471591996 1
-0.00338829846071934 1
-0.0886941066611247 1
-0.304985015151621 1
0.205877773385874 1
0.252528094946717 1
-0.122786760214213 1
0.155914381215461 1
0.0741383969814593 1
-0.013598937957669 1
0.227745317376247 1
0.0285953981024338 1
-0.0452208795918703 1
-0.249758688975384 1
0.176422896272056 1
0.109701042697638 1
-0.0169526542193558 1
-0.0798596477307956 1
-0.00966605349268676 1
-0.202017619596516 1
-0.222709287443865 1
0.294755934413552 1
0.334973069270813 1
-0.42551137931154 0
0.0219627638933716 1
-0.42699850059365 1
0.0596665275634894 1
-0.186465383174065 1
-0.158407082729945 1
0.0823008055587414 1
-0.416721952881118 1
-0.140167822369674 1
-0.327594948082696 1
0.0883356976682542 1
-0.203490014952621 1
0.0449524819482306 1
0.155439202338596 1
0.0224466356177143 1
0.406063167457242 0
0.0686025323357072 1
0.126830626435964 1
-0.351401101281321 0
0.0463167730691959 1
-0.156696691878971 1
0.138727963851539 1
-0.133490832480861 1
0.151677538300662 1
-0.165337325324739 1
-0.0357039700398858 1
-0.0321536051108615 1
-0.107082625169082 1
0.0833442863778976 1
-0.0651838793692988 1
-0.0287953629112332 1
0.161523211387763 1
-0.0235760151710481 1
0.0589787341641443 1
-0.299376011167174 1
-0.00679960353173621 1
0.162353411958332 1
-0.301275104932673 1
-0.076539670636631 1
0.410955420837488 0
0.0894946891891885 1
-0.111080885477494 1
0.287936294081719 1
0.508405212958971 0
-0.0704004220539648 1
0.456121926517003 1
0.157294764813369 1
-0.00597687079940656 1
0.00359332943700187 1
-0.324155868056867 1
-0.303484512603851 1
0.421371246929901 0
0.409490146810356 1
-0.0128551120470129 1
-0.329870178639506 1
-0.0151775215493585 1
-0.0118714940043706 1
0.0423531543062256 1
0.270340796671326 1
-0.22670995843954 1
0.00969471318002578 1
-0.270112940949603 1
0.190834895260187 1
-0.326650351833983 1
0.0260153543220283 1
0.376821114447145 0
-0.0899353679574244 1
-0.106318674353625 1
0.412177106678323 0
-0.0967297516695406 1
0.349764890787436 1
-0.0380178674995819 1
0.058143805325722 1
-0.207248239191921 1
0.0932798060324039 1
0.36810549896881 0
-0.0456211234028188 1
0.172969575227642 1
-0.100159230863412 1
0.0905823423111121 1
-0.181891223754718 1
-0.158513747445672 1
0.129579803132111 1
0.129265578228534 1
0.0593474761064317 1
0.0967774184098209 1
0.0215262082463256 1
-0.102429361012437 1
0.137712263215974 1
-0.00375162402308506 1
-0.15969151636947 1
0.0829379718311198 1
0.239934262347033 1
-0.287666542094854 1
0.314644769958327 1
-0.187498055922218 1
0.00928221915355582 1
0.0673266936925272 1
0.131503883344471 1
-0.344575187752622 1
0.216389478555449 1
-0.15667031378884 1
-0.045293816519333 1
-0.0469470887332438 1
0.511562034063015 0
-0.234460864940265 1
-0.0798753813692929 1
0.00434840016389531 1
0.125673168318687 1
0.0515676755347197 1
0.256600421567659 1
-0.33849815555458 0
0.338164861344661 1
-0.556451169871775 1
-0.354725163042148 1
-0.294718408538674 1
-0.24109052979431 1
-0.450800883807679 1
-0.0916561327636325 1
-0.153697393617364 1
-0.0821855386249278 1
0.279646801098849 1
0.256439236093089 1
-0.163667724417662 1
-0.137168607476341 1
-0.162244555892361 1
-0.161549497233052 1
0.278226938849936 1
0.237955211924359 1
0.170165074141416 1
-0.0163314606708566 1
-0.054703215723369 1
0.240490981939091 1
-0.285915387100977 1
0.0741835189490602 1
-0.301512841592637 1
0.423471128218972 0
0.0876735559983898 1
0.58788102274616 0
-0.203972822605129 1
-0.224665615750939 1
0.0710581288586443 1
-0.206072684670862 1
0.274869035117611 1
0.0605519672877276 1
0.162681515527514 1
0.171099389140672 1
0.173643718542782 1
0.0283471872407792 1
-0.245962116011644 1
-0.0580449532217455 1
-0.0668670908235365 1
-0.10590754375017 1
0.320180435354715 1
-0.0897840710801595 1
-0.15329421513954 1
0.202053554458132 1
0.429098269282667 0
-0.311228548660353 1
0.183329518595295 1
-0.401743189018463 0
0.0456281722468713 1
-0.336028549975825 1
-0.0112191798611412 1
-0.370477259530091 0
-0.155087224205825 1
0.0600937520500983 1
0.256579538882666 1
-0.101150293013928 1
0.233677241954229 1
0.181575743278789 1
0.406710677189321 1
-0.262521837591869 1
-0.0660127305296099 1
-0.271152189690662 1
-0.294681039533453 1
-0.117498904520824 1
0.0450725492286777 1
-0.149176131513428 1
-0.0160899126269202 1
-0.0390001217204023 1
0.0357237352850591 1
0.265980922659464 1
-0.126986197445175 1
-0.256295118744711 1
-0.0398025601169825 1
0.121769486559168 1
-0.231671578725214 1
0.189039880070488 1
0.533536931780667 0
-0.05301159633888 1
-0.0816053733335348 1
0.0613660661477746 1
-0.0976051192369359 1
0.321232918333632 1
0.305542006098227 1
-0.299102636603738 1
-0.332642157279514 1
-0.0769591474511743 1
-0.245654268487139 1
0.330737097653347 1
0.0825350106832534 1
0.189339862876948 1
0.0673179873181481 1
-0.267629949386572 1
-0.0721986040893967 1
-0.407974165159211 1
0.0249898630740397 1
-0.225318125534678 1
0.117116961242822 1
-0.148091122601684 1
-0.194358536205842 1
0.285695471074365 1
-0.193333576901571 1
0.0387497027705715 1
0.0604876823459029 1
0.226869083819924 1
0.0670434297561041 1
-0.186529322928732 1
0.385571358407485 0
-0.457450317891262 1
0.0774395145039924 1
-0.097070535991585 1
-0.11105561796938 1
-0.0292614528869252 1
0.313819915511327 1
0.0294237949322574 1
0.197630524356859 1
0.476914834317852 0
-0.0956429282211585 1
0.0783044652204808 1
0.180041161227512 1
0.122881240558681 1
0.118163892424618 1
0.134301194048184 1
-0.149813074386079 1
0.0687044896384286 1
0.0411136079100414 1
-0.0829458791181432 1
0.0547503662299323 1
-0.0450638062905786 1
-0.256189359427567 1
-0.227228359419931 1
-0.0898885429275881 1
-0.522309807378967 0
0.222215988318235 1
0.0378577441103965 1
0.189544287402598 1
-0.0933613247013513 1
-0.332976084876348 0
-0.306444362766967 1
0.399847279860047 0
-0.0156760604609135 1
-0.132794846607468 1
-0.375171777709296 0
-0.0398841734742158 1
0.0231516268204788 1
-0.261194801793503 1
-0.0830055446737938 1
-0.0627725892608345 1
0.468771568544107 0
-0.0542997143644859 1
-0.182399059365236 1
-0.0580078667645072 1
0.0623532709472452 1
0.0339306826073801 1
0.188032948116478 1
0.0698306015748386 1
0.222171414757742 1
-0.379798763166792 0
0.0569442156966695 1
0.234779412892465 1
-0.155818802884708 1
-0.0498128736794884 1
0.0195081330573435 1
0.00958972551592983 1
-0.172592962862956 1
-0.0698962006881903 1
-0.240351469832454 1
0.113634604017836 1
0.298256413317439 1
0.152816161121083 1
0.032819413275497 1
-0.133308707153075 1
0.213759529000925 1
0.0151578206805439 1
-0.176327438347342 1
-0.110332111344964 1
-0.396109931516752 1
0.157017851620383 1
0.315711419947368 1
-0.27203098753403 1
-0.237531021491965 1
0.185614936778948 1
-0.0887951003756045 1
-0.158451832923211 1
-0.121182818579418 1
-0.203047649043153 1
-0.198976694430566 1
0.164382521085273 1
-0.364298188596939 1
0.132794181077599 1
-0.0217332282755823 1
-0.0805247180521638 1
-0.0904411816127896 1
0.0568441192132888 1
0.0121965611173487 1
0.272784702173998 1
0.0712412874332396 1
-0.137689122060773 1
0.0317227444539453 1
0.154067390914432 1
-0.0813402781938027 1
-0.0561015710285741 1
0.254991584590236 1
-0.191079824876867 1
-0.250778832110779 1
0.198656096436638 1
0.223622725438383 1
-0.330993254486683 1
0.249488892144129 1
0.0200377839494385 1
0.173791484868886 1
-0.111898912473629 1
-0.465587813658057 0
0.0815268565873383 1
-0.307769163495968 1
-0.156001100799251 1
-0.0356934789121934 1
0.335065303718366 1
-0.035786647108724 1
-0.0581747835039262 1
-0.201588414202461 1
-0.0415475625143863 1
0.175504224855072 1
-0.39899168983151 0
-0.0581267292101833 1
0.102454059703973 1
0.13429308753559 1
0.0418763795152669 1
0.0659085650127991 1
0.0281743681935996 1
-0.0177695649036742 1
0.0374762575441955 1
-0.00371482214300177 1
-0.0606073580108284 1
-0.0786931382432982 1
-0.156301649634444 1
0.328054136747758 1
0.234098291215674 1
-0.21032311583349 1
0.0997122700838323 1
-0.128886590931694 1
-0.00735132116924539 1
0.27596513771899 1
0.314523933176349 0
-0.0534767787235147 1
0.324775058178073 0
-0.257831633905051 1
-0.167462434996269 1
-0.0321650112467112 1
-0.0321590985527122 1
-0.264167923628734 1
0.022244840686653 1
-0.0619567388916656 1
0.436334658096189 1
-0.295362340294978 1
-0.119929374661064 1
-0.447046160815811 0
0.130389821352348 1
-0.0304360822860903 1
0.0203955746746607 1
0.0529405655895875 1
0.146953705935064 1
-0.410158551371677 1
-0.166722684765699 1
0.0893422484230177 1
-0.354471104773727 0
-0.0711546337762888 1
0.276580206829053 1
-0.0607628298162846 1
-0.0338516925867172 1
-0.344392078870407 1
0.0157557854732936 1
-0.225804927986232 1
0.182966752051764 1
0.104458004647211 1
-0.285471173585319 1
0.225095418756311 1
-0.0738105476522968 1
-0.00511576478810914 1
-0.125431766971816 1
0.150552503393183 1
0.151948567811909 1
-0.0136922373713839 1
0.253203022329075 1
0.120380298579964 1
-0.147613740425552 1
0.124155781102072 1
-0.0413523718069775 1
0.263271274660755 1
0.225121394263293 1
0.0516243240623496 1
0.0312365815827667 1
0.0476379255618008 1
0.256403577342781 1
-0.0377984391162678 1
0.112778967604267 1
0.254720514400063 1
-0.173662010598558 1
0.0664914777899518 1
0.124596494324989 1
0.00665318693538866 1
-0.047325386336707 1
0.0990430899231998 1
-0.0842476101291304 1
-0.299853731404305 1
-0.302358357480657 1
0.0747989841597137 1
-0.0188320201309642 1
-0.0996969961110223 1
-0.931190219297637 0
-0.0496177128593565 1
-0.149100148924909 1
-0.191481829458329 1
-0.246616726681869 1
-0.23367951051193 1
0.00690203684169865 1
-0.201442881721843 1
0.511301039642843 0
-0.391294841962703 0
-0.208296695105491 1
0.332414588868373 1
0.438867648517878 0
0.215776162600233 1
0.0489982025738464 1
-0.198323456088527 1
0.146357987051139 1
0.0164766137840745 1
0.0245871621710975 1
-0.324493890081868 1
0.442232243116373 0
-0.184260979172818 1
0.206972884779163 1
-0.234340191264913 1
-0.340614566408687 0
0.201114632362641 1
-0.253515932707431 1
-0.0250443031768671 1
-0.595567934156966 0
0.342513072876828 1
-0.0961599255046061 1
0.224714060637818 1
0.12523581729132 1
0.0854203815831937 1
0.0649953693812462 1
0.185319321225253 1
0.274616785454627 1
0.464006474368894 0
-0.448158223646775 0
0.0437525442941713 1
0.227925696538444 1
-0.00978574119029454 1
-0.0551549493797923 1
-0.117603113088321 1
0.107105830668417 1
-0.194669557729835 1
0.0923098871194024 1
0.185438238571522 1
0.232669209348014 1
0.484011828583307 0
-0.232889741406874 1
0.44244088721309 1
-0.206205998436342 1
0.0835502896238313 1
-0.0747680486117681 1
-0.0900310000203522 1
0.466393421117128 1
0.249310866575038 1
-0.0995952265393813 1
-0.0656869044784432 1
0.356160052631676 1
0.0875040582097102 1
-0.436414360873147 1
0.015382099995636 1
-0.149394177584795 1
0.263788547183559 1
0.232266704617657 1
0.178334291604973 1
-0.0943956693870084 1
0.170491809225308 1
0.0514230880269142 1
-0.00471865990696305 1
0.146139283451255 1
0.216337596307194 1
0.238013603576434 1
-0.0365202181541731 1
-0.188599860339298 1
0.109680253132644 1
8.64954670795406e-05 1
0.133834422913274 1
0.0498660148789968 1
0.369773645064175 0
-0.218981894692367 1
0.0313748534618175 1
0.0553800812545579 1
0.137476516819315 1
0.192371308307295 1
0.0979951729218807 1
-0.144898022444005 1
-0.196845362304446 1
-0.248900225114987 1
0.12202979718489 1
-0.297982870772661 1
-0.159101336488827 1
-0.216897045063641 1
-0.113616755510383 1
0.0856864307423406 1
-0.420336991658957 1
-0.237708874456665 1
-0.100548015592265 1
0.201442262289519 1
-0.249190978709559 1
-0.034773428023317 1
0.168221304760611 1
0.0427084993434137 1
0.12983827726518 1
0.0222305458598063 1
-0.0545925773955332 1
-0.090106615248954 1
-0.0552248883146046 1
0.0548918736306481 1
-0.406417784666494 1
0.20440925417389 1
0.460877840792628 0
0.308563206250882 1
0.188362307054648 1
-0.0948035273927726 1
0.0854493075096402 1
-0.100007858379755 1
0.482521166721649 0
-0.162756803319705 1
-0.13182119061151 1
0.47462901952582 1
0.507825710102183 0
0.102853997697036 1
-0.207210365293024 1
-0.0468116813030729 1
0.124739922371106 1
0.0589578481529673 1
0.0161908663903553 1
-0.511319282621069 0
0.315251387626973 0
-0.166328585952428 1
-0.122541424620376 1
0.112820738215911 1
0.0460638933695111 1
-0.087835117445673 1
0.0316680909628259 1
-0.0952153451003773 1
0.286091960980581 1
0.162686006637571 1
-0.357122491801162 1
-0.324978932630196 1
-0.0476186423387116 1
-0.197704795746172 1
0.0159955535141563 1
0.178662659475696 1
0.0800717464996571 1
0.275515244616014 1
-0.0753208356644074 1
0.186689836683923 1
0.0802224867910696 1
-0.265985890779923 1
0.108920649240989 1
0.101559964005931 1
0.255687895084021 1
-0.0779101914813729 1
0.158865875966162 1
-0.250976374186522 1
-0.140737982736287 1
0.193711148961997 1
-0.244385931440907 1
-0.38836060773314 1
-0.211742616389775 1
-0.129657341921033 1
-0.0519763888664855 1
0.38749079217376 0
0.244980236101809 1
-0.0168318249718643 1
0.351282545590583 1
0.122509673645148 1
0.112118258398623 1
-0.00448506801356887 1
0.0293939335592561 1
0.300262232320437 1
0.133950307883977 1
-0.432220924322411 0
0.17740735685106 1
0.0270603619206976 1
-0.0802172770520341 1
0.227366554970407 1
-0.0500975793698008 1
0.0621405713529255 1
-0.278146923013667 1
-0.317320249094902 1
-0.0420802845743661 1
0.102976413014974 1
0.0734517515224328 1
0.0753939661317357 1
0.334583313851109 0
0.100087498966624 1
-0.207223241078891 1
0.389832394719564 1
-0.0680899167298853 1
0.0626638669160326 1
0.17319732627638 1
0.218438962990264 1
-0.0891840721959264 1
-0.00846751078319824 1
0.0337127287974274 1
0.109925728603373 1
0.20389068813159 1
-0.00854642330759411 1
0.000470652226158809 1
0.0460031658599194 1
-0.387602982296727 1
-0.249350121823098 1
-0.638192589864373 0
-0.298919039218127 1
0.209324120525669 1
-0.0856938592559402 1
-0.244695007444049 1
-0.12069149018714 1
-0.0321105865364289 1
-0.132016733617095 1
0.316162532607081 1
0.505498641743324 0
0.142636062086735 1
0.0274456301756058 1
-0.0737285453174688 1
0.314033999288514 1
0.180921293847495 1
-0.0989965062606836 1
0.152743480203429 1
-0.118388710963616 1
0.0194408861184495 1
0.150351640704292 1
0.123727083712228 1
-0.0138951588088326 1
0.027505447906868 1
-0.178666126265619 1
0.12221370437237 1
-0.283326532230555 1
0.165824867676256 1
-0.063286477001814 1
-0.118422302000727 1
0.0376886547680651 1
-0.0309730897376183 1
-0.103278039588623 1
-0.108846228572991 1
0.126399644147698 1
0.304996010472515 1
-0.320529808165944 1
-0.0132091379720426 1
-0.0673889829292948 1
-0.111484295837472 1
0.00859390493013815 1
0.217622484692843 1
-0.263761437421693 1
0.234547049353275 1
-0.0149048296196986 1
0.135296925413157 1
0.237939856935686 1
0.0633786677402485 1
0.11802643877157 1
-0.0159048814704935 1
-0.0599292253936751 1
-0.127996925407297 1
0.14979016150375 1
-0.0447234394795408 1
-0.309061922625661 1
-0.287799781451774 1
0.18712775367715 1
-0.0584219318351284 1
-0.178273393525972 1
0.0449519710352915 1
0.0924074603031681 1
0.196547534591695 1
0.3487900456646 1
0.238868214584926 1
-0.188269218275332 1
-0.170300770406272 1
-0.243241095751996 1
0.259274968539412 1
0.225990124827293 1
0.179381742015863 1
0.267859387811326 1
0.3421699908013 1
-0.0493411726251824 1
0.3159633113965 1
-0.246556171954393 1
0.221775096210224 1
0.134079956720552 1
-0.0214442122669542 1
-0.102956056154093 1
-0.322954702941952 0
0.160597658819015 1
0.0225483898164128 1
0.137879355976688 1
0.347114546710399 1
0.0765055792619831 1
0.122228593177733 1
-0.356123324009426 1
0.134406802261114 1
-0.593698657921957 0
0.0439885056733088 1
0.00384631930174337 1
0.0922010889174732 1
-0.0197528219529055 1
-0.0901854963468684 1
0.31283956692714 1
-0.197753354430129 1
0.170750814910574 1
-0.471594449330055 0
0.13643026443915 1
-0.0345525393833728 1
0.327667330609992 1
-0.127150965493517 1
0.32135962041518 1
0.136056780786621 1
0.327691682551781 1
-0.107762865992577 1
0.330170930528003 1
0.0435519809147274 1
-0.0341183177112743 1
0.0684952322037251 1
0.109533079151299 1
-0.295616488936176 0
0.145136187844297 1
0.25373380993806 1
-0.163628848486139 1
0.0744807108914227 1
0.214389498401792 1
0.218860186595585 1
-0.322610485184917 1
-0.135882889680601 1
-0.13181036752867 1
0.186827534310778 1
0.0608840837083704 1
0.0344210593325401 1
-0.0668172561728023 1
0.256556103800497 1
-0.00119189508953138 1
0.263744028943381 1
0.0021842961835761 1
0.249617986421603 1
-0.254707801383884 1
0.230849961244838 1
0.260182490400919 1
-0.044530127569866 1
0.0519621779422914 1
-0.0217869624878521 1
-0.277565844057555 1
0.624748220618145 0
-0.0928588690525947 1
0.171597300204422 1
0.148522998664654 1
0.0204461540426302 1
-0.00286718408307428 1
0.104460472841966 1
0.262659359517443 1
-0.468645468712889 0
0.165561538321586 1
-0.0501408615427958 1
-0.343219757411986 1
-0.354012149012193 1
0.0392389586166187 1
0.128580880232867 1
0.317566034571656 1
-0.400412631633278 1
0.268515245170441 1
-0.124683480095997 1
-0.0187816854337501 1
0.0394263876456483 1
-0.0842455042724893 1
-0.0394295850929495 1
0.119590699505192 1
0.109534024269242 1
0.000241551591679726 1
0.0230118888930413 1
-0.284415718733024 1
-0.243635675041096 1
0.348821160364702 0
-0.196476793769123 1
-0.0130844976449702 1
0.17650910667108 1
-0.226892556191726 1
0.0234878641969753 1
-0.172299947436525 1
-0.244660689509872 1
-0.191682840966145 1
0.0349614311091737 1
-0.043735992610573 1
-0.303174300231051 1
0.321059077485329 1
-0.215686605787531 1
0.124493451875074 1
0.0884964130144847 1
0.163040372524802 1
-0.124912798260499 1
-0.130590193009922 1
0.140030075356729 1
-0.0796285961075308 1
-0.197009763107096 1
0.154516291277493 1
-0.0778739643482286 1
0.270884062025168 1
0.132107757307505 1
-0.141811531927173 1
0.0036100880241037 1
-0.199980996241828 1
-0.0189609663355112 1
-0.21153875708924 1
0.277324920553649 1
-0.0625883705814333 1
0.258966800859635 1
0.180563752263554 1
-0.786072376278758 0
-0.318165754710803 1
-0.322898015893791 0
-0.0553303931406413 1
0.0780408804859664 1
0.174168480909297 1
-0.0336373051877932 1
-0.00565804615377931 1
0.205150377388688 1
0.115644485275486 1
0.0367358404637924 1
0.397114293406755 0
0.250896156288435 1
-0.196178548845991 1
0.388702532291919 1
-0.0014448511802487 1
-0.111719877654126 1
0.0497596468644053 1
0.325694884593383 1
0.458088487163957 0
-0.112905170983529 1
0.0794440484319805 1
-0.0747657759423717 1
0.166397732059685 1
0.0475878552520687 1
-0.148892221226893 1
0.00416107809660091 1
0.0433903204177011 1
-0.0209083664036483 1
-0.0389424246752895 1
-0.337870363333892 1
0.490613340740522 0
-0.247413687886431 1
-0.0203681611144204 1
0.207111214433421 1
-0.101766644787155 1
0.0361980488264309 1
0.0989680915875494 1
-0.332365856195658 1
-0.120595193014551 1
0.117140326143367 1
-0.161261204427674 1
-0.325756706854339 1
-0.197615271463644 1
-0.00408742764951815 1
0.230273976255414 1
0.0972869402105332 1
-0.0839872810185441 1
-0.0899207777519517 1
0.232839991894758 1
0.216642118575553 1
0.335176239378665 1
-0.471361747315829 0
-0.0876158818235633 1
0.21343593570232 1
0.148608787801649 1
0.399201812821615 0
0.149111254377695 1
0.519221843643969 0
0.0877820073305971 1
0.123405734225351 1
-0.0624057032642867 1
0.25014176109536 1
-0.139016621674583 1
-0.119013851472039 1
-0.534573752268789 0
-0.263977377981133 1
-0.055044936857309 1
-0.261281148956547 1
-0.069074024678951 1
0.28097941384001 1
-0.0287562196208409 1
-0.154542103046232 1
-0.0318870514030598 1
-0.078989568978384 1
-0.137921536490108 1
0.0560419868716373 1
-0.357161190299006 0
-0.184345667364374 1
0.171814631649321 1
-0.0980361856758075 1
-0.00107178125135889 1
0.10472831049277 1
-0.0229224233657457 1
-0.188738113399329 1
-0.311284288819798 1
-0.122127989606478 1
0.0924378481707783 1
-0.145935602445966 1
-0.207085214236587 1
-0.109096530578276 1
-0.0725089588294873 1
0.0541005557866549 1
0.0403816937370903 1
-0.143797155759766 1
0.00564885621326867 1
0.0561241931705931 1
-0.0283971167550124 1
0.0109135649396635 1
-0.352653033555378 0
-0.280059005105865 1
-0.342822872064029 1
0.317748674714892 1
0.146145589909288 1
0.101503021748289 1
0.535645422858846 0
0.0933455082467586 1
-0.182662858477036 1
0.0893365376297288 1
-0.236973005431623 1
-0.00581590481065265 1
0.175755660834187 1
-0.124573776510521 1
0.280438183891428 1
-0.00531267232718884 1
0.261017750427833 1
0.0548998181996191 1
-0.0974938838804873 1
-0.136076614137197 1
0.22776190219009 1
0.496613940591521 0
-0.473927393117749 0
-0.281461412555901 1
-0.224572904225739 1
-0.285933878146462 1
0.104100033626307 1
-0.238218242053199 1
0.015336602754096 1
0.173634663187561 1
-0.362322397191787 0
0.214906757349708 1
0.0166467771557792 1
0.299143766598003 0
0.273523818244112 1
-0.111727015545023 1
-0.0124298161523814 1
0.135286960114369 1
0.22107474522251 1
0.195669926167012 1
-0.156229205867328 1
0.142960685732651 1
-0.0690725714071951 1
-0.336238543348125 1
-0.25093288970187 1
-0.333830249825613 1
-0.31763977083507 1
0.291153551174504 1
0.063111865456905 1
0.143447534272469 1
-0.141673407618496 1
-0.352089127993184 1
-0.0183138406691374 1
0.248083936391186 1
-0.00215744776188753 1
0.236211686916193 1
0.0126246629942868 1
-0.473630537007293 1
-0.06460337112433 1
-0.199881084004833 1
0.0552774117826245 1
0.108519590524997 1
-0.66250911674309 0
-0.186056221940635 1
-0.0397316024208545 1
-0.0765152167804195 1
-0.178277128751671 1
0.462475417960075 0
0.280035043219422 1
-0.113689417920464 1
-0.000881737570656118 1
0.0521117839186165 1
0.319533693882583 1
0.00363753764584501 1
-0.0897477387788713 1
0.253965715548853 1
-0.329976476153859 1
0.332126177846242 1
0.106713573279281 1
0.178222956637992 1
-0.000859331626356511 1
0.456538745900528 0
0.105106302785648 1
-0.19548836333197 1
-0.134569196069893 1
-0.0278672847771519 1
0.330559168027941 1
0.0566428833396592 1
-0.149844742745614 1
0.323092371822513 1
-0.203041134628024 1
0.127293968780041 1
0.0826363295838891 1
-0.189605083983506 1
-0.0317447184758377 1
-0.220368419810632 1
0.236261406263429 1
-0.366763443631136 1
-0.0700726475388046 1
-0.232277136412516 1
-0.0457985749478421 1
-0.0601917052845372 1
0.0418201897669748 1
-0.360109724679454 1
-0.218392302559953 1
-0.225373665668774 1
-0.179699628902796 1
0.108009248883548 1
-0.190962519830556 1
0.0067208223660056 1
0.107737886918531 1
0.274068666094694 1
-0.38694883787273 1
0.274957205962703 1
-0.253535835715211 1
-0.084072690778886 1
-0.00229465220173027 1
0.111825691149414 1
0.187993009266635 1
-0.185586461054947 1
0.281666567846577 1
-0.197711618310529 1
0.134659378501174 1
-0.213671389582316 1
-0.266064700851372 1
-0.115510941966664 1
0.0262790535002604 1
-0.0474500913417164 1
0.221487233281365 1
-0.110805403288406 1
0.0245728009385811 1
0.118161744526047 1
-0.18365781437295 1
0.147402895327696 1
0.0621988432747676 1
-0.245546320296403 1
0.123369697381781 1
0.122070231877852 1
-0.0530361855658523 1
-0.564481235113254 0
0.0276026004255229 1
-0.0493374829308015 1
-0.156931759919445 1
-0.262401146808756 1
0.14055355624619 1
-0.42147946773848 0
-0.0475453234263505 1
-0.188464117909597 1
-0.148254488063016 1
0.0347436912949855 1
0.163534540515244 1
-0.404185840152349 1
-0.180826950672725 1
0.0443682577729844 1
0.196304779599185 1
-0.133129189725868 1
-0.106005388802796 1
0.154531794220377 1
-0.0523115859763285 1
0.0144378735596991 1
0.0898954169078638 1
0.417089525220759 1
-0.391889621954415 1
-0.0287876412151981 1
-0.0812720079551226 1
0.0193413305060345 1
-0.273882230780973 1
0.515334324395832 0
-0.219455823309511 1
-0.185428833196835 1
0.173891798563162 1
-0.228003797220423 1
0.395209763098265 0
-0.285579847565243 1
-0.294178147142597 1
-0.142524923491775 1
0.424271395319867 0
0.0265875828451181 1
-0.235645110419926 1
0.0108155522556124 1
-0.0219188576047264 1
-0.270920835112094 1
0.274641723207534 1
-0.127101342821706 1
0.188663241521403 1
0.0313086366893842 1
-0.0124395646966905 1
-0.075009974125326 1
0.147451336223422 1
-0.172558433627971 1
0.206210824725161 1
-0.413000175512492 0
0.313098224520778 1
0.153237686432681 1
-0.377419115119057 1
0.0945819464659239 1
0.192484457477335 1
0.0743328397626823 1
0.496429573764796 0
0.105121314715264 1
-0.0276272952972031 1
0.0678152988776311 1
-0.124377733706276 1
0.305863345178184 1
-0.158395636381863 1
0.0265138342205297 1
-0.0978434229356426 1
0.169125569157243 1
0.362732965237627 0
-0.175061092061886 1
0.135946340795494 1
0.074156228188706 1
-0.0293394542389472 1
0.0683992267165566 1
-0.0612753119757129 1
-0.346753182006084 1
0.144821267499969 1
-0.293506687797557 1
0.503419366158489 1
-0.00865644470925997 1
-0.051253528631145 1
0.41285766681904 0
-0.305324487245483 1
-0.000434303870379476 1
0.338929236725955 1
-0.219181075715054 1
-0.0458096247876223 1
-0.0261424849491999 1
-0.209751468476833 1
-0.0213863170441582 1
0.193144912647319 1
0.0175411507662721 1
0.0444456972197757 1
0.0629384370522568 1
-0.143660935325647 1
0.228774394524525 1
-0.267211456724651 1
0.0636090992652761 1
0.325789203645479 1
0.228121381525432 1
-0.12710258167445 1
-0.224605628714605 1
-0.450579046166874 1
0.270645062479071 1
0.147842931601038 1
-0.0285302430036459 1
0.146368526077843 1
-0.0947816738039568 1
0.134183445476352 1
-0.526220621565433 0
0.225649043563553 1
-0.257162154886978 1
-0.0890856180800661 1
0.084099501848711 1
0.0401075659757237 1
0.099555954321665 1
-0.228503864214844 1
0.32080627288089 1
0.0261195298903753 1
0.261672423521485 1
-0.210234933611086 1
0.00147444753982608 1
0.0215272594441809 1
0.00494752850271815 1
-0.0334635007971531 1
-0.0148400363239168 1
0.026357107092531 1
-0.141068505461944 1
0.0340575296445295 1
0.248648968989041 1
0.201849853806762 1
-0.14863484848512 1
0.0174271498876805 1
-0.491145787015357 1
0.390314525527912 1
-0.071434411496299 1
0.132264114230329 1
-0.0471619646241911 1
-0.10563604434322 1
-0.130560265413348 1
0.437653821412696 1
-0.459791555966376 1
-0.0646891696391088 1
0.122331528496942 1
-0.418348396816468 0
-0.133644448717777 1
-0.0408795983166615 1
-0.06509275269294 1
-0.208857084043021 1
-0.230524328843347 1
-0.0278658842952016 1
0.0414038458432591 1
-0.0972371026859873 1
-0.144351205817088 1
0.098871590749368 1
0.0660249415107047 1
-0.141893984221802 1
0.148959325144299 1
0.0892850009423087 1
-0.333556289109742 1
-0.13772168043547 1
-0.086304049165298 1
0.217354505186231 1
-0.0380706203344008 1
0.00685479035872687 1
-0.0831005707753545 1
0.215319485868845 1
0.318333203418919 1
0.432792567714708 1
-0.0478994035765112 1
-0.318438632910011 1
-0.0424341800793508 1
-0.322627544885909 1
-0.0488268706663117 1
0.0326285751538203 1
-0.325085823775024 1
0.197735367349296 1
0.274892250419923 1
0.475491683387357 1
0.341483124029843 1
0.111987499672446 1
0.235358915636833 1
-0.210536713492557 1
0.566681898060533 1
0.429618930856389 1
0.101176598988731 1
-0.0616717776716979 1
0.0657905445205782 1
0.223984936110057 1
0.301450446039686 1
0.195566305337052 1
0.118261465677713 1
-0.551849082557899 0
-0.319525351440949 0
-0.221019187111902 1
-0.180879472581553 1
0.113990038754317 1
0.172383586547671 1
-0.106745838418987 1
0.0330872217612237 1
0.188122479337966 1
-0.162197390751079 1
-0.121355275657619 1
-0.11556488095921 1
-0.205616717392505 1
-0.0745657997190098 1
-0.0872384516930576 1
0.22209365569873 1
-0.0228616348396656 1
-0.129364806097347 1
0.113512194175962 1
0.0833912179093595 1
-0.162073554429967 1
-0.023092988180941 1
0.519968770449523 0
0.117173278746562 1
-0.27969006658451 1
0.104657909069331 1
0.158452704680033 1
0.218474881467628 1
0.0753198287842822 1
0.293761738025618 1
-0.305918001859558 1
0.15505823979454 1
0.0697407103370555 1
-0.226259358502787 1
-0.219936587817651 1
0.0716678773109532 1
0.118241905870924 1
-0.188208628109225 1
0.0965147842558987 1
0.133028981788882 1
-0.108133651492794 1
-0.217072503840813 1
0.208318521667089 1
-0.252824398852107 1
-0.0951380992218838 1
0.356127673325056 1
0.0112188400048265 1
0.136898577914689 1
0.0142954768089364 1
0.123202815615847 1
-0.024424810741956 1
-0.119693156560507 1
0.0138947245829504 1
0.0145130833662682 1
-0.015713008791637 1
0.085490207172902 1
0.170523237233432 1
-0.0361603644705835 1
-0.353919452761265 0
-0.0425836083581714 1
-0.252405233055291 1
0.303256795337768 1
-0.349340955137823 0
-0.306818587870925 1
0.230734904495494 1
0.0499654345430143 1
-0.191674024258927 1
-0.0484885740102054 1
0.0791707644287182 1
0.111680357182953 1
-0.169262813642641 1
-0.264155235399412 1
-0.00207223092267186 1
0.0463186568945053 1
0.206354049891083 1
0.345334783144427 1
-0.255734993610539 1
0.0555327591970693 1
0.172684571939977 1
0.0556763048303021 1
0.341957412020068 1
-0.0195073276054214 1
0.203720356939142 1
0.0591934466136077 1
-0.392775235493965 0
-0.213396402717122 1
0.468329517414716 0
0.105233016391087 1
-0.422182487932961 1
-0.0755067795083816 1
0.0255346141567083 1
0.444646458465339 0
-0.275518062411898 1
-0.0254632548762891 1
-0.265586044093143 1
-0.0703979633014557 1
0.0510278045162107 1
0.131395375082656 1
0.172940868673643 1
-0.0128378488390542 1
0.0654797506333969 1
-0.0255887313762217 1
0.288328235253929 1
-0.0760614793111622 1
-0.0843117215013882 1
0.161398623230262 1
-0.143606494034845 1
0.210797320996438 1
-0.134815117991405 1
-0.341353768404523 1
-0.14680344200719 1
0.0689671902392832 1
0.287778072673305 1
0.189137654941511 1
-0.103184214701961 1
0.00966471122787619 1
-0.289054370148015 1
-0.186831183008828 1
-0.253933221793534 1
-0.192096876638202 1
-0.0337561316367272 1
0.062100941252203 1
0.31719708165191 1
-0.363558865584427 1
-0.0623103634046393 1
-0.0515618247160384 1
0.099192295596228 1
0.558399239740808 0
0.0383810398369168 1
-0.114047087421103 1
-0.119101504009262 1
0.321393580322732 1
0.147103780427964 1
-0.117740510179902 1
0.238474155952149 1
0.205303827196674 1
-0.300311587034567 1
0.327908510087492 1
-0.113593555164867 1
0.0451812113791593 1
0.19600555455331 1
0.23085807989638 1
0.291076216192729 1
-0.0603719316574853 1
-0.193619785528522 1
-0.36947989775534 1
-0.0571101305681453 1
-0.13029639970983 1
0.353717770261292 1
-0.118215228650621 1
-0.0590321396024405 1
-0.0706381112723674 1
0.124943266917153 1
0.327757282241116 1
0.248244145028267 1
0.323580954390874 1
0.00254528270099311 1
0.19678765294975 1
0.257269399234503 1
-0.588261136390308 1
-0.362758135751965 1
0.185101852609182 1
0.0676664782866352 1
0.320175695090521 1
-0.0951927573313745 1
-0.0346242276627844 1
-0.0228981028879166 1
0.142281592754273 1
-0.210599036918192 1
-0.0597298765081306 1
-0.227368445102523 1
0.039767227044513 1
0.236218850606624 1
-0.413482926569935 1
0.48006067652672 0
0.110823400666348 1
-0.259949247321211 1
-0.207599031701868 1
-0.0961549491347109 1
-0.0880390958844781 1
0.111404007178488 1
-0.0871734942152731 1
0.187724067182917 1
0.000572186553351547 1
-0.0694778512430416 1
-0.354866448315013 1
-0.0825275382309259 1
0.305020686205614 1
0.0604367926761703 1
0.074276126335868 1
0.177833718167874 1
-0.0368306032380298 1
0.388450496507277 1
-0.0152552851041503 1
0.0940315490713158 1
0.182038674674554 1
-0.173895801842747 1
0.00418147594682792 1
-0.451711482164967 0
-0.100745482034348 1
0.222943264843245 1
-0.375551293591484 1
-0.000456399401432286 1
0.0217653958038712 1
0.272366394249683 1
0.0536819234256641 1
-0.161479107666565 1
-0.218691030196192 1
0.200542554403108 1
0.0297505815653531 1
0.193140068030114 1
-0.306383608184475 1
0.0571555921343503 1
-0.0770737516755433 1
-0.203865662250865 1
-0.516996881068323 0
0.0256923801184693 1
-0.201515988186329 1
0.0604242480732328 1
-0.125996324588068 1
-0.0467553328233873 1
0.0907965069025833 1
-0.0645162829424351 1
0.0976057565151428 1
0.108737984560425 1
-0.090261981181196 1
0.0261444507071848 1
-0.00370678828693508 1
-0.38328412748377 1
0.139844522436659 1
-0.0610991502420559 1
0.136248166769121 1
-0.3572951649822 1
0.0728966258906864 1
0.089473782127633 1
-0.0486607367356146 1
0.201712591970853 1
0.204939089016104 1
-0.0915546001163619 1
0.224876604389046 1
0.14906737228925 1
0.276515940581555 1
-0.188945759247737 1
-0.442501977262837 0
0.0708326616181854 1
0.0688012080839902 1
0.305137043727346 1
-0.140602910661798 1
-0.318214256869698 0
-0.0315369701719932 1
-0.191369517774008 1
0.0595216996336019 1
0.148185745425745 1
0.0718745557165299 1
-0.404468828314209 1
-0.0465515746600471 1
-0.118937195324619 1
0.124850125316294 1
-0.207143167128154 1
0.220305483854605 1
-0.408182649340979 0
-0.102778304113616 1
-0.033791620326238 1
-0.327378587127455 1
-0.041428519696626 1
-0.119804968561312 1
-0.0674671553451866 1
-0.0273935282595441 1
-0.170000692694988 1
0.16573008205161 1
0.141596112236457 1
-0.128893292604688 1
0.352455067249566 1
-0.187951886728649 1
-0.061445470585525 1
0.389649571290829 0
0.337334343740602 0
0.306191624458671 1
0.052907504211708 1
0.104342821219262 1
0.0532900519918005 1
0.408260783213895 1
-0.282811254877061 1
0.0970677020188671 1
-0.265326060036666 1
-0.44322695891184 0
0.120786950874474 1
0.31123853511292 1
0.0476200256762901 1
0.150609221759042 1
0.00364264738151478 1
-0.266128480837911 1
0.524326415047288 0
0.0885040024122146 1
-0.232717123441146 1
0.0384050506605001 1
0.154157667529615 1
0.0444656520023487 1
-0.0618805941266564 1
0.139924037165018 1
-0.0642861297372943 1
0.214448108546865 1
-0.0141578421396637 1
0.639822615678911 0
-0.361659605982013 1
0.316052440911219 1
-0.260272348254632 1
0.269192223527245 1
-0.138370174507592 1
0.202893272535896 1
-0.029192181751572 1
0.0283828263771976 1
-0.475126225839343 0
-0.0232537511210531 1
0.00271839040274097 1
0.0367269871531186 1
0.00263799460474684 1
0.18531531813726 1
0.0752951203491921 1
0.126892264585618 1
-0.00730538168524458 1
-0.0305711464211848 1
0.147491636564004 1
-0.0172098392408444 1
0.0061845317811035 1
-0.15781864440242 1
-0.210902777289288 1
0.114608217595595 1
0.00765727361214227 1
0.268286111940279 1
0.168948129395815 1
-0.291978600538263 1
-0.0107533128297743 1
0.0679926837305124 1
0.211408029193465 1
0.0998700813554112 1
-0.318365633197278 1
-0.0163956111573151 1
0.123644008048485 1
0.0389515158161268 1
0.164662105926766 1
0.499406236332721 0
-0.261591651424677 1
-0.298621323668408 1
0.296951633817718 1
-0.287611529478836 1
0.456006744094788 1
-0.298627671819311 1
0.00465368288484286 1
-0.232677133456735 1
-0.0654415240054317 1
0.179848986783184 1
0.265462444668343 1
0.187387594402174 1
-0.557063266872752 0
0.27488322933906 1
0.0369403041940102 1
-0.013332391935764 1
-0.062823522476156 1
-0.240556716278549 1
0.0663744773190744 1
0.219708303042671 1
0.110160096217144 1
-0.30827858797891 1
0.193891952475351 1
-0.0586105925556259 1
-0.189543540525878 1
-0.042314600164806 1
-0.308794641212828 1
0.113685175085586 1
0.385830813409205 1
-0.100632359138344 1
0.0733912228596324 1
-0.038205747964945 1
-0.191656834840936 1
-0.00639230856082734 1
0.10472608106104 1
0.406902558552808 1
-0.126763634521562 1
0.0177380031544115 1
0.0767212628939005 1
-0.017554532286512 1
-0.130214138155023 1
0.156555391438934 1
0.245379027238942 1
0.120783058782366 1
-0.017870607866627 1
0.131460218491689 1
0.171833911317414 1
0.357878318402032 1
0.0654007386005081 1
-0.169037976636871 1
-0.0472054625093495 1
-0.0931911251214459 1
-0.401205120556788 0
-0.121949494819122 1
0.33409901706988 1
-0.297453490654792 1
-0.275199233947047 1
0.245104356460096 1
-0.136612526936362 1
-0.291348551837928 1
-0.224015105299242 1
0.000629600842448765 1
0.166840080157109 1
0.0774222548813121 1
-0.131280851330021 1
-0.269972708642759 1
0.0518405857854017 1
-0.123389003627727 1
0.150125018708224 1
0.00557400054132297 1
-0.168899564561725 1
-0.0980888764124183 1
0.0333659892361674 1
-0.186445404987985 1
-0.101989678072116 1
0.245856048883992 1
-0.0349427874545337 1
0.0740986624154405 1
0.189462933923766 1
0.00687235301859278 1
-0.266125902292537 1
0.0258586451252874 1
0.296419960447641 1
-0.0745630708260121 1
0.315748864704169 1
0.223689777453866 1
0.106797629937567 1
-0.0824314242387608 1
-0.0932610421161273 1
0.249867998510535 1
0.272154904553853 1
0.0301076913898637 1
0.00717556742773685 1
-0.148404497247414 1
0.0926535776031448 1
-0.0475745495944372 1
0.120790304542608 1
-0.237612883669518 1
-0.0232938308914162 1
-0.0423455416526398 1
0.204265453856872 1
0.256734829819219 1
-0.111401299778944 1
0.309723981972395 1
-0.00322817612917066 1
0.00413673211667719 1
0.144261832286904 1
0.280466305417768 1
0.0912637167469753 1
0.244977047172718 1
0.344601840641784 1
-0.00304869697271174 1
-0.356595018355821 0
-0.512580238393369 0
0.0939110025474093 1
-0.248351083437069 1
-0.155800013799739 1
-0.0896537952340382 1
-0.169516164284815 1
-0.175073682687298 1
0.136351571266644 1
-0.134908595556259 1
0.0231351376132754 1
-0.205248409342808 1
0.425399846226073 1
-0.0753579789141796 1
-0.197792223477657 1
-0.0755398774632934 1
0.16392737577379 1
0.0270481584702142 1
0.358786055127018 1
-0.0387667718053699 1
-0.0394320977345899 1
-0.138742977440026 1
-0.204245390501684 1
-0.163040465855252 1
-0.0386403987311958 1
0.0568347287675295 1
-0.433284485060946 0
-0.182358866807084 1
0.173388852035181 1
0.0331892524186645 1
-0.114768202659682 1
-0.0756474561166596 1
-0.0983410655465236 1
0.319776436321383 1
0.0440365786802008 1
-0.0565218699559585 1
-0.22400950243286 1
-0.0119156733844735 1
0.280395743449303 1
-0.127562170682084 1
-0.050969956668039 1
0.0132127294118456 1
0.278349927017593 1
-0.124591327119614 1
0.0425106969386009 1
-0.0443549633842012 1
-0.107989020145148 1
-0.090045469746771 1
-0.0164651167264095 1
-0.358802343065725 0
-0.0480539388665047 1
-0.165594868693178 1
0.331816258965211 1
-0.023293616845846 1
-0.166815661185334 1
-0.0835139923453199 1
-0.0301937466544034 1
0.259071761102663 1
-0.308971163980542 1
0.0995301916033335 1
-0.0386304337440668 1
0.399593092023909 0
0.134629221533732 1
-0.143605417806243 1
0.209034191914868 1
-0.0855509781605009 1
0.0699086015977798 1
-0.0240494794491826 1
-0.2993117188246 1
-0.229519168654585 1
-0.0950443849982307 1
0.454388347397035 0
-0.17694048437928 1
0.155161153217404 1
0.0767195443907762 1
-0.231608831825834 1
0.0115542915496468 1
0.427159227515986 0
-0.149566999610687 1
-0.18838799851706 1
-0.234330995579868 1
0.34382337991966 0
-0.0600119459635526 1
0.12087778025283 1
-0.152979401688231 1
0.272424991463198 1
-0.119420727431155 1
0.0942651857900468 1
-0.325919829975708 1
-0.169382181096405 1
0.0901075210679693 1
0.296561671806154 1
-0.110442166207742 1
-0.00792511015678695 1
-0.197366789973397 1
-0.031270604529137 1
-0.0923409649935104 1
0.0869815028519447 1
0.398599710821825 0
-0.200620868766465 1
-0.238755376365675 1
0.156808176518474 1
-0.014419152836128 1
-0.0354029177733739 1
-0.314560978144838 1
-0.00661195064794817 1
0.00191811301009115 1
0.300382516667634 1
0.114973848625655 1
-0.464823444470375 0
0.211837065175733 1
-0.407209622149659 1
0.216570532475786 1
-0.327883247935536 1
-0.170585897134089 1
-0.092924880181006 1
0.0044532310040385 1
-0.0020217862463534 1
0.125024352546312 1
-0.620762258513219 0
-0.00997821394836933 1
-0.127981830026657 1
-0.220742034421683 1
0.164721784309757 1
-0.460575628602229 1
-0.0974275798865449 1
-0.384691219822671 1
0.152923072122415 1
0.0870022078884861 1
0.11295874487808 1
-0.150859291012508 1
-0.0766725846935425 1
-0.0633203956096794 1
0.00963574093901677 1
-0.348501360589951 1
-0.122248025980178 1
-0.255049948757615 1
-0.356879976423903 0
-0.238997905536264 1
0.218804954496679 1
-0.0476419668109035 1
0.218274429826532 1
-0.0628165654404845 1
-0.179358060738253 1
-0.0399072579115069 1
0.190224802883201 1
0.479474815697356 0
0.10741485716296 1
0.225624067386051 1
0.0641551194655181 1
0.276728581238979 1
0.157450037888258 1
0.0428835199751648 1
-0.209768834574677 1
0.0110037494252643 1
0.252036470208417 1
0.102815575904729 1
0.116273593165914 1
-0.0932873416968997 1
-0.0134538585661279 1
0.1811463897688 1
-0.218823101354197 1
0.129514955625495 1
0.156558000308238 1
-0.0514209227612306 1
0.330224414100606 1
0.306803738350747 1
-0.119844560950537 1
-0.105667035685999 1
0.138573192597833 1
-0.386358007634254 1
0.110686962759133 1
-0.16445562997943 1
-0.000653585155144326 1
0.0580849390368326 1
-0.648941132194561 0
-0.3954132215558 1
-0.210876710096772 1
-0.0878107972081475 1
0.0558259391513069 1
0.263691134362706 1
0.234715389001147 1
0.344767240479696 1
-0.190424312131098 1
-0.366417259331619 1
-0.182040484200751 1
0.136703006482702 1
0.0207996595598313 1
0.39199258959052 0
-0.00360843346156272 1
0.347374068279832 0
0.175347458456724 1
0.311927114114535 1
-0.142855141158774 1
0.0779580232398964 1
-0.289200686729069 1
0.351597415457416 1
-0.0884047294040269 1
0.185742433580791 1
-0.223830141432248 1
0.424372653970158 1
-0.255211825922176 1
0.0195039574175194 1
-0.13057833368956 1
0.257638559686245 1
-0.321960637885171 0
0.0951335062221434 1
-0.190907796313373 1
0.47335854960753 1
-0.130755579087604 1
0.160710997161454 1
-0.141048093605676 1
-0.0923315051171546 1
0.0387069540774312 1
0.265957979297861 1
0.154046456594731 1
-0.169612887934558 1
0.154546782915802 1
0.530978276487253 0
0.218638789175074 1
0.164547401774178 1
-0.197523206724488 1
-0.270634903899848 1
-0.277359166375665 1
0.149069848350859 1
0.466220537373542 0
0.152292457558014 1
-0.0840566701830179 1
0.380989674692276 1
-0.129150465444754 1
0.0119136915728474 1
-0.409472381393402 1
-0.00852063914702092 1
-0.199667896204853 1
-0.195520437307229 1
-0.152131582253614 1
0.0403346827713265 1
0.31447591333091 1
0.155050130586008 1
0.194527234774666 1
-0.510728104437864 1
-0.0381609387288335 1
-0.0251722958714697 1
0.0509104233092832 1
0.194631342986059 1
0.361325176450604 1
-0.195683601592012 1
-0.243361726034928 1
0.361545395229794 0
0.290188318276862 1
-0.125430340128201 1
0.225105201005976 1
0.178564253196805 1
-0.164741048150252 1
-0.0771695444604409 1
0.00236747181871795 1
-0.149540164969117 1
0.145264763005919 1
-0.0551463033298152 1
0.399930856109147 0
-0.424233832038453 0
0.290724940227362 1
0.0619948765252989 1
0.0511729488988122 1
0.0127632790030584 1
0.147861152439183 1
-0.0583242446979936 1
-0.00187781245115659 1
-0.458864212397612 0
-0.262294205513078 1
0.27079942454522 1
0.00567240236502458 1
-0.354844480824219 0
0.149414492893553 1
0.218952314740177 1
0.017657717970385 1
0.210176571692032 1
0.516164126166217 0
0.0645726489264423 1
0.105167854506129 1
0.0119004861528169 1
-0.0978361304017 1
0.116244086306415 1
0.121085987072259 1
-0.212370168995442 1
0.0489453230002355 1
-0.430235480400943 1
0.0480820566636091 1
-0.306626659775263 1
0.22057436067319 1
-0.0190449781562365 1
0.227905514201508 1
-0.242189545313422 1
-0.0663305683399973 1
0.111615162648284 1
0.188124822699031 1
-0.134746954171965 1
-0.177242002057163 1
-0.497390356320627 0
-0.0979702033525297 1
-0.459455784362782 0
-0.278824122874681 1
0.305355754493455 1
0.0961588370867877 1
0.0486997636213291 1
0.241444663837119 1
-0.0499198482065467 1
0.210939914911333 1
0.0490286121587699 1
-0.161116413133432 1
-0.0150098988804489 1
-0.0225963967658525 1
0.0110268990386871 1
0.245877542512833 1
-0.0331570230784775 1
-0.0891918617243942 1
-0.0185407250213252 1
-0.162844708182016 1
-0.0690005805233519 1
-0.0558927215159483 1
0.332681702116374 1
-0.0746857730363316 1
0.117652145743179 1
0.0787149364285773 1
-0.103410406097826 1
-0.487946814295655 0
0.052304518192586 1
0.103456234382325 1
-0.00644693080138745 1
0.0311055724927508 1
-0.159326196166332 1
0.527262622244258 0
0.027710536369726 1
0.136397506212936 1
-0.0418303571836428 1
-0.0136324257570763 1
-0.366666873155229 0
-0.0653019382885748 1
0.21284325955204 1
-0.078681592689144 1
0.000620865961552364 1
-0.306137825851076 1
0.0782056187618623 1
-0.189623597473629 1
0.0175653917240604 1
0.397477033355933 0
0.133231218788406 1
0.318868555529776 1
0.236040965310627 1
0.155497341237972 1
-0.115686854935784 1
0.163309320141785 1
-0.0416582456742507 1
-0.419414153698734 1
0.225839557888282 1
-0.221973215614291 1
0.103045930873738 1
-0.845307351594838 0
-0.177725545745808 1
0.33409732361277 0
0.167337615878663 1
-0.167283848141563 1
0.608839940950043 0
0.433579565777298 1
0.022514301141674 1
0.135071017656251 1
0.300538947086132 1
-0.145024321153053 1
-0.413407430826996 1
-0.0810205506384301 1
-0.167317342218488 1
-0.276819607243015 1
-0.0354710832979105 1
-0.125504328645972 1
0.066630526513039 1
-0.0551087573640415 1
-0.077051362700929 1
0.00675709857375834 1
-0.070252227199341 1
-0.333703935387241 1
0.0867426763171456 1
-0.0103325195065839 1
0.0744420738265292 1
-0.0276692094256781 1
-0.260095403486512 1
0.0250365658560587 1
0.503615737236775 0
0.025131132995487 1
-0.041901935073004 1
0.187404913641904 1
-0.0106367371413138 1
0.301247609294986 1
0.120313169156854 1
0.383195313983608 1
-0.0517228424077213 1
0.138095059663076 1
-0.0249909166493271 1
0.0809644318654663 1
0.597146409886632 0
0.218644802332242 1
0.361248025669483 1
-0.255144490971175 1
-0.407864021165008 0
-0.00554631023439088 1
0.0718437405572564 1
0.250682215413027 1
-0.101965710479639 1
-0.122638653695859 1
-0.165036496817067 1
0.488794576475321 0
0.274741839113789 1
0.185225046610874 1
-0.0198024908401415 1
-0.236005907084028 1
0.0347936804716915 1
-0.0236399906218046 1
0.232434782796165 1
-0.545658714845356 1
-0.130891116842348 1
-0.469082669796669 0
-0.0125459050901766 1
0.0273156301907581 1
-0.066853757674976 1
-0.323003598699611 1
0.329244340145369 0
-0.17473734654959 1
-0.041326473878015 1
-0.173370128909125 1
-0.269743081365782 1
0.0787926452819081 1
-0.108301745314471 1
-0.410456497802921 0
0.117126372069683 1
0.0810420488213277 1
0.00182718402890288 1
-0.181192214590733 1
0.196191090320161 1
0.0444419884370361 1
0.304283717894571 1
0.0481779183011016 1
0.0924003188996524 1
-0.138882014950813 1
0.0375498974470818 1
0.121650801820828 1
-0.115630576250901 1
-0.20189391292566 1
0.0077085209966281 1
-0.278910167007378 1
-0.01015691377739 1
-0.338973949745174 1
-0.103908113912141 1
-0.384672971674151 1
0.131995285655996 1
-0.294403029758645 1
-0.0170999586843842 1
-0.0987470661076871 1
0.103978223508773 1
-0.135259838839685 1
0.200320639422961 1
-0.491204147867392 0
0.220702489115167 1
0.248706968960647 1
-0.0239607644866211 1
-0.0929766857108998 1
0.196988333124423 1
0.0766037171873368 1
0.0353294014031675 1
-0.177573910295413 1
0.167346500146876 1
-0.0551818997884289 1
0.0865741604463376 1
0.263225290649226 1
-0.272241811943537 1
-0.151044763579249 1
-0.0732365977746962 1
-0.30938452887605 1
0.247938968536577 1
-0.302235672741007 1
0.019071577408143 1
0.30100700662716 1
-0.475593701738318 0
0.10657834673268 1
0.241375664073942 1
-0.0387678729431132 1
0.12106572674816 1
0.078966147112617 1
0.117217532273868 1
-0.393715808472238 0
-0.290684160156399 1
0.472625582255901 0
0.0859730136452218 1
-0.128496865841361 1
-0.178846580048749 1
0.0927891051305052 1
0.437133012018333 0
-0.162290995248839 1
0.159928645497917 1
-0.374731799156229 1
0.0787686437514172 1
-0.11425925972597 1
-0.214540227377931 1
0.0564792119426513 1
0.230578007403174 1
0.289270527953142 1
-0.239502291489666 1
0.432804372833865 0
-0.176364754264197 1
-0.128265606810509 1
0.136617772661935 1
0.256676567618047 1
-0.535153516367922 0
0.10484656069387 1
-0.00919498767504493 1
-0.0646495125296031 1
0.0740674954783725 1
-0.190857194758787 1
0.0393764850027177 1
-0.0684073260519263 1
0.0374894222856539 1
-0.105184796226575 1
-0.263147257322349 1
-0.163878836733784 1
0.0383229144127265 1
0.434662363764751 1
0.142463669093261 1
-0.00663812204633138 1
-0.435110241185281 0
-0.0148539587449184 1
0.234745619401173 1
-0.0437325358482308 1
-0.26378642409829 1
-0.0896139651514128 1
-0.162695106708356 1
0.389099250059062 1
0.0937873715336953 1
-0.0195322618119506 1
0.120431216380477 1
0.258742521950328 1
-0.144540077560337 1
-0.006410976754126 1
0.156054907658677 1
0.119791981902711 1
-0.209132995197898 1
-0.0187226165606925 1
0.155747018832786 1
-0.172427629171171 1
0.143813265780028 1
-0.0736003502605909 1
-0.0285717290917199 1
0.365261278050765 1
-0.0112531190139558 1
0.0269496699072896 1
0.299557503961756 1
0.126396667163864 1
0.175880048509727 1
-0.103499153865682 1
-0.128093886744398 1
0.375489615445604 0
-0.0268284298925515 1
-0.00314568588073743 1
0.20353922152747 1
-0.0955535247411541 1
-0.00210927341453988 1
-0.00702740356454226 1
-0.142179732416553 1
0.00399984706130808 1
0.302618917286233 1
-0.229884368143462 1
0.0222966215515487 1
-0.0959257610138927 1
0.0101101553609253 1
0.116241269602267 1
0.0788975617709792 1
0.184552107321381 1
-0.0761053009583327 1
0.342472744437927 1
0.0752069591457352 1
0.161229832930869 1
0.24042670606599 1
0.0266522252828369 1
-0.0864504503740564 1
0.14378086081874 1
0.267662207346693 1
0.112833447584368 1
0.0435178081008978 1
-0.214017847446605 1
0.0862201101656025 1
0.368679327895137 1
0.241946774096641 1
0.191647343282972 1
-0.0898441126409781 1
-0.016559195711161 1
0.00212685147932499 1
0.0170629574223775 1
-0.0155843146000385 1
-0.225180634930855 1
0.0850482482041748 1
0.0199813573109761 1
-0.195301584338639 1
0.101055030079188 1
0.0251661237667643 1
0.0574457952825064 1
0.156635739377916 1
0.0493178801261093 1
-0.513643504633762 0
-0.080218535019961 1
0.362291535000088 1
0.0827702265368995 1
-0.307911208535762 1
0.0325082101643663 1
-0.0100178342541323 1
0.0521188027287732 1
-0.0297746141627978 1
-0.0468176041455605 1
-0.257236369310424 1
-0.0118421870597036 1
0.0825227828993815 1
0.0828828133350774 1
-0.228915060947371 1
0.010316290689404 1
0.240593670179451 1
0.17465463673675 1
0.150730409589051 1
0.0823522641995943 1
-0.203383737730321 1
-0.326041010213736 1
-0.0780549833599097 1
-0.190902596025916 1
-0.437936126373831 0
-0.124748079811638 1
0.119841697594524 1
-0.0364494129616316 1
0.129822134242196 1
0.46489991317329 0
0.266234127870463 1
0.126155237273004 1
0.189632930771984 1
-0.176315022324163 1
0.237133376513209 1
0.106909407348187 1
-0.18463273211193 1
0.00252578467544405 1
0.218635743501731 1
-0.107169666767437 1
0.0833301222102557 1
-0.144029479343831 1
0.00639636604240823 1
0.141005640060905 1
-0.0381979864154914 1
-0.349767217229385 0
-0.100166020158763 1
-0.301552515722313 1
0.141519318605927 1
0.0707840462836891 1
0.180621349799995 1
-0.363007736001063 0
-0.301988222600108 1
0.361593991367771 0
-0.37981009893832 1
0.183479051566353 1
-0.00651870507980348 1
0.178561064738068 1
-0.37451726695365 1
0.199513799559754 1
0.275104509844345 1
0.159890796471311 1
0.333676934126583 0
-0.270112203141061 1
-0.18648749927915 1
-0.0649550158674983 1
0.221040617493333 1
0.469654780509954 1
0.73524146429407 0
0.0711915951334842 1
0.286926076115012 1
0.246906049918101 1
-0.00388270029019697 1
-0.0104875399510997 1
-0.0805489758882789 1
0.0426865604442683 1
0.000129141420730026 1
0.185565178995536 1
0.249470878250893 1
0.146407140759184 1
-0.207057429376909 1
-0.0551609097650883 1
0.132407078409273 1
-0.376390643090858 0
0.145159405619342 1
0.146617869271052 1
-0.132455523578096 1
-0.265085658759377 1
0.0925202305334491 1
-0.000422607422346025 1
0.527048619420023 0
-0.00995338402692842 1
0.139165356420018 1
-0.178681300069081 1
0.100678628199806 1
0.716148428514853 0
-0.159493729993968 1
0.184592614563932 1
0.16291779299378 1
-0.00983855268222655 1
-0.00719606973580848 1
-0.280274967812566 1
0.0661430728993741 1
-0.254159075196981 1
-0.369407842136633 0
0.498004771984367 0
0.0110931234428656 1
0.0219011825250069 1
-0.259566290359659 1
0.115510532069796 1
0.201961213771864 1
0.217736409218642 1
0.246087266884411 1
0.222493731554966 1
0.00399471648959214 1
-0.104843261477888 1
-0.23333431471644 1
0.322908870238904 1
-0.0782211512595513 1
-0.661233624964684 0
0.0994976143802049 1
0.112018885957703 1
0.0844678197769527 1
-0.148899629067806 1
0.00399650118176836 1
-0.363678638072498 1
0.342890267735119 1
-0.00685460055635431 1
0.118272904290097 1
-0.156929576936051 1
0.0868691981359801 1
0.18413605987461 1
0.170222588324488 1
-0.157513830578285 1
-0.439850571671458 0
0.125003506292232 1
-0.00256044013258747 1
-0.0514616295823043 1
-0.0919007990878806 1
0.0985668209387483 1
0.171373242790883 1
-0.174559300470841 1
-0.228182369490145 1
0.349475942351814 1
-0.032711338955126 1
-0.123104315594149 1
0.351626168341911 0
-0.396445622291328 1
0.0631973626237411 1
0.122377481080995 1
0.14259726154915 1
0.0261502130747068 1
-0.0465200059990036 1
-0.111451721987693 1
0.303921502816976 1
-0.230625083807534 1
0.0932542339147672 1
0.220981369692198 1
0.163168020292664 1
0.214493548058889 1
0.182146686299658 1
0.00987767726076787 1
-0.166765438789585 1
-0.245941982228029 1
0.204350192870843 1
0.0743289218369004 1
-0.20256133021588 1
0.292021266432959 1
-0.202965755148624 1
0.0325068316463275 1
-0.237731201902104 1
0.38469530658736 1
-0.101397493622821 1
0.100040475534374 1
0.0437615748929088 1
0.0476790801769222 1
0.420904738537565 0
-0.237503216311506 1
-0.374166202803707 1
-0.343141166540459 1
0.136446405594223 1
-0.475939790548448 0
-0.312382526128333 1
-0.337252702235697 1
0.125734127828366 1
0.250249902068859 1
0.0565434101219603 1
0.145625182154095 1
0.104232754624752 1
0.266396469624059 1
-0.143193565866561 1
-0.113083561458357 1
-0.239661190929031 1
-0.0858418547421575 1
-0.203991625300573 1
0.243640931190377 1
-0.0415574593318537 1
0.0900505759333931 1
-0.207451173461576 1
0.280077130046141 1
0.179131662013919 1
-0.302490413698011 1
-0.0115702319944385 1
0.00218982103740444 1
-0.12352442513002 1
0.16475877425262 1
0.0187770121042138 1
0.200339181815388 1
0.314110924770704 1
0.222163692800377 1
-0.131726857976402 1
0.0814177018724618 1
-0.00443189518221337 1
-0.234392484664714 1
0.131063276449981 1
-0.291660275199495 1
0.175166719608776 1
-0.0313451999965037 1
-0.141194707155267 1
0.0152714021462001 1
-0.0136519931221208 1
0.114526427868554 1
0.341984069539923 0
-0.13279834962336 1
0.162533691942218 1
-0.35841364561777 1
-0.0857892685779919 1
-0.144970462808218 1
-0.0933042941764298 1
0.155372170980626 1
-0.0685618491848586 1
0.203420575614395 1
-0.13976776502871 1
0.176221064746262 1
-0.0789508632296981 1
0.255538288959612 1
-0.0219996944785875 1
-0.107155363742035 1
0.0103549883633058 1
-0.306658280293449 1
0.169743800694235 1
-0.200571941454758 1
-0.345463918054246 0
0.218365938236082 1
-0.241604369651748 1
0.0324572692351947 1
-0.419382284551157 0
-0.0323431199608638 1
-0.258282758110689 1
0.329983194670954 1
-0.266157487934436 1
0.0573933640177266 1
-0.33769908266436 0
0.190577333220486 1
0.00685624083347558 1
0.0151279300277753 1
-0.226658930442291 1
-0.00362748072146127 1
-0.2141343784093 1
0.011065608246615 1
-0.131323128553586 1
0.112494395262213 1
0.270231289738603 1
0.0503122172556286 1
0.0111952160116765 1
0.0762472672046486 1
0.0652596826193075 1
0.0538629930283059 1
-0.311382876119614 1
0.566578324024843 0
0.0863896657705904 1
-0.0291608786567499 1
-0.216821795249822 1
-0.165321865881997 1
0.155804173462461 1
0.0905101019806719 1
0.231713120910752 1
0.36371620481321 0
-0.196683165929234 1
-0.0411552299803146 1
-0.13593090626263 1
-0.273525181449603 1
-0.126668847038424 1
-0.529982277831019 1
-0.0169041870961109 1
0.184910824105098 1
-0.136737804305999 1
0.0218732574891761 1
0.420163773045765 1
0.0521583105208953 1
-0.567311284898823 1
-0.0152016573083949 1
-0.159523504389342 1
0.204476429512846 1
0.0373576306689554 1
0.0479771357801157 1
0.0812044264387295 1
0.161315111528449 1
-0.27891116618277 1
-0.311205480126484 1
0.0106378818658854 1
0.29905576224762 1
0.244832532570134 1
0.32984544786924 0
0.159517230835359 1
0.174775813883894 1
0.135373560925837 1
-0.0559926547265486 1
0.271230969445947 1
-0.0207400617219393 1
0.218136048561274 1
0.289472613139577 1
-0.137372144372505 1
0.108001697266977 1
-0.207130596755577 1
0.00800790869279688 1
-0.460413269144839 0
0.273620520804362 1
0.1847422265011 1
0.210095993923504 1
-0.13702794427911 1
-0.112322572920658 1
0.137291157685247 1
0.132698123879699 1
-0.0982639541514573 1
0.674178495002286 0
-0.175753096107671 1
-0.10830499104937 1
-0.318370679567733 1
-0.134185761635136 1
-0.0852273747997096 1
0.724269807260938 0
-0.147261961245873 1
0.0219014805803538 1
0.15448755247894 1
-0.12619499002145 1
-0.0731511504791862 1
0.113393914762071 1
0.0847438368437405 1
-0.168555509755337 1
-0.155057471417797 1
-0.0166103641221832 1
0.317024331814852 1
-0.0938244367017323 1
0.0212464334861456 1
-0.316086416976339 1
0.11014233177285 1
0.452228184074924 0
-0.0759172870392628 1
0.0522571103538904 1
-0.171420106313496 1
0.079036223665012 1
-0.286421257528125 1
0.230453513054024 1
-0.0907839946547787 1
0.126824641474288 1
-0.0158945417256401 1
-0.045374521287237 1
-0.178113724180693 1
0.341584839705673 1
0.137467022980763 1
0.0374229578762051 1
-0.358663954586528 1
0.168342801637658 1
0.153863929616572 1
-0.0225861172743704 1
-0.187261006847424 1
-0.0610686293930558 1
-0.228681109600636 1
-0.0362332752127598 1
-0.134127333072111 1
0.35646184621339 1
-0.579491831193016 0
0.216336047152694 1
0.442427867636766 0
-0.432801986157236 1
0.193683534251214 1
-0.187841760991464 1
-0.0219360300636316 1
0.196798331902163 1
-0.121486676135457 1
-0.15208921833785 1
-0.312753272263777 1
0.116962909126504 1
0.326715567225783 1
0.104086779717062 1
0.0532966448866699 1
0.0402099508527448 1
0.0439384402485607 1
0.414190707008728 1
-0.0143743595773837 1
0.119994596829911 1
0.46658668688689 0
-0.051035023574729 1
-0.113846926912899 1
-0.217170050137422 1
0.0913568743174935 1
-0.0335132527794232 1
0.0343562052179432 1
0.477829242848822 0
-0.188887441613566 1
-0.0389729002684404 1
-0.156065295145594 1
-0.147793057126169 1
-0.0130634346752543 1
-0.150575980728925 1
0.0624947216643965 1
0.240834514790061 1
0.382648823257967 0
0.10380157971971 1
-0.34010758342859 1
-0.312086289771798 1
0.414766999054258 0
0.325533776215753 0
0.207343962664968 1
0.393042225313365 0
0.293686703748832 1
-0.212763833910892 1
-0.104413032378726 1
0.171646978541982 1
-0.312422710638562 1
0.454166915750569 1
-0.289073419810136 1
0.136194775324879 1
0.138616448270083 1
-0.201000822251316 1
0.255933998819708 1
0.337031515918633 0
0.295250917861902 1
-0.149634435561594 1
0.240986170871269 1
0.0767175929627471 1
-0.559510790971284 0
-0.0578914665895953 1
-0.100363814504779 1
-0.0718329327682462 1
-0.106052482057761 1
-0.192323995189447 1
0.170450291049229 1
0.114414540430709 1
0.100389700741816 1
0.100649035747262 1
-0.36644404211749 1
0.347862564339485 0
-0.21190204490675 1
0.0813320188333958 1
0.127771358781776 1
0.021741076713649 1
0.315651055355212 1
-0.301425795752509 1
-0.495483040805611 1
0.386763503146983 1
0.635388017916305 0
-0.239158474321626 1
0.212637010796549 1
0.208972724060295 1
-0.186044321051029 1
-0.0354847157544755 1
0.00708451660921559 1
-0.24635849120303 1
0.151406037898454 1
0.0360365246745279 1
-0.0113060309549527 1
-0.218712843992183 1
0.181507955234105 1
-0.131506707325879 1
-0.266196914368294 1
0.229605998189695 1
-0.1410837353824 1
0.104353775313087 1
0.0832270316911656 1
0.141820825021106 1
0.0506235389705386 1
-0.0793041410915225 1
-0.0848652719013699 1
0.0711079972984647 1
0.244713199030227 1
-0.220154865028093 1
-0.139553199639141 1
-0.313973700578961 1
0.200322385610231 1
0.236586325109885 1
-0.366685849688234 1
0.15914813324627 1
0.116863908999216 1
0.327333871205241 1
0.240898091353633 1
-0.0493859455960144 1
-0.279643216182028 1
0.0947964591104794 1
-0.0474387302263529 1
0.0746413375942912 1
-0.146780879569754 1
0.287783601281708 1
0.0158431023283142 1
-0.18904769635247 1
-0.168994768629634 1
0.498000653779415 0
-0.121401335431484 1
-0.429349103640003 0
-0.283602513179345 1
0.195405991829689 1
-0.042081569435217 1
-0.0617545846470797 1
-0.172583291855333 1
0.059791676688954 1
0.0230764968351025 1
0.208628966136705 1
-0.0952480293962408 1
0.465321712547569 1
0.0264265034747305 1
0.206154166680599 1
0.163338914750606 1
-0.136188990262308 1
-0.0771414811478841 1
-0.0268779530610303 1
0.179844894029092 1
-0.602186447386027 0
0.445026072162213 0
-0.193699069983874 1
0.0460484408233633 1
-0.260213654338521 1
-0.12407417009745 1
0.191348291872872 1
0.134449179659571 1
-0.1683649099978 1
-0.133589058331356 1
0.39522656478804 0
-0.204703571495771 1
-0.140737098218301 1
-0.173520687029992 1
-0.541381715398321 0
-0.163821245687266 1
0.537967480911336 0
-0.11458394783356 1
0.214244266827338 1
0.18292447651119 1
-0.0892571319175015 1
0.08270575276405 1
-0.272168540554492 1
0.255989048199575 1
0.147378544153594 1
-0.407545529606151 1
-0.00451181702342074 1
0.0573700198583529 1
0.0529783865728689 1
0.252427064937145 1
0.135978613664988 1
0.0206896543917379 1
0.0712050519233318 1
-0.0157365891933004 1
-0.386918497151912 1
0.247394500790494 1
-0.253309029267912 1
-0.142140092354506 1
-0.0303538380631912 1
-0.253179906839198 1
-0.0718350136046233 1
0.495360511189476 0
-0.363015822706648 0
0.136725529619191 1
0.15206540452895 1
-0.168829794080354 1
-0.213896975952569 1
-0.108649850756791 1
0.164890199818487 1
0.111476472267382 1
-0.293661712792602 1
-0.192592720600347 1
0.270267695983195 1
0.0293606874055001 1
0.15764669787809 1
-0.280665185451744 1
0.0873339582619778 1
0.147979939857767 1
-0.122840450090248 1
0.0901006485895746 1
0.0916007828895115 1
0.275767059933124 1
0.126200801751599 1
-0.046888062457865 1
-0.0682589829237914 1
0.0225605783209388 1
-0.00253590891049825 1
-0.128351452205784 1
0.183156557712413 1
-0.164786479674881 1
0.236488252101118 1
0.0468943539648589 1
0.0661223109471484 1
0.0873641283801149 1
-0.0541789114872093 1
-0.129046966312572 1
0.378437177977626 1
-0.136090617835214 1
0.110904242315448 1
-0.170288625610704 1
-0.258310855489379 1
0.187169371032841 1
0.159038676846219 1
-0.296227736268987 1
0.0598560812237521 1
0.087223656519433 1
0.0789432915025673 1
-0.0239489064951845 1
-0.0122500309687037 1
-0.0605198072376029 1
0.196080122664583 1
-0.201812512241767 1
0.440827230506704 1
0.235385187011509 1
0.402231570819866 1
-0.064281629671262 1
0.157119056351359 1
-0.435649262563832 0
-0.308910743583294 1
-0.088094476801003 1
-0.335240978836153 1
-0.21231948988244 1
0.238904042041376 1
-0.351848710999074 1
0.170788186101449 1
0.160744041027919 1
0.224795259665498 1
0.139689580695793 1
-0.0588329027988804 1
0.0880892478078303 1
0.16748729077056 1
-0.263658505807757 1
-0.252874952794346 1
0.0270740003250871 1
0.227236154907122 1
0.139805128228926 1
-0.182525863655786 1
0.183247309483467 1
0.0578130164211965 1
-0.282772083395501 1
0.0237752201711464 1
0.103020149489047 1
0.171933214340639 1
0.195583586002755 1
-0.0313248818465194 1
0.185703859408587 1
-0.289780100539243 1
0.0650402594480237 1
-0.0934462584540593 1
-0.382233125852344 1
0.254802012994709 1
0.459292860417322 0
0.184026478838686 1
0.570501813459156 0
-0.209447078194796 1
-0.0424077702324501 1
0.219005866587949 1
0.0110022165668074 1
0.221475256619265 1
0.177000091255622 1
-0.163445263609148 1
-0.286037858911528 1
-0.204928122805962 1
0.134243101461318 1
0.375533295316025 0
-0.225495125174924 1
0.263279461726566 1
0.0719760876442026 1
0.286665436579732 1
0.0404581017885919 1
0.12467964860292 1
0.134555436429631 1
0.10945503961613 1
0.0955096494479404 1
0.463541171659409 1
-0.101199975632925 1
-0.0651100143711006 1
0.160212302454832 1
0.0183739340679329 1
0.112317254723223 1
-0.0262196373863402 1
-0.083776882419875 1
0.350223007797305 1
0.0112868773272189 1
0.0350021228977821 1
0.202278061046142 1
0.515368776740479 1
0.0645135828541614 1
-0.0696951280343194 1
-0.216049937759557 1
-0.0630234441293758 1
-0.029437682736982 1
0.164516404637413 1
-0.275989871596703 1
-0.0712155409849936 1
-0.210654104635856 1
0.035936197800605 1
-0.126723038870245 1
0.280300654644046 1
-0.153114375263211 1
0.0357753633415009 1
-0.0324808308755513 1
0.29786174393701 1
-0.0416570013838917 1
-0.00419273783813415 1
0.139272492863192 1
-0.194492428996916 1
-0.325042253617362 0
-0.11070543012461 1
0.0119657708315346 1
-0.167937794338398 1
-0.216077216641588 1
-0.118994161044146 1
0.239357983966247 1
0.292101495581929 1
0.0577091119745302 1
0.0827418581207243 1
0.123999864010682 1
0.0855838452518469 1
0.00118538699654639 1
0.0652207236503372 1
0.516213316927527 0
0.252052923231162 1
0.229876911121013 1
0.578177745243301 0
-0.210741413772527 1
0.108325268852726 1
-0.00370497655892429 1
0.0603691608771044 1
-0.16856215698583 1
-0.147998474172909 1
-0.199533412069719 1
-0.192226448139105 1
0.0351589445500364 1
0.0899123388958727 1
0.263609224908185 1
-0.00789525924411565 1
0.151941508262344 1
-0.0523424511974312 1
-0.0839723616970249 1
-0.157623385703396 1
-0.235173949894263 1
-0.125743860397775 1
0.140091357176207 1
0.072081838080551 1
-0.297181581888453 1
0.331759242419817 1
-0.132759990221055 1
-0.269428493237894 1
0.0339958980542145 1
0.361967301111146 0
0.168460723560148 1
-0.0112463905747392 1
0.13807005711956 1
-0.0255408281436843 1
0.276800517238633 1
0.00874457164068776 1
0.242145944869375 1
0.24757802081753 1
0.0139468969003319 1
0.0441377619127286 1
0.213773479678793 1
0.0270770600616076 1
-0.202928412730181 1
0.000357340810456575 1
0.0579465353171971 1
0.249246342726643 1
-0.0633499059885181 1
0.160214323578258 1
-0.174471217617206 1
-0.160500357278955 1
-0.101703117866663 1
0.0433700920010835 1
0.0360012493539363 1
0.13911740967636 1
0.309140049974981 1
0.14809977348357 1
0.0771854053569673 1
-0.0232530598634677 1
0.00242000259391946 1
-0.420104384493712 1
-0.0199140973451335 1
0.34428658215872 1
-0.254155949338524 1
0.0997925316486669 1
0.188819939297041 1
-0.291954656703662 1
-0.112117322427578 1
0.272601938432304 1
0.163977231041241 1
-0.178087532672 1
-0.23319675668721 1
-0.113689539914565 1
0.526439391061388 0
-0.153297808858758 1
-0.303341171245501 1
0.0552900357437402 1
0.0314880515618012 1
-0.241315873166976 1
-0.0432730267448218 1
0.333200516497926 1
0.201699639765048 1
0.0565235280246271 1
-0.308935267447186 1
0.0315227100333641 1
0.0130290397044388 1
-0.0947476475979496 1
-0.105950808901551 1
0.345821956235546 1
-0.132740645845759 1
0.291353866173792 1
0.0185765832097877 1
-0.392290992428793 0
-0.0991848746286018 1
-0.377476333421891 0
0.0787433718185636 1
0.127041019045701 1
0.116057730686615 1
-0.455207596143598 0
-0.108593913311207 1
0.106609355211892 1
0.0852459512169805 1
0.144890350441495 1
0.420790238054307 0
0.125830810334817 1
-0.438606857929389 1
-0.132820063751179 1
-0.12543911875185 1
-0.0816935511305593 1
0.210669352899853 1
-0.0985547170374206 1
-0.616057047655048 0
-0.39789307500764 1
-0.12606089755158 1
-0.12060851856975 1
0.15206279726644 1
0.160453540256033 1
-0.0851924301279964 1
0.264209303146814 1
-0.0247048343101334 1
0.467434170435675 1
-0.621087846854338 0
-0.569479886704387 0
-0.157607725003572 1
0.100605408963521 1
-0.102627239340524 1
-0.118652546452484 1
-0.132426129776952 1
-0.116475726236683 1
-0.0160664588923357 1
0.0376186216164679 1
0.0812294405732091 1
0.203896877676271 1
-0.0312002944310448 1
0.262687478972112 1
0.0856566253382557 1
-0.374652922832764 1
-0.00630410809821788 1
-0.138041303346014 1
-0.326193062409472 0
-0.294686057147604 1
-0.469133030949474 1
-0.403645356894962 0
0.00348822224145539 1
-0.352693301373788 0
0.228558406779873 1
-0.182972351750957 1
0.134482200709042 1
-0.101529981323063 1
0.339090053124339 1
-0.314273349517926 1
-0.129792910448588 1
0.0290054315184467 1
-0.188507111744203 1
-0.0072312172624676 1
0.0730808147367142 1
-0.10797860584058 1
-0.105107062776138 1
-0.132098604243964 1
0.00324362975652839 1
0.342514860080297 1
0.0207707656351972 1
0.15144073112886 1
-0.0736761723828989 1
0.307492859335444 1
0.230994877223403 1
0.33547061955059 0
0.030512698496435 1
0.0211378763629101 1
0.0798764759668846 1
-0.173195300619202 1
0.0586798355137584 1
0.0864329994717778 1
0.188062903765702 1
0.144565591291507 1
-0.105048374926121 1
-0.0703133855233311 1
0.177359733167107 1
-0.113397594249312 1
-0.270319375122899 1
0.041229333387255 1
-0.195075472009745 1
-0.263284958167648 1
-0.025256098195948 1
-0.259114847723278 1
-0.231642313601749 1
-0.290719510547738 1
-0.108814078484226 1
-0.144837507992544 1
-0.272370471302518 1
0.317746542069726 1
0.36500031483826 0
-0.345280267073567 1
0.0208017889573939 1
-0.0410536469432281 1
-0.038177165571689 1
-0.143716884421139 1
0.230601248061243 1
-0.0451671220983563 1
-0.145316777074267 1
0.157979868002206 1
0.049833852638645 1
-0.033305627301429 1
-0.148075591054164 1
-0.138226569842512 1
-0.0982569709657959 1
0.169036707932273 1
-0.385301965449731 1
-0.0259968732614417 1
-0.217761037065034 1
0.353211299864848 1
-0.0753207941073339 1
0.0479079856786983 1
0.158743444905585 1
0.46286711605689 0
0.0989559795172174 1
-0.156640437141542 1
-0.145860636019895 1
0.262387775973021 1
-0.468910719752088 1
-0.50886649902159 0
0.137617157746715 1
-0.213784912345053 1
0.0606882293321555 1
0.0154641590414052 1
0.459601327273951 0
-0.0426988823935433 1
-0.370070032919556 1
0.0824768225964424 1
-0.657739938804236 0
-0.402421095120364 0
-0.0529201604074487 1
0.115704030190644 1
-0.0121540768671491 1
0.135469622378997 1
-0.0789464809507996 1
0.0780829984504352 1
0.232852278304602 1
-0.0149614774505114 1
0.193920522843888 1
-0.211653163883197 1
-0.092846228352093 1
0.256098097592025 1
0.192829400134392 1
0.0527322156568492 1
-0.182600436635028 1
0.0544799760153977 1
0.188356454912351 1
0.405120260371728 0
-0.0661922548230398 1
0.0398270136059408 1
0.355792760742861 0
0.178624419924037 1
0.131793387327707 1
-0.113981059618174 1
-0.0263796203574791 1
-0.222054177022336 1
0.0033986484623386 1
0.0973304998122079 1
0.395518102902798 1
0.084987801702222 1
-0.0151474881992904 1
0.0155719160680193 1
-0.0359595765071561 1
0.0965814680594401 1
-0.0977678270496493 1
0.00204718412845704 1
0.211860605537191 1
0.159639859669872 1
0.125601134218287 1
0.287319026771314 1
-0.201003693960016 1
0.0421661715799347 1
0.352745248762724 1
0.307652814668764 1
0.0793238537352049 1
0.219734551560606 1
0.419149843135229 0
0.179724073710976 1
0.0501801385038211 1
-0.142741286629141 1
-0.632579164780972 0
0.0568117611893585 1
0.0942177894635483 1
-0.0497986363617089 1
-0.24808742439449 1
-0.187029026211674 1
0.0512771636467302 1
-0.401954660336489 1
0.0151049403301033 1
-0.240257981242213 1
-0.00319556720176956 1
-0.198002780070383 1
0.18329609827461 1
0.184991914985494 1
-0.0196569946960613 1
0.215793084496011 1
0.136365498199915 1
0.314961690311989 1
-0.483406182340634 0
0.311020277544547 1
-0.20036869418364 1
0.373520737324868 1
-0.134426191724632 1
0.360927573755219 1
-0.177361155893749 1
-0.586975955281851 0
-0.230015403966776 1
-0.00389697697940279 1
0.0212291925932251 1
0.295495455932246 1
0.523521066204042 0
0.0719024207950346 1
0.0383806208982989 1
0.561125726340135 0
0.173338473201899 1
0.0295171173584979 1
0.0545873489109755 1
0.116495997907039 1
0.210306022342446 1
0.0133741256359634 1
0.151221795231711 1
-0.28032166099862 1
-0.501599291123833 0
0.0495480019899384 1
0.0507957422992108 1
-0.35222685923661 1
-0.23147980543342 1
0.431389844112803 0
0.000785199139816676 1
-0.107732497339338 1
-0.211326152564968 1
-0.344052360927361 0
0.32075418203134 0
0.424936212458832 1
-0.123513232085061 1
0.296944974823113 1
-0.105799872557894 1
-0.00489526092622663 1
0.267440025377459 1
0.211837309554639 1
0.121476114869201 1
0.142022871851674 1
-0.52167169584502 0
-0.0162450184984315 1
0.29115386144571 1
-0.162272533120721 1
0.288598859302503 1
0.397920718493842 0
0.109512820930794 1
0.164372074861267 1
0.222680786251705 1
0.189307231138863 1
-0.130618407124713 1
-0.0142413140704312 1
0.146089265061245 1
-0.0338298579435991 1
-0.46462577333612 1
-0.0960873701076637 1
-0.346368302302837 1
-0.343094892281713 1
-0.270653063255244 1
-0.0236101638963862 1
0.0831154689645352 1
-0.0986825334481805 1
-0.257512859908327 1
0.219335598876941 1
0.242759851471515 1
-0.170101562337499 1
-0.211121408170121 1
-0.0930460755860622 1
0.0390878131998477 1
0.449648925227437 1
-0.226268594593154 1
0.210032476266686 1
0.248823256564434 1
-0.266233920260843 1
-0.0273883852939321 1
0.000281637601506297 1
-0.167116936209853 1
0.0712131389172732 1
0.00546006793332118 1
0.0391138041427851 1
0.155646242381465 1
0.128879201957405 1
0.148228553077103 1
0.0793300024664764 1
-0.0934704103335897 1
-0.467459543052069 0
-0.0941831160090501 1
-0.0890430478343374 1
-0.104564521754553 1
-0.0572062219038973 1
0.141875018475797 1
-0.0415008192491192 1
-0.197186944328651 1
-0.1115859891348 1
0.162604176764859 1
0.692688689337409 0
0.327010779530695 0
-0.0520545317101824 1
0.068414741971702 1
0.191595539705797 1
-0.0284627043212937 1
-0.137016720228938 1
0.24248264732871 1
-0.131896986108693 1
-0.244467950932828 1
-0.0700816018401288 1
-0.0866685539878918 1
0.244983130590008 1
0.0528114221855238 1
0.0122699168389496 1
0.173821242648948 1
-0.23809560878414 1
0.213888799781286 1
-0.119399526209168 1
0.224191951536327 1
0.122520727168184 1
-0.319236145878365 1
0.027635055358404 1
-0.283562510230604 1
-0.300409288817288 1
-0.229567931274412 1
-0.199616369726441 1
-0.237096795940221 1
0.29531240842096 1
-0.0987940950066281 1
0.289646387099861 1
0.235131282122676 1
-0.0692857482233827 1
-0.192218639614377 1
-0.22760862100832 1
0.285201122141876 1
0.149470666671169 1
0.510565801564962 0
0.171349280433167 1
-0.166784379641067 1
-0.328570043110345 1
-0.23201334538514 1
-0.384248177797345 1
0.12997847230905 1
-0.10246781939729 1
0.0318136298361559 1
0.213004187152483 1
0.11324634929668 1
-0.231792587807144 1
-0.451711972880985 0
-0.150663536944644 1
-0.13155209158522 1
0.047632324207429 1
0.165257847921981 1
0.0594415393667573 1
0.0480260721479013 1
-0.111372948524902 1
-0.0229524250301568 1
0.274060113534175 1
0.289387277483235 1
0.293591907172727 1
-0.0446695553671303 1
-0.263075861599144 1
-0.212944033369267 1
-0.157488042623009 1
0.0745877403607637 1
0.287840730331765 1
0.0954451457928764 1
0.10349775923915 1
0.160186534026183 1
-0.108807754263088 1
-0.206964780286611 1
0.031340535778358 1
-0.1569099076897 1
0.0375848014109301 1
0.0862661310037514 1
0.194323864495286 1
0.0934287383487272 1
-0.174696494746013 1
0.00504429919076241 1
0.190499822651738 1
-0.325784376348591 1
0.255070655903021 1
-0.216656469472311 1
0.193504438511647 1
-0.06010453840065 1
-0.0303674317187333 1
-0.133614631818226 1
-0.268447581207909 1
-0.478096249716857 0
-0.15137979087132 1
0.0481447927254375 1
-0.403710293382082 1
-0.315854982827599 1
-0.0752356667199476 1
0.257317343854341 1
-0.439843944878466 1
0.00998610743609784 1
-0.00708929020322263 1
0.145464964414812 1
-0.0944197800196279 1
0.208550180270176 1
0.205102015515309 1
-0.116731561842498 1
-0.211878197460662 1
0.0242433753845235 1
0.23249124846112 1
-0.361453147475625 1
0.1133223825522 1
0.136056205955375 1
-0.344399008096736 1
0.230781311415681 1
-0.151230024769804 1
-0.00624770643244372 1
-0.06175930865196 1
-0.0224284015653268 1
0.0165553355436756 1
0.427317426829568 1
-0.205893540149227 1
-0.319957289174532 1
0.085416329316014 1
-0.186934208905417 1
-0.273005937390513 1
0.0132958692451354 1
0.394515104840178 1
-0.453370404031838 0
0.297898503500842 1
-0.292061017500636 1
-0.448462717132605 0
-0.103447988681291 1
0.304860173161335 1
0.262543806987674 1
-0.1188465753747 1
-0.174501147596329 1
-0.404700719704807 1
-0.186628566297542 1
0.175715275104586 1
0.164137427808009 1
-0.0788516093166049 1
0.0407886425327407 1
-0.00842300205045209 1
0.336806727611483 0
0.23592890458954 1
-0.0474658283805227 1
-0.295687469871077 1
-0.358818264683233 0
-0.0650438232244907 1
-0.0875984159712362 1
-0.539659581542068 0
-0.543217620911355 0
0.0137040745645842 1
0.109367394657505 1
-0.253344469832471 1
0.0583210537538763 1
0.0202124427142722 1
-0.177702742393048 1
-0.141874302961563 1
-0.30023711052966 1
0.180545254305581 1
-0.00717449523049003 1
0.0966638435324031 1
-0.110348621739732 1
0.405427591788492 0
0.0765113632901598 1
-0.288412598868212 1
-0.0682474842780831 1
0.0501649250612942 1
0.179051646333626 1
0.138900005388638 1
0.327635892537267 1
0.191524068222703 1
0.156907055831951 1
0.0995122141787167 1
0.166126428916895 1
-0.222153343666226 1
0.0832827658808467 1
0.236417847940359 1
-0.46452660738004 1
-0.135678960965415 1
0.0104334823682145 1
0.13434275343664 1
-0.171626640492802 1
0.332064829248495 1
-0.167750622066663 1
0.394650805973852 1
-0.0583912198874299 1
0.0702822071643973 1
-0.0308783861280374 1
0.0803499793415348 1
-0.0315628907582677 1
-0.166051525348096 1
-0.0132306597369583 1
-0.195687288688452 1
-0.165941709852635 1
0.160836561880962 1
0.0695607648267901 1
-0.0489774132070331 1
0.0706400287346658 1
0.376366134023208 1
-0.203410161796638 1
0.221151218777504 1
-0.0867890440339011 1
0.0104324767250573 1
0.159731174517832 1
-0.086472555566389 1
0.382792371231764 1
-0.181694926124868 1
-0.0913354228219695 1
0.0361380115553521 1
-0.13562092679737 1
0.00175348071734606 1
0.0300768460059529 1
-0.138937391879427 1
0.0820886753003733 1
0.229420001084662 1
0.0543494734053219 1
0.0108721604073422 1
-0.344855195231498 0
-0.191266195920994 1
0.145867931542896 1
-0.599115187313965 0
-0.29604061742483 1
0.31204952670193 1
0.190232507753372 1
0.0162892242268841 1
-0.428712532478171 0
0.0713508144693401 1
-0.100126958795811 1
0.272580742878404 1
0.269581994865824 1
-0.376094967029157 0
-0.372643686927351 1
-0.0135922354491971 1
-0.0672106017528887 1
0.167099938476152 1
-0.0694953689621107 1
0.294406708831494 1
-0.0823385300398044 1
-0.0894676442542013 1
0.181169119939783 1
-0.0372406125724584 1
0.24971124575503 1
0.234700896150659 1
-0.0382499535042173 1
-0.173678858366266 1
-0.177994794223278 1
0.0405534173544037 1
0.0427995542105705 1
-0.111322539495431 1
0.178025436682969 1
-0.0638826546538684 1
0.150992393975767 1
0.0780985500340445 1
-0.324709851362 1
-0.260261411781019 1
0.494543986404134 0
-0.174642597592215 1
0.198733526748256 1
0.117600379696598 1
-0.181055232628004 1
-0.13583062490437 1
0.120073298277964 1
-0.0755053771347479 1
0.150093143145782 1
-0.0133705310543419 1
-0.0451688505502258 1
0.112151379715089 1
0.0890357282455295 1
-0.0257009874879746 1
0.0531575879027597 1
-0.298865830131626 1
-0.272662516442966 1
-0.310613424829421 1
0.0523890544388753 1
0.0297902379482783 1
-0.0895996415742253 1
-0.204204719247272 1
-0.243408234899602 1
0.109810235709867 1
-0.000196569774146142 1
0.412957461802293 1
0.0782140899378374 1
-0.00706110471310774 1
0.118763849095247 1
-0.191866483349715 1
0.210031839762716 1
-0.203702630885163 1
0.0498406561274189 1
0.174826012314819 1
-0.160328571497861 1
-0.623629434262936 0
0.0316029443779225 1
-0.160673182987421 1
0.062613891395257 1
-0.117487284445885 1
-0.0325686459975613 1
0.133236593462377 1
-0.16854020892788 1
-0.358910812629879 1
0.0258393211531668 1
-0.106532499221557 1
-0.0797199491660572 1
0.0904248399152768 1
0.0654425931447933 1
0.227367016415251 1
0.0204084850650516 1
-0.480743176594895 0
-0.140750279901075 1
-0.167447644272831 1
0.0847823179770652 1
-0.11629372138839 1
0.144988374486707 1
-0.422325994767316 0
0.163797500248803 1
0.150161950467779 1
0.146647138957457 1
0.219466283556977 1
0.0195900613681317 1
0.268547472824021 1
0.000859189742849129 1
0.187427720685785 1
-0.108831445702038 1
0.0421858346840217 1
0.0995443752085869 1
0.21245222917813 1
0.0708754635390752 1
0.132889186660995 1
-0.171564760585987 1
-0.314973123803049 1
-0.126822893764865 1
0.244919352855715 1
-0.429623185470084 1
0.0154220697680903 1
0.173328225896598 1
-0.0366112790817824 1
-0.0485920959016698 1
-0.0620161812743301 1
-0.150677665872819 1
0.207453697376939 1
0.301370632106922 1
0.214949123864699 1
-0.190278431929057 1
-0.0521136510234807 1
-0.133339055779958 1
0.148530246391578 1
0.0932598165555379 1
-0.266537120125861 1
-0.0537326665802052 1
-0.0380193093462547 1
-0.238141808690559 1
0.387109006536748 0
0.152498373254 1
-0.287381854643432 1
-0.0785666696614394 1
0.310710936315046 1
-0.0108675279978705 1
0.00024943339789657 1
0.0239078095321468 1
0.0667579438816797 1
0.0487857424489225 1
-0.247434899666099 1
0.0310204205269517 1
-0.0230859888678455 1
0.00105925547383195 1
-0.394200794078529 1
0.105443686035787 1
0.0683838315556426 1
0.207353394671729 1
0.191337820220935 1
-0.0056086371340214 1
-0.0586106085528326 1
0.313249648606731 1
0.526239163627534 0
-0.184457205592956 1
0.189132207029703 1
-0.114466425878854 1
0.107204788683208 1
0.0326065056424211 1
-0.204328023384135 1
-0.141077917343139 1
0.0699218424408933 1
-0.363269452674446 0
0.0972912831829654 1
-0.202766505657146 1
-0.376051318142023 1
-0.184758024506334 1
-0.0424328525091615 1
-0.302707775531023 1
-0.64847563327187 0
0.153705333660493 1
-0.0270554976448243 1
-0.0317788954503997 1
0.231393671592473 1
-0.0521650836227859 1
-0.130402607691058 1
0.561610504347093 0
0.0405586957270126 1
0.118798536565354 1
-0.341098250071209 0
0.181198078306011 1
0.340484220390941 1
0.255687357992384 1
0.221900953846368 1
0.137100596165706 1
-0.188096009354506 1
0.0375402978382628 1
0.315813144831248 0
-0.185345970503336 1
-0.0578748439796323 1
0.316992613076177 1
-0.223875538519719 1
0.142815601735561 1
0.227279187013559 1
0.0560594527126888 1
0.128086332689783 1
0.234197015407773 1
-0.0592655989814281 1
0.0141065667039107 1
-0.0204548201954258 1
0.0476773234346274 1
0.15239508829145 1
0.265531425549881 1
0.15602410799112 1
-0.0144673708848203 1
-0.197785758086683 1
0.0233683550058713 1
-0.242880044649218 1
-0.156448425344241 1
0.460312863088259 0
-0.0585672152128762 1
0.280664929423537 1
-0.42964783030304 0
0.393766990822165 0
0.136633744063559 1
0.0721840781202465 1
-0.101780511413019 1
0.00893723764854668 1
0.239665409420487 1
-0.0705250147200926 1
-0.0892129367650336 1
0.0350500559824217 1
0.0844972519964068 1
-0.176144795183117 1
-0.274151706415613 1
0.0389830019478589 1
-0.180567313104404 1
-0.288719221223212 1
0.256391506230909 1
0.107141788650221 1
-0.0698977783189402 1
-0.005630151003733 1
-0.0168367363160071 1
-0.0898943930567845 1
-0.149223613182624 1
0.0731287243893811 1
-0.0178919870997177 1
-0.462691712853651 1
-0.169618017928086 1
0.0118681654081861 1
0.0497918093023176 1
-0.232947149680934 1
-0.194500461143725 1
-0.294913178403438 1
-0.108233596967594 1
-0.210362806171758 1
-0.210203264184223 1
0.0478464285146077 1
-0.116360049535052 1
-0.165897054297783 1
-0.0397867983545012 1
-0.483958999188846 0
0.224284588501007 1
0.304982255720261 1
-0.232886372983489 1
0.134820446402663 1
0.107539460370354 1
-0.039511782832608 1
-0.359757318316474 1
0.561767967641935 0
-0.143113291734497 1
0.171704765120139 1
0.250627995986833 1
-0.186354196845951 1
-0.443128692421998 0
-0.344839686515472 1
-0.0313017447679724 1
0.66101903184696 0
-0.0657997873054884 1
-0.0514617308219681 1
-0.293622664517563 1
-0.0705076236911539 1
-0.0967665855568173 1
0.0880787734724676 1
-0.164715668572459 1
-0.0994202295677163 1
-0.106535310520893 1
0.274330074922698 1
-0.402420418478036 0
0.266739390107304 1
0.160714930650344 1
0.162462398616709 1
0.121286572757 1
0.298578843374393 1
-0.537087725779936 0
0.114334776672403 1
0.126698482153153 1
-0.15760214452634 1
-0.0958584673272615 1
-0.0227725191531002 1
0.282846345706113 1
0.0560588702627537 1
-0.136860614560135 1
-0.175038135569073 1
0.0270265441176281 1
-0.38377738031689 1
-0.0642225993502386 1
0.089235669683412 1
-0.147840080273881 1
-0.0630288184956821 1
-0.0128139596915558 1
0.130671675631497 1
0.116833594372155 1
0.00839647298042785 1
-0.189878407717743 1
-0.299201231906482 1
-0.31801933734615 1
0.164220064553772 1
0.0600431755131485 1
0.162836692875945 1
-0.294716904556213 1
0.191449814848079 1
-0.233971232426237 1
-0.149252832309714 1
-0.0526816200711417 1
0.0480282032563066 1
0.108063434168725 1
0.275521240605655 1
0.0748233726612444 1
-0.492983456915805 0
-0.046721430056708 1
-0.0579707329968229 1
-0.0443806079590789 1
-0.0222799287791652 1
-0.121902421375575 1
0.133660453385482 1
0.195672303670167 1
-0.450748471254687 1
-0.216741250154878 1
-0.14313267168258 1
-0.0555671889128159 1
0.102114649327357 1
0.258372960297718 1
0.512386206483097 0
0.0549765848481518 1
-0.0608421818311405 1
0.332883598340793 0
0.456269246881645 0
0.308897544576018 1
-0.171422493434824 1
0.0347069493995881 1
0.491585149433041 1
-0.235354768966237 1
0.413472043671872 0
-0.181834131152645 1
-0.068309820749506 1
-0.140713990353691 1
-0.532355240110583 0
-0.14288323643032 1
0.0484599991422523 1
-0.100771212392925 1
-0.0331145180703515 1
0.134249586949558 1
-0.34531866740871 1
0.0745098481809357 1
0.26854097821286 1
-0.210140364483227 1
-0.11312196387013 1
-0.123212644100374 1
0.0358822245497863 1
0.0056399730674724 1
-0.260672448574825 1
-0.124384642508585 1
0.0613634602056294 1
0.139785231344593 1
-0.189921912190974 1
-0.098216659191029 1
0.352413955393896 0
0.111962530591773 1
-0.152596399719374 1
-0.0230060614242212 1
0.176050826685135 1
0.230462871107843 1
-0.193656434713296 1
-0.0337212611824723 1
-0.162558521230403 1
-0.00229233640074636 1
-0.307291095466351 1
0.251332493146449 1
0.282029554037463 1
0.0933540962798658 1
0.15538334043768 1
-0.275679638916076 1
-0.0532412790988889 1
0.376745971846015 1
-0.254788101060539 1
-0.0565796565267183 1
0.30890988709783 1
-0.161737318065608 1
0.240353872849797 1
0.172081993249601 1
-0.343445789943461 1
-0.153816289118202 1
-0.0116914991892714 1
0.177375544213054 1
-0.233811918865789 1
-0.39002972432949 1
0.095382005398266 1
-0.00767105759602828 1
0.12014689548624 1
-0.14101860025791 1
0.433678032196376 1
0.106096934117217 1
-0.386107776241038 1
0.225598129483376 1
-0.0287289838745567 1
0.288082744803567 1
-0.116668225161757 1
-0.0296157705951105 1
-0.091482410508471 1
0.134498439086787 1
-0.153087726718953 1
0.113494889675259 1
-0.213111068260043 1
0.0151425405718141 1
-0.123225551202037 1
-0.328225291982766 1
0.275274050363923 1
0.228934710773591 1
0.529843574933405 0
0.0045804068728834 1
-0.20942448015562 1
0.181835669220605 1
0.128538061601325 1
-0.146661568280634 1
-0.0688020542807201 1
-0.164325239931816 1
-0.0282071551097854 1
-0.107175512031356 1
0.203505502162152 1
0.0374280825209374 1
-0.0492229532753255 1
-0.0249517470891299 1
-0.087350945300938 1
0.0907720621537375 1
-0.436715844820772 1
-0.257700064140722 1
0.0448589086636498 1
0.468317254274852 0
0.00993651254026517 1
0.361512106987901 0
-0.396074379589676 1
0.065120288315181 1
-0.00484792657722576 1
0.234632215936078 1
-0.207641041883632 1
0.292453808801405 1
-0.0724919980378176 1
0.0946122368351672 1
0.0527309866738925 1
0.193018739735908 1
-0.209112009933791 1
0.128774412394865 1
0.246302261872543 1
-0.369150891560865 0
-0.0330329004876863 1
0.112862279949049 1
0.317642423804332 1
-0.228842827759214 1
0.191848857879761 1
-0.0566144150402877 1
0.228571546331045 1
-0.192323395593271 1
-0.153967802697343 1
0.593090893836735 0
0.215060416930435 1
0.0724055037726463 1
0.30745567980582 1
-0.0821024457929105 1
0.541739774563558 0
0.023982158903185 1
-0.252655147830675 1
-0.0029934455820359 1
-0.222826839845007 1
0.0060477752171775 1
-0.185100659156939 1
0.00139532359119903 1
0.187669994850854 1
0.165136091738264 1
0.19982803897232 1
-0.0327220237602045 1
-0.113588555427299 1
-0.0188383439780725 1
0.0519313285994378 1
0.142039518981808 1
0.237766317915429 1
-0.120203399883755 1
-0.118402166280396 1
-0.38838000822561 0
0.0729248808343553 1
0.152835863844958 1
-0.198997335405318 1
-0.0487374492635572 1
0.187275378465944 1
-0.155598543838519 1
-0.128220729373322 1
-0.0211122191732155 1
-0.0880067985007416 1
0.265684332904891 1
-0.222883190903685 1
0.0661236729054691 1
-0.0151368354546773 1
0.145955219762307 1
-0.0375374117057603 1
-0.366553890025828 1
-0.516952388218749 0
-0.218523619434219 1
0.0612810830542614 1
-0.136988135163577 1
-0.113949097719488 1
-0.0299908021733749 1
-0.224570665960292 1
0.186484200363457 1
-0.0228797422342832 1
-0.0742901737028862 1
0.184474136762937 1
0.204858838061047 1
-0.176376444428048 1
-0.172221962965809 1
-0.0105399257605435 1
0.0187648261691267 1
0.263977646056844 1
-0.121105073628648 1
-0.0319073191112641 1
-0.118865992995879 1
0.214572432354482 1
-0.366494418180707 0
-0.0840236344431225 1
0.0497447705200877 1
0.309160957940438 1
-0.065163651436229 1
-0.224878836509878 1
0.036129463243677 1
0.333339354522083 0
0.171730309879489 1
-0.0808158328527793 1
0.0145246535691719 1
0.293008622950125 1
0.154101123915376 1
0.073174483644295 1
0.0594888330877479 1
0.220649763757071 1
-0.338366121415714 1
0.0887071286965331 1
0.28481567340297 1
0.138797354236857 1
-0.320325024277741 1
0.102535574562085 1
-0.100600626254657 1
0.194634740245463 1
0.128751723738765 1
0.0550596752509212 1
0.154273743658654 1
-0.197306252261862 1
-0.0942585269162147 1
0.268879667151028 1
-0.26281735706773 1
-0.188869779999003 1
0.0859245765410286 1
0.058354740100068 1
-0.0329274254217525 1
0.0922716369909303 1
0.122742831520986 1
-0.113801601496753 1
0.0880504574589238 1
0.110859341893799 1
-0.0672230351696416 1
-0.453766685818044 0
0.297435973616958 1
-0.196832898963126 1
-0.217625805570761 1
-0.0691605577714191 1
-0.00746168169332471 1
-0.184900173911107 1
0.180583659034309 1
-0.089450564562542 1
0.184525949409306 1
-0.0195220331500882 1
-0.32981132885467 1
0.119621473017761 1
0.319117669147539 1
-0.292750657185388 1
0.207451357406809 1
0.165591481064854 1
-0.0137091472939984 1
0.112680507021653 1
0.2151011411482 1
-0.163807834977233 1
0.153261707178417 1
0.00639281438209914 1
-0.0869377815781355 1
0.138970157561659 1
0.150343404408486 1
0.035028426024718 1
0.294624084992069 1
-0.0977562506543447 1
0.306304441219602 1
0.0292596367762279 1
0.0276318179219371 1
-0.310682662833543 1
0.265153296972846 1
-0.0473938667414299 1
0.222024305991914 1
-0.119985478767365 1
0.0949290341398413 1
-0.0603601709914021 1
-0.119473013665881 1
0.0403490788424574 1
0.0574458538915458 1
-0.00226915306255376 1
-0.605740403734017 0
0.126261036008712 1
-0.391212673300773 1
-0.143571551331455 1
0.117476953670488 1
-0.333323699151028 1
-0.185824967721516 1
-0.386771956368501 0
-0.0451035162703804 1
-0.282329188212692 1
0.15590367047462 1
0.699837514773016 0
0.0261650919656321 1
-0.268131527008151 1
-0.363769665173355 1
0.316178038153623 1
0.196283397335609 1
-0.0346282954493952 1
-0.0976310627997643 1
-0.104081000712927 1
-0.126098733614959 1
0.0734106812865028 1
-0.224927653330171 1
-0.0732838801714684 1
0.204337479577366 1
0.368834724920093 1
0.228856781355704 1
-0.0505334310315029 1
-0.0700873216000825 1
-0.29148611529907 1
-0.0953729191302328 1
-0.177215806079318 1
-0.0393101037585047 1
0.300545426735455 1
0.26595517392673 1
0.171860389528678 1
0.0706203818932238 1
-0.0812649909251354 1
0.108769855555485 1
0.0230404183318405 1
0.107663684122316 1
0.0311730723990847 1
-0.0151165012341337 1
0.100480429113513 1
0.2070255316719 1
0.113486945676821 1
0.0299616814298401 1
-0.293457702189859 1
-0.00311614892192709 1
-0.0247545297898474 1
-0.0819854969166531 1
-0.273344529761186 1
0.141204038631378 1
-0.0360901649821993 1
0.126548595960699 1
-0.279072779930364 1
-0.706441705920428 0
0.115835750940862 1
0.0569378290813376 1
0.178694053269803 1
-0.12432014218796 1
0.12785988652622 1
0.0195483101287925 1
0.236770294412024 1
0.247206723028462 1
-0.173452656001983 1
-0.168204739667842 1
-0.247323084495972 1
0.0903924644506578 1
-0.0147609817949362 1
0.268286909508237 1
-0.0405350064187312 1
-0.0500942058378995 1
-0.103385249491562 1
0.60429291149393 0
0.219838226452521 1
0.124575942394674 1
0.106916105783892 1
-0.0136116350475838 1
0.292186292434297 1
0.0286340972822513 1
0.0311500835221284 1
-0.365107055723849 0
-0.337225242762568 1
-0.0696522687790951 1
0.210465377584667 1
0.391999498441336 1
-0.00603863694826323 1
-0.290688876102739 1
0.164102840481092 1
0.562849647639147 0
0.255257796405395 1
0.129245954769352 1
0.132128019170895 1
0.314258087809456 1
0.157178356471303 1
-0.27235496879318 1
0.00828590447700185 1
0.304603628453866 1
-0.132797541446125 1
-0.223242594652288 1
0.223289538747383 1
-0.200249587162209 1
-0.103628217435109 1
0.338475306069259 1
-0.24474101333379 1
0.112320519063183 1
0.147329823094825 1
-0.118880489087954 1
0.0706230004015819 1
0.149981779077398 1
0.00504384823224265 1
-0.245436934574527 1
0.0100663567743196 1
-0.633453033057552 0
0.229541701793119 1
0.215746333347357 1
0.018042842602138 1
0.261105028366 1
-0.227710581221853 1
-0.211842475836525 1
-0.0639427400600812 1
0.242202728224628 1
0.146552877826733 1
0.0574683088998369 1
-0.286297508338917 1
-0.277808655575356 1
-0.226741467013615 1
0.096082459154161 1
-0.0545524859891333 1
-0.104089883958918 1
-0.0998871274923134 1
0.277439057099065 1
0.18028952147357 1
0.0869432915042078 1
0.342526769281286 1
-0.0098838239022474 1
-0.0804512090655082 1
0.102191804233388 1
0.0220263965169902 1
0.00539339897609217 1
0.293025798975502 1
0.107971888173226 1
-0.274874323153222 1
0.172899646676922 1
0.450218767517741 0
-0.0104092984458873 1
-0.0211855010460807 1
-0.125636787837238 1
0.50948524301088 0
-0.342027350507732 1
-0.299216531992277 1
0.309394169190953 1
-0.393229627372929 0
-0.249489834297297 1
0.130712156517429 1
-0.0572262788888898 1
-0.262359311097574 1
-0.388268421251771 1
-0.420403738256594 1
0.0406050430898851 1
-0.46105853427153 0
-0.297827725102104 1
-0.136700508840485 1
-0.0662422992304991 1
0.134443831645357 1
0.0916693861908523 1
-0.316152757962543 0
-0.213714411157154 1
0.14798361866179 1
0.0297357782039343 1
0.134941170277454 1
0.00994140448038866 1
0.38251434042503 1
0.0146028779912989 1
0.203590167487119 1
-0.0708049625409752 1
0.122962680543589 1
-0.563977357489925 0
0.0521918535604501 1
0.154275460932168 1
0.0508805753661975 1
0.156263704928559 1
0.0157028797388832 1
-0.00277370812449983 1
0.0636425683783753 1
0.328670984527852 1
0.00589178018356878 1
-0.456330740953383 0
0.0318500558780824 1
0.194050658894915 1
0.371296151952676 0
-0.132614145419561 1
-0.0778488907150843 1
-0.0774512781523016 1
-0.0235364274761788 1
0.195733136130134 1
-0.21749254770842 1
-0.202483103172614 1
0.0785064487869224 1
0.08247818245836 1
-0.419290364099476 1
-0.0721650778166649 1
0.0370901818829539 1
0.0951186365321107 1
0.22083984129375 1
0.118426530495027 1
0.151477340962749 1
-0.211960345784653 1
-0.0196770525516406 1
0.329007073157634 1
0.2676019978164 1
0.296702091452587 1
-0.234717845334049 1
-0.0074699981293419 1
0.00703339879952964 1
0.0813844471243773 1
-0.0992715772665829 1
-0.0733062014466982 1
0.0650428701597435 1
-0.0318420675072705 1
-0.412791332450961 0
-0.213303126183227 1
-0.0680565796977981 1
0.145930945412719 1
0.063378100394026 1
0.0275486067348466 1
0.100721494905096 1
-0.0751315872882705 1
0.21428619315942 1
0.0102701690627644 1
-0.534404558295659 0
0.0332215701460841 1
-0.026605239550938 1
0.189224783441959 1
-0.184324366657749 1
0.00411744872261348 1
-0.265353230060847 1
0.179790258985846 1
0.171116702028681 1
-0.0542908717460068 1
0.198004931434072 1
0.272073867297842 1
0.0369923112789135 1
-0.327393099002875 1
0.276619957273352 1
-0.0658369919389757 1
-0.263463233661744 1
0.0740095437177026 1
0.291570284600452 1
-0.0667974827118144 1
-0.36600626600564 1
-0.357522642160218 1
0.11158879051776 1
-0.14296979585158 1
0.071425753008896 1
-0.0906794987388109 1
0.350981895221893 1
0.164678337622063 1
0.0313203823602042 1
0.234256177693891 1
-0.386666200537355 1
-0.162007564341554 1
-0.201326909762761 1
-0.205370440995233 1
0.351094557239215 1
0.0680245281168407 1
0.227685377845289 1
0.213235559520574 1
-0.0932659360721491 1
-0.474065757129258 0
-0.00519723900511389 1
0.0875583325006673 1
0.359619519686329 1
0.162731268424804 1
-0.121127708011523 1
0.358056107214952 1
-0.383849972348695 1
-0.102043311649535 1
-0.074653517908709 1
-0.027096350944611 1
-0.488222669887143 0
0.0966670428082973 1
0.268177992419669 1
-0.287654915998887 1
0.138759824633013 1
0.0432697830221579 1
-0.187197736016667 1
-0.212346093231881 1
0.425616637600108 1
0.0693216773521659 1
-0.0901038958468786 1
-0.126869621364743 1
0.0655981921492094 1
0.0312027435410418 1
0.0721601748687749 1
0.00869937251523274 1
-0.0393547524971629 1
-0.0333294552107237 1
-0.411468129204762 1
-0.115316622153469 1
0.352776917093222 1
0.285828824223154 1
0.212996254408852 1
-0.0738906652406634 1
0.169134344442529 1
0.0579337969172174 1
0.542853931476317 0
-0.184409875013017 1
0.406600977155332 1
0.324364620750424 1
0.327721702417445 1
-0.0175919200082631 1
-0.0371610444307031 1
-0.300788411986541 1
-0.0553514882040768 1
0.127443872085245 1
-0.122134196398752 1
0.291620339552377 1
0.00385943707387919 1
0.0628502348568001 1
-0.185230018069785 1
0.106554288389713 1
-0.00104953958672446 1
0.0944840901353611 1
0.0189040761327194 1
-0.284352561313611 1
0.362612654070439 1
-0.0122696461742254 1
-0.256086476279805 1
-0.0575121796467902 1
0.088362112820365 1
0.347341225147395 1
-0.327671114002607 1
-0.23051127490752 1
0.408961506655198 0
-0.542151486236488 0
0.131094212981188 1
-0.449110075748155 1
0.00142426910101708 1
0.175255303805828 1
0.207373173141146 1
0.28122706710905 1
0.0910640564831065 1
-0.0140084760816849 1
0.101439503408205 1
-0.0124268445117655 1
0.0864151097093179 1
0.343762067567052 1
0.310131058973499 1
0.296271024535875 1
-0.00522664106769011 1
-0.147908411431163 1
-0.150104456016937 1
0.0147397561404528 1
0.490157957796703 0
-0.275705046381402 1
0.191790147611798 1
-0.223601977919593 1
0.369136235935899 1
0.226167094444987 1
0.109439037038708 1
-0.238198994986303 1
-0.198967773200737 1
0.157323427794006 1
0.233286268402326 1
-0.0840651576434044 1
-0.157495947838375 1
0.0649253377006341 1
-0.207528791250083 1
0.192207482286766 1
-0.141402969070528 1
0.140902665348718 1
0.194059724841954 1
-0.149555474367487 1
-0.160153624952118 1
0.161038908916434 1
-0.228016598229299 1
0.345609798970367 1
0.240594693028574 1
0.00615128704433312 1
-0.0707749382128536 1
0.0919702376604833 1
-0.188625744277752 1
0.24783539685627 1
-0.284530920791696 1
0.278024460758764 1
0.0178826638448871 1
-0.0208834920729895 1
-0.0110750301991952 1
-0.327092724511893 1
-0.0372514233681491 1
-0.00077763974169049 1
-0.12155141027191 1
0.0128198613214797 1
-0.0974365644201423 1
-0.0700517270922621 1
-0.0332350076111912 1
0.0607926097116812 1
-0.464301043456724 0
0.0819293740687826 1
0.454210906564209 0
-0.0700251832227816 1
-0.00157946246170913 1
-0.00751055235294348 1
-0.232836711129471 1
0.0489253115193518 1
-0.216922604954194 1
-0.0473453249504137 1
-0.0645382827089046 1
0.0707838817448841 1
-0.14082364125135 1
0.204464938007151 1
5.21459383406239e-05 1
-0.0183182859333118 1
-0.00207020908477973 1
-0.191090165736075 1
-0.217943177835307 1
-0.363944554755641 0
-0.0766411345586855 1
-0.316721981093956 0
0.0528518741939205 1
-0.0352668688589673 1
0.157409636236595 1
0.153700857889026 1
0.286967242869067 1
-0.137729357934295 1
0.148171544679803 1
0.179430971272477 1
-0.0599071586749217 1
-0.101662421391019 1
0.0223262614266486 1
-0.292792201558919 1
0.0245670830062912 1
0.47508292077569 1
0.136967739056489 1
0.222703094242615 1
-0.112543496227014 1
-0.0559604484123084 1
-0.213649208676783 1
0.0118067836575819 1
-0.271232480315717 1
-0.316243400478368 1
0.0697156569510303 1
-0.00150169850929681 1
0.0638136133965616 1
-0.428137891838541 1
0.210358557598927 1
-0.102061861021396 1
-0.0112684292605852 1
0.0722925090322911 1
0.105789846394814 1
-0.077176275390303 1
0.12269182623156 1
0.0422411399735428 1
-0.153362714308032 1
-0.268681809138773 1
-0.105916388294153 1
0.0318591912863252 1
0.0245991326856326 1
-0.183576325405042 1
0.0548944635800743 1
-0.18187229715272 1
0.33278108928681 1
-0.163298749759291 1
-0.474154557500996 1
-0.217939872553834 1
0.249109443849087 1
0.0818609733042177 1
-0.128865846758169 1
0.0368000973124832 1
-0.00484468347747558 1
-0.358282953638658 1
0.198333699139545 1
-0.502773233707948 1
-0.0725457657082593 1
-0.327956674142795 1
-0.157252285996725 1
0.144687489363604 1
-0.0846014112602027 1
0.152110076376458 1
-0.163555757618169 1
0.419566066325163 1
0.0698316306323372 1
0.0155602387315829 1
0.0515076304686687 1
-0.12259757281013 1
-0.197675163244986 1
0.0247965841017034 1
0.0342210486075791 1
-0.109959762365245 1
-0.111626103285744 1
0.0326031057424704 1
-0.104475334904876 1
-0.284399241358039 1
0.0996216500022545 1
-0.0016123480218806 1
0.0364037815723877 1
0.16568706941518 1
-0.042891808747143 1
0.150708047303935 1
0.129179373626806 1
-0.0299765293144215 1
0.476644624561205 1
0.0699377272630209 1
0.163789298774368 1
-0.148761586259497 1
0.140425823973609 1
-0.147957098816464 1
-0.256220775599063 1
0.276653502767291 1
0.374081263712283 1
0.15278379334168 1
0.16408816903396 1
0.292272131724728 1
0.256755292580744 1
0.105611338003812 1
-0.217077572799224 1
0.182007217597607 1
0.0051235343886834 1
-0.0695940516982831 1
-0.140114055058655 1
0.372680750621277 0
0.0219350133011166 1
-0.239986468964234 1
-0.190722737162438 1
-0.268985871856063 1
-0.333195039338662 1
-0.309641681000518 1
0.216353625909927 1
-0.106968059230578 1
-0.0887390529661484 1
0.0143499048663342 1
-0.171275490920025 1
-0.603173072518423 0
0.0584097430373003 1
0.129638587266935 1
-0.0455248776694479 1
-0.346924080838763 1
0.532675483812539 0
0.268443536284516 1
0.166953071271755 1
-0.105483818963562 1
-0.27951960826814 1
-0.209579187342811 1
0.336261369513207 0
0.333377935135609 0
0.0241236552661096 1
0.0966739371930297 1
-0.00933846068346931 1
0.233143943410944 1
-0.196879978424553 1
0.287490665026869 1
0.154889156733193 1
-0.0389993183780075 1
-0.0957201456402263 1
0.0661907635466436 1
0.278053869784274 1
0.447641124318927 1
0.172620248776616 1
-0.000558992908340869 1
-0.00171066437120086 1
-0.326670697530211 1
0.324742568504414 1
-0.237289660488331 1
0.0270921276171968 1
-0.19984930130804 1
0.125157520923532 1
-0.297455104744962 0
0.00236435961126406 1
-0.0504512433618853 1
-0.111428105994566 1
0.0568536179962175 1
-0.172097913891244 1
0.194878154333817 1
0.0571573081664562 1
-0.206408127459538 1
-0.2751502981443 1
-0.235113730195272 1
-0.178597368040067 1
-0.323380451819167 1
-0.299100289384103 1
0.31730732817461 1
-0.206683908465244 1
0.136776376710051 1
0.128029870218612 1
0.0478202542139828 1
-0.0409688285295243 1
0.260832589201474 1
0.0440659221553781 1
0.0693308475102413 1
0.0743764307982896 1
0.313932806789949 1
0.0803839167412813 1
0.207575805633993 1
0.42273367090728 1
0.00896501279100296 1
0.0876388688045353 1
-0.149897893473599 1
-0.266580562704611 1
-0.342927427306294 1
0.0687439857503405 1
-0.0728561427405577 1
0.0384488657465322 1
-0.0778985382413743 1
-0.141580183126844 1
0.0826993053259749 1
-0.0742613652180915 1
-0.128171499588074 1
0.149941342387809 1
0.158742184081863 1
0.275731840587559 1
-0.233004716469166 1
0.417158428201011 0
-0.393828867822554 1
-0.0622579239154462 1
-0.0620262805943532 1
-0.258216617723869 1
-0.321160035340954 1
0.185832109587708 1
-0.152198745171686 1
0.0272238293516213 1
0.391470996674066 1
-0.0739896709624664 1
-0.221377978591602 1
-0.291000716783187 1
-0.0637759311978615 1
-0.24859870902392 1
0.0960460452842449 1
-0.129928909849732 1
0.167615526190703 1
-0.0694439620797303 1
-0.11658049456426 1
-0.233537499672049 1
-0.0773787210760113 1
-0.150838395546516 1
-0.215009118626889 1
-0.263286656978654 1
-0.120209463595384 1
0.501629694285927 1
0.204638394437575 1
0.141163024118246 1
-0.0839092710560115 1
-0.28723508776533 1
-0.145258770149878 1
-0.153564631485258 1
-0.075026437482017 1
0.211623378638296 1
0.0442085357100722 1
-0.340644058532044 1
-0.115687399340832 1
0.233040770530659 1
0.0127229359037217 1
0.169450002415092 1
0.02838036363992 1
0.177432652441427 1
0.106546675692066 1
0.351282855978142 1
0.0922994019326247 1
-0.0231957531663754 1
-0.196451896057102 1
0.230772761593192 1
0.0346344752250413 1
0.552722385191345 0
0.23053237033131 1
0.333282909449076 1
0.0584490410478064 1
-0.0341903950757329 1
0.220444724512459 1
-0.113122864148209 1
-0.421859967428427 1
-0.132214125101354 1
-0.0443527170563236 1
0.278209590267647 1
0.350011103693461 1
0.26662719386802 1
0.281009916213165 1
0.237903168353086 1
-0.240406662232264 1
-0.257872511827198 1
0.0967850682245903 1
-0.251492684430462 1
0.00403809183088334 1
0.0740647428516341 1
-0.0930236790122766 1
0.209552847316712 1
0.064883898208226 1
-0.0562659578240166 1
-0.338679511657771 1
-0.254757333961039 1
-0.295209643048902 1
-0.14362594411644 1
0.165538825260602 1
-0.246873243310367 1
-0.357409713244831 0
-0.210266899922078 1
-0.478058125297427 0
0.122833304304345 1
-0.295398816452 1
0.244207037623945 1
-0.0567849186416992 1
-0.391990567275837 1
0.190160660106383 1
0.14769565867907 1
-0.121186697574642 1
0.164114021458507 1
0.194745672733583 1
0.0383129434005165 1
0.0351075329634144 1
-0.0183779614721461 1
-0.0709786791332547 1
-0.110964462332033 1
0.190643308938182 1
0.261359906789238 1
-0.0290230758908588 1
-0.19100041320816 1
0.247099453536777 1
-0.294761892740045 1
0.119229258709753 1
-0.376073965142894 0
0.238867433632623 1
-0.145854151032242 1
-0.10109360577131 1
-0.180635522835458 1
0.340144757969953 1
-0.0638471334746244 1
-0.164167414096327 1
0.0642175057095263 1
-0.340901529263273 0
0.18710678967306 1
0.414619700354952 1
-0.0621003327085499 1
0.0825191841191393 1
-0.160589759085077 1
0.396315522124623 1
0.132186193289721 1
0.230043324787775 1
0.0459086023214789 1
0.0745184684557884 1
0.101643957940176 1
0.313758778324106 1
-0.209132313928521 1
0.0926568240750829 1
0.330495455883356 1
-0.0551551084152147 1
0.0895858279203485 1
-0.236258565056866 1
0.252420118280578 1
0.369706548711168 1
-0.105447693364906 1
-0.546671037556132 0
0.0717630842953459 1
0.0954077351907927 1
-0.380372315071872 0
-0.0102806450474845 1
-0.0409316332330636 1
-0.0492885155567995 1
0.068818042951038 1
0.330898069664867 1
0.00128949968269192 1
0.00167132506720147 1
0.0312993371388835 1
0.00260306297852232 1
0.0278014259541355 1
0.0353643791486285 1
0.104404573753392 1
-0.15376433489581 1
0.173658352301726 1
0.403982604753767 1
-0.2952159134826 1
0.0743935960243888 1
0.361377899024273 1
-0.20127923740943 1
-0.158832559644384 1
-0.163377927755354 1
-0.184362010188694 1
-0.0403134856004512 1
-0.527113400107332 0
0.302409393355653 1
-0.117556822063383 1
-0.297687033097824 1
0.0533875577372835 1
-0.00780158016766511 1
-0.0930921197383366 1
-0.0800492785775498 1
0.0632647343033055 1
-0.154785684484874 1
0.320260655292404 1
-0.0291016870980054 1
0.0452431327641337 1
-0.268044408468983 1
-0.227736170156538 1
-0.0872134398192828 1
0.104280709073009 1
-0.0969270526585732 1
0.0429243563630475 1
0.175012342413858 1
-0.0508195654698529 1
-0.197317717789033 1
-0.0307861841636009 1
-0.0465822298486403 1
0.156121356329127 1
-0.0208036343571463 1
0.0984004811389461 1
0.278028680269127 1
-0.153790774449592 1
0.143147302431438 1
-0.345170396311479 1
-0.221826891855123 1
-0.269000934638118 1
0.232423710024906 1
0.0455384051750649 1
0.203706600113892 1
-0.632889621146242 0
-0.0205571604712047 1
0.128209411193223 1
-0.158188712916057 1
0.13192142240746 1
-0.17874179749198 1
-0.292436082583498 1
-0.0853497212115887 1
0.178058032127838 1
-0.159307041107191 1
0.198776761271089 1
-0.0601127430558154 1
-0.0795585555827896 1
-0.111914704817799 1
0.0698963764218704 1
0.0476506209543235 1
-0.146860812690863 1
-0.0151797640541836 1
0.0381974755212406 1
0.0920598595743553 1
0.179964870360758 1
0.085791570304405 1
0.255448913570586 1
0.0985698956983859 1
-0.0575156560599499 1
0.131190661895707 1
-0.250609032948965 1
-0.405658871474804 1
0.491693568461514 0
-0.00547887564070817 1
0.195021216267561 1
-0.304556401436266 1
-0.039903426191481 1
0.0117809334618083 1
0.107389874959747 1
0.0504718572993575 1
0.110548502211872 1
-0.146719434358121 1
-0.254522062538395 1
0.124945673068006 1
0.293718365071116 1
-0.109480083300516 1
0.294741737144909 1
0.200700597004596 1
-0.259636300368915 1
-0.509728307060458 1
0.14701016388175 1
0.180166388150975 1
0.232230668697802 1
0.21500993440242 1
0.247396724536928 1
-0.0840990232580609 1
-0.209537701601586 1
-0.100314783897098 1
0.0385257972520905 1
0.14256117144087 1
-0.133396291883184 1
-0.201613469397483 1
0.0698619113643679 1
-0.314850032641945 1
0.411258951931098 1
-0.135736873927614 1
-0.0317784044207912 1
-0.196824939316959 1
-0.239158455547158 1
0.179425148216631 1
-0.373371620379335 1
-0.178009073039893 1
-0.368741332621235 1
-0.0647797839253035 1
-0.257410808187121 1
-0.077920234974498 1
0.125161181333971 1
0.123182705092079 1
0.0363516328762066 1
-0.00869214451469144 1
0.150171801758719 1
-0.359863791676344 1
-0.166378440747475 1
0.134690415023195 1
0.290126549583206 1
0.21673408863438 1
-0.0393960571306664 1
0.185377591396593 1
-0.267999333566472 1
0.358910355738519 1
0.500154496865051 0
0.056343047245964 1
-0.407508488546348 1
-0.0705665536347113 1
0.370532715336703 0
0.440723504458305 1
0.322348805630072 1
0.0390464774271556 1
0.197291961605725 1
0.0351529942608445 1
0.138017580740961 1
-0.32708421045412 1
0.0367423368502933 1
0.192918577380521 1
-0.370767189031119 1
0.284089554844971 1
0.0352386299222363 1
-0.0701952236003898 1
-0.301533952525892 1
0.177080164362662 1
0.0533459566004348 1
0.155893058900019 1
-0.279920196657332 1
-0.0945448323880005 1
-0.260560156787492 1
0.279943568668788 1
0.00909272945079866 1
0.397298802225388 1
-0.0369029538723206 1
-0.0602123670637618 1
-0.35336083381202 1
-0.070016233165295 1
-0.26215311641441 1
0.237897365671055 1
0.511806576151763 0
0.155199202157967 1
0.0111759117145349 1
0.0528056538611198 1
0.371676328873413 0
0.363354434110229 1
0.0842820921980465 1
-0.0694151495617609 1
-0.18682681901811 1
0.210322771884713 1
-0.377136177656401 0
0.101544256137009 1
0.0635936571900982 1
0.128510798286186 1
-0.389391682363321 1
0.312940306835791 1
-0.147485748726264 1
0.00401634596062305 1
0.19807128433899 1
0.113987988748458 1
0.356313037029398 1
-0.129108925603447 1
-0.283472252751803 1
-0.172698523130466 1
-0.0333889682967292 1
0.11980116172278 1
-0.0396864252034704 1
-0.4139221751803 1
0.169862892660434 1
0.0602759399612557 1
0.111107410625849 1
0.205272136847282 1
-0.345030509982386 1
0.339757138188386 1
0.0810876685159086 1
-0.0166242824109475 1
-0.424940200033882 0
-0.131631170586745 1
0.140069027956482 1
-0.27018388996161 1
-0.263060271769697 1
0.227636409075717 1
0.277596862384551 1
0.25135935725768 1
0.281650623168864 1
0.393172508150018 0
-0.230020390921161 1
-0.288221933802027 1
-0.39659256930127 1
-0.188064571253337 1
0.185690603824851 1
0.161221861845205 1
-0.182907131251061 1
0.283889638075159 1
0.0490203105221837 1
-0.139968827305955 1
0.0598429118750562 1
0.25873590686373 1
0.204285989232286 1
-0.234501790771908 1
-0.132952079243581 1
-0.142925283609545 1
0.156632745418809 1
0.0184534985854077 1
0.297200028508757 1
-0.21354634415825 1
0.092055569145689 1
-0.0652719173538996 1
0.0400071488608028 1
0.179208155813227 1
0.00269200774110966 1
0.56209410882941 0
-0.121726752288203 1
-0.128676756139405 1
0.311600708977239 1
0.319373606008376 1
0.296655577244755 1
-0.152628557597085 1
0.088092987478659 1
0.20323340590062 1
0.208066022663269 1
-0.127473521271857 1
0.00483591714743407 1
-0.672464195971725 0
-0.150229342755526 1
0.47757989895636 0
-0.355992793768303 1
0.221375278617271 1
0.361353510629891 1
0.429585565675067 0
-0.300397204152921 1
0.200268412249562 1
-0.0778525670024064 1
0.249749672903551 1
-0.615759059731399 0
-0.0968169490401217 1
-0.164588412133007 1
-0.520756675357032 0
0.41424300324471 1
-0.110471505704418 1
-0.140536644974319 1
0.0782598580654418 1
-0.0302726493894202 1
-0.223223411595268 1
-0.22014908672408 1
-0.000432476010718441 1
0.000732316149699763 1
0.175681587027865 1
0.171768027766513 1
0.18166514007484 1
-0.55333608003039 0
0.577109701387706 0
0.186580848599731 1
0.067293293189929 1
0.34190274378902 1
0.172538763756391 1
0.118978954856272 1
-0.342524601758965 1
-0.00344878817841088 1
0.162338644293647 1
-0.0114258359586839 1
0.108246715853961 1
0.03775951297958 1
-0.186639064425846 1
0.22455234214063 1
0.220728828770805 1
0.0432285578695579 1
0.0454695144540789 1
0.17173627429252 1
0.0754465036578287 1
0.091698273612831 1
0.255468644631211 1
0.00974162707411559 1
-0.0233387877113095 1
0.00162269650622571 1
-0.0390431085804204 1
0.349118864255479 1
0.48169543283609 0
0.22801064212839 1
-0.0238200113514176 1
-0.0967937046809125 1
0.159359088693834 1
-0.0677418916081696 1
-0.0858093701017837 1
-0.266126904451155 1
0.319107451357168 1
-0.181027080871227 1
-0.355633828923822 1
0.153775190962559 1
0.195750905529615 1
0.19422044482787 1
-0.118306239733956 1
0.110768060967735 1
-0.217232418526069 1
0.0477054486930166 1
-0.00436241137667287 1
0.167543574976755 1
-0.228530367748437 1
-0.0311866448585698 1
-0.0383255240532258 1
0.389470363742445 1
0.244630035053992 1
0.166071415373682 1
0.254723616070876 1
-0.0370344906640908 1
-0.0511794844349115 1
0.108778267975082 1
-0.0336246936150005 1
0.204333591939985 1
0.00285682798301057 1
-0.135594411217296 1
0.161235022006475 1
-0.0753869090432302 1
0.035852579696732 1
0.149462087141507 1
-0.0493310303348444 1
0.038231804020789 1
0.305597378588501 1
0.1970363203677 1
-0.179702909399665 1
-0.501722729536072 0
-0.282862361522453 1
0.256869700777343 1
0.00919441705842168 1
0.00454577542567408 1
0.09241444544302 1
-0.053710453190948 1
0.274318063423319 1
0.143946373459679 1
0.201601175208351 1
-0.208293590513849 1
-0.211958264425972 1
0.182233581946491 1
0.104658444423264 1
-0.350532473263114 1
0.082458981276666 1
-0.175825449035488 1
-0.204631749778177 1
-0.133430139026078 1
0.276463745744069 1
-0.089233354000673 1
0.125617302627851 1
-0.353880717880578 1
-0.124486043143122 1
0.561995221140944 1
0.0114459713256706 1
-0.0497444588980322 1
0.22193995389293 1
0.543710700074146 0
0.141463103534685 1
-0.204803863009708 1
-0.364005386316349 1
0.120036473789583 1
-0.234672863831691 1
-0.239531142992081 1
0.15160777176628 1
-0.0516202839829038 1
-0.0158478125471889 1
0.401157583738402 1
-0.0775747259508204 1
0.265581706708376 1
0.254250203964133 1
-0.0790406367935709 1
-0.276731834915189 1
-0.0426524490302941 1
0.28178480616479 1
-0.191279525791045 1
0.290849451318496 1
-0.264173426259979 1
-0.136149606726431 1
-0.0451419075043456 1
-0.0891560315930513 1
0.182334242183321 1
-0.191787420069018 1
0.0725080506778804 1
-0.267743925455599 1
-0.236754629539119 1
-0.251357301740204 1
-0.478787687169642 0
-0.0712791800208464 1
-0.101625410012254 1
-0.0949595646312245 1
0.310976456190543 1
0.165290346887393 1
-0.412756116410125 0
0.370381684027992 1
0.0502217144105543 1
-0.00177062203632721 1
0.027576784435017 1
0.16268750678574 1
-0.216945284580373 1
0.0643006899349662 1
0.0907385888333299 1
0.189252347499303 1
0.118940627081645 1
-0.23090108114784 1
-0.0219411685803459 1
0.0300978706728386 1
-0.12343892584734 1
0.388095218088103 1
0.105203516383954 1
-0.561419751022111 0
-0.106964747181535 1
0.103396507170366 1
-0.152355922028445 1
0.10758829349468 1
0.182692785164937 1
0.081590393182935 1
-0.185167201380298 1
-0.175042013372046 1
0.271934799598822 1
-0.060225235324868 1
-0.148163400078468 1
0.0233016042976896 1
-0.14861816619595 1
0.310998021836709 1
-0.127186398047415 1
-0.170327549338024 1
0.0485447988987971 1
-0.00477038974709959 1
-0.178922349106726 1
0.113054159316833 1
-0.0397030103161216 1
0.0466053266877174 1
-0.386807679349838 1
-0.47639072336077 1
0.332145076158183 1
-0.10093617537704 1
0.0661630473792885 1
-0.139691677551368 1
-0.00712628482949462 1
0.217056800218471 1
-0.241438302234871 1
0.201569721275231 1
-0.0711910070046007 1
-0.0702367064408324 1
0.204966515782562 1
0.141566859539688 1
0.0995268415144902 1
-0.179337431717054 1
-0.212971673609054 1
0.215003805065595 1
0.0493323075150939 1
0.150925006076044 1
-0.034861876840944 1
0.114794903612918 1
-0.24876748994289 1
-0.0454534799767031 1
0.0195248521031188 1
-0.108370681905417 1
0.0555005537245482 1
0.0151624481998676 1
0.0301030962451041 1
0.16188477496373 1
-0.184330111245456 1
0.176894698809758 1
-0.125768494537183 1
-0.0820235984214379 1
-0.24073087214557 1
0.112200261238742 1
-0.32941479021298 1
0.152723875790191 1
-0.212755570223756 1
0.0581785582352639 1
0.232062352049142 1
0.237371670390809 1
-0.370460858122893 0
-0.464649662576421 1
0.178043627884208 1
0.141597792692885 1
0.185306973883985 1
0.114348711329059 1
-0.0598532977509619 1
-0.163563929747068 1
-0.263571333020293 1
0.262874884170977 1
0.243474725138989 1
-0.00222478408656829 1
-0.396186163693179 1
-0.182714120159665 1
0.276322200633918 1
0.0852222417918968 1
0.346052003247167 1
0.161107552526601 1
0.0561142579445665 1
-0.112208027357206 1
0.0407878470177461 1
0.256038597246005 1
0.129914495214758 1
0.0730021187357334 1
-0.299974503315494 1
-0.00335882097429593 1
-0.545149484755852 0
-0.191734624583097 1
-0.324505761456058 1
0.409909189476174 0
0.022447437473281 1
0.0930196449730101 1
-0.047778492024175 1
0.127018746204568 1
0.0451524961980978 1
0.214676607775038 1
-0.0898577074580465 1
0.140753152796548 1
-0.312701133645585 1
-0.112811033113643 1
0.010956777710756 1
0.0926530212585719 1
0.512265920290596 0
-0.167646605979717 1
0.0585670630676603 1
0.232542434392068 1
-0.138547518510138 1
-0.0225342429285104 1
-0.00753051238903482 1
-0.0166167014145567 1
0.0344576657709059 1
0.110661068217763 1
-0.0462241660206408 1
-0.0472786624706013 1
-0.351454257690406 1
-0.0659644904126421 1
-0.122991715450683 1
0.246792970736377 1
0.205815851440131 1
-0.12046849431061 1
0.0868975969308223 1
-0.169309418722973 1
0.130706420697286 1
-0.0681683562261342 1
-0.232212996228514 1
-0.124594760124914 1
0.126122016404643 1
-0.232684333751183 1
-0.354810578483558 1
0.269780782566437 1
0.0730622658302444 1
-0.039020898570939 1
-0.0775293461848178 1
0.242062006806095 1
0.296017465911377 1
0.381845219263288 1
0.318925428067668 1
-0.196698928105297 1
-0.122194614494083 1
0.0237507584599034 1
0.185877777934246 1
-0.0239947627358942 1
0.189293574217283 1
-0.231812181913433 1
0.13865664219585 1
0.243555057513477 1
-0.179150562846156 1
-0.384148244389841 0
0.13704522766062 1
-0.27468078946089 1
-0.109069265793726 1
-0.150375104799448 1
0.21288112396434 1
-0.392608378593299 1
-0.081655170497955 1
0.063933470689225 1
-0.459948039903946 1
-0.139399688624062 1
0.0641403199894879 1
-0.0495058982731557 1
0.128963916690667 1
-0.147590677091626 1
0.0615539375959896 1
0.198203448090177 1
0.142255834217125 1
-0.168141828269956 1
0.0855473533487307 1
0.00314637647657644 1
-0.470041010430438 0
0.29838603388528 1
-0.0160689512000472 1
-0.178509696056101 1
-0.294554401392646 1
0.193089707804238 1
-0.0862583901700527 1
-0.170307929370121 1
0.266716542663973 1
0.507395006745124 0
-0.260535473993599 1
-0.208116908770018 1
0.0470608646927386 1
-0.0396134189317834 1
0.151409042798906 1
-0.083177238699187 1
0.339351063642699 1
-0.0402112671023414 1
-0.0161084419103299 1
0.537523171798994 1
0.184380294954858 1
-0.303646631243666 1
0.159453606757874 1
-0.183384414707692 1
0.0585877033426052 1
-0.289394988454799 1
-0.0174315925749841 1
-0.259451213667371 1
-0.0922180582338316 1
0.198296380863189 1
0.00524200699583406 1
0.163277949802762 1
-0.190995160385945 1
0.371632824056522 0
-0.0799438672968969 1
0.00559851107823137 1
0.122528670225126 1
-0.0853419181341328 1
-0.262667415437775 1
-0.0259307745851682 1
-0.0201917696413491 1
0.327520807653163 0
0.077202242950981 1
0.442127117571805 0
-0.47364957849114 1
-0.122293499729605 1
0.0105332077659943 1
0.190409986789981 1
0.15231572525773 1
-0.347046256243191 1
0.061389152573526 1
-0.107940869994312 1
0.140053743260635 1
0.145547022775519 1
-0.146667059109147 1
-0.182393453686276 1
0.0377499551581495 1
-0.152627756904411 1
0.122450367950857 1
-0.121529157785249 1
0.295702228360812 0
0.39259483990885 0
0.124127619715437 1
0.152953632965713 1
0.227809562559633 1
-0.135408433073104 1
0.323244014702204 1
0.10822117149581 1
-0.194432700778153 1
-0.127597960580128 1
0.363353537376153 1
0.179457174031167 1
-0.00732535610605061 1
-0.098169953532096 1
0.288383644936799 1
-0.343087917618367 1
-0.120812346075423 1
-0.173974114764612 1
0.106510709871049 1
-0.180697498308191 1
-0.0970819835750746 1
-0.0658607815468467 1
-0.279018703283458 1
-0.034588959088287 1
-0.0311277090958349 1
-0.00495946351115753 1
0.00883579952086923 1
0.167200331497331 1
0.1121465576916 1
0.229968824226564 1
-0.243420874356915 1
0.149805235640669 1
-0.0806230250987589 1
0.00623929836633266 1
-0.301114004232925 1
0.000796136811567982 1
-0.145460878943678 1
0.0826186803569271 1
0.0927032830474952 1
-0.0127837352899791 1
-0.469486893148677 0
-0.234153225616245 1
-0.0427858921504793 1
-0.0840562020592107 1
-0.168206984449368 1
-0.0897667558173548 1
-0.0185802013060696 1
-0.190432554538237 1
0.502775208362436 1
-0.564752621349147 1
0.132271580440545 1
-0.138359064400834 1
0.356088128857471 1
0.0894596189305854 1
-0.0382169377611711 1
-0.300504187827392 1
-0.0524942289940303 1
0.0415245144202209 1
-0.157500609753582 1
-0.176579349095669 1
-0.108747140717762 1
0.208872148766614 1
0.435718118563922 1
-0.169160570334052 1
0.291049042610053 1
0.416739342579384 0
0.0785479156632259 1
-0.0182043823310824 1
-0.00158148125097053 1
0.322266277311814 1
0.0227239274601955 1
0.0904929734455274 1
-0.14253081329759 1
0.0600521909597221 1
0.425145534451095 0
-0.0560583488669942 1
-0.27203225583598 1
-0.0910419840045688 1
0.303052027690348 1
-0.356449706056357 1
-0.0757370961351754 1
-0.129844061607809 1
-0.394776231030348 1
-0.0773411226142332 1
0.24696359070653 1
0.266375643129252 1
0.284449766099307 1
-0.246343984904451 1
0.180780565643791 1
-0.0238886116215611 1
-0.0602700271038385 1
0.118632775374332 1
0.193410815835093 1
0.0509152174122158 1
0.052648656003266 1
0.169907310678879 1
0.110872097349672 1
-0.311410397326867 1
-0.0331255550945806 1
0.271396759499407 1
-0.368329412839159 1
-0.281475419429047 1
-0.457080531286619 0
-0.16477309899443 1
-0.173383263602756 1
-0.00545596708510926 1
0.226401879588891 1
0.0963658325886071 1
0.140022347212853 1
0.046967568892079 1
-0.116038994788443 1
0.140863813161692 1
0.143505143893826 1
-0.708780314795619 0
-0.201773031660785 1
-0.248625779399041 1
0.0159027135978743 1
-0.0251779707202518 1
-0.0187028744270936 1
-0.148825148018757 1
0.0777553464212857 1
0.018721428080868 1
-0.0297623600281528 1
-0.522694900419397 0
-0.0108250947945474 1
-0.179278213463757 1
-0.161601605633836 1
0.00486821213028205 1
0.06471745021824 1
-0.0354334643632722 1
-0.438934369808756 1
-0.222829412389715 1
-0.126316547856581 1
-0.108604339236006 1
-0.214002944437955 1
-0.0934033491253079 1
-0.220553220520606 1
0.400398666151702 1
0.174742488330537 1
-0.0565108231609472 1
0.067041177167635 1
0.0502860766692438 1
-0.112979219646456 1
0.187367955667003 1
0.185700875521651 1
0.284936665224986 1
0.191743459239834 1
0.0160368191584254 1
0.0922236953280824 1
0.250059416998282 1
-0.0567583470556986 1
0.0231445398652687 1
-0.163561628348541 1
0.648719022641961 0
0.00227495542442721 1
0.241317809612004 1
-0.200347317082067 1
0.119787597621518 1
0.113752268996782 1
-0.196517516568371 1
-0.180029271215363 1
0.110794846090378 1
0.288964294878373 1
-0.4538717925815 0
-0.115459085040718 1
0.0158484069281102 1
-0.0482939627419148 1
-0.208879094956653 1
0.0309906368227179 1
-0.0558703176032562 1
0.532406389340725 0
-0.0387230539009296 1
0.309381774552736 1
0.280475812271118 1
0.131705350569033 1
-0.130434989271518 1
0.00115558122284075 1
0.217679716834315 1
-0.0967124837254697 1
0.231874566467103 1
0.0219492533525243 1
0.454613597316426 1
0.244325639051148 1
0.0844265252579781 1
-0.314247510642873 1
-0.172979750985119 1
-0.227013473993839 1
-0.292989108550323 1
0.082315833308219 1
-0.0247379914466235 1
-0.15270430223295 1
-0.035846477853691 1
-0.151783230808686 1
0.0477025362847991 1
0.173432975268788 1
-0.28597523787041 1
0.133389835642279 1
0.0224984931941061 1
-0.293518291038261 1
-0.203331420968161 1
-0.171943724445336 1
-0.07350082715603 1
-0.315709718243013 1
-0.158630805348968 1
-0.0912735415984452 1
-0.175499611721407 1
-0.0994976410647333 1
-0.129339437691625 1
-0.108435766180449 1
0.216206991688294 1
0.328380390898183 1
0.0644200166916599 1
-0.370162486383758 1
-0.0961892695157506 1
0.450017807694049 0
-0.0816446990122017 1
-0.266023519276226 1
-0.233556149089874 1
-0.0811597163049087 1
0.0192588404981027 1
-0.0165737419613267 1
-0.681976091910726 0
-0.128785144113466 1
-0.192030977246511 1
0.278263801734599 1
-0.288246273044102 1
-0.357893544071827 1
-0.192964257753132 1
0.153138136386429 1
0.0862457864013467 1
0.129641208059492 1
0.0308654856132162 1
-0.220278049635395 1
-0.0716330195512614 1
0.0660226975004792 1
-0.0269298740961647 1
-0.0898203179960222 1
-0.144941000437922 1
-0.00992661268097918 1
-0.410137376584801 1
-0.076034736238298 1
-0.167379108397108 1
0.219382933996019 1
-0.366740851259123 1
-0.00166841846100185 1
0.421416757723616 1
-0.157822116390868 1
-0.113737654424774 1
0.137398728909267 1
-0.356521659819835 1
-0.228317487108397 1
0.285123851764632 1
0.112251610309978 1
-0.0785018953355544 1
0.0505361916498974 1
0.283067733414112 1
0.26275161649309 1
0.411477722404556 1
-0.0290357388623394 1
0.20536085577114 1
-0.0365597274859548 1
-0.042117097251145 1
0.105029196457907 1
0.315717313823879 1
0.182055185879316 1
0.0787575840002485 1
-0.195931617069981 1
0.208970105583874 1
-0.405737309235422 1
0.100949185331733 1
0.254360289057796 1
-0.0549452503092007 1
0.118070040248179 1
0.131303306867538 1
0.0146520683365716 1
0.132419445473575 1
0.11349861533931 1
0.151554038049415 1
0.456778919711166 0
0.324917123675828 1
0.00526724536756298 1
0.104899612199324 1
-0.233537930486972 1
0.230083659781727 1
0.0491793199158505 1
0.235648038921384 1
-0.165033310191049 1
-0.242725235901505 1
-0.0731286405114776 1
0.0407293875905553 1
-0.000993907302992397 1
0.0772411173448559 1
0.0412459860765958 1
0.0407117458099119 1
-0.0191048752143007 1
-0.167448456878734 1
0.321749366824609 1
-0.271595389728343 1
-0.0167206751466991 1
0.0264649602596305 1
0.338949554361311 1
0.429387206626561 0
0.130214335192958 1
0.293208581387211 1
-0.0225029605536533 1
-0.00856121814449959 1
0.009053997682516 1
0.127460981994078 1
0.130338491177505 1
0.0169870520018809 1
0.0451093716093488 1
-0.0221716387759255 1
-0.111963968661688 1
0.142433116859564 1
0.104920002648617 1
-0.133706743506461 1
-0.126136257188012 1
0.168718749611161 1
-0.189231332731658 1
-0.068432754866355 1
0.211490257397417 1
0.346648631769715 1
0.229695096656549 1
0.120703171381667 1
0.0977962652809411 1
0.132165940550526 1
-0.0752086611459372 1
-0.223176548259487 1
-0.0477088791613177 1
0.28250933046304 1
-0.28201913353744 1
-0.176991004753399 1
0.0459013455870748 1
0.0551039692442863 1
0.383041193522694 0
0.146049214500926 1
-0.452367868210336 0
0.0248922130047922 1
0.222638396039697 1
0.177911269922849 1
-0.199605313789301 1
0.12697297061733 1
0.127628537714882 1
0.232047505181806 1
-0.0750751687810207 1
0.478901382480705 0
-0.177046578439252 1
0.127215896608327 1
0.124336739507594 1
0.256253185755948 1
0.0852383284291835 1
-0.247469796867315 1
0.0632391696273637 1
-0.126266366786764 1
-0.0396444337607445 1
0.212049575872438 1
-0.0553374962642438 1
-0.11636532550683 1
0.260730744885018 1
-0.279363599057746 1
-0.197252699644206 1
0.0626525729382525 1
0.048975615637802 1
0.213260974187206 1
-0.104698349519206 1
0.229937713906478 1
0.0623766617988407 1
0.631801796084504 0
0.110624720895134 1
0.24719359792647 1
0.241268074957365 1
-0.360680365291975 0
-0.451439043232676 0
-0.017776298323297 1
-0.326970029558566 1
0.0588973413075983 1
0.331976544634337 1
-0.1659100627945 1
-0.249954934742783 1
0.0249387883008033 1
0.176017125127345 1
-0.163790097948889 1
-0.138658156630676 1
-0.16680826424774 1
-0.319593408816459 1
-0.182004688955097 1
0.0542429367228822 1
-0.0253634343114862 1
0.034350913364322 1
-0.00536058425490304 1
-0.291860526632043 1
-0.382647139074795 1
-0.297325690686271 1
-0.304806214826919 0
-0.185304033901672 1
0.0918145511420335 1
0.0102883236335904 1
0.223520688873088 1
-0.475792372248136 1
0.0863702215803011 1
-0.246816662547923 1
-0.490746938930524 0
-0.252108133464816 1
-0.117179187024319 1
0.229711224799101 1
-0.520967308483017 0
0.0435668380924134 1
0.481862169049634 0
-0.0135360298278617 1
-0.136931449085887 1
0.339688520990114 1
-0.080250406883758 1
0.131713074465249 1
-0.386720150389266 0
0.226983512385119 1
-0.175336075820866 1
0.289399595188572 1
0.273939177888797 1
0.298765419031911 1
-0.124200194327467 1
-0.153837570835652 1
0.00955058433378539 1
0.201352612356855 1
-0.070981049877176 1
-0.0655071131857713 1
-0.219169449725404 1
-0.317911436389613 1
-0.222116437778202 1
-0.0698704632407798 1
-0.113331745652766 1
-0.201804862412819 1
0.236984836714861 1
0.20997408917981 1
-0.542414783111008 0
-0.132436138883121 1
-0.16895015348627 1
0.247897654871636 1
-0.0496965914877443 1
0.132392889296792 1
-0.143956114921579 1
0.240048809393242 1
-0.189213868653672 1
0.204635694956717 1
-0.152481193365895 1
-0.156688640029316 1
0.107302881876584 1
0.0784955345278902 1
-0.0946289685502977 1
-0.0726137677035294 1
0.0127239152101887 1
-0.0138906901247976 1
-0.425116335277324 0
0.11410925625274 1
-0.0922159500151665 1
-0.0139403945062283 1
-0.00993406275762166 1
-0.0802273522274488 1
-0.17385965694218 1
0.311467482737431 1
0.029289448248371 1
0.0579862380987473 1
0.307927996290906 0
-0.160983187812432 1
-0.286347535500452 1
-0.0721392742728792 1
0.253736152166531 1
-0.180101159840378 1
0.218469726237365 1
0.30393021850736 1
-0.162393241526498 1
-0.153074436944596 1
-0.190916761365531 1
0.0397591056238574 1
-0.235123511223305 1
0.459377242338984 1
-0.327511880337472 0
-0.23416506039693 1
-0.231586089277379 1
0.18653421955751 1
-0.32526579960695 1
-0.152744860080512 1
0.172819664407927 1
-0.197716155988256 1
-0.241979408872556 1
0.212628174819836 1
-0.22800428494598 1
-0.143329959301161 1
-0.382105814343681 0
0.351525849634011 1
0.143626782451569 1
-0.0351450903325653 1
0.108951151871621 1
0.579497800340405 0
0.370108940783583 1
0.139229959508146 1
-0.0291933246524391 1
-0.239607917693913 1
-0.0957153137497842 1
-0.0108799476270616 1
-0.324511664775586 1
0.051935211446029 1
0.129128174908776 1
0.215281529695605 1
-0.0591351622447478 1
-0.0376321327350405 1
0.0624755364922636 1
0.21418664617422 1
-0.122629579328159 1
-0.262021756323082 1
-0.136845428681946 1
-0.196826781392383 1
-0.46054434464255 1
-0.10356242087214 1
-0.0876722972139247 1
-0.137833743673032 1
-0.028737526057481 1
-0.231691488746334 1
0.03429946687802 1
0.144312471183099 1
0.48545484076474 0
0.259079921701151 1
0.155798173299696 1
0.140670005176229 1
0.0313655291828545 1
0.109220503858897 1
0.143708071961 1
0.480460702682266 1
0.418758289021529 1
0.0148410020942012 1
-0.236879546949084 1
-0.494898505728017 0
0.445654081954837 0
0.34067180056334 1
0.152476776579485 1
-0.0332866635555075 1
0.191205882852566 1
0.251342250948567 1
-0.0421359368700312 1
0.39754812680154 0
-0.0129992977620582 1
-0.0815829738111536 1
-0.124319952691895 1
-0.476305080529734 1
-0.167411724821447 1
-0.156078844746145 1
-0.309800246406977 1
0.0119168187798142 1
0.150294850324276 1
0.195153038482259 1
-0.226378741477284 1
0.433236788238642 0
0.122633942197968 1
-0.328133234965578 1
0.185102819787959 1
0.328831500379016 0
-0.227991726446799 1
0.293517404672901 1
-0.456114156089362 0
0.149686580613836 1
0.13417290042942 1
-0.240159812005045 1
-0.0357020358347176 1
-0.0204569908028133 1
-0.0012418683460263 1
0.11446750105595 1
0.406968523661226 1
-0.114385906566188 1
0.322780901901734 1
-0.219826888654298 1
0.0392173593909238 1
-0.12097217158744 1
-0.0367820503313522 1
0.125114533101637 1
-0.14412614951624 1
0.334058803678853 1
0.0589272792303194 1
0.186824410948593 1
0.0900737422021165 1
-0.100866572050301 1
-0.0601014041009338 1
-0.241591723242849 1
-0.0228614460045063 1
-0.0406835564076359 1
0.092481831869595 1
0.131293340998763 1
-0.265540237426013 1
-0.0284293348870515 1
0.101365381315461 1
0.240711412208859 1
-0.132125535513173 1
0.392696991786459 0
0.127022308688271 1
-0.37497125767841 1
0.203398766068099 1
-0.100318381862017 1
0.132571764122749 1
-0.143688082062058 1
0.325636021281422 1
0.384726804448701 1
-0.0229482523215357 1
0.139111279365527 1
0.0847044526382094 1
-0.0772604724476753 1
-0.142933562722199 1
-0.183905596319217 1
-0.0568641484219266 1
-0.468051497047604 0
0.218158836712775 1
0.138819390066321 1
0.158266363802907 1
-0.224721130678245 1
-0.0783229655328836 1
0.0653332133305567 1
0.137317062329791 1
0.0921437363474369 1
0.184449763528481 1
0.10319527472498 1
0.181130643197954 1
-0.0248704266706763 1
0.233300608513869 1
-0.0780709062321438 1
-0.114458205779324 1
-0.0517141748534401 1
0.232994904297498 1
0.162016518569335 1
-0.289198884729826 1
-0.0665481904872681 1
-0.0514998499406928 1
-0.152063229242079 1
-0.101474222536628 1
0.0207244671126172 1
-0.316042034812108 1
0.330857404099968 1
0.0607301212003407 1
-0.388453709233518 0
-0.17563364242516 1
-0.499229774218724 0
-0.25439541667513 1
0.0765636056135628 1
0.188989369160178 1
0.235830371126384 1
0.118630340454037 1
-0.0417063249046866 1
0.0300257852829576 1
0.487896361178521 0
0.214925534734571 1
-0.459905844165842 1
0.0635092617147289 1
0.0658938509624575 1
-0.0515157658268026 1
-0.133419318209297 1
-0.349758920724633 0
0.141344329769098 1
0.204052657522825 1
-0.123367502213301 1
-0.142141627766294 1
0.0549750907871305 1
-0.149523229338412 1
-0.591824985936411 0
0.0792921352712769 1
-0.0169206259619905 1
-0.18025000672494 1
-0.0698611190060386 1
0.16542196705365 1
-0.212653399578627 1
-0.220654385519386 1
-0.259314443922705 1
0.215474717947556 1
-0.295862939952503 1
-0.200011147416053 1
-0.141537941354743 1
-0.187310539936314 1
0.230043690221685 1
0.0431146697333615 1
0.19925707609344 1
0.303550177656703 1
-0.54498241282395 0
-0.153907066590175 1
-0.0191651388462816 1
-0.0130135255160805 1
0.0643614633904973 1
-0.213904594000781 1
-0.105032928661334 1
-0.192600023992853 1
0.141230390927604 1
0.431060496426396 1
0.0423701481293222 1
-0.0523325438092256 1
-0.40152380895938 1
-0.0131055569390718 1
0.156039561356587 1
-0.0282545348232078 1
0.0227504344557867 1
0.0579175206118503 1
0.0254469407161413 1
-0.246611583825264 1
0.131708186283594 1
0.111262594525776 1
0.0453710846703565 1
-0.373611516606066 1
0.228273348240499 1
0.107970503091107 1
0.0830106189693484 1
-0.462787905171775 0
-0.106599249040432 1
-0.118078053398289 1
0.320628484105484 1
0.195246827617592 1
-0.0236068930066263 1
0.124441128735683 1
-0.460390771820256 0
-0.450089628558981 1
-0.164716285156721 1
0.239211945018196 1
-0.159756488171141 1
0.15580033214691 1
-0.235015669409755 1
0.0893797226297381 1
0.00447213835229786 1
-0.0508851495591822 1
-0.280237901491819 1
-0.511765277558681 0
-0.112755358931251 1
-0.118838651220394 1
-0.138275432485099 1
0.215820804831228 1
-0.179718228329582 1
-0.199646526330531 1
-0.156691322063746 1
-0.153993753952927 1
-0.251904185804707 1
0.0476811301013094 1
0.06194056969445 1
0.250329794448653 1
0.0568662961303631 1
0.209523597579098 1
0.183706132464604 1
0.170724757460377 1
-0.209800693583318 1
0.343183266812046 0
0.0464282828926518 1
0.447733086449765 1
-0.111456114551792 1
0.163623271853486 1
-0.193328535833066 1
-0.0781680188894778 1
0.227403512991853 1
0.148150544777307 1
-0.331955060201486 1
-0.145842293134211 1
0.05773741002904 1
-0.143943470501233 1
-0.0947786085464398 1
-0.227078383617018 1
0.238833055177437 1
0.538120973392934 0
0.518340581315942 0
-0.113059922788955 1
0.37557421263159 1
0.0602427733136135 1
-0.343177946500536 0
0.132357351242467 1
0.00149035974596554 1
0.119586429273237 1
-0.283289530999786 1
-0.0202639598740164 1
-0.196762601488459 1
-0.0892225560445511 1
-0.087535044867921 1
-0.0570366943593058 1
0.0956489957228007 1
-0.0879904544510214 1
-0.0823265105965299 1
-0.170196222220343 1
0.439418956812781 1
-0.0814749326805267 1
0.247313618257221 1
-0.117494195391143 1
0.100874009465633 1
0.257146645335015 1
0.116034635170873 1
-0.00425357546089202 1
-0.206221681519785 1
0.192456060226654 1
0.173415009715967 1
-0.211069103805426 1
0.000460953210173552 1
-0.306540461638887 1
-0.120343481852714 1
0.0531188675701341 1
0.242777991794607 1
0.410171934209728 0
0.0481605378918681 1
0.168768490915483 1
-0.00959985127865767 1
-0.0214922399404016 1
0.169215351617109 1
0.272209262586937 1
-0.647866134977004 0
-0.368568367465153 0
-0.00230759682994559 1
0.194530806856442 1
-0.840534654675518 0
0.152695796011418 1
0.272508055051554 1
0.163947647257887 1
-0.355827345754952 0
0.134416359126826 1
-0.0124062559316539 1
0.0216412851677196 1
-0.247033560998387 1
-0.0918974644257289 1
-0.266281306702854 1
-0.175558771527504 1
0.0149195778985091 1
-0.0555285942524004 1
-0.470575482516246 0
-0.0126202857998483 1
0.0470522853918652 1
0.0791999439019407 1
-0.367796177048614 0
-0.0617201858356634 1
0.0421523682226272 1
-0.14654789967808 1
-0.0719656883496373 1
0.239286895372378 1
-0.482851237995347 0
0.0656773722468452 1
0.282318090847993 1
0.00333084550275821 1
0.139852746731385 1
0.195412605522771 1
0.0423331123812023 1
0.07653959053706 1
0.175322437289559 1
0.0562223990780299 1
0.0384884686769716 1
-0.199094063309654 1
0.108704923137141 1
0.143301095068666 1
0.225312725239499 1
0.0502531940710796 1
0.419651277307888 0
0.163171407988655 1
0.238347914796139 1
-0.356258771518743 0
0.0532514094280416 1
0.0339916119628024 1
-0.346496426797601 1
-0.530185300518329 0
-0.051757099926073 1
0.433662669730098 0
-0.0302041438392398 1
-0.287705257827049 1
0.257527533032776 1
0.1324945309046 1
-0.00519936134855282 1
-0.672815152837411 0
0.0885228281417343 1
-0.170114777752838 1
0.187822002951451 1
0.0192768306085634 1
-0.427623352912698 0
0.0887961704751745 1
0.0682540773955072 1
0.412434647208684 0
0.207045059843844 1
-0.262732914266964 1
-0.160408316941376 1
-0.373655624241478 0
-0.116699731687006 1
0.0435164393470739 1
-0.0164225210132089 1
0.130832074020476 1
0.226616135037475 1
-0.0130992844242557 1
0.263687846174979 1
-0.060924396704569 1
0.102291015891961 1
0.0492909603566837 1
0.153159524115589 1
0.242626902333671 1
0.273300970712579 1
0.117640314443603 1
-0.235445129882568 1
0.522824411059135 0
-0.14809082064176 1
0.153305350285926 1
-0.458740572387027 1
0.12669563310432 1
0.20610615141485 1
-0.179960571107387 1
0.0979374451324667 1
0.184703313238693 1
-0.127134015376126 1
-0.151268355589046 1
0.146007041334824 1
-0.225260269037894 1
0.0634549866235353 1
-0.301749463825912 1
0.337451470722041 1
0.0613176738342642 1
-0.187543461010837 1
0.299672794606978 1
-0.0652548900327923 1
-0.155205430218745 1
-0.311968170992094 1
-0.122840815126294 1
-0.0856539802880461 1
-0.117642157480738 1
0.346486973670869 1
-0.0297986788848588 1
0.0268493180017766 1
0.17033575709966 1
-0.0309037464744977 1
-0.18885543976398 1
0.173795977618139 1
0.18043979814813 1
-0.0454560100084561 1
0.0171406453802531 1
-0.0634721570383371 1
-0.133762763416754 1
0.0483985466869525 1
-0.244329865782043 1
0.346778500755166 1
0.146267299962691 1
0.0317477603629094 1
0.132319194242469 1
0.380309238323054 1
0.173192519104074 1
0.0123320056145997 1
-0.278236231570273 1
-0.013024652914565 1
0.15448931606533 1
0.0191221167218107 1
-0.224964422666686 1
-0.114778048936425 1
0.110499718363473 1
-0.106385979372097 1
0.123875369464791 1
-0.173712856076795 1
0.767071321043326 0
0.0760984605127853 1
0.150415201437626 1
0.277543457369265 1
0.438833708859647 1
0.0958219383005124 1
0.0624928063602391 1
0.123920095673618 1
-0.185181699926824 1
-0.178814493281175 1
0.37979931712789 1
0.395323157400771 1
0.315437869017465 1
0.0525270734164818 1
-0.0559294823869065 1
0.22446852465076 1
0.325814133327818 1
0.221041312661389 1
0.0701864562205047 1
-0.525966086029727 0
0.258770240531752 1
0.0956133235660026 1
-0.0624670899609616 1
-0.388329551857533 0
-0.255468700311435 1
-0.133758426628916 1
-0.167066175678653 1
0.0510106292087343 1
0.159573247588282 1
-0.0134657857718109 1
-0.362411614145406 1
0.0959112885091052 1
-0.0777852370709304 1
-0.187821288976556 1
-0.105651593353335 1
0.232129334796411 1
-0.148885428116208 1
0.03932897470823 1
-0.0497560761941235 1
0.0486394881402606 1
-0.0635241027440361 1
0.028402274689037 1
0.297039159191206 1
-0.061902630385536 1
-0.0438078709096837 1
0.523647365070268 0
-0.0186125829784302 1
0.00681450015690611 1
-0.158324769734168 1
0.0659577179517871 1
0.241935527744217 1
0.258141568309709 1
0.0720171722363496 1
0.243623906641262 1
-0.101227675720236 1
-0.168242747815791 1
-0.0113161306750937 1
0.33620377069284 1
-0.0483192640598722 1
0.313055648396675 1
-0.236489064884253 1
-0.425638320529179 1
0.304308542630963 1
0.120626292943652 1
-0.279691331347952 1
0.0504888258469744 1
-0.310029601513332 1
-0.0611029568064436 1
0.29915952553817 1
-0.0402292979803671 1
-0.117079268675642 1
0.0597289762096915 1
-0.10446569712822 1
0.446189191342771 0
-0.142012070157654 1
0.0119666058805635 1
-0.222556335602929 1
-0.0763374489344113 1
0.0558094414703849 1
0.284902757941112 1
-0.196496077166852 1
0.0121690381883309 1
0.00946812834694542 1
0.151593551997952 1
0.427345059716278 0
-0.0332737509296529 1
0.1061279746263 1
0.204133306296231 1
0.13672961508206 1
0.131411649359089 1
0.0570062040328412 1
0.0954979466999702 1
0.196532683973117 1
-0.266382579154033 1
-0.188128998054989 1
0.441706665796291 0
-0.268337793823225 1
-0.248818727581581 1
0.0195375319842762 1
-0.245320242916502 1
0.138852374391504 1
0.249433339178386 1
0.196844505598309 1
0.0795125459605502 1
0.0321870021751368 1
-0.476214858073167 0
0.443535095963214 1
0.024086355755976 1
0.0239375767974793 1
0.0161637877855814 1
0.22821029771986 1
0.0634226971494026 1
0.140164299032815 1
0.281980694524138 1
0.100574569259734 1
-0.188674328292457 1
-0.0635363639249393 1
0.0751751179705192 1
0.0830230109667525 1
0.0797322143690393 1
-0.0251362406867265 1
0.116042418723027 1
-0.428299569812206 1
-0.109914547125088 1
0.0869646868148664 1
-0.287790896369926 1
-0.11857654484555 1
0.414022589857813 0
0.119020127473996 1
0.11216794770533 1
-0.0385990236613719 1
0.406935069180632 0
0.222172376621692 1
-0.43395002698002 0
-0.212188466256621 1
-0.0855770359448327 1
-0.0880154599725329 1
-0.149957844866987 1
0.0053945382796452 1
-0.336035247930829 1
0.00632054344477245 1
0.0932413838604517 1
-0.0288246927992538 1
0.0410697889512769 1
0.417719381932307 0
-0.311877826913427 1
0.472510697841088 1
-0.186318546220641 1
0.330721793919534 1
-0.264000003379756 1
-0.0138473178120242 1
-0.239771317391563 1
-0.0888871517205869 1
-0.131658059585816 1
-0.168051983926498 1
-0.221130443008551 1
0.347743653405421 1
0.202967912835396 1
-0.231357162557191 1
0.278139287187321 1
-0.0438728978066303 1
-0.0222733580709723 1
-0.096935804275299 1
-0.0601855426171615 1
-0.217322344691228 1
0.0638584348196361 1
0.429382916672218 1
-0.260212402029613 1
-0.2743567750382 1
-0.182569088263943 1
-0.0979113662584991 1
-0.0491529448349117 1
-0.369577363930557 1
-0.050964520119764 1
0.0635971350038521 1
0.116467161361111 1
0.318373361422445 0
-0.261495716287347 1
-0.128115128985927 1
0.498736795243002 1
-0.134814789066688 1
0.132994841556518 1
-0.419141608241254 0
-0.0619229464471923 1
0.231620847657688 1
0.312172007894826 1
-0.0657765211191775 1
-0.171522276549403 1
-0.148264091911459 1
-0.065464507763582 1
-0.00576780790371154 1
-0.0938649437832192 1
0.22537443436144 1
0.0304194061977737 1
0.0676756852777746 1
0.0816108437242234 1
-0.113387062657079 1
0.0800651052447357 1
0.302898563513854 1
0.0154145280267349 1
-0.220827448875962 1
0.187559992153621 1
-0.166182899582144 1
0.41840093846706 1
-0.393358210862686 0
-0.0221135740404793 1
-0.0100688853826163 1
0.0811979918573479 1
0.529082187901358 0
0.263898036785425 1
0.1270176668984 1
0.128767601832163 1
-0.345378881799582 1
0.182168507526034 1
-0.0944716535501048 1
-0.111506213917489 1
0.209169612245477 1
0.0163919552324065 1
0.0310153698311938 1
0.267755521315662 1
0.0707835574941591 1
-0.185901760956107 1
-0.714373897802771 0
0.340834603704373 1
0.0904627935516503 1
0.3853766451256 0
-0.00763616217739117 1
0.00476410474508018 1
0.113140786702517 1
0.271904633049552 1
0.169590876838901 1
-0.0942287664917668 1
0.100008266231592 1
0.253471957374248 1
0.0337162066331382 1
-0.118354941242279 1
0.0191901772117976 1
-0.108485170930312 1
-0.224984723200964 1
0.00931241121598832 1
0.372224212861824 1
0.124955810531467 1
0.18126171523631 1
0.0597440633938475 1
-0.0501724817534014 1
-0.184791121032366 1
-0.0753974488607435 1
-0.111665320509352 1
0.0790365846495424 1
-0.0491257681776901 1
0.347860442419141 1
0.147001015355154 1
0.19665513065031 1
0.031786615254148 1
-0.0930964282008315 1
-0.171944984341658 1
-0.0682846566884466 1
0.357449759482956 1
-0.193994018482139 1
-0.379912216227471 1
0.083528508124481 1
0.169815895638586 1
-0.244230101129795 1
-0.0401651601389161 1
0.250857221103822 1
0.374644412778501 0
0.03263265255153 1
-0.0683906259327633 1
0.158243327243844 1
-0.257686743926302 1
0.182561974577231 1
0.0440689012202376 1
-0.568566804319649 0
0.0836352813535552 1
-0.244997897040493 1
0.0490671263161929 1
-0.0911020702509793 1
-0.0765989458206901 1
-0.0684229991956259 1
0.0135644967666564 1
0.407961654735955 1
0.0517028893313098 1
-0.234557526073173 1
0.0454272546179472 1
0.220760844251967 1
0.360964009212664 1
-0.0479391916217706 1
0.178137670630137 1
0.011162353503385 1
0.127954913663935 1
0.0462930820354347 1
-0.00325181374515946 1
0.131740278967101 1
0.155617355160994 1
-0.221727056346316 1
0.154312660728042 1
-0.126422929788336 1
0.147105932485596 1
-0.101716751558416 1
0.0929835058021506 1
-0.0606045836444368 1
-0.364189698864335 1
0.220829762567845 1
0.248155535234278 1
0.0319682349545066 1
-0.168216958757927 1
0.0304285929697574 1
0.0644543751187974 1
-0.142524172779884 1
0.0166845177849994 1
0.0930770187897016 1
-0.123345112500831 1
-0.127592990372333 1
-0.196707949738708 1
-0.13680492079272 1
0.0899611623174205 1
-0.293619598459799 1
0.410763725684252 1
0.165226122762177 1
-0.657573210501649 1
-0.132545205911307 1
-0.0359601987712138 1
-0.191231339334553 1
0.0356442907217038 1
-0.0872061294817013 1
0.329295253684592 1
-0.0978564174075395 1
0.12843804743785 1
0.0343840276171747 1
0.0895338441818089 1
0.0591706039318297 1
0.0857775906120234 1
0.213621727463802 1
0.0478155024247098 1
0.238796872194596 1
-0.434231569432868 1
-0.0903155505696496 1
-0.0479553244402571 1
-0.00798825241066974 1
0.382493129503692 0
0.0948743525262889 1
-0.198752406621013 1
-0.044724913405537 1
-0.106174523582473 1
-0.304205624240158 1
0.251401127702104 1
-0.269307264022096 1
0.0848036183258219 1
-0.0852938231446911 1
0.0334272553683146 1
0.0106301511338984 1
-0.0587717154732332 1
-0.108923632726688 1
0.0561146235609883 1
0.0601853505607035 1
0.00858568592959849 1
-0.0646933871487682 1
0.129561171367197 1
-0.178701456328847 1
0.301780675551277 1
-0.0734172712001591 1
0.0750614679831077 1
-0.224258748102388 1
0.109914979786364 1
-0.302036557416945 1
0.103732483053499 1
0.0300694011924101 1
-0.113178257537506 1
0.294433607168992 1
0.166781645784142 1
-0.194197773638126 1
0.171108742447143 1
0.14511770236175 1
0.303539063144868 1
0.30227726344543 1
-0.111040730802648 1
0.282745675959552 1
0.142749545347358 1
0.39307664021685 1
-0.000129036664308427 1
0.0502878530999745 1
0.0962456855675849 1
-0.363066945164038 1
0.216067763496861 1
-0.173428004899335 1
-0.0467655634764871 1
-0.406368924609298 1
-0.0060741550115366 1
-0.1186056167983 1
-0.0345829746887471 1
0.123034639079761 1
-0.216298874495264 1
-0.236349115962851 1
-0.124619987439619 1
-0.192918595690669 1
0.290159177546001 1
0.0144528121934746 1
-0.00198622918402153 1
0.127901318084072 1
-0.205617735645774 1
0.191012415296068 1
-0.697087364075548 0
0.125757516728221 1
0.402063106336158 0
-0.38757997079225 1
0.255355441779822 1
-0.0215401343343464 1
-0.314332709362107 1
-0.149529711608015 1
0.103407637203969 1
0.241599425035494 1
0.00277781941886684 1
0.0906630598099384 1
-0.244637091391102 1
-0.0963748826593224 1
0.0305901696573369 1
-0.176420530729525 1
0.0118291397609169 1
0.198082702814864 1
0.0993551203542641 1
-0.510221349399333 1
0.403507195508036 0
-0.0771956335591509 1
-0.281093640727396 1
0.0760392022875061 1
0.137742408599561 1
0.07189664797218 1
0.114432883798696 1
0.137134532732637 1
-0.057828450628813 1
-0.156772003775968 1
0.0300374391620483 1
-0.171148633252788 1
0.209075758872716 1
-0.101611485502283 1
-0.11951492790675 1
0.273592152070393 1
0.174380578268877 1
-0.0493178101883924 1
0.0909081215003044 1
-0.477414659134501 0
0.271911811495976 1
-0.120724394618081 1
-0.0358043234509013 1
-0.0108477935687703 1
-0.355822830013489 0
-0.0551991183037775 1
0.0705085138364473 1
-0.0245056543921874 1
-0.106588653473794 1
-0.191369527182997 1
-0.319798706119615 0
-0.152676975995285 1
0.0134159394589105 1
0.118485174926783 1
-0.0112268194405957 1
0.00631154144512417 1
0.0006458528845769 1
0.131093285323316 1
-0.36230373857348 0
0.95995166993948 0
0.0759343194956736 1
0.33542326570745 1
-0.0377352797967647 1
-0.0572802576836429 1
-0.00207245649149986 1
-0.115814162104421 1
0.135213731827205 1
0.176263894050877 1
-0.377182860237925 1
0.133475392533514 1
0.232309469377328 1
0.348512414666045 1
-0.368231760584558 1
-0.537548102264415 0
-0.0560156243229857 1
-0.579239970933852 0
0.227585457488308 1
-0.481538444356099 0
0.270321208319067 1
-0.0643177357858016 1
-0.00577030169478428 1
-0.0757915696583657 1
-0.230914744868653 1
0.198720939483206 1
0.228212177506139 1
-0.506344342157128 0
0.446493952991907 0
-0.277060124843816 1
0.230537110781332 1
0.3593191813175 1
0.109704400358965 1
-0.123402908546871 1
0.450818992059428 1
0.257105002750214 1
-0.163413341060049 1
-0.0848078387907984 1
-0.145904273344304 1
0.383889718295068 1
-6.46085707976252e-05 1
-0.114979268908087 1
0.0495107630281615 1
-0.0538472410250511 1
-0.10856730500245 1
-0.230281180594597 1
0.0507149705744068 1
-0.162958925561376 1
-0.105610157133911 1
-0.0518946323208102 1
0.0918329680135464 1
0.13618034595537 1
-0.0060755476177596 1
0.238609509412066 1
0.368008542059967 1
0.111965848924931 1
0.462038348944224 0
0.0799862070721796 1
0.27551436155677 1
0.115726028565689 1
0.173462579353112 1
-0.117891126100402 1
0.208303499797108 1
-0.0723151116985428 1
0.281750780162837 1
-0.17772886348417 1
-0.297340913174353 1
0.0988131948442831 1
0.0509968414305862 1
0.217652554339896 1
-0.00557453179818652 1
0.250820912949871 1
0.276540958359021 1
0.096874473175506 1
-0.140294048940292 1
-0.00229960533241552 1
0.113101439801551 1
-0.0577843545850131 1
-0.310118386534159 0
-0.510848193303508 1
-0.173757679443662 1
-0.180920134447085 1
0.423178245515916 1
0.0241090443177318 1
-0.0853896893851393 1
-0.07067418228487 1
0.0578249919631088 1
0.0439904431604828 1
0.0767680278822452 1
-0.405047357399687 0
0.167236463887694 1
0.274562098814279 1
0.0817250387778653 1
0.201892153772686 1
-0.189364342424833 1
-0.00557653270512455 1
-0.170893150766858 1
0.290566511260127 1
-0.0547071844494063 1
-0.337210543061733 1
0.0608660136886346 1
0.401171489434052 0
0.037762936796622 1
-0.263859178561106 1
0.214948818788378 1
0.00217828970588843 1
0.0534860731250453 1
0.204035119286941 1
0.0289852736453161 1
-0.107413370952373 1
-0.252821486164071 1
0.0201117016849662 1
0.123183393548138 1
-0.330453919336443 1
-0.0666190765728505 1
0.495959420868633 0
0.15518586048046 1
-0.101474193596592 1
0.434207955610593 1
-0.026556214147605 1
-0.0853159550005433 1
-0.169777536113373 1
-0.171418893377917 1
0.585343853822796 0
-0.105884453344437 1
0.375235696121263 1
0.287903803684969 1
-0.432156042054103 0
-0.147170461440361 1
-0.0952836263150885 1
0.00750163973246981 1
0.000188143268691328 1
0.0591336001831583 1
-0.00866296434735898 1
0.479513035395388 0
-0.113901060937692 1
-0.350506313516734 1
0.408848076573362 0
-0.159928947602664 1
-0.225208747393076 1
-0.304381945241809 1
-0.171023073779411 1
-0.118546982943107 1
-0.0680508852208678 1
-0.11700318524214 1
0.406684916524059 1
0.0874481399148929 1
0.215427428437832 1
-0.0357045473314161 1
0.122595235435501 1
-0.289606496743419 1
0.360448701322278 1
0.0366284704773018 1
-0.266448132026679 1
-0.24118947805752 1
0.00850991679233525 1
0.1242525803851 1
-0.163335630195157 1
-0.161603078214507 1
-0.416000595987874 1
0.142856698423203 1
-0.116717351039812 1
-0.183354271911657 1
-0.277777796420277 1
0.0163291798224641 1
-0.381030994685004 0
-0.287298728940227 1
0.369684488058097 1
0.238553807389486 1
0.0109801668781957 1
0.0305293869944032 1
-0.0606877257847312 1
-0.0849233162423606 1
-0.137658212384423 1
-0.14035019435686 1
0.306937285035915 1
0.0299416795582334 1
0.088123086644413 1
0.2433675072999 1
-0.29410428272232 1
0.344365415332796 1
-0.498566534072445 0
0.145572717787457 1
-0.198674956891857 1
0.546377563200357 0
0.0287332707355503 1
0.159607345271033 1
-0.406300577137558 1
0.131060053883615 1
-0.525138357522201 0
-0.120386179212716 1
0.276699241833802 1
-0.206972360135908 1
0.190104283600608 1
-0.0272697963819831 1
-0.428075320854018 0
-0.0073341340325744 1
-0.179402085914175 1
0.180649621276448 1
-0.0358709912839646 1
0.142301301583415 1
0.112558100307262 1
0.0389923192814613 1
-0.45888525880063 1
0.390727388044202 0
0.240128728509492 1
-0.260194292142707 1
0.0528952272758959 1
0.0910306027387779 1
0.033980851878986 1
-0.189429434785046 1
0.609632033828154 0
0.190435342990881 1
0.0496187392123229 1
0.100507708067087 1
0.128369164970446 1
0.000647205976025286 1
0.0384797913461527 1
-0.249750653144061 1
-0.316273389250033 1
-0.18836233825686 1
0.0668581696107484 1
0.187110532973275 1
-0.0258862730040475 1
-0.117127703420072 1
-0.267415544012097 1
0.6025289761977 0
-0.0725971157822797 1
-0.0468249688630833 1
-0.18964475014418 1
-0.245718028580954 1
0.0464700068684194 1
0.081536631901814 1
-0.00258104519631561 1
-0.0462043466242912 1
0.41602497831852 0
0.0623882216807054 1
-0.51090351412301 0
0.287721470362602 1
0.0710347497037302 1
0.257783754980994 1
-0.384613888992867 0
-0.169701805357397 1
-0.0172160961781002 1
-0.136205284156309 1
-0.0452178170859287 1
0.127870325310078 1
0.00100223176570717 1
0.102173950350479 1
0.318508712091283 1
0.286988968905567 1
-0.259934051573869 1
0.035161057937775 1
0.00742827449716402 1
-0.264060180090316 1
-0.333246986497403 1
0.104240568371516 1
0.0948920578090872 1
-0.0569225293929762 1
-0.0947911574672544 1
-0.184313404350455 1
0.18500553516375 1
-0.147845419681465 1
-0.0519693758074829 1
-0.0174607135801488 1
0.22958807820701 1
0.20947330777088 1
-0.295961307934297 1
0.0236884542239924 1
-0.0489893445474817 1
0.168959936543901 1
-0.0731769518171775 1
0.0816864013720471 1
-0.0606513770527052 1
0.18714147618793 1
0.348844166297548 1
-0.286908671381478 1
-0.41986211868983 1
0.280506445559396 1
-0.0603868531509665 1
-0.30948937298269 1
-0.131733966709189 1
-0.192403300987341 1
-0.058378935646259 1
-0.130713957944807 1
0.00426056167795727 1
-0.0706940414654312 1
-0.299643446438943 1
-0.0697753402367024 1
0.0251659493185257 1
0.190622868169178 1
0.0665846667135628 1
0.290856885948752 1
0.223544907632335 1
-0.0150911125455141 1
0.237976322373144 1
0.180659533602206 1
-0.0925895188579498 1
-0.287159199354906 1
0.0789881422809033 1
0.337702744642508 1
-0.102903202632411 1
0.171378558382196 1
-0.0535112508399398 1
0.088061136337738 1
-0.135818214958553 1
0.239855674256905 1
-0.17284301032543 1
0.0111748302393625 1
0.315216942345447 1
0.294656696937736 1
-0.411475018427247 0
0.181711605926823 1
0.254226492156949 1
-0.111337744587885 1
-0.0283836475527664 1
-0.267051947191156 1
-0.0624117353765296 1
0.12605486794349 1
-0.138838276781224 1
-0.0762913735639879 1
-0.1978014470484 1
-0.182420379297719 1
0.16229401751077 1
0.16275788085352 1
-0.0936256449583211 1
0.206352125152167 1
-0.165881187720614 1
0.515666862059751 0
-0.030730522625094 1
0.248137007755945 1
0.477214831131043 1
-0.0227941814363018 1
0.0319185468949423 1
0.24489773319681 1
0.166334721251283 1
0.145441316805303 1
-0.017398992393536 1
0.152692958960318 1
-0.0646536936654664 1
0.0168963300537808 1
-0.223024932845293 1
-0.434024034844444 0
0.0747744754629264 1
-0.309604532542806 0
-0.121084159217973 1
-0.0192031096154493 1
0.172060930720871 1
-0.0708150095285265 1
0.0584413894842654 1
-0.0222831722548869 1
-0.131975943667565 1
-0.391742675245476 0
0.48197431503681 0
0.0529778395329388 1
0.122031834001051 1
0.184398234888853 1
-0.0216281322859401 1
0.0711309361859631 1
0.270060494644359 1
0.15768910482435 1
0.0853561430331337 1
0.430077019743455 1
-0.0785011603780782 1
0.160033703701167 1
0.043865341002929 1
0.192941743169809 1
-0.384439953670263 0
-0.406223494684882 0
0.0150948051669739 1
-0.00459393480902096 1
0.0442002806347169 1
0.0579077963182088 1
-0.0433426408386169 1
0.0592018929657834 1
0.391029183537513 0
0.243506289145506 1
-0.115136060915838 1
0.156458869215203 1
-0.0809967892851921 1
0.304849000550948 1
-0.178235833918828 1
0.101518574983473 1
-0.0765102331490842 1
-0.149583030446496 1
0.0458131559221031 1
0.0843149966028406 1
0.171416780482443 1
-0.087592826377511 1
-0.281914177397709 1
-0.231537119813854 1
0.135004350763431 1
0.125903754205343 1
-0.16205667497801 1
-0.058555183224632 1
-0.246308624050537 1
0.321616589067652 1
0.089128236958161 1
0.425337598651219 1
-0.300997788448352 1
0.334416598340191 1
-0.0540549306965307 1
-0.0514961379902293 1
0.0631180849049604 1
-0.105427942833175 1
0.127938970497252 1
-0.0125123320691983 1
0.0691373688564243 1
-0.0999080225285168 1
0.0119091604126685 1
0.0564908317450304 1
0.421257536608341 1
0.162898332620611 1
-0.377598747859947 1
0.143376294237837 1
0.128961621376158 1
0.0571327550651594 1
-0.0904715327205206 1
0.265678773006794 1
0.248466384083893 1
-0.591255325374123 0
0.271268358977523 1
0.136210553346938 1
-0.0634504819840388 1
0.343560941177163 0
-0.0732638005273606 1
-0.223206150365723 1
0.26573020691926 1
-0.159374270937091 1
0.0736785695848552 1
0.183089818334576 1
0.242915843222779 1
0.327900189863762 1
0.126864086291697 1
0.153020908652541 1
0.199733238526944 1
-0.0577772083043301 1
0.298663386987341 1
-0.0069638228919593 1
0.183403079501857 1
-0.198492093074319 1
-0.0420876631604275 1
-0.1370885687374 1
0.146343533256703 1
0.243570797516485 1
-0.0394214260144731 1
-0.226615050737819 1
-0.143271186292175 1
0.358762743897605 0
0.134790708625338 1
0.119013988280854 1
0.168693250509838 1
-0.33197629667813 1
-0.0800839924105095 1
0.0862135192194535 1
0.0494250256935484 1
0.188902322998131 1
0.329877152764982 1
0.207505276128591 1
0.120784221415844 1
-0.284564590085485 1
-0.205608189002107 1
-0.0167789046214422 1
-0.0188157033674935 1
0.223505646938654 1
0.0621035637427108 1
0.207402749348404 1
-0.0919984777451807 1
0.0761750097934537 1
-0.07156891704642 1
0.0078655682234154 1
-0.232640256557091 1
-0.156265671648193 1
0.109180220323334 1
0.1424325648589 1
0.218132312110133 1
-0.162630014623982 1
0.148347197653785 1
-0.294845243433997 1
0.141414405442656 1
-0.0911575447732585 1
-0.373898552855153 1
0.0336618993562018 1
0.336110628028796 1
-0.00930144195635245 1
-0.395367877898236 1
-0.201238171765014 1
-0.0500231728575714 1
-0.322190270740309 0
0.123399146029046 1
0.0992492108960234 1
-0.325673055849785 0
-0.371035704935407 1
0.0370467535267368 1
0.201076076840832 1
0.15335112325028 1
0.324897102410506 0
-0.0196099257104471 1
0.000592733782917064 1
-0.122929392411232 1
0.350743240139273 1
0.28284716493421 1
0.0785532961959168 1
-0.106639288322253 1
-0.042066241964021 1
0.380687221860419 1
-0.0830046726315581 1
0.0477456676051193 1
-0.163090687770176 1
-0.0177492824555427 1
-0.0337189308167278 1
-0.0926559321478474 1
0.422691958884643 1
-0.0781656911961318 1
-0.000633767806174884 1
-0.213882734845682 1
0.0400361751371122 1
0.212136382723661 1
-0.0978591185566663 1
-0.238991670446019 1
-0.253725747452684 1
0.276439113081733 1
0.0845255252778365 1
-0.0219366063268003 1
-0.0179695065397886 1
0.333647623981571 1
0.411538979620099 0
-0.255045911227642 1
0.0685149670708649 1
-0.0492704230077776 1
0.00987630847275475 1
0.181218494420322 1
-0.114758827006121 1
-0.162525582677292 1
0.0649414339516382 1
0.206240808942503 1
-0.118846866220412 1
0.231945214851977 1
-0.0788067397280607 1
0.364065387753788 1
0.102460373209222 1
-0.355501092696416 0
0.213017437131723 1
-0.337672624173227 0
0.182959328893458 1
0.0381545526421344 1
-0.192788146587689 1
0.000785328826159159 1
-0.037784907112493 1
-0.247194706098643 1
-0.104485778697355 1
-0.015842100457017 1
0.0128296329033759 1
0.143389277189988 1
-0.0252312566471614 1
-0.220903735018108 1
0.169155181677747 1
-0.144524314800611 1
-0.17620853240672 1
-0.223134009928417 1
-0.130294195287554 1
-0.189033157474594 1
0.477003815015906 1
0.156803299270168 1
-8.50875824410097e-05 1
0.35665403903586 1
-0.202470388760835 1
0.445640053218508 1
0.0427073083261126 1
0.366518966864062 1
0.376791355055175 1
-0.614417213173058 0
-0.278834952949702 1
0.0853262337212772 1
0.155315368371234 1
-0.213259698601168 1
-0.0791056191241422 1
-0.385539336264514 1
-0.105705182261021 1
-0.0610393045084458 1
-0.254866916422385 1
0.00548554203709442 1
0.0597390908358553 1
-0.0803988217290754 1
0.0824249591822628 1
0.0519928670338105 1
-0.00977313988187577 1
0.202279920688493 1
0.292544716700209 1
-0.0502114537580805 1
0.0536846264362928 1
0.202211598366801 1
0.227576115429342 1
-0.155585293227603 1
-0.428586322526132 1
-0.131389416803513 1
0.193447339937663 1
0.271361356790683 1
0.319917620119004 1
-0.116805579250679 1
-0.268407411899702 1
-0.0219796638808474 1
0.0277093874403494 1
0.260852252062507 1
0.0274201602406579 1
-0.0524397420960497 1
-0.0164802042446457 1
0.28038914265303 1
-0.329548385060247 0
0.0603709247200836 1
-0.191783526102395 1
-0.150426050903437 1
-0.0807082639597882 1
0.261600701908985 1
0.0352387065159926 1
0.161397098270617 1
-0.153687223925715 1
-0.503118380668922 0
0.176969396631268 1
0.0404181677251291 1
-0.15434289768435 1
-0.0192212143196836 1
0.385183599034187 1
0.174513866686731 1
0.0546355208000944 1
0.47619168187114 0
-0.266644062419624 1
0.314816017756073 1
0.0174895078526795 1
-0.12714515319471 1
-0.0392431291319802 1
0.241617308219083 1
0.102540227460846 1
0.0971705596193275 1
0.0430647248220958 1
-0.347501095744349 1
-0.0212800695927768 1
0.300843839111621 1
0.406868668709441 0
0.0919471503545756 1
-0.0170837284270301 1
-0.184071241299389 1
0.265096098680646 1
0.110348144765952 1
-0.213078054232347 1
-0.239672663164607 1
-0.138191233969206 1
0.122729284534714 1
-0.523173206762836 0
-0.117008885369232 1
0.251167448788804 1
0.00452716420773649 1
-0.367189350036915 1
-0.117878884003032 1
0.06044452143505 1
-0.373850097252861 0
0.342942452306292 1
0.275187551194796 1
-0.249693211720141 1
0.34536060234939 0
-0.234740998605367 1
0.0156619171499281 1
-0.0790329817929058 1
0.520112562059557 0
-0.184338906307991 1
-0.108454573746618 1
0.0877750003711324 1
-0.204160416880499 1
-0.463882254162696 0
-0.37915225605598 1
-0.114804674810787 1
0.0154563657287235 1
-0.0508133600428196 1
0.111712625560809 1
-0.129080699406435 1
0.242994889631912 1
0.12714987819622 1
-0.269732360595013 1
-0.154868720604835 1
0.255563139743472 1
0.130251925242889 1
-0.240649614306461 1
-0.336006432149784 1
0.059195474485932 1
-0.0353896885930086 1
0.251951968115834 1
0.447845110088056 0
0.124276594812999 1
-0.29799272088675 1
0.167768591075215 1
0.561476177485105 1
-0.00043518365344947 1
-0.0411996879006025 1
-0.165973095528397 1
-0.00807635782883501 1
-0.056649153894935 1
0.101770982234078 1
-0.263969787322575 1
-0.106221759348973 1
0.0196566333844005 1
0.511089346982453 0
-0.127316059295621 1
-0.0328215881294375 1
-0.181119487975887 1
-0.314413477632935 1
-0.0710027868313708 1
-0.503377215757268 0
0.03771254806105 1
0.357293273064766 1
0.514895617273815 0
0.0124314932901494 1
-0.124444810185393 1
-0.0468713457458517 1
-0.157028745412658 1
0.128532868892102 1
-0.0840769657124699 1
-0.0114571393028458 1
-0.192458981381682 1
0.22586671097104 1
0.178338201470239 1
-0.245371596304505 1
0.407999898525933 1
0.0564832417336707 1
-0.191824096586722 1
0.0744052039894773 1
-0.147303420615717 1
-0.243672357058893 1
-0.175236412536526 1
-0.00466029041173895 1
-0.0453177754262722 1
-0.274195818499677 1
-0.319685183848632 1
-0.0613757664496856 1
0.120300557104194 1
-0.108385964731775 1
0.279062525039892 1
-0.135564345193922 1
-0.308711644828158 0
0.165240663832879 1
0.296181032957724 1
0.268433349720242 1
0.272538022942488 1
0.123455991369379 1
0.213054447775428 1
-0.375584625016204 1
-0.0662004879861066 1
-0.127085695456733 1
-0.214150767896385 1
-0.0523854345782102 1
-0.0274211861842822 1
-0.120776924308199 1
0.107275381094896 1
-0.262748043897074 1
0.0283185161062347 1
-0.158789532475083 1
-0.310407722672873 0
-0.190713395698019 1
0.216350610410129 1
-0.0483716368779394 1
-0.197255588705793 1
0.233493772532809 1
-0.124894439878561 1
-0.0249000370423925 1
-0.128687769021944 1
0.242421062695336 1
0.035497059281954 1
0.0971330982856743 1
0.176126993454814 1
-0.125472727478971 1
-0.456653573914296 1
-0.0309388801229753 1
-0.104697288820753 1
-0.140401986348379 1
-0.291015342134746 1
-0.269479678729477 1
-0.144725049656996 1
0.105443505579096 1
0.42145578802672 1
-0.260457285115728 1
-0.121911564541154 1
-0.105068498708971 1
-0.0660987580285385 1
0.232835330773854 1
-0.133374245887058 1
0.310457096681071 1
-0.131030546527604 1
-0.129696999584041 1
-0.354420910915975 1
-0.0443884962076495 1
-0.0119807068719719 1
-0.0939388333593061 1
0.741955330455004 0
0.178271540074891 1
-0.00784845726065215 1
-0.0838416593436535 1
-0.532207829672705 0
0.0581659489703257 1
0.238431771968322 1
-0.0675183400129975 1
0.180735598226184 1
0.509623248336613 0
-0.138042694641429 1
0.244224933071325 1
-0.243751683105525 1
-0.210503615562201 1
-0.199822332692231 1
-0.189006138795027 1
-0.025931136404892 1
-0.233085149236778 1
-0.00667733279700307 1
-0.111608070741902 1
-0.0579621578722122 1
0.230522674120927 1
0.0727620029348212 1
-0.364989803938753 1
-0.0951203736773874 1
-0.275325421614399 1
0.00645613588420668 1
0.29248697330247 1
0.00917465237423459 1
0.00620223248598987 1
-0.171155483148181 1
0.157338113079921 1
-0.0648441876483719 1
0.139808401625549 1
-0.111184932460723 1
-0.345493665261254 0
0.295818737825144 1
0.00465106157261924 1
-0.229551008736992 1
-0.35249858159165 1
-0.155376281313849 1
0.350454545191645 1
-0.0158255407795956 1
-0.126484131107766 1
0.0730724803254353 1
-0.241370321723542 1
0.151784841077634 1
0.326321736900714 1
0.185211875980704 1
-0.0251884681364694 1
-0.216897495954695 1
-0.331535394346279 1
-0.230520393391823 1
0.117271497296914 1
0.00873589867501987 1
0.00359195603921878 1
-0.0449489597111175 1
-0.147136148686739 1
0.0920611903976657 1
0.0161261005072703 1
-0.256157151606724 1
-0.292067456505238 1
-0.0910023154775918 1
-0.101652222186914 1
0.209932681191222 1
-0.0191329823731169 1
0.0384796135075052 1
0.0447596279636784 1
0.022333598126275 1
0.375606279549003 0
0.0833647906375426 1
0.254940671666652 1
-0.133172572006195 1
-0.308875185686259 1
0.480280227265622 1
-0.165228925051063 1
0.329838582312556 1
0.199402280899815 1
-0.192340861505286 1
0.0621985276397862 1
0.179093821962499 1
0.0862262207732096 1
0.00588819459398881 1
-0.0696841998048833 1
-0.273342940689297 1
-0.0130765994102306 1
0.0469483508280382 1
0.0940728371294689 1
0.00331344741963092 1
-0.314865239409265 1
-0.260064148199654 1
-0.0216298901224373 1
0.0760295785218871 1
0.205826891576956 1
-0.281824159705051 1
0.168234759506245 1
0.585994751948411 0
0.299833560748007 0
0.0150637456143686 1
0.146434765636838 1
-0.0815720495488166 1
-0.113517356647817 1
0.0426022792437183 1
-0.232243028166176 1
0.116159872552393 1
-0.372427784867129 0
-0.35323905384135 1
-0.170494149076787 1
-0.247453017498338 1
-0.352251036433495 1
0.330158115147326 1
-0.0540072664414818 1
0.00655892686723741 1
-0.072239034036415 1
-0.0996372228422627 1
0.161672363122722 1
-0.150396826678694 1
0.503460889206506 0
-0.24463941179045 1
-0.341549138140423 1
-0.133668412754802 1
-0.127678061107715 1
0.0686000709567479 1
0.411808563238575 1
-0.0297367646704607 1
0.0511742758109799 1
0.0623630877757256 1
0.227194202577626 1
0.0431802839825092 1
0.0043046262882228 1
-0.204713238910706 1
-0.0287362947876695 1
0.00356365243549026 1
0.0922800620944378 1
-0.209916461255476 1
0.20861895409228 1
-0.177924497062773 1
0.0207028314295953 1
0.126843733195056 1
0.0927319986879859 1
-0.0446515100929968 1
-0.159585653343279 1
0.10039786102008 1
0.210310192817407 1
-0.055673793160304 1
0.145721611040698 1
0.365946745281137 1
0.0901616806060699 1
-0.21876603060724 1
-0.100718654658222 1
-0.151512689499545 1
0.0343975043369128 1
-0.464601913443124 1
0.213354611803712 1
-0.0281103604836563 1
0.143277134480006 1
0.153934703823577 1
0.0972766310354328 1
-0.050237301608879 1
-0.0908849709518725 1
-0.252760861101777 1
-0.190030231392586 1
-0.204546272413767 1
0.0971222905955239 1
0.11543056867716 1
0.27571193636449 1
0.0987589240697918 1
0.249074588361258 1
-0.592654123971325 0
0.0842428012429697 1
0.272395481489385 1
-0.0245267080543788 1
-0.0484484639014144 1
0.073442194201072 1
0.0655987548530114 1
-0.0324064600607897 1
-0.000230565062972796 1
-0.433647404723169 1
0.0620022530117877 1
-0.167812873924331 1
-0.292673111489976 1
-0.19813145507509 1
0.0664494712283719 1
-0.0129471869724828 1
-0.170445815171707 1
-0.292030232203964 1
-0.153212177253388 1
0.0788690669412184 1
-0.00919698080847497 1
-0.419160363473697 0
0.229838695244611 1
-0.267909704571608 1
0.324801518298795 0
0.00066978161750178 1
0.126069615161591 1
-0.187362839506092 1
-0.064765081773658 1
-0.0348235728856326 1
0.28593230086488 1
0.105729635842892 1
-0.0248264175728811 1
0.0999827421125991 1
-0.166316603595052 1
0.014329632659069 1
0.145424628941606 1
0.0314188934760377 1
0.259103512263758 1
-0.267020832986926 1
0.555081151695529 0
0.108054642735641 1
-0.0530610597676223 1
0.161711595678231 1
0.124400367163491 1
0.534905928704576 1
0.158049431381482 1
-0.251283226985097 1
-0.200530761921162 1
0.158661649981279 1
-0.143981237037917 1
-0.175378506909099 1
0.268290604599478 1
0.0361247298436488 1
0.0896346386086023 1
0.369695020519453 1
0.133196119082985 1
-0.0613098783780144 1
0.0680978821952545 1
-0.0902817522879088 1
-0.186042456053795 1
-0.28213160510178 1
0.189555526149831 1
-0.0540284595310158 1
0.12158436555632 1
-0.401278532741198 0
-0.315327229418812 1
0.277562594039958 1
0.0911774230909404 1
0.143298676905086 1
-0.0219174198543256 1
-0.272810926820911 1
-0.382974089754455 1
-0.303629232229139 1
-0.0721115633125453 1
0.0250532847243357 1
0.156417292757548 1
-0.228566244832467 1
0.0404011800002132 1
0.0207560607046404 1
0.146760874855803 1
0.0310741498866755 1
0.0710137110725106 1
-0.116101390949788 1
-0.122925178771541 1
-0.270125490720833 1
-0.168845236391694 1
-0.441660792184829 0
0.213922178675352 1
0.19282658624514 1
0.129126988592673 1
-0.108020795606787 1
0.310652325379104 1
0.0515078553355751 1
0.0618298763296929 1
0.0631837822441279 1
0.18839880260155 1
-0.379484585542399 1
0.0623489680584339 1
-0.0575699762618123 1
-0.00755100327956404 1
-0.0645213683909905 1
0.0898422653048394 1
-0.102399907143297 1
-0.326005370472866 1
0.105205889059763 1
-0.39015464599302 1
0.0664026739344523 1
0.0428190226204411 1
0.0875519097830114 1
-0.119359036069396 1
0.0813646078203089 1
0.151026061979095 1
-0.0918379770433293 1
0.327840841417271 1
0.0226480894882426 1
-0.339217550179431 1
0.246526883685851 1
-0.140215483565688 1
0.287011887825413 1
0.536518200413881 0
-0.0825336555988484 1
-0.000749617919512863 1
-0.677866086062397 0
-0.239190579751748 1
0.152218877892302 1
0.252987681640642 1
-0.61195902403499 0
-0.394086789380088 1
-0.105157904586489 1
-0.0322849312412748 1
-0.319705891286323 1
0.190969660414721 1
-0.201108170792783 1
0.267801087846194 1
-0.128258937810136 1
-0.362086933172809 1
0.20289909351978 1
0.0188659693525493 1
0.119250620006933 1
0.0180230258441264 1
-0.45390192335239 1
-0.089545014012002 1
0.0987791589643541 1
0.300491879592204 1
0.214337279012952 1
-0.195250358827906 1
0.0180750689068594 1
-0.283613661629705 1
-0.337908715054606 1
0.317385695570908 1
-0.1232222820351 1
-0.303646817193768 1
-0.167105443472044 1
-0.133332447532613 1
0.28571247509084 1
0.0373555217657935 1
0.181320456308868 1
0.169549761828202 1
-0.0825116883374148 1
0.0774182133146726 1
0.354289828173496 1
-0.248282436582052 1
0.265775835949499 1
-0.13556752561013 1
-0.137926310809338 1
0.166726167078657 1
-0.529314031573096 0
-0.0588496927371235 1
0.428444929795706 1
-0.0619409164553089 1
-0.0824023775409666 1
0.292075583939764 1
0.204555756885669 1
-0.163218881178612 1
-0.113667551286484 1
-0.210557745807146 1
0.420076769162658 0
-0.22982831234491 1
-0.0491933088440584 1
-0.4040340520453 0
0.0105823274930559 1
0.0505467317810219 1
0.232102847959904 1
-0.189308086470654 1
0.301760393595462 1
0.304163895299418 1
0.291951408962207 1
0.0474800786481912 1
0.190900881571085 1
0.310296022174617 1
0.140751760246735 1
-0.28775718716054 1
-0.324980757647061 1
0.20983147676417 1
-0.0156581961034965 1
-0.0964569643583072 1
0.211992081704131 1
-0.478717744445833 0
0.17510880818186 1
0.151998449044519 1
0.209495689620659 1
-0.113918813092224 1
0.1519746063576 1
-0.191755105666782 1
-0.0936797975162984 1
0.0763804510543749 1
0.117647589646344 1
0.186134948273043 1
0.231777750931589 1
0.131923290284635 1
0.00912066124794535 1
-0.0315787633380393 1
-0.0113501792678909 1
-0.0687848786021999 1
0.10313501812421 1
0.155779992944157 1
-0.296716388755764 1
0.0544277762836467 1
-0.148220029972508 1
-0.0650097535366525 1
-0.224544817128705 1
-0.00852689175531594 1
-0.0993694688097562 1
-0.18637370185952 1
0.0456015683040566 1
0.0365397337771423 1
-0.182677740766622 1
0.0693261611889372 1
-0.176385793643022 1
0.605743548766766 0
0.136001147073167 1
-0.282588307005284 1
0.15964923483578 1
-0.0721487927716842 1
-0.173120293433181 1
0.567062736902603 0
0.489953684563893 0
-0.294694648175463 1
0.413493833831932 1
-0.125921441338085 1
-0.253981593213341 1
-0.0536074420092078 1
-0.236440284546331 1
0.194838594879862 1
0.157886347259914 1
-0.388150240829082 1
0.324662237202056 1
-0.240401832126083 1
-0.313947505562219 1
0.0973713655768688 1
0.134607538145139 1
0.197924388368706 1
-0.31911823509448 1
-0.0986365356371777 1
0.00500071888638945 1
-0.115773530545483 1
0.0336693124707636 1
-0.03228746214948 1
0.114183064872807 1
0.0512358788654883 1
0.12933558812301 1
0.267368736268743 1
0.0572821001409756 1
0.0869825351126973 1
0.216630869509597 1
0.0263872254725357 1
0.0571057199099973 1
-0.13733862817339 1
-0.00746116495113136 1
-0.162514202436969 1
0.0892098285765315 1
0.308243811911661 1
-0.022231626486997 1
-0.366986693145337 1
-0.0695064085505355 1
0.154718781349281 1
0.0977208493478654 1
-0.09999973181703 1
0.281189489579029 1
-0.0713986042588565 1
0.132089917256759 1
0.232499033023122 1
0.0341402436720633 1
-0.0789325035289783 1
-0.0934371444193237 1
0.125471206667558 1
0.063033564531204 1
-0.110837387920728 1
-0.330720264769826 1
0.172888305973264 1
-0.134049238657818 1
0.104399502518255 1
0.257745853778605 1
0.197302768499733 1
0.269689704838544 1
0.288834634815968 1
-0.0785294358957512 1
0.294942288658902 1
0.455648580100552 1
-0.149961338202335 1
-0.0354053833582643 1
0.0432824886688435 1
-0.262385266683318 1
0.136432472199846 1
-0.258002191957133 1
-0.0358816873126918 1
0.0293900030619442 1
0.122773138386687 1
-0.0509231928889817 1
0.0172202314167492 1
0.200058615595938 1
0.157882451989423 1
0.168236297627573 1
0.368681310037662 1
0.0120582257906887 1
-0.164872657513211 1
0.153707796561477 1
-0.0990133538437678 1
-0.148328180473718 1
-0.197945301580457 1
0.164820007294622 1
0.418760365184109 0
0.000112173754868612 1
0.19511913969126 1
-0.0733264358130024 1
0.292705486041106 1
-0.159730035440661 1
0.232801659397151 1
0.244222361584609 1
-0.583427156778767 0
-0.185628313477012 1
-0.304469470125112 1
-0.415397470940437 1
-0.174790487752016 1
0.254279375764547 1
0.0282838471415958 1
0.442844750529294 0
0.44352618368225 1
0.156830787251364 1
0.371060988488618 0
0.0144238573881568 1
-0.104383438036555 1
0.0443025035212619 1
-0.141659843513402 1
0.218750217070597 1
0.211084415317211 1
0.173695700580601 1
0.201314704733292 1
0.0290499217073232 1
-0.139011128937807 1
-0.0874079841608936 1
0.0344376292414897 1
-0.310214181013268 1
0.206318905448737 1
-0.0407686724604681 1
0.125189295024232 1
-0.432558578716666 0
0.177441497045159 1
0.258897222197065 1
-0.2174920939948 1
0.0685303212392537 1
0.510004353579064 0
0.11430679249629 1
-0.0751688869603387 1
-0.084251669772105 1
0.169372774303427 1
-0.140958020189425 1
-0.106268035950435 1
0.044307597108874 1
0.0593713151426817 1
0.286102615088844 1
-0.200287994823174 1
0.108747113624539 1
-0.0220832939961884 1
0.0111241153757735 1
0.228835372167549 1
0.226125011201177 1
-0.137874815085941 1
-0.150121874144082 1
0.205777363213649 1
0.0723785775476477 1
0.515627144367865 1
0.174179016267753 1
-0.207241242019065 1
-0.014539169603661 1
-0.146566366425987 1
0.094979638521515 1
0.354575765228087 1
-0.22987931731492 1
-0.41998060604947 1
0.229993814118171 1
0.18958700601112 1
0.0526223266301707 1
0.107091993771687 1
-0.367674449105635 1
-0.211850521955228 1
-0.312954088281645 1
-0.257109108045813 1
-0.176987105914814 1
0.301425603931527 1
-0.390098823639284 1
-0.175977787363464 1
0.312437209488145 1
-0.202533691120237 1
-0.0192030133015144 1
0.037117148441946 1
-0.17378638541965 1
0.122127347682947 1
-0.00180770283817307 1
-0.0432321048734862 1
0.280744081859121 1
0.120295335237772 1
0.0945621135537928 1
0.0988277103216301 1
-0.0778431128185995 1
0.355492415504676 1
0.177775202015791 1
-0.0558293909527185 1
-0.175183114210491 1
-0.363769572388101 1
0.419771478738213 0
-0.0356428024960012 1
-0.0999556482616107 1
-0.264529724129953 1
0.257049597646555 1
0.143763405493578 1
-0.463547938925387 0
-0.0276687296509823 1
0.201678276701186 1
0.14592772015759 1
-0.00985554974580326 1
-0.0402163935113206 1
-0.149866044550512 1
-0.119405927751355 1
-0.000402978286895301 1
0.0395517632671814 1
0.039497864854838 1
0.418034674654782 0
-0.273435549591443 1
-0.231985975624898 1
-0.200501966184978 1
0.0587147141525037 1
0.00602429682757074 1
-0.0522734288344496 1
-0.055356123687961 1
-0.555567399294088 0
0.188528848713363 1
0.126958375435225 1
0.266296363207526 1
0.138834388807959 1
0.16028746693927 1
0.168796058655958 1
-0.0473688889589003 1
-0.10160144988239 1
0.0932752043047773 1
-0.138282937007549 1
-0.168067367100656 1
-0.174460900543813 1
-0.237228777273455 1
-0.0975341447977335 1
0.209279580578703 1
-0.244385759477911 1
0.227401213225821 1
0.0734614431304849 1
0.21663948945214 1
-0.0780602336607287 1
0.0829267169205021 1
0.117941154289324 1
0.0613295384343031 1
0.268346808646429 1
-0.128789884659711 1
0.335580060185872 1
-0.0714201869400145 1
0.418555905758153 0
-0.175333483734361 1
0.0293075646756458 1
0.199043145402251 1
-0.0629967202441785 1
0.240862425190717 1
-0.0625432412333628 1
-0.0671894802033031 1
0.232442352129038 1
-0.0706572805471254 1
0.0558190707417383 1
-0.188151455431334 1
0.122695030838185 1
-0.0958358703808992 1
0.243424871267415 1
0.236540818981514 1
-0.0667844934113952 1
-0.131483652792723 1
0.00607972170036235 1
-0.430220177094161 1
-0.0221353662942711 1
-0.347995377378357 0
0.329410373507928 1
-0.177423149707668 1
-0.241468745768544 1
-0.0579939994873825 1
0.128770601232302 1
0.0468467248306686 1
-0.113256726552814 1
0.261171354111972 1
-0.286064200747315 1
-0.0958193493664745 1
-0.169658113946832 1
-0.55821891462037 0
-0.0273750549416594 1
-0.100726589725936 1
0.127382586982697 1
0.116985320466274 1
0.162346502317904 1
0.00525483826493267 1
0.248104477639733 1
-0.308109595381881 0
0.316666500823496 1
-0.107216442303174 1
-0.0421310462562275 1
-0.149774476232637 1
-0.243511450800596 1
0.34570999655619 1
-0.099567179732216 1
-0.25491628526469 1
0.169343091480709 1
-0.336943162083175 1
0.205410978262635 1
-0.43957792178895 1
-0.0483517578383641 1
0.0968820228450236 1
-0.36561497556446 1
0.205000148783761 1
-0.183625784385232 1
0.166690288833899 1
0.147802351410942 1
-0.0387168532419775 1
-0.0477649928520462 1
-0.220164258608941 1
-0.00442444169292727 1
0.0773767612538711 1
-0.464329245986832 0
0.331011109952088 1
0.131249594841303 1
0.13642824383144 1
0.0822658484830939 1
-0.253588665769573 1
-0.101735009411322 1
-0.26264023288137 1
0.128172105508326 1
-0.228862890344315 1
0.282746355486149 1
-0.348459493088977 1
-0.306489999310553 1
0.28724337693165 1
0.00122991225504077 1
-0.504594705891063 0
0.146951899045871 1
-0.247575680077804 1
0.285563515562625 1
0.0809593134927141 1
-0.305995595572885 1
-0.0404190125041467 1
0.124682217563818 1
0.129529440540914 1
0.0368173946466481 1
0.0256824539253144 1
0.06963557240991 1
-0.125925664921263 1
0.160826027696788 1
-0.184143446939184 1
-0.253151448522477 1
-0.510147867512628 0
0.22313039716199 1
0.0322278169397366 1
-0.0358177435418627 1
-0.231297998028493 1
-0.0208044681214681 1
-0.252823020571557 1
0.0109464788882968 1
0.350701475526637 1
0.329732493463283 1
-0.123494724705576 1
0.0282804809778296 1
0.0772552935521332 1
0.10202905593596 1
-0.042119815934321 1
0.0439745456243853 1
-0.0853691221273381 1
-0.00145676832808325 1
-0.381498162417111 0
0.20823880998522 1
-0.348115615211405 1
0.296950330282966 1
-0.153329241483847 1
0.0857753708857944 1
0.206800138020888 1
0.101101166382578 1
-0.101836457476335 1
0.0516822059700116 1
0.390415794597626 0
-0.00567393351402652 1
0.0554040484953503 1
0.335961808914627 1
0.0734937101380073 1
-0.184274972565135 1
-0.0907353678605113 1
-0.0129726367123052 1
0.116772938878579 1
-0.0117628256296736 1
-0.0407242350322026 1
0.214983484072729 1
0.0530948687184715 1
-0.250150796403358 1
0.0200589008206719 1
-0.109646439816453 1
-0.100216410412903 1
-0.192873201113218 1
0.249017399123077 1
-0.207390581220315 1
-0.00784357904782655 1
0.221070455178174 1
0.0592554527878516 1
-0.177999439150933 1
0.273872056851979 1
0.245807101932234 1
-0.0159957658228967 1
0.256941284635588 1
0.0845053460622471 1
0.278025709557462 1
0.0757072865050375 1
0.176908719073617 1
-0.276942829506918 1
0.160227270549894 1
-0.148322459322435 1
-0.12015755860785 1
0.0644097726266968 1
-0.270511374762188 1
0.0834120620102849 1
0.0837412527791614 1
-0.0976934581110346 1
0.0124434928304484 1
0.21646030106929 1
-0.0525442693375533 1
-0.263867930170667 1
-0.125625647087497 1
-0.00150995447697796 1
-0.034799396749103 1
0.220910572110982 1
-0.253234042422106 1
0.146424683940549 1
-0.439429432283587 1
0.0107450898880577 1
0.310588100216878 1
0.184849772657976 1
0.212340268176658 1
-0.000326193151400755 1
0.191853156068044 1
0.283376159743261 1
0.144070324282386 1
0.00798077020677923 1
-0.269250627781312 1
0.115112893169873 1
0.288946652058331 1
-0.229793562426069 1
-0.0534186816512673 1
0.30099110024414 1
-0.229936203017392 1
-0.409585517475754 1
-0.00975279510650254 1
-0.239235284149597 1
0.176979541453612 1
0.345271152172577 1
0.0225413379311396 1
-0.349295650528097 1
-0.14385110258621 1
-0.570664659864777 0
-0.289269606996587 1
-0.0534522302384245 1
-0.328617496529694 1
-0.0809678245527926 1
0.301959898679618 1
0.469795087989136 0
-0.103642523264994 1
0.43519676344068 0
0.119418579830806 1
-0.199605836212877 1
0.0920057906372799 1
0.0680273379500738 1
0.186355562678236 1
0.0241449245901882 1
-0.131713724992741 1
0.125134822718065 1
0.625391433022077 0
-0.319033642047626 1
-0.0932062205606482 1
-0.0545927375555527 1
0.0480588565890195 1
-0.183563806760502 1
0.0608251653851795 1
-0.524019977197152 1
-0.24278841481942 1
-0.326594633365098 1
0.109286014248843 1
0.225262572481471 1
-0.328801352489113 0
-0.0764533574122146 1
-0.21463450072413 1
-0.210483763713101 1
-0.19753635805503 1
-0.199624249878141 1
-0.000386211803545256 1
-0.0670495884789256 1
0.196020568864716 1
0.322866288489401 1
-0.157271280912397 1
-0.154749665342257 1
0.122789327013219 1
0.388722157698949 1
-0.820287644679022 0
-0.0902690680104729 1
-0.454659159963799 0
-0.0492597266324697 1
0.0423692872145565 1
-0.198548212132438 1
0.244898230397251 1
-0.0902155204156846 1
-0.189281589725756 1
0.268815205733215 1
0.130870062427311 1
-0.0710025525448643 1
-0.130707054321505 1
0.296291508524873 1
-0.0501691844361437 1
0.112820300645424 1
0.112661135542091 1
0.130351008889311 1
-0.150366361387519 1
0.251553962497697 1
-0.168074270852482 1
-0.233390861337328 1
-0.17691692085644 1
-0.0567018640958697 1
0.132729661715976 1
-0.11644822250656 1
0.232408500018523 1
-0.0527409993664697 1
0.260098489500966 1
-0.0733947152541586 1
-0.160451076890543 1
0.106019186088717 1
-0.292113086289203 1
0.0689176531557438 1
0.0877937977556254 1
-0.122613556692765 1
0.167246295995861 1
0.000909299461652149 1
-0.00519432482683081 1
0.126960961953856 1
0.171991458770158 1
0.192690930872123 1
-0.00371120128289409 1
0.223286064662394 1
0.0279258527507572 1
-0.28781564273403 1
0.301977980498049 0
-0.497285949859655 0
0.16028832284152 1
0.0162747969655755 1
-0.100599878613726 1
0.266096495235704 1
-0.145697975737718 1
-0.289241890324057 1
-0.0200474728080855 1
0.012504281943553 1
0.427870800526352 0
0.422945190583755 0
0.0719953875094881 1
-0.184229710505051 1
0.399428608241427 1
0.0398626939210028 1
0.0106943660933336 1
0.547234734050813 0
-0.165722437784102 1
0.0638783837918301 1
-0.209075813288238 1
-0.0442662009941637 1
0.017177569796028 1
0.0231062472553674 1
0.107609029147082 1
-0.30624694891937 1
0.214896188107857 1
-0.0673080286778332 1
0.318493077123581 1
-0.0300598499968251 1
-0.164511707312472 1
-0.247368687473737 1
0.0269752636310966 1
-0.0995794042474238 1
0.255314479527392 1
-0.152125983269918 1
0.0120725801541832 1
-0.353884474607078 0
0.179383488778828 1
-0.346567713500704 1
0.4560781778864 1
0.190862174970805 1
-0.436757195854993 0
-0.0583029257051412 1
-0.294999722479813 1
-0.0385764103728035 1
-0.20509627037682 1
-0.00603620190831976 1
-0.124327434072807 1
0.253192973062711 1
0.251992830296968 1
-0.216394105718827 1
0.118387780392654 1
0.171804500748051 1
-0.129286244946229 1
-0.563727706783553 0
0.400455299563435 1
-0.1123810879963 1
-0.205494382560601 1
-0.128243467121004 1
-0.178035258860234 1
0.165216431023836 1
-0.0429986424232364 1
-0.0419438441179505 1
-0.105356050656888 1
0.0973069657323354 1
0.259178259681898 1
0.222034540434541 1
0.04425003581934 1
-0.221615618251939 1
0.220909811663992 1
-0.120992890088267 1
0.221509657856101 1
0.273741232800473 1
0.00400139959928369 1
-0.0759118344166254 1
-0.179680982737121 1
-0.608709661514776 0
-0.202719008531068 1
-0.1550200395186 1
-0.0477765155534635 1
-0.172025290045021 1
-0.212871991773346 1
0.367982390034984 1
0.0242666909444142 1
0.0257112311578754 1
-0.103575359615156 1
-0.343084966980877 1
0.192361970606144 1
-0.17207034417151 1
-0.142111020238447 1
0.174229463926799 1
0.130408722086581 1
0.227796776402318 1
-0.272950295693904 1
-0.166688071389762 1
-0.0915544735997823 1
0.140551567515503 1
0.227422724301972 1
-0.231216112399399 1
0.222325505607359 1
-0.0891668438781368 1
0.179782256561151 1
-0.122197017484368 1
-0.168595097768272 1
-0.0566751604562233 1
0.0694908723581192 1
-0.317326743078593 1
-0.58408070955428 1
0.0716762541219733 1
0.0615590898071923 1
0.077681315386592 1
-0.0987093045142422 1
-0.126508873682839 1
0.141970583473828 1
-0.272728170955984 1
-0.00383234769050475 1
-0.142028639165773 1
0.381975475249411 0
0.0479360937827799 1
-0.190380025216339 1
0.23628595784417 1
-0.240460544052439 1
-0.0377270069903253 1
0.271143873315813 1
0.463156845321338 1
0.0366108786752811 1
0.0279936935800662 1
0.29490691902666 1
-0.043623484512744 1
-0.0335610329726968 1
-0.0936060716398462 1
-0.292255105471318 1
0.111196254631609 1
-0.526829271398848 0
0.0238093838012735 1
0.41942710252608 0
0.154979350355391 1
-0.14791707204427 1
-0.0354424014972651 1
-0.272839090592307 1
0.0443154428310394 1
0.494923805252174 0
0.341900149421796 1
-0.0853391790325548 1
-0.211455634474569 1
0.15309935116426 1
0.295336811945288 1
-0.170367339882869 1
-0.200352530192625 1
0.0418472158935614 1
0.0474048052146973 1
-0.245092961418548 1
-0.54593198062584 0
-0.183730033145568 1
-0.233732975901207 1
0.123054967138278 1
-0.245776197648549 1
-0.0494365081275822 1
0.147613872494448 1
-0.209135735834466 1
-0.0850090056271659 1
0.149725608273665 1
0.0780132466770886 1
-0.194155879228018 1
-0.0182421071814482 1
-0.488691314846313 0
0.0589602416008902 1
0.301624863749896 1
-0.2038099428791 1
0.342521644339675 1
0.798339582718971 0
0.444583845627017 1
0.279417657661395 1
-0.347995159241566 0
-0.189811547590816 1
0.0222120691562537 1
-0.210412433968344 1
0.34015022543598 1
0.0232349893323835 1
0.111384700845898 1
-0.234226947345468 1
0.0581762319072684 1
-0.0437410725261925 1
-0.543932291064867 0
0.150998127813179 1
0.0524539136397193 1
0.228431402968463 1
-0.0992804867224421 1
0.0156629429877067 1
0.0531706410952574 1
-0.175366023380923 1
0.174824820612073 1
-0.0782764879453684 1
-0.349842386366898 1
0.292863820840341 1
-0.300705141983625 1
-0.557946214963223 0
0.0831550904847408 1
0.242534547554915 1
-0.176553742198696 1
-0.073272353286587 1
0.0952470007847562 1
-0.176454592206254 1
0.0368514666852328 1
-0.113334545341904 1
-0.12794504041866 1
0.0204284402595502 1
-0.221763544393414 1
0.0444453265227299 1
-0.212288756042159 1
-0.195075831160643 1
0.191929688486406 1
-0.207329658771008 1
0.0688938112169829 1
-0.279570021860476 1
0.135966647589983 1
-0.0138072196710147 1
-0.145573792224213 1
-0.0472326726403823 1
-0.5155018099575 0
-0.194341977408986 1
-0.386488694426988 0
-0.417321752537254 1
0.00226425481546482 1
-0.0248601957949774 1
0.195796084619169 1
0.257858844432887 1
-0.103170051700035 1
-0.118157371073547 1
0.225476407995485 1
-0.243918186414455 1
-0.055594618702978 1
-0.319304177778435 1
0.0406564273399351 1
-0.285119201666054 1
0.0740080008711512 1
0.14947123045901 1
-0.0896329463807099 1
-0.129788859691802 1
-0.384503802508439 0
-0.0110922562565047 1
-0.000439310544113346 1
0.0787713089503243 1
0.232063974800524 1
0.027751662924149 1
0.0272915193804647 1
-0.155401776035694 1
-0.488689793909379 1
0.0857521388009129 1
0.0230564579803118 1
-0.0354117277447733 1
0.0118257105114465 1
-0.222134827268773 1
0.295097229789418 1
-0.365052130847697 1
-0.0582014508746455 1
0.594951292349324 0
0.430812371138204 0
0.353550704871564 0
0.0566772958197929 1
-0.0454525982521718 1
-0.347048672769894 0
0.138796111531008 1
0.08706877214317 1
0.00494433528188137 1
0.0913646921424154 1
0.329782028752619 0
-0.228856139235238 1
-0.0244516216636156 1
0.0789153583344586 1
0.426361613466326 0
-0.00590304621067575 1
0.165227763597543 1
-0.267669126607829 1
0.059116543742575 1
