# Supplementary material for: Bias caused by sampling error in meta-analysis with small sample sizes
Source: PLoS One. 2018 Sep 13;13(9):e0204056. doi: 10.1371/journal.pone.0204056 (PMC6136825; doi:10.1371/journal.pone.0204056)
Supplement: S5 File — (ZIP) [file pone.0204056.s005.zip › results N = 10 theta = 0 tau = 0.5 sz = 500-1000.txt]

"dl.theta" "dl.cp"
0.0262684993236936 1
-0.26754141098777 1
-0.116078950697359 1
-0.0213238835448645 1
0.0286573743148176 1
0.175795539579678 1
-0.141329545307554 1
-0.0684368591844232 1
-0.30716527030156 1
0.110714472131563 1
0.0758649363675959 1
0.0267171458043584 1
0.0968076975494365 1
-0.13538411680524 1
0.253408618291168 1
-0.181490716087525 1
0.150150922326176 1
-0.0734241534651658 1
0.0526236489490901 1
0.0687007888336131 1
0.136578026870915 1
0.0262116328119677 1
0.128612023334653 1
-0.104354968807557 1
-0.111128853091834 1
0.20190907165536 1
0.338168214408947 0
-0.0621516795798164 1
-0.0167483182529593 1
-0.0621397920966159 1
-0.0975749857330677 1
-0.251178023316818 0
-0.0382069993064086 1
-0.113077035726509 1
0.267400904129982 1
-0.0417497332987882 1
-0.119746785162502 1
0.130099284062388 1
0.13167267623376 1
-0.0652166317863107 1
0.175643396163308 1
-0.238288625512301 0
0.0233511316598083 1
-0.114717844125586 1
-0.257821927186844 0
-0.0163655188427421 1
0.388811179510055 0
-0.0711612652356001 1
-0.0772928168800696 1
0.172291297994663 1
0.145919013066522 1
0.0628779184740776 1
-0.0867417065709877 1
0.280191787864884 1
0.0994443230173866 1
0.361811750106754 0
-0.121976910178027 1
0.12352275462838 1
0.00764310238086708 1
-0.105994064793002 1
-0.0419108355171756 1
-0.255059989643907 1
-0.109081135498689 1
-0.0618117511392464 1
-0.220784646645857 0
0.0612218099928043 1
0.159077770727074 1
-0.184524279908503 1
0.0028504434029568 1
-0.214855388244996 1
0.19917410752457 1
-0.0956325951929484 1
0.0648957713856712 1
-0.331522372029539 0
-0.329200122511402 0
-0.241197859119487 1
0.0316856829501534 1
0.167969597306032 1
-0.039016049347328 1
-0.108342271133246 1
0.0334744122158627 1
-0.0883976497095966 1
0.0603922861520359 1
-0.0392091198041904 1
0.210881026568954 0
-0.10655810374184 1
0.0342807504803398 1
0.0963230516988109 1
0.00051562041494476 1
0.094223683435015 1
0.0535093461732296 1
0.0502077679047383 1
0.0458092217881495 1
0.160293499050813 1
-0.246774783976473 1
-0.0761111402372232 1
-0.148120330626311 1
-0.00545927955353961 1
-0.107461844016695 1
-0.126598279776352 1
0.287468677849321 0
0.18510674715453 1
0.0764020516500757 1
-0.0457451849046926 1
0.13506255753234 1
0.135062613107149 1
-0.0413325046241311 1
-0.188571261267593 1
-0.404918030282293 0
-0.184811236017336 1
0.105072934872612 1
0.0895183545754075 1
-0.085452088828883 1
0.220550319365102 1
0.3549152689854 0
0.0880057887907685 1
0.237575880052415 0
0.0975054606573074 1
0.040569089140134 1
-0.235763149875293 1
-0.0850983305725912 1
-0.200402349765644 1
0.168890360730239 1
0.014595022904231 1
-0.372255591629064 0
-0.0786769525084692 1
0.301047681790546 0
-0.300753435160377 1
-0.0611200801367442 1
-0.0171246559438752 1
-0.0868985089246205 1
0.187713246574124 1
0.136392593429806 1
-0.198563236714228 1
-0.204807334566621 1
-0.301239116650775 0
-0.144097908124302 1
0.166718781603194 1
0.0160892217251093 1
0.0687554284810925 1
0.168716471432169 1
0.216466797257438 1
0.220085277799234 1
0.228560701456795 1
0.216853283453023 1
-0.158852036521268 1
0.113469982456903 1
0.149521991876166 1
-0.0775414446739434 1
-0.0564353014602562 1
0.0345453097549178 1
0.175091937110398 1
0.0422641284280479 1
-0.080571403631199 1
-0.142283320045296 1
0.14060686967272 1
-0.225552202208818 1
-0.0118540497050382 1
0.107335959930601 1
0.0943401038760081 1
-0.103100913356782 1
0.0356170591802836 1
-0.0151261629061824 1
-0.0977830399020009 1
-0.0186078434358654 1
0.0271425728584645 1
0.435325015453903 0
0.137831633438044 1
0.0245576889302852 1
-0.0565589065568951 1
0.0710708167223086 1
0.0702573680954209 1
0.0874638466937441 1
0.218125568642395 1
0.172226254534283 1
-0.11181749138017 1
-0.103289617323321 1
-0.137661238469464 1
-0.294321854497011 0
-0.327064764466511 0
-0.0349348284857916 1
-0.115353242297567 1
0.166998378355177 1
-0.0229587811206748 1
0.0364971198474237 1
0.0868909403982206 1
0.117068151711719 1
0.170193172063096 1
0.100837570894941 1
0.160512963947763 1
-0.150511720710025 1
0.0710311274164311 1
-0.0258175974141105 1
0.171211051826884 1
0.149356127495028 1
0.0374512775147342 1
-0.205427173531354 1
-0.156296849724229 1
-0.169349407291418 1
0.122647139212288 1
-0.181706552972125 1
-0.18163877854117 1
0.0846724082778475 1
0.0935097525166371 1
0.0129656682320027 1
0.0803649112756018 1
-0.00761819422878214 1
-0.0272906710384562 1
-0.0559914478633551 1
-0.166192723725657 1
0.140798216344642 1
0.276592676131619 1
-0.131462016797038 1
-0.0908040019825975 1
0.147737013911255 1
0.130829135783347 1
0.175001399694948 1
0.038769960269355 1
-0.141523301473372 1
0.271518699403297 0
-0.136426380682776 1
-0.144522890053021 1
-0.0859578557039797 1
-0.0915357027418842 1
-0.00420309277108261 1
0.158931046900794 1
-0.060457284704033 1
-0.0977224031072623 1
0.086401652806252 1
0.141923593358472 1
0.20111581263892 1
0.136473596513187 1
-0.108696752640935 1
0.0498137907419342 1
0.082650050453936 1
0.176605256159385 1
0.124058909512792 1
-0.22462414551388 1
0.188697918510696 1
0.0425243770500103 1
0.142692804095439 1
0.0665595484989844 1
0.180187443198232 1
-0.413461534965182 0
0.1378230428654 1
0.00987445952268417 1
-0.0224822192666272 1
0.0661672434022943 1
0.23322793320752 1
0.0286596346642061 1
0.00565067389930551 1
-0.182539725148172 1
-0.0940086233155297 1
0.304222181464233 1
0.271202084081414 0
0.281215241165804 1
0.224594046828465 1
0.0620552077717674 1
0.080649206260794 1
0.0435272679003218 1
-0.0677346292502785 1
0.0706611242114908 1
-0.094186338236158 1
0.207992509488939 1
0.0517457265913065 1
0.0862124740182373 1
0.0278499669331854 1
0.099199786002502 1
-0.0999824810667938 1
-0.0898522777448001 1
-0.0140640811314639 1
0.360395363519817 0
-0.171129972196325 1
0.0583779288979648 1
0.0701365034836754 1
0.114738733041102 1
0.0916282250830986 1
0.0230647529231878 1
0.339451801752705 0
-0.100858550972618 1
-0.208147531457578 1
0.0870331561213971 1
0.0404695060922841 1
0.288272841520498 0
-0.128171305443689 1
0.286649127104787 0
-0.033892863961755 1
0.129731556171647 1
-0.186190497914854 1
0.146577471795667 1
-0.0489880047877362 1
0.0462940268708308 1
-0.248807448033675 1
0.167787482037487 1
-0.161964169902286 1
-0.44285594951783 0
0.179544813326591 1
0.00188384163450368 1
0.092298651695811 1
0.0124171930339886 1
0.140057027861214 1
-0.231643922830686 1
0.327197541634851 0
-0.0687615880054739 1
-0.0541483203129823 1
0.208010121973583 1
-0.134284195698823 1
0.0381265392145783 1
-0.156880554896042 1
0.310949837452289 1
0.279586100848773 1
-0.0579276730653698 1
0.305509897430674 1
0.171041168907801 1
-0.0807486666350884 1
0.0855591843603859 1
0.0588408664810873 1
0.0263387410276915 1
-0.341011399565103 0
-0.142383899580164 1
-0.22090508035081 1
-0.0486662002812078 1
0.149694593870284 1
0.514339252445824 0
-0.00238464081709681 1
0.193475017936846 1
0.0360247765578451 1
0.0377029861123008 1
0.128970042557459 1
-0.182186882454088 1
0.0591180961322365 1
0.123274621133888 1
0.174790198714679 1
0.185317057642734 1
-0.0668970037485272 1
0.37258760014955 0
-0.107657480381021 1
-0.126160529389218 1
0.163061922702995 0
0.175242756132138 1
-0.0129605206742668 1
-0.00232674071098673 1
-0.260834968130508 0
0.100846077035898 1
-0.0646470770833473 1
0.0612859104651628 1
-0.161951964490667 1
-0.220805670317352 1
0.037155384747649 1
0.201504289210788 0
0.0791573499802155 1
-0.109101995625536 1
-0.172392164577836 1
-0.341706268879036 0
-0.244317049402999 1
0.177960145710341 1
0.116931575812339 1
-0.179618728249522 1
0.0209510624630167 1
-0.0297980001239778 1
-0.0502046122386693 1
0.274843002124225 1
-0.0680151231780484 1
-0.21289952160712 1
0.0314848018494575 1
-0.127718069753358 1
-0.258484424124887 1
-0.0534786090545872 1
0.0965292043364791 1
-0.169886457868007 1
-0.176146159397703 1
0.0549331085415532 1
-0.11524034424712 1
0.147562508366066 1
-0.158737725997681 1
0.100314062408132 1
0.0519837607619169 1
-0.0402000049400082 1
-0.0283957887324913 1
-0.153505798973578 1
-0.00147935905190905 1
0.0185394897319403 1
-0.0622217386724484 1
-0.0629730111629092 1
0.153886388193729 1
0.132043056719787 1
0.0827518481872689 1
0.037700567373431 1
-0.258393436370809 0
0.0309143085159961 1
0.0721917026108725 1
0.10350581181561 1
0.0696111688238023 1
0.073163466195905 1
0.100163185450354 1
-0.111789022411127 1
-0.0920990523065086 1
-0.0522618684738211 1
0.0838958009941795 1
-0.12587560096425 1
0.0946128289615385 1
0.00399486052812272 1
0.192152651758886 1
-0.0276520347110682 1
-0.0111847363708954 1
0.112034977881761 1
-0.0383554530766297 1
0.179944511630793 1
-0.136423768286091 1
0.0808554975448473 1
0.00141819010982155 1
-0.0424071626689231 1
0.0850109323200477 1
-0.154414032119102 1
-0.00488700811280616 1
0.217622860793014 1
0.118204509370284 1
0.0770284256286135 1
-0.0886265736566493 1
0.0694504087342734 1
0.0181876327210326 1
0.017062479871436 1
-0.136089429045354 1
0.019958826512723 1
-0.199090222911465 1
-0.139917215558326 1
-0.123493434768193 1
-0.108592019885164 1
-0.131711309682378 1
0.129241922174603 1
-0.0466884350813463 1
-0.384787551987163 0
-0.0016979022772646 1
0.145228760198341 1
0.0805541158741092 1
0.466039918944148 0
-0.105674894437526 1
0.0117849809810896 1
0.132717328733702 1
-0.155385872352284 1
0.0254334414223154 1
0.0139174134237346 1
0.0189822305414626 1
0.271819450878851 1
0.0409557954146873 1
0.276417778523462 1
0.202802430424389 1
0.00289810859408375 1
-0.00214667754990415 1
-0.194948546012726 1
0.0680749663669431 1
0.00471669702298627 1
0.210837315340506 1
-0.00511355587304586 1
-0.128955856306983 1
-0.144620206529535 1
-0.064880680639993 1
0.200299086671962 1
0.156570586135001 1
0.289384469741773 1
0.0442364143353216 1
0.188433356980276 1
0.0374608423674946 1
0.112346258733697 1
-0.18467709571308 1
-0.0928631822776175 1
-0.0992753347423932 1
-0.187565768314668 0
-0.0814781695542633 1
0.0289028394646517 1
-0.137427225877193 1
0.538895424161152 0
0.265819933442662 1
0.0191763986773212 1
-0.30191460740404 0
-0.0416953938111213 1
-0.272193121569354 0
-0.0714612213903699 1
0.0772968564114769 1
0.163643384816783 1
-0.167800708816043 1
0.0781173465086185 1
-0.241309360826416 1
-0.237512485792037 1
-0.190915094702286 1
-0.0166180451592004 1
-0.0365321703355559 1
-0.13987492826593 1
0.134167407546898 1
-0.138136101973439 1
-0.00542754762794828 1
0.280214020853861 1
-0.156072263220992 1
-0.0782862689860133 1
0.211765954901087 1
0.0898285376729873 1
-0.00623286583017704 1
0.0580125849044903 1
-0.111704601411822 1
0.281070072439565 1
-0.318530663590878 1
-0.191346023976032 1
-0.0936918183092721 1
-0.10486283423672 1
-0.170171328455355 1
0.0288102232300724 1
0.0288994619866052 1
0.169552766627001 1
0.0508869811984236 1
-0.0365783076115457 1
0.135853165597586 1
-0.192126500755676 1
0.119247536663577 1
-0.0540449259342451 1
-0.0753469640798195 1
0.116976352154662 1
0.0540947809351654 1
-0.180096290725662 1
-0.0920589013015826 1
0.418386180356854 0
-0.0302628616304955 1
0.141797501380993 1
0.0686315855476955 1
-0.0952763969160195 1
-0.181343261736404 1
0.11441777956337 1
0.0160846628704981 1
-0.0450095165425334 1
0.0605954866546064 1
0.0856435541152044 1
-0.0427314676246547 1
-0.0161358481852704 1
-0.0650151261991695 1
0.0926744064629069 1
0.0626527852074021 1
-0.291011454754643 1
0.318132943276736 1
-0.237657495644412 1
0.00480448511453782 1
-0.474993480858414 0
-0.043015216564845 1
0.171475332887043 1
0.106743583647279 1
-0.186399171517027 1
-0.0669904286129029 1
0.188373695586272 1
-0.232850480514226 1
0.0181598221737562 1
0.0224288496404504 1
-0.251423080917051 1
0.054299270817223 1
0.157750685245106 1
-0.0987156338425667 1
0.416404377880095 0
-0.241127144755336 1
-0.230568104552232 1
0.0293770339065216 1
-0.312542720374955 0
0.320329314814438 1
-0.122740941119506 1
0.178227422381414 1
0.107976249435221 1
-0.0665655520574701 1
-0.00688295342199748 1
0.0900634063492255 1
0.219855630365826 1
0.0317944785514683 1
0.280338492023335 1
-0.017075763061363 1
-0.211283886628113 1
0.171528085469118 1
-0.174880603360877 1
-0.224970113321336 1
-0.184817574950319 1
-0.0196707617082206 1
-0.140636359603378 1
0.0802031432231825 1
-0.263037341758009 1
-0.157860444869334 1
0.245847294785448 1
-0.0644643684663685 1
-0.389816112589669 0
-0.00637699057600557 1
0.232246852954616 1
-0.0946036516205032 1
0.234097704429727 1
-0.192763534481339 1
0.015558325963549 1
0.205406234475716 1
-0.141738639052098 1
-0.298518520874983 1
0.0034519803403914 1
-0.074058434798695 1
0.292939045397886 0
-0.321470135751416 1
-0.298152158272769 0
-0.203911539992075 1
0.058656921584127 1
-0.0689176241385347 1
-0.0143312057438568 1
0.0454128807029969 1
-0.343481883327543 0
0.141677151104957 1
0.0642622465818453 1
-0.0441298179563536 1
0.0614881669699192 1
-0.172526857619331 1
-0.22090524129054 1
0.0876558567461048 1
0.0314360845305942 1
0.189826532762306 1
-0.040638931939207 1
0.177786440378917 1
0.06563875124578 1
-0.0558587464338125 1
0.0695575723857155 1
-0.226822295184394 1
0.00792772014276228 1
0.0616775846522472 1
-0.0311070404914013 1
0.170854901001726 1
0.00114308585857222 1
0.266240422819741 1
0.106857887309279 1
-0.0335458427842776 1
-0.216524096383352 1
0.00743347900254092 1
-0.0119918224362512 1
0.326175943563692 0
-0.212373211299571 1
0.108464942847067 1
0.105682113127525 1
0.200486780804138 1
-0.0173247835751944 1
0.152995132024361 1
-0.0802674395634592 1
-0.135531286885433 1
-0.00879327844688288 1
0.0492888961309101 1
-0.0963343091807679 1
0.025601472502951 1
0.0253017760446337 1
0.331734972950908 0
-0.0942457328514361 1
-0.00189053279478786 1
-0.131892236910537 1
-0.229186794429738 1
-0.0199276023081528 1
-0.0866317421183053 1
-0.34038785337308 1
0.137462281826342 1
0.215787080213073 1
0.17141929573154 1
0.0818648599738164 1
-0.0010380385339982 1
-0.252951498077758 1
-0.241492899377262 0
-0.162090109006409 1
-0.182054060964227 1
0.100444460145919 1
0.105565539640303 1
-0.278709149260426 1
-0.0330577103124482 1
0.0129844891431932 1
-0.124185683479398 1
-0.0815948307074322 1
-0.074924620588641 1
0.0577311690877444 1
0.0677325001278962 1
0.126273951961744 1
0.235288754641538 1
-0.120756862092971 1
-0.313298602277313 0
0.164887819398727 1
-0.295109587329752 0
0.140707520421065 1
-0.13336954589689 1
0.0926820591556576 1
-0.0988477308747796 1
0.106547754500712 1
-0.286695790387582 1
-0.0519089081167905 1
-0.0305586817846283 1
-0.0388777565127951 1
-0.0982533201205122 1
0.291425680727154 1
-0.084236887557907 1
-0.286685869322962 0
-0.0189911945985057 1
-0.179781681469744 1
-0.15026499538316 0
0.0678511476702671 1
0.0595420650672374 1
-0.0990841762658819 1
0.31361092703879 1
-0.0112582032049682 1
-0.0265935146906239 1
0.0318298103741755 1
-0.00895116462976229 1
-0.363862943370433 0
0.105527777539434 1
0.035072668190543 1
0.160177063114092 1
0.0209896434319759 1
0.0809808937754189 1
0.104467436763704 1
0.047265863803764 1
0.094659821485724 1
0.020227088812824 1
-0.0646797339837884 1
0.163126678374086 1
0.0604635933406284 1
-0.331762100565726 0
-0.0221041031831583 1
0.0999098934344461 1
-0.350240469752809 0
-0.0846588912919828 1
0.241929359961225 1
0.0618572200509889 1
0.0964502684648589 1
-0.0148038367715063 1
-0.146158511943663 1
-0.133533987004681 1
-0.0608108777400296 1
-0.161101097916557 1
0.106966895779463 1
0.0270020794878557 1
0.0823579539452313 1
0.0850433459341447 1
-0.288324651454848 1
0.110505538940334 1
-0.00716894687669536 1
-0.0569368585576939 1
-0.16467991395505 1
0.1770174236711 1
0.112427953007192 1
0.0126504337973805 1
-0.00157053938388389 1
-0.115329689456051 1
-0.0478002643974816 1
-0.156627899496264 1
-0.116520071583971 1
-0.268942950751694 1
-0.133449229486553 1
-0.0203343302287496 1
0.0884917217890713 1
0.00022007785292967 1
0.376790251096424 0
-0.0902691573410329 1
0.0638872965116765 1
0.210663292075453 1
0.0556341215694034 1
0.162390423886773 1
0.124638107939259 1
0.048110812305634 1
0.0564651855095483 1
0.0819639158416552 1
-0.397700402236856 0
-0.233821473449117 1
-0.142953651907451 1
-0.0224353176710618 1
0.0186492925012332 1
-0.139624626384701 1
-0.00275882004664559 1
0.409678702867685 0
-0.168781198873575 1
-0.306145865150114 0
0.115563563349178 1
-0.132650742746173 1
-0.343399678553018 1
-0.17954837412433 1
-0.0519037843412955 1
0.0603954263354113 1
0.288233062360989 0
-0.0828384497375865 1
-0.375580779493536 0
0.282446488718857 1
-0.0898350001247633 1
-0.0253143682146839 1
0.0498808510711965 1
-0.116008332384105 1
-0.135187383835269 1
0.250185490890547 1
0.0273787607498171 1
-0.112687696526006 1
-0.0217621707614456 1
0.0565538604773523 1
-0.213558188698724 1
-0.0567587320749509 1
0.0732123733427147 1
0.0110430229982914 1
0.20315062324321 1
-0.177632589639042 1
0.333739756059306 0
0.209432232659791 1
0.0493721783194443 1
-0.0451384062522603 1
-0.155981850093185 1
-0.266030676192592 1
-0.0476098325679009 1
-0.0581208628421129 1
0.116056329160231 1
-0.194270770292778 1
-0.0498583734071333 1
-0.116739812673212 1
0.187340287424885 1
-0.260493413401751 1
0.0130873863085659 1
0.240191718660023 1
0.0416707382939192 1
-0.178273261729513 1
0.0852128301595486 1
0.193959655779483 1
-0.013255048855079 1
0.0533853410005349 1
-0.0891631899327294 1
-0.0169216822497412 1
-0.133688696719548 1
0.0811989104314365 1
0.15688202110806 1
0.0138951580309118 1
-0.28930583911663 1
0.328820036810205 1
-0.145399065608199 1
0.143112963588359 1
0.0393172967012322 1
-0.278488388512145 1
-0.0101055338744947 1
0.159300295973554 1
0.2506220250288 1
0.179001532339083 1
0.0793703242107285 1
-0.0742713262555033 1
-0.531899168102746 0
-0.013637500432861 1
0.219093658957085 1
0.478878307790633 0
-0.0657858126007134 1
-0.112532722509871 1
-0.377474981995187 1
-0.168426023463685 1
-0.20170124468266 1
0.243609899316231 1
-0.201258215543066 1
-0.292364672025502 1
-0.313432978417238 0
0.0920433645644985 1
0.256053452369964 1
0.0624128722828286 1
-0.230145812047893 1
0.262169105931938 1
-0.254061750437862 1
0.108098853388394 1
0.0968143237882082 1
0.138840363542617 1
-0.0489143963104978 1
-0.150155629492307 1
-0.0717352718154571 1
-0.244639228595539 1
0.176230690724356 1
-0.150952214218942 1
0.212260064834379 1
-0.266152774675087 0
-0.0668330313550937 1
-0.196635601540031 1
-0.184719704079574 1
-0.172200404891984 1
-0.325307202830512 0
0.0535091277256329 1
0.0269542514083537 1
-0.170607574040142 1
0.0459699979910877 1
-0.0365627013016586 1
-0.206637849077149 1
0.0569447311801228 1
0.0715993444282882 1
0.116907468687211 1
0.2871642514219 1
-0.0818234182992081 1
0.139014775115596 1
-0.0384826408451811 1
-0.187902746572518 1
0.174551432557093 1
0.0974545886798696 1
-0.287795475196584 1
-0.401111316268416 0
-0.370495121406061 0
0.108709894372159 1
-0.015801711208366 1
-0.106483496723867 1
0.316343991861214 1
0.0277913003144099 1
0.0381315612495144 1
-0.15739522542719 1
7.73937043417362e-05 1
0.157212491297682 1
-0.0583006226268733 1
0.219462609815883 1
0.192277095798811 1
0.0479414182356646 1
0.122737547492742 1
-0.17884596453785 1
-0.020388086876173 1
-0.0498633722824365 1
0.263431384409975 0
-0.0187350759537891 1
-0.143845823257496 1
-0.010482662292793 1
0.158140178255708 1
-0.0779259542755002 1
-0.249146130668172 0
-0.0929133866854049 1
0.296336695845546 0
-0.166613505674525 1
-0.0322739240248068 1
0.0941856834806425 1
0.068903902056363 1
-0.233311870443631 1
0.0358421752879361 1
0.190917312519218 1
-0.256842388041732 1
-0.00410723495424807 1
-0.200961271850775 1
-0.151837213091655 1
-0.163172629748792 1
0.0375966433595772 1
0.211842762780693 1
-0.0698557120430728 1
0.153698420827167 1
-0.0295924699655554 1
-0.0640635062849918 1
-0.213846403777458 0
0.101357188031195 1
-0.186432420752666 1
0.0416340284786503 1
-0.0899759151402304 1
0.0602272386106509 1
0.0740914303107829 1
0.130118836502423 1
-0.334582107211038 0
0.00679555291201444 1
-0.0769237457570056 1
0.228361865921937 1
0.0978286949584252 1
0.201308986315109 1
0.302905421160908 0
-0.0610700482935172 1
-0.284392300970452 1
-0.0724416450866334 1
0.0396463175727582 1
-0.0471422926998806 1
-0.0316807974566797 1
0.260931956393299 0
0.302481144656121 0
0.0208269282997697 1
0.0552241888520569 1
0.484376682319704 0
-0.036619917775316 1
0.182538211716008 1
0.0864343807108864 1
0.134891532149275 1
-0.0344590729764221 1
-0.10896137454611 1
-0.173721337056717 1
0.0789345510921592 1
0.248786434002645 1
0.0478647314127572 1
-0.190726132014465 1
-0.05596012037231 1
-0.015939063847223 1
-0.0943121122239122 1
0.186174225979086 1
-0.146932755701875 1
0.153898488031987 1
-0.235603176942112 1
-0.16314138330296 1
-0.0767458092107896 1
-0.102570149840359 1
0.279498169298601 1
-0.00235247418301497 1
0.0985968085813247 1
0.30460065354448 1
0.179403361300408 1
0.00944467348271452 1
-0.184366896394385 1
0.058552011961197 1
0.0662996322206785 1
-0.0513027522618625 1
0.288072103384631 0
-0.113600199759799 1
0.0529020179458006 1
0.037219662116674 1
0.0272310745777947 1
-0.00472846900282781 1
-0.128859838220869 1
0.0919534580246099 1
0.0472389296832191 1
-0.101902179771902 1
0.120965381317602 1
0.165715643502924 1
-0.0819067517759844 1
0.131553377066071 1
-0.0220816376305113 1
-0.0562529325645408 1
0.0880951604865924 1
0.283750486103142 1
-0.279758882283368 1
0.305658575545028 1
-0.201364759581837 1
0.192910368393498 1
-0.0147870169331352 1
0.27817827827314 1
-0.268177601810552 1
-0.160398996859407 1
-0.0398424116748915 1
0.116489531213422 1
0.122768277127737 1
0.366093890813096 0
-0.264895728075118 0
-0.0683087641717998 1
0.0273880434518819 1
-0.132208710301026 1
-0.109884716955936 1
0.146429313692279 1
-0.248533799082722 0
0.0931787030358216 1
-0.132362639161845 1
-0.111446919832609 1
-0.24599289813599 1
-0.126851545671542 1
-0.160064807956858 1
0.151905760343583 1
-0.150483718877443 1
0.132462313924609 1
0.231259250188791 1
0.247323282608938 1
-0.130602806706034 1
-0.11981666699026 1
-0.121337041080949 1
0.123225891629016 1
0.180962262854444 1
0.0592005935633843 1
0.165612180758142 1
-0.0806342894728452 1
-0.0835598948524382 1
0.0632386461395558 1
-0.178391054290612 1
-0.134147600416525 1
-0.0113610466572654 1
0.349037969954286 0
0.0663959859078127 1
0.388585262821679 0
-0.174193623950281 1
-0.102761255080834 1
0.153414194247255 1
0.100420422865002 1
0.356082459964441 1
-0.213662900202461 1
0.105677495987978 1
0.143514555169186 1
0.16461912460633 1
0.060904809615588 1
-0.226402048034568 1
-0.171533363882448 1
-0.143906403053077 1
0.235167732979319 1
0.00257532193196509 1
-0.110346088404248 1
0.0102672599273389 1
0.18290608966887 1
0.102207562344793 1
0.0435756256303464 1
0.188684622607172 1
-0.318879271702205 1
0.0784297811288567 1
-0.23947683544302 0
-0.105636402958844 1
-0.136670106516405 1
-0.0986386590356124 1
0.219985111029375 0
0.15681360337198 1
0.109183465424592 1
-0.0416977140163213 1
0.0823944572350141 1
0.155355938830835 1
-0.0561647961782899 1
0.149566657195813 1
-0.0379743949370568 1
0.0240173847352805 1
-0.0465530386185986 1
0.101538578943615 1
-0.0167096994198685 1
0.0507226845858446 1
-0.0560587629237705 1
-0.113280151207626 1
0.167204519143624 1
0.028439078858845 1
-0.183533235864951 1
0.000290662218431871 1
-0.0202421320387861 1
0.0394959021491823 1
-0.0995444068851209 1
0.171438303799882 1
0.00787813280568829 1
-0.118806969639689 1
0.0711576368254009 1
-0.116158994663849 1
0.162092555399876 1
0.210772200782236 1
-0.130587854615748 1
-0.0216210905662569 1
-0.147400306241032 1
-0.395863323446578 0
0.175502939552159 1
0.00601624255454057 1
-0.00826910948798036 1
0.0121562245532593 1
-0.223842740519468 1
-0.0962643252282273 1
-0.155530383382301 1
0.106882575217294 1
-0.0788212228361703 1
0.128342868292265 1
0.0226724765652335 1
-0.0761343500297769 1
0.293195546199712 1
-0.230783468662307 1
-0.0868719427897915 1
0.000888834600162897 1
0.13564415989709 1
0.0552259155194573 1
-0.203518189438716 1
0.143125459085302 1
-0.195833715097853 1
-0.0959997017828134 1
-0.108042841050396 1
-0.101530545235951 1
-0.104555939579268 1
0.208636649954042 1
-0.0439278533807077 1
0.140897747530142 0
0.190201792765785 1
-0.0632034866231555 1
0.104760197278026 1
0.0994647853218528 1
-0.0539163424747508 1
0.0769412702518281 1
0.299856424725873 1
-0.00202120406571752 1
0.135982739174716 1
0.217663661752701 1
-0.204350980903995 1
0.245844470581504 1
0.0625762992903001 1
-0.124266452124018 1
-0.276814891252186 1
-0.11115796665364 1
-0.0579691119315667 1
0.210867203820688 0
-0.143337583332979 1
0.0961756643138753 1
0.0250153946348891 1
-0.17565967982094 1
-0.185781999511145 1
0.110231137944168 1
0.113600618610531 1
0.13652015355821 1
-0.399882296035708 0
-0.0405929683494459 1
0.167466943080118 1
0.0207338210296874 1
0.0467619823313498 1
-0.106852248211218 1
0.270350611343352 1
-0.0644108549342381 1
-0.181275341240574 1
-0.162183356601383 1
-0.0757437853739576 1
-0.0398408024355725 1
-0.0297028185088594 1
0.0286424780948998 1
0.239974137836389 1
-0.0947771863656086 1
0.13095054165963 1
0.150585669358977 1
0.219300408629831 0
-0.228413359928543 1
0.296653400444387 1
-0.0050791438613043 1
-0.12257587530407 1
-0.0559775707888967 1
-0.171585830459264 1
0.0846694056932976 1
0.276108130126915 1
-0.011547689083962 1
0.0200983831271193 1
-0.0303712290896407 1
-0.0111988981835125 1
0.0644440256588857 1
-0.013800700030172 1
-0.138078931604431 1
-0.440267716577022 0
0.285387389340085 1
0.0301488994086516 1
-0.0944307721742246 1
-0.214291125996924 1
0.105612246295501 1
-0.0454607538374864 1
-0.0751909955797635 1
-0.0119314175679492 1
-0.126433592781365 1
-0.0453040113633393 1
0.0821863857735799 1
-0.331947786623865 1
0.1009215948823 1
-0.116976049407295 1
-0.110103339805592 1
-0.0788129840132852 1
0.167098360609789 0
-0.135628871980342 1
0.284576219723921 0
0.0666053921141723 1
0.00711480840908057 1
0.131285037253692 1
0.0424709720710627 1
-0.186828057385743 1
-0.0316411330832623 1
0.338067151545959 0
0.00554483168523389 1
-0.00928904925230543 1
0.255404713093178 1
0.202548399646516 1
-0.305205956006424 0
-0.0477292723374919 1
-0.0682449854683564 1
0.17659407030104 1
-0.0886065766756026 1
-0.0662075837427568 1
0.0737540822810351 1
0.0907102360632172 1
0.0185830504107769 1
0.0881699477189857 1
0.154612778284807 1
0.0463356007848727 1
-0.168758002662558 1
-0.182552848194313 1
-0.0253446947455813 1
0.130405541793524 1
-0.343100233188916 0
-0.121940801631358 1
0.0692971602563284 1
-0.136868648852963 1
0.124035711630614 1
0.0257316066124023 1
0.185528745704955 1
0.0456339771386941 1
0.133547442088645 1
0.0803730527256612 1
-0.016480090293838 1
-0.418697762686646 0
-0.188896391275585 1
0.0592904882190399 1
-0.063700742352823 1
-0.153202728322037 1
0.10785735428314 1
-0.0703910163368439 1
0.140733675411045 1
0.334467806444263 1
0.0455538707296473 1
-0.0401035088779267 1
0.191589624136982 1
-0.0990313058341409 1
-0.199636595459457 1
0.119054187045694 1
-0.043881482799648 1
0.0411409565336727 1
-0.126329366512232 1
0.0419041337570289 1
-0.0542088062801836 1
-0.385495738916666 1
-0.246258090064254 1
-0.27629201986589 0
0.346061379066327 0
-0.11064367281593 1
-0.0146608755137109 1
0.0689640282387984 1
0.157317044867373 1
-0.0678754371533931 1
-0.255813368740765 1
0.0581852268757455 1
-0.354421093780749 0
-0.00633396293181945 1
0.0650567706530061 1
-0.133626874057162 1
-0.0159886487063343 1
-0.1357785822759 1
0.055624590019322 1
-0.163197726247915 1
0.151273969080274 1
0.1055432248994 1
-0.00966747801653288 1
0.224377261369769 1
-0.012674539212681 1
-0.132618556734229 1
-0.168041556770044 1
0.324379041973884 0
0.142679965112309 1
-0.00342677391897549 1
0.119672131375305 1
0.0177517011663723 1
-0.125286707672503 1
0.284944240176357 1
0.0952639037980626 1
0.123440915298643 1
0.310698190471479 1
-0.032749190496085 1
0.303105898439804 1
-0.0862846532806978 1
0.110529477698367 1
-0.194433035482929 1
-0.154417554082995 1
0.3036504708535 1
-0.255974620513741 1
0.0954030740032498 1
0.193356386566519 1
-0.0154135320962011 1
-0.128365193624888 1
0.29470604531605 1
0.0327585859776692 1
-0.191792021913461 1
-0.156336447634149 1
-0.187175361163815 1
0.0531683658014733 1
0.0677804875686681 1
-0.462875827297228 0
-0.180893468518441 1
-0.121945838408556 1
-0.181916463597797 1
-0.0396532720764001 1
-0.0547298077355142 1
-0.104899143188489 1
-0.054714148338219 1
0.361717437073199 1
-0.349629388307948 1
-0.15550955821289 1
0.171421977277468 1
0.221839425421767 1
0.160072756589192 1
-0.0243051292458088 1
-0.107585747245771 1
0.0332008377714905 1
0.101365027807715 1
0.172909512575446 1
-0.408222918037137 0
0.243421697265316 1
-0.0667232887264444 1
0.111249525824577 1
-0.326245144037126 1
-0.215470563099707 1
-0.0497335046928236 1
-0.154663057121469 1
0.0871824525917669 1
-0.202095455229693 1
0.16618295941217 1
0.0877490358090022 1
0.100742646370178 1
0.0110350747844676 1
-0.142120053405049 1
0.184192780792194 1
-0.103491225580955 1
0.193506280216182 1
0.470427128096458 0
-0.139853919645691 1
-0.104336238961893 1
0.118207879338106 1
-0.127021007093641 1
0.129212598206812 1
-0.0460241668186135 1
0.0572935996282973 1
-0.0502752150102773 1
0.0968647589341208 1
0.02610672173782 1
0.377745309864972 0
0.240860311417463 1
-0.142810785736022 1
0.225696003954838 1
0.110932878008902 1
-0.0555993699890417 1
0.0761040322785261 1
0.175095658925923 1
0.343402718928973 0
0.260057235761683 1
-0.0867499147062657 1
0.0640359211197434 1
-0.063553922868436 1
-0.0412234856600112 1
-0.0759934690214825 1
-0.127844875770957 1
-0.253616783604214 1
0.0105121289913311 1
0.0918125453469943 1
0.110760188351733 1
-0.00740613100406037 1
-0.0279070598799666 1
0.0603201478865587 1
-0.122115268402898 1
0.219565986782253 1
-0.129800591266054 1
0.139082580808929 1
0.152833214173047 1
-0.309824549389969 0
-0.0160764453968423 1
0.0595183681376556 1
0.161969939926321 1
-0.0294391626818529 1
0.359464994431314 0
-0.108123732899254 1
0.0474280104863783 1
-0.107468562414817 1
0.0676431872623461 1
0.259964046203257 0
0.128536681265578 1
0.0275340387283305 1
-0.154513215874921 1
-0.254406608717071 0
0.0488262071363429 1
-0.200024316606113 1
-0.290486862957078 0
-0.164916302603409 1
0.0490476987171476 1
0.0723052456761255 1
0.0125419385206842 1
-0.140545983489235 1
-0.188766549324755 1
0.0578969972617755 1
-0.349192384632722 0
-0.139072336919621 1
0.0702710649674176 1
0.249064705923812 1
0.255153180018773 1
-0.111394116238339 1
0.0265059758695937 1
-0.00598181304163932 1
-0.214368998546851 1
-0.178177615008599 1
-0.177543152974898 1
0.0233634921082195 1
0.178429860284632 1
0.204456291780419 1
-0.000506095042221238 1
-0.106216346161479 1
0.211162144858066 1
-0.105948009692097 1
0.347295429460622 0
-0.152920447959318 1
-0.0392540916546807 1
0.281546994323112 1
0.288515988910867 0
0.00213664174391023 1
-0.0891868750136016 1
-0.0478905407467814 1
-0.0996812094949102 1
0.216173905435881 1
-0.0744035019453837 1
-0.268109844626668 0
0.00627452502013862 1
0.0642546393018667 1
0.0133639272943501 1
0.179089914138373 1
0.194989561266471 1
-0.0272362576251303 1
0.037386316134698 1
-0.0596441111202444 1
0.174451286157594 1
-0.0164193765644077 1
-0.398051538230288 0
0.0652412073288279 1
-0.0058228601139069 1
-0.0994260581871288 1
0.162525919527507 1
0.171071524247631 1
0.0523019510805571 1
0.125398556033717 1
0.189639335175569 1
0.199567595609093 1
0.0458420163974417 1
-0.296812343090437 1
0.0443168602303464 1
-0.20087764406845 1
0.194832616575851 1
0.0388360025750205 1
-0.0110963526032103 1
-0.217055398910181 1
-0.0642585793036269 1
0.330398055136647 1
0.0146905721755627 1
-0.0904072391466643 1
-0.0190411421288983 1
0.0174013599930859 1
-0.0350783942967278 1
0.145594132951921 1
0.168163895386485 1
-0.043532731500174 1
0.0738085142563084 1
0.174752653700715 1
0.0953221405084151 1
-0.0583544360575497 1
-0.0866309853055317 1
0.166500507281482 1
0.173466958108299 1
-0.096151124339616 1
0.0191146717464203 1
-0.000740869288653738 1
0.00559550125981518 1
0.115337878273093 1
0.0989146790995809 1
0.0784646509753563 1
-0.068974925629431 1
-0.026849263774304 1
-0.05327310961848 1
0.0371909377371053 1
0.0538086058947072 1
0.0655158052820835 1
0.191553184962065 1
0.0625099935902018 1
-0.377992791891677 0
0.352686989091821 0
0.20169119172143 1
0.000496646240348243 1
-0.0513108376864298 1
0.150997292029438 1
-0.0375329896758008 1
-0.0158778280599195 1
0.0761077997480222 1
0.0768205847421701 1
-0.0927771308006511 1
-0.0210313027113088 1
0.157823899288905 1
-0.0396475080295214 1
-0.198176496884678 1
-0.199858344386514 1
-0.608549172247459 0
-0.147069919132852 1
0.21686948642348 1
0.00542817651726915 1
-0.163067957866298 1
-0.169245874208954 1
-0.0448680615662395 1
-0.0963248438680332 1
0.0833584331403796 1
0.520562029859814 0
0.175082265051088 1
-0.0202345989561298 1
-0.075542035839789 1
0.057129839859466 1
-0.0305575126520441 1
-0.021976265079066 1
-0.115034312488947 1
0.0769134555214798 1
-0.0436909429989484 1
0.00037232593125151 1
0.0900052909024238 1
0.0571709666315879 1
0.05670366169715 1
-0.12757652860609 1
0.0436979529597589 1
-0.355693223073181 0
-0.108204756180052 1
0.00754735237401335 1
-0.158778144527447 1
0.00978175644169095 1
0.00880865874913836 1
0.0432915290170352 1
-0.119205576398829 1
0.0799067290605834 1
0.235023609064225 1
-0.104641707236868 1
-0.106670293497052 1
-0.10451561968711 1
-0.127559763991784 1
-0.0128629357092098 1
0.316506348573967 0
-0.218992333787344 1
-0.0680614742406451 1
-0.0556656858831401 1
0.167831300423197 1
0.108530147740938 1
-0.0817895097034241 1
0.223923495123668 0
0.0310389904215956 1
-0.00340220371998441 1
0.080227776387605 1
0.162069672099 1
-0.0590865016852392 1
-0.323570105842862 0
-0.269208327369211 1
0.0605149794963872 1
-0.0641998359980064 1
-0.0693860336312632 1
0.0190636338641827 1
0.0190739199627596 1
-0.10113234764079 1
0.221628816838935 1
0.351990396740548 0
-0.157696934094767 1
-0.275836459064037 0
-0.196133026479385 1
0.315064374583657 0
0.14251026812892 1
0.0478693250217787 1
0.128507298338635 1
0.0270542367055041 1
-0.0946737557068117 1
0.149293781047659 1
0.0825545985665834 1
0.151473808008962 1
0.21412792138855 1
-0.31920699696742 1
-0.00575367522125726 1
-0.282197782289073 1
0.0532668731256312 1
-0.0679987438598149 1
-0.0436972876828256 1
0.23036873690122 1
0.0307543983489702 1
0.0702359085888285 1
-0.227655200430715 1
0.290923183153668 1
-0.233848585522097 1
-0.0501650291172746 1
-0.159668225865571 1
0.198320253874054 1
-0.0729064787366373 1
0.0126086016705855 1
0.394520978745585 0
-0.0740713574556394 1
0.253065707631232 0
-0.207635273391764 1
0.141100186501395 1
-0.313288511697797 0
0.00238083569831342 1
-0.0889132670297231 1
-0.0264658848425319 1
0.151770977607545 1
0.177377512669436 1
-0.0246457021773028 1
0.226842828808356 1
0.0658650725112085 1
0.0777039415361574 1
0.150246673914069 1
0.133903930161589 1
-0.184473100660923 0
0.0686524671922355 1
0.258164095180648 1
-0.117506170520196 1
-0.140538036716223 1
0.0195208633462889 1
0.244681233487784 1
-0.26504957898419 0
-0.197531248994404 1
-0.341152575812049 1
-0.161614665730425 1
0.0361296296897012 1
0.125615941471249 1
0.0446188727446238 1
-0.138003248260694 1
-0.00917032200004785 1
0.109811516224001 1
0.0364664420048939 1
0.108698408584008 1
-0.00189201933152668 1
-0.046487643778333 1
-0.129372005134515 1
0.0400208030571955 1
0.082963794449388 1
0.258687496701242 1
-0.18638888379602 1
0.376706790118378 0
0.208560808055923 1
0.0100531343776538 1
0.102779476619636 1
0.0624859474099847 1
0.0114593167995064 1
0.070292126402901 1
0.198542590286642 1
-0.0504974688951944 1
0.236258921402662 1
0.0817739023281723 1
-0.222960268171399 1
-0.212298762480906 1
0.101376601616152 1
0.0793855986218163 1
0.000443040635349293 1
-0.207631563406487 1
0.172862770452819 1
-0.121684713132854 1
0.0114402726562608 1
0.0811009097250349 1
-0.030139529716586 1
-0.184343817257014 1
0.138954517045369 1
0.0684001446060371 1
-0.0372457036301254 1
-0.0626642658098896 1
-0.222937517955146 1
-0.239343279941521 0
0.215525836134968 1
-0.291304671788689 1
-0.0963520834888767 1
0.117947937041408 1
-0.214682405464827 1
-0.0373502912165748 1
-0.131858772841754 1
-0.090919224303413 1
-0.261142059060012 1
0.120079916884823 1
-0.0632371836554931 1
-0.199308805240832 0
0.192821946178281 1
-0.102389395143758 1
-0.0185510231623656 1
0.0682818233146832 1
0.265268123902752 1
-0.139326729605579 1
0.0235609368996924 1
0.192607139616223 1
-0.0859751175095875 1
-0.253077969824024 1
0.372509464996929 0
0.080129671139416 1
0.20673939326468 1
0.0201589059564904 1
0.0933193933281612 1
-0.00075742759369743 1
0.0656678752057628 1
-0.0745143954316896 1
-0.0403773329955208 1
0.124151012815486 1
0.155756075542276 1
0.195790969756336 1
0.241176086844287 0
-0.371031001555999 0
-0.223001927881196 1
-0.0417942376897906 1
-0.286625071046385 0
0.0710020712541094 1
0.19985689575723 1
-0.0913296783119649 1
-0.226809310554457 1
-0.15601710994809 1
0.163725853647987 1
0.0900305597236265 1
0.0216095142157922 1
0.446933231964744 0
-0.170229678526834 1
0.149854468446919 1
-0.049939623146444 1
0.0226026100599387 1
0.0741910413546308 1
0.338642515304042 0
0.345623046894518 0
-0.133019855624193 1
0.137524424129663 1
-0.175752520486406 1
0.0629293115859383 1
-0.115322569845456 1
-0.280703476679497 0
-0.124073443081332 1
0.149830695218132 1
-0.100598948560299 1
0.0486556389981508 1
0.00753068582965244 1
0.274706883712717 1
-0.131342461863409 1
-0.259530171900283 1
0.0411520890410845 1
-0.0031513641072812 1
-0.00736328707303444 1
-0.180096255922655 1
-0.0579704276144442 1
0.269759638805233 1
-0.0438930276664208 1
0.0150955095077437 1
-0.00669239755842273 1
-0.0669929926555707 1
-0.0248757022438833 1
-0.000751743084139722 1
0.16110044530588 1
-0.292419233268752 0
-0.345232640258651 0
0.0278876703660872 1
0.242874486979096 0
0.154710524933805 1
-0.207865788888199 1
-0.301054067248935 1
0.0537428653831417 1
0.15140811588942 1
0.186941060756429 1
0.0831244203415654 1
0.413587187258176 0
0.131808228775085 1
0.0175070918584111 1
-0.0644057208303761 1
0.312804036448321 1
-0.287746808237207 1
-0.0974960832507966 1
-0.273968498875866 0
-0.338019886342759 0
-0.0572336331597315 1
-0.200124206897553 1
-0.245174021739188 1
0.185120087959385 1
-0.0610056521373016 1
0.181011138148103 1
-0.0899993439824566 1
0.000619109805828751 1
-0.115715335190836 1
0.0919288135475742 1
-0.147576487456029 1
-0.134365030427163 1
0.171121687450921 1
-0.0924281813358185 1
0.0321879117431495 1
0.146586120287596 1
0.129027429933206 1
-0.136612426528904 1
-0.163282858901485 1
0.0984987597770443 1
0.0555886883153457 1
-0.103848114553007 1
0.184858817736273 1
-0.190500415059802 1
-0.0277536011232176 1
0.0935807694391741 1
0.0250181689798819 1
-0.162238514364152 1
-0.179348096829819 1
-0.0695156847095875 1
-0.129153342251767 1
0.108036418459921 1
-0.155624198750705 1
-0.206959503758349 1
-0.138209487244511 1
0.251115270904751 1
0.164952013782727 1
-0.190090195522315 1
0.288280750869231 0
0.110857753267555 1
-0.0337377506473509 1
0.0650662447480255 1
-0.133639839888512 1
-0.199911844902735 1
0.0841427839044119 1
0.182503965534887 1
0.163703618243286 1
-0.0401630463438206 1
0.129646027633488 1
0.0180890380216003 1
0.0552202491451801 1
-0.323187451358658 1
0.219310439744006 1
0.0829018236827801 1
-0.183818901901592 1
-0.272035476428277 1
-0.0763233474127114 1
-0.232321300372801 1
0.0715435473652306 1
-0.198512752975292 1
0.0493769217501759 1
0.156150326876375 1
-0.107949506162476 1
0.0965961288295847 1
-0.0997754422719603 1
0.0651009365501452 1
0.167458296431646 1
-0.123907029394571 1
0.0101078715870211 1
-0.162922119084759 1
0.0466685394421929 1
-0.259807336061101 1
-0.0918138118859952 1
0.117500117593084 1
0.212277674021205 1
-0.282944986024915 1
-0.284035890234942 0
-0.259991512134438 1
-0.469839533519341 0
0.217341811276746 1
-0.258767712422526 0
0.243969554912314 1
-0.15844640032775 1
-0.381962495624394 0
-0.0524878346944121 1
-0.0168187224307312 1
0.0941905729536878 1
0.0971731390988318 1
0.122376985451554 1
-0.258260257137102 1
-0.0698173065550639 1
-0.10594626767185 1
0.0497497088758397 1
0.06965278738709 1
-0.364002812769588 1
-0.267185431284842 1
-0.00201651336821462 1
0.00627273895720845 1
-0.172452493067374 1
0.190989251152248 0
0.137682843055556 1
-0.174224716314348 1
0.0263011111047511 1
-0.0615663958061181 1
0.0787377898342052 1
-0.0213783232081708 1
0.0645951986802999 1
0.200642141007887 1
-0.274846539179885 1
0.0344345911348301 1
-0.311098011433371 1
0.229495187142976 1
-0.0133105976653491 1
0.34191499764275 0
-0.13924464801958 1
-0.0738556646673879 1
0.248606875813799 1
-0.0159604492894834 1
0.331972657859991 0
-0.0620363952957555 1
-0.242440067108597 1
0.0215729463069123 1
-0.104769823993128 1
0.0565342864207168 1
0.1749293859712 1
-0.145462121523578 1
0.12428677619492 1
-0.206741992968331 1
0.122877013755585 1
-0.27172790233027 1
-0.129065763751076 1
-0.217707085517294 1
-0.0546350948410714 1
-0.188693560147929 1
-0.159997630008255 1
-0.122647941013518 1
-0.0897729508235479 1
-0.180681313018508 1
-0.150794900461007 1
-0.144854633148293 1
-0.0906641793578797 1
-0.186207064804623 1
0.225143898822555 0
0.162850929833875 1
-0.220040266003413 1
0.201259279251117 1
-0.31491553638417 1
0.221623622781603 0
0.0282034526442939 1
0.0103735228243986 1
-0.102013243215087 1
-0.181574779172085 1
-0.0271207022459321 1
-0.0780330942719797 1
-0.191664358038082 1
-0.135350991585598 1
-0.317063878875977 1
-0.014444113908624 1
0.00595956673110667 1
-0.128979434484972 1
0.195077880649324 1
-0.238582782462763 1
-0.225044974558168 1
0.153919764352205 1
-0.0438980262806355 1
0.0891071383312819 1
-0.188595204286864 1
-0.252391900512476 1
0.0542763656725428 1
0.139827973520578 1
0.0523380892476531 1
-0.256576989778331 0
0.015708331281599 1
-0.346337892057494 0
-0.0919806617214545 1
-0.18192373067294 1
0.193178613076123 1
-0.284378082227944 1
0.0150189335118796 1
-0.178181977846924 1
-0.0905231379245656 1
0.13014256861114 1
0.079669292974274 1
-0.253349606798724 1
0.106532557850885 1
0.129966876361177 1
0.0783481384869599 1
-0.160144660697323 1
-0.102715260841328 1
0.135899532851041 1
0.0312385446859423 1
0.0736773634940307 1
0.0352330111235895 1
0.149856934805156 1
-0.265015814169617 1
-0.0900212879973675 1
-0.0382998862854478 1
-0.32241688536032 0
0.0232612553368964 1
0.223229463687148 1
0.0440236058929995 1
0.0270568328169584 1
0.124471520571354 1
-0.1898361826229 1
0.33393932190334 0
-0.0898459407627123 1
-0.0507034137304233 1
-0.232447535801396 1
0.334672453213114 0
-0.129294603137232 1
-0.0103158354123965 1
0.14722560492652 1
-0.0381746016653161 1
-0.184148461848346 1
0.41097424150108 0
-0.127514951458862 1
0.182359642910102 1
0.144435523603025 1
-0.112792399490185 1
-0.152469711453671 1
-0.0492506312018472 1
0.146899088353779 1
0.282203596271028 1
-0.199610917940765 1
0.297787460777807 0
0.147773661063864 1
-0.12082435039357 1
0.0552249106385147 1
0.335754055515958 0
0.164762746551905 1
0.278736408356205 0
-0.249024027121412 1
0.173701117722114 1
-0.0184265769688177 1
-0.258728140320597 1
0.174018134513717 1
-0.117822681053621 1
-0.0526253262191552 1
0.16520823875224 1
-0.0883060543849041 1
0.154964162242054 1
-0.219597806595552 1
-0.246973550564043 1
0.0192307842369499 1
0.0767566575398323 1
0.0789499302410699 1
-0.244768440593531 1
-0.00654334533713316 1
0.101703409931259 1
-0.314060480768588 1
0.322122016879772 0
0.0489109990224432 1
-0.242148409486066 0
0.0785125657242017 1
0.0550311429708494 1
-0.113133569714467 1
0.383084075677405 1
-0.00179608007230957 1
0.049612799619963 1
-0.00848911445237197 1
-0.130697801966335 1
-0.0589766263539303 1
0.017288956547047 1
-0.161990826984272 1
0.103116673415272 1
0.0380791827550184 1
-0.121186672633922 1
0.222723397308756 1
-0.148781517089458 1
0.0857721733358388 1
0.0882188989440231 1
0.0035697339023211 1
-0.431819826837673 0
-0.0848652735034675 1
-0.190078987210839 1
0.132083010090309 1
0.228583945263822 1
-0.203446382720912 1
-0.148563803351466 1
-0.0710491066446901 1
0.0530166640719022 1
-0.219495930224909 1
0.179016866764788 1
-0.123768767514636 1
0.0786582231806867 1
0.0115342885237409 1
-0.0278003132085413 1
0.0685734442952614 1
-0.312262711458702 0
0.22114895187202 1
-0.0640305393476016 1
0.092279311247208 1
-0.0433738571034053 1
-0.112053426224937 1
-0.0678231194999121 1
-0.196282516703687 1
0.0418697975172116 1
0.0478619894198915 1
0.240992942632967 1
-0.237259096192852 0
0.206599261243951 1
0.161093930803263 1
0.0261840998814382 1
0.0361535181071706 1
-0.0854700918347488 1
-0.279285177584615 1
0.358695609755813 0
0.0127624943673677 1
0.0358737129541855 1
-0.0633529475623157 1
0.024602962763594 1
-0.135573796863851 1
0.0380775626375457 1
-0.43447458623411 0
0.279970124114749 1
0.0285726076571534 1
-0.143810422245443 1
0.0752625218609562 1
0.133884828107752 1
0.0751960895867135 1
0.00639728525383864 1
-0.133013225487195 1
-0.163112995648136 1
0.150123020127039 1
-0.121770613408955 1
0.204139228140859 1
0.0317119387011199 1
0.0875862973152138 1
-0.122422210500631 1
0.263911156582968 1
0.200846833555087 0
-0.315129971261838 1
0.037609259883463 1
0.0181305265499926 1
0.0163641911529581 1
0.10906788061836 1
-0.079751500920681 1
-0.0296812738148715 1
0.102000753886786 1
0.108905356021382 1
0.157305546466238 1
-0.245539822947881 1
-0.0394025658277974 1
0.0907355150560085 1
-0.0139609954183229 1
0.0615501957765875 1
-0.00743165911556334 1
-0.146977901791101 1
0.223197731858896 1
0.126377337432207 1
0.119262930299853 1
0.413413183431564 0
-0.11865225571487 1
0.236359714341198 1
0.0597907453575444 1
0.335223584259613 1
0.418777267549187 0
0.172917039339907 1
-0.00811254440879418 1
0.0729333315012232 1
0.124075317258969 1
0.391586929280423 1
0.122814658470333 1
-0.0222335420940074 1
-0.256297576486848 1
-0.382914962873616 0
0.0336418406990118 1
0.140379650822052 1
0.0359675917557287 1
-0.0579908348483599 1
-0.192699098445447 1
0.0311021664615378 1
-0.00280259257994369 1
-0.0407456750170136 1
0.254548958282073 1
-0.0783150436762069 1
-0.258274779571708 1
-0.0357674770435545 1
-0.223541739493007 0
-0.02474726371064 1
-0.0593160017960323 1
-0.166668457473617 1
-0.182870129145234 1
0.0917869990043914 1
-0.349363389034187 0
-0.0536883077517426 1
0.0742607989802286 1
0.0451982245310809 1
-0.190947146967365 0
-0.0222541083090936 1
0.0464937695427352 1
0.114858444137544 1
-0.23213964505993 1
0.117574114348196 1
-0.0850613153245947 1
0.15285205869184 1
0.00180852892200027 1
0.0339744226324154 1
-0.2261095729109 1
-0.0116282313056311 1
0.0859508269229943 1
-0.0528394416741273 1
0.105321638389138 1
0.193057721389228 1
-0.10778381147927 1
-0.311823823405173 1
0.136065432988025 1
-0.0883263949140876 1
-0.0534643450100685 1
0.0898813225955978 1
-0.166199224874482 1
0.0808548662885688 1
0.123656425916468 1
0.191602688057008 1
-0.0270814801031315 1
-0.0265494636415481 1
-0.0828948248474245 1
0.193907946021075 1
-0.0896930420557103 1
0.181223508095048 1
0.127980114421212 1
0.0318468451682681 1
-0.0620889391026976 1
0.116908785387712 1
-0.0935079339368669 1
0.227233706236571 1
-0.149469206982974 1
0.0108218835643511 1
0.142215582691526 1
-0.0252652496409554 1
-0.237511468406821 1
-0.0739939812060359 1
0.130975359561546 1
0.0397858271540857 1
-0.164206895765553 1
-0.0180133355121428 1
-0.0685424879495019 1
0.0891114335843817 1
-0.134537442281859 1
0.0537865439701434 1
-0.0528842617455213 1
0.00856684427573186 1
0.123180299248537 1
-0.0441518723406498 1
0.316133576625398 1
0.186732603733146 1
-0.0266488388248349 1
0.0686740650542771 1
-0.216465609020549 1
-0.0493837118337008 1
0.18011624924358 1
0.0637775597995357 1
-0.118418464731336 1
-0.126282794636222 1
0.108910185912759 1
0.227287100878327 1
-0.112680139066415 1
-0.0278111732378913 1
-0.0475415498098766 1
0.0107837752725925 1
0.0659246121374827 1
0.0819438046165314 1
0.22901627517092 1
0.0528125764150141 1
0.0462175474003511 1
-0.0711209399056322 1
0.29204916720108 0
-0.0536041371662211 1
0.0113367132492101 1
-0.0143384203423322 1
-0.0878592307343818 1
0.0679289093766552 1
-0.0167309242768268 1
-0.187254633264006 1
-0.0491793098793659 1
-0.0839171034553076 1
0.244324782822329 1
0.0606276269229717 1
-0.128961315399727 1
0.0952029956129535 1
-0.0797431761541212 1
-0.0288521064702391 1
-0.102055144851853 1
-0.266702583732099 1
-0.0354677945766294 1
-0.139895399348301 1
0.270422275156065 1
-0.0261736841457756 1
-0.0140634662102776 1
-0.0142642060306162 1
-0.0954104396588558 1
0.0843600300588172 1
0.150985692881089 1
-0.144106317080714 1
0.1598993412237 1
0.273083265739974 1
0.343631622487009 1
-0.0536526886733218 1
0.124293976183481 1
0.275825375767465 0
0.0193850670900958 1
0.0523132859335907 1
-0.0108269199462346 1
0.000911716506304533 1
0.0963339477941013 1
-0.11210045937318 1
0.0883406794238777 1
-0.269942991433367 1
-0.164683301840629 1
-0.0880312819627079 1
-0.0993654020904951 1
0.00287130317745385 1
0.227686027165535 1
-0.102590781256393 1
-0.0296843005019101 1
-0.264696983290793 1
0.0302405693707243 1
0.0824154078781832 1
-0.0855319414462952 1
0.134331587460492 1
-0.144716178186404 1
-0.0700532998800537 1
0.2183950574583 1
-0.0906716439126739 1
-0.29256520358538 0
-0.00189633959590664 1
0.0764746975891583 1
0.273991802704117 1
-0.166379777037543 1
0.0849054932681866 1
0.0868064466794434 1
0.198514550600535 1
-0.314519078236559 1
0.0336179963493652 1
-0.262084918233941 1
0.182034875981811 1
0.0927224651852992 1
-0.30371432911476 0
0.222233635797343 0
0.0234332280250576 1
-0.238001335903715 1
-0.303198032059599 0
-0.186232441680988 1
0.0972081526279883 1
-0.0201785402183381 1
-0.0650324598996373 1
0.0704630710234993 1
-0.12448017007995 1
0.0775766641010584 1
-0.138952684321614 1
-0.190782301890003 1
0.125911399748373 1
0.144459380625093 1
0.202672291214142 1
-0.115703684644569 1
0.0205671779329403 1
0.132790791709642 1
-0.0521643487092463 1
0.0137189532082691 1
0.0985145918998829 1
0.0174120701349304 1
0.00298677900152977 1
-0.238341390528353 1
-0.0678924868546454 1
-0.085261156896072 1
-0.0386500600936221 1
-0.108823852884414 1
0.073533499193478 1
0.1707316639756 1
-0.160577397160874 1
-0.0895598213388244 1
-0.257403992682141 0
0.229514851631581 1
-0.118372006778203 1
0.163299618766018 1
-0.0723313469616062 1
-0.0286709290503326 1
-0.0509113510106561 1
0.28881577116442 0
-0.173395232077813 1
-0.0105358377982343 1
-0.172540337978629 1
0.107974957635514 1
0.0378630032506739 1
-0.151486599503325 1
-0.0794453921733185 1
-0.0313651849830515 1
0.0131133665917947 1
0.19502217271852 1
-0.0882525287145716 1
0.146214053563083 1
-0.0377329981799533 1
-0.351187381644859 1
0.211710325399801 1
0.0606993778606331 1
0.00820657822879778 1
-0.24343203392586 1
-0.0130055267910699 1
0.175775468324125 1
0.110708956449479 1
-0.0323206541674726 1
0.0427071184165365 1
-0.0182387909405879 1
0.19046072069183 1
0.0881870456133536 1
0.183666132816063 1
0.0938871134647775 1
-0.0642782435738847 1
0.138057510583099 1
0.173529724496306 1
0.126154261097866 1
0.0765950186902643 1
-0.402979243916372 0
0.089396410608107 1
-0.163916497250818 1
0.15374198770223 1
0.0637280288744975 1
0.00617527885442187 1
-0.356062398169959 0
-0.202064013885308 1
-0.176343379257573 1
0.0229461042572715 1
-0.13795969345161 1
0.15636790596923 1
-0.242867925789397 1
-0.0380168546696003 1
0.0305811615673466 1
-0.108866649854698 1
-0.0681569587257679 1
-0.116762349016217 1
-0.0502887178468662 1
0.0773408786393812 1
0.035007523017371 1
0.161701365972092 1
0.195489454445088 1
-0.102760504388808 1
0.120247976055052 1
-0.174920707178613 1
-0.0791265330209322 1
0.260531851432581 1
0.216864801446712 1
0.464541104334628 0
0.154725892420086 1
-0.00975801419538258 1
0.0296938131092177 1
0.00134716593468893 1
0.0171539115912876 1
-0.139856727678068 1
-0.110369420367805 1
-0.449011496452593 0
0.0915601973427653 1
0.134855826880913 1
-0.283452295482293 1
-0.0362905037425345 1
0.03722346614233 1
-0.325577374468505 1
0.202275658027004 1
0.205345881754636 1
-0.109833274236857 1
-0.155060396242283 1
-0.0480373035507845 1
0.154204450085414 1
-0.043641897999149 1
0.373291038916705 0
-0.11672980531918 1
0.258131690998737 1
0.0611761258336172 1
0.501426012341689 0
-0.301991445065829 1
0.252366603215414 1
-0.157481364202432 1
-0.011904408907397 1
-0.20091428314674 1
0.268642479812896 1
0.0923286599874751 1
0.138045246290969 1
-0.244177196981028 1
0.015854678158492 1
-0.0930807945458134 1
0.176928393892945 1
-0.203213685010241 1
0.132910894702035 1
0.050809319624136 1
0.0839558131531126 1
-0.150419856767726 1
-0.0581105860862551 1
0.00226595727199647 1
0.236658934723344 1
0.0456163526582855 1
-0.116763486514315 1
-0.241272796310832 0
-0.172725121039409 1
0.222208290112327 1
0.0595397714752638 1
0.15188359402074 1
-0.133306636517419 1
-0.0998229565188559 1
0.100310744263732 1
0.0844613044050695 1
0.0677745389648455 1
-0.333044985032061 0
0.0669508692965789 1
-0.0960934780348136 1
-0.103502870155076 1
-0.0267491625609311 1
0.15549233431487 1
-0.0101047209208075 1
-0.240898591250122 1
0.222056165351588 1
-0.0288507103245761 1
0.151879177891601 1
-0.254445604377344 1
-0.135433069043037 1
-0.123390167282649 1
0.141157325521357 1
0.164538721012368 1
0.111464404358845 1
-0.0843584182323406 1
-0.247564088671435 1
0.236136472197891 1
-0.0788472930150075 1
0.0183631114278296 1
0.0284147607565694 1
-0.00917281235912697 1
-0.0486554176507837 1
0.213078607858016 1
0.0565591844242939 1
-0.0498025652503573 1
-0.0409129335038324 1
0.0413343296775427 1
-0.0466869967044055 1
0.103832708982032 1
-0.299254688264096 0
0.0410560152846025 1
-0.0785901761674522 1
0.0603357869234373 1
-0.124157328942954 1
0.0237565972954536 1
-0.150755641846367 1
-0.099204210559609 1
0.0848284136260885 1
0.341902869546675 1
-0.142685277324137 1
-0.0521826456648801 1
0.091996578731618 1
-0.0248442462439245 1
-0.0285302431192625 1
0.118648500221898 1
0.000180968343162849 1
0.219954287426035 0
0.072334311665098 1
0.0595894316961652 1
0.216329796717994 1
0.146403770348154 1
-0.0251530209045585 1
-0.0248674063261751 1
0.289689464787013 0
0.0159111997815185 1
-0.295221746519417 0
0.0967677704206363 1
0.247651673375878 1
-0.29089973481088 1
-0.207594089623617 1
0.07835380693793 1
-0.0434985458135483 1
-0.18224095522353 1
0.138483304626671 1
0.117346774718968 1
0.212156316563325 1
0.162578650318735 1
-0.0840080190619008 1
0.0886306624659953 1
-0.112978961426025 1
-0.193093369084917 1
-0.017309426755007 1
0.00710409279374848 1
0.00158960698497054 1
0.0668952856589137 1
0.0612823168747593 1
-0.0637040685040017 1
0.0479474614526899 1
0.0684158126080052 1
0.131559733666781 1
0.192565262987174 1
0.0492362535851103 1
0.0339580216608101 1
-0.113020000410061 1
0.157769269688942 1
0.111077353961932 1
0.0730720698913718 1
0.0752527942343507 1
-0.0430131141739967 1
0.204661696162993 1
0.0953714828143218 1
-0.120493514418676 1
-0.0233931797147405 1
0.121156409512289 1
-0.106856444513998 1
-0.0851552837552578 1
-0.0777565876892203 1
0.199336272834806 1
-0.00533364642852868 1
-0.0233945542296125 1
-0.193833066027752 1
-0.13853651912681 1
-0.165304461543641 1
0.0794062006562135 1
0.16261959728399 1
-0.0886242913077055 1
0.223616582526925 1
-0.085096087839058 1
0.0208206575912846 1
0.0914177413690218 1
0.35101611379726 1
0.141923623729575 1
0.0529397382174433 1
0.31381592220837 1
-0.0319450950541386 1
-0.434352277382829 0
-0.454015208400637 0
0.0199390446418167 1
-0.0394208411868085 1
-0.0772789074581395 1
-0.05868325631883 1
-0.179359076063942 1
-0.0787235583861914 1
0.0159799882903173 1
-0.0296679670250125 1
-0.104414406738734 1
-0.235604977670925 1
0.158484442538017 1
0.0936581617482567 1
0.0598995596530227 1
-0.0494265652875249 1
0.19956052047502 1
0.139917995795521 1
0.152442026768307 1
-0.259105962675753 1
0.178418693117075 1
-0.01817276682628 1
-0.235493614188372 1
-0.190549080530996 1
0.0443545362568799 1
-0.137366721790461 1
-0.213331551116419 1
0.000412348826415238 1
-0.06321738573877 1
-0.15781782444679 1
-0.0286051552191204 1
0.223133784049781 1
-0.282797057650724 1
0.159090919967381 1
0.0419013587042562 1
0.144976049355732 1
-0.0410701261948544 1
-0.0112744653664874 1
0.205991900855244 1
-0.134893676662789 1
-0.22415123879896 1
0.145052367009574 1
0.333018770751295 0
0.0558529731443898 1
0.185690516924106 1
-0.0197242525627653 1
0.0365998499680127 1
-0.114225785428232 1
-0.114726761970688 1
-0.232481056152279 1
0.10564692499531 1
-0.129637774373568 1
0.0842172975388036 1
-0.116343489880522 1
-0.00378003299375602 1
-0.160604670517248 1
0.0470971890297658 1
0.119867744192915 1
-0.0271676381056145 1
-0.0172930573022263 1
0.0310245017618997 1
0.162528087467896 1
0.0210789087630628 1
-0.133218927981614 1
0.269944166312873 1
0.193341436169858 1
0.0670428819811134 1
0.128366057727123 1
-0.118333859059561 1
0.00333107715323562 1
-0.0410757328047707 1
0.348154109230948 0
-0.112673631216524 1
0.0438071349645152 1
-0.0134261224106059 1
-0.0671409931937863 1
0.0736907936084627 1
0.235709136868505 1
0.0491863492515508 1
-0.236063151455728 1
0.0712689383563419 1
0.0463553594239934 1
-0.184065656700201 1
0.106000849811829 1
0.316025579417278 1
0.192791389484611 1
0.0320564210163145 1
0.117891428634772 1
-0.0170314807873738 1
-0.171111844278643 1
0.102873625954064 1
0.16802646346724 1
0.107735082829992 1
-0.00454274592990311 1
-0.118246250708283 1
-0.113911747497719 1
-0.164416079312208 1
0.090562276465695 1
0.137210592143542 1
-0.0890325109591735 1
0.162752121055414 1
0.124590285652351 1
0.153293024838029 1
-0.251366867067494 1
-0.298365371445613 0
-0.240358703977498 1
0.063645202960891 1
0.194376537911333 1
-0.138998486756783 1
-0.324872116195888 0
0.109078401438391 1
-0.309269838918572 1
0.30421886892701 1
-0.333127896883187 0
0.0655639788472205 1
-0.00687928151060674 1
0.0263694807612173 1
-0.14889729479367 1
0.065839282743562 1
-0.386413803693262 0
0.153281259054802 1
-0.112044179110612 1
-0.135724839300093 1
0.00987282320561957 1
-0.104129289149565 1
-0.150567154931914 1
-0.41372193941215 1
0.0690173191532791 1
0.216706779079382 1
0.208387669507628 1
0.0558407103815946 1
-0.0337241314331223 1
-0.161167114220769 1
0.00723640402087632 1
-0.0933865970465632 1
-0.136464013546506 1
-0.259424722411923 1
-0.237558457547929 1
-0.165090077926964 1
0.0356012282026339 1
0.0227807554700651 1
0.052301547484249 1
-0.152649270408743 1
-0.196170223199628 1
-0.00901023456034936 1
0.117196564672322 1
0.10428356709856 1
0.179614067806731 1
0.0547017016324614 1
0.235311823976778 1
-0.0174782445832892 1
0.0458649338860139 1
-0.0177021452787633 1
-0.0161186744455081 1
0.0910204833692313 1
0.212849187772727 1
-0.0293732796484848 1
-0.0979786192605835 1
0.211842722022298 1
0.185739442116757 1
0.0576676004039839 1
-0.30862039430352 1
0.174428578071873 1
0.221909713020497 1
-0.0453178364851731 1
0.0304605607631682 1
0.239326664395682 1
-0.145305281274707 1
0.123996978975489 1
0.126146145266195 1
-0.256571397200604 1
0.0468396390919033 1
-0.238328822761313 1
0.0662629199311894 1
0.0242630352113873 1
-0.234370755290146 1
-0.0937059926607085 1
0.000756573660949673 1
0.0619486995790099 1
0.122281896957292 1
0.270497076160248 1
0.117625674240822 1
0.162211987229297 1
-0.0949377989702965 1
-0.156560983743446 1
-0.190086814051705 1
-0.00694815176194665 1
-0.113325318875994 1
0.37508961746857 0
-0.11056811496265 1
0.189355195336705 1
-0.0287500182812644 1
0.249856031445052 0
0.00139563425697388 1
-0.0302196024773571 1
-0.231213807522341 1
0.0268423899799712 1
-0.192927522243402 1
0.1700812183847 1
-0.132193920601049 1
0.167799680434194 1
-0.168450062133138 1
-0.136913586140052 1
0.0772430233354671 1
0.0101248403261415 1
0.0252896043508985 1
-0.129547687683914 1
0.057565219261046 1
0.16790795445272 1
0.103136673666465 1
-0.136861070016499 1
-0.125345652864233 1
-0.0161122063550082 1
0.100003354897297 1
0.109775139986861 1
0.257935484669316 1
-0.247482157684081 1
-0.0305552194145277 1
-0.0250441003523511 1
0.174261829429976 1
0.0539735285255401 1
-0.0991561329301876 1
-0.144399501987565 1
-0.0646540964932356 1
0.0514888270920034 1
0.0302188855867702 1
0.340880834044254 0
-0.0226300883935927 1
0.108691021540534 1
-0.190635865461984 1
0.1379036790462 1
-0.213966339711759 1
-0.000480146099148385 1
-0.0256086566045002 1
-0.076345682590757 1
-0.2881724159253 0
-0.0653856482249294 1
0.346804538540432 1
-0.0186481266543131 1
0.154555330266055 1
-0.198105268363318 1
0.0812927368973042 1
0.0473162099659872 1
0.0866975586872545 1
0.0962627750433433 1
0.149908915580984 1
-0.18487497977659 1
-0.0449393970249377 1
0.346851531614191 0
0.0366506811724875 1
0.0274905847048277 1
0.203653121125858 1
-0.110812282407947 1
-0.0867744629077442 1
-0.0995341213884022 1
-0.0607044391368233 1
-0.0878563793908208 1
-0.0348491219437466 1
-0.00680093883249655 1
0.439216591377568 0
-0.00927401601890998 1
0.118059596701156 1
0.0358396594633225 1
-0.0340746627362872 1
0.00719217839558073 1
0.147215743086886 1
0.0033972717312551 1
0.0390011958783335 1
-0.153481964644769 1
-0.215681431680095 1
0.152514903242198 1
-0.113960459274578 1
-0.285937009625866 0
0.203802312563244 1
0.151231336140112 1
0.19874381833001 1
0.102411019887886 1
0.203156138097693 1
0.0206780132949078 1
0.00334216170527112 1
0.052957280581384 1
-0.337989347733123 0
0.133501157714475 1
-0.0886466595334481 1
-0.0944985044338913 1
0.0831789261813573 1
-0.136571955145181 1
0.118227274264704 1
-0.177013690742245 1
0.306631656278969 1
-0.0356060483713077 1
0.145298503607268 1
-0.153872593573028 1
-0.106917356382024 1
-0.0817690826124977 1
-0.164720425983707 1
-0.286293400420881 0
0.0305101654766396 1
-0.28853569252393 1
0.163684454398098 1
-0.086847033646363 1
-0.0838552997807915 1
0.15465774516908 1
0.132651558949765 1
-0.0590713011734695 1
0.0347293071237831 1
-0.0451318304690409 1
-0.146198354498874 1
0.0572819970741718 1
-0.166688169983505 1
-0.077883597331046 1
0.0214798009364134 1
0.190447791960544 1
0.0359580491197507 1
-0.110673578149053 1
0.119985859046836 1
0.103619282401536 1
-0.173494542849037 1
-0.115658911667855 1
-0.000502162542612927 1
0.225356881293848 1
-0.229010367249861 1
0.286154564870434 1
0.0546050134724017 1
-0.269648543599041 1
-0.164033278659859 1
0.208078357606028 1
-0.0142106187397646 1
-0.0529968702083772 1
0.0917745798010757 1
0.0325773543389405 1
-0.00543019784574644 1
0.0161531163563592 1
0.145137492454291 1
-0.0286195634259871 1
-0.0654485626337708 1
-0.00207865834812664 1
0.0067792156383176 1
0.275876526180681 1
0.0172217922801443 1
0.0657257401367342 1
0.0278990540279927 1
-0.069302650252667 1
-0.0951259867804031 1
0.00124996466841133 1
0.306707094311395 1
0.0834909615427647 1
0.0930528416522153 1
-0.0172770096647746 1
0.17152312657412 1
-0.221472082499785 1
0.214346391967499 1
0.0851101471971842 1
-0.112765389447013 1
0.0790973189084949 1
0.0529623131324458 1
-0.0141397410133127 1
-0.348381858494803 0
-0.0542190289490408 1
0.212373400069162 1
0.0626923084802228 1
-0.147858986571345 1
0.519564804064132 0
0.118761528863055 1
-0.0445101561088414 1
0.0902800381967019 1
0.271932310439482 1
-0.163726900553363 1
-0.139811471877931 1
0.0925983259517106 1
-0.237230521199404 1
-0.0491467947619921 1
0.105242768074172 1
-0.0550572809403758 1
-0.145155990398742 1
-0.0427616416809543 1
-0.148124820047895 1
-0.0799426962487257 1
-0.0298604520157041 1
-0.365551132784824 0
0.062477797715542 1
0.076496815979154 1
0.23418599729446 1
0.0803549102554765 1
-0.243991525241119 0
0.0782991412739191 1
0.283352658620382 0
-0.0446881073858345 1
-0.176750377290744 1
0.188030252996893 1
-0.149918373531469 1
0.0765804964983339 1
0.174039531809138 1
-0.0406274956045067 1
-0.0676352007581001 1
0.0791766296841465 1
0.0201323943834351 1
-0.193723147476542 1
0.456465635156242 0
0.134394403541296 1
0.216779239513904 1
-0.0772061485601689 1
-0.196619469058213 1
-0.0335331357605465 1
0.0382371470637843 1
0.176731533562233 1
-0.15874620232938 1
-0.107436580730789 1
-0.140640448283385 1
0.190956882286107 1
0.100608735398935 1
0.189847258344426 1
0.219180730761823 1
-0.540051265444816 0
-0.0133443635894579 1
-0.123573910265081 1
0.225837022081015 1
-0.019927735064891 1
0.0614165489772794 1
-0.200326063512473 1
-0.0905608948692902 1
0.0742823306359351 1
-0.0754386716722691 1
-0.050727057355553 1
0.204948753560957 1
0.00355649762608954 1
-0.0790496981937493 1
-0.0880706551303027 1
-0.251550136017775 0
0.0245973826266229 1
-0.0431904726514523 1
-0.0653711166119072 1
0.196387540870686 1
0.10800303004229 1
-0.147695457895016 1
-0.218661213478494 1
0.0762677829115241 1
-0.075939733697574 1
0.0560483547316704 1
-0.0799130647535373 1
0.127978631773141 1
0.0925295888016652 1
-0.0400889290646434 1
0.371233368294771 1
0.171934055913124 1
-0.270097547384811 1
-0.12961769366783 1
-0.0336817543037471 1
-0.168176544299273 1
-0.300605200839077 0
-0.119811067598908 1
-0.392587026985125 0
0.0550764993276025 1
-0.0985334281719256 1
-0.0738286922782072 1
-0.154193272759076 1
0.0964560365562104 1
-0.207161813991614 1
0.0603231857776678 1
-0.39776107485354 0
0.280302926699716 1
0.0563499487296762 1
-0.0658474908240413 1
0.0423987212408222 1
-0.123348137271124 1
0.119834119477629 1
-0.0973125070096706 1
0.0913087594441142 1
0.0246630001974678 1
-0.116673785908833 1
0.0625658101023903 1
0.23877492210117 1
-0.217791698285522 1
-0.300547833096407 0
-0.188503152781584 1
-0.184597456222024 1
0.27755015081942 0
-0.149396329889425 1
0.115327050114626 1
0.145561627619499 1
-0.333904870042729 0
0.0426148965307511 1
-0.085626612459421 1
0.109747783418295 1
0.0659234741298258 1
0.0790815536076916 1
0.00674053872163377 1
-0.319150173509254 0
-0.172251390753991 1
0.218943150842986 1
0.145265328973795 1
-0.219518571899055 1
-0.16558125804273 1
0.218836872389515 1
0.143384472888756 1
-0.00426658379460582 1
0.0216257276392442 1
-0.224694549875506 1
-0.114269414576089 1
-0.151515329011884 1
-0.196215479932167 1
0.0903000893135356 1
-0.149530989943815 1
-0.0371979423839841 1
-0.072014957115603 1
0.235479725521883 0
0.0339593224553403 1
0.0703860538248744 1
0.183632317150518 1
0.087282459910694 1
-0.321385317799848 0
-0.0409188210663776 1
0.0928561413077776 1
0.0801468582179632 1
0.282872234259695 0
-0.192855387691482 1
0.0364151857205146 1
-0.0446171412160974 1
0.013658274909215 1
-0.136390743998914 1
-0.124754595114889 1
-0.179801879244005 1
0.0594063744756342 1
0.346879888306129 1
0.163330201520346 1
0.0240749948884652 1
-0.0984982513912021 1
0.110018107236504 1
0.0261990827228164 1
-0.144624607879822 1
-0.079175498214929 1
-0.115609895870076 1
-0.158715509391761 1
0.25904683894519 1
-0.0255520125490743 1
-0.0887415710727642 1
0.0599261969209136 1
-0.075419905777371 1
-0.225138531283011 1
0.0181070175093006 1
0.100559432253089 1
-0.0512515420825894 1
-0.125268449205802 1
-0.230571256383007 1
0.0496184700210507 1
0.0659353846302674 1
0.063316616465047 1
0.084100471730633 1
-0.169612036736914 1
-0.0602529283123159 1
0.113991079187983 1
0.0402487560268296 1
0.219241897896649 1
0.131375211655701 1
0.0880532570573717 1
0.0136845889109831 1
-0.055232376869564 1
0.152510044177897 1
0.0335424956434062 1
0.0987759005306692 1
-0.00806385734670837 1
-0.102783036883644 1
-0.0898760913408614 1
0.110601659045435 1
0.0265140923268125 1
-0.00550735665178975 1
0.162016552748722 1
-0.184322296241729 1
-0.176225248586773 1
-0.0585132537464988 1
0.0643092524991879 1
-0.00985557871788837 1
0.109911516432277 1
0.0993535888916096 1
-0.140228631173611 1
0.054410115781748 1
-0.0726058832578081 1
0.134953436777613 1
0.127896360656087 1
-0.0781197610172777 1
-0.0603613636369962 1
-0.0129043685283226 1
-0.0291045305530054 1
-0.0331859414702182 1
-0.0353212861028745 1
-0.193706187300301 1
0.161777238657318 1
0.2161883505972 1
0.162347790989551 1
0.236844312971693 1
-0.136571529243447 1
-0.177363513599812 1
-0.059602005074611 1
0.159822039769073 1
-0.0789415519330667 1
-0.278178726908228 1
0.18333565301671 1
-0.126314834858886 1
-0.0304847167221051 1
-0.131598034203878 1
0.0182866153829533 1
-0.170975493448985 1
0.0978217388554238 1
-0.0978040364032077 1
-0.126102267371868 1
-0.358712922041704 0
0.299672144055651 0
0.138494292941427 1
0.0433203924098937 1
0.174323061572314 1
0.0106570557643026 1
0.044864016694977 1
-0.18406215271733 1
-0.0677990621861026 1
0.113701030997057 1
-0.0615052872959566 1
0.163497602140445 1
0.0373265460605124 1
-0.134133655893851 1
0.0578568379500459 1
0.00776111344800141 1
0.114784127012435 1
0.038920105650035 1
0.162493941977981 1
0.125187186209554 1
-0.212169779017671 1
-0.141440642496318 1
-0.243520469762775 1
-0.0360095555182486 1
-0.0607429575464288 1
0.208783599103057 0
0.0341051598393816 1
0.27640817907804 1
0.200717697817162 1
0.0507274481306423 1
0.080271468529765 1
-0.0689996523366301 1
-0.097701869147295 1
0.190301640372536 1
0.109034832784158 1
-0.0248853252082595 1
-0.0363959846494395 1
-0.064633738206798 1
-0.0247407463331839 1
0.027468983937233 1
-0.0944135481679848 1
0.0678122018319377 1
-0.0211100279533448 1
-0.0264275481568636 1
-0.212568891898822 1
0.000546887479415545 1
0.0114903242091468 1
-0.0725225066193195 1
-0.0160257923830501 1
0.188302851247362 1
-0.129375023707663 1
-0.196048828843264 1
0.0937735130496535 1
-0.14473317607768 1
0.190360417080532 1
-0.180097009703756 1
0.0595886978964135 1
-0.149370638771875 1
-0.0273332753190342 1
0.267110871789048 0
0.0297029322860333 1
0.160740472299054 1
-0.204931675312867 1
-0.308848267686233 1
0.000125826351753115 1
-0.148767764952291 1
0.131034872575988 1
0.484121103365849 0
0.0945354243598909 1
0.170247306904354 1
-0.0211069053181747 1
0.0555443677423207 1
0.179224368424883 1
0.0537230697424823 1
0.157524704713608 1
0.115255642661876 1
0.120243072954839 1
0.177437699957574 1
0.266758215681887 1
-0.165221339149865 1
-0.115129941156657 1
0.0690641392173824 1
-0.197370530379659 1
0.164035500637746 1
0.0495268553958961 1
-0.313745780803313 0
-0.148392359623062 1
0.0386827974757271 1
-0.0712981214121203 1
0.308760899873455 0
0.0887822299403221 1
-0.210169082818303 1
-0.0767875873014249 1
0.108984335160861 1
0.243869221272214 1
-0.00672553562010303 1
0.0984643110914395 1
0.0906757745233593 1
-0.0425552334809711 1
-0.0335563966418461 1
-0.291512418131752 0
0.0947942488655875 1
-0.228746634056224 1
-0.188038865627243 1
0.307170681107144 0
0.168767116246541 1
0.0668958845648637 1
-0.100176072811471 1
0.207312237338477 1
0.134768794930542 1
0.132098794585676 1
0.119909840702202 1
0.102761716351937 1
-0.0446256661524158 1
-0.151325806259746 1
-0.197573434285899 1
0.2729686584485 0
0.0273337798999233 1
-0.409116011491402 0
0.226775201497266 1
-0.0289396668101019 1
-0.00392334304725545 1
-0.00392302891697117 1
-0.217226051312763 1
-0.217046664653097 1
0.266167721200692 1
-0.131510136273165 1
0.252251069196881 0
-0.0589249312277508 1
-0.109834021909246 1
0.171572348002395 0
0.300706044485276 1
-0.143085366480186 1
-0.238425357516711 1
0.0826067135644412 1
0.151513639871123 1
-0.154952427899673 1
-0.223209730983579 1
0.0635890910756892 1
0.180751349770141 1
0.0311449109456994 1
-0.0503484188539771 1
0.0936363554404641 1
-0.0789438901110992 1
-0.0894500461341389 1
-0.103432219906657 1
-0.188457410155284 1
0.0693630759732428 1
0.192378856510592 1
0.00693306770623023 1
-0.0925421377693237 1
-0.0102359847009176 1
-0.167468615763498 1
0.0794729945664599 1
-0.174630421379077 1
0.314375008769471 1
0.023358442105479 1
0.0485653874386528 1
-0.00719852610311406 1
0.108260163463128 1
0.00254363301944058 1
-0.1572787180813 1
-0.136193139890874 1
0.263135766744265 1
0.242868805913088 1
-0.0837381056903485 1
0.170477056577995 1
-0.0787961586199083 1
-0.0328587580977995 1
-0.0646955379586062 1
0.243616865442665 1
-0.333323203123872 1
-0.0700272273214527 1
-0.0669276612193578 1
-0.000817495701856477 1
0.264805683253195 0
-0.0054213943039727 1
-0.18688020380958 0
-0.187875657537381 1
0.351009683629843 0
-0.440905538665732 0
-0.17423226340622 1
-0.187867013098266 1
0.14793656213631 1
0.241708753225603 1
-0.129950865192333 1
0.0121679022207374 1
0.094015580251305 1
0.0558534547711883 1
-0.186005538477885 1
-0.14955387340998 1
-0.143274290434925 1
-0.0156804605202407 1
-0.0374469805028781 1
-0.0816864618714326 1
-0.139533586070157 1
-0.187000994431957 1
-0.00251069915651185 1
0.188155853833085 1
0.112225221864575 1
-0.159901970961203 1
-0.0529573239423236 1
-0.0190943906764624 1
0.00266977479984229 1
-0.117394257179228 1
-0.159089441327018 1
0.0489566519797361 1
0.331670751580516 0
0.130231254624497 1
-0.0798181513919154 1
0.0130157480875093 1
0.0933794779642678 1
0.00619282780902871 1
-0.0995904795797586 1
-0.161572175323167 1
-0.0967502665079942 1
-0.147835539342443 1
-0.0867376970090166 1
0.0396736298131481 1
0.170233230025469 1
0.0120822897075484 1
0.0633666783124923 1
0.0517164780049052 1
0.154966733269588 1
-0.442016334639615 0
-0.0865800219170025 1
0.0729022511303408 1
-0.200959208388945 1
0.0634474872724401 1
0.0901629368496591 1
0.155248426250075 1
-0.0766327703807007 1
0.134960270206172 1
-0.150028547085666 1
0.231757511095631 1
0.292050364116015 0
-0.195325349930556 1
0.210915390827699 1
-0.123223281248698 1
0.00740559488608453 1
-0.234987681801657 1
-0.284013329483768 0
0.0238903720274142 1
-0.0409136916053712 1
0.0290711587913405 1
-0.341060807766138 0
-0.122576675864324 1
0.131759853049456 1
0.160114179532636 1
-0.0629412891263813 1
0.0416942402555536 1
-0.160089251679552 1
0.0582857433335983 1
-0.00852776545470941 1
0.0908639777140273 1
-0.205909951257376 1
0.0992876234359116 1
-0.209229049285223 0
0.297316693286266 1
-0.029345666452837 1
0.0321524486041458 1
0.223751149165645 1
0.0106903958295911 1
-0.243767195876774 1
-0.0280024159242604 1
0.112352671591567 1
0.0397806089837866 1
-0.137127415952295 1
0.298597011072279 0
0.0163053629441097 1
-0.00427261476832671 1
-0.144392951719289 1
-0.162689406841677 1
-0.229897184020851 1
-0.115931092672485 1
-0.0461239357538475 1
0.247365631549019 0
-0.167039665986966 1
-0.0993827698384704 1
0.0535492735380609 1
-0.242861144677515 1
0.201971704846077 1
-0.196760224538053 1
-0.109459978106664 1
0.142811659415856 1
0.156755048040847 1
0.0341947326370803 1
0.00916360757497083 1
0.204875082256916 1
-0.289392877217017 1
-0.0326976397869657 1
-0.0753069152641493 1
0.219798530096276 1
0.202615068599354 1
0.121319056309523 1
0.0389977327859006 1
-0.106614088394297 1
-0.0555698284450514 1
-0.0107644140802571 1
0.0416840105640916 1
0.0663185777280285 1
0.311356850520803 1
0.15674625458739 1
-0.079076848327653 1
0.352234494068426 0
0.139202627568856 1
0.0256149454245595 1
-0.059520032334263 1
-0.0905805984805784 1
0.097678258676085 1
0.193219813911127 1
0.0671395718081263 1
-0.147155295001652 1
0.0729075822596734 1
0.0551797614494671 1
-0.315725090028418 0
0.231328322232555 1
0.0952991383069571 1
0.125237730294959 1
-0.349431569349005 0
-0.100627684958862 1
-0.117612574901121 1
0.277370836460019 1
-0.178795272263253 1
0.406576456574996 0
-0.229038262504907 0
-0.167835683678928 1
-0.308134610312628 1
-0.0389010855721243 1
-0.0428801786276407 1
0.362645764767804 0
-0.218001770808962 1
0.0782402176440876 1
0.199509179633833 1
-0.226154945476082 1
-0.0344727306245873 1
-0.0639648019091832 1
-0.0155350142454562 1
-0.171762569922708 1
-0.22054986564726 0
0.000108630796503237 1
0.29935252628329 1
0.0242020239480073 1
-0.0245333441924997 1
-0.097831859129188 1
0.0998452393284401 1
0.12697279014708 1
-0.186646026347285 1
0.0560979580935552 1
-0.189926864370554 1
-0.110174972754259 1
-0.202442510841455 0
0.298177180880369 1
-0.0427023101042572 1
0.144883959301452 1
-0.0981272272767029 1
0.000418335842075068 1
-0.0288683798069896 1
0.377020596597752 1
0.102762260865027 1
0.0579532055593361 1
-0.014712007942161 1
0.00449556624242689 1
0.245194808632156 1
0.0398770402135226 1
0.00871176198162796 1
0.118619199457967 1
-0.287468438300626 1
-0.0997318974738249 1
0.014431909521306 1
-0.0565941096657799 1
-0.446859051969148 0
0.0120582087279633 1
0.185700355722663 1
-0.179864735275044 1
0.419436378065346 0
-0.169144825774641 1
-0.0898951779905729 1
0.011115576148577 1
0.0504337752593839 1
-0.0579994574943584 1
-0.122422355800411 1
0.321759261192086 0
0.440119191765943 0
0.114818468023139 1
0.124601034922435 1
-0.222213546869782 1
0.124737055121362 1
0.159786104948312 1
0.0367219041987188 1
-0.0826286605231963 1
0.278396659350126 1
0.107830107418904 1
-0.141066032158418 1
-0.0847724951305913 1
-0.113936886765543 1
-0.169259344301944 1
0.0362160853569888 1
0.328921130988028 0
-0.141098258191754 1
-0.0699286645940269 1
-0.248894739682873 0
-0.0763105411346695 1
0.0921430844987066 1
0.154999069234179 1
-0.183745090793708 1
-0.172909044940551 1
0.224043338324611 0
0.169368924132434 1
-0.346657363526737 1
0.0350000057076829 1
0.254861164479868 1
-0.0392837961872037 1
0.160438840886309 1
0.214532922283636 1
0.0367257353076962 1
-0.0732350614981847 1
-0.161776618289199 1
-0.224847532307424 1
0.0782863728432395 1
0.239381215400981 0
-0.0995282178640617 1
-0.0135123152556133 1
-0.162985216350364 1
-0.292438811643152 0
0.0577865094763319 1
0.081010341529645 1
0.191973919151946 1
-0.124693216377115 1
0.0859880595800414 1
-0.0569644478096395 1
-0.262411228452124 0
-0.123601612756378 1
0.0345409563186602 1
-0.143419116812972 1
-0.126217850005604 1
-0.203851598053119 1
-0.0893198999716197 1
0.0806785034490205 1
-0.13318342393949 1
0.228408402369586 1
-0.19316575010005 1
0.320721751455027 0
-0.0852915754380393 1
0.144133223167338 1
-0.0667128974527721 1
-0.108838640476288 1
0.481822198557653 0
-0.141561470863061 1
-0.209532626100863 1
0.150207389067873 1
0.185696832219203 1
-0.146901836583241 1
0.0878729942325796 1
0.102273011104699 1
-0.264712863499438 1
-0.283511465883005 1
0.0327471885823052 1
-0.0828152925149136 1
0.0660432196986966 1
-0.0572486042231439 1
0.0412824596249445 1
-0.155793206279331 1
0.0512503949542576 1
0.158209445616281 1
0.0221764234626643 1
0.140772766150725 1
0.0670440833424467 1
0.127060380967735 1
0.133550057924953 1
-0.0367209210360552 1
0.0937108973197471 1
-0.0178959263107059 1
-0.027347858388741 1
-0.0198462402522961 1
0.352347005849426 0
-0.0719198617842276 1
-0.158881395224526 1
-0.276315103225389 0
0.183008237143286 1
0.0766149639847401 1
-0.104052906104652 1
0.0503582937298374 1
0.0425471693272506 1
-0.0206783315409879 1
0.142072679326772 1
-0.105717809753774 1
-0.103056512271881 1
0.195088601442732 1
0.00488604557885639 1
-0.0466320628976055 1
-0.0715709609434732 1
0.136173799120102 1
-0.0142096939809184 1
-0.101768102330719 1
0.0377897502338485 1
0.263815439625196 1
-0.126684353895088 1
-0.236472783807832 1
-0.127397966493031 1
0.125913769884974 1
0.0279742385687233 1
-0.147467429059769 1
-0.123872685809035 1
0.0972001685484555 1
-0.0992153741021675 1
0.126262635529498 1
0.0883830969701382 1
0.192705085333617 1
0.0791005639121303 1
0.0434994920205663 1
0.104159154207625 1
-0.0926855157711103 1
0.0319182147436791 1
0.0180036956372096 1
0.138417097447243 1
-0.473716402249401 0
0.251850274792388 1
-0.30064953445383 1
-0.118831034829811 1
-0.118152974802269 1
-0.00272289164504552 1
-0.0161585788560429 1
0.0792294479807882 1
-0.0203491164284217 1
0.0357990682786764 1
0.0623013555766895 1
-0.114587558136785 1
-0.387866364559192 0
-0.292090936877995 0
-0.148935108489243 1
-0.100943544613806 1
0.565188254324894 0
0.060154890566795 1
-0.137413111313456 1
-0.065017222778789 1
-0.00505753161779669 1
0.0258877249121279 1
-0.319593647415309 1
-0.17444929378963 1
0.130812132529024 1
-0.170305285559666 1
-0.01319715934383 1
0.00897810265232588 1
-0.0401920047840788 1
0.28134707333633 1
0.247612255621045 1
-0.0307493336099549 1
0.0655119556400422 1
-0.251130378632905 0
-0.278215657745964 1
0.135890384524917 1
-0.12699486010122 1
-0.0516991650159697 1
-0.0862778889643818 1
-0.0525072510400031 1
-0.0113912584182923 1
0.315335585286087 0
-0.0992608218878017 1
0.0224690246314558 1
-0.131690803317756 1
-0.203368341565647 1
-0.286703032397282 0
-0.103199781788993 1
0.0719059996621953 1
0.125053799635709 1
-0.218266104122777 1
-0.287150513376045 1
0.259094265772906 1
0.252358971061773 1
-0.0465121806392031 1
-0.117506224544196 1
0.187231224564392 1
0.0659169294795468 1
0.196925983501363 1
-0.0187406073924882 1
0.28446152924667 0
0.360368118942764 1
0.138239115915427 1
-0.109399513399355 1
-0.0720502477587737 1
-0.0104284067590692 1
-0.00374833381046158 1
0.176156816544079 1
0.115194974662071 1
-0.0700788873616747 1
0.0337788586802742 1
-0.102220822803148 1
0.315299957099448 0
-0.0573426446879555 1
-0.0792282618934867 1
-0.0637522591454202 1
0.125184158006419 1
-0.0372261796669168 1
-0.185954545474203 1
0.0431297708459458 1
-0.0428221157485924 1
0.244653177177918 1
0.169261212470431 1
-0.0729392386149003 1
0.270527295831767 0
0.145649025470247 1
0.120189872847112 1
-0.0614749850911377 1
0.146281493969839 1
-0.0602175795141558 1
0.264723234719994 1
-0.102648426459965 1
0.420015412872214 0
0.187290375230931 1
0.281027753971315 1
-0.233573847127018 1
0.236624767537447 1
-0.207126470964342 1
-0.170078485299314 1
-0.0792904220715205 1
-0.268132394767247 1
-0.256419710608636 1
0.0597506083416726 1
-0.0936118958167502 1
0.0242512452773272 1
0.193181700185022 1
0.0475740248664586 1
0.0666883637409151 1
-0.102241212022845 1
0.0880807271355519 1
0.267116728669647 0
-0.196751899462154 1
-0.161293970989507 1
0.0016174479030085 1
0.0892808608220266 1
-0.0871792697764677 1
0.0957115119533819 1
0.072990288785163 1
0.105853563642918 1
-0.566812495290739 0
-0.0781702029098109 1
0.217488824377083 1
0.0850270266007 1
0.00725397255584712 1
0.0456413683219358 1
0.0704752747480286 1
-0.307414613699007 0
-0.14436124808293 1
0.146349470883081 1
-0.117705822842846 1
0.0672441657069936 1
0.44739671909783 0
-0.00256510676439843 1
0.25601034331073 1
0.00414457659173535 1
0.117174611535833 1
0.32514388120281 1
0.0943558877008609 1
0.294114681561364 0
0.0651843181426927 1
-0.118497027734665 1
-0.229617798912154 1
0.029712442696203 1
-0.0914687156993529 1
0.192370364856143 1
-0.444349677759746 0
0.0601478731799898 1
0.0520109481554809 1
0.181071594982931 1
0.0102735972964631 1
0.238831554776019 0
0.0904275789527545 1
0.134940809667452 1
0.0386290665900863 1
0.0605917290138539 1
-0.208585088568006 1
-0.0365347642924974 1
0.251426036408528 1
-0.00337161178243497 1
-0.0260860906164035 1
-0.177823083053187 1
-0.0618477850075317 1
0.384542548792208 0
-0.00731409912014214 1
-0.120095306841375 1
0.115580556101688 1
0.207825239620891 1
0.0737966681816195 1
-0.0715076684970823 1
-0.0936848478426426 1
-0.0862741245897781 1
-0.0453651842598077 1
0.20703404901537 1
-0.0576850479905835 1
-0.0976241258444175 1
-0.176106880780632 1
0.108391766538484 1
-0.00560141145464487 1
0.0224581651030195 1
-0.0694221199156573 1
-0.185107923097707 1
0.191857109188424 1
0.0282943074546744 1
-0.305816885957826 1
0.118676753358571 1
0.210704537630084 1
0.0108209738418854 1
-0.192231442128813 1
-0.0348775040603071 1
-0.0477564812588044 1
0.00451975550429147 1
-0.0776541668486891 1
-0.0341514766376472 1
0.217266217171403 1
0.172148282670767 1
0.118280281091718 1
-0.121055332215152 1
0.0168320868690879 1
0.0829142349903416 1
-0.237024657613488 1
0.237603634197141 1
0.3712810773905 0
0.0649451179416872 1
0.104955924028608 1
0.20422130006183 1
-0.0123450025791355 1
0.179908082701764 1
-0.0123987666949616 1
-0.0134540428519078 1
-0.195343737024202 1
-0.104577712862995 1
-0.181873204404039 1
-0.143461148272254 1
0.21917564191239 1
0.032138407970377 1
0.0479926163456318 1
-0.202032054136043 1
0.00182006269919302 1
-0.0320459786094996 1
-0.0339743836782748 1
-0.0924571585927271 1
-0.200017172364599 1
-0.0411982670828237 1
0.0948960979893427 1
0.0161095028375325 1
-0.117390583876219 1
0.141412504616964 1
-0.0162215237925506 1
-0.307733428323501 1
0.307004590451684 1
0.164285059271134 1
0.0827723495897359 1
0.0561716292581646 1
0.208125726262934 1
-0.225528085692047 1
0.0637133835616637 1
0.14128714128416 1
0.0423233879497914 1
0.0950346984640116 1
0.0797981585029098 1
0.276024785997373 1
0.0596196024609308 1
-0.00307437073766692 1
-0.163432980978358 1
-0.0421789962052894 1
0.0474180447910451 1
-0.0519190849222628 1
-0.154566245614907 1
0.101839291844734 1
-0.191083543314375 1
-0.0377684793316246 1
-0.246968684364727 1
-0.0957519321970659 1
-0.0342405398441471 1
-0.0545430302998559 1
0.254438907165386 0
0.00769907089162193 1
0.184897292007506 1
0.251488423416923 0
-0.143691151588419 1
-0.113727947762272 1
0.0575563191522434 1
0.0853270778832452 1
-0.111940338766481 1
-0.0280012905215677 1
0.156241328834983 1
-0.220072601504282 1
0.042689091285682 1
0.0654352826517877 1
-0.00770774898126551 1
-0.127093327706189 1
-0.165735099861298 1
0.00385322389741642 1
0.470250072280895 0
-0.068583900566914 1
-0.080376978842777 1
-0.108838596200983 1
0.032212145792442 1
-0.194357025271018 1
0.0772151444575469 1
0.151900846741355 1
0.1271153964772 1
-0.0151879383262629 1
0.126140946077071 1
0.1122064046623 1
0.0401314301828647 1
0.0754687114268488 1
-0.141580229113152 1
0.333138181403612 0
-0.0536426696825238 1
0.271093537312452 1
0.0804757952068017 1
-0.313301290016784 0
-0.0308266130807636 1
0.00479935652390368 1
0.0992554842342906 1
0.0823412189847966 1
0.0406266508576935 1
-0.144778711261866 1
0.177647204327377 1
0.106785370648817 1
0.012228741515226 1
-0.0353926790277304 1
-0.0849458935419956 1
0.183466102422605 1
-0.216165917692175 1
-0.0871004209262047 1
-0.1163176356895 1
-0.268362914839303 0
-0.0636146409879263 1
-0.0718531896905745 1
-0.207326626683872 1
-0.263874428182068 1
-0.0251860800699553 1
-0.0942671396381446 1
0.261839738345538 1
0.0572632120850724 1
-0.314378871857913 0
0.29925940231564 0
0.184115376712507 1
0.0706203433649036 1
-0.136512254414872 1
-0.532154746522974 0
-0.123420437373067 1
0.0434219016837059 1
-0.100695097741422 1
0.0551600400815811 1
-0.158659618538127 1
-0.208464877142794 1
0.111066665457186 1
0.291976034871036 1
0.258601654672739 1
0.106321684668486 1
-0.0925176892734715 1
0.180980748512645 1
0.159826061910216 1
-0.284531842702752 1
-0.0450670942014933 1
-0.0543762893630301 1
-0.0440902661907464 1
-0.21960523193151 1
-0.280352842699165 1
-0.439003546029561 0
0.0659727526983957 1
0.0203875574792181 1
0.117961844658857 1
-0.0300526289347687 1
-0.0454500533780718 1
-0.0886575369472113 1
0.384984301415789 0
-0.0558279294642624 1
0.030358747492532 1
-0.0479658752315487 1
-0.242913281712686 0
0.0685788607591694 1
-0.0654767622285228 1
-0.212865543583118 1
0.329316641890758 1
-0.0335597618013088 1
0.0627689922893647 1
0.231613066909001 1
-0.0575806710599229 1
0.214984928702566 1
-0.138705422911542 1
0.147516257727188 1
0.113904846276879 1
0.455575636846326 0
0.164573392578303 1
-0.0180382078877237 1
0.158929321888858 1
-0.0163875532666405 1
0.174514445738186 1
0.14473975486092 1
0.146699550716592 1
-0.104957007626011 1
-0.240976899953537 1
-0.0808148974295768 1
0.078795740304586 1
-0.304768600867172 1
-0.121277786689918 1
0.12340712338205 1
-0.13930962676938 1
0.0307767973077882 1
-0.0497877303930286 1
-0.203551415911337 1
-0.467336427325199 0
0.0520510735910658 1
-0.163101120620357 0
0.0348030228166316 1
-0.045814976529799 1
-0.0361688771042613 1
0.22834364989335 0
-0.226001001108179 1
-0.023382045306577 1
-0.0204665515015867 1
0.0994035066852999 1
0.037243449488655 1
0.0945092974597934 1
-0.217443742964783 1
0.0918582365517747 1
0.308851051731052 0
0.0167175908889458 1
0.0124037038724855 1
-0.0323237204805743 1
-0.193339258780654 1
0.129251719259988 1
0.137438237045263 1
-0.373529773891909 1
0.115044219533299 1
-0.211475218635446 1
0.169451866401408 1
0.0166314808799165 1
-0.0452452832025271 1
0.0911194291787631 1
0.294621351116933 0
0.0817248104779555 1
-0.0114198147173759 1
-0.191687422096123 0
0.217322202070964 1
-0.245894678385204 1
-0.144810217229052 1
0.0625070561883967 1
-0.242697279289431 1
0.0793004947021817 1
0.0191751313050746 1
0.240534844588336 0
-0.219624990814956 1
-0.202854206110832 1
0.0996911205044513 1
-0.295372072261404 0
-0.0876147476989431 1
-0.0539177018417162 1
0.111078527257133 1
-0.109431609230715 1
0.0644742518398652 1
-0.231858717513345 1
0.0942871208263503 1
0.122076935137624 1
-0.169025953446673 1
-0.0620168140949471 1
0.080546427023117 1
-0.0133008529038926 1
0.0805600162885638 1
-0.0209203523839022 1
-0.0977516006219038 1
-0.0344158198964198 1
-0.0767448275964961 1
0.189671777972152 1
0.134533064758554 1
-0.166254171051333 1
0.077406386448665 1
0.0858047407700287 1
0.160826466861077 1
0.16053101337653 1
-0.0774768328116495 1
0.142408270472474 1
-0.154298846002058 1
-0.068913913922566 1
0.0801928369085876 1
0.112435925768117 1
0.278598364728565 1
0.134253591344334 1
0.10919820548034 1
0.135742638571462 1
-0.101922100534502 1
0.17959640882846 1
0.0247947352526919 1
0.0129411453214933 1
0.090916225397386 1
-0.012844879258296 1
0.346610522471755 1
0.127397884338403 1
-0.0585376661567299 1
0.231683970677932 1
0.19487749499798 1
0.0420411564856069 1
0.106930380135614 1
0.209925600542623 0
0.155814599669716 1
0.141718151883237 1
-0.0942106125678212 1
-0.421333357248531 0
0.0122571625577991 1
0.185141183329454 1
-0.0246910280639788 1
0.0153900409816939 1
0.0547914919313602 1
0.194717781498227 1
-0.130351731906065 1
-0.119888469960612 1
-0.0994184264364878 1
0.0843757364962651 1
0.0491208435454995 1
-0.0591856578554439 1
0.0821230496960348 1
-0.188695801921527 1
0.13109104109932 1
0.163506468991492 1
0.307462164100789 0
-0.380391500820997 1
0.259424736719738 1
-0.170564255454022 1
0.0995273856371861 1
-0.0774734084555309 1
0.088115951651293 1
-0.15756425522894 1
-0.14452386911015 1
-0.133288775595301 1
0.0855124850635414 1
0.0438573440971931 1
0.0430731283670277 1
0.396850257046683 0
0.0294133707493056 1
0.155597858104491 1
0.252874489090781 0
-0.0350278548363788 1
0.201778631089949 1
0.135423357972596 1
0.0451414338131613 1
0.069640219397008 1
0.0978574108932879 1
0.243840211729315 1
-0.273123528895791 1
-0.441129767244664 0
0.0734261852429999 1
-0.0132058007950335 1
-0.232906963385413 1
-0.0975456067883134 1
0.219487813853957 1
-0.139452743690865 1
-0.144395610496264 1
-0.218861890854136 1
-0.257121757907973 0
0.0737686139276367 1
0.16110501519324 1
-0.0895940139000213 1
0.184101157937549 1
-0.0291261919663476 1
-0.114838077579235 1
0.36192157859872 0
0.0707853767448336 1
0.0185380079951505 1
0.104101641777289 1
-0.249226185879733 1
-0.16860261106083 1
0.00870170659067617 1
-0.0657696993103184 1
0.252454387196579 0
0.216561747688944 1
0.133672749750579 1
-0.0119885926539196 1
-0.0598630339193892 1
0.169841500481008 1
0.00826120550207075 1
0.00121287970002595 1
0.0668820435899815 1
-0.298615990957929 1
-0.26346867163443 1
-0.114569572927057 1
-0.100689581510463 1
-0.346766406882671 1
-0.148808071053783 1
-0.0779757682042778 1
-0.00778075161889055 1
-0.17222771210446 1
-0.276709928944034 1
-0.0178455312119961 1
0.125061746719369 1
-0.149315972160828 1
-0.268014701541666 1
0.0565869058531816 1
0.107875951905512 1
0.274344799087661 1
-0.234995005249349 1
0.152611856804654 1
0.126404398243447 1
0.0307088318452635 1
-0.114832298342853 1
-0.133200538381294 1
-0.119427586474457 1
-0.016389475322566 1
-0.020169420553198 1
-0.0551290785671592 1
0.212466389545698 1
-0.013141644185516 1
0.0640491838596431 1
-0.0467326172028586 1
-0.234192530295152 1
-0.324334620153328 1
-0.244047874021116 1
-0.0537596050033123 1
-0.0584496035527743 1
-0.00950408875912618 1
0.261953875615301 1
-0.0335532823416491 1
-0.143939502798649 1
0.0257925092802791 1
0.0933757721963605 1
0.519633485622637 0
-0.0396248710557022 1
-0.0554130205040533 1
-0.0898948721225606 1
-0.0491500096559213 1
0.125505450384035 1
0.0604359899695181 1
0.133419558837442 1
-0.0560308206600981 1
-0.0913411625107478 1
-0.0886479707684728 1
-0.0653103238348629 1
-0.030068212782806 1
0.105669856640804 1
-0.119429099489567 1
0.229126670368449 1
-0.16266701507237 0
0.282322932284765 1
-0.0681450445697492 1
0.084388375299655 1
-0.15049284214529 1
-0.0723481299473711 1
-0.0356475480431142 1
-0.0233496475250892 1
-0.263681644095202 1
-0.0875596005345759 1
-0.0653722648295509 1
-0.17932815429727 1
0.241337708119035 0
0.0209628860909909 1
0.3027581878174 0
0.0874253448255453 1
0.152739286618408 1
-0.290168563491275 0
-0.0329507433925002 1
0.154215991897854 1
0.0386218893504548 1
0.296479304615461 0
0.073557048656183 1
-0.21976230627509 1
-0.125273714081844 1
-0.275283725252115 1
-0.280435182081273 1
0.149113062661224 1
-0.13189110039619 1
-0.036142482488136 1
-0.13398120059882 1
0.0719405967630531 1
-0.0835109197210721 1
-0.198853440586727 1
-0.0616153066781432 1
0.037944322781084 1
-0.0659135512399685 1
0.0388611516925131 1
0.102674794532503 1
0.144317118115936 1
-0.069574790348237 1
-0.113630935366196 1
0.361608137666523 0
0.218040209688511 1
0.0587482987346485 1
-0.132745428733939 1
-0.0313138177370757 1
-0.266837968874997 1
-0.0828959977356647 1
0.13587607524632 1
0.384391300530328 0
0.177126951812827 1
0.0862633077892096 1
0.370065164394959 1
-0.24719749021316 1
-0.155875574979923 1
-0.00379048970779461 1
-0.102899444945105 1
-0.142468555425671 1
0.14829894349399 1
0.08451343696207 1
0.0242119338157871 1
-0.137264161066364 1
0.033893665947556 1
0.0741146661963534 1
-0.286885364808444 0
0.158368854968262 1
0.150084633086776 1
0.0659738523599245 1
-0.268525365916496 1
-0.0815056892064255 1
-0.112036331228484 1
-0.223541005686012 1
-0.26390823651594 0
-0.0105516667086055 1
-0.0848052833613406 1
-0.257421037876638 1
-0.513356779626348 0
0.107378215541206 1
0.416893855698275 1
-0.397334206482576 0
0.00562323824179537 1
-0.130867792115917 1
0.0969074058982963 1
-0.253563874628183 1
0.22317689298555 0
0.175553887837575 1
-0.173539111583846 1
-0.247971225144287 1
-0.25350309520473 1
0.18622885062326 1
-0.374775469738988 0
0.0956423761713049 1
0.0382972931461223 1
0.024215727857484 1
0.157838452656149 1
-0.0726243357373876 1
-0.136510153705494 1
-0.0995557059385796 1
-0.0764213379617166 1
-0.00494340265743982 1
0.167644681477621 1
-0.290928988151312 1
-0.0864879595504004 1
-0.0620453704402721 1
-0.07728766006409 1
0.081477670477749 1
-0.161081312512978 1
0.268192139012572 0
-0.301305635179806 1
0.147646888398857 1
0.0647439913765038 1
-0.28603632270006 0
-0.0468494318025908 1
0.378716672570266 0
0.221057799798522 1
-0.136554922492064 1
-0.149695775753013 1
-0.408017730185977 0
0.021330361854737 1
-0.0646913610068976 1
0.161127896419806 1
-0.155639496182026 1
-0.0176481936271606 1
0.11011311499911 1
0.293136927813934 0
0.175697166764723 1
-0.0235714098838436 1
-0.0689074830612005 1
-0.122295668766313 1
-0.104115044083804 1
-0.241054541074705 1
-0.334492526934401 0
-0.173247391859483 1
0.0385605448730274 1
-0.0714034988474216 1
-0.187642304332114 1
0.269613724984149 1
0.273328520352811 1
0.0401994612605083 1
-0.15081485474983 1
-0.0755698597190552 1
0.111785858578199 1
-0.236577740401437 0
-0.112546640917927 1
-0.116287435785265 1
0.102234655956056 1
0.0194222944585418 1
-0.272036312806016 1
-0.155990610617402 1
0.157752736914644 1
0.233169892753389 0
-0.0894754480573987 1
0.44648881521216 0
0.070242073296979 1
0.312068763433246 0
0.230394989967405 1
0.204232053836043 1
-0.347597146548992 0
-0.112441572938178 1
0.203096657393814 1
-0.33840918480534 1
-0.114068852155157 1
-0.00801836015596568 1
0.136974004327118 1
-0.29607786708438 0
0.250376893449392 1
-0.0576802711457766 1
0.108318697003266 1
0.0595933550824819 1
-0.280692702830579 0
-0.0685853030699638 1
0.156410740444772 1
-0.0749034350734565 1
-0.230779921912611 1
0.131340079235309 1
0.135179046895773 1
0.024526011006253 1
0.0748294161028236 1
-0.172591652151306 1
-0.0985504704689794 1
-0.0107074546986561 1
0.305313852564235 0
0.00150938623034707 1
0.132230846887067 1
-0.277968237653486 1
0.0139190885472784 1
0.11689087843632 1
-0.323694511771331 0
0.134959429628351 1
-0.186709386434333 1
-0.152773799183352 1
0.0223473238308724 1
-0.0961905698683706 1
-0.0317751617492905 1
0.0087802239624384 1
-0.164083836235453 1
0.214917022725151 1
0.0664044090931756 1
-0.232317632836705 1
0.0629437905109135 1
-0.276708270096406 0
0.0434917810439769 1
0.0634486119107499 1
0.0118416374540807 1
-0.302475861734439 0
-0.033871889862012 1
0.126214201882189 1
0.105763863418716 1
-0.109750912830216 1
0.0647178002890142 1
-0.121184556825255 1
0.106509993383739 1
0.0575106651487211 1
-0.257645633903128 0
-0.0319883217131132 1
0.160242812068041 1
-0.115392748762957 1
0.157454301675835 1
-0.0661310913672656 1
0.147528390374311 1
0.084021523243028 1
-0.0950602168535818 1
0.257805973379636 1
0.265667413202137 1
0.141095320123885 1
0.304605682408955 1
-0.123034333245717 1
-0.213939453174157 1
-0.102665135191667 1
0.0810789434471751 1
0.138599757039815 1
-0.219995357334285 1
0.187522012894243 1
-0.0125482383639936 1
0.234496127022365 1
-0.0653868115653418 1
-0.053436266339092 1
0.00459992556621779 1
0.230342808210121 0
-0.0100104156757432 1
0.147995255241977 1
0.0625432597056739 1
0.13902387965525 1
0.153973497761551 1
0.13488298116906 1
0.0799620819591903 1
0.0065008653905433 1
-0.00458198361267501 1
0.181352166923224 1
0.0441667171195091 1
0.206058456449408 1
0.192382986364535 1
-0.240946504137008 0
-0.296182087633978 1
-0.176299183712875 1
-0.195922208503508 1
0.118136994615815 1
0.0489959288138505 1
-0.181948415471587 0
-0.0841127098150768 1
0.0985611735098231 1
0.0575479669038324 1
0.0302913314342114 1
0.150082335090845 1
0.00716963742886415 1
-0.00902228585397098 1
0.304788244389182 1
-0.126551812300634 1
-0.07607527322582 1
-0.129278983737862 1
-0.146976336135237 1
0.261248205174545 0
0.111048167699829 1
-0.278065002298467 0
0.0443356224052688 1
-0.00757681203630404 1
-0.0231358486995386 1
-0.242386112278895 1
-0.00420249960609742 1
0.0735322342537542 1
-0.117061932252994 1
-0.0119954792600674 1
0.00678911410637476 1
0.119716497514688 1
-0.330641712049964 1
0.0350338444135262 1
0.118477984891769 1
0.114809191773158 1
0.0463990445489975 1
-0.37620212087816 0
-0.00201760632499252 1
-0.0444974618165589 1
0.104084903620787 1
0.00272642264255659 1
0.1604454952481 1
-0.172758902662458 1
-0.0535388619949595 1
0.156448529314122 1
-0.242948919091488 0
0.187930536440055 0
-0.017773620584732 1
0.0517555594994226 1
-0.101149690121007 1
0.0209833276603156 1
-0.332992191439238 0
-0.160917218524191 0
0.055680324470298 1
-0.00767004695475445 1
0.0961480482522871 1
0.141711960821845 1
-0.0979063782984378 1
-0.253975456744301 1
-0.0476316146808952 1
0.0984160313147901 1
-0.13834917714513 1
0.108643160241944 1
0.268337230953636 1
0.0388242268376375 1
-0.211765214225536 1
-0.0979677519756617 1
0.0536801254124619 1
0.003507812690786 1
-0.0804332838836373 1
0.223675821804373 1
-0.0951168771173471 1
0.0215283577091149 1
-0.129370806352321 1
0.0830384233367985 1
0.114411825113684 1
-0.27482500958713 0
0.0192562165341286 1
-0.0807021943916232 1
-0.0133654692170165 1
0.174267455981411 1
0.108662064944952 1
-0.477986564451624 0
-0.0562124514758362 1
0.222671470374919 1
0.0741013071392461 1
-0.00685874787420719 1
0.0394690096243144 1
0.0704626000921836 1
-0.0926165850715294 1
0.0517336160479483 1
-0.00972158421185734 1
-0.0621046838794603 1
0.0183409145111097 1
-0.40327109476704 0
0.190811513442151 1
0.00151032899600772 1
0.128640424988131 1
0.236736898372069 1
-0.200240591323058 1
0.0649086642348303 1
0.193071370265972 1
0.24717281325909 1
-0.15573500456392 1
0.030286582213968 1
-0.149545295575737 1
0.0558736014424559 1
-0.0529412876061779 1
-0.18146550048427 1
-0.0373148854435581 1
0.0422421610285997 1
-0.179084634536416 1
0.100187812972489 1
-0.127336736063557 1
-0.210944881832364 1
-0.172429905080076 1
-0.0559962636943325 1
-0.0923277680630708 1
-0.123858154188485 1
-0.0203213534921861 1
-0.0398081526944431 1
0.132103057864128 1
0.274081276659428 1
0.220914131276872 1
-0.0793278614119602 1
0.128874818763321 1
-0.108125588186782 1
-0.168154479083317 1
-0.266544965498187 0
0.200686120452881 1
0.119314967181575 1
0.279450770481956 1
0.0313959610554891 1
0.030103674838576 1
0.0359845151691672 1
-0.0611660703542059 1
0.191258853647455 1
-0.172209131528969 1
-0.165730516737889 1
0.273558540195973 1
-0.166790409787154 1
0.0154019758910428 1
0.0721924546533524 1
0.183082904004679 1
0.0767329803613269 1
-0.107378172363796 1
0.0190870938994552 1
-0.0472403607563867 1
0.0182976719362307 1
0.016529017679701 1
0.07141936149299 1
0.161072597077194 1
0.0965315073533577 1
-0.0243139886832667 1
-0.247742981095294 0
-0.0371585695307098 1
-0.0575539086263458 1
0.0127239112235361 1
0.360270997448834 0
-0.014669442646803 1
0.0510587596246265 1
-0.0525689890917113 1
0.251194252638098 0
-0.0414382032548404 1
0.0510043814952481 1
0.0100423532267885 1
0.060382994678266 1
0.247536399931036 1
-0.170268958066937 1
-0.135318313582007 1
0.0238761021191103 1
-0.0132739910565647 1
-0.159546207540926 1
-0.140059852802645 1
-0.139875057371136 1
-0.211515936359328 1
-0.163306948656782 1
0.221246893115338 0
-0.00629456821983963 1
-0.0129591755878113 1
0.0291312271733283 1
0.134340607660363 1
-0.120659957993297 1
-0.0166543472046989 1
-0.0566051599179743 1
0.229865311597208 1
-0.229553563471585 1
-0.375556008977175 0
0.148676851006545 1
0.0927353821090842 1
-0.05573346906403 1
0.0749951207812368 1
-0.210976554964261 1
-0.177654171520019 1
-0.0532483865172989 1
-0.157185077738323 1
-0.0993321364697595 1
0.101477880759034 1
0.0333449463611723 1
0.0269667364812881 1
-0.180059753686589 1
0.175717348846327 1
0.309819247821606 1
-0.281228158902096 1
0.271728404312922 1
0.0913028632314915 1
-0.141332996712511 1
-0.0487492753355286 1
0.0916881661755231 1
-0.197906080826676 1
0.0822518552456749 1
0.108772563896143 1
-0.222395146684531 1
-0.3712212189022 0
-0.130993513431778 1
-0.119046074687482 1
0.451238135435151 0
-0.102626078637686 1
0.0788520363716069 1
-0.203273347597488 1
-0.0272237445233367 1
0.0050813181637754 1
-0.0230328298142668 1
-0.0363522677271833 1
-0.112673929272719 1
-0.0896664271313671 1
0.0249795461424797 1
-0.20877147746062 1
0.305027396164926 0
0.0090182087436756 1
0.2646496173711 1
-0.0599063524808057 1
0.00662409766843223 1
-0.171698037443751 1
-0.015360070130894 1
-0.0221615119200933 1
-0.130208723195316 1
-0.125683804775943 1
0.0475085067501937 1
-0.010167348494566 1
-0.130399894842496 1
-0.129478803601024 1
-0.131476184223304 1
0.253061919484329 1
-0.269546829302182 1
-0.0959706419001976 1
-0.0656068803060994 1
-0.275152993535792 1
-0.0776948704923906 1
-0.0175546036433886 1
0.103173246902717 1
0.0318098671365572 1
-0.0735414864938225 1
-0.0157434807173694 1
-0.0731528917116908 1
-0.0801096842780878 1
0.125631425491354 1
0.151999247451208 1
0.297231429833455 1
-0.341961437648564 0
0.0928120194005607 1
-0.040925851088225 1
-0.224085402039731 0
0.0294461314571263 1
0.149143590055228 1
0.0267552683902241 1
0.124500473531411 1
-0.152532706865918 1
-0.118643140723655 1
0.0856615136242719 1
0.129038027585961 0
-0.0805040111121009 1
0.100064726834443 1
0.0458783716438926 1
0.199797163793773 1
0.218612497216825 1
-0.250012930603711 1
0.0350781879647924 1
-0.218719580318855 1
0.0730730428956685 1
0.000961374264233567 1
-0.0046513392590179 1
0.254811617487715 1
0.102523562743559 1
0.160990834521077 1
0.14433487951963 1
0.269905139348427 1
0.0967499616398225 1
0.0685157303948933 1
0.272981126839574 0
0.200802746225178 1
-0.0781979224572956 1
0.357391531396035 1
0.160195439600482 1
-0.0196791774855649 1
-0.289264157183749 1
-0.3526566232392 1
0.094627962312426 1
0.121099840357521 1
0.131490239761068 1
-0.0287079775924024 1
0.210171020704218 1
-0.154893930891887 1
0.102856789078491 1
0.072008948735654 1
-0.0423697584213321 1
-0.113017370318372 1
-0.0746687080765086 1
0.117187634250613 1
0.176470557072291 1
0.0169718380448629 1
0.0249571123395056 1
-0.00500081508130749 1
0.123921185837306 1
-0.191797575573028 1
-0.0253538765590072 1
0.237242368575675 1
0.0196174328938423 1
-0.125113718653417 1
0.170786504822696 1
0.385475562883005 0
0.0651523536430966 1
0.0604844168915364 1
-0.0121344088126216 1
-0.0912410139533399 1
-0.174637705251916 1
-0.17752232298528 1
0.0811342526507196 1
-0.0622765946275239 1
0.0766036493202671 1
-0.266365510069587 0
0.0742671453900929 1
0.123451761090071 1
0.0805399679272018 1
0.0166453638531388 1
-0.0258531089359526 1
0.241489392734016 1
-0.0348540102289266 1
0.112764128191159 1
-0.042994052040314 1
-0.131283858120965 1
-0.015622032278641 1
-0.279193707523134 0
-0.0190329192067202 1
-0.115585964916702 1
-0.191460642297475 1
0.134246167843119 1
-0.0987951135632073 1
-0.0464674811400186 1
0.0273379665370406 1
0.383351695586376 0
0.110233565179507 1
-0.183152474489877 1
0.0897544986865188 1
0.175469896573361 0
-0.0460579699252521 1
-0.156788209801334 1
0.232875888278329 1
0.172553453297993 1
0.0970288651988482 1
-0.148668610228407 0
-0.19636195373282 1
-0.195885475070045 1
0.110646764583411 1
0.0875364272181539 1
-0.117165739959635 1
-0.00291039067496075 1
0.112099850343155 1
0.0504884002926531 1
-0.114301185343458 1
0.141962118898343 1
0.0773457360969903 1
0.2867312986627 0
-0.122386893791972 1
0.0216945419829143 1
-0.0207386167763037 1
0.0884869726135353 1
-0.123812859047478 1
0.205026367232884 1
0.0433052958498136 1
0.123585897338766 1
-0.0973561130102303 1
-0.0476965087373838 1
-0.141625350452318 1
-0.199483681906807 0
-0.203289945882557 1
0.115184825368903 1
0.384830143766383 1
0.0460866628011884 1
0.196948137446776 1
-0.262798572294686 1
-0.0653040931691977 1
0.0835961149752592 1
-0.0908416756463918 1
-0.197286505608722 1
0.0676762848203801 1
-0.124779353452532 1
0.299546594532683 0
0.109677211805835 1
0.103531082704962 1
-0.115384746105554 1
-0.179372161662586 1
0.163058882347505 1
-0.334276819008871 0
0.0384295465927857 1
0.0318058944635341 1
0.159732674910068 1
-0.132483035275457 1
0.118026587289598 1
0.120797227075224 1
0.0207083994818455 1
0.00813758128461126 1
-0.110677080084926 1
0.205817853925453 1
-0.00250780200221238 1
-0.123320134645911 1
0.162300902050643 1
-0.0334201528463717 1
0.221218741687324 1
-0.136768186430327 1
-0.133972597418731 1
0.115778475913852 1
-0.0611964068479434 1
0.00552086603639694 1
-0.13612654627752 1
0.0599661871098732 1
-0.00498172408303829 1
0.0782376913969674 1
0.00703218213900398 1
-0.0473437237196855 1
-0.308218239869142 1
-0.151728131813455 1
0.17802400485759 1
0.0231202671599746 1
0.230615722818579 1
-0.127032326473043 1
-0.113466986777195 1
-0.171009247070266 1
0.137801890763038 1
0.0263159317163154 1
-0.256596315740244 0
0.0795786075836396 1
-0.0521506491679839 1
0.0456547365917692 1
-0.174581135842422 1
-0.173242130499006 1
-0.150463918259077 1
0.154353250353135 1
-0.0959839505256698 1
0.319597425442884 0
-0.170280235954816 1
-0.130601975591198 1
-0.168154784924976 1
-0.102671978908294 1
-0.289042200314234 1
-0.19983199186219 1
-0.162072025554356 1
-0.071208579137573 1
0.00439609647065705 1
-0.311218528803489 1
0.0498393696910091 1
0.142763601863379 1
-0.0626856476259508 1
-0.0100505390769439 1
0.164746899076735 1
0.0794020064559999 1
-0.00990825352462384 1
-0.043603780949802 1
0.322646555814627 1
-0.195405159145371 1
0.0405819712527357 1
0.194137004915357 1
-0.150049540729631 1
-0.0096680315821849 1
0.137374820935869 1
-0.230359370225999 1
-0.142708642862891 1
0.0222547604415831 1
0.249994469771937 1
0.137823702721374 1
0.0967104438447731 1
-0.152313096605117 1
0.371327189976694 0
0.222828005540245 1
-0.276069372403052 1
-0.0789164664816872 1
0.175057470555332 1
0.0934035973013808 1
0.0264489630907245 1
0.168468611764217 1
0.112490984696325 1
-0.3015402154431 1
-0.139723312403955 1
0.345214078489409 1
-0.0448922019578935 1
-0.188630481882565 1
-0.18001837368799 1
-0.159998812725904 1
-0.0749812154486138 1
0.0784095260115747 1
0.340961620640567 0
0.0449352629615461 1
-0.164309547468127 1
0.0737426785682266 1
0.0233734578389301 1
-0.157212451458361 1
-0.0536662263814465 1
-0.160338419731371 1
0.0363052824399518 1
0.0800191607156748 1
0.0888591665977982 1
-0.0929984593601524 1
-0.189577579564613 1
0.0365200076215553 1
0.184188042247074 1
-0.19419283991916 1
-0.143934505036382 1
0.307625043840656 1
-0.274921708404171 1
-0.12981195465783 1
-0.155427157594232 1
-0.00251140753952908 1
-0.0933471670172588 1
0.0907785257763703 1
0.103703263208052 1
-0.177408282620217 1
-0.155631019405822 1
-0.100702866856338 1
-0.0141032064305956 1
0.0558777182631107 1
-0.104613127136496 1
0.226851246760639 1
0.155166839993053 1
0.12974907889266 1
0.280861101329424 1
0.124807344539703 1
-0.0247098430199367 1
0.127050711507634 1
-0.159913559683926 1
0.00241823436687069 1
0.300153711272745 1
0.133598970923794 1
0.144576606207026 1
0.229556852141017 1
0.109784139411405 1
-0.0679149064105148 1
-0.0530236028133235 1
0.0881244428701216 1
-0.343142106538818 0
0.136078227786096 1
0.0847904386978549 1
-0.0483877923491582 1
-0.266610136883674 1
0.194919654829631 1
0.155087876680609 1
-0.0709365766778918 1
-0.0393573022778158 1
0.0529986315016092 1
0.0666464210622378 1
-0.233673817689189 1
-0.184146053068721 1
-0.280649106670533 1
-0.0700486104151151 1
0.0618405652814888 1
-0.0730628964080787 1
-0.198042744481054 1
-0.099060704181121 1
0.10424783331621 1
-0.14882611212767 1
-0.0275254102968329 1
0.209159874411439 1
0.000839822860723941 1
-0.317417072994575 1
-0.323946606886165 1
0.113733076446496 1
0.0309250148947986 1
-0.0494079374773593 1
0.087662884643284 1
-0.0201513241217473 1
-0.00951381403654519 1
0.0527098677986497 1
-0.0825455061496773 1
0.088462847198133 1
-0.023158341110434 1
0.199243812534268 1
0.237730803637813 1
0.181212292139391 1
0.0544296013709611 1
-0.387367295121216 0
-0.0490276184306637 1
-0.14616387026088 1
0.202736532044362 1
0.195752473232881 0
0.202723183100328 1
0.0526367542284729 1
-0.0578046813710022 1
-0.063220094638318 1
0.124669302956784 1
-0.0533890649899359 1
-0.0239325939837401 1
-0.216023705473863 1
-0.0917491771014298 1
0.0257735134208481 1
0.217198697025981 0
0.0420615479503335 1
-0.0133956959497436 1
0.0477307350380676 1
0.0702995982980626 1
0.140614846498468 1
-0.101929368988352 1
-0.0443840858473545 1
0.0913527480561295 1
0.128295518419111 1
0.298983412386886 1
-0.228355640737053 1
-0.332957358381016 0
0.136059250740446 1
-0.114045728479427 1
0.0846336227570248 1
0.116754012000431 1
-0.12010148015258 1
0.0707260191966061 1
0.216644809593464 1
0.388751853410953 0
-0.0915708321355545 1
-0.0328041647208231 1
-0.108631018907253 1
-0.159306402287102 1
-0.0782334099158422 1
0.193707436798968 1
0.274208979230202 1
0.0238270421103976 1
-0.00592947172127695 1
0.424049457813475 0
0.210903576112138 0
0.0591988762161008 1
0.264982361573016 1
-0.0300357429082767 1
0.118529381344567 1
0.198778204068908 1
0.148920687315223 1
-0.263914856016991 1
-0.124142957007051 1
0.282733770500854 1
0.0650779477080432 1
0.363106658324337 0
-0.130683823093517 1
-0.301357382001236 0
0.0112250686442327 1
0.0479238026531743 1
0.0191234357733698 1
-0.105874644349835 1
0.0360205022204372 1
0.139442429009216 1
-0.0197829954455465 1
-0.159662764772869 1
0.0869538492672489 1
0.0349097360355198 1
-0.195296757177223 1
-0.181174854824194 1
0.136317405006291 1
-0.167204850966137 1
-0.0623404358375915 1
0.15853541005795 1
0.0233561628151613 1
-0.145316137310828 1
0.0481457156404614 1
-0.145785074202501 1
0.0355300422141491 1
-0.104380899115654 1
0.200028563724846 0
-0.289329322583454 0
0.0549572118295879 1
-0.192722746640962 1
0.124366721788751 1
0.0557997321822178 1
0.0188323524767253 1
0.155314250482423 1
-0.322036351046146 1
-0.12513008720155 1
-0.0683309545278068 1
0.188042545006236 1
0.12933874640218 1
0.167881068853724 1
-0.217891375526947 1
-0.030679489601328 1
-0.176867398682776 1
-0.0613152531394993 1
0.279383657773673 1
-0.145162275671671 0
0.0197787945753001 1
0.12649158909183 1
0.266392364887469 1
0.463969886539708 0
0.205010476807581 1
0.131773630995389 1
0.0595467983725395 1
0.0697119346715089 1
-0.180997794857759 1
-0.0398917505033319 1
0.103250328153901 1
0.00706423196171134 1
-0.246119368706553 1
0.196994519144274 1
-0.0966088200769263 1
0.0373206251130571 1
0.0484314121467084 1
-0.0649681403217863 1
0.218983951915483 0
-0.242960330838353 1
-0.218328309656971 1
0.16214622159633 1
-0.311879723800454 0
-0.00823076564533996 1
0.0421323557994284 1
-0.0807513650720936 1
-0.202454424493982 1
-0.0674069607638962 1
-0.0929326575364029 1
0.0353195417750589 1
-0.0573700922180335 1
-0.00655031527152917 1
-0.0823364036261338 1
-0.0394008062961404 1
-0.0263304878830809 1
0.0460436150437562 1
-0.0470309753524387 1
-0.0207783102903123 1
0.156116464487726 1
0.224698168475413 1
-0.0826459455991125 1
0.33557736266727 0
0.0216640104549681 1
-0.106626046810158 1
0.149127859130581 1
-0.182113180260817 1
0.103899969324371 1
-0.479191479985908 0
0.0453168652543931 1
0.112917812722266 1
0.0355213344916969 1
-0.080274911007916 1
-0.06868115484018 1
-0.00201957035218805 1
-0.0915287445658561 1
0.387618885155203 0
0.052458609776763 1
-0.477688716031123 0
-0.0561134465963284 1
0.0459810522078415 1
0.00685102648203061 1
-0.381274162371522 0
-0.0827592657180635 1
-0.0439412524484302 1
0.16647241768169 1
-0.061504350079297 1
-0.199343250800289 1
-0.138022900274334 1
-0.117291359028242 1
0.123784582789886 1
0.039804537439928 1
-0.168891485220865 1
-0.0753932562867902 1
-0.144593492193757 1
0.0279159114516156 1
-0.0571074887173941 1
-0.0426213047817409 1
-0.130984122909427 1
0.0851283265153086 1
0.0599607932195076 1
0.168410157658405 1
0.0696348421207497 1
-0.131292565056256 1
-0.107052130164762 1
0.170954976990641 1
-0.00544007287341241 1
-0.106638302805525 1
-0.124806836241787 1
-0.0299545179220894 1
0.0593948306932244 1
-0.0864295394023178 1
-0.139205739815152 1
-0.139155585534164 1
0.203654290122698 1
-0.168075377718326 1
0.185973448200074 1
0.11953158507252 1
0.00711596264675141 1
0.0331788276041929 1
-0.0448094104196053 1
-0.354703327379665 0
0.0199459166554298 1
0.0322784023721706 1
0.0253529729503384 1
-0.0441599947859192 1
-0.0472724588241051 1
-0.00303257965887949 1
0.200484104899822 1
0.275211059127806 1
0.267853729933967 0
0.0214390263806357 1
0.267663460349499 0
0.327186701326135 0
-0.140288815459527 1
-0.026450380603895 1
-0.37193732026141 0
-0.129694824389443 1
0.229180578097836 0
-0.0659416642492896 1
0.079534826224288 1
-0.0359441404343367 1
-0.0887376981240639 1
0.221258269210505 1
0.135023015305222 1
-0.0111057319269511 1
0.0663673904512483 1
0.226574798103748 1
-0.00592600324379901 1
0.14077238467918 1
0.168498143788626 1
0.0294141100709423 1
-0.173987075153022 1
0.0868997793196678 1
-0.201882177517415 1
0.160272854685964 1
0.0195830468390025 1
0.0699490941453827 1
0.154501745222763 1
0.00381328517214297 1
-0.300291418405398 1
0.0778233559294513 1
-0.105616049150524 1
0.257765665774022 1
0.0741392289384963 1
-0.00655905551138443 1
0.242330379716419 1
-0.365704392034671 1
-0.0908558520763447 1
-0.190099964597962 1
-0.107708187029174 1
-0.292954245946114 1
0.000859693013224212 1
0.0636172385229647 1
-0.231298726639953 1
0.096245353292859 1
-0.0214853010155014 1
0.0231126322569521 1
-0.0705940696780075 1
0.385766703012627 0
-0.0802358129892752 1
-0.0980980582738571 1
0.0645429422482988 1
-0.112840276701981 1
0.113759691878202 1
0.175002904854071 1
-0.197047856900335 1
-0.0641759659886181 1
-0.0321637579164273 1
-0.0921308354459498 1
-0.168593156952901 1
0.231405207166241 0
0.26478919400512 0
0.113359876990262 1
0.102277541373851 1
0.0199897779743336 1
0.201937047832605 1
0.314694344820481 1
-0.114933370011943 1
0.288995108901868 1
0.144722598448789 1
0.220880860128455 1
0.0590739139338846 1
-0.0699806270138561 1
0.0479867758678209 1
0.216831151707731 1
-0.107211831989066 1
-0.0724835835461178 1
0.169452235012935 1
-0.0982029879831845 1
0.0452670697280485 1
-0.237441556415863 1
-0.00346824003155826 1
0.03639713866747 1
0.111163553077311 1
0.00861199074439081 1
-0.0705458458610766 1
0.130906364171081 1
0.0453513202544036 1
0.0279944229609279 1
0.027074511580046 1
0.217032589157318 1
0.118824265883415 1
-0.20124471280555 1
-0.138373658670993 1
0.228197196422113 1
-0.300984778922823 1
0.204076673993662 1
-0.122055064890269 1
0.0438147549469097 1
0.0895460322599101 1
0.0671126747745119 1
0.121221930857492 1
-0.0179981161952482 1
-0.0637977117024928 1
-0.0646961296499447 1
0.1307787434907 1
-0.119028573807715 1
0.15667507409269 1
0.192221527925042 1
0.222161427807593 1
-0.0447382114493551 1
-0.0385726545212338 1
-0.11731913834872 1
-0.137404433624152 1
0.261606054696823 1
-0.274248581849716 1
-0.0024660823854404 1
-0.0694562814696461 1
0.108625226771638 1
-0.0678886294522919 1
0.0121605319823518 1
-0.0743150915138432 1
-0.0277442400642225 1
0.274698110028597 0
0.157182382236879 1
0.00448634418407562 1
-0.095882668440582 1
0.164382571912416 1
-0.0649908277641216 1
0.155523679713697 1
-0.00112431253779419 1
0.0601237650380971 1
0.19902892964478 1
-0.16843934711011 1
-0.237018573494974 1
0.103754523785399 1
-0.0760060685957964 1
0.322482537441787 1
0.0710783294020471 1
-0.156460387182431 1
-0.0140666027167322 1
0.060274139762415 1
0.111415734002642 1
0.063323971110449 1
0.0682529804025869 1
-0.0753985094806085 1
-0.141747773661156 1
0.237878864316983 1
0.0662802135053597 1
-0.202563285793383 1
-0.118014035951113 1
0.0742415156082804 1
-0.0383722272587735 1
-0.0540002189936947 1
-0.016369607140248 1
-0.197786959682598 1
-0.411931626475455 0
-0.0229005515665114 1
-0.275576496660202 1
0.0715328383997557 1
0.267506273572513 0
-0.0811497605403085 1
0.0593857760400036 1
-0.0298852542357695 1
-0.251953741275489 1
-0.137602839945494 1
-0.00410154609271192 1
0.106508982540682 1
-0.0528173811825723 1
-0.162353372327524 1
-0.149646756034271 1
0.320162541759472 1
0.135697771365236 1
0.048944390536836 1
-0.00606864967242168 1
-0.379727978799462 0
-0.201349086582359 1
-0.352293032488579 0
0.00376495904523273 1
0.0560686855085131 1
0.390558417709448 0
-0.0487569327194435 1
0.0673302419654614 1
0.204524142922894 1
0.0877052299802334 1
-0.325280540897977 1
0.140496105547352 1
0.288949852320558 0
-0.252100848521192 1
-0.157668523169608 1
-0.0190591323591278 1
-0.00621734991829369 1
0.162319589520564 1
0.314564257002387 0
0.0923309872043934 1
-0.0707539337130908 1
0.0127512079969571 1
-0.238033811349597 1
-0.0163071987088858 1
-0.055644653103352 1
0.0391799821676876 1
-0.151289987862726 1
0.111096052424462 1
-0.0690679557024746 1
0.0629253776771227 1
-0.197342029215001 1
0.21078146582476 1
0.0662372710365593 1
-0.133650633244649 1
0.00458418641577624 1
-0.245284587982572 1
-0.0645715092859706 1
0.0872340896843823 1
-0.0208367384689723 1
0.0506204773003917 1
-0.115410107434161 1
0.120403055249548 1
-0.00989751409530317 1
-0.039242378990855 1
0.0954036986106192 1
0.0253757035567401 1
0.0260188968804664 1
0.0948269470464477 1
0.0785722318628654 1
-0.00757249064182371 1
-0.0463337679710449 1
0.0308573968800957 1
0.191023474485981 1
-0.267090385871156 1
-0.00361683308102723 1
0.0549295514609071 1
-0.111733178132437 1
0.181734065425118 1
-0.368488214183077 0
0.110877711332733 1
0.0966851339318541 1
0.0422465979371044 1
0.0297779725750408 1
-0.276178334845458 1
-0.0225462297726139 1
0.0600756888818902 1
-0.036222344051918 1
0.0883409483123679 1
0.139207056962205 1
-0.0270888083446428 1
0.0422341579968464 1
-0.0113851926318226 1
0.0468149381902611 1
-0.128591502305727 1
-0.0986550344498707 1
0.000110824131091421 1
-0.128178006336234 1
-0.151346823710738 1
0.00526786953252104 1
0.108121223015535 1
0.030269519463005 1
0.191536422613219 1
0.130209129712632 1
-0.0684610057045787 1
-0.021505136575219 1
0.0476115429568926 1
-0.0722368092291982 1
-0.0292422049935375 1
-0.00372603877895048 1
-0.0587152408919831 1
0.00907549995541619 1
-0.0473576790822332 1
0.114000720576493 1
-0.302751563782978 1
0.0391654409431635 1
0.368702124777045 0
-0.0113404555905203 1
0.141062856744498 1
0.278213940852477 1
-0.0244663796057869 1
-0.187604200142206 1
-0.0800338229672957 1
0.0679653030435205 1
-0.130884727442268 1
0.00255239387125915 1
-0.0783171819280606 1
0.137884501917647 1
-0.125851574480878 1
-0.297015189445701 1
-0.0591928699136945 1
-0.284940440709155 1
-0.0972872470090272 1
-0.192682312883132 1
0.172435919863826 1
-0.107923327279556 1
-0.168498636743375 1
0.0790013183272428 1
0.186707589548707 1
-0.232084857004307 1
0.0802501466805139 1
0.0731528515920427 1
0.127938391594766 1
-0.329502842602571 1
0.174208337409665 1
0.388390752301856 0
0.160132281176339 1
-0.276284255357095 1
-0.208111342988252 1
-0.100670296618298 1
0.235537634149142 0
0.220101876591168 1
0.290764181386332 0
0.132690179491522 1
-0.00578467792223335 1
0.0476918757948703 1
-0.0781945742000579 1
0.27540374526565 1
-0.0695225609903407 1
0.0501647905516884 1
0.0754766796756659 1
-0.100890047652625 1
0.0783392543559298 1
0.288885305706006 0
0.314824222969802 0
0.0399268311111252 1
-0.0551078727051223 1
-0.0740677121218338 1
0.301254107301412 0
0.0283365759712367 1
-0.104471997878605 1
-0.369687561328413 0
0.00280747910056922 1
-0.0389052419192974 1
0.19301578489172 0
-0.0338323237992039 1
-0.00216816905973772 1
0.115126709915959 1
-0.0568231429766387 1
0.201167136168344 1
-0.0944799149316629 1
-0.041525715539543 1
-0.119690655822166 1
-0.196366260117011 1
0.0856261972382995 1
-0.131279677737974 1
-0.280576035445473 0
0.32973092624027 0
0.031778218544147 1
-0.111477929329537 1
0.030030942436108 1
-0.0829043490005317 1
-0.000495006572289861 1
-0.0407832040321745 1
-0.0799525961448075 1
0.142374532773461 1
0.0917498950445794 1
0.240836126038989 1
0.243098069043939 0
0.155792430723299 1
0.20028106870893 1
-0.0309623780309345 1
0.0766068491213691 1
-0.172883114894791 1
-0.0802923706705683 1
-0.271782915436524 0
0.108916056967433 1
-0.208068728439522 1
-0.0493530466627317 1
-0.172877383158739 1
-0.143882033824391 1
-0.0415622626272807 1
-0.158224033412886 1
-0.0440540347767589 1
0.0376746463789779 1
0.184342446880425 1
0.287052397602021 0
-0.154902571412671 1
0.210623023693684 1
-0.165311401913764 1
-0.0635662968808017 1
-0.0298446680714114 1
-0.273029299974148 0
-0.148077021785703 1
0.102895979316268 1
-0.207379760715766 1
-0.124801274341035 1
-0.063988907201056 1
-0.0136621067680584 1
-0.138677610720586 1
-0.0405085176489058 1
-0.0865343793037134 1
-0.248922543329427 1
0.12431285816789 1
-0.0907592324794659 1
-0.141822684769216 1
-0.0508660928511627 1
0.0191512761818255 1
-0.117875352195575 1
-0.13256628716065 1
-0.0820262304740016 1
-0.0583947950819998 1
-0.0312162538150659 1
-0.0826989794012882 1
0.120861279275501 1
0.143381450070934 1
-0.0235117401675441 1
-0.0231768389617755 1
0.0270620507821825 1
-0.0565200586956519 1
-0.0256654820739254 1
-0.271710310437679 1
0.0185205710439369 1
0.0725372282820171 1
-0.22452803087056 1
-0.162986129142963 1
0.105340712718335 1
0.0766069287420511 1
0.110404380224952 1
-0.110457338515731 1
-0.0033262339772772 1
-0.126000446821349 1
0.283134700266171 1
-0.106404874271793 1
-0.129792139962356 1
-0.105172153472412 1
0.150091848303549 1
0.069926691050192 1
0.512440530563658 0
0.227485722822094 1
0.160707352851071 1
-0.0156748683241308 1
-0.112236912636123 1
0.24953554667378 1
-0.166931685253631 1
-0.162481230552127 1
-0.121437955842443 1
-0.0075910886128995 1
-0.155623274703662 1
0.416023926581607 0
0.182982877130963 1
0.180657404650454 1
-0.0277718511464549 1
-0.0397898636596595 1
-0.242156965217258 1
-0.0303403128776319 1
-0.0835034855301122 1
0.0878636542992151 1
0.110005693496421 1
0.143690690733631 1
0.0145273325770477 1
0.160875820928483 1
-0.114416326716354 1
-0.223348180341383 1
-0.0956517777257028 1
-0.124999208355841 1
-0.113549394552901 1
-0.0596328272223121 1
-0.22611691733769 1
0.0453710966759105 1
-0.314035129180025 0
-0.342843274081166 0
0.0304500268899582 1
-0.303002685862633 0
0.00200192964371156 1
-0.241259127298147 1
-0.0764539311450132 1
0.135073523611885 1
-0.0215510651049376 1
-0.105590656809666 1
0.0572607304860176 1
0.215342092607651 1
0.041423702069921 1
-0.0645703956846937 1
0.00429607264775847 1
0.144671425682839 1
-0.142531002168458 1
0.128126737841095 1
0.0504508280693339 1
-0.253553043137299 1
-0.0650440957316807 1
0.0670465660883053 1
-0.23481294681697 1
-0.0360122791058192 1
-0.172661399623394 1
0.235950919955228 1
0.000832435822571462 1
0.00679739078571645 1
-0.0812909651861483 1
0.0762427410001067 1
-0.0412507911317846 1
-0.135722169090061 1
0.0135976290965442 1
-0.122606053724423 1
0.175445991374374 1
0.204073141647972 1
0.187907729078028 1
0.043112683282712 1
-0.120197675042208 1
0.334587512370312 0
-0.0670971499675543 1
0.0210056975544868 1
0.0591152390557408 1
-0.152228027474629 1
-0.0935279718758127 1
0.421881873362228 0
-0.0242425678231743 1
0.266472137000129 1
0.234647690653207 1
-0.0891640212211154 1
0.138148578110878 1
-0.153682300273496 1
0.1887344458129 1
0.0116578713233038 1
0.086612142573452 1
-0.370573834258778 0
0.0781535870278329 1
0.128046986395202 1
-0.34701710113577 0
-0.228387299298511 1
-0.327831688394965 1
-0.0896708218699135 1
0.126777941866996 1
-0.125789668625908 1
-0.0412049174336837 1
-0.183246494456644 1
-0.0148669296084738 1
0.0514431449833718 1
0.0953166997806515 1
0.0280470916612867 1
-0.0318420365208482 1
-0.179131672560841 1
0.0104801260598726 1
0.395696026851746 0
-0.0543675762448799 1
0.0871822356323624 1
0.20079229536521 1
-0.0390236184228248 1
-0.302921751778675 1
-0.0847723191873273 1
0.0401792445654208 1
0.028925239573365 1
-0.242765640965672 1
0.211712465741933 1
-0.0621594311489405 1
-0.05949768183221 1
0.0352891244332918 1
-0.0244188764029988 1
0.0355353189313906 1
-0.0398454123285872 1
-0.003871733955826 1
-0.0936104386682832 1
0.0916764389326737 1
0.00851859249756859 1
0.0693852852701897 1
-0.026513095661856 1
-0.200143790368833 1
-0.125748050838908 1
0.0950365779170475 1
-0.0858397223476758 1
0.256695650290527 1
-0.201507868124399 1
-0.0144110408987978 1
-0.251868160946901 1
-0.111121085137385 1
-0.232241811593664 0
0.308940036583505 1
-0.0191232821540539 1
0.248001681874078 1
0.0811373175725452 1
-0.0129065213513714 1
0.0175125263612612 1
-0.472327285480846 0
-0.282486273475575 1
-0.0480530141193392 1
-0.037359876290467 1
0.0765130328907267 1
0.138528974449513 1
-0.269679238929637 0
0.0828081540404652 1
-0.0484205098278305 1
0.00458749565101958 1
0.301483323585327 1
0.0681398550871792 1
0.00570112106416423 1
-0.157848475499639 1
0.259772421478964 1
-0.0816308015172937 1
0.17241160164647 1
0.0469334606918406 1
-0.183812771107637 1
-0.00379627254639274 1
0.00318486401849931 1
0.081653388037975 1
-0.128171556499126 1
-0.111109782014661 1
0.142819846600415 1
-0.0529552207850994 1
-0.0628154693237699 1
-0.0615458536406858 1
0.162333892501703 1
-0.0851327889320099 1
-0.115773199329522 1
0.106776663006505 1
-0.105616482569333 1
-0.290202369978421 1
0.159774100948678 1
0.0322363085893764 1
0.36923370594068 1
-0.0633690099716171 1
0.152063446178078 1
0.18489065466448 1
-0.0790502278991634 1
-0.0690857851431809 1
0.163145612622209 1
0.158379739024734 1
-0.182557832207625 1
-0.0806347552385772 1
0.0616756161271694 1
-0.112702945621765 1
0.174322389712314 1
0.00260042506919875 1
-0.294295782582722 0
-0.470684684890961 0
-0.0532850440310725 1
0.104797669574142 1
0.215406044069441 1
0.15514266556927 1
0.162886260093788 1
-0.23396469637197 1
0.123672225691082 1
-0.0986101552927677 1
0.0511252360836357 1
0.17354810646059 1
-0.0891236175382124 1
-0.0855078953686896 1
0.111124987520722 1
-0.143570383743754 1
0.217429201598609 1
0.125480082922093 1
-0.103334511264329 1
0.066185248156991 1
-0.097551375768673 1
-0.0743969501506342 1
-0.345408359451392 0
-0.117746405920474 1
-0.178454188027724 1
0.0554676203879227 1
-0.086583428198515 1
0.202838224535025 1
0.0778279940919113 1
0.000118074833260137 1
0.173680390418092 1
0.118841281791899 1
0.22545032449359 1
-0.234769099751069 1
-0.254852266452772 1
0.223788486691108 1
0.295392500201007 1
0.091055561706589 1
-0.0194122440494455 1
0.230604175851685 1
-0.310900916102584 1
0.0615444838145061 1
0.19819368867597 1
0.102976596789277 1
-0.182534305720084 1
0.0532656840889684 1
0.226634241453908 0
0.358041320787528 1
0.200580079429801 1
-0.00823259188497674 1
0.163155514670889 1
0.118971052277884 1
0.104628535704078 1
0.0153411634134177 1
0.00731900921452628 1
-0.100768657777616 1
-0.0613577924845251 1
-0.00497877387566158 1
-0.0255634473042267 1
0.111571655202808 1
-0.200780066800674 1
0.21859624751244 1
-0.0891070189261202 1
0.0834995633106578 1
-0.351348234872396 0
0.0348287979812934 1
0.159051541047625 1
0.234386721875438 1
-0.0625828069954633 1
0.142361043494185 1
0.138514451173548 1
0.0316140552654154 1
-0.0711467503559717 1
0.0301283286043612 1
-0.130442278862023 1
0.0404283667685673 1
0.289712710196243 0
0.295645182661595 0
0.043155381126291 1
0.0206564157195074 1
0.137162240112464 1
0.0647395488757184 1
-0.00651456578031454 1
-0.121170536406885 1
-0.243615938315362 1
0.0759247898158941 1
-0.185467375280923 1
0.103293767733028 1
-0.117566352015574 1
-0.023385552941554 1
-0.201684309958318 1
0.151633303077641 1
-0.0144117732947252 1
-0.00986578701339495 1
-0.0990230555861458 1
-0.241496663717805 1
0.220186533593162 1
-0.00691198809056587 1
0.165569610303418 1
-0.0570199376699279 1
-0.0544447044153474 1
0.0522743181977668 1
0.0523751713988866 1
-0.314982392104273 0
0.168724347890021 1
0.134812428036174 1
-0.0524890286682595 1
-0.12662696773652 1
-0.025102341037103 1
0.244216097210163 1
0.0910560672776859 1
0.13474643180365 1
-0.243804794760849 1
-0.0702603804678693 1
-0.00453780566041936 1
-0.0531578036163665 1
-0.139939575213354 1
0.267475948480135 1
0.132714705758206 1
0.0826865440400762 1
0.0892983851661184 1
0.191728938103723 1
-0.303824089322775 0
-0.126177825773686 1
-0.0932872355600851 1
-0.195405358146201 1
0.114395121709985 1
0.247380762286164 1
-0.124885842968849 1
0.261745996256297 0
0.159160482360219 1
-0.138331550561475 1
-0.129892223664117 1
0.0366147131519696 1
0.131351386413864 1
-0.149091081995284 1
-0.193788330797343 1
0.159270963440686 1
0.273939609656704 1
0.0267708204795679 1
0.102528649465491 1
-0.19121546809922 1
0.0948398994944817 1
-0.214189232557131 1
0.228756661576962 1
0.0643269480084881 1
0.0474452757084001 1
0.15389719974003 1
-0.216351538712734 1
-0.0891265340339403 1
0.112685650122507 1
0.285659866878849 1
0.163085122703318 1
-0.00030572338349609 1
0.181656417025076 1
-0.0596441604505184 1
-0.00800871707307806 1
0.010672497843427 1
0.122402868352631 1
-0.359310905401948 0
0.022383475456752 1
0.283849981215836 1
-0.181051744342235 1
0.043635742455625 1
0.246773595384767 1
0.514132389676277 0
-0.184793670263703 1
0.132304112021329 1
-0.0236059020303739 1
0.255281051943936 1
-0.453933489322468 0
0.0117682781663401 1
-0.245920732488151 1
-0.216826723083225 1
0.20796717809044 1
-0.13168888069659 1
-0.0461220897326529 1
-0.0734110665492354 1
-0.160102217862737 1
-0.187857293165927 1
-0.0891718247895213 1
0.138790930103409 1
-0.0453822598833801 1
0.191487172186069 1
0.0641620927851226 1
0.137645334265979 1
-0.206184102836858 1
0.293809478682496 0
0.00836533989318343 1
0.0664143910011857 1
0.26595035723159 0
-0.170016655659228 0
-0.11130934258151 1
-0.115235943278375 1
-0.0688521299631794 1
-0.270468929597073 1
-0.0153272794815065 1
0.220866080651697 1
-0.0490392649191225 1
-0.0825374216566645 1
0.132988558675114 1
0.0257378475071298 1
-0.0809517918262949 1
-0.197266811072789 1
0.220465002382435 1
0.0513757931694808 1
0.0162408054542576 1
0.060628296386304 1
0.0670226158225895 1
-0.0941038511672718 1
0.0558266372283935 1
-0.211468342286182 1
0.425563897484081 1
0.316921531792733 0
0.112061109091435 1
-0.193061739030938 1
0.0717203177150487 1
0.161198255231966 1
-0.123637844682617 1
-0.120043323399354 1
-0.117059178475027 1
0.0741363496653993 1
0.00751394778328325 1
-0.12409711307276 1
-0.183735547847027 1
0.19866751599869 0
0.21617341114203 1
-0.147792237304325 1
0.103495314087286 1
-0.218257279242696 1
-0.0816032055533192 1
-0.095438538105065 1
0.0497891336143644 1
-0.262612779648658 1
-0.0880168376078582 1
-0.0371879998310372 1
0.0166181893678901 1
-0.000540924213500799 1
0.0543596125799404 1
0.0857476777824672 1
0.146102139215131 1
-0.055947307887605 1
0.00546384377553569 1
0.0164228287857171 1
-0.12744639425419 1
-0.00176429195119718 1
-0.056180864361959 1
0.079048843332618 1
-0.168724854601118 1
-0.0341731335047205 1
-0.127111170288625 1
-0.216487645351576 1
0.0527861564358154 1
0.191538942091141 1
-0.0268455859048878 1
-0.0992233767556091 1
-0.270905394835436 0
-0.233329606902664 1
0.0229850948986428 1
-0.0436606904687293 1
-0.0934302853904428 1
0.110178390677993 1
0.176126668146086 1
0.372095786320531 0
0.175130622417719 1
0.160324681749657 1
-0.0919951584000489 1
-0.186540705114646 1
0.230185717559373 0
-0.0725823454077783 1
0.174061104566343 1
-0.0263759718778341 1
-0.100380201752481 1
-0.0162646319234122 1
-0.0856445959634946 1
0.340764748816214 0
-0.0801329593057651 1
-0.0309945314521471 1
-0.206362581671026 1
-0.101206347688988 1
0.262574831079592 1
0.149201049440189 1
-0.0207490520213747 1
0.194585420818337 1
0.295322359318761 0
-0.137542038642103 1
-0.0845436515787416 1
-0.177876233134431 1
-0.0381136788857797 1
-0.0683909088178096 1
-0.17521827816638 1
0.22116637367036 1
-0.0957014152372185 1
-0.217898903760466 1
0.154661931869116 1
0.166970299105559 1
-0.0124118283774103 1
0.00900399440981679 1
0.0502450619314622 1
-0.0661925624928361 1
0.283220258695401 1
0.30342243913968 0
-0.00420361296382454 1
0.353256860652771 0
-0.0932293494688449 1
-0.283033250710634 1
-0.0211126761115851 1
0.220540452241954 1
0.162754026735204 1
-0.000633990207152824 1
-0.0783515252911927 1
-0.0342420037771464 1
-0.234716277642065 1
-0.192879451253639 1
-0.194067826434133 1
-0.0392512884530183 1
-0.190694152156471 1
-0.00566166823237406 1
0.254831649258116 1
0.0809055272857769 1
-0.297031998057964 0
0.276671906260792 1
0.112317070284455 1
-0.0783256234889194 1
-0.146575504977954 1
-0.137247225752014 1
-0.14368888162322 1
0.128418812396698 1
0.068813001827359 1
0.0200690550584708 1
0.0272611345701141 1
-0.178294302861655 1
0.0738876344028646 1
0.024898129490095 1
-0.0344303604882858 1
0.166114661601337 1
-0.0696563977429784 1
-0.371922853867483 0
-0.0568084099353975 1
0.132311125379533 1
-0.0682217285419481 1
0.146355957428316 1
0.0770350218971901 1
0.0132931141854906 1
-0.218184845785026 1
-0.180085077964819 1
-0.0418654557974718 1
0.0788818009504893 1
0.0181175659991147 1
-0.0936030887052323 1
-0.0274902571466713 1
0.140712746966949 1
-0.11491748349937 1
-0.26697032649662 0
0.0881567438689922 1
-0.0256353841542186 1
-0.159625145707863 1
-0.048161104873431 1
-0.0792812134779609 1
-0.100006507979757 1
-0.272346692415747 1
-0.399682076256673 1
0.0488752678475785 1
-0.207876002675001 0
0.204649118916123 1
-0.0941541565957505 1
0.11452739478263 1
0.045880122656763 1
-0.212329123521405 1
0.00828304521867544 1
-0.204429610576643 1
0.065595959923313 1
0.0902294064973673 1
0.100768253132557 1
-0.110011533900192 1
-0.188827588216212 1
0.066578920732781 1
0.028752509537488 1
0.0324686061039057 1
0.00917961942099711 1
-0.0990959208534019 1
-0.0236764937009372 1
-0.297612602188136 0
-0.282967693854551 1
-0.116932451157441 1
0.0177412992794095 1
0.000874211425429317 1
-0.0733221132602332 1
-0.0585208850349454 1
0.302931381734718 1
-0.00567325192054685 1
0.0606499328830096 1
-0.153910910209023 1
-0.117855041286586 1
-0.0613736112003869 1
0.0500832839876064 1
-0.200967559230009 1
-0.00620624685807996 1
-0.159469733701694 1
-0.100303831148316 1
0.230410820601669 1
0.268642425764263 0
-0.158900491341604 1
-0.255361265654551 1
0.163709237246458 1
0.0506417043204589 1
0.0368047434716551 1
0.0406203259006511 1
0.249369077739704 1
-0.0982404588054438 1
-0.0687088990272497 1
0.0580777624046747 1
0.0279125825396587 1
-0.0884917931367765 1
-0.0635283499323995 1
-0.256559235616721 1
0.0895671768833245 1
0.0391695791975168 1
0.143806700529627 1
0.281972586832905 0
-0.125541488367678 1
0.298828103792048 1
0.0906509279942705 1
0.220975803272697 1
-0.0156183290746368 1
-0.0341893909085757 1
-0.0270862904563659 1
-0.0747289445399758 1
-0.428713135142152 0
0.0128360104766538 1
-0.0403512746619861 1
0.373834794011775 1
-0.0690433511185558 1
0.12800152653127 1
-0.116623763003619 1
0.141730998503587 1
-0.0388989841389025 1
0.123121196659148 1
0.0358116168209346 1
0.0652552089969335 1
-0.274303298900657 0
-0.0323928113393008 1
0.0393432169490368 1
0.0389700655803141 1
0.0932624623039822 1
-0.0188744485306219 1
-0.157728027217404 1
0.0658584841165901 1
-0.0929268735572737 1
-0.0632871154473974 1
-0.152781968631743 1
0.111450302461379 1
-0.0111325990771614 1
0.023690771160251 1
-0.00398059635229226 1
-0.0273559700331475 1
-0.103946523072515 1
0.175588472161097 1
-0.115541104803346 1
0.0958496465864487 1
0.0955614361728081 1
-0.0730159634135806 1
0.0401304022640843 1
-0.125908860150528 1
0.171628246512287 1
-0.0780270452537439 1
-0.125157572784397 1
-0.0615882460056909 1
0.0148650962269727 1
-0.0717985828276493 1
-0.10218598025422 1
0.111079604065293 1
0.0923689672005978 1
0.165357104650407 1
-0.191754449978306 1
0.149029110285448 1
0.136265444271796 1
0.460591519072128 0
0.21274406798081 1
-0.201677725650686 1
-0.168627250815617 1
-0.145759776398142 1
-0.0595269665218974 1
0.0937005714061244 1
-0.0142143783781003 1
-0.238767843025066 1
0.0323831822738387 1
0.302846936223641 0
0.0687833730774219 1
-0.256886029302749 0
0.166599173455629 1
-0.189672976775134 1
0.0820612942306344 1
0.137008275918034 1
-0.0298303081842036 1
0.00686828193245054 1
-0.167952215832792 1
0.104742224666369 1
-0.182355779310095 1
-0.140648967640802 1
0.161100091983723 1
-0.00207595986165314 1
0.124841520674793 1
0.108264032400759 1
0.189167252154936 1
0.269756551482767 0
-0.0968243408562763 1
0.208696007327738 0
0.173362341960985 1
0.146503959386597 1
-0.419177169103072 0
0.017538688777402 1
0.0221041134207846 1
0.0100187006587921 1
-0.057828525754115 1
0.121704871803783 1
0.131775744246871 1
0.0501170939898093 1
-0.00262119005999822 1
0.282572858763606 1
-0.224789621861234 1
0.0119146211244685 1
-0.107934494944555 1
0.0588117817558485 1
-0.0836185565748907 1
-0.182621132758879 1
0.225682943391943 1
-0.0866887585384262 1
-0.0237185408505344 1
0.245144895267978 1
0.0682232714321857 1
-0.278120072739353 0
0.261125872403447 1
-0.20501041229251 1
-0.0382994566707544 1
-0.352014404012738 1
-0.140417580084286 1
-0.194258510979427 1
-0.115481415809957 1
0.217565411097874 1
0.311725731509788 0
0.0312681669251431 1
0.0324796524800727 1
0.252386681415967 0
0.0918717914291601 1
-0.230848415842051 1
0.0738906158992792 1
-0.197117411245226 1
0.0390406911489675 1
-0.142942585201764 1
-0.0878035655187833 1
0.0164182434269086 1
-0.0188913370512715 1
0.149144520865615 1
-0.339355075934308 0
-0.333143293432802 0
-0.0768243157762294 1
0.0317600215841594 1
0.132184289487246 1
-0.0861406936878069 1
0.036444863162707 1
-0.216652678064312 1
0.0312608394805573 1
0.172554422868078 1
0.00755084681001557 1
0.0801196463818281 1
0.15700720778787 1
-0.1546615470065 1
0.103874291282532 1
0.0845428966761838 1
-0.00241950809436016 1
0.449714384402773 0
-0.275415277576419 0
0.184046234143374 1
0.232315912328524 1
0.0528562729273272 1
0.29252375682487 0
0.192604366081666 1
-0.0294505768889476 1
-0.116456714293308 1
0.324412882571243 0
-0.00908794007776084 1
0.0566722356288891 1
0.0395219834874411 1
0.047470072387745 1
-0.163911742581917 1
-0.102511093331749 1
-0.0971766065101118 1
0.00280672536872528 1
-0.259728719403534 1
-0.138132822841292 1
-0.275313917419725 0
-0.171922814589888 1
-0.0924059807092252 1
-0.0178475654267119 1
-0.0442893331378851 1
0.0535432933880787 1
0.0198592234809092 1
0.0289016596367103 1
0.148668992004175 1
-0.0026105882231377 1
-0.0425464843798161 1
0.0624893700072806 1
-0.0985056599478199 1
0.0396092130802072 1
-0.0727603595826055 1
-0.00218103236287417 1
0.047722215759377 1
0.108163813255578 1
-0.156690439680283 1
-0.110595764625666 1
-0.0408334016358869 1
-0.0676435858362369 1
-0.0890197693100814 1
-0.165986632619153 1
0.0644750388786643 1
0.0419905152373088 1
-0.00560018934293692 1
0.202933324983483 1
-0.399939289457046 0
-0.144518671934378 1
0.149748207851889 1
0.117318095952531 1
-0.201647146826636 1
0.224011605166907 1
-0.341871279603751 0
-0.183440816742183 1
0.136530485832666 1
-0.102215101827484 1
-0.20163812945392 1
-0.0785175509583976 1
0.108801720888293 1
0.136158236741682 1
-0.156866596161709 1
0.185631112708022 1
0.28668323158768 0
0.0161353296421322 1
-0.0283583850531749 1
-0.00394508237098378 1
0.121156013437312 1
-0.0266570152802125 1
0.0446759062080654 1
-0.22089267806657 1
-0.0580782668321652 1
0.259513158240924 1
0.0410500176071239 1
-0.205556295381249 1
-0.242128760788088 1
0.266755347365015 1
-0.367214984302377 0
-0.00897329216024218 1
0.0726948054309291 1
-0.241754887652182 1
-0.253900719970969 1
0.173042949330728 1
0.119011667892412 1
0.296085321862571 0
-0.111499765017014 1
0.136471983270924 1
0.0731195923385072 1
0.0288447463477511 1
0.304173278618692 1
0.121260104096967 1
-0.121213600864549 1
0.17169369110594 1
0.0141782429968262 1
0.00627442703437569 1
-0.177487707633371 1
-0.132742062372963 1
0.108386939505907 1
-0.152368381198844 1
0.0085874510534726 1
-0.205254414649059 1
-0.0691120446175738 1
-0.135138802798467 1
0.100963891943243 1
0.0674710596736278 1
-0.197992449885672 1
0.0597750423524381 1
0.0937611189007239 1
-0.229932735420144 1
0.110465575397485 1
0.202350011695315 1
-0.211856967591557 1
-0.0138853923573395 1
-0.253933652217071 1
-0.085105785627925 1
-0.0269276120819554 1
0.133268244768619 1
-0.232007842444535 1
0.247890393801069 0
0.0391316338527283 1
-0.0691921032045301 1
-0.563856870942617 0
0.00919823566088126 1
-0.167931528675073 1
-0.358116489238891 0
-0.057140732854134 1
-0.0578945347218862 1
0.181007118086445 1
-0.350634481877046 1
-0.10631098737406 1
-0.0534708166918566 1
-0.0116684803275552 1
-0.032558915163892 1
0.0537100989274439 1
-0.0805148366166916 1
0.355344670554982 0
0.152458861204306 1
-0.0618265322443946 1
0.0472620445221877 1
0.0474340129203752 1
-0.116815253411043 1
0.113931409027619 1
0.081942201510621 1
0.281144094664711 0
0.230977509550669 1
0.0266222571986079 1
0.134245000840274 1
0.195721430751749 1
0.0450186598150346 1
-0.202328064804616 0
-0.0483056929015862 1
0.30425690149921 0
0.0448075461689613 1
-0.0774006539859095 1
0.108099149359488 1
0.0995257882585731 1
0.0848432525192656 1
-0.206674065272141 1
-0.186497542709238 1
0.26585008503707 1
0.0846398745081407 1
-0.0597700691002473 1
-0.0826073300644947 1
0.0582369309556526 1
0.0385453915929137 1
-0.252902207254089 1
0.0847371398130368 1
-0.0449661197800027 1
0.23720140998734 1
-0.21256992383693 1
0.0393403794410061 1
-0.00225059535250606 1
0.0144090019517381 1
-0.144879687837033 1
0.0196224444311034 1
0.166755057124061 1
-0.176323087774029 1
0.107469025006148 1
-0.106939040147789 1
0.338771852561557 1
0.115367727509987 1
0.00120074016654459 1
-0.132166271028797 1
-0.114308667056678 1
-0.074216608460361 1
-0.274470472407825 0
0.0577505345226251 1
-0.0154994215832053 1
0.158936920091091 1
-0.0917921278842793 1
-0.170556302205132 1
0.156993026347463 1
0.160617174702018 1
-0.149166120471331 1
0.035089725228325 1
-0.159730403777641 1
-0.275419865222601 1
-0.229075435158243 1
-0.162975740736298 1
-0.0753257338686912 1
0.0448552556496727 1
-0.311912716532519 0
0.0947004732609862 1
-0.0915756602239863 1
-0.179418742925418 1
0.303129220208613 0
-0.169669796680023 1
0.197435296933153 1
-0.102402945917089 1
0.0287202358940028 1
-0.267628941573118 0
-0.150394440280167 1
0.267519143004488 1
-0.0895062250813056 1
-0.224654679233727 1
0.051959126808157 1
0.012055104570778 1
0.00517115861739531 1
0.0459103762494061 1
-0.530773837827464 0
-0.150760172761768 1
-0.319066543680525 1
0.110454385779293 1
-0.079962445793034 1
-0.0424466121883892 1
-0.29971521190793 1
-0.203167254703465 1
0.238698616421762 1
-0.0303207195006444 1
-0.0125410790893743 1
-0.222207699833693 1
-0.0284467522041871 1
0.126862940243975 1
0.00336784708393884 1
-0.0854792296416512 1
-0.332513000883029 0
0.0468316492994751 1
-0.107064491958828 1
0.164919300181511 1
0.0828055051726223 1
0.0971915598352612 1
-0.0750664721589157 1
0.0959521273182663 1
0.246252039327158 1
-0.0547780626024588 1
-0.176331335248931 1
-0.0115246959506371 1
-0.149651840835476 1
0.061501200440682 1
0.317683165923656 0
0.0548072899169282 1
-0.12769300186194 1
-0.182134612681599 1
0.194146523285105 1
0.290453715351245 0
0.38869205284554 0
-0.000931370595320308 1
0.188004669018834 1
-0.27253149207415 1
0.214396192139112 0
0.123008986428568 1
0.124271395497276 1
0.159710331713043 1
0.0395746943126909 1
0.0368186210972829 1
0.0874795363711483 1
-0.275425046086719 1
-0.154986290751566 1
0.297143450791389 0
-0.0205804467222382 1
-0.127802059803225 1
0.243242239710843 1
-0.0354661648474065 1
0.141049903002958 1
0.0556734763124739 1
0.158718964325998 1
0.24349292246096 1
0.291016417798717 1
0.108218637167863 1
-0.0275392982205039 1
-0.0884505327066655 1
0.248017761641332 1
0.224121878091302 1
0.11786620152011 1
-0.202752249063236 1
-0.172970758647248 0
0.0515137533594017 1
0.156058739260522 1
-0.0378999659975123 1
0.034937641528605 1
-0.0357809550129461 1
0.067774218106719 1
0.087210860464001 1
-0.192671765285973 1
0.302166283202763 0
-0.00266157569468902 1
0.0723638227100476 1
0.120930614567339 1
0.287112234597015 0
0.300341213592153 1
0.261499744878299 1
0.222543765168192 0
-0.11716880130161 1
-0.0531185683312759 1
-0.0673526409741921 1
0.187078282766686 1
0.0449475791436605 1
-0.155733281494745 1
0.0800914540142997 1
0.167131763449521 1
-0.114768175954209 1
0.122693496641364 1
0.0708902062612556 1
-0.187058246407709 1
-0.00890185983333068 1
0.18145919111567 1
0.0147831462989301 1
0.0832860913688456 1
0.130585106402083 1
0.0556775102974242 1
-0.064866671428973 1
-0.0263912857787121 1
0.188813436287348 1
0.0266223632444138 1
-0.17431375176848 0
-0.118501225502474 1
-0.146569730851499 1
0.152743917127749 1
-0.146044329895628 1
-0.0469720023521731 1
-0.162142388976418 1
0.0413885432319066 1
0.329446970603115 0
0.11921434659555 1
-0.376957170494489 0
-0.149316401512383 1
0.147351427027067 1
0.0855766026326698 1
0.141517877946266 1
0.105713313455671 1
0.0224277617465346 1
0.0704575524323868 1
0.185290960384975 1
0.130575604478727 1
-0.115213800454778 1
0.0464194914878101 1
0.115784294743568 1
0.0289110798385145 1
0.064454951254416 1
-0.0868208424478432 1
0.135614373421018 1
0.237758861214156 1
0.0677491389825849 1
-0.0167744352485126 1
-0.248233543827159 0
-0.205054900076928 1
0.048283791081461 1
-0.269765018433708 1
-0.120201879309867 1
-0.00274257959470802 1
0.170031806756007 1
0.160785867417662 1
0.0474899704078465 1
0.124181412117517 1
0.177458344848271 1
0.319908731795351 0
-0.00862048689757669 1
-0.0497761746497263 1
0.0803352737473599 1
-0.0955380279527902 1
-0.233430299470033 0
0.0696266696820033 1
-0.153872351993948 1
0.0716783517636246 1
0.138667982764669 1
-0.121190682638597 1
-0.0517726267692439 1
0.0770226846638623 1
0.136271038435346 1
-0.189470032809819 0
0.0588025520573133 1
-0.172624077660713 1
-0.289662307502986 0
-0.154994095898108 1
0.022007002177782 1
-0.0796722612434113 1
0.00286999565033813 1
0.166591765581915 1
-0.163143211170698 1
-0.348080340589995 1
-0.182655557880645 0
-0.0858775901983461 1
-0.238588275948459 0
0.141952868469783 1
-0.0495973558620618 1
-0.193947152020443 1
-0.00791588840365622 1
0.0508430631096249 1
-0.101408250682311 1
-0.278501824893369 1
-0.0810817193975047 1
-0.157914936835311 1
0.149123284237567 1
-0.297428699651074 0
0.15375758718189 1
0.106349396282938 1
-0.272433490372947 1
-0.0958634423993124 1
-0.0912526583108065 1
0.096518817068531 1
0.233909495414627 1
-0.268340674848488 1
0.293373385402331 0
-0.213790020882368 0
-0.032641113941066 1
0.00551782774548824 1
0.431292693749481 0
-0.0427788501912076 1
-0.194444677321354 1
-0.113425517182215 1
-0.00717995531846798 1
0.113071609805207 1
-0.138033307326127 1
-0.0982093500078729 1
-0.262102772762182 1
-0.118516161294969 1
-0.221971593818944 1
-0.114394682165087 1
-0.0408497471630448 1
0.0445152839838967 1
0.191339648590595 1
-0.167025295901349 1
-0.0685399536764782 1
0.0366666766356409 1
0.220373030506143 1
0.0957456939625063 1
-0.158333563655027 1
-0.222415728544148 1
0.00100742368205396 1
0.0398507382900456 1
0.0134269244659378 1
0.0748808764755806 1
-0.226459933570594 1
0.239861181264004 1
-0.0621309472058928 1
-0.162313818367114 1
0.110236402822048 1
0.145018327130243 1
-0.0518213048419404 1
-0.257042333217565 1
-0.0154932459299267 1
-0.0299074796399351 1
-0.170408013812428 1
-0.0728238408414814 1
-0.324583877194135 1
0.0212706428585951 1
-0.00663542744265806 1
0.0540850260306862 1
-0.0383866453091368 1
0.261734747606247 0
0.000536401604732999 1
0.0171008773052152 1
-0.0726949568834245 1
0.11670775453677 1
-0.0349158018168158 1
0.197163919129275 1
-0.0337435081860899 1
-0.14453803921939 1
-0.287395445494923 1
0.0125608674270164 1
-0.0618529426691176 1
-0.139098681894667 1
0.263066091914301 1
-0.112972859671857 1
-0.0690266359838493 1
-0.227880768174922 1
0.0742089844774186 1
-0.204679466861674 1
-0.0816207572588434 1
0.197199276430707 1
-0.223519195183523 1
-0.0784061673560058 1
0.10385978778299 1
0.00850703819094824 1
0.0590333642122319 1
-0.315529612927921 0
0.308144682066827 1
-0.0718827736608247 1
0.0558311832518541 1
-0.229948928932308 1
-0.0340586323802437 1
0.280053054258754 1
0.0384682153273799 1
0.0973231150149904 1
-0.0924358400336777 1
0.0259703380667436 1
-0.158131924722536 1
-0.206392791876423 1
0.00155696628771675 1
0.0310635927602254 1
0.270512132546789 1
-0.0967185821144779 1
-0.157757997428186 1
-0.116271741596786 1
-0.103868862245155 1
-0.0269227650973968 1
0.010865086807062 1
0.00186564231504262 1
0.00599379023392354 1
-0.0549588357597825 1
-0.328110400368025 0
0.0811854088480799 1
-0.147604195952629 1
0.212187523645551 1
-0.138273279608509 1
-0.0454720836333135 1
-0.216296207328629 1
0.352889638568604 0
0.201815090494202 1
0.0943400515921493 1
-0.0631245819563295 1
0.0929144767348194 1
-0.112652578539592 1
0.16718152155543 1
0.319756828462241 1
0.307097736150418 1
0.159685767049418 1
-0.0568925032911984 1
-0.341407406683845 0
0.139750542607465 1
0.281993941272176 1
0.080331289584615 1
0.0739720884473149 1
0.315983450199155 0
0.0169589714880093 1
-0.15560809311693 1
0.227769796135692 0
-0.0241059351394037 1
-0.101189032806135 1
-0.0256171945271092 1
-0.225106523355146 1
-0.0492294849133231 1
-0.0307363079997987 1
-0.205176709011051 1
-0.300976532990297 0
0.0236553826063916 1
0.0438693701686684 1
-0.0757935415132731 1
0.120253784746157 1
0.0348247026330421 1
0.0546043006463899 1
0.0576727683755603 1
0.165501927332641 1
-0.0226133561187564 1
0.028143584771064 1
-0.353786818069935 0
0.237376282011283 1
0.0175979733952776 1
-0.18623793013308 1
-0.172841372443875 1
0.132166157341948 1
-0.0600337916407576 1
0.0848228805834096 1
0.442128275592699 0
-0.032184089034991 1
0.0602901019001726 1
-0.111256226552962 1
0.243689131254715 1
0.0507031725861436 1
0.0455973008151631 1
-0.0188617978188723 1
-0.133438651552288 1
0.100128471750403 1
0.132991596988332 1
0.0496109379340944 1
0.0130521743746549 1
0.00247663886094662 1
0.0355446487896465 1
0.0619961668879558 1
0.0621067151868064 1
-0.185313761964967 1
0.0634524742684887 1
-0.0521016321615667 1
-0.15305050617095 1
0.0493546493363199 1
-0.0669356887948671 1
0.151251643447484 1
0.0640980894329861 1
0.174776963037005 1
0.0858121688853863 1
-0.0581729222312057 1
0.17444843298696 1
0.0134036250608078 1
0.22657012329365 1
0.000777711152148225 1
0.294453802689298 0
0.043325987772228 1
0.0305905903948709 1
0.0956727033585829 1
0.147054402357996 1
0.0877002050691263 1
-0.00490400951248725 1
-0.0237242244203285 1
0.00580875469566131 1
-0.223009452050753 1
0.180000532282054 1
0.0483324220818573 1
0.152532005611578 1
-0.231048888485647 1
-0.184928793874885 1
0.0885088185614121 1
0.124033607500338 1
0.266026842638111 1
0.213934530343854 1
0.123444493055713 1
0.400646558899336 0
0.0160753200309036 1
0.044008887964021 1
0.0499136365737312 1
0.0917892583588757 1
-0.108354684409837 1
0.0216883575798368 1
0.185506215966709 1
-0.391663563015545 0
-0.151010889536122 1
-0.279619020343552 1
-0.0543235720506741 1
-0.104624881912831 1
-0.0537545045100619 1
-0.105203295465455 1
0.186416825100042 1
-0.181443103941837 1
-0.231978779224485 1
-0.00353491502844485 1
-0.147940873157857 1
-0.493391969814164 0
0.0368206611584369 1
-0.00701298577793649 1
0.0104624805313111 1
0.0206868090989251 1
0.060086206328034 1
0.0245919874078555 1
0.399087112173971 0
0.109562845901196 1
-0.200123398836831 1
0.124346765039742 1
-0.186944889693804 1
0.0501744403861359 1
0.0734008689034544 1
-0.277554680963115 0
-0.0113266921685699 1
0.101010771265438 1
-0.0920787759786159 1
-0.0347844465403283 1
0.0223854072552197 1
-0.0630043813172446 1
-0.204982375247862 1
0.118381578306514 1
-0.0867555121560503 1
-0.103059266207623 1
-0.179279970156391 1
0.0173110856653669 1
-0.152574978839205 1
-0.230378479719547 0
-0.336262079201373 0
0.153654478744788 1
-0.158781671927716 1
-0.198697091442023 1
-0.203539706310118 1
-0.0172035281971574 1
-0.0468786450185805 1
0.091418017120643 1
0.0782806549867563 1
0.0327363609662836 1
-0.362280135607564 1
-0.0371620307705259 1
-0.324324394040557 1
-0.0554205821297103 1
0.0245837838483556 1
0.0559021142351334 1
0.0119687247742914 1
0.010715505280219 1
0.145464852947952 1
0.210379928521448 1
0.165496532518917 1
-0.0138601862790796 1
-0.143012834989445 1
-0.126298171752044 1
0.131189506324605 1
-0.039339075714461 1
0.104772705954667 1
0.035748678249298 1
-0.0735275909111665 1
-0.379150865156654 0
-0.002521650591424 1
0.0952377305184731 1
0.11189275680936 1
-0.181028907393016 1
0.139226767835864 1
0.0166687372029453 1
0.0183439294181703 1
-0.221693020309398 1
0.204549759318178 1
-0.0300558035001515 1
0.11671554394866 1
0.0412571593379161 1
-0.146545533184641 1
0.187288396155497 1
-0.142369012278659 1
-0.118814075106012 1
0.0205911011887448 1
0.161228763786506 1
0.185497668356609 1
0.0861306960455249 1
-0.0229787925951703 1
0.144707451536345 1
-0.0773176397001328 1
-0.311239477502737 0
-0.0432685238598137 1
-0.278578140653426 0
-0.0463850896744775 1
-0.111176984426799 1
-0.0210290169627264 1
-0.150784968255779 1
-0.13044519705727 1
-0.0898917216349035 1
0.0123704470559314 1
-0.126493201980415 1
-0.0952212909617739 1
-0.125088905925921 1
-0.0164109000924247 1
0.291074381141026 1
0.149817386745401 1
0.103716206255615 1
0.053783485267216 1
-0.112919843096984 1
0.0106347025877742 1
0.0720463178088286 1
0.182593872121074 1
0.27210581105044 1
0.0737946052265076 1
0.223923898691424 1
-0.00471493615903969 1
0.025011133878432 1
0.128306242349149 1
0.0510573444265919 1
-0.278601714707936 1
-0.0794533064317502 1
-0.00751328704804937 1
-0.0752347332200542 1
0.119501823805418 1
-0.244114119934675 0
0.129417150733897 1
0.330449791411215 0
0.16181786159097 1
0.127898795697315 1
0.181058448823969 1
-0.155987564135052 1
0.15955736379718 1
-0.0978807331096185 1
0.0118049551890101 1
0.0725084635089915 1
-0.0938472356175722 1
-0.106675987038586 1
-0.0934143474602098 1
-0.0476901854821292 1
-0.0198047985635284 1
0.212724883550937 1
0.114559231807212 1
0.0101695900904097 1
0.0834943279294714 1
-0.312384430752729 0
0.187757420887422 1
-0.178355544997045 1
0.0501690329821477 1
-0.0614509657303961 1
-0.0976988323489296 1
0.276725882634737 0
0.139978964044179 1
0.0592037096708723 1
-0.0646968794201452 1
0.233503968469289 1
0.000464204621764837 1
0.128818875384396 1
0.10822300395067 1
-0.128649751514476 1
-0.0698240064036758 1
0.00778867275183406 1
0.0565327075253851 1
0.273469096978064 0
0.157803891951003 1
0.113876926206987 1
-0.311828302841937 1
0.0139370145083894 1
0.113141852356053 1
0.124846055161695 1
-0.379879589681198 0
-0.361669612324429 0
-0.00495626424337638 1
0.203422759821621 1
-0.411861411156822 0
0.0143963232069632 1
0.34401163191204 0
-0.0927942097690895 1
-0.161670892171695 1
0.0156202326030011 1
0.0496284791483372 1
-0.0783352241787762 1
-0.0853467321931607 1
-0.0978933356723254 1
-0.0680776690245683 1
-0.183002931998365 1
-0.0929675635574817 1
-0.378617508820193 0
-0.250866912122928 1
0.229699995026438 0
0.0885396895098841 1
-0.00454041837023506 1
-0.123905095372582 1
-0.0256947471979338 1
0.112306490411812 1
-0.229835523768129 1
0.0286073429582715 1
0.180105804139702 1
-0.383329772643014 0
0.17905559631636 1
0.345747778669151 1
0.162985933465271 1
0.281402562038615 1
-0.0819641062616781 1
0.0399332914670665 1
-0.154196689552202 1
0.212518664808799 1
0.196360100984772 1
-0.237609971170488 1
0.0154646511519373 1
-0.162365555233433 1
0.16034946837753 1
0.0665427489372208 1
-0.0615722572933803 1
0.225919942877799 0
0.103404401473295 1
0.017707176860519 1
0.0322192012784077 1
-0.0612795922799904 1
-0.0979602073719341 1
-0.104393786167732 1
-0.577095730329142 0
-0.196038267939119 1
0.0824795605001481 1
0.117604847906202 1
-0.327490120952783 1
-0.0348623531836716 1
0.0139748470651737 1
0.0450262399034502 1
-0.300925655443633 1
0.21240780920507 1
-0.0274006597487994 1
0.0638561075863524 1
-0.315818870973447 0
-0.306010606336294 0
-0.00742117354767515 1
0.125274286839575 1
0.015240406103577 1
0.022574892541899 1
-0.122175098454131 1
-0.278434622639687 1
-0.10631564087669 1
-0.102134174876658 1
-0.173645782395229 1
-0.00475636379351645 1
0.0913004963949049 1
0.0599216004086477 1
-0.272905657093181 1
0.167691769656017 1
0.00889290991742792 1
0.00552372749337057 1
0.0392984171632177 1
0.199092522865061 1
0.105962094834238 1
0.109999185340687 1
0.0590421839655557 1
-0.252764955520455 1
0.335966908937804 0
-0.0417951474978085 1
0.13874448302984 1
-0.336529550179248 1
0.031077897950268 1
0.307818857213803 0
-0.157234068065078 1
0.116921189796289 1
0.00461467450933911 1
-0.144211594862925 1
0.0310216491041705 1
-0.015245433113608 1
-0.0706774111409775 1
-0.307199850176566 0
-0.382221461193955 0
0.0533405773721848 1
0.0179853169588316 1
-0.196568826264783 1
0.361448353777889 0
-0.00121436978169159 1
-0.128241978457038 1
-0.0110668181072207 1
-0.10880655328872 1
-0.159818815954104 1
0.135104974576696 1
0.155036540316031 1
0.276278999100876 0
0.0850811860260016 1
0.0849388077582375 1
-0.104107288797679 1
-0.0612029536653984 1
-0.116103358383586 1
0.13047728833766 1
-0.0835748551304749 1
0.0148026378860869 1
-0.0901043303854247 1
-0.221669194797109 1
0.0242646726059712 1
-0.261745635376709 1
0.0162827865832061 1
-0.0476446844574637 1
0.190065118861349 1
0.104507553262959 1
0.203259840466344 1
0.217121182994213 1
0.173811252848372 1
-0.21506708639834 1
-0.117261515891559 1
-0.00330126572529811 1
0.258907859089705 1
-0.0656050531643105 1
-0.0971956271973435 1
0.174533591557515 1
-0.00679015418966624 1
-0.187610277426318 1
-0.0518287344377606 1
0.666860000410404 0
0.0750226295898614 1
0.223600185021314 1
0.120647882522653 1
0.120097695060469 1
0.0409493928365716 1
-0.132281798430143 1
0.0302751288403593 1
-0.400876477765496 0
0.114536112362699 1
0.244433465680683 1
0.0569325337208272 1
0.0251730877266997 1
-0.0357896280125781 1
-0.00649288365783565 1
0.0924216813041792 1
0.271500619766099 1
0.117312927767449 1
0.125423398617823 1
-0.163477205611125 1
0.00133288717515276 1
0.154897295145867 1
0.0163965208331762 1
-0.240716416841845 0
-0.0817200799438089 1
0.159554830049627 1
-0.0215693261412651 1
-0.16927856202484 1
0.206253849601313 1
-0.0456694743853044 1
-0.31859323616949 0
-0.0717506932906088 1
0.0314458770347957 1
-0.229815651554872 1
0.0456306191716132 1
0.273349834491031 1
-0.148558651043494 1
0.115395060562038 1
0.118582710714462 1
-0.00377784572133466 1
0.193466412854672 1
0.139016276256582 1
0.153701030734435 1
-0.115647153261075 1
-0.168600464517279 1
0.195528476617877 1
-0.203546156058238 1
-0.109387586730201 1
-0.0630516372740283 1
0.0407719837165201 1
0.22050738594104 1
-0.137031114567987 1
0.253643525745308 1
0.271996121168599 0
-0.370069332145331 0
0.0303240045821656 1
-0.0169919983475474 1
0.218306988330976 1
0.0418914941275894 1
0.290440968735536 0
-0.262690853824218 1
-0.247634883599558 1
0.258630764991489 1
0.23005346908358 1
-0.393448782258033 0
0.111731056998501 1
-0.0851934773766883 1
0.0477451953595729 1
0.214407008866115 1
0.0969554295816796 1
-0.228584946038713 1
0.0257542270963989 1
-0.111291089492821 1
0.232281696001016 1
-0.115389974376478 1
-0.0245828485297803 1
0.000749543428538009 1
-0.286484382057777 1
0.0571238130340143 1
0.0521782162982089 1
-0.188753801817551 1
-0.0522336756014209 1
-0.168880074225644 1
0.137251131844139 1
0.214607381193467 1
-0.00892639681211447 1
0.058234777255677 1
-0.125415233343586 1
-0.0586523809288035 1
0.101800482299448 1
0.0895843058429181 1
0.00512274091827095 1
0.116685885426228 1
-0.0449792712721704 1
-0.109879000116535 1
0.265784972739751 1
-0.296074941559192 1
-0.258938263073629 1
-0.144379750004273 1
-0.133481893261667 1
-0.0854141244779904 1
0.124638795002029 1
0.124025616500357 1
-0.0438115904027612 1
-0.380369058334249 0
-0.413723989923437 0
0.225946043351117 1
-0.178169929351847 1
-0.168606836438856 1
0.0655091020201551 1
0.116973476095013 1
0.150359669066255 1
0.229046847762548 1
0.131008735391425 1
-0.11832013879021 1
-0.0140310776064586 1
-0.108197460539473 1
0.063670005021561 1
0.033091531809794 1
0.144807321470678 1
-0.13494909305844 1
0.135192736738725 1
-0.103665298227174 1
-0.247599329625903 1
0.141072618252697 1
-0.137681661004626 1
0.0151638773310295 1
0.232317790083337 0
-0.153569274337729 1
-0.0105658901745518 1
0.126386667917111 1
0.242034081430928 1
0.00878176628341432 1
-0.179764007130797 1
-0.219117886018174 1
0.184951994450278 1
0.0964907014746526 1
-0.096552348939837 1
0.0239053930222021 1
-0.249444370471129 1
-0.149829416679954 1
0.210293177312497 1
0.036412580161736 1
0.0783712227597844 1
0.141250104556826 1
-0.0764569071984086 1
0.378731964133945 1
-0.409691013117404 0
0.103326610905322 1
-0.14508519515598 1
-0.221624047656113 1
-0.116332910072585 1
0.125118139504598 1
-0.00894528774403 1
0.0504861937681878 1
-0.266459471924313 1
0.510171929507163 0
-0.0204410749413258 1
0.0300379165226984 1
0.00301261558620819 1
-0.176749877713239 1
0.00704679758783852 1
0.0929254664487026 1
0.118871047174097 1
-0.0372627433801587 1
0.150885507833942 0
0.40934588560778 0
-0.0990532006608261 1
-0.0864247436457494 1
-0.0876113675057102 1
-0.0998558767051623 1
-0.185614291268633 0
-0.278585954283942 1
-0.145801976033923 1
0.0548153862692182 1
0.0696003660505471 1
0.273304929213816 1
-0.0975245304689661 1
-0.141311764459759 1
0.185502224256851 1
0.00607449991671999 1
-0.0471240441500284 1
-0.0880276575984595 1
-0.14144100567339 1
-0.0686911114095829 1
-0.163278152077217 1
-0.0839723245408698 1
-0.165696168141945 1
0.129927405125475 1
-0.0463933299511754 1
0.0765951588204289 1
-0.113811575576837 1
0.163148094488797 1
-0.0368393838471987 1
0.10411048112703 1
0.22138293890504 1
-0.21641460807332 1
0.00280872088515733 1
0.235139574879326 1
0.105903201926474 1
-0.24892889153638 0
0.114569565275136 1
0.131919574179549 1
0.169394915865407 1
-0.319186026141555 0
-0.026122717954427 1
-0.0163560198441221 1
-0.0818060464183392 1
0.336369426698387 0
0.20540349203427 1
0.138438176128338 1
-0.246956814045183 1
-0.284876120580024 1
0.110248813549856 1
0.0446204300654236 1
0.132243570604459 1
0.177287121006343 1
0.0979161531351763 1
0.29297694600956 1
-0.19249676737376 1
0.0948752620007999 1
-0.0875015026038381 1
-0.412625568577327 0
0.225076677438175 0
0.0473491144605698 1
-0.112174152321251 1
0.171282291706603 1
0.107055538768874 1
-0.173270338705256 1
0.198449921706426 1
0.143912393491804 1
0.121623869634423 1
0.0712297409931507 1
0.0322950153825062 1
0.239085359490405 1
-0.118914277699293 1
0.050254202768959 1
-0.206801332114664 1
-0.171942019992482 1
0.150609706203411 1
0.125719992902226 1
0.0645862324578082 1
-0.059072497463997 1
-0.0331644802380864 1
0.184256475930457 1
-0.0890115183435053 1
-0.0246655473943623 1
-0.105166896921724 1
0.172684506943289 1
-0.149003335949103 1
0.156747306611871 1
0.00376821669138571 1
0.00419201110793918 1
-0.0189512537824131 1
0.150955251755811 1
-0.25659075289442 1
0.0524633316852159 1
0.0745725447427276 1
0.158957426165456 1
-0.0262256804384254 1
0.119274169389035 1
0.145439660143234 1
-0.229374635493836 1
-0.168795651899184 1
0.179559208195216 1
0.285743395200564 0
0.141022479167417 1
-0.164459210155522 1
0.11343295678084 1
-0.279801404539906 1
0.391881450865057 0
-0.0674503802794892 1
-0.392448660387789 0
0.0950534061348661 1
-0.091424035004378 1
0.0734047313403302 1
-0.0669980378132476 1
0.0243795390391487 1
-0.0660919995604705 1
0.0766590111625384 1
0.34671862983379 0
0.000721529721514815 1
-0.0174474210804459 1
0.110941494220714 1
0.0521003829883206 1
0.273941818517448 0
-0.086477705382677 1
0.118138328347097 1
0.115345548487373 1
-0.00269452735705526 1
-0.0928023255683172 1
0.0474411050828251 1
0.0969827503381133 1
0.169641816386177 1
-0.10771086342208 1
0.198287630101391 1
-0.0552898809860154 1
0.102819334113102 1
-0.0430966282708504 1
0.142318045345382 1
0.0221362851271226 1
-0.204518240029019 1
0.136900798214351 1
0.068847173760936 1
-0.060436797894401 1
-0.0504109649999871 1
0.0936821247533518 1
0.168307910850543 1
-0.0670837875575439 1
0.315211080741408 1
0.0890140420467187 1
-0.257872392393954 0
0.120828099224039 1
-0.0489636561572269 1
-0.0193603193671861 1
0.188670279470768 1
-0.103366259249212 1
0.15650681348469 1
0.168234632137162 1
-0.424180163554608 1
-0.156910109876464 1
-0.251627452215115 0
-0.269358433081264 1
0.0876196033290141 1
0.0989066211117619 1
0.361935409980769 0
0.139106165704633 1
0.0987715614108298 1
0.0239096281299673 1
0.174190904453857 1
0.0628437679965782 1
-0.118796546953431 1
-0.0471656041371 1
-0.0752264733721345 1
0.0650201908331808 1
-0.333144523997277 1
0.0563805414419954 1
-0.0123508743148115 1
-0.22306481689683 1
0.141106974651817 1
-0.027687568304633 1
-0.013988127175137 1
-0.288719241849282 0
0.013307124559952 1
-0.234473868135426 1
0.261672524570189 1
0.0349066687581654 1
0.0522313031718718 1
-0.160618081004423 1
-0.0978813732548958 1
-0.00236590732403359 1
-0.000735907448487304 1
-0.229758941577535 0
0.148913290321964 1
0.0758497751887941 1
-0.163718820230329 1
0.0367411521918515 1
0.0533996569084442 1
0.15923806115666 1
0.213987095310857 1
0.0954819501269992 1
0.131629071877121 1
-0.148538803055902 1
0.217315302446472 1
-0.109842261177171 1
-0.0966153347616885 1
-0.0272626721261575 1
-0.182203894735517 1
0.282335043143494 0
0.151802181697001 1
-0.0808571224837131 1
-0.00919752088575584 1
-0.0895611715991094 1
0.0754174676635749 1
0.197645797473382 1
0.0821905991540905 1
0.195458972795501 1
0.100712126030379 1
0.00185282945223032 1
0.0021767345308419 1
0.228278448339798 1
0.114254320267276 1
-0.35942829965886 0
0.067020840069668 1
0.00606529114661479 1
-0.0680165907252165 1
-0.188587215160151 1
0.0467371687617919 1
-0.0566046563432971 1
-0.19965854077172 1
0.0580276412808322 1
-0.286162824705541 1
-0.120449993762308 1
-0.020157391929795 1
-0.0794653898581841 1
-0.134126242879666 1
-0.0518170081347107 1
-0.152503694660394 1
0.227932195042789 1
0.11635401939244 1
0.107006218186916 1
-0.424552056358998 0
-0.0439515190174884 1
0.242726612337723 1
-0.0124007142695521 1
0.104284473254054 1
0.0584069967880842 1
-0.187239149798335 1
-0.138548328402887 1
-0.124138933550317 1
0.244817011464808 1
0.103844028429065 1
0.128435717423725 1
-0.151520936728192 1
-0.0238886662673539 1
-0.126014469574028 1
0.0191074435268595 1
0.267539102119274 1
0.089472441245047 1
0.257406068897121 1
-0.356052927248239 1
0.370086785498597 0
-0.129708862178626 1
-0.272924425763091 0
0.040641969279522 1
0.0693105813799206 1
-0.0859374639714817 1
-0.0234264472923852 1
-0.102641941031001 1
0.0530385871030895 1
0.16132520375544 1
0.0844384221875511 1
0.0576800352291397 1
0.295109953197594 1
-0.0604435860986245 1
0.112470454718719 1
0.239844464228977 1
0.187013991862357 1
-0.020191732152282 1
0.107483250052084 1
-0.357099442277091 0
0.202347634101665 0
0.00193362694587347 1
-0.102715263188609 1
-0.0696057427860954 1
-0.131746863395429 1
-0.0326507010587602 1
0.0354686918949869 1
0.175990267425267 1
-0.0150137009532218 1
-0.0792437281177377 1
-0.578120623139964 0
0.133366596557835 1
0.021372997390697 1
-0.229100515013627 1
-0.100380382123455 1
0.0304446553895977 1
-0.0289704733521714 1
0.419628095857283 0
-0.122037275610751 1
0.709282724848565 0
-0.148547072243115 1
0.223704280090106 0
-0.120007016239622 1
0.0520212373286497 1
0.00145030682779036 1
0.00154982592763101 1
-0.0605968478993223 1
0.0411394306398069 1
-0.35225577604528 1
0.21219963284648 1
0.18576093429578 1
0.128911475384186 1
-0.19720659700528 1
-0.072603985111541 1
-0.263189270707607 1
-0.356023980102604 0
0.149919302381604 1
-0.638346731255947 0
0.040666339447303 1
-0.0211496561562036 1
0.00885630107265752 1
0.0481724288692278 1
-0.309881170300331 0
0.162811529412639 1
-0.000775576769347904 1
-0.368297800167337 1
0.220121794991911 1
-0.0632472880840767 1
0.0382510179951094 1
0.248037954527447 1
-0.0502668074731242 1
-0.1549142195425 1
0.292074713297909 0
0.030207930057307 1
0.0446723855750097 1
-0.125299176156283 1
-0.221394666123316 1
0.371170640733372 1
0.00662478237211062 1
-0.127626780005744 1
0.194227003573668 1
0.0108716605259493 1
0.00134592917454986 1
-0.140585728351446 1
0.338445131784087 0
-0.16747127149223 1
-0.155406142337943 1
-0.149635178649763 1
-0.0618951317686489 1
0.147477602011847 1
-0.00755094253912957 1
0.148230787436333 1
0.177070514682 1
0.106181230636946 1
0.190664013319481 1
0.122417826173532 1
0.059577295647539 1
-0.18946646410347 1
-0.0694072531266036 1
0.105671531074429 1
0.0985161549371447 1
-0.278772449848011 0
0.221352820639437 1
-0.262363070824494 1
-0.172015809821352 1
-0.297522308335805 0
0.0747801012223486 1
-0.192969604940022 1
-0.0173223587370988 1
0.0970663080892691 1
0.374925186847 1
0.0446845335995532 1
0.0930127979524619 1
0.0324515138734297 1
0.0671808867514097 1
-0.0191225642417682 1
-0.0150310667627755 1
-0.197955021897952 1
-0.288285495119712 1
0.0404820585206111 1
0.0504508980845516 1
0.0378282562025985 1
-0.128360115044478 1
0.135180270775428 1
0.185133203998425 1
0.0740039840077878 1
-0.0538093507526855 1
-0.319132219619397 0
0.0772905379614692 1
0.321428689622171 0
-0.159341379350047 1
0.0516300760441533 1
-0.166047366207281 1
0.140757022991739 1
-0.117456653342116 1
0.113280450727638 1
0.150952433122201 1
-0.145935671373669 1
-0.106334819813974 1
0.011522974745684 1
0.0147579327342469 1
-0.0399072154415018 1
-0.156960544592412 1
0.257555693119205 1
-0.12418302633446 1
0.0460267781936136 1
-0.113997769691252 1
-0.0404300381474497 1
-0.196528320236281 1
-0.118476817475955 1
0.105298007586958 1
-0.0609959211528341 1
-0.0546071489929894 1
0.190234860862934 1
0.256642172946656 1
-0.0822893934701668 1
0.116469630405688 1
-0.100532973415325 1
-0.238975788850233 1
-0.111344618533115 1
0.0150088077575692 1
0.314813669363881 1
0.0702543683115526 1
0.101764973674858 1
0.0448278919092898 1
-0.0556433671776217 1
-0.185947988579059 1
-0.037944783742596 1
0.0182501097755239 1
-0.0210264890264495 1
-0.0591870371521494 1
-0.0847510079627 1
0.0795390855817675 1
-0.0420322093968836 1
-0.289042133573085 0
0.157379384204808 1
-0.132594247960994 1
-0.0160134454981065 1
-0.202739856279818 1
-0.113839972739192 1
-0.268869171317648 1
-0.00421505013902125 1
-0.233997435603675 1
0.097778241508814 1
0.0638403882046282 1
0.136814456862674 1
-0.147804294099246 1
0.0277668454380001 1
-0.186108209365988 1
0.193444769529882 1
0.0867202335097793 1
-0.215976870345841 1
-0.12230382745854 1
0.029974054021886 1
0.0105728231044553 1
0.0164244725179967 1
-0.183896857899387 1
-0.131323960062387 1
0.148977750294796 1
0.0401923170742082 1
0.0475766814904353 1
-0.212449595969397 1
0.109414744448575 1
-0.268743018372101 1
-0.292229469568464 0
0.447163699621477 0
0.0326278385450408 1
0.105884793856734 1
-0.113409601520082 1
-0.219295748825097 1
-0.160039810451336 1
-0.153023383054488 1
0.166218065659924 1
-0.0265579738338019 1
0.0246378957503382 1
0.158693234219336 1
0.158165209435759 1
-0.0900234408143423 1
0.213643202073742 1
-0.28955929343129 1
0.00959333341057548 1
0.0788514576506615 1
0.242701326466455 1
0.0194691474532005 1
0.0194164081976758 1
-0.0745815215382696 1
-0.0911838624635223 1
-0.35645441420937 0
-0.172087271962661 1
0.164729352532337 1
-0.147198219584022 1
0.106005073124729 1
0.141053500062534 1
-0.223345474286594 1
0.276305075137561 1
-0.100393178799756 1
0.0159158212880611 1
0.0813316344749311 1
-0.00910878390855272 1
0.00402652946444385 1
-0.155315498380783 1
-0.372650708930246 0
0.0937242531184548 1
0.0160376485881462 1
-0.297279984001909 0
-0.102321873046434 1
0.164459209246042 1
0.269671383268058 1
-0.0402049181708082 1
0.424050188842162 0
-0.103680284588447 1
-0.205461892001709 1
0.258929610632557 1
0.0919963421953858 1
-0.029299877083831 1
-0.0603219202187324 1
0.0887789637219512 1
-0.261880602199345 1
0.0932106147383966 1
0.100616054974648 1
0.0582718258889705 1
-0.112474060047689 1
0.133519242624771 1
-0.0359226803578523 1
0.294512898556222 1
0.0598801322172485 1
0.099728236541227 1
-0.129007746581506 1
-0.2929062257324 0
0.0403558054275982 1
-0.0878867256639121 1
0.258513231465741 1
-0.0413448872598763 1
0.266874650754684 1
0.127246804388043 1
-0.260153570747417 1
0.0297054907866923 1
-0.0167951172412002 1
0.30202771995413 0
-0.202599713256063 1
-0.133355524650332 1
0.0157048971463884 1
0.10024719598906 1
-0.114160286800531 1
-0.0783212914306361 1
0.0304770097650897 1
0.0327694987259715 1
0.349691508699231 0
0.116647055074501 1
-0.186866889602934 1
0.103536675931295 1
-0.00399450607752827 1
-0.16904982815303 1
-0.189450683367667 1
0.208249090312691 1
0.147037829456307 1
0.0758056126552846 1
-0.00623244077551281 1
-0.0543114421385825 1
0.290036995513938 0
0.0766876648624177 1
-0.0792681443714837 1
-0.145319222085802 1
0.164356836372868 1
0.106650800384926 1
-0.154664238835047 1
-0.0993121060829974 1
0.0922271964727927 1
0.175310336738149 1
-0.0827227915162811 1
0.0489220578554191 1
-0.0489826875039864 1
0.110520529459332 1
0.284890712641621 0
-0.218637977702762 1
-0.213810913673009 1
0.206133169503896 1
0.0637026835838501 1
-0.0575662790484746 1
-0.124496294408244 1
-0.226583250315376 1
0.162155779756175 1
0.240151710851942 1
0.0824105342029065 1
-0.18950005043537 0
-0.0517727129067688 1
-0.124734611537963 1
0.0582483493300296 1
0.224421112120493 1
0.104938445635203 1
0.196431826123758 1
0.158313170958945 1
-0.132153931984142 1
0.0831762632390878 1
0.00222808462631106 1
-0.0694802064641215 1
-0.03610591057139 1
0.163184901466025 1
0.278829297832996 0
-0.0144372472323956 1
0.155888380303515 1
0.0265518755030687 1
-0.0354971096971196 1
0.155389393757211 1
-0.00991216414295244 1
0.0782123767104436 1
0.077638434783668 1
0.376046203039259 0
0.332156437106972 0
-0.236051538039149 1
0.100969542254993 1
0.131562230751554 1
0.0546254268049756 1
-0.0143292410721464 1
-0.183611094090001 1
0.0431391219193831 1
0.0408294828914194 1
0.00118486651147438 1
-0.0750445939394924 1
-0.0906140584521291 1
0.0113098492035967 1
0.0449872392692208 1
-0.0612797609520982 1
0.0168499128394144 1
0.18448613308351 1
-0.269455789578437 1
0.313328712135606 1
-0.0671989958728066 1
0.0951791980171777 1
0.392928204911908 0
-0.0864672184274024 1
0.0285216451553878 1
0.223864848606786 0
0.0474913340851693 1
0.0672175474411328 1
0.124967640570156 1
0.11576938291969 1
-0.0333573978453097 1
0.103726393420683 1
0.0269026490657829 1
-0.156941393731747 1
-0.000309383308236676 1
-0.137564526035585 1
0.0118856547270087 1
0.092945402483061 1
0.110098201312003 1
-0.0382993788635396 1
0.0637613746841877 1
-0.124582409502047 1
0.112897379880221 1
-0.229677368014524 1
0.35144615036617 0
-0.00272945221317565 1
-0.0365110332609165 1
0.0999070225505994 1
0.143252016708518 1
-0.0686374439868472 1
0.106630159045361 1
0.181823937096789 1
0.0128573552273553 1
0.273428152662785 1
0.0284659069558732 1
-0.00393103990215027 1
-0.0658800272081883 1
0.293166728613177 0
-0.0871323598561163 1
-0.188923716623888 1
0.0810788074181018 1
-0.13592019015521 1
-0.0641040587975726 1
-0.0582041132014261 1
-0.227040520298849 1
0.140840427377791 1
0.426742140717483 0
-0.078648967051818 1
-0.0909303000926764 1
0.166548650481245 1
-0.146497526477234 1
0.0912444829598838 1
-0.138941670842365 1
-0.167640621584412 1
-0.125683430920889 1
-0.303468548966693 1
-0.0132399905030911 1
0.174596033972049 1
0.0913174953049549 1
-0.117980188334025 1
0.0392839788829122 1
0.0328276890414412 1
0.0437616033274793 1
-0.0153155896569876 1
0.102835433104384 1
-0.0265044714375942 1
-0.288390261486794 1
0.164484406333295 1
0.0522339936292433 1
0.240532161816292 1
-0.279995390252123 1
0.239158355063103 1
0.218279931966633 1
0.192520560060948 1
0.191522821397551 1
-0.134877750612679 1
0.102067332428081 1
-0.0372376493878532 1
0.00432658515038935 1
-0.117710393233657 1
-0.0332486745330241 1
0.0590134745742424 1
0.231941215893826 1
0.0384654456688895 1
-0.00573482943116225 1
-0.0726985667991598 1
0.0606986244944765 1
0.0917598847057071 1
-0.0620500054540222 1
-0.0696876838962892 1
0.116994434583355 1
-0.571779385066693 0
0.22269039240437 1
0.112166259061354 1
0.0806717922978612 1
0.108747037618951 1
0.187993796065275 1
-0.239874268784936 1
0.254741312765028 1
-0.163226026770932 1
0.12627053036871 1
0.161641046488477 1
0.169670986756577 1
-0.0609890121401345 1
-0.0161206217350443 1
0.140191576994894 1
0.0277266763678681 1
0.174592493370841 1
0.219419635299671 0
-0.0173107226874086 1
0.287898816237669 1
-0.162602810340895 1
-0.0450295422667773 1
-0.0870733872991831 1
0.0304687203387665 1
0.0166957002667972 1
-0.0827981522018329 1
-0.184679520389472 1
0.00284184876977913 1
0.167365927448239 1
0.111698851900067 1
0.0186947654724157 1
0.0585230295797179 1
-0.302999428569126 0
-0.0203833399603614 1
-0.0391023787431267 1
0.127228532168048 1
-0.0683538276496507 1
0.238005988363389 1
0.0477279444732209 1
0.162261294321276 1
0.0331731468100491 1
-0.259135507825327 0
0.105604437913084 1
0.310638782014995 0
0.449584958932479 0
0.138879083570675 1
0.242355490785833 1
-0.00836009713644454 1
-0.0352887636910749 1
0.169317503310657 1
-0.333274660080017 0
-0.0146643030276375 1
0.0730196588712852 1
0.121241748416714 1
0.0212059043355761 1
0.0620730922770284 1
-0.0310740301016153 1
0.0708585157577221 1
-0.0294338241413382 1
0.139763333522988 1
-0.104211522617352 1
-0.191736584053032 1
-0.0446364355881158 1
0.124664765280052 1
0.110602020627603 1
-0.305639634596865 1
-0.230685395522482 1
-0.00188463098599059 1
-0.135359574695814 1
0.0662371851274879 1
0.0416776408595963 1
-0.193645659517113 1
-0.288619039231175 0
0.0674384580320868 1
-0.171379039954232 1
0.0133805183424242 1
0.341496649147572 0
-0.154259906962241 1
0.0813542775802515 1
-0.146844745328184 1
0.0637952962851894 1
0.22007765268154 1
0.296289681841148 0
0.0202750478989773 1
-0.156099178960586 1
0.04870662594361 1
-0.312413831076144 0
-0.0066274904470076 1
-0.0932314754327177 1
0.00484371595026921 1
0.0617380404410323 1
-0.101582204764983 1
0.304163791189138 1
-0.0940179683609179 1
-0.175424360137411 1
0.14827843022862 1
-0.111648561571452 1
0.336938140758571 0
-0.150636810452934 1
-0.332003315285263 0
0.0218200236121875 1
0.198291512631575 1
-0.00438626732598418 1
-0.232971214708563 1
0.0559648760563963 1
0.101270270244749 1
0.33985142978472 1
-0.198413027362248 1
-0.22317023411446 1
0.192689063939896 1
0.224089167666086 1
0.00756906561438575 1
-0.288653575819766 1
-0.167802675553101 1
0.159292499789145 1
0.120867592001432 1
0.128338166467165 1
0.277274452497175 1
0.0941638360307832 1
0.152336465935377 1
0.105359722155055 1
-0.407808860470572 0
-0.133478213559587 1
-0.293294758248471 0
0.24054654489785 1
-0.0347729251534161 1
-0.231015380009744 1
0.149591530273436 1
-0.0180079887074472 1
-0.11233783888505 1
-0.174015081367461 1
0.10776820870006 1
-0.00460412318144542 1
-0.0882412070240633 1
-0.227975428334633 1
-0.236492350858703 0
0.247039464623525 1
-0.17026489711256 1
-0.143919165326691 1
-0.231641520927484 1
0.0625241394502903 1
-0.169125360142733 1
0.224852092309302 1
0.0304181622627999 1
0.12192037893313 1
0.112385738809534 1
0.0813054853380494 1
0.231791047722566 1
0.0298751445777674 1
0.13997539313249 1
-0.014227388312447 1
-0.269303527332855 1
-0.086004150971968 1
-0.0614485175034298 1
0.0113526088585923 1
0.026306588514934 1
0.0464665252153487 1
-0.0263823200873479 1
0.103214868172699 1
-0.00987487974213935 1
-0.0567364454205682 1
-0.0967430173215182 1
-0.0978764270897326 1
0.0916842722104588 1
-0.0700084516501647 1
0.0589242180460227 1
-0.0145313106370512 1
0.0452881819724034 1
0.155208568162289 1
-0.0546155559918892 1
-0.0125363354215006 1
-0.0372461592033358 1
0.19083847949314 1
-0.109689233557659 1
-0.176719071956745 1
0.0716233037162475 1
0.298638646287992 1
0.275858069915571 0
0.0310095411346607 1
-0.210217801165119 1
-0.22265875416226 0
0.100714138822848 1
0.0371417310704646 1
0.106123975774431 1
-0.184771058253849 1
0.0395145259170851 1
0.0266650596825657 1
0.145671369478765 1
0.002730550398315 1
0.0236717026998787 1
0.00774353347819586 1
0.0573709637740998 1
-0.065555634814139 1
0.326007896958593 1
0.226599231695732 1
-0.0314247555566338 1
0.0428574150222586 1
-0.142220709909326 1
-0.0696409022263055 1
0.000112671331667313 1
-0.065357398577423 1
0.118344895167609 1
0.315777548664646 1
0.30019841274685 1
0.210019782156822 1
0.367081660426192 0
-0.226957279219614 1
0.288117604137747 0
0.0694857340503717 1
-0.227840168334078 1
0.0840597330952937 1
0.287164143512838 1
0.0110383993911132 1
0.0472695758895876 1
0.089229226303727 1
-0.218158239970792 1
0.0720528788128749 1
0.207042425337958 1
0.393286700393051 0
0.0192742387766792 1
0.0564130710689307 1
-0.0153751788628509 1
0.026973810017659 1
-0.0546132262499814 1
-0.0213179507175633 1
-0.186471796462666 1
-0.0771426663420527 1
0.167919759560965 1
-0.459457325398608 0
0.207401083097875 1
0.0295773916857117 1
0.110341409401634 1
-0.0127154442462319 1
0.037422506751837 1
0.0323109955844744 1
-0.174056098679097 1
0.2951031418409 0
0.0264318876481258 1
0.0195623114394042 1
0.172036767506693 1
-0.118218992718277 1
0.177963872131873 1
0.00258893681206385 1
0.308432327323254 1
0.0318512837502179 1
-0.145373004201972 1
0.117685611775968 1
-0.131313946085984 1
-0.400197628837535 0
-0.0797256258959704 1
0.232272562084936 1
-0.25834699686855 1
-0.12955146191091 1
0.0709825980555534 1
-0.142803619857698 1
0.27637971936091 1
-0.113567504581634 1
-0.249952974279545 1
-0.0964035064972628 1
0.114429398346516 1
0.00210563479913559 1
-0.173799202318112 1
-0.0634366157203677 1
0.00632503975523704 1
0.0870045295347939 1
0.271481577875195 1
0.233799806404945 1
0.228648799006256 1
-0.264932740538361 0
0.18792941553037 1
0.372097435418231 1
0.0359599176481433 1
-0.130732717728737 1
0.0685178693262761 1
-0.151750392360124 1
-0.150192272164277 1
0.211241271443338 1
0.099260924110673 1
-0.0182591935857361 1
-0.0587302173813604 1
0.587517048749259 0
-0.226695364675634 1
0.0339091497402678 1
-0.152897322688988 1
-0.145704229563642 1
-0.191783212234703 1
-0.367633784507388 0
0.0939234454800094 1
0.171652333410456 1
0.12679482117321 1
-0.0775584488795281 1
-0.122246193580974 1
-0.0797873951356749 1
0.0236741318461275 1
0.0151729414651379 1
0.0625947685134726 1
-0.036763732015532 1
-0.0308754822326393 1
0.144564832679345 1
-0.150105124098879 1
0.0437503026901452 1
0.314149228560235 1
-0.139137516965178 1
0.0348986374339984 1
0.0288170445073841 1
-0.0275298157205425 1
-0.393300501987293 0
0.0468183891935301 1
-0.0119188714770205 1
-0.0481192733631593 1
-0.273697938558582 0
-0.164472024786055 1
-0.302166699247439 1
-0.150194079437708 1
-0.168399059937364 1
0.343122022741225 0
0.007557571009706 1
-0.0495821290564476 1
0.145843480538538 1
0.291173231663817 0
0.105039425930416 1
0.160566129979358 1
-0.0351758900465979 1
0.110040899007755 1
-0.256084820408379 1
0.196249754180043 1
-0.249531878232661 1
0.0351545130144446 1
-0.175614610529369 1
0.109925641175321 1
-0.179361173494977 1
0.195306205937716 1
-0.111373249785626 1
-0.0318638585316625 1
0.199406301915443 1
-0.215670639845011 1
-0.245982245371826 0
0.204047329826753 1
0.253893937203202 1
0.0698139775323793 1
0.296277233855616 1
-0.103702505803979 1
0.0538481703435711 1
-0.129917197373041 1
0.208881954052412 1
0.151130054912685 1
0.0669257928231071 1
0.173889981455073 1
0.064483841711838 1
-0.207709648231632 1
-0.0352120123878955 1
-0.324953590676789 0
-0.0554971543861347 1
-0.147292644917555 1
-0.161368535900543 1
-0.219206663165984 1
-0.143485278830062 1
0.181387304830432 1
-0.276163460327877 1
0.0285009657708605 1
0.00582351320733736 1
0.196818183097995 1
0.150888556615871 1
-0.391708579026216 0
0.0585072500405607 1
0.04475608303214 1
0.09736141596954 1
-0.275254287695598 1
0.177353270005883 1
0.0899458020446984 1
-0.290307576971992 0
0.147252257397291 1
-0.256765052023574 1
0.109287630216919 1
-0.351365723307577 0
-0.196360089728705 1
0.132906713367301 1
0.00921721429003927 1
-0.307884828167611 0
0.10257440966172 1
0.0612385180345214 1
0.104142493193531 1
0.136145426705039 1
-0.255469326882901 1
-0.0655178150256735 1
-0.143966438361268 1
-0.135865747098096 1
-0.00407604716135722 1
-0.13838702947703 1
-0.0472922514192801 1
0.030830883425033 1
-0.230578547933331 1
0.297184983429148 0
0.144474976942066 1
-0.188467283615581 1
-0.0961475764955354 1
-0.370517104243908 0
0.0632842728079926 1
0.107299769237688 1
0.0280108506082862 1
0.256003442021527 1
0.0259696805732013 1
0.174313415410496 1
-0.0353791778174463 1
0.139782135260346 1
-0.0208277414644687 1
-0.380890438555316 0
-0.0126938010181238 1
0.174912956042396 1
-0.129120231621576 1
-0.234872794157835 1
-0.0218218665307031 1
0.124738756670454 1
0.0976938942338457 1
0.0532268872375208 1
0.11660021346592 1
-0.121826630952985 1
0.0175173153391397 1
0.266661821791091 1
-0.0829300958973938 1
0.0770769865037426 1
-0.0970760536072631 1
-0.286132381175828 1
0.0437706265662018 1
0.289874695009153 1
-0.0810673960875475 1
-0.0610554770571232 1
-0.10104081065653 1
-0.179661894001375 1
0.195511386795007 1
-0.360628007013974 0
-0.186890301157463 1
-0.409172915741546 0
-0.359340989192377 0
-0.140679483925484 1
0.186484762833054 1
0.0161229452174469 1
0.100516590087917 1
-0.0299243179032781 1
0.164388206575563 1
0.0902461529292605 1
0.0726155193078597 1
0.0472539394743618 1
0.0849813489358368 1
-0.160668039546494 1
0.198623067397673 1
-0.195268471819644 1
0.501511876570679 0
0.197346104132665 1
-0.0395638483896691 1
0.0378560199463816 1
0.0731870254501693 1
0.175671932623056 1
0.0360807679933881 1
0.0299388658326333 1
-0.126550319088454 1
0.0613460650181961 1
-0.056042204505255 1
-0.107500314568219 1
0.0551440964296041 1
-0.340702822189024 0
-0.0751666386597015 1
-0.0468143249240927 1
-0.0398215240959861 1
0.210717338895989 1
-0.101307979115372 1
-0.0361405566570399 1
0.314892202740339 0
0.0724766862216875 1
0.224937796132705 0
0.0889713718107076 1
0.0359427564447758 1
-0.159425227267957 1
-0.00100493718674179 1
-0.190159148069134 1
-0.0106291554669831 1
-0.242615419503241 1
-0.243742496803018 1
-0.0135108726082046 1
0.0488697830974145 1
-0.22330305474158 1
0.250170262910947 1
0.183281663620121 1
0.124667890854104 1
0.146314767623723 1
-0.033400593968473 1
0.0403970497078524 1
0.050084941606086 1
0.343164390955145 1
-0.129610019626035 1
-0.210721453698734 1
0.00957928164363078 1
-0.0627827228428153 1
-0.0199791441625251 1
0.373458849684546 1
0.11386198488199 1
0.193461079782581 1
0.124946009848292 1
-0.0900271175502311 1
-0.0334103229112608 1
0.0171212158757742 1
0.0169647825248598 1
0.136378088120102 1
-0.093381915864689 1
-0.154014925392951 1
-0.102124749382275 1
-0.0923306538169747 1
-0.196008502810307 1
0.0852201557122163 1
0.102646690542374 1
0.114574997923598 1
-0.137901990964782 1
-0.112149109617295 1
0.211620073681133 1
0.106666127937283 1
-0.0675673786266068 1
-0.00338351783098614 1
0.200051601120902 1
-0.0573854782644913 1
-0.178710372145551 1
-0.0158679166115203 1
0.0323141417383468 1
0.17828615224135 1
-0.438383580358545 0
-0.0649644164536007 1
-0.113237052120177 1
0.0332520749534914 1
0.147944458758146 1
0.0598302016635523 1
-0.305010197330269 0
-0.139413097783123 1
-0.0773408967096685 1
-0.160707517127365 1
-0.234154158646679 1
-0.0331972658610402 1
-0.167639074462133 1
0.0741905424149925 1
0.131461244618869 1
0.157792545315336 1
-0.209639078258263 1
-0.205046189290885 1
0.165537536490537 1
-0.0363749941562147 1
0.0690010970878908 1
-0.107122116070485 1
0.150141368906356 1
0.00599194340512534 1
0.209364106870863 1
-0.235958134892276 1
0.0402544346973001 1
0.0254182844161844 1
-0.270830647935471 1
-0.150461195343249 1
0.153933077052468 1
-0.0659819769263842 1
0.0673425209837595 1
-0.0654989174880954 1
-0.0860009196202138 1
-0.115457747908803 1
-0.0816722483712166 1
-0.414736756372339 0
0.516780620872174 0
-0.0305852677402642 1
0.175750143331039 1
0.0765262053541204 1
0.173529116863239 1
-0.313613663174738 1
0.113811382641125 1
0.18150171591291 1
0.280286393200109 1
0.108808190521067 1
0.0753617659036153 1
-0.0596438178136651 1
-0.151020948281824 1
0.148736474374501 1
0.125780824641339 1
-0.296271174643691 1
0.158493448763157 1
-0.0893384490077383 1
0.258889360633331 0
-0.0547712565628759 1
0.15248352100298 1
0.121755234549408 1
-0.027140819551261 1
0.344346858009172 0
0.0170514586560131 1
-0.0969331153012732 1
-0.0833564211549854 1
-0.0140657359092266 1
-0.148348817701657 1
-0.034568386018794 1
0.087104188183122 1
-0.275800329945928 1
-0.141936003222876 1
0.264528484715571 0
-0.0166502220045655 1
0.0390846650871862 1
0.165568400383712 1
-0.14445321769362 1
-0.050501690345378 1
-0.137331621227206 1
0.404841745069137 0
-0.0132551782613507 1
0.00882541330373095 1
-0.251608136932915 0
-0.215062786572601 1
0.163303780179076 1
0.0745601615337256 1
-0.00266824017469286 1
-0.0673401227094356 1
-0.00105030601745988 1
-0.0993634905827949 1
-0.0662271456267556 1
-0.280824683752186 1
0.0242161909272051 1
0.0677031975385333 1
-0.0745821995570867 1
-0.189891241786285 1
0.00726888844400359 1
0.186578932555218 1
0.256579594127316 1
0.0880221881716501 1
0.0349651347309312 1
-0.284045339166239 1
-0.0261093552294442 1
-0.0393631040960235 1
-0.231926462090707 1
0.223817293880958 0
0.0405207543504068 1
-0.0093379335091031 1
-0.131495904503109 1
0.115027469984647 1
0.0885709551954234 1
-0.0436848203497365 1
0.124392350169007 1
0.016695584865376 1
0.156376162668909 1
0.0816105679742933 1
0.116792229607773 1
-0.0510613503838492 1
-0.305230729555418 0
0.119334333008214 1
0.207096646782411 0
-0.132579584264946 1
-0.0893746424566702 1
-0.0768611749030078 1
0.027224680278485 1
0.0151302904275072 1
0.339540277750133 0
-0.128615953119448 1
0.0597588004685523 1
0.0493570379859971 1
0.0923352883109987 1
0.16841107987534 1
0.0710704133677859 1
-0.107011098389842 1
0.0900208899938867 1
-0.0633958612371003 1
0.265209519190574 0
0.260112589598568 1
0.0225572952205928 1
0.107251684017827 1
-0.288580809984336 0
-0.0214323790155545 1
0.0761805626322479 1
0.190112668807114 1
-0.490522450825615 0
-0.135499827189269 1
-0.0282355595632903 1
0.128074586371715 1
-0.0927944803817067 1
0.165926378706188 1
0.0700576290417905 1
0.057941381492153 1
-0.0708171954413001 1
-0.0142698900048702 1
-0.0382306417370289 1
-0.0858331200557283 1
0.393697053442913 1
-0.0466151643950355 1
-0.104238768103772 1
-0.0763059347320275 1
0.11400080457005 1
0.215220868087985 1
-0.0384417777155779 1
-0.304615982170721 1
0.209122930187905 1
-0.404707876110008 0
-0.124560245840616 1
0.207634094482321 1
-0.114111572350279 1
0.00906534966064216 1
-0.278446985044559 1
-0.0896905045920674 1
-0.0532692793926825 1
-0.0253605951960476 1
-0.00562231742392275 1
0.24052978770398 1
0.0240579365376452 1
-0.0511157595724371 1
0.277486970283489 0
-0.193695139300906 1
0.100946591483977 1
-0.0582168680009255 1
-0.156512664566773 1
0.111274760117356 1
-0.328140911435025 0
-0.00266462570955493 1
0.265203202128206 1
-0.235064980530904 1
0.0641603607267342 1
0.131954519577767 1
0.317106236996605 0
-0.108170583687854 1
-0.207569527260736 1
-0.0870694730579342 1
0.185627646246532 1
0.0641997131574627 1
-0.0630806698038402 1
-0.0858762888656869 1
0.122232712098501 1
0.0759646562583323 1
0.0660035373327216 1
-0.179825103558241 1
0.214645747081051 1
0.0863893939727669 1
0.0178220741657714 1
-0.0328782898430223 1
0.00878715999048803 1
0.1542447323674 1
0.15618624301348 1
-0.174195850474412 1
-0.0309852607995573 1
0.0760224456955308 1
0.151992610736586 1
-0.151224781654216 1
0.305716002523674 0
-0.278867187967584 1
0.14610846018481 1
0.0501098994889418 1
0.260732924665259 1
0.000616867728458335 1
0.103094609918995 1
-0.311172623107659 1
0.124168411874256 1
0.0449920318978117 1
0.189327482701877 1
-0.0443131670211936 1
0.245475734531791 1
0.0922512482077298 1
-0.228555194939028 1
0.144712665331017 1
-0.0371286881639223 1
0.0414837955263882 1
0.00397335228127154 1
-0.00547828850856217 1
-0.158156497493102 1
0.108448860518127 1
-0.0715079547275136 1
-0.114478846979771 1
-0.162152616239624 1
0.125044437081568 1
-0.244041740113523 1
-0.180936235504105 1
0.132006246277637 1
-0.0534658438961787 1
0.0985156173795636 1
0.0389434701931179 1
0.0515821168010872 1
0.252781630698575 1
0.147470004859656 1
0.046446399241037 1
0.044312580006093 1
-0.319274491940081 0
-0.226435713451876 1
0.311002408248172 0
0.210937220985437 1
-0.125237322173485 1
0.14819534056624 1
-0.134245995575215 1
-0.143038060135982 1
-0.0951895037355064 1
-0.0762941743344367 1
0.127666944029204 1
-0.07519960170629 1
-0.18319337570402 1
0.229576963063659 1
-0.368932989441734 0
-0.374494471274303 0
0.195377070848172 1
0.197971288033707 1
0.205066643051357 1
-0.206313916209589 1
-0.289461224568886 1
0.0963663041148826 1
-0.0824362728498148 1
0.0257637603478285 1
-0.173678508983014 1
0.0143760376175457 1
0.0685066077690103 1
0.0474105871629596 1
0.0680980560861935 1
-0.00388011540545282 1
-0.128437265696235 1
-0.169893388309665 1
0.136702675318521 1
0.145961987466924 1
0.124641877543615 1
-0.109959900251328 1
-0.0828222473058668 1
0.303663359791509 0
0.312566370589285 1
-0.135492931041195 1
-0.398379279219005 0
-0.0699949618117606 1
0.15731236905418 1
-0.0690673932367337 1
-0.0020136307152458 1
0.0500251695478816 1
0.0454962154447899 1
0.18128803113904 1
0.192083529423376 0
0.00209654710159357 1
-0.0838107300474803 1
-0.0992701756593832 1
0.193920780926026 1
-0.0114890068346817 1
0.105425950030267 1
-0.045355102444454 1
0.405153119243292 0
-0.115365610945027 1
0.0628635610753193 1
-0.0602716200774658 1
-0.110663927175092 1
0.0920289898218649 1
0.0938310553562857 1
-0.135736157336684 1
0.348267724717248 1
0.2143691549358 1
-0.208313130682324 1
-0.113520947285454 1
-0.0344043338025329 1
-0.125410647636142 1
0.338140655358608 0
-0.0916758890621307 1
-0.130757154385422 1
-0.0473106819156589 1
0.192390384367386 1
-0.0418596607821689 1
-0.0471157592081102 1
-0.102655225832177 1
0.23876230746579 0
-0.0577847430472055 1
0.0748432673346996 1
-0.0558810806712594 1
0.0828537199869793 1
0.0222171434484972 1
0.155176495992666 1
0.179602318843822 1
0.0770083913031264 1
0.270774953542388 1
0.25366339319116 1
0.113976798962568 1
0.0949709645641881 1
-0.287832608914378 1
-0.0311756098193004 1
0.0551255153196915 1
-0.185685870015225 1
0.18918651795508 1
-0.351563574809828 0
0.0549328465903085 1
-0.0915250731337878 1
-0.0657307294707515 1
-0.202136363543784 1
-0.0223786679423761 1
0.116397889784245 1
0.137666167355757 1
0.123771331914689 1
0.327469687722242 1
0.313217758553903 1
-0.0505601380786201 1
-0.13116608458039 1
-0.0247379259653385 1
-0.107134418774417 1
-0.126556246911393 1
0.2002923200594 1
0.269839559940945 0
0.315688607011066 1
-0.0662832644350472 1
0.0291393185974275 1
-0.220215455767117 1
0.199669172514353 1
-0.105660297290042 1
0.198496605359064 1
-0.162510695033936 1
0.0827127074100784 1
-0.131363515683024 1
0.00400935585453352 1
0.239991246690455 1
-0.15093327321532 1
0.0895466880483364 1
0.326318158333789 0
0.0594159634198846 1
0.00228494714400482 1
-0.159327959160006 1
0.0570334412805671 1
-0.0494921394642169 1
-0.169415099247667 1
0.117613749935204 1
0.00645210700026227 1
0.0560024261313419 1
-0.0485184058991473 1
0.116030246101635 1
-0.137789583105496 1
-0.0669202869285911 1
-0.00933139955342059 1
-0.0192119226676022 1
0.0510493521378144 1
-0.0410467589687151 1
0.11646805436174 1
0.126972882204288 1
0.287014366976838 1
-0.197833375492452 1
-0.164626525509158 1
0.00624877033300377 1
-0.117142331518629 1
-0.0688400596994401 1
0.118085075864575 1
-0.0927278277138801 1
-0.199131705707041 1
0.0913875617279559 1
0.0974069996411687 1
-0.01653286051236 1
0.162591940936465 1
-0.213595181033685 0
-0.187463685231542 1
-0.235835386126639 1
-0.179537296523253 1
0.152232084224681 1
0.0705144334938217 1
-0.265789969268997 1
0.207412671723426 0
0.236611163993555 1
-0.0266769142583008 1
0.0525379433531844 1
0.0576596879985453 1
-0.218656364242507 1
-0.0922193706933929 1
0.0422460155719668 1
0.0166567021695289 1
0.0047800344283777 1
0.198047204470898 1
0.175076693651783 1
0.102391592316403 1
-0.164862432137767 1
0.29947030895305 1
0.147006835855116 1
-0.0575734226038732 1
-0.127986240099329 1
-0.167676961679638 1
0.385233762643324 0
-0.203169261761167 0
0.0447838684774083 1
-0.174971052430461 1
0.0241944952045002 1
0.182836321205154 1
-0.126903280827241 1
0.0183067049352913 1
0.137334965464651 1
0.101034365561111 1
0.337849998203835 0
0.191661095180805 1
-0.125370866249199 1
-0.107939075059547 1
0.058641629957894 1
0.0548268312713557 1
-0.0976080926426851 1
0.152671548460856 1
-0.135724640713094 1
-0.044059437804203 1
-0.230966441252309 0
0.0908598145050279 1
-0.0937237620207869 1
-0.0665854930536676 1
-0.11968164647368 1
-0.312035568082032 1
0.238055454936576 0
0.1802376281097 1
0.107613843627316 1
0.0188868407834599 1
-0.110305782885673 1
0.0544821541959447 1
0.0456239504699611 1
-0.0707912804508413 1
-0.0998091755089373 1
-0.132429735220456 1
0.0928809521659854 1
-0.254769695585288 1
-0.415814341165797 0
-0.242229222993891 1
0.0386293038192579 1
0.0874951169803206 1
0.131265596283279 1
-0.0297328155873912 1
0.0445887682004453 1
-0.0848669081861642 1
0.133875685164408 1
-0.0523637215572742 1
-0.0389089516000473 1
0.26698495618738 1
-0.0515412114780033 1
0.0733396244273288 1
-0.187681385792619 1
0.329796195183522 0
0.0282242056101603 1
0.0615141112717553 1
0.210159864434693 1
-0.0616349035790154 1
0.0969008063025192 1
-0.00792684102283592 1
0.0669884433053285 1
0.104931915831177 1
-0.107772812862878 1
0.00520576152351725 1
-0.232212592324024 1
0.318367602960249 1
-0.0927062168353783 1
0.111907495959895 1
0.0739817062940152 1
-0.221349564553263 1
-0.101654789988786 1
0.00623260319245732 1
-0.350355491196773 1
-0.0480463718826684 1
-0.0937870767323827 1
0.111342791742796 1
-0.101274610662316 1
-0.350351206816571 1
-0.100001909735774 1
-0.113067458750122 1
0.185018643295432 1
0.0185693939000224 1
0.357608494337913 1
-0.173658391183161 1
0.0282361597415922 1
-0.249604318543935 0
-0.412337215031691 1
-0.117452275367101 1
-0.170666384738254 1
0.0691596846629839 1
0.0388515788944345 1
0.0315544701324804 1
0.182673339839952 1
0.102070368169935 1
-0.173635406283432 1
0.154763383448424 1
-0.156478485811615 1
-0.0438232400769147 1
-0.201794159820544 1
-0.243387436650984 1
0.251815712133538 0
0.0339605669254869 1
-0.441265056350969 0
-0.000840501040182601 1
-0.35909582962092 0
0.172721968879147 1
-0.190896370674205 0
-0.0468407984847316 1
0.0232025052060492 1
-0.0862438931234636 1
0.111681213022648 1
-0.0988657726683763 1
-0.0153986111770133 1
0.140747876099653 1
-0.152294048252954 1
-0.0448541250740627 1
0.0103721386343166 1
-0.0152257692568944 1
-0.127872376377659 1
-0.287252322881079 1
-0.0642260005610661 1
0.00878173913071054 1
0.100059835708279 1
-0.13323843437664 1
-0.204032060253147 1
-0.164979569903046 1
-0.116592545251857 1
0.111675922053906 1
-0.115000539908519 1
0.0582377729841765 1
-0.127091808369822 1
-0.0259233488948817 1
0.357320632058027 1
0.0370087883255523 1
-0.280843629034797 0
-0.0167287758986757 1
-0.0876560586352452 1
0.24256936016496 1
-0.0773572784870096 1
-0.162858592361999 1
0.0388340577058387 1
-0.0748766366035646 1
0.0801159901348572 1
0.147566662678232 1
0.214142113640175 1
0.00438112442331042 1
-0.188092980987527 1
0.265479329424812 0
-0.133296821865932 1
-0.0816305583648333 1
-0.352208721512169 0
0.125684947717389 1
-0.12723746864324 1
-0.0721124055202412 1
0.0568010082219859 1
0.086268792599009 1
-0.0459695774496272 1
0.0153315785129718 1
0.296464047709522 1
0.274230320493165 1
0.0881237697101244 1
0.33264435454987 0
0.0746525030988188 1
0.140219087376423 1
0.106430736985916 1
0.031461455199725 1
-0.12930424215221 1
0.234741100525209 1
-0.235335329871046 1
0.101643664180977 1
-0.202045175608534 1
0.286649193544495 1
-0.0904703241318771 1
0.250156824167762 1
0.0179017878359673 1
-0.00334286666491827 1
-0.0438028677710553 1
0.0729273826970052 1
-0.037708846688657 1
0.161715481160211 1
-0.0140512905962005 1
0.0912719653937432 1
0.104442054783279 1
-0.123398382686324 1
-0.107151672676316 1
0.0948058198676408 1
0.171616209414226 1
0.063408846377522 1
0.135467373814363 1
0.0730641546076879 1
0.0977839311430871 1
-0.208596780867431 1
-0.0343163936488297 1
-0.121745057088732 1
0.243723426539906 1
0.0814719849974823 1
0.130522423552556 1
-0.176506419447368 1
-0.0054178553734326 1
0.233729232798339 1
-0.132152696819104 1
-0.11241989123723 1
0.458610192779012 0
-0.100724300012886 1
-0.0120389948555903 1
0.358153030240411 0
0.0699195662878691 1
0.00811981261254258 1
-0.0380203874342889 1
0.0130723510681504 1
0.0178218960886735 1
0.316094268075345 1
0.0705779997091116 1
-0.0265479136852004 1
0.272578450476744 1
-0.240268369837916 1
0.0456816516171991 1
-0.0261466393025878 1
-0.037819740314609 1
0.0313588646189652 1
0.145783459826109 1
-0.127701659221879 1
-0.164937593365308 1
0.0281769050972784 1
-0.0953802583520801 1
-0.203264705142346 1
0.0801852978163474 1
-0.0357140896287677 1
0.120741210592924 1
-0.391087616725428 0
0.0317482932043722 1
-0.0103365261113062 1
-0.0216464032615494 1
0.0736991585372153 1
-0.119908009478632 1
0.255118003772759 1
0.385531123454619 0
0.026459653846898 1
0.289328992871279 1
-0.283919593594569 0
0.245774891594899 1
0.190673806511309 1
-0.168017722958996 1
-0.0436023885583992 1
0.22633078260668 1
-0.0429807062383109 1
-0.349955856742771 1
0.127128130770297 1
0.0291258688612122 1
0.0708235064912256 1
0.57970441392955 0
0.0840248489663127 1
0.114992731046803 1
-0.11944785471224 1
-0.152430285777612 1
-0.191413733867565 1
-0.176857981366766 1
-0.198244809110263 1
0.172588412845653 1
0.0223594148254231 1
0.331639492445029 1
-0.0763370108582362 1
0.352317160205766 0
0.00627455111413404 1
0.0129897545795108 1
0.0238346815929069 1
0.135618968303849 1
0.137638649336991 1
-0.0561800747000469 1
0.00498440861738253 1
0.0673193955323818 1
0.33836110362467 0
-0.155290273598876 1
-0.0915977807593344 1
-0.31636376064581 0
-0.0334967346727227 1
-0.149507766973901 1
0.0478884177798346 1
-0.36300682790031 1
-0.226822246407457 1
-0.295133838441666 1
-0.00362399231246967 1
0.0308535417509806 1
-0.162572972160706 1
-0.121379978598929 1
-0.0204394520593583 1
-0.0578088382185256 1
0.00156013045311413 1
-0.131841015743463 1
0.141902336439218 1
0.0723929198876672 1
-0.0793007385959558 1
0.265018938275196 1
-0.262989470480659 1
-0.117570771540586 1
0.295589257157583 1
-0.037517660832556 1
-0.322443976599255 0
0.0116465163710926 1
-0.0760656205846712 1
0.0230372679791787 1
-0.0723156999957572 1
-0.201422549876423 1
0.0455373746253852 1
0.071607887669385 1
-0.0877882630099651 1
0.095054995267447 1
0.00980955178534758 1
-0.0541454472301631 1
-0.203556607448984 1
0.122668341135619 1
-0.149685732723429 1
-0.0769873611422648 1
0.0482747308043337 1
0.0969160849097537 1
-0.0855164930452243 1
0.0238894482007542 1
-0.0119686722368297 1
0.103318606694654 1
-0.116562173762808 1
-0.23984911094314 1
0.0127854012172434 1
-0.263364734861218 1
0.119903206317402 1
-0.053425141059538 1
0.242180975842901 1
-0.110388636771589 1
-0.137496930858648 1
0.156158276630818 1
-0.00108801068822723 1
0.159012705915063 1
0.229838957611847 1
0.116716247646663 1
0.0597570443199644 1
0.0110474753019104 1
0.0209463709732946 1
0.312035364767699 1
0.0634436850788007 1
0.122320400051094 1
-0.0764882729498764 1
0.221705898796959 0
0.032803180779375 1
-0.0703901439635812 1
0.0914334029267206 1
-0.126917960753253 1
0.250853340502299 1
-0.0836366109777623 1
0.00737521434088208 1
-0.0524388982327003 1
0.00736300610713525 1
-0.241921083514645 1
0.207746344216406 1
-0.194602197263329 1
0.324213949684955 0
0.126700294705534 1
-0.0630869049275867 1
-0.283258062816668 1
0.238978839185403 1
0.150652207670856 1
0.0694034614066449 1
0.270857847359513 1
-0.172150172856833 1
-0.0469664808313935 1
-0.0276519125507386 1
-0.0962310871976964 1
-0.01656858256352 1
-0.108202527084067 1
0.0302955179508159 1
-0.0603765125972388 1
0.209070739971759 1
-0.122843794755181 1
0.280585643546523 0
0.0589279890337634 1
-0.0869872920248581 1
-0.1982454787791 1
-0.0206197831168147 1
0.071853010572312 1
0.105100638815767 1
0.013915589151728 1
0.205467577622878 1
-0.294494218865161 0
-0.0226295225795189 1
-0.108539857656684 1
0.394653734076665 0
0.135279993057234 1
-0.207788932609038 0
-0.00431152749354676 1
-0.413895631716718 0
-0.0884494243453186 1
-0.0385294251953819 1
0.118913260454069 1
0.0157691559823329 1
0.0247466493378126 1
0.18783835124257 1
-0.114703778216713 1
-0.09559747444092 1
-0.0272559801548269 1
-0.0345531201624698 1
-0.148488069344637 1
0.0383904980326563 1
0.00749168599448844 1
-0.0397653861380782 1
0.108220092226987 1
0.0854345934642435 1
0.131931300498468 1
0.170277837249235 1
-0.151877331842278 1
-0.0389668570043667 1
-0.0134371214960339 1
-0.0243877846777476 1
0.114208339170331 1
0.0419264161843435 1
-0.00340653398831707 1
0.0277187420383372 1
-0.387971046114666 0
-0.155239731959201 1
0.253717878543793 1
-0.159730274144663 1
-0.180492975975467 1
-0.0979959815568844 1
-0.298196118511625 0
0.120307864924461 1
0.0334629039764806 1
0.0446736966211176 1
-0.0710798539650151 1
-0.0506384538182428 1
0.103722800223796 1
-0.130017035190712 1
0.0402637738857286 1
-0.108357545890882 1
-0.115514386442471 1
0.112284868047226 1
0.0709608763179683 1
0.0174670444125873 1
0.236865441715555 1
0.0726416241692912 1
0.0782082711370247 1
-0.165159936366339 1
0.0404797070683988 1
-0.0595521830646158 1
-0.0659046758087521 1
0.0703335458632836 1
-0.00382851511341462 1
0.118823087588322 1
-0.144446762272657 1
0.109196492071839 1
0.08123017182029 1
-0.274368945181076 1
-0.0941193271006942 1
0.0422458115332402 1
-0.16707654888137 1
-0.260447082396081 0
0.133312126163076 1
0.0259162575040826 1
0.0957960049855248 1
-0.0164431070678236 1
-0.0115369521157239 1
0.0531205417059634 1
-0.136631466826624 1
-0.000329770076120922 1
0.168355223225415 1
0.0182914932637634 1
-0.028689232568314 1
-0.13229772459668 1
0.15091459171473 1
0.0738120856046983 1
-0.104361049303189 1
0.0513079051256597 1
0.356400083504458 0
0.0902548886622124 1
-0.296750590413698 0
0.00189206799531368 1
-0.0876753785538104 1
0.166574604231827 1
-0.00575543507060734 1
-0.169764718814226 0
0.0846990436692571 1
-0.198452698321101 1
-0.0591303450443782 1
0.176771554933993 1
0.097719348549716 1
-0.0430786826549791 1
0.0897065463122781 1
-0.124395730690893 1
0.0302866408596696 1
0.53121140649604 0
0.144912279831194 1
-0.142763187399765 1
-0.0561179780062497 1
0.209204731048048 1
0.269932750468301 1
-0.0877237019776397 1
-0.153850627547813 1
0.113873983106334 1
0.0433758673198318 1
-0.0516869094148432 1
-0.413829066059588 0
-0.0493264075095477 1
-0.158741533291201 1
-0.13245640845268 1
-0.230481484233216 1
-0.265833347956963 0
0.137494043041576 1
-0.113445831880588 1
-0.0216013787625726 1
0.0945525792786511 1
-0.0570891167241982 1
-0.0575014087612142 1
-0.0797964910792038 1
-0.133109607159176 1
0.0365091962072627 1
0.197527085439009 0
-0.0418363660132634 1
0.246358891462902 1
0.200398193370061 1
0.212087929539799 1
0.145824494817291 1
-0.239214246762154 1
-0.164048208999561 1
0.170211780875713 1
0.00559674959752728 1
0.297672868967277 0
-0.0751795714781447 1
0.175367803695407 1
-0.2916265251265 1
0.0133225958598321 1
0.1237350500757 1
-0.373419889256826 0
0.173494359662978 1
-0.0392568800190992 1
-0.0505715525362255 1
0.0170309275808604 1
0.106162036108287 1
-0.00573415599591406 1
-0.0687597714510382 1
-0.139784409508982 1
0.0120411683387675 1
-0.0401189398874504 1
0.249547141601509 1
-0.0237480683096933 1
-0.497298378277971 0
0.0569217161435086 1
-0.00819229397304077 1
-0.081670520670532 1
-0.170932397375746 1
0.121104255262725 1
0.134742657444834 1
0.000195111443629797 1
0.00670869781451923 1
-0.254263229765214 1
-0.0375398655931559 1
-0.036006175673822 1
0.0262902023546588 1
0.0595928747211638 1
-0.257952642853115 0
0.0947015446898531 1
-0.0680411726648165 1
0.00903758871207915 1
-0.0356256857077928 1
0.09445062129868 1
-0.170976550416225 1
-0.0406109233492896 1
-0.0889114127783394 1
-0.38486994582769 0
-0.358758276977749 0
-0.107482672710684 1
-0.0905464237917155 1
-0.128970601358735 1
-0.195392814021867 1
0.329379299960196 0
0.0774401306355343 1
-0.260546878814517 0
-0.11503718380585 1
0.21101106662695 1
0.0346439228613759 1
-0.0213658501605968 1
0.0147634916187864 1
-0.119419795412201 1
-0.119641209956419 1
0.130752267937946 1
0.0338911905090197 1
-0.00563700005111206 1
-0.0544436583588499 1
-0.287073751934269 1
0.0219604582070218 1
0.036162226847974 1
0.183521689384889 1
-0.022203683300899 1
0.0923042486396229 1
0.137674209177122 1
-0.0158064939006898 1
-0.333148182955421 0
-0.270008338155264 1
0.224508995353663 0
0.00907479462990535 1
0.00413679335024578 1
-0.187690758964413 1
0.136785298719988 1
-0.00598360633276359 1
0.164113137426452 1
0.539116884048619 0
0.256180396568052 0
0.0616715124054434 1
0.149273334648698 1
0.242413749752161 1
-0.176812816142466 1
-0.102082836829679 1
0.0498638073835017 1
-0.0962763724553361 1
0.251413069942237 1
0.189331795284701 1
-0.0963439777908443 1
-0.025295972904692 1
0.0787426773468815 1
0.176740268657572 1
-0.0466525496023909 1
0.111439159210681 1
-0.208308541878326 1
0.214605415067547 1
