# Supplementary material for: Bias caused by sampling error in meta-analysis with small sample sizes
Source: PLoS One. 2018 Sep 13;13(9):e0204056. doi: 10.1371/journal.pone.0204056 (PMC6136825; doi:10.1371/journal.pone.0204056)
Supplement: S5 File — (ZIP) [file pone.0204056.s005.zip › results N = 10 theta = 0.2 tau = 0 sz = 10-20.txt]

"dl.theta" "dl.cp"
0.106644984546034 1
0.631786740224828 1
0.0287493226470672 1
-0.125195155187961 1
0.69251370178846 1
-0.234304275614828 1
-0.0488161648001202 1
0.15518461914992 1
0.198155397202466 1
0.288983487512454 1
0.549878046339948 1
-0.330386714703275 1
-0.0560017569381548 1
0.227020537846776 1
-0.283199964750965 1
0.782596139006616 1
-0.225308531216861 1
0.349061131841924 1
-0.284677812036167 1
0.210503684860177 1
-0.150821589413569 1
0.174238961870488 1
0.214875320647866 1
-0.13708983811442 1
0.0594451009807493 1
0.189978314142959 1
0.530205240526164 1
-0.32292447784223 1
0.0240992886164735 1
0.159478225548628 1
-0.264315795623142 1
-0.0259752013036898 1
-0.192469860624014 1
0.670407533211228 1
0.402040118664764 1
0.515533664019282 1
0.0845582203286466 1
0.0481755689664011 1
-0.456931903567595 1
0.457481577797083 1
0.242882553222869 1
0.464069230606818 1
0.243676704634321 1
0.12330751621613 1
-0.263529449226334 1
0.147236373728246 1
0.309492788619814 1
-0.14785052941785 1
0.404683795417971 1
0.758744624869848 1
0.689252773262042 1
-0.328618254633579 1
0.275653810836402 1
0.0139976820504058 1
0.993519307947869 0
0.924136966689042 1
0.359969241673846 1
0.0714407025098737 1
0.178509715557974 1
0.389985627342695 1
0.832405372231984 1
0.499587770145548 1
0.161313433207236 1
0.83932737553416 1
0.386527496337943 1
-0.108770535225828 1
0.400106272199329 1
0.220413499264076 1
0.742446067276649 1
0.259938473227153 1
0.27744272236767 1
0.10677275435184 1
0.204624961116183 1
-0.222134804248963 1
-0.389177514866853 1
0.116036368334423 1
0.299622944858602 1
-0.258893799425146 1
0.638617288612788 1
0.913985070659124 1
0.0137231301231963 1
0.519760459749624 1
0.680045575454708 1
-0.37223468189396 1
0.483272647165466 1
0.238710014874853 1
-0.508387719841385 0
0.602970712360397 1
-0.00966950475578725 1
0.453541817354216 1
0.387663051698492 1
0.681449251571064 1
-0.12860409958056 1
-0.272399421537693 1
0.28739815472477 1
0.709564844408839 1
-0.0104069114750942 1
0.239739437204196 1
0.295763796657884 1
0.245059304493172 1
-0.0232510689263879 1
0.71779949666253 1
0.699906617648995 1
-0.49946512131453 1
0.305327961914416 1
0.501783019927124 1
0.148938071671451 1
0.185160938078713 1
0.439406808605025 1
0.811709045617082 1
1.01504906514608 1
0.208084036144663 1
0.251864170352209 1
0.686135238793382 1
-0.386042060061951 1
0.407476496322682 1
0.0231178127814925 1
-0.145326499911527 1
0.624543026408355 1
0.826387925423696 1
0.366283891573109 1
0.157455052002786 1
0.295264916952754 1
0.470946125702008 1
0.467671565977006 1
-0.298053734922747 1
-0.0365582656650935 1
0.409706281134357 1
0.185633590394531 1
0.718451001229008 1
-0.00618471855627117 1
0.332955866637888 1
0.34541467587943 1
0.0571199508205474 1
0.247534480007303 1
0.509102520663265 1
0.0135999821390855 1
0.0356638268143529 1
0.493917155222656 1
-0.406443811077433 1
0.613048551460357 1
0.0148724071820406 1
0.499652218302955 1
0.336644682993909 1
-0.0780959690052315 1
-0.0712740391754117 1
-0.0640345389496935 1
0.393894259624258 1
0.399961105511768 1
0.523820909766565 1
0.120280626950635 1
0.249088868484821 1
0.666511702711342 1
0.492464914411189 1
0.14797202164777 1
0.0589204110518322 1
0.168222537066627 1
0.270494416062311 1
1.0577473245051 0
0.119560197673814 1
0.511539919252872 1
0.0303376424864012 1
0.288261207042043 1
0.135730769587647 1
0.379857000678972 1
-0.0488354844149605 1
0.503944660579534 1
-0.250739627124569 1
0.209623646012713 1
-0.169999140245563 1
0.35565013252808 1
0.149678429139785 1
0.276725523833983 1
-0.592286500672513 0
0.138621746096971 1
-0.206911567258602 1
0.389439380653192 1
-0.00785487617400205 1
0.060631798804908 1
0.433163604878961 1
0.231682790092971 1
-0.25274657621515 1
0.43264845692286 1
0.213232131366109 1
0.328347792971427 1
0.0484138480688363 1
-0.0032801822573766 1
-0.373219650426747 1
0.146121748013666 1
0.26207569587791 1
-0.779357048808603 0
0.447861433071121 1
0.648992090400147 1
0.116250542008989 1
0.563055938846651 1
0.0111987931054006 1
-0.0124525496823978 1
-0.00597282723427466 1
-0.097085707743887 1
0.0201179615764012 1
-0.313120534771497 1
-0.0641096108780082 1
0.305352343918081 1
0.295446023431424 1
0.150397633566512 1
0.452169005167254 1
0.761743863108345 1
0.259456419547298 1
0.236927546369757 1
0.243045062784895 1
-0.586714270847614 1
-0.342664923411231 1
0.308788328220459 1
0.627661373309121 1
-0.118378349156608 1
-0.456007436018525 0
0.614421017944036 1
-0.156207461861094 1
0.259079475564911 1
-0.280416847062723 1
0.681342339746104 1
0.321687305794723 1
0.0899178163121056 1
-0.434363211271444 1
-0.596770376660357 0
0.589862003124624 1
0.483303633446376 1
0.0366864712904312 1
0.0560211518478712 1
0.517408152178603 1
0.297325213564168 1
0.518942949933435 1
-0.187164668581437 1
0.226214285568131 1
0.736602906741969 1
-0.193939417387416 1
-0.363226797451764 1
0.0202522319966489 1
0.139803677334408 1
0.377198103998524 1
0.0625275353007861 1
0.543482759282052 1
-0.0743362406852351 1
0.0268328641603533 1
0.109163782334744 1
0.458310738553499 1
0.429104543260447 1
0.352760966174571 1
0.555574991171549 1
0.0594121862262964 1
0.215482087581177 1
0.4921594042242 1
-0.488654771786471 1
0.254852392633796 1
0.43125982866854 1
0.9300350749009 1
-0.154980684077849 1
0.570026607141448 1
-0.051369358744439 1
0.245410658304127 1
-0.17599042395074 1
0.223085953461094 1
0.495591865712744 1
-0.0708784986120307 1
0.328091503902033 1
-0.000501899270556203 1
-0.527609433703052 1
0.466739649633339 1
0.685249659586939 1
-0.0687147831299189 1
0.107320623159598 1
0.358911333275664 1
-0.458584159617834 1
-0.0811999693167943 1
0.131578020431716 1
0.514299065465412 1
-0.124690848548661 1
0.43330154680369 1
-0.40272917949766 1
-0.154399008687295 1
1.02946178740849 0
0.142153865417576 1
-0.202998376114711 1
0.115398770347026 1
0.337455251499176 1
0.062544507585844 1
0.306700471464745 1
0.123419206191845 1
-0.0485873477056673 1
-0.643251679296966 1
1.08983733760744 0
0.165702632140938 1
-0.0930103248690791 1
0.18013429871956 1
0.173872044993281 1
0.49729056740948 1
0.0192807339376253 1
0.0392609008964767 1
0.335466515414011 1
0.395982811910392 1
0.243408360060439 1
0.406108257420358 1
0.121450935621327 1
-0.105637655281778 1
0.38160131010976 1
-0.0210956646101422 1
0.272037641887209 1
-0.285970675327995 1
0.307414013995082 1
0.261670310872176 1
0.732902907387617 1
0.614139609089428 1
0.21665635488475 1
-0.0506083271582932 1
0.172854224645622 1
0.311570438533104 1
-0.0106635078570252 1
0.248030960299165 1
0.26231454166971 1
0.202059639270529 1
0.308453061654405 1
-0.0879742189529231 1
0.186133002217589 1
0.227580902022461 1
-0.255199219340754 1
-0.074319127064694 1
0.652962576775134 1
-0.16788523319805 1
0.273447449320848 1
-0.111019609443949 1
-0.478739802473613 1
0.230084075769614 1
0.1249757256875 1
0.989471289889473 1
0.0899127452721262 1
0.517806955313915 1
0.392654474239202 1
0.491881588164672 1
-0.355714767594988 1
0.527456263553285 1
0.620391091565331 1
-0.0666865433995948 1
0.0896771611250471 1
-0.212618581378706 1
-0.394122794818891 1
0.934305034083157 1
-0.273655669714999 1
0.121490221820645 1
-0.39396796421851 1
0.0658629998797757 1
0.285747276081718 1
0.266330867863859 1
0.143943772304359 1
0.542810875845241 1
0.216815468968436 1
0.103117974837442 1
0.108442211048353 1
0.414104549064167 1
0.397981376069849 1
-0.00103339383386965 1
0.298136737865905 1
0.0625388430701864 1
0.291590515504263 1
0.735582286074058 1
0.405786276313166 1
0.880674166487182 1
0.271817664457936 1
0.312946050565369 1
0.151781446808749 1
0.705025073849619 1
0.176521244294464 1
0.321937643838003 1
0.692285423695198 1
0.338695249272023 1
0.214407244117632 1
0.460581075600194 1
-0.278655463736017 1
0.164562073853851 1
0.122628144023509 1
0.828617725673925 1
-0.259505206868945 1
0.120331861164697 1
0.227314469561493 1
1.00861267310134 0
0.621521531084299 1
0.152679012056273 1
-0.35628869886925 1
-0.244601006782174 1
0.600271226860345 1
-0.210008861595859 1
0.268101674973996 1
-0.0352931199292087 1
0.0987536661924321 1
0.765517251203935 1
0.360807120356864 1
0.373227491129574 1
0.277832653358823 1
-0.50994851183639 1
-0.399720595191076 1
0.629027913360794 1
0.63678738151523 1
0.0885667115659428 1
0.369159913054482 1
-0.021700130916642 1
0.646497056762118 1
0.862521888879267 1
0.548770017980646 1
0.378527501562614 1
0.389570336078114 1
-0.13793078959867 1
-0.602095927229187 1
-0.493252843999313 1
-0.281355077997565 1
0.279075597042248 1
0.122707012909888 1
-0.110639084235451 1
0.140171093200912 1
0.252082211901434 1
0.365697459381743 1
0.358238828363759 1
0.489379069629815 1
0.364334479369368 1
0.119297351843491 1
-0.291902675082881 1
0.105951806232624 1
-0.366607701195322 1
-0.173508162333008 1
-0.179038168664148 1
0.711702349181317 1
0.098092774215253 1
-0.0352314039653853 1
0.544523163095833 1
-0.54235989349265 1
0.43836652594755 1
0.372551819240432 1
-0.050294939544717 1
0.414884115748217 1
-0.322697851883022 1
0.0805423283094009 1
0.0745917149565468 1
0.659898553142064 1
0.628913511614705 1
0.49411294812622 1
0.417343882340593 1
0.389277465187561 1
0.7379968768986 1
-0.0389470248461115 1
0.0459927064595201 1
-0.133398856263428 1
0.325149944044765 1
-0.0683891842974799 1
0.294285937646771 1
0.358816816662368 1
0.510252094254287 1
-0.0306682309399004 1
0.196125654868236 1
0.616023314948875 1
0.390507158751992 1
0.38958309631268 1
0.132332164092938 1
0.277095446002462 1
0.345744789420627 1
-0.0195514037296329 1
0.489856132302661 1
0.115567061839835 1
-0.153800358270853 1
0.532555409335761 1
0.533124206564925 1
0.0307192975029598 1
0.452448804533097 1
0.0561791708081127 1
0.132489637223732 1
0.379988798025318 1
0.408754364566448 1
0.484111882044853 1
0.556279750538867 1
0.160492806578112 1
0.254274581153228 1
0.384714441849212 1
-0.176979383660868 1
-0.162750103868661 1
0.711054340195211 1
0.55152439044234 1
0.26426581482359 1
-0.338230192407337 1
0.0811532472837703 1
0.846391140930746 1
0.390374711543354 1
0.512277863437768 1
-0.547454734443578 0
0.134675536770125 1
0.161784107328683 1
-0.320889508611053 1
0.0117862742056283 1
0.323263786987033 1
-0.206689198187848 1
0.649992822270047 1
0.219447514829322 1
-0.0270505337528056 1
0.0732972317500805 1
0.793021364330474 1
0.782600027313838 1
-0.111557670773037 1
0.280327686758288 1
0.13426230220752 1
0.363744286159354 1
0.414574271259722 1
-0.240354413008013 1
0.838059787236495 1
0.121573484378005 1
0.133962584779308 1
-0.232408333427585 1
0.279782486893848 1
0.0587320268204167 1
0.330999847129798 1
-0.0796724100456152 1
1.50080556095417e-05 1
0.246993463765698 1
0.331656046512834 1
-0.102710262623327 1
0.274982739480492 1
-0.147130985250253 1
0.39999074495323 1
0.335450131746762 1
0.722390935423625 1
0.554385878252071 1
0.164050160615286 1
0.0851499719485522 1
0.0310355736099782 1
0.473627744044758 1
0.0854749296440813 1
0.426804732613783 1
0.162158973925566 1
0.286154034496156 1
0.274149635882477 1
0.210912991163844 1
0.298565576190592 1
0.163594369307953 1
0.751749509646545 1
0.392301820727511 1
0.220042681579714 1
0.154577977186642 1
0.558496690194754 1
-0.110366521207696 1
0.120057757393872 1
0.0301224630701489 1
0.109300821047817 1
0.00194844260643157 1
-0.0880293828906052 1
0.460033232726945 1
0.166221682085261 1
0.161399573541092 1
0.623643334434197 1
-0.012393162282477 1
0.692505429693693 1
0.0168764414088011 1
-0.0351786736108083 1
0.315415155876804 1
0.554738418439302 1
-0.052761372129917 1
0.284048735110536 1
-0.362538565799052 1
-0.0272460686352847 1
-0.200699060111192 1
-0.253613657805701 1
0.175443191945031 1
0.210110666715462 1
-0.0615996115304525 1
-0.229820407620901 1
1.07849928763962 0
0.107535525217673 1
-0.0332349936536541 1
-0.118706210766825 1
-0.102316152309793 1
0.110344128233171 1
0.101970303238401 1
0.760233925313898 1
0.210044011540557 1
-0.3625298894884 1
0.270712988353887 1
0.305132933293332 1
-0.370042248074885 1
-0.184202362215137 1
0.384478984509361 1
0.364920940851111 1
0.569836766617078 1
0.0811883855784078 1
0.617930331432488 1
0.469567183404129 1
-0.225775317982137 1
0.0983783371494822 1
0.353810154102904 1
1.23199504839717 0
0.432182022821948 1
0.241095903216691 1
0.322718909006351 1
-0.120018167400528 1
0.281490452001869 1
0.48597436943734 1
-0.279829532788253 1
-0.314209687777491 1
0.357910297017671 1
0.162889806536984 1
-0.354994705249884 1
0.0089063845754417 1
0.174739395602489 1
0.546213448878319 1
0.694988217755909 1
-0.0355351089275008 1
0.38698918317684 1
0.219618902632496 1
-0.552241815567629 0
0.443443385545161 1
-0.31007115041309 1
0.112898247925902 1
0.07545068058185 1
0.227220440471763 1
0.215612328051281 1
0.281010628639515 1
0.470440467126722 1
0.622651961628824 1
0.240891227250324 1
0.379360132519273 1
0.469769305626271 1
-0.0933151460243496 1
-0.260884866710832 1
-0.473866393324973 1
0.328174575431621 1
-0.0484930781236446 1
0.504191774849424 1
0.650487016008399 1
0.474047459641475 1
0.122359277997647 1
-0.310012725622215 1
0.329289309252038 1
0.22088501217534 1
-0.336800406098642 1
0.157729192257787 1
-0.0635745355336898 1
0.128411257333067 1
0.603597331174183 1
0.439608943995608 1
0.130741837904053 1
0.415598026091372 1
0.425497451038869 1
0.411125609928333 1
-0.3170853977197 1
-0.221984081277885 1
-0.0636899557063536 1
0.556714160981548 1
0.0959008053691396 1
0.0784635841155305 1
0.23412572594737 1
-0.42303673479637 1
-0.0322416889588613 1
0.797723093131308 1
0.198480490290692 1
-0.549305990136357 1
-0.134589394923725 1
0.036382152543984 1
0.345013336661746 1
-0.351818893529449 1
0.395874304364337 1
0.0258811594554476 1
0.733939468861551 1
-0.0352620923294431 1
0.407419738201956 1
0.489799257137791 1
0.512524764004808 1
-0.195238206402542 1
-0.292543611346749 1
-0.17881321299512 1
0.539681120472286 1
0.213284838014067 1
0.149302263301244 1
0.870520712585987 1
0.925367219452654 1
0.149395652909115 1
0.184150476076417 1
-0.107170206700082 1
0.281925716892415 1
-0.0375520376584838 1
-0.328694302865075 1
0.429406269532728 1
0.0107171856157424 1
0.281812402934451 1
0.123994516512316 1
0.0818620239426035 1
-0.214123897296346 1
0.338796334262776 1
0.308234786336891 1
0.232944218385546 1
-0.118240470824986 1
0.82997253278446 1
-0.271704902935884 1
-0.286740907096745 1
0.12183243957418 1
-0.528267306266442 1
0.719083776414453 1
0.931613812032251 1
0.0230434663506479 1
0.428994554374873 1
0.195347035818128 1
0.437504347419605 1
0.323808670206823 1
0.0562017165233668 1
0.251902307709964 1
0.160947846032442 1
-0.0235344158681078 1
0.415701701134342 1
0.141771829443305 1
0.0634332858538588 1
0.56589588669331 1
-0.357527115741398 1
-0.267740364425075 1
0.209169879485776 1
0.253442397044657 1
-0.312793772027065 1
0.0180534635993834 1
0.214083491492668 1
0.130540379010406 1
0.403470016134578 1
0.00419968249171557 1
0.573345087221705 1
0.363171583829733 1
0.355255130917033 1
0.852498026971059 1
-0.123042147957997 1
0.143037182916478 1
0.65531571538053 1
-0.289379601386956 1
0.1534136916033 1
0.284426635514886 1
0.402884566939213 1
0.246286165638946 1
0.168489831332082 1
-0.162405870750503 1
0.263188538471475 1
0.193339793843261 1
0.690923158143119 1
0.431686734041034 1
0.45289773380554 1
-0.201313511053202 1
0.659126117407278 1
0.0230637931930138 1
0.254677727321467 1
-0.0911153437599623 1
1.14980182402813 0
0.411942251442479 1
0.231592224502833 1
0.403336871357352 1
-0.312958078603062 1
0.288490197381037 1
-0.0285556554778728 1
-0.0840161899684444 1
6.30340289901055e-05 1
-0.19050629151813 1
-0.229079466034436 1
0.524279174098565 1
0.13831950407048 1
-0.10807704857578 1
0.368373642299077 1
0.07312224160495 1
0.0527760599539961 1
0.288350414223046 1
0.191765256991392 1
0.440130795723374 1
0.401350685046189 1
0.586989418135949 1
-0.296429506768951 1
-0.328325097308187 1
1.00976476221649 0
0.165564298704176 1
0.238633977749611 1
0.0173654508227394 1
-0.188274157875603 1
0.416987859468004 1
0.192010678594335 1
-0.251059148414395 1
-1.11228219548011 0
0.803601116055012 1
0.269087561310898 1
0.318628888485713 1
0.174431191850844 1
-0.159968412754656 1
0.606217459232713 1
0.186077776091438 1
0.765234176458345 1
0.14429017655514 1
-0.225524354123012 1
0.301002424025083 1
0.255474916977754 1
0.652114881997734 1
-0.0390971108477568 1
0.482482113167869 1
0.497081002042011 1
0.425447008783333 1
0.278400454667013 1
1.12809555289742 0
0.706721201575438 1
-0.248124708277192 1
0.384123204910077 1
0.0135421683950585 1
0.189219545645876 1
0.321798482809912 1
0.207601726538342 1
0.610795660785989 1
0.14508061792145 1
0.83480906778775 1
0.453182373071174 1
0.092737705801238 1
-0.10347726369633 1
0.516097394331859 1
0.484835385087522 1
0.145600499625877 1
0.0423262924928404 1
0.0627159822350812 1
0.10368950612958 1
0.0559911376177206 1
0.642409788428 1
0.416450899177922 1
0.0362394893872515 1
-0.0989373364103533 1
0.0439963892237378 1
0.28070895171852 1
0.567781320041441 1
0.412539867421053 1
0.469957062929825 1
0.454128421503138 1
0.271278063099602 1
0.226212412380857 1
0.179409680399141 1
0.433033765636205 1
0.221944210533181 1
0.611648141203799 1
0.584462125044962 1
0.308945410747907 1
0.198798666300754 1
-0.238125581618606 1
0.80800775498886 1
-0.234538863158112 1
0.367076604213227 1
0.144434777078348 1
-0.141296385158644 1
-0.121604853290913 1
0.790527974041522 1
0.00136267273162549 1
0.368151011153797 1
0.184871149592722 1
0.3584763274444 1
0.216169996244963 1
0.598662735832485 1
0.0615199948370343 1
0.598067992123459 1
0.460950246119375 1
0.133583813708143 1
0.53671454726777 1
-0.118376019973404 1
0.257450929421449 1
0.529197693583574 1
0.233352773016784 1
0.107423530491472 1
0.230765242740519 1
0.0237469393761819 1
-0.0585283725057749 1
-0.122019061783503 1
0.135743106420172 1
-0.414306405718864 1
0.139852644101937 1
-0.119465556198377 1
0.239953658492477 1
0.700028877788782 1
-0.0265220750467776 1
-0.152647703043059 1
0.467754825301438 1
0.959286587360497 0
-0.00773292915245331 1
0.260031098553749 1
0.28112913510282 1
-0.591118998527238 0
0.504539207533392 1
0.854456888675373 1
0.10964222381499 1
0.318107603585099 1
0.800547572678124 1
0.229168448385773 1
0.0605990170056632 1
-0.176124798260396 1
-0.0706267590414391 1
0.187117925939182 1
0.127533765089557 1
-0.163998030252455 1
0.366795462643845 1
-0.277030510155543 1
-0.0174990018603453 1
0.395573288601256 1
-0.00451420211078921 1
0.239088850526674 1
0.150280089389781 1
0.21069340209485 1
-0.0189270881044593 1
0.120074477105473 1
0.0950105189844855 1
0.345402479115677 1
-0.300265062286588 1
0.0532455273141841 1
0.0727583156387067 1
0.0600170561319544 1
-0.257209543088726 1
0.053377541895287 1
0.82944661570726 1
0.18113618040263 1
0.207938089839759 1
-0.249447285452016 1
-0.099581060630563 1
0.202899402084057 1
0.469738125044988 1
-0.183478269574124 1
0.092055433278802 1
-0.147997159446023 1
0.285724606865039 1
0.225417689735237 1
0.675458289608534 1
0.0223312154688668 1
0.291857411849007 1
0.243705225879841 1
0.571194912122379 1
0.345570408533394 1
-0.212773239123309 1
-0.0371634153901624 1
0.210109325927818 1
0.0275024356669097 1
0.720321883761097 1
0.471630063945567 1
0.324877627234793 1
-0.32207977196055 1
0.394457846160747 1
0.48647889784451 1
0.472058649095925 1
-0.154844198515837 1
0.636848028056694 1
0.326661915433942 1
0.217916665348779 1
0.623683917573667 1
0.194258424050051 1
0.285978667706296 1
0.297646656745692 1
0.480595606834958 1
0.0139171015002652 1
0.206287276291926 1
0.300151773330766 1
0.245503659622458 1
0.23959643445391 1
0.577001081379684 1
0.242959263824957 1
-0.582912557620742 0
0.743917339041568 1
0.285172449470631 1
0.419401217599097 1
0.0947653614526014 1
0.27226811855113 1
-0.197155738423022 1
0.0598351848179853 1
-0.098026830044387 1
0.283774092494346 1
-1.06087345012428 0
-0.323397041677955 1
0.170400633302112 1
1.05845377632114 0
0.100217407965706 1
0.345615115965215 1
0.931513606930554 1
0.415141536419681 1
0.622566556181182 1
0.647533338428076 1
0.568692679055235 1
0.32224545299508 1
0.535825354851887 1
0.740470099671107 1
-0.0899290780009218 1
-0.290563300738503 1
-0.0564029859627329 1
0.40991558935293 1
-0.595881180997409 0
0.210969051402594 1
0.0326855606204872 1
0.172908974692968 1
-0.232036558916839 1
5.61051245751842e-05 1
0.460587588220062 1
-0.310331715088273 1
0.753888674954268 1
0.647413531394399 1
-0.437625593897774 1
0.606881392791544 1
0.163969573778673 1
0.506714686395924 1
-0.29380689413015 1
0.164677014201546 1
-0.148764334851332 1
0.729862461562527 1
0.316277551305891 1
0.0964596781454597 1
0.394868659424256 1
0.444374834374812 1
-0.386319661232018 1
0.755452171705651 1
0.38206361050706 1
0.410904270855472 1
0.429054536345575 1
0.0673388423355491 1
0.167231370936759 1
0.0854398190940326 1
0.18026965487211 1
0.285167338369827 1
0.158115177051621 1
0.159675020554571 1
0.171200340882646 1
0.354823247117342 1
0.404174879723289 1
-0.104896979473617 1
0.784981607838289 1
0.569833530143843 1
0.575620295808896 1
0.162023923759266 1
-0.122828978902992 1
0.0435700776311531 1
0.681147365188652 1
0.0525048368715939 1
-0.0423559531288793 1
0.339915692640542 1
0.251207241624592 1
-0.183927289765124 1
0.0616783689837384 1
0.00913387437477145 1
0.514196153797598 1
-0.0767086906521319 1
0.183004507474942 1
-0.00973097442281762 1
0.700968640859492 1
0.775860365003848 1
0.520745940382576 1
0.553119475397071 1
1.17838295924829 0
0.00311314248843089 1
-0.22390207439251 1
0.0958970164594688 1
0.250789073385369 1
-0.248633427833231 1
0.236946638308458 1
-0.222357722752277 1
-0.370652801587734 1
0.388689706804276 1
0.20699490053775 1
0.496707755918128 1
0.197324455290938 1
-0.133496051944792 1
-0.106699315520757 1
-0.30949743682722 1
0.584441315427841 1
0.435921051499109 1
0.503788216053333 1
0.0298144897342555 1
0.16860845492524 1
-0.0906247787060643 1
-0.295279674163732 1
0.467677167653544 1
0.597500510922262 1
-0.12870089955271 1
-0.273277170550035 1
0.0793770264856653 1
-0.173907583973908 1
-0.278915959569677 1
0.358337666551094 1
-0.0271479277528201 1
0.432908425567304 1
0.422967967863637 1
0.0794248295561015 1
0.028745512787665 1
0.0932440660670653 1
0.185002332114695 1
-0.131402689747682 1
0.322905247464967 1
0.124181450372235 1
0.555760178175124 1
0.36858789159184 1
0.605677677475137 1
-0.0125261602550645 1
-0.574396625701283 0
-0.000170915188636322 1
0.394384981211821 1
0.547941025310127 1
0.187685931061138 1
-0.30143290855999 1
0.384608468872905 1
0.597348748001834 1
0.685363819529264 1
0.440467852699995 1
0.0213176685455515 1
0.2440002877754 1
-0.149400385874915 1
0.434981399004685 1
0.240918026208655 1
0.264699787521089 1
0.505131752242804 1
0.278408296257067 1
0.00924318220281278 1
0.513741184321883 1
0.181951753815313 1
0.542259004253578 1
0.914497213088892 1
-0.115932966384534 1
-0.430345555611421 1
0.208001571774509 1
-0.275644791850435 1
-0.285835172828333 1
0.0284600467268257 1
0.0810864205514198 1
-0.366866451983688 1
0.205837247240812 1
0.477338041412449 1
0.380047819493002 1
0.485731868608095 1
0.295844268959748 1
-0.24609510109597 1
-0.0610247007355885 1
0.203962858727295 1
-0.0425322864716042 1
0.0259995643435583 1
-0.160817615138767 1
0.565012349870348 1
0.763294862745254 1
0.185141920707343 1
0.0586583547447613 1
0.331456626349811 1
0.0729660989535116 1
-0.011764014252322 1
0.465037257984952 1
0.225115282416161 1
0.0204525970431791 1
0.664523429153554 1
-0.0796824674762689 1
-0.0678794964369254 1
0.512768095663292 1
-0.453913007524952 1
-0.145527925107391 1
0.291317616140017 1
-0.226744158691504 1
0.247540786640132 1
0.0404014560511842 1
-0.260721188028812 1
0.564322178034323 1
0.630189994891219 1
0.26548677224282 1
-0.118059741451736 1
0.0766460276200383 1
0.079797616281395 1
0.356475083269674 1
0.36289182180588 1
-0.0796668728877166 1
0.0234232130123881 1
0.631404991156811 1
0.068000149085344 1
0.0651067061812992 1
0.21402018448542 1
0.295907745940785 1
0.0591510731719224 1
0.357972681184797 1
-0.0137192130959209 1
-0.257426052763373 1
0.0977441328015778 1
0.418133756191906 1
0.947549758408119 1
0.401088596631842 1
0.403213251688993 1
0.654636893726707 1
0.00237491994183819 1
0.252982227318712 1
-0.255904934090563 1
-0.0447568270489582 1
0.300083678931115 1
0.711869116460452 1
-0.0346437174666215 1
0.698282295096167 1
0.445959366440974 1
0.278606688662908 1
0.315235184160196 1
-0.0577868371127087 1
0.0680645943739562 1
0.397840573026564 1
0.377471825937715 1
-0.32393381878095 1
0.151928795541079 1
-0.193931635005684 1
0.54249706744255 1
-0.0326153536645508 1
0.158647783238232 1
0.182749265623594 1
-0.0772529511228621 1
0.0604295294502749 1
0.51440490011569 1
0.840185582151147 1
-0.288107201067912 1
0.0493223779077116 1
0.214160473322456 1
0.383451772952993 1
0.48572627104038 1
0.0352202575302541 1
0.481789705180056 1
0.219578696985441 1
0.543066910003726 1
-0.266861700104079 1
0.23100251032185 1
-0.0958154104011733 1
0.368065579703152 1
-0.314173414401588 1
1.0939605532334 0
0.223880732183502 1
0.368821646857199 1
0.508793349571319 1
1.08659451817406 0
0.709415166130461 1
0.412658737929965 1
-0.281487026067822 1
-0.114511951609576 1
0.209839348594507 1
0.72256070710498 1
0.503234439263804 1
0.285690050343624 1
0.45069501249617 1
0.440674365622272 1
0.352180184086208 1
0.498621490790645 1
0.57849538061495 1
0.0247816083263857 1
0.224038495036518 1
0.611572898919812 1
-0.0958236892223678 1
0.139399295703897 1
0.582144990567328 1
0.446651057855474 1
0.260991755059346 1
0.127438319167944 1
0.235040272410735 1
0.530143019308831 1
-0.303364683835571 1
-0.048177843031931 1
0.145997797614135 1
-0.441003539611388 1
-0.140063994367404 1
0.837058216911692 1
-0.244795488580239 1
-0.35732014555356 1
0.458152496166078 1
0.906609294594027 1
0.398563426839896 1
0.192500867309887 1
0.494928052212725 1
0.207045954386116 1
0.587623997357001 1
0.129393831126511 1
-0.460801952582848 1
-0.493609462154026 1
0.279252062455063 1
-0.236835702447965 1
0.231507480511779 1
-0.239876055698204 1
0.213830619355523 1
0.398653261640883 1
0.613094577317935 1
-0.274318783270698 1
-0.374131100185503 1
0.122724232662659 1
0.0649931516032875 1
-0.168575182299643 1
0.223001147663119 1
0.340820835499562 1
-0.100299861678655 1
0.161670702113713 1
0.0154679871406924 1
0.175501935154124 1
-0.384119411465 1
0.0404087100385521 1
-0.194171015166848 1
0.350754717802178 1
-0.013296052935255 1
0.605358649872087 1
0.416418276363508 1
0.199928924437169 1
-0.110386063392551 1
0.0797907113396332 1
-0.384978276800928 1
0.616119299843562 1
0.0899364274295796 1
-0.0925331038902443 1
0.0995808192587979 1
0.160112266154584 1
0.737048185822891 1
0.0456557246041701 1
0.344661813801347 1
0.659496783831995 1
-0.47950634536937 1
0.536806225738721 1
-0.270731814909413 1
-0.293337710195604 1
0.618967591980677 1
0.177589874989253 1
0.0543517441386408 1
0.41304342897626 1
0.639043505869837 1
0.426045525391673 1
0.213941352211661 1
0.000460904076221486 1
0.49951989692333 1
0.792962403662249 1
-0.00770517862763906 1
0.755209873432056 1
0.144536399812303 1
-0.0726105857372814 1
0.499269889137024 1
0.751377667433823 1
-0.0318981076282689 1
0.0481390497192027 1
0.148220647870735 1
-0.164942355447402 1
0.143479171538962 1
-0.408709881359558 1
0.0921052165836158 1
0.629856935820072 1
-0.080727335210617 1
-0.0197540301784156 1
0.548888724163609 1
-0.174903484431757 1
0.0803332000906312 1
0.784531298985952 1
0.472687045775031 1
0.423608165403051 1
0.397497228756563 1
0.048253148650328 1
0.0419759827677464 1
0.227848005522517 1
0.178874789137747 1
-0.535675146094674 1
0.216363211284998 1
0.30799642782107 1
0.536975603174442 1
0.0864935001195893 1
0.0580037569032122 1
0.344896137503601 1
0.629244210895591 1
0.969291850727657 1
-0.256070521639296 1
0.07392789940333 1
0.328995160029885 1
-0.0510226046245284 1
-0.131692460957072 1
0.309242647153103 1
0.0323583520772346 1
0.0885286645743419 1
0.186285740774835 1
1.04230386783315 0
0.277360722753089 1
-0.00483683308251655 1
0.0764820137890242 1
-0.299195179956739 1
0.0556811994913182 1
0.306590418272899 1
0.299286033183802 1
0.203662273063375 1
0.685406869741707 1
-0.0994277068375476 1
0.440370427491056 1
0.105560477569486 1
0.0557240652284266 1
0.146724680498209 1
-0.0628032841976348 1
0.0479438392096703 1
0.0272689612257628 1
1.2786561297803 0
0.0931073467702098 1
-0.125429089196655 1
0.012377916182656 1
0.306537782805913 1
-0.102971189036969 1
-0.321863104177743 1
0.35682949822363 1
-0.0793994607130366 1
0.410517421258484 1
0.35665553748485 1
0.0322108252537782 1
0.319450534819492 1
0.237383804685943 1
0.191044069145532 1
0.160014095638966 1
0.235063428329663 1
0.305678377394556 1
0.313326809929538 1
0.251265142891984 1
-0.0758194746518369 1
-0.179066717902204 1
0.642990098896484 1
0.651874184558125 1
0.969358141154168 0
0.00259523443593598 1
0.426113158118264 1
0.360781779457472 1
0.108816130648422 1
-0.0046201312549683 1
0.208736376594664 1
0.10757777439673 1
0.150400294201357 1
0.557621059170635 1
0.0301607628337544 1
0.615050855503455 1
0.0329119016721524 1
-0.0097799340518778 1
0.199196014128844 1
-0.159430193251479 1
-0.0858298272739788 1
0.522200161539769 1
0.319728470630525 1
0.223667521604752 1
-0.0930897066987257 1
0.252447308772216 1
0.984120359720145 0
0.229100561350356 1
0.445287911550259 1
-0.392581886872441 1
0.0965181438267443 1
0.459646694070592 1
0.284101735383469 1
0.232718685647918 1
0.386315329249932 1
0.481819311480897 1
0.396847638180626 1
0.0999597938214729 1
0.403312714285932 1
0.349299180239156 1
0.339606045734281 1
-0.153605471431341 1
0.0182619652427634 1
0.399948862074818 1
0.796076993620677 1
0.0594981147921125 1
0.245674346515939 1
0.510368822876618 1
0.4756081885239 1
0.0425903659888919 1
0.455537743019388 1
0.651591025417307 1
0.33159643380893 1
0.598994772307239 1
0.534437703921222 1
-0.0205188570679415 1
0.088187720646133 1
0.236320014639302 1
0.875955108572078 1
0.48497302319079 1
0.46178332301615 1
0.048959304664074 1
0.211003083813873 1
-0.080965224649193 1
0.397920818749637 1
0.0699364986226551 1
0.563823497957138 1
0.480146264135294 1
-0.158867939113106 1
0.973613406903751 0
0.251704780584429 1
0.358112673020693 1
0.373720954723434 1
-0.288201026334296 1
0.333439471428023 1
0.250928262471674 1
-0.135965265179198 1
-0.31931006366203 1
-0.0614067183481718 1
-0.132356475101914 1
0.0687699013085355 1
-0.176404483115219 1
-0.325995597183861 1
0.360280508861266 1
0.100686058602217 1
0.386056949810567 1
0.190644261439665 1
0.108034905262283 1
0.326712777714385 1
0.301895073353159 1
-0.187440108609387 1
0.134515586499707 1
0.201187848137286 1
-0.129433496362053 1
0.12855553685142 1
0.414776413620719 1
-0.242211071816637 1
-0.00492996221130972 1
0.273251940137593 1
1.03006902804984 0
-0.176579988588484 1
-0.0715306891486155 1
0.0122508466070376 1
0.676094892691665 1
0.800160397702499 1
0.447171684413277 1
-0.151477262499741 1
0.16117702315973 1
-0.167407887412094 1
-0.014116634965417 1
-0.124363342216952 1
0.440821367621151 1
-0.0157726460664065 1
-0.297273244155782 1
0.166137001958691 1
-0.0559030866509457 1
0.132117960169807 1
0.0452430418603944 1
0.0797678804640476 1
-0.401912995693558 1
0.256733999580049 1
0.395480529798424 1
0.323209589194764 1
-0.278286812103894 1
0.550762764308722 1
-0.285943374766038 1
-0.0968126023796539 1
-0.0803827613417012 1
0.488233744023187 1
0.139434839568611 1
-0.045089109081106 1
-0.0625270561511676 1
0.235556114218502 1
0.458602063442901 1
0.205168530719993 1
0.319807509491207 1
0.263396365986351 1
-0.0546795197314631 1
-0.167540553061046 1
-0.0105618528839762 1
0.0863884255544296 1
0.0100193840515192 1
0.293525434142487 1
0.211164866088738 1
0.277673036717171 1
-0.0708147433194039 1
-0.232035559624912 1
-0.0375444359756313 1
0.731598036541917 1
1.25104553678322 0
0.153950415796766 1
0.314306370463078 1
0.156864295066303 1
0.401927089558771 1
-0.168319401622611 1
0.18885035628169 1
0.101280765914613 1
0.26520737532139 1
-0.185542262424761 1
0.0369209640066534 1
0.122541560292411 1
0.134645071437337 1
0.234717079498975 1
0.0101746037476313 1
-0.28915789331962 1
0.164576143949335 1
-0.158890314001302 1
-0.197745161929098 1
0.23151315425132 1
0.190224627722491 1
0.826119723837859 1
-0.0787976945672094 1
0.0889887906162474 1
0.0152916962819551 1
0.173142483601102 1
-0.201809811640696 1
0.283852116295523 1
0.466934914623633 1
0.15286118578307 1
0.247460070066876 1
-0.192670353355388 1
0.351706350195856 1
0.0899369766719745 1
0.45530193027688 1
0.22387289644875 1
0.784332785946525 1
0.792197606740618 1
0.127618428091461 1
-0.203741013696786 1
-0.210243403931855 1
0.545954127913095 1
-0.0572726539289129 1
-0.178276135352378 1
0.842781252070284 1
-0.0115814928994717 1
0.117928279762813 1
0.855604071963294 1
-0.0720345235686761 1
0.648636944300407 1
-0.252555617079546 1
0.702682081832026 1
-0.00944987388917922 1
0.19632024698873 1
0.568448248572069 1
-0.185914113623312 1
-0.00084058811666167 1
0.480734617787161 1
-0.550746964665564 0
-0.128238764342886 1
-0.356106343355628 1
0.0627031619313082 1
-3.38510739412712e-05 1
0.639106870371192 1
0.168204972704276 1
-0.0658123481256098 1
-0.150939695572592 1
0.217693365722581 1
-0.163165592032053 1
0.0616388686024588 1
0.43966402975702 1
0.299048988574032 1
0.352977163552526 1
0.757200425804315 1
0.755323640075838 1
0.670404256863906 1
1.04285554243762 0
0.133784782454252 1
0.08382804365996 1
0.38493707891144 1
0.820451268702852 1
-0.347531384803354 1
0.69298168443732 1
0.0844715940100562 1
0.460142591084472 1
0.205348868805511 1
0.39478174896885 1
0.365917987381167 1
0.403846580000679 1
0.185437740155119 1
0.288491161019456 1
0.313876166573485 1
0.158938670215291 1
0.417141993554995 1
0.56426475951566 1
0.070045478432101 1
0.0196245619993451 1
0.514921155693648 1
0.0746653812607179 1
0.558077886733767 1
-0.284404212457577 1
0.173368960480299 1
0.103164917423226 1
0.148240198708138 1
-0.00869482286333283 1
0.527996466806747 1
0.318270403369488 1
-0.180035248008072 1
0.178345705215591 1
0.208733856597662 1
0.26589970208619 1
0.650215211754679 1
0.48872438744111 1
0.315626766505354 1
-0.107707328631726 1
-0.130806657509038 1
0.720139899804126 1
0.234295808551222 1
0.0447942088274058 1
0.203075703888986 1
0.123802333981545 1
-0.331088093490037 1
0.445381080415676 1
-0.0247181501182739 1
-0.156934237985471 1
0.136719547497391 1
-0.228737981905231 1
-0.393426574658901 1
0.267234098435153 1
0.463511287605761 1
-0.136488326868316 1
-0.216985567117413 1
-0.209345519725972 1
0.118190769224058 1
-0.293911894619836 1
0.320105425012971 1
0.216121928854382 1
0.142853671117734 1
-0.0389803117075772 1
0.220699524528619 1
-0.119740868104884 1
0.172743401895006 1
0.314936077991497 1
0.0674804108805687 1
0.411617162939167 1
-0.178055483342636 1
-0.0752665147369342 1
0.540623498404787 1
0.0417021871034904 1
0.209308224261391 1
-0.366819852691639 1
0.0663186797053478 1
0.204317807282689 1
-0.0852167422556561 1
-0.0473009350336857 1
-0.0766633606533358 1
0.407616746646214 1
-0.327191548084598 1
-0.181485975932739 1
-0.217350173016324 1
0.281943395247297 1
0.0797676054608265 1
0.652073711008932 1
0.130068031122292 1
-0.376143016046409 1
0.553070639219823 1
0.135637816004068 1
0.651078071044373 1
-0.211207763301334 1
0.368640074189333 1
-0.102175425030901 1
0.618883306783707 1
-0.143293410662102 1
0.448845131178297 1
0.0585345100454155 1
0.896358910546062 0
0.38250108707205 1
0.257962497847015 1
0.56648471821809 1
0.437860944814146 1
0.71634520439679 1
0.0343078391276562 1
0.556209013148905 1
0.4936858214726 1
0.739914833599132 1
0.834352595389691 1
-0.178597984605216 1
0.17564468889425 1
-0.0803031512700842 1
-0.754402700688953 0
0.685166717174038 1
0.450056325856028 1
0.943452791652389 1
-0.00895622198511868 1
0.223726955636079 1
-0.129502396360066 1
-0.129595932742615 1
0.0351280325570382 1
0.0977019800298317 1
0.164448068644395 1
0.649364858909031 1
0.553137083648546 1
0.329368725410223 1
0.0174771324844081 1
-0.0936291009086618 1
0.271179013717696 1
-0.17911214337512 1
0.331176413691342 1
-0.00286209332030674 1
-0.126678125635525 1
0.0978155668375796 1
0.528974640584742 1
-0.0161791813010504 1
0.247935984361074 1
-0.423102465418743 1
-0.0591463649614835 1
-0.259955335101393 1
0.343682762541634 1
-0.264893135511582 1
-0.0189286500848239 1
0.404743829705843 1
0.300144424047836 1
0.148637117149799 1
0.771730796602937 1
-0.276522241022211 1
-0.148423957029067 1
0.46941384176674 1
0.216074484068626 1
0.655195236149511 1
0.81857875691373 1
0.0474091693736644 1
0.362116245510586 1
0.360871436858447 1
0.0293084139787426 1
0.204929182354554 1
-0.0272289140029206 1
-0.722619322791785 0
0.554796797812937 1
0.0651268043205625 1
-0.202179853024424 1
0.286917453732577 1
-0.0980723799310794 1
0.136442027688421 1
-0.0515310922962457 1
1.21043951451995 0
-0.326007630986002 1
-0.0389142307322635 1
0.344894493967944 1
0.343012305592945 1
0.447043865112396 1
0.265465913073888 1
-0.137355729015285 1
-0.50662098469176 1
-0.0658044385698204 1
0.449426698524704 1
-0.202345965927104 1
0.460170728421073 1
0.26444682712038 1
0.281589079895573 1
-0.181831297246778 1
0.0919014350347682 1
-0.139057662033837 1
0.714424181778379 1
0.227914891299535 1
0.042641596214675 1
0.53694711426935 1
0.0778023941058748 1
-0.323374948542683 1
0.743598987027352 1
0.483263163082425 1
0.325341201804025 1
0.0542235070897768 1
-0.0693203160119734 1
0.407796374770842 1
-0.00575833923716365 1
0.18249060121031 1
0.136449222948866 1
0.336246188252809 1
-0.110257959990151 1
0.179806272019007 1
0.432893060062135 1
-0.0525838574040629 1
0.341394547289027 1
-0.0467486743759693 1
0.0211732779921722 1
0.358357629844911 1
0.0534879713987715 1
-0.263421148423628 1
0.247349581826881 1
0.461753823180063 1
0.220234121996268 1
-0.261543191973066 1
0.0945431239415671 1
0.320118515774005 1
0.366636694058679 1
0.279535630736403 1
-0.335068597332766 1
0.0286428258944151 1
0.611427793217817 1
0.601850774600116 1
0.745836235070505 1
0.155553073111813 1
-0.0846490588299238 1
-0.34505127612064 1
0.829856590636341 1
-0.247086078708798 1
0.481338366414777 1
-0.770546696889612 0
0.711826677727019 1
0.384011845486175 1
0.08154445475304 1
0.0733150773053748 1
0.00967619722402752 1
-0.0306674942021062 1
-0.213736241012251 1
-0.0481613453086875 1
-0.101080950333565 1
0.329038709211924 1
0.27777605443746 1
0.0568599518394938 1
0.0105353347663079 1
-0.316632917143514 1
-0.0939952796256893 1
0.149873264798649 1
-0.266656292669995 1
-0.0551037539802438 1
-0.156858810160539 1
0.15403589293849 1
-0.18495571975006 1
-0.0835145855374453 1
-0.409614948610332 1
0.27971011282463 1
-0.843194772885952 0
-0.0706564177123813 1
0.399107436656162 1
-0.235972239418238 1
-0.203206265171731 1
-0.204360914976891 1
-0.267610970384518 1
-0.141142261995612 1
0.0888140329618611 1
-0.053374824369817 1
0.167633977275311 1
0.415949489273466 1
0.774691517483526 1
-0.0337231767448537 1
-0.261568345806114 1
0.515724977309136 1
0.207228417015389 1
0.213179111469833 1
0.259761193516074 1
0.395552523249885 1
-0.107884405530303 1
0.723636488411454 1
0.252708604452011 1
0.0770102708433444 1
0.174101361460282 1
0.392177855692304 1
0.141092777150694 1
0.879686926283165 1
-0.0726591702203885 1
0.510026521880622 1
0.146468123161691 1
-0.210329798487383 1
-0.0977750171499626 1
0.317427457994515 1
0.0359809143031632 1
0.0204913077720364 1
0.571303156068278 1
0.011108527153705 1
0.141671926890215 1
0.315859751421307 1
0.842228885903505 1
-0.0992555709281643 1
0.0105832346102926 1
0.216396822516563 1
0.185431701650847 1
0.692158476559315 1
0.303855884892473 1
0.249088186434257 1
0.861998326957279 1
0.282899808093833 1
0.0869749233533466 1
0.346301568612671 1
-0.129029976304334 1
0.464928108469912 1
0.325372285738952 1
-0.0712318025148298 1
0.473641970704195 1
0.395706047441266 1
0.440824158583851 1
-0.10695879881293 1
-0.209780434892413 1
0.486444604884706 1
-0.234122287458613 1
-0.0659888257921831 1
-0.315227338927317 1
0.160263557278612 1
0.0709959085962634 1
0.167750862521782 1
-0.562863328593843 0
0.207073783233848 1
0.0594122678771344 1
0.206880761129734 1
0.195907712042471 1
0.248771873474764 1
0.134398798902408 1
0.148279551482897 1
0.0411281718574526 1
-0.151908738967098 1
0.569910742722141 1
0.255878400057159 1
0.00182807794522791 1
1.03343580942666 0
0.210202250416416 1
0.253421401559495 1
0.19811530795428 1
0.347557070420868 1
0.508198803299646 1
0.275278463250235 1
0.406952976741256 1
0.172568966261011 1
0.430787424135489 1
1.33816860031385 0
0.213900953945243 1
-0.265592558206747 1
-0.0706525063286299 1
0.125966662923362 1
0.734645230728476 1
-0.307221278745183 1
0.496952646255849 1
0.236318608267615 1
0.33760689925137 1
-0.155395930230541 1
-0.17104154136266 1
0.342932721156012 1
0.450963805211177 1
0.993391772763392 0
0.886850114577195 1
-0.069860344320377 1
0.313915701947668 1
-0.178080517193671 1
0.366061443535617 1
0.507416245539185 1
0.29550239908828 1
0.334614721801884 1
0.511842027347968 1
0.159473182243274 1
0.083891152775731 1
-0.108467356365961 1
0.57327854887446 1
0.282892976330426 1
0.152105861702747 1
0.103424804991092 1
-0.052698490136038 1
0.39037535359185 1
0.516050936691415 1
0.436730736919648 1
-0.244368422268341 1
-0.0389358044221856 1
-0.116671432261539 1
0.204763059206443 1
0.801072081331429 1
0.545440969558459 1
0.744461930657229 1
0.527342982916829 1
0.493842027714145 1
0.200050745412763 1
0.438919422526296 1
-0.202091198913352 1
0.221610129284859 1
-0.293041054646784 1
0.184757251894146 1
-0.175731645552636 1
0.0474808483975345 1
-0.162499983858526 1
0.712573283232455 1
-0.17321809464572 1
0.0648357819465502 1
0.459726839523677 1
-0.102862405590221 1
0.382006937987795 1
0.544394545084596 1
-0.0360333527657615 1
0.152187004391283 1
0.793382518593893 1
-0.0773959923639216 1
0.293136259351846 1
0.530965361260999 1
-0.102467845064299 1
0.376044198757625 1
0.688406102425361 1
0.335783939733559 1
0.254825462497322 1
-0.160292845007356 1
0.344786962848555 1
-0.592688392476421 0
-0.16267083649006 1
0.0338841912952791 1
0.277475121354851 1
0.684806307647149 1
-0.383276607310479 1
0.0620556856655125 1
0.305168676830287 1
0.621654328123678 1
-0.378413029328109 1
0.355482491000462 1
-0.215889010059375 1
0.121230960741325 1
0.537665898460333 1
0.389742980445308 1
0.354604310321597 1
0.0728255671927133 1
-0.165633798530523 1
0.0488110050694292 1
0.46982104279431 1
0.245014436523627 1
0.0336250430241064 1
-0.0109706294301964 1
-0.344588630834621 1
-0.162831758504184 1
0.442630502740694 1
0.290802333238183 1
0.0197971426904507 1
0.528040876041597 1
0.406709471357891 1
-0.293779549134049 1
-0.0925903706683588 1
0.54220481434623 1
0.556356440603552 1
0.127281059388873 1
0.291867608707405 1
0.244080470309377 1
0.2691505718097 1
0.54399733251835 1
0.294609385552002 1
0.499826455526811 1
-0.0786050978120058 1
-0.0710409720686354 1
0.350357469806842 1
-0.0209159065788217 1
0.27312082315287 1
0.15786545532328 1
0.150466984147847 1
-0.165034224121025 1
0.275237734895454 1
0.408041459366563 1
-0.154708736533214 1
0.26896918912236 1
0.583566231963701 1
0.326593918240745 1
-0.242273953174451 1
-0.215759918434045 1
0.145042929453489 1
0.342367465501053 1
-0.0073653845233352 1
0.23120236708946 1
-0.27447067063212 1
0.169210290668436 1
0.697034771837327 1
-0.0771028371562424 1
0.119676993973029 1
-0.00218418757149139 1
0.0432098853108226 1
0.458107465333286 1
0.710560011883883 1
0.724671496485928 1
-0.316357824630909 1
0.157550698925891 1
-0.0643295429830004 1
0.26692496548524 1
-0.104509236278331 1
0.357391764137341 1
0.0971746795263779 1
0.271822981014486 1
0.221347763527572 1
0.626263092689065 1
0.315885733711137 1
0.00950392492249724 1
0.227336568500028 1
0.338833857149683 1
0.213436616216053 1
0.183637365301954 1
0.441314922595197 1
0.51280888458591 1
0.666727986336523 1
-0.302501684179732 1
0.190392875290543 1
0.235230651674042 1
0.453965525087041 1
-0.320291978802155 1
0.675701750725737 1
0.420801304133815 1
0.567563931367398 1
0.123120510639582 1
-0.36903310469477 1
0.389904015628774 1
0.556730058361006 1
0.337080980125981 1
0.558495796232501 1
0.0171808425612961 1
-0.736629334562666 0
0.015498131153018 1
0.152376876521842 1
-0.104998742891337 1
0.17658605187925 1
-0.110573639947719 1
0.305764367746789 1
0.28489399501976 1
0.452381721458542 1
-0.0666460176590826 1
-0.173622784521306 1
0.495716716031578 1
0.255101035879522 1
0.129248673924019 1
0.695286366887323 1
0.429649653679695 1
-0.519251170168869 0
0.364026336350021 1
0.800149112798768 1
-0.753355108029875 0
0.159106655687855 1
0.0707693956290454 1
-0.55901774348398 0
0.539573513095662 1
0.616729584491469 1
0.109174715619758 1
0.532814229110273 1
-0.266970327883714 1
0.43147829228062 1
0.0459035056088688 1
0.203411125252745 1
0.53624865514334 1
0.339155039123355 1
0.498057163770045 1
0.178126384390095 1
0.0444549368527059 1
0.27377821170175 1
0.416068744092472 1
0.196657143997339 1
-0.216439595014212 1
0.490811709490569 1
-0.0465593981795451 1
-0.155215108249272 1
0.291592484115305 1
-0.577846846803575 0
0.109175972114935 1
0.199042414221351 1
0.714969011276009 1
0.241121153988712 1
0.109674412017559 1
0.0898090571786669 1
0.726634321986727 1
0.533551642524021 1
0.284120375718044 1
-0.0222038283184569 1
0.663923061015977 1
1.20284585104017 0
0.445859479638788 1
-0.215258716964185 1
0.26799743320721 1
0.115237545033714 1
0.471288771895796 1
-0.128338456666354 1
-0.0361945646183245 1
0.10472591034834 1
0.511121551351673 1
0.540032754681613 1
0.00784016507377541 1
0.805554376514782 1
-0.183948755512022 1
0.122218163843426 1
-0.0331534581095087 1
0.56123537916656 1
0.0877459100163734 1
0.77051394342129 1
0.68251222829448 1
-0.323501429305589 1
-0.291572754655596 1
0.402344167311409 1
0.106569115392789 1
-0.0804897306472284 1
-0.123448305894643 1
-0.346412747924035 1
-0.160011225465431 1
0.883695339611468 1
0.347218995178018 1
0.310778802018431 1
0.322424802494825 1
0.183758847115737 1
0.921404419720576 0
1.06247982805923 1
-0.265411780875897 1
0.0838952391259086 1
-0.736561060387686 0
0.283860594355775 1
-0.116781982517313 1
0.492134484169538 1
0.701271936509203 1
0.0144310659165412 1
0.335582703756797 1
-0.0932545824399919 1
0.29092338305511 1
0.402342215059684 1
0.586201637014542 1
0.503769581258815 1
-0.0662655419321819 1
0.769192906598881 1
0.350966524193149 1
0.469332793585165 1
0.0724770724150698 1
-0.410370149810892 1
0.254024319716382 1
0.402764568945776 1
0.254572902111189 1
0.0787148259101169 1
0.905924296179672 1
0.222535726186541 1
0.393646412084721 1
0.663306419362869 1
0.425956122957685 1
0.282361422272591 1
-0.379062633661994 1
-0.0439131823289083 1
0.0248324819436219 1
0.278757842458221 1
-0.289686304690832 1
0.357706245967993 1
0.365773052322497 1
0.177421204610628 1
0.799051003244415 1
-0.0241549534504887 1
0.346986917384042 1
0.37086461534941 1
0.336951416678943 1
-0.101374750846932 1
-0.27190150751591 1
-0.0698481563478526 1
0.0165722689830057 1
0.17576950422081 1
0.664977157903735 1
0.348612512705253 1
0.253459997882658 1
0.335445357593774 1
0.218046321739993 1
0.809164941867752 1
0.720668148111699 1
0.0564396702848608 1
0.427101266621654 1
0.58530516365403 1
0.337694023763368 1
0.279593474602811 1
0.568017404258944 1
-0.220316721065708 1
-0.156011285302592 1
0.573614832473285 1
-0.168176329725254 1
0.0852269758362369 1
0.616432627381054 1
0.363945694817002 1
0.303802784869864 1
-0.193345890311336 1
0.216663119256961 1
0.430700318971 1
0.0813034747023758 1
-0.0291713119895152 1
0.0233167946751912 1
-0.430642956153118 1
0.1071356067035 1
-0.136198665439542 1
-0.406835486163781 1
0.569420618829405 1
-0.306788079120795 1
-0.133632171999056 1
-0.147824790412096 1
-0.101423778276482 1
0.618935314075657 1
-0.0217505763487389 1
-0.159809946655034 1
-0.0592285650164358 1
0.541714295116637 1
-0.216969355244821 1
0.115651253911225 1
0.253404991404993 1
0.295512376112935 1
0.418224865056428 1
-0.0412251950579064 1
0.192833272569295 1
0.224280155572008 1
0.365179154634311 1
-0.353441740838993 1
0.240179826203364 1
0.378219705971925 1
-0.115227702382069 1
0.24000317137473 1
0.140814688881783 1
-0.16849703241407 1
-0.466572451046714 1
-0.262494459936775 1
0.299905734603773 1
0.632341755673673 1
0.361600479721005 1
-0.219907969840831 1
0.0855545194123217 1
0.494696329343387 1
0.0214200587731565 1
-0.480251898667938 1
-0.118834609805793 1
1.0545630490347 0
-0.351059773524537 1
0.842864092208005 1
-0.153049144261158 1
0.144343005594399 1
-0.353807321817801 1
0.281938750919854 1
-0.139609566864098 1
0.0423421105483936 1
-0.110272295287106 1
-0.00150875658856617 1
0.129833083670661 1
0.272557384496888 1
0.223544912330466 1
0.158102802765785 1
0.525103199948377 1
-0.735901414863417 0
0.0193752787015511 1
-0.249692705679723 1
0.752168796899768 1
-0.186693432200579 1
-0.174922372620272 1
0.304693872257749 1
-0.151354568093547 1
-0.190874062694426 1
0.0781931391623817 1
0.536446268543595 1
-0.129277798421946 1
0.171822189974169 1
-0.158802668874374 1
0.0563452363667179 1
0.127700406441221 1
0.0946962162548128 1
0.0395193334550999 1
0.450874744803293 1
0.166778026320461 1
0.203221752978322 1
0.170586888374452 1
-0.289550747891155 1
0.151185677036372 1
0.253994133877755 1
0.0678019854218398 1
-0.00999239443140684 1
-0.0341331960689752 1
0.725269560928603 1
-0.233237185489063 1
0.784976938162585 1
0.0937236233779656 1
0.255479188616738 1
0.204122445798958 1
-0.0881456732369532 1
0.602231708285068 1
0.42919185388325 1
0.232222512668126 1
0.685029926331087 1
-0.348785812925294 1
0.7693982670104 1
0.37579725739221 1
-0.0626634410871373 1
-0.0668109394710369 1
0.227046515651187 1
0.24574492302154 1
0.185105386651329 1
0.712166660074323 1
-0.0478089346741324 1
0.441763108399147 1
0.292785030917431 1
-0.025289199061485 1
-0.543882261445553 0
0.21371549151672 1
0.36531538752658 1
0.171027349990364 1
0.56988869453128 1
0.652993952616416 1
-0.23745834580748 1
0.515858147736771 1
0.00520300037363439 1
-0.11458841083358 1
-0.245731514907069 1
0.393191715743534 1
0.468395090962811 1
-0.0397655025780368 1
-0.0477532154777338 1
0.0847025559014413 1
0.585937208541787 1
0.396621100108021 1
0.407350486393958 1
0.0350657528713483 1
0.535518839962057 1
0.688169668642789 1
0.687110610241826 1
0.414366737184763 1
-0.317027143869434 1
0.824117626209245 1
0.282265690535616 1
0.332351308783132 1
0.424990143503271 1
0.228416804178173 1
-0.270400089854562 1
0.180266409372262 1
0.733248288785349 1
-0.130475951402326 1
-0.346992098158407 1
0.1415322237286 1
0.210396897970741 1
-0.269784133203539 1
-0.0176091207623864 1
0.676180881348323 1
0.408309575086012 1
-0.116563138448536 1
0.072744709799775 1
0.330380045880747 1
0.751717745235501 1
0.717584479116942 1
0.521069355788275 1
0.0408086631818632 1
0.491210247825325 1
0.0401478441422826 1
-0.0591962403872818 1
0.333488105770721 1
-0.121903751788797 1
0.540815583132675 1
0.195732475612296 1
0.0738173283570773 1
-0.29048767089697 1
0.362049944803527 1
-0.445556863765816 1
0.568737888471894 1
-0.0249577629375298 1
0.183016828252833 1
0.0452553991214181 1
0.0802406128485484 1
0.179133940839268 1
0.117036684511424 1
0.425228486949404 1
0.258244649559981 1
0.340733076156298 1
1.11806347285779 1
-0.263669032082272 1
-0.00839149202388252 1
-0.12143107100251 1
0.281740020170843 1
-0.254928984029208 1
0.124499612669189 1
0.453281080833582 1
-0.0350613291954221 1
0.353719638289032 1
0.461470658194969 1
0.138807337092295 1
0.317246009309902 1
-0.099196752975742 1
0.0980617885994265 1
0.308137064857284 1
0.555886290979535 1
0.651988846276759 1
0.588660991351271 1
-0.140001716777579 1
-0.272089105836174 1
-0.603146636636889 0
-0.188749128303923 1
0.407310180259537 1
0.205133906431506 1
-0.361184810546272 1
-0.00706031526051788 1
0.227199827922368 1
-0.354304780570908 1
-0.358742390780389 1
0.905751764621641 1
0.478615016825057 1
0.244406556929658 1
0.255293834551608 1
-0.11984504260773 1
0.28348810590037 1
0.69628563878308 1
0.423313081402976 1
0.0472059287643885 1
0.306287767291923 1
0.74509432974323 1
-0.340746697759596 1
0.343933747078557 1
0.0791532461064993 1
0.206563510259879 1
0.148272836913708 1
0.41910135990272 1
-0.0971381923714394 1
0.295196884807229 1
0.385519580165312 1
0.129518487732369 1
0.417613942861202 1
0.114582185418477 1
-0.066260886517508 1
0.283095297309395 1
0.0895443420990709 1
0.903105697677389 1
0.379412918363867 1
0.843700231938138 1
-0.204599335501894 1
0.0817552721149092 1
0.0551599770587608 1
-0.372961340219763 1
0.41257778339814 1
0.212367674033329 1
0.189979904654459 1
-0.0837378672188962 1
-0.225814519805308 1
0.553913415520446 1
0.455243553318904 1
0.657610005361232 1
0.503643725358874 1
0.468088834507754 1
-0.0303403799304227 1
1.00692717379813 0
0.187003143074751 1
-0.21573512411223 1
0.350609577846784 1
0.378609732556088 1
0.873938121028652 1
0.627774942347884 1
0.105848534769659 1
-0.138291417735912 1
0.158959492850692 1
0.274953081809267 1
0.106821090215515 1
0.546753331241979 1
0.285206592539423 1
0.728124348462806 1
0.0746426470715198 1
0.116025746919843 1
0.721085411197909 1
0.329947583033928 1
0.557879437178874 1
0.196404630966971 1
0.485544673374876 1
0.527482042956793 1
0.432179396676529 1
0.624751906441366 1
0.400119818385299 1
0.189295580783126 1
0.597429057050324 1
0.727132416178069 1
0.00173953098863944 1
0.198064427832587 1
-0.537670592465719 1
0.10515396638076 1
-0.255420981062309 1
0.457505388213923 1
0.273816197412682 1
0.0932641743612652 1
0.176636982882441 1
0.718027354696763 1
-0.186915771668375 1
-0.18476611902231 1
0.367293130247947 1
0.197843464837117 1
-0.613554839911589 0
0.0101681904018963 1
0.0927116359355926 1
-0.0893426664481839 1
0.295553689115926 1
0.11735236650378 1
-0.138811185419111 1
-0.224761071027586 1
0.413476795766375 1
-0.131168608418348 1
0.349805286943083 1
0.00991860265337527 1
-0.0708780448454467 1
0.2251833893966 1
0.562028479796242 1
-0.131467532350063 1
0.232674794568071 1
-0.0742417852872775 1
-0.106696455775335 1
0.311046526831015 1
-0.0937245590409085 1
0.163359282399115 1
0.235704423450072 1
0.773090369853395 1
-0.292136329952939 1
0.533057523455778 1
0.796548081921478 1
-0.0253162894588042 1
0.694908048572839 1
-0.0949785073208985 1
0.79675848825427 1
0.317176906574186 1
-0.280727870314222 1
0.110365059916157 1
0.32041324711877 1
0.00677732638538714 1
0.239180598920177 1
0.158546420901179 1
0.537055180442758 1
0.386964658497576 1
-0.0998500753039105 1
0.366107241511308 1
0.274546679859345 1
0.313124917365462 1
0.653040266971281 1
0.466110002865625 1
1.1991664727862 0
0.397261150388889 1
0.368753901696609 1
0.380631993644385 1
0.433259567994631 1
-0.241308254009196 1
-0.344350315816116 1
0.108587243994523 1
0.426531518961628 1
0.218342804338433 1
0.183133172140424 1
0.526593325315425 1
0.420748803985801 1
0.477701991872726 1
1.42307697845543 0
-0.510457872923451 1
-0.00752249678442866 1
0.47415781357541 1
0.0808162190966648 1
-0.096639732929573 1
-0.100747571879863 1
-0.269393558684973 1
-0.303417648871428 1
0.0703060495068142 1
0.529359947960018 1
0.117112672498095 1
0.374832687919765 1
-0.0964649335309362 1
0.123785765669764 1
0.247709035759083 1
0.195543283800014 1
0.713860097071553 1
0.329603102311642 1
0.101546465141392 1
0.496107602541957 1
0.164274967942595 1
0.181551534747528 1
0.1212744587704 1
0.670296237875943 1
-0.183125190558629 1
0.179192028440497 1
0.0783851798139928 1
0.679857494067523 1
0.19507520681063 1
0.801629777350904 1
0.226492433092027 1
0.541409891973892 1
0.682471871144845 1
0.0201732266057957 1
0.404557010201488 1
0.71529929375192 1
0.607827984277137 1
0.798201682869334 1
0.481041068555976 1
0.424216505530186 1
0.301484572864362 1
0.418381368086987 1
-0.106130186581559 1
-0.206199484979711 1
0.708061243997406 1
0.102128488749463 1
0.182203192902095 1
0.0232963773613579 1
-0.171925576944467 1
0.479843010185924 1
-0.304499283728035 1
0.174938359140643 1
0.261056822476956 1
0.117907649878957 1
0.285751767822075 1
0.481087043495418 1
0.215765373986137 1
-0.176444980594792 1
0.11602222343813 1
0.211892886208143 1
-0.17152198711907 1
-0.185855751826221 1
0.0979222535417326 1
0.486707078774823 1
0.333387884447977 1
-0.022902741193481 1
0.498245740307331 1
0.0172689200050069 1
-0.0419229038223246 1
0.194189422099139 1
0.131660545554876 1
0.149802419082433 1
0.34678974938363 1
0.358940668537607 1
0.380100677745636 1
0.0951620883467569 1
0.384840583084332 1
0.616112843594973 1
0.481786856225881 1
-0.44257354728529 1
0.300929109953565 1
0.0403647046515406 1
0.00293967494344177 1
0.0416313932752659 1
0.3076449628813 1
0.127493581675427 1
0.717168289957285 1
0.690817661544513 1
-0.286137679284978 1
-0.0212845923393636 1
0.567252058870513 1
-0.303759199277336 1
0.242100819706435 1
-0.0493595019114781 1
0.232860955192444 1
0.162974373398863 1
0.0590115722117438 1
0.380005529350123 1
-0.379790398131572 1
0.512426833142339 1
0.638894560082856 1
0.744752154262474 1
-0.0105122288673836 1
0.650456140350357 1
0.0946180084669221 1
-0.303786092963094 1
0.418887957224741 1
0.0786187171830385 1
0.175672075467511 1
-0.0324537868432983 1
0.245056338119363 1
0.220390006542352 1
0.285858420768144 1
-0.0424957973974771 1
-0.201946770918018 1
-0.0685369320856263 1
0.132121556606499 1
-0.294147666279864 1
0.319337716173892 1
0.168891984460143 1
0.118664694296064 1
0.359973450961125 1
0.0833733221519167 1
0.342476669404655 1
0.292498468471343 1
0.98554020342642 0
-0.276916482606992 1
0.219923575173554 1
0.4234089406535 1
0.384751063913825 1
0.387561433459886 1
0.248433711242369 1
0.104779915773928 1
-0.157060525852556 1
0.0180940334377969 1
-0.247426757155323 1
0.0417579803679416 1
0.211127478483155 1
0.394162676961475 1
-0.2465389175207 1
0.346917477882628 1
0.200038300620899 1
0.76734164659047 1
0.00397969874797066 1
0.260488474311842 1
0.810176929805074 1
0.169297946092159 1
0.461052754236561 1
-0.230202325635378 1
0.016152341273798 1
0.801679611842959 1
0.282557520193358 1
0.603563950646281 1
-0.255960382013285 1
0.731942380723585 1
0.155494176644709 1
0.0870964909503328 1
0.336511409382879 1
0.107871755329044 1
-0.0197264697258349 1
-0.332886023841957 1
-0.0363722718933545 1
-0.162847730714912 1
0.23263991579454 1
0.285032480941234 1
0.19556730133903 1
0.566947129049612 1
0.139517829313183 1
0.385632408921451 1
0.0848950773317205 1
0.618828279332213 1
0.0304425200508203 1
0.255607017379814 1
0.00695686582504329 1
0.17320295299005 1
0.257992491099242 1
0.266348316457813 1
0.533543312006949 1
-0.172833198686835 1
-0.0167229810439901 1
-0.140112546981485 1
-0.230392467798353 1
0.153716875622316 1
0.508846137845921 1
0.249167726464615 1
0.745294254626509 1
0.0847677440468875 1
0.29267149457149 1
0.308624466605191 1
-0.0963579370955914 1
0.198939208062847 1
-0.0960548077400751 1
0.499531088064394 1
0.137619248227041 1
0.0487025365267516 1
0.170578443703252 1
0.551186375751672 1
0.728609990571216 1
0.352383155319302 1
-0.180642635227824 1
-0.156488390031006 1
0.276862023079492 1
-0.116298819566389 1
-0.19208334089802 1
0.239639345894361 1
0.0431698372506135 1
0.909667520343459 1
0.530035219486131 1
-0.068392569540989 1
0.656003852152819 1
0.181683726931959 1
-0.358535623028924 1
0.467008628280734 1
-0.429117925739099 1
0.431414821469226 1
-0.0899604003208493 1
0.250536549557046 1
-0.408952188504579 1
-0.14489220818445 1
0.412478300239477 1
0.742433896421148 1
0.0434110557930841 1
-0.196888406604603 1
-0.0368906006072758 1
0.316999485264193 1
0.0581935571353838 1
-0.243482604531422 1
0.0466892496450407 1
-0.318805593061569 1
0.0504239436951808 1
0.610257863202241 1
0.429781504879531 1
0.0609953089911135 1
0.242812973681671 1
0.0270976493681083 1
0.0997279088428282 1
0.272122060599518 1
-0.164795966349492 1
0.115160173406116 1
0.289750429655202 1
-0.277739861379526 1
0.639089036295305 1
0.0599730597105091 1
-0.0445526290902161 1
0.419903736247605 1
0.143889598175681 1
0.289750442608711 1
0.529134632742638 1
0.51450144538945 1
-0.434284682112141 1
0.341348423044615 1
0.122382333873483 1
-0.465061270925059 1
0.239035546870537 1
0.13864684258754 1
0.428195319219529 1
0.146837792244882 1
0.500956592515728 1
0.772328239430464 1
-0.00953284971792241 1
-0.0430590723315781 1
0.380011370579307 1
0.11113858112526 1
0.194141730416358 1
-0.341001649704134 1
0.637890741651848 1
0.287575342309531 1
0.586412353152355 1
0.39361822468758 1
0.816027579318228 1
0.597276872445248 1
-0.169566478924677 1
0.56154325109477 1
0.660031571994886 1
0.093577127753893 1
0.285744318894317 1
0.473292054086356 1
0.406076376594207 1
0.3032542835214 1
0.0657521412422957 1
0.630072587786887 1
0.0682639380400447 1
0.291791772515825 1
0.444345578802153 1
0.735545118200439 1
0.394278587181122 1
0.590336294558041 1
0.686988497707862 1
0.488289150833748 1
0.458193519864091 1
-0.233109828960704 1
0.175908182656278 1
0.066335814050408 1
0.828316415293476 1
0.329649811270223 1
-0.171357973178957 1
0.487553019250047 1
0.273785634941455 1
0.0245052432042561 1
0.233430187620463 1
0.0769177195542471 1
0.247163750290563 1
0.120232712861121 1
-0.403526261260451 1
0.715285757884562 1
-0.038569512214438 1
0.397845397115845 1
0.229292500097943 1
0.423463513399043 1
0.173931915025769 1
-0.0736402697526959 1
0.317281687704685 1
-0.02400902870761 1
-0.172379295806378 1
0.467730166074389 1
0.380685086484426 1
0.759438253394765 1
0.0334684202564721 1
0.267241952862231 1
-0.303278837825759 1
-0.0255165337699456 1
0.51571444248068 1
-0.197426011024371 1
0.476621649277529 1
0.610009815350291 1
-0.407636558113928 1
0.0353541280282657 1
0.56278549138621 1
0.019473240300329 1
0.15210922167072 1
-0.0306850159581714 1
0.402982495712749 1
0.159631628627788 1
0.471754943590393 1
0.0661902051257905 1
-0.00732702254805606 1
-0.465867302904222 1
0.267534257412798 1
0.796415138488502 1
0.385272379191469 1
0.316963506238098 1
-0.0788478151932129 1
-0.105853146604639 1
0.193308610540039 1
0.724253864819014 1
0.328997840564445 1
0.560633510910267 1
-0.00208136676515796 1
0.0790747491826898 1
0.0136375675617722 1
0.272374250959433 1
0.666795798535455 1
0.314035556508729 1
0.0273283712356974 1
0.271140228028443 1
0.366972842356401 1
0.789224980849168 1
0.335801762178744 1
-0.208260705444015 1
0.115754903753375 1
0.177870203787579 1
0.244659115178706 1
-0.0354616296317459 1
-0.0221671725277931 1
0.358246502963604 1
0.308125405922706 1
0.264238062779679 1
0.372042200390389 1
0.183044019092791 1
-0.0145726399903465 1
0.489002905154385 1
-0.237853293839337 1
0.174439705272918 1
-0.115617521855727 1
0.106116455090737 1
-0.0894345335126476 1
0.453543247805908 1
-0.0622961980940594 1
0.475988968954833 1
0.62031504093392 1
0.365823176026536 1
-0.0524611029981014 1
0.381074575199976 1
-0.146011860910467 1
0.0603388499099811 1
-0.382363870103053 1
1.06358603649721 1
0.0421508780997362 1
0.646612383230547 1
-0.0266347855938484 1
-0.136129980845618 1
0.180832682415074 1
-0.159012234325505 1
0.0157202676689621 1
-0.103875453497026 1
-0.171712570447072 1
0.208882809627318 1
0.758448026274676 1
0.0223882502397045 1
0.141997124012282 1
0.102241044995909 1
0.124866955239014 1
-0.163323834836825 1
0.287210988130495 1
0.267080319770976 1
0.126617801010391 1
-0.145156917242731 1
0.775576286452824 1
0.366851860494272 1
0.751303830660449 1
0.53292741284381 1
0.181992636766155 1
0.266059987393648 1
0.407594630820381 1
0.836375535860141 1
-0.120840801827559 1
-0.178242792974107 1
0.605142388057168 1
1.03784806568004 0
0.101055483940017 1
0.369515231974952 1
-0.353972730499268 1
0.697340188338836 1
0.434459198893864 1
0.547276119705335 1
0.471527315543749 1
0.0437442989013551 1
0.0772391485909677 1
0.530830415408362 1
0.354495832262201 1
-0.193150318220715 1
0.675804387885687 1
0.0920551520578494 1
-0.5077844290915 1
0.255244583353808 1
0.281387166475719 1
0.188846390058236 1
0.240057952474882 1
-0.111356016106075 1
0.371602514503538 1
-0.0211768891665511 1
0.153070974188018 1
0.428522653845307 1
0.391896356417582 1
0.0201993426788587 1
-0.228217518411404 1
0.332564034591244 1
-0.0604518540987368 1
-0.368176724266626 1
0.22566962970289 1
0.401591017976745 1
0.516272197217979 1
0.508631288944165 1
0.571911947558703 1
0.453999435869743 1
0.428496445190228 1
0.196763017975491 1
-0.238927928533656 1
0.458059324615305 1
0.394546062979791 1
-0.2464120817348 1
0.0956313010082223 1
-0.125439230421082 1
0.719678865698339 1
0.523202847783254 1
-0.217718718089035 1
-0.403731779303178 1
0.799385600842472 1
-0.0730770122205028 1
-0.0772318271446053 1
-0.283418183864823 1
0.216485626342756 1
0.114882064560992 1
0.966203273536942 0
-0.247733633384615 1
0.121052843780382 1
0.490384397380839 1
-0.00474204426771407 1
-0.258393967969598 1
0.159866381788504 1
-0.308893517068155 1
-0.209957566778447 1
-0.497011480881542 1
0.0231379364197139 1
-0.275037034703567 1
0.254497829434136 1
0.583556836588061 1
0.187017300764878 1
0.16579663642746 1
1.19187268772654 0
0.26791484609127 1
0.382192815216685 1
0.414883861626271 1
0.911997301176846 1
0.401432261705083 1
0.39316672767614 1
-0.481768467152601 1
-0.361850027915939 1
0.169682297872419 1
-0.217901673350534 1
0.0945217902334792 1
0.217862962291076 1
0.213102248351223 1
-0.0473588390419422 1
0.546675279365495 1
0.137691967987625 1
-0.090357810915855 1
0.474077698600355 1
0.127217934447832 1
0.262105814000216 1
0.228436056633085 1
-0.0685493041002156 1
0.331768830087423 1
0.275144037368078 1
0.541073225345098 1
-0.245403853159249 1
0.409760236910562 1
0.0972917001649398 1
0.272806881986298 1
-0.0635327438226903 1
-0.132865013464011 1
0.0413180048413487 1
-0.0226214818130856 1
0.31388594059188 1
0.658571223100683 1
0.482869301263719 1
0.244865042294546 1
0.726060966866197 1
-0.0574353640622038 1
0.397277835906838 1
0.0211735408666836 1
0.324696820255505 1
0.351507060369127 1
-0.561839804427836 1
0.134853244157293 1
0.0776315041683442 1
-0.0167114928742722 1
-0.375802058925854 1
0.0321322263759756 1
0.494176688228636 1
-0.368970588973078 1
0.159586953077061 1
0.256088920873459 1
0.543204807926149 1
-0.0239565928862237 1
0.242436116850767 1
0.336365987890969 1
-0.146202211331 1
0.571689629327552 1
0.625558105569827 1
0.593618390022093 1
0.564593213701598 1
0.712449634072401 1
-0.306855010810294 1
0.156226685605156 1
0.100214561917854 1
-0.0332740229672691 1
-0.497146428175346 1
0.524178976440157 1
-0.519953724800486 1
-0.17297740691897 1
0.127937215934634 1
0.596371880438501 1
0.478345574401363 1
0.314423207276636 1
0.671836245737013 1
-0.148666406253467 1
0.498270300581283 1
0.293758999985942 1
0.274082054368721 1
0.482031464184853 1
0.235718183541919 1
-0.693692534479388 0
0.301952562163477 1
0.492177589903165 1
0.508001022881441 1
0.386170489562743 1
0.362346912678301 1
-0.0517058092700075 1
1.11118499111461 0
0.257143959221458 1
0.0560434391167024 1
-0.0249340745150967 1
0.417094633111742 1
0.121946982511107 1
0.0839460291612234 1
0.936467582046584 0
0.471732400179637 1
0.46326740364179 1
-0.157595220261078 1
-0.309628237112928 1
0.191587799893652 1
0.155580858797445 1
0.20000614194816 1
-0.50883083883636 0
-0.00459537595281817 1
0.159459982001812 1
0.182059887436748 1
0.691366945976989 1
-0.0546039059310344 1
0.355011397792311 1
-0.18795875629935 1
-0.353307853396873 1
-0.32527383532503 1
-0.532020824222452 1
-0.524778480455827 1
0.256159249584888 1
0.200660949025391 1
0.17972535512839 1
-0.316416783303929 1
0.0716998723686673 1
0.858445643422427 1
0.121031180478895 1
-0.0753508505492078 1
0.0128036267492097 1
-0.371862057860502 1
0.0709009118682487 1
-0.101157105519417 1
0.578860080782155 1
-0.16337738787358 1
0.135670615959473 1
-0.313161240451653 1
0.866853022846939 1
0.532008684750804 1
0.171944180345265 1
-0.00957716711261225 1
0.0045698257837495 1
0.463738632661837 1
0.641066334242752 1
0.0334041203957504 1
0.466507958294454 1
0.381412852961671 1
-0.183723133741047 1
0.265041546086553 1
0.181058382224679 1
0.215009330104646 1
0.426719878819391 1
-0.666352416515992 0
0.32020581853642 1
-0.0623545302761182 1
0.276734658261458 1
0.291882635858935 1
0.127824145046671 1
-0.136672758182866 1
0.380001085085702 1
-0.0876917370983235 1
0.147978732854586 1
0.133452202073283 1
0.200229033199456 1
0.316667965863852 1
0.368742173987673 1
0.268762885565362 1
0.214722246583674 1
0.206817046081219 1
-0.394177997465839 1
-0.0033306541965483 1
0.221191439260545 1
0.141334861596417 1
-0.0626763824722108 1
0.262873141064531 1
-0.339303644495082 1
-0.103757433620719 1
0.203274496745805 1
0.0966993290636369 1
0.445420770075315 1
-0.152250284551973 1
0.265731013249182 1
0.593153369768833 1
0.190527557755438 1
0.278710457173079 1
0.0888695724358798 1
0.0763229602862781 1
-0.0533399463913757 1
0.0396968343438587 1
0.135563445482467 1
0.262158197651208 1
-0.454442670863526 1
0.352804668856636 1
0.22566932176579 1
0.425384036290417 1
0.878165253573817 1
0.20848042906619 1
0.446817381897678 1
0.546557013822189 1
-0.0352748899532683 1
0.157587027828784 1
-0.411366235845112 1
0.208357019080515 1
-0.021204515180085 1
0.346394464794788 1
0.886890754595215 1
0.463216922983669 1
0.285241781165132 1
0.798689923780487 1
0.408172794277549 1
-0.0737955869597018 1
0.45488211280621 1
0.344054529716521 1
0.40179461249829 1
0.19437014199094 1
-0.0537994156117604 1
0.134146093286525 1
-0.217904553920548 1
0.167434940586901 1
0.209753583321774 1
0.583724076644353 1
0.474896913965982 1
0.0788749529847333 1
0.606565573916078 1
0.354447768141335 1
-0.281915308760109 1
0.152122657613386 1
-0.112751415829999 1
0.631844055387265 1
0.384647752649284 1
-0.134654303896465 1
-0.352041726538092 1
0.320025729412691 1
-0.00990069730832896 1
0.447537187240896 1
0.892881978843979 1
0.0854107953171353 1
0.0384918984327926 1
-0.379528513258777 1
0.116115186762526 1
0.0665551574439018 1
0.226182560842917 1
0.256211444327816 1
0.561721013428042 1
-0.45496978341781 1
0.782745356880735 1
0.786095454046371 1
0.464214703764583 1
0.277048757026358 1
0.391342279053473 1
-0.483914382852869 1
0.15299313150593 1
0.264659780723851 1
0.418624796858983 1
0.22337625033002 1
0.111173956973409 1
0.108460305297643 1
0.24170901496015 1
-0.085580036329758 1
0.591812444046875 1
0.0936587623987784 1
-0.178549852409958 1
-0.0404677522164944 1
0.439177279188298 1
-0.113548286623107 1
-0.018264976677862 1
-0.111186821026305 1
-0.0138136583209186 1
0.226188161156775 1
0.38757693636269 1
-0.219856244225177 1
-0.526743274926309 0
0.15057925605125 1
0.137307137556994 1
-0.474078309611027 0
0.800564541909996 1
-0.382908667566359 1
0.522378151394267 1
-0.0998524400007069 1
1.01080918337343 0
-0.0717636540727956 1
0.392268449787514 1
0.0558693939496288 1
0.059657955281969 1
0.571598001905211 1
-0.466963359790026 1
-1.27674395301179 0
0.452232097431512 1
0.498426066270441 1
0.366348336025867 1
1.02308651434583 0
0.0506767575704512 1
0.381141184942029 1
0.285274769638893 1
0.373056831088898 1
0.498548014325002 1
0.320915483661044 1
0.616284570036185 1
0.169725487821552 1
0.331521713587291 1
0.445146134301313 1
-0.147688709370914 1
0.384722748581286 1
0.0892678882692047 1
0.354028213113477 1
0.128123723503967 1
-0.3063582739927 1
0.548706769766235 1
0.252604687389656 1
0.457022601201298 1
-0.152204976273369 1
-0.00154765314391897 1
-0.0471115727793731 1
0.280641448336445 1
0.366977558787445 1
-0.0625169486200113 1
-0.307072296314511 1
0.674125496869141 1
0.353783153950578 1
0.108197284369595 1
0.299382079767392 1
-0.178948281702231 1
0.0648366029598341 1
0.0393139525634882 1
0.24363842867806 1
0.0259316798136829 1
0.354489640284134 1
-0.0862709372259222 1
0.660619911784451 1
-0.112767037090785 1
0.358565487678622 1
-0.291985061233955 1
0.193051450961482 1
-0.299993521401381 1
0.582693548559433 1
-0.242228401344865 1
0.249511628149335 1
0.133944422287487 1
0.342839824167284 1
0.267962544188476 1
0.203006302869995 1
0.216763226676295 1
0.199179566021444 1
0.218908921278744 1
0.376079056148188 1
0.476106055868208 1
0.759260458313596 1
-0.285709427224389 1
0.035020324907712 1
-0.0478835899556022 1
0.101916466759549 1
0.313708553069851 1
-0.121193329631302 1
0.122375364302003 1
0.573261653361172 1
0.257760977583831 1
1.0482217978546 0
0.384819970174907 1
0.772305934945478 1
0.210168258151218 1
0.400198100387774 1
0.366783696278222 1
0.189098824758428 1
0.353853728409386 1
1.03728341116726 0
0.291611258360652 1
0.0754530842819069 1
0.281137186684644 1
0.019387438604766 1
0.0248867017153439 1
0.503200674278627 1
0.228407084787534 1
-0.123304246334417 1
-0.632265933172488 0
0.315537377155019 1
0.345932912866186 1
0.851377783628096 1
0.25158912716383 1
0.129466748446503 1
0.36161614585146 1
0.351967936688955 1
0.163304954375584 1
-0.309472165789322 1
0.266740953878847 1
0.58715665553339 1
-0.045275747743291 1
-0.122770665871119 1
-0.130601171594224 1
0.337680295083213 1
0.294494840396976 1
0.493676191998533 1
-0.210829043669723 1
-0.0188741678167793 1
-0.0766892141377905 1
0.240341163411542 1
0.112650636490917 1
0.105076274004163 1
0.0135458802705308 1
-0.0435732441374531 1
-0.0542967997771153 1
0.0269167551963183 1
0.518980971960114 1
0.58802460652307 1
-0.467541037145739 1
0.370506192559196 1
-0.23530195308156 1
0.881128819291407 1
0.444108056584673 1
0.104302494218637 1
0.14553609649452 1
-0.194542916314445 1
-0.172173523909431 1
-0.462395513125798 1
0.421178459922555 1
0.172751106165792 1
-0.0793856164471862 1
0.886678869057454 1
0.0256241398996012 1
0.109219235669623 1
0.827950083209132 1
0.0652060987953647 1
0.395767547998859 1
0.330299613944917 1
0.674463577928379 1
0.164275535423756 1
-1.04796021539012 0
0.221136627027893 1
-0.297427543507129 1
0.68469218880449 1
0.120424956887341 1
0.310354973236572 1
-0.0164619918356219 1
0.181085485944901 1
0.43926322110143 1
0.0749149718993699 1
0.352108358076244 1
0.690709705023317 1
0.229433024364262 1
0.0622708319973541 1
0.402779571030671 1
0.840536523563753 1
-0.123947752029823 1
0.345507367867552 1
0.455500355138409 1
0.153239820758878 1
-0.115400809305983 1
0.00290522957637954 1
0.342717306630657 1
0.619740441872087 1
0.0512801494024908 1
0.350580185140667 1
0.0882828880486 1
-0.213105333600622 1
0.266752784110458 1
-0.610869603004381 0
0.94414489074048 0
0.518121330711138 1
0.0138435000951842 1
0.424805208600466 1
-0.384661385190112 1
0.355213855740158 1
0.692252984220765 1
0.160705397678187 1
0.0260900236998645 1
-0.0129826372719265 1
-0.254909070467118 1
-0.0308636502361619 1
0.00269139969994281 1
0.207940663346594 1
0.587815256782581 1
-0.123649961394713 1
0.844529639369493 1
0.260812458539765 1
0.127982294058547 1
0.48200006740317 1
-0.476896761550986 1
0.271472967772362 1
0.0460868183433708 1
0.236301696595008 1
-0.00838367303344145 1
-0.495572013076304 1
0.620779287066863 1
0.406245689922393 1
-0.175963866041482 1
0.0426973535172302 1
0.538615795696903 1
0.767605791296791 1
-0.102638590986935 1
0.674879166154764 1
0.255863484580971 1
0.929327364729586 1
-0.0943006397685045 1
0.560831072008018 1
0.200648006559045 1
0.435486846134368 1
0.297327090706784 1
0.00627616053034694 1
-0.702087053148767 0
-0.0168342065589538 1
0.384089470942175 1
-0.200395264380271 1
0.540677101007831 1
-0.073075020227332 1
0.811199507442288 1
0.12005550243099 1
0.105737931102289 1
0.025890384055424 1
-0.48816832012471 1
0.185612637411966 1
0.0367994811692206 1
-0.231385532126102 1
0.298954582499314 1
-0.117874472921321 1
0.722620917227023 1
0.16132897360922 1
0.000222434867346216 1
0.0183270773370823 1
-0.314803278672968 1
0.272602833927057 1
-0.544478913028093 1
0.367976686258318 1
-0.119512369279455 1
-0.153100560934493 1
0.581476008965512 1
0.0708120964330658 1
0.166153697224566 1
0.669109290872495 1
-0.233791248972551 1
-0.130239334461653 1
0.60905301552028 1
0.178589648518539 1
0.122975469442481 1
0.724861497102779 1
0.71058012770703 1
0.504112606062497 1
-0.0828138155011579 1
0.67281428327297 1
-0.110119407279122 1
-0.273408870203645 1
0.33281385494284 1
0.696241328571267 1
0.301777688987284 1
0.0811503436487849 1
-0.0300314085284912 1
0.280037700445722 1
0.153746048043129 1
0.125764867537879 1
0.383694700321275 1
-0.0234418702434323 1
0.331678303467004 1
0.510039657480043 1
-0.177489151331298 1
0.183830425352011 1
-0.18783218205182 1
0.0202574602878959 1
0.234841146015921 1
0.0142445280795391 1
-0.423586856360201 1
0.508178780260377 1
0.505065276688379 1
-0.0511651601429454 1
-0.160413577640294 1
0.536372809516064 1
0.771568954529454 1
0.517045998044705 1
0.383128953885424 1
-0.143585914563372 1
-0.0509295226427894 1
-0.155249508564561 1
0.00144922178775528 1
0.127131416423054 1
0.0928294932922212 1
0.00238420303828649 1
-0.347671905887969 1
-0.35731839724177 1
0.259974718958776 1
0.392055985518817 1
0.48797496695022 1
-0.162906253726598 1
-0.365989176846814 1
-0.527846512569991 1
0.398618656448627 1
-0.195650348450031 1
0.201977491340905 1
-0.17860461169467 1
0.573082902620212 1
0.0302265513208795 1
0.403066922523793 1
-0.095535337542451 1
0.16817026894831 1
-0.456057641543346 1
0.309878475068542 1
-0.0917511909864636 1
0.287165128133239 1
0.168551279284024 1
-0.108385003512128 1
0.315242068352051 1
0.149178830678041 1
0.291310338796581 1
0.281047062754741 1
0.498052208084625 1
0.40838155701882 1
0.442279135288595 1
0.620469783694639 1
-0.1068495682299 1
0.262525510038846 1
-0.140344062468817 1
0.360343401004238 1
0.49662169472042 1
0.002624083076107 1
0.0466642404195046 1
0.0829229028655168 1
0.20865346396409 1
0.396577665150561 1
-0.153377958083683 1
-0.404738608167106 1
-0.14116300160881 1
0.334684521311184 1
0.2448667792182 1
0.265415553553116 1
0.842868608386271 1
0.112346450277842 1
0.458777967792374 1
0.550625014606567 1
0.49002366820294 1
0.489567410687458 1
0.180040592454613 1
0.698201307445826 1
0.0423685743487598 1
0.100088678551374 1
0.0396919675874008 1
0.244387105358362 1
0.30552972386082 1
0.950367893927147 0
-0.141944054244883 1
0.441467132731769 1
0.213061490809754 1
0.709067088158771 1
0.0705654705696506 1
0.680290493229737 1
-0.057664403448389 1
0.362063371744723 1
-0.231743625548803 1
0.0572275246038927 1
0.315749821565831 1
-0.244309977040874 1
0.30024772356137 1
0.791636456051808 1
-0.0589876164883005 1
-0.0106120690949091 1
-0.0344097749737355 1
0.279413416511105 1
0.571296842349309 1
-0.178505144193992 1
0.462219418052899 1
0.919495989226469 1
0.0201850284476725 1
-0.237775174702927 1
-0.128070075893807 1
0.120079078562436 1
0.272624759888225 1
0.563391014524207 1
0.432289792720878 1
0.169750616106735 1
-0.114785132834877 1
-0.122403006132829 1
-0.370159514548216 1
-0.268873262294649 1
0.264584976334629 1
0.200866725598981 1
0.477686973257337 1
0.88638766530241 1
-0.0559576132749248 1
0.270928828963897 1
0.864789047853949 1
0.206860596879754 1
0.0459004046593601 1
0.910712412062389 1
-0.0570233855983741 1
-0.446067011563752 1
0.29371617923026 1
-0.606939439287661 1
-0.0759932335249715 1
-0.0315455791305165 1
0.303215241379117 1
0.261105229375768 1
0.405359384298441 1
-0.0717122197415407 1
-0.559067705726065 0
-0.0859701079430589 1
-0.0633817273881827 1
-0.040512513386041 1
0.78079948830947 1
0.355941511156591 1
-0.0974643253013126 1
-0.295613828224225 1
-0.0181201857189714 1
0.63026440653603 1
0.687233419275524 1
-0.102912498798839 1
-0.0867815635912887 1
-0.0375692462924222 1
0.336797962189444 1
0.314957702983996 1
0.641526156874035 1
0.532233584879966 1
0.505007549587399 1
0.412807038311371 1
0.0601329769052297 1
0.460085198254968 1
0.419152160747246 1
0.320017139540319 1
0.10291686360102 1
0.385694966313341 1
0.0203504598938384 1
0.0218478120121063 1
-0.188105688609283 1
0.647968090321751 1
-0.241942727358604 1
-0.0363947288313878 1
0.179033838461217 1
0.489486391855931 1
0.186825104108347 1
0.277650136065528 1
0.773937864476777 1
0.160566112029611 1
-0.327366999337929 1
0.543220918382721 1
0.251543897915022 1
0.413624602416723 1
-0.0174547142762989 1
0.989835704224047 0
0.266182658155912 1
-0.172899914765944 1
0.0532008739837435 1
0.572236996305564 1
0.143796753150909 1
0.070042292787515 1
0.0892588342109382 1
0.147395649514928 1
0.0689118345910138 1
0.241099393907158 1
0.00178664173227594 1
0.142322148062574 1
-0.0958919608496645 1
0.241087916716119 1
-0.0889077899486015 1
0.355447213490924 1
0.331498507069629 1
0.486164039823957 1
-0.319544084031217 1
0.547774627504206 1
0.0654631112065696 1
0.42933742492992 1
-0.0366151057285992 1
0.255509798699083 1
0.750229544276906 1
0.106169541176947 1
0.531676061625814 1
-0.394076975480616 1
-0.0885434125342284 1
0.489335421819085 1
0.505772319555534 1
-0.0837486963616477 1
0.444944937242549 1
0.253611800196804 1
0.848774984428893 1
0.0899421237218606 1
0.193382462526625 1
0.140168637280754 1
0.486679894328996 1
0.274227425910975 1
-0.404770199644934 1
0.0881772230191894 1
-0.567592903854736 0
-0.669536165314548 0
0.383697800854276 1
0.842372818715126 1
0.680934202110365 1
0.408522046012089 1
-0.103211803900258 1
0.833061440045257 1
0.417568914345445 1
0.638835959003832 1
0.106551269460627 1
0.151818546442945 1
0.488470369839989 1
0.146757730398081 1
0.242491585542162 1
1.01789223959955 0
-0.207950438078612 1
0.978854976337683 0
0.206272404186458 1
0.438073157066482 1
-0.0199961375121597 1
-0.226879788430207 1
0.518409196076999 1
0.734358582922841 1
-0.443812465926233 1
-0.0668960174725343 1
0.338192704670168 1
0.204864973452621 1
-0.339904361766252 1
0.297952702618707 1
-0.178768299498351 1
0.157607529871841 1
0.482677046538042 1
0.290197658885497 1
0.27134947701251 1
-0.0422300919726679 1
-0.103355570023525 1
0.165162190054311 1
-0.307500661852514 1
0.188192438383836 1
0.244186783553071 1
0.107485695035282 1
0.597046889989174 1
0.825820226963788 1
0.215815826294329 1
0.27228333330471 1
0.101777458141688 1
0.43818829769345 1
0.154722213173171 1
0.12660202903562 1
0.296552068574828 1
0.288207505219916 1
0.145177300461471 1
-0.0824999278836686 1
-0.119233305757179 1
0.325228858678119 1
0.828339682467306 1
0.0281045685309318 1
0.10404587448741 1
-0.350247980164081 1
0.283830808258803 1
0.383104719070965 1
0.0168769528082868 1
0.290315975590829 1
-0.0106875369824566 1
0.0323871109826411 1
0.240864966243889 1
0.0724774529402678 1
0.263360639576256 1
0.564206160720108 1
0.37287712566899 1
0.535840235774972 1
0.658601441677554 1
-0.207999412634018 1
0.673648171083726 1
0.3545097223037 1
-0.169404203153699 1
0.925060747131719 1
0.299262810723345 1
0.653839229402018 1
-0.239530914206353 1
0.271225164207121 1
0.525563695557109 1
0.0239812423875994 1
-0.0220298833718864 1
0.16735296827668 1
0.682253945819494 1
0.235471210923398 1
0.182164984856399 1
0.0555984481525708 1
0.827823426433771 1
0.847419362562685 1
-0.196550103509175 1
-0.0489765536712964 1
0.30456370248426 1
0.169484304384116 1
0.174245195625499 1
0.113659290868534 1
0.269170009409132 1
0.318764335117519 1
0.0838789766351251 1
0.940746978193575 1
0.0878059857738529 1
-0.148632256300383 1
0.286075487743461 1
0.778100880718987 1
-0.107158760547113 1
0.0149048606393799 1
0.412570237287768 1
0.524846129647576 1
0.150490361293298 1
0.00463660353105251 1
-0.200374385739575 1
0.378203132035846 1
0.627602350370045 1
-0.315227215258222 1
0.0958109166216358 1
0.0693020437680332 1
0.198377095247669 1
0.334199997882026 1
-0.13935981565316 1
-0.0854150715741397 1
0.379769530398614 1
0.254863381371042 1
0.118086170841723 1
-0.557426262868369 1
0.0061434880242946 1
0.531356884237664 1
0.187335161317334 1
0.216778265335345 1
-0.150962950574783 1
-0.187347743387928 1
-0.260424609194521 1
0.392954661111062 1
0.0958497935995596 1
0.345372362599468 1
0.323839675221603 1
0.332601606459624 1
0.528900865140428 1
0.222292958806007 1
0.00627037717112824 1
0.631921606889446 1
-0.13304877713995 1
0.366787521359828 1
0.278446754833351 1
-0.310268497083475 1
0.416593602009332 1
-0.128507994462485 1
0.487492158255875 1
0.428057771289268 1
0.187145422869904 1
0.109640867436388 1
0.146165475395813 1
0.225970605542112 1
0.417870671761295 1
0.182074633150261 1
0.229430218473716 1
0.619857005339599 1
-0.16967311044119 1
0.485232282788635 1
-0.383810744865889 1
-0.399003239813162 1
0.112060000826349 1
0.62262745119665 1
0.00274562017518451 1
0.153874377350977 1
0.0929499986836995 1
0.686931660800966 1
0.2111639677079 1
-0.401702867525272 1
-0.0628236084479955 1
0.255835208637545 1
0.358828131567862 1
0.440249760771707 1
-0.0788883616888805 1
0.521083529149951 1
-0.0786328741328274 1
0.222506410657176 1
-0.253600681930162 1
0.171896526662115 1
0.348717849112708 1
0.16485788755977 1
1.03866451213248 0
0.147644453795888 1
0.158169710341144 1
0.539296380223768 1
0.19483323360726 1
-0.129301990661343 1
0.520467161171732 1
-0.106570051177634 1
0.832104013294135 1
0.767191310049934 1
0.73322664510281 1
-0.00718723261276272 1
0.259011478061748 1
0.10359478964807 1
-0.256693147151167 1
-0.00510815497608511 1
0.192972484273088 1
-0.41157530284873 1
0.512544502006294 1
-0.121328058867125 1
0.194014646898014 1
-0.0987838365370115 1
0.778751476848403 1
0.035347904730433 1
0.645634128093174 1
-0.165028387678924 1
0.351454065296679 1
-0.0342276878221704 1
0.362958260763893 1
0.465412795776732 1
0.217463967884515 1
0.1307972095259 1
0.093713853969012 1
-0.0895800572423496 1
0.173518158423559 1
0.646098219313293 1
-0.00178155285561859 1
0.639334952836108 1
0.134393352223395 1
-0.154670810198307 1
0.349881710586157 1
0.742310494088004 1
0.328920607317084 1
0.892659354850008 1
0.163385839553918 1
0.0782512770292328 1
0.282121114997121 1
0.220307196645085 1
1.08091908346702 0
0.108055761272087 1
0.667908207884616 1
0.0814385537837669 1
0.209245074562027 1
0.341909040999989 1
0.599136054042617 1
-0.134173334536416 1
-0.0644518345518353 1
0.269122407362836 1
0.346346895112331 1
-0.25498712173697 1
0.289861346436754 1
-0.126816647212401 1
0.427594130889338 1
0.598663451121877 1
0.452062322967164 1
0.835472325269953 1
0.14876397820977 1
-0.2782567905774 1
-0.919191483699311 0
-0.0908165989260182 1
-0.587162378782007 0
-0.0219874275425717 1
-0.443182394178697 1
0.203675658931568 1
-0.0483408078973725 1
-0.628899433973821 0
0.270018256338139 1
-0.122908389596961 1
0.0566160495675153 1
0.241289987657692 1
0.330179945738425 1
0.46438155896537 1
0.18630837616559 1
0.0833827087057994 1
0.232192158272463 1
1.11018112616433 1
0.18072955161396 1
0.500600416650609 1
0.408061445555091 1
-0.303318824427187 1
0.606779466405476 1
0.0337442579489449 1
0.401258645207469 1
-0.0293276216848567 1
0.355745765735906 1
-0.143227584545801 1
-0.179636893761869 1
-0.19984673173174 1
-0.473641338267366 1
0.409375184083681 1
0.210531303786808 1
-0.0089285490452595 1
-0.0137621261868536 1
0.025585203982853 1
0.366754669476016 1
-0.078575224040793 1
0.14414470644972 1
0.239104311889265 1
0.328560443816792 1
0.440066539293542 1
-0.00849626253040872 1
0.321075768141384 1
-0.508249127341182 0
0.103805406508842 1
0.112951698763803 1
-0.29756477683231 1
0.0841759004848638 1
0.566723897724857 1
0.0634568953330436 1
-0.106439685699701 1
0.0382895685588356 1
0.207897524668652 1
0.446537542549572 1
0.00999373311038235 1
1.12964343016 0
-0.00998526982272582 1
0.118959625937533 1
0.185020121733105 1
0.542445374024206 1
0.305277137502967 1
0.775880674623732 1
0.208901343782963 1
0.313296961916718 1
-0.0755059407126526 1
-0.549193353251636 1
0.525831084443123 1
0.207879564020391 1
-0.033955793769756 1
0.196423394939696 1
0.435703272101957 1
-0.256505964943808 1
0.202826054600941 1
0.020274797977057 1
0.623940308178208 1
0.217394644677509 1
0.229139144575972 1
0.574073989576132 1
0.560388661226895 1
-0.00056026648261677 1
0.300292175797681 1
0.608652393932687 1
-0.400497642100098 1
0.592826908223716 1
0.263282191596623 1
0.246334726903861 1
0.0726244289423454 1
0.425801367325158 1
0.642041827383933 1
0.383425656510847 1
0.169900545875549 1
-0.491907556347136 1
0.109174693431373 1
-0.012983550442171 1
0.377376473536526 1
0.312217136820254 1
0.0844995372448726 1
0.722494160982292 1
0.226006266592242 1
0.462910511193755 1
0.361031502781179 1
0.418369655367672 1
0.558590356142527 1
0.179656993392436 1
-0.0430192987395383 1
0.115181169783743 1
0.133120924383842 1
0.24782170479559 1
0.347187724138627 1
-0.359345978054165 1
0.684113334590025 1
0.299615654599984 1
0.234904521906728 1
0.293934786739156 1
-0.109076098424979 1
0.0401863214248416 1
0.327386540942229 1
0.237438808855877 1
0.203695662958326 1
0.468951789647472 1
-0.08888124513288 1
-0.0258115891217371 1
0.0522330914277328 1
0.50644806470799 1
0.409794656474313 1
-0.0377596756579555 1
0.909793668241914 1
0.992366999337322 0
-0.094168668491484 1
-0.441740290210342 1
0.0666287155919838 1
0.343469763383274 1
-0.00370878925346285 1
0.670335812005063 1
-0.600044356377014 0
0.577993764555184 1
0.0459513179275387 1
0.174272752918857 1
0.555170581845721 1
0.834291332513688 1
0.19647288552391 1
0.379354175151775 1
-0.276136522245925 1
-0.130654651267158 1
-0.112819664763087 1
0.374580627028633 1
0.099708882199698 1
0.476441350581938 1
0.497847418443408 1
-0.118298745456161 1
0.641205234629911 1
-0.183671890393126 1
0.246701151188523 1
-0.59098460672385 0
0.40242310613495 1
0.601403433646043 1
0.351557115219765 1
0.513981492309193 1
0.108723564780758 1
0.731918729717739 1
0.656083745633093 1
0.164746019728385 1
0.221449344280584 1
0.384437460850766 1
0.373284695625621 1
-0.216784644554446 1
-0.00847335315624545 1
0.188118438939244 1
0.339434780114512 1
-0.435709342457543 1
0.446964111433012 1
-0.330625029423931 1
-0.162214688324684 1
0.535414303717159 1
-0.500324343724811 1
0.930002856551961 0
0.344538471195937 1
-0.450484351839012 1
0.352861937436288 1
0.796550920457493 1
0.410068624110872 1
1.0256453349574 0
0.250791820056784 1
-0.0261558786866933 1
0.340681984828228 1
0.315163595559633 1
-0.127558313272316 1
0.0596348193610075 1
0.0257439530727141 1
-0.30324655488102 1
0.460467332374186 1
0.0208311086206834 1
-0.067958149181391 1
-0.116530899255627 1
0.273206500974255 1
0.379982619194223 1
0.0596203782202737 1
-0.0671181760569786 1
0.0290753511503524 1
0.309273682046082 1
0.201970080370681 1
1.13891353447417 0
-0.0338759538808769 1
0.339030182554739 1
-0.394840959930664 1
0.409698656108883 1
0.289492300596396 1
-0.136276569762201 1
0.323408249109478 1
0.0603244905227527 1
0.708739205180083 1
0.17095767196489 1
0.340495607014179 1
0.406552546143472 1
0.485280291132156 1
0.30356097780994 1
-0.31241782773725 1
0.718841545154737 1
0.173824846545639 1
0.0938744082762515 1
0.511478048126913 1
-0.357038369306561 1
0.00537943688878848 1
0.657118273925067 1
0.276694642955037 1
-0.0560345529995902 1
0.279748103669199 1
-0.835358206580564 0
0.342126330420807 1
0.52584570528538 1
0.15709225984042 1
0.260513491636603 1
0.438871630992383 1
0.422879957640151 1
-0.378229038543402 1
0.144883238666459 1
-0.0145239965996677 1
-0.0829415218271944 1
0.116685622420942 1
0.65542688616391 1
-0.0937887608655823 1
-0.419604715666865 1
0.52592560935165 1
0.580154875353125 1
0.273301365545205 1
0.0394726877480903 1
0.184863602271895 1
-0.0354279786526868 1
0.374977429569469 1
0.543209157711943 1
0.489263326832427 1
0.318044772972664 1
0.544545690469091 1
0.301907165078333 1
0.250032823071582 1
0.0422205805704326 1
0.824118459454985 1
0.352526432812665 1
0.355642990606237 1
0.127626485125707 1
0.483137593567583 1
0.185515267298517 1
0.0797833885094987 1
0.251318971161159 1
-0.642235212027155 0
0.307116455500589 1
0.362316130949678 1
0.742852923772501 1
0.950733146319781 0
0.0775121593955653 1
0.450158659538355 1
0.0572190170088129 1
-0.0558559958228536 1
0.799685017321749 1
-0.542128677839832 0
0.175194643623516 1
0.565910941614798 1
0.959333531147035 1
0.516593378342378 1
0.149968042613607 1
0.343750764569091 1
0.392878239323818 1
0.404716335578355 1
-0.186568798001557 1
0.41019810344023 1
0.509369280466961 1
-0.118767970608723 1
-0.0896604263319488 1
0.50947450874768 1
0.511301709455087 1
0.23480538437112 1
0.214993072781301 1
-0.234405452096413 1
0.622539072823114 1
-0.199907414635593 1
0.196163518136793 1
-0.129063886102225 1
-0.764242983957386 0
0.466942684459512 1
-0.284327677310298 1
0.258819048321698 1
0.332507757641092 1
0.63236118666002 1
0.264920243696922 1
0.618038221663609 1
0.100635341095185 1
0.112427715582684 1
-0.0647570842477961 1
-0.135315394273717 1
0.172106922062092 1
0.521172231681649 1
0.441165872679043 1
0.50034768871633 1
0.352273460218598 1
0.552068907662921 1
0.161699318143656 1
0.0701588659147437 1
0.0960664925086872 1
0.209230324867227 1
0.618308992008527 1
0.363511205141964 1
0.68855373950715 1
0.362313063427337 1
0.856647878023469 1
0.0222839674694541 1
0.173285128774438 1
-0.00398075558232605 1
-0.0709024379196731 1
-0.0815381658985631 1
0.514748151118651 1
-0.165085661204497 1
0.696206655300132 1
-0.276244740375259 1
-0.0648774073818712 1
0.342499243843581 1
0.214657373249255 1
-0.154290213852341 1
-0.019782771513524 1
0.516613886361713 1
0.108080687054664 1
0.36207769152749 1
0.154952937228537 1
0.662069132517727 1
-0.180272495013917 1
0.419077634076373 1
0.113443501627517 1
-0.131916516599017 1
-0.181834687088736 1
0.81272247891214 1
0.602491312164856 1
-0.489301993917997 1
-0.190651152570794 1
-0.456549584775308 1
0.404627957732631 1
-0.127661627221119 1
0.529896507497244 1
0.310598544508035 1
0.397517206087949 1
0.113328236583532 1
0.51639498952301 1
0.388431164173688 1
-0.00284662963467286 1
0.335756681958747 1
0.351803440195453 1
0.339375253768558 1
-0.196277193831463 1
-0.0354294319395348 1
-0.251604849174358 1
0.000149501902246732 1
1.23373729179078 0
0.204043567837266 1
0.258094551647229 1
-0.0199788492174562 1
0.137327177564714 1
0.591932279971164 1
0.380010360773141 1
-0.188696398344123 1
-0.0311430285460523 1
0.245515519372522 1
-0.106151482456685 1
-0.00767311916393223 1
0.595333077886692 1
0.561780024699386 1
0.527332322595329 1
0.113068447176428 1
0.299991802522021 1
0.138476966582296 1
0.0763096345092281 1
0.348194215966477 1
0.0727887205617906 1
0.354110133019959 1
0.171061200590084 1
-0.448590575351809 1
0.11598203870299 1
-0.376107354372526 1
-0.0702405042529299 1
0.782049255833033 1
0.622981277615806 1
0.0482620764632771 1
-0.524125865574368 0
0.521852534700291 1
0.51454420310323 1
0.401729975160391 1
-0.0465670982330084 1
-0.143342343810971 1
0.153709291568935 1
0.654792733683516 1
0.577403803735236 1
0.437772054377476 1
-0.208322020803991 1
-0.0890441198570523 1
-0.301113122362797 1
0.0397075630035035 1
0.457974028946387 1
-0.119821552642886 1
0.296185113209437 1
-0.0843303435307344 1
0.681073365761413 1
0.0328343650092627 1
0.380088895154242 1
0.533279243743105 1
0.0930494562825791 1
0.682652093355842 1
-0.0237440121488819 1
0.242024997997568 1
-0.137277059878068 1
0.186038389309854 1
0.464990408099461 1
0.834582222284644 1
0.230955622548664 1
0.0981048217308013 1
0.50181465737243 1
0.0636695514846218 1
0.221221465118851 1
-0.341237985718465 1
0.156929654656079 1
-0.121588081187606 1
1.11036577615658 0
-0.226682836443595 1
0.0422469564374473 1
-0.543257476360564 0
-0.342799215901828 1
0.160195352001089 1
0.328899216806883 1
0.347873532541292 1
-0.0656934957778229 1
0.296750574530756 1
0.351151518022465 1
0.0439844976708065 1
0.353395143553209 1
0.672008535857059 1
0.332991939465633 1
0.518774707182587 1
0.408107437389397 1
-0.174003559998088 1
0.100132527919685 1
0.629218842143443 1
-0.147688766533243 1
0.21147129152764 1
0.349095909654524 1
-0.0904324359598029 1
0.0859263231195359 1
0.260067598240444 1
0.137582367407352 1
0.00296391136226949 1
0.278259327878652 1
0.347814569138747 1
0.577904051162376 1
-0.200827563235391 1
0.233714822600604 1
0.416143933428466 1
1.00949931667236 0
-0.203539160313072 1
0.239325159362874 1
-0.555903087759621 1
-0.115319273031317 1
0.129116330764148 1
0.572212023150717 1
-0.241152364978229 1
0.11283576922619 1
0.362754659398887 1
-0.0553085044691636 1
0.120322568135019 1
0.460672067393705 1
0.391245391869106 1
0.460725798099158 1
0.491364752777269 1
0.678212984014414 1
0.109639423163649 1
-0.207868515411607 1
0.381221376848781 1
0.304081389203734 1
-0.119152714201717 1
1.26606582186815 0
-0.188452422159641 1
0.219501355922773 1
0.0606256941338383 1
0.089720420152109 1
0.21075007920551 1
0.259699556839871 1
0.416846214025757 1
0.279726765970168 1
0.541469632187179 1
0.2790779054435 1
-0.557133018860081 0
-0.134438550192328 1
0.412935602983012 1
0.185545471385305 1
1.09357577819956 0
0.164419214568034 1
-0.178489147280856 1
0.342152244426517 1
0.356108864291895 1
0.56559438599354 1
-0.0986795048107934 1
0.207743027908107 1
0.597691950939925 1
0.715976859307395 1
0.29676154433842 1
0.607406406825898 1
0.363143288665784 1
0.201421408078765 1
-0.0223665688827397 1
-0.419851488996283 1
0.278522468396194 1
0.128366787539685 1
-0.168884168288487 1
0.56887621092237 1
0.511043071905084 1
-0.166790390774684 1
-0.109543486214267 1
0.201722725447844 1
0.0989725587662576 1
0.0013308884800794 1
-0.602322167190743 0
-0.256103009769715 1
0.0499525699757762 1
0.24902907068063 1
0.161249533612198 1
-0.0150991488264588 1
-0.0133131761630928 1
0.0819227597774165 1
-0.340110280522628 1
0.0668341587082388 1
-0.0703923085858409 1
0.282740864575772 1
-0.29994917894778 1
0.0212249544111559 1
0.0214667223310186 1
0.75996501541353 1
0.308446179625551 1
0.150889535155711 1
0.232603547709905 1
-0.255404103527285 1
0.478862826047599 1
0.296584715489905 1
0.555430357186792 1
-0.0410596911056163 1
0.444890216355112 1
0.403297205722184 1
-0.0134954742952035 1
-0.0189277756247029 1
0.397132863489063 1
0.416310762088679 1
0.78253734358523 1
0.702164214728114 1
0.294612452004104 1
0.0221580104626831 1
0.22763424423273 1
1.05308567996104 0
-0.357325559480707 1
0.351287810357658 1
-0.290305993989885 1
0.215955882686935 1
0.193248039502162 1
0.916003178407451 1
-0.0415730524423381 1
0.18434161060837 1
0.659108663152058 1
0.134021180783391 1
0.396088854625608 1
0.0755254903881206 1
0.428531771010627 1
0.281384598643959 1
0.109869178299924 1
0.194794930424567 1
0.0153704273227674 1
0.412302425252995 1
0.158470063672689 1
0.886684608987256 1
0.0977587891279729 1
0.0540876467520356 1
0.333109045459018 1
0.184654348425065 1
-0.129650237363341 1
0.282491663578199 1
-0.278048447999377 1
0.410156469072071 1
0.567856785639449 1
-0.37010006191272 1
-0.0844238920616664 1
0.195762291348582 1
0.569008175582946 1
0.696163765665617 1
-0.018747323797289 1
-0.342325261907668 1
-0.21911455883173 1
0.0341754361234689 1
-0.0221291380347892 1
-0.213929909793049 1
0.73376810703264 1
0.0154813809486741 1
0.437384845753537 1
-0.190684366240687 1
0.614813640355067 1
-0.198787384881611 1
-0.0567788538701143 1
0.454266264686822 1
0.467344117264772 1
-0.0646831888571613 1
0.687847839635583 1
0.55865770588274 1
0.0711530081186715 1
0.374246848165254 1
-0.538747148145896 0
0.706046917595487 1
0.382979430370658 1
0.853747393940624 1
0.903253549055651 0
0.360647405581226 1
-0.24600921148336 1
0.108876542603879 1
-0.241640317208385 1
0.399565094651044 1
0.265904467149018 1
0.379864692245539 1
0.0166223266640529 1
-0.0285781850974338 1
0.144473313774214 1
-0.448663071589423 1
0.357664704104636 1
0.630278792785514 1
0.416378024865674 1
0.758919195656292 1
-0.0701366290632656 1
0.18341803841832 1
0.0517878930677195 1
0.292647047139581 1
0.248122739267071 1
0.11687848584718 1
0.238103651211776 1
0.154085556711416 1
0.296224142981871 1
0.424144025020886 1
0.0125481357669774 1
-0.552355880091157 1
-0.145252858546072 1
0.116541666198447 1
0.481344339178091 1
0.400487569219847 1
0.465216743995532 1
0.432913363795527 1
-0.283527592386705 1
0.33890069378563 1
0.578936539721819 1
0.0856833179051801 1
0.470462205360699 1
0.738738872015971 1
0.474335471811566 1
0.5497351740787 1
-0.110284416219387 1
0.719573059981844 1
0.00314118245353044 1
0.702995747239944 1
-0.551133019396749 1
0.174980987925572 1
-0.799973042992069 0
0.371273019207322 1
0.677383859869581 1
0.397806068744304 1
0.0798709391831729 1
-0.324909658521427 1
0.382295971959168 1
-0.334153923815101 1
0.162932735572198 1
-0.481500998524285 1
-0.080456254861858 1
-0.419801091643069 1
0.549990699049807 1
0.183435219191629 1
0.179307989138352 1
-0.0904586149848309 1
0.72882406014748 1
0.132510856177791 1
0.298692704985462 1
0.186429045286739 1
0.511232641340422 1
0.528032343022878 1
0.407996030145513 1
-0.781428159395701 0
0.0300071967839696 1
-0.482356715702701 1
0.314701056782714 1
-0.0586389709147336 1
0.895760152070046 1
-0.0439741118948579 1
0.380745378334219 1
0.349547625740822 1
0.114346469067314 1
0.221972710295337 1
-0.0663743005020435 1
-0.331188456475441 1
0.815552436948791 1
0.0310542983526163 1
-0.0697552343017127 1
-0.0546636563431095 1
0.123923527837676 1
-0.328402486582971 1
0.0946371175894033 1
0.289787319067833 1
0.237194444692676 1
0.051357472416413 1
0.175262616623032 1
0.191048073662341 1
0.186407385217747 1
0.375955032334968 1
0.0235370693482445 1
-0.00651844765057942 1
-0.515604786957696 0
0.744594127699696 1
-0.679951889639714 0
0.244030632499907 1
-0.143350096080712 1
-0.077234428682829 1
0.177413011961326 1
0.254392155668627 1
0.0207770636009324 1
0.0294884475233985 1
0.350269153376395 1
-0.10421230912657 1
-0.466959260470324 1
0.829847117880609 1
0.653595195281083 1
-0.364364338307271 1
0.7387533282276 1
-0.181901670876666 1
0.786653214392092 1
-0.0326724683242067 1
-0.115276300503233 1
0.103571038663686 1
0.174547302676732 1
0.0985726619975608 1
0.0961254712131767 1
-0.0466655410742288 1
-0.0860770237476377 1
0.220073128358335 1
0.124452267765287 1
0.0340636223076908 1
0.458272528264415 1
0.117722872802311 1
-0.386087884044707 1
0.253847356468847 1
0.434962368310394 1
0.0159587224658881 1
0.0695595972554002 1
0.223018763213084 1
-0.0363634901091321 1
0.120353377697795 1
0.0545967371364429 1
0.090730667430785 1
0.407596063780669 1
-0.0125357432592654 1
0.0499862967471687 1
-0.387631398799569 1
0.0760168325545125 1
-0.189291439205092 1
0.39975776477365 1
0.57165375499479 1
0.0854057118251619 1
-0.0548603392913787 1
0.154344648619152 1
0.00479697277762724 1
0.34484963491694 1
0.0727849303513128 1
0.167210147219388 1
0.166047343723159 1
0.366070758323361 1
0.273951764265882 1
-0.541293992811959 1
0.455610716849831 1
-0.00875131159810835 1
0.275614205217014 1
0.482520305471319 1
0.578632219663701 1
0.485963000894964 1
-0.109876094769709 1
0.410080968794958 1
0.700364905039663 1
0.103206487968129 1
0.0966727782036713 1
0.748367460899767 1
-0.156979070138862 1
0.193345837014025 1
0.00689023312561768 1
0.325395480028244 1
-0.00702330714263882 1
0.0812869999940733 1
-0.234342770049747 1
0.0669650433541763 1
0.330308480379695 1
-0.301434534624116 1
0.139733599118301 1
0.468210280837231 1
0.510497780554544 1
0.609599085127957 1
0.53370922287445 1
0.316547463323376 1
-0.548946790890223 0
0.320409174381939 1
0.8405320431656 1
0.0047116309974726 1
0.0585626599241631 1
-0.18049512520234 1
0.146175299359895 1
-0.499971830003344 1
0.739462634339801 1
0.573136353670213 1
0.0512505198360183 1
-0.0224214887758569 1
0.489304100129006 1
-0.392707376381659 1
1.07670312340525 0
0.599209411085029 1
0.279026988158319 1
0.120612729957582 1
0.50847767239166 1
-0.146522620670591 1
-0.401405496973013 1
0.236325298161122 1
0.0476459205144838 1
-0.352057910829773 1
-0.0261175410681325 1
0.0611794637626752 1
0.152579703173111 1
-0.0661411662590321 1
0.100415743995808 1
0.332473115807643 1
0.198934856180456 1
0.466683314469407 1
-0.0327192504487927 1
0.219670676194673 1
-0.174160126653839 1
0.193278020139576 1
0.481112172469683 1
0.529612358744983 1
-0.320812425091542 1
0.541576430184742 1
-0.0184967979068066 1
0.0480628861498312 1
0.719723236814772 1
0.27191293453661 1
0.0394546666391121 1
-0.575777512394386 0
0.41879208794997 1
-0.219147815888236 1
-0.0430975446766126 1
0.184544102496181 1
0.398408407910119 1
-0.0113240369174173 1
-0.0637133305694506 1
-0.419722492628713 1
0.313434750836053 1
0.439450336996355 1
0.0546741332345408 1
-0.112287848682132 1
0.465858635580301 1
0.737896682503729 1
0.469148002252442 1
0.474590936244308 1
0.312951275046586 1
0.753113459920384 1
-0.115839819442169 1
0.484393703245291 1
0.0918620887908932 1
0.303523241855297 1
0.121781222072315 1
-0.042810041154056 1
-0.291337665764002 1
0.447809378075323 1
-0.0180346525261339 1
-0.0130023555772343 1
0.133079627834577 1
0.600062707247272 1
-0.122637955668482 1
-0.219466791848402 1
-0.061193627399357 1
0.560144428293078 1
0.790616229241146 1
0.489914113947688 1
-0.247389486840259 1
0.243524891131159 1
0.594549274807093 1
0.419258341841894 1
0.085077014890192 1
0.740018358266836 1
0.418765132519703 1
-0.119896316222102 1
0.346729992283753 1
0.306327593734287 1
-0.237647726183832 1
0.157332931189485 1
0.104776306567518 1
0.297642968872498 1
0.0540670145904299 1
0.995689012815276 0
0.397139699368705 1
0.0716821301048682 1
0.455483626727737 1
-0.249804665716897 1
-0.231911897798324 1
0.72076871476492 1
0.293357419812671 1
0.0796157057693698 1
0.0904327796201095 1
0.821309381408913 1
0.535891153783503 1
0.387137682787983 1
0.195494292680114 1
0.316526827486086 1
-0.128862372601683 1
0.387783420728125 1
0.513269721356574 1
-0.35160341359894 1
0.310595271493813 1
0.466790773784534 1
-0.231156486870174 1
0.76910306374295 1
-0.0160622770561219 1
0.447738964993001 1
0.426732850811636 1
0.61432657559372 1
0.433366143365373 1
-0.421921686524266 1
-0.111731636775922 1
0.144141765652834 1
-0.346998210643743 1
0.515103550574513 1
0.27443586794135 1
0.517888181150434 1
0.1908007753938 1
0.109472137655589 1
0.419289039800615 1
0.234259472908012 1
0.160773159299587 1
-0.000820063420321454 1
0.567927250757785 1
-0.478539510973029 1
-0.191696676234833 1
0.368202704907398 1
0.399127466313997 1
0.442063566992428 1
0.597407183054967 1
0.179372708467397 1
0.157796212180026 1
-0.139842699934282 1
-0.312987695952072 1
0.420975896975138 1
0.319909948658586 1
0.413229049330089 1
-0.285610219890121 1
-0.0098762310845432 1
0.683606549546365 1
-0.358895726276466 1
0.718604136135646 1
0.518928194563229 1
0.419321136633465 1
0.899175918188355 1
0.182869395097367 1
0.0411659909319158 1
0.188373645623416 1
-0.359884191116904 1
0.258631475832936 1
-0.0420143347000606 1
0.408301025473883 1
-0.406115614993988 1
0.82769365202449 1
-0.324312847266762 1
0.167418098674173 1
0.155874891479622 1
-0.0266723931855078 1
0.51725376231287 1
-0.103721764488589 1
-0.287222312690454 1
-0.0517133744193284 1
0.19245128416647 1
0.37343765693829 1
0.939440879445196 0
0.59390744226311 1
0.523409806560837 1
0.17058759236231 1
-0.443132335891964 1
0.315076251606862 1
-0.184661148689826 1
-0.0642436363514854 1
0.310632428129937 1
0.108510643337189 1
0.118135253741721 1
0.467497928783641 1
1.38714026112135 0
0.352291935051741 1
-0.0303908276618892 1
0.402058948052318 1
0.110630708466063 1
0.431461669850013 1
0.725103398040915 1
0.136295435017932 1
0.721364611369179 1
0.454267065676774 1
0.381761053571551 1
0.48822985786902 1
-0.323861912110783 1
-0.131646124126562 1
0.444262431476378 1
0.150359596656077 1
0.349727238240612 1
0.301364140874558 1
0.0674995969772605 1
-0.108780314946032 1
-0.113222219028417 1
0.224274225057773 1
-0.148640677882672 1
-0.0684294772635399 1
-0.0266698267894808 1
0.651771776984254 1
0.334715004619065 1
-0.0384567565353199 1
0.222261708158789 1
0.509577935883486 1
0.0116374397964959 1
0.189469171376398 1
0.061694756831513 1
0.466073371738898 1
0.529928859657237 1
0.167618625240223 1
0.642230394375465 1
-0.00169902523200563 1
0.189749030232543 1
-0.330882756043284 1
0.0986621561509561 1
0.192810862574298 1
0.489828296607632 1
-0.31079016639832 1
0.280335886710226 1
0.736737363959956 1
-0.430082835766417 1
0.425148793492589 1
0.301415389424163 1
0.339372761029519 1
0.0801856596653988 1
0.920183188040074 1
0.0339740742557009 1
-0.459614881944358 1
0.514845866133974 1
-0.0107042739873359 1
0.211528429766382 1
-0.152634340127406 1
0.92875114169042 1
-0.26479021660693 1
0.255773193442994 1
-0.391270122245672 1
-0.125920133521863 1
0.00934765353610509 1
0.56970611198616 1
0.222548667443939 1
-0.284334286930943 1
0.477331911312498 1
0.0316654885724368 1
-0.296445754844421 1
0.228164224985658 1
0.339246219710762 1
0.549517581506031 1
0.479678630635786 1
0.886040922877292 1
0.00109602511372806 1
-0.0780288882804378 1
-0.0913421300925708 1
0.347446344008749 1
-0.274697707610662 1
-0.502940422573839 1
0.378674074746627 1
0.274348303696312 1
-0.219596223151682 1
0.312019390251178 1
-0.354529685532306 1
0.536002899436996 1
0.261586956413545 1
-0.163050003796854 1
0.531105728642053 1
0.138972093259455 1
0.481263855199127 1
0.108866834303007 1
0.736624091972667 1
0.403839672009957 1
0.626116790634963 1
0.0578464510251585 1
0.578121126250777 1
-0.452539475971281 1
0.594771486319943 1
0.390503985224443 1
0.375352754449276 1
-0.122416662270299 1
0.18073170171085 1
0.0380285238570101 1
0.303939551018865 1
0.0895989868159076 1
0.682351254823884 1
0.252580956773695 1
-0.158678592266217 1
-0.0172402930919765 1
-0.274738118343111 1
0.350367440327619 1
0.0515359550389746 1
0.570314356370086 1
0.411346607243246 1
0.900689908967804 1
0.194672016979788 1
0.187227925666341 1
0.0552011499480058 1
0.591443824974131 1
0.471578083862115 1
-0.177878517962816 1
0.13685543209254 1
0.797122427615856 1
0.0123176373758109 1
0.0590256226800682 1
0.105120355662871 1
1.19734753378357 0
0.149589732200937 1
-0.3033077564101 1
-0.199059941844513 1
0.343417266677642 1
0.258444665138341 1
0.277837753015661 1
-0.0946233975397317 1
0.454953109778555 1
0.197060136501741 1
0.437579051940787 1
0.153068859867342 1
0.610869561431127 1
0.00944754434047037 1
0.479446227541714 1
0.450345854995749 1
0.387962823064327 1
0.356201702941281 1
0.0509239829905451 1
-0.264344671078452 1
0.138715591958137 1
0.142963386392674 1
0.0535294659150631 1
-0.0377794923226398 1
0.231300014268846 1
-0.302557805895114 1
0.127275094212581 1
-0.37226625962791 1
0.142990271476354 1
-0.141093454105266 1
0.354212077410054 1
0.31498021058615 1
-0.503715954094564 1
-0.0900736318213539 1
0.695901957707221 1
0.726851947360178 1
0.335265784137404 1
0.0692149543962542 1
0.251133856674176 1
0.965671003317891 1
0.358937808443353 1
0.362391764845378 1
0.442010231894881 1
0.779429049955311 1
-0.175209810394732 1
0.465604786916164 1
-0.174247291986693 1
0.310723845946707 1
-0.11224823257478 1
0.353126054979563 1
0.406935913927811 1
0.254435620998713 1
0.494622084987425 1
-0.264987052591138 1
0.454833295615462 1
-0.294610724474127 1
-0.0742055718809811 1
-0.433403715806033 1
-0.372130442839694 1
0.775893162069096 1
0.575922222530858 1
0.36821170416542 1
0.417184848306808 1
-0.11132165866993 1
0.258626103101952 1
0.569855929003684 1
-0.0524728531123318 1
-0.0462924762254556 1
0.182270487471003 1
0.487531393992937 1
0.235756539519861 1
0.301893645737545 1
0.238919937414039 1
0.336725250025105 1
-0.14003113015073 1
0.747988744470745 1
0.596871983430358 1
-0.0788502666699862 1
-0.00277604119599011 1
-0.533237838339044 1
0.629861812862694 1
0.247414603580176 1
-0.284802675031573 1
0.387369498643333 1
0.66584158029195 1
0.364237688292374 1
-0.0730003226447403 1
0.407347187806658 1
0.136473022825541 1
0.31324466552936 1
-0.15134041441809 1
0.109750325510745 1
0.423847910956382 1
0.0493862731621113 1
-0.108912414558202 1
0.442127593003113 1
0.146009748688604 1
0.165045199958961 1
0.0589506861622236 1
-0.357147805333759 1
0.893430883065886 0
0.119319434603612 1
0.229611683898581 1
-0.112654470339267 1
0.294166686582589 1
0.104422574832433 1
-0.124517212455532 1
0.341027688614219 1
0.107526722983027 1
0.188358045138521 1
-0.0491358370730745 1
0.2433331726341 1
-0.367273163737971 1
0.368461366197249 1
0.53900677174015 1
-0.739305301415271 1
0.304495725861649 1
0.579262778022893 1
0.154624230414769 1
0.120116411146777 1
0.0107858201875176 1
-0.46960620763261 0
0.0887624436053749 1
-0.169291295993785 1
-0.216958829227137 1
0.247314135110583 1
0.711122161208212 1
0.33888386455489 1
0.114402468794822 1
-0.0116959576017937 1
-0.0407204567197287 1
0.389587307799118 1
-0.21617498846764 1
0.76744463589457 1
-0.079543328382621 1
-0.207257335790399 1
-0.361818160102862 1
0.347637067541051 1
0.267070446222303 1
0.130376452079044 1
-0.1745094539132 1
0.185432895769835 1
0.65331274802311 1
0.194096468658065 1
-0.645789346350599 0
-0.134310715307971 1
1.09932672102817 1
-0.282122503319828 1
-0.0653963169363648 1
0.258725167545912 1
-0.368111091659903 1
0.178094817897901 1
0.482136131115723 1
-0.204303287935867 1
0.652478841886629 1
0.304753981163517 1
0.173093944684002 1
0.527677376461002 1
-0.280400796423127 1
0.430109937162883 1
0.732329084837372 1
0.585482596938359 1
0.0241233637037404 1
0.0448140213319523 1
0.294815707855034 1
-0.649035522087822 0
-0.227789334490558 1
0.701235325216075 1
0.33661252048848 1
0.264835536580386 1
-0.00486232541969274 1
-0.457602100842471 1
-0.390917484089957 1
0.183197933220366 1
0.187105671076587 1
0.201089973864676 1
-0.580796587751353 1
0.130122012769996 1
-0.0719582327148454 1
1.06928123486079 1
-0.198414401461652 1
0.419974870351534 1
0.393080211432469 1
-0.0635256754421615 1
0.388338420632769 1
-0.0448222417503381 1
0.648254950514994 1
-0.0275486471831745 1
0.37834510721648 1
-0.0432581393405403 1
0.354083727640611 1
0.345583986264084 1
-0.398083842536588 1
0.322062762095479 1
0.32610621112733 1
0.53590449638858 1
0.288451654357648 1
0.668873003571951 1
0.352786375999241 1
-0.0625041694310792 1
0.0568939844945149 1
0.438282193177688 1
0.122381898619897 1
0.107062558270946 1
0.0823567234261532 1
0.459174100886171 1
0.511574220475724 1
0.111349054317301 1
0.500652822527832 1
-0.230690326094964 1
0.00492016604583778 1
0.644004133276621 1
-0.316194863283476 1
0.375831430712012 1
0.23895254719917 1
0.621476242707741 1
0.586039728617309 1
-0.0760416960992918 1
0.111280533828161 1
0.238635082995766 1
0.477171235568484 1
0.29232322671159 1
0.661721201222556 1
0.91562196458561 0
0.215338640708917 1
0.03708262357979 1
-0.145125839858183 1
-0.160777743522145 1
0.215593023334889 1
-0.0821407470728409 1
0.47608257076565 1
0.132275937905908 1
0.208104976088142 1
0.275111278423511 1
-0.035868762190961 1
-0.169316035133683 1
0.232535171815161 1
-0.0159840595073396 1
-0.204369853547123 1
0.566070337300325 1
0.526082085341541 1
0.668478363815714 1
0.318921021624859 1
0.620014353647674 1
-0.299879065570236 1
0.0986686493813143 1
0.245593686262643 1
1.15597165459526 0
-0.00467771088342832 1
0.316702564920243 1
0.197846298430431 1
0.0206480874042356 1
-0.295037497851099 1
0.81029041368037 1
-0.120601379863347 1
-0.443662879336777 1
0.190525424044109 1
-0.389188163769244 1
0.255054563894767 1
0.719185167701147 1
0.471835891598094 1
0.242594407806762 1
0.0752608657639212 1
0.248963380961933 1
-0.137021145193048 1
0.651825912764696 1
-0.145002920444428 1
0.0661862519143259 1
0.43881456542765 1
0.049988054775163 1
0.230100365159539 1
0.129130486485931 1
0.400986549408817 1
0.192699516805821 1
0.382196041964551 1
-0.0249221981891982 1
-0.152464080806734 1
0.234275329011814 1
-0.122346304032306 1
0.319242951937106 1
-0.0113506099077031 1
-0.24393409072294 1
0.142468291249111 1
0.297633305833499 1
0.263742930031938 1
0.242469443958951 1
-0.0880884715437436 1
0.224007654428207 1
0.554253080648364 1
-0.0673569706736251 1
0.632582200530257 1
-0.14652457732727 1
-0.29614565788083 1
0.118003930494823 1
0.617401768267143 1
0.378112091160967 1
0.500698509933701 1
0.535273337971276 1
0.895148919078802 1
0.10440615401355 1
0.187593342000399 1
0.327511106575425 1
0.0803046267151002 1
0.553412572494938 1
0.394452286625985 1
-0.00877479889939316 1
0.0165262723514346 1
0.563803833036521 1
-0.0350249435516607 1
0.0130997259327225 1
0.820140406983871 1
-0.500706895712665 1
0.0743641933125872 1
0.28307715258593 1
0.0183552833067382 1
0.419196802160517 1
-0.21060470620767 1
-0.381427882813796 1
-0.0583016184947744 1
0.632047520368861 1
0.270787784154714 1
-0.105154411664889 1
0.530983771701377 1
0.575866739752481 1
0.729826468471135 1
-0.19475408921568 1
0.463452512723709 1
-0.0601703658391346 1
0.0620350642962032 1
0.161265651734829 1
0.192199480784 1
0.0417370407708695 1
0.284762757925434 1
-0.418380240102964 1
0.324237796559282 1
-0.00784261145844461 1
0.242541627273194 1
-0.51170716599763 1
-0.137384014575133 1
0.117855317246082 1
0.562375709723146 1
0.174742698407882 1
0.503386860249864 1
0.161747181511663 1
-0.128111989526474 1
0.0983222809099692 1
0.284484818965859 1
0.186216428433589 1
0.67117975151375 1
0.012676178560671 1
0.472013058007396 1
-0.104435617901159 1
0.614214941143331 1
-0.578964098740501 0
0.226264351399383 1
0.245238842741432 1
0.394231431718025 1
0.207395567115136 1
0.893437100358329 1
0.0725590330766193 1
0.472378030457331 1
-0.293819996321343 1
0.62004727533407 1
0.15565607576732 1
0.171480058704847 1
-0.184859652879079 1
0.420347213703538 1
-0.0646834202351225 1
-0.125152679077741 1
0.474760236382435 1
0.492667785112849 1
0.481861307162865 1
0.260463269621673 1
-0.474912030386063 1
0.336408289468262 1
0.224308428114574 1
0.114318485119122 1
0.737551634191992 1
-0.122287375732364 1
-0.543665227421139 1
0.437837545949206 1
0.17063180739698 1
-0.00255793262607415 1
-0.276444809485863 1
0.264001502175836 1
-0.39025853479361 1
0.120144537185526 1
0.0628011611527011 1
0.562125072862141 1
0.52242811922328 1
0.13682420871449 1
-0.0266924006083416 1
-0.0489371077840754 1
-0.644435369394846 0
0.276526841588473 1
0.497299872092902 1
0.0378399958240098 1
0.120845151268692 1
0.277061132084675 1
0.0791050337538109 1
0.240798570430812 1
0.243316818669617 1
-0.131591720459353 1
-0.192199125667405 1
-0.155197762491785 1
0.366857657943168 1
0.100587112992626 1
0.244098892986695 1
0.0176784379881056 1
0.0261227847959411 1
0.598430527376517 1
-0.0183451572146528 1
-0.579891009904734 0
0.132131867247336 1
0.827024620154307 1
0.532791721890155 1
0.487993057292764 1
0.0341332688489478 1
0.485780731387698 1
0.57942158277149 1
0.22767961191811 1
-0.052216681052172 1
0.315526618375572 1
0.37969208077454 1
0.0224688716568925 1
-0.293897868243002 1
0.360182080022241 1
-0.0472233682566631 1
0.46975103505424 1
0.754230443623241 1
0.64579346521919 1
-0.103532122083397 1
0.223887287092287 1
0.31420957900246 1
0.952891396020269 1
0.330234862478802 1
0.306723508753254 1
-0.163965423288457 1
-0.0275742440428136 1
0.294289888772593 1
0.197970227207202 1
0.3564474905574 1
-0.448016133834522 1
0.692049255832169 1
0.219981267185584 1
0.183675872647117 1
-0.0217755764708379 1
-0.228161425367847 1
0.266435777614913 1
0.594887183139527 1
0.531208382067446 1
-0.0916591639371626 1
0.674583644322804 1
0.133300128673232 1
-0.0116853050675921 1
0.183070531940311 1
0.708899253686198 1
0.0914424778905432 1
0.480969530393895 1
0.321345780098368 1
0.36571777418521 1
-0.264820863184217 1
0.628824947225006 1
-0.164617185829412 1
0.612143642089307 1
-0.0951000772710112 1
0.26786499779839 1
-0.154478701175824 1
0.550022796280907 1
1.11491363610263 0
0.106121742308076 1
-0.576198934801013 1
-0.191826263227944 1
0.229416855406125 1
-0.662749067570949 0
0.455882671074919 1
0.0528907443315361 1
0.30428174032964 1
0.765967094128851 1
0.255879422859061 1
0.2326740655141 1
0.538348668704059 1
0.292084204888184 1
0.214410006516386 1
0.186340659587516 1
-0.0781601545754582 1
-0.105496660372863 1
0.412735036807244 1
0.561931277168928 1
-0.0214952567118577 1
0.298442178227449 1
0.0760878684469431 1
0.499983272284607 1
0.748880978494123 1
0.194279830390303 1
0.121856412691696 1
0.130813930424353 1
0.155744272940416 1
0.256445249221609 1
0.716201269210115 1
0.651280715735356 1
-0.00416295216178683 1
-0.397011988740353 1
0.190646298075201 1
0.801470757157112 1
-0.103002499251171 1
0.0177530697991561 1
-0.244724923902975 1
0.336668640467187 1
-0.0170343765770045 1
-0.127941175498179 1
0.116530295932339 1
-0.107863556987499 1
0.0886830705467432 1
0.151655583627443 1
-0.466902702075547 1
-0.010430000840858 1
0.161985804642929 1
-0.248101253730491 1
-0.0654492300935103 1
0.250334889139111 1
0.665988342738144 1
0.350463961982195 1
0.582136396035224 1
0.863247867056511 1
-0.152710308888246 1
0.633519392308091 1
0.555697840248423 1
-0.821770359320025 0
0.0981956347014264 1
0.350635908475168 1
-0.0790771345742869 1
0.226481731989147 1
-0.142646749066968 1
0.310913821701646 1
1.2450791415208 0
0.296101991357038 1
0.0672564520779249 1
0.11390245504998 1
0.340563530961318 1
-0.174082923992181 1
-0.373105370743666 1
0.154517969071785 1
0.0429228215711256 1
0.245455241472144 1
0.836534437818181 1
0.356160950270579 1
0.411900136137767 1
0.210124860124683 1
0.110556079281461 1
0.663360203487523 1
0.701449069830552 1
0.44627290035755 1
0.190956751419461 1
0.364881790697529 1
0.209208290343599 1
-0.00143099224634556 1
0.256510496312019 1
0.0442382939947347 1
0.534747101390455 1
0.436211018475126 1
0.160180991371994 1
0.612778423121729 1
-1.07807339960917 0
0.816234484328087 1
-0.0736879070266072 1
0.220365830271062 1
-0.122638557666221 1
0.572421951512182 1
0.0345949603804963 1
-0.642701856126454 0
0.199151780189263 1
0.481020121745511 1
-0.201905356388613 1
0.22976548862553 1
-0.042872398132875 1
0.704992816063005 1
0.125114316705816 1
0.624943244957036 1
0.174981486449693 1
-0.0488741754409623 1
0.415726017679358 1
0.467157905327255 1
0.624934054848004 1
-0.229365250647268 1
-0.133650776883334 1
0.154206928422013 1
0.29249597252164 1
0.149740467939128 1
0.3864224196017 1
-0.0638988952088467 1
0.380012734512291 1
0.232136008752225 1
0.165565713050041 1
0.230363242973921 1
-0.0472099312080034 1
0.254284186416258 1
0.497066941021427 1
-0.0994796997559732 1
-0.0619429221232783 1
0.204357688225676 1
1.4928386138784 0
0.154785937762236 1
0.461012149375715 1
0.392760376609908 1
0.625578268275976 1
-0.000437137439449793 1
0.747161732233147 1
0.595333698533513 1
0.199241873777091 1
-0.210549324095737 1
0.153502339863195 1
0.5529464357776 1
0.0745318316039227 1
0.622694291522582 1
0.423296585756711 1
0.702070870703358 1
-0.140912401730889 1
0.308111875999632 1
0.123239735006408 1
0.0353368465306186 1
0.438242443227923 1
0.25317660638657 1
0.472256282147943 1
0.448652350777642 1
0.574215479814853 1
-0.103431016306161 1
0.383671864265084 1
0.447330069485045 1
0.341679938967871 1
0.0871787060276092 1
0.0546478500212128 1
-0.0585165442996412 1
0.900200964077107 1
-0.11860483322447 1
0.506785614219046 1
0.320655248916652 1
0.761390176093128 1
0.263433889541745 1
0.454934228512798 1
-0.0964857169000124 1
0.248164052435682 1
0.0666273103712994 1
0.0290178487682734 1
0.342015125201189 1
-0.17754435999574 1
0.325091535126335 1
0.146081158610435 1
0.933280505036492 1
0.223413075133029 1
0.347694807207518 1
-0.0258851552904038 1
0.365363063613089 1
0.178290825368608 1
0.219390309243533 1
0.395868536498904 1
-0.0904697885261951 1
-0.00742720693228193 1
0.0254108697707483 1
0.392779679352615 1
0.35544986856121 1
0.237208997452953 1
-0.100700218600718 1
0.0565951651251149 1
-0.0652806852744033 1
0.21068336786503 1
0.150678527163048 1
0.915720912853386 1
0.59152606516398 1
1.00509154109124 0
0.198434129038333 1
-0.17256887339287 1
-0.0642639353904548 1
0.184314611047993 1
0.348199881327587 1
0.0378603875141475 1
0.105666805626766 1
0.198979897754583 1
0.282978972388525 1
0.536798654575032 1
-0.00459582101274533 1
-0.00244945203311958 1
-0.325321812512214 1
-0.161159497303412 1
0.43045252744219 1
-0.0185974667680789 1
-0.112654767981337 1
0.150915448427357 1
0.294278237068707 1
0.134005969463488 1
0.0783769156551186 1
0.350872280780815 1
0.0778529280634129 1
0.740071819530175 1
0.354498445094974 1
-0.0808184702492572 1
0.651737866281436 1
0.122199857114502 1
0.0143040105999251 1
-0.0453028441422196 1
0.0533661351234284 1
-0.117348096144903 1
0.344919696683744 1
-0.0154480097304735 1
0.473416020211643 1
0.0389121289427937 1
-0.0582068888425296 1
0.335504078746524 1
0.212241599213728 1
0.0348725957500886 1
-0.185473057134134 1
0.402499270262282 1
0.155715382857459 1
0.424524899567662 1
0.194990058837045 1
0.0672135368336245 1
0.247873547671137 1
0.0575768448939712 1
0.388559325743213 1
0.150880161690928 1
-0.121393854350206 1
0.073263141633977 1
-0.239878917230401 1
-0.0799428425963272 1
0.0120183134294371 1
0.556623444896325 1
0.457428911068166 1
-0.012101846738296 1
-0.0980084833472493 1
-0.0178180651309058 1
-0.50094425053941 1
0.104872405232438 1
0.786280773465142 1
0.282503341752803 1
0.318292323064316 1
0.305786414191019 1
0.437626935838074 1
-0.134932346873844 1
0.41218247185198 1
-0.321586691290194 1
0.682669676630853 1
0.210018613840175 1
0.439591929394901 1
0.33409939809364 1
0.359447058247679 1
0.213702437509359 1
-0.382413600064541 1
-0.221884167104205 1
-0.179506976209455 1
0.0976938331490254 1
0.0674245156821941 1
0.487105244276988 1
0.256471338063285 1
-0.04441333262304 1
0.12783656046348 1
0.501717352507083 1
0.82952751544773 1
0.0966574448187134 1
0.456568241588807 1
0.225207182061904 1
0.166286772576329 1
0.128002538846809 1
0.0134581876101085 1
0.417321267387533 1
-0.20070791101624 1
0.036968136344344 1
0.0693219321185628 1
0.0301245571222505 1
0.292070035846328 1
0.221257376455221 1
0.161641081083149 1
-0.163813369664175 1
-0.174304629713804 1
0.549235001369984 1
0.284087414512983 1
0.0492963929978895 1
0.422177878922037 1
0.852493404787647 1
0.138765311713864 1
0.362839297359632 1
-0.209818666445911 1
0.291003539596067 1
0.406391097020608 1
-0.295959969123922 1
0.456818567121815 1
0.0495014963130258 1
0.434027143150057 1
0.86862216538921 1
0.93188991096403 1
0.264139715709537 1
0.534008549333129 1
0.574837738919497 1
0.692417579053745 1
0.857530189250875 1
0.173522120489226 1
0.134962519208505 1
0.245989106719071 1
-0.504484552848078 1
0.321153860043148 1
0.463180429791599 1
0.134890736755036 1
-0.466112831653896 1
0.52823670120691 1
0.122441422022423 1
0.335588460039405 1
-0.241735839350891 1
-0.151181489396047 1
0.218152591628609 1
0.627272692177045 1
0.652999048765661 1
-0.187464613594754 1
-0.0521858401498679 1
0.0318434731466607 1
0.113910682187653 1
0.628141674196269 1
0.759475589943825 1
0.057266966373952 1
-0.154326155958953 1
0.062831719038497 1
0.233731156218482 1
-0.40959775162397 1
0.683260063473317 1
0.178819119724375 1
0.294215930144435 1
0.576970309521777 1
-0.475056322676724 1
-0.333664256874831 1
-0.13442229029049 1
0.413158905950715 1
0.188379467537246 1
0.237519375135611 1
0.709143443295983 1
0.13196056902565 1
0.179569579993459 1
0.22613714058181 1
-0.272239066253676 1
0.177317471457544 1
-0.172149518962889 1
0.331882511083039 1
0.337406134502054 1
0.593118613141877 1
0.59340692197364 1
-0.0630367948570184 1
-0.0757596982479433 1
0.0332216619684117 1
0.47759427496154 1
0.336326520307447 1
0.279615411203614 1
-0.542238026564152 0
0.801671460401594 1
-0.0702148516187422 1
-0.015050019789747 1
0.567407180239576 1
0.27519644779888 1
-0.259945275275132 1
-0.0734884406189479 1
0.110627621283952 1
0.0439738789047536 1
0.398557225412645 1
0.722854716844218 1
0.221302132803834 1
0.265018172184128 1
0.302331543853097 1
0.50756932219683 1
-0.00528682857186256 1
0.245569208537092 1
0.409153927192162 1
-0.297514321408106 1
0.540971497336608 1
0.0601996357112632 1
0.61791007142274 1
-0.108403374787115 1
-0.412425102424755 1
-0.458343141063953 1
-0.32805334449415 1
-0.501284746030133 1
0.172705414692754 1
0.302329730702262 1
0.459433727454565 1
0.368554156995205 1
0.178914035708745 1
0.183377835845096 1
0.0652424720209288 1
-0.0733758781006243 1
-0.421838405670334 1
0.314044764461103 1
0.334637988651385 1
0.79158641547494 1
0.0279062837859229 1
-0.575262406104446 0
-0.26013071974059 1
0.589684548375029 1
0.178394427044337 1
0.052862421394039 1
0.341877784374514 1
0.791490786738694 1
-0.168043679794504 1
0.256995281544076 1
-0.340336509178558 1
0.214150292457913 1
0.449020558991277 1
0.538070141739357 1
-0.273500722748833 1
0.201700771194426 1
0.279567196566021 1
0.42114893819826 1
0.889060171504882 1
-0.0422823310101564 1
0.202811294286292 1
-0.35784149493389 1
0.355826379454741 1
0.361256910719782 1
0.393615158681071 1
0.784568808647935 1
-0.369733586743155 1
-0.155337189827435 1
0.381789894791954 1
0.302633540943305 1
0.218842524518314 1
0.98512822740064 0
0.444774202710467 1
0.00367709469496666 1
-0.196754506377381 1
0.065178923699263 1
0.616111857485479 1
0.211015103057614 1
0.726597023115475 1
-0.0146079670310782 1
0.594705780636756 1
-0.106283141331181 1
-0.526406050665898 1
-0.394153785023638 1
-0.10463651966159 1
0.658142253385437 1
-0.0555799321992253 1
0.632825174297247 1
0.220778397774285 1
0.533035533411015 1
-0.529206883290617 1
0.171119709259583 1
-0.0586941168713714 1
-0.242772593250416 1
0.152059253707084 1
0.139669834637706 1
0.328312561478426 1
0.0342517172145418 1
-0.00633001228203683 1
0.0231147055570761 1
0.435898323355917 1
0.696919787520366 1
0.562780364376234 1
0.591300441382632 1
0.20574449730347 1
0.404146691001953 1
0.574965748931989 1
0.298648986231874 1
0.369258212463226 1
0.369500077036306 1
0.0540748317035373 1
0.257463897643777 1
0.00708307434637175 1
1.23449048541051 0
0.563848571800262 1
-0.0749629300827342 1
0.12370700066633 1
0.781012454059656 1
-0.308829786234255 1
0.543225788496695 1
0.303916081970244 1
0.674315553694204 1
-0.333436988078624 1
0.255378417157843 1
0.303448775754208 1
0.456737831632373 1
-0.619460777443126 0
-0.0453553248909303 1
0.535963976227375 1
0.270980337462658 1
0.22793688213499 1
0.161404910075072 1
-0.112319360117962 1
1.06137680487915 0
0.694284229568077 1
0.391803523781434 1
0.00507950289013277 1
-0.466925410746818 1
-0.0306815804942659 1
0.385920607318519 1
-0.304485489901022 1
-0.0786552227647468 1
1.01290960851711 0
0.182275365265155 1
-0.0677975567734671 1
0.865312574607814 1
-0.137887671431462 1
0.412081648421952 1
-0.192111326667053 1
0.0278014836618711 1
0.0932959189267256 1
0.133423455752951 1
-0.0792666175701922 1
0.478433866495437 1
0.406562849591884 1
0.321386153753289 1
0.444055867858178 1
0.593223710698642 1
0.136070242112918 1
-0.128664635935854 1
0.0426907597400142 1
0.523060343915789 1
-0.00613128786245688 1
0.44344822892311 1
-0.119579427168993 1
0.735168958188737 1
0.409842341876433 1
0.780533139168216 1
0.125389207421022 1
0.206009873597629 1
0.331788522516676 1
0.106685099745903 1
-0.222977180387113 1
0.185316912081651 1
0.0358804405384482 1
0.251797119386177 1
0.373555445884971 1
-0.354343631984263 1
0.438626610647043 1
0.183217734945502 1
-0.411661081725151 1
0.362321075681855 1
0.11779015287823 1
-0.0368208611774355 1
0.678613346745576 1
-0.25028155406779 1
0.203126578283457 1
0.887534583564192 1
0.227748488826281 1
-0.201987173609097 1
0.595193074946034 1
0.264070436895934 1
0.059527235026639 1
0.457840324754499 1
0.265648389980288 1
0.836555947186897 1
0.049462398227645 1
0.488654653818594 1
-0.557200686393518 1
0.640992751876762 1
0.186032388060524 1
0.421241206817333 1
-0.0357634014026127 1
0.354998638290402 1
0.430942413137271 1
0.320061114386014 1
-0.235508669847393 1
-0.0346000937738413 1
0.295619656928316 1
-0.390253165851915 1
0.096862394788348 1
0.694419596672452 1
0.155295810759689 1
0.125300887474545 1
0.00914429722705892 1
0.634532739509108 1
-0.155363307368967 1
-0.391295404628869 1
0.0775493474576592 1
0.497558007152624 1
0.247270173895703 1
0.300404701085338 1
-0.386412291633396 1
0.401146030209087 1
-0.125758813747788 1
0.073362628250309 1
0.511525942824716 1
0.492456609166068 1
-0.281338504954636 1
-0.489437187689176 1
0.518889085191634 1
0.298304123914507 1
0.455974374277469 1
-0.091839833600397 1
0.387480083458929 1
0.769270292865718 1
0.33329583648557 1
0.550825524983333 1
0.0118422103821934 1
0.193477602602403 1
0.459372245991075 1
0.225410456470174 1
-0.232828268852471 1
0.126436059296925 1
0.901248899932136 1
0.244140702254195 1
0.113696296910601 1
0.027307113359405 1
0.103841746586952 1
0.200934408368765 1
0.156573246990755 1
0.331961140363792 1
0.380002124269862 1
-0.22855307367713 1
0.140006313615593 1
0.631171048212195 1
0.122225110179924 1
0.727110378769305 1
-0.2382464152981 1
0.192744857532851 1
-0.246585885032381 1
-0.0782068444684016 1
-0.370920697738248 1
0.296273225353354 1
-0.428380243763714 1
0.51125955266233 1
0.0792123371270503 1
0.245753028592924 1
0.616681283896125 1
0.105023830614562 1
0.252898055261905 1
0.164616850911343 1
-0.240218102734817 1
0.647348783002761 1
0.436793691746447 1
0.545727060448853 1
-0.190392062048649 1
-0.436094489624216 1
-0.339529453019201 1
0.473968695034026 1
-0.089961441163817 1
0.41650899022559 1
0.405973309246936 1
0.523829853986372 1
0.95226721662371 1
0.608679013342217 1
0.0691366052050184 1
0.206602043384541 1
1.52921710856438 0
0.107703954458759 1
-0.0530254560579336 1
0.550321356819552 1
0.689648249700621 1
0.680364829634156 1
0.715249928687656 1
-0.091702190520651 1
-0.302053840852087 1
0.665405177946455 1
1.14760595287164 0
0.30021143743099 1
-0.276282499906463 1
0.25334667871575 1
0.780259958225574 1
0.342240368293725 1
0.559190883572485 1
0.662358429488039 1
-0.00618656108331511 1
-0.191078320944068 1
0.111134503304911 1
0.564538632716491 1
-0.575624562306796 0
-0.767352487949658 0
-0.103724342981349 1
0.456929580994136 1
-0.103206182818298 1
0.261017723976806 1
0.276776418104362 1
-0.190242005347575 1
-0.0265201521073277 1
0.567296905268227 1
0.362127618351523 1
0.128581173223311 1
0.540896078202352 1
0.547535045764745 1
0.462810983661355 1
-0.278996861179405 1
1.23730858025387 0
0.934353343300335 0
0.178503261148723 1
0.696440906413438 1
-0.398123441364909 1
0.292325190257053 1
-0.146216440536899 1
0.352590035599148 1
0.480543988696865 1
0.0334779864252591 1
0.309207992286669 1
0.51017153070322 1
0.0564027134829876 1
-0.0299923636169504 1
0.525849625463179 1
0.146386969099581 1
0.268819512705383 1
0.969212114961806 1
-0.284523686904843 1
-0.0443998012449296 1
0.396940637109027 1
0.342674782165296 1
0.740815232455365 1
0.312104446311684 1
0.423965761696506 1
0.100852639774164 1
0.111633046411834 1
-0.00477321701911836 1
0.104625935323227 1
-0.0207294030728164 1
0.405767056254144 1
-0.04572846185447 1
0.561056171895292 1
0.348641275555684 1
-0.000855133942680192 1
0.380892974235578 1
0.625277784344771 1
0.534680191248939 1
0.299308223131898 1
0.222013355993621 1
-0.247631520936496 1
0.194871678276431 1
0.261332601553313 1
0.127762105538274 1
0.311623096971628 1
-0.315282612137427 1
0.133040054884761 1
0.456966579900416 1
-0.272175540250966 1
0.257657179839248 1
0.384945126865169 1
0.633365322983894 1
-0.121867585675379 1
0.170873963716566 1
0.0297021238445428 1
0.209805836568066 1
0.0706847833988979 1
-0.102427922118956 1
0.229697852569622 1
0.596122503654763 1
0.398543242839722 1
0.329629272983871 1
0.240015196246726 1
0.251423358881031 1
0.496116865052653 1
-0.142633241673188 1
-0.403800258263268 1
-0.063788269484475 1
-0.100018607993838 1
0.317550313168709 1
0.0170351843926966 1
0.0697915976233648 1
0.707751987952515 1
-0.000703525938268224 1
0.376181597919862 1
0.148341958563135 1
-0.0955891436153787 1
0.226485077398293 1
0.852937221496545 1
-0.033487149640446 1
0.174933920598551 1
0.155680089430806 1
0.0067716509762482 1
-0.0829585832337106 1
-0.531434226554243 0
-0.127067021634985 1
-0.414704350977052 1
0.00435244341611052 1
0.208825428439362 1
0.87593786004582 1
0.422329930980589 1
0.145723213504112 1
-0.388384932187097 1
0.353755258682241 1
0.0867276800487074 1
-0.189427503991139 1
-0.105311809571347 1
0.0411357175854355 1
0.569318207005201 1
0.475794111854289 1
0.151971829684743 1
0.515217216365117 1
-0.0501368589948551 1
-0.0494022306763357 1
-0.224972809536327 1
0.359527136214755 1
0.39509358112164 1
-0.00276070365283945 1
0.447653762428092 1
0.441681350297797 1
0.17099478312627 1
-0.0833935172166681 1
0.234272210500699 1
0.0356754805523965 1
-0.0347689615190065 1
-0.160947830900856 1
0.114431314559236 1
0.448034386422299 1
0.205443628328207 1
0.396113132983821 1
0.629762041738334 1
0.317712095482522 1
-0.0223821740904881 1
0.472342884932391 1
0.715507583169543 1
-0.183616474916319 1
0.473350492320756 1
-0.590303068177036 1
0.157330463023374 1
-0.163941078681262 1
-0.0769517400337487 1
0.618828575712954 1
-0.423471349327664 1
-0.452532209633312 1
0.100000674147267 1
0.537595790284765 1
0.546289272694587 1
-0.0318937690235116 1
0.34013473175668 1
0.44154183372346 1
0.454735566616059 1
0.315439768375923 1
0.931578585053515 0
0.0418511616102939 1
0.144328773648189 1
0.191472641639542 1
0.0728958731553541 1
-0.075137565150813 1
0.169357650990439 1
0.251366165058023 1
-0.0199479660173393 1
0.451296441789117 1
-0.150147241342787 1
0.344373833620447 1
0.252514948280015 1
0.107371651872054 1
0.170001017821847 1
0.106584429497408 1
-0.267663775201462 1
0.604981660357874 1
0.278808680908117 1
0.152326259922929 1
0.105596846881604 1
-0.201850819308431 1
-0.203341504632037 1
0.173389139857385 1
0.292823979810966 1
0.639457505036814 1
0.966989714400753 0
0.80309531065221 1
-0.0900637929657072 1
0.45397448454041 1
-0.121167989637181 1
-0.409103314498992 1
0.439746357933532 1
0.468809866160784 1
-0.0808613316910839 1
0.0199340979702443 1
-0.126848633556271 1
-0.16274768670762 1
0.0720257398510501 1
0.165146857080063 1
-0.0805324535484158 1
-0.116061043826628 1
0.0612079319024264 1
0.245707315653159 1
0.221234995594635 1
-0.233389290866123 1
0.59911895256189 1
-0.264441756329973 1
0.0721393300672847 1
-0.0554002525202624 1
-0.0354778136413392 1
0.252795633940225 1
-0.370521627870527 1
0.00934836990679222 1
0.402026483206427 1
-0.163685372370176 1
-0.187061917064414 1
0.546792378394316 1
0.433370390749555 1
-0.879736741355719 0
-0.446161334125168 1
0.636535673857877 1
-0.424366096910884 1
0.0109590158759326 1
0.267293540680669 1
0.201882931380155 1
0.258150016300753 1
0.0229096393899036 1
0.577342048573959 1
0.945973921974819 1
0.286456921307 1
-0.308384369813534 1
0.338498636278476 1
0.0957832764568324 1
0.501693457306727 1
0.207540824927267 1
0.0434928284650267 1
0.690101880210637 1
-0.0955950639397276 1
0.500339955805816 1
0.751922314737859 1
0.751896630109158 1
0.0119819797719095 1
0.553987691402112 1
0.277123920313935 1
0.399136617841095 1
0.025965190412739 1
0.0219663176650531 1
0.188944928298303 1
0.266929349333543 1
-0.121893524502683 1
-0.200884384217823 1
0.276945937939736 1
0.335387187219293 1
0.243270364970381 1
0.418823892416696 1
0.0663604912451967 1
0.244849265371407 1
0.0677189913638249 1
0.262954847702401 1
0.430637369021459 1
0.702765088460582 1
0.120595364244312 1
0.0150438336899232 1
0.733797294072947 1
0.687940848658098 1
-0.209136233937917 1
-0.118608291760116 1
0.208457426505055 1
0.346846517287717 1
0.102376852496552 1
-0.162124140258579 1
0.784961639270697 1
-0.551661296723668 0
0.217065950361096 1
0.237189528853824 1
-0.077355952559013 1
-0.0835984986728282 1
0.662299451266608 1
-0.313856095491563 1
0.152550326535786 1
-0.180498438213435 1
-0.279754945738089 1
0.169040655272243 1
0.0606759848546978 1
0.569216448856191 1
0.00896134759763909 1
-0.0564738312296423 1
0.60794708017062 1
0.603463687118948 1
0.532764200785643 1
0.137514474220189 1
-0.210594117120035 1
0.389323977415235 1
-0.431812926560883 1
0.0101199433541662 1
0.00273667977938243 1
0.100357539533725 1
0.249690460130565 1
-0.128729437416767 1
0.0765457671764642 1
0.469166892900118 1
0.18902044413754 1
-0.12192098928269 1
-0.146052956046352 1
0.170761698789333 1
0.287916986100085 1
-0.320588000775702 1
0.439581615555126 1
0.769033277534463 1
0.475959682990676 1
0.663349267431779 1
0.739606359849504 1
-0.142946288881103 1
-0.399192563151876 1
0.158153864519145 1
0.221121357605113 1
0.299962700038074 1
0.404048136931601 1
0.375913864403475 1
0.104302102624087 1
-0.111708852624581 1
0.251316866526585 1
0.588247872227061 1
0.372752955325054 1
0.068552407200405 1
0.174448671285398 1
-0.419620926000175 1
0.151546368694168 1
0.447921330067631 1
0.600053901916866 1
-0.107226848467924 1
0.164822785450847 1
0.457793933946506 1
0.355689343677215 1
0.0970242548281762 1
0.110287824775911 1
-0.0904251662889798 1
-0.0538983393576402 1
0.0509937968623427 1
0.230398014306431 1
-0.0572606954883164 1
0.387829962188641 1
-0.151677650431299 1
0.413961680673882 1
0.415118407154133 1
-0.811851207976562 0
0.0576812217608462 1
0.62430062202129 1
0.526873722963358 1
0.322104598711017 1
-0.014779610734841 1
0.549559496422796 1
-0.211954129878796 1
0.293511389614739 1
0.142103189934517 1
0.443107494325541 1
0.0402425391499587 1
0.585434570866697 1
0.386648027209655 1
0.305062096205419 1
0.359155068488004 1
-0.26857653805115 1
0.219996681442587 1
0.290435628445834 1
0.231632050739615 1
-0.198655932931269 1
0.0832716263066162 1
-0.048051389034159 1
0.309016381789273 1
0.245805916967588 1
-0.01251078973784 1
-0.0325162297191481 1
0.178142562025861 1
0.172142282024024 1
-0.0800614940321346 1
0.789150157469046 1
-0.0918735470561236 1
0.293096890359189 1
0.00252999016802588 1
-0.247413524873829 1
0.66714368674523 1
0.342035368498252 1
0.440448939072649 1
-0.407785639472649 1
0.0792064989322984 1
0.480384197602253 1
-0.176355418611781 1
-0.0291037550836657 1
0.0631756923564407 1
0.439619746111396 1
-0.0780193449373748 1
0.339443735951353 1
-0.11464601137738 1
0.856673284924472 1
0.814744329067436 1
0.301050545697067 1
-0.307319476262603 1
0.25989585638315 1
0.104881761635531 1
-0.388652033317143 1
0.148722578793559 1
0.170060398389299 1
0.688273924240142 1
0.264702200286885 1
-0.225376479398372 1
0.0649565331266256 1
0.0550735247755361 1
0.0991730428011199 1
0.624516259293668 1
1.37159404561701 0
-0.0670175839494644 1
0.833048567335164 1
0.115695767007449 1
-0.147821121033117 1
0.22766698939906 1
0.51300355105977 1
0.540686345072158 1
0.350811965567375 1
0.0157590844560491 1
-0.450095151476463 1
0.158159505087037 1
0.228975283373872 1
0.424874480138634 1
-0.0190342391122406 1
0.613663805851253 1
0.25528244021393 1
0.105633791847599 1
0.137826859845938 1
0.252751164048563 1
-0.100126614098904 1
0.22067094903131 1
0.561629088276912 1
0.078526192959166 1
0.223041176996606 1
0.674021467393727 1
0.0825336064876518 1
0.343726239475237 1
-0.279321002862917 1
0.0399203760957862 1
0.75393032869358 1
0.699711574451967 1
0.432288639750621 1
-0.0574239667960958 1
0.0628071151258795 1
0.328590254092591 1
0.449070860745069 1
0.191207407009346 1
0.143906281627934 1
-0.114887823373463 1
0.292843915063446 1
0.0797209639513447 1
-0.329573996724955 1
-0.036961493354709 1
0.274748203576034 1
0.151132773990965 1
-0.09012756880141 1
0.494006540770426 1
0.33586676721921 1
0.146411801880451 1
0.109212440106804 1
0.630588837765633 1
-0.355146130969365 1
0.158895645093815 1
0.632340796716917 1
0.319691904955632 1
0.410456875403566 1
0.570870531199942 1
0.336721900762794 1
0.237060083694095 1
0.341021453917143 1
0.0430928890923053 1
0.159878401714347 1
-0.471579904769441 1
0.886302999282271 1
-0.211655582232181 1
-0.21378840843249 1
-0.112326122782004 1
0.0944127377560923 1
0.127315447350639 1
-0.0591598310252594 1
0.276997407190575 1
0.489435026936178 1
0.420887169351897 1
-0.0930763226369306 1
0.436495912189325 1
-0.0984315827858681 1
-0.216279078540531 1
-0.00777339631465263 1
0.189894965261553 1
0.327114520712419 1
0.477658227455907 1
0.63893410931583 1
0.137304085880639 1
-0.410804481573583 1
0.354762167166511 1
0.402314043897113 1
-0.113588619135985 1
-0.214345883036115 1
0.446989805824717 1
-0.251015965963786 1
0.584316056643548 1
0.4391618773462 1
0.0558103131649545 1
-0.00917127779800453 1
-0.553192558537344 0
0.0712094271050543 1
0.384431969217549 1
0.0797159841180615 1
0.0656735927722781 1
0.304408751184451 1
0.308832103185019 1
0.242578922523895 1
-0.171159387452708 1
0.414260294671487 1
0.0366604850095698 1
0.283878251938502 1
0.19201058358473 1
0.31342439154034 1
-0.186478117386375 1
0.132714960277506 1
0.428700556476792 1
-0.0602474751845661 1
0.403375897775454 1
0.0844291054741973 1
0.572125100603075 1
-0.360227286283024 1
-0.0463669979419286 1
-0.121301275028826 1
-0.317982374469365 1
0.231639080427949 1
0.183630144719231 1
-0.177427972624427 1
0.0392723465104317 1
-0.167652387406005 1
0.624522146963613 1
0.442043602457428 1
0.229047629968132 1
0.409519066852805 1
-0.104496980013958 1
0.192035880044341 1
0.247827448563597 1
0.036784873740676 1
0.222052222106436 1
0.505965668006745 1
-0.0502243289597071 1
0.290234043526785 1
0.764488937979334 1
0.380505969460936 1
0.378938114651991 1
0.125364495559483 1
0.300277850844741 1
0.0673767939955504 1
-0.324337244740046 1
0.202902906383699 1
-0.226174633922155 1
0.0930386729491354 1
-0.240559320578203 1
0.420047793436165 1
0.52602354965752 1
-0.00957406196794161 1
0.410390929327461 1
0.641034014908506 1
-0.116581483029863 1
-0.0189884254517564 1
0.176376949602238 1
0.548682976358347 1
-0.0781824545042808 1
0.775768967851354 1
0.186582333505386 1
0.67776206380175 1
-0.136403879093158 1
-0.0182215321796078 1
1.31405863711883 0
-0.227808848945484 1
0.475848282784699 1
0.246475175580442 1
0.120526827873646 1
0.476760249305794 1
0.22542823755513 1
-0.264281112003335 1
0.549033009545672 1
0.104163800924081 1
0.45122811223175 1
0.67240086930465 1
0.474083345783334 1
-0.254360319665171 1
0.00137181202412742 1
-0.445257142700069 1
0.303851450666197 1
0.191798623685653 1
0.408283812313187 1
0.38428102838184 1
0.352197805233625 1
0.343729703787584 1
1.22832702587003 0
0.232770405288281 1
0.379363330549368 1
0.0665345576029227 1
-0.0447245835466706 1
0.289739158827846 1
0.517791176253405 1
0.086252265004118 1
0.0295874177437532 1
0.302646284840602 1
0.00620957486841694 1
0.0475123930674939 1
0.118637282884218 1
0.0362937381247294 1
0.0940495543170523 1
-0.0819208166476524 1
0.122224085368101 1
0.689711908649764 1
0.601725343820253 1
0.0362010593847444 1
-0.107195969661605 1
0.640680657150234 1
0.22537764121467 1
0.226108300085547 1
-0.0965630084321166 1
0.286128835825289 1
0.136239185688468 1
0.799141717433659 1
-0.362652080004137 1
0.45019049373616 1
0.0413236518151244 1
0.0705902759110541 1
0.467343996817217 1
0.725309892463513 1
0.469952708464892 1
1.04019360097435 0
0.466355270004419 1
0.861276805071203 1
-0.235759709199682 1
0.610775344995139 1
0.669869798389282 1
-0.137306385549177 1
-0.0531154647007125 1
-0.0120414887187656 1
-0.722702097427902 0
0.172502695583538 1
0.120802553910257 1
0.405148246575241 1
0.0139863843712586 1
0.225161743482641 1
0.044756376809753 1
0.218766349533881 1
0.352292360968127 1
-0.105335309351812 1
-0.130038831725224 1
0.422127591968059 1
0.0408880496983995 1
0.129359464220441 1
0.311109134253981 1
0.438725864535113 1
-0.328503276791671 1
0.487694706912271 1
-0.214655078769697 1
0.145082716319403 1
0.608771391473 1
0.417995374297544 1
0.591769702021095 1
0.222048538450282 1
0.69956925861892 1
0.618356459087 1
0.294380855568559 1
-0.346573649396782 1
0.308090560075116 1
-0.322004872632485 1
-0.121384336045953 1
-0.348206661826021 1
0.0358582817261683 1
-0.402265226137604 1
-0.494775880247087 1
0.0996651654037638 1
0.302428433475167 1
-0.107236906366645 1
0.694088653877533 1
-0.258329199333486 1
0.0962222106030491 1
-0.112506448317697 1
-0.546142662378685 0
0.21836653899161 1
0.485616492350691 1
0.690895674003755 1
0.410867291693224 1
0.372511239835952 1
0.65173966712778 1
0.545056473127011 1
0.853717164173137 1
0.28025536950517 1
0.0252357844936991 1
0.255299460660861 1
-0.309387059042362 1
-0.29987163348673 1
-0.233293960957172 1
0.04960764305588 1
0.280785045088965 1
0.515363160134269 1
-0.237858858798827 1
0.182872385387744 1
0.340043386819992 1
1.22644895770133 0
0.168215964977733 1
-0.0856185552175432 1
-0.0936396457213291 1
0.193472831244676 1
0.297106261875274 1
-0.162123060141794 1
-0.143925907846947 1
-0.122891725285818 1
0.578856430881367 1
-0.394078637230288 1
0.449067453284822 1
0.311262344510856 1
0.0351532208054993 1
0.404757122424629 1
0.136061094806754 1
-0.0358953477398702 1
0.0439516068209083 1
0.630932865524709 1
-0.187048436785415 1
0.374975786864016 1
0.4332779081729 1
-0.0301854059023537 1
0.304912336159663 1
-0.277312290849333 1
0.00801693347471998 1
-0.018014127601284 1
0.283170911409852 1
0.409791558498987 1
-0.194381320320026 1
0.433145778194691 1
0.390969908736409 1
0.145096846418544 1
0.0988107463941278 1
0.601960933428744 1
0.252686660483371 1
0.52360481917576 1
0.0482573251389804 1
0.0604186782884955 1
-0.26903694894888 1
0.4635081440672 1
-0.247933724553072 1
-0.780957555165849 0
0.250825314960788 1
0.404761661966414 1
-0.0340855211272038 1
0.291140897903958 1
0.426185025687021 1
0.0811157094692718 1
0.412381139372806 1
0.0706215427153692 1
0.193549051523263 1
0.160860622189196 1
-0.0458537573367739 1
0.417080585855943 1
0.206346523184144 1
0.167829042097614 1
0.0962668958108343 1
0.152046314447911 1
0.260027527289778 1
-0.0160775931655167 1
-0.381851220919384 1
-0.14773269863663 1
0.28167069063147 1
0.338493632666549 1
0.33294541956424 1
0.202761313636284 1
-0.275203310029202 1
-0.506831734140637 1
0.320444591259937 1
0.0927587765462848 1
0.168828143825533 1
0.366131836085788 1
0.176409315699523 1
0.527004114883274 1
0.230658612330834 1
0.401966230883999 1
-0.138176922289817 1
-0.258018532060746 1
0.200335561120987 1
-0.128365111613262 1
0.224576605889684 1
-0.313480961930612 1
-0.170708852617503 1
0.339077762958007 1
-0.212323451077109 1
-0.250075283015205 1
-0.0392539284202899 1
0.198601497779045 1
0.201736135880085 1
0.491249101320204 1
0.448318755897302 1
0.525341768128554 1
0.66881452535279 1
-0.467685554863587 1
0.185968389617928 1
-0.0317023676428507 1
-0.292033695669076 1
0.326208856879757 1
0.874193869090972 0
0.449639927978835 1
-0.251973425982849 1
0.313758548119359 1
0.184031536453302 1
0.46020734523136 1
0.346727621332901 1
0.819626213171549 1
0.423950629138616 1
0.509509851170631 1
0.171417084291648 1
-0.189157519709835 1
0.162884713312841 1
0.617778619507029 1
0.450895185185706 1
-0.0835550193485617 1
0.656786157986355 1
0.531735955545733 1
-0.0144681995641756 1
0.270663288703759 1
0.635484817347895 1
0.0312273764011301 1
0.517245084623438 1
0.276874357555631 1
0.473383064170939 1
0.341222551259128 1
-0.326226773055748 1
-0.0368381343110497 1
0.45496676250257 1
0.192946363576427 1
-0.147359044763308 1
0.160082727937026 1
0.0934792027683857 1
0.0601957440874953 1
0.270865427080483 1
0.048980710606631 1
0.389273332454833 1
0.026331812334639 1
0.920456385345777 1
-0.128684057119316 1
0.22636609401176 1
0.756301092238925 1
-0.0915811378144518 1
0.37863528660659 1
0.191832862831588 1
-0.0880771637238882 1
0.233056644480856 1
0.261269240961392 1
0.445527595405662 1
0.151784859405973 1
0.48889425060652 1
0.0978707608023097 1
0.573009790871576 1
0.0939955976394131 1
-0.0729656792818634 1
0.283738053768886 1
0.301902205012392 1
0.487855801990866 1
0.435393518034883 1
0.46664295780533 1
0.274010843205689 1
0.482149905530658 1
0.131057160403013 1
0.171334210643857 1
0.137085878366067 1
0.348569220500859 1
0.140490801231819 1
0.188574434666828 1
-0.309998683633477 1
0.283573267997592 1
-0.0504466268483028 1
0.0601010713299879 1
0.111301286961793 1
-0.0670096842995517 1
0.409714745562511 1
0.640097613290065 1
0.325603504748776 1
0.682172463979038 1
0.75263417950871 1
0.253405165444438 1
0.40639887161149 1
0.350004747538376 1
0.461566102280776 1
0.252918090604212 1
0.296667149424439 1
0.478973173676149 1
0.17685071214502 1
-0.325187325698373 1
-0.442161235987164 1
-0.073964582577572 1
0.298046194327317 1
-0.0232920996506667 1
0.229197300846789 1
0.618802859604401 1
-0.695193890695929 0
-0.118651278593207 1
-0.0123781322120556 1
0.0185759043060881 1
0.223290411970248 1
-0.478703743968923 1
0.0234392778404938 1
0.442240486567072 1
0.251666774001726 1
0.0967167291900953 1
0.487311523356861 1
0.21016656550451 1
0.184750953584582 1
0.715313473056666 1
0.55502112821692 1
0.444395200704906 1
0.311116212741531 1
0.808953858198696 1
-0.00984663868696403 1
-0.183105617287575 1
-0.473241484132794 1
0.340048045376961 1
0.661365334569033 1
-0.283728434807665 1
-0.143123364857139 1
0.523157437329879 1
0.0414176545240097 1
-0.0154232555916158 1
0.0812875837425114 1
0.875038112214408 1
0.234069168656896 1
0.514370944409317 1
0.618591623627737 1
-0.0656593734815445 1
0.622229560734816 1
0.647116533648545 1
0.289206960829174 1
0.409053814654974 1
-0.370660522728184 1
0.188663071827636 1
-0.282214206089251 1
-0.302552998337875 1
-0.00562604902246122 1
0.0662128450146221 1
-0.120593354592403 1
0.164221313298051 1
0.423589007930405 1
0.321775520022252 1
0.682308581547381 1
0.285029164427856 1
0.585404927027607 1
0.388189089172083 1
-0.150543468861911 1
-0.303560110951069 1
0.140988091897566 1
-0.25297397108323 1
-0.155775968811918 1
-0.384979837509513 1
-0.18394687568067 1
0.634755700946648 1
-0.0118270585931441 1
0.218149141944379 1
0.305897667077322 1
-0.134087545157176 1
0.269983599111546 1
0.773874533680205 1
-0.069502561709241 1
-0.0858554846909249 1
-0.0871091658948294 1
-0.484300152772781 0
-0.190721036928182 1
-0.242199621594484 1
0.236633075088572 1
0.166158117949064 1
-0.150973158680531 1
0.406336467158942 1
0.150155287127952 1
-0.333820951645024 1
-0.221805660380198 1
0.219208922061721 1
0.677867719881693 1
0.150078564984605 1
-0.0927001084458463 1
-0.389121905684447 1
0.123387598847544 1
0.169539441611977 1
0.0519067359801388 1
0.218088151873342 1
-0.296199410390012 1
0.528904197906037 1
0.184575953914381 1
-0.102145257543371 1
0.295461232631891 1
0.034162383643639 1
0.448248396043306 1
0.0588527104954719 1
-0.0129340573682275 1
0.624248054386715 1
0.064339131641106 1
0.468261588809948 1
0.600826798518391 1
0.387453023992934 1
1.0665144402813 0
0.379997538192639 1
0.152156945458466 1
0.501293023417505 1
0.531425135559366 1
0.344854343235202 1
-0.569979239206951 0
-0.260693996314095 1
-0.351541230097382 1
0.497135922561631 1
0.127257883554817 1
0.480853306258155 1
0.280858582451106 1
-0.013328420905911 1
0.743447635617118 1
0.034531313398943 1
-0.00687399427287805 1
0.486251265248953 1
0.237679988549405 1
0.157549576612653 1
0.569115759639227 1
0.361522249704031 1
-0.00441645274095062 1
-0.21096556180842 1
0.628265445489285 1
0.123765607893023 1
-0.326512776704024 1
0.293284250390064 1
0.298392686984469 1
0.793408020511818 1
0.428510637186398 1
-0.284833210160285 1
0.59249132117142 1
0.690025535597652 1
0.588145561674821 1
0.132216414667078 1
0.245615399894512 1
0.88220608571101 1
0.696315440090485 1
0.219761113940657 1
0.641890728837921 1
0.428626710750651 1
0.7260368673252 1
0.137536894584354 1
-0.138184855582998 1
-0.30633442349283 1
0.422981047198407 1
0.0434077112527092 1
0.299496395742211 1
-0.0901817338398869 1
0.983288223894002 0
-0.0422932647422567 1
-0.602355621332406 0
0.324330022799576 1
-0.132844552205044 1
0.107580669686377 1
0.927994614525397 1
0.244868856527191 1
0.305747612237988 1
0.623058670641823 1
0.187986061941709 1
0.333251558691636 1
0.149754291494862 1
-0.0416715905718961 1
0.198855751854217 1
-0.0978599597924913 1
0.131603438480758 1
-0.21016771582271 1
-0.026618705324124 1
0.249252488107691 1
0.327114232975498 1
-0.226542484919415 1
0.0939307135838338 1
0.240688641866513 1
0.216609310306249 1
-0.0299811291894493 1
0.443677685321077 1
0.704173751619151 1
0.0638408852719789 1
0.53729574158655 1
0.124563619828438 1
0.705591218142454 1
0.445797148128133 1
0.436673650097402 1
-0.185601630288702 1
0.939777233061038 0
0.356690908087541 1
0.0375617535373372 1
-0.165748915874084 1
0.254243578461981 1
0.113148654499209 1
-0.0645124959608794 1
-0.302059687156198 1
-0.328992449321398 1
0.0743440070610036 1
0.194673642140078 1
-0.0877864749493357 1
0.194308259660798 1
0.717184746269606 1
-0.428928199950698 1
0.0389083916306961 1
0.438526734315335 1
0.427403607519508 1
0.713837261460677 1
0.288463717746837 1
-0.542486567914065 1
0.224947145335925 1
0.13889609037259 1
0.447866614796567 1
0.526220170176741 1
0.655300648178361 1
0.235361899336977 1
-0.00105461851236442 1
0.157681213104544 1
0.686826949153468 1
0.0719185035775542 1
0.950770092536267 0
0.550990330593714 1
-0.540439401925126 0
0.448871970338712 1
0.231563278719976 1
0.356458024409711 1
-0.0916548502437814 1
0.273631383854008 1
0.558508314381255 1
0.600880951901615 1
-0.00515477101180001 1
0.0496366989455102 1
0.0141733303600495 1
0.0691600306616619 1
-0.136549141834997 1
0.374807251921614 1
0.615849912663305 1
-0.190468560516251 1
0.185563473614693 1
0.111177005620475 1
0.246105635499184 1
0.155229606266882 1
0.171388168236947 1
0.323652647804915 1
0.114743070874603 1
0.24254467193497 1
0.0763869715151068 1
0.24098024138078 1
0.437375040075789 1
0.139382269273333 1
0.50318453897995 1
-0.287566140907556 1
0.10260808113723 1
0.0776062169329024 1
-0.194383263235775 1
-0.0592643455606066 1
0.0100576533145789 1
0.613845897443079 1
0.550966386741351 1
-0.036523718800098 1
0.0943881039013453 1
0.389881312410803 1
0.726815648589024 1
0.540286165676151 1
-0.244523461895045 1
0.325870055380729 1
0.604416590310211 1
-0.114015424825597 1
0.466980596564083 1
0.127715446712844 1
0.516132339872433 1
-0.0749155994467654 1
0.57093822564303 1
-0.352391042888399 1
0.180437287909393 1
-0.288010116603291 1
-0.937738807276728 0
-0.0130358483735834 1
-0.258207259981773 1
0.5409283368227 1
0.447142520696187 1
0.354748797424912 1
0.979822310659656 1
0.759858524092859 1
0.382354399736885 1
-0.302314428578089 1
0.463672139827455 1
0.106823413410979 1
0.00736630241747849 1
-0.121637897114345 1
0.545412974237382 1
0.188867850872625 1
0.296543997721084 1
0.436228058952447 1
0.67471191372229 1
0.556073961440218 1
0.629605464492055 1
0.280827803177273 1
0.697715536197347 1
0.65463838024396 1
-0.161861502213321 1
-0.620956047892326 0
0.56154647848647 1
0.0260894286345044 1
0.231066638358941 1
0.362687826388065 1
0.140889349455865 1
0.512434913024196 1
-0.614458378225392 0
-0.308515788915298 1
0.207944389198834 1
-0.201990287857038 1
-0.118035111825048 1
-0.00682546314060739 1
-0.280171494378588 1
0.388865305910311 1
0.446214913673485 1
-0.0459995906633762 1
0.306493049348326 1
0.45164889455483 1
0.229462278165153 1
0.168601040434255 1
-0.16794741056305 1
-0.276687210386331 1
0.795398311457262 1
-0.094591590310623 1
-0.0537613116089848 1
-0.0730784109517602 1
0.212632760207479 1
0.501107070548953 1
-0.0159070150622314 1
0.0263868941247788 1
-0.00893850841842669 1
-0.0853052243230949 1
0.0794725282150065 1
0.134877445827968 1
-0.18392717805888 1
0.199711568153383 1
0.338105414077166 1
0.524116779401806 1
-0.455186523624854 1
0.304846852710639 1
0.442721894920274 1
0.192989496761996 1
-0.19273257996472 1
0.0907246634667821 1
0.581553547045503 1
-0.0557450033380465 1
0.850312644274646 1
0.843483357396524 1
-0.434831170924771 1
0.460510167891637 1
-0.131467369934594 1
-0.00353097918988639 1
0.219172023551104 1
0.804287486403295 1
0.213594328772223 1
0.534011076756789 1
0.0188397033384769 1
0.0819013847487461 1
0.466240137609784 1
0.226633895491877 1
0.400888172524189 1
0.126223453748703 1
0.341694025036671 1
0.178408058331681 1
0.557889554139424 1
-0.136420751946931 1
0.288080529965646 1
0.833981651164953 1
0.137607224831135 1
0.981673300069123 0
0.703473030479608 1
-0.0731225298004757 1
-0.173988147235691 1
-0.196658909752361 1
0.118979901999231 1
0.0845466209657872 1
0.409954794691558 1
-0.0967483485906306 1
0.293494766594045 1
0.29058001475656 1
0.598385539012023 1
0.282305148146039 1
0.105292024940513 1
0.574471035364298 1
0.815855399971563 1
0.643051617462011 1
0.169112802356433 1
-0.210397942668891 1
0.336992049794112 1
0.198564200211377 1
0.373553412113456 1
-0.147229369122244 1
0.26316291540588 1
0.481866305451794 1
0.210918016511578 1
0.137229650371108 1
0.590605722277498 1
-0.427788168737805 1
0.0527109005091498 1
-0.663537721999996 0
0.801839814021766 1
0.525257218891887 1
0.00733808047120146 1
0.339212152275302 1
0.0524064019860696 1
0.269560683661412 1
-0.0860239272239144 1
1.04475477816039 0
0.361392547714822 1
0.364022662284288 1
-0.0403978305980185 1
0.0475204294255087 1
0.327271933199355 1
-0.0953138064049121 1
0.740706048784111 1
-0.0852936580290834 1
-0.482623563709395 1
0.357527336621764 1
-0.27867266329454 1
-0.109365058544789 1
0.0838458212789644 1
0.647447218146786 1
0.293491493572211 1
0.323055650877473 1
0.599570853423295 1
0.413269395108115 1
0.265764112290009 1
0.386970319831901 1
-0.0348023087638862 1
0.511306191424362 1
0.374075962522098 1
0.0522684156083328 1
0.450397579145196 1
0.0241781247673402 1
-0.490835114428135 1
0.74035316992983 1
-0.0126186609323811 1
0.78574823708897 1
0.315246709570436 1
-0.0828417204102454 1
0.714541736865331 1
0.515713944761038 1
0.289417217279487 1
0.587520360034491 1
0.116808670728277 1
-0.180122586797394 1
-0.277424136551453 1
0.779876531832693 1
-0.354245284921539 1
-0.083856403494329 1
0.141913448054619 1
-0.262083285918511 1
0.28622879986032 1
-0.155614139047325 1
0.0934360960831041 1
0.786959400025604 1
0.37591376759355 1
-0.10337969569376 1
0.133269897330994 1
0.112588268610916 1
-0.148804299875794 1
0.173237007626335 1
0.639911842724662 1
0.309441534516038 1
0.12770041106094 1
0.217163300765166 1
0.684452734129481 1
0.410605967407382 1
0.300791183403879 1
0.206359343425207 1
0.164951938805826 1
0.0488673510594235 1
0.214017357289334 1
-0.198218746559578 1
-0.0993521336200928 1
-0.303233909222446 1
0.0470290854636988 1
-0.276307441058477 1
0.47204751165284 1
-0.18145456720778 1
-0.0984738477307904 1
0.120827722120304 1
0.196729116562892 1
-0.0935636028618285 1
0.636817342302815 1
0.27693991530314 1
0.184668491862521 1
0.0266192540899773 1
0.0756833302967889 1
-0.178468642950848 1
-0.294530183145107 1
0.278060153344763 1
0.0149989628839394 1
0.612611802744425 1
-0.172463511425669 1
0.02803379780296 1
-0.658212660524817 0
0.680589772425128 1
0.279187278897138 1
-0.0567767981228271 1
0.406812576246434 1
0.42305701653604 1
0.236091411745512 1
0.590560432418839 1
0.0854491471858423 1
-0.339417831492114 1
-0.233254073462547 1
0.584296198415883 1
0.396250767570531 1
0.254599852951438 1
-0.296597392610166 1
0.398499009167889 1
0.0296452286922778 1
0.336931224964755 1
-0.193025127508037 1
0.184325273479414 1
0.391464137083136 1
-0.0118531025686036 1
-0.0929046546708573 1
0.363408786738784 1
0.306914968894534 1
0.359234147504996 1
0.656101624613839 1
0.677678890090289 1
0.631515408478085 1
-0.201407345186009 1
0.0811846917219396 1
0.0396089728639239 1
0.257553462217028 1
-0.00996561656550528 1
-0.431662711376599 1
0.617267277640455 1
0.0535498609157056 1
0.28099882452997 1
0.248835092372376 1
-0.581272945281497 1
0.989917904487399 0
-0.316660464067351 1
-0.151059575652013 1
0.236573149242051 1
0.4320093617286 1
0.222193125079831 1
0.144231485000991 1
-0.0707519946427682 1
0.136320407348047 1
0.0278011962648519 1
-0.216833084033527 1
0.223047186060036 1
0.181665161482981 1
0.547703619760392 1
-0.0087621536991022 1
0.335028261323781 1
0.85470101488548 1
0.226967639667961 1
-0.102342263531962 1
-0.14949486487346 1
0.307167589641793 1
0.275492803758342 1
0.563824061811073 1
0.19313616501317 1
-0.0217806668868271 1
-0.232136424697459 1
0.111688934611278 1
0.306684687586768 1
0.322750732490388 1
-0.371785713233215 1
0.375252997498357 1
0.210029576676536 1
0.879035085797409 1
-0.193120970742322 1
0.214202635731262 1
0.179838515732012 1
-0.164724561329165 1
0.162601809258858 1
0.32642043900342 1
-0.176719059178468 1
-0.370792474679519 1
0.0443237342224089 1
0.374095688478992 1
0.319924349259522 1
0.333446155541658 1
-0.112573257359076 1
-0.185490931462038 1
-0.11460658811216 1
0.0911793171754741 1
-0.154327009828473 1
0.0960990918984254 1
-0.22588622899235 1
0.253216677656665 1
-0.267226680002222 1
0.376834737797098 1
0.322553591215684 1
0.217308634515105 1
-0.286638323000447 1
0.130480186468419 1
0.290948231151363 1
0.0663428055184236 1
0.814928905255755 1
-0.185937400811776 1
0.111292752573405 1
0.260979609010573 1
0.367189515617064 1
0.492269634493099 1
0.399364490086339 1
0.244708378572072 1
0.119598242205634 1
0.73355250862915 1
-0.472093574069745 1
0.921151071150548 1
0.124760221339554 1
0.276878960457193 1
0.0337877723693757 1
0.51169695169662 1
0.548290049124389 1
0.129106739286221 1
0.81543997158093 1
-0.635171327402339 0
0.579644386485616 1
0.0717993594300995 1
0.501607609454334 1
-0.359983614013399 1
0.150138563478188 1
0.220333387518008 1
0.406507224482311 1
0.267652729421172 1
0.169704620302997 1
0.585472166038354 1
0.635267607346541 1
-0.124921578972917 1
0.121564921641221 1
0.282080960724975 1
0.390779914392001 1
-0.209995629085943 1
-0.121543089006004 1
0.00356662346444522 1
0.310288893130743 1
0.122095338689434 1
0.142604171076764 1
0.308566774557487 1
-0.217283400144968 1
-0.739457492612223 0
0.707233316965528 1
0.327758629611626 1
0.284872793849406 1
0.321200010998613 1
0.6085888352356 1
0.478977009576229 1
0.0455475529595756 1
0.194335657552498 1
0.602066478803395 1
0.300888980532846 1
-0.396079329497304 1
0.714410524731833 1
0.475564543337401 1
0.0232882134272966 1
-0.659249375480964 0
-0.0818106707792247 1
0.226856536911369 1
-0.407006347684557 1
-0.169351277345936 1
0.452789459844773 1
0.0482939915912366 1
0.0637899684703103 1
0.706764896265858 1
-0.316088970871236 1
0.333152896717202 1
0.348880537944076 1
0.654796645143821 1
-0.166909303671237 1
-0.180790729505377 1
-0.0354721556282305 1
0.33471316153753 1
-0.0341844551130014 1
0.498306987994751 1
0.479754098963124 1
0.139251672904864 1
-0.178071241842766 1
0.989777044587212 0
0.709596928285847 1
-0.170074689254878 1
-0.0196900674951606 1
-0.216316573761962 1
-0.201421275822126 1
0.474076480922195 1
0.554681718345624 1
0.485629601214582 1
-0.0253135515735618 1
0.433848914708416 1
0.187441935665836 1
0.0939990831391645 1
0.334299972848481 1
0.68188676987377 1
-0.488778401239381 1
0.723756210777022 1
0.800462422244239 1
0.389018333649869 1
0.186395369541794 1
0.0154805459754434 1
0.229158910093712 1
0.612229681867732 1
-0.246242493742953 1
0.34415466283927 1
-0.199657321007735 1
0.114499430054201 1
0.464409870973876 1
-0.265339690652636 1
0.17145657192174 1
-0.111409882423825 1
0.00585348591992399 1
0.391730090645581 1
0.476319074433021 1
0.392871485291732 1
0.146864603818099 1
-0.0544479680303483 1
0.336033442236047 1
0.469986593344876 1
-0.27524817208208 1
0.0896374797313905 1
0.447556861654313 1
0.17392464604566 1
-0.406656959455841 1
-0.144895999026368 1
0.177457040753815 1
0.831768814820888 1
0.565198545665074 1
0.304271807317597 1
-0.22993810377062 1
0.0734378602734215 1
-0.161211617718823 1
0.329209738985453 1
0.343406216897138 1
0.18895277918376 1
0.245436082027667 1
0.221005770628161 1
0.240005481507321 1
0.177235531766546 1
0.0100710150213366 1
0.0065632828697422 1
0.0713615280585541 1
-0.164651574659003 1
-0.425219708373395 1
0.28867192627043 1
-0.397994598632471 1
0.577040519191369 1
-0.353624704784257 1
0.0782962844536656 1
0.127962074457874 1
0.136194827115142 1
0.60085083872383 1
0.373583313249486 1
0.340005066208991 1
-0.284472494032522 1
0.0212776848807611 1
0.660904782150056 1
0.193974231168665 1
-0.289205437710477 1
0.0108270845092614 1
0.329395309165026 1
0.417931628016399 1
-0.629127169742718 1
0.194597537796371 1
0.207596545629884 1
0.31018193164788 1
0.330259183356405 1
-0.0698492763240713 1
0.219613051941205 1
0.170398546265827 1
0.375489845959468 1
0.62245662176342 1
-0.259712931235292 1
-0.0643301964950418 1
0.541053639790528 1
0.429415917957186 1
0.145673958780484 1
0.651367480550665 1
0.310638003224502 1
-0.196135469703296 1
0.236163869654899 1
-0.0669634113791018 1
0.464741532480196 1
0.463134476468806 1
0.194432831620116 1
-0.00421934666279919 1
0.23163825873694 1
0.178371103475015 1
-0.911578384784788 0
0.697302290916444 1
0.259017210498141 1
0.196994981271164 1
-0.125652246593781 1
0.219371372908633 1
-0.0129258937601266 1
-0.0627585285916432 1
0.489641994655359 1
-0.246924680100541 1
0.306926200509529 1
0.681857288903995 1
-0.0929060519088069 1
0.0735664646408834 1
0.0199236981627631 1
0.479096182006325 1
0.28678731551338 1
-0.0660154388490293 1
0.470572381642379 1
0.0492678202888604 1
0.310017850310936 1
-0.0770516676497321 1
-0.160649560155597 1
-0.125366073976482 1
1.09512178851138 0
0.214523191652249 1
0.204642202811189 1
0.237586324456237 1
-0.256520974637041 1
0.592557756294481 1
0.132241454850453 1
0.427841383161644 1
0.184007121593848 1
0.448977911920905 1
0.470165064954357 1
-0.0801670114145164 1
-0.161648172546412 1
-0.0211827471473144 1
0.493137402355129 1
0.28052278690615 1
0.395407160718251 1
0.396646676506357 1
-0.222600736930032 1
-0.485672914924585 1
-0.122615074388007 1
0.0882738988530926 1
0.313516229641968 1
0.248903107817142 1
-0.064516994335386 1
0.71370630304303 1
0.207435420332719 1
0.686931510633084 1
0.0830352711734112 1
0.494734143064786 1
0.261781020540361 1
-0.280398921421742 1
-0.216671521632432 1
-0.220467805005647 1
-0.066100480216956 1
0.0581739970743806 1
0.0701396478771819 1
0.643695259333424 1
0.254797799332585 1
0.566328819557007 1
0.386198668425346 1
0.101112069635765 1
0.686287535298585 1
0.402252557668448 1
0.677878134687435 1
0.509053163411702 1
0.276966742260791 1
0.19141867098016 1
0.0368615452314171 1
0.345341054920315 1
0.379175348879804 1
-0.228343549335134 1
0.652338190228003 1
0.074910018188013 1
0.689194653730098 1
0.82571381695588 1
0.440420494885793 1
0.448762221903638 1
0.576236210492466 1
0.282250858827355 1
-0.509504208510273 1
-0.219603320489301 1
0.526240334666034 1
0.265757531053197 1
0.535947551203971 1
0.666863418167603 1
0.0680632908433319 1
0.106550246467405 1
0.630361899311163 1
0.171428782172787 1
-0.140946226919259 1
0.178163788865347 1
0.102346747491162 1
1.0171040864469 1
0.143817347297812 1
0.229468357891518 1
0.34337274029644 1
0.230659325813016 1
-0.260391691176619 1
0.205658428157164 1
0.0840718497764453 1
0.237963112385554 1
0.498839078129353 1
0.114556674334964 1
-0.0178906878048189 1
0.0878696289832987 1
-0.219036983956451 1
-0.441897957216123 1
0.93005122781633 1
0.785689194129716 1
0.394516327340664 1
-0.0647350845728249 1
-0.289400325558703 1
1.06008973195179 0
0.114297093883085 1
0.20432108774168 1
0.532096654526395 1
0.235498567017731 1
-0.0607717138488441 1
0.198593912774003 1
-0.544178455804718 1
0.525665441171635 1
0.734564465637351 1
0.239734860533966 1
0.0973702445959746 1
0.702113038231138 1
0.457647543851057 1
0.249784917372942 1
-0.0201659643076593 1
0.439136845659099 1
-0.101527625079934 1
-0.209543662498971 1
-0.275930198958713 1
0.592241244899619 1
0.557363001701964 1
0.301028831497933 1
0.578590330494779 1
0.249174043841755 1
-0.0518707479535642 1
0.0412667614753867 1
0.222394129081925 1
-0.0930545342211342 1
0.186981135097847 1
-0.00887114134319571 1
0.529129835865628 1
0.438087274348229 1
0.731709211725864 1
-0.102822540881188 1
0.416529792339399 1
0.495750945170355 1
-0.389202383949987 1
-0.217419900623467 1
-0.192864470258374 1
0.437158301316818 1
-0.135793868053205 1
0.039247328308748 1
0.621777402518463 1
0.35436692293735 1
-0.0426443136037009 1
0.237209536687154 1
0.137558256267664 1
0.278982672269226 1
0.339859588356193 1
-0.128979944405024 1
0.487651808557133 1
0.0377643053185915 1
0.50419630437422 1
-0.0860035076961259 1
0.486202386512413 1
0.665972542690739 1
0.0457059701547306 1
-0.23542341560982 1
0.479547030100336 1
0.425910435431151 1
0.513302113762144 1
0.0551417360121787 1
0.229522558636434 1
0.345500977305697 1
-0.353925022603426 1
0.539048587704742 1
0.686167821360714 1
0.144538700067604 1
0.261405817550361 1
-0.0978035982221168 1
0.259425278461909 1
0.366580242356493 1
0.323910239089879 1
0.663693305426853 1
0.0417526512104295 1
0.462990298915316 1
-0.194566291768889 1
0.503300032295964 1
0.366700132485197 1
0.719410378422656 1
-0.120320878170282 1
0.249035530379912 1
0.462619102682701 1
0.357088239744694 1
0.579810499970595 1
0.57181322831435 1
0.880026789311591 1
-0.0519093739069875 1
0.131925063981849 1
1.14601186674022 0
-0.0348046077261257 1
0.124476460770057 1
0.126286652739898 1
0.106762450746347 1
-0.018406329952078 1
-0.0550580854326537 1
-0.065328576500018 1
0.409716963849369 1
0.254250303731399 1
0.191586972117349 1
0.428077158911552 1
0.337653844962136 1
0.202934089440885 1
-0.293561358723764 1
-0.0342143369330033 1
-0.32814010226978 1
0.402203726740539 1
0.640073956363217 1
0.183144625609729 1
0.0635070287604935 1
0.380032991216889 1
0.283671838171156 1
-0.0243977109364035 1
0.0568777344277536 1
-0.0510991637109134 1
-0.102149146562723 1
0.515215945953844 1
0.691813059364466 1
0.241223422817003 1
-0.261553047095457 1
1.06869346564616 0
0.790088012578379 1
-0.674667152805198 0
0.291479148746015 1
0.028590153758886 1
0.0121007199439853 1
0.138309814802498 1
0.282797707059032 1
0.855091368578543 1
0.204694151796754 1
0.516036895178297 1
0.407987107591061 1
0.212733357063449 1
-0.36307949955963 1
0.364402487504425 1
0.216296103738413 1
0.0376494208842862 1
0.333448378904024 1
-0.164300435816106 1
-0.0212270147523471 1
-0.76176156987422 0
0.404337699320312 1
-0.567868801311909 0
0.177210997559375 1
-0.00314390034783638 1
-0.215085901568989 1
-0.133997787607092 1
0.174511039404888 1
-0.0522102239677819 1
0.16101298447611 1
-0.267484291865018 1
0.398006883410496 1
-0.205758641869159 1
-0.204875036340332 1
-0.124280919271502 1
0.660642894008159 1
0.933247961736336 0
0.282935210555079 1
0.121289885178529 1
0.064784119329892 1
0.223986723291641 1
-0.351808031208216 1
0.301041469615538 1
-0.105411484702023 1
0.112558127788563 1
0.548853482740931 1
0.0409505911920314 1
0.488838722054132 1
0.581961455754148 1
-0.0319349730395503 1
-0.270029278650417 1
-0.536479952664277 0
-0.27947750822389 1
0.570453215101645 1
0.444092560594939 1
0.149238465708772 1
-0.290185001254472 1
-0.127428506470448 1
-0.272743528571352 1
0.0987107995336021 1
-0.148105051791865 1
0.484082388154821 1
0.849761486454366 1
0.0378786614032446 1
0.13437134581864 1
0.0132226423509841 1
0.273460849447338 1
0.429021756594835 1
0.214368837607654 1
0.375497108906361 1
0.00670836507587455 1
0.521227041249375 1
0.316566394334822 1
0.0151319570857929 1
0.319843898931901 1
0.630027505126787 1
-0.0303531127519636 1
0.317642780767159 1
0.0366447934724364 1
-0.573143519774294 0
0.293481464303572 1
0.18986466232932 1
0.518844311252953 1
0.542933701900458 1
0.177546453864458 1
-0.372711471126776 1
0.303396066612639 1
-0.074412340131329 1
0.776599442800115 1
-0.0817926052292485 1
0.276821992825656 1
0.628246396783308 1
-0.0412284014223559 1
0.963807601302975 0
0.094292207627762 1
0.0400279559098944 1
-0.00256998537029382 1
0.00479342618060113 1
0.366015919854631 1
0.467609219533522 1
0.115478918226553 1
0.704619655320128 1
-0.171426026155645 1
0.779009920233702 1
-0.198609301477197 1
0.459057617911845 1
-0.0100236336090007 1
0.439978660836797 1
0.639297060844827 1
-0.374258528194859 1
-0.213847761036133 1
0.472085417897306 1
-0.149310764501672 1
-0.482144408987336 1
0.351015122308846 1
0.0102101472869996 1
0.401628753753034 1
0.112045262737036 1
-0.145591058459632 1
0.655103177358977 1
0.11373839391293 1
0.88146295585957 1
-0.681676239924355 0
0.723839722291058 1
-0.0550917660015792 1
0.0949737397394443 1
-0.615987348126179 0
-0.130432350418625 1
0.264813513490152 1
0.56210590485052 1
0.176802391811218 1
0.120277226110746 1
-0.471333724431427 1
0.573608204745722 1
-0.00329556159556361 1
-0.372834735082217 1
0.412959009318422 1
0.0318957627993277 1
0.659904726291734 1
-0.103330121213949 1
0.128680958944544 1
0.392780630728182 1
0.144322604508907 1
0.0613943378462134 1
0.229260866553686 1
-0.0890281313445237 1
0.0639940384257811 1
-0.251016095296793 1
-0.247272783195767 1
0.492982507128826 1
0.032102709372802 1
0.339883063582183 1
0.288113520130045 1
0.381243822437306 1
0.539183982973574 1
-0.143935442156205 1
0.664399154238126 1
0.179516306806442 1
0.366638868877388 1
-0.652006837285658 0
0.221519164888014 1
-0.182710183108339 1
-0.334736450089617 1
0.276926921377973 1
0.457026918131823 1
-0.609886199515554 1
0.288294094129901 1
0.406211936304345 1
0.0758474446962387 1
-0.506211658830664 0
0.113584974006783 1
-0.238680784218131 1
0.237834914145659 1
-0.291602246022561 1
0.487824485680541 1
0.0087916843870909 1
0.512792422030579 1
0.00827321474381004 1
0.0946507675938671 1
0.456019510120455 1
0.119915407372287 1
0.429074251926437 1
0.341078762764294 1
0.164629001192607 1
0.394799599158156 1
0.918579467427372 0
-0.145738592155022 1
-0.0609312669248918 1
0.150694765095839 1
0.111915375722127 1
-0.160152096230645 1
0.0713452307676423 1
0.58169988991657 1
-0.140789082886174 1
0.687953982417816 1
0.39590794942847 1
-0.0471385297511974 1
0.508232909425805 1
0.255452331916459 1
0.444538086876225 1
0.0505586303095964 1
0.163371152740701 1
-0.0864973082002808 1
-0.512858492761397 0
0.425555968039328 1
0.674314251891417 1
-0.520096908307316 0
0.108938236308068 1
0.203477546543574 1
0.734409742686636 1
-0.645277615642119 0
-0.314285353663834 1
-0.01082463489476 1
-0.306330227083961 1
0.702894077278583 1
0.880457251433185 1
0.480524778411871 1
0.242238810022977 1
-0.202294638931036 1
0.108893137087 1
-0.0711227404208928 1
0.403379296566412 1
0.301798844594248 1
0.184137369880106 1
0.197002131067676 1
0.558269424214938 1
-0.0304386583866485 1
0.517721983579311 1
0.637825444180123 1
-0.521439221911255 0
-0.0887027780712276 1
0.575636981838742 1
0.194752995349189 1
0.533592644048508 1
-0.361228176921488 1
0.503605012026731 1
0.230596929504343 1
0.474524359734387 1
0.482855722376549 1
0.288121803584247 1
0.454739829009014 1
0.291248198110076 1
-0.116214553424505 1
-0.341501848356341 1
0.465402137891731 1
0.545792454941865 1
-0.208575201313389 1
0.691736824191839 1
0.736914995162654 1
0.391930030222042 1
0.46167346644014 1
0.0929050802922498 1
0.496690001097945 1
0.290112432600444 1
0.289754719875344 1
0.273727982705179 1
0.289400913070591 1
0.33027056091591 1
0.434665069264758 1
0.532257983281155 1
0.141602463960175 1
0.0757856824971249 1
0.227959374052393 1
0.00763046191407789 1
0.247786317315111 1
0.080698774411205 1
0.640621292939668 1
0.365461774739451 1
0.45167200869425 1
0.0759293473936818 1
0.328731432187885 1
0.300007405850268 1
0.410907807059174 1
0.215796466826645 1
-0.114444551215431 1
-0.0358773965224256 1
-0.18677811155484 1
-0.00110300158279358 1
-0.278497046637483 1
0.111228808168864 1
0.224578951545653 1
0.208880053983652 1
0.0878387923127824 1
0.539982060310787 1
0.115102409127538 1
-0.312383188266601 1
-0.0646939094079675 1
0.200517179146219 1
0.214940165846507 1
-0.066452161003162 1
-0.112198176327517 1
0.139992690522545 1
0.398655924143267 1
0.961194928386621 1
-0.0110742557144666 1
0.228741347932682 1
0.614817612991114 1
0.274569636510463 1
0.552326270575773 1
0.000220453563310158 1
-0.503552531256463 1
0.406681565479856 1
-0.145487893940189 1
0.395444062921602 1
-0.216931389231113 1
0.377553888486032 1
0.28466038984537 1
-0.52961501596788 0
-0.168242923476011 1
-0.109018154220087 1
-0.364525707747428 1
0.376768129803697 1
0.344550141144244 1
0.259540612450575 1
0.530464004805583 1
-0.336656901324812 1
0.128207313953114 1
0.527180975814317 1
-0.352465770435959 1
0.514397596183255 1
0.131339774556732 1
-0.0859453839040633 1
0.398161642009174 1
0.0686842904693115 1
0.387035084948735 1
0.741336106161243 1
0.347187622218131 1
-0.365406733262969 1
0.541907567786435 1
0.213457392941704 1
0.161223771473978 1
0.208067484055688 1
0.429491769418848 1
-0.20044336126804 1
-0.319009693780708 1
-0.0457213177588317 1
0.87812596476063 1
0.665161417340544 1
-0.106079658326144 1
-0.0736097238847925 1
-0.0430384535609701 1
0.0281590131312879 1
0.449580306655043 1
-0.419934603546902 1
0.274711300361045 1
0.572480619476086 1
0.13195882126527 1
0.00540217585756614 1
-0.144326202137613 1
0.0768799268939713 1
0.0572373708405171 1
0.293613351605826 1
-0.288893277076444 1
0.33192273972382 1
0.0504894668471252 1
-0.0258451957243367 1
0.353215977936746 1
0.446022658889298 1
0.191844605116769 1
0.42286299145793 1
-0.13092318116788 1
0.13851572997298 1
-0.00671786836927218 1
-0.396315492741093 1
0.37695613867409 1
-0.236561167031355 1
0.511986912444454 1
-0.0743411004129709 1
0.412302476603673 1
0.239049019161645 1
0.464297898514132 1
0.648174391366821 1
0.17856788730021 1
-0.151205518483805 1
0.279359823402675 1
0.761220992511396 1
0.278704118616604 1
0.349589363515105 1
0.337733512220025 1
0.11072898572341 1
0.0814299419817309 1
0.221250873015846 1
-0.102896172387662 1
0.0110427043515124 1
0.179434404183243 1
0.80320227630516 1
-0.0289046717110832 1
0.610009125796633 1
0.407918589333985 1
-0.166000378619425 1
0.184885032871732 1
0.277018367869221 1
0.0565930080883764 1
0.348661415204217 1
0.800641262169333 1
0.0061677330175709 1
0.151571059951545 1
0.134036089870631 1
0.496284031018166 1
0.323778844351464 1
0.31873258103584 1
0.647435258501082 1
0.135939936599614 1
0.211842965542534 1
0.27256651773057 1
0.194338566829598 1
-0.856232655840315 0
0.104058086464004 1
0.397620776225157 1
0.011683863048613 1
0.395299514456644 1
0.202787472575609 1
0.00313131559383586 1
0.67945673181457 1
-0.0139979697037915 1
0.712187652370707 1
0.774999179437396 1
0.981787500643742 0
-0.0128993305204726 1
0.57901082752684 1
0.162787905347327 1
0.793053656500525 1
0.784821289886824 1
0.0970085100603955 1
0.425541634276388 1
0.19098236576944 1
0.626927003412328 1
0.181640892073849 1
0.377851103539587 1
0.545416277713701 1
0.528484699324604 1
-0.103331041269451 1
-0.178515482942239 1
0.177333830361631 1
0.470015195824324 1
0.580356238526161 1
0.456424227410281 1
0.46866723031048 1
-0.234900808648577 1
0.0171513052978385 1
1.04208485629833 0
0.404519949675541 1
-0.252969282076931 1
0.921026231535378 0
-0.11185132482234 1
-0.44393743637336 1
0.407720124513679 1
-0.163574967773215 1
-0.162261820929565 1
0.512027651672474 1
0.363935341868718 1
0.24264907933843 1
0.247178391637621 1
0.0534247920363199 1
0.339256313519756 1
0.439665745320299 1
-0.0261563749250519 1
0.353164331065744 1
-0.0110697805764441 1
0.543359455845209 1
-0.0299931518252534 1
0.793323192227442 1
0.514739587223423 1
0.625811859594904 1
0.167665967807366 1
0.202009567486755 1
-0.362481364020584 1
0.654941831735797 1
1.05248464615626 0
0.651286320993949 1
0.534870073556469 1
0.516776006394221 1
0.193418532199159 1
0.133620469058939 1
-0.188427442528613 1
-0.543458986039628 0
0.0713671480530805 1
0.110591970589895 1
-0.73419539100876 0
0.596058946304265 1
0.363988002255441 1
0.299338838399397 1
0.0313406538424119 1
-0.456013693512758 1
-0.163444591348275 1
-0.245588792127111 1
0.374054705765236 1
0.00415914407027615 1
0.311233973228123 1
0.170986723426539 1
0.20197784375261 1
0.166839385922665 1
-0.0952508108458597 1
0.782324799278194 1
0.179604805510018 1
0.551837712848999 1
0.358402603926398 1
0.670181166777595 1
0.374276152295431 1
0.630164184127801 1
0.349360610032371 1
0.17243427859605 1
0.458239286249154 1
0.768762406938678 1
-0.217243176694612 1
0.152827940217181 1
0.199926755920741 1
0.0571279455018468 1
0.177033842378733 1
-0.0553549387322581 1
0.535205584557485 1
0.649735804012357 1
-0.293006353520067 1
0.0464038315408056 1
0.0719974645267957 1
0.0438506725090309 1
0.160743343729553 1
-0.0366442455572875 1
-0.388252265033233 1
-0.0308105798477102 1
-0.164654071043408 1
-0.0160357228019598 1
-0.134061722553745 1
0.206430182434916 1
0.486608991230324 1
0.257161921005454 1
0.375432808219547 1
0.36445168044726 1
0.0823747280894397 1
-0.226183667620438 1
-0.782881957259398 0
0.557009843085603 1
0.26620020263686 1
0.347384829471796 1
0.608984719490079 1
0.314394218252758 1
-0.154861665271995 1
0.414131598476598 1
0.119868984854998 1
0.413171962970753 1
0.411911667842988 1
0.222115104496403 1
-0.236820909999534 1
0.124962484405244 1
0.305488081234959 1
0.407228872495531 1
0.551681331761412 1
0.273489409587988 1
0.164494687945592 1
0.23930433154721 1
-0.236958955012687 1
-0.088923780613652 1
0.0332403641488113 1
0.943634311547658 0
0.381711355287408 1
0.198714874595619 1
0.0258711643698151 1
0.0708447599317544 1
0.240959576079635 1
0.0154358981086217 1
0.00195329876326772 1
0.292588915245303 1
0.347092838026407 1
0.219583493093252 1
0.153495362889581 1
0.110318957470448 1
0.0816351324840354 1
-0.112743804678501 1
-0.224485885041004 1
-0.260180207749694 1
0.247225518203547 1
0.416102035574047 1
0.107822816705189 1
-0.298146548387231 1
0.146721897819994 1
-0.122680777985445 1
0.256595987916536 1
-0.103464178711586 1
-0.140549617637877 1
-0.154398293579836 1
0.610009838848832 1
0.168717139660975 1
0.181398917083801 1
0.0369576931328038 1
0.615049512437674 1
-0.536319572222728 1
1.29632270017692 0
0.334775072224102 1
-0.0752003581637242 1
0.440525947312204 1
0.328839726978598 1
-0.0332412371120752 1
0.182479945337185 1
0.527574531707062 1
0.284647925106475 1
0.0250823330240182 1
0.466072392782622 1
0.0347735614190719 1
0.0727467383927467 1
-0.666316733588146 1
0.322511222875041 1
0.442199448281238 1
0.212006636241961 1
0.391353249388376 1
-0.0468761069147545 1
0.331808705492173 1
-0.0251714305614641 1
0.438410116938695 1
0.382418920742212 1
0.547163523073435 1
1.15342685119604 0
0.550496796857662 1
0.0817873372044007 1
0.0469950119615066 1
0.558014728133293 1
0.0997660733629625 1
0.30776915716617 1
0.10782964054589 1
0.536738385592103 1
-0.0828113306573989 1
0.192702595829809 1
-0.132397793803306 1
0.262706720414507 1
0.6608069307244 1
0.182382960725151 1
0.503322142513897 1
0.363217983540347 1
-0.191926286405985 1
0.101728125228562 1
0.421113682621272 1
0.585834955595877 1
-0.446758086053642 1
0.0278163282497662 1
0.278967553228744 1
0.346800121709709 1
-0.0695499866307669 1
-0.375376455325334 1
-0.232838754010098 1
0.307452870310011 1
-0.117628547221219 1
0.0144863125472958 1
0.0636697425211837 1
0.0745322433670057 1
0.462161721182666 1
0.177210507895334 1
-0.118543166280026 1
-0.00673084085912354 1
-0.0556699303410448 1
-0.022483262845087 1
0.424037287800269 1
-0.374786877286313 1
0.503704482223451 1
0.888770998475053 1
0.202567898309712 1
0.746505246086716 1
0.413934239363101 1
-0.221474949866751 1
0.61882580282982 1
-0.165018195922309 1
-0.0324451140147746 1
-0.108065210328224 1
0.152153076608192 1
0.486106808300809 1
0.405938138765184 1
-0.10950480719489 1
0.265930832169229 1
0.111368967595583 1
0.0332379802351208 1
0.147784052391717 1
0.511944889497822 1
-0.271192605566199 1
-0.202653257516046 1
-0.373205556933271 1
-0.247449642521856 1
0.429040686240394 1
0.518256278185733 1
0.249036978391187 1
-0.150502518432071 1
0.125636509053674 1
0.780832384523937 1
-0.0236090867638333 1
0.110368304848489 1
0.0707741065629382 1
0.217191020104625 1
0.735408736634569 1
0.612820958529991 1
-0.272069711595174 1
0.743234677982812 1
0.123129801258846 1
0.715666499864955 1
0.314329460749243 1
0.355755353360695 1
0.14696348398928 1
0.275973425188773 1
-0.324912567525977 1
0.10592025924004 1
0.059545696591793 1
0.403517345565534 1
0.446383978256522 1
0.813519539866478 1
-0.474778069732854 1
-0.0627879268185509 1
-0.480286294724899 1
0.458100710048473 1
0.572736892028084 1
0.531553314507346 1
-0.0780221185207686 1
0.268819333624985 1
0.269888425784038 1
0.354192949416572 1
0.405621777424217 1
0.625027606610768 1
0.316570654282966 1
-0.190983563286033 1
0.288015993870256 1
0.48986586842297 1
0.349291868591046 1
-0.0337875520157622 1
-0.305272355766081 1
0.402514975067635 1
0.0858295787039743 1
0.169444980427402 1
0.326265793135467 1
0.424549817545375 1
0.174150549333737 1
0.365618509934972 1
0.193176051323302 1
0.196160148671305 1
0.18980807956164 1
0.622109579890307 1
0.274708547591779 1
-0.228452392783191 1
0.954134309850972 1
0.422620974662201 1
0.0350613222686962 1
0.664392294620552 1
-0.220602646759808 1
0.140406899200799 1
0.56268495617787 1
-0.245266265780155 1
-0.498610000285337 1
-0.18857327753233 1
-0.290387151906611 1
0.0873066931439619 1
-0.470352309438856 1
0.568042715262537 1
0.193897078450362 1
0.305493495421471 1
0.121065453593075 1
0.314817296042303 1
-0.0195147225731138 1
0.437487745320114 1
-0.0580644577305663 1
0.0882215205207978 1
0.1450428215071 1
0.260411983340486 1
-0.124498374794782 1
0.0347042937063752 1
-0.142895094330667 1
-0.572619300086645 1
-0.122512525239375 1
-0.0413015457203389 1
-0.169700208001171 1
0.324516799167809 1
0.149569331982904 1
0.865461462846124 1
0.0523268855598499 1
0.348800658198857 1
0.0350293920379676 1
-0.294939455103624 1
0.595130925141315 1
0.290948245201049 1
0.431029972978989 1
0.381518072395575 1
0.1778545925491 1
0.0197868674844406 1
0.509024764755941 1
0.43663384085345 1
-0.0798865311194449 1
-0.23169396158563 1
0.0909004018132543 1
0.807169903926024 1
0.210276658484044 1
0.22973508410298 1
0.292486015086179 1
0.364581960799138 1
0.401855863030219 1
0.258289422736036 1
0.592266482751652 1
0.396989930728633 1
-0.490860354136544 1
0.522532791435545 1
0.268600514163278 1
-0.0096075729757672 1
0.247146275169855 1
0.606762416147102 1
-0.172554308293672 1
-0.111525114356662 1
-0.0919052762938344 1
0.515036598189978 1
0.512536839873678 1
0.332617621373183 1
-0.595720907695647 0
0.972051560120951 1
0.658053181443289 1
-0.118980795182414 1
0.491404092067128 1
-0.222453954642286 1
0.499044260997915 1
0.827954392294965 1
-0.38014455949995 1
0.390853141578551 1
0.626649200862436 1
0.7810429552654 1
0.375159498499848 1
0.0568175257310856 1
0.236800767136028 1
0.26379108421243 1
-0.0343338928550469 1
0.17944741194303 1
0.218398905245048 1
0.361147806933041 1
-0.480213032098883 1
0.50293810755769 1
-0.0094967277399593 1
0.34015299274399 1
0.142680764329392 1
-0.344435289862715 1
0.0868533006282934 1
0.291720769161648 1
0.229975913118497 1
0.519080639712454 1
0.233283921168498 1
0.632235040679286 1
0.109020313686227 1
0.359717170733759 1
1.09434820763076 0
-0.073885275626778 1
0.639047893574518 1
0.41064457715794 1
0.242242812739943 1
0.13993133650571 1
0.229267660007062 1
-0.340010373569385 1
0.144662976452826 1
-0.144873926263647 1
0.813429226003337 1
0.0776865960301741 1
-0.0643331173677379 1
0.0307161493939854 1
-0.354289915076979 1
0.344279340798639 1
0.612016726456719 1
-0.447236033880797 1
0.87825322055402 1
0.65182437834288 1
0.852667181854356 1
0.0634457803500392 1
0.0446558607328719 1
0.290667535396276 1
0.784883701881476 1
0.371276010245122 1
0.309064262143967 1
0.0613363699219954 1
0.546253243365705 1
0.712433826785542 1
0.257445818397762 1
-0.274792002442447 1
0.401118370335026 1
0.159200617858446 1
0.34570505441806 1
-0.617724854964276 0
0.194973900480845 1
0.214033593002123 1
-0.208707326544184 1
0.7423717888981 1
0.580084067749802 1
0.372983848122078 1
0.297881091578489 1
-0.313532338160363 1
0.0199157477137823 1
0.290271938111998 1
0.836362739824243 1
0.516391276782446 1
-0.00860377997913403 1
-0.0103791315644695 1
0.561049407491856 1
-0.107941296399758 1
0.0886111812772469 1
0.147332262914941 1
-0.103664856368497 1
0.508233363571552 1
0.403894906238689 1
0.303180155796998 1
0.166488804827461 1
0.370911238782033 1
-0.207405373926218 1
0.356285007432832 1
0.156930450943567 1
0.228592518260375 1
0.403511891365331 1
0.544345812982429 1
0.344440936913323 1
0.855856262314717 1
0.61011189536853 1
0.40422072548474 1
0.703239271111061 1
0.533068813046213 1
-0.0655379385445158 1
-0.17591407914679 1
0.433800491861248 1
0.0166714515527282 1
0.245791849618142 1
0.283651277928593 1
0.439525666413784 1
0.382280446236764 1
0.702476780502932 1
0.146707840045787 1
0.132734005382755 1
0.040490690280343 1
0.367518928182607 1
0.146970218512455 1
0.0868984410095132 1
-0.27206726249456 1
0.307558593869071 1
-0.126907658350219 1
0.878727898717645 1
0.0996224393893391 1
-0.00130279944215893 1
0.12233206310737 1
-0.243540754975497 1
-0.257418346010449 1
-0.0555478613725145 1
-0.430444927703067 1
-0.0931890226957086 1
0.427789101945179 1
0.851036218282972 1
-0.287672434574995 1
0.0932437336510198 1
-0.130229592675726 1
0.201818619070223 1
-0.159328449093749 1
0.048181891234681 1
-0.024885159981179 1
0.650396051002158 1
0.581995681550513 1
0.404770991873924 1
0.0225826201474115 1
0.182387101540203 1
0.426766319685334 1
0.87268404549469 1
0.465906593663523 1
-0.199685396495564 1
-0.15966957280698 1
0.44754719952639 1
0.414950413085062 1
-0.0820101825678198 1
0.323060394174488 1
0.0190149739352726 1
-0.115944352398625 1
0.15048815149936 1
0.0539130404296971 1
0.463562410946045 1
0.454746166507843 1
0.0862899929133716 1
0.486116219266038 1
0.449197260509583 1
0.484304646347113 1
0.812964692240529 1
-0.0558624249613731 1
0.304834065712271 1
-0.475081922999862 1
0.322956403519061 1
0.66743723267103 1
0.00699723292261561 1
0.119724714980435 1
0.923644699127785 1
1.06613244127825 0
0.275998880850551 1
0.410979871726286 1
0.179861135612961 1
0.053761175080243 1
-0.266026394886372 1
0.176190054136229 1
-0.499313000299595 1
0.663808046881132 1
0.291522385404393 1
-0.394376951243705 1
0.0764525197778792 1
0.463222993450469 1
0.403033909642222 1
-0.0276560623661586 1
0.224758341623723 1
-0.0696968541833366 1
0.0715921416038158 1
0.160066797664236 1
-0.30758821302807 1
0.0236547776100296 1
0.282687516697155 1
-0.171668362375321 1
-0.00678869729773963 1
-0.230308161698805 1
0.206769321452143 1
-0.124909718209857 1
-0.0269525995414422 1
-0.16729440871758 1
0.220455306273954 1
0.207140766712377 1
0.286130588720596 1
0.836385511224744 1
0.417568769284361 1
0.508186634962904 1
0.29519235291712 1
0.162071222829032 1
0.437520986808248 1
-0.484379807976167 1
0.230608867781412 1
-0.573292793771188 1
0.43658606217084 1
0.360425335657755 1
-0.273088788304606 1
0.0983394113069935 1
-0.507423525399639 1
0.802352620657778 1
-0.178317973781859 1
0.0129665603683839 1
0.461588070835375 1
-0.104539053826137 1
0.173664715065226 1
0.679476833992783 1
0.60818732501764 1
0.426343911767018 1
0.402363276091162 1
-0.250657931257115 1
0.190844670552285 1
0.620086697040513 1
0.195797808312274 1
-0.0028411263663207 1
0.481788403822459 1
0.43814630624851 1
-0.24609273557066 1
0.347807486519505 1
0.217818267553566 1
0.147678375075084 1
-0.223521211996966 1
-0.0267774888350921 1
0.314941455034721 1
0.50585455331488 1
0.483733939631388 1
0.362547231353973 1
0.740629568891186 1
0.348517730380573 1
0.637042015750621 1
0.51942464204879 1
0.454324431971953 1
0.419838589110295 1
0.509122674451234 1
0.0062806180245199 1
-0.252650332573048 1
-0.215942517423657 1
-0.0375914497105637 1
0.942472527652565 1
-0.294961782494867 1
0.242780396153726 1
-0.0487152617629372 1
0.278343411483781 1
-0.121302383592005 1
-0.225349204518444 1
0.085266942824232 1
0.359706496580597 1
1.12121442843051 0
-0.316811108305375 1
0.547619911989544 1
0.277619199854257 1
0.0382095315192033 1
-0.464729747834743 1
-0.376990073000019 1
-0.0301876870064016 1
0.108964042689036 1
-0.34219266587113 1
0.65451578516178 1
-0.235251468816304 1
0.16687172740978 1
0.183703454607076 1
0.234840866888323 1
0.652498422842165 1
0.152674829892727 1
0.48122378098869 1
0.411646734412528 1
0.243292274691725 1
0.171550578620727 1
0.630802630842133 1
0.524397949510647 1
-0.201557897470569 1
0.467730931318863 1
0.432583095263514 1
0.053301371343577 1
-0.275946562171144 1
0.538224620249851 1
-0.308351933747794 1
0.0896894562887342 1
-0.207651483150562 1
0.503657187480028 1
0.13273261783171 1
-0.0331120231610653 1
0.184258463104447 1
0.179122180877947 1
-0.0146246455374963 1
-0.049279643975129 1
-0.00223326266826281 1
0.69309352781549 1
-0.257505086810655 1
0.503641948759947 1
0.650040260832938 1
0.793782570896664 1
0.00387182771623722 1
-0.0949179230572314 1
0.302872880418361 1
0.360847497925649 1
-0.181588848977655 1
-0.118065996858455 1
0.171528485555292 1
-0.159092322584744 1
0.0617247839122884 1
0.0830425146001099 1
-0.286532964986294 1
-0.0946778892025275 1
-0.0831718047938506 1
0.485189384825243 1
0.159040355547968 1
-0.19561372207863 1
0.490877875108336 1
0.18806796157936 1
0.544619563210605 1
0.0882911738247568 1
0.0442595379967878 1
0.0135399611650411 1
0.13636750675719 1
0.136936440261971 1
0.27757991828797 1
0.244342546436218 1
0.0625372914281804 1
0.0978399591733748 1
0.58923703235613 1
0.257321600524056 1
0.362548232907739 1
-0.061265027650555 1
0.130983312065651 1
0.367978183226557 1
-0.154869915905749 1
0.0164247459105416 1
0.126900353979801 1
-0.0147078317549584 1
0.78571257817724 1
-0.146737113019725 1
0.309898457440618 1
0.67796597052964 1
0.226407760121946 1
0.00832074486513754 1
0.027119924335552 1
0.334431333029341 1
0.315161892595883 1
0.441031986950083 1
-0.471572214943365 1
0.365405327997432 1
0.101241861151676 1
0.476176087166758 1
0.98160235761212 0
0.774990078762203 1
0.550233344054905 1
-0.244140314111553 1
-0.0488967011551765 1
0.303210224089273 1
0.358105551870547 1
0.672689357606381 1
-0.241469401998581 1
-0.0812535686929717 1
-0.233936095304806 1
0.412050748522955 1
-0.0384116868509478 1
0.612514699548982 1
0.505069563281532 1
0.221060382526992 1
0.284769485800032 1
0.745852394773825 1
0.0409275743237678 1
-0.129706779633656 1
0.0285725117929386 1
0.0224566034391362 1
0.144946113355665 1
-0.0571437187774988 1
0.25617248258802 1
-0.522548490540151 1
0.432431127384626 1
0.357163078767985 1
0.271417150344742 1
-0.43443462653825 1
-0.302516852718215 1
0.377626992888355 1
0.337926337025757 1
0.00436365567444364 1
-0.947803533433837 0
-0.245129255964823 1
0.0946874484468387 1
0.503252863869617 1
0.790721850165468 1
-0.27582855029599 1
0.546191819113602 1
0.120069355511347 1
-0.11347755520603 1
0.541380290478307 1
-0.00224805323316078 1
-0.00771940374500053 1
-0.0967674323650765 1
0.300207750312736 1
0.0907277513419597 1
0.212541016137559 1
0.086145428090018 1
-0.157393672767865 1
-0.00340783499286648 1
-0.0581446682831705 1
0.209488484366151 1
0.18424874953521 1
-0.521337997104821 1
0.611591589922148 1
0.800957826184503 1
-0.0351245250763443 1
0.320036555104791 1
-0.144197949398857 1
0.171926009358063 1
-0.186312645264883 1
-0.113363316584962 1
0.621876688484745 1
0.396900308201046 1
-0.532112565866138 0
0.0645216146275363 1
0.911080077453894 0
-0.0103225342429994 1
-0.611940779154294 1
0.0919708555770944 1
0.0454056259899514 1
0.326213132534975 1
0.361799465376831 1
0.976738883665334 1
-0.0667864489146528 1
0.533817991503388 1
0.654869775905434 1
0.35841821782401 1
0.27742836259217 1
0.222210120159614 1
0.0479763329966569 1
-0.0549582261332606 1
0.401850223209811 1
-0.263682292249077 1
0.425598508336453 1
0.149668183445024 1
0.506657373133521 1
0.0464968233369985 1
0.297918277808475 1
-0.248850258675464 1
0.56586853646786 1
0.252094789347665 1
0.240139774553655 1
0.43957679451846 1
0.182077869467232 1
0.690766524320568 1
0.0446241880516426 1
-0.0967288558271572 1
0.449282955063363 1
0.224504600432681 1
-0.209643513482644 1
0.247346653855628 1
0.185571534382706 1
0.195895593446957 1
-0.0495444742212782 1
0.287983529266868 1
-0.0664266490858836 1
0.0701890149762497 1
0.179910137845394 1
-0.018620708487104 1
0.280203305125 1
0.720957795745601 1
-0.110545431180332 1
-0.0841476532895871 1
0.453699693430209 1
0.328308963628882 1
0.632911105391309 1
-0.417329531234403 1
0.127437206327263 1
0.244950266670769 1
0.817906945119521 1
0.683020754639414 1
0.109887591141374 1
-0.124478855072754 1
0.671346712164057 1
0.0580210915596124 1
0.429877273410878 1
-0.140306939054118 1
-0.421019797897743 1
0.449283710629832 1
-0.0198105096274514 1
0.44749347225783 1
-0.330249679847839 1
0.0831629014362056 1
0.139028918393192 1
0.328989366332747 1
0.271249239565232 1
0.0200815327589424 1
0.131757032016905 1
0.261750259814708 1
0.438129983329035 1
0.284943498560016 1
-0.412854075807595 1
-0.302121485726983 1
0.585437633886395 1
0.425601924253085 1
0.974525958295691 0
-0.189809621762433 1
0.708963768274072 1
0.144695842224998 1
0.140220922063402 1
-0.0898830840414559 1
0.287655895885453 1
0.262243478080887 1
0.389584619603458 1
0.166793736456494 1
-0.0640954085298596 1
0.384994679195924 1
0.133414274232418 1
0.385088298694919 1
0.971931782065986 0
0.53038611530925 1
0.212660132030749 1
0.0525465662521361 1
-0.148627280342527 1
0.365601808148118 1
0.571034379554949 1
0.423796546261487 1
0.0201384125454314 1
0.400649087663057 1
0.229207876141875 1
0.320788089948884 1
-0.293463475935273 1
-0.0151468006241257 1
0.427446185832603 1
0.430696004251763 1
0.042854348404817 1
-0.011648918475709 1
0.142169483034691 1
0.000504682641889229 1
0.257633669588441 1
0.99730536609975 1
0.4643226002006 1
-0.268678802955276 1
0.654084489324235 1
0.186081930348634 1
0.844959629038807 1
0.042315661045756 1
0.900176753884421 0
0.703713929016602 1
0.306852593458731 1
0.200517057025913 1
0.103123609060567 1
0.0467421765412697 1
0.0420943105095428 1
0.468970416582622 1
-0.284083648854983 1
0.129513721848717 1
-0.21517375034183 1
-0.0516653858478677 1
0.31658386455437 1
0.176497400004274 1
-0.0808545600774797 1
0.20066585978695 1
-0.0346779315162893 1
0.0911098073377322 1
0.109978745203267 1
-0.285685326175574 1
-0.259904678263318 1
0.259758249596751 1
0.38874181081472 1
0.469231459679755 1
0.211083628384808 1
0.142606390886453 1
0.971291794440966 0
0.350403400928568 1
-0.252321630131038 1
-0.258311347907906 1
0.179738091417791 1
-0.0255475305566132 1
-0.246181828093637 1
0.425518392649015 1
0.0717777722199849 1
-0.251599736491552 1
0.135400646899781 1
0.836781908943743 1
0.864234021101886 1
0.3890912043217 1
-0.295360119293821 1
0.179263316614868 1
-0.203955020061094 1
-0.00777058470373583 1
0.202268714905016 1
0.416379625177913 1
0.174847641192301 1
0.0929648419097455 1
0.0681014942399257 1
-0.0517996037679646 1
0.505062192468058 1
0.139562167452852 1
0.611865489645802 1
0.109877279537608 1
0.298291851807825 1
-0.0568657610056702 1
0.168037705817306 1
0.140422412959734 1
0.818750251755695 1
0.424875027665124 1
0.186202154841488 1
0.795456423538789 1
0.427782627359535 1
0.656485417577531 1
0.293746500970706 1
0.386737775129835 1
0.475800183775184 1
0.628795961319098 1
0.184501077448639 1
0.177716365042736 1
0.332019665230976 1
-0.0314832737497336 1
0.420674434137776 1
0.280754849246454 1
-0.00850688479594291 1
-0.204223908957257 1
0.0933100192306501 1
0.172811460806602 1
0.136433067571359 1
0.840427382094857 1
-0.00396215622204726 1
0.308859873051092 1
0.632196304991611 1
-0.908909668150526 0
-0.412968039353434 1
0.224825804705495 1
0.729842847870376 1
0.907382585761059 1
0.143085552194071 1
-0.119208567420198 1
0.263690018191546 1
0.194163382399156 1
0.477182306346521 1
-0.139479653466068 1
-0.0619963521696485 1
0.224663645480216 1
0.672930381378542 1
-0.338246735993869 1
0.419671878089133 1
-0.348088515770591 1
0.575749218965829 1
0.384545734484387 1
-0.115232629193561 1
0.0248979707216763 1
0.123480588989665 1
0.292464947931151 1
-0.134847136014762 1
0.324904444965529 1
0.593707139920733 1
0.597637694903791 1
0.362052166091619 1
0.162675011486177 1
0.244899276585749 1
-0.166652032224799 1
0.286836152143263 1
0.15301873338599 1
0.504706608564529 1
0.296353669004751 1
-0.0203519294033443 1
0.114811937084587 1
0.477500388348442 1
0.877197301467693 1
0.619322500042017 1
0.308483887882928 1
-0.215074427508613 1
0.23053218934746 1
-0.282526127388736 1
0.315230422462113 1
0.310498720739816 1
0.202733058680359 1
0.109571475624686 1
0.213012166961932 1
0.39963868320474 1
0.18850855751969 1
0.319543887772125 1
-0.211583243304609 1
-0.151239216294396 1
0.212952745153864 1
-0.250832788395371 1
0.430789729411766 1
0.202102468379146 1
0.187059274102963 1
0.373857853620841 1
0.431829901841869 1
0.494937782718795 1
0.0378192168105364 1
-0.0476245762318483 1
-0.0776200275725734 1
0.41695276118145 1
-0.0814366159906563 1
-0.0163012764412529 1
-0.58522226394618 0
-0.238483267153587 1
0.362315050485479 1
0.0975012388665664 1
0.401893137761999 1
0.394293336136959 1
-0.155775772813381 1
-0.131324993666494 1
0.126773774563441 1
-0.0312610533800239 1
0.329346680512634 1
-0.134008649636634 1
0.988531628153063 0
-0.163574030120886 1
0.122818300172114 1
0.605222071387418 1
-0.350795471506664 1
0.153551920994273 1
0.164002434324368 1
0.779147266520175 1
0.609314304351824 1
0.52817840981789 1
-0.106745187399343 1
0.127369911310615 1
0.208582063712229 1
-0.266655988315785 1
0.288299591106866 1
0.360724415312708 1
0.395666573651086 1
0.19054837055052 1
-0.0377773183343108 1
0.367510053641155 1
-0.0806106886944819 1
0.263540214328662 1
-0.231824968298416 1
0.0716531373472899 1
0.261875116295972 1
-0.0349565386389562 1
0.0411695101458623 1
0.64343362524282 1
0.12876247525035 1
0.406316003063404 1
0.34154591675536 1
0.258487913806197 1
0.0105063809435226 1
0.00943056345277994 1
0.215024804519242 1
0.708834512451932 1
0.0489079815680602 1
0.654040931592391 1
0.313760982950701 1
-0.0267589893888411 1
0.206785085204838 1
0.478447899445 1
-0.13370964357907 1
0.0316517259296569 1
0.0249595821969118 1
0.0406351843221837 1
-0.176129365999756 1
0.293330900154286 1
0.260540877497288 1
0.418344507212966 1
0.59651951401461 1
-0.159833538467396 1
0.503499058493249 1
-0.400111415344779 1
0.0631410848497286 1
0.181451750777172 1
0.273477370634031 1
-0.16670085409338 1
0.909462779981911 1
0.253564079283506 1
0.288607453244296 1
0.692074952641956 1
0.0772922973627091 1
1.2150695852217 0
-0.500709735071558 1
0.257888953984046 1
-0.203742196939064 1
0.13207344145824 1
-0.0524987624615427 1
0.0126938678143241 1
0.736260270612312 1
0.273848761513959 1
0.462876553163279 1
-0.415516795991574 1
0.150113675798841 1
0.350931268070642 1
0.705501035276772 1
-0.196923732150185 1
0.317004032645128 1
0.18092202874596 1
-0.104905354935917 1
0.764017256415855 1
-0.223364559044005 1
0.15191372935515 1
0.121040429126914 1
0.27488983137233 1
-0.185037241665041 1
0.371469581618569 1
-0.167450711401195 1
