# Supplementary material for: Bias caused by sampling error in meta-analysis with small sample sizes
Source: PLoS One. 2018 Sep 13;13(9):e0204056. doi: 10.1371/journal.pone.0204056 (PMC6136825; doi:10.1371/journal.pone.0204056)
Supplement: S5 File — (ZIP) [file pone.0204056.s005.zip › results N = 10 theta = 0.2 tau = 0 sz = 100-500.txt]

"dl.theta" "dl.cp"
0.16709146370405 1
0.293956376700082 1
0.145863230942455 1
0.136250354409188 1
0.296600358033827 1
0.298306332620235 1
0.157464941411773 1
0.151732583818946 1
0.244596594525472 1
0.220465660783566 1
0.125812352838634 1
0.141778923441125 1
0.253193367724163 1
0.231533588287955 1
0.267816130169852 1
0.131477754274528 1
0.242585640237599 1
0.20967326975454 1
0.211734484473588 1
0.197815265937181 1
0.0626567470394213 1
0.294692672978734 1
0.305950019442596 1
0.195998541295222 1
0.181191707792462 1
0.316596204978983 1
0.265936126686116 1
0.211099929025371 1
0.33094802400485 1
0.132283822434837 1
0.294532137945764 1
0.220575961256166 1
0.25876769317303 1
0.186302693521278 1
0.236047655413159 1
0.165431938512738 1
0.164955862543067 1
0.265613586254784 1
0.090969579735352 1
0.219055572107872 1
0.304781482571004 1
0.120380830837114 1
0.203938732319716 1
0.285670931817466 1
0.157141359816345 1
0.189025370218327 1
0.131271417103638 1
0.131038447842926 1
0.289754179842584 1
0.0630588545354455 1
0.245834011769849 1
0.20897563111288 1
0.305143989082542 1
0.211642872358624 1
0.192011032614956 1
0.32184583235142 1
0.226084278682032 1
0.0263499489015266 1
0.288557693258232 1
0.160758770386809 1
0.168648244982255 1
0.391430530775182 0
0.253685448414741 1
0.0653463425189386 1
0.309110991915344 1
0.196300281125983 1
0.166862695177578 1
0.142361464514095 1
0.177182948079931 1
0.0299925039811882 1
0.0661615761585911 1
0.203020054316098 1
0.210429273026956 1
0.402801729344486 0
0.237503134154276 1
0.0616566301084929 1
0.281479677896785 1
0.303598148220735 1
0.158062329586309 1
0.274085498157022 1
0.281580258630116 1
0.107624459496394 1
0.242696201589626 1
-0.0810689670771768 0
0.148992022503636 1
0.198827826679239 1
0.200726264164836 1
0.205189346969773 1
0.269349042164908 1
0.150746337675178 1
0.204858329836331 1
0.182721526053505 1
0.142046726094593 1
0.193942721541274 1
0.0790844675117125 1
0.183712038408928 1
0.297268702224836 1
0.297012143822009 1
0.102729539679021 1
0.140076092118506 1
0.0844856907605713 1
0.195646747415886 1
0.209593410915458 1
0.173189127041629 1
0.0616557839172333 1
0.280229965307568 1
0.12272100797287 1
0.266857957173743 1
0.272748786978135 1
0.166985987962287 1
0.31663401747286 1
0.177118722606262 1
0.163425049472525 1
0.226440873617924 1
0.167119253365907 1
0.422234341534613 0
0.143576408961015 1
0.270494687659159 1
0.208101506034045 1
0.0950864343814048 1
0.256262911891397 1
0.128759444210684 1
0.239426001526887 1
0.215210843425486 1
0.310705177503721 1
0.144416876837013 1
0.121509808187829 1
0.237888289071776 1
0.268399084244554 1
0.172720875437953 1
0.222950252071643 1
0.168203870931459 1
0.253431388594426 1
0.20400547513072 1
0.175000888932056 1
0.212584650843852 1
0.352660788252825 1
0.221542037423192 1
-0.0214435990488693 1
0.142232725446357 1
0.205322590563112 1
0.247669278124099 1
0.231678291304301 1
0.270763444103467 1
0.0557930526849895 0
0.227440177594726 1
0.221204514415474 1
0.215557273516487 1
0.127484019635272 1
0.116033889811017 1
0.138585614625586 1
0.177716475216893 1
0.134961754161788 1
0.0874071001294982 1
0.182905101038084 1
0.192700408818174 1
0.131041753302658 1
0.339088054868776 1
0.15453297974925 1
0.322626914359614 1
0.157366985197771 1
0.249039280603027 1
0.258234686510565 1
0.171161827265593 1
0.112452506765191 1
0.147060505917441 1
0.0700496771467643 1
0.212913727208468 1
0.251144320212063 1
0.159308000428529 1
0.00568866949835122 0
0.133918661726678 1
0.216566232635664 1
0.211859003472537 1
0.155323320980192 1
0.347809973447689 1
0.239968294530378 1
0.262981615172286 1
0.241110027487002 1
0.181775231531443 1
0.261792868872976 1
0.240005256085085 1
0.124751218801934 1
0.117116223977331 1
0.336208972172286 1
0.187884044985227 1
0.155517657049603 1
0.16751608781426 1
0.198689568657991 1
0.2824564564779 1
0.0476231647690584 1
0.133709196431164 1
0.308955871334059 1
0.299907985638836 1
0.296724130749772 1
0.347273003682293 0
0.342506835615522 1
0.230283455810157 1
0.162223831285763 1
0.251890490208551 1
0.118722402654796 1
0.186230687724184 1
0.191812573015615 1
0.214812959942641 1
0.199635034198918 1
0.206223302492754 1
0.0901304289576963 1
0.0819553081734894 1
0.234988279972516 1
0.311655103515375 1
0.188035642763265 1
0.141740100527754 1
0.260606449291752 1
0.114955891304351 1
0.368837297176455 0
0.230027416036661 1
0.123360081778719 1
0.246973877940814 1
0.269791449243773 1
0.108725155630551 1
0.172541557611394 1
0.216185660416847 1
0.242329525040499 1
0.267088616053029 1
0.173829832603172 1
0.23862133582604 1
0.0825351911653064 1
0.10078125556818 1
0.258655873110069 1
0.25965120002518 1
0.159305877215759 1
0.191426513584632 1
0.149889691961577 1
0.265464276950912 1
0.124629009246335 1
0.0492801511060169 0
0.217471529960144 1
0.134984548267516 1
0.188066650164429 1
0.195791887803428 1
0.242921943097857 1
0.109873199743685 1
0.217781229238768 1
0.304501977427776 1
0.194457014034666 1
0.335069582033135 1
0.278010125379078 1
0.214842686811511 1
0.170509645789034 1
0.173220975337631 1
0.217410737910516 1
0.288317992670734 1
0.290951212013095 1
0.230351208831948 1
0.138260838932061 1
0.371247479077871 1
0.321292397486023 1
0.0401145520976324 0
0.213411687441371 1
0.198932633862378 1
0.169425290958001 1
0.199557089081878 1
0.133385647604854 1
0.217984093981572 1
0.171865998962091 1
0.164736270602848 1
0.195972869464468 1
0.192439691347841 1
0.210768873843082 1
0.234715939108186 1
0.0973545902469233 1
0.181247457730551 1
0.337390094320241 1
0.21365493803775 1
0.257692809038324 1
0.275243811002238 1
0.322840182771411 1
0.0340886822577336 0
0.159000738169895 1
0.13444455068918 1
0.0930898314479606 1
0.2177577500463 1
0.156820173259669 1
0.232857344903518 1
0.215090592272677 1
0.143651988633118 1
0.231853746434496 1
0.237335385935759 1
0.142456450544166 1
0.135466850501657 1
0.163165057030651 1
0.0985587900554233 1
0.363144789667394 0
0.0528116633192172 1
0.129384411719534 1
0.156169923763136 1
0.281081649516302 1
0.158835362538282 1
0.296982701952451 1
0.218855770650736 1
0.155686708532396 1
0.225813995263375 1
0.0891211560615062 1
0.16314498637415 1
0.188380073275757 1
0.268056769755537 1
0.263614474431138 1
0.15114582680512 1
0.246766694563005 1
0.226658128565823 1
0.279748110532514 1
0.158981762522763 1
0.1625240660327 1
0.327010009082088 1
0.26605936093623 1
0.163697966305454 1
0.220110349357121 1
0.281237666146518 1
0.252748058402528 1
0.148961970373918 1
0.17089808842051 1
0.149593691267715 1
0.188569795735711 1
0.13876178169258 1
0.281207686206787 1
0.0335061692831734 0
0.17572250952896 1
0.114757477803043 1
0.14345909453627 1
0.303377111539317 1
0.201760170979623 1
0.22560021102575 1
0.16585936268848 1
0.00136735574232988 0
0.215999416431035 1
0.143399545674722 1
0.205798436740603 1
0.230771543216634 1
0.0844419170137433 1
0.306899391927843 1
0.118384706714416 1
0.45060494864677 0
0.0799948942025787 1
0.226622819624838 1
0.262080564208832 1
0.20300932360654 1
0.198801486847798 1
0.221492459067324 1
0.223291718924649 1
0.264161468381375 1
0.270189421196543 1
0.156645755849375 1
0.265487757412965 1
0.200449396359329 1
0.279422462552009 1
0.277187412392928 1
0.224279088142338 1
0.0971257438338706 1
0.304498303506753 1
0.192401961803098 1
0.245222914657625 1
-0.0196686538397026 0
0.254807941330777 1
0.267735032279348 1
0.181393208593484 1
0.261071546234547 1
0.22322999349975 1
0.0943110749562802 1
0.252411753139858 1
0.101335307866789 1
0.0622407511233425 1
0.0662999677179527 1
0.173074800930699 1
0.193925109511013 1
0.190953420293713 1
0.10450803188827 1
0.0874563085291905 1
0.231171903101599 1
0.242644149430275 1
0.264129401884672 1
0.239270249029247 1
0.18205160814558 1
0.0815302594627533 1
0.164212619693664 1
0.124008972429329 1
0.203615733872868 1
0.268353490214029 1
0.155587480071823 1
0.37963874080423 0
0.147491566563428 1
0.186735890680523 1
0.212291123053937 1
0.128776290992276 1
0.247738423443639 1
0.248934741640905 1
0.149535626599616 1
0.0990523640416522 1
0.24759096275002 1
0.335940153890359 1
0.233823462140344 1
0.250258069787005 1
0.227545656908342 1
0.14597215921007 1
0.346224078347075 1
0.254608517311366 1
0.148067617278565 1
0.165421495194092 1
0.378835904115358 0
0.237425258970359 1
0.269803083580452 1
0.190834168947624 1
0.185021088855914 1
0.187441996205351 1
0.0381401064592093 1
0.168882502760213 1
0.292471748915267 1
0.183648261575795 1
0.135147315560805 1
0.250652206159461 1
0.185988743245836 1
0.222107317539416 1
0.139568692160199 1
0.183309305444889 1
0.252570820615553 1
0.114680927981748 1
0.234399518920365 1
0.209381030170088 1
0.199181232666693 1
0.148062465032234 1
0.179482779752784 1
0.209204404802734 1
0.188489531518114 1
0.249021489378408 1
0.122503966454197 1
0.268206390035799 1
0.127571688196296 1
0.172908411684666 1
0.159714639207843 1
0.132567483345137 1
0.284624075856784 1
0.260094787592179 1
0.104802598873569 1
0.326150148449582 1
0.273623182586304 1
0.157433458911964 1
0.142367436511575 1
0.323411955871246 1
0.275505330874196 1
0.129235385279558 1
0.0970121104679144 1
0.198235474727441 1
0.162342506819535 1
0.122197638323504 1
0.147663769594148 1
0.131746104733413 1
0.191005615355463 1
0.169574569997775 1
0.318966190407826 1
0.180601742878762 1
0.191217131725352 1
0.264340528691385 1
0.0355724529039176 0
0.265285517674073 1
0.165590317552912 1
0.16964864569548 1
0.19461176408499 1
0.0787710722571781 1
0.295317739097681 1
0.319834611890202 1
0.174021147461284 1
0.213407964605216 1
0.184514189161838 1
0.248943081830201 1
0.155409589048326 1
0.205913055022746 1
0.187283424362791 1
0.191522254982952 1
0.222207201785224 1
0.20056009134006 1
0.30211071488663 1
0.0578028650183231 1
0.266132412110508 1
0.22727372278179 1
0.236849890650822 1
0.15014622826388 1
0.172794085136499 1
0.380165291985997 0
0.218180757652162 1
0.154123022684231 1
0.239394226202262 1
0.201109610670381 1
0.128700140035422 1
0.272562956380478 1
0.307355286321345 1
0.0818901690740564 1
0.120385456844063 1
0.138493497443473 1
0.143348380003262 1
0.127442270493995 1
0.174281701914183 1
0.216816168499138 1
0.204028435438985 1
0.301741076553061 1
0.193994062899334 1
0.314647526584561 1
0.172371008048369 1
0.27500619323031 1
0.249378790371479 1
0.377649323715174 1
0.193290195265731 1
0.204456328846468 1
0.160277326478496 1
0.280174799623776 1
0.289288298208574 1
0.340211654994381 1
0.194649295833944 1
0.207360496011158 1
0.243477612104564 1
0.317971000089011 1
0.202139994950109 1
0.295766216202525 1
0.274551753017351 1
0.139642687191892 1
0.141699829478571 1
0.138289681872203 1
0.146710282087726 1
0.125252790093976 1
0.270846777595886 1
0.272499960054492 1
0.135853019791715 1
0.268336360979566 1
0.0763071833683563 1
0.109991334191793 1
0.286899140296466 1
0.117293045242348 1
0.132254883113932 1
0.0481028759609681 0
0.366348510440673 1
0.225588173708261 1
0.0935019720269789 1
0.235875402397955 1
0.1374901069054 1
0.155945075393059 1
0.20973686931382 1
0.292403834732231 1
0.121114337917855 1
0.276452542312503 1
0.212415045996466 1
0.204889857357495 1
0.18544216563719 1
0.212315090618436 1
0.261477752621138 1
0.309357818674744 1
0.15411875348879 1
0.135902903302846 1
0.171112616669714 1
0.161591864846526 1
0.383038654049684 0
0.225903772575078 1
0.200632042876843 1
0.192041452280401 1
0.149566582227655 1
0.118338911235525 1
0.313505853501289 1
0.122562530658098 1
0.3324653666169 1
0.282418959212405 1
0.0808972918610266 1
0.383612224624086 0
0.258084942102116 1
0.186566068571969 1
0.195440800987107 1
0.254661271511527 1
0.265194789452175 1
0.125445068002459 1
0.160545115944076 1
0.305501934517559 1
0.207065202528186 1
0.0731114632522868 1
0.14167341299485 1
0.246645043660969 1
0.106352843407111 1
0.00588056594231639 0
0.136949840540394 1
0.134285650524683 1
0.0726557045001221 1
0.200022058284257 1
0.2280654235969 1
0.103658158833287 1
0.0454864898747981 1
0.261779554482962 1
0.26691999575217 1
0.274383097407145 1
0.184998686593012 1
0.155659521007347 1
0.330269361045354 1
0.219758303096897 1
0.161402177992099 1
0.320968210314959 1
0.16052943819658 1
0.218469644875576 1
0.0179290023236802 1
0.0998893169153536 1
0.118521028046928 1
0.0791111802780909 1
0.157962021455829 1
0.22186250902222 1
0.0473671322087595 1
0.167299492355496 1
0.137226703432224 1
0.171327364924595 1
0.177907656734693 1
0.261114394234998 1
0.0842941744117086 1
0.197141217276407 1
0.259098653779919 1
0.281269385913886 1
0.153156496978401 1
0.133781364761713 1
0.202396283021234 1
0.161933868756581 1
0.273817585762521 1
0.208571020662432 1
0.337355840988142 1
0.191198296359399 1
0.18735271431778 1
0.283392571389634 1
0.0814081959731006 1
0.183672925709721 1
0.281179970668012 1
0.0906243843135152 1
0.178989106443541 1
0.237998900689933 1
0.316491796238142 1
0.186297998022328 1
0.160917779485666 1
0.104882445093702 1
0.15628257353632 1
0.233692034170904 1
0.335639795611699 1
0.184879802598617 1
0.222681020574926 1
0.217009258452895 1
0.217375026001774 1
0.228281601822348 1
0.121012859601035 1
0.140725731890954 1
0.114714414035703 1
0.267644025339167 1
0.35261812478407 1
0.142346412730796 1
0.274857381098604 1
0.188773446792228 1
0.0966194481317998 1
0.17790224590693 1
0.215580263021118 1
0.245050859527031 1
0.324480848134568 1
0.249582674209642 1
0.244818558686421 1
0.27495429452375 1
0.241778699744427 1
0.156182988286041 1
0.168667235677145 1
0.211685290030073 1
0.0745439268491257 1
0.249516798281868 1
0.179101581205022 1
0.200787199675976 1
0.232445072895365 1
0.177481283833814 1
0.209658359744683 1
0.167425227349423 1
0.223157435151026 1
0.14457414211407 1
0.231375021247403 1
0.179914221959773 1
0.384997499471716 0
0.25472332112404 1
0.178616194988835 1
0.127652174141016 1
0.162722607028187 1
0.112858634304039 1
0.325205977574063 1
0.088442597174036 1
0.258699513786658 1
0.239769201025621 1
0.129790345114818 1
0.274903299219962 1
0.210586825342538 1
0.164598569927077 1
0.238650278106513 1
0.0941525106874058 1
0.202169163780835 1
0.248344776667462 1
0.132740281968566 1
0.140662811357121 1
0.236914886475532 1
0.285775128524617 1
0.153709382802584 1
0.314472710228522 1
0.319020804386432 1
0.211463033988192 1
0.23711064922894 1
0.182053426021015 1
0.260768654306871 1
0.197124086794884 1
0.314723438616195 1
0.166719316314661 1
0.282035837001087 1
0.205209747765282 1
0.0858506374334603 1
0.29916047317693 1
0.150188422616066 1
0.118799374283522 1
0.112336964274888 1
0.184752062151983 1
0.13156872562853 1
0.295090396846007 1
0.179388545476331 1
0.15686685548069 1
0.196865489088875 1
0.203511201201244 1
0.231252369646369 1
0.313605950900289 1
0.206580069374019 1
0.0782233213037324 1
0.21050359864182 1
0.193043132738888 1
0.203773278847917 1
0.275062492141411 1
0.146450102663508 1
0.151914236494059 1
0.167337269884254 1
0.0813606049013926 1
0.194504582646871 1
0.0253551732095491 0
0.197923687744376 1
0.347810562121624 1
0.163494832471055 1
0.289480785629646 1
0.0865383955321279 1
0.266384574053117 1
0.139068655005384 1
0.134184324320481 1
0.224607788187404 1
0.183667525960067 1
0.208491276460897 1
0.228878399590928 1
0.0960719811543407 1
0.253220366392764 1
0.155547118596014 1
0.168156546367259 1
0.212699369816392 1
0.33233780606232 1
0.171419642293418 1
0.197993917096817 1
0.128690505697476 1
0.390962040012405 1
0.291754627098007 1
0.165462698182482 1
0.09943629126124 1
0.27213981553034 1
0.236594986875265 1
0.225827469513204 1
0.195461631277089 1
0.0705008572207874 1
0.218547731884374 1
0.287251489531067 1
0.170121720851909 1
0.336677029025114 1
0.232114288371318 1
0.203991033154971 1
0.178165795180806 1
0.086281731041786 1
0.335739656112323 1
0.274334663480557 1
0.299224946689132 1
0.157184568177596 1
0.219457063874701 1
0.224384986541945 1
0.0932255247363636 1
0.2296923829669 1
0.0155052838156272 0
0.124908332498101 1
0.155734820851829 1
0.186388824611411 1
0.0893015263453659 1
0.177306759821042 1
0.197791539951255 1
0.031380990273808 1
0.183433053140486 1
0.314622246863723 1
0.122170327026296 1
0.286233937897076 1
0.160470813758185 1
0.150325035948093 1
0.18678348256505 1
0.273483195063428 1
0.253136468791238 1
0.0723075390394442 1
0.121287551145631 1
0.222682212952514 1
0.149211635777374 1
0.244673864267486 1
0.267088415892146 1
0.216211102687017 1
0.127317422825406 1
0.194250087563165 1
0.364910953276193 1
0.141540623804843 1
0.336654063228389 1
0.158657355112709 1
0.152783734037964 1
0.216180171371858 1
0.157513845002908 1
0.206759197271795 1
0.196372525425665 1
0.169290324206458 1
0.14804993118571 1
0.214196854638337 1
0.238448559970033 1
0.286837157699972 1
0.256823173551504 1
0.193217899941838 1
0.250370879306738 1
0.209213381948018 1
0.12243639165216 1
0.273165226292981 1
0.197524941903778 1
0.0785940892782131 1
0.192349006921136 1
0.316258399690696 1
0.128702413766403 1
0.190735419845257 1
0.41136501047162 0
0.328621558995587 1
0.268085586889679 1
0.134273010879577 1
0.228496524366305 1
0.273051678218261 1
0.253647753222625 1
0.195758872016978 1
0.125034573441741 1
0.226042445268699 1
0.14295020838744 1
0.120614388148382 1
0.151745638185451 1
0.386812954155747 0
0.278130483512623 1
0.262558547622487 1
0.215382314620039 1
0.128379143603728 1
0.227356337953493 1
0.245604131214999 1
0.212924120351738 1
0.113770659099866 1
0.152795219787006 1
0.110466615397483 1
0.208135630660113 1
0.227407559245625 1
0.246647273186011 1
0.109837446960364 1
0.270985437849182 1
0.235365016636609 1
0.21701000031385 1
0.192565212790396 1
0.209016230483635 1
0.113252818595974 1
0.243526343211939 1
0.298925533039905 1
0.322020983717782 1
0.182934898316611 1
0.243692640516664 1
0.17935666292161 1
0.173410772212156 1
0.196983462197227 1
0.336593931823231 1
0.2089628307066 1
0.00768370199104659 0
0.209687001801707 1
0.286442532229228 1
0.196943779155475 1
0.272102498282919 1
0.142617934394828 1
0.196582159995144 1
0.30462486312914 1
0.0826694198325315 1
0.23674754699766 1
0.155675796343585 1
0.139130024157158 1
0.0670744325397578 1
0.157838079127476 1
0.142455771464095 1
0.165179729138085 1
0.197446567095303 1
0.116868263143193 1
0.261827396695639 1
0.280365526362088 1
0.171707094477866 1
0.107749663124358 1
0.244747225668632 1
0.167117940105681 1
0.175577271188717 1
0.142596296448452 1
0.0696520604852956 1
0.106204208360709 1
0.158669928673934 1
0.165944072437917 1
0.245533781927525 1
0.156598990192797 1
0.165651386261161 1
0.253068194858914 1
0.056419356381603 1
0.139810350326956 1
0.169107281278816 1
0.156825778760259 1
0.0987697041906198 1
0.161480509412499 1
0.289194484829015 1
0.118230524688425 1
0.10922102894686 1
0.242109541454619 1
0.229041307808542 1
0.153628311859911 1
0.275781544679205 1
0.190511350821719 1
0.138961463669181 1
0.220363768262934 1
0.0813958646797798 1
0.145169140838914 1
0.231639637304499 1
0.338957966363533 1
0.185161504066888 1
0.217901561490001 1
0.269820638241143 1
0.293701943222909 1
0.210596514278964 1
0.35051343066601 1
0.177393980912317 1
0.236243981406935 1
0.178842738974145 1
0.2464441058224 1
0.343680622503029 1
0.243144068015707 1
0.200932744728914 1
0.354230493404112 1
0.231330732414084 1
0.29511312636385 1
0.172645712009492 1
0.253110563213041 1
0.123028582361917 1
0.275454116514361 1
0.271874964380285 1
0.107102201513138 1
0.163198260838029 1
0.315342620493728 1
0.192725409591587 1
0.193937673305068 1
0.227122540966053 1
0.212863128872789 1
0.177996535886774 1
0.089524411260755 1
0.377077597815014 1
0.291915850399627 1
0.184012772921302 1
0.16774521007966 1
0.046915626571951 1
0.200403302463318 1
0.263717534664251 1
0.114173378668089 1
0.125631608849516 1
0.251658321809597 1
0.15188357653006 1
0.215404602963694 1
0.310317738690041 1
0.303481347026384 1
0.176174530653099 1
0.247481679674227 1
0.197174494179176 1
0.226109789011148 1
0.208325908453867 1
0.273190256457027 1
0.268129340775749 1
0.214376820824798 1
0.213678161390577 1
0.154175798545405 1
0.231912739370286 1
0.177006549182209 1
0.149954694022818 1
0.152228412108287 1
0.265073352158351 1
0.247459932015701 1
0.258183674233602 1
0.151749028150405 1
0.145449805365852 1
0.28686764224502 1
0.211194684872547 1
0.174823331298722 1
0.0806221781043552 1
0.231102567883126 1
0.167594802528587 1
0.281862910851545 1
0.337347009617062 1
0.180748389040346 1
0.133406308212793 1
0.215793151257044 1
0.185534800828124 1
0.0507322816569925 1
0.0631997333976501 1
0.200420569605815 1
0.229323734552406 1
0.145875857623364 1
0.272407723567001 1
0.0903492832631321 1
0.187684550666425 1
0.323295558334249 1
0.258530553993113 1
0.241074019887727 1
0.235223013904553 1
0.310208407714802 1
0.306719278626284 1
0.172492296243559 1
0.2758607125417 1
0.272096185216109 1
0.125567163500954 1
0.201987579097921 1
0.116130888903611 1
0.163521809781782 1
0.238917439337856 1
0.109842599015322 1
0.146962544621538 1
0.263920592154598 1
0.315250241412035 1
0.217362431069989 1
0.164485917765119 1
0.203656627131607 1
0.178655061779406 1
0.254050026045485 1
0.234949098736075 1
0.24326742682138 1
0.343424277978706 1
0.166205820701966 1
0.23484732171133 1
0.21580760116407 1
0.211346252608076 1
0.167060985986616 1
0.188304054172352 1
0.154987006470731 1
0.174546207764904 1
0.146442886062177 1
0.276351623253543 1
0.10817777833471 1
0.181180412260297 1
0.0476103493606609 0
0.0530896658304109 1
0.113933560745855 1
0.297529540495267 1
0.191124761552486 1
0.135843436967877 1
0.100878936992418 1
0.176703558797302 1
0.108903365611785 1
0.0330034223277486 1
0.219627856584244 1
0.192935084519801 1
0.253319166086605 1
0.178927196037694 1
0.124029267455453 1
0.120088090646669 1
0.119156033566192 1
0.182521566707492 1
0.139693511427996 1
0.225563388528477 1
0.317781535460902 1
0.298378824842402 1
0.189860248343004 1
0.146969059315126 1
0.254755885693981 1
0.318241878757774 1
0.176173651149202 1
0.140289791205701 1
0.193701909196556 1
0.190136689904875 1
0.0775892227148945 1
0.14193699082526 1
0.200435147196341 1
0.104083307847573 1
0.18869500659821 1
0.26010719392024 1
0.252520320592308 1
0.280399030935506 1
0.135657153672105 1
0.161253545368577 1
0.221240793857835 1
0.243593108591058 1
0.23047742127488 1
0.3786731694622 0
0.163152875094119 1
0.151221942364853 1
0.272571113261328 1
0.294142016962576 1
0.148259836827839 1
0.138050055240201 1
0.0233280848712673 0
0.0772047703993364 1
0.171039637513463 1
0.262981198250291 1
0.186282660544501 1
0.162164170692654 1
0.211057559701514 1
0.377641177812206 0
0.269566899096968 1
0.188718641142394 1
0.227844400892265 1
0.257210814107266 1
0.317311198580203 1
0.148801108990235 1
0.193457693302426 1
0.195166343683912 1
0.202168817984224 1
0.21610912906522 1
0.204623213122319 1
0.24381500046006 1
0.114990024676913 1
0.115974827692598 1
0.257309957341539 1
0.246478752590726 1
0.291716549708025 1
0.285044371965069 1
0.155846936503689 1
0.1952927447185 1
0.0506816365220845 1
0.187428864910338 1
0.208545895362942 1
0.223516102081023 1
0.183745178172193 1
0.0400549685413661 1
0.100271715079077 1
0.213986087228954 1
0.246406563827115 1
0.314960232016055 1
0.161187354071434 1
0.282164313606887 1
0.187064128821085 1
0.206661213236999 1
0.0869888514806272 1
0.195745344363604 1
0.2812395594871 1
0.132404590707566 1
0.100451279070052 1
0.239904433003758 1
0.152320492913266 1
0.352915498877157 1
0.21254240556582 1
0.110996033618738 1
0.2542483059071 1
0.196636155168015 1
0.137087100203746 1
0.224060562936011 1
0.266001816242343 1
0.222218982509891 1
0.315381221435637 1
0.192101776542443 1
0.238198604588878 1
0.214079095302539 1
0.051426620726722 1
0.167193442582956 1
0.316845117499482 1
0.0586890672788504 1
0.259500258821193 1
0.271108930828829 1
0.103848408494509 1
0.202950329477891 1
0.223390006255782 1
0.244856716148891 1
0.106118245573193 1
0.264337571706355 1
0.219345109749297 1
0.234008433222862 1
0.182323939979507 1
0.133283894112542 1
0.160970203538014 1
0.262245439789532 1
0.200028971805846 1
0.15590177567364 1
0.071711642291626 1
0.329298402853329 1
0.149211276678876 1
0.211377262963496 1
0.0641673240712289 1
0.164248295445269 1
0.130576809394677 1
0.122861904506336 1
0.166228587998002 1
0.138759661877577 1
0.249006538569576 1
0.233104942028135 1
0.128308110700347 1
0.0256874755179303 0
0.271353687260854 1
0.181750490283291 1
0.229140121927445 1
0.136297510616827 1
0.259031298040151 1
0.276699371701291 1
0.277116522605106 1
0.273881902057293 1
0.288557019859209 1
0.238153603951292 1
0.209328188822426 1
0.217449775539324 1
0.195223030471207 1
0.264469947838691 1
0.130006614899709 1
0.143844420112247 1
0.305885507132702 1
0.133646155915756 1
0.217026171481628 1
0.260221217751769 1
0.177573381676853 1
0.0322147786031447 0
0.256146682468575 1
0.100323414009134 1
0.143005767845219 1
0.135055353985061 1
0.132409156907613 1
0.209108282540136 1
0.184492370674405 1
0.191830953057897 1
0.165432832338891 1
0.211626468121714 1
0.156906215940704 1
0.345409291099064 1
0.341559451071465 1
0.289409138886306 1
0.2206740033364 1
0.0105025564409611 0
0.100844900732611 1
0.267749041658621 1
0.163897977460732 1
0.206232482775097 1
0.239713010584531 1
0.11886729078821 1
0.164626648164917 1
0.11489061419137 1
0.21312952509542 1
0.18849016047666 1
0.0834680589450287 1
0.148400648404384 1
0.238207718755712 1
0.140277895720075 1
0.00468307867624953 0
0.238661552708406 1
0.189474268610234 1
0.132161233701436 1
0.133230187305536 1
0.147989011117046 1
0.378584473976637 0
0.215340459544521 1
0.199957118711041 1
0.103381648685585 1
0.215990816773531 1
0.132362580387862 1
0.202968457383807 1
0.0807820236264213 1
0.0832205608157656 1
0.2555838512737 1
0.218178399013957 1
0.261879457390838 1
0.0634529533655938 1
0.110473551978445 1
0.120623215253463 1
0.0798520631807999 1
0.0751167446963228 1
0.12978051660801 1
0.255066348524804 1
0.296687317860525 1
0.198248548272903 1
0.228215918303814 1
0.198419907015337 1
0.0756724440095641 1
0.200639015357201 1
0.2570632547541 1
0.208001412217819 1
0.286262483268755 1
0.166887913290186 1
0.339760435746315 1
0.0534500354173544 1
0.244657159187301 1
0.124024811997208 1
0.114372286743992 1
0.141590507512518 1
0.111292894909983 1
0.29512794448154 1
0.176256954620036 1
0.285992339607492 1
0.120981361511299 1
0.201897749014198 1
0.323672595215993 1
0.334870629945517 1
0.233560878224886 1
0.238133704660028 1
0.207346737721382 1
0.31696500370056 1
0.229514276401334 1
0.157654085902883 1
0.169929098337689 1
0.301357789703513 1
0.145810584615317 1
0.0280385852081531 0
0.310491505558631 1
0.0589114381820127 1
0.180105534691518 1
0.239811030064808 1
0.169908955735734 1
0.0157329695976447 0
0.177512570306553 1
0.311194809407012 1
0.119857858897634 1
0.218824284731948 1
0.19413850032835 1
0.107737399863694 1
0.193273773849366 1
0.159302505372175 1
0.244694951359935 1
0.222600370140428 1
0.24727733244307 1
0.22569849168235 1
0.27388770907526 1
0.224615371224737 1
0.241999548934969 1
0.177560564642144 1
0.0936762838287582 1
0.329645161151969 1
0.359019788579757 0
0.269552351184195 1
0.177228294479854 1
0.169653972507251 1
0.1844060572776 1
0.251872791320248 1
0.186869495195436 1
0.0806468404268454 1
0.162830843474503 1
0.259231761150836 1
0.254651767517639 1
0.107264999397988 1
0.253260043584245 1
0.323472201114481 1
0.215727689166149 1
0.23584647319033 1
0.160952937430719 1
0.191002312850268 1
0.229942218524303 1
0.111437633935173 1
0.19634149131974 1
0.119777236913961 1
0.238427083761737 1
0.170409346505972 1
0.197793091352259 1
0.207113342553049 1
0.185684533901411 1
0.141428710455986 1
0.11169808909649 1
0.227389230084498 1
0.204500321837232 1
0.163226584153762 1
0.210734326527117 1
0.25662117678518 1
0.252505886923883 1
0.241032371025314 1
0.246768001072982 1
0.334518578774366 1
0.290534851737753 1
0.229277634773994 1
0.188423350071428 1
0.184978368799269 1
0.22222376716456 1
0.118580917394219 1
0.174265946573185 1
0.251237009372347 1
0.240955487811677 1
0.153396708501394 1
0.111997310807261 1
0.0913569667521649 1
0.139427311126743 1
0.0875888544014864 1
0.242015348729581 1
0.231964439005292 1
0.223332443583949 1
0.254137055327621 1
0.25707344111526 1
0.200393654036318 1
0.262878877730836 1
0.245026017607263 1
0.103298419040617 1
0.198587242987895 1
0.189688722194797 1
0.140946179062211 1
0.183670466328488 1
0.086923947566915 1
0.264368008694736 1
0.168433037681837 1
0.134741691467704 1
0.152928199889076 1
0.229602098452996 1
0.134397621721457 1
0.305620979236419 1
0.327916440572826 1
0.0408829227168463 0
0.0869578451297433 1
0.144974069366873 1
0.292256264709816 1
0.26460086614857 1
0.205712992667601 1
0.168096923983168 1
0.325546668707965 1
0.361738498166716 0
0.242974483539037 1
0.223105256420879 1
0.217704677979093 1
0.111225486375932 1
0.162026255827118 1
0.178099122595532 1
0.0576571333589376 1
0.188244003020147 1
0.219009089820331 1
0.271447291026045 1
0.160122864763806 1
0.15679502208024 1
0.149727012397476 1
0.100326306617072 1
0.212020176974453 1
0.256372979875888 1
0.256897157233655 1
0.308180328338369 1
0.167084311127083 1
0.229831963758464 1
0.108574934272813 1
0.091555207993454 1
0.227454818274905 1
0.153733617258759 1
0.230622995666683 1
0.318710140913895 1
0.170183743254783 1
0.273064671526327 1
0.280595734611636 1
0.143382054284593 1
0.33696733064204 1
0.149861234382098 1
0.193341790811756 1
0.272542458081118 1
0.189013851139098 1
0.292518728716976 1
0.181300148976102 1
0.0896928932261634 1
0.162288283733521 1
0.14247064489281 1
0.24930886072739 1
0.220070959142406 1
0.155938714425314 1
0.302710978613421 1
0.226595816852751 1
0.18910114678739 1
0.272735522257601 1
0.164598192356463 1
0.334258402666086 1
0.26929830923476 1
0.18028944386446 1
0.0940825288749934 1
0.0852941427276272 1
0.207811485390223 1
0.290879759096907 1
0.152152425411658 1
0.106065457797221 1
0.308413402312183 1
0.203153129540018 1
0.226395110888014 1
0.282644652551553 1
0.247746434377923 1
0.309369133463315 1
0.177386840099701 1
0.124686396845454 1
0.20028598478843 1
0.18400904911039 1
0.212241852541911 1
0.227238404262063 1
0.138649809635715 1
0.0928681960291609 1
0.210077274562915 1
0.228612419863521 1
0.2541893048126 1
0.31230943083206 1
0.269430672752916 1
0.327330738390625 1
0.119135530382469 1
0.213851550154856 1
0.187529234870362 1
0.239346594232544 1
0.230641368910507 1
0.176705317607402 1
0.309942906845384 1
0.138578695185085 1
0.0854100145272371 1
0.346443985241062 0
0.183973941812555 1
0.243089149259466 1
0.313311413743676 1
0.277908275369744 1
0.196409632410196 1
0.364223319851931 0
0.159796630319003 1
0.180698433770535 1
0.19127178073587 1
0.349905170772594 1
0.139050670366221 1
0.049948408900458 1
0.293833902520013 1
0.109027460990919 1
0.26440234975194 1
0.0533069519987342 1
0.29542494220721 1
0.186275419428197 1
0.26158747432872 1
0.148000137877258 1
0.110497495325192 1
0.268029719605015 1
0.273761696231706 1
0.151898011785818 1
0.254467413666171 1
0.312541160456827 1
0.159390180829658 1
0.106005570020092 1
0.234482921553832 1
0.116557119121842 1
0.140579405405884 1
0.199147062140045 1
0.248626922789824 1
0.200799606585385 1
0.14021563466271 1
0.0254994447323662 0
0.270143120386704 1
0.322985134528768 1
0.114713598457671 1
0.332753957412792 1
0.256862950492931 1
0.102900962508501 1
0.171244326601954 1
0.206381324254464 1
0.162146069630619 1
0.15954317227616 1
0.268282019716754 1
0.0977011589099494 1
0.140120682015458 1
0.255549975042436 1
0.147791442964379 1
0.0625568479650278 1
0.250220403818145 1
0.132030824480152 1
0.254484486823131 1
0.169499541219551 1
0.297308946720335 1
0.185652338421667 1
0.169209778879601 1
0.155992161865415 1
0.354955549331871 0
0.118442830510882 1
0.206532922417851 1
0.173368593271657 1
0.261345036226425 1
0.20407070146378 1
0.164449377070047 1
0.216252028774333 1
0.13195585858675 1
0.166491602828224 1
0.0938759429776458 1
0.106624728361571 1
0.15145982992018 1
0.20640047846316 1
0.150380978994365 1
0.299286690406449 1
0.335574718153313 1
0.112405564305084 1
0.223806391568275 1
0.305125115615547 1
0.229581610886449 1
0.0130374244146644 0
0.239894737506879 1
0.292313871748128 1
0.168988394965311 1
0.172061861416788 1
0.0293848113945344 0
0.20286042285173 1
0.207489567231544 1
0.253026145028204 1
0.227233887818337 1
0.0770540190595926 1
0.215786982894414 1
0.285863379177377 1
0.283250696166398 1
0.143606556821012 1
0.0857369621091748 1
0.281068345823675 1
0.204801047292899 1
0.200703279670904 1
0.185330456561088 1
0.163728147261313 1
0.181135569133935 1
0.24140635952049 1
0.229842428790319 1
0.164182265336314 1
0.112408884639312 1
0.150371836459582 1
0.169137510825158 1
0.0483179471108611 0
0.267989554509298 1
0.202123696235553 1
0.242361430908181 1
0.297837654345002 1
0.182104569184707 1
0.22646774975466 1
0.133982764050891 1
0.36560561988628 0
0.275651585768735 1
0.165306577326869 1
0.23594912069256 1
0.110032511783981 1
0.323160318012922 1
0.153905072820259 1
0.254442634786319 1
0.255489320375449 1
0.284311303248536 1
0.0860124223206155 1
0.228639395367183 1
0.151974361258749 1
0.0431566917654383 1
0.211922646097674 1
0.280107063068517 1
0.357897730210797 0
0.0862388811123775 1
0.121424792041499 1
0.206737544441239 1
0.190444703247595 1
0.137477654645271 1
0.321610028412071 1
0.240168814441648 1
0.1479717376833 1
0.278759369201284 1
0.273294241190696 1
0.0750115022222497 1
0.252652260496428 1
0.271931244116122 1
0.322626968918761 1
0.271672221480765 1
0.264451903717713 1
0.0545833643237332 1
0.296189874143902 1
0.196741529768798 1
0.225428893744636 1
0.294402287401635 1
0.207197038548889 1
0.210028080192633 1
0.250435347036126 1
0.190863618897531 1
0.304368307888528 1
0.276025919844485 1
0.241895260581826 1
0.0695347431460759 1
0.215141367874604 1
0.182074325366028 1
0.30136214537827 1
-0.00439239561065601 1
0.222839803368663 1
0.294744301656355 1
0.299972461509359 1
0.321969532159771 1
0.172635487843401 1
0.261535100850902 1
0.132024306286716 1
0.227399125358905 1
0.202449111422424 1
0.0205887051861589 0
0.295457328383395 1
0.116391402103123 1
0.291398062153682 1
0.290729860297645 1
0.33752831166768 1
0.262470484356929 1
0.172046153797526 1
0.203425005859631 1
0.168295211446157 1
0.123207893997745 1
0.250937020174615 1
0.13120298530602 1
0.242842515420756 1
0.126117820536585 1
0.193837557918125 1
0.329584740920581 1
0.336697641825248 1
0.251628029113984 1
0.207583481600078 1
0.141972720165737 1
0.291191748951227 1
0.196592227988592 1
0.355752991586159 1
-0.0339037794660292 0
0.216793473726549 1
0.190090152989651 1
0.174837581764472 1
0.173806469695859 1
0.167628921594302 1
0.370055580056493 0
0.153534343726018 1
0.344485138369989 1
0.138662903123893 1
0.284443135600964 1
0.271908989085225 1
0.103568400545103 1
0.113515872783883 1
0.286142892820436 1
0.25145531572676 1
0.168284258039071 1
0.30756361483787 1
0.215741124214199 1
0.172315836699478 1
0.202130871994929 1
0.0784068321306507 1
0.297405695154603 1
0.218929398062076 1
0.258074021564659 1
0.272706608720408 1
0.324148201781766 1
0.151348733746133 1
0.0719438415613807 1
0.0846944102216127 1
0.132580512855613 1
0.277232706926157 1
0.242231589654242 1
0.019452690578371 1
0.206461105653061 1
0.0463730834901439 0
0.294106363193137 1
0.228063447051763 1
0.236538397133545 1
0.171268313229562 1
0.225925096714496 1
0.195782081889756 1
0.356682497816635 0
0.222574690349551 1
0.161182130973102 1
0.125996900703138 1
0.203996969415065 1
0.216866572431556 1
0.194396325485706 1
0.275564636615053 1
0.268232631886441 1
0.350245352814564 1
0.190322307038466 1
0.301382209705395 1
0.168512945844676 1
0.296492510972657 1
0.105113201201537 1
0.217323782019624 1
0.023321197449871 0
0.220764670059277 1
0.22208412479812 1
0.245160276295976 1
0.219762814069838 1
0.217453036824568 1
0.190090714400765 1
0.158370800622617 1
0.183020857727142 1
0.0841568695584722 1
0.221286003322879 1
0.144815178534729 1
0.304273129096846 1
0.287272014413582 1
0.119099137231617 1
0.108750368591087 1
0.227229364199586 1
0.0902283748477971 1
0.250785785717248 1
0.28950775894328 1
0.142796928036732 1
0.205798699101429 1
0.357490170658897 0
0.0936697071441887 1
0.140711402649238 1
0.212983174473376 1
0.258082176400422 1
0.20930622968755 1
0.268898130040896 1
0.202682252114511 1
0.0940510514957481 1
0.145575402141366 1
0.257916415649326 1
0.202007655435299 1
0.123075627787643 1
0.120181126855791 1
0.180942422459116 1
0.0616399886744971 1
0.232881088002202 1
0.0568294809479765 0
0.193497965653919 1
0.153377832247734 1
0.172816050374235 1
0.117689862914576 1
0.251053074917387 1
0.293790675288531 1
0.157982012099987 1
0.114030441457441 1
0.259512776815444 1
0.331596408774183 1
0.221469704685935 1
0.213785376188171 1
0.245632534356674 1
0.263152428043986 1
0.185426275028012 1
0.179185705843837 1
0.432992168786034 0
0.129971126306005 1
0.22147410372422 1
0.163834697063109 1
0.151013165290604 1
0.178976733551554 1
0.165596141680747 1
0.237568418964245 1
0.225594137749714 1
0.180379207845292 1
0.151902436198803 1
0.183578548558904 1
0.235587575757699 1
0.233224819353818 1
0.296535647435739 1
0.065985555493468 1
0.132401774211164 1
0.243999371924344 1
0.170953425733398 1
0.152074832019832 1
0.230469107495798 1
0.185928006313078 1
0.19226779993181 1
0.253139355030247 1
0.373527882512374 0
0.0334377719841745 0
0.327789602302493 1
0.139152253011467 1
0.247232078448257 1
0.0774507686041033 1
0.294896243800023 1
0.103722829003723 1
0.354598969500727 0
0.13481770485893 1
0.158355125278659 1
0.312692665301692 1
0.242614589755753 1
0.347573940529932 1
0.137678181344132 1
0.177530267145675 1
0.271534839324465 1
0.154001158431476 1
0.214876667071363 1
0.250336410293646 1
0.268117940086952 1
0.162451843216349 1
0.266937209324971 1
0.184403992247239 1
0.0185135585853514 1
0.145240721880781 1
0.293133418651519 1
0.191643208132971 1
0.232523271759525 1
0.211167200941306 1
0.196291329550733 1
0.151939047821253 1
0.228653296788322 1
0.105249056335823 1
0.224449251484462 1
0.165551449236298 1
0.343161956674254 1
0.125363346198711 1
0.190816264226184 1
0.247190128924356 1
0.274227445506257 1
0.260895956567487 1
0.188758435262026 1
0.0844312511672631 1
0.171381089923066 1
0.271556585924076 1
0.204042504597575 1
0.243333535267246 1
0.26879020610722 1
0.131336418831315 1
0.19418828073322 1
0.331633400167244 1
0.190705278015971 1
0.206085615215834 1
0.158730713435833 1
0.0951745741644909 1
0.163531706216324 1
0.261133044594381 1
0.185368434795052 1
0.324394564403935 1
0.225329859147541 1
0.25053266329343 1
0.237167263926359 1
0.278091672324337 1
0.202863136509133 1
0.244964383112918 1
0.137563201889879 1
0.206434244807871 1
0.293696623331302 1
0.293081826555108 1
0.226867752145163 1
0.154270183028648 1
0.0475962375742579 0
0.2353839283731 1
0.234356766037881 1
0.156421636971693 1
0.248216641354619 1
0.159582720760657 1
0.215889691838888 1
0.0814925612645559 1
0.244093584725093 1
0.186219543887206 1
0.154356953657262 1
0.220736369703633 1
0.0953642065641425 1
0.269233737798544 1
0.117514869229869 1
0.29847845133845 1
0.115579027679047 1
0.180029639488758 1
0.133581577363024 1
0.202181804785305 1
0.0714563391330826 1
0.301227564054626 1
0.279356066571844 1
0.214461086972621 1
0.189818347724115 1
0.171115661301868 1
0.210813741506887 1
0.0849617130286414 1
0.242184021092282 1
0.181690349573824 1
0.244703438746562 1
0.346414221288063 0
0.282075250804409 1
0.0770778462171903 1
0.168868721425451 1
0.103892302184478 1
0.341308227682314 1
0.328565583667804 1
0.299167425615466 1
0.220461369148411 1
0.234182782011265 1
0.210767635291398 1
0.172385892882483 1
0.135031518335971 1
0.180532826926211 1
0.18177263751781 1
0.239687673677665 1
0.204342576382912 1
0.248832018567427 1
0.122474886553696 1
0.13675347937884 1
0.148311131800984 1
0.364555900448091 1
0.210079162869263 1
0.107233425048139 1
0.236671238264988 1
0.276950764126641 1
0.360700854810842 0
0.054553253456498 1
0.138820912622635 1
0.131784594755587 1
0.21533094439687 1
0.223379852139363 1
0.281529025778232 1
0.300582532660847 1
0.362013813890153 0
0.332292516362435 1
0.156370907477056 1
0.195637493109564 1
0.131363061027815 1
0.261173433819499 1
0.191766214275724 1
0.249132827379034 1
0.239053015590077 1
0.172924324921871 1
0.235254650289022 1
0.151256009658179 1
0.099810103340626 1
0.0953426492961302 1
0.168779502895531 1
0.220826132406676 1
0.286340139289049 1
0.404454288152206 0
0.222418883902368 1
0.300472053466997 1
0.318763029253716 1
0.225058834402027 1
0.24409178174301 1
0.101472789355077 1
0.1931422155948 1
0.143335395489322 1
0.182626396465637 1
0.232988351603604 1
0.185386574988667 1
0.110252119065599 1
0.253278590533808 1
0.232136398695294 1
0.275809903390737 1
0.183954751565545 1
0.346262939184763 1
0.0601451570299453 1
0.247565981513243 1
0.130127413740794 1
0.213694508146349 1
0.142900934999491 1
0.356374327124442 1
0.237694316042118 1
0.34615478198918 0
0.114429327947296 1
0.268734403239093 1
0.264682156748827 1
0.151545994668841 1
0.225722858711199 1
0.16576056854112 1
0.146354272513324 1
0.119213516974031 1
0.0294568524002757 1
0.0700215607583048 1
0.211139009829478 1
0.0928324384684071 1
0.212916715794787 1
0.293385548739094 1
0.166950647567882 1
0.237520652490535 1
0.280100314582735 1
0.247819514270115 1
0.265254962547052 1
0.205030121211452 1
0.0793875425100333 1
0.278664240108585 1
0.195285816467625 1
0.335718271820508 1
0.112083585436918 1
0.0141339405149071 0
0.357744898917885 0
0.237810242520672 1
0.18342155334306 1
0.203632034733175 1
0.0801158721498508 1
0.240296141707805 1
0.0666057291141369 1
0.140614746540164 1
0.235695077209424 1
0.286841754635684 1
0.267592449532209 1
0.142730374689116 1
0.289226577600554 1
0.079409647448969 1
0.125909560920707 1
0.104715595500599 1
0.119232161603483 1
0.180107386813315 1
0.262927647102272 1
0.132354868373319 1
0.216229630213345 1
0.215648057391621 1
0.129131345562343 1
0.243323080821704 1
0.136781076957101 1
0.354173466735251 1
0.163527071456249 1
0.196764313422982 1
0.197399918928448 1
0.203313240635625 1
0.230174718524646 1
0.127146322668606 1
0.258128117726868 1
0.205057594532209 1
0.286796060552318 1
0.241135550890156 1
0.24652062968754 1
0.243601761157872 1
0.253819860326905 1
0.208296465480753 1
0.149252686580076 1
0.139709958670499 1
0.107620981368568 1
0.222059198098913 1
0.264491137441582 1
0.182614026045536 1
0.264306672133222 1
0.141087454286578 1
0.0221174875378242 0
0.200651752468418 1
0.247965292044642 1
0.265610161011034 1
0.20437306736903 1
0.175524142419407 1
0.0867533722428765 1
0.256033304931914 1
0.236604606586454 1
0.271428219504627 1
0.270146309744995 1
0.0700484410528493 1
0.160720395522552 1
0.193879984064817 1
0.259024585797058 1
0.165541502557387 1
0.174315535386988 1
0.106027416246367 1
0.310671032247259 1
0.332897512196586 1
0.202984690177239 1
0.257151503076883 1
0.22066104295041 1
0.306952684965203 1
0.246613775317741 1
0.170470852340186 1
0.369629108281993 0
0.243714884626152 1
0.163232228555738 1
0.235060965448729 1
0.319584435193613 1
0.297053106739566 1
0.161767461868149 1
0.235241664180212 1
0.29091839229647 1
0.27168305368983 1
0.262337551299311 1
0.180130563393979 1
0.089670527400728 1
0.229766572048821 1
0.238585866061803 1
0.170017391490224 1
0.168191681296066 1
0.302484535367907 1
0.134585410903404 1
0.201135068116331 1
0.160947523078857 1
0.202339489563552 1
0.338473069541273 1
0.109676556095865 1
0.149295323604987 1
0.278736645132851 1
0.175823782295359 1
0.249333868860698 1
0.248791633846966 1
0.333799341034972 1
0.102750940391343 1
0.112826176220366 1
0.176153094598032 1
0.258296303823517 1
0.129945156503458 1
0.228465150859368 1
0.157953921115182 1
0.306038691755209 1
0.0534816101389823 0
0.206276031102096 1
0.260673797757545 1
0.209421145822798 1
0.254894227613463 1
0.202418529647284 1
0.149217293953747 1
0.104809675278034 1
0.175188375578299 1
0.1244269408688 1
0.24341899797954 1
0.159143807320398 1
0.153285535197999 1
0.18182105241842 1
0.239338612624977 1
0.30945983295163 1
0.246099757319715 1
0.241235623637548 1
0.297505734834225 1
0.291783030777783 1
0.123795503946795 1
0.117666475666961 1
0.259235968431208 1
0.0851471897178442 1
0.17187691005872 1
0.128702526439341 1
0.347538283640276 1
0.226937309434121 1
0.179984552832789 1
0.203040153567793 1
0.162613559349025 1
0.274044183143471 1
0.097655657280909 1
0.260866348785626 1
0.184111968319242 1
0.326451603132018 1
0.244789330846703 1
0.141553766172289 1
0.320512937514328 1
0.329753467697961 1
0.233985856415833 1
0.291531396977258 1
0.182165607806832 1
0.182538461805646 1
0.168953374136839 1
0.0389619413576835 1
0.217703663343628 1
0.251411806418016 1
0.230153233543178 1
0.234748765291808 1
0.270118027356408 1
0.234377513482408 1
0.276430993389835 1
0.125862154645721 1
0.153288389732292 1
0.130474387029034 1
0.226309681263379 1
0.202437901599687 1
0.347224099981397 0
0.17139850925344 1
0.137579179709162 1
0.221841636410462 1
0.15097768251321 1
0.279950952347332 1
0.15153272823351 1
0.170242361059939 1
0.226339425379582 1
0.166157315092766 1
0.0848153524046704 1
0.226861046995325 1
0.201548331789755 1
0.170239298996611 1
0.127485935836905 1
0.23818116107498 1
0.170447349236961 1
0.131760769542549 1
0.203612597921139 1
0.237133750073415 1
0.0132948295167352 0
0.194659399449278 1
0.274575825631638 1
0.121096571782665 1
0.278396898568326 1
0.170995552322033 1
0.212190103153706 1
0.182982539548475 1
0.158367801828519 1
0.337314563683397 1
0.163393197522512 1
0.21765131334545 1
0.0761754273923734 1
0.190631730155919 1
0.288035470662302 1
0.14938490823755 1
0.144066848467158 1
0.0919854648819868 1
0.148904075259175 1
0.232760789506389 1
0.280725043155341 1
0.217175162532391 1
0.235409483723714 1
0.304562272245046 1
0.146273037568123 1
0.248430537476588 1
0.163426296316941 1
0.296971317190826 1
0.252349049688767 1
0.170044890443184 1
0.174301244060306 1
0.1780693338689 1
0.19992726223366 1
0.163002866915849 1
0.18247849467821 1
0.0946375686919861 1
0.148097957540255 1
0.166116393719262 1
0.268018007453797 1
0.190417429969097 1
0.217436678492268 1
0.166528456093208 1
0.276990564386126 1
0.259029273707129 1
0.107294671155504 1
0.309589931912128 1
0.100727038537567 1
0.277167803783211 1
0.275744004036424 1
0.231166004683199 1
0.299831180650347 1
0.179589955037657 1
0.111651657741532 1
-0.0245024244275628 0
0.330171820268127 1
0.13427310754601 1
0.205566445404232 1
0.297447016350135 1
0.248361654470623 1
0.0656796563918639 1
0.210447834262272 1
0.190573207290663 1
0.129607581975594 1
0.166656987206185 1
0.208433420379135 1
0.268552594098936 1
0.130546302811678 1
0.172428766874975 1
0.344355456777346 1
0.161970240347896 1
0.119441391165899 1
0.233803339062474 1
0.176858949110046 1
0.240727653902346 1
0.219721774454538 1
0.293937361820235 1
0.139076130657373 1
0.120488422183125 1
0.296176268825779 1
0.245414653645842 1
0.26230190734823 1
0.170305813177747 1
0.122469054213033 1
0.108096271142379 1
0.33107905897391 1
0.131040991540663 1
0.327794167569938 1
0.212935588892662 1
0.160468408844888 1
0.0397709303395116 0
0.224790493317058 1
0.0686273123534465 1
0.289922319751543 1
0.202551124132728 1
0.155625315939626 1
0.226316543132748 1
0.120022625173416 1
0.217951435797976 1
0.224812386496115 1
0.334113588543765 1
0.270303548584834 1
0.112362920760684 1
0.265297832520498 1
0.273428420486376 1
0.295682254334147 1
0.205697807160078 1
0.0684783978463709 1
0.293784357450616 1
0.16433811174932 1
0.0446614192016364 0
0.205521173725215 1
0.157442142285147 1
0.232134513665366 1
0.161086227846862 1
0.318302077387614 1
0.182496233466258 1
0.137800917733538 1
0.114462937972132 1
0.227812858625017 1
0.255900539963902 1
0.287834436253823 1
0.144188433750659 1
0.303549370385255 1
0.145717114837087 1
0.275426223464803 1
0.272858124860821 1
0.144761857098565 1
0.220343746622264 1
0.218438069299647 1
0.235631887130956 1
0.056526013011971 1
0.245612711198853 1
0.2588452008599 1
0.317380553176479 1
0.207903918061848 1
0.152789919319135 1
0.150134166787951 1
0.239792425868303 1
0.106796801547351 1
0.0776639633437285 1
0.225646255824732 1
0.0537103614252575 0
0.246431902236015 1
0.198614875936835 1
0.240878173544415 1
0.228765083016364 1
0.179010166370931 1
0.169801086594673 1
0.224550011740089 1
0.29531599309965 1
0.230384571726986 1
0.16207541276519 1
0.387525688732729 0
0.271143575992249 1
0.188607665179001 1
0.247756918093823 1
0.178265637247989 1
0.100658032835818 1
0.326405126663042 1
0.192923028675828 1
0.197735422025041 1
0.157006932469455 1
0.181534519257885 1
0.242602243186063 1
0.203649831763562 1
0.0568231800876957 1
0.218642054174822 1
0.23514834947809 1
0.134635316913139 1
0.19155915653601 1
0.165228024413129 1
0.164012618272668 1
0.244457262769499 1
0.168107742925662 1
0.175150082923502 1
0.186778447655873 1
0.225268177427192 1
0.20587606395679 1
0.0549007697287035 1
0.171409917378653 1
0.0483138865728567 1
0.162329664680074 1
0.20075202913633 1
0.330972055633179 1
0.0954320021305189 1
0.210854463252943 1
0.0915160142974049 1
0.264089619263918 1
0.26723756605582 1
0.137647607246678 1
0.272519719543348 1
0.206471034941164 1
0.272592713152045 1
0.248757452518087 1
0.161013997372737 1
0.232085709672432 1
0.228930151764171 1
0.289442213338619 1
0.218854315428122 1
0.0893424807630172 1
0.189368398036713 1
0.0312504000390605 0
0.00769237173617193 0
0.310907763480073 1
0.0875189148341498 1
0.0875258803323177 1
0.116737638864765 1
0.146255965908402 1
0.14163433375965 1
0.258163623668286 1
0.28900902456046 1
0.285702290761425 1
0.269353400032845 1
0.093213511158452 1
0.224799764345113 1
0.167944841218997 1
0.207417288405518 1
0.301140950668714 1
0.179559869787334 1
0.256811135666959 1
0.00224458152489884 0
0.445816284851174 0
0.135383959874167 1
0.150352445344231 1
0.248135259666846 1
0.324633645116163 1
0.283983804476872 1
0.136544978352878 1
0.0846930535763363 1
0.214445412035922 1
0.0828764500088234 1
0.159724970947871 1
0.22025559641155 1
0.181945317313129 1
0.261079132078051 1
0.187224056178221 1
0.267195473024894 1
0.197164040355921 1
0.485212654089318 0
0.117972779036862 1
0.142438389840184 1
0.201954865098093 1
0.127607418956003 1
0.15968537214648 1
0.181680263929947 1
0.24442389257813 1
0.188690833327984 1
0.345921332621657 1
0.290424132954588 1
0.2722758704988 1
0.194465985206153 1
0.211179164718974 1
0.351625432675485 0
0.276870827645542 1
0.154697363752884 1
0.221143150413584 1
0.205594775731497 1
0.195834675044593 1
0.150356162993165 1
0.126355999637453 1
0.199220504513297 1
0.37121044815745 0
0.233110299328484 1
0.315464419597325 1
0.307650249703328 1
0.12757042454548 1
0.277708933067593 1
0.260003889644917 1
0.21044916551361 1
0.193968146455148 1
0.162299736921214 1
0.286774105508765 1
0.183268199887875 1
0.123352793856724 1
0.125161274913718 1
0.100068911880206 1
0.140723243580626 1
0.181328660860475 1
0.094008574626418 1
0.209636189444907 1
0.0923544307433687 1
0.274545789923365 1
0.236926622101658 1
0.265694295880203 1
0.0441866663245395 0
0.233104822580415 1
0.238861499048549 1
0.0917796261602907 1
0.108770771984727 1
0.192404794528892 1
0.283693096123755 1
0.177411416406904 1
0.212811360539434 1
0.385483882675234 0
0.229371073012171 1
0.221542926648374 1
0.183943787233783 1
0.139999313845688 1
0.289579862275305 1
0.302262852964476 1
0.34777685542969 0
0.190093664281463 1
0.13437283952774 1
0.279327400551283 1
0.327097935000274 1
0.132638172559086 1
0.22870726237408 1
0.244652581998054 1
0.212337387119421 1
0.128771296544208 1
0.323852640438252 1
0.170591003924812 1
0.291600072580485 1
0.153555444337146 1
0.285919349198323 1
0.242508537642286 1
0.348604765516802 1
0.115418338071119 1
0.232943667828098 1
0.212560819914791 1
0.204961658479037 1
0.14118775189429 1
0.184767189982357 1
0.140828379554843 1
0.284909312170241 1
0.131244170715171 1
0.242309589360716 1
0.278920161160163 1
0.193226184099358 1
0.302174013589041 1
0.25101855690438 1
0.357813047219178 1
0.199756338843693 1
0.108553339493584 1
0.187518487620529 1
0.219606812653514 1
0.201599233843703 1
0.176165711284091 1
0.231727563073868 1
0.242743506140988 1
0.255861145769998 1
0.195659553617198 1
0.29513938950612 1
0.35251076982452 1
0.191925950021031 1
0.248970417085145 1
0.181709835611297 1
0.202300458140312 1
0.20112640421677 1
0.179844915592049 1
0.216401898153862 1
0.186322636914578 1
0.15328402410841 1
0.149908483644383 1
0.0949614440265114 1
0.0536450046428407 1
0.116426571907297 1
0.0959815164746918 1
0.128152783745446 1
0.217171853697645 1
0.0762761322859986 1
0.0801266354957391 1
0.139138538719671 1
0.287559819991684 1
0.0166373650858711 0
0.200885505069329 1
0.176144142059624 1
0.151111516186947 1
0.0451156955330841 0
0.266196834694865 1
0.174512605958539 1
0.253621981410265 1
0.221264030612559 1
0.295359692764628 1
0.253284124477036 1
0.243864395372999 1
0.137451894527668 1
0.254641736960789 1
0.129813319986164 1
0.148722852088299 1
0.389193488772027 0
0.230761083983655 1
0.193788239667517 1
0.145334539535199 1
0.176219685827103 1
0.282817623722729 1
0.0060620843647511 0
0.150220398269481 1
0.257340307329888 1
0.291079890686659 1
0.22763620969406 1
0.161371520916828 1
0.0171621605950787 1
0.0864852957084652 1
0.230637198089655 1
0.250278470915455 1
0.175458488410228 1
0.133401593451359 1
0.271053814885049 1
0.102056839100607 1
0.2278752347305 1
0.140513915319904 1
0.161149550771861 1
0.158967542770126 1
0.277652698515964 1
0.297375588150774 1
0.24525404989953 1
0.170574902327155 1
0.18899757382192 1
0.0855705896934371 1
0.157732881011991 1
0.239637467211127 1
0.320723375095159 1
0.191254888667667 1
0.201177015149996 1
0.163457394009748 1
0.34142259740876 1
0.30703502379985 1
0.336035420190541 1
0.220621448373624 1
0.318360048802457 1
0.120452978751438 1
0.248657191670998 1
0.10997454138322 1
0.393702600645785 0
0.308120707799024 1
0.0862199645734599 1
0.233342928723745 1
0.144989081556002 1
0.152286576539693 1
0.307798135755244 1
0.183845036265892 1
0.231182861462733 1
0.360185259607128 0
0.11114444657616 1
0.213295164394165 1
0.0751705746895849 1
0.289632391562694 1
0.137304668476944 1
0.0965211704705563 1
0.172820554866974 1
0.276512153806883 1
0.238700513543005 1
0.197677155484713 1
0.151059722685317 1
0.0563531928229167 1
0.199602692569345 1
0.344494938120608 0
0.2589693318731 1
0.121530496612696 1
0.0987091955829802 1
0.249527325797807 1
0.329847516222814 1
0.0821466115296559 1
0.25619641934296 1
0.225653678368223 1
0.104390251272742 1
0.10201147473037 1
0.153822119480898 1
0.118481963348687 1
0.298611790711836 1
0.107645129280167 1
0.22493915174077 1
0.024440170329625 0
0.170799190973859 1
0.0578783542268314 1
0.0573171201827884 1
0.159126013544336 1
0.130461033707429 1
0.235398665386378 1
0.135842629953003 1
0.29840220865415 1
0.212356814690062 1
0.277403152076138 1
0.249297475771454 1
0.0530032347523487 1
0.234279878401583 1
0.275757548656988 1
0.143186035509168 1
0.225523571289568 1
0.255487540889686 1
0.203857296859419 1
0.228669197155334 1
0.311625928035088 1
0.188311738401596 1
0.209561705862396 1
0.221244165278279 1
0.237655787567691 1
0.184488672642633 1
0.201240609032524 1
0.148939576083873 1
0.24292305102474 1
0.197417306113146 1
0.157496142981537 1
0.372372644342767 0
0.265880122124126 1
0.279558576603534 1
0.193178609989595 1
0.104537161325522 1
0.183248988255273 1
0.253244043192659 1
0.0954607819231971 1
0.254168991265897 1
0.230260695957706 1
0.196047847405338 1
0.0158452895345508 1
0.306748559667115 1
0.206253527469327 1
0.152467472517136 1
0.368579182318909 0
0.250345483053298 1
0.20295831653714 1
0.278754310716135 1
0.116264279818012 1
0.255257458895561 1
0.251941570711171 1
0.188966062066038 1
0.211961950476194 1
0.242480836624997 1
0.224606971798429 1
0.234012605794774 1
0.0920288385658567 1
0.192745722555086 1
0.290355621402086 1
0.124054449734452 1
0.0980218905992853 1
0.150767808166747 1
0.173803392607936 1
0.216990714439474 1
0.213713997928325 1
0.328632920406083 1
0.241157138249056 1
0.239986782849248 1
0.242845731636861 1
0.202860246674877 1
0.0796113477097478 1
0.261568759554514 1
0.250266833778529 1
0.170119331812444 1
0.218581679179713 1
0.225189820005887 1
0.267312549954691 1
0.275464264420202 1
0.232453667579041 1
0.202584816208283 1
0.135888290232384 1
0.0413688334971529 1
0.20398429727981 1
0.277089339004917 1
0.205927549210822 1
0.266222495924468 1
0.155427833024175 1
0.296583612239795 1
0.30111914953969 1
0.270250334142 1
0.298187927870102 1
0.179210510499672 1
0.147731150509273 1
0.27415787560526 1
0.249075296493885 1
0.220487744832407 1
0.059238951078754 1
0.216474237891675 1
0.0799160063987226 1
0.106030463491615 1
0.0708359675709158 1
0.310104027866142 1
0.150629111349077 1
0.0504957070339567 0
0.207959527617987 1
0.115766467151172 1
0.0966245950550473 1
0.0947986268307258 1
0.0930650324271844 1
0.243343017015824 1
0.144467685689776 1
0.138431815479548 1
0.161496130047617 1
0.2539033001779 1
0.0045995754983668 0
0.0451724298569413 1
0.112973888602495 1
0.23425077349927 1
0.262749568174022 1
0.108787199333667 1
0.166164034285563 1
0.120014038502344 1
0.0910227430075933 1
0.0352572538434927 0
0.296428907662704 1
0.265669710062152 1
0.320540955419734 1
0.157550111298768 1
0.305076607164932 1
0.263277489793334 1
0.232254398841037 1
0.199863844384334 1
0.230262763235002 1
0.178384782516249 1
0.194481200461428 1
0.209441973165386 1
0.151712707325312 1
0.293204793242406 1
0.318775532385006 1
0.484792450166865 0
0.180483984285834 1
0.269049049170392 1
0.26758920234946 1
0.372797238421627 1
0.188861849824059 1
0.146954539570292 1
0.0640663631080332 1
0.0360405673411945 1
0.256954042873126 1
0.076804029036027 1
0.237462777772898 1
0.284343647203365 1
0.202352166510837 1
0.218812209770577 1
0.313267592901969 1
0.184051862791872 1
0.202316623141101 1
0.213972492153075 1
0.154526491531018 1
0.0944798307364659 1
0.229673318292787 1
0.249733513519112 1
0.269643517878317 1
0.158915676906795 1
0.252945807361464 1
0.164314239602197 1
0.111362719897548 1
0.235896843806917 1
0.177363049235476 1
0.223785672530785 1
0.173505490997578 1
0.282824757991746 1
0.270553982718095 1
0.196594182776305 1
0.198233798018794 1
0.195491477764574 1
0.215272636214025 1
0.0320692484508791 1
0.127572766320464 1
0.228919943188762 1
0.344944897419042 1
0.147454033876921 1
0.191550394803266 1
0.21896575545595 1
0.16507600891358 1
0.181456768930731 1
0.115896149618423 1
0.393418949454938 0
0.228725838652867 1
0.23711356050893 1
0.114509137676663 1
0.246857250972819 1
0.148476854513871 1
0.177277719837684 1
0.240344624539847 1
0.190103528190548 1
0.134773326431491 1
0.158839096601218 1
0.230441829668999 1
0.254162857506161 1
0.255253627581121 1
0.19735667726319 1
0.280494819219357 1
0.164184214426951 1
0.194424555034002 1
0.18828487092793 1
0.109030056395403 1
0.16657276163337 1
0.25080744861804 1
0.194795849338865 1
0.13068085608233 1
0.229539983633466 1
0.198473781016277 1
0.294090980210446 1
0.226069247011177 1
0.21158116817158 1
0.228069885571299 1
0.115040354682921 1
0.201245513242175 1
0.0998772629426866 1
0.282259690265339 1
0.256102212240752 1
0.120772978449241 1
0.257881265648244 1
0.158806672421747 1
0.108260530706979 1
0.268374068461774 1
0.258596943039443 1
0.211224699431962 1
0.159299571412853 1
0.179017302975722 1
0.254907987923822 1
0.108293097383122 1
0.175263234415616 1
0.251370292285396 1
0.233636263374547 1
0.209252566119104 1
0.341151522375383 1
0.264313398037661 1
0.221101756957002 1
0.252101702748871 1
0.308691789787464 1
0.23847139192874 1
0.201763919608569 1
0.318732915099829 1
0.277805145296145 1
-0.0676911802645382 0
0.108422941558199 1
0.266504594685384 1
0.220403170913386 1
0.208403028279089 1
0.070842782030878 1
0.232452077883707 1
0.185333816644904 1
0.267580506766855 1
0.129382528968786 1
0.272691705505638 1
0.111231107668254 1
0.239619176487068 1
0.18504570210151 1
0.158612213355891 1
0.0774488745334121 1
0.149026236737809 1
0.188713171127584 1
0.191133731565829 1
0.216714836805655 1
0.0378652586899353 0
0.287416587947514 1
0.232497097764799 1
0.206001079458397 1
0.295922073878495 1
0.182692648011785 1
0.159469584794935 1
0.231395580584592 1
0.0802287766819954 1
0.250178556814842 1
0.214055051600586 1
0.249173468532598 1
0.191293308831203 1
0.299610378801416 1
0.173773775509459 1
0.226330981653365 1
0.198911745685422 1
0.0377581995202275 0
0.1273807180872 1
0.158197961633491 1
0.290112875559348 1
0.117545777782014 1
0.15265321665618 1
0.125265667806504 1
0.392681943393335 0
0.278922540182205 1
0.139746817697786 1
0.121924850992747 1
0.222870049861454 1
0.229489537404379 1
0.275539749053915 1
0.170870184192535 1
0.139091916883695 1
0.179669214306033 1
0.231672398901249 1
0.0822296991248423 1
0.234127524972495 1
0.215826404357146 1
0.285283797347725 1
0.142697887162457 1
0.109992043953868 1
0.176954491863761 1
0.187964776762711 1
0.102557344392462 1
0.12989657528182 1
0.167026032823133 1
0.193864474856643 1
0.206336214766965 1
0.153877236850955 1
0.128672656488588 1
0.137013605434895 1
0.286565848021754 1
0.16052058154847 1
0.0912169549088303 1
0.200600832159438 1
0.263879827643482 1
0.2152232720362 1
0.156004342441237 1
0.305838161136574 1
0.250718958193344 1
0.1360291046722 1
0.254539149558546 1
0.206783897020512 1
0.153267352835196 1
0.0793357935998243 1
0.10716015521118 1
0.338121635845246 1
0.250593372808964 1
0.0857194581742523 1
0.183554487602804 1
0.129692847510552 1
0.10763560708156 1
0.340684236790349 0
0.125228047789715 1
0.319744741779139 1
0.069813760394721 1
0.173188001611357 1
0.173241900220424 1
0.254590492652206 1
0.26605882022688 1
0.146513061108177 1
0.335421403183153 1
0.165073052108336 1
0.0955973696770418 1
0.231723486046384 1
0.183612276869092 1
0.170183455236264 1
0.135229361005009 1
0.205640010490198 1
0.300490680999411 1
0.18689926688753 1
0.209218919884369 1
0.0804590005981033 1
0.21693391418491 1
0.0385238288341742 0
0.213100706171779 1
0.296615327064934 1
0.199641244026032 1
0.248848712343596 1
0.291753839470453 1
0.167784772469077 1
0.206501005965701 1
0.237849543572948 1
0.202347689994312 1
0.130621508015809 1
0.159242550914168 1
0.15139664849176 1
0.0655728842003599 1
0.159562039576686 1
0.0661413032470193 1
0.153772052856943 1
0.271284345138224 1
0.250544585891175 1
0.292581953584343 1
0.179417119390911 1
0.381649736462929 0
0.154818576030714 1
0.0379587034838664 0
0.0996215746588067 1
0.353068871147352 0
0.170666925749962 1
0.183630669416726 1
0.137391350474824 1
0.353300305183266 0
0.0878277882283468 1
0.280496535092899 1
0.206270096449848 1
0.37066385927568 0
0.143064393750478 1
0.153427952055326 1
0.303146624552267 1
0.110901492506799 1
0.108939648553423 1
0.209380632712197 1
0.19252398718495 1
0.133572631109637 1
0.237823999447466 1
0.145129788463366 1
0.196526333148826 1
0.256478287115273 1
0.14346470032948 1
0.205149039963248 1
0.257221683363696 1
0.265518843449909 1
0.260425562433535 1
0.234987054066209 1
0.307690275103892 1
0.166134566106559 1
0.233377119330397 1
0.249994990319389 1
0.345939992428366 1
0.158273775588829 1
0.137439536452573 1
0.0198299631535585 0
0.302491333236899 1
0.236238285117722 1
0.190883532156813 1
0.324694350650799 1
0.235147082243789 1
0.247075137819524 1
0.126786414398564 1
0.233763560191323 1
0.290933577025802 1
0.119081269727397 1
0.391513694238931 0
0.239796776377052 1
0.278768133276029 1
0.207327806354698 1
0.118242214863857 1
0.169058743959255 1
0.191775963570241 1
0.14348301166139 1
0.1282617232647 1
0.293351005989803 1
0.101246751215594 1
0.0405089011106005 1
0.0508816167193428 1
0.257727127690096 1
0.147897453310823 1
0.3007931315349 1
0.299477721367023 1
0.189175343461004 1
0.238721251655884 1
0.239895651594081 1
0.231004475320453 1
0.208046308339691 1
0.260583636195336 1
0.211299584012594 1
0.283708726066365 1
0.181794523693544 1
0.0143919719976149 0
0.230762387504338 1
0.0748981740847422 1
0.215103385812093 1
0.114680247288979 1
0.205896198458811 1
0.158950683252244 1
0.171317063901425 1
0.428243254922288 0
0.164226507168877 1
0.0758863124867236 1
0.196908538689471 1
0.122545822248027 1
0.0606632723828522 1
0.156007457499964 1
0.177861379462852 1
0.129846475924864 1
0.250795203969193 1
0.282492795937656 1
0.16266577438861 1
0.19747128479182 1
0.146157118463342 1
0.163922321547183 1
0.252218039726614 1
0.100877852548646 1
0.216617537407815 1
0.206384530073705 1
0.185040160870491 1
0.184459932191466 1
0.164281722878676 1
0.165760517429951 1
0.20168657886974 1
0.163623554573863 1
0.0735753145191783 1
0.193203956580242 1
0.225873252793619 1
0.20457140772888 1
0.252961683351781 1
0.22199629950322 1
0.299616529790106 1
0.291331399338725 1
0.337887937357768 1
0.20892966779796 1
0.244294237772497 1
0.177603201885516 1
0.121494995441896 1
0.19302741973504 1
0.162547467703159 1
0.342607253952404 0
0.203550579644333 1
0.308099100907563 1
0.196178582195934 1
0.331115965213851 1
0.261914767366797 1
0.149414626617656 1
0.0948408355385035 1
0.159083135814182 1
0.256018787510108 1
-0.01226504490148 1
0.234921486111565 1
0.230422153499431 1
0.247493830959936 1
0.250954417323108 1
0.0766080162111932 1
-0.0773814576264132 0
0.269517135355211 1
0.196671024986386 1
0.21213588987181 1
0.10385808771498 1
0.349052696194807 1
0.109442880779495 1
0.252675362370366 1
0.248448300979773 1
0.193297258874233 1
0.231084882867564 1
0.190528869498459 1
0.225283607619593 1
0.302536286244351 1
0.165158276759049 1
0.223055337249838 1
0.153591262549698 1
0.162566053469183 1
0.150676188485746 1
0.190860725545056 1
0.108043022608256 1
0.3196258391005 1
0.160324097679762 1
0.169140821992777 1
0.187119242541577 1
0.363338172176528 1
0.16272345958572 1
0.0905931511136383 1
0.280787280525893 1
0.191026698235433 1
0.146843190816683 1
0.126071849162346 1
0.171129885511304 1
0.246994956788642 1
0.182703941554656 1
0.204615637408886 1
0.122840413368762 1
0.258692105374409 1
0.278975344681356 1
0.288307585054792 1
0.185124781152408 1
0.140440619156733 1
0.287708709224039 1
0.165062446372839 1
0.152993845979146 1
0.165851509996559 1
0.078631164947321 1
0.215047605750715 1
0.0684390467816027 1
0.173602447379365 1
0.247031966685801 1
0.249577660095159 1
0.151128378004894 1
0.070762557059778 1
0.190114076286457 1
0.212443518956616 1
0.289499372137516 1
0.287603600656512 1
0.225595609157429 1
0.253316376368561 1
0.212374903317646 1
0.222741129036462 1
0.267769064295137 1
0.172244713013342 1
0.213774239380177 1
0.16122939258745 1
0.169833369156347 1
0.144670177874554 1
0.221485573219471 1
0.0925535657775302 1
0.297162065322706 1
0.257887388324552 1
0.232501631443664 1
0.247009511987465 1
0.193723206394592 1
0.31642558168579 1
0.224752356091502 1
0.135023958168519 1
0.24739263224076 1
0.318936768764205 1
0.302798613885303 1
0.0901676793955814 1
0.27079394080827 1
0.0664416765292094 1
0.105217417715266 1
0.198195109464677 1
0.293184944120475 1
0.141719656546589 1
0.116399386284929 1
0.0200729049503166 0
0.272942159352501 1
0.155872957545236 1
0.128144103624701 1
0.179398643480846 1
0.0395351017014962 1
0.262470494582488 1
0.13216067895207 1
0.211005085021989 1
0.239833750542192 1
0.16625830529492 1
0.0908761306187875 1
0.207995566665424 1
0.197006912682654 1
0.314238151793042 1
0.280232788743504 1
0.116250502458252 1
0.26372381527488 1
0.0874702265426077 1
0.164991590929249 1
0.171250123345201 1
0.17276240790938 1
0.119051578329823 1
0.176428022203783 1
0.262170122652829 1
0.244228315869363 1
0.24384400940008 1
0.2160717135077 1
0.185958802133087 1
0.145170178850253 1
0.225743605389346 1
0.339014033221515 1
0.152357395501036 1
0.231885103886015 1
0.317245852113609 1
0.101146530879331 1
0.129821924845817 1
0.353221669291547 1
0.254918956627875 1
0.319512716578566 1
0.326578770630672 1
0.148020374413272 1
0.356543444487253 1
0.0520974471717801 1
0.23338292083562 1
0.292697221617759 1
0.205665958751748 1
0.341085795081523 1
0.249658000967495 1
0.0942602384867674 1
0.256087643988785 1
0.164365360562717 1
0.0854616374015856 1
0.17811252093285 1
0.274845673189184 1
0.263486688739139 1
0.230977004754507 1
0.294832495527884 1
0.286921621752081 1
0.21060249723215 1
0.322281863555194 1
0.214116706325174 1
0.165592097687981 1
0.131833537472596 1
0.0538438527826035 1
0.263381247383503 1
0.123570668472111 1
0.127757723819542 1
0.269976702692766 1
0.163041849401486 1
0.344921889060296 0
0.190866270209084 1
0.034155374687652 0
0.297739721429086 1
0.314138546040999 1
0.226763840578047 1
0.137035600369661 1
0.149237317132571 1
0.142333122146146 1
0.348471375462269 1
0.168371099190685 1
0.266342942588728 1
0.244259950468214 1
0.250044700026357 1
0.265347988741315 1
0.18238643788561 1
0.212895909156759 1
0.178392112217222 1
0.107666089672322 1
0.119775931856925 1
0.11577613201255 1
0.281051788020157 1
0.132391322190428 1
0.176410942390666 1
0.174177798138961 1
0.0850330746245827 1
0.22060312737599 1
0.164141374449765 1
0.244687742976263 1
0.0951731536343135 1
0.108559413985555 1
0.226951472654752 1
0.151413898229221 1
0.22008670294027 1
0.126020727136767 1
0.219647680311467 1
0.157142259783611 1
0.172511355262856 1
0.102734382175757 1
0.0795011099465692 1
0.195327831825181 1
0.145367873395113 1
0.122568444335306 1
0.0992516589906851 1
0.261018323031565 1
0.211919567769456 1
0.107773764347103 1
0.147165885510123 1
0.324296820985508 1
0.178501151422238 1
0.12810118500003 1
0.173228937685078 1
0.349993947614862 1
0.12528843399326 1
0.165733858408146 1
0.207673301055693 1
0.142678205995084 1
0.239744969771992 1
0.153476174648798 1
0.0787013729951768 1
0.0562124162742286 1
0.143700354449462 1
0.116290004437507 1
0.258231608684155 1
0.179281265368748 1
0.0289569506983884 0
0.194167979457239 1
0.19087092603152 1
0.231083326326801 1
0.230116231188069 1
0.118586087792754 1
0.0972708095795436 1
0.111492979431163 1
0.342112420913244 1
0.182782771332475 1
0.275510786211468 1
0.196276485469494 1
0.147104231676148 1
0.263124087423624 1
0.147797152763525 1
0.303080784180809 1
0.315962393255639 1
0.283369835540444 1
0.0779370631607481 1
0.299910940429186 1
0.213398806819061 1
0.0217205898346844 0
0.193464135489186 1
0.1362085549873 1
0.17491112229154 1
0.284901247411782 1
0.179314814878566 1
0.157717226982313 1
0.264513337062777 1
0.225172113105906 1
0.0763232613772546 1
0.190094459519911 1
0.367172372967873 1
0.260842200149489 1
0.249771810962381 1
0.301824143733508 1
0.0827473637650486 1
0.0988167821841522 1
0.296995761963287 1
0.177339925818507 1
0.14157808777975 1
0.187063843452261 1
0.136056768449473 1
0.107012639867381 1
0.203816825481643 1
0.110805134912702 1
0.158978115296418 1
0.272999301700147 1
0.288611615898885 1
0.188918268395842 1
-0.00652883288731708 0
0.2217457087738 1
0.142304640482277 1
0.107056221262439 1
0.324090221862985 1
0.158220967143788 1
0.222645623693837 1
0.242944406984081 1
0.143352688649356 1
0.106162599907273 1
0.0955988022014432 1
0.216539494002959 1
0.280021687253243 1
0.121493401145298 1
0.253733040298097 1
0.141002852610313 1
0.208617847050602 1
0.213525953604914 1
0.104394003110043 1
0.194703857569775 1
0.436371003379952 0
0.206734540942034 1
0.214013397494685 1
0.122807384131882 1
0.167874376412767 1
0.256087693566851 1
0.101881607630863 1
0.136197486371224 1
0.200114673181622 1
0.265078834887954 1
0.137116868571418 1
0.329436189472273 1
0.204216038184337 1
0.286420211541415 1
0.106334896550897 1
0.154314871330124 1
0.259482480466943 1
0.223001674104766 1
0.101685538316931 1
0.0572202022883333 1
0.152230538404805 1
0.230881039881646 1
0.286851979389082 1
0.252131921071026 1
0.131689097143264 1
0.200437113767266 1
0.195902987942137 1
0.211134940322322 1
0.206131325826795 1
0.282894431701151 1
0.256348201113482 1
0.154468835055095 1
0.121498920980507 1
0.236965218603659 1
0.350736189191226 0
0.145685414647157 1
0.314871582668322 1
0.152601608338055 1
0.262928156618847 1
0.244581818309172 1
0.207449511694637 1
0.0839896268950937 1
0.247056441573352 1
0.142968080019794 1
0.22594620614017 1
0.182714529947927 1
0.336465366903353 1
0.202042106879496 1
0.274809820585574 1
0.162984555583458 1
0.239479474287273 1
0.246080972481901 1
0.326850147985584 1
0.16534002287216 1
0.0878087571406171 1
0.227512662127242 1
0.151335606035573 1
0.30159796300559 1
0.190876389338316 1
0.247046277260059 1
0.268848492261413 1
0.218866489379841 1
0.294394311273985 1
0.0388745404426453 0
0.222680407784338 1
0.17838016630092 1
0.210988783510298 1
0.272878649718308 1
0.095024255586446 1
0.0689942644597785 1
0.232417842089983 1
0.182982849809963 1
0.304407648693221 1
0.302261640672409 1
0.0843552627131242 1
0.234037748918287 1
0.180459008447502 1
0.194137207408349 1
0.179924525002056 1
0.178545989498422 1
0.110388293327512 1
0.154501552650506 1
0.285542797923817 1
0.259083734074248 1
0.143459305723404 1
0.206210370933112 1
0.224432819739899 1
0.0614485398160381 1
0.250489601304837 1
0.303161592777538 1
0.24222353876433 1
0.185029762002157 1
0.247975352817673 1
0.236807585619002 1
0.168311237730029 1
0.257761776309134 1
0.144547349117313 1
0.290200808927352 1
0.146650796999764 1
0.215945067751934 1
0.134616085381477 1
0.190824360164561 1
0.209127635361861 1
0.233992912859211 1
0.24562152093974 1
0.242546181224632 1
0.0769613709485003 1
0.196564868018505 1
0.0734633126487429 1
0.394882221867256 0
0.266784629042749 1
0.233844501470687 1
0.19986530641968 1
0.157388617814471 1
0.0760326631988755 1
0.206166930689945 1
0.154026531872968 1
0.273222612608727 1
0.213283047494184 1
0.214172318848037 1
0.274565671653738 1
0.252221256021628 1
0.191540192712091 1
0.0745952086320614 1
0.0678900599181854 1
0.123302655117716 1
0.195109351293085 1
0.159253638798532 1
0.214905462076729 1
0.236178758093492 1
0.039134904567428 1
0.0404555480917401 1
0.334383610928064 1
0.0180686051621916 0
0.0720324475051021 1
0.0303899722771312 0
0.240287892618985 1
0.250342362635905 1
0.2321612473943 1
0.372531479850815 0
0.188387956111565 1
0.165186322930159 1
0.173583320808114 1
0.0381785106505608 0
0.322172533493413 1
0.421773750162145 0
0.216645400342452 1
0.176061547482869 1
0.171238421404924 1
0.0941531611562827 1
0.3141923643289 1
0.108941970686463 1
0.231441511021557 1
0.157672279490752 1
0.144761896287429 1
0.24972552449849 1
0.241740640279311 1
0.11987450172197 1
0.283907653496411 1
0.182375209036004 1
0.204904266753911 1
0.250218298183093 1
0.226821634397887 1
0.131985512119856 1
0.0969674106560811 1
0.274644385356675 1
0.131172472020687 1
0.308152777493167 1
0.0663017044344566 1
0.153017626614275 1
0.218140928233213 1
0.168564882284424 1
0.142556146651708 1
0.0447711495848726 1
0.0347315837461085 0
0.128212522663641 1
0.314040722702755 1
0.250542699406915 1
0.372401409756906 0
0.187561410566045 1
0.0891371779941764 1
0.321255499402249 1
0.249284278552822 1
0.204419875745057 1
0.296043083019583 1
0.320185604833852 1
0.169799824471994 1
0.291419149266838 1
0.166132459895672 1
0.277942062285972 1
0.217370863098609 1
0.198423565467106 1
0.214112756038797 1
0.312399988928642 1
0.33801143236363 1
0.213711893031307 1
0.235904236315755 1
0.0928777124142667 1
0.254878633175931 1
0.25605736396095 1
0.138358895152047 1
0.233214600485704 1
0.282363945549375 1
0.135411134195555 1
0.202329103238976 1
0.191850335174253 1
0.306636170050317 1
0.261086250232075 1
0.0818288107714374 1
0.272488481625326 1
0.270050879238844 1
0.137229117690992 1
0.206483935640334 1
0.202441107381779 1
0.20357704880049 1
0.218026352283277 1
0.172003266780374 1
0.136456329010318 1
0.169474952402748 1
0.138873571243455 1
0.12531390667061 1
0.211628504228356 1
0.0863558965870581 1
0.164457420119201 1
0.10396325707556 1
0.0817469563606356 1
0.111313218737209 1
0.306349115861283 1
0.316929901565274 1
0.12553139152682 1
0.157682773308961 1
0.214145856521281 1
0.128098295968708 1
0.180598229643106 1
0.266595853217904 1
0.280449156664249 1
0.158321158297589 1
0.216000546775919 1
0.238385689218698 1
0.209842193217336 1
0.251329506459361 1
0.159777437860378 1
0.261364143036031 1
0.250375020136918 1
0.226842949255217 1
0.267750056379251 1
0.255607360594104 1
0.115321630453806 1
0.348589970224154 1
0.123624678246939 1
0.0261962622271723 1
0.134297412305644 1
0.237254901331878 1
0.20403000636454 1
0.358563453772529 0
0.0616996827468301 1
0.16788476825367 1
0.289649519382528 1
0.0949386295671749 1
0.242444738646537 1
0.261479020158397 1
0.0868138853346304 1
0.110910557341881 1
0.178309865589801 1
0.313184416746307 1
-0.0231086350760537 0
0.166262874796665 1
0.236846235446514 1
0.234670000488388 1
0.237625753712435 1
0.148875571062973 1
0.285739601807252 1
0.13249366268131 1
0.236632180982558 1
0.160611332382073 1
0.247593121271608 1
0.23731632969834 1
0.232669264799182 1
0.138935841959276 1
0.101601875522594 1
0.211914174467179 1
0.251230962951785 1
0.167528374084687 1
0.269472685404709 1
0.229166085307743 1
0.105293818504239 1
0.136803685770892 1
0.178989467667172 1
0.175953630050268 1
0.232928324258608 1
0.28973048031513 1
0.22179516000513 1
0.0955395214172555 1
0.189837342562948 1
0.173970093412494 1
0.162016126957603 1
0.319423006479627 1
0.214002578024969 1
0.0687852796674657 1
0.132953276267668 1
0.224934160393331 1
0.199961664823277 1
0.247704899018461 1
0.20956296576295 1
0.189246605119819 1
0.205181964390117 1
0.196102786631857 1
0.109234819820517 1
0.261778606981519 1
0.165642700301612 1
0.119489819678483 1
0.167858016072074 1
0.223591663638574 1
0.266017196032766 1
0.224076790325341 1
0.187227910638327 1
0.245446875011067 1
0.181551649382319 1
0.19119782338217 1
0.180859998950939 1
0.277168580283049 1
0.205964306503571 1
0.292089189040839 1
0.19139004501971 1
0.0684006164823612 1
0.168750218581937 1
0.220892252387908 1
0.221473257391395 1
0.123870428179965 1
0.279585476610266 1
0.2974075279637 1
0.103371664908163 1
0.201575148870522 1
0.39286938694255 0
0.127827065267842 1
0.300834493440382 1
0.160434605043339 1
0.106141815881676 1
0.321810943563804 1
0.195261543425224 1
0.190175676969921 1
0.270727538688973 1
0.167773386401504 1
0.183107630090923 1
0.21858048926168 1
0.184208788618913 1
0.17809675420973 1
0.145314852471039 1
0.183945931851762 1
0.135419101715536 1
0.28642821505258 1
0.165250914904614 1
0.0798748703803374 1
0.23631288391754 1
0.243980990636899 1
0.222000505646874 1
0.151274690813334 1
0.0641707963561618 1
0.0883825264041948 1
0.198127999268401 1
0.151500049773579 1
0.242266158716913 1
0.241826367749223 1
0.100266835725459 1
0.231640939455813 1
0.155454997447413 1
0.314948649336391 1
0.166082565398084 1
0.454360192861553 0
0.261506147088391 1
0.24982288084405 1
0.182047216171423 1
0.21597980291027 1
0.0333566240250224 0
0.180211018085797 1
0.274602254119255 1
0.147569831890494 1
0.184800840035875 1
0.320244465513275 1
0.208943658396832 1
0.313672595059342 1
0.178616450334031 1
0.139181922852351 1
0.1586502188836 1
0.168360450048176 1
0.138170150982342 1
0.215673677042246 1
0.0528607678120765 1
0.23503380637997 1
0.325335546189157 1
0.202649416644957 1
0.197541625100783 1
0.245243784963162 1
0.178919938903937 1
0.270709783716792 1
0.273424534553343 1
0.119934232558473 1
0.393162638139213 0
0.240574398459394 1
0.285324151581058 1
0.268065130106026 1
0.268155380228649 1
0.20663117459046 1
0.13862659839647 1
0.119062553798032 1
0.0494872770556206 0
0.220705016131979 1
0.252208112171111 1
0.200309093508516 1
0.249499110408073 1
0.274728744736958 1
0.136108638404455 1
0.137815403412659 1
0.294788403221835 1
0.179205047278424 1
0.161210169621921 1
0.224805957948941 1
0.192036243124563 1
0.069189653044381 1
0.260132446819228 1
0.169758321527334 1
0.0920304412831201 1
0.170495207135554 1
0.204171898859844 1
0.216091571197076 1
0.246697752046134 1
0.289647931600073 1
0.183647831505719 1
0.247677083410332 1
0.320461710878807 1
0.294402043821939 1
0.159159197163431 1
0.34338507620687 1
0.170062113113785 1
0.225447672711152 1
0.178501113731493 1
0.0605665728002578 1
0.228683030987029 1
0.0948885807200964 1
0.205996886877586 1
0.235957919236578 1
0.231696123600622 1
0.190254410060219 1
0.181377954400843 1
0.240858204876086 1
0.227693071349893 1
0.281198320343758 1
0.0800054492443937 1
0.213883880790865 1
0.127189251915521 1
0.202505646845032 1
0.298371008167639 1
0.0851854037779804 1
0.240118861553025 1
0.232240943417919 1
0.0489050927958948 0
0.231800575748112 1
0.109239822600812 1
0.10868393367146 1
0.208859983689629 1
0.154114972724316 1
0.175934214474051 1
0.276559680917769 1
0.286233924430056 1
0.172885982157109 1
0.172959236829793 1
0.166753972937411 1
0.168906397012988 1
0.202599165038549 1
0.260251962677276 1
0.246149753282829 1
0.152243854061156 1
0.120547495015414 1
0.307626878104479 1
0.233811727039822 1
0.185626909611617 1
0.115874144487631 1
0.1520595669642 1
0.183090193361591 1
0.155540262092007 1
0.222980056933868 1
0.292514260284199 1
0.151160277232402 1
0.253578121368554 1
0.341807058534956 0
0.143142084949102 1
0.154487022404221 1
0.234566131191443 1
0.245076803685935 1
0.181749037457205 1
0.0957726876848342 1
0.0707930381026891 1
0.141331636872861 1
0.169682864911995 1
0.290765497709684 1
0.181308535034355 1
0.108921222632454 1
0.187964210788586 1
0.307773097922086 1
0.182459400966814 1
0.182204842203355 1
0.208711014126093 1
0.131039057947559 1
0.381781645582154 1
0.0867310898177413 1
0.156222122159737 1
0.0966188493667879 1
0.12090933202632 1
0.336645732686764 1
0.116952356878265 1
0.257132115840968 1
0.242140565498199 1
0.20883852992811 1
0.226809917702115 1
0.158980925031046 1
0.246099941465521 1
0.231691520392242 1
0.159693442016676 1
0.300747899151242 1
0.178351218680263 1
0.121151538248243 1
0.196476126341515 1
0.177095985767039 1
0.241985810075802 1
0.269196714883996 1
0.161348727198639 1
0.240503430688315 1
0.205080514918971 1
0.219677267015576 1
0.314811655109947 1
0.339167135561472 1
0.234446176541661 1
0.211073719449441 1
0.276276064294956 1
0.174004509605462 1
0.130510087460257 1
0.126693203710855 1
0.282629316581781 1
0.136733935782477 1
0.305893655148727 1
0.17243958309455 1
0.373062476449177 0
0.299544355022741 1
0.274767465373077 1
0.233844496903519 1
0.23356512917365 1
0.253288672599774 1
0.1166709480879 1
0.339503418138733 1
0.225385024186803 1
0.222111907448924 1
0.121149323934025 1
0.080111084485985 1
0.213191739192391 1
0.227089100617951 1
0.122178739633434 1
0.1513416812536 1
0.199968765129631 1
0.311499301318681 1
0.231339622439864 1
0.273548274842608 1
0.305003678419437 1
0.212985285058598 1
0.197648661581957 1
0.146696176770034 1
0.283160586843576 1
0.0860575904957321 1
0.169884476464745 1
0.261040581412886 1
0.10111351075562 1
0.274649748030728 1
0.301137990269025 1
0.151881420214174 1
0.264111104222943 1
0.150329233680029 1
0.137176703634873 1
0.204463602478222 1
0.00593132114547494 0
0.190824996649841 1
0.186416191589199 1
0.111620881297468 1
0.195887593029613 1
0.129085794092438 1
0.304756345343469 1
0.132640862596194 1
0.189598305378203 1
0.142447794482045 1
0.215258063057521 1
0.250140206325255 1
0.1219789706994 1
0.240934208969493 1
0.118431885579729 1
0.123317307221918 1
0.29757233049898 1
0.12351841130951 1
0.221614607972824 1
0.19174675080053 1
0.113818107806794 1
0.286576406319545 1
0.0335569735019972 0
0.052536691898531 0
0.300846898324933 1
0.22084933344208 1
0.0678414024383601 1
0.283986671226609 1
0.0815651156446684 1
0.112629669800281 1
0.103155455513211 1
0.131319359550991 1
0.184759189507939 1
0.319750587252682 1
0.216706804192094 1
0.246639560377412 1
0.313542232174539 1
0.245321022546641 1
0.208853457300992 1
0.325404368429409 1
0.225164592229214 1
0.230367892644992 1
0.131033503934589 1
0.231070039816475 1
0.29150492216281 1
0.274269153939028 1
0.165325265172197 1
0.0217796509556556 0
0.180269338615467 1
0.222821140329463 1
0.0784561082115769 1
0.236853386066467 1
0.252346945683883 1
0.183098942900893 1
0.187443129677933 1
0.177987095339526 1
0.132484894599655 1
0.234990620020447 1
0.147521146635675 1
0.126639493989491 1
0.163183051052177 1
0.139733221847202 1
0.0961798978676739 1
0.291151122328592 1
0.33159572817936 1
0.163160399052669 1
0.273554770841974 1
0.153928144392981 1
0.256296710015746 1
0.169340724139405 1
0.340050147580931 1
0.132641109518369 1
0.248666886044513 1
0.27604577530692 1
0.244430373977395 1
0.190752343246075 1
0.191221109318909 1
0.261317387165585 1
0.297171229037443 1
0.305247155722595 1
0.137922266204701 1
0.149656369200618 1
0.141051100046176 1
0.261397595277643 1
0.216785963916766 1
0.27556740444477 1
0.222708289124217 1
0.0817110241581942 1
0.0604676983848555 1
0.0911025456945166 1
0.268266221861207 1
0.19305229576273 1
0.271873089313284 1
0.0490705036102821 1
0.278118043193572 1
0.147556581337657 1
0.0902625177380413 1
0.170208639947126 1
0.22831681907132 1
0.326441230822482 1
0.225306412763087 1
0.179608192283383 1
0.381299836501267 1
0.147410965150343 1
0.247855815696991 1
0.369515716003327 0
0.23261294192816 1
0.178946281060111 1
0.0404952954346706 1
0.233674731530009 1
0.229113872493657 1
0.179698915096166 1
0.276171706459149 1
0.233738976341301 1
0.20553333715356 1
0.320141876669106 1
0.160984909931896 1
0.355797833278465 1
0.222431489502936 1
0.328711724722878 1
0.126133046653211 1
0.414268445573755 0
0.0978113067244278 1
0.355180592364803 1
0.123221552675669 1
0.245019144505033 1
0.19038592099367 1
0.188665718969835 1
0.238575456103803 1
0.132272878831266 1
0.127337597344986 1
0.0570097770119467 1
0.314402056076335 1
0.102954030825702 1
0.190389634966594 1
0.268969705995011 1
0.242234309992367 1
0.230505311750005 1
0.17608626398192 1
0.250302887327242 1
0.212558770197682 1
0.0572087104424362 1
0.277548978417036 1
0.289135123731202 1
0.196733726295194 1
0.198592449348264 1
0.127003985041395 1
0.507649961312963 0
0.23917843609587 1
0.253015707711491 1
0.264856274065143 1
0.13604842045378 1
0.289511949575814 1
0.175736500745339 1
0.0673718059761487 1
0.0446790028713979 0
0.287851462235756 1
0.150559743309713 1
0.124068756123767 1
0.288828264015597 1
0.126629480556952 1
0.125348180649178 1
0.156417791731348 1
0.171308690577118 1
0.326933182916139 1
0.145227346385015 1
0.298044222147326 1
0.117810997119427 1
0.36093410184004 0
0.241270921798777 1
0.214858231952374 1
0.203736119898829 1
0.309026486288261 1
0.30532990139081 1
0.205003381409536 1
0.225231458039679 1
0.151199050081694 1
0.0758068847384647 1
0.136979273894379 1
0.176833863331431 1
0.192542789987227 1
0.0776196141854822 1
0.234345183822657 1
0.235418707834875 1
0.0447153808382598 0
0.24617972331971 1
0.178813755080221 1
0.205964386948358 1
0.11608031877045 1
0.169856396063408 1
0.330951512421856 1
0.178156569049863 1
0.283178461784361 1
0.213120542721193 1
0.252496534712977 1
0.23180237910548 1
0.130110141303928 1
0.131091025747628 1
0.153012471895711 1
0.152962928231174 1
0.170309403323073 1
0.224389358351469 1
0.0952680877332431 1
0.285225377034564 1
0.173690422271653 1
0.102954184300717 1
0.247406278590625 1
0.188783835628465 1
0.132713904741629 1
0.127268305660192 1
0.193385012375737 1
0.0881595695895668 1
0.325928056166103 1
0.204853572154281 1
0.270818428654363 1
0.105683533523798 1
0.230308607346742 1
0.14534269337796 1
0.21354329164173 1
0.191305444411856 1
0.163019464549105 1
0.102445541816084 1
0.195315966020593 1
0.159294048085312 1
0.204133168956676 1
0.193827224160361 1
0.249600344192049 1
0.104207977400695 1
0.321953688390519 1
0.18908481207619 1
0.131224023971268 1
0.0920139032941316 1
0.199411117871351 1
0.287313738876487 1
0.208298704738428 1
0.16218299529576 1
0.11445691335586 1
0.184087480088669 1
0.268890080662951 1
0.104293722384292 1
0.297985526510812 1
0.132103753772203 1
0.107671073953578 1
0.243895796715898 1
0.212767539888029 1
0.0933432060283438 1
0.203318299213864 1
0.18787607637343 1
0.154281611095905 1
0.148806465683213 1
0.358701834222894 0
0.241967527143811 1
0.110719243078004 1
0.145650810088266 1
0.174845489583566 1
0.214225638150024 1
0.251714391678376 1
0.21094048017687 1
0.261002648948476 1
0.111046260394488 1
0.255988799734248 1
0.144624368986093 1
0.218807542209138 1
0.182812625173035 1
0.234023766866698 1
0.167794824204621 1
0.260821060005718 1
0.296730967396821 1
0.291592783821742 1
0.170030695868746 1
0.25938005171242 1
0.301916225975656 1
0.10972260900427 1
0.203356913177875 1
0.0454125611872639 1
0.231387284108149 1
0.0467855290748709 1
0.128206279559579 1
0.15594089584024 1
0.285385460645377 1
0.208616396410925 1
0.33093133594145 1
0.3496484830613 1
0.168200716124601 1
0.340904675911507 1
0.139239255909157 1
0.25673318115298 1
0.117297080737419 1
0.0805271395741543 1
0.124407300235767 1
0.115653634916704 1
0.203229840959068 1
0.187503560469178 1
0.172579812872443 1
0.152333267674544 1
0.191987610499873 1
0.0658016476220862 1
0.190724640404516 1
0.370149637071254 1
0.283491315625457 1
0.163752333179245 1
0.230174549473547 1
0.080699558749764 1
0.219510486235461 1
0.15468866549158 1
0.196008478739437 1
0.141862625720463 1
0.142455614440787 1
0.253338090404498 1
0.187058263669299 1
0.223408277500212 1
0.284806013180053 1
0.189269215032945 1
0.204616447526619 1
0.206597020057571 1
0.211343496506097 1
0.234555215776831 1
0.244522244326763 1
0.0191426262745096 0
0.27272351739838 1
0.318833876378168 1
0.234604010848014 1
0.164712800554925 1
0.30118894498246 1
0.227897970936286 1
0.25637897735724 1
0.15936567261729 1
0.15668121777247 1
0.227456107651571 1
0.2486973234065 1
0.171058804092311 1
0.163791961041721 1
0.155862283033324 1
0.310782591586434 1
0.1155222205569 1
0.277943607699104 1
0.42344357212758 0
0.188611681088366 1
0.136049143243235 1
0.314620243039118 1
0.168724152025051 1
0.245209041578574 1
0.219828620142003 1
0.159486733659129 1
0.159795936599946 1
0.27325275377917 1
0.21601520487615 1
0.0924629356704128 1
0.324840324001768 1
0.178564105857562 1
0.238370149954077 1
0.268973020351735 1
0.152616971775131 1
0.285852271610597 1
0.194125485399298 1
0.134452266263066 1
0.230800020050457 1
0.164068851762227 1
0.252625447108395 1
0.267069573092933 1
0.258894333310137 1
0.117144286413305 1
0.274732538202102 1
0.168826355630184 1
0.0531229433365849 1
0.174623703016895 1
0.306857010017872 1
0.204839734554574 1
0.188968875436248 1
0.205728395117056 1
0.220910044566764 1
0.098337455102374 1
0.170763115717572 1
0.169578224185252 1
0.0836904795534451 1
0.110654404168909 1
0.28886530868842 1
0.21757551534789 1
0.174339919234351 1
0.0669418997951974 1
0.16256093692694 1
0.137279937516861 1
0.221403555455398 1
0.0500258918792518 1
0.301344715958684 1
0.290535537086071 1
0.215208887812478 1
0.179232846676034 1
0.402428928504515 0
0.252399111322833 1
0.164602529542691 1
0.272914815254091 1
0.216595442842255 1
0.0794816971835626 1
0.157672214482484 1
0.302656286949396 1
0.202755659548521 1
0.273012927695255 1
0.280511270937805 1
0.265963573577118 1
0.147158758366585 1
0.237728038653166 1
0.116491026726255 1
0.225004009280978 1
0.235127048518725 1
0.242491134296567 1
0.199912332943537 1
0.33666583123175 1
0.0822128576622007 1
0.231013135289728 1
0.193194447247782 1
0.189504007825762 1
0.0569759361659103 0
0.146936975538075 1
0.0978434991507632 1
0.253589454886029 1
0.252361570938101 1
0.136458686933076 1
0.0330609888027533 1
0.163933137388805 1
0.366225390689693 0
0.114238800702952 1
0.332400936688846 1
0.20417035413225 1
0.105461924465002 1
0.319738974174034 1
0.207079777180709 1
0.215284594924974 1
0.241898559565596 1
0.0387895496367268 1
0.186644731729645 1
0.266416730893821 1
0.211654487830139 1
0.230709092528779 1
0.180640172909892 1
0.106229389021539 1
0.13917643848636 1
0.26340079508928 1
0.208710409823977 1
0.159195091922809 1
0.242104026429292 1
0.332496935662341 1
0.250933760334909 1
0.171781279106006 1
0.232877089644988 1
0.152669947133302 1
0.260834323171253 1
0.295908553478597 1
0.252520374929532 1
0.188273457404728 1
0.222156070257271 1
0.244385168044264 1
0.290879411744168 1
0.233485724782988 1
0.250658942019319 1
0.113477192543126 1
0.122766679581855 1
0.161021680038948 1
0.138951383569372 1
0.163772370587529 1
0.0642503202373556 1
0.359721676171625 1
0.169714457481021 1
0.142238130184605 1
0.312718524276257 1
0.258588757001145 1
0.175387965454741 1
0.29635932787912 1
0.128027865890185 1
0.156007404512459 1
0.216885279830854 1
0.249450157713273 1
0.118324737825946 1
0.372026038234213 1
0.0541482593273473 1
0.21994632325204 1
0.197794574238574 1
0.167938452162374 1
0.215815692887987 1
0.12285677390828 1
0.0958018790531636 1
0.180721137532952 1
0.210322596480605 1
0.443772446057266 0
0.146647814303568 1
0.163834685040134 1
0.252178496324154 1
0.149072214076756 1
0.0661468351612484 1
0.18544224043285 1
0.267185750765531 1
-0.0100204417198929 0
0.265181636465285 1
0.139642890424916 1
0.239110259610915 1
0.24412493595673 1
0.147228465739016 1
0.0484670495793964 0
0.262682876139131 1
0.238064330746308 1
0.268561639929506 1
0.176925243841355 1
0.0304207487891899 0
0.0863215189254832 1
0.252258057874993 1
0.224046927431964 1
0.23117338435024 1
0.236814731390049 1
0.152896884742056 1
0.203362091862697 1
0.175403983022675 1
0.181121660286832 1
0.363278969088834 1
0.144034944867739 1
0.072462452335748 1
0.0781854255116994 1
0.268283903977164 1
-0.0258688189796634 0
0.340403371996502 1
0.174501525010245 1
0.150295712575863 1
0.139004318558555 1
0.182865672189281 1
0.213975471574071 1
0.153943684195562 1
0.196195702713366 1
0.213701364334396 1
0.226632873295491 1
0.196834198632266 1
0.172187868426928 1
0.262803564464113 1
0.31602534931156 1
0.225638010562535 1
0.141703709121867 1
0.213890023657043 1
0.206002243855156 1
0.189449301981159 1
0.283090240386683 1
0.122634171414725 1
0.269731692811897 1
0.167169375840366 1
0.319303327596562 1
0.174368630776287 1
0.266064587381184 1
0.181137861965286 1
0.242581044230475 1
0.301945046473045 1
0.256630846142496 1
0.167353961551778 1
0.218739074087992 1
0.389175104590839 0
0.301535861410519 1
0.217439618376592 1
0.161030726826888 1
0.176831189957614 1
0.25478084738355 1
0.201262870029783 1
0.341309190734082 1
0.102469023206647 1
0.191851253118269 1
0.279235055624817 1
0.222680923755922 1
0.215358649289605 1
0.294715001479301 1
0.233689620010674 1
0.16033387984853 1
0.194883782850422 1
0.265875600501625 1
0.192189567221159 1
0.242410536751234 1
0.181846180970112 1
0.122613847250983 1
0.316187004452971 1
0.220572947152622 1
0.181252264111377 1
0.123636704941552 1
0.155152416714936 1
0.281080297474161 1
0.138288292290308 1
0.290615174853352 1
0.111249720820059 1
0.134580438175646 1
0.147239059557884 1
0.301948595456293 1
0.342705482179422 1
0.178493245251556 1
0.152579486791367 1
0.286558714696997 1
0.0075682249741422 1
0.218569703604028 1
0.291675599019968 1
0.16718841798464 1
0.299028552269657 1
0.150606416529481 1
0.246299425527115 1
0.188192693251437 1
0.137202183245465 1
0.304495482585252 1
0.200482875135977 1
0.134646797893783 1
0.124937578730987 1
0.24430441302871 1
0.108332114398847 1
0.118528769504236 1
0.123313960191539 1
0.108280076390865 1
0.343731070397342 1
0.141819742090147 1
0.245409791863296 1
0.193522508922839 1
0.134498685622852 1
0.130035739443168 1
0.265427973289828 1
0.2001882823796 1
0.194012298513311 1
0.250902298505587 1
0.178706466633407 1
0.273192727497466 1
0.202780068497122 1
0.0138634785534572 0
0.166249093746097 1
0.191018558422792 1
0.137396581618964 1
0.121218574769459 1
0.148873808629988 1
0.143584414971283 1
0.217321667930348 1
0.255307930303704 1
0.139383946669871 1
0.197967359851817 1
0.158596253342391 1
0.239876702633122 1
0.151339217685596 1
0.305654473892779 1
0.152963050657459 1
0.149155688469433 1
0.311988570041588 1
0.282071157586834 1
0.241568305294708 1
0.045016895730369 0
0.237683569014463 1
0.0708756939380312 1
0.0391816639870722 0
0.261357773102499 1
0.210228951829923 1
0.148461807022225 1
0.0787000832806725 1
-0.00759119049288529 0
0.152714889600838 1
0.258826849255739 1
0.0770374812320948 1
0.162160640124945 1
0.213538961273185 1
0.103438121851549 1
0.189868647997023 1
0.217781381130889 1
0.205116513973419 1
0.159554076669897 1
0.279106527597839 1
0.175776990662826 1
0.134882807663641 1
0.229342853633231 1
0.180926851418788 1
0.119448459153045 1
0.106117692309328 1
0.100007946459253 1
0.124937220198734 1
0.207213134030686 1
0.241548505082609 1
0.14464522207636 1
0.2083311200639 1
0.175190089556854 1
0.183579535777348 1
0.207833694301306 1
0.130643117165095 1
0.185052034578077 1
0.0154405856442349 0
0.062855433038914 1
0.390227895825489 0
0.311734633267977 1
0.336482898952041 1
0.11732549417984 1
0.161005412426391 1
0.337826603431927 1
0.272001085476542 1
0.195703180014611 1
0.236370572727429 1
0.124137288387743 1
0.156161864869257 1
0.12919498394382 1
0.253174854159172 1
0.115698194714485 1
0.223249995319877 1
0.304096825790428 1
0.127898237040354 1
0.169111448465313 1
0.193741221920959 1
0.198248734911129 1
0.241479204525063 1
0.208577387003172 1
0.138617491317292 1
0.180858659216118 1
0.267899039941136 1
0.180215138017283 1
0.141775548937777 1
0.259447481271922 1
0.20739410915551 1
0.221168822319424 1
0.199668122839944 1
0.241689225725472 1
0.183145580401335 1
0.12961866792701 1
0.211443286668001 1
0.107358192152577 1
0.286180412823718 1
0.260831078276603 1
0.23168759869969 1
0.189314520348018 1
0.14484892982304 1
0.162872388424476 1
0.217830902524765 1
0.12422047896989 1
0.149418892345687 1
0.207554485359272 1
0.296787206566965 1
0.25316490460674 1
0.255848382990288 1
0.229165721933658 1
0.277056811291962 1
0.300427875336098 1
0.30333952242132 1
0.255727125008975 1
0.239057325393674 1
0.0872430785604882 1
0.225421494755581 1
0.0944386985322793 1
0.24495797532912 1
0.176251140219032 1
0.114588124104793 1
0.0321615535273165 0
0.188165138759522 1
0.465975966070921 0
0.12790318834483 1
0.101149640962517 1
0.185701244722469 1
0.176293668141578 1
0.193917452131609 1
0.299699805355714 1
0.152966953546909 1
0.0915735114131043 1
0.185163467016394 1
0.146058528552639 1
0.162757148769775 1
0.326523427516812 1
0.186789224222791 1
0.217731754279652 1
0.19855728839488 1
0.0486424579811478 1
0.258554759655501 1
0.221393954345648 1
0.177940939021892 1
0.255841742554799 1
0.239739151770845 1
0.14558708095184 1
0.137805176121246 1
0.162349305134403 1
0.0402445622842595 0
0.153001193562537 1
0.307801381609892 1
0.217416806828327 1
0.195285079309723 1
0.16231554184631 1
0.206849645758116 1
0.292991309498138 1
0.202506106976939 1
0.363382234180643 0
0.321696295014398 1
0.16710322575939 1
0.211386670399313 1
0.214346343078565 1
0.306745301869941 1
0.306506198894222 1
0.313607049702577 1
0.165227372853424 1
0.250893626098914 1
0.251461979405712 1
0.256261499980569 1
0.0639783954840496 1
0.10002741244607 1
0.213433652251199 1
0.202124922841967 1
0.220115497547315 1
0.305666597154328 1
0.313867638888995 1
0.229132424050286 1
0.0557575068532514 0
0.211722495508599 1
0.129154930526628 1
0.267570352823833 1
0.0927408058803196 1
0.129026842861993 1
0.169481387310005 1
0.108435016355526 1
0.144769979844377 1
0.218807302529895 1
0.135254837088092 1
0.221281182285045 1
0.141071864319367 1
0.302283827306452 1
0.241777482859554 1
0.109118836148497 1
0.12149731075128 1
0.257162108488001 1
0.189695047175593 1
0.175960265198181 1
0.289961380024058 1
0.159225917792714 1
0.162188329221309 1
0.230607330492794 1
0.0937141526231055 1
0.21693577275987 1
0.264112631345102 1
0.407600295218847 0
0.207553487369595 1
0.244205886382783 1
0.305494126058887 1
0.073534301289792 1
0.20168882382392 1
0.286736285445882 1
0.293253350224083 1
0.207456911199678 1
0.1535421060619 1
0.051059142330008 1
0.312294053511507 1
0.226165332304208 1
0.138050088901549 1
0.31063569792502 1
0.165484423549251 1
0.108846770597363 1
0.00325075070436684 0
0.119622819439997 1
0.218694192390785 1
0.0584067720269353 1
0.181937586159185 1
0.195205289881859 1
0.177631131458937 1
0.238668815246211 1
0.119080479233723 1
0.348122433543747 1
0.213051725486247 1
0.157843997527894 1
0.193221481307719 1
0.288011191420708 1
0.115008389150815 1
0.299196810108249 1
0.160075488993587 1
0.213457463918598 1
0.275871462486728 1
0.0635386237627574 1
0.204640545802052 1
0.0783320050116252 1
0.13655703067676 1
0.315067342687357 1
0.187432230727515 1
0.0906559506815428 1
0.25860214003031 1
0.0843072700380118 1
0.37372199659904 0
0.345825918178972 1
0.253067833708123 1
0.2244254306403 1
0.116214086779166 1
0.279689965955211 1
0.102506139288477 1
0.11858603422304 1
0.238666200989809 1
0.173234077969228 1
0.287638250214605 1
0.204377264933177 1
0.173078297868585 1
0.0666243351330688 1
0.164784026000627 1
0.155074584682931 1
0.194827219267666 1
0.335180187255008 1
0.294937472472228 1
0.206293801622327 1
0.12182041635693 1
0.0701241673133961 1
0.296399851195081 1
0.216022136240374 1
0.183414276451844 1
0.180926189829212 1
0.234589799324163 1
0.198723642029775 1
0.219334142412069 1
0.104714828815265 1
0.199466978226508 1
0.115537903515813 1
0.154056018915617 1
0.157775382170263 1
0.227444350683958 1
0.241793585155198 1
0.227191890886751 1
0.184680595656161 1
0.133451481865338 1
0.254650752672895 1
0.222178037882385 1
0.0862197148659035 1
0.163456651678432 1
0.243180770610498 1
0.18739124951954 1
0.147759543516572 1
0.148653661371701 1
0.22216894840383 1
0.326281243230507 1
0.319682974971252 1
0.206152236862354 1
0.161128404443963 1
0.348500308512828 1
0.224369534499332 1
0.146622325591438 1
0.145765829607928 1
0.171241389053241 1
0.196320299790283 1
0.164024263210337 1
0.308216138440106 1
0.175292022945526 1
0.275879953052769 1
-0.0064949471362625 0
0.178803370248839 1
0.138928931861374 1
0.156024460512779 1
0.114480770854905 1
0.359370787653118 1
0.212865660749246 1
0.0514711955697198 0
0.162185566697352 1
0.296635513622888 1
0.190393341757141 1
0.152950802741485 1
0.152520220163026 1
0.214210138181299 1
0.252977182137676 1
0.1656265190181 1
0.158602003660359 1
0.221621459483037 1
0.264029434632195 1
0.155548222806885 1
0.204572194204998 1
0.221961339948595 1
0.198479216134161 1
0.0687089785544379 1
0.287598175012392 1
0.229315129829424 1
0.303696665956195 1
0.2283176695765 1
0.137928668601992 1
0.191587614612183 1
0.136958528469948 1
0.27090907411674 1
0.116479043854747 1
0.20661919663537 1
0.260209462636985 1
0.122416981795471 1
0.203981210304441 1
0.212705414679521 1
0.272373020585123 1
0.157674327982904 1
0.254211822305922 1
0.151855352226976 1
0.172532892415779 1
0.164838354569013 1
0.179576847576321 1
0.123334453865893 1
0.108924551936559 1
0.261023106720659 1
0.0822682938409138 1
0.213185289581579 1
0.29920593499445 1
0.26879366761753 1
0.143652969644651 1
0.185247754182856 1
0.199184261236414 1
0.237929116465164 1
0.173155238906998 1
0.0837130730541251 1
0.201068928099937 1
0.0588039251069544 1
0.153399424944391 1
0.192111236400924 1
0.132367292978641 1
0.102367549774457 1
0.29515097343966 1
0.208376776719467 1
0.280882980297534 1
0.14996384587606 1
0.0644198145897106 1
0.147789679082793 1
0.178403349839692 1
0.255002249077771 1
0.330599087429175 1
0.176391951017962 1
0.0608411255889977 1
0.284854587521014 1
0.172814144114929 1
0.167416403619396 1
0.194749538644764 1
0.269993274503925 1
0.292937075845442 1
0.25421534274316 1
0.210029516154006 1
0.214003326469143 1
0.328026469247532 1
0.123137852975876 1
0.145647223792164 1
0.0423744029446556 0
0.115257888537916 1
0.29200489814608 1
0.193171146061156 1
0.228242036247212 1
0.270207768552542 1
0.0233793667054028 0
0.291062634693791 1
0.342402567970712 1
0.0966914896052644 1
0.23915318130428 1
0.0785495552999104 1
0.277876576028631 1
0.279345258905745 1
0.0731601522804277 1
0.160481529957354 1
0.281546103170598 1
0.157598542051287 1
0.146349234224987 1
0.17483374519098 1
0.351701667687045 0
0.192879207191664 1
0.184481740987582 1
0.223223332448694 1
0.230677015840005 1
0.15320135061798 1
0.285177164740967 1
0.262157723308226 1
0.172266731663662 1
0.249653564952925 1
0.0657812838674204 1
0.332270066286571 1
0.175365573894525 1
-0.0257206749127083 0
0.243555478522793 1
0.233123230579871 1
0.203779094527722 1
0.11329155072565 1
0.065869192430135 1
0.174636188468641 1
0.125182411807496 1
0.0722543527536101 1
0.187655664234199 1
0.123780872555977 1
0.186098149914005 1
0.12024365471923 1
0.141094563746763 1
0.22678623435086 1
0.180290456471781 1
0.0278690539789456 1
0.316488438812618 1
0.127975517360538 1
0.256357841649619 1
0.152621128922298 1
0.352732732228443 1
0.364967768439274 0
0.211934228090756 1
0.192723118282351 1
0.349929280882862 0
0.282973541775943 1
0.318768580128306 1
0.129573653695307 1
0.229677223099502 1
0.364784952550563 0
0.165929783642211 1
0.265204781440822 1
0.0704648469500451 1
0.234123488402548 1
0.251999973941015 1
0.241131996060203 1
0.105011289483563 1
0.197207267693277 1
0.340830165414289 1
0.215322605802378 1
0.252728551634939 1
0.176570352972934 1
0.0877779417196234 1
0.188620414949558 1
0.218036009068987 1
0.284625166273266 1
0.199235399892977 1
0.0964259124376923 1
0.113570880264548 1
0.177348825075406 1
0.290200429341318 1
0.195873473325195 1
0.187439817028452 1
0.196133505493655 1
0.184213403120591 1
0.155449321949653 1
0.336786885150898 1
0.169814749188953 1
0.311478333446861 1
0.241069988832819 1
0.361342721274634 0
0.272042209834869 1
0.303821263305535 1
0.079138020556415 1
-0.0120585284737629 0
0.154426453951821 1
0.176413577113818 1
0.202505232304249 1
0.143222920550912 1
0.130422499405157 1
0.225256558143009 1
0.302837013471612 1
0.163441555630987 1
0.24482783083477 1
0.250088160431765 1
0.195232934751953 1
0.257245858402057 1
0.187384682349308 1
0.275698097074029 1
0.116382589966681 1
0.232097101047171 1
0.172062823433433 1
0.132487714113925 1
0.279336021325935 1
0.234524506968098 1
0.327877226112706 1
0.166154631417319 1
0.221749555429666 1
0.255825079286457 1
0.259031821368866 1
0.247142559403331 1
0.207784097837515 1
0.319150915015294 1
0.218900575918951 1
0.173238700922786 1
0.117212209497525 1
0.144739650378838 1
0.273146017391625 1
0.273994958269766 1
0.142863742275724 1
0.219320914214274 1
0.256505092490262 1
0.117720597083969 1
0.146788544676283 1
-0.0902107899785389 0
0.249256849764896 1
0.189258330194954 1
0.349223182025975 1
0.250473664469343 1
0.241178184680959 1
0.276396329858344 1
0.181487269597729 1
0.26749597923156 1
0.133290985780137 1
0.155788550117027 1
0.395443518972854 0
0.262141142499201 1
0.282832440135139 1
0.0635530792953044 1
0.165789789290519 1
0.226582699205143 1
0.22687044785933 1
0.309006464015198 1
0.171576879915908 1
0.257456605834724 1
0.198248609959273 1
0.190700689685526 1
0.0927968530685453 1
0.233400278407317 1
0.198168077336787 1
0.305369217904453 1
0.295381929414776 1
0.188596152084042 1
0.176844488333888 1
0.231249027182845 1
0.301457731201717 1
0.256154711955616 1
0.195102688748446 1
0.19612755880831 1
0.207214138983775 1
0.312969339812133 1
0.0503900344347276 1
0.146118244893307 1
0.113160030482016 1
0.172169723012169 1
0.103456351939129 1
0.407246491798825 0
0.111191728778241 1
0.337317343861824 1
0.327450881258539 1
0.331816586509889 1
0.283773756460829 1
0.170670437434382 1
0.179403123487078 1
0.325275730667601 1
0.0810560089055786 1
0.296957408295425 1
0.163212690640479 1
0.284575344412239 1
0.197198984147738 1
0.293187620230786 1
0.14850649558823 1
0.187223490454488 1
0.12259518571708 1
0.211785300333292 1
0.143749754854448 1
0.2291816150338 1
0.127848447062609 1
0.136088297818316 1
0.146241568749797 1
0.145796934824376 1
0.275453621030049 1
0.202034217331165 1
0.15733101371605 1
0.108297072356076 1
0.151266796396292 1
0.0723484754503282 1
0.25589791784713 1
0.285613136272364 1
0.240004655491017 1
0.259354642649847 1
0.20362671403391 1
0.282166542574854 1
0.10682953099888 1
0.311774626613753 1
0.189538032267263 1
0.238065420525368 1
0.216259569023448 1
0.0867342973088811 1
0.172280686503225 1
0.162928643552882 1
0.167239876809335 1
0.311549651276855 1
0.242975347635785 1
0.152446763344066 1
0.152831419659675 1
0.161323791658717 1
0.242051223282618 1
0.221062334885166 1
0.100488309776574 1
0.130087897826616 1
0.219088988456383 1
0.353417835749675 0
0.274281185461623 1
0.124375960637796 1
0.233542552486967 1
0.157720098078534 1
0.254304932813822 1
0.298602098745 1
0.253651480725731 1
0.14195762229355 1
0.297974096373987 1
0.275387153148758 1
0.137583600165014 1
0.389862128807857 0
0.194952382872795 1
0.16706432842613 1
0.246553931640539 1
0.220411809358457 1
0.250692838150906 1
0.16684544013793 1
0.0770004737145956 1
0.22888065433473 1
0.336824284744055 1
0.214414822711089 1
0.231051562994804 1
0.267153406035399 1
0.320948161219756 1
0.0312632701189013 1
-0.00493796846746251 0
0.140329378058604 1
0.261067953646071 1
0.207116633005941 1
0.280271412069279 1
0.215756232566617 1
0.108998695891537 1
0.295855140348052 1
0.21430651067078 1
0.181657487390521 1
0.218289631294009 1
0.181061042335321 1
0.229175252582928 1
0.255972138856022 1
0.180435459477179 1
0.220949805316113 1
0.157798525458168 1
0.202117585138293 1
0.137992284135913 1
0.205914508697652 1
0.221875225940968 1
0.138469778192525 1
0.25955745999605 1
0.376731911483551 0
0.17424757516992 1
0.146213896464587 1
0.286682978174599 1
0.20327966045684 1
0.158460278810731 1
0.156499493862641 1
0.179164815875699 1
0.0987249581477063 1
0.128435585429009 1
0.19307434325058 1
0.0528417208029564 1
0.247573123065156 1
0.153820183888491 1
0.258657789290744 1
0.149751269767463 1
0.368977382253611 0
0.180360161410107 1
0.244814145211534 1
0.241293590652885 1
0.155258921203776 1
0.314918694862971 1
0.0648381422570746 1
0.143731621829219 1
0.166237354262456 1
0.181582720926681 1
0.249892706296072 1
0.272565643193283 1
0.276565478191465 1
0.166579258224151 1
0.159851986710179 1
0.211718157220601 1
0.155618039152798 1
0.271107036091938 1
0.252435573371313 1
0.334523784402946 1
0.163979476728048 1
0.307612779572302 1
0.22705515260123 1
0.231769683271406 1
0.194893602149538 1
0.228479109619781 1
0.183276873944982 1
0.104188495390615 1
0.143998140114111 1
0.326196133346282 1
0.295194432000877 1
0.175770002068238 1
0.274825829097763 1
0.215107150179929 1
0.269996637586856 1
0.288256089348762 1
0.170434575936676 1
0.0543674959052726 1
0.144786267646848 1
0.0600077163418088 1
0.27537760461239 1
0.0799349681101849 1
0.213301399113359 1
0.207521661855353 1
0.199428524921465 1
0.204334634175901 1
0.108778564383736 1
0.148507513813574 1
0.161097733361856 1
0.316551984640223 1
0.246918567153998 1
0.315164810045826 1
0.282362502146135 1
0.244115068437875 1
0.150442485240991 1
0.221937284730092 1
0.132350350914865 1
0.169883726565465 1
0.26603504113824 1
0.170245947714764 1
0.223168742312193 1
0.241177187668535 1
0.244606677741661 1
0.0634345758741147 1
0.199544583123518 1
0.105799491699511 1
0.189909184503574 1
0.257255509146937 1
0.0474290437315711 0
0.278933710333608 1
0.181199452533015 1
0.174536357360505 1
0.31225859208208 1
0.210647850989306 1
0.0900163456828262 1
0.112932250070191 1
0.103941270454306 1
0.275895026874793 1
0.148425768259182 1
0.143216063502955 1
0.263615998352644 1
0.185471871165523 1
0.232694605518229 1
0.129065728602083 1
0.153538676547761 1
0.0401049692360207 0
0.319973091894974 1
0.0960248118668585 1
0.357518870024401 1
0.218573332506694 1
0.242118498707107 1
0.286601188801426 1
0.201332318391753 1
0.123579876815435 1
0.251745806331339 1
0.0658575424305913 1
0.252693534921901 1
0.128720580224493 1
0.166967512524784 1
0.199451307663142 1
0.0841735545348785 1
0.220484989912747 1
0.0608386784815939 0
0.124641621982146 1
0.19171500902406 1
0.13782136663395 1
0.167458098814246 1
0.19082505370419 1
0.114248875180939 1
0.11859225298443 1
0.351301781830063 0
0.0477118381930763 0
0.242540650684472 1
0.135011092320279 1
0.273152754183963 1
0.295045336502647 1
0.279139243715374 1
0.225682071987601 1
0.203168599102197 1
0.34519922166897 1
0.229162351250194 1
0.100717566508857 1
0.0696550210850591 1
0.174986658868547 1
0.243884688068013 1
0.256174833744302 1
0.237308314104722 1
0.212093580586382 1
0.233342529251443 1
0.391855598113137 0
0.130425713310107 1
0.327263767438956 1
0.184544664336949 1
0.194709578833569 1
0.165299862278541 1
0.240542294631857 1
0.0993738291929707 1
0.102895794130041 1
0.159822067862906 1
0.276842642334843 1
0.258466694669669 1
0.237432378764006 1
0.241477734071907 1
0.390134504417676 0
0.0877015046711341 1
0.255355053023223 1
0.195901775498096 1
0.211945674839645 1
0.28478769038265 1
0.317118070075478 1
0.173891256906422 1
0.0785370326720306 1
0.188465077244728 1
0.33771427822573 1
0.171119925534604 1
0.220178177646567 1
0.17649784326071 1
0.202247784829867 1
0.16779234453342 1
0.023154406637432 0
0.14334036786625 1
0.250527168388508 1
0.192398135019005 1
0.333789379298985 1
0.278325366251874 1
0.299030658496732 1
0.14183442560938 1
0.156973328725736 1
0.218319534344257 1
0.268970948881057 1
0.207074943455817 1
0.228124417324607 1
0.245183079317279 1
0.140830851444763 1
0.191526309220072 1
0.284922938960318 1
0.220509890184729 1
0.278367011944822 1
0.135326562958114 1
0.267111169308545 1
0.184668121855887 1
0.234213069582051 1
0.229873995300983 1
0.151632335369799 1
0.222890355556883 1
0.165729145757494 1
0.300239618549278 1
0.349539550576048 1
0.212467403137076 1
0.193136916144703 1
0.115543957711452 1
0.208014686584353 1
0.233814612000709 1
0.0702439580415004 1
0.155023279118741 1
0.225083147477326 1
0.192888567698582 1
0.197510214157716 1
0.277475127533842 1
0.187516146788505 1
0.191074512413441 1
0.186874115170222 1
0.328319904187852 1
0.305391088306581 1
0.207855862414375 1
0.253531764474564 1
0.156200658170271 1
0.317629306337948 1
0.284701697549009 1
0.186209190469026 1
0.217087108654145 1
0.214811744281687 1
0.198821834445416 1
0.140652800868652 1
0.269695291133251 1
0.208678859165128 1
0.267583620547603 1
0.256882246436858 1
0.208529211195613 1
0.203919203744769 1
0.0627878605291274 1
0.246378001295536 1
0.181085287940305 1
0.17238449279443 1
0.219288453522464 1
0.246115116845373 1
0.148735904689525 1
0.194672431747016 1
0.258951389591485 1
0.24840010697533 1
0.157303920703784 1
0.0950850007095523 1
0.251442097189114 1
0.0289980278273282 1
0.241397319251761 1
0.326288878605719 1
0.119482829142321 1
0.307410064071005 1
0.259444714588234 1
0.221241555350973 1
0.236463881298295 1
0.200200412807738 1
0.208117748552244 1
0.140803835198988 1
0.156956427332181 1
0.18583760019867 1
0.299345819673081 1
0.188381533282304 1
0.212410621169554 1
0.282444586503908 1
0.106441298373168 1
0.136866216244975 1
0.253932039504487 1
0.256144350620394 1
0.194868795118016 1
0.237270691471186 1
0.190066908491741 1
0.317153331019768 1
0.0912249978368457 1
0.114220475750665 1
0.183825116703613 1
0.242526861402766 1
0.0635983156110987 1
0.167937891681467 1
0.103384196347394 1
0.112565181129919 1
0.132985092267628 1
0.299362640710971 1
0.223141105395269 1
0.112695985399059 1
0.284010762607532 1
0.149820717284124 1
0.235812422982864 1
0.26716652672918 1
0.0823361814813184 1
0.136791152293576 1
0.137825737136152 1
0.176135454110172 1
0.162804307630624 1
0.176353224759009 1
0.337553166107204 1
0.180621451584841 1
0.2895826647916 1
0.33813691054147 1
0.242813645983404 1
0.15726872353427 1
0.152718136852756 1
0.131707776568495 1
0.182237670428141 1
0.180998788229227 1
0.16948152600176 1
0.282854575132907 1
0.207715462438231 1
0.265062143803419 1
0.0958379310040174 1
0.287383964582089 1
0.0880425474576819 1
0.160082534272001 1
0.308633307117559 1
0.287808602745525 1
0.259166384476905 1
0.204028983662044 1
0.115763703523809 1
0.204475554359628 1
0.140816428040368 1
0.0785368057659019 1
-0.0235706111018657 0
0.296426709579214 1
0.108976712725631 1
0.155505820447211 1
0.122039684246539 1
0.319536199918334 1
0.156076272712315 1
0.266879983354873 1
0.126489394036628 1
0.156368295014984 1
0.147312497483606 1
0.180451595999466 1
0.172733853278595 1
0.150479640744008 1
0.201305248424894 1
0.329889546336823 1
0.153549049989559 1
0.205461929846335 1
0.286924763616038 1
0.159510705476682 1
0.197717434890384 1
0.317144204301564 1
0.0746684237731548 1
0.360182684434227 1
0.152737656813403 1
0.301431132459345 1
0.341426548316737 1
0.293197431303843 1
0.239769287894655 1
0.132214384855251 1
0.334308322023971 1
0.335685519244255 1
-0.0307956938537076 0
0.217106430644618 1
0.140455498817396 1
0.229095939257307 1
0.125180475893391 1
0.207538605082788 1
0.289826734914077 1
0.15467996591474 1
0.254795333053439 1
0.235952099969079 1
0.125170746948573 1
0.234428298845261 1
0.0540883743784184 1
0.0908705745105748 1
0.159970394576078 1
0.158298173001737 1
0.156409349612977 1
0.0484110792076749 1
0.141237708294951 1
0.0689110223743827 1
0.258761001357472 1
0.246737250624313 1
0.183729084962525 1
0.167804053493137 1
0.147806723404591 1
0.318648162819877 1
0.204700915899329 1
0.159542742288057 1
0.26128971128722 1
0.143094592132431 1
0.229743668681573 1
0.121957021284188 1
0.204439645223221 1
0.227257965470161 1
0.261772671977567 1
0.00283836398602068 0
0.201656791814618 1
0.048703121461277 1
0.138569629931174 1
0.20160803096911 1
0.290831169528761 1
0.217773555704431 1
0.186133192670095 1
0.299551137656263 1
0.277317482444974 1
0.122114662361296 1
0.0972334905674403 1
0.236430041442572 1
0.294836655228695 1
0.0739648412581873 1
0.159343752623693 1
0.221249716801464 1
0.254546235160676 1
0.186537465088937 1
0.180052945991561 1
0.211880597470869 1
0.209016602317152 1
0.343332628864711 1
0.359696801962996 0
0.0947223979779285 1
0.16511397086886 1
0.174722002357006 1
0.253198951747852 1
0.149039481757662 1
0.268883186698043 1
0.20954187560393 1
0.122956828388619 1
0.286839999032549 1
0.259503746384944 1
0.139038370386317 1
0.17686968818547 1
0.220813656247122 1
0.105140049334072 1
0.123264511782502 1
0.0605217838400772 1
0.145519843180185 1
0.235688943427268 1
0.276342252232616 1
0.251069753862739 1
0.189427155945293 1
0.104091579636949 1
0.238331259766552 1
0.177626838841699 1
0.158047260446881 1
0.277042436869705 1
0.12695525829881 1
0.131126314326045 1
0.0575500844480159 1
0.361001365007727 1
0.234959006295932 1
0.152313810082116 1
0.165020574207044 1
0.31193074910086 1
0.215215848466183 1
0.317904914128903 1
0.200573197088992 1
0.269834667180553 1
0.312831293816104 1
0.176831893095958 1
0.33225347342735 1
0.206167002608795 1
0.137956132943644 1
0.340846121088904 1
0.11822442585338 1
0.372174387552104 0
0.328902772821404 1
0.187106319069739 1
0.243808544440566 1
0.180494089620472 1
0.265562355155262 1
0.220949257227487 1
0.213638414625336 1
0.0891296987436088 1
0.120510612095521 1
0.1765795070655 1
0.2628241867243 1
0.246694157439138 1
0.164109172616147 1
0.182975456529981 1
0.260349709353726 1
0.224385764498556 1
0.100833732932077 1
0.282613292784306 1
0.210321441351378 1
0.107693016673422 1
0.295879346625783 1
0.079719264308699 1
0.196503577777858 1
0.17125002212866 1
0.0699438173375657 1
0.205343744812937 1
0.23184879892874 1
0.268748579536127 1
0.160483000151975 1
0.18887381832089 1
0.280594905812178 1
0.0495839554013771 1
0.194913087329729 1
-0.0219927137427365 0
0.12064669412213 1
0.275684538971644 1
0.294042911543179 1
0.317011989856271 1
0.110435547003992 1
0.12276668155388 1
0.110047787959908 1
0.249837929654937 1
0.147096077014399 1
0.109736786469716 1
0.0412962576507381 1
0.339203522677643 1
0.0696008677205286 1
0.261951502951453 1
0.196181653033099 1
0.183959587448457 1
0.218466375325117 1
0.250807889899199 1
0.134370199709539 1
0.263375968449808 1
0.047783466691733 0
0.244294188023432 1
0.277965671578624 1
0.0334705580128992 1
0.151220006285989 1
0.245339276117599 1
0.24381476508382 1
0.152901657678834 1
0.157785340762419 1
0.239264315931248 1
0.0835292503441697 1
0.0855563384874081 1
0.239665731467688 1
0.206545557682927 1
0.182785953698697 1
0.260612402684414 1
0.225228401754741 1
0.0331128066540494 0
0.146108506457651 1
0.121555501538629 1
0.259947075131822 1
0.25400692767219 1
0.223497849781379 1
0.243507221413658 1
0.167493011261852 1
0.298251338302345 1
0.178607448742488 1
0.235320669405257 1
0.185855108194161 1
0.260289283315869 1
0.103349402756376 1
0.170871765954337 1
0.178674699365463 1
0.118491521166582 1
0.189046198314633 1
0.196819694168144 1
0.140499012238378 1
0.221614808543378 1
0.261666167236533 1
0.190150255123705 1
0.144181061937662 1
0.167129208690019 1
0.243356256047087 1
0.212762866040591 1
0.198466400697483 1
0.129077140319962 1
0.249530826631191 1
0.191362293491438 1
0.123189640703558 1
0.188433947047939 1
0.182249154578037 1
0.196911378149444 1
0.260867863669427 1
0.180510325255621 1
0.154673430980449 1
0.155409080094688 1
0.191829318899334 1
0.177325676415466 1
0.242930656034949 1
0.359416456570947 0
0.300067381826148 1
0.238415790742645 1
0.271078884941719 1
0.21150148375389 1
0.255544644058466 1
0.171168566151679 1
0.20603898905284 1
0.255753263312243 1
0.144033217871209 1
0.299954803650586 1
0.282530105715619 1
0.243678181390311 1
0.397359216035503 0
0.230543375015788 1
0.278328883656687 1
0.323878194513586 1
0.00642366419247451 0
0.236369662829684 1
0.268061201752564 1
0.201420960012912 1
0.346801428642419 1
0.14667261322406 1
0.141154212250277 1
0.195359670417415 1
0.274912059664129 1
0.240557167087381 1
0.253295394312314 1
0.158262096160594 1
0.224779324296441 1
0.173634620039929 1
0.275281213770082 1
0.157250061022908 1
0.16314141935533 1
0.224563800803728 1
0.137737799537664 1
0.17692344502071 1
0.203064206797279 1
0.127457185619061 1
0.313585385550787 1
0.236317920036237 1
0.146274279421636 1
0.411882308353073 0
0.199863843060084 1
0.184796846784438 1
0.27268714555204 1
0.155766160048541 1
0.264104423820753 1
0.271224818121536 1
0.141440797895547 1
0.204807768604237 1
0.23099591449131 1
0.285197700439886 1
0.3145669850271 1
0.326369526743195 1
0.237168544461584 1
0.0932030399670445 1
0.276548166392266 1
0.369624186755929 0
0.202389761862233 1
0.223685223788219 1
0.17948032075149 1
0.0687803602571229 1
0.0734445592804679 1
0.240645691733784 1
0.165748542847584 1
0.22974031183115 1
0.145008571522721 1
0.130681147499067 1
0.207660693516483 1
0.194332502576814 1
0.20815251219977 1
0.164874949017876 1
0.265320977059273 1
0.245438021977453 1
0.26751769348034 1
0.221216871586653 1
0.144253831669128 1
0.168995373599084 1
0.167706094484828 1
0.239873812158249 1
0.324443184068597 1
0.114046702011951 1
0.174478364507827 1
0.0452058520280753 1
0.0902216600862582 1
0.269836457712106 1
0.180003392767997 1
0.239661183949943 1
0.30136643091063 1
0.197082860474305 1
-0.0151053663561739 0
0.240283112366958 1
0.184993913406434 1
0.218703099049289 1
0.139403549550889 1
0.37325059541258 0
0.269487030699073 1
0.142170606864069 1
0.179924578373763 1
0.378907216883874 1
0.370613734848346 1
0.170644455335505 1
0.208660699557238 1
0.190874751777491 1
0.23569116091809 1
0.250972644129554 1
0.171225487339149 1
0.221692742001995 1
0.19424577867624 1
0.30410392649319 1
0.159705949948072 1
0.0754867523898145 1
0.264495777908058 1
0.13496394188289 1
0.353533755944177 1
0.236653323579094 1
0.172743193760831 1
0.0999991101001304 1
0.209276498363644 1
0.146776968606789 1
0.0879836611627802 1
0.282689888265829 1
0.224765757154714 1
0.224584467113862 1
0.185944871825674 1
0.0607035822620247 1
0.442216316641 0
0.251087252121021 1
0.245885416241502 1
0.213399362200818 1
0.0936261893471353 1
0.19004943468686 1
0.123533691173399 1
0.16459853704389 1
0.206986696957427 1
0.1393722435797 1
0.378451303661941 0
0.0909966536911669 1
0.208285488247573 1
0.275232381068664 1
0.108943555884358 1
0.284971049967975 1
0.298405076702405 1
0.180645564945221 1
0.221605512963619 1
0.226997937978036 1
0.296906090774415 1
0.21277900196351 1
0.313183917085974 1
0.0868768188446054 1
0.47481489203052 0
0.122972182148457 1
0.219184741621276 1
0.23836170480206 1
0.192184198341696 1
0.274213411945924 1
0.174510855042746 1
0.139376936974733 1
0.197611862903091 1
0.0709184465867404 1
0.322187125411736 1
0.123757077844924 1
0.262194616153808 1
0.261225341884311 1
0.215685941133096 1
0.155452777922175 1
0.0793458404867206 1
0.112633701576188 1
0.283244688477906 1
0.137395214588786 1
0.223502570829645 1
0.242087221120811 1
0.25660615348131 1
0.280058528100674 1
0.129026266608979 1
0.132091190134888 1
0.159011219396097 1
0.254897199416731 1
0.171174644649302 1
0.216085064252711 1
0.114214534779575 1
0.295132850496783 1
0.335506782240655 1
0.284118159200024 1
0.367282912947111 0
0.317533708916729 1
0.248740086244166 1
0.188035843653582 1
0.230056819481327 1
0.379929006672665 0
0.41780951225321 0
0.113233011842104 1
0.156063439409274 1
0.367956419328832 1
0.310974061680022 1
0.181847255983835 1
0.255281572990768 1
0.180758206289143 1
0.139895169417732 1
0.230345078815585 1
0.217556825815973 1
0.237285000231953 1
0.215657164215319 1
0.117619058197097 1
0.203817249848947 1
0.21976174782748 1
0.145352964077551 1
0.195201454871639 1
0.203260705946487 1
0.0558817899256196 1
0.197887941904755 1
0.165375137282138 1
0.225440700694233 1
0.269459800955081 1
0.229397425935103 1
0.183276238342474 1
0.110941592136139 1
0.142509101412748 1
0.114388746496095 1
0.328387033825378 1
0.39154873551941 0
0.341954922747232 1
0.0104520668915898 0
0.20407380314923 1
0.152813559926452 1
0.156520254231721 1
0.369651503282288 0
0.223627911782879 1
0.214312712948789 1
0.23711526432332 1
0.140690747962846 1
0.279882969873347 1
0.396326992739223 1
0.171268960844396 1
0.165549725413273 1
0.139409447638116 1
0.229185037546012 1
0.106094187523389 1
0.238825655949719 1
0.0383325587683633 1
0.122697294249783 1
0.16689674629815 1
0.307472651132489 1
0.314008793080515 1
0.250634246802304 1
0.267325998519063 1
0.37802074605333 0
0.137675478428956 1
0.222244862167394 1
0.257975271378977 1
0.0964957568773761 1
0.211820126798099 1
0.224010582913694 1
0.236462631950411 1
0.222592774881694 1
-0.0117512739287233 0
0.289316023240405 1
0.230936705503046 1
0.295915715838104 1
0.248192695563811 1
0.190460127078543 1
0.174979703909985 1
0.417068460144424 0
0.0969495022621923 1
0.297422833007417 1
0.148339492099317 1
0.29531290907036 1
0.205590783304044 1
0.198993587621332 1
0.168621772778135 1
0.148253152831078 1
0.0661875149823608 1
0.287733812432842 1
0.219551648155408 1
0.241095903654055 1
0.276203125297902 1
0.373922048378116 0
0.105456861956208 1
0.164215516380228 1
0.163304137816368 1
-0.000597045869829674 0
0.0945201929746991 1
0.143690440958237 1
0.360226671674992 1
0.25279795333669 1
0.271902574297451 1
0.226583530255465 1
0.280396461390916 1
0.218321728050834 1
0.203611676599581 1
0.0183418627317502 1
0.321080941298849 1
0.141729398675653 1
0.0565170101499961 1
0.227859701201298 1
0.18468570016027 1
0.170118058217204 1
0.252774481370715 1
0.214730805063519 1
0.287526212789465 1
0.292973171302096 1
0.291197856486436 1
0.191126095926356 1
0.133420511810823 1
0.209797341626708 1
0.130811720540287 1
0.174243410795614 1
0.175592570078811 1
0.134467818392493 1
0.333351077634284 1
0.139301392263355 1
0.169510469589356 1
0.238370543392068 1
0.214562157405281 1
0.180864994093019 1
0.175068799593012 1
0.306350836410552 1
0.257798200783061 1
0.144813594521853 1
0.199330766337643 1
0.22029624731947 1
0.0467786418553699 1
0.125682034907097 1
0.201570394389154 1
0.0521984394459849 1
0.135452443070595 1
0.25651523636329 1
0.144836469614953 1
0.234629170659055 1
0.0698944392801009 1
0.0264456309914855 1
0.159675232822518 1
0.210524286630676 1
0.168396263959422 1
0.199818817187431 1
0.326808107028523 1
0.212927679293207 1
0.0332512330123691 0
0.148130625170271 1
0.299477046425673 1
0.206216389867754 1
0.141877687834585 1
0.144184260885608 1
0.238049667179464 1
0.299650505898899 1
0.25431879418868 1
0.348207993829489 1
0.208761875150182 1
0.198321266213448 1
0.188004646913042 1
0.175632583307693 1
0.234087630478061 1
0.106032476980837 1
0.123578424725396 1
0.135107043796046 1
0.204221211197537 1
0.107820241607287 1
0.233482079691793 1
0.267395847943765 1
0.144632084736076 1
0.21759309945976 1
0.267207466741071 1
0.299653796137639 1
0.27556782878162 1
0.202632900624972 1
0.217259390914464 1
0.29372481353549 1
0.0754118862167572 1
0.243858627752907 1
0.21616644107454 1
0.0687605280157847 1
0.265748442727884 1
0.344837059329911 1
0.19792045854218 1
0.0873448132703352 1
0.183133973812947 1
0.228594087498791 1
0.127297601276818 1
0.162463175692597 1
0.159237207377745 1
0.181622074691975 1
0.342957881187482 1
0.215655137477489 1
0.197149446323844 1
0.261126241243514 1
0.17528354510305 1
0.247763810037174 1
0.217862860222794 1
0.160521653680936 1
0.15213185837027 1
0.0874851907911633 1
0.352969899192483 1
0.168239063655388 1
0.179617147761092 1
0.20000309301873 1
0.161305146931703 1
0.137327777071743 1
0.23213363625709 1
0.191895944556872 1
0.0351706990656783 0
0.0618989690240998 1
0.240562597015137 1
0.146252186119261 1
0.231261661609558 1
0.224244726128357 1
0.0807912380470052 1
0.235271748502292 1
0.0382352724193171 0
0.130061625580158 1
0.237606439428038 1
0.180625161478664 1
0.219741736209568 1
0.164718385800524 1
0.247658246050995 1
0.0840612679893749 1
0.307797340889759 1
0.196701850659765 1
0.235130896254386 1
0.231806774656328 1
0.244422344706328 1
0.187008256197203 1
0.17978048259437 1
0.397469607693141 0
0.283679063551737 1
0.199341975817495 1
0.287479667198762 1
0.369608149276758 0
0.145789039431754 1
0.168377863764914 1
0.245158717232826 1
0.179428090596516 1
0.0806998563279356 1
0.256282420620905 1
0.138236625646416 1
0.114136964577849 1
0.233631493276276 1
0.376611301346682 1
0.155352987840781 1
0.216479564579644 1
0.175480539066018 1
0.167849473870425 1
0.205962454292929 1
0.144612271268992 1
0.176920517150218 1
0.318140974154271 1
0.222600030148746 1
0.252763607462387 1
0.226831380788929 1
0.194771371396901 1
0.237400332983942 1
0.128270112811056 1
0.245606114888683 1
0.167124194285234 1
0.304762814879693 1
0.255823425175897 1
0.0761973875567609 1
0.3386321795366 1
0.2787408274212 1
0.202512811179329 1
0.180060339692776 1
0.24368358656271 1
0.158269441316079 1
0.290556839580458 1
0.143748136019851 1
0.234916634157096 1
0.082778485405441 1
0.268996466642705 1
0.312928479848735 1
0.25504473982716 1
0.0458838233147572 0
0.269624505421425 1
0.0580713933624918 1
0.239665039030071 1
0.170119660673753 1
0.135919393405526 1
0.422858466623414 1
0.1601040277527 1
0.166918431738481 1
0.281365136534922 1
0.205550473517681 1
0.30838576239099 1
0.232717640828532 1
0.147951929557283 1
0.375697800934971 0
0.184156952407709 1
0.211305918186277 1
0.311423242931144 1
0.24745838990847 1
0.121757274133535 1
0.104170113465589 1
0.203966987908768 1
0.110107605145106 1
0.0733792935735136 1
0.224103747412889 1
0.357540294489582 1
0.0777017338821493 1
0.136780995932594 1
0.0690932286717932 1
0.358205589860574 1
0.262895290079316 1
0.235341976455016 1
0.31864532553507 1
0.225922724104525 1
0.184214577374113 1
0.200671743702467 1
0.105920652613153 1
0.0759788088819314 1
0.150341794684639 1
0.0640799331318318 1
0.194657489378928 1
0.310202335876476 1
0.187927061231041 1
0.226621822566837 1
0.205805432904933 1
0.268956055623174 1
0.191313259064737 1
0.165657730844272 1
0.114582764737329 1
0.178592709789457 1
0.201285024179958 1
0.225312053255482 1
0.316874490775041 1
0.241774905380981 1
0.0763366814063403 1
0.268507330956075 1
0.220343854106906 1
0.260214296250055 1
0.295684911684597 1
0.175905594961265 1
0.0888931690641614 1
0.337635581046754 1
0.267824881464305 1
0.299584782160795 1
0.14361468632358 1
0.224589629922927 1
-0.0122651630571879 0
0.114960136241013 1
0.269847902173323 1
0.156521623690567 1
0.202628704330016 1
0.307489793083398 1
0.287866755374859 1
0.252626690077168 1
0.331656984367743 1
0.117482693171241 1
0.18463173919006 1
0.139721566861731 1
0.162820990832019 1
0.205862596616784 1
0.0871778479251634 1
0.15073464025107 1
0.319334610284702 1
0.292462767706322 1
0.237555023698223 1
0.196347318264224 1
0.156780362302375 1
0.0921954921360195 1
0.150650801546036 1
0.326987461158942 1
0.156814180304718 1
0.180098768977688 1
0.145204512025978 1
0.192982014789064 1
0.276600920954244 1
0.24533561225512 1
0.165644407002046 1
0.235742082762872 1
0.213538033903282 1
0.128592991167484 1
0.228932379250235 1
0.275043862772708 1
0.215638010432172 1
0.129678438663035 1
0.202466389938763 1
0.115194477439118 1
0.272412066859955 1
0.230196633643355 1
0.173642918966505 1
0.209510260065164 1
0.209627233280591 1
0.323935807826334 1
0.0735926735041571 1
0.21858544161421 1
0.206427947914955 1
0.240807564976796 1
0.160061965704233 1
0.215349507572534 1
0.209994813723631 1
0.217568972090532 1
0.277345268006626 1
0.191123987852667 1
0.199942531908849 1
0.381707563885377 0
0.214576127223114 1
0.171838265825735 1
0.226789291412681 1
0.0664783864683504 1
0.446843635605614 0
0.147516363633827 1
0.224169678810571 1
0.223730155300978 1
0.178259196237509 1
0.241487922553598 1
0.18263376829269 1
0.20501635794572 1
0.141063923441288 1
0.105802705527985 1
0.260879049261204 1
0.224849716475597 1
0.165195423791194 1
0.181691315996407 1
0.156783278466297 1
0.289620595382156 1
0.16632459685119 1
0.197730478926295 1
0.300983346909246 1
0.257236784200552 1
0.413838646273844 0
0.30180988095745 1
0.244224314253764 1
0.124423791986816 1
0.1318714673857 1
0.221408809705211 1
0.109125300915359 1
0.230352292624373 1
0.256511423311423 1
0.329679463538004 1
0.227588712314163 1
0.32359365408589 1
0.313527627140209 1
0.253302557131471 1
0.120089431834763 1
0.177654534834346 1
0.214259443823416 1
0.323072730444415 1
0.272797780554964 1
0.188091756732925 1
0.205668250919639 1
0.200381720144042 1
0.198159925914988 1
0.207434795415614 1
0.315112896378893 1
0.142324664870074 1
0.280559497656192 1
0.105036446441552 1
0.117874756444348 1
0.401700784029756 0
0.244282600931494 1
0.237286603371401 1
0.14939728740858 1
0.146056995823247 1
0.264948495701968 1
0.190357878220969 1
0.176728801951969 1
0.192696904889214 1
0.370388338211786 0
0.291239040906218 1
0.0914885708296018 1
0.0647081521092696 1
0.148994549766151 1
0.161561298562867 1
0.242268220733107 1
0.246259364896892 1
0.268504198208876 1
0.259019981048402 1
0.175639974035645 1
0.0759305585114492 1
0.168405998449524 1
0.188727496908206 1
0.268126770575252 1
0.258217310760377 1
0.248224476588853 1
0.176664714807516 1
0.166578458654323 1
0.237876263451165 1
0.209018175744174 1
0.15906748598446 1
0.22896045178373 1
0.20436501932976 1
0.127394674425832 1
0.337229432268695 1
0.109124021646424 1
0.163115741451624 1
0.150317698137211 1
0.363547859297751 1
0.27795668739254 1
0.204162276353387 1
0.164310939676385 1
0.132341111799013 1
0.189474938461744 1
0.260850083499557 1
0.164342791398472 1
0.110760610984919 1
0.241081773763036 1
0.0765877939328761 1
0.118929616966349 1
0.218386038287916 1
0.306275504718251 1
0.113107693426612 1
0.154347909904472 1
0.188999288146059 1
0.278030752403207 1
0.22394274545185 1
0.296274859067698 1
0.0718152216739615 1
0.162688993615153 1
0.272464133322608 1
0.105405500126141 1
0.216894887531404 1
0.234113112375811 1
0.0715405748910005 1
0.207181658043925 1
0.227647977519622 1
0.237345201737951 1
0.264551636087556 1
0.177479533101621 1
0.105216512235265 1
0.198409598299732 1
0.216442258540421 1
0.178815763069692 1
0.0641206183351929 1
0.0412803246133648 0
0.218366996978885 1
0.400856480949978 0
0.23128421686961 1
0.257348848302407 1
0.191222085192629 1
0.253093542362849 1
0.313517911061063 1
0.290811832443308 1
0.144679090016455 1
0.137086882237077 1
0.245918067347068 1
0.26578795955266 1
0.164520157701825 1
0.350926795936739 0
0.192602029835877 1
0.122001347921438 1
0.32385314700791 1
0.222624867642387 1
0.16739922264046 1
0.134712724278917 1
0.255757089908871 1
0.308034180779472 1
0.12568103605521 1
0.165485831737486 1
0.155562292873025 1
0.172247804180157 1
0.149737350536472 1
0.288753841593123 1
0.205414323252239 1
0.23185960383534 1
0.143506311611191 1
0.290899779631272 1
0.207909675453952 1
0.261008353701032 1
0.268869231126668 1
0.219437189675348 1
0.336592085278816 1
0.189420953983937 1
0.242290166779583 1
0.215395016439547 1
0.268910833492425 1
0.162061032386993 1
0.192179228997055 1
0.315210642117429 1
0.180770528248044 1
0.385992433842381 0
0.241612325077317 1
0.388624712037526 0
0.205021200031173 1
0.182112479348295 1
0.127577466390276 1
0.0920617454291649 1
0.22898466353656 1
0.169678395179517 1
0.317913671882664 1
0.103901669792357 1
0.13490745705747 1
0.199689611523941 1
0.281757529420615 1
0.129031863814124 1
0.204642996731489 1
0.19333854487143 1
0.237838421886884 1
0.225258759005022 1
0.191363914415045 1
0.239872474948008 1
0.103566056765438 1
0.395049837604032 0
0.29006527536814 1
0.234168868386281 1
0.180658157241407 1
0.163926108818726 1
0.158484030473956 1
0.325239594396991 1
0.117461383078623 1
0.125900599848698 1
0.392854922700368 0
0.192227838906977 1
0.196934321067184 1
0.171072894510538 1
0.308782543329523 1
0.141132757356481 1
0.185533346599408 1
0.170506988129947 1
0.319086838994243 1
0.183762266028894 1
0.176875414122104 1
0.175289403932105 1
0.24007081202956 1
0.151516953966675 1
0.237612677250357 1
0.251002454434366 1
0.194107965054589 1
0.347934059781784 1
0.122208542477798 1
0.21037826614897 1
0.154048580815038 1
0.227269764194535 1
0.303033155722444 1
0.0415496092422076 0
0.281294545216997 1
0.351865563588281 1
0.212384963136265 1
0.348370820181346 0
0.146279011739064 1
0.200080887752027 1
0.139362826203946 1
0.179941209028907 1
0.0872740318709242 1
0.0938891407105882 1
0.26022369036075 1
0.251175456734402 1
0.118163736393618 1
0.201069978149884 1
0.0684065305210411 1
0.251363430666284 1
0.160454759234968 1
0.26730061567625 1
0.214874120735633 1
0.426978118600586 0
0.0804024362402007 1
0.295782576764472 1
0.238587455654109 1
0.143171808788413 1
0.141574526187584 1
0.0127308602414799 1
0.233435631032379 1
0.0695191112919511 1
0.096689888383519 1
0.201889574822912 1
0.1551430928568 1
0.193786464268996 1
0.207583309203927 1
0.208371691449129 1
0.296975835379802 1
0.125950376121025 1
0.289022877291833 1
0.157666822678966 1
0.132789149552059 1
0.283434228941881 1
0.158658733779324 1
0.13401786729231 1
0.178253773994373 1
0.232312317849182 1
0.186339045217086 1
0.222130456043317 1
0.24908835913669 1
0.112019615796309 1
0.15504038368431 1
0.217337314829596 1
0.273815065682589 1
0.204840585113927 1
0.184870676254303 1
0.159120134621661 1
0.174860192433987 1
0.0770480219899986 1
0.23706408224149 1
0.148008408672765 1
0.324325216291897 1
0.342076163336695 1
0.220033667501531 1
0.216597867508557 1
0.202100854245258 1
0.28229389199195 1
0.191886938821637 1
0.182318039623556 1
0.195605372451357 1
0.130647536660166 1
0.204421359971461 1
0.131938156191437 1
0.146272197530541 1
0.231756756147424 1
0.099469791818573 1
0.260800231020066 1
0.290383047049876 1
0.201725749181736 1
0.218580257892204 1
0.178458026741855 1
0.254475211054652 1
0.236679644331551 1
0.281395036457909 1
0.217386873472 1
0.198432362337813 1
0.198754693384376 1
0.216383176798737 1
0.159852010061107 1
0.136535873001156 1
0.199117091086771 1
0.254275582539658 1
0.212567203365964 1
0.0915158853980748 1
0.131262243607269 1
0.246788786787243 1
0.210618642034658 1
0.115111838347306 1
0.161561717562925 1
0.259506619922249 1
0.108823070761569 1
0.287930214292025 1
0.194641439325599 1
0.103795472216892 1
0.292769464122542 1
0.0997654352201116 1
0.231647519597113 1
0.320474340719068 1
0.0777504818908619 1
0.221233832412767 1
0.249196943167005 1
0.265012198338958 1
0.141542331488152 1
0.168085227576808 1
0.125442864354063 1
0.0688312174371405 1
0.162948136260431 1
0.187121364212023 1
0.379893134516333 0
0.143658914363536 1
0.214907517990343 1
0.184190472484366 1
0.123130515721371 1
0.214454275094594 1
0.234496527379259 1
0.150503343211607 1
0.223058741550878 1
0.145682439035312 1
0.213601091678172 1
0.20869826105215 1
0.238390614996106 1
0.149598653493331 1
0.191497302726475 1
0.277657500310664 1
0.237243094621239 1
0.205465461497719 1
0.0834492987713292 1
0.294559586308532 1
0.215309496183771 1
0.139268356938265 1
0.310787786154466 1
0.266694327006453 1
0.214460586099927 1
0.264353444856623 1
0.159961357202036 1
0.135933753860087 1
0.169450492410422 1
0.16415658263103 1
0.082729941475477 1
0.174898535278558 1
0.286213951272416 1
0.271357168609643 1
0.187122299294356 1
0.222378236443137 1
0.194265509874527 1
0.198300094943307 1
0.243485940996519 1
0.190962640801589 1
0.322911797322254 1
0.12785736397629 1
0.223177393572081 1
0.128893042680936 1
0.172309141320423 1
0.317973180102532 1
0.244541825841229 1
0.167003990595765 1
0.228992954688569 1
0.216097973143928 1
0.134562580415636 1
0.295626866330097 1
0.275296923394501 1
0.239267096173414 1
0.13758169976129 1
0.188589992002745 1
0.221834405462819 1
0.0987762865655743 1
0.0640404800012544 1
0.184272696807055 1
0.19330375147715 1
0.166442427016794 1
0.218943429388893 1
0.125517689577644 1
0.238173852569186 1
0.125062236067659 1
0.192801543547408 1
0.269794628604851 1
0.122246576862239 1
0.218262741038916 1
0.142919699096983 1
0.27247967517097 1
0.179312324614373 1
0.179401970535979 1
0.148926755105097 1
0.193907598174405 1
0.195686502368206 1
0.371595890513083 1
0.257527526185556 1
0.12497317923573 1
0.18259250698613 1
0.122246130747183 1
0.208497319315249 1
0.166512346575178 1
0.164213632550581 1
0.0902054996490454 1
0.119947416724723 1
0.131509835596143 1
0.257531641372889 1
0.211425337341532 1
0.171259844407704 1
0.280003907481323 1
0.128005724379634 1
0.197074540626769 1
0.207188098401665 1
0.294879002777457 1
0.221335579801673 1
0.303233835344793 1
0.20276455462191 1
0.0503524139867308 1
0.123430192243384 1
0.258119230825414 1
0.189287642507396 1
0.170063753037277 1
0.0974717419480256 1
0.25273134815391 1
0.318706888774053 1
0.272577594704522 1
0.227307313902191 1
0.211719992390472 1
0.0997358041330307 1
0.269358362806923 1
0.247631561248468 1
0.192198651664487 1
0.21505154251926 1
0.346247349444224 1
0.186771456093065 1
0.118302085403046 1
0.15071404845615 1
0.216624989835431 1
0.326641297652085 1
0.198067762779481 1
0.120771061482286 1
0.229261091376084 1
0.0894875983187093 1
0.274483093339537 1
0.212937100928077 1
0.188621715903025 1
0.105445264852928 1
0.246893087492149 1
0.062871304800323 1
0.247186765520385 1
0.237674208872672 1
0.182596512864564 1
0.350093038791198 1
0.207163901273038 1
0.242730085326403 1
0.136807577883108 1
0.273761626935394 1
0.12317207679827 1
0.133627555700462 1
0.0946157149871981 1
0.216757616291757 1
0.175467572375956 1
0.200824597516709 1
0.210622285663239 1
0.347561868048189 0
0.298019736202724 1
0.195034262529018 1
0.201546364073951 1
0.268113482881961 1
0.146554367917976 1
0.356202803249106 1
0.198150859712805 1
0.233381385630429 1
0.315403443739889 1
0.238451970477844 1
0.294986217438701 1
0.225808922326493 1
0.31374439502785 1
-0.031713047396968 0
0.285053989595673 1
0.198542852565269 1
0.0471671842958598 0
0.267742920235684 1
0.153600554724457 1
0.312050728034929 1
0.293870442292672 1
0.223155455157704 1
0.149833272884844 1
0.114440843014012 1
0.282270916724663 1
0.15928267706645 1
0.155059856888234 1
0.247488904574694 1
0.24113557460522 1
0.275840323957789 1
0.0884209974747976 1
0.172520149594598 1
0.186599290943162 1
0.303497766517971 1
0.12261761556464 1
0.216499575913266 1
0.206493148253995 1
0.231865490024593 1
0.19605087809577 1
0.328710411128022 1
0.0681215070524277 1
0.33895918311682 1
0.0867885433972221 1
0.186276636278675 1
0.183194151737971 1
0.0858430188962632 1
0.15482104608658 1
0.276846069864784 1
0.222425585757928 1
0.0818095027092209 1
0.215763764972208 1
0.339677788652894 1
0.203034371757743 1
0.281014864113454 1
0.192702827879254 1
0.231559927191273 1
0.046774830143166 0
0.19651668044169 1
0.0938351952406671 1
0.125732929821087 1
0.212648748837605 1
0.387017448042647 0
0.184512534483523 1
0.206603858001535 1
0.303292708718819 1
0.193175544905748 1
0.116839040302534 1
0.261213745939986 1
0.159490293336018 1
0.238610932840337 1
0.225104629674281 1
0.234102335261976 1
0.178116897115111 1
0.295146930628109 1
0.28380771488511 1
0.167860075302619 1
0.182021501425455 1
0.131114178749891 1
0.0569643801478437 1
0.360108838151154 0
0.14020905392342 1
0.315593653727528 1
0.245516130105572 1
0.2210539446263 1
0.269306161700353 1
0.29428443799736 1
0.214348495081487 1
0.184709014428816 1
0.192772747950182 1
0.128596505692315 1
0.219919822608295 1
0.319460185226218 1
0.158096354033983 1
0.102501870583366 1
0.345323889190005 0
0.248798015883509 1
0.177944103264593 1
0.0660977422239245 1
0.119675162204811 1
0.106900346512679 1
0.173727884882896 1
0.217864755901043 1
0.110604885195937 1
0.189427131073396 1
0.304672306932033 1
0.115116251638227 1
0.165603816513195 1
0.304006585849185 1
0.347374118992659 1
0.334027468536479 1
0.192752572423313 1
0.206455425807024 1
0.147559638260794 1
0.0783077626110416 1
0.251205926735971 1
0.287872261864085 1
0.352670815916143 0
0.212423744307979 1
0.169341517169719 1
0.2648473210198 1
0.282395251107221 1
0.355122521059473 1
0.11531103456637 1
0.0835180842910717 1
0.301471432147657 1
0.257199830504882 1
0.298113761672507 1
0.143964079845789 1
0.146859387409248 1
0.266039985408913 1
0.209652013649962 1
0.136180127605723 1
0.15685745374377 1
0.273074090802037 1
0.182736833534164 1
0.203170078756804 1
0.206008198680609 1
0.196890288426353 1
0.153550577718157 1
0.280887593856556 1
0.264149681801868 1
0.251115330624334 1
0.202195183179866 1
0.163938124381816 1
0.178318720196057 1
0.358919636212376 0
0.0720080600454572 1
0.182751569761703 1
0.218261768084943 1
0.220968195912321 1
0.197591194916636 1
0.116529638280194 1
0.174818806677183 1
0.0925713666590148 1
0.254399639673284 1
0.117094399420733 1
0.289538447124079 1
0.291175354003548 1
0.19491812420252 1
0.200342775256249 1
0.230925623187318 1
0.207066111688008 1
0.172511073102649 1
0.169511406309394 1
0.205975911996407 1
0.301620010473748 1
0.0405229073294613 1
0.240666591911979 1
0.133088306862146 1
0.304403730593115 1
0.110712553093679 1
0.208362080261066 1
0.18537106824305 1
0.150345528155433 1
0.23702087933704 1
0.270974217261553 1
0.298845518677727 1
0.135867304003666 1
0.271017850136694 1
0.179962160297362 1
0.137489702495403 1
0.165625269144553 1
0.132713116705113 1
0.243408444899114 1
0.281700655185823 1
0.116441020664034 1
0.220262715408827 1
0.149775742519584 1
0.215992411842269 1
0.130606454285854 1
0.185067665830438 1
0.251135154276592 1
0.0498446879571836 1
0.254680892262965 1
0.262440020787874 1
0.0986332462009989 1
0.155613482063451 1
0.155704638638216 1
0.127805357191815 1
0.155069082150312 1
0.269526248480892 1
0.282550740225632 1
0.226128439062164 1
0.147805368388192 1
0.240951455898296 1
0.136323096785019 1
0.173385800717146 1
0.119411288471722 1
0.272324091118944 1
0.257415784663537 1
0.0473033598199606 1
0.117812891799266 1
0.263377872221774 1
0.17281466596754 1
0.202252539880507 1
0.171202684986259 1
0.255809808688176 1
0.222808320297746 1
0.219133096694132 1
0.122534784148 1
0.309702714667369 1
0.0769874447504894 1
0.191930235933544 1
-0.0674409857631652 0
0.233948414076273 1
0.342013628783568 1
0.228590871624429 1
0.138045975923814 1
0.234553285846422 1
0.187208557965871 1
0.173464086101691 1
0.148125303314476 1
0.201733970767183 1
0.242036731192285 1
0.179767452745569 1
0.1985132060882 1
0.400664188057481 0
0.274898789719629 1
0.227670677764047 1
0.327618677066783 1
0.216733087150495 1
0.164317540755765 1
0.154402456311812 1
0.120594448224824 1
0.216379477633477 1
0.169168546415615 1
0.0336151298699014 0
0.342834991661976 1
0.132646164912927 1
-0.0133270166987336 0
0.278618372905601 1
0.101912542429577 1
0.21396440535872 1
0.138221332393377 1
0.188832158482293 1
0.23978450187379 1
0.100442758802529 1
0.303076470067515 1
0.152876532597455 1
0.187441048079498 1
0.245954261274041 1
0.0970890810938368 1
0.310023728502468 1
0.192484124430437 1
0.283395681374258 1
0.18707590254864 1
0.253483686523975 1
0.20321236137622 1
0.248144763747076 1
0.257431062344249 1
0.236375348411137 1
0.0611546029610037 1
0.127995125397014 1
0.303355108371418 1
0.307079567852768 1
0.263728510238356 1
0.211222914645019 1
0.186489584863384 1
0.239451278434585 1
0.161957136655719 1
0.252104889798233 1
0.168504162932892 1
0.205822811784135 1
0.196250996293765 1
0.216119625460761 1
0.283023652118904 1
0.286640108603743 1
0.145458317209329 1
0.282959147727395 1
0.284909879515743 1
0.158088088367525 1
0.159893093731671 1
0.292122315648254 1
0.1693705844093 1
0.238684903972407 1
0.135754874128522 1
0.150624595344616 1
0.269473724394744 1
0.178227820674771 1
0.196657051656395 1
0.191135797793359 1
0.098120226061589 1
0.205339342543871 1
0.208326274712756 1
0.28387114597439 1
0.153055059391461 1
0.267073368468339 1
0.232491959577318 1
0.198857721344583 1
0.152705281316528 1
0.263097567789567 1
0.208718582182565 1
0.226454274105626 1
0.215494069486079 1
0.354013922368397 1
0.239279447575988 1
0.052376075780291 1
0.281319991210047 1
0.0650227525436257 1
0.231178001822383 1
0.330206566720435 1
0.304543389355257 1
0.188839957030493 1
0.233967876557641 1
0.197742514130172 1
0.26239994493786 1
0.212364789529518 1
0.114134597146255 1
0.119481080364958 1
0.309259199686025 1
0.22665821392699 1
0.319514980335266 1
0.113066583730579 1
0.181824130456642 1
0.261257713347279 1
0.174622060458843 1
0.0981678085305329 1
0.256154017646638 1
0.0750333777379185 1
0.200092503199772 1
0.134368813965021 1
0.212247028699575 1
0.180087827594817 1
0.0982939892510088 1
0.279579004804705 1
0.251724335326375 1
0.169371222675753 1
0.121396205080026 1
0.0814311100489339 1
0.252655971716192 1
-0.0564964323377358 0
0.171273030930942 1
0.205648954491741 1
0.177371010589924 1
0.262797455425457 1
0.309767133270421 1
0.150301821368501 1
0.0617548355537013 1
0.16304274891795 1
0.189082268340616 1
0.246357063029805 1
0.186909722764599 1
0.0681198022379965 1
0.231603234691234 1
0.158113559675261 1
0.237274484895157 1
0.318704158978627 1
0.124154492555663 1
0.244779620408728 1
0.208102212718893 1
0.195419249079917 1
0.229939266892018 1
0.149274624099799 1
0.156840806097361 1
0.272564422313939 1
0.158425345960131 1
0.319128245838933 1
0.0719244006905435 1
0.188940700640844 1
0.2425010056112 1
0.317186268124771 1
0.209481767328478 1
0.107463233900876 1
0.335756585489586 1
0.0944675102744216 1
0.412794259638979 0
0.144833464426141 1
0.323467433531988 1
0.224872283881451 1
0.158649969049021 1
0.194293246780505 1
0.121325617402933 1
0.111348824597907 1
0.0639948213491502 1
0.270812086094669 1
0.264671586688636 1
0.191188246576806 1
0.161332977346016 1
0.375584350748239 0
0.118285675196319 1
0.137309640735983 1
0.262158545021929 1
0.0937687382341321 1
0.214434171115268 1
0.31093622136962 1
0.141933960560148 1
0.252274892626596 1
0.163620718416895 1
0.229243781755414 1
0.112879906007155 1
0.116793409745664 1
0.348110455230452 1
0.290267772151543 1
0.142871660978983 1
0.20709255563506 1
0.315746737924481 1
0.215626480777808 1
0.176177701630245 1
0.221243902846182 1
0.168607376045091 1
0.16111192045434 1
0.26405483150913 1
0.263617495000005 1
0.343607810618601 1
0.141963699788766 1
0.26509575489569 1
0.101998564869612 1
0.156539030645706 1
0.277304993082947 1
0.19878101015332 1
0.0983792339537737 1
0.150979761577039 1
0.209482470470422 1
0.0857853644230273 1
0.194541038230328 1
0.265795878905034 1
0.287443412571444 1
0.156380922536693 1
0.133354679118551 1
-3.11730222903386e-06 1
0.369995438308273 0
0.229765516339432 1
0.248311918806136 1
0.22166995810159 1
0.268845276804724 1
0.265773225739243 1
0.25930753419763 1
0.198426711857666 1
0.248541523112561 1
0.224339660046601 1
0.255785196026272 1
0.235186453992474 1
0.168826883335588 1
0.265689162256816 1
0.100110141049397 1
0.110220407264454 1
0.348127339630497 1
0.219639987455596 1
0.25465613106619 1
0.11463523450538 1
0.312298039955161 1
0.158223583566436 1
0.166717883788627 1
0.133148932295126 1
0.153838413549116 1
0.246541449374817 1
0.240298742704739 1
0.120592615728978 1
0.110985725866484 1
0.0980217633986478 1
0.172447627911764 1
0.227002833021673 1
0.275610193808883 1
0.175958748870537 1
0.159013326133918 1
0.391427199128817 0
-0.0218208317385825 0
0.114203929836326 1
0.19764768406069 1
0.037368121114407 1
0.134535136298223 1
0.343515772196763 1
0.34837517970873 1
0.1405663688299 1
0.176879374521769 1
0.211095966563636 1
0.249447456274731 1
0.235310926305353 1
0.284286917618546 1
0.071653923730952 1
0.22100663772025 1
0.303295941459859 1
0.381035243283542 0
0.175278498970301 1
0.369422040943067 0
0.142459158648552 1
0.142013890632493 1
0.197174867149272 1
0.18510192686032 1
0.174077605009706 1
0.191841828575535 1
0.274791186701279 1
0.0875853846855999 1
0.186194677776629 1
0.299299660034903 1
0.214305793393988 1
0.229709321771875 1
0.121316699847026 1
0.280730798325051 1
0.178285852521399 1
0.228603363550822 1
0.253727012551936 1
0.165777264081917 1
0.180599520119301 1
0.213241278206151 1
0.179400267792428 1
0.0956872872863861 1
0.201806597640824 1
0.145338770592396 1
0.15001528598544 1
0.208868610659503 1
0.24150484402755 1
0.147791584903574 1
0.123495923806052 1
0.159933792874762 1
0.140302918355298 1
0.211935127612286 1
0.153938826664286 1
0.161447895405405 1
0.199880611684685 1
0.191088316981961 1
0.366051645229088 1
0.241618496836747 1
0.171741870917911 1
0.308250355864586 1
0.372119601067027 1
0.266555614636397 1
0.166597971236017 1
0.231412029370328 1
0.183795148275119 1
0.211578710059468 1
0.145152292586592 1
0.0893212140971148 1
0.0555525877921841 1
0.135760184804884 1
0.316754141078889 1
0.137746083920644 1
0.127259133142013 1
0.133592614634811 1
0.0914943258141045 1
0.0204738230705164 0
0.172506602047019 1
0.185696764848033 1
0.272309935397587 1
0.118416196076731 1
0.110767967497876 1
0.343804475988874 1
0.301903427214185 1
0.205086543495311 1
0.135207734733506 1
0.0825171749375563 1
0.122837352467849 1
0.256599053383329 1
0.204126001118659 1
0.247767630964396 1
0.279476402815219 1
0.160386357546606 1
0.181852220887637 1
0.125520920458637 1
0.171833347249781 1
0.308875730850207 1
0.111543753217164 1
0.0861855956858202 1
0.222789172186596 1
0.13077104569764 1
0.164439758127542 1
0.00391165165785413 0
0.122407368524533 1
0.135483839794678 1
0.233118375956844 1
0.199997176362968 1
0.256842999851231 1
0.118491699055256 1
0.235759481730487 1
0.263101201183015 1
0.196354864653686 1
0.163486170173456 1
0.0257931985047077 0
0.265003837884743 1
0.153110447082335 1
0.0296636247382061 0
0.184462888344148 1
0.25922551183381 1
0.198711672610769 1
0.149782656207318 1
0.193776591587455 1
0.194360567157135 1
0.278579370883132 1
0.163343145895111 1
0.158874392187109 1
0.190469974415107 1
0.155785867773242 1
0.108119798207149 1
0.335307294333976 1
0.222617075781704 1
0.0358724994714778 0
0.170629399215687 1
0.224799290383595 1
0.151353828491328 1
0.290895936840055 1
0.260894099006574 1
0.399272865591902 0
0.091696293502965 1
0.269146775607215 1
0.253454211931789 1
0.236680047486404 1
0.295407615347061 1
0.244647596323055 1
0.190468657642169 1
0.2928399536826 1
0.0596064925779456 1
0.122316129973092 1
0.19312512777661 1
0.27449655664773 1
0.231332083505647 1
0.272382474810745 1
0.178950133085351 1
0.180907044154259 1
0.313271642092151 1
0.00305684742531915 1
0.307894064189875 1
0.268921197986686 1
0.11773291616649 1
0.126147156517094 1
0.254264994817953 1
0.121032791714987 1
0.221035735817915 1
0.267256014493896 1
0.275638399406111 1
0.277086977277182 1
0.101410176451464 1
0.110218317886267 1
0.223011072297833 1
0.0874687569599858 1
0.176722755093391 1
0.146457029029812 1
0.257028136906924 1
0.211223473724568 1
0.266232300556726 1
0.220733716593749 1
0.181716383174683 1
0.27003916779462 1
0.36994206295493 0
0.252398190813403 1
0.175955682156039 1
0.150902416266936 1
0.208428657501094 1
0.140936743799257 1
0.193229416982609 1
0.14259061934332 1
0.110291235456231 1
0.171176083112989 1
0.166121435208834 1
0.366948088969159 0
0.168082797149077 1
0.143408955470786 1
0.231747274044632 1
0.145347211212897 1
0.213916058470309 1
0.220896984598905 1
-0.079431238359746 0
0.247876393077762 1
0.300146789728926 1
0.191138457528077 1
0.2486619406109 1
0.19385740364254 1
0.213917923275158 1
0.16473269243393 1
0.21749770813634 1
0.170060494839499 1
0.226687739028075 1
0.205966113613931 1
0.18854956073168 1
0.190439338354635 1
0.100698496598398 1
0.17935902934313 1
0.116422627390159 1
0.22648207555434 1
0.169385528591126 1
0.164073978463499 1
0.125233572503322 1
0.0197648878758116 0
0.326310334518971 1
0.00563309501252525 0
0.256421597535434 1
0.0919453323465658 1
0.253108269014515 1
0.0929344878581024 1
0.130586318895966 1
0.212578007902746 1
0.20700246120335 1
0.199242940781266 1
0.246748331236171 1
0.356293067947164 0
0.241850914650693 1
0.169008507968184 1
0.369623150357549 0
0.17055215259559 1
0.13922756756478 1
0.26119921482705 1
0.266020031515619 1
0.201813462702564 1
0.28612244033271 1
0.114741803576215 1
0.123454475964578 1
0.248671815760882 1
0.163437606059591 1
0.208609852863452 1
0.251419337624731 1
0.316807811101241 1
0.0701960133703552 1
0.204414707625118 1
0.0930922323199601 1
0.245825486576474 1
0.238221101065192 1
0.139873200420722 1
0.227976587268868 1
0.132392437986971 1
0.302892766030859 1
0.250524608532782 1
0.0724509115129774 1
0.27263545440817 1
0.10491860286787 1
0.0191678530816321 1
0.234696463664489 1
0.115281181217345 1
0.11914378064726 1
0.18740336306682 1
0.221145522524773 1
0.149699958904619 1
0.253688921264285 1
0.145091460267197 1
0.293937744051879 1
-0.00244183524433214 0
0.157997087241281 1
0.178981625523824 1
0.201067335568579 1
0.29051783406817 1
0.0989281620994956 1
0.123919657740495 1
0.272295968464289 1
0.123662793996445 1
0.185282381220429 1
0.23644827355652 1
0.152863410606526 1
0.107761854004303 1
0.184619906441989 1
0.244112916843305 1
0.274762771984872 1
0.165329835376318 1
0.31187006449746 1
0.153466903456539 1
0.218771628721237 1
0.141153753619908 1
0.214912405571657 1
0.281134121124107 1
0.220122729458596 1
0.223836290163761 1
0.166900520443788 1
0.320840428598785 1
0.222891123727724 1
0.222623275091049 1
0.47341085988193 0
0.200705963883521 1
0.311230428694502 1
0.056390077845263 0
0.297402676340765 1
0.139233103968134 1
0.218319849422457 1
0.174308001917256 1
0.0757744748352457 1
0.117790559849267 1
0.164148938580393 1
0.248120085409412 1
0.0594560198315348 1
0.226202414612097 1
0.16785590089567 1
0.214852039048916 1
0.259362554406557 1
0.204396318341418 1
0.13841494459283 1
0.101135084795856 1
0.291677290088074 1
0.129254797958457 1
0.167972565227049 1
0.154840493869477 1
0.270202963713895 1
0.248440163445866 1
0.12842096649551 1
0.21449886726572 1
0.142579163278319 1
0.223949416669845 1
0.251353109736488 1
0.208468677800528 1
0.180332612034225 1
0.144166454372656 1
0.267474415872267 1
0.104500152662621 1
0.26225086934547 1
0.26553232096361 1
0.152213843925819 1
0.125792008219041 1
0.272789369187644 1
0.283504973254129 1
0.1742888089104 1
0.0823661650386519 1
0.229656253646277 1
0.237819740131796 1
0.244164050435712 1
0.0848574397847473 1
0.240263212704483 1
0.249666068381182 1
0.12398912728194 1
0.197814949499219 1
0.228800654235511 1
0.164861220328397 1
0.17372498170236 1
0.252256929008198 1
0.228494142066235 1
0.148666613573775 1
0.186502316420738 1
0.0819944768956896 1
0.175591981571448 1
0.239854659558726 1
0.185156546683839 1
0.144726784856977 1
0.222121563212277 1
0.202613670979961 1
0.174851971635342 1
0.245846832636777 1
0.282474922493246 1
0.155254203741398 1
0.26331362528994 1
0.23525954206989 1
0.208432485412613 1
0.10974810633886 1
0.125873376805928 1
0.189113954608862 1
0.165799276246659 1
0.163072769924063 1
0.069342634090046 1
0.28560300892828 1
0.0966888003717396 1
0.135721492013286 1
0.143556412780038 1
0.166371154219825 1
0.219395663816763 1
0.313050667174763 1
0.138969017110623 1
0.239337752437611 1
0.12887660407486 1
0.135115434551509 1
0.227791508296793 1
0.175323943862066 1
0.170802535137379 1
0.206752849941597 1
0.137299087739135 1
0.161614814900409 1
0.211130944954595 1
0.183933542590598 1
0.336454958663716 1
0.188283404968566 1
0.282249313403438 1
0.276676930087887 1
0.248367399076008 1
0.139849155708465 1
0.252767301421903 1
0.145945209425888 1
0.168946912359458 1
0.218450495786171 1
0.210773508032866 1
0.317269564318469 1
0.172924897601241 1
0.292545449792556 1
0.209270350442057 1
0.186713195297946 1
0.2128754870075 1
0.10697173365041 1
0.191773604757914 1
0.178111128747889 1
0.296000172375117 1
0.187599623824852 1
0.184231932310742 1
0.0989716864462157 1
0.241933454650657 1
0.277735804106313 1
0.166715645618864 1
0.359322831644658 1
0.177299658937627 1
0.142534949605534 1
0.244820933406591 1
0.139643679964602 1
0.233867933536023 1
0.32910876567475 1
0.294326243122502 1
0.159946993606385 1
0.184477630326884 1
0.205688633501128 1
0.227624727627384 1
0.224254612349033 1
0.182100092447734 1
0.18378609492841 1
0.254919916273899 1
0.230582342103208 1
0.167028871541552 1
0.168531404746184 1
0.302462389510857 1
0.323353078305434 1
0.0575716956189509 1
0.33970441783278 1
0.148219414948443 1
0.184696823547977 1
0.355464193936644 1
0.19587332765503 1
0.226844365321075 1
0.307762132226374 1
0.325599209052397 1
0.238034044421263 1
0.19699289438405 1
0.147217521813451 1
0.18775348219952 1
0.24586465841301 1
0.380016411982362 0
0.248246693770184 1
0.256286964405597 1
0.203399595896736 1
0.201093861161036 1
0.181513064045877 1
0.141185907300737 1
0.278228258586897 1
0.297717941684759 1
0.100793952482914 1
0.158954407236077 1
0.277252109580091 1
0.102325607768421 1
0.261673341350823 1
0.319807193216775 1
0.28193733793654 1
0.30960478934603 1
0.052809092859639 1
0.0785095825414743 1
0.22056998290945 1
0.192396209985625 1
0.136492608951206 1
0.104248662573453 1
0.228414201036532 1
0.111472490350738 1
0.159185247282706 1
0.204479969368949 1
0.274951249095418 1
0.221933958452455 1
0.202236121351039 1
0.238659230749921 1
0.187288886272619 1
0.246546066077796 1
0.156092574428879 1
0.337039605558068 1
0.160798419740867 1
0.0398197851503187 1
0.256876283338848 1
0.26425354719217 1
0.12721372872574 1
0.196094954030699 1
0.157080667930273 1
0.230428568541683 1
0.306805493995229 1
0.153127108447031 1
0.301937018667368 1
0.18028787063974 1
0.176499607044637 1
0.246473688732637 1
0.0915296983138629 1
0.195376651236465 1
0.100997641882822 1
0.0981561610853533 1
0.244097596836778 1
0.0881571049495024 1
0.100703323862217 1
0.279411327051623 1
0.270407941731181 1
0.0872442353382088 1
0.126893539583963 1
0.120231569320599 1
0.308384400252117 1
0.255020046727673 1
0.120108893711346 1
0.163253512753279 1
0.152802138393295 1
0.325669471872919 1
0.180317001271151 1
0.0476290852282472 0
0.289412365322175 1
0.241702079625822 1
0.198513848788745 1
0.150451854054922 1
0.241271835571772 1
0.348828780265918 1
0.270232695215309 1
0.345714648570729 1
0.145787500388996 1
0.176590683000908 1
0.222010894977446 1
0.213342330483236 1
0.103826077698064 1
0.192540687303653 1
0.0161610061705236 0
0.181055227600487 1
0.218369802960437 1
0.308098925247441 1
0.293128273063791 1
0.234869891032197 1
0.186276177468916 1
0.197552352751064 1
0.279783849135942 1
0.170703284755798 1
0.0922052606459203 1
0.278047618993397 1
0.337936702752274 1
0.203487807084917 1
0.0995494043324579 1
0.35624972366511 0
0.19314636966832 1
0.209598745550744 1
0.21965571990407 1
0.328255515083874 1
0.0455002761449379 0
0.278127765450969 1
0.106969746062212 1
0.174004638127858 1
0.181149451721865 1
0.225110414927157 1
0.0255834227960069 1
0.229872343725701 1
0.154185133363734 1
0.284097410058561 1
0.194270818183546 1
0.101628611715231 1
0.164092982839075 1
0.238992664623428 1
0.270499060667845 1
0.298147367219361 1
0.313239157814459 1
0.240337828484861 1
0.233543965727647 1
0.178396545366765 1
0.22938306810405 1
0.298633190635889 1
0.238753663032532 1
0.302976318868826 1
0.0373759693099676 0
0.166321305176125 1
0.249359963839937 1
0.177890218759635 1
0.202438241484738 1
0.319326965157062 1
0.239354991045686 1
0.265435704536399 1
0.267604453420089 1
0.297563751405984 1
0.221745276222799 1
0.145778111015601 1
0.283512514499391 1
0.217559212089928 1
0.230840155341183 1
0.226471277316517 1
0.11328006585678 1
0.318535320184954 1
0.285176752538235 1
0.279311149557723 1
0.324960598240637 1
0.0894868687006325 1
0.296172726719043 1
0.223384937406331 1
0.192116295753025 1
0.14125686390413 1
0.188133433946905 1
0.228537857296754 1
0.272574574977246 1
0.103756809834473 1
0.315030517163786 1
0.311898885957417 1
0.307932641672554 1
0.224624719729752 1
0.307018503068988 1
0.249119377033478 1
0.177266876342862 1
0.0919630322291717 1
0.197979747014515 1
0.143864282341026 1
0.183234103321224 1
0.27597859591205 1
0.123759240913216 1
0.025913679565998 0
-0.000533076455564309 0
0.14550831930351 1
0.184905130782123 1
0.159693065749938 1
0.206118708115367 1
0.199820545324842 1
0.198427323545004 1
0.242831472543789 1
0.123056496566063 1
0.197408607144931 1
0.319981309627164 1
0.249403947644293 1
0.216951704143992 1
0.249710709773833 1
0.27547905705494 1
0.0707829585368851 1
0.251411956229244 1
0.214965782647537 1
0.109585569868481 1
0.220501374024893 1
0.189999040892588 1
0.1323901195171 1
0.20104803841198 1
0.218120332244715 1
0.215253751288798 1
0.0703516158558998 1
0.151184149871504 1
0.162206234553292 1
0.233003673855335 1
0.240434652344705 1
0.136555103275457 1
0.326896449537142 1
0.109529114323436 1
0.150131713672352 1
0.0422831473170569 0
0.166654420467753 1
0.215503446093425 1
0.0710277221111099 1
0.122687246016737 1
0.155048897625829 1
0.344166530793534 1
0.191893353050347 1
0.349662102787326 1
0.182787029422141 1
0.103191313291501 1
0.150054218334011 1
0.136286290204874 1
0.248816493754114 1
0.0865847198657959 1
0.117686347861935 1
0.292316046078856 1
0.155801682422027 1
0.0481227457385946 1
0.0496236713109456 1
0.215541029709111 1
0.193356273379907 1
0.278291896509398 1
0.226654903232048 1
0.17366271768034 1
0.248947593231279 1
0.161787045916057 1
0.287355253244998 1
0.123393961764976 1
0.257638126329287 1
0.205464962474036 1
0.287063301680323 1
0.1799712093357 1
0.168629644527476 1
0.230340580729547 1
0.0262431273569872 0
0.238731541774741 1
0.227430348111367 1
0.241616741774193 1
0.232403255492609 1
0.238424597107859 1
0.19874520355353 1
0.314170317185246 1
0.104646018208792 1
0.201875577736677 1
0.14835964961279 1
0.183906186076273 1
0.195161991309496 1
0.203584592790688 1
0.209459858684993 1
0.165922722578379 1
0.19064092816699 1
0.286756214452948 1
0.165576896328608 1
0.162104525074864 1
0.0637931113376538 1
0.344756624235699 1
0.13820716938027 1
0.154090037101543 1
0.253535002278166 1
0.108226534547488 1
0.0924837531046693 1
0.164619801688758 1
0.0715427416868507 1
0.185314451871527 1
0.117178151955684 1
0.303224617009227 1
0.136594628248427 1
0.210901274582466 1
0.12011291090679 1
0.104979552605292 1
0.149977926143332 1
0.0848474267259981 1
0.245383306002772 1
0.244139618538622 1
0.286060037317833 1
0.347138105369641 1
0.247184910612171 1
0.251159348618271 1
0.415677701061461 0
0.146947964429671 1
0.137010045347139 1
0.210986914048374 1
0.124078612403503 1
0.190508917255962 1
0.194643897313893 1
0.160341765969715 1
0.257429196837292 1
0.201231123096381 1
0.269295921933134 1
0.23776576924308 1
0.130790389427658 1
0.0913885168493045 1
0.196253208821994 1
0.241264490787297 1
0.204861845943953 1
0.25313880324162 1
0.303808936242102 1
0.160491306623269 1
0.209692376222346 1
0.174698344516924 1
0.195153143268524 1
0.226274675060067 1
0.201777970305267 1
0.303512595056793 1
0.103202300594864 1
0.0713257562786327 1
0.256911195809264 1
0.118104317557663 1
0.21093200768448 1
0.114012101907965 1
0.140234482713349 1
0.20693058080292 1
0.331821737536563 1
0.203064533069686 1
0.279939027105695 1
0.319351827705091 1
0.121917102299593 1
0.228204773364515 1
0.210989024022879 1
0.154706261644789 1
0.223989170240862 1
0.234482119490252 1
0.240619241550846 1
0.174568309131023 1
0.27555504332735 1
0.14095167029701 1
0.221413215019572 1
0.209662540809265 1
0.0591089459358221 1
0.122666205729886 1
0.153121286258769 1
0.0859474719741399 1
0.180912404547748 1
0.199281587618863 1
0.17224441630296 1
0.288924197212247 1
0.290082034187871 1
0.230139611909117 1
0.273569638242368 1
0.00498627667152993 1
0.10044765910973 1
0.180948133557072 1
0.206139630304828 1
0.298361628860324 1
0.287262950584265 1
0.164007100163477 1
0.270479505472729 1
0.305822140368037 1
0.138858380376991 1
0.255304542114531 1
0.284783384249721 1
0.249657932350437 1
0.330389200212767 1
0.019339871004098 0
0.189018956294341 1
0.224175270731225 1
0.0813857151610376 1
0.163363358437079 1
0.266168899065167 1
0.119768931566616 1
0.200489225225555 1
0.119318319610938 1
0.109346428686581 1
0.154477797057882 1
0.309261679483606 1
0.142719600086062 1
0.0764083321825709 1
0.215924410614322 1
0.182113165612115 1
0.246931600944532 1
0.27138882003868 1
0.2057294685929 1
0.264736146058979 1
0.22747599212065 1
0.21785981033397 1
0.103419874006484 1
0.233893084884236 1
0.164924752579406 1
0.229544838926069 1
0.141932135933616 1
0.269608727506458 1
0.0888008974653582 1
0.335050066985093 1
0.1961160375171 1
0.255686576938243 1
0.291177360819944 1
0.363830621994096 0
0.141711642078076 1
0.270994662082214 1
0.209880433974405 1
0.112049321820548 1
0.263337710407386 1
0.247012676974305 1
0.23294140948989 1
0.107901523161729 1
0.18332277230118 1
0.285570935565926 1
0.22102382633836 1
0.187142491152168 1
0.172547279563341 1
0.248909468403034 1
0.265163552616408 1
0.205313834379921 1
0.23774968288197 1
0.291513519313053 1
0.205422026685402 1
0.241451280643815 1
0.183823611260423 1
0.358439421387708 1
0.220636758870311 1
0.27409152467218 1
0.250381126024841 1
0.187985324206052 1
0.189170780800329 1
0.239041251089244 1
0.284924837364707 1
0.184705724906602 1
0.139163113238766 1
0.277934328556833 1
0.14086503048524 1
0.149833851017891 1
0.222832382665783 1
0.200600627983185 1
0.128657713057459 1
0.319164722363965 1
0.236200142767529 1
0.0636226119100485 1
0.147111200221663 1
0.180433157855996 1
0.240609103228203 1
0.144234387347957 1
0.118357428128089 1
0.236476077810031 1
0.282264870104514 1
0.147420062461035 1
0.227853617681174 1
0.235229769539857 1
0.225304681539244 1
0.17183940176917 1
0.192348128355635 1
0.0641375649606212 1
0.320254055213519 1
0.162918569762317 1
0.244993995128919 1
0.131746339517531 1
0.220190811224782 1
0.241729528922814 1
0.113994302557709 1
0.174033421863043 1
0.141185087100532 1
0.306780649537311 1
0.326505316217157 1
0.139799929361625 1
0.142928249875363 1
0.245096010440428 1
0.219819297832004 1
0.144659826442444 1
0.261196742621204 1
0.295125993984366 1
0.175833895085694 1
0.304542501908837 1
0.257904643299695 1
0.196459041018739 1
0.265918406128357 1
0.117235039268319 1
0.271958838189294 1
0.141771826773612 1
0.313639443142122 1
0.238697335314982 1
0.18562729836135 1
0.119690339117991 1
0.345133086224294 1
0.332244838615954 1
0.26569859439576 1
0.210747541131093 1
0.175109536380941 1
0.134363212809152 1
0.30774056633103 1
0.228119136521444 1
0.229122762598601 1
0.234084271171967 1
0.174726058687729 1
0.341742891011469 0
0.220650434316896 1
0.133239337412626 1
0.229997842331275 1
0.146989282073501 1
0.0963757813408686 1
0.284435907981582 1
0.271997076759685 1
0.120673767645293 1
0.349119915193165 1
0.144129839712447 1
0.206886921942997 1
0.158726151645778 1
0.233469761705127 1
0.185605058383754 1
0.299216619967948 1
0.211131564837327 1
0.283939360734392 1
0.327685605329491 1
0.2405287366971 1
0.222361835297453 1
0.152586165223225 1
0.24139678466949 1
0.185156278999582 1
0.278329807136896 1
0.0529154755614994 1
0.249466769521131 1
0.191325131727525 1
0.258716297072263 1
0.170350160031066 1
0.160355730038334 1
0.0889241610190319 1
0.367748698579122 0
0.356848719963889 1
0.0903521178997298 1
0.125089195041994 1
0.16787739258476 1
0.163200092137673 1
0.145037751327218 1
0.214760393035557 1
0.365386516879773 0
0.21402671891355 1
0.195940815614551 1
0.317485523086085 1
0.206667403963333 1
0.291112488151132 1
0.348703088206409 1
0.312405958920623 1
0.32076940944872 1
0.222268830883772 1
0.251752874330939 1
0.267392193886124 1
0.202285592613129 1
0.179923647261385 1
0.246964204820935 1
0.261220713275673 1
0.334438368368433 1
0.104033759652462 1
0.122533307454703 1
0.0842069333143569 1
0.120594685739528 1
0.118606464184537 1
0.277233955880015 1
0.258424995396429 1
0.323887813237019 1
0.121461284781685 1
0.163968800613644 1
0.209818215210104 1
0.128717445373293 1
0.249427715981419 1
0.192651302526247 1
0.142766402121877 1
0.0694440406752572 1
0.21794379519193 1
0.196933130344201 1
0.117604115724505 1
0.297607220184176 1
0.238400085246905 1
0.0927879448679211 1
0.144716237561035 1
0.205259187920134 1
0.117393180616738 1
0.251171389745627 1
0.231571339312395 1
0.180407776815424 1
0.301488348011318 1
0.207202358283669 1
0.100823305590275 1
0.307079311871159 1
0.257319460952697 1
0.359837923719206 1
0.0551260978183356 1
0.211530699445375 1
0.149760491751575 1
0.057907148485913 1
0.200751236392076 1
0.236473717157594 1
0.134504800392791 1
0.0909310480738841 1
0.211139427848325 1
0.205568488711753 1
0.0688204484530132 1
0.154651783234931 1
0.344075673993865 1
0.344523541639106 0
0.0924296323242789 1
0.178373334893789 1
0.0348378291048712 0
0.265095501420815 1
0.170477748859615 1
0.158026305064172 1
0.217707576078973 1
0.238104198215341 1
0.307587039513645 1
0.176911212342929 1
0.125835624810071 1
0.199781208713369 1
0.151211814300844 1
0.193892491706701 1
0.0164629206947404 0
0.277776936244487 1
0.18254487040744 1
0.154548532312854 1
0.25558449924508 1
0.187220310190516 1
0.167980542679066 1
0.180745108493789 1
0.332828796467792 1
0.292037402473092 1
0.102760769587928 1
0.165375006276454 1
0.266584952212749 1
0.145947947258103 1
0.208209477699701 1
0.133529743000264 1
0.25373306942371 1
0.229290279343061 1
0.184178956750119 1
0.212896582158125 1
0.134915969487795 1
0.171327860589885 1
0.197608673317879 1
0.18743936914755 1
0.319918979071273 1
0.286854294859506 1
0.142802553253414 1
0.298395373443698 1
0.305324053058737 1
0.192016339864314 1
0.245623535625803 1
0.194095711603158 1
0.225186512017153 1
0.253530881007828 1
0.243563662083148 1
0.167588525527089 1
0.187606079924155 1
0.37976266429898 0
0.0517085488781058 0
0.18230434939531 1
0.0928039344372024 1
0.0669572677231228 1
0.260469478310863 1
0.229335681261654 1
0.23166782259369 1
0.276484957672869 1
0.246685529192403 1
0.174682087257934 1
0.18305561183549 1
0.219011416382643 1
0.262381185615657 1
0.206027967145549 1
0.116580368310654 1
0.189715735230723 1
0.273605066715752 1
0.21502465703868 1
0.152757181583013 1
0.208514704589444 1
0.218510058990224 1
0.0480720439105306 1
0.408473202624839 0
0.261440542772422 1
0.274440981677726 1
0.1914568379334 1
0.253474711739104 1
0.261511736410235 1
0.188319954431761 1
0.220120757650157 1
0.300559272727913 1
0.227199943894789 1
0.141455767922901 1
0.189131085732243 1
0.201459621718102 1
0.197871702141105 1
0.113091354483572 1
0.240983741669882 1
0.129403624023461 1
0.115722203842484 1
0.207865736582779 1
0.219719531640639 1
0.235019799482465 1
0.214209635649545 1
0.150734927797872 1
0.0703529185857308 1
0.243903523022939 1
0.183676360648334 1
0.313469954906933 1
0.238412966561656 1
0.152987297976356 1
0.184062836938226 1
0.283333746790955 1
0.1072527840962 1
0.147882224376672 1
0.215633515466161 1
0.129586543714563 1
0.201582573925556 1
0.210874269689596 1
0.191121268900581 1
0.104845303895094 1
0.192018490321656 1
0.295974847978226 1
0.195430335511938 1
0.057676713919255 1
0.234184832230639 1
0.135009427445529 1
0.282831938665853 1
0.271605310880258 1
0.385235826536569 0
0.147986550730327 1
0.282103928026764 1
0.248683384044722 1
0.187447114042763 1
-0.0142439879014856 0
0.273066363534134 1
0.0948057742296284 1
0.218566546778506 1
0.116757618737144 1
0.208290252360973 1
0.249495630599558 1
0.114290136001075 1
0.145575379319605 1
0.297840070653979 1
0.225431961011934 1
0.160381877308116 1
0.20900395363496 1
0.182038440878504 1
0.294409547796846 1
0.38465348601078 0
0.354464701384966 0
0.240218182921549 1
0.236059089611876 1
0.155577380571538 1
0.175925239934969 1
0.111703828902632 1
0.238389042284808 1
0.192031233395988 1
0.332259216581664 1
0.109588842825807 1
0.124367951264509 1
0.347007001843602 1
0.138789492262407 1
0.215525790767297 1
0.243615673864055 1
0.223752787364446 1
0.321622456824288 1
0.210327888011906 1
0.189628727242054 1
0.229521837950344 1
0.147328095544922 1
0.214031940278476 1
0.180982990669278 1
0.229340826852933 1
0.313112976656912 1
0.269668243422506 1
0.17823512228391 1
0.241045681532285 1
0.202506252021618 1
0.168612953553631 1
0.227465586359917 1
0.266183556357976 1
0.210393741516283 1
0.135999067150946 1
0.293081055863201 1
0.122588971550343 1
0.204467777946443 1
0.190258312199183 1
0.14701548950422 1
0.211968818450227 1
0.222764825659319 1
0.116595745562817 1
0.196392458813978 1
0.218047034450592 1
0.223301578910306 1
0.22769163966681 1
0.157874762105553 1
0.298767086865587 1
0.106424181037711 1
0.0995234540729795 1
0.208963934913271 1
0.168908943651093 1
0.3185072357021 1
0.326031794574458 1
0.0968926684091098 1
0.145261338120987 1
0.256318579868678 1
0.153199513123678 1
0.322555599947465 1
0.18492456177773 1
0.132603833228905 1
0.402352084240959 0
0.282603522651334 1
0.191258654088663 1
0.175527183806577 1
0.138545328757815 1
0.325136348459192 1
0.225122993870601 1
0.195956238090113 1
0.145584359631479 1
0.177239215262122 1
0.307362840666129 1
0.158358363781272 1
0.269756442444947 1
0.217784955576856 1
0.178560023860225 1
0.192547634207513 1
0.113839284475026 1
0.240663870570034 1
0.213224023308791 1
0.15542948780667 1
0.238863036397688 1
0.135138980969354 1
-0.0150488258826798 0
0.267340252161575 1
0.292409946242887 1
0.235699102977373 1
0.226744906526932 1
-0.00167428189119902 0
0.119851415364115 1
0.255569153352469 1
0.0931917550933884 1
0.18466212794354 1
0.201948136277284 1
0.0483000927536519 1
0.172271031633478 1
0.259880418438717 1
0.224871600104995 1
0.287655523811581 1
0.236965958761054 1
0.24985005046034 1
0.207460972104479 1
0.282731688004547 1
0.1978323243783 1
0.190268486966979 1
0.151349214696754 1
0.0904256122610425 1
0.305494089669031 1
0.370143490545556 0
0.13291068598361 1
0.206862532834534 1
0.151446654725343 1
0.203635111136278 1
0.172663886368323 1
0.231206925063277 1
0.243130020250446 1
0.234898773015082 1
0.201108150506047 1
0.100880506984009 1
0.111903936809218 1
0.180234226658169 1
0.225538871586186 1
0.162575611892131 1
0.229054666555402 1
0.118518072598725 1
0.190483317500381 1
0.261623777109022 1
0.136233795424165 1
0.00785649944965505 0
0.332341257013137 1
0.2205711757124 1
0.2082509527246 1
0.298478117191804 1
0.207023775305895 1
0.256006076291231 1
0.200582285213178 1
0.142079431992773 1
0.330102714111466 1
0.0791156336467997 1
0.16260156131572 1
0.344220385575431 1
0.170826430905254 1
0.184278183757982 1
0.144317156045078 1
0.0842120599937439 1
0.304067075291297 1
0.141798976933236 1
0.216097345418831 1
0.299338479197549 1
0.0363881532404448 0
0.310182974770636 1
0.169662539752605 1
0.223832310107787 1
0.0457953684954478 1
0.287453025675569 1
0.262441095217463 1
0.305828965900314 1
0.249536937901109 1
0.0644206578440414 1
0.185844513338083 1
0.37545395699587 0
0.233760472852551 1
0.140590542001298 1
0.18984659259307 1
0.138357610960332 1
0.187725844803522 1
0.23214273384009 1
0.132029145164997 1
0.196094925570113 1
0.256030763879817 1
0.226882011436377 1
0.180350400134451 1
0.210676434985 1
0.186717560888595 1
0.191270687984212 1
0.180723531378732 1
0.218565785789067 1
0.269771704741958 1
0.244754273519716 1
0.196920172713838 1
0.27269505259631 1
0.214272394095414 1
0.111144292416213 1
0.17400226333789 1
0.287487123235617 1
0.0923797631148883 1
0.198298007298733 1
0.167228753581156 1
0.219285211427648 1
0.139037864778582 1
0.212998566275281 1
0.234865538454369 1
0.18322354290848 1
0.129633478203713 1
0.303919651662792 1
0.201218669883416 1
0.332979342603005 1
0.306959869885481 1
0.219646433784507 1
0.170668079288205 1
0.215364538744425 1
0.157882611017505 1
0.19802510589084 1
0.241092932313606 1
0.245710281150628 1
0.298643488549253 1
0.152998225431585 1
0.323841101814237 1
0.0801697482274699 1
0.126226301967247 1
0.14040656456371 1
0.0970306103002135 1
0.238167479456728 1
0.270189237331487 1
0.219595714057091 1
0.127708663424245 1
0.184409688500278 1
0.235937905190288 1
0.142041213101748 1
0.288337844290642 1
0.312889796704067 1
0.208562001319566 1
0.217043015931349 1
0.316322893895681 1
0.00974284937098354 1
0.29177597612315 1
0.150097101881618 1
0.171136047165595 1
0.217706200379858 1
0.249672335772147 1
0.307776828037999 1
0.269562164055812 1
0.180327055135052 1
0.198328485834217 1
0.195645683320352 1
0.198122238025911 1
0.154777400593833 1
0.171840330185846 1
0.221814998430155 1
0.327490847916333 1
0.102596763637779 1
0.178859505373867 1
0.222319102897195 1
0.136944607692007 1
0.212160799372551 1
0.262149440208143 1
0.239873853647806 1
0.0887395255207601 1
0.0781811440820118 1
0.301425154337217 1
0.21479296798492 1
0.142943190694628 1
0.116845633032531 1
0.310956488907435 1
0.33258856527604 1
0.298309578701956 1
0.307022232829433 1
0.157690645994221 1
0.0514221270440034 1
0.304056266693391 1
0.304284436586434 1
0.247697107481077 1
0.247984804596601 1
0.130743831979119 1
0.167394398773304 1
0.224768371883436 1
0.248947920013426 1
0.211977642919762 1
0.118730782695714 1
0.0842812653447578 1
0.0846718599700248 1
0.105816455597199 1
0.222461386286629 1
0.28087340948066 1
0.150163165993467 1
0.331985501095553 1
0.331256252061902 1
0.118108396000661 1
0.253878424505771 1
0.225427622007873 1
0.252296576595994 1
0.152913796050238 1
0.189824801367611 1
0.266217008551028 1
0.243141708415325 1
0.283291293005362 1
0.457002130731257 0
0.10626113818591 1
0.223571595235307 1
0.216495029679458 1
0.274182801679751 1
0.186556977482711 1
0.173602269644513 1
0.177080395140473 1
0.273342575896546 1
0.130357826268545 1
0.103861555358899 1
0.261599956587452 1
0.158795229187134 1
0.222031398973735 1
0.152517931611206 1
0.273621677950528 1
0.221780246617577 1
0.224409046027139 1
0.0880271943864282 1
0.190195778254478 1
0.27976707540603 1
0.132085922205795 1
0.073186669625184 1
0.261206142922709 1
0.145890206285335 1
0.346731155223577 1
0.0735186450200209 1
0.346975852951998 1
0.146202788461588 1
0.209176140780901 1
0.18999238737559 1
0.0308100170966701 0
0.348997063636423 1
0.375052485319241 0
0.324843966522632 1
0.185315613620403 1
0.172430728384545 1
0.244150073537726 1
0.10805568110935 1
0.306824947242219 1
0.228441146519744 1
0.208026195909688 1
0.086714865175092 1
0.17491973586184 1
0.214361571207684 1
0.10633187257827 1
0.210358077343668 1
0.0689961942801906 1
0.117669072336546 1
0.213135568585859 1
0.14342212477587 1
0.314748223332657 1
0.25171657552363 1
0.170655499671044 1
0.305526760270443 1
0.119266093859542 1
0.238851554421255 1
0.100047741831881 1
0.310356807870563 1
0.229296948298537 1
0.299219593020982 1
0.273005622836602 1
0.336129130377495 1
0.254831513440989 1
0.208301629148356 1
0.0930166749368517 1
0.241260086947398 1
0.0685324576443938 1
0.334810873649486 1
0.281566432442873 1
0.15862877880444 1
0.151751538961561 1
0.179368742346064 1
0.18226386429198 1
0.211959811478485 1
0.23416708257104 1
0.0654890465961201 1
0.372318678250747 1
0.28587233053337 1
0.190697399481768 1
0.142814525142229 1
0.362875239030199 0
0.23459120601361 1
0.339841085557252 1
0.173117349434277 1
0.28037611564846 1
0.162622730772155 1
0.221118807288923 1
0.166749631172724 1
0.130481838436784 1
0.204186315827246 1
0.227360304957819 1
0.263397838964585 1
0.169632233605376 1
0.183626065054793 1
0.30014889521848 1
0.205555331222112 1
0.0894889603838656 1
0.27456005289323 1
0.12145150453435 1
0.236071258157598 1
0.158767037070401 1
0.277043614710978 1
0.11771885887904 1
0.252279074565001 1
0.303979744495367 1
0.313507864875802 1
0.291257380348624 1
0.274311390129445 1
0.180311537919724 1
0.0663927115348708 1
0.217548602159642 1
0.276942580728973 1
0.247344791947843 1
0.228173622276748 1
0.371268770529543 0
0.25465342231191 1
0.0909163746925607 1
0.314851318086876 1
0.175962763333032 1
0.203060570423178 1
0.217302711248569 1
0.177233934182474 1
0.287941464214337 1
0.249198656839583 1
0.229509245933133 1
0.17751921539372 1
0.230014686055788 1
0.286453787478014 1
0.257268428871145 1
0.228604067084559 1
0.223152709331237 1
0.174593199456433 1
0.205066828647299 1
0.213503956219206 1
0.190023792292985 1
0.23207627334306 1
0.231253009935915 1
0.252153521817309 1
0.20677550985716 1
0.210082488950224 1
0.365874037321486 1
0.172274319261205 1
0.252517327792776 1
0.228485321153446 1
0.252477326298907 1
0.262732121431871 1
0.258643167848704 1
0.367068880869963 0
0.0623279423719056 1
0.197101482414081 1
0.188865776210453 1
0.257079282317849 1
0.195015296241265 1
0.245838040444635 1
0.077190020033291 1
0.410199506550637 0
0.29481186849679 1
0.1898106276601 1
0.18894620770396 1
0.168345503484469 1
0.0660595667984887 1
0.104716229702956 1
0.131340704613999 1
0.109154394593535 1
0.237018160186317 1
0.217665027867331 1
0.235726415606343 1
0.12034544204932 1
0.278556403481765 1
0.140470050778078 1
0.173787528695423 1
0.196704968591249 1
-0.0518909701293706 0
0.182562975296083 1
0.222176361407417 1
0.104866455366499 1
0.313705378185614 1
0.29577511029835 1
0.0814140784261167 1
0.326896032904685 1
0.257631072729161 1
0.270203760028368 1
0.193439214777286 1
0.238729683433115 1
0.211089144409013 1
0.15348916826087 1
0.106294486194899 1
0.160954936475266 1
0.174561006670747 1
0.14534791672166 1
0.13696957614493 1
0.264791926818165 1
0.129172582727521 1
0.0807904976284647 1
0.162212959027681 1
0.127490018848928 1
0.104475544625361 1
0.2444529083067 1
0.095824179601781 1
0.279202683614819 1
0.173084787239326 1
0.197588007378512 1
0.102612559063057 1
0.239238709682314 1
0.30875644974321 1
0.190147903287981 1
0.419432918928528 0
0.237052670822157 1
0.170009705615861 1
0.0706852854758838 1
0.15167946398905 1
0.193619328962168 1
0.157432836220892 1
0.138194943963569 1
0.209098286736337 1
0.118226811513289 1
0.204189357675116 1
0.302564205583277 1
0.0621795417711836 1
0.350282302490142 1
0.291355101007176 1
0.158190527333626 1
0.119861452768677 1
0.126544682413208 1
0.033000151297581 0
0.235787633737833 1
0.205206708626113 1
0.111194227778227 1
0.137341532890645 1
0.173070618930004 1
0.180702701568007 1
0.145395208640725 1
0.214452740342179 1
0.121921418110155 1
0.263222737518441 1
0.209172038380492 1
0.291376554316774 1
0.147523136498633 1
0.14173171913351 1
0.175297442105017 1
0.246313426802176 1
0.0975949200746722 1
0.0226520879626557 0
0.22281098258589 1
0.149322473100899 1
0.123632960387615 1
0.180403210825294 1
0.326355605140683 1
0.122383972821676 1
0.22018283006547 1
0.236057850983053 1
0.262676850094833 1
0.109293449766534 1
0.207210494969563 1
0.331354985500381 1
0.299378890888533 1
0.209183324190276 1
0.267963068692551 1
0.129063670113516 1
0.106460685272371 1
0.315333802615298 1
0.216031991874408 1
0.153866076831556 1
0.168442368838513 1
0.28546983950772 1
0.138227631495581 1
0.168483463556682 1
0.153705568017245 1
0.255706476333591 1
0.224792229083526 1
0.126929124421583 1
0.212819986592431 1
0.255250738084707 1
0.326228800947142 1
0.143130830188883 1
0.0933272958529347 1
0.197867270430545 1
0.227911153546174 1
0.270785580619594 1
0.225435125919461 1
0.0687618178520188 1
0.140213156455868 1
0.180137674482773 1
0.108269640817988 1
0.194352587609502 1
0.21205120569259 1
0.315068646486779 1
0.139860375877135 1
0.212508633001121 1
0.230193003348552 1
0.252998706650155 1
0.215690806336291 1
0.370771451185139 0
0.220691313913917 1
0.179622687301037 1
0.28364868436037 1
0.0271283866207718 1
0.167268736270394 1
0.227699501779387 1
0.196260156409625 1
0.161889844080557 1
0.134568831152713 1
0.184130641708468 1
0.149060426578197 1
0.19229926488857 1
0.230539649982669 1
0.254651948355928 1
0.173947403948703 1
0.235462376917452 1
0.187687910370342 1
0.172478187915082 1
0.249865397585557 1
0.261885318327378 1
0.33655824603926 1
0.225331235765459 1
0.191249129733018 1
0.324325661041911 1
0.175505599732116 1
0.217672329235479 1
0.300485533770295 1
0.285804694344122 1
0.181004180331004 1
0.1676179399234 1
0.220885670545156 1
0.279618278507627 1
0.166933852550398 1
0.253156243104986 1
0.219643341110931 1
0.226317873695467 1
0.241906176781201 1
0.309393635405179 1
0.125483861498828 1
0.213958271314848 1
0.259327073322809 1
0.204348656197096 1
0.207542969057845 1
0.15650933949005 1
0.23946655967107 1
0.212684317608066 1
0.274462911018166 1
0.153235798045745 1
0.174860085246091 1
0.218850390153261 1
0.146062340772053 1
0.263590833074917 1
0.174628536173994 1
0.275444606672461 1
0.209150174990352 1
0.211198505197689 1
0.386157573509004 0
0.282687143438062 1
0.175539484209053 1
0.167990101417834 1
0.201524759713776 1
0.194356729394125 1
0.192032925145539 1
0.1798035393705 1
0.0929185258082596 1
0.349211553882802 0
0.25753069163781 1
0.172732053282238 1
0.169210765571823 1
0.156483651227434 1
0.17513832262526 1
0.322050939362044 1
0.18878026590214 1
0.167861189595026 1
0.224128198953567 1
0.145981042326675 1
0.278558951460939 1
0.211668634257194 1
0.267705551867324 1
0.178094324014949 1
0.134726584974832 1
0.200302761478097 1
0.159247492401823 1
0.108061519331159 1
0.221619859990264 1
0.202293044146492 1
0.209499731832081 1
0.192408033180103 1
0.18422071401697 1
0.250346050865621 1
0.068899521182853 1
0.240341234534744 1
0.0267663635155873 1
0.124023040509991 1
0.285044831602205 1
0.137946045671517 1
0.0704687474497909 1
0.209146512841912 1
0.228556974665327 1
0.203752417446124 1
0.271213531646792 1
0.21486289040568 1
0.221735271369842 1
0.129428377817553 1
0.0990872277127659 1
0.173997760155859 1
0.219297796077776 1
0.262225995097902 1
0.168245363746199 1
0.19504990249211 1
0.319393174231614 1
0.219067291312221 1
0.122876077619542 1
0.184798804865747 1
0.0549881583317817 1
0.238437289841923 1
0.139607612401972 1
0.187998834433528 1
0.35464985442811 1
0.121966698117687 1
0.19639795181689 1
0.200400246307258 1
0.0887619052233708 1
0.267305637704422 1
0.170806619347512 1
0.21184788692973 1
0.275201197255888 1
0.17066126173999 1
0.26147142283284 1
0.27465578857376 1
0.178815813137291 1
0.230441146257181 1
0.177050088713039 1
0.106567381414926 1
0.203645580850083 1
0.215623165001513 1
0.252064392716538 1
0.207235536555258 1
0.197883086601128 1
0.110029259338691 1
0.20033847997057 1
0.158708027104951 1
0.170475003048369 1
0.108227296055423 1
0.224565856397777 1
0.0721621029494222 1
0.230908995996094 1
0.216298932529034 1
0.197941885878569 1
0.24399574795726 1
0.254894267419409 1
0.292782835289329 1
0.0387241484435627 1
0.0996193178524926 1
0.379683636551046 1
0.356996001789373 1
0.175204141229296 1
0.192580244256098 1
0.181489231983146 1
0.162455298236487 1
0.320755641857845 1
0.23606796675441 1
0.214210087054639 1
0.176157483853771 1
0.235668858244526 1
0.157890870231586 1
0.358685040896644 1
0.245255314738337 1
0.442974440332245 0
0.21613412896791 1
0.15671264934867 1
0.261740646863435 1
0.228037443413752 1
0.225319975652134 1
0.315351682327078 1
0.247279401191317 1
0.314109637568365 1
0.155225948419969 1
0.0913688233878787 1
0.215257816762695 1
0.212254964205249 1
0.351997855353618 1
0.102384530812749 1
0.184196886771798 1
0.0516389740278422 1
0.178674428141867 1
0.217498965754092 1
0.158683630157148 1
0.135198230451577 1
0.171359320326442 1
0.0764785190976021 1
0.369332530202794 1
0.318447689981764 1
0.198300648325386 1
0.264900548358594 1
0.21596790708056 1
0.268136064330683 1
0.101160699195514 1
0.294117216353426 1
0.269746659935828 1
0.265277642853338 1
0.108282007895945 1
0.173777689621482 1
0.276182450856965 1
0.0815694140106827 1
0.183837776305833 1
0.242644726969611 1
0.222658094355058 1
0.147917964405695 1
0.121923606612742 1
0.273527036514468 1
0.208158785043384 1
0.0294643728094479 0
0.223807924623197 1
0.247123299796754 1
0.121189018516084 1
0.264472662390079 1
0.257141490795081 1
0.187512963725318 1
0.125046289362346 1
0.242049911238829 1
0.21198105175743 1
0.144679827482483 1
0.250996854601281 1
0.210733484100245 1
0.294766271156086 1
0.221960213346328 1
0.229915085455924 1
0.277695731462962 1
0.272440595259801 1
0.261515685079215 1
0.241426483380048 1
0.200049203301622 1
0.216927146521951 1
0.152350650818213 1
0.2278122871202 1
0.106538551183368 1
0.21538795105448 1
0.259711400698791 1
0.245282430759261 1
0.0957072136916918 1
0.223071384942626 1
0.283635865241689 1
0.212564377984011 1
0.198866346589545 1
0.248323753762402 1
0.312119657891909 1
0.186358992871785 1
0.322033087424272 1
0.280504624850317 1
0.194724688523802 1
0.092005581186616 1
0.0972430973154842 1
0.105704481057502 1
0.0805295234613058 1
0.158090034677945 1
0.206031316703852 1
0.231550168754194 1
0.199948862753564 1
0.315913973666087 1
0.371242023710056 0
0.187567067422324 1
0.156607537399522 1
0.13245011802116 1
0.075900909740907 1
0.106387542499841 1
0.194740075591199 1
0.137996011748645 1
0.138232615279536 1
0.205455846007587 1
0.130727466032336 1
0.258317518095044 1
0.136592650958093 1
0.276620674403478 1
0.246593628306692 1
0.20066111164375 1
0.212667000603644 1
0.247467838148453 1
0.166495511960868 1
0.257630133587164 1
0.203043893908038 1
0.257656093519659 1
0.251561431099023 1
0.277925243342988 1
0.129776939434679 1
0.149498257811223 1
0.240648887681829 1
0.285943430304471 1
0.128626055073349 1
0.0680509471897534 1
0.165677197215824 1
0.133976681015508 1
0.280573459059334 1
0.179556816405815 1
0.192966703913934 1
0.142647481581461 1
0.11942842817321 1
0.261742067320261 1
0.283756850211511 1
0.277912292288472 1
0.226639332849909 1
0.262221392271691 1
0.286476447564258 1
0.340726715242259 1
0.200401934356901 1
0.154027000529114 1
0.109839216084389 1
0.222904397759674 1
0.237099252986749 1
0.238247039785093 1
0.230640061245955 1
0.189542596973051 1
0.145655969063871 1
0.0644916769288933 1
0.257175151625333 1
0.23497322965004 1
0.108404245997113 1
0.183598783536192 1
0.299620402514344 1
0.208268779327381 1
0.194895559128587 1
0.26170442663076 1
0.245107987900338 1
0.102500916861198 1
0.243694426410416 1
0.214782824495242 1
0.289196148422576 1
0.196390337124409 1
0.14294427427185 1
0.132844257824068 1
0.1670141348792 1
0.144134928382002 1
0.11015011372313 1
0.23802681567433 1
0.162724941546428 1
0.177143214021972 1
0.2678240697499 1
0.111961976624529 1
0.296419161345195 1
0.3190960000866 1
0.0457618079855278 0
0.208762220319343 1
0.158958562396349 1
0.111633044745148 1
0.171092921565946 1
0.234213357522014 1
0.0526513471271886 0
0.158763163272045 1
0.24800882185613 1
0.253666061462238 1
0.202520711106656 1
0.245997106995724 1
0.2454573721163 1
0.314702932529627 1
0.0706818015477509 1
0.215025660845119 1
0.186768589167715 1
0.122975646747168 1
0.0605870942292382 1
0.328432057011053 1
0.182760384812967 1
0.0802631767107413 1
0.139501171648302 1
0.091219057896627 1
0.224482098668341 1
0.279751035003545 1
0.261284311582469 1
0.261603641802727 1
0.289805988141855 1
0.268025633036001 1
0.164197623605391 1
0.229045202531421 1
0.171281837123139 1
0.199920536572934 1
0.209784013721309 1
0.252451308937612 1
0.166703675232527 1
0.231173156423681 1
0.171869440122423 1
0.216132253353008 1
0.153461201129577 1
0.125880567030071 1
0.323619830762579 1
0.108097033301331 1
0.239407755029196 1
0.152106643176083 1
0.226592346486841 1
0.180311474382881 1
0.0647839579447014 1
0.157173859931713 1
0.252973029203504 1
0.273697414893624 1
0.192456666572583 1
0.185253762851878 1
0.136121142078036 1
0.24670073791808 1
0.0782331785866126 1
0.313847918004733 1
0.230377751545942 1
0.210764193407118 1
0.180978195792446 1
0.306361432375164 1
0.191930296367658 1
0.157271102111382 1
0.209803564467841 1
0.224583879469901 1
0.0907065660912715 1
0.220960631054795 1
0.144420537405736 1
0.0657117666740371 1
0.258380528245609 1
0.25694736731642 1
0.140542195836031 1
0.0821941996830545 1
0.184010214839823 1
0.245703150642471 1
0.164505029597159 1
0.157795732764067 1
0.393194340131855 0
0.240895794331083 1
0.237729176634327 1
0.262068363937517 1
0.166706538336557 1
0.151116643723033 1
0.252260723806507 1
0.373284723002411 1
0.228781700889782 1
0.164727923234872 1
0.313683486985082 1
0.171120074705937 1
0.310226332687542 1
0.169675287080728 1
0.108379480925991 1
0.290217425243151 1
0.279030933710067 1
0.226508233545162 1
0.118373429207254 1
0.270282956345863 1
0.215839960941843 1
0.203995133677508 1
0.158608964899383 1
0.132858859354745 1
0.18271532383093 1
0.294518996645732 1
0.102217407071008 1
0.179150029729916 1
0.0763476089659918 1
0.097618736590692 1
0.0457047441221188 1
0.295176851505161 1
0.19071726938418 1
0.220509686292999 1
0.193147926614158 1
0.207160191289439 1
0.0756395129223157 1
0.232392515410138 1
0.029036308804994 0
0.138718886775914 1
0.252286525544888 1
0.255822132328455 1
0.214497890232264 1
0.0620835911864301 1
0.150060671765936 1
0.201072254901967 1
0.28239627736188 1
0.083512281090474 1
0.26230910594625 1
0.26946549891923 1
0.218723808370172 1
0.178803771173961 1
0.122827138628771 1
0.240044142830393 1
0.23984746880633 1
0.114141775535975 1
0.198366607943365 1
0.149662765643538 1
0.125909841604518 1
0.253106705474724 1
0.241608033321327 1
0.160886245500822 1
0.276756298365414 1
0.1390986506576 1
0.259323707277834 1
0.194150052376675 1
0.206190665140409 1
0.219289547835555 1
0.297427469047719 1
0.17945737811045 1
0.0819823690040564 1
0.0796264525629569 1
0.352158906422655 1
0.242117980142238 1
0.10135957276394 1
0.392508501469685 0
0.155828509574022 1
0.236135330027546 1
0.312665679911543 1
0.171675401825207 1
0.230890085260791 1
0.213044773139779 1
0.362416354427297 0
0.312801081206923 1
0.335426885765909 1
0.0983653993097792 1
0.253284393589357 1
0.271173389118869 1
0.0943514707787415 1
0.183026607199907 1
0.216976721338818 1
0.282498508817298 1
0.170482652298355 1
0.137883943519094 1
0.109017971302846 1
0.0782047675599436 1
0.221711902158047 1
0.170257411597004 1
0.19354403658009 1
0.0746914173582495 1
0.337227950936574 1
0.220809259213912 1
0.161652628768245 1
0.378125454760571 0
0.2481981642592 1
0.0773107418543502 1
0.153513189040655 1
0.18815309747509 1
0.264870452422009 1
0.243020712549673 1
0.288598419535795 1
0.264036452054246 1
0.17128450786678 1
0.102286000542051 1
0.11166830172781 1
0.271913445593993 1
0.0953339469337304 1
0.213613056547447 1
0.199520091372285 1
0.175025404561445 1
0.245862763762135 1
0.201688897314718 1
0.231364715335328 1
0.16495227839659 1
0.293414633044386 1
0.103194654047132 1
0.272589969866538 1
0.173425266803642 1
0.167943919368803 1
0.189251526837936 1
0.282908678192635 1
0.203877207553991 1
0.192445664500099 1
0.174392161897897 1
0.311542108740042 1
0.199186840192008 1
0.076238399798264 1
0.0167312648580272 0
0.184680772027581 1
0.229669557596716 1
0.135732200976293 1
0.143669614385107 1
0.288295261041521 1
0.208757342031036 1
0.220701541317282 1
0.204673368795834 1
0.0914221240975293 1
0.10936831043667 1
0.121132752924509 1
0.18888315478596 1
0.277068923001915 1
0.179044937682099 1
0.0929299146820827 1
0.158097689851541 1
0.305454795197667 1
0.238305143755022 1
0.246561269495257 1
0.311244456062985 1
0.176593348404479 1
0.253346180164105 1
0.112744593852863 1
0.125969107817827 1
0.203293757496732 1
0.173996219595015 1
0.166374500712982 1
0.293154061820576 1
0.177871347517498 1
0.259825225309893 1
0.170726366859992 1
0.223081223513515 1
0.301710332214246 1
0.273651921593807 1
0.18727689061526 1
0.195042715240657 1
0.291907382086227 1
0.223417187532957 1
0.323976110235864 1
0.246265495381933 1
0.138363411110594 1
0.181182191304597 1
0.209235622498379 1
0.164969556865401 1
0.165394184929073 1
0.288454567224584 1
0.253677932308626 1
0.248510137078529 1
0.198861196072716 1
0.189908732304244 1
0.175476572732957 1
0.26382002293336 1
0.228613519857758 1
0.281443393126287 1
0.164843727087509 1
0.194699248968146 1
0.18075774368435 1
0.160344810695834 1
0.311644910851815 1
0.18890359448537 1
0.299686899730936 1
0.304931769531334 1
0.228206881779948 1
0.326455555495653 1
0.201303157054417 1
0.162817938824575 1
0.0765715169994597 1
0.266187469026664 1
0.208948122427466 1
0.192567248410137 1
0.0850219302263595 1
0.41299885656082 0
0.0807357970837388 1
0.33826855091872 1
0.224881271964216 1
0.137977394460334 1
0.063515828752682 1
0.0828745399862539 1
0.0801607392536074 1
0.294276543498435 1
0.239842540536145 1
0.201490996282297 1
0.181855495093491 1
0.137706925185598 1
0.227947646208108 1
0.25665104891144 1
0.203499869992727 1
0.185817286984826 1
0.333000870978087 1
0.208207158415043 1
0.169196604190069 1
0.235235684775594 1
0.243505150212753 1
0.263661819742454 1
0.201992638025159 1
0.346468093235814 1
0.144730941323077 1
0.186608860637775 1
0.194324119681633 1
0.0929585687460833 1
0.277018260780906 1
0.183703018486291 1
0.247054774721839 1
0.273732904955209 1
0.216964002561093 1
0.112148208172995 1
0.0777344901968464 1
0.281179239017486 1
0.315423470653955 1
0.282520652745693 1
0.257796968071237 1
0.196493545621275 1
0.146331871358279 1
0.177996058714851 1
0.142528533557334 1
0.219685604582574 1
0.332907088697027 1
0.332985574185789 1
0.0925054747261983 1
0.320108934809424 1
0.184173267629263 1
0.273635499905616 1
0.257771958497493 1
0.176036292097891 1
0.15442567608131 1
0.189751508369965 1
0.198564840420787 1
0.188364186123074 1
0.384229163366223 0
0.312121495641953 1
0.40040240774089 0
0.168902135051473 1
0.177701864197541 1
0.304270675806588 1
0.143811257050444 1
0.112298100263781 1
0.246425643866902 1
0.183180917946867 1
0.163620472209972 1
0.100295114207788 1
0.353846807228488 1
0.162536568695069 1
0.230907194049481 1
