# Supplementary material for: Bias caused by sampling error in meta-analysis with small sample sizes
Source: PLoS One. 2018 Sep 13;13(9):e0204056. doi: 10.1371/journal.pone.0204056 (PMC6136825; doi:10.1371/journal.pone.0204056)
Supplement: S5 File — (ZIP) [file pone.0204056.s005.zip › results N = 10 theta = 0.2 tau = 0 sz = 20-30.txt]

"dl.theta" "dl.cp"
0.177818408117398 1
0.583299612434121 1
0.169033348522627 1
-0.0187720672501195 1
0.62332562090169 1
-0.0920631165732018 1
-0.00443259874715167 1
0.293890254974381 1
0.0828250665141696 1
0.397039277228944 1
0.336419585546675 1
-0.270583955760261 1
-0.137356762281008 1
0.212977752226408 1
-0.304489756723133 1
0.583580976086185 1
-0.106798885156821 1
0.353187559780186 1
-0.16157914274309 1
0.348027712493217 1
-0.167842405614111 1
0.14643268790576 1
0.146923963495886 1
0.0609335982740095 1
0.106470123088748 1
0.0772211392105573 1
0.516461879904417 1
-0.270309614333351 1
0.0169063449006929 1
0.25900699119953 1
-0.149270285344065 1
0.1507350691504 1
-0.0518008631814705 1
0.527858231307736 1
0.532486223597969 1
0.479915866436098 1
0.0710878315331565 1
0.147075822522911 1
-0.219109808644963 1
0.400763795816358 1
0.233443689040383 1
0.370388394003745 1
0.26287912162816 1
0.0939187343390119 1
-0.142593209667781 1
0.223244620674696 1
0.154352800221771 1
-0.153891737058316 1
0.352284177503825 1
0.597231145243232 1
0.438121560660163 1
-0.205283869460357 1
0.318492131762582 1
0.00462120919647332 1
0.815924940935534 0
0.743868564209868 1
0.323168838726847 1
0.23361626286738 1
0.225439130938507 1
0.43106958567121 1
0.575015467685701 1
0.430101507439373 1
0.114497871014224 1
0.634209985335997 1
0.267375196178637 1
-0.0960330871390069 1
0.424000646501073 1
0.169020434032815 1
0.489061125729757 1
0.296860734451376 1
0.296892684601725 1
0.0783124743570416 1
0.14804490725981 1
0.0221463057575455 1
-0.182819128747504 1
0.0259476880632245 1
0.313614263228272 1
-0.146408238442259 1
0.48785489362803 1
0.737972689390763 0
0.122848111125952 1
0.441997733188004 1
0.625842857070139 1
-0.216617177215189 1
0.425203291617038 1
0.274041675898481 1
-0.395357216564582 1
0.650310936326445 1
0.100280941396481 1
0.309111460153917 1
0.265525852157451 1
0.615822297166481 1
-0.0171611577532475 1
-0.200974667162543 1
0.206911915766303 1
0.635326065294009 1
-0.0382673890420645 1
0.144143161093306 1
0.381770833376887 1
0.308208654873004 1
0.0467188875132838 1
0.548925153228989 1
0.456563598605774 1
-0.303423431539565 1
0.144900600324734 1
0.482606155736863 1
0.178937607121519 1
0.148165383429531 1
0.340489498614492 1
0.588566916612339 1
0.900383687901983 0
0.100990141929251 1
0.246208585195221 1
0.619238574658128 1
-0.214870492590089 1
0.344024862606455 1
0.171270130229816 1
0.0399699907373909 1
0.477870420795555 1
0.625863367263056 1
0.260252740963257 1
0.13196284804124 1
0.270319343989053 1
0.392199602556451 1
0.372153698610054 1
-0.138043497347509 1
-0.0345165035724238 1
0.414865952047325 1
0.288005983819314 1
0.530822609037126 1
0.0832814477178897 1
0.353453134167767 1
0.388602437680996 1
0.216740880988087 1
0.265550670329096 1
0.447740290204543 1
0.134716360393831 1
0.178004398816912 1
0.49568984667765 1
-0.176739282065692 1
0.477093168717104 1
0.0512318786840188 1
0.442475544089428 1
0.278195413424316 1
-0.115273393535231 1
0.0001920052288353 1
-0.0286098737333181 1
0.445193960208496 1
0.430052881082212 1
0.530595512459851 1
0.0334024001799496 1
0.158859682755852 1
0.588999049120732 1
0.365022794472579 1
0.132133017654512 1
0.0432288150667814 1
0.0706475097891673 1
0.212210516131567 1
0.784217909327533 0
0.122532368015194 1
0.50398756448055 1
0.0599967296705276 1
0.180685048723814 1
0.145957475983619 1
0.423143601378843 1
-0.0101892281158202 1
0.440830375535041 1
-0.179574708404129 1
0.217320857712199 1
-0.12660031339208 1
0.375511653360451 1
0.262004376138127 1
0.190486551677204 1
-0.525914132811178 0
0.143630154433546 1
-0.153099339439458 1
0.331636186287094 1
-0.0443668844833708 1
0.146101170737651 1
0.33451297425094 1
0.205130783417742 1
-0.11004688576531 1
0.428943208183556 1
0.196539740866365 1
0.149568796242477 1
0.0388195634225897 1
0.110288836466453 1
-0.260880893068309 1
0.163513754894325 1
0.229102684121965 1
-0.647582845415801 0
0.384999507666821 1
0.331003599920289 1
0.163779290371121 1
0.337406475620714 1
0.0369504373973381 1
-0.0619649480819065 1
0.0832118490144703 1
0.0832698662620068 1
0.10119972498288 1
-0.0853379766918975 1
0.12292276987512 1
0.207713159606 1
0.212477372761851 1
0.289376192787295 1
0.29541196689572 1
0.560700670282733 1
0.292648522621793 1
0.0959012292630528 1
0.139545241930066 1
-0.353930271179206 1
-0.315475787743279 1
0.110679747389168 1
0.529183447142295 1
-0.14084102081573 1
-0.266649742964063 1
0.507698359069939 1
-0.0240761910434463 1
0.251720270014665 1
-0.100337586376173 1
0.50665632086225 1
0.502309886629266 1
0.00156431960016479 1
-0.214495835093424 1
-0.326876417007096 1
0.460475806572237 1
0.425268552645871 1
0.0378024953759793 1
-0.0396500916974735 1
0.515624021152996 1
0.194331757013284 1
0.47302370386644 1
-0.147539108344323 1
0.320674930654911 1
0.59431170542711 1
-0.0540430266947566 1
-0.239892442904039 1
0.0969746200858868 1
0.0974909515696755 1
0.226872437552819 1
0.149125881817875 1
0.580620940931248 1
0.0139165091275323 1
0.0112876961548694 1
0.112802011499964 1
0.487573726766908 1
0.515017022008681 1
0.218608880465698 1
0.364373526973149 1
0.138985558515582 1
0.0866368479938218 1
0.36254081974147 1
-0.260990851400973 1
0.28987915800749 1
0.348779196751082 1
0.670089491971942 1
-0.123559743658015 1
0.480597851194298 1
-0.00150099712494325 1
0.288121053207133 1
-0.0677904668397506 1
0.207997887959304 1
0.398330357455171 1
-0.0437921535331623 1
0.262722358024948 1
-0.0866384870291229 1
-0.444323701565586 0
0.495716560986891 1
0.578699988914903 1
0.0710226762943942 1
0.135465681696857 1
0.338625440969903 1
-0.192820122967629 1
-0.040893624535064 1
0.177180762247769 1
0.500737562917521 1
0.0187303261185447 1
0.387026644416643 1
-0.415215980636054 0
-0.0182952096763427 1
0.792434086776942 0
0.106127614782565 1
0.0189822747411888 1
0.174617081208391 1
0.301983228502621 1
0.115689008028747 1
0.246489784998464 1
0.117012572769148 1
0.159643932960165 1
-0.522123848143983 0
0.823525715476968 0
0.113733468916958 1
-0.0775026854464717 1
0.158694773718076 1
0.156483416176858 1
0.549613713078697 1
0.0995271690352367 1
0.0771740287210304 1
0.363154606080079 1
0.333059969791291 1
0.309972144662584 1
0.413768840442777 1
0.32507017456542 1
-0.0530473426820801 1
0.324296083927974 1
-0.0161972672905679 1
0.179067655811766 1
-0.210180452955504 1
0.365623682569928 1
0.295370636495001 1
0.553154126836698 1
0.529444883673223 1
0.194915965827307 1
0.0395817598015722 1
0.274216738737375 1
0.226162527765538 1
0.0347897620570326 1
0.161680701041855 1
0.235558385403082 1
0.259926287182109 1
0.221783704978387 1
-0.189266145207033 1
0.00616267995091098 1
0.269644756421683 1
-0.236318364421394 1
-0.00958013306949101 1
0.480077068725544 1
-0.0774089190326309 1
0.390491828429148 1
0.10940940362223 1
-0.305714678719028 1
0.215383078007586 1
0.167936370112631 1
0.85953669230322 1
0.269368355503762 1
0.353853786309741 1
0.337078450697015 1
0.41795318428445 1
-0.090286512235011 1
0.390575683927903 1
0.522261568993568 1
-0.00170144975240995 1
0.107822876239234 1
-0.154295271603695 1
-0.288824777875764 1
0.695514052544725 1
-0.101050025540216 1
0.0446420283607319 1
-0.205469761477659 1
0.0495249505714746 1
0.204470027115537 1
0.280784188193889 1
0.0554509219139173 1
0.392640805540096 1
0.338274995732647 1
0.191270018019629 1
0.0985322650858934 1
0.535365758885939 1
0.177207128209557 1
-0.0430235502765823 1
0.152397288587792 1
0.18949493742018 1
0.155484755769183 1
0.677772128958683 1
0.382709963217409 1
0.678740810312632 1
0.210258826634247 1
0.255892024148596 1
0.325310754173916 1
0.41450813438088 1
0.0459282703644404 1
0.274882487391332 1
0.601210844691571 1
0.283234223248078 1
0.303457773369779 1
0.36449414141461 1
-0.178137778944664 1
0.195364303532068 1
0.179080055901124 1
0.655344508207259 1
-0.167843940958957 1
0.217154349418668 1
0.244195267006689 1
0.898936414078533 0
0.442525758904537 1
0.205788399263404 1
-0.159617148324178 1
-0.0798726190720103 1
0.523690461692547 1
-0.077754007316421 1
0.355595084659828 1
0.0652196384438681 1
0.21435321272507 1
0.589794206897481 1
0.330475273267951 1
0.445038796003516 1
0.313639340777949 1
-0.291786581654291 1
-0.194730064888291 1
0.527224757335807 1
0.563674723109617 1
0.0908256694309066 1
0.427133591815319 1
0.207028360549973 1
0.5696112669106 1
0.796760170121035 0
0.426598305764191 1
0.29627042209204 1
0.197610323667326 1
0.0100740475599622 1
-0.302925054050603 1
-0.419459769016839 0
-0.179007637224146 1
0.436096095483087 1
0.183833557774194 1
-0.185749755810805 1
0.162888136942238 1
0.181051799026082 1
0.250606658174155 1
0.292899514394836 1
0.37054035423752 1
0.201552943754275 1
0.204389761729956 1
-0.217999350472573 1
-0.0123062611459637 1
-0.244305181659552 1
-0.101693960389427 1
-0.0248367201383546 1
0.53921765115195 1
0.0873764950493535 1
0.111868715642125 1
0.466680374743091 1
-0.344448289749507 1
0.239587793035688 1
0.358932522082092 1
0.163392530478172 1
0.422510349088357 1
-0.153940865335598 1
0.166883782892825 1
0.124635473199095 1
0.602754248108165 1
0.515785491576031 1
0.428173705747462 1
0.45147305236123 1
0.454194800555428 1
0.570592786855898 1
0.0697649258033644 1
0.0341421850735768 1
-0.0861388971428544 1
0.376381007390146 1
-0.0434522903106168 1
0.170813766593678 1
0.290316097529489 1
0.471503474823296 1
0.085871965841679 1
0.19591554011266 1
0.633732834204251 1
0.337444153384296 1
0.460527285611524 1
0.207294924600847 1
0.258978067042999 1
0.370668850480975 1
0.138884322385996 1
0.498963148969564 1
0.223557718920333 1
0.031300795484861 1
0.450537125679456 1
0.343965675377344 1
0.297443843305916 1
0.444447196641533 1
0.202947988204195 1
0.167134903565013 1
0.181616942807691 1
0.346317321511844 1
0.453972363939035 1
0.501181874799484 1
0.157839294079224 1
0.237866597982309 1
0.435934588646094 1
-0.0348342107663717 1
-0.093810720329828 1
0.578649956899577 1
0.520923960020181 1
0.164629546370804 1
-0.0600618628284524 1
0.00737997403162659 1
0.637251258516471 1
0.304450552428724 1
0.43407724763688 1
-0.283330749994265 1
0.153931593648414 1
0.26019111668597 1
-0.279066268375928 1
0.0422055950505451 1
0.354202896806594 1
-0.122341625888859 1
0.480441622771237 1
0.286336562853573 1
0.010257198159814 1
-0.00174079950668314 1
0.676419938517899 1
0.641525805501731 1
-0.0505665540844052 1
0.205852026543662 1
0.125835479998951 1
0.293963968356013 1
0.33532396720202 1
-0.128888530218441 1
0.74268265946317 1
0.212331557815694 1
0.128689940284021 1
-0.202506772665586 1
0.281367955773616 1
0.192812769051308 1
0.271360250260188 1
-0.125098471972917 1
0.035782239775063 1
0.137020493399535 1
0.331105301180473 1
-0.0630723883872433 1
0.270796808360763 1
-0.0151681167001176 1
0.365809883954674 1
0.23451513447452 1
0.754819428344657 1
0.469110669072581 1
0.160891826472661 1
0.0540186674780312 1
0.0643427608628922 1
0.237341046716844 1
0.0914684750416484 1
0.521888577682544 1
0.203347335921645 1
0.244663277771222 1
0.282388728553824 1
0.166996739959667 1
0.36206370177162 1
0.211125154331219 1
0.607046031666975 1
0.3780805641523 1
0.228435355750423 1
0.199037988821791 1
0.480759261585842 1
-0.02956538689261 1
0.336941232454334 1
0.090845610377362 1
0.213115507651486 1
0.0679214312132538 1
-0.0935606490541469 1
0.45925296794918 1
0.192701578300471 1
0.238565815861664 1
0.46685811237683 1
-0.0823737555740261 1
0.598589256862487 1
0.0824358785786432 1
0.0233384059448432 1
0.179958213597752 1
0.431432548107505 1
0.0305040924166405 1
0.213925689319342 1
-0.297693480181802 1
0.142676434816578 1
-0.181111580172327 1
-0.245212366112758 1
0.289680953871517 1
0.166816594200059 1
-0.0374192361677958 1
-0.169320636287756 1
0.869470577735694 0
0.145761700426247 1
0.0405931526834412 1
-0.00366083872858611 1
-0.077735451885829 1
0.155940877328745 1
0.0827443143222013 1
0.667934588001945 1
0.0702873203400498 1
-0.245693021839001 1
0.241185472218699 1
0.223357259286165 1
-0.294230635106202 1
-0.151295321490329 1
0.265302599200665 1
0.261992940584136 1
0.47209112522198 1
0.132990641615495 1
0.396093801292365 1
0.359724559398945 1
-0.0597531053233494 1
0.0679498704700162 1
0.221953956661006 1
0.892584616795064 0
0.45726835065499 1
0.321097184353714 1
0.224406788854665 1
-0.12116835302877 1
0.201030130353432 1
0.584364579991482 1
-0.178493633405635 1
-0.133171383828875 1
0.294744520842072 1
0.127748958060792 1
-0.17942649299689 1
-0.132717487078104 1
0.0963664203525004 1
0.576327951340911 1
0.468419434252306 1
0.142345748081278 1
0.303420462305035 1
0.265712046729481 1
-0.403780328865061 0
0.505708694506066 1
-0.253011648929848 1
0.0659486195414588 1
0.255286875687887 1
0.247862707829671 1
0.307590571138816 1
0.395256929064613 1
0.342019541558466 1
0.521012459418176 1
0.206738166314298 1
0.381218418431153 1
0.44974615672099 1
0.0301349403342369 1
-0.180720134124594 1
-0.225944084163938 1
0.21216487728068 1
0.0759653445166461 1
0.338086526379114 1
0.458381697079611 1
0.171117136319376 1
0.145309643970135 1
-0.153021318364999 1
0.150095556972394 1
0.155873443953535 1
-0.201911940582283 1
0.0912555407649453 1
-0.0220056417066464 1
0.105996682740481 1
0.524906417121872 1
0.357638245984414 1
0.210150113434261 1
0.313749318997703 1
0.516890821628543 1
0.406416061219283 1
-0.184010780763481 1
-0.218966603238154 1
0.0191512928138261 1
0.45223012594094 1
0.082761141352848 1
0.176559329029994 1
0.240672944169834 1
-0.277278995197683 1
-0.141561901666754 1
0.606242146994051 1
0.183813606288843 1
-0.466820196074553 1
-0.015432712501168 1
0.0772723134455578 1
0.418140365202276 1
-0.124763936831634 1
0.391295889352835 1
0.0402035710628136 1
0.576492657626277 1
0.0095698106722109 1
0.47678996678896 1
0.401606160556789 1
0.383762467936796 1
-0.0708633509237915 1
-0.272639474725901 1
-0.0709697545691597 1
0.45339658282824 1
0.271998385615703 1
0.26583726316696 1
0.687935337487593 1
0.718796936294353 1
0.242315349415528 1
0.188765071466249 1
-0.00405117304939598 1
0.211771079464178 1
-0.103843209586507 1
-0.260372502356377 1
0.471274584872635 1
0.0131335845266322 1
0.357185074096305 1
0.0928282111728522 1
0.10648364742036 1
-0.185771254615812 1
0.318127424675127 1
0.296241131380495 1
0.231965015714033 1
-0.0689188752426458 1
0.631805977103371 1
-0.14676343042133 1
-0.193690626005488 1
0.178106314837544 1
-0.224126922718797 1
0.629407513466255 1
0.619975819879325 1
-0.0322807535808071 1
0.330824380050411 1
0.166683528783054 1
0.326943655697142 1
0.281381192144721 1
0.101347095832289 1
0.291255605313185 1
0.111407423680578 1
0.0787719470731159 1
0.357574239203121 1
0.260279682359085 1
0.145538576716876 1
0.595056101838655 1
-0.126680644214213 1
-0.176650374885313 1
0.135362224100534 1
0.217913517863663 1
-0.0726715258868453 1
-0.051863817393615 1
0.193294717213924 1
0.0982245043014004 1
0.444779571427141 1
0.0743199126316863 1
0.375798595108454 1
0.420633151135923 1
0.404978888517572 1
0.729370077665997 1
0.0136878286785279 1
0.330296796233457 1
0.411682327018449 1
-0.182562925762283 1
0.290061056926179 1
0.268493554205955 1
0.305988240663514 1
0.321809431930396 1
0.229045081863919 1
-0.054397550492189 1
0.337223274957799 1
0.312768606351404 1
0.428374622775273 1
0.429424318258171 1
0.344398778956264 1
0.0459583764016922 1
0.536307841213458 1
0.0153430496940528 1
0.356196789700703 1
0.0296417920916936 1
0.8293843822337 0
0.375236176655418 1
0.214239819480676 1
0.469778039544291 1
-0.194925347770793 1
0.285702319072856 1
-0.0227723820287448 1
0.0234339546313192 1
0.026783803314695 1
-0.0901663954060036 1
-0.202023097325308 1
0.543540611201841 1
0.0971589879618434 1
-0.0627326255860248 1
0.308020550643106 1
-0.0350042199804622 1
0.0630954982320202 1
0.285236266780805 1
0.202160493821588 1
0.381472100699094 1
0.37137873609378 1
0.343858617444694 1
-0.155106245089136 1
-0.176576846724588 1
0.622347909753735 1
0.0643133011929219 1
0.302073359751362 1
0.0263120128995194 1
0.0430390055931097 1
0.362475151446441 1
0.161982324936743 1
-0.0591278913203411 1
-0.749324457278934 0
0.648381577427127 1
0.277717971875979 1
0.254558724570101 1
0.157675253208998 1
-0.139518240052893 1
0.57580034051698 1
0.308250231692873 1
0.607347283131954 1
0.165963417157696 1
0.00967259933163081 1
0.321791380836188 1
0.310567735024649 1
0.546957082910177 1
-0.00373172594046339 1
0.432742565455728 1
0.393079553933377 1
0.391589802250754 1
0.222985073405484 1
0.888287971129507 0
0.610048007492101 1
-0.120059562877814 1
0.392702513586553 1
0.148358559046744 1
0.15473371079435 1
0.3200320087673 1
0.085408941672409 1
0.447900399366362 1
0.270096440786578 1
0.589200716268464 1
0.340487075136159 1
0.0600956580594253 1
-0.0986756563689651 1
0.498137606471001 1
0.623939562764548 1
0.257364870394832 1
0.161775005201678 1
-0.0283180083007612 1
0.159852155705337 1
-0.0183400183054369 1
0.535085193103596 1
0.34472100617025 1
0.048604602979365 1
-0.0329458277475678 1
0.0682847333192047 1
0.251853602982715 1
0.4651730293352 1
0.480351323014168 1
0.457682066139325 1
0.213263809506066 1
0.285456679520214 1
0.22978020145277 1
0.161976120279042 1
0.390993847419723 1
0.205345701816082 1
0.560376740451636 1
0.465807984386169 1
0.296276970854642 1
0.265177210604121 1
-0.189235918345584 1
0.662662208805871 1
-0.133887903673582 1
0.437742786405197 1
0.201891313642221 1
-0.060672610523624 1
0.153741491452811 1
0.716935383534179 1
0.121900868476422 1
0.2882916699337 1
0.0701248350477708 1
0.434630053874366 1
0.333882525187301 1
0.509460487075417 1
0.0168621860842465 1
0.470348717255558 1
0.414796313372289 1
0.156195992197812 1
0.42146178187878 1
-0.17997122033228 1
0.147025698916657 1
0.542268219021577 1
0.281548931901487 1
0.128360076755146 1
0.355024346209558 1
0.143378613983453 1
-0.0635942723820601 1
0.0424822670079271 1
0.190179968429248 1
-0.271277677652809 1
0.102893346984973 1
0.00688377606423446 1
0.236162498702814 1
0.516523041135158 1
0.0506387256416174 1
-0.0196432434141529 1
0.439903082651864 1
0.614208656568135 1
0.0148950059685812 1
0.193261076450349 1
0.343349026139073 1
-0.400209837343268 0
0.470979068979984 1
0.750240571921054 1
0.07716794896465 1
0.354257429967396 1
0.491179661086209 1
0.21549577677634 1
0.0127302387028252 1
-0.0995486612590736 1
0.065342661303005 1
0.120585574797287 1
0.0553072358657816 1
-0.0645794466084017 1
0.340388600706218 1
-0.0604283684144704 1
0.0564492997142146 1
0.343420505350021 1
-0.00574852944309357 1
0.295744036671886 1
0.259795197328728 1
0.296055611945869 1
-0.048966908068763 1
0.196792151996701 1
0.273094180437391 1
0.147637810774044 1
-0.160772566478987 1
0.0967994477737003 1
0.0514003478605269 1
-0.0094025767314414 1
-0.146593467759533 1
0.0965403814776324 1
0.672299490748823 1
0.40694348587899 1
0.193977517272832 1
-0.120321251009974 1
-0.0204981787789602 1
0.208257013966057 1
0.341550131955357 1
-0.086474359880798 1
0.10110369764533 1
-0.206800773866825 1
0.318972640830383 1
0.240910341908066 1
0.563321928303873 1
-0.0112383395424543 1
0.293428609842324 1
0.175000603249107 1
0.435012225076929 1
0.282810531586241 1
-0.111345146919214 1
-0.100338541765991 1
0.264542798256434 1
0.0213388742820555 1
0.45464879298691 1
0.496169995033943 1
0.315014216630764 1
-0.202502032880184 1
0.420503277083706 1
0.356108091779526 1
0.419754556898997 1
0.00528334860824885 1
0.519372028142844 1
0.393154286440808 1
0.23276478199077 1
0.513680398455199 1
0.233958349522893 1
0.345112332069158 1
0.39410327351614 1
0.441900976304727 1
0.083282758970586 1
0.344905984768907 1
0.353967551211999 1
0.231454453253193 1
0.268566783089412 1
0.392233447275711 1
0.119737377984546 1
-0.317546735499118 1
0.627775723115844 1
0.171756753325141 1
0.428015889892651 1
0.209661284614799 1
0.270723523736943 1
-0.202623426286001 1
0.00148995878763792 1
0.0436028667762669 1
0.312595053348071 1
-0.840566870047387 0
-0.24105997461777 1
0.0832944463650812 1
0.781920382864438 1
0.0726963659719613 1
0.210578368376588 1
0.886686032057384 0
0.390311810008527 1
0.497881979838726 1
0.583843693976336 1
0.408915479772527 1
0.282465264964834 1
0.493276528101455 1
0.752627531094235 0
0.093446562470104 1
-0.23260892784379 1
0.0634930469133739 1
0.249056442808139 1
-0.390485934470159 0
0.229037608794751 1
-0.016034243364644 1
0.136325189132127 1
-0.186407161523437 1
-0.151678573887615 1
0.345576540650249 1
-0.140188997013876 1
0.669238088590686 1
0.394137750028992 1
-0.329650746630508 0
0.683380555195966 1
0.210975944498618 1
0.358505423162735 1
-0.136711431217575 1
0.0487686893478116 1
-0.080742324035665 1
0.694524894477146 1
0.240469088133997 1
0.130709590197358 1
0.297025226041344 1
0.494420889803991 1
-0.19622991099985 1
0.515851027383216 1
0.15860404667629 1
0.323464443413758 1
0.349719068842868 1
0.035088299109765 1
0.15540405455783 1
0.0996997533676287 1
0.24428781954262 1
0.300307033368636 1
-0.00549397611823042 1
0.17963127853196 1
0.30037124456174 1
0.384208777534156 1
0.261885697832551 1
0.0589453495420278 1
0.63407506405542 1
0.372690932853483 1
0.504747074572063 1
0.242271063133399 1
-0.0365297074282492 1
-0.0299925124620692 1
0.703934927133082 1
0.161569128939262 1
0.0567723704906477 1
0.331947603301932 1
0.190461384955085 1
-0.133843927344009 1
0.00900923122965214 1
0.188851801828911 1
0.38897120814373 1
-0.0577385718315612 1
0.158473001283042 1
0.100575570713233 1
0.554900245965347 1
0.626186393349146 1
0.388859978467425 1
0.495053457398643 1
1.09060073143434 0
0.0804121172660931 1
0.0606335669948238 1
0.179889624856478 1
0.23605067265363 1
-0.286660069621469 1
0.281324159552162 1
-0.00783798848329861 1
-0.219232311283688 1
0.292705024994147 1
0.232918602978845 1
0.433544340843973 1
0.226198054542704 1
-0.0436760575687538 1
-0.0500397658781354 1
-0.175672129543032 1
0.436976383088586 1
0.423533006998859 1
0.425211431360819 1
0.0726876414783102 1
0.201011582112179 1
-0.0175302874685914 1
-0.215000135849452 1
0.317656796688802 1
0.428304211125779 1
-0.0277062733956932 1
-0.0941030731938687 1
0.0645171548692901 1
-0.0908527153512798 1
-0.143437631629207 1
0.309490769527372 1
-0.0823848242187705 1
0.328984695359787 1
0.43838651061982 1
0.097838898330726 1
0.107723169188971 1
0.0787040136605894 1
0.234074997930388 1
0.0343013636633834 1
0.315947605485676 1
0.138453775573118 1
0.46826030762248 1
0.394383163954974 1
0.496088365915639 1
-0.048235472063702 1
-0.475540694890683 0
0.142325788664426 1
0.32287469594307 1
0.360059616890895 1
0.212760719865603 1
-0.215733624533574 1
0.390214396370326 1
0.485504496469907 1
0.643924693146825 1
0.354549853859459 1
0.155367114467366 1
0.347499572019428 1
-0.171475813947569 1
0.410304716375295 1
0.359969367543787 1
0.336035661220702 1
0.434916378040001 1
0.29664235287387 1
0.0397253100949964 1
0.527188512419895 1
0.124680559191014 1
0.426581655073637 1
0.645186289525524 1
0.00111116862658104 1
-0.195341732871344 1
0.141108733622039 1
-0.209372598719825 1
-0.207701222545265 1
0.126072290404484 1
0.156045253288513 1
-0.205714214897825 1
0.302908492701887 1
0.354525717582937 1
0.262383645345715 1
0.535755561139391 1
0.266114133338556 1
-0.138337632200378 1
0.111801261286421 1
0.0541323684187876 1
-0.0165680316034539 1
0.0201187224122317 1
0.0232590988333303 1
0.449380402555696 1
0.687131748208065 1
0.151825193499906 1
-0.0382839955582898 1
0.390958883028376 1
-0.00795002388295994 1
0.116258291181347 1
0.391312088673732 1
0.25609414109366 1
0.0309161552516053 1
0.561512844922985 1
-0.00467868513304753 1
-0.0389737295196705 1
0.464006204232544 1
-0.278159299980764 1
-0.0585951391647602 1
0.286032544700238 1
-0.108932642287043 1
0.247359544149169 1
0.0990647731763603 1
-0.0888475649787182 1
0.524280598099915 1
0.63255857972688 1
0.284381651501443 1
-0.0291352860468311 1
0.0906723464371297 1
0.138438416385844 1
0.357460756114573 1
0.318019790255135 1
-0.0895619045785463 1
0.17880767220936 1
0.44992768092198 1
0.184245076457115 1
0.111587267703041 1
0.23882381920753 1
0.284650579974055 1
0.121363253766371 1
0.224192317097041 1
0.0600115840547657 1
-0.0907261036230428 1
0.115834599951499 1
0.183259807107117 1
0.805699173499708 0
0.360978684330432 1
0.435225224742774 1
0.479449514426372 1
0.0348431675102858 1
0.269786543577169 1
-0.128982242337334 1
0.106385644333186 1
0.301312559988155 1
0.566476871195284 1
-0.0393930084848345 1
0.619028996809868 1
0.413812134523385 1
0.210977673887314 1
0.303936379168274 1
0.120652950540892 1
0.0745955555224951 1
0.359062620545379 1
0.278487752986826 1
-0.259667783323936 1
0.17593258883364 1
-0.151516117844466 1
0.49795751811439 1
0.120886177907344 1
0.252374573639466 1
0.137640163084781 1
-0.0167153919819036 1
0.169581154846724 1
0.421612520129343 1
0.600816951937955 1
-0.149559082874109 1
0.0937152837452444 1
0.219159991781934 1
0.312449224022484 1
0.423354655226708 1
0.00452569198345003 1
0.499928268877709 1
0.292118470012784 1
0.365034679882558 1
-0.17077025092913 1
0.216168270673336 1
-0.0647613103504745 1
0.377952375790014 1
-0.103954433071559 1
0.749604959355423 1
0.284699351915838 1
0.328036393740895 1
0.491426480208817 1
0.936968946307874 0
0.480930580205382 1
0.47118647044781 1
-0.17141848940426 1
0.0103775214453489 1
0.136509683695459 1
0.511957014323559 1
0.533631158967938 1
0.312097906938884 1
0.376550397942727 1
0.398900725905689 1
0.412319940939386 1
0.366592357735696 1
0.437947254918179 1
-0.0147167485458545 1
0.225234098928462 1
0.542678541786084 1
-0.0802517988622587 1
0.193276549381948 1
0.568744114059944 1
0.369221455415452 1
0.201380183508847 1
0.12546064147831 1
0.1772307166138 1
0.384349928671537 1
-0.0812610431605953 1
0.052321580616578 1
0.102198993554877 1
-0.357373094063738 0
-0.116668333817153 1
0.698141635302617 1
-0.207126027563971 1
-0.145467252838287 1
0.333439724421773 1
0.801357761061359 0
0.544382469915795 1
0.0825574220476484 1
0.564793670909262 1
0.191498262401007 1
0.565744514559813 1
0.236100311978309 1
-0.453072514467181 1
-0.368872573167688 1
0.228241171488995 1
-0.153808665999758 1
0.369578518317767 1
-0.222584627861166 1
0.154053536626264 1
0.41309255076212 1
0.486469948178959 1
-0.241957007414119 1
-0.179914284035069 1
0.17798701591956 1
0.0408748671652424 1
-0.0291252458672039 1
0.257376017399971 1
0.366493154778241 1
0.144566466882826 1
0.151530865823212 1
0.00786609601794572 1
0.139076192432676 1
-0.187498795500679 1
0.0913795468493221 1
-0.135682850172572 1
0.292513720763277 1
0.0322929232857562 1
0.514189552124865 1
0.339519818462664 1
0.222649638361369 1
-0.134617713263967 1
0.17258695195507 1
-0.335918536522123 1
0.4845396036269 1
0.1420823355875 1
0.121829228937114 1
0.10435388587389 1
0.143841327916327 1
0.451398597529869 1
0.139444758287025 1
0.174049999437159 1
0.598727559411064 1
-0.29394017898382 1
0.483744378460553 1
-0.0827802390296911 1
-0.159742390566507 1
0.538965229926267 1
0.10326671738601 1
0.248208319960642 1
0.406570852865033 1
0.484774735980257 1
0.301669537815832 1
0.208955652595757 1
0.0506032763371057 1
0.428848409385739 1
0.516136189475697 1
-0.0322978450675219 1
0.690522338501755 1
0.252328055878616 1
-0.0164462702159742 1
0.494939248909855 1
0.741385918092531 1
0.0214812688870768 1
0.24727951498373 1
0.196904446662352 1
0.034584017511662 1
0.193523383842126 1
-0.223402863900679 1
0.0831503935122148 1
0.457397043382623 1
0.0427962973035748 1
-0.0933857129404237 1
0.433247016535311 1
-0.138134851778566 1
0.121890073931437 1
0.715053770460359 1
0.332885019355136 1
0.322391456293686 1
0.495820844351481 1
0.0423083551976679 1
0.00908985323754272 1
0.160927576905818 1
0.163574465459761 1
-0.449940333004234 1
0.323680815793518 1
0.228433570444567 1
0.521713015134798 1
0.104148594771668 1
0.0380265189994412 1
0.312770060836943 1
0.667241049168469 1
0.911007800049199 0
-0.0841879704312055 1
0.0079144487284513 1
0.263452983727933 1
0.0192496212704998 1
0.0461772561120822 1
0.305377806739733 1
0.0563135832938328 1
0.0872568563845543 1
0.190979418045174 1
0.90488835747583 0
0.29120821310378 1
-0.143720638022564 1
0.0279444867001535 1
-0.171278051317596 1
-0.00171322857827418 1
0.242408128383007 1
0.236994814061073 1
0.230082467585995 1
0.509488320518985 1
-0.0114356415958508 1
0.423323816664001 1
0.278350530073123 1
0.232938711752849 1
0.150969325669851 1
0.110581643990999 1
0.100991540735366 1
-0.0190171152403669 1
0.921625568399368 0
0.193585884697262 1
-0.146169887748644 1
0.134042919382446 1
0.345682529559391 1
0.0631175505987179 1
-0.115952197041659 1
0.265425924505563 1
0.00425617376660389 1
0.430227610597153 1
0.148662732297547 1
-0.0613429148337191 1
0.236454233584468 1
0.428374034427245 1
0.281181004543898 1
0.199172938011217 1
0.220476537905862 1
0.180185082496794 1
0.215292781674209 1
0.173126069329975 1
-0.0792332196830525 1
-0.184645957527314 1
0.445097018637657 1
0.507935268543077 1
0.701530987067611 1
0.0524442813085503 1
0.334094108809761 1
0.330172098235958 1
0.144844457964765 1
0.104170460791788 1
0.205358626509869 1
0.16777725923938 1
0.186556725581586 1
0.430542077532391 1
0.0920990447283388 1
0.484964875847807 1
-0.0160368989347297 1
-0.018909688991262 1
0.204476261924413 1
-0.121489785628804 1
0.0102097135072266 1
0.523073846882362 1
0.262280808777469 1
0.192551078526223 1
-0.0484792700615394 1
0.251136907972068 1
0.812599899247082 0
0.207074948562062 1
0.350155522039617 1
-0.260511187555208 1
0.129419818368384 1
0.386122149848879 1
0.333229459102984 1
0.309231297775397 1
0.415050171278574 1
0.370655431594761 1
0.331062964384933 1
0.20047745471097 1
0.332678084921308 1
0.390651304676866 1
0.286741922098454 1
-0.00589915287894577 1
-0.0141323615547317 1
0.291501514714138 1
0.807058602025969 0
0.224631520541159 1
0.26640644510482 1
0.405649845966691 1
0.42730674270422 1
0.0185581762890556 1
0.383249629211536 1
0.718312424502312 1
0.543635656358327 1
0.565224777744337 1
0.503323497870049 1
-0.0348455853169088 1
0.154103786965094 1
0.224639838376795 1
0.67765424334527 1
0.433430059955197 1
0.363402363843825 1
0.163342084458093 1
0.0854829157663246 1
-0.0463709006747705 1
0.299508639874363 1
0.0223127856157727 1
0.488659014518111 1
0.42816485286127 1
-0.0533301754439099 1
0.774323613393926 0
0.32357609910216 1
0.428485528054564 1
0.365298836954484 1
-0.189552221316961 1
0.282541767929544 1
0.260652644011034 1
-0.0388128676326062 1
-0.208665606591896 1
-0.0112025045947107 1
-0.14111100157951 1
0.0838532762704748 1
0.00141473211078486 1
-0.114696019031874 1
0.385662129864094 1
0.0210410458400286 1
0.340235586714556 1
0.219023346588378 1
0.0639057158879131 1
0.222909599358533 1
0.239302565518217 1
-0.172210772483203 1
0.17987608657064 1
0.243435849079942 1
-0.191390696543978 1
0.133926915191358 1
0.481591939125317 1
-0.0574425908464735 1
-0.0163790837134939 1
0.254962373336684 1
0.857820510064316 0
0.0801836656870097 1
0.0266043167341716 1
0.0851389649153138 1
0.621819925356062 1
0.668689361430931 1
0.415474048784634 1
-0.1509955498838 1
0.177423672318614 1
-0.133659015372684 1
0.156784750047049 1
0.0082988428181031 1
0.544478068984003 1
-0.0520477709062898 1
-0.180533527198489 1
0.380675278639735 1
-0.0380700971643601 1
0.093407206094001 1
0.0491439226295544 1
0.0987922262004756 1
-0.287094176843033 1
0.113422690150574 1
0.363348927342291 1
0.321908278928919 1
-0.242083210949702 1
0.473722160360042 1
-0.247071684010979 1
-0.0563815211439426 1
-0.0919750463431544 1
0.439385988980107 1
0.0931568908240418 1
0.102340057625921 1
0.066633920352297 1
0.142224519948484 1
0.271347608461266 1
0.194983403964042 1
0.260228860612589 1
0.298428641914438 1
-0.0114965382865273 1
-0.0496367774561487 1
-0.00392511509681259 1
0.191764547050603 1
0.0266898862366881 1
0.0367631492690313 1
0.203863877327811 1
0.277206415366148 1
-0.0115364034951818 1
-0.00549663846684337 1
0.0384255367427315 1
0.603114676973747 1
0.932280398129091 0
0.0810714424689869 1
0.250477840210547 1
0.232540358668966 1
0.388540021402602 1
-0.172926216512199 1
0.217614548359361 1
0.133960994112798 1
0.246682668440631 1
-0.183048803939504 1
0.0360301333062642 1
0.173264318629423 1
0.282096487101598 1
0.301340532349193 1
-0.0834824038520922 1
-0.147271955511363 1
0.0914532367244799 1
-0.102360336270808 1
-0.0329756417277007 1
0.328688532976745 1
0.120969751215265 1
0.751681726644956 0
-0.0145693927804761 1
0.227050895736728 1
0.00791155666116239 1
0.164711630242433 1
0.0237316789924482 1
0.339069479607317 1
0.522471946982962 1
0.178742235855475 1
0.23509724866111 1
0.0463257201532673 1
0.267505258613104 1
0.0386962234087485 1
0.420412012244713 1
0.206422775647209 1
0.640313133594293 1
0.605301694293432 1
0.0579478943429491 1
-0.0440986097215803 1
-0.0945614380888142 1
0.561017384557935 1
0.0200912067047773 1
0.0566316401089687 1
0.680419503530238 1
0.0592976820072785 1
0.05181353046795 1
0.669814338247337 1
0.172735813280925 1
0.561517242289872 1
-0.120615336631339 1
0.701773258923816 1
-0.0428770091836466 1
0.172088236467743 1
0.403558739967243 1
-0.0902060138836549 1
-0.122384284623282 1
0.418610679071957 1
-0.415394307287242 0
0.0433033847230316 1
-0.0691312663675945 1
0.135181000899901 1
0.188527049337434 1
0.569928559135067 1
0.164826456520712 1
0.0129792308051125 1
-0.0569024891092384 1
0.186169190823629 1
-0.130961989027871 1
0.0691242919004922 1
0.386620800817737 1
0.267912817779598 1
0.292700968244357 1
0.510330468475599 1
0.591570967597062 1
0.672445744908911 1
0.762792085245419 1
0.18992606464943 1
0.236159042154102 1
0.302287163875434 1
0.668578565189974 1
-0.164395218673172 1
0.488118806965616 1
0.197238525611364 1
0.349753196511394 1
0.0627159286051137 1
0.319788307191611 1
0.419377444276909 1
0.43382484579811 1
0.342195334401429 1
0.33884891200716 1
0.274195590516431 1
0.0969357756286206 1
0.331931687853986 1
0.447970430174377 1
0.0796370010047332 1
0.0937215871481273 1
0.485688167257932 1
0.185428165177205 1
0.493667127731371 1
-0.13278343228168 1
0.156794411780334 1
0.151508390761996 1
0.15199712509187 1
-0.00546490059687409 1
0.51279534257985 1
0.225494947063875 1
-0.108279031026635 1
0.169583942659588 1
0.259690368518503 1
0.156361243899324 1
0.487069308308643 1
0.487432528611253 1
0.271032383065597 1
-0.184724737257059 1
-0.0873220791311785 1
0.600912173071637 1
0.203666161598034 1
0.05223538782992 1
0.197558061713991 1
0.0954278329390409 1
-0.240744294817344 1
0.376368195146793 1
0.0302148887261381 1
-0.090389053104564 1
0.299869817022809 1
0.0215362810336595 1
-0.171730166869665 1
0.345141006759274 1
0.500612257151537 1
-0.0963368112763751 1
-0.179237705504393 1
-0.0247073386989264 1
0.0869830627724592 1
-0.178729745148678 1
0.283678704205037 1
0.193631346387972 1
0.0677063356989407 1
0.0648116935823609 1
0.255901660777026 1
0.0352607116142732 1
0.120057162204093 1
0.340654557720183 1
0.0159251307194478 1
0.316868546674603 1
-0.109991682069579 1
0.020782016118651 1
0.504929235065328 1
0.0646404672777028 1
0.273630144406501 1
-0.278146213449167 1
0.13121927050122 1
0.313942286924165 1
-0.0583826126188597 1
0.00518763821074543 1
0.065339554938523 1
0.402291052035315 1
-0.339149838438231 1
-0.0532388338343466 1
-0.213925873162055 1
0.234189507583115 1
0.052231517957193 1
0.651623772644151 1
0.156033500449151 1
-0.0754913965468015 1
0.5832190766899 1
0.257316132011847 1
0.528960362036735 1
-0.0630948654919263 1
0.348163470201937 1
0.0382958227441273 1
0.575268495178111 1
-0.122834346813295 1
0.307398469767006 1
0.102187886999348 1
0.695221318730049 1
0.342753494157038 1
0.299599243319871 1
0.447879947781466 1
0.448128743982184 1
0.642430896097025 1
-0.054426882132984 1
0.541279499969643 1
0.427057150809755 1
0.579956290705891 1
0.500629736900578 1
-0.108568602893362 1
0.09974626965978 1
0.0535488146157191 1
-0.391427347787275 0
0.468676242265339 1
0.243333193432464 1
0.798960599488773 0
0.0990893105221401 1
0.145743188092338 1
-0.0266987105226149 1
-0.0480327323616648 1
0.0503307461355603 1
-0.0734249485584078 1
0.0997098487652332 1
0.525968049599184 1
0.62445378555204 1
0.189299463679652 1
0.151437034584322 1
-0.147263712484108 1
0.336483433842143 1
-0.203490040803731 1
0.393512726732652 1
0.0501923533660413 1
-0.0752053677008266 1
0.129967780781092 1
0.510840723506423 1
-0.0754975884549285 1
0.145449770977454 1
-0.188723419198617 1
0.0287364268804477 1
-0.18578431146588 1
0.315084651820322 1
-0.159600480102836 1
-0.0394041013457682 1
0.427151364158793 1
0.315468381316805 1
0.00648954857043021 1
0.666875672186816 1
-0.0278348067248226 1
0.00742225947593885 1
0.473853585289989 1
0.375985870070648 1
0.641054913768163 1
0.746000084511808 1
0.0530572756738961 1
0.349272224227042 1
0.290874976055911 1
-0.0771007731571495 1
0.244397420367187 1
0.0100596758650866 1
-0.378256012992763 0
0.462752823976376 1
0.0476345455564743 1
-0.27974071411914 1
0.284495016829148 1
0.0774287720899336 1
0.313920394310838 1
-0.0133089984864175 1
1.01639634708487 0
-0.275968506536452 1
-0.014405456349115 1
0.28160396261334 1
0.339567568686386 1
0.38238963248059 1
0.209128002237125 1
0.119046216455353 1
-0.187791234813079 1
-0.148932493959744 1
0.321998583245072 1
-0.0911991198230838 1
0.361669383598356 1
0.305158771213195 1
0.288642882815674 1
-0.0633726584305547 1
0.0394412390914795 1
0.0153100273982051 1
0.5804659775528 1
0.251531296890414 1
0.0808502102672355 1
0.453771619487886 1
0.15200700715425 1
-0.19596351987393 1
0.616785670030355 1
0.294427899454653 1
0.173954183758454 1
0.226228130551781 1
-0.161747298429861 1
0.283318067171493 1
0.0120451434512117 1
0.0668191857778042 1
0.153719449262112 1
0.252716777911197 1
0.0185395330299976 1
0.0550648286786066 1
0.521556503964806 1
0.130742429345719 1
0.388772587294628 1
0.0993385006658438 1
-0.0562964751359793 1
0.203964202493631 1
0.219138163422428 1
-0.241526234826666 1
0.276620960277097 1
0.439825576877655 1
0.231373665306297 1
-0.115119716142076 1
0.159089243089824 1
0.280817888014071 1
0.287801270040125 1
0.19174308015195 1
-0.360922545489701 0
0.119327255415669 1
0.528462522891901 1
0.537911240846168 1
0.511652530337217 1
0.25205517517679 1
-0.101695318690045 1
-0.135478999209375 1
0.61643755838678 1
-0.137484118185714 1
0.410704222769402 1
-0.576707160119847 0
0.669407605546902 1
0.312304310432212 1
0.099313455954271 1
0.0666170169119916 1
-0.0697978173484006 1
0.0424497658596096 1
-0.182206342042251 1
-0.0797026854956942 1
-0.0821855621871513 1
0.239989574208087 1
0.263054233438435 1
0.244354131107872 1
-0.0123190065633838 1
-0.0915456781779837 1
-0.00604047337294755 1
0.304662476670978 1
-0.161987415706107 1
0.0475954445069642 1
-0.0100831227731735 1
0.266766386382669 1
-0.0210042501882063 1
-0.0462076711932027 1
-0.127313172810351 1
0.276830525357835 1
-0.467251901537852 0
-0.108856207993128 1
0.512201614286011 1
-0.0549707577858039 1
-0.0447434347468555 1
-0.0707514429083728 1
-0.0410992902880706 1
-0.0556343229834914 1
0.0917388239353982 1
0.0394134428627463 1
0.243175083917814 1
0.369068358171959 1
0.527397634901989 1
0.0456614317444986 1
-0.111437203205806 1
0.459387910246667 1
0.322033966719458 1
0.327777037477423 1
0.29690261331908 1
0.356187926314055 1
0.0609469064333838 1
0.484983989555274 1
0.274935265836794 1
0.130049262812948 1
0.144387436189868 1
0.177776317803252 1
0.0159474511509737 1
0.785516555853007 1
-0.217573509045877 1
0.394843827664141 1
0.302363452148976 1
-0.097208086248858 1
0.0733554483649451 1
0.272521234933682 1
0.0643271890911067 1
0.102773373838752 1
0.500908859815362 1
-0.180901771290217 1
0.222838127381763 1
0.234958079950813 1
0.614982277599707 1
0.041202556580905 1
0.112494504350818 1
0.140722847229716 1
0.152232137245875 1
0.634521695769454 1
0.146510112489446 1
0.345972204939619 1
0.686864625292023 1
0.264300981624173 1
0.0315933101187033 1
0.349405880298519 1
0.0129838790726348 1
0.395182563909344 1
0.365240977724993 1
0.0538386004679135 1
0.365938042752754 1
0.30670423018399 1
0.511046919370453 1
-0.0481038788331145 1
0.0132538845817051 1
0.467352431337955 1
-0.0333521424107777 1
-0.108762074391541 1
0.0122717190905874 1
0.166663257644319 1
0.170568783075432 1
0.164834837979205 1
-0.259337942337872 1
0.289914506937301 1
0.045682884925767 1
0.23408047274535 1
0.316725449452952 1
0.117194536435832 1
0.207447633185658 1
0.156852434595957 1
0.140598728289005 1
-0.0171805920926829 1
0.454326564717592 1
0.347749389998048 1
0.241808267325156 1
0.732248258302599 1
0.202400435063507 1
0.283560072381042 1
0.181561012962557 1
0.451181032778657 1
0.403913169104658 1
0.244959359199428 1
0.414673549776238 1
0.306660027328458 1
0.463301533563079 1
1.00919418596431 0
0.204339170208289 1
-0.17178268903319 1
-0.00293397980067517 1
0.146637472370988 1
0.707401145964576 1
-0.0750005058275528 1
0.521267395698105 1
0.188605458152707 1
0.36619059122577 1
-0.080157523922851 1
-0.203730963641244 1
0.400621366727773 1
0.567174785845219 1
0.856517640205768 0
0.703636209137885 1
0.0509438797695761 1
0.446408179196862 1
-0.120497945174731 1
0.39793231022943 1
0.340070368827145 1
0.338305950297509 1
0.320562291782261 1
0.545340654557976 1
0.207458748932128 1
0.095998746991331 1
0.0336362740622305 1
0.506598959199935 1
0.290366903431958 1
0.177880515347833 1
0.100924449216861 1
0.00181010766247931 1
0.303204650292231 1
0.286764914660117 1
0.506767451518081 1
-0.133524886384344 1
-0.0216093745339664 1
0.158568174757936 1
0.36844612922147 1
0.617527331665643 1
0.460946288069059 1
0.622310068566 1
0.525638745754634 1
0.312320712748564 1
0.187905072755174 1
0.264420217240196 1
-0.0549465605419615 1
0.355891891296111 1
-0.0842084893971402 1
0.147059899753446 1
0.101578020896471 1
0.121777366877548 1
-0.0830314957394906 1
0.418002896731586 1
-0.0982708812805876 1
0.037145712314834 1
0.457654294332195 1
0.13930396888034 1
0.41795377631131 1
0.466737001060487 1
0.0280526993149742 1
0.171235124330045 1
0.704580909787432 1
-0.0209595597480401 1
0.202997771151491 1
0.504924982528063 1
0.0095226396480534 1
0.25107354727689 1
0.559872185592123 1
0.237272504097936 1
0.354754487023195 1
0.0186721466127013 1
0.198582390809142 1
-0.446726533943836 0
-0.0524403965054113 1
0.0551045115078824 1
0.173750108145535 1
0.738905980084571 1
-0.120607495989819 1
0.115436965082377 1
0.200120644966678 1
0.488032482984573 1
-0.135048624332009 1
0.443156621474671 1
-0.131050399642681 1
0.200715786111747 1
0.571998991253266 1
0.225827955481996 1
0.299559942920086 1
0.384970346099402 1
-0.0959876151075502 1
0.100302689266224 1
0.449215106731253 1
0.28662160051409 1
0.197322674505862 1
-0.0362783105457026 1
0.0422833040358514 1
-0.0159416164421874 1
0.478849136237364 1
0.162883338051954 1
0.0799922514455986 1
0.390061469660558 1
0.495858765024892 1
-0.1878663282687 1
0.00267511205860062 1
0.487994165952159 1
0.413228255284151 1
0.0468002396839457 1
0.242152441140645 1
0.169053093082138 1
0.191971078526604 1
0.422148462870454 1
0.393812543154883 1
0.370987448352037 1
0.0636292694993777 1
0.0974868667833058 1
0.404460336497833 1
0.0848486947861463 1
0.270881499802699 1
0.091206374607272 1
0.124301852597266 1
-0.0667266938590115 1
0.26043437321152 1
0.382469709092085 1
-0.077074794716856 1
0.316027065113235 1
0.482677587764833 1
0.472506783901341 1
-0.0914528074299845 1
-0.11687231944603 1
0.236704115353909 1
0.427499400819288 1
0.156894283803995 1
0.294988566876095 1
-0.229095400801633 1
0.189066175218035 1
0.51040014646266 1
0.0200356089098342 1
0.00670463316653347 1
0.113373699539088 1
-0.0323737685499463 1
0.450903810518059 1
0.603533586569876 1
0.687420741828212 1
-0.0842826801988516 1
0.341068125600134 1
-0.0375893923394956 1
0.26109797924278 1
-0.0620852662988885 1
0.363909658444389 1
0.062597681592033 1
0.291747624611718 1
0.223479572600897 1
0.475165653605453 1
0.229021124873079 1
-0.0288725152988996 1
0.337918952488724 1
0.22842700433499 1
0.254989523699461 1
0.226656462054716 1
0.472911089857908 1
0.549747503941806 1
0.67633690952614 1
-0.181466597337741 1
0.138991375381546 1
0.283923772831008 1
0.38525385498579 1
-0.297753823048851 1
0.600518506928104 1
0.33587338849991 1
0.402022867447121 1
0.133546605730202 1
-0.105440291821868 1
0.326526773886063 1
0.535503203100475 1
0.248621269319225 1
0.385445144422806 1
0.0360333157687987 1
-0.480180972794159 1
0.00211781526942864 1
0.356157959254318 1
-0.0140620248935772 1
0.319119146823292 1
-0.0112057126760398 1
0.193119752824775 1
0.291294603235618 1
0.361622806476263 1
0.0732629782342053 1
-0.101422407015982 1
0.322346958781393 1
0.144127020445015 1
0.200047587709011 1
0.492291589392086 1
0.421245557740961 1
-0.37769421599965 0
0.387452080839762 1
0.603276913564998 1
-0.568507615125154 0
0.0317470709449826 1
0.0630791042472306 1
-0.269410287951485 1
0.509961895286266 1
0.361089972129319 1
0.182595163849301 1
0.416308862539169 1
-0.272984059564396 1
0.39263824325574 1
0.123906705850419 1
0.236125617813016 1
0.47107136801952 1
0.420503150897963 1
0.417536562461011 1
0.152741646272727 1
0.17729568665386 1
0.266778352210839 1
0.420028705485875 1
0.248496199964978 1
-0.0416851230015756 1
0.371325097814085 1
0.203887992397498 1
-0.0426650475337453 1
0.16135455328674 1
-0.317076549243775 1
0.0853807979039106 1
0.209838674088729 1
0.608877809405736 1
0.35367192288818 1
0.116024572803904 1
0.0646856663956845 1
0.635566837995495 1
0.425059129049812 1
0.257527710098549 1
-0.00824336294108442 1
0.564491545650026 1
0.850814704230349 0
0.363734864654268 1
-0.0418305231212918 1
0.150972087230743 1
0.0367349759543513 1
0.417312896925382 1
-0.0132510039080932 1
0.158895480096435 1
0.131771470029058 1
0.38455355876932 1
0.478488791066041 1
0.0702529227194664 1
0.776001711763052 0
-0.165928273675833 1
0.13608000314309 1
0.0425273517192055 1
0.412597373575238 1
0.0286917851864652 1
0.579151928420575 1
0.534848912103169 1
-0.0743747536608357 1
-0.0915285423452956 1
0.318905360157338 1
0.177628891535645 1
0.061766410285003 1
-0.0944394287419216 1
-0.129658042561396 1
0.00327720441570196 1
0.721177346582188 1
0.404776615676087 1
0.242551888972062 1
0.352601860404305 1
0.204343086855615 1
0.688713407731568 1
0.836789185450075 0
-0.13058650284653 1
0.0692156621305661 1
-0.593295033440692 0
0.363960469062971 1
-0.101764289687344 1
0.468196761744817 1
0.55723891187986 1
0.147635182833416 1
0.496824370591174 1
-0.00448062510640967 1
0.318115719104887 1
0.355530327334137 1
0.582381954372322 1
0.492290041451739 1
-0.0929999926635808 1
0.46168620916342 1
0.389097541801727 1
0.535836568393631 1
0.110663652110758 1
-0.375937006735359 0
0.284226802848231 1
0.327779230369903 1
0.174862230510022 1
0.0464190156038867 1
0.754698463721197 1
0.207682885816576 1
0.262510256407137 1
0.577553649908498 1
0.210837812089227 1
0.211458989903692 1
-0.249896465917919 1
0.0280176454720136 1
0.119050721146649 1
0.273767642677759 1
-0.14898936917017 1
0.31430666256566 1
0.370155697121118 1
0.21361428227869 1
0.543900893639503 1
0.0165413752449365 1
0.18213638110045 1
0.387390665459094 1
0.258712284929854 1
-0.0765029608364867 1
-0.183155858282179 1
-0.204053769965027 1
0.0117971453804305 1
0.275423715892635 1
0.585536057876633 1
0.340726928681259 1
0.299290623956517 1
0.376672451609474 1
0.102788461263541 1
0.679437993338089 1
0.496608068321427 1
0.0825324083479462 1
0.374203890564213 1
0.385019381391041 1
0.235895394719729 1
0.286868142844345 1
0.500024119950983 1
-0.0905062911541503 1
-0.0844211156443585 1
0.501553814430658 1
0.0181144198657193 1
0.17297311168512 1
0.672581320999597 1
0.333769874781886 1
0.292337319445102 1
0.0308169974110268 1
0.145344096737816 1
0.307790028406239 1
0.122974412660946 1
0.0652922665479186 1
0.294577893915163 1
-0.273401666084161 1
0.123765291553567 1
-0.119661593605711 1
-0.198428969150494 1
0.545030364737168 1
-0.252035440313831 1
-0.04551113303347 1
-0.0556742530184097 1
-0.0727993658211086 1
0.696409363041303 1
0.0186434372005147 1
0.0271494002936571 1
0.0116881450220951 1
0.579426581498674 1
-0.0712948735734129 1
0.136509469026035 1
0.291113626289505 1
0.200331047526596 1
0.318808914291682 1
-0.106677425948404 1
0.185178668537494 1
0.213514009289479 1
0.343668370548166 1
-0.147725762816589 1
0.200632879006696 1
0.273191228622476 1
-0.134157722199044 1
0.241249094518373 1
0.134916669374798 1
-0.182521050684565 1
-0.276546763399395 1
-0.194433773120806 1
0.27280485757323 1
0.604127508966265 1
0.242945323412059 1
-0.0435199533290798 1
-0.0183161576305663 1
0.487942516217342 1
0.0913141014013922 1
-0.295995599547657 1
-0.0706595061066269 1
0.682521916667511 1
-0.287912937204857 1
0.753857262718299 0
0.0197939803004844 1
0.22771296776698 1
-0.314725079070854 1
0.150341685809329 1
-0.25982077266688 1
0.0578070560785915 1
-0.0564582176774407 1
0.148733197329821 1
0.0869665722375397 1
0.222770682095863 1
0.266170826339647 1
0.181782047664141 1
0.379633343140217 1
-0.494985014437783 0
0.0492908809658641 1
-0.175350989142322 1
0.566193026953565 1
-0.0489863232589645 1
-0.129407872442309 1
0.28209266936464 1
-0.161213209420153 1
-0.187623452978539 1
0.213403677742536 1
0.433101025842639 1
0.0468925958605489 1
0.219624104453748 1
-0.0868778213387574 1
0.171020268998676 1
0.173969838634793 1
0.0563826756075828 1
0.205391362473407 1
0.492752169835845 1
0.167017176681088 1
0.165170482337467 1
0.105144812531889 1
-0.23323288115596 1
0.127253857004788 1
0.228325280478007 1
-0.0483866553954201 1
0.231233019813005 1
0.127532256324406 1
0.498141852893535 1
-0.114748068694007 1
0.633985179941189 1
0.156739452053346 1
0.208818390059268 1
0.259819020595826 1
0.0200188404919875 1
0.463556549445493 1
0.316480518517897 1
0.145988998302716 1
0.48015090498609 1
-0.203978426544982 1
0.675782343600022 1
0.254122896745816 1
-0.0404060528745641 1
-0.0319810158183634 1
0.282883459859623 1
0.26751497479877 1
0.108755031035182 1
0.717485218626361 1
-0.0168459131982246 1
0.358294421419983 1
0.381624009422659 1
0.0254556339639943 1
-0.500419058252195 0
0.18726893116008 1
0.303600028162883 1
0.144153626302944 1
0.48594026000349 1
0.619135477919351 1
-0.124190537090215 1
0.432118594035011 1
0.192163975131899 1
0.0778331796602947 1
-0.268458851234994 1
0.283608785163249 1
0.383197538132348 1
-0.0772160939436857 1
-0.06184340874396 1
0.129616628037089 1
0.455508348641682 1
0.297728929121361 1
0.427726505210923 1
0.141385238207957 1
0.474782385952059 1
0.595011260879456 1
0.655703087715484 1
0.397719143785802 1
-0.264985170925962 1
0.614914594991441 1
0.266686250805994 1
0.302169355000399 1
0.40522144359498 1
0.09193760830533 1
-0.135577088814928 1
0.242780638243489 1
0.579946826295951 1
-0.0689743124987403 1
-0.209491721364514 1
0.126432036301273 1
0.219282879926534 1
-0.124294719509373 1
0.0870651167635345 1
0.58707839800929 1
0.218533907867944 1
-0.0821126697931217 1
0.123493886794343 1
0.307488689606756 1
0.596754019945802 1
0.65590079676305 1
0.459355176411966 1
0.0489481912772677 1
0.349838137791822 1
0.164187559338496 1
-0.0932410421818186 1
0.411460095673103 1
0.0915129230736663 1
0.664374872199116 1
0.348825115084545 1
-0.040810338159997 1
-0.10860402958536 1
0.307983631363112 1
-0.221514140393371 1
0.552725151559095 1
0.0218166076321402 1
0.302464463589079 1
0.0755848510578109 1
0.216733672354718 1
0.111960492294145 1
0.00373943019673385 1
0.388785426239919 1
0.255523406445547 1
0.389619742219027 1
0.953588636649959 1
-0.0653369415526832 1
-0.0393769006629786 1
-0.0301784911028408 1
0.31830777681456 1
-0.134625741241607 1
0.132228743190345 1
0.365957925028159 1
0.0968229689973881 1
0.346077608154216 1
0.293915654803285 1
0.145623484979062 1
0.229945072393436 1
0.0471043823877649 1
0.0769881260057017 1
0.233880049972698 1
0.469052900823632 1
0.686091327529941 1
0.521521414703995 1
0.0570739097226775 1
-0.168982229556266 1
-0.281092374876753 1
-0.118036484489707 1
0.420883869219892 1
0.0446490702951938 1
-0.183214098531398 1
0.0203889023736116 1
0.237440612806509 1
-0.208168194967356 1
-0.164343450149601 1
0.680500503239477 1
0.385986500102215 1
0.368110995498234 1
0.35282594999258 1
-0.215375831281921 1
0.267288579569071 1
0.588272076519633 1
0.264142709207765 1
0.0458898573546034 1
0.267592044443593 1
0.641348803847836 1
-0.0617194387620235 1
0.41298851314297 1
0.107215758825181 1
0.169604132242477 1
0.0923185540737249 1
0.370348432692864 1
0.113627725182932 1
0.270525910565714 1
0.239734911786642 1
0.210329997108503 1
0.278688476687919 1
0.167859708082558 1
0.0575279332419399 1
0.201867871648598 1
0.0669153878630878 1
0.696382317844288 1
0.232638651683017 1
0.552871643483938 1
-0.21823409889565 1
0.151512182982693 1
0.0820529814618697 1
-0.261458745606667 1
0.364222305035929 1
0.150765247415882 1
0.232316961402768 1
0.0300766135225016 1
-0.208124233434973 1
0.555648670286776 1
0.371248526243755 1
0.556419278741013 1
0.403749227361502 1
0.463775484271498 1
0.143797688986548 1
0.77345164748587 0
0.0839090774465492 1
-0.0866550610106075 1
0.388686263368982 1
0.321270640608479 1
0.727702450368481 1
0.483944931726873 1
0.175124300158613 1
-0.0822292081814685 1
0.257303256453264 1
0.264554258173155 1
0.1520838501875 1
0.402052211079821 1
0.283030164042519 1
0.743825171087108 0
0.152052765633116 1
0.12762860088743 1
0.620101277187589 1
0.200045962852088 1
0.476311800376147 1
0.211234317207216 1
0.431040569820861 1
0.415615600048533 1
0.3931539436918 1
0.581965534512626 1
0.287255459692627 1
0.280463200576164 1
0.370847608306329 1
0.477947941651969 1
0.200181755512995 1
0.292793378286444 1
-0.268133713291393 1
0.225374334594708 1
-0.139255564060699 1
0.412468407667612 1
0.414192815765742 1
0.0933764852362132 1
0.161505703451923 1
0.473914550665663 1
-0.102820752556788 1
-0.164050537942147 1
0.350999734505378 1
0.211687610349899 1
-0.352618079003809 1
0.0909410824383014 1
0.260233812564458 1
-0.05104911903064 1
0.270978392474477 1
0.0769072239125461 1
-0.0920985912946671 1
-0.103933240505821 1
0.375571342564177 1
-0.286881869851346 1
0.321900890104581 1
-0.000550058283768494 1
-0.0255146877101443 1
0.1429420975386 1
0.403955787861212 1
-0.0332672209268713 1
0.221071524224699 1
0.072639982639228 1
-0.117232256550855 1
0.415431761356496 1
-0.0372461690369406 1
0.231595165564187 1
0.217011879223858 1
0.736197427972481 1
-0.0795844364712215 1
0.537247135643016 1
0.621429467615162 1
0.00199248887092468 1
0.542999513281714 1
-0.00390601448117249 1
0.749193246347506 1
0.303911367496916 1
-0.204759591173955 1
0.138376253720545 1
0.200663849822956 1
0.0382726760744286 1
0.265053846711126 1
0.0263160960954637 1
0.420739467472301 1
0.446437707811046 1
0.0756465386068325 1
0.294862960541434 1
0.197201196209234 1
0.179918259127813 1
0.589780147109117 1
0.256657178693266 1
0.840861893999277 0
0.392463292454892 1
0.379567694057888 1
0.328449893868954 1
0.399996426026988 1
-0.0386669067489161 1
-0.108467003821831 1
0.0166530353426403 1
0.351008700719465 1
0.234982961730065 1
0.105073069396107 1
0.454765667695574 1
0.625945319211009 1
0.320113511155089 1
1.18681836291203 0
-0.335677502344893 1
0.0399371433565862 1
0.351625859038135 1
-0.027468516733994 1
-0.0106075763843443 1
0.184288673997474 1
-0.174009210404729 1
-0.214928749078685 1
0.0784552187979869 1
0.54388562345659 1
0.236347723988429 1
0.319269384373561 1
-0.059306996570494 1
0.110594729694637 1
0.402284661586583 1
0.314232400735709 1
0.687661399789148 1
0.248963959726599 1
0.194171805501509 1
0.445383699603698 1
0.117886446036017 1
0.185544976310922 1
0.249630119993172 1
0.578331033224732 1
-0.13905604525964 1
0.20688665309934 1
0.0429592252176791 1
0.524160506662564 1
0.152111172609329 1
0.583909000313343 1
0.21865370438774 1
0.42893151164469 1
0.6707162448788 1
0.0217715796975683 1
0.322499786486517 1
0.440304601223496 1
0.643373361774255 1
0.6782076661118 1
0.461094955245767 1
0.298991231874163 1
0.312137517658066 1
0.425715380561952 1
-0.0191737981610642 1
-0.193574423006607 1
0.609019612825608 1
0.142596024053256 1
0.143383731629935 1
0.0206968490842685 1
-0.106411806992837 1
0.452522310784638 1
-0.10612924704409 1
0.278701412622417 1
0.352754772850989 1
0.0950224138835862 1
0.50618571376625 1
0.451133926193708 1
0.182730663194402 1
-0.113413726850452 1
0.0983048300556063 1
0.20678656955778 1
-0.119357428293267 1
-0.0346470455132326 1
0.137537926519056 1
0.288670741214397 1
0.265284759583225 1
-0.0198168011302697 1
0.462596938605084 1
0.0674819316765457 1
0.0450968298579261 1
0.0780135370050762 1
0.269462875236297 1
0.272424077713044 1
0.235813732836473 1
0.268930779749108 1
0.283915269973667 1
-0.098226023924084 1
0.465048260687707 1
0.533240672202829 1
0.443201114493671 1
-0.220583745894833 1
0.172700553034823 1
0.193115562296343 1
0.0822940535265772 1
0.166738559806018 1
0.333080410692831 1
0.146827993336144 1
0.619718156890803 1
0.543936970126515 1
-0.149649848501315 1
0.0682939549665346 1
0.474255251825466 1
-0.202013879348641 1
0.311084540868147 1
-0.162695819821273 1
0.161247803867993 1
0.21601818678948 1
0.112988309048072 1
0.338220113658019 1
-0.212418411783195 1
0.483518013196161 1
0.53000814132421 1
0.683017558302405 1
0.0970588927323922 1
0.551442872786397 1
0.169122965011467 1
-0.147997662268953 1
0.399341173433871 1
0.0796855871353043 1
0.193833770203289 1
0.0407049995659734 1
0.336692781818731 1
0.303344825884988 1
0.25405828821398 1
0.107988644661681 1
-0.127487097594633 1
0.0493386242387377 1
-0.0335333871229088 1
-0.281895083010188 1
0.361320226376398 1
0.150763518614984 1
0.108246480632622 1
0.338625688762559 1
0.0102330730108513 1
0.343235006709849 1
0.27961220294695 1
0.778125726933955 0
-0.221759130186725 1
0.0933463837852724 1
0.425206133574021 1
0.22434146747886 1
0.341555290453005 1
0.21695469091677 1
-0.0216925380002336 1
-0.0242521285629698 1
0.0860530950110684 1
-0.217283062790028 1
-0.0520694768352142 1
0.213435559426778 1
0.36710841802811 1
-0.20460389496245 1
0.373849493475068 1
0.304527810398988 1
0.628988521754242 1
0.0586803075205401 1
0.202638401577787 1
0.725272843815387 1
0.18206760845968 1
0.401924838823791 1
-0.104545328930623 1
0.124764937880568 1
0.544373584460146 1
0.366241909276408 1
0.457918890954891 1
-0.165725148463974 1
0.60048337206128 1
0.202050688895704 1
0.180795031354053 1
0.260535791865722 1
-0.00559061350805768 1
0.0144386218205976 1
-0.144388829408795 1
-0.0763173998449968 1
0.0315803880538354 1
0.104922176616588 1
0.233860394180881 1
0.286434271041507 1
0.442098868691527 1
0.10519454475046 1
0.305404860009102 1
0.0979058640356073 1
0.398616496743819 1
0.0787118777065636 1
0.23810494849085 1
0.172825368690698 1
0.208809513943643 1
0.226928206832278 1
0.431819075306057 1
0.490768091787066 1
-0.0970967895819797 1
0.0696165813406696 1
-0.0146229441270768 1
-0.268879226496574 1
0.157087214432673 1
0.347901435568876 1
0.318331559421686 1
0.535923785303669 1
0.0756536713558512 1
0.242313857946871 1
0.255629548004344 1
-0.128917707069295 1
0.265489195483639 1
0.0250977005045435 1
0.447212304026458 1
0.0557878734827299 1
0.153615339033855 1
0.241333383496277 1
0.476272287491267 1
0.759422111452375 0
0.313881492620342 1
-0.145738007261307 1
-0.20770926520318 1
0.363520004391304 1
-0.0696962271157468 1
-0.0481228203888684 1
0.215920088515664 1
0.0750996999899364 1
0.742342658917358 1
0.385651364748932 1
-0.00890784513349641 1
0.674699302683547 1
0.251421522527556 1
-0.178217033076364 1
0.418469434227555 1
-0.411193003048402 0
0.399074287341558 1
-0.0150398791470214 1
0.195019273795196 1
-0.25829018417244 1
-0.0281347303938692 1
0.435027209470692 1
0.628633090606795 1
0.112220124775902 1
-0.0747409230736319 1
0.00741968325118832 1
0.215577438080252 1
0.0887932063354082 1
-0.0796663771552091 1
0.0979568901907128 1
-0.110206865069813 1
0.148159560367339 1
0.472921479667006 1
0.341786485389597 1
0.107744425057136 1
0.298437477945425 1
0.121862181044458 1
-0.0348186164152059 1
0.199151741076346 1
-0.206252753970145 1
0.336010058425103 1
0.278336228032196 1
-0.243939858441461 1
0.536897765195769 1
0.249231147540207 1
0.112152862900981 1
0.236012056235993 1
0.154947837720634 1
0.271687201675176 1
0.492370826236685 1
0.520096190653017 1
-0.282649741546646 1
0.381348322666001 1
0.134195423184255 1
-0.122510585683677 1
0.15033283389792 1
0.129559058278195 1
0.357956385105105 1
0.0175492760051502 1
0.305245023940008 1
0.6976932953494 1
0.0568127525506363 1
-0.0103690786587281 1
0.255568635545635 1
0.131627863276176 1
0.224871333143642 1
-0.154725970410525 1
0.544345368384558 1
0.139184419103006 1
0.482912105958407 1
0.277017400927412 1
0.620595825919532 1
0.504981078278693 1
0.039735897979838 1
0.390616615360601 1
0.496112123019643 1
0.105369741015483 1
0.211016104599785 1
0.545596185286591 1
0.244681262413957 1
0.344128554643791 1
0.1000240691693 1
0.396085507825026 1
0.278337653416959 1
0.243028780284255 1
0.43855036825495 1
0.597766666402095 1
0.270725508729312 1
0.505214999014674 1
0.63624065444557 1
0.476426848944161 1
0.322555382418433 1
-0.23696707578361 1
0.198474461472258 1
0.012412848655855 1
0.547101194857581 1
0.23422439435039 1
-0.0577896281731776 1
0.399724773259724 1
0.149615105488198 1
0.0949791367067769 1
0.395311066599549 1
0.242344132287348 1
0.353550283924048 1
0.27679344627786 1
-0.334459996574249 1
0.643548171239138 1
-0.0452837295148525 1
0.400599592609256 1
0.323206570325869 1
0.437040940750868 1
0.101799955506481 1
0.0838643815319781 1
0.289849245661456 1
-0.0203741428147794 1
-0.0236606320374475 1
0.345846865585611 1
0.34250024818332 1
0.52684244150613 1
0.0158235000391906 1
0.210798152269084 1
-0.0619564426260353 1
-0.00967401383571251 1
0.452025988869883 1
-0.236782701560295 1
0.454087336732844 1
0.486584986886431 1
-0.158031633593093 1
0.0545709897458659 1
0.479707235052127 1
0.145223871935129 1
0.121360688920133 1
0.0927077260625313 1
0.313042601028171 1
0.105419851549078 1
0.401217574523088 1
0.126631442524202 1
0.0936538951485172 1
-0.39050263168055 1
0.370423455830748 1
0.739369648135687 0
0.365548913064323 1
0.330413330161927 1
0.0187983796330036 1
0.131433640818509 1
0.123293284206308 1
0.532064769496668 1
0.311730525595035 1
0.448959179287283 1
0.124880174328153 1
0.0805212357758495 1
0.147405808346215 1
0.231767018402769 1
0.475756969566908 1
0.178265674301948 1
-0.0197869647319695 1
0.285888261327525 1
0.353425073685955 1
0.578848159514844 1
0.278836247562488 1
-0.0342284862179066 1
0.135125153181525 1
0.1415014667994 1
0.177623092576744 1
0.0104619870826252 1
0.0956610444778965 1
0.281417905143992 1
0.285893821295046 1
0.169818301293251 1
0.266968321246601 1
0.181817749361019 1
0.0580367156383047 1
0.381347431330499 1
-0.0507102985311443 1
0.24818358071459 1
0.0797055451509621 1
0.054235594805554 1
0.0221208672644689 1
0.462934523788294 1
-0.0433135217710066 1
0.318513052296259 1
0.518784935900896 1
0.244029285098417 1
0.0436852746617095 1
0.375444203761143 1
-0.0772439805140888 1
-0.0454736747416165 1
-0.183481760765679 1
0.879329225837242 1
0.154221148956455 1
0.567644307204631 1
0.00283675388327556 1
-0.0305497355183739 1
0.140941747442186 1
-0.0961880844217423 1
-0.000655386499205572 1
-0.152716480688745 1
-0.0588522697878508 1
0.270633989699963 1
0.559413804739291 1
0.154716164285711 1
0.175718669703254 1
0.105232245604463 1
0.081366744702806 1
-0.00514301819361252 1
0.202117376074525 1
0.347873507052735 1
0.192734384634177 1
0.0101034353361631 1
0.691930904194412 1
0.401337548314401 1
0.681751551912224 1
0.410091193616838 1
0.0898142366052181 1
0.230887476211814 1
0.569369619132763 1
0.645135403067548 1
-0.0938581256722554 1
-0.0471679134858287 1
0.51136846911504 1
0.815694475761764 0
0.0341393496847696 1
0.302191659894467 1
-0.237201827155847 1
0.419612693052097 1
0.46628910379323 1
0.414893774499273 1
0.359809475610646 1
0.00091497276476589 1
0.103063865788768 1
0.415773033556893 1
0.364420816727666 1
-0.0985484362871119 1
0.568877841518885 1
0.0541084425791379 1
-0.327388928975247 1
0.0484469944832532 1
0.342938567926667 1
0.238835956957983 1
0.223763656374069 1
-0.0866394537201691 1
0.424502109867694 1
-0.0480641769836944 1
0.140759572456817 1
0.422940035069113 1
0.239497525727821 1
-0.0602502413270801 1
-0.151706593940263 1
0.226280689690399 1
0.0536912360272758 1
-0.258992602499463 1
0.226364199995801 1
0.298203527791509 1
0.49552048742682 1
0.375000786157321 1
0.40676091500204 1
0.454897719828796 1
0.290349071120177 1
0.228939169850467 1
-0.20318599951957 1
0.332285735228154 1
0.320688947507473 1
-0.152200871786571 1
0.0468093381615179 1
0.0816413610601666 1
0.527824014049484 1
0.576628337129593 1
-0.158815153195225 1
-0.21207257409391 1
0.549942244192361 1
-0.0450100203589339 1
0.0151655988056048 1
-0.0915138934387262 1
0.189649831024186 1
0.026518685123508 1
0.880135467849531 0
-0.0565921571710134 1
0.222428054290757 1
0.320025043837713 1
0.030034730654583 1
-0.0791598541067799 1
0.2894057042354 1
-0.220412591163354 1
-0.0592341621060757 1
-0.419911906205717 0
-0.127567687727108 1
-0.151453878091691 1
0.256183395566777 1
0.458976892311376 1
0.196718933717587 1
0.148312383635264 1
1.04832760095306 0
0.299895808101015 1
0.351712132226202 1
0.421136902794398 1
0.689150709378464 1
0.40489213462028 1
0.392026676909879 1
-0.286786319489724 1
-0.338010911493578 1
0.282269807233597 1
-0.0510624500935273 1
0.098982803783036 1
0.146660518718076 1
0.255365268437085 1
0.100332466004571 1
0.579224255146942 1
0.07969504830797 1
-0.00559633570661477 1
0.38596928154727 1
0.219051764340003 1
0.124072400360434 1
0.250807020255229 1
-0.0794838939842892 1
0.197114968324664 1
0.300666871759168 1
0.502557386404504 1
-0.0914357704116427 1
0.340467857608399 1
0.0280932669377924 1
0.305163340757432 1
0.161464698941009 1
0.062454902698387 1
-0.0148430414053916 1
0.0556668369787743 1
0.270061221456338 1
0.528986694330297 1
0.420946816386001 1
0.170119534281047 1
0.54032984539249 1
-0.1112482792621 1
0.353834693053915 1
0.0104109026675035 1
0.246753602969386 1
0.267911997214973 1
-0.332720551123625 1
0.044603637685234 1
0.0102947368317161 1
0.000507306228931415 1
-0.123588471218544 1
0.0840234020467417 1
0.285743200723034 1
-0.282927595813126 1
0.0630813309082244 1
0.207593127537443 1
0.356577313125577 1
0.0982473213065513 1
0.353784202858563 1
0.352941818143939 1
-0.161386321547738 1
0.529953948327501 1
0.572265034068404 1
0.453292260760235 1
0.319864166735968 1
0.621064345103419 1
-0.0990443749512112 1
0.085120986929205 1
0.136948984399003 1
4.69350108765615e-05 1
-0.252416096933506 1
0.387184895154974 1
-0.252055290756608 1
0.0356161919770114 1
0.177558997422533 1
0.74011729193755 1
0.336764654269803 1
0.352761008151684 1
0.556937311342306 1
-0.00691424303057785 1
0.211584406645354 1
0.404413899117811 1
0.317299439229162 1
0.533222504931657 1
0.338777683976676 1
-0.403057305673852 0
0.288967979634099 1
0.526282362859726 1
0.489237776881272 1
0.351484042069732 1
0.2792532640461 1
0.0131519042867529 1
0.893253126679822 0
0.327037350710907 1
0.0294949618517408 1
0.031640225299183 1
0.359886254441952 1
0.10858630705604 1
0.209973968360014 1
0.658106998927623 1
0.451385484805505 1
0.377074499490537 1
-0.072682630885156 1
-0.0841477202292381 1
0.235285369791381 1
0.19962919385504 1
0.423883444305858 1
-0.278945047433349 1
-0.0773313979913219 1
0.225707421839511 1
0.227223421589445 1
0.519945129102332 1
0.0734233402832893 1
0.324835950513858 1
-0.0484837046272448 1
-0.254986294647133 1
-0.151717682191717 1
-0.202018277721946 1
-0.448759228707444 0
0.235044657704779 1
0.213287620111121 1
0.180108939970607 1
-0.189013544064717 1
0.117073805119212 1
0.734410627600456 1
0.178497714507964 1
-0.00616959249833617 1
0.0745449365118971 1
-0.375937167407684 1
-0.00440706285536599 1
-0.0640000958295042 1
0.471225854395805 1
0.0888429760989263 1
0.283092990097379 1
-0.226935559862813 1
0.695103730760557 1
0.495468368786231 1
-0.0143948014622935 1
0.0932762395186331 1
-0.0801243245268502 1
0.30989715100943 1
0.537102433339571 1
-0.144293505036597 1
0.350566045220141 1
0.396455781768189 1
-0.112621726585299 1
0.29696828097078 1
0.119480343653502 1
0.226854487188812 1
0.447613458080046 1
-0.46194995330377 0
0.314717789442422 1
0.137607682737377 1
0.218073626405611 1
0.201558179768484 1
0.259289640985513 1
-0.0308348905009021 1
0.472776035522144 1
0.0330459976790579 1
0.12502708576885 1
0.132998001920539 1
0.167623973289311 1
0.279606823119909 1
0.341729974397398 1
0.229241988736529 1
0.246441304582882 1
0.08696504827403 1
-0.288476666800779 1
-0.0437579036362718 1
0.216471669738912 1
0.176106924176059 1
-0.0294767069285765 1
0.334382886301944 1
-0.117240963136377 1
0.110911270728993 1
0.204428114382643 1
0.196123034822387 1
0.296120372521331 1
0.0207026213369495 1
0.252613479286821 1
0.382902287033836 1
0.226630410611549 1
0.290772624854571 1
0.102289442639557 1
0.0693839999572629 1
0.0387437019915133 1
0.130620887444054 1
0.103986773113894 1
0.180514648992997 1
-0.290680476140962 1
0.362513778523953 1
0.20614606938026 1
0.305006048334267 1
0.59769279562636 1
0.154962906132857 1
0.339957430591468 1
0.269782923783495 1
0.103322384432869 1
0.0963339188193158 1
-0.267963516801476 1
0.326759308125219 1
-0.0120942612828018 1
0.253222098747938 1
0.635883593296224 1
0.208027776453876 1
0.197508278612743 1
0.578586069198172 1
0.353871759959268 1
0.0217730795201637 1
0.449132371682564 1
0.454392045080946 1
0.438974001235554 1
0.175184552403517 1
-0.0265505189171434 1
0.253485997285994 1
-0.0757898685422911 1
0.161858204069902 1
0.203483823609978 1
0.420904513766365 1
0.451817243034921 1
0.171639271156935 1
0.486390159118389 1
0.27298162527098 1
-0.14706715812399 1
0.179103222434382 1
-0.0671717655937509 1
0.629741872730782 1
0.377061112452551 1
0.00687501470688736 1
-0.231630880530119 1
0.203728584696431 1
0.0743330901760739 1
0.408928276415269 1
0.73774312510785 1
0.175686835873917 1
0.212195608625372 1
-0.333506476440366 0
0.0744379783689709 1
0.0784181851300735 1
0.230165882272331 1
0.177600720263026 1
0.605837521240282 1
-0.190081535541489 1
0.683373583779588 1
0.778788158237153 0
0.466609943003803 1
0.337322767996811 1
0.334567283872934 1
-0.199311938433698 1
0.215732898787111 1
0.22000151923715 1
0.294640804164165 1
0.117104088825471 1
0.200762688905972 1
0.167901141523017 1
0.173178256178755 1
0.0193622253012507 1
0.453570655572394 1
0.126457222411829 1
-0.147879124702665 1
0.138141305885631 1
0.390630678324511 1
-0.0866506906945576 1
0.14045113682921 1
0.144724889792352 1
-0.0446699504930614 1
0.170430327286146 1
0.383836501904406 1
0.0699005933698462 1
-0.284071558368935 1
0.157717970849763 1
0.0451575842014751 1
-0.240471959557229 1
0.521541666042391 1
-0.165613235482721 1
0.387525156383685 1
0.0614847502681148 1
0.7419899941865 1
-0.0459904315658347 1
0.269094239999177 1
0.151445970262585 1
0.0979068604700054 1
0.572825686145613 1
-0.4583331693904 0
-0.841817427218185 0
0.303451978830335 1
0.476776046370005 1
0.317465142595216 1
0.880868181726212 0
0.15198334317458 1
0.296483966417063 1
0.266419131445713 1
0.296107946897156 1
0.443794654912322 1
0.363113621666961 1
0.439938888684771 1
0.245263615725634 1
0.294595449743405 1
0.410426871587954 1
0.050078244164946 1
0.252179787066925 1
0.0508638121506073 1
0.441343767807905 1
0.167614999968847 1
-0.200926776180763 1
0.524623667938108 1
0.0914856154804782 1
0.368124035161997 1
-0.0635851342277763 1
-0.119330850880704 1
0.0304527051634585 1
0.329638540331362 1
0.303347149764867 1
-0.011967551203851 1
-0.206865464587181 1
0.449345507666134 1
0.407679263432029 1
0.146074095032017 1
0.207862137299417 1
-0.135398850647357 1
0.0965400801861475 1
0.0914188490472977 1
0.188111308905664 1
0.00553656245473826 1
0.312057415067859 1
0.0161371573969037 1
0.482620509032769 1
0.030905211801894 1
0.31195104211562 1
-0.290095018096221 1
0.241274298147489 1
-0.159277193934682 1
0.476315820993473 1
-0.287120092109468 1
0.331943655218661 1
0.204575169297763 1
0.268351199580246 1
0.197855832411279 1
0.217713580054069 1
0.187926773523467 1
0.182464475180661 1
0.248041718488559 1
0.452555660259838 1
0.541368063301391 1
0.530349847578493 1
-0.218876307506697 1
0.0986146441513356 1
-0.0996006638786093 1
0.142670119806806 1
0.142470167365874 1
-0.0487727150076129 1
0.174612547953014 1
0.455721882591076 1
0.357689023884003 1
0.789865646134233 0
0.46829365061939 1
0.652793109940762 1
0.233029586743879 1
0.312953391286815 1
0.404342087124837 1
0.295936446694271 1
0.383210809661525 1
1.0833616596054 0
0.346587590100435 1
0.121625854667619 1
0.235760221038557 1
-0.0645778357611466 1
0.136931605883031 1
0.411846159273091 1
0.165926188889491 1
-0.0326760192337949 1
-0.403787991920458 0
0.43377578037563 1
0.152854473447633 1
0.774038661598239 0
0.396084315514126 1
0.121691475407269 1
0.21727774607074 1
0.320001564883068 1
0.250112406639132 1
-0.0744047088196303 1
0.254188167294389 1
0.406396603910356 1
0.0566884039589748 1
-0.0441213187099352 1
-0.0316392908654826 1
0.314983013584893 1
0.325583088030511 1
0.417458703192866 1
-0.143629825817902 1
0.00332503591276639 1
0.0563082822090545 1
0.177157684159917 1
0.117242162691985 1
0.104796278628512 1
0.121739880513566 1
0.016449867523151 1
0.0695845211970846 1
0.220821907811753 1
0.645975499353543 1
0.529609027660436 1
-0.258311139516849 1
0.39667251904068 1
0.0461791538772265 1
0.808681467534122 0
0.331871337100228 1
0.0616597991443559 1
0.122718561304667 1
-0.0380693953640324 1
-0.150463216119635 1
-0.241717922006469 1
0.409311965118616 1
0.211567979628732 1
0.0556768291009089 1
0.697022357226727 1
-0.00162285379387887 1
0.0308401053100453 1
0.737390552044064 1
0.00156530305057173 1
0.424944239163064 1
0.298108951017788 1
0.524708111971801 1
0.297244206694275 1
-0.583072288905629 0
0.250595391260964 1
-0.0717949783299334 1
0.627770016568251 1
0.0648635151796224 1
0.492938375328622 1
-0.0681249397542972 1
0.177667796176849 1
0.297400710695714 1
0.0268742811354259 1
0.416332114381236 1
0.698132193255828 1
0.125085472853252 1
0.0459484671432771 1
0.471819701864252 1
0.665751011555769 1
-0.0426698131802318 1
0.374590652674531 1
0.417744795932633 1
0.088595405455429 1
-0.205922477578961 1
0.138260284155346 1
0.277311712468377 1
0.59019991326572 1
0.093241517316332 1
0.315521830672194 1
0.196185634744084 1
-0.0916968262151253 1
0.261721352759798 1
-0.464325173508525 0
0.712460107759749 1
0.368106441353087 1
0.162748426495054 1
0.448874492558441 1
-0.230037405905244 1
0.228923666877211 1
0.594013368745068 1
0.142313052513055 1
0.0530251030149929 1
0.0582544654692438 1
-0.0512437859645478 1
0.0573896441566765 1
-0.0680056345352556 1
0.13472654941871 1
0.336532599774053 1
0.0975810834307615 1
0.667415344192614 1
0.224339438970454 1
0.0633146592719483 1
0.40999288290037 1
-0.211272790454425 1
0.103092901351372 1
0.0894785977236658 1
0.0733564264874725 1
0.0751882795273651 1
-0.506077260521524 0
0.642532424356986 1
0.417546385502079 1
-0.0748163663042151 1
0.08418881740701 1
0.494270631327564 1
0.530637202506438 1
0.0208640103071986 1
0.716534290690301 1
0.19486334461464 1
0.795421281909808 1
0.15706069837483 1
0.508215013798578 1
0.264910536416803 1
0.408353257965782 1
0.372868512412696 1
0.128551105599487 1
-0.478578234350692 0
0.046804572639861 1
0.301177071024183 1
-0.231276362630859 1
0.486619990340383 1
0.0360027722990314 1
0.789700190060162 0
0.179220742423644 1
0.214105440564651 1
0.241706040131195 1
-0.335284590840693 1
0.0750178444074436 1
0.177933914756777 1
-0.0246345841793404 1
0.264096339670947 1
-0.060170896378607 1
0.61159270146457 1
0.0851899787492215 1
0.170553945505846 1
0.0161502262871748 1
-0.238035358953147 1
0.302547449766354 1
-0.43275606564229 0
0.345852067279184 1
-0.0235345194452954 1
-0.201632644066836 1
0.504786172852171 1
0.0456318531268447 1
0.233717782933724 1
0.63355577573718 1
-0.152560509395308 1
-0.036162114886358 1
0.620747494020108 1
0.166163018293802 1
0.234181779021211 1
0.532094998661063 1
0.579447193078247 1
0.386084126243784 1
-0.0566084585559856 1
0.655316653543854 1
-0.0709964241876228 1
0.0255388742333253 1
0.425572495517521 1
0.582048616116462 1
0.143141484610828 1
0.0606233611064728 1
0.128157651053089 1
0.420579308614253 1
0.342615533348678 1
0.107819985885372 1
0.411408171578388 1
0.0800460302765129 1
0.326707277034365 1
0.414214874812511 1
-0.0761187095891885 1
0.103494600574562 1
0.102152604966028 1
-0.0689220650107572 1
0.2249136826954 1
0.19662827360356 1
-0.323298496439861 1
0.446683896735129 1
0.555864616669056 1
0.0387333613750386 1
-0.097106811551435 1
0.474241538178623 1
0.538592284561628 1
0.51755869488341 1
0.345780980556824 1
-0.0849617487359281 1
0.0362841171561113 1
-0.193990954514608 1
0.0192404648019357 1
0.243299546494153 1
0.0311602286184332 1
-0.0414865911211038 1
-0.39086916869165 0
-0.205121222627911 1
0.205563044315165 1
0.335647190499499 1
0.533551752996652 1
-0.0839292874086832 1
-0.235512062673255 1
-0.264787093377068 1
0.348076808709695 1
-0.188832254949817 1
0.219871376540906 1
-0.136600839721832 1
0.48544627628926 1
0.120020046959158 1
0.386791325049888 1
-0.0044249655509557 1
0.168804538693321 1
-0.384373410350828 0
0.299758170074655 1
0.0696159045901372 1
0.340475227397145 1
0.227535261790629 1
-0.0529763155988896 1
0.310905097675952 1
0.132700509306419 1
0.156513682240349 1
0.293681774021561 1
0.290517024429593 1
0.315587531252734 1
0.383162399595577 1
0.397795681140683 1
-0.111659279526705 1
0.439819986404206 1
-0.0866496515295786 1
0.283344593882181 1
0.471086046642914 1
0.0291340658991849 1
0.0311809350841796 1
0.0834356029957695 1
0.317843820030509 1
0.473756349311847 1
-0.0391618288535427 1
-0.171601258488869 1
-0.0148313722448643 1
0.425492113450046 1
0.246022380802966 1
0.272614291335776 1
0.802348336525914 0
0.0358469263808435 1
0.49352804585222 1
0.47172069630573 1
0.498988250847191 1
0.648506101357881 1
0.00568014576282905 1
0.518534995690549 1
0.129600870329655 1
0.309569385464561 1
0.0483052479198883 1
0.306023148861231 1
0.281184189282028 1
0.723832657368376 0
-0.153400460439702 1
0.350998269225847 1
0.175195373072598 1
0.523159784781049 1
0.176631247652992 1
0.583469962383215 1
-0.0149986496566665 1
0.428359296399442 1
-0.120947828445479 1
0.0327665830646854 1
0.442202952161922 1
-0.075511203107771 1
0.315262769905795 1
0.734453227340177 0
-0.0235449072778357 1
-0.0790988597742013 1
0.120149411284448 1
0.292217378690728 1
0.424809239704176 1
-0.0403009347059288 1
0.447091796311962 1
0.829895109817726 0
0.0530426161495602 1
-0.102279009869786 1
-0.140430911906113 1
0.28210894294993 1
0.266749091961908 1
0.533341905024242 1
0.363075825510889 1
0.165331472997589 1
-0.150067493352181 1
-0.151185336036065 1
-0.363634355928775 0
-0.104801888308318 1
0.242753386905674 1
0.155205371712077 1
0.461745039443323 1
0.795131317793849 0
0.0894297441201035 1
0.384974195164958 1
0.591912853948701 1
0.209875854342246 1
0.0510961244583179 1
0.738348752043797 1
0.0517128530785732 1
-0.322725554593295 1
0.287148877520942 1
-0.417552083864215 1
-0.193859719925372 1
-0.0171482701164221 1
0.30662249522492 1
0.226176201909276 1
0.273455778118252 1
0.0658795567625092 1
-0.296877626417409 1
0.00609277125498969 1
-0.0603224644601765 1
-0.0257476192471588 1
0.711824463347636 1
0.360106582117879 1
-0.0576059581076993 1
-0.0369517823651278 1
0.229670458908946 1
0.582584357104688 1
0.399797010357207 1
-0.118588334587884 1
-0.0698607121446816 1
-0.011627158929397 1
0.237248044752143 1
0.346914718718921 1
0.447482431062251 1
0.413264948952997 1
0.478433654091106 1
0.428965731544706 1
0.0103057578891966 1
0.37635747371651 1
0.319470067371297 1
0.272468742665512 1
0.148199336193181 1
0.304625468564646 1
0.0423624903052351 1
0.184241368163857 1
-0.0781418022594585 1
0.674905648633667 1
-0.126741035676422 1
0.0144191984527016 1
0.104007315532146 1
0.465857807585793 1
0.244652723893088 1
0.244730168455821 1
0.622967285279181 1
0.147435079344679 1
-0.225428431060664 1
0.427488761542319 1
0.19361452922967 1
0.30052092972476 1
0.0414862769203681 1
0.794534501055155 0
0.332116618041221 1
-0.0391470223676376 1
-0.0315912179584047 1
0.355899938765016 1
0.195943939203793 1
-0.118921285549735 1
0.1091706990276 1
0.0905522205586033 1
-0.0368794454090859 1
0.210611868677897 1
0.1002460544159 1
0.182700666336458 1
-0.0419558573790854 1
0.330282318980774 1
0.0137253909128075 1
0.353204787984125 1
0.260090592622099 1
0.533373909406283 1
-0.159225141037591 1
0.522447778661059 1
0.0842453901441108 1
0.459201673621413 1
0.0041257426763382 1
0.219533188349099 1
0.631118971793427 1
0.136311639967644 1
0.621320139987777 1
-0.234206250645826 1
-0.0360684735006295 1
0.400903959231957 1
0.560364785620146 1
-0.033557817565023 1
0.365948835645749 1
0.24791157487288 1
0.67771676917979 1
0.160572094480448 1
0.321050113214787 1
0.219489665884842 1
0.473412197267514 1
0.125144390963487 1
-0.296706932919689 1
0.216493813579877 1
-0.309816718819069 1
-0.398206314151042 0
0.338431383896145 1
0.808741943692041 1
0.498121899373741 1
0.373381574525867 1
-0.00912811788064397 1
0.691274791396354 1
0.349594790615957 1
0.610772222292346 1
0.0789013422576552 1
0.257865354663737 1
0.31732200354518 1
0.223284519895388 1
0.130473479580616 1
0.730619764047189 1
-0.116715540707532 1
0.721206161159243 1
0.17391869894251 1
0.349726693849884 1
0.10780141690399 1
-0.0450742740508543 1
0.403474738204546 1
0.600817242794264 1
-0.333448847154041 0
-0.146709017031488 1
0.358689187301936 1
0.267707215817723 1
-0.197145268873838 1
0.280133537851581 1
-0.0355720682225562 1
0.190540308558688 1
0.408872234325443 1
0.126138545488019 1
0.312002136620047 1
-0.0309174659157813 1
0.0341622800909822 1
0.214026065255872 1
-0.215124514724252 1
0.214561192840187 1
0.282489148592715 1
0.141620639156279 1
0.398668987846294 1
0.687868484987058 1
0.246386831594401 1
0.299794946040323 1
0.207398027873066 1
0.353986666434531 1
0.134020921530274 1
-0.0401461065763532 1
0.225690210969176 1
0.356735927695047 1
0.0958005554638504 1
-0.145030997582483 1
0.0433887897455526 1
0.307586278389121 1
0.754756646087385 0
0.0912663345733017 1
0.180902003872135 1
-0.220149186065321 1
0.244026847699498 1
0.343319143342266 1
0.070489097760617 1
0.317980256472038 1
0.103627448566251 1
0.0639379374180803 1
0.250289137259264 1
0.128763980142214 1
0.279026338022396 1
0.45446581167348 1
0.369322308671277 1
0.533119902285599 1
0.639698072091274 1
-0.154511672608001 1
0.658838974996686 1
0.299110445691528 1
-0.0559503024635274 1
0.873756947339525 0
0.182965534385367 1
0.439648347750188 1
-0.0546072363142938 1
0.2874414497882 1
0.525921682961322 1
0.0780149800971432 1
0.0508258536400217 1
0.30818589572358 1
0.555510637043586 1
0.225359853868299 1
0.204576139352202 1
0.111580525705809 1
0.646733859302543 1
0.757529319762707 0
-0.020975760398688 1
0.149557773776536 1
0.357297204843416 1
0.136702355072283 1
0.224478219307132 1
0.247110504879227 1
0.142638218005674 1
0.259949047151805 1
0.22282653617311 1
0.707694713196843 1
0.0879349196740195 1
-0.0803423075580272 1
0.273595465023756 1
0.660604892440271 1
-0.0895288266107511 1
-0.0131635217779048 1
0.307551351773852 1
0.505722891319017 1
0.13129266861337 1
0.139549199856322 1
-0.282394821194911 1
0.338818433025545 1
0.610784301260461 1
-0.0443644099825463 1
0.0893184922306742 1
0.141407459406649 1
0.175156601781759 1
0.303996967236602 1
-0.0257496579369711 1
-0.0478085099583299 1
0.431855417053957 1
0.22618269010562 1
0.124301037516286 1
-0.463397948373853 1
0.139015487839357 1
0.523147571303192 1
0.237566575980845 1
0.266663051631004 1
-0.0692854667513996 1
-0.107186876073802 1
-0.173819869525928 1
0.330458519139971 1
-0.140520286417902 1
0.42766426873643 1
0.185402298884872 1
0.282365618485654 1
0.609870574049102 1
0.212426103711849 1
-0.0965042565758105 1
0.512426469926125 1
-0.0809047785155167 1
0.344653661768834 1
0.160733944608921 1
-0.122672239246722 1
0.268539805670108 1
-0.115755362439799 1
0.408398409278509 1
0.392325611092573 1
0.315520217702099 1
0.182004940460694 1
0.120687459746682 1
0.210440562290668 1
0.341465312247247 1
0.22099095770849 1
0.200187124677435 1
0.314289640032764 1
-0.061525648634649 1
0.445610022505823 1
-0.246186155390168 1
-0.189532861627648 1
0.151850253637409 1
0.56689781989134 1
0.0922555176687107 1
0.217763073580702 1
-0.0113151166334169 1
0.469668067822486 1
0.21311400725135 1
-0.325748197842207 1
-0.076425841233978 1
0.322033477915352 1
0.48468183118495 1
0.424674555790747 1
-0.012925701791316 1
0.412963218901809 1
-0.125272746042894 1
0.158170385859505 1
-0.182721440438078 1
0.112116496346864 1
0.240440009161627 1
0.0274201714498945 1
0.7930980436456 0
0.16878766473743 1
0.109966106191779 1
0.464413194316445 1
0.262412868100719 1
-0.0770092527921356 1
0.403787529288291 1
-0.0860410658358857 1
0.533634758884282 1
0.664363407466571 1
0.630229204965207 1
-0.00877261799675988 1
0.361748434222282 1
0.113435639298782 1
-0.189614554682393 1
-0.0377711026029512 1
0.185658538092173 1
-0.335589172000316 1
0.404819614114297 1
-0.045421065080331 1
0.155777210525793 1
-0.0193494377139535 1
0.719764228191338 1
0.0971940787310074 1
0.493256169340389 1
-0.00983300802330593 1
0.238733290315853 1
0.026892309772276 1
0.271068618976772 1
0.474744881634024 1
0.265609381043833 1
0.124426280919029 1
0.19330139549828 1
0.0851248122470633 1
0.151947059124951 1
0.430264705116241 1
0.157272935370128 1
0.428678929297121 1
0.274716617860781 1
-0.121712277029952 1
0.276629935922364 1
0.54174751347501 1
0.327858548460932 1
0.706976317214851 1
0.222476104399699 1
0.0536876995759912 1
0.216764083153305 1
0.197051501900816 1
0.831838779460694 0
-0.0634144936130513 1
0.501297614461391 1
0.18524203595624 1
0.213906634629647 1
0.302377491712986 1
0.649770711805494 1
-0.150937001118693 1
-0.0391465835052853 1
0.283121540115486 1
0.235249390311588 1
-0.238180259227747 1
0.202121698346207 1
-0.158804145765107 1
0.459191674540641 1
0.384208946911086 1
0.359302507936366 1
0.672453139128073 1
0.202324609520334 1
-0.0621757990959506 1
-0.612623753518119 0
-0.000207561797804019 1
-0.169663728585969 1
0.0260083045105666 1
-0.211411212901339 1
0.200071130384059 1
-0.0722757293477612 1
-0.3724826845124 0
0.19881446939921 1
-0.0731084876652518 1
-0.0727562221280026 1
0.173343513865203 1
0.29693196742591 1
0.337118511727737 1
0.291201620880842 1
0.0756857796563793 1
0.0573314542366906 1
0.99364714963547 1
0.160944114898219 1
0.434482868891066 1
0.318883394560188 1
-0.1810157701101 1
0.585749454147166 1
0.0251763245995469 1
0.406722327861827 1
0.00160837746496123 1
0.3043989650005 1
-0.173795671497392 1
-0.204002756229469 1
-0.113297702701184 1
-0.296466522443816 1
0.371132425882045 1
0.199269458313267 1
0.122254136245248 1
-0.0865908318625093 1
0.0322440481844532 1
0.430381282612812 1
0.0632561776735626 1
0.0885047153979221 1
0.225728354825171 1
0.286274738626998 1
0.446619224525151 1
-0.0184612064536171 1
0.350666004891405 1
-0.404717370553993 0
0.24005383701455 1
0.15356139067876 1
-0.230870175194606 1
0.0813187037228815 1
0.417292859668454 1
0.0951153558118031 1
0.01146119285627 1
0.164063129862191 1
0.137622243326561 1
0.523874063370552 1
0.0811579981496665 1
0.852458921158724 0
0.0162317380916493 1
0.114564074674703 1
0.159458846518898 1
0.457577985144175 1
0.392350177241556 1
0.586356983776343 1
0.200691156143972 1
0.252712538699675 1
-0.00815148872220678 1
-0.41288698580292 1
0.43343947362546 1
0.309013817137426 1
-0.0507522602701452 1
0.159935920502355 1
0.324207119383405 1
-0.188207251394551 1
0.213112423872507 1
-0.00749303155162208 1
0.590679028769458 1
0.126505189009958 1
0.238049827938248 1
0.420912536128065 1
0.404415489568784 1
-0.0284108588519092 1
0.237577372928084 1
0.570609796700024 1
-0.216659163007654 1
0.595661177067774 1
0.210595534741396 1
0.327907116820208 1
0.144957960499189 1
0.406220598494507 1
0.538464699401105 1
0.508750584783382 1
0.340154276655153 1
-0.269749090017016 1
0.175272480155404 1
0.0378091540755414 1
0.38132401218546 1
0.171434919092974 1
0.127528911613424 1
0.644234526303839 1
0.391176150053384 1
0.355735139251114 1
0.251130405761591 1
0.457688325130985 1
0.535772998370392 1
0.273278731593179 1
0.0435503686994989 1
0.168905955134823 1
0.107189643098972 1
0.169812757603911 1
0.246829155252582 1
-0.158112550679158 1
0.610666669557867 1
0.272173049039944 1
0.185685731819194 1
0.177190020760965 1
-0.0446587598362817 1
-0.00538328067177365 1
0.255834022067459 1
0.193229646669832 1
0.312889260767363 1
0.332709669022918 1
-0.0832032508178145 1
0.0187344261259165 1
0.0410284729798675 1
0.511771057964211 1
0.472295273611032 1
0.118221966384237 1
0.760935984623937 1
0.662707986855849 1
-0.0958620991355682 1
-0.405642703107988 0
0.137446422148607 1
0.383656740298294 1
0.0893133750115944 1
0.683609817359674 1
-0.374633115734925 1
0.490817216784604 1
0.0684599749734139 1
0.20386230933646 1
0.41647670486734 1
0.746343067797554 0
0.314961981720177 1
0.321868178783633 1
-0.166162351718392 1
-0.116126259626302 1
-0.0538353053390526 1
0.456789064413335 1
0.122296963554857 1
0.433494003065981 1
0.298481475186566 1
-0.135388514523837 1
0.572040654898098 1
0.0377675402821835 1
0.291799202087931 1
-0.240014538766584 1
0.399000832368805 1
0.529960589727069 1
0.511829350897768 1
0.512510052247372 1
0.143891337562377 1
0.758097777413052 0
0.580387764979688 1
0.285742756945714 1
0.177731044189314 1
0.256705457085124 1
0.385778159297728 1
-0.245731758593715 1
0.129071775479484 1
0.0740054929909715 1
0.410643284020447 1
-0.199571180024038 1
0.255428080112636 1
-0.0862739257664042 1
-0.0936487464055426 1
0.384865254519683 1
-0.410111414434852 0
0.789391013926413 0
0.244861640941241 1
-0.19071260912801 1
0.290832729693577 1
0.655659961045744 1
0.454174087155546 1
0.779933555592935 0
0.189726559115213 1
0.140701210123178 1
0.241923261721633 1
0.249365870142965 1
0.0555954314722665 1
-0.0226382286894248 1
0.0526655807351883 1
-0.20851031779141 1
0.397874303242431 1
0.104527462711086 1
0.13340049325765 1
-0.205551218444333 1
0.20958626030598 1
0.36488664987506 1
0.0739670204115642 1
0.121987945434418 1
0.0498371755450797 1
0.25165702741957 1
0.192521015010615 1
0.879704520438909 0
0.13917876240031 1
0.239481430862857 1
-0.232526884734175 1
0.191372225629758 1
0.342410931357739 1
-0.138106284387825 1
0.394168160768512 1
0.0767898502999231 1
0.574251483074241 1
0.207867127099611 1
0.371173249043904 1
0.190410658511505 1
0.3363571097281 1
0.155076680656998 1
-0.312097086140246 1
0.515060902587478 1
0.0965729161497916 1
0.122641973769676 1
0.488644400872028 1
-0.256514142604652 1
0.0466858941967297 1
0.589744927768236 1
0.183259294295051 1
-0.0432990306549524 1
0.367961626252535 1
-0.68092102849983 0
0.25141353849598 1
0.405855274009756 1
0.247073255323653 1
0.226262809059613 1
0.323418615855262 1
0.307290001660012 1
-0.181955196746954 1
0.216675582632707 1
0.0805477879325877 1
0.00196585776299069 1
0.232035969572027 1
0.421222679753422 1
0.070116381900917 1
-0.270244901667047 1
0.426891311653539 1
0.533467342343801 1
0.131993239276772 1
0.176353046514656 1
0.132653259436162 1
0.0302993334940197 1
0.366891532081222 1
0.526765677335303 1
0.464859921275473 1
0.230975309432491 1
0.378838881994912 1
0.247874818335521 1
0.289148586945829 1
0.052385522078488 1
0.794974216164896 0
0.279439455093206 1
0.440414856273821 1
0.123198540769612 1
0.32094074555405 1
0.140141122472769 1
0.0156789718837449 1
0.149335408413223 1
-0.543709306047714 0
0.182347432801805 1
0.285101569984754 1
0.547988119168103 1
0.692585666518053 1
0.0372258809691819 1
0.320062454359883 1
0.0592578420775297 1
0.0885626703585163 1
0.56923837035636 1
-0.293714477568562 1
0.191031077702558 1
0.36487057255828 1
0.749957367282688 1
0.419073133155548 1
0.0658426870025193 1
0.322162359821874 1
0.307432576015339 1
0.413196178630963 1
-0.112536156243943 1
0.195408441364479 1
0.336256703121418 1
-0.00207200748609196 1
-0.0806312373674617 1
0.350137337594742 1
0.492861088414982 1
0.134074007541011 1
0.276319933591839 1
0.0643814472901525 1
0.558239997155232 1
-0.0636187235373091 1
0.37668374089229 1
-0.0978672384939927 1
-0.638624796014705 0
0.318384124270926 1
0.0314312571047352 1
0.212723739765789 1
0.336470412948591 1
0.584582883428053 1
0.213934118082731 1
0.589636284333961 1
0.128582247405053 1
0.115803264997972 1
0.043519162647113 1
0.0502736291086211 1
0.142595240642057 1
0.524319249431515 1
0.378856715225498 1
0.448423122141926 1
0.263157392960392 1
0.456572767497591 1
0.315240064917294 1
0.00686133373874126 1
0.154790115403486 1
0.191610628536512 1
0.541694687592492 1
0.242241449693536 1
0.629764939195723 1
0.313115429117281 1
0.654716582949153 1
0.226098654310903 1
0.23954271629158 1
0.0482609625690623 1
-0.0112438939922517 1
-0.0670269242735201 1
0.515461667617266 1
-0.182901408318671 1
0.55253144490644 1
-0.142809222196454 1
0.106308999668786 1
0.228234123551853 1
0.170632780903076 1
-0.10977486189321 1
-0.0739750305110641 1
0.335870652948585 1
0.0948229118395642 1
0.444935952977795 1
0.243527167194669 1
0.402588093431851 1
-0.130561760669158 1
0.435906913983807 1
0.16552953072735 1
0.0630709809520068 1
-0.179765348499272 1
0.694550265200863 1
0.557478904820866 1
-0.321420917157059 1
-0.0449066279546711 1
-0.183421878646788 1
0.455185289623141 1
-0.117862014860851 1
0.305101462920224 1
0.36961509156234 1
0.378933717295072 1
0.0737621205195152 1
0.451293222883925 1
0.330870277351101 1
0.092376023694705 1
0.304056543728231 1
0.363279511720619 1
0.316986364797393 1
-0.0772366228290816 1
0.11110526656907 1
-0.0878701398882384 1
0.0452641102913754 1
0.911076030300928 0
0.0935615435203274 1
0.304232900833786 1
0.0156874285057181 1
0.249497812837535 1
0.537909382107806 1
0.414610978944867 1
-0.0197421450000305 1
0.0731197785248266 1
0.306008615861716 1
-0.0601077922448383 1
-0.0936083220468358 1
0.642037263124584 1
0.375706713325879 1
0.583325705567486 1
0.124119793447156 1
0.321644485650875 1
0.22767629230717 1
0.111099637389542 1
0.355065590552398 1
0.134462819007746 1
0.272812534643416 1
0.224425521045459 1
-0.364067657885676 0
0.170211991018888 1
-0.175760925808202 1
-0.00133912841733514 1
0.565576119897774 1
0.423030656103895 1
0.116227378063053 1
-0.399805377324632 0
0.382748840936527 1
0.417950765775952 1
0.417410279427386 1
0.0154826071529858 1
0.0159659258015805 1
0.1244842350426 1
0.649802148071564 1
0.448749687076975 1
0.370614597423858 1
-0.211659714887949 1
0.122371098000667 1
-0.244834970622071 1
0.127928215960139 1
0.410839052149853 1
-0.0763295389986248 1
0.173807019878172 1
0.0454085848515357 1
0.670424177123519 1
0.131248566593308 1
0.30855240857019 1
0.426209652680288 1
0.148230071855452 1
0.708050328499789 1
0.0852865182926874 1
0.300392656443518 1
-0.0781180922085218 1
0.222558628565318 1
0.383871144595045 1
0.641475047358137 1
0.298288800076517 1
0.14499779389305 1
0.322921083315938 1
0.0697819887908719 1
0.265227615211928 1
-0.208718478127057 1
0.134825708251287 1
-0.146092768527996 1
0.883378015504752 0
-0.202741596098574 1
0.0142883478372952 1
-0.36153419595492 0
-0.202474786670938 1
0.150830288776901 1
0.397072946361877 1
0.258613614764593 1
-0.0815738151803921 1
0.309628230399547 1
0.371720553367222 1
0.182998082675316 1
0.462543493649746 1
0.497777868998531 1
0.153771618641584 1
0.372894294577138 1
0.352279543189602 1
-0.0615458646963806 1
-0.0389643244218618 1
0.560664009123687 1
-0.111341261660772 1
0.196144398091972 1
0.336940108591788 1
-0.0142631960067623 1
0.0360048157591232 1
0.196656889758411 1
0.0650549773637134 1
0.0518337146331998 1
0.292483585041916 1
0.306367962686755 1
0.377826886921237 1
0.0316120698668729 1
0.299686380878382 1
0.342904272438688 1
0.728675839211059 1
-0.0758094415368055 1
0.234475564211154 1
-0.429270727429793 0
0.0751408168179767 1
0.12931614916992 1
0.440888562371709 1
-0.1192250852604 1
0.132378828225129 1
0.260432860294525 1
0.0242829989072427 1
0.218035918721151 1
0.289708462328422 1
0.273323997339688 1
0.306905708683799 1
0.313728161573558 1
0.61111402687293 1
0.122783139248193 1
-0.145526751067508 1
0.353760852919736 1
0.330196551382562 1
0.0363723401583398 1
0.862857895731526 0
-0.174404445839048 1
0.119227150613701 1
0.0977165182419354 1
0.163296233243984 1
0.106691308023217 1
0.175696118205499 1
0.500213352157133 1
0.201414040952063 1
0.443862199874811 1
0.356409463061242 1
-0.48722805252506 0
0.0370624298549257 1
0.337145744760714 1
0.0263820872330835 1
0.78981103664686 0
0.112180158161031 1
-0.130188554056344 1
0.402340385496866 1
0.311244416491493 1
0.424237823855344 1
-0.136630617506918 1
0.232001418100845 1
0.496768714031412 1
0.617357287796558 1
0.351181409570246 1
0.585438175575282 1
0.356078451463876 1
0.235844001914297 1
0.0766783146303887 1
-0.173476792300756 1
0.313364343939415 1
0.0275247234787035 1
0.0726308681344675 1
0.383590197394763 1
0.512990380351011 1
-0.106832232056882 1
-0.132178637103385 1
0.246053285244864 1
0.125077517956078 1
0.111072495546406 1
-0.409152480857941 0
-0.103158435118744 1
-0.00353479110319573 1
0.252170149905907 1
0.28235150687959 1
-0.0768330007278241 1
0.067063198681908 1
0.2047722041611 1
-0.127941737779644 1
0.129666156027103 1
0.0110731450490729 1
0.205170692023762 1
-0.21467972189191 1
-0.0691732593584883 1
-0.0182652560775371 1
0.529994144609622 1
0.308340294908393 1
0.0222837082665075 1
0.133715758235097 1
-0.111142011863324 1
0.569065084173372 1
0.270306968791073 1
0.446659552426081 1
0.0999628500653282 1
0.471007838653938 1
0.284304710955619 1
-0.0102872244573354 1
-0.067486500842975 1
0.313482071268606 1
0.152845857981832 1
0.560388620497092 1
0.674802863470862 1
0.369002126775113 1
0.100160641301832 1
0.108746693245348 1
0.876128054594576 0
-0.34816761238447 0
0.435336278314163 1
-0.123654738967027 1
0.062341325491096 1
0.13455950642307 1
0.746473740903937 1
0.00125588438886493 1
0.2274110675506 1
0.573840583271539 1
0.168370684559083 1
0.517166728856409 1
0.050079939638274 1
0.396803787099605 1
0.396109028672453 1
0.0990960275679143 1
0.171158719967905 1
-0.0259511101663497 1
0.343739306415211 1
-0.0334290515739894 1
0.697491727784194 1
-0.00186064794835635 1
0.241218217681711 1
0.309447597350666 1
0.202331132405959 1
0.0570732078116064 1
0.247858110215115 1
0.0107568651633206 1
0.383780485226681 1
0.393383607591414 1
-0.196924259436933 1
0.152896345662049 1
0.202793760377484 1
0.490569206609793 1
0.644712753222974 1
-0.0848240646838866 1
-0.224369341395819 1
-0.0428382625360977 1
0.158630651732418 1
-0.0629301784691079 1
-0.168030929456164 1
0.510400626331888 1
-0.0425993472095628 1
0.398960596493538 1
-0.238932534184291 1
0.537314052695517 1
-0.0305351948275593 1
0.130150663515044 1
0.314641250474973 1
0.520938443016498 1
0.0677962446446519 1
0.542755515194968 1
0.562332515697823 1
0.0759191737989282 1
0.338939332465582 1
-0.279894716228818 1
0.517508563329387 1
0.428691215105672 1
0.743276820817774 1
0.811337903967624 0
0.30391983442975 1
-0.134632894907619 1
-0.0990405768615162 1
-0.0980633688111598 1
0.264747353526833 1
0.165544192456735 1
0.267208126891109 1
0.101763531422633 1
0.0836969086902636 1
0.17529614685025 1
-0.418995318131155 0
0.341527434657243 1
0.545534000919818 1
0.452878608680098 1
0.701989991301296 1
-0.0731885756180358 1
0.292559827696366 1
0.0110199943929356 1
0.285142276067614 1
0.265996135217698 1
0.1719745225909 1
0.0949850044651289 1
0.30909044439748 1
0.245902257414925 1
0.367664308448694 1
-0.091948449196018 1
-0.260158912493854 1
-0.0415782637283497 1
0.140189299331753 1
0.441904799260868 1
0.307128719999737 1
0.373846056346387 1
0.335694398158354 1
-0.0928631052373931 1
0.288037551782206 1
0.388631472705584 1
0.134332202791389 1
0.28715490759352 1
0.557096489087248 1
0.370230344021767 1
0.355119967810767 1
-0.0719081243089009 1
0.50258096283926 1
0.169991779653132 1
0.596766785384768 1
-0.449810043066442 1
0.17085655225785 1
-0.50723257887027 0
0.418552438981388 1
0.62282849643565 1
0.526448920740739 1
0.0905938045044833 1
-0.246160316117038 1
0.40620323712363 1
-0.0420356116699655 1
0.0427801530423735 1
-0.392539387032098 0
0.0903367383920697 1
-0.235553895719336 1
0.472602140635631 1
0.392819882598789 1
0.112201707214864 1
-0.0516301210764558 1
0.371606154164727 1
0.10318108622091 1
0.30738154976023 1
0.204416200628547 1
0.560846106091069 1
0.420223829454455 1
0.349316969644334 1
-0.479876453877918 0
0.042124376210995 1
-0.386866263160965 0
0.351164833290864 1
0.107748163940147 1
0.763250424381094 0
-0.0878537447222927 1
0.239259129998559 1
0.221354952117765 1
0.105912210553044 1
0.319341914121722 1
0.00849600808676106 1
-0.202302936822633 1
0.637180576606906 1
0.044664737296802 1
0.0321219157522602 1
0.124703478308088 1
-0.0096638586984496 1
-0.252025568604443 1
0.217187246552391 1
0.203146109321225 1
0.310149761212546 1
0.127052059043005 1
0.245394734856093 1
0.189896247617344 1
0.215638547234094 1
0.43741254003088 1
0.155282561204286 1
0.0847380461211085 1
-0.442000226268639 0
0.607502278672529 1
-0.476230794758444 0
0.230081206065501 1
-0.0161656706468595 1
-0.0275277162846396 1
0.207699425055285 1
0.254160736494749 1
0.0947404496474764 1
0.113412385858031 1
0.316859425438242 1
0.0719661607261399 1
-0.345199246049787 0
0.637331902398221 1
0.413592632735561 1
-0.162556617326415 1
0.70466641539003 1
-0.0857269500697352 1
0.61549003869146 1
0.0210801926900673 1
-0.108462577290249 1
-0.0420903452268976 1
0.195091463021137 1
0.211885385113072 1
0.113519621892673 1
-0.0540071302751988 1
-0.0539194577506009 1
0.102582702165359 1
0.146371930938647 1
0.064027500086083 1
0.442351064111883 1
0.132099532884801 1
-0.298169143231779 1
0.330897716645339 1
0.354372226379521 1
0.0925700570236111 1
0.109698352797423 1
0.381166362801613 1
0.0882858456496387 1
0.111519793713468 1
-0.0134929593364185 1
0.0968517947121363 1
0.304701747721391 1
-0.0362689308719215 1
0.155809972099555 1
-0.332295408784531 1
0.110132667896326 1
-0.0554402317602529 1
0.227202252698695 1
0.522250791867857 1
0.143235447741485 1
-0.0272541893247039 1
0.317194719068078 1
-0.0346039948263753 1
0.423685906262065 1
-0.00105166953741648 1
0.232369607739839 1
0.283857864478959 1
0.360347625307255 1
0.232041794342548 1
-0.34348568289807 1
0.381484621839643 1
-0.0248749371729944 1
0.223516893549683 1
0.356045418685853 1
0.520690666329733 1
0.52810691629264 1
0.10249811144279 1
0.340319398109809 1
0.554463156783785 1
0.102297880465579 1
0.179397441867222 1
0.601360413796545 1
-0.127628907541149 1
0.245794837583601 1
3.22697332945515e-05 1
0.336387252987727 1
0.12337724128264 1
0.122621638230226 1
-0.14303057101719 1
0.2287263957167 1
0.379328780373617 1
-0.229976788619037 1
0.0734723595953573 1
0.379827443084473 1
0.442218986815883 1
0.63522508457422 1
0.416809631765479 1
0.321078219696544 1
-0.274740315156368 1
0.268557954229459 1
0.679104638561371 1
0.047317319887205 1
-0.0362996842970661 1
-0.129658357362107 1
0.090784068392167 1
-0.30159454680407 1
0.47470142397047 1
0.483174549109469 1
0.131797467217819 1
0.117775076770064 1
0.227688086118909 1
-0.19918949025973 1
0.851142281724708 0
0.636327857548265 1
0.392070302453952 1
0.219033033221333 1
0.57628439711625 1
-0.0611759626372615 1
-0.382883595895338 0
0.209204568157037 1
0.100531946439394 1
-0.186597863029408 1
-0.0174861840557554 1
0.089006803032499 1
0.114403845030786 1
-0.157830591225876 1
0.162689266004418 1
0.337266503445138 1
0.0657353249354282 1
0.467575546757442 1
0.0791832032351044 1
0.149107139075416 1
-0.251741803965922 1
0.340671167086402 1
0.397122938677853 1
0.449056525142946 1
-0.330495209626765 1
0.338515417351047 1
-0.0287248197563698 1
-0.127342626787905 1
0.53901863090736 1
0.297393910231705 1
0.265131293943204 1
-0.212058082946767 1
0.292430406035683 1
-0.219289558344981 1
-0.0897977558088018 1
0.0318139017322256 1
0.365139095971899 1
0.128850844078644 1
-0.0859550818189327 1
-0.147476422840321 1
0.374385200469031 1
0.344356703276502 1
0.0609212838089743 1
-0.040965264273575 1
0.4600423487116 1
0.594091679875866 1
0.380742789385095 1
0.343448640377867 1
0.309768434498839 1
0.626978083776152 1
-0.116077613206077 1
0.500895567348554 1
0.09132585132223 1
0.459930091600603 1
0.187746712825765 1
0.0583869521749809 1
-0.101309533924105 1
0.339958884258826 1
0.102183233637985 1
0.121059172521042 1
0.0736656706003616 1
0.549673342608431 1
-0.0238874416559804 1
-0.0164616360261791 1
0.00737292580291067 1
0.41888647365889 1
0.522920847151359 1
0.358159302405593 1
-0.302518982333286 1
0.247899131944869 1
0.448568556373097 1
0.291148013178778 1
0.084181213448143 1
0.784272140346069 0
0.234021686872839 1
-0.0253924475393687 1
0.411723613703713 1
0.398665589133542 1
-0.170343974550927 1
0.0779942738633852 1
0.117080677193526 1
0.176875305342093 1
0.0986953151340994 1
0.647495846503314 1
0.350671570928786 1
0.195872481434591 1
0.397581547037112 1
-0.141212938742879 1
-0.166563867973736 1
0.452717480087788 1
0.302421139295332 1
0.204097616999358 1
0.0708011756736158 1
0.645135702939818 1
0.382195233557875 1
0.364594714607984 1
0.255927884722822 1
0.288481254823037 1
-0.131393600892465 1
0.185265097380028 1
0.511559273524627 1
-0.141392357054889 1
0.21266512841697 1
0.533992706197555 1
-0.0528993273833831 1
0.812786785218306 0
0.0361513992465057 1
0.466932276091138 1
0.509194436079093 1
0.524111768253949 1
0.467963117112795 1
-0.218573688740046 1
-0.0296386875963878 1
0.150712707358062 1
-0.232310324170248 1
0.425371252326956 1
0.233189772473059 1
0.32969490121902 1
0.253829432564278 1
0.07257348447694 1
0.3810290007786 1
0.336949559048432 1
0.0751501676865578 1
-0.0784127916756764 1
0.525730982318025 1
-0.440705700756436 0
-0.120761115086825 1
0.397080509973369 1
0.273352997261129 1
0.500732960751959 1
0.537953051190382 1
0.147433850669379 1
0.228851970385399 1
-0.118356551787789 1
-0.242479807151564 1
0.395072748216903 1
0.180637751568662 1
0.306506575421228 1
-0.0784474171634885 1
-0.00453204441071578 1
0.613648824048862 1
-0.197917639800556 1
0.536401516947215 1
0.462973832830315 1
0.29268319116692 1
0.635130451805325 1
0.192227022022406 1
-0.00473800644822123 1
0.152855163796028 1
-0.181491592694163 1
0.21701134706268 1
0.0328293268189561 1
0.380557856813766 1
-0.298688878184649 1
0.74548113823631 0
-0.0258349671126794 1
0.110574491316485 1
0.0613856291665927 1
-0.0474297114093802 1
0.610347784038206 1
-0.0272137578105352 1
-0.0797911278843401 1
0.0509909477520101 1
0.178383427552993 1
0.416625551060287 1
0.63147231013905 1
0.623166768235677 1
0.496450622759088 1
0.218577621659732 1
-0.358453851215532 1
0.286080932173055 1
-0.188108846747359 1
-0.0631909612932632 1
0.282560288821062 1
0.114727511253946 1
0.15536693398482 1
0.307114802580376 1
0.951905460189871 0
0.304038891112458 1
-0.0108331329282873 1
0.248630906000988 1
0.0875845273065582 1
0.390421067351315 1
0.669591449361869 1
0.116051605843978 1
0.686404331712728 1
0.403264752370512 1
0.267944707406923 1
0.447032880213975 1
-0.122293361077886 1
-0.182687001412479 1
0.374607410399949 1
-0.043040952466421 1
0.207576953109164 1
0.32984517312542 1
0.136747105286669 1
-0.148713318915224 1
-0.0684261543068536 1
0.287296794941066 1
-0.0500399920404042 1
0.0174053067563628 1
0.0414967290172974 1
0.481784459611685 1
0.38071386609304 1
-0.0404717319792116 1
0.0901210657684137 1
0.390074901910223 1
0.0997732036408391 1
0.256362681585563 1
0.0215525571902938 1
0.419274608361199 1
0.449414202395775 1
0.194841484034622 1
0.508637971793567 1
0.135950642399518 1
0.213241242390777 1
-0.304580896987053 1
0.220451433528227 1
0.266577515868334 1
0.457931099213133 1
-0.186657599884436 1
0.111968080367639 1
0.499166300880784 1
-0.219401794923555 1
0.344070645421981 1
0.202035090556264 1
0.228809149759381 1
0.154949600930223 1
0.715993746547422 1
-0.08226805202306 1
-0.184210983892315 1
0.386737026080595 1
-0.0828013638677091 1
0.192277705594765 1
-0.149623197439347 1
0.833056051062215 1
-0.154833287440461 1
0.189598972199522 1
-0.165093220619958 1
-0.0268444652530711 1
0.0245010396574499 1
0.46181313574275 1
0.167025724655353 1
-0.168544812260465 1
0.424452483194264 1
0.0909074306155963 1
-0.127182073599455 1
0.179011011058033 1
0.302674291569457 1
0.446259931157727 1
0.431080690258886 1
0.742675769523689 1
0.0635288737823362 1
0.0930244194364292 1
0.0802030519355835 1
0.476566330423764 1
-0.130568963524798 1
-0.278534082832309 1
0.271723864717903 1
0.303307217775875 1
-0.0526939059017645 1
0.364592757801843 1
-0.256017145920458 1
0.542391199867603 1
0.28568384220458 1
-0.061508959999477 1
0.510208078103887 1
0.292031201479999 1
0.488732605579984 1
0.200956540214909 1
0.685848057883368 1
0.270690113546881 1
0.484409928853513 1
0.148433887564293 1
0.371485521553672 1
-0.17486028930332 1
0.405887505027176 1
0.255384317494063 1
0.204116183219555 1
-0.0821001476750824 1
0.169574119007604 1
-0.0716651127897276 1
0.249370835262682 1
0.203383907466597 1
0.588047488252983 1
0.224929895480848 1
-0.0300119196480848 1
0.00344968363512892 1
-0.0995791875682903 1
0.46190886197658 1
0.137242793075554 1
0.445394424824716 1
0.306785190633453 1
0.70810711115919 1
0.189941038953366 1
0.0596676681753459 1
0.169291549475978 1
0.454581035089519 1
0.332633117965789 1
-0.0079900656825159 1
0.248542655481854 1
0.661654898969131 1
0.119451369429201 1
0.138449756360101 1
0.0498823378935922 1
0.972312474886568 0
0.089503876053363 1
-0.283553031665567 1
-0.0473453356739947 1
0.378043707187477 1
0.208156450244499 1
0.265822316390808 1
-0.0548671687424949 1
0.370135811645315 1
0.154646249101357 1
0.386186630608569 1
0.0813395137102844 1
0.632232070099568 1
0.152237055903116 1
0.317743816571224 1
0.394125403003419 1
0.426885770680163 1
0.306600913005462 1
0.0979348949293873 1
-0.31258500736285 1
0.139801883276688 1
0.19255448171273 1
0.188198999398337 1
0.146351159369168 1
0.169230735530251 1
-0.359642614177222 1
0.156451764859235 1
-0.200508297870939 1
0.244723958671143 1
-0.136470563174933 1
0.214241780833882 1
0.274103774826635 1
-0.259632522089762 1
0.0357889286088189 1
0.624893828645972 1
0.672326327321747 1
0.21647221110131 1
0.111550225472952 1
0.176175448876179 1
0.727484338884822 1
0.31755166324093 1
0.26980104842678 1
0.299738506024237 1
0.628577392379276 1
-0.0465589318181307 1
0.407496045268756 1
-0.178826867722183 1
0.32029438998709 1
-0.039193470391856 1
0.493155968235327 1
0.453680303826845 1
0.275690748280462 1
0.561539088226241 1
-0.219117698153567 1
0.404861315805543 1
-0.201692838259751 1
-0.134394690335434 1
-0.258673920580421 1
-0.35541907172342 1
0.664440550541042 1
0.472201469887694 1
0.283755992376137 1
0.1971448491356 1
0.00247282399204014 1
0.226060077027005 1
0.484675918774923 1
0.143215912128957 1
0.124905476714085 1
0.165326634481307 1
0.492548867648296 1
0.211279058633591 1
0.192871230553617 1
0.147075074968654 1
0.248071475954362 1
-0.0811696124423671 1
0.532862341237887 1
0.498247263375055 1
0.141620676620904 1
0.037553341540426 1
-0.397046864462595 0
0.427176842329775 1
0.316460155998578 1
-0.147866761337291 1
0.190144559773005 1
0.469807835457088 1
0.333118558754203 1
0.0342819761960364 1
0.404820037853873 1
0.0704007585857668 1
0.172678610697972 1
-0.0434961794135484 1
0.231635986430294 1
0.313718127591843 1
-0.0808283471992867 1
0.0488900900542424 1
0.318936656499652 1
0.200885927524867 1
0.323323273284086 1
0.0984217083627031 1
-0.153096563880221 1
0.874315093330612 0
0.097576272396983 1
0.135381553434437 1
0.102232668602137 1
0.317952928169605 1
0.108836076048784 1
-0.0335176429288265 1
0.307997680861066 1
0.130478514730279 1
0.321814421976191 1
0.062953007542298 1
0.140700158173925 1
-0.227957853567681 1
0.275320632374558 1
0.468105961456981 1
-0.498247650033724 1
0.3006857439798 1
0.512406517051809 1
0.134474099192717 1
0.204558811281363 1
-0.0838917890030441 1
-0.294497665827871 1
0.023056019156758 1
-0.0417835970340069 1
0.00335797174974296 1
0.210676148643208 1
0.649053258968957 1
0.403166221925131 1
0.123485914142655 1
0.0717953318146702 1
-0.140847383515647 1
0.346840352873337 1
-0.161150179400125 1
0.541183775369033 1
0.0828538414953386 1
-0.121127909156041 1
-0.165470890885452 1
0.346906024336237 1
0.187224703385756 1
0.0182236901232021 1
0.052798948468372 1
0.186128862175477 1
0.467714562346342 1
0.140069427372498 1
-0.555830692496468 0
-0.134815171556018 1
0.892337704722046 1
-0.0679197765302125 1
-0.0587956266728726 1
0.221904730082235 1
-0.271571138305657 1
0.206649313239848 1
0.388665475994542 1
-0.0591232097603943 1
0.626805883846572 1
0.369455600064942 1
0.0424600437272156 1
0.405297215201868 1
-0.148190081913947 1
0.345794204947237 1
0.70198164540948 1
0.464823905984402 1
-0.00458338827632444 1
0.0886349815495354 1
0.241964951354373 1
-0.454403463386661 0
-0.279533303063168 1
0.528427391751408 1
0.36606713946051 1
0.25639521651007 1
0.099773909779871 1
-0.178085225201824 1
-0.260795245873296 1
0.239106703865789 1
0.103729731787211 1
0.254585323169476 1
-0.429845043053646 1
0.161519194292595 1
0.0201090843126941 1
0.722790510380651 1
-0.152141681024499 1
0.426270745841562 1
0.297565866736486 1
0.00934598236949603 1
0.406823118335655 1
0.183191133390863 1
0.476356445394184 1
0.121615090309123 1
0.305321625954362 1
0.116093508135075 1
0.377398581285898 1
0.271402467553166 1
-0.0537928097407502 1
0.178827199522385 1
0.16733481202593 1
0.490742088151313 1
0.384399482566291 1
0.432843052110655 1
0.212761412185003 1
0.0440874859755347 1
0.0737891452304425 1
0.478231442473909 1
0.21839799782703 1
0.206756635818809 1
0.0294043971577079 1
0.337798543348403 1
0.318806057410866 1
0.156811146666299 1
0.445500899134437 1
-0.163326888171471 1
0.226425930858549 1
0.54136415803102 1
-0.183640373446644 1
0.335777937736814 1
0.332771458082917 1
0.492956980840976 1
0.519099938761712 1
0.00699026987310504 1
0.268495012843412 1
0.373395092693132 1
0.379436706310841 1
0.167283267179523 1
0.58855524587252 1
0.709609822024847 1
0.252245984523847 1
0.212459066869725 1
-0.0895986590413886 1
0.0337032804473964 1
0.129347070222554 1
0.0792740092575425 1
0.455859498882278 1
0.0637480533300713 1
0.285942201713709 1
0.194135236179262 1
0.152444100086844 1
0.0302532614335309 1
0.232971380128691 1
0.0255044601575276 1
-0.0754898476406505 1
0.636421383777994 1
0.427749563771259 1
0.461676758294421 1
0.374392723812855 1
0.44480690894917 1
-0.137207985952573 1
0.18922646205089 1
0.248916258929559 1
0.859773970342768 1
0.065682592238708 1
0.273528661626525 1
0.245354278449794 1
0.0615504623356283 1
-0.0910843689672285 1
0.638719558083793 1
0.0164948500606818 1
-0.268367827427146 1
0.215941508895431 1
-0.218169815875359 1
0.221648417605019 1
0.668236419054873 1
0.387421265266665 1
0.32174050007098 1
0.142603431240617 1
0.286324073973263 1
-0.189557597187404 1
0.447834978982114 1
0.109119828835586 1
0.223144659259231 1
0.394831515795036 1
0.00924815575400756 1
0.238399794624777 1
0.30002429711868 1
0.293867793712543 1
0.20039991741507 1
0.422711972503703 1
0.148426480264219 1
-0.0630842760743684 1
0.328991505716767 1
-0.00951208595050213 1
0.371283699392716 1
0.0127652560698322 1
-0.261994483700907 1
0.176509899152389 1
0.202614927041582 1
0.160708393648152 1
0.246449784217987 1
-0.0641343428119188 1
0.214263774543748 1
0.530843006669177 1
0.0556522528306804 1
0.484280918319908 1
-0.00363483283649152 1
-0.336334382927014 1
0.200215321103667 1
0.467711405880234 1
0.201388820360496 1
0.515538375460112 1
0.419061474762556 1
0.683319454087293 1
0.176111392305375 1
0.184716063932636 1
0.488671924096147 1
0.0433270628780933 1
0.561935472002427 1
0.32849896701847 1
-0.0109908813095054 1
0.0466406741739186 1
0.532068779207207 1
-0.0354916047052138 1
0.104259090997248 1
0.679047345387133 1
-0.327757209078767 1
-0.0265437701210609 1
0.222977605569424 1
0.0415108046924981 1
0.335468191638168 1
-0.140386958619195 1
-0.231106828614133 1
0.0227168979657192 1
0.434055069709981 1
0.201337474733261 1
-0.000768007861858606 1
0.548650716510037 1
0.517428973066508 1
0.580461283195112 1
-0.0766595522237772 1
0.386010114571416 1
-0.00869640531344443 1
0.0658455867642392 1
0.195133985603437 1
0.210923134748829 1
0.0859681250654141 1
0.28289537096479 1
-0.328218335627755 1
0.30367478851445 1
0.066277153316201 1
0.127935197730579 1
-0.408413984616392 0
-0.160393020211344 1
0.0814083571806749 1
0.505509287707659 1
0.170303882064369 1
0.461181015676277 1
0.175263434445803 1
0.0158699988492043 1
0.238069947744693 1
0.369726267802939 1
0.239704167045851 1
0.372810683816209 1
0.0525143094136801 1
0.298163385558885 1
-0.0571236822673735 1
0.480182102326053 1
-0.394920552067286 0
0.294868571293075 1
0.346209040739907 1
0.448761035508137 1
0.223930086602392 1
0.696755511136408 1
0.256341457406327 1
0.465725476970081 1
-0.203527688321495 1
0.490413651333216 1
0.109026093499727 1
0.27643113578023 1
-0.134627231317787 1
0.268318656299929 1
0.113321113255799 1
0.0885734614214957 1
0.564997229921099 1
0.501177347551963 1
0.424545995527711 1
0.161320084094136 1
-0.166832332005972 1
0.175823142014414 1
0.13146479613662 1
-0.100220633073187 1
0.583481525989099 1
-0.0547503966833728 1
-0.3937378617499 0
0.490143370071862 1
0.0743559526118677 1
0.00868231464561509 1
-0.165108714126418 1
0.297133060445791 1
-0.195435795130549 1
0.33036169059455 1
0.163250109283304 1
0.393631277849771 1
0.340139919158129 1
0.139893362520701 1
0.143711021580138 1
0.0435639162864332 1
-0.443040033416622 0
0.22907765049522 1
0.396850253627982 1
0.0346066678798822 1
0.138698818356712 1
0.124105242929207 1
0.0461142164557889 1
0.346541537723809 1
0.267012675837316 1
-0.00355572979618963 1
-0.230139654017809 1
-0.0540924998106749 1
0.414067957612207 1
0.166638373765873 1
0.207313833983444 1
0.0349969688091521 1
-0.039343604853916 1
0.513815185915362 1
-0.0716868293424669 1
-0.348244889587616 0
0.169784155429709 1
0.64834855603168 1
0.434367304090359 1
0.475370082696297 1
0.121899897676857 1
0.384573924648328 1
0.418298427711281 1
0.205298843859561 1
0.208156570398972 1
0.252835636624853 1
0.370550829262795 1
0.0202776840930983 1
-0.175859940226625 1
0.345820238059799 1
-0.00770063252398931 1
0.512028922002296 1
0.50249680756648 1
0.488984798476727 1
-0.0436122311815796 1
0.135183948516844 1
0.277203738620735 1
0.688010797883318 1
0.336164325866123 1
0.256649370417782 1
-0.155285429045459 1
-0.15873342 1
0.431003603328018 1
0.1211421558922 1
0.33579455719549 1
-0.375866483241795 1
0.519406212023303 1
0.107052187760886 1
0.023173583944741 1
0.137629864066493 1
-0.0768217678131124 1
0.13574154893853 1
0.661067660307651 1
0.47569342576944 1
-0.086950517988689 1
0.574151769943623 1
0.258408213484251 1
0.103576493516475 1
0.145457262980898 1
0.505117261520831 1
0.0516575804212288 1
0.3538023099506 1
0.418932690406601 1
0.364289659339588 1
-0.237480312776056 1
0.515912651663974 1
-0.0903153872651825 1
0.506956209044511 1
0.0101908412505777 1
0.257847597352263 1
-0.096348754691193 1
0.584409503684853 1
0.829533297508807 0
0.0713377612448449 1
-0.347665954441387 1
-0.0234404745065032 1
0.24265433423683 1
-0.415141348207124 0
0.272184059755825 1
0.0934435935975653 1
0.281862157475993 1
0.529500034954075 1
0.242459100762764 1
0.156452741271329 1
0.503515759633858 1
0.298307637382061 1
0.156649987094873 1
0.218480159357946 1
0.113413208260775 1
-0.0724044154094437 1
0.208401411633164 1
0.484973171369478 1
-0.0425197102995665 1
0.33302325189322 1
0.0604775553048795 1
0.343860483091894 1
0.562511748332357 1
0.201803756311919 1
0.183060706245444 1
0.244154985383385 1
0.203366992281058 1
0.242607798780844 1
0.605632669161035 1
0.448251800631683 1
0.0812958500055994 1
-0.288314181192585 1
0.232454352446242 1
0.807206893274241 0
0.014262436609906 1
0.175825244014117 1
-0.150369450474879 1
0.257999541884599 1
0.0279984386695493 1
-0.0273128115534328 1
0.116237283020803 1
0.0466846770377162 1
0.0922678176191525 1
0.211665231558874 1
-0.388649117907116 1
0.115950456138786 1
0.102513001918083 1
-0.0295927829900272 1
0.0618575973978081 1
0.309049946154115 1
0.50966124043139 1
0.344631504557301 1
0.358600223052171 1
0.755110404572751 1
0.0469526929414251 1
0.526068566635579 1
0.361998733168154 1
-0.456616141919063 0
0.135909817156726 1
0.361596850654103 1
-0.0201146758411805 1
0.362875831941505 1
-0.0866718604965117 1
0.327480200038233 1
1.01084433313356 0
0.183502055774135 1
0.0281191916838976 1
0.247761110407827 1
0.336565543397853 1
-0.102657861438117 1
-0.20927751094031 1
0.242427230288957 1
0.205520762978951 1
0.1056823969244 1
0.735398263815235 1
0.311212358141727 1
0.380918362317753 1
0.24658114071821 1
0.140471473657578 1
0.558252664309338 1
0.534509964379241 1
0.315111277090284 1
0.175993655243245 1
0.194720500227693 1
0.221765315269656 1
0.0243100958333103 1
0.11369687333455 1
0.154078925390612 1
0.448046705805271 1
0.505631493930696 1
0.058111520282766 1
0.451226063830831 1
-0.852743012691627 0
0.653063348501967 1
-0.0413701193557646 1
0.218190651596095 1
-0.000613013893732757 1
0.430967917915013 1
0.040065511296098 1
-0.413182276469559 0
0.15956421543454 1
0.350020313106107 1
-0.153036170911471 1
0.139045423179507 1
0.161963699506202 1
0.508071294154752 1
0.166737251490475 1
0.595947612428621 1
0.0979917784504193 1
0.0442339718620589 1
0.227445710270533 1
0.524886814036492 1
0.429707351507925 1
-0.00163762555724522 1
-0.1109526805001 1
0.257498399312472 1
0.386653264524128 1
0.20323788349647 1
0.292212372382897 1
-0.111436338924339 1
0.293112623359344 1
0.0901526218684126 1
0.228247555165281 1
0.329140006370795 1
-0.0689084557164891 1
0.213450367795134 1
0.450438391529859 1
-0.123447292362881 1
-0.0178912889143833 1
0.128155119829906 1
1.08712274024559 0
0.193459595035432 1
0.33723868792003 1
0.412168402877987 1
0.588925596219866 1
0.0667469313801217 1
0.631927970889494 1
0.41636064099469 1
0.212572888405963 1
-0.176908760247601 1
0.203389825467363 1
0.495009813348075 1
0.154491325557814 1
0.586675223174995 1
0.428611529211824 1
0.672328495737978 1
-0.163540253454002 1
0.212531030063833 1
0.137180652510805 1
0.0839991406486936 1
0.377701568147209 1
0.305648327992002 1
0.328848781722737 1
0.328417224405208 1
0.531636099645067 1
-0.0478739388450278 1
0.253072040730574 1
0.254562534988391 1
0.271097856765737 1
0.0162600626749667 1
0.0970446174135061 1
-0.0630378110009133 1
0.843581713893486 1
0.00312523747216335 1
0.399477034853047 1
0.290302455916597 1
0.750554103780983 1
0.158861788911045 1
0.33874640399938 1
0.00976467470611164 1
0.252654645709123 1
-0.00334841743671595 1
0.148689232116369 1
0.170373950551151 1
-0.0690589986702064 1
0.360675614992035 1
0.156406612572508 1
0.784424331647232 1
0.323423672574043 1
0.26719060513159 1
0.0244988107448903 1
0.353548247762987 1
0.17894890619664 1
0.250422440498232 1
0.302985484160182 1
-0.0937971383930601 1
0.101739290863022 1
0.0130102859361521 1
0.296402669088574 1
0.30213752264612 1
0.423402373926371 1
-0.0865693380101513 1
0.112381909498988 1
0.101539025598524 1
0.273827835622927 1
0.154854749546517 1
0.795423019406496 1
0.532635898589053 1
0.851055516369075 0
0.272910292097227 1
-0.0868383321691165 1
-0.0808864286990499 1
0.29481426778035 1
0.343345037774073 1
0.0916946011351605 1
0.160612123097165 1
0.28811705627864 1
0.216516213936952 1
0.487634114555669 1
0.0783979912466757 1
0.0571362029635651 1
-0.209009566066275 1
0.0278103421045955 1
0.43643314185896 1
0.101620814192528 1
0.0549558626107251 1
0.152862723093731 1
0.255397186563779 1
0.0611658003230491 1
0.0972186402534477 1
0.335253156634108 1
0.0370546205283395 1
0.544790120647882 1
0.401350757636151 1
0.0430622645291711 1
0.603115403251527 1
0.154081108419205 1
-0.105912764657517 1
0.0382653015994325 1
0.0783217947060544 1
-0.172501418568546 1
0.294944348883751 1
0.0993689137338961 1
0.410201622188466 1
0.140301306751038 1
0.164747574084141 1
0.247082707262132 1
0.280864916943926 1
0.0652701013110167 1
-0.0985208623614392 1
0.420276671330267 1
0.154966577864133 1
0.43865168371239 1
0.304529388469928 1
0.116485163153679 1
0.146424884711465 1
-0.0244675911001535 1
0.244814776914938 1
0.29726605086138 1
-0.0475536476615757 1
0.155963261022579 1
-0.0393418938859924 1
0.0202204725328644 1
0.18665490986307 1
0.403363579651953 1
0.381399690113234 1
0.0120255822966127 1
-0.0711289037500662 1
0.0924308063746273 1
-0.333016236430698 1
0.0913022901608853 1
0.687118426827532 1
0.178470653701283 1
0.130227970695501 1
0.327785394886419 1
0.306494859523712 1
-0.026385949361206 1
0.417821504699386 1
-0.149233273990989 1
0.612207866765438 1
0.235754953167928 1
0.371855989627739 1
0.383182320646926 1
0.343851005691226 1
0.204412479444122 1
-0.213825504680723 1
-0.120750371515417 1
-0.0740350255130647 1
0.253563655819498 1
0.0716893962641577 1
0.423678320418853 1
0.200373162717053 1
0.0545789794350163 1
0.127991998292781 1
0.370748771874726 1
0.692748352879242 1
0.234301889318899 1
0.3482139300165 1
0.159478740904116 1
0.233751507965324 1
0.141096327859576 1
0.0243502719777601 1
0.434851671520313 1
-0.0195311882656333 1
0.251458555060823 1
0.221969804811657 1
0.111837668478504 1
0.192352997335695 1
0.211238012316365 1
0.234653570084564 1
0.112119243770539 1
-0.150711123176837 1
0.545692636675994 1
0.0758546718527314 1
0.0534765477508806 1
0.381635128207804 1
0.563685348872661 1
0.112590349669853 1
0.401925623249607 1
-0.168524761619853 1
0.233914139493601 1
0.473181383692681 1
-0.203321684171819 1
0.526983066506955 1
-0.000416517067537925 1
0.342717346572877 1
0.65520585801186 1
0.643667628281569 1
0.200569282482965 1
0.452923167296854 1
0.530784114675891 1
0.568344925125441 1
0.699246550871737 1
0.249374381041201 1
0.1035002945004 1
0.224252419648955 1
-0.390018279531309 0
0.322583111547487 1
0.474536497890037 1
0.180961393149014 1
-0.284755048798945 1
0.474634696946501 1
0.205408768814715 1
0.218738898323029 1
-0.16272085488301 1
-0.0822235647764678 1
0.205992878363152 1
0.482304541932292 1
0.56742846449356 1
-0.124976782595686 1
0.0761170728011539 1
0.171779692726138 1
0.110409522336456 1
0.603038491200563 1
0.66545837502044 1
-0.0450059413421733 1
-0.144004595449307 1
0.086952680664599 1
0.336872807220937 1
-0.217787684995625 1
0.537005990511013 1
0.16544593264986 1
0.366599783704774 1
0.436044304808134 1
-0.276989181719934 1
-0.152798015597617 1
-0.152217700951874 1
0.515384511422234 1
0.259383443253489 1
0.160355894179814 1
0.579145517503764 1
0.154746253162481 1
0.0964649469102856 1
0.269189222452744 1
-0.0240320648342987 1
0.246362840278422 1
0.0444755522478115 1
0.345031513587296 1
0.30669048143884 1
0.445233933271021 1
0.495873731390776 1
0.063771565327056 1
0.0270236376742565 1
0.131009776357768 1
0.336048418395739 1
0.213226567348062 1
0.205484312416814 1
-0.437426794087454 0
0.720497881383827 1
-0.036570654841325 1
0.121403809294571 1
0.473121713745759 1
0.246062734847742 1
-0.19164010475215 1
-0.0121932529508279 1
0.136612158436626 1
-0.0386843433591532 1
0.380702922176136 1
0.705665490610899 1
0.204234273198441 1
0.11880070090051 1
0.231071374318087 1
0.411103629900413 1
0.104376721157388 1
0.289267080845283 1
0.334828493266486 1
-0.27150124725403 1
0.464188280086283 1
0.130274475764873 1
0.435125581473629 1
0.00991132274935644 1
-0.253777228414191 1
-0.342609099029255 1
-0.159505186217549 1
-0.321789178298781 1
0.164449025877589 1
0.255715004579221 1
0.500933010520176 1
0.215414991408721 1
0.199059605437103 1
-0.041389342330308 1
0.0798102960748676 1
0.0033978931685798 1
-0.188961865464359 1
0.348422536523423 1
0.292831538974851 1
0.601160733972416 1
0.00409171809467207 1
-0.371730765735 0
0.0784431469838968 1
0.538804160252054 1
0.210617602385349 1
0.0780100632851272 1
0.228046850276589 1
0.679216652445024 1
-0.0580624005964235 1
0.115804047512678 1
-0.44400116546447 0
0.305000284416483 1
0.471317860918345 1
0.420801212257492 1
-0.171598341969553 1
0.19991912701683 1
0.240570255808383 1
0.352553746458683 1
0.841716427404116 0
0.0697004952088719 1
0.0358627276102378 1
-0.300779611361391 1
0.322791295609482 1
0.286640199379096 1
0.313781635286251 1
0.560521776630501 1
-0.291565083254133 1
0.0219714689473038 1
0.328125108789757 1
0.20166448434139 1
0.251842213761528 1
0.79665813347009 0
0.329600763867324 1
0.108490713056205 1
0.022090630937538 1
0.169031742916401 1
0.613968890087584 1
0.157357456321281 1
0.596167111812698 1
-0.011965904121007 1
0.554885290730449 1
-0.0199377192273906 1
-0.460155472529225 0
-0.191056027117296 1
-0.0278697823595901 1
0.490254816054698 1
-0.114538787225739 1
0.410026958829584 1
0.139094543544082 1
0.550070086079187 1
-0.328056344630019 1
0.162024319012031 1
-0.0376139024089296 1
-0.222306488839124 1
0.157560497307896 1
0.20762525403714 1
0.337536430526311 1
0.189561972184882 1
0.133423342278648 1
0.0493658279191631 1
0.330368092555924 1
0.699322348513901 1
0.473998175995042 1
0.541429216562014 1
0.282446265350192 1
0.429370181411091 1
0.345643228032065 1
0.293405674398855 1
0.294496540097778 1
0.357177700428933 1
0.0755333473718428 1
0.206382386066006 1
0.143070365291978 1
0.909119297484183 0
0.432290811530918 1
-0.00851557866050993 1
0.152140544109943 1
0.689154182958661 1
-0.110778273972876 1
0.57728879801429 1
0.377259211923724 1
0.56511346597943 1
-0.241478279629404 1
0.163824134185463 1
0.3207973429561 1
0.371572011530519 1
-0.453812828750528 0
-0.132934386347046 1
0.49297749882276 1
0.182406427243312 1
0.235838224684997 1
0.11260395626063 1
-0.0479501166738271 1
0.855390567432271 0
0.723377253731555 1
0.426799259034197 1
0.104617987061873 1
-0.287971303406151 1
0.038420875291467 1
0.377421809349045 1
-0.127770141622046 1
0.0377755638728419 1
0.705650098772233 1
0.175150632345306 1
0.0403526328913962 1
0.638872314798203 1
0.0344574345808787 1
0.295910852609195 1
-0.234014610828268 1
0.166909565826826 1
0.142332433262612 1
0.0656470302132774 1
-0.0597298128782105 1
0.391174742493359 1
0.372095155449831 1
0.34521912704135 1
0.324962720129415 1
0.421822082681114 1
0.0892095057161453 1
-0.0966832447086906 1
0.122167597233268 1
0.582998307005265 1
0.0337756766844793 1
0.336144399172511 1
-0.0684689919998815 1
0.595317958269308 1
0.29214091631912 1
0.632215256520921 1
0.0629116689604927 1
0.274466840854856 1
0.310579793282744 1
0.205007459838595 1
-0.214558832690572 1
0.142863916096899 1
0.0420364439282811 1
0.214978489445532 1
0.279466475423735 1
-0.209281284916466 1
0.396804753630704 1
0.254168145905597 1
-0.306663847313918 1
0.334308557077132 1
0.234060428823081 1
0.0111223200404361 1
0.682942590882631 1
-0.16181260946663 1
0.192235842624977 1
0.686687662899108 1
0.263434111111569 1
0.000172228775158517 1
0.387347502681115 1
0.297176271913957 1
-0.0431204397877576 1
0.372543765645999 1
0.257293240439604 1
0.824097000720124 0
0.167799199811485 1
0.353810160020573 1
-0.415517138286091 0
0.521420705115654 1
0.288085001219936 1
0.39148279285005 1
0.0653018083383168 1
0.236391751600494 1
0.36596957149814 1
0.155448635257457 1
-0.239943989254662 1
0.0454377540626075 1
0.300199978133025 1
-0.224041604066913 1
0.188284101592623 1
0.54755209138938 1
0.197324796222636 1
0.301279167938383 1
-0.105088649797818 1
0.554995513736711 1
-0.150053657628992 1
-0.163481986452509 1
0.0771797533036441 1
0.422758136476459 1
0.284734028971239 1
0.26373702076293 1
-0.0697091567497903 1
0.415640898387334 1
-0.0438987002356481 1
0.188475724028941 1
0.423862144952293 1
0.595486707950591 1
-0.0980773967996402 1
-0.16900867277026 1
0.356030951678405 1
0.219384496003942 1
0.439042598481088 1
-0.0365761965402986 1
0.331542000425484 1
0.611993133568795 1
0.320022021672905 1
0.469818482652763 1
0.103354236058627 1
0.0844396607863031 1
0.519748422966499 1
0.0854718646531832 1
-0.280178273966592 1
0.135261523130677 1
0.705832975317491 1
0.117129569735738 1
0.161036899889499 1
0.145911497786357 1
0.0596611458790112 1
0.250108633878462 1
0.21802771256768 1
0.254214432015167 1
0.389931321154929 1
-0.167275618768538 1
0.0624039035669311 1
0.602348224792128 1
0.0650196527827935 1
0.566658830440463 1
-0.190650500535629 1
0.35322503513535 1
-0.189506867774735 1
0.0308834490169338 1
-0.198399062954734 1
0.353656105205023 1
-0.228141392771969 1
0.366616937632759 1
0.109679115650311 1
0.157803846732245 1
0.488150361026124 1
0.191994868974078 1
0.345426519658407 1
0.204444351619257 1
-0.17449204356028 1
0.494537591329024 1
0.377702891237933 1
0.327109189118947 1
0.00029528196419995 1
-0.182773738156001 1
-0.234405621146015 1
0.462235849298763 1
-0.0196973294313844 1
0.431492541238277 1
0.490869421214001 1
0.471971997211156 1
0.710517570723714 1
0.382537245097448 1
0.100714712784007 1
0.253995480489614 1
1.20467196268833 0
0.0045227670411278 1
-0.00567157067416242 1
0.356245178107887 1
0.552416870406615 1
0.582168824824505 1
0.7377157365641 1
0.00376220256293307 1
-0.149925088874729 1
0.604908273803858 1
0.961250697848761 0
0.353640299764194 1
-0.175712288140918 1
0.370305494375439 1
0.640250720873749 1
0.25880016551013 1
0.580155788430624 1
0.630772332660796 1
0.0489555931452025 1
0.037889855354096 1
0.063417556916434 1
0.395534151578376 1
-0.378236286223436 1
-0.382484441046483 0
0.00188452096141407 1
0.322335133663774 1
-0.00906693750786634 1
0.26346254312963 1
0.297600900543887 1
-0.0135834402377969 1
0.00596830979194807 1
0.508475092058934 1
0.407340739872618 1
0.193243006718973 1
0.399018605407749 1
0.292939790997263 1
0.462008935888666 1
-0.129788721279894 1
0.986841992036958 0
0.781680890792862 0
0.197834318790845 1
0.645164450885362 1
-0.313214874692468 1
0.345110043826923 1
-0.0534288127836277 1
0.335630743642961 1
0.340654606664343 1
0.0223939853557983 1
0.349033965882946 1
0.411962586634478 1
0.157169570649444 1
0.161021027195566 1
0.409683757588547 1
0.199956037537843 1
0.240446401302381 1
0.81508277531992 1
-0.223919255321821 1
-0.0631388040136839 1
0.253929244713111 1
0.246547393121158 1
0.577543406312733 1
0.344678568825738 1
0.253049223025846 1
0.101540882690419 1
0.0630351963824688 1
-0.0288612676592845 1
0.138671178856455 1
0.104508730563418 1
0.349672003622445 1
-0.12627406538297 1
0.563618508434801 1
0.228719216333491 1
-0.0133709510337567 1
0.321410928456708 1
0.493234159040659 1
0.585818170497168 1
0.221217271003217 1
0.256609577582728 1
-0.128225483553755 1
0.101336288137346 1
0.251161316549213 1
0.235055618279494 1
0.211398287012081 1
-0.195585783351162 1
0.180644288043423 1
0.389607518631156 1
-0.292163937116488 1
0.2058860818337 1
0.303393700504036 1
0.527461065815043 1
-0.176610260823451 1
0.200719823110846 1
0.0451367004493794 1
0.158515691411167 1
0.0441945274566519 1
-0.0870877867606017 1
0.251984731863384 1
0.502267146642642 1
0.299178318816705 1
0.383914987568788 1
0.163068193682987 1
0.312448818520401 1
0.447202289705006 1
-0.00788448189362076 1
-0.327249141567813 1
0.0500175861464742 1
-0.0571201182627933 1
0.410855192092299 1
0.0462108380004636 1
0.0500981470980437 1
0.603362499133185 1
-0.0529664448000468 1
0.389456720017723 1
0.271919785852995 1
-0.116173032520362 1
0.354693545239168 1
0.698925080549741 1
0.0483881706336413 1
0.119078020193574 1
0.261209558698999 1
0.0771415475963346 1
0.00289736321860035 1
-0.3980092349071 0
0.0563080093510731 1
-0.202420854483767 1
0.162306308701599 1
0.143376556071198 1
0.716657424579105 1
0.313116362728986 1
0.0693582377886829 1
-0.182557019797105 1
0.337804800340616 1
0.238379923172923 1
-0.0217768475815068 1
-0.109605125770096 1
0.0633461163894142 1
0.672626985811604 1
0.491502404770148 1
0.139935339847134 1
0.40983399610087 1
-0.0292186206345993 1
0.111043673770469 1
-0.172369444770791 1
0.347570707177942 1
0.43627207815899 1
0.064737481619158 1
0.454023616549071 1
0.261648582798618 1
0.141669689762697 1
0.0839328161861231 1
0.228187929534459 1
0.0906960330879807 1
0.00178575986868162 1
-0.139258188335098 1
0.0659045029654969 1
0.487687359033349 1
0.205852045594669 1
0.311603298919941 1
0.457490215056708 1
0.289324900060042 1
0.051964366032252 1
0.40751719315312 1
0.726369014775353 1
-0.0811496921777329 1
0.365749851226714 1
-0.391929125816255 1
0.134841872391801 1
-0.0642090897574814 1
-0.036407908722102 1
0.562985153250477 1
-0.250843982063845 1
-0.231838725490975 1
0.111511401366314 1
0.391219062729786 1
0.416252862629017 1
-0.0129322687886167 1
0.230515339411008 1
0.492623468703577 1
0.442802079498511 1
0.17777255512053 1
0.699056880412639 1
0.053445221710304 1
0.100796531654238 1
0.124895548993364 1
0.0108104927159375 1
0.0574407976426178 1
0.223886725293284 1
0.302982682139549 1
-0.0762195799845962 1
0.481531366531941 1
-0.0699931409106348 1
0.198965958089799 1
0.281231757513072 1
0.208012293549056 1
0.251895883419006 1
0.160278028290146 1
-0.204923426306216 1
0.485346396782316 1
0.254343853110012 1
0.251923346356291 1
0.0222840682345043 1
-0.00538093506102745 1
-0.0897265256177227 1
0.154716288572491 1
0.265265450302897 1
0.597792118854056 1
0.727511488171565 0
0.648410753389585 1
-0.0392950714156962 1
0.223042857049066 1
-0.000970904956637333 1
-0.210443431727953 1
0.431475390032683 1
0.416807157923815 1
0.12322851673234 1
0.091512208667016 1
-0.107619557930236 1
-0.0995247957695 1
0.213972618264298 1
0.146571227499058 1
0.0318895589259271 1
-0.0595268835316451 1
0.0499882739965428 1
0.17046399579017 1
0.268681243947489 1
-0.119622717775159 1
0.629804853007068 1
-0.184276046670668 1
0.0526148866348201 1
-0.126755714044076 1
0.131787612379314 1
0.207952738114975 1
-0.156887974608269 1
0.0580794777540283 1
0.387298994828299 1
0.0372437786220061 1
-0.0914993412406101 1
0.538349504599852 1
0.347373247069824 1
-0.537282041228691 0
-0.313138287196516 1
0.469157661139382 1
-0.357289960381522 0
-0.000906128655966468 1
0.127991630955574 1
0.197064008974179 1
0.443790913431839 1
0.0421271041298052 1
0.426369906111382 1
0.883760499513936 0
0.153079482334177 1
-0.101047433367545 1
0.269445523030975 1
0.146001483207388 1
0.455355392560238 1
0.217070950319314 1
0.203202141166868 1
0.541164459048642 1
0.0368865934889926 1
0.475800809882968 1
0.635118084851454 1
0.648388145482382 1
0.069734960179797 1
0.442135302095488 1
0.332332833079738 1
0.360988436360085 1
0.0806194247356315 1
0.0855240285183979 1
0.232594361836593 1
0.200554578063675 1
0.0384439665003043 1
-0.0778478033826637 1
0.166240430055572 1
0.306107930031062 1
0.170498693787744 1
0.310247279434627 1
0.120630367122612 1
0.180303523188607 1
0.117272693204274 1
0.148571702995284 1
0.495032151640193 1
0.586862564265295 1
0.110328155345821 1
0.0730810683019416 1
0.575414546043252 1
0.666399041830873 1
-0.104835803311376 1
0.0180008324075258 1
0.142318793871599 1
0.236896788825512 1
0.0614954919897797 1
0.0303962485137186 1
0.60286104682941 1
-0.321197793927863 1
0.271142202125485 1
0.28979679835183 1
0.0821300536129066 1
-0.0728755281726993 1
0.570015886279461 1
-0.294621840932359 1
0.086065194508579 1
-0.109982081640932 1
0.00342195229135578 1
0.240634640288742 1
0.145276243410241 1
0.421948415196524 1
0.0941638056151826 1
0.16686597443264 1
0.589194023223413 1
0.335544300450868 1
0.515053609719106 1
0.103994861125806 1
-0.0737110032077443 1
0.294107309365506 1
-0.215982158813055 1
0.0380926217361904 1
0.10678036128593 1
0.0247359402715762 1
0.295082791080942 1
0.0284077938778029 1
0.0525742301381878 1
0.423182612074745 1
0.127371481920664 1
0.0521925997261432 1
-0.125742353467639 1
0.249905037482366 1
0.336962091986256 1
-0.15248877992141 1
0.343743009041396 1
0.685852833011498 1
0.331761058527166 1
0.469629155070506 1
0.762579638916423 1
-0.0903362420805857 1
-0.308971286330596 1
0.130739492617198 1
0.153387683500097 1
0.196528616801697 1
0.339532385176686 1
0.325450155934275 1
-0.0230241268554706 1
0.0851369784492123 1
0.289627262159851 1
0.548802348890155 1
0.336501090502051 1
0.135136286494131 1
0.143992516969098 1
-0.343139190452061 0
0.13348932695245 1
0.431779111376943 1
0.558014622805214 1
0.0522615771924944 1
0.318974698103819 1
0.332448755956932 1
0.292004790549379 1
0.0989110187250631 1
0.207973388849512 1
-0.171562085750453 1
-0.0349101276702618 1
0.313433200040374 1
0.124811228204094 1
0.0594871157706018 1
0.250479551815305 1
-0.224882046137935 1
0.313565823878436 1
0.410029884185831 1
-0.577611923047178 0
0.134778217268281 1
0.644110493904425 1
0.406997219637778 1
0.212092263530582 1
0.132164789662228 1
0.423944672328881 1
-0.0115915364833336 1
0.171234345412454 1
0.162576615041386 1
0.408244949559777 1
0.0840501727603454 1
0.536135626399557 1
0.315811513038256 1
0.261617658739603 1
0.360056431452518 1
-0.168577650521607 1
0.243325021960052 1
0.267218003556744 1
0.17357148770317 1
-0.072078809291211 1
0.153214355268258 1
0.018197263390168 1
0.245539132297533 1
0.243660802512167 1
-0.0726629742411431 1
-0.035641082335366 1
0.275391005221265 1
0.212036075768571 1
0.0200590886451026 1
0.576150133964451 1
0.062774237410633 1
0.375131563743413 1
0.021948856918225 1
-0.12959084226257 1
0.515658451448634 1
0.331316484336866 1
0.297776776744409 1
-0.416198552016855 0
0.266570896655624 1
0.457193949118171 1
-0.146606813111712 1
0.0873405304924543 1
0.0233610346785258 1
0.414373275359482 1
0.012952938991825 1
0.353142903752637 1
-0.189102665276233 1
0.62240026346807 1
0.653629182333298 1
0.225625398927821 1
-0.0410372772498472 1
0.184843935402031 1
0.20573402326211 1
-0.182626416120498 1
0.0017243967087939 1
0.117702109549989 1
0.672691704794456 1
0.332565376470206 1
0.0266715359529095 1
0.179830763490146 1
0.0379520329079395 1
0.230264077972538 1
0.586874055592967 1
0.990962137285829 0
-0.0967608342432486 1
0.779406826246201 0
0.098392510587445 1
-0.0493146627970078 1
0.13078205885521 1
0.521806439941194 1
0.41468713228736 1
0.29113257993112 1
0.123555064671284 1
-0.39459185677025 0
0.149416963357404 1
0.320583869400373 1
0.37885411884251 1
-0.0760002474559409 1
0.676932276204247 1
0.196517015153513 1
0.129490453268937 1
0.116835095991056 1
0.282619533881095 1
-0.0825853234599 1
0.216714533403171 1
0.32999248480684 1
-0.106167194765042 1
0.315235667343752 1
0.670649354316781 1
0.12594372321374 1
0.174670517423218 1
-0.121248498385322 1
-0.0689233814153195 1
0.717153135967019 1
0.644165503898414 1
0.318879890166331 1
-0.0039414424278591 1
0.114492118028183 1
0.183454037671772 1
0.387387890359968 1
0.187263365940744 1
0.106073893753546 1
0.0576393945186097 1
0.35430290154805 1
0.0815355722773246 1
-0.160394822134683 1
0.0485802869561735 1
0.274985966561928 1
0.141015022161731 1
-0.170981094104904 1
0.498495818939378 1
0.291938178078576 1
0.216218694832905 1
0.0917342592355057 1
0.590262941663625 1
-0.283791441381385 1
0.182484612031868 1
0.460311662080564 1
0.23232067489943 1
0.459340104339282 1
0.543581127843027 1
0.189455674532387 1
0.27548951092205 1
0.383797390240137 1
0.217831922403646 1
0.201161356645223 1
-0.357694537859666 1
0.647474568896853 1
0.00234489210187461 1
-0.118046830423965 1
-0.0342883747287339 1
0.112844013243865 1
0.0801664293780946 1
-0.0890083078042407 1
0.25418697396244 1
0.517057683373152 1
0.305921251830561 1
-0.125926048258752 1
0.332730887255546 1
-0.189459746241332 1
-0.25455714959969 1
-0.0986224766938841 1
0.13344125129266 1
0.316952699276792 1
0.344020577074925 1
0.395467011515141 1
0.206931825659944 1
-0.284110139746119 1
0.198017099642011 1
0.338918104512224 1
-0.0282682489829413 1
-0.107337440679454 1
0.508511391038288 1
-0.113287720877839 1
0.465859567291511 1
0.230354077521611 1
0.0640817883412196 1
0.0745059342938522 1
-0.403765393518691 0
-0.0398260433408404 1
0.401009741001013 1
0.0600835359981365 1
0.185269611859393 1
0.173942130728047 1
0.241535333692288 1
0.320138984518376 1
-0.0155963338540016 1
0.330280234510069 1
0.0758242353539382 1
0.230703070175839 1
0.208923926841937 1
0.226582131372061 1
-0.129572796799909 1
0.118081689662774 1
0.419123014153684 1
0.0707983759214919 1
0.33102530357002 1
0.130794433226774 1
0.470696044771853 1
-0.140739512357749 1
-0.0425528129655762 1
-0.0155891597977864 1
-0.131103435911946 1
0.219788536566455 1
0.261987698813405 1
-0.00378464386244864 1
0.168362147898819 1
0.0100562310743878 1
0.614436646931662 1
0.456404236022873 1
0.134415702918915 1
0.394501935069643 1
-0.194614256646878 1
0.199839379321991 1
0.17459218407067 1
0.0520002602806862 1
0.252466833696845 1
0.431665170816292 1
0.0190779233313882 1
0.314105277899493 1
0.572271947335884 1
0.376865900073345 1
0.253216773542246 1
0.156814047507198 1
0.192846212326178 1
0.0862022483092686 1
-0.166627623799921 1
0.118067462514122 1
-0.211604912597421 1
0.0329319839058254 1
-0.153039543620349 1
0.444080086253617 1
0.485159788547235 1
-0.0285520283575728 1
0.468854834798239 1
0.709395242895447 1
0.027504587297423 1
-0.0278622939978433 1
0.251704882456146 1
0.500095793195332 1
-0.00860765303882854 1
0.70579609932437 1
0.100432019475092 1
0.495628359983829 1
-0.0373572043485653 1
0.0984834815428744 1
1.05732652346857 0
-0.121828732179517 1
0.532217560857065 1
0.211528664512474 1
0.136904228713108 1
0.455428683060055 1
0.251801040042271 1
-0.0997694820876476 1
0.424422342799893 1
0.225653287229002 1
0.431790461468383 1
0.588936736261547 1
0.422077488147297 1
-0.235404505923893 1
0.0813455544470823 1
-0.261842384971259 1
0.244646005395706 1
0.258826457836636 1
0.533792356634046 1
0.397096263840048 1
0.254609083896305 1
0.284860781471927 1
0.936165151873044 0
0.141031357652475 1
0.439881174818886 1
0.153844857111226 1
0.0925074414496737 1
0.145667071057028 1
0.432186516634653 1
0.0895019044878544 1
0.0200422367264841 1
0.210088400335089 1
0.0701979560416841 1
0.165723898210427 1
0.0679921269547993 1
0.0646721022680642 1
0.111193446385503 1
0.0756404434391882 1
0.136050163568658 1
0.548580331043933 1
0.503482876771851 1
0.113782586299604 1
-0.163800305329811 1
0.394745579444875 1
0.233023610152478 1
0.203875176049834 1
0.0711804633168443 1
0.378225156128901 1
0.155971858004868 1
0.648238460539049 1
-0.268956941166308 1
0.345223870288932 1
-0.052593245900566 1
-0.0249226244723568 1
0.319446171397316 1
0.603458872071069 1
0.412562503485434 1
0.802246811933094 0
0.538046759937982 1
0.850127887900481 0
-0.251521944417899 1
0.55694513054583 1
0.350620850893453 1
0.0103899454672579 1
-0.0362650509858222 1
0.0678438878380763 1
-0.353920823168334 0
0.219972001181848 1
0.00595490206592329 1
0.242391654410512 1
0.0208240743957951 1
0.236685123163556 1
-0.0041955407987157 1
0.149289579999453 1
0.319596414255233 1
-0.0991958322401563 1
-0.0284009565995493 1
0.416534752269229 1
-0.00248984604548688 1
0.0884809597765969 1
0.466719486305264 1
0.437131618514808 1
-0.200441734932508 1
0.234384907603099 1
-0.0434870878070965 1
0.148044710395357 1
0.536320495587496 1
0.404660213072975 1
0.446019417760872 1
0.241711797853896 1
0.583606205144442 1
0.637595471051914 1
0.275432181575051 1
-0.146960309892583 1
0.360598203079039 1
-0.259471355239776 1
-0.0591829323861791 1
-0.23340243080768 1
0.0850212422236238 1
-0.424795815909695 0
-0.30756197111188 1
0.0784739396282046 1
0.175846495214921 1
-0.0269898880221732 1
0.569279483351487 1
-0.209895630425757 1
0.12444156764049 1
-0.0460657986413334 1
-0.289028871625584 1
0.229958300970441 1
0.560219219445864 1
0.613787079301651 1
0.342072851310029 1
0.439405310711113 1
0.508065178600452 1
0.564946130118743 1
0.695288693103982 1
0.0578492153697679 1
0.143629317505687 1
0.373133550946926 1
-0.224221798672172 1
-0.207446129585838 1
-0.117375034572191 1
0.103995167198461 1
0.322300930808483 1
0.435507792590497 1
-0.101661037801441 1
0.183165480417052 1
0.360764108105593 1
0.953201573942558 0
0.229033158609688 1
0.0669837086316473 1
-0.090988364461315 1
0.14717452978583 1
0.455156014096245 1
-0.268587742192988 1
0.0462618811232514 1
-0.0440951333373398 1
0.549966303994648 1
-0.151447167170818 1
0.340111199457363 1
0.28418352916662 1
0.0568764552181078 1
0.270441309193406 1
0.114770666666946 1
0.0700589582687507 1
-0.0438715607144171 1
0.536214095861104 1
-0.195482182602057 1
0.29545674427085 1
0.297534027333998 1
0.0814233155531585 1
0.253841237934945 1
-0.166779887489358 1
0.0706858739714931 1
0.0991308607065969 1
0.290322525476343 1
0.339090208449439 1
-0.209069900631219 1
0.368126550169331 1
0.320186328333899 1
0.364222653621085 1
0.0544501734042165 1
0.538559511493025 1
0.263965640157192 1
0.427644393607096 1
0.0927814387312651 1
0.00783661536902552 1
-0.31103815337732 1
0.565542497436161 1
-0.0448414251884632 1
-0.463432028819129 0
0.224654511924055 1
0.425887697947104 1
-0.115876197934822 1
0.248705735235712 1
0.384019178682974 1
0.0898542947648752 1
0.360312242810871 1
0.161149755594587 1
0.181736285130315 1
0.0429565523894225 1
-0.0265609518628049 1
0.476611243234904 1
0.190696568751989 1
0.202533223348544 1
-0.0114718326920216 1
0.261460224156688 1
0.225297016382883 1
-0.057489738945472 1
-0.261004171580004 1
-0.00914277653340928 1
0.30311880600193 1
0.351976182527932 1
0.251519003645722 1
0.159237299472678 1
-0.124765218812098 1
-0.318718754746786 1
0.243309608329176 1
0.174399792669203 1
0.138638069283196 1
0.269277332013721 1
0.188361523845811 1
0.42134043054058 1
0.238385835642743 1
0.314290529620386 1
-0.0473348970507032 1
-0.218716212406539 1
0.179161795178182 1
0.0557705419478328 1
0.250316634361493 1
-0.241598901336097 1
0.00485448288846772 1
0.300602251957212 1
-0.0969782136592417 1
-0.00731846331025793 1
0.12250683099964 1
0.290931674930103 1
0.0150200902706646 1
0.397005376847923 1
0.4503570123159 1
0.515133840126853 1
0.540089180686022 1
-0.428717790606296 0
0.147424396323189 1
0.0940456106330825 1
-0.147875538989781 1
0.265830982092908 1
0.704306530006551 0
0.322835991578398 1
-0.097736726329282 1
0.337259994148132 1
0.0681010754796604 1
0.469001517297887 1
0.286975072134568 1
0.61041407211545 1
0.486936722370372 1
0.341312954133833 1
0.188491192302161 1
-0.0640723907993254 1
0.167386944840117 1
0.431639659341564 1
0.476782961794913 1
0.111200101938363 1
0.536659299459325 1
0.41005380642844 1
-0.00499719707275788 1
0.053795677856768 1
0.581824677157688 1
0.082887839361863 1
0.354266725530703 1
0.245440883117681 1
0.368100979030578 1
0.266486499437082 1
-0.184413674616791 1
0.0509907541447613 1
0.509275203399362 1
0.142271279457899 1
-0.0780672338662012 1
0.0599564330595494 1
0.277499970211432 1
0.0625655909899853 1
0.242740283542898 1
0.0683337823839162 1
0.287084808070137 1
0.158796983702705 1
0.5887363657035 1
-0.0569661019563301 1
0.204272493205334 1
0.712267529692311 1
0.0937743229852521 1
0.397413799243293 1
0.269956317375182 1
0.00318175020522844 1
0.233759199187365 1
0.236065773772667 1
0.354903312111355 1
0.0887061602660337 1
0.4150237939426 1
0.0217502534338038 1
0.478124349486094 1
0.236005214845414 1
-0.0399296693181611 1
0.270001351557389 1
0.283668901779708 1
0.325406144054214 1
0.42710199653128 1
0.44440428227818 1
0.144227196933168 1
0.460325725406022 1
0.0684776596817337 1
0.178044732750438 1
0.217805349383339 1
0.237204739113615 1
0.115594572691245 1
0.0803798248117018 1
-0.190385291807394 1
0.0943260959966524 1
0.0703010377689258 1
0.173528327919696 1
0.0831644528868063 1
0.141931123337175 1
0.310594459379741 1
0.408021150710985 1
0.189814988364823 1
0.654620418095087 1
0.670267465232538 1
0.200866813033151 1
0.44625651638429 1
0.236918558190115 1
0.375758076348459 1
0.279329129389593 1
0.303723834834606 1
0.389266607111809 1
0.143598899327308 1
-0.21572187270376 1
-0.270305107933904 1
-0.0580069996209505 1
0.187620247407784 1
-0.0283151986263603 1
0.163205842881793 1
0.634821200539789 1
-0.437810860845064 0
-0.108190194137595 1
-0.0357111026323464 1
0.0802945309198608 1
0.301286624353752 1
-0.328809034342583 1
0.0979932128616711 1
0.248775351509222 1
0.294039558700172 1
0.137376651050139 1
0.500714638901304 1
0.357937752058879 1
0.212729285170489 1
0.545198302573791 1
0.434609756940019 1
0.623175840380584 1
0.22357625301862 1
0.641822203446765 1
0.032449750680544 1
-0.0705220382395701 1
-0.198495672692567 1
0.269425154359439 1
0.600477121393425 1
-0.250061037791332 1
0.0439553702223121 1
0.575561837676606 1
0.080539367371055 1
0.080156342273737 1
0.212629012023799 1
0.729907451428875 1
0.216982644492406 1
0.432816897225345 1
0.511642580116714 1
0.0734684676928152 1
0.539317894744379 1
0.471382221081533 1
0.256756982141824 1
0.317954323496662 1
-0.320351776707949 1
0.277755694529773 1
-0.0932890636324883 1
-0.133335696812852 1
0.0364400519475729 1
0.148517235236456 1
-0.0636917479397205 1
0.199990592190205 1
0.290553346247479 1
0.366277710605108 1
0.584224869697395 1
0.238794855637953 1
0.561613333178376 1
0.334290795687946 1
0.0568176042518932 1
-0.133711138953839 1
0.151067007973564 1
-0.150564660988801 1
0.016975186254675 1
-0.201909127753323 1
-0.0792988628205905 1
0.472356321262091 1
0.0927183348530131 1
0.314934276370228 1
0.324344229809406 1
-0.040560812285654 1
0.255543377028066 1
0.691632516036585 1
0.0799251930628692 1
0.0686340471220375 1
-0.0423724881960301 1
-0.196092503397311 1
-0.0302441925946564 1
-0.0364954422579055 1
0.166491232211573 1
0.133612090485795 1
-0.180082722651262 1
0.25075052923887 1
0.225674390984416 1
-0.276844030262254 1
-0.174367524421588 1
0.295213041522168 1
0.508948979446704 1
0.195390213886639 1
-0.0230440263399668 1
-0.293065859502052 1
0.115487722581419 1
0.287199477702933 1
-0.0481892470890174 1
0.268420315745749 1
-0.0476090126325667 1
0.499726485903737 1
0.29427294602675 1
-0.0693792483966638 1
0.191451934936069 1
0.0512864297415424 1
0.306752922945838 1
0.150500284657632 1
0.0527818606958653 1
0.503136529788796 1
0.0371523472311698 1
0.409920122885421 1
0.537268364297586 1
0.387693315567987 1
0.922340894670988 0
0.300743072296148 1
0.0209461444437962 1
0.403503327334435 1
0.527189520505516 1
0.323001393518421 1
-0.359096603523829 1
-0.272816011658034 1
-0.236967456852443 1
0.366999570396676 1
0.181405753690886 1
0.423402909624875 1
0.292611030730293 1
-0.063372631161883 1
0.708553484425525 1
0.063032856847493 1
0.0193019465604652 1
0.475984822210474 1
0.207895756735524 1
0.158780013557914 1
0.490390789689043 1
0.411344696974114 1
0.0849679284461624 1
-0.163659675616472 1
0.661546919683033 1
0.172804132195662 1
-0.252204124631803 1
0.360012911925677 1
0.407532975166593 1
0.659984391803979 1
0.3590548502443 1
-0.212165444784771 1
0.459931695528163 1
0.640626557825519 1
0.597917921791799 1
0.253455405743286 1
0.25704598644771 1
0.659922367290371 1
0.468525106214199 1
0.283012717529469 1
0.426298575723101 1
0.452454554701946 1
0.615173743387843 1
0.187568980106571 1
-0.0164557883155823 1
-0.0330251952155667 1
0.385497058072857 1
0.0205016583744091 1
0.248784971152372 1
-0.0757326031441496 1
0.758235710422358 0
0.0467140457788904 1
-0.308338267940037 1
0.152337728318249 1
-0.0581718161425225 1
0.268758588749854 1
0.717825304003804 1
0.286543284732932 1
0.36465361909354 1
0.452384034398099 1
0.32257231040262 1
0.224814510730411 1
0.0778894363950459 1
-0.00431291680787187 1
0.150645655201903 1
0.0630029870535739 1
0.344581134467906 1
-0.197211550005978 1
0.0215454595206561 1
0.248550356587553 1
0.277356050595881 1
-0.262588332128882 1
0.18211163085926 1
0.226875167646576 1
0.235803441236554 1
0.0516537233336507 1
0.373311713616754 1
0.590521694054844 1
0.0728018133493837 1
0.359302004538419 1
0.152496588008699 1
0.494839718861895 1
0.504531603979043 1
0.38857274311047 1
-0.123346998893692 1
0.732132947769749 1
0.320945955299456 1
0.115441098766534 1
-0.0925495224510322 1
0.324497312657798 1
0.0655092876075061 1
-0.0110057857894272 1
-0.146828498580904 1
-0.122486232198225 1
0.193388706247592 1
0.075443060225314 1
-0.0253584309419283 1
0.367899118295594 1
0.726955450869266 1
-0.276221923445553 1
0.000682893867218565 1
0.343119562138411 1
0.351461476690945 1
0.591374159381397 1
0.273987464872687 1
-0.324083250713358 1
0.194696029652984 1
0.19508537513782 1
0.371031387428455 1
0.374419247997593 1
0.616101571923382 1
0.142373532141005 1
0.0122030688249678 1
0.168942035270884 1
0.623531837178885 1
0.0522962651411273 1
0.725361634035774 1
0.489005447226582 1
-0.341087096252622 0
0.44636422854347 1
0.214474129206633 1
0.289101579383467 1
0.0133784538623518 1
0.283659438094314 1
0.374801975780503 1
0.459364505103126 1
0.116893584211626 1
0.105276249220595 1
0.0428802609987363 1
-0.0247911605305381 1
-0.123372150664035 1
0.457898975092368 1
0.548465138539959 1
-0.00681499976540124 1
0.251048006512674 1
0.180832617936382 1
0.159251043218856 1
0.233821323521678 1
-0.0048230545037562 1
0.273599463412699 1
0.0681622158555503 1
0.105009616773667 1
0.14955527520708 1
0.246387064644951 1
0.434380924507005 1
0.125209861267492 1
0.371965426411211 1
-0.174588570521889 1
0.0593423251684555 1
-0.0585409804471011 1
-0.0901330209428151 1
0.069855884843613 1
0.0440696608002943 1
0.384204225291847 1
0.554760104607374 1
0.0566762362552784 1
0.176337894798184 1
0.411495405233805 1
0.515932205909233 1
0.563144754646515 1
-0.0305565919491427 1
0.27046338652487 1
0.548984140590107 1
0.0900529775116419 1
0.320124761218919 1
0.183246667126855 1
0.382501359705737 1
-0.0109758159119317 1
0.325225721837534 1
-0.116868051446774 1
0.24501409638932 1
-0.186484242581042 1
-0.68834601612469 0
0.0516122518082055 1
-0.113244098196119 1
0.53276736580153 1
0.467558496512825 1
0.369612026916836 1
0.940979352343173 0
0.648982117920441 1
0.443820664852614 1
-0.131969401856744 1
0.426608535278867 1
0.119365336495012 1
0.117038494451994 1
-0.000611889687305939 1
0.509260846955347 1
0.338535467559568 1
0.313734487950661 1
0.337379080996897 1
0.591205219182413 1
0.481958382136287 1
0.605268810220039 1
0.190470909394483 1
0.555370396750096 1
0.605936506894812 1
0.046765790617113 1
-0.406553453425774 0
0.530446147734744 1
0.221842084151694 1
0.130262392662924 1
0.30844907430567 1
0.245350152069775 1
0.374707823963038 1
-0.462832259419509 0
-0.200313061318662 1
0.196408884373789 1
-0.16810833166733 1
-0.109521679848884 1
0.116575653160807 1
-0.185186979314725 1
0.406032302657444 1
0.234851193191427 1
0.111829566140729 1
0.255129872603019 1
0.532331183265574 1
0.274772269156861 1
0.196645340004257 1
-0.10696850773544 1
-0.252564801766286 1
0.722221749374556 1
0.0134392724768367 1
-0.0304865309346465 1
-0.105315510658599 1
0.197783852601901 1
0.324882952850766 1
0.102352429287213 1
0.0251819152671107 1
0.0708031065310122 1
0.02033086087644 1
0.153980568458286 1
0.111065373252256 1
-0.117790293218903 1
0.170025555429937 1
0.300644191229182 1
0.355208361192501 1
-0.241370830470968 1
0.235591492107342 1
0.252799431379224 1
0.272024218647951 1
-0.0335308865697724 1
0.22682631133206 1
0.325516032374047 1
0.0514357789258024 1
0.729101085955022 0
0.678277691581795 1
-0.321742764684356 1
0.411998773239786 1
-0.0983305972993799 1
0.102405385006265 1
0.105058988581632 1
0.658648507950075 1
0.210748346049742 1
0.5759069673493 1
0.0832084571045736 1
0.159503415111339 1
0.338705980807485 1
0.0963571297180579 1
0.429125715375117 1
0.109678856628496 1
0.239131893943694 1
0.233587227350437 1
0.504255337022566 1
-0.0182985785408265 1
0.185705224486425 1
0.717543845566954 1
0.232670519721348 1
0.844440040238582 0
0.644031594186176 1
-0.100599901218506 1
-0.077957261341145 1
0.00402221641556649 1
0.207116536493024 1
0.20037851011588 1
0.337531185079823 1
-0.0762528264817042 1
0.151240001609302 1
0.275983346684057 1
0.528949157935538 1
0.161333945170891 1
0.198432295265912 1
0.419997105062916 1
0.669529136260367 1
0.465918029750155 1
0.208813642678832 1
-0.168763888355311 1
0.385391649668878 1
0.197693006794184 1
0.31172312040719 1
-0.132724282528023 1
0.314738185045608 1
0.474386482290369 1
0.278116711524053 1
0.150024151962431 1
0.491535055269992 1
-0.140030017819357 1
0.0621418582615904 1
-0.384832171325033 0
0.693376448440531 1
0.36387239223258 1
-0.102086648196454 1
0.316811960518942 1
-0.00116053404335457 1
0.17770956315258 1
-0.123752079613858 1
0.811735933751703 0
0.422297892412817 1
0.255324556443908 1
-0.106334934054991 1
-0.0279221863866577 1
0.327461479882421 1
-0.0493539997194166 1
0.624895348150645 1
-0.026143465708664 1
-0.177322230010523 1
0.426176688808107 1
-0.328155683752932 1
-0.0229786655856969 1
0.0590616846404206 1
0.57300647867698 1
0.216833940606506 1
0.346738355254968 1
0.618489247322293 1
0.395733825436895 1
0.312198031072286 1
0.276845163560649 1
0.0568485333131752 1
0.485965736691692 1
0.348307662995629 1
0.0861108598330432 1
0.343711949684228 1
0.0284580625451345 1
-0.319059552269275 1
0.614668818390397 1
0.0621088735889595 1
0.678841833596392 1
0.424050741591942 1
-0.0223267216721121 1
0.587243098656959 1
0.363691767197602 1
0.167681886612158 1
0.426862937421649 1
0.0420163846943942 1
-0.0663036149645098 1
-0.119415846366243 1
0.541678257773591 1
-0.106739304620824 1
0.0509411215249422 1
0.222362589251497 1
-0.249395743576734 1
0.268952109979066 1
0.128057524536046 1
0.118552947069271 1
0.55301706576055 1
0.194083877187469 1
0.0759851077207718 1
0.0911071220414166 1
0.205644304927179 1
0.0787877017731714 1
0.1113535321957 1
0.588862403788157 1
0.322537106434132 1
0.243944637623341 1
0.145561603329298 1
0.582836247212976 1
0.27619207934481 1
0.278932724290372 1
0.275808845010597 1
0.20728349011634 1
0.118125017604992 1
0.16167467142425 1
-0.147140946073916 1
0.0679262083200967 1
-0.095912785780315 1
0.068119791974482 1
-0.108643652501131 1
0.22766763308958 1
-0.121438333938326 1
0.0281154595891002 1
0.122677721777488 1
0.139726644948786 1
-0.0283972448788522 1
0.487847160649759 1
0.200398960094545 1
0.11185104299879 1
0.0917043219276421 1
0.117825779135971 1
-0.196899495823055 1
-0.182609839281477 1
0.393853785680627 1
0.102123766783437 1
0.512734635040084 1
-0.0685889495883928 1
0.00429807690538491 1
-0.413472904007034 0
0.565245604361176 1
0.390988536992422 1
0.132873526736933 1
0.398297027573759 1
0.424879062723055 1
0.17423161333865 1
0.449210157632947 1
0.0769288071214619 1
-0.109603821643212 1
-0.0708237513676455 1
0.61686171957003 1
0.254565614325678 1
0.200000213543267 1
-0.153628279051502 1
0.458447620352776 1
0.14134442788555 1
0.0535811608084863 1
-0.0471418061294582 1
0.272476508674513 1
0.483539240406972 1
-0.0316716706323204 1
0.0130739909428737 1
0.378143518312237 1
0.297534255888167 1
0.451500960602625 1
0.468087886642827 1
0.575903446131828 1
0.54568529702293 1
-0.148061023448893 1
0.189220795990032 1
0.0998212429932388 1
0.236596751091193 1
0.0208593673662266 1
-0.241642264162468 1
0.472334400822081 1
0.0889492107768741 1
0.268375401927948 1
0.282419476029465 1
-0.338845294928023 1
0.841615063080548 0
-0.11951113113969 1
-0.0205682635942941 1
0.198009144643156 1
0.383028620906417 1
0.268010948541468 1
0.141160435517734 1
0.0392193702779961 1
0.158932691826137 1
-0.0457866654492944 1
-0.166404576069027 1
0.252971443383292 1
0.238584794552309 1
0.439121361388282 1
0.152213078969934 1
0.462247339617655 1
0.792400015926623 0
0.387335677796804 1
-0.0288481769744342 1
-0.0302695580284639 1
0.2982084505432 1
0.220942949734488 1
0.473653863735693 1
0.222509424876353 1
-0.0840645262084411 1
-0.156914482950237 1
0.0600843941885574 1
0.224120541708369 1
0.180086239908354 1
-0.179931901130826 1
0.36066873237795 1
0.146933178882251 1
0.651667124365441 1
-0.155333602858558 1
0.0890189716877226 1
0.175939385945051 1
-0.127851020626439 1
0.202797801924901 1
0.400191238716502 1
-0.00493811610560219 1
-0.440944150650158 0
0.149821835281716 1
0.276104551064767 1
0.271068549874002 1
0.360968877999237 1
0.0274228631925794 1
-0.0432364254617273 1
0.145388330968412 1
0.116376862998633 1
-0.270198446274834 1
0.16191456351905 1
-0.183288737823351 1
0.208547910601792 1
-0.196103982710575 1
0.293876293925296 1
0.329302340728625 1
0.320036218635925 1
-0.230571369590568 1
0.1214872519221 1
0.382362999036747 1
0.118548370429428 1
0.630433762371424 1
-0.0994077542749906 1
0.0944048678828319 1
0.130588367273698 1
0.334345002900611 1
0.455318755854799 1
0.310438228493045 1
0.309971082245587 1
0.172037699481924 1
0.65149557184169 1
-0.358002912788162 0
0.809161728006359 1
0.146437835344847 1
0.195417220410511 1
-0.00491884888317359 1
0.468154445478853 1
0.375513299454826 1
0.167053311078565 1
0.645056750348812 1
-0.519593621824169 0
0.617051575930588 1
0.0536304883677876 1
0.55789579095794 1
-0.157015999465705 1
0.0899549412472485 1
0.196036668961227 1
0.425274138882645 1
0.240269996599508 1
0.17245220914419 1
0.443616382443157 1
0.314351870179366 1
0.0708276821907532 1
0.151508286028025 1
0.249871771054025 1
0.513596112656624 1
-0.159944138111875 1
-0.0564903623439361 1
-0.0790605516848426 1
0.194602142302146 1
0.144966635423333 1
0.0241200996975312 1
0.256478856344448 1
-0.139477285695533 1
-0.416102607549751 0
0.574546511417195 1
0.430099821942054 1
0.350820438304972 1
0.1887216412183 1
0.568239097395534 1
0.344332091329811 1
0.0143389504005728 1
0.318363872863829 1
0.425090955300695 1
0.171280053705398 1
-0.232706147488442 1
0.573190911060942 1
0.393069700610279 1
0.245426555417526 1
-0.446862603740793 0
0.0213417788955258 1
0.255417814779972 1
-0.213016886645159 1
-0.0745656540826776 1
0.359122399486251 1
0.0965062205462362 1
0.173595769096484 1
0.595113530538154 1
-0.210560333029742 1
0.218982087071723 1
0.327253724082637 1
0.482083276930609 1
-0.0986644426614277 1
-0.10778082488504 1
0.00372036804803559 1
0.433663360790333 1
0.0420251942350637 1
0.440287738723592 1
0.500485949024728 1
0.195599732481359 1
-0.216108095104324 1
0.774775309257036 0
0.660269371751653 1
0.0902447325070996 1
0.0103378424059259 1
-0.128347242673397 1
-0.0356966348594049 1
0.350470679789799 1
0.512316966415848 1
0.385309593468092 1
-0.0766890190495001 1
0.288523540274706 1
0.135748650310806 1
0.0737807759914009 1
0.285757258048452 1
0.527269828434516 1
-0.363779886951285 1
0.625867288889964 1
0.708441222721064 1
0.297877676836243 1
0.349397321377125 1
0.145991200842546 1
0.203508330710405 1
0.45306849307892 1
-0.0680557038286639 1
0.375352715143145 1
-0.0965230292786353 1
0.195277972175313 1
0.292640511867661 1
-0.255857416423736 1
0.0489931672201051 1
-0.13010341890141 1
0.0979201138116142 1
0.339135713167844 1
0.446956813047226 1
0.323400214612032 1
0.153707555594708 1
-0.0714788038051115 1
0.352898181165509 1
0.245579250880175 1
-0.181051473574036 1
0.15584052266944 1
0.525315197423461 1
0.196075870413353 1
-0.304887980681435 1
-0.0539549853758235 1
0.00658571845975176 1
0.639538808125939 1
0.434660389929255 1
0.264072489139076 1
-0.0815310093601289 1
-0.0105667585799132 1
0.0192602881737539 1
0.293127623089923 1
0.265426793517185 1
0.316242739205252 1
0.282682797376077 1
0.188457278935419 1
-0.0621476941264096 1
0.171630135867852 1
0.0839950595236039 1
0.0910945621022243 1
0.0381981230434405 1
-0.158156951770939 1
-0.320775811477092 1
0.285000115059235 1
-0.2113305995331 1
0.544650282454647 1
-0.213389905442386 1
0.107514125735991 1
0.0682663466260283 1
0.0964040307155559 1
0.56709603446543 1
0.435798983107492 1
0.29872716847984 1
-0.157197642854373 1
0.052564175503115 1
0.612360912701807 1
0.206483773461168 1
-0.170869515165881 1
0.117984696115644 1
0.216143163192545 1
0.322427321530904 1
-0.608721809187632 0
0.148797940764299 1
0.143353845585547 1
0.352188344918384 1
0.360072093483758 1
0.0817545640116706 1
0.178377638379314 1
0.274577480729951 1
0.398448974838604 1
0.513450914832092 1
-0.106489529669822 1
-0.000641064884233794 1
0.429351124506287 1
0.309647257842409 1
0.0560123627109905 1
0.528936179888275 1
0.258158120110397 1
-0.122320912269612 1
0.297798783159703 1
0.0959518096421134 1
0.478946343937668 1
0.404721320279284 1
0.146637837029952 1
0.0924414249661422 1
0.235054527467592 1
0.275785911509436 1
-0.627641782108153 0
0.62629635000207 1
0.387841787897187 1
0.12264429425222 1
-0.0673583102756006 1
0.363474981666623 1
-0.0311026574658797 1
0.0375933288307279 1
0.377265303140467 1
-0.0871042714114758 1
0.287768552569913 1
0.670359144738268 1
0.00213139503351364 1
0.14140577588333 1
0.0349362293092862 1
0.30523856726197 1
0.377654242568536 1
0.087204103195537 1
0.512094120170965 1
-0.0703302860188966 1
0.292951126921084 1
-0.043055882555896 1
-0.259962398902886 1
0.0284996737030781 1
0.872056649245363 0
0.155475461747672 1
0.270446499362076 1
0.224347851520683 1
-0.220791867699105 1
0.429635602706746 1
0.0295581178924183 1
0.379446635937841 1
0.142261432315293 1
0.500749515658797 1
0.287043704897469 1
0.00548197523775216 1
-0.172138523010044 1
-0.000379973335925821 1
0.356226949858815 1
0.193826094522765 1
0.211415677735337 1
0.387276314679517 1
-0.118238166990682 1
-0.300595955366513 1
0.112913363667989 1
0.178183360141638 1
0.264374151453696 1
0.198199302178127 1
0.0503859030115115 1
0.534027358162822 1
0.257695063274953 1
0.689105631862876 1
0.261689442921962 1
0.464387276762807 1
0.325978225139017 1
-0.129853910175647 1
-0.0903611411365378 1
0.0153257291392809 1
0.0532777171101329 1
0.20590069350829 1
0.10897563126067 1
0.576489438012133 1
0.331809611601806 1
0.499564049638672 1
0.380683216134377 1
0.0576967896342902 1
0.619628384635047 1
0.431381344003221 1
0.691318654568887 1
0.480154903285731 1
0.258909104250226 1
0.14876433153021 1
0.141995724818994 1
0.227087014776378 1
0.25016308067165 1
-0.164263255729827 1
0.519374016773873 1
0.176019477861429 1
0.5750818325079 1
0.70714473559474 1
0.331311728693475 1
0.29767290929019 1
0.451976778971218 1
0.222076424205254 1
-0.354140292395562 1
-0.0988513602674616 1
0.480162070245921 1
0.198976509285649 1
0.382806680646626 1
0.485109836818568 1
0.255446181076509 1
0.102875951242843 1
0.521638780392289 1
0.223098979742367 1
-0.0747139600330832 1
0.137928185113168 1
0.126008574717821 1
1.00239765592955 0
0.0716892311615617 1
0.124451672807019 1
0.0990595119739447 1
0.291143422641846 1
-0.0413698733907887 1
0.343763107524828 1
0.196371121091445 1
0.348945552811888 1
0.418010766430664 1
0.0994699785441243 1
0.0794420341324452 1
0.260073598212589 1
-0.158310202614854 1
-0.290984926699123 1
0.685662519219995 1
0.644847749008589 1
0.399885121334752 1
0.0691332232907731 1
-0.202662449898147 1
0.845614124094737 0
0.118021223670717 1
0.208919527685854 1
0.516175436029297 1
0.372254895636728 1
0.00195517161305311 1
0.381475034425609 1
-0.385109955944758 0
0.465347174000381 1
0.383676566987217 1
0.208702710887536 1
0.0417447623072191 1
0.533586733909674 1
0.343470087426195 1
0.159040303660997 1
-0.0418655869559393 1
0.382156984376435 1
-0.0362522340708821 1
-0.00899192033893956 1
-0.198643942533627 1
0.438562923092144 1
0.597094458197798 1
0.269485047984009 1
0.534554095040415 1
0.323995586382407 1
-0.0220396687472071 1
0.0734883964231359 1
0.162062021243402 1
-0.013274565441641 1
0.328335651169504 1
0.0591281275989568 1
0.497623003950221 1
0.428240601847109 1
0.664197138155942 1
0.00569535335076604 1
0.357577483220705 1
0.474662628215834 1
-0.355065276188946 0
-0.16117292404666 1
-0.128004693052239 1
0.421621169833217 1
-0.0512001930995332 1
0.143613500455658 1
0.45555516298028 1
0.350463163308789 1
0.00646239895859413 1
0.282199696096154 1
0.0773868805756091 1
0.197063848627363 1
0.246922837281325 1
-0.0660064895258619 1
0.393821135547551 1
-0.0419927997843633 1
0.37023773601999 1
-0.0664581203593518 1
0.434770113540439 1
0.454044412388562 1
0.0980726116865411 1
-0.14653416456206 1
0.469572911294505 1
0.468664483414679 1
0.430524510667861 1
0.15913209769756 1
0.313778008224364 1
0.178798574743478 1
-0.131800283408111 1
0.320434543908901 1
0.516173010036978 1
0.142892736301257 1
0.240719088143398 1
-0.0521307186765602 1
0.253215519403078 1
0.283179115027523 1
0.2343937356779 1
0.52058550310038 1
-0.103459075620152 1
0.453064650018969 1
-0.0552399554897176 1
0.347312175691307 1
0.315136529211732 1
0.653635920992215 1
-0.0919133732856943 1
0.312269677661454 1
0.484871161421096 1
0.344094844480445 1
0.422316901836034 1
0.3665333714591 1
0.696309569303258 1
-0.0448140692375162 1
0.0835487132304648 1
1.00061301213047 0
0.048803473400879 1
0.108275310067836 1
0.0749420586598616 1
0.201821476293929 1
0.0524950006667884 1
0.0324721799789034 1
0.0455475344416695 1
0.258871472068575 1
0.255128709821539 1
0.128602506824541 1
0.375995787135036 1
0.363259779188753 1
0.138356313547029 1
-0.0596294828280357 1
0.0288562974097745 1
-0.113638909676374 1
0.356366357293639 1
0.435980093544284 1
0.222164500142874 1
0.0726690505897049 1
0.400439291851761 1
0.160150077230323 1
0.0405678878843541 1
0.0417037394095153 1
0.0329173745499255 1
0.0289336433812361 1
0.514633500275065 1
0.594076141004726 1
0.346001222803685 1
-0.109460481159353 1
0.768682672590865 0
0.691275365558287 1
-0.533352071989511 0
0.217888537923539 1
0.101484356607165 1
-0.0180238280230737 1
0.0729135229020165 1
0.220240461679769 1
0.735979954922473 1
0.25056355272774 1
0.428469634489563 1
0.328150213432635 1
0.242523988528368 1
-0.287916521295796 1
0.358705825793045 1
0.159801598454171 1
0.216296106702542 1
0.240571145373903 1
-0.113000756582731 1
-0.0546024858466513 1
-0.461056898683529 0
0.294533999332695 1
-0.494571012491073 0
0.215310457358954 1
0.134035993920207 1
0.0155929474281929 1
-0.146424084162407 1
0.292044094225698 1
-0.107359569739892 1
0.168775590033272 1
-0.0253021870280694 1
0.418606215094486 1
-0.204392151328244 1
-0.192669761085212 1
-0.0426665293155026 1
0.520357949274423 1
0.763297581959372 0
0.299753239885378 1
0.167728811027663 1
0.0752128990067694 1
0.12696311321408 1
-0.227017297792184 1
0.240751317762059 1
0.00478542005111871 1
0.0996275432341733 1
0.500061400222159 1
0.100459754474668 1
0.40956090233099 1
0.478248121695514 1
-0.083305529328772 1
-0.207555753121987 1
-0.383383168858085 0
-0.164336181383832 1
0.523199313182565 1
0.374880687012418 1
0.0051227420124443 1
-0.176934674922388 1
-0.0452937457059249 1
-0.0506445343293513 1
0.167487652542024 1
0.00735603176036896 1
0.497477928353063 1
0.668418743018384 1
0.0989411497603858 1
0.0365614928542092 1
0.052066264790073 1
0.300069872975052 1
0.324978043535543 1
0.256830853058603 1
0.456190109346486 1
0.108356022086595 1
0.320483419910605 1
0.252342038479716 1
0.203101189375258 1
0.328593865211341 1
0.534751564132738 1
-0.0165437561179721 1
0.249546908052144 1
0.0301100162576358 1
-0.323829441848243 0
0.308143879266343 1
0.0936761640046937 1
0.378227894982006 1
0.365614316764514 1
0.098197713177926 1
-0.0819058815503848 1
0.161996024010808 1
-0.0427780750978169 1
0.608101776376641 1
-0.133559823740856 1
0.274039810689903 1
0.481224830687412 1
0.0260640554152269 1
0.786367933249418 0
0.323753005954467 1
0.128708052404771 1
0.0821658299085854 1
0.153742414563967 1
0.3877006869753 1
0.382481125396181 1
0.129269337665453 1
0.627369432320445 1
-0.135212780417931 1
0.775042283977413 1
-0.225572327348429 1
0.597694849822906 1
-0.0193771710040996 1
0.409219200476464 1
0.557439775111839 1
-0.216335992353117 1
0.0140495331187065 1
0.350915250837775 1
-0.0982469722705619 1
-0.392144293209491 0
0.381891546939897 1
0.21063267831853 1
0.246361858667985 1
0.26956645612708 1
-0.124464286769365 1
0.326146219472386 1
0.173140683737048 1
0.768058743255016 1
-0.559759216779794 0
0.564519080604069 1
0.0279031574973312 1
-0.0056502011520852 1
-0.451893901455414 0
-0.129440701788597 1
0.19894823088862 1
0.570014967608103 1
0.281677784162818 1
0.139029484916056 1
-0.282923449433477 1
0.586806474923563 1
0.0868770983512842 1
-0.0796803906923816 1
0.355183646427871 1
-0.0774232814159838 1
0.546221179815562 1
0.00693049876727909 1
0.0913928403455376 1
0.562074582726004 1
0.324996424812433 1
0.0941574965800265 1
0.347918054185551 1
-0.0847896149770599 1
0.0761562459133992 1
-0.0927240093520661 1
-0.213514362827331 1
0.433124787223661 1
-0.0203750261714468 1
0.375747225839952 1
0.380256914859734 1
0.352718554704185 1
0.425992912645346 1
-0.0787721987241598 1
0.559980417088081 1
0.176137425712567 1
0.297260051509211 1
-0.608606118867006 0
0.28819463263084 1
-0.0247599680768262 1
-0.178152886465075 1
0.411415521884624 1
0.362158837048368 1
-0.364337715432494 1
0.446098785930368 1
0.465907451189973 1
0.0400504594229344 1
-0.413637174887821 0
0.0892386452712704 1
-0.210727727972501 1
0.0578869803959092 1
-0.206899474969235 1
0.33031790012982 1
-0.00936695114815519 1
0.448244051966842 1
0.110192789008095 1
0.122899500329993 1
0.326448822437854 1
0.116072303338045 1
0.324772733745486 1
0.324778488917091 1
0.110640203786522 1
0.343486794228374 1
0.752111872739715 0
-0.0514860472906734 1
0.0704597379437075 1
0.138641117138769 1
0.0141097538146832 1
-0.126214229707421 1
0.0991673169872733 1
0.37542857430312 1
-0.0139159815887425 1
0.661296999150687 1
0.30281870379843 1
0.0435335057413333 1
0.431036544643842 1
0.31767006613967 1
0.378962893504371 1
0.155355855800777 1
0.285527966897246 1
-0.0547411416336873 1
-0.259255514054285 1
0.447381153751676 1
0.561963838704814 1
-0.309008608682415 1
0.162277237049232 1
0.0968150413957542 1
0.495599989471738 1
-0.32251076995187 1
-0.223856832244034 1
0.0226819303179228 1
-0.154132158903995 1
0.478335603943646 1
0.651925180284533 1
0.398213403386959 1
0.169852000908634 1
-0.0605460557882408 1
0.0985407309715406 1
-0.0803534874365489 1
0.359469725473115 1
0.209573146376096 1
0.249522551209422 1
0.266426020207317 1
0.574071511220875 1
-0.0448991161145619 1
0.416778104389672 1
0.568154088488642 1
-0.33241696216249 1
-0.0789416668034127 1
0.702108317495769 1
0.182267904177936 1
0.424865064375218 1
-0.246401761301131 1
0.457618325605696 1
0.353118794446903 1
0.315910301237309 1
0.394813471265332 1
0.155877889532501 1
0.449140446511995 1
0.223932559345274 1
-0.121729213620975 1
-0.167325271614487 1
0.347466157444867 1
0.360542841616877 1
-0.126804963742338 1
0.562864364868354 1
0.659333074004338 1
0.35328569501142 1
0.381377975583344 1
0.121730571771735 1
0.408940020557024 1
0.273430384653851 1
0.236913749671405 1
0.393840205656362 1
0.280770929763699 1
0.226270856138071 1
0.43096627627609 1
0.435742985131216 1
0.247958349574935 1
-0.0224538222358262 1
0.346938005743619 1
0.0358987125268635 1
0.328258280231377 1
0.214005224932428 1
0.548975442962003 1
0.313531484572917 1
0.350319894115721 1
0.0851005160477401 1
0.337462577263492 1
0.254463139468629 1
0.333996551835087 1
0.119166214989699 1
-0.00927171690143195 1
-0.0272688512251701 1
-0.0200359024210208 1
0.0613715807692031 1
-0.33183244083517 1
0.216168215416849 1
0.234960771630148 1
0.124225526297771 1
0.0795007731615925 1
0.546497982499616 1
0.172192510076119 1
-0.180470604765452 1
-0.0122884132778952 1
0.0464903984284869 1
0.189176565381545 1
-0.00150022298107361 1
-0.0548143306218716 1
0.134432305806325 1
0.208765710411984 1
0.618989849718693 1
0.236918514641503 1
0.321980628045261 1
0.520043663392463 1
0.168305710206655 1
0.40430311672872 1
-0.175834282670001 1
-0.265671499285337 1
0.375224110582148 1
0.00558148028812909 1
0.312275058533732 1
-0.0817001276290702 1
0.35363840550575 1
0.275699187360487 1
-0.35985001850994 0
-0.14047491532523 1
-0.107443613958676 1
-0.347327737351572 1
0.266894452428549 1
0.347262922917188 1
0.131639399094559 1
0.506530811751357 1
-0.180190251652394 1
0.105262580555622 1
0.543954663795031 1
-0.303492575110481 1
0.451566917822933 1
0.0767329989640426 1
-0.0910815407194084 1
0.414522707168777 1
0.0913955539004095 1
0.48742873818288 1
0.550971881710309 1
0.327333024061579 1
-0.0629617958658272 1
0.410690538912767 1
0.229580768982835 1
0.124879231600407 1
0.22757547679343 1
0.301632936080286 1
-0.0426717746838437 1
-0.183823949875543 1
0.101688621650936 1
0.74845564139278 1
0.486092867773141 1
0.00680243444766028 1
-0.0870587864553896 1
-0.0123413224828538 1
0.0286643201026369 1
0.448590149884745 1
-0.317788405912376 1
0.318368413108081 1
0.457159539129422 1
0.257435277042603 1
0.108390038820632 1
-0.145782757689125 1
0.106702947082274 1
0.1636464378177 1
0.201186064641452 1
-0.167554456618137 1
0.326184777261701 1
0.035101060231663 1
-0.0455138536010807 1
0.529336623068911 1
0.386376446147338 1
0.171816502071424 1
0.355739605210354 1
-0.0868661791591423 1
0.210486796597415 1
-0.0315411845714715 1
-0.344860386030431 1
0.421909499465203 1
-0.0190883900486291 1
0.509820489538424 1
0.00834408308942742 1
0.320425550525341 1
0.149998950751138 1
0.469418427871563 1
0.618692656667288 1
0.123178909154211 1
-0.0462817838459321 1
0.186335655195998 1
0.707092842411247 1
0.307474213730763 1
0.483273189974757 1
0.181414355391187 1
0.09121291786551 1
0.151908518622748 1
0.175182068648586 1
0.0345400678744571 1
0.0794608149251853 1
0.194620439864248 1
0.62636095685095 1
-0.0284524239845569 1
0.484500940415383 1
0.354412739131297 1
-0.0813493373157725 1
0.176391381391488 1
0.367274534134341 1
0.00454065529074527 1
0.224253161448309 1
0.577790709156577 1
0.0673006174467307 1
0.329577414185758 1
0.125519757560146 1
0.43902236833192 1
0.282037156370412 1
0.34563718589856 1
0.465684913007219 1
0.192403933298904 1
0.260173888815697 1
0.239401077083328 1
0.153240198434501 1
-0.485761933958129 0
0.131019604865107 1
0.393114300203173 1
-0.0513215428986372 1
0.30957555239255 1
0.189080464155721 1
0.0142911712469785 1
0.488254387629177 1
0.0779119927363235 1
0.533638814530668 1
0.673025897107697 1
0.86233467970017 0
0.0139628544333582 1
0.594585436271817 1
0.235433635037003 1
0.76755186306883 0
0.628632344391681 1
0.101166490943101 1
0.3931358219062 1
0.22514664674663 1
0.498828864976036 1
0.180861162071678 1
0.440713414747575 1
0.39767829961249 1
0.412045581712789 1
-0.204271057367564 1
0.0731033091509117 1
0.247547140284909 1
0.339688053765789 1
0.661320558802185 1
0.386527816553941 1
0.451424556728784 1
-0.211505964224654 1
-0.00398641967813668 1
0.860672104056743 0
0.278427327062193 1
-0.176564383696073 1
0.606495525224152 1
-0.0121876621314781 1
-0.368202376361051 0
0.319251537391423 1
-0.088271092299847 1
-0.0974164056983835 1
0.457903711347274 1
0.337644831089296 1
0.357317344792837 1
0.375029613976593 1
0.225975594175198 1
0.452698727819175 1
0.156543914508788 1
0.0653222896973655 1
0.38019097989957 1
0.17501693490736 1
0.353889150678406 1
-0.0047351269248419 1
0.685241515148394 1
0.416259903867122 1
0.456987029112154 1
0.0620971796611 1
0.164749481450034 1
-0.269836299506107 1
0.417378281279731 1
0.772986088557302 0
0.483677318059268 1
0.492620313409562 1
0.399729512508445 1
0.102871338747707 1
0.294472110759408 1
-0.151793929793071 1
-0.315332727845691 0
0.216420887283085 1
0.0686525716632262 1
-0.426807824179612 0
0.588336823453427 1
0.399999576746005 1
0.176176534035945 1
0.0631851348554393 1
-0.236551039466858 1
-0.104943506851196 1
-0.291271601583127 1
0.205856000338692 1
-0.0442595307570905 1
0.378406397022093 1
0.175642677829335 1
0.39011126073973 1
0.227920200508507 1
-0.0515436404423639 1
0.713870008572349 1
0.108471962183251 1
0.4916955117813 1
0.360015992818797 1
0.556332011796412 1
0.274526870629096 1
0.476623479388598 1
0.475196767711839 1
0.22926785559192 1
0.367116319118165 1
0.616191520641913 1
-0.0825020400101351 1
0.148932594728068 1
0.188211543489805 1
0.0961854795439672 1
0.0617608144300113 1
-0.0201175180713569 1
0.354616263544708 1
0.663009077656643 1
-0.177752759272596 1
0.163632393501487 1
0.227873876489621 1
0.0234432499965416 1
0.259705764919905 1
0.0656608750379858 1
-0.34033184766418 1
-0.0104556581674762 1
-0.206203159781344 1
0.134485592702309 1
-0.0499384623912427 1
0.127358466589747 1
0.398801095629937 1
0.381142970447079 1
0.388922461139358 1
0.552114538217922 1
0.114133798696679 1
-0.17115264033341 1
-0.51814750716346 0
0.468474821866742 1
0.191175506765491 1
0.320606674479802 1
0.686562639727571 1
0.294525007707275 1
-0.192456229840067 1
0.357644265280711 1
0.225121555598115 1
0.354445805811187 1
0.439617587268307 1
0.290454706121183 1
-0.173967199676327 1
0.143913550028152 1
0.314996928139752 1
0.338719118021408 1
0.46746674422837 1
0.21632996929406 1
0.176032233418311 1
0.125037942620492 1
-0.175643354352315 1
-0.0237130623711084 1
0.0373969622611253 1
0.829783873402731 1
0.369734492165935 1
0.293048966955276 1
-0.0142714366099688 1
-0.0553942849816697 1
0.300617172546576 1
0.0446295124533684 1
0.0671420315100299 1
0.323154788668846 1
0.306855271201432 1
0.0256402481219069 1
0.127546629021905 1
0.0638385070213364 1
0.16566608403305 1
-0.108138423095947 1
-0.276665519543494 1
-0.0806857635070022 1
0.321109984684875 1
0.327147820092657 1
0.0734808826827508 1
-0.0479816236427643 1
0.221271441160568 1
0.0249664068574806 1
0.180915317313462 1
0.0405255876118494 1
-0.101182653841951 1
-0.0851676048797044 1
0.454883068330028 1
0.108636172314352 1
0.132693726726716 1
0.0797278441113874 1
0.634206145495126 1
-0.316455841115486 1
1.09768200698028 0
0.331369470164372 1
-0.0397241247904622 1
0.402237800066499 1
0.166347186251547 1
-0.133349489700755 1
0.281148627853143 1
0.487679092543694 1
0.185648782665752 1
0.166551295919714 1
0.357718649019664 1
0.064043487804515 1
0.14170779789099 1
-0.422883425966094 1
0.269142938337819 1
0.376121554469937 1
0.285010342621347 1
0.263615037845194 1
-0.154439084040935 1
0.301890237140693 1
0.000599253423218302 1
0.332117212170235 1
0.353141321677743 1
0.293361314444331 1
0.906682522559298 0
0.44841133590079 1
0.178182552679819 1
0.150447732364357 1
0.553774329945956 1
-0.00112642339556875 1
0.275258663350032 1
0.0987419722567362 1
0.472609276664214 1
0.0252047743644735 1
0.0953044875931221 1
-0.114623901168119 1
0.295761103308386 1
0.487906017187204 1
0.316104651162781 1
0.4829656968418 1
0.372087893829437 1
-0.196685968043025 1
0.163640739584607 1
0.32620238879416 1
0.58010273310855 1
-0.265434392070938 1
-0.0252843712448276 1
0.17277384875995 1
0.316305040216924 1
0.0957003630619152 1
-0.185182674483648 1
-0.105745696112677 1
0.323129651834752 1
-0.0303532729050007 1
0.0952463248428606 1
0.101253057182929 1
0.0953626026318891 1
0.357705124979421 1
-0.015491040924209 1
-0.13844380910978 1
0.0632943736925139 1
-0.0198617935109226 1
-0.148685470721231 1
0.197710830140936 1
-0.207868445372952 1
0.548798195646878 1
0.682970743900218 1
0.325022522990984 1
0.557267842387421 1
0.388335912906348 1
-0.0764436668708222 1
0.403497251679613 1
-0.0573276130755648 1
-0.163706621928617 1
-0.0580233887850207 1
0.253079470031397 1
0.30911001577715 1
0.327002219163902 1
-0.0602894073335434 1
0.188975494736561 1
0.129166818878988 1
0.183565074732698 1
-0.0220776769942639 1
0.414395315123015 1
-0.343870226312601 1
-0.0521342683348654 1
-0.391208461024866 0
-0.124248392823849 1
0.396584324935144 1
0.349592566878618 1
0.219293288897074 1
0.0374856442567787 1
0.133531805855918 1
0.592016852359278 1
-0.00155978283894818 1
0.128533964543817 1
0.0730953672800414 1
0.263218337781015 1
0.515903326196225 1
0.524618634026626 1
-0.185887910105085 1
0.720271811434993 1
0.102214517747731 1
0.469371213056879 1
0.401479993315161 1
0.314344534993154 1
0.185673905758519 1
0.186223104393885 1
-0.185210208575631 1
0.0613536562012284 1
0.147943512318768 1
0.430260135491222 1
0.472184649025258 1
0.552498609383898 1
-0.254028691193881 1
0.098922263263739 1
-0.351420276454203 1
0.248846558918131 1
0.544752973331367 1
0.337270974871743 1
0.0476090901594489 1
0.292225269097085 1
0.091316716691638 1
0.460421958751035 1
0.278856554281267 1
0.60441265575137 1
0.326053532225135 1
0.0259405560156728 1
0.216337261954946 1
0.381134694746559 1
0.426826366181713 1
0.0169589057152188 1
-0.331866880198202 1
0.375695299271197 1
0.124150555557708 1
0.204426195181065 1
0.323941535178163 1
0.315584246358995 1
0.234336597278542 1
0.328356863119818 1
0.101194312106317 1
0.248669875086792 1
0.0633443434206096 1
0.604006221591284 1
0.193551536384561 1
-0.0933217048608598 1
0.809361376144736 1
0.40871179201897 1
0.148545877565882 1
0.578366632931505 1
-0.000508090104237108 1
0.256661838145548 1
0.597374202166696 1
-0.145732563131104 1
-0.370104214038286 0
-0.149469576983708 1
-0.195849404350258 1
-0.0742078775104453 1
-0.312219683171152 1
0.620569410473938 1
0.240635592142665 1
0.237194341880055 1
0.178768330811649 1
0.366973615899304 1
0.0561330488591053 1
0.337922337665101 1
-0.00458181168857968 1
0.062601758277487 1
0.265423400310383 1
0.223441074946138 1
-0.0864794627996062 1
0.177778036355429 1
-0.0533557696092785 1
-0.322131280716967 1
-0.078669112615449 1
-0.0213713009772543 1
0.0220576741808166 1
0.275981597757522 1
0.227150232129002 1
0.691275215150162 1
0.132550836366012 1
0.432326912727849 1
0.115429813823492 1
-0.160464519969347 1
0.484318283272368 1
0.19105972634686 1
0.237159789356904 1
0.253860423203454 1
0.293075814606385 1
0.0309001112411023 1
0.419451132698583 1
0.352683009452042 1
0.0200946450835322 1
-0.108122019765286 1
0.177100911828083 1
0.523284379901366 1
0.0748908159632274 1
0.163839034977874 1
0.398428060925632 1
0.287604172138055 1
0.41991541279155 1
0.235255950141339 1
0.596977242950882 1
0.309947181236771 1
-0.333957027276152 1
0.38769503983784 1
0.19076036307084 1
0.0155394362665437 1
0.334692376172002 1
0.38354963175765 1
-0.035539004881519 1
0.0714183296475507 1
-0.0229153117910626 1
0.33968757688668 1
0.462532308896224 1
0.361410833660407 1
-0.438824918150843 0
0.900542984963248 0
0.55834365091409 1
-0.127343848921809 1
0.338692620950809 1
-0.119323921255415 1
0.510656911214063 1
0.774577135495633 0
-0.207717215804221 1
0.487456568693074 1
0.58762244156118 1
0.620619912227174 1
0.305659309060226 1
0.074718533190676 1
0.221412458600692 1
0.264547954020933 1
0.0761398921840818 1
0.208731830118872 1
0.2697368310407 1
0.324720408824037 1
-0.325981142330082 1
0.545015728862496 1
0.0966847517964359 1
0.389365639326451 1
0.19308280508704 1
-0.225842279600002 1
-0.0209467645493024 1
0.198647634311702 1
0.18642790940889 1
0.392768245189878 1
0.17124451578549 1
0.45012755649196 1
0.155769975495371 1
0.243188221136908 1
0.853401532145641 0
0.13836664859395 1
0.465886824953424 1
0.496799116199196 1
0.20422513572994 1
0.177719509527559 1
0.160925711222664 1
-0.153885663260493 1
0.050196897820093 1
0.0363015696066622 1
0.593722461392409 1
0.208043348524728 1
-0.0416114403362119 1
0.09492025692874 1
-0.14747383704426 1
0.350018475953672 1
0.570887498358856 1
-0.176306116551441 1
0.751403993519026 0
0.525176740142198 1
0.716454123818334 1
0.0748181775309827 1
-0.00463458341041444 1
0.247065635092959 1
0.619854202367142 1
0.440856356583227 1
0.268070663920257 1
0.207254838800274 1
0.328773163190222 1
0.445162246862174 1
0.326807465935393 1
-0.15549612487238 1
0.476060216785381 1
0.101649996280679 1
0.273007447068368 1
-0.507944318385926 0
0.227115674846289 1
0.133496745954756 1
-0.119021520106787 1
0.666963718987887 1
0.433977378830025 1
0.273593015677996 1
0.240537187862649 1
-0.242156911031346 1
0.0498580314297843 1
0.311856215214305 1
0.60751847424733 1
0.424529706748282 1
0.0378323412981506 1
0.0349442685949344 1
0.536298494684377 1
0.0414397510593149 1
0.155530256180659 1
0.225293560072036 1
0.0317853125238427 1
0.361030525495398 1
0.435260250318271 1
0.34325566782904 1
0.17355361368433 1
0.400273443343764 1
-0.0993721039759845 1
0.400686130955356 1
0.208435084025277 1
0.234181735740819 1
0.40331545873434 1
0.445839803240343 1
0.187186210375631 1
0.586514390587534 1
0.39560365651937 1
0.302377416176156 1
0.563975935358619 1
0.553555924492384 1
-0.085635334021115 1
-0.109902108808026 1
0.407892914785934 1
0.0300584469814194 1
0.23512162210034 1
0.321194447645322 1
0.4297395349877 1
0.43324690757085 1
0.476259782235232 1
0.144021569044155 1
0.147055591151838 1
0.0631697166106835 1
0.265918057345582 1
0.258668687289381 1
0.0480218587725975 1
-0.189814632792222 1
0.210235494872877 1
-0.159590168781991 1
0.871893936892051 0
0.0967549934941044 1
0.13875822755972 1
0.118149442243717 1
-0.240673320385487 1
-0.228773165204072 1
0.061848702252763 1
-0.408683693352957 0
-0.150787129558116 1
0.40811416282315 1
0.599247178180433 1
-0.211123280195979 1
0.129503458472407 1
-0.201246300564891 1
0.00791141095593458 1
-0.0397692867030583 1
0.0294077218439241 1
0.0401670796273817 1
0.50000276121787 1
0.389337383939805 1
0.374391692562036 1
-0.0433930263384655 1
0.254357457452957 1
0.420300753042214 1
0.622706611114939 1
0.389525444837205 1
-0.00261527866720346 1
-0.0851188936824876 1
0.3423830036247 1
0.479802803465738 1
-0.0184003237631799 1
0.267511951927443 1
0.0632670746808678 1
-0.0895286669979238 1
0.269158156649751 1
-0.00963461436381897 1
0.396783273055585 1
0.291337920100248 1
0.091894459682322 1
0.457577173947332 1
0.404993979452502 1
0.339629466998895 1
0.722804948618976 1
0.161225986715435 1
0.442621266711273 1
-0.284044008357103 1
0.166225347420337 1
0.604969340209362 1
0.0740009329015937 1
0.150231903243785 1
0.918500131851849 1
0.808261647939594 0
0.162584987658643 1
0.447225427884052 1
0.230765836349242 1
0.160283691273948 1
0.0845937733973203 1
0.139329151382419 1
-0.352519824808455 0
0.55237224843523 1
0.122185089215965 1
-0.211599144041325 1
0.0789141334203631 1
0.41200166782088 1
0.334028677346663 1
0.0399481333244592 1
0.136997480441123 1
0.0822172304686508 1
0.269815426154989 1
0.189344210299049 1
-0.297296305124997 1
0.195126731008447 1
0.230745727510743 1
-0.0896967161980303 1
0.0561627573407305 1
-0.215197594508016 1
0.199489708741273 1
0.0951999311147226 1
0.05360566704732 1
-0.0400309239505679 1
0.173815482397843 1
0.121349895242065 1
0.24048316024032 1
0.614190216242643 1
0.40924410587894 1
0.478026124459861 1
0.222350367060608 1
0.123874652707688 1
0.322427923903913 1
-0.193280870446123 1
0.254387341391904 1
-0.35638090235253 1
0.374834345710127 1
0.201638190437686 1
-0.142101594992719 1
0.207044710710041 1
-0.39767452122689 1
0.690607511130578 1
-0.106545123804073 1
0.044647235212819 1
0.338645694401805 1
0.00425842414013463 1
0.198812244839634 1
0.508925862443805 1
0.563058566997008 1
0.314086174365106 1
0.346547037190145 1
-0.0482358481236057 1
0.206897400041332 1
0.466088679253774 1
0.189931633077845 1
0.11971327132706 1
0.31380189795754 1
0.392221154038616 1
-0.158113317175981 1
0.309688196938814 1
0.13703308586927 1
0.244944930250895 1
-0.0544554324204938 1
0.0641654333448487 1
0.263127747620694 1
0.440581380157428 1
0.30515415301366 1
0.384787913011365 1
0.586794470331807 1
0.371130555533067 1
0.514062726703699 1
0.418684540707638 1
0.456486235263411 1
0.391502484302394 1
0.346453135066971 1
0.0218783365261314 1
-0.0865271598401868 1
-0.178532026088976 1
-0.0109769776879868 1
0.759033252912041 1
-0.117875245822209 1
0.253245031496063 1
0.00465415912636278 1
0.241803414353566 1
-0.0818993203957684 1
-0.219901947261754 1
0.162229831216795 1
0.20469755722839 1
0.845796464372106 0
-0.222058465543287 1
0.52893544041056 1
0.202920916100347 1
0.120868251961079 1
-0.284001800631202 1
-0.295749697562397 1
0.04688608288016 1
0.0924523287654453 1
-0.229406830164977 1
0.557820707158976 1
-0.145019522799744 1
0.249770341724952 1
0.103451402749077 1
0.222689499772706 1
0.478983240929832 1
0.0425218547295721 1
0.271055561256616 1
0.347609808469333 1
0.352622610807908 1
0.158548705455944 1
0.429152227860683 1
0.407311559992075 1
-0.153669096401746 1
0.428503782342909 1
0.411024694846788 1
-0.000815136965066118 1
-0.111192944146628 1
0.450814252289868 1
-0.257730200920165 1
0.168660191697858 1
-0.127579072879029 1
0.602116557592037 1
0.0760703395490319 1
0.0858213772231544 1
0.114257760674355 1
0.290704744804145 1
-0.0107221070455223 1
0.0590347871050212 1
0.0174615434194137 1
0.55898036472836 1
-0.221445308018351 1
0.402519188357078 1
0.508050827186242 1
0.64200110182768 1
0.00847483321134254 1
-0.0756319132080539 1
0.258338019877698 1
0.373161180860119 1
-0.190002247076936 1
-0.0131823105472382 1
0.10039658211384 1
-0.0877335194045812 1
0.181695391149847 1
0.234911406223259 1
-0.268882356851673 1
-0.135841960470567 1
-0.140856105921329 1
0.461329329550281 1
0.297877735497084 1
-0.0463198669886596 1
0.461673730872741 1
0.200968510966392 1
0.531409935569995 1
0.157991760271689 1
0.0510335909664812 1
0.122533346160168 1
0.148422791636611 1
0.177348378906657 1
0.201769227644868 1
0.261767004529345 1
0.114931262418648 1
0.105641906178276 1
0.505907190513334 1
0.197667728371285 1
0.288286230234779 1
0.0232295942637633 1
0.127714143289257 1
0.351178031327604 1
-0.0465391863727343 1
0.00638751088253127 1
0.117015200765495 1
0.04565330197598 1
0.666190845965761 1
-0.145511703265634 1
0.27290607183611 1
0.645689801391386 1
0.133245693438192 1
0.0375904821825623 1
0.120103593417311 1
0.29274687145271 1
0.237448403982329 1
0.479935396722673 1
-0.328902616474671 0
0.457671925710293 1
0.240415673315707 1
0.451657060749529 1
0.839578602406729 0
0.666860746265516 1
0.405643451632925 1
-0.145740185746311 1
-0.0673282544145407 1
0.228307914775207 1
0.292089269465641 1
0.511914213909661 1
-0.181415371149834 1
0.020786738651767 1
-0.157776409453755 1
0.362742065755377 1
-0.0361910212863731 1
0.419071593310436 1
0.32964110278714 1
0.206189095160886 1
0.348010035199889 1
0.530641749557573 1
0.111638497839911 1
-0.0805768949716486 1
0.026071804435146 1
-0.0900895363682213 1
0.197736790155303 1
0.137224988111771 1
0.187748740963207 1
-0.280567338856518 1
0.487733764787288 1
0.372728285264177 1
0.234070479867896 1
-0.277365667286795 1
-0.168504771689808 1
0.364083970581401 1
0.421591732411844 1
0.20291426998335 1
-0.689612136270134 0
0.0131952806173299 1
0.0532856522562223 1
0.397522085780488 1
0.552496238492231 1
-0.150602388223163 1
0.411537407933086 1
0.0391341959346163 1
0.0275351379769459 1
0.476897512236994 1
-0.0414452281497471 1
0.0312338136034483 1
-0.0861595746482245 1
0.296824032152244 1
0.253975038482522 1
0.130638551330525 1
0.0481121327762869 1
-0.0419396024453461 1
-0.126637105614166 1
-0.0924648219000651 1
0.271671636088831 1
0.2076703086311 1
-0.314077671529904 1
0.576635957293439 1
0.637587754991323 1
0.0576182405022838 1
0.308281960708789 1
-0.127631563779884 1
0.169322129302383 1
-0.0448915400420283 1
-0.00403321599881791 1
0.434382306363212 1
0.390535058982385 1
-0.295649947708202 1
0.0726962750521981 1
0.686044620760542 1
0.0841161030439696 1
-0.329610846659488 1
0.0330312654373416 1
0.215896561212709 1
0.336844786284994 1
0.400326890142638 1
0.798030145872459 0
0.167009442971464 1
0.557672032055445 1
0.574618995060912 1
0.238163727814732 1
0.306453284416248 1
0.188743463306517 1
0.0201428105116121 1
-0.119553278105874 1
0.397147488151668 1
-0.105505373519799 1
0.382938278497338 1
0.209194048856705 1
0.393404171787109 1
-0.0499954719212451 1
0.101740196279787 1
-0.0231084597061484 1
0.487005169397513 1
0.230670888194711 1
0.228329477145296 1
0.469597885292981 1
0.239854368524738 1
0.621037303635029 1
0.0694953109391988 1
0.135757334753838 1
0.272252118695426 1
-0.0117174009521274 1
-0.102708816712234 1
0.399054565036906 1
0.105301771613616 1
0.317601945098432 1
0.168743725087909 1
0.250030080378681 1
0.0926331663305492 1
0.143305221506795 1
0.0751335900657614 1
0.0508263177694057 1
0.223639345386565 1
0.564507892449725 1
-0.0457769553802098 1
-0.0568169044566309 1
0.339418927494714 1
0.311702908868493 1
0.594511307525514 1
-0.414557665430361 0
0.182603199164617 1
0.128065584905789 1
0.616504700615083 1
0.469530267118215 1
0.219825588407924 1
0.135666834082659 1
0.64437385770011 1
0.14112478773693 1
0.445646359711408 1
-0.030346244415543 1
-0.178636274002968 1
0.326162523636189 1
0.074798236709963 1
0.426255535245589 1
-0.261431137315845 1
0.049810551065483 1
0.0538329366944771 1
0.359692904328816 1
0.152944359564567 1
0.113604420409854 1
0.0629389634961271 1
0.258445501927512 1
0.340508797081941 1
0.216347127088561 1
-0.10084050532084 1
-0.116293853737616 1
0.493117627725769 1
0.457615643214979 1
0.795233025996377 0
-0.0868739092259497 1
0.554206296275136 1
0.217841410223896 1
0.0956359069670005 1
-0.126910334866922 1
0.218840215506458 1
0.259157495230613 1
0.341211339904557 1
0.138030945176942 1
0.016354991531433 1
0.241640830637258 1
0.125172784215723 1
0.339474817517294 1
0.848882252877521 0
0.439648969817328 1
0.18444767777058 1
0.0331703293556708 1
-0.124349727460702 1
0.209879262904485 1
0.402159069340841 1
0.411144443649831 1
0.00576311581439584 1
0.475199667273071 1
0.262307667586548 1
0.307324311209872 1
-0.217264359412336 1
0.0598398398789101 1
0.280709852220597 1
0.416578983732064 1
0.185823640650641 1
0.082841421964565 1
0.233954574521723 1
0.0956740013044175 1
0.295133372845585 1
0.764432779603768 1
0.386754834478667 1
-0.0624689335226278 1
0.618009738372184 1
0.188964997320804 1
0.735156010658566 0
-0.00915661550019324 1
0.632510556690518 1
0.539257114280822 1
0.252119486951534 1
0.137873193762479 1
0.192355770141559 1
0.112282510235417 1
-0.0536660323607579 1
0.433640590798397 1
-0.126085713671484 1
0.0697667074690341 1
-0.166495654361904 1
-0.0346164116081727 1
0.2549603941208 1
0.243213013971752 1
0.000858186748097942 1
0.155291254634859 1
0.119149014868459 1
0.105652529128671 1
0.0119581862358688 1
-0.12354059296273 1
-0.0258988655708654 1
0.15424027640041 1
0.280224929606036 1
0.467961899569086 1
0.236871397170848 1
0.116149518527423 1
0.72462336161273 1
0.433432622990702 1
-0.166283923287268 1
-0.188700073246104 1
0.231656436055776 1
0.00261530166816359 1
-0.187170540192011 1
0.361502173464235 1
-0.0577411987361789 1
-0.0935410522206882 1
0.157828199480818 1
0.737792916138328 1
0.776657522139798 0
0.284647953753911 1
-0.109649318892418 1
0.198411854809007 1
0.093206015750857 1
0.149754679796501 1
0.322041953037105 1
0.370918133713426 1
0.261208199281514 1
0.109195109395502 1
0.183407360108942 1
0.0401400858455643 1
0.383217197947848 1
0.0426999059306725 1
0.571594540605841 1
0.204226311474603 1
0.405638597441432 1
0.0428803882736449 1
0.181971441306844 1
0.242864901490005 1
0.590372266765305 1
0.389812834097674 1
0.175082267071731 1
0.562966162746216 1
0.17642131920653 1
0.614252781558271 1
0.218732828882088 1
0.236877156030569 1
0.411574233419286 1
0.662050231928938 1
0.182786543849494 1
0.222502062939675 1
0.366595406023775 1
-0.103206117346369 1
0.31106447752333 1
0.198674553173441 1
0.0939741594692913 1
-0.0121278423638383 1
0.114832348925871 1
0.317291804908626 1
0.111742475512338 1
0.664913514869443 1
0.0202851990721438 1
0.373817140786499 1
0.53695922968244 1
-0.568097182006697 0
-0.317599583696234 1
0.184587085456758 1
0.435249933469151 1
0.831381631798484 0
0.194976127208348 1
-0.0187654313821987 1
0.0621684664292898 1
0.220305057024791 1
0.396918514715811 1
-0.0365568325553431 1
0.0563981163447079 1
0.239665471157876 1
0.576912285450568 1
-0.251297311521937 1
0.262334457961364 1
-0.289673541089496 1
0.592164930731791 1
0.3460058032066 1
-0.0557815762877995 1
0.0104130882021006 1
0.116605538836453 1
0.318153626259024 1
-0.0445973564239635 1
0.447482832676038 1
0.48419505002058 1
0.513974098883975 1
0.311541240084562 1
0.212110516477745 1
0.14985074824437 1
-0.0617370999029996 1
0.169587974497826 1
0.112594387054494 1
0.505141103567976 1
0.342403042033522 1
0.0426611428044774 1
0.135607653156064 1
0.379411669057174 1
0.755030804478466 1
0.579353293726724 1
0.257462526447345 1
-0.0589535722570291 1
0.147034670917438 1
-0.125112604926769 1
0.433070036233578 1
0.383565929998577 1
0.269566890952716 1
0.0834229327584713 1
0.18863285159899 1
0.373187159483861 1
0.27761510755147 1
0.30875960057029 1
-0.123602155623427 1
-0.121797968643473 1
0.258903943868809 1
-0.250570253891736 1
0.384023843894577 1
0.142492423880649 1
0.206679133873288 1
0.260387048770295 1
0.551777012139056 1
0.286959456627513 1
0.146925407297307 1
0.0309354396360268 1
-0.160273209135704 1
0.354472912635952 1
0.0326250171101918 1
0.0306641159741839 1
-0.462015260193914 0
-0.0790784749304036 1
0.306596561927189 1
-0.0214068815545153 1
0.23913763383614 1
0.3445030981663 1
-0.118364964173316 1
-0.0112189440210979 1
-0.00485887775058598 1
0.0909317591777065 1
0.296468460661825 1
-0.106618205870812 1
0.676245385864921 1
-0.0302178410372561 1
0.229130419197247 1
0.70282877912056 1
-0.237146560800851 1
0.125634284675068 1
0.174303061834195 1
0.670165365397851 1
0.480597860243946 1
0.509367645755393 1
0.0559359091069174 1
0.200806891782503 1
0.216955008593119 1
-0.229874595007018 1
0.269636336380916 1
0.279395564468663 1
0.199792984678435 1
0.221189191083132 1
0.14496234821344 1
0.243666301381126 1
0.0989345088498948 1
0.163828493957863 1
-0.106385245759076 1
0.170488979547047 1
0.21767610989607 1
0.0494716063928058 1
0.00975113842546263 1
0.619091977793389 1
0.191694911437723 1
0.423821700086923 1
0.126417399889128 1
0.293834820040988 1
0.148087106359271 1
-0.00646374476273946 1
0.166948847200822 1
0.54510201027194 1
-0.00650519832256204 1
0.619612945504772 1
0.320535535496836 1
-0.0673142141027814 1
0.0523755995134743 1
0.391816495370919 1
-0.0801774827316706 1
0.08676227843962 1
0.148932846309562 1
0.0418317330734748 1
-0.0854589168567604 1
0.237796466752011 1
0.31869853463806 1
0.359385458234766 1
0.524986966044115 1
-0.0603383729528485 1
0.416161904655765 1
-0.261969836620942 1
0.142259751745712 1
0.224207431588574 1
0.235756390017176 1
0.054629610541881 1
0.753030174907066 0
0.234745365191826 1
0.298180491091831 1
0.612551202187511 1
0.107488751540491 1
0.931074121753673 0
-0.262303976629424 1
0.189475779357656 1
-0.201238668395752 1
0.187974761092615 1
-0.0595098778452985 1
0.0791672114100364 1
0.625568128265634 1
0.170003793604465 1
0.383162929875687 1
-0.151106841965194 1
0.191105907206928 1
0.283581283403308 1
0.590464930378668 1
-0.199923003295079 1
0.314177234562482 1
0.251076742668847 1
-0.0224262957695875 1
0.541182120296335 1
-0.0956740441751764 1
0.126000349173641 1
0.243639185077137 1
0.257585811895545 1
-0.0410035656733923 1
0.332421280540982 1
-0.0959025683628704 1
