# Supplementary material for: Bias caused by sampling error in meta-analysis with small sample sizes
Source: PLoS One. 2018 Sep 13;13(9):e0204056. doi: 10.1371/journal.pone.0204056 (PMC6136825; doi:10.1371/journal.pone.0204056)
Supplement: S5 File — (ZIP) [file pone.0204056.s005.zip › results N = 10 theta = 0.2 tau = 0 sz = 30-50.txt]

"dl.theta" "dl.cp"
0.139928929222559 1
0.566149408152828 1
0.120494356082398 1
0.00375354227339426 1
0.480953388824712 1
-0.0229332372091334 1
0.0531393831880571 1
0.143978676173643 1
0.0629955954900724 1
0.254121332226308 1
0.313443991510202 1
-0.217988618896547 1
-0.00322955718765136 1
0.247300272494983 1
-0.204775022605157 1
0.493973056699907 1
-0.000875659571973917 1
0.273629890848826 1
-0.108974305368485 1
0.289746795733038 1
-0.0764073054578298 1
0.165925481599434 1
0.167576161720376 1
-0.00647011325903684 1
0.144054431183003 1
0.185777875670248 1
0.425476993168487 1
-0.149223190355309 1
0.0481194459158375 1
0.205394100172092 1
-0.0476531012767297 1
0.169789923881501 1
-0.0559312361027686 1
0.450147211920469 1
0.357151383079042 1
0.334610973756068 1
0.178458120155625 1
0.203931328126123 1
-0.0909706701325275 1
0.368468847557523 1
0.216054688668065 1
0.331781011890296 1
0.235443751500983 1
0.178292483844348 1
-0.129220253068057 1
0.157089614301929 1
0.180027422859587 1
-0.0162206265545052 1
0.372596949304194 1
0.546152010646061 1
0.476685993870666 1
-0.150393948116685 1
0.309868272942455 1
0.0500234671220872 1
0.652180440681238 0
0.61102265606824 1
0.285538149202256 1
0.194219680812642 1
0.219608738841886 1
0.394030289343571 1
0.479048534753697 1
0.420451789482168 1
0.195606120469214 1
0.604488392466658 1
0.310927499273808 1
-0.0381284240764279 1
0.31308490354148 1
0.165772709536045 1
0.489924382004794 1
0.226480355796775 1
0.231924097207894 1
0.220862286077986 1
0.214556315753253 1
0.0675699897639536 1
-0.18283577455606 1
0.0600283669446478 1
0.340253365519964 1
-0.0308527843201978 1
0.401956653982232 1
0.627890951248665 0
0.1935336636627 1
0.41797762249124 1
0.640532409281037 1
-0.198434248482977 1
0.346110492737482 1
0.317941775577736 1
-0.247372288358161 1
0.501201060830226 1
0.137664962906521 1
0.268536489175484 1
0.275084423322293 1
0.607675572036423 1
0.0334050899861616 1
-0.0792499999750371 1
0.214594911368057 1
0.537984969019987 1
0.122237294141425 1
0.246262487613296 1
0.387344199663494 1
0.276400022218659 1
0.0684613502534489 1
0.544393453688989 1
0.402824343394997 1
-0.244295216714774 1
0.21535505842085 1
0.346356975766725 1
0.152365579588795 1
0.17102291910517 1
0.417409520791715 1
0.46915034178411 1
0.7306620588819 1
0.135738907761107 1
0.282754953819758 1
0.568535579013749 1
-0.170971985814485 1
0.361161197195786 1
0.145660200781524 1
0.0717522672568369 1
0.450886098400257 1
0.551894153576641 1
0.13611870670429 1
0.0647351009526326 1
0.337834294561968 1
0.402997097141357 1
0.322656145173321 1
-0.0786466369696472 1
0.00949891536980355 1
0.447532503180803 1
0.265746667143802 1
0.536350019382946 1
0.134727729214489 1
0.342707098145709 1
0.33659832055206 1
0.221837466118826 1
0.332347102454226 1
0.384143497445432 1
0.110683401090519 1
0.116099860893776 1
0.395957466048581 1
-0.158781427985419 1
0.390695258225312 1
0.0817418481461694 1
0.367542985893032 1
0.222399857994303 1
0.046038011381361 1
0.00610556462273103 1
0.0783102287108915 1
0.384999683784306 1
0.392369014603485 1
0.505029985033677 1
0.0331187222157156 1
0.213530754496766 1
0.494620624759298 1
0.357221559201564 1
0.22385954440338 1
0.0611161555043901 1
0.0542731506948091 1
0.252647525144047 1
0.726137595021606 0
0.172594091272975 1
0.471802957617301 1
-0.0695292983074427 1
0.15486221807492 1
0.134044590912001 1
0.383193167937683 1
-0.00623360479703784 1
0.363047627372158 1
-0.12024159778264 1
0.143931326643381 1
-0.0438112048299474 1
0.375460779867955 1
0.13078073477925 1
0.183887894889312 1
-0.282097823742306 0
0.1815421242288 1
-0.0085159127088947 1
0.408112977329235 1
0.0324216948038794 1
0.143996764636213 1
0.312191414627954 1
0.233206967939797 1
0.00267009649664902 1
0.324526227653695 1
0.14250260437215 1
0.193206507300619 1
0.109067666204895 1
0.0732278436694412 1
-0.061181025632622 1
0.211024673716857 1
0.193213779943058 1
-0.420621292044821 0
0.314529813069753 1
0.400806635651928 1
0.158048900059401 1
0.352195802084342 1
0.124221632167292 1
-0.0554453105279448 1
0.119406842210481 1
0.092649146534183 1
0.135202632815593 1
-0.0370080618677065 1
0.0941423529521417 1
0.182661743090738 1
0.191414358166323 1
0.270719545294861 1
0.395948302901962 1
0.504823809620852 1
0.246364348991707 1
0.186569331849208 1
0.149413405774769 1
-0.26516618400766 1
-0.226311969081148 1
0.254350117807392 1
0.489526507321421 1
-0.0613951830470176 1
-0.151493584862378 1
0.449978634771363 1
0.0840773674138269 1
0.1884387673644 1
-0.0112158117806434 1
0.401047794128531 1
0.341767652998323 1
0.0947828917823821 1
-0.238864531276446 0
-0.265711153372758 0
0.421108291787379 1
0.37035589390172 1
0.121320433527644 1
0.058036764988726 1
0.47446808970877 1
0.132203988032883 1
0.468047556031881 1
-0.085219333304413 1
0.303552754387249 1
0.538634589491383 1
0.0788762572157403 1
-0.113838518889655 1
0.0915418356037266 1
0.181410823447582 1
0.215355912998015 1
0.0793269724363236 1
0.433973868960854 1
0.0710099549591809 1
0.0433215018361483 1
0.219780609502477 1
0.457399310896696 1
0.44241551243379 1
0.30563512108329 1
0.28113533896463 1
0.13969890513453 1
0.127044484134879 1
0.377677475751054 1
-0.17589868022102 1
0.27417187030016 1
0.303763514251948 1
0.624964990761496 1
-0.0934542770117754 1
0.400022693260713 1
0.0827003275873427 1
0.36640719005798 1
0.0335649135673529 1
0.198253780510277 1
0.394441853174599 1
0.0311002838405318 1
0.307675299280171 1
-0.00995323733949575 1
-0.320941499306248 0
0.438178139161735 1
0.484105031947464 1
0.11515303387334 1
0.11848592352083 1
0.30629610027661 1
-0.0367898096327133 1
-0.0619638051044911 1
0.236339193719296 1
0.417689020362241 1
0.057769327074962 1
0.336612772446455 1
-0.243338525064043 0
-0.0343412896876811 1
0.684844072389728 0
0.180322002113912 1
-0.0202936269617837 1
0.189814048669368 1
0.294816492045526 1
0.118015032370516 1
0.260935265477906 1
0.177677670343094 1
0.165139185536059 1
-0.328111264541503 1
0.667129672477863 0
0.108298803829861 1
-0.0502614625039069 1
0.148270854343613 1
0.221027332193602 1
0.469873534020223 1
0.0652147833451313 1
0.0542446502225241 1
0.381045101572908 1
0.396654262174648 1
0.292184722988565 1
0.453036273519254 1
0.236636345926782 1
0.0489419989380195 1
0.33324138076388 1
-0.0367098314397318 1
0.165494698344542 1
-0.0949746122261262 1
0.345641117148274 1
0.194552670077033 1
0.481976542552006 1
0.440982959182016 1
0.134394286943063 1
0.0143921162800356 1
0.276285849731135 1
0.180907382428636 1
0.0292526514092469 1
0.189269435432065 1
0.246789496186448 1
0.200033598080542 1
0.340637427483519 1
-0.0127396783465046 1
0.0990097585126464 1
0.308443141892677 1
-0.132687675204272 1
0.0361474268790465 1
0.465857711329244 1
-0.028801159576478 1
0.353263054252117 1
0.0710102441455825 1
-0.0964996414201894 1
0.21364060153056 1
0.0743620174478996 1
0.740629628221168 0
0.219583430193689 1
0.318743694290063 1
0.267315196152247 1
0.364208849638643 1
-0.087609469763304 1
0.325191468577389 1
0.460876422972142 1
0.0822092869384876 1
0.0842181162112314 1
-0.104400470324655 1
-0.16828719127891 1
0.581869758358902 1
-0.0512663328327754 1
0.0581897732477303 1
-0.185353816457697 1
0.102993730170023 1
0.206835489429139 1
0.260199612429163 1
0.140266044603665 1
0.364033413305143 1
0.320391072002139 1
0.170490816959269 1
0.0882182865274426 1
0.438648355221443 1
0.190839533796763 1
-0.00996130140565898 1
0.243874069198201 1
0.170514342830143 1
0.151188196542991 1
0.551490910885682 1
0.326329423694813 1
0.584193823567187 1
0.180440024033329 1
0.295883796790951 1
0.214935911750582 1
0.465850555631035 1
0.133476991593796 1
0.211696560806153 1
0.501965241510653 1
0.28165698835466 1
0.200799619010871 1
0.356990246023462 1
-0.0523008864281707 1
0.224445750535558 1
0.166380628723301 1
0.616770654190278 1
-0.187609405973006 1
0.182596142986638 1
0.217022460259877 1
0.758185731392433 0
0.461906364449772 1
0.218496349003585 1
-0.0107838642662288 1
-0.0615150672918498 1
0.465260163938414 1
0.0163691555679997 1
0.314359725070482 1
0.058361891919968 1
0.200166791534797 1
0.576563153710651 1
0.303202395019758 1
0.391327483268763 1
0.300896660908308 1
-0.229491408316234 1
-0.123424905157553 1
0.460638983205352 1
0.476043528484716 1
0.121888494306852 1
0.342736930957691 1
0.123373650993811 1
0.515917872090367 1
0.609596190106318 1
0.339028287065911 1
0.336580136336027 1
0.185956837687471 1
0.0582097728621562 1
-0.215950161630273 1
-0.247255847848553 0
-0.0866298104781392 1
0.378655738981854 1
0.175042450981022 1
-0.0795946325019252 1
0.235539016113857 1
0.221961233474666 1
0.274890515469758 1
0.224149496167503 1
0.381316397180349 1
0.243354646679848 1
0.198304146066868 1
-0.101216102159609 1
0.0599377354023542 1
-0.109975710505985 1
-0.0111555308187282 1
-0.041049963031884 1
0.434119292778089 1
0.0973909951786155 1
0.0464364483822254 1
0.55634174241123 1
-0.244038189671 1
0.278496195241472 1
0.319562049829197 1
0.110773555522781 1
0.336620037714408 1
-0.101806456456661 1
0.17001502959956 1
0.108662159604461 1
0.460265740869848 1
0.416460521395989 1
0.430780451619897 1
0.347968265062922 1
0.37999620359863 1
0.438077951196703 1
0.0754482471166595 1
0.0968348153274897 1
0.0340033099452048 1
0.341824340025078 1
-0.0354415093582161 1
0.186600506601776 1
0.267367847741763 1
0.450587224061321 1
0.126706479736675 1
0.230287591911049 1
0.574016003116099 1
0.312714636700468 1
0.493913174690214 1
0.263588382890869 1
0.238839582970224 1
0.321116761365322 1
0.130378212275128 1
0.462509257970634 1
0.294442001582937 1
0.0211800028403505 1
0.354753520415647 1
0.330117799780161 1
0.243075838376369 1
0.422214373964603 1
0.144720772729293 1
0.116695448334895 1
0.149501412028772 1
0.327641647044736 1
0.340861055339939 1
0.464419357458517 1
0.165489455368361 1
0.257464067669805 1
0.372615620210384 1
0.0546235029841309 1
-0.107521538748872 1
0.457106796461503 1
0.380164625889126 1
0.221866118345826 1
0.0121528620565861 1
0.142285944895218 1
0.583688856710283 1
0.315786737522706 1
0.385616770357198 1
-0.258837033976361 0
0.10402326818587 1
0.201580432862951 1
-0.10566182429958 1
0.101765891656862 1
0.327348204789238 1
-0.0132353995618107 1
0.442050352453124 1
0.190892167604188 1
0.0104487237939219 1
0.0855347516777947 1
0.527938055666861 1
0.555204012532139 1
-0.0282825405842934 1
0.242074698218026 1
0.168068796859465 1
0.256558071131707 1
0.331209598960309 1
-0.0952042817631768 1
0.648284274442796 1
0.152540786838673 1
0.117057214299065 1
-0.153352037988959 1
0.28775810122966 1
0.203126339261068 1
0.317426275768514 1
0.0309180657926649 1
0.125191976996788 1
0.152981053872148 1
0.330697867407814 1
-0.0239122670387756 1
0.233258599138904 1
-0.0400027899816553 1
0.318776837306187 1
0.275208805185005 1
0.595145728208768 1
0.482304538898329 1
0.208081506119185 1
0.172877911040707 1
0.139123583892153 1
0.313268519374385 1
0.0962888555423213 1
0.398815525674011 1
0.200955656885965 1
0.156240540510489 1
0.224832840085484 1
0.212428569951208 1
0.258181861431833 1
0.195997476316923 1
0.577338915995516 1
0.281541781047067 1
0.227077555828952 1
0.141004351176476 1
0.321220579265115 1
0.0091122122936928 1
0.224970837049399 1
0.0428812172401931 1
0.171440065522116 1
0.11152969712835 1
-0.0115335174222153 1
0.389757664991911 1
0.184482501547567 1
0.210619746452777 1
0.451209265594444 1
0.000411588690854003 1
0.457147199224622 1
0.142689420265552 1
0.0505217864588507 1
0.228326637977866 1
0.393941251742604 1
0.0203659981843298 1
0.187964649104426 1
-0.145004539987797 1
0.0317418952582122 1
-0.0826874643092447 1
-0.184670456359273 1
0.22460774187091 1
0.219057721943427 1
-0.0145869532954925 1
-0.095750764491777 1
0.722511700170766 1
0.0811627366770179 1
0.100746574756964 1
-0.0103028318617541 1
-0.0416094501981673 1
0.193164439674786 1
0.192742901760742 1
0.589524545913735 1
0.0511255260592722 1
-0.161856205892536 1
0.168222323123675 1
0.298279044903349 1
-0.24206691910896 0
-0.112039663516995 1
0.240303908217783 1
0.271898877315928 1
0.43948641221625 1
0.15459567392015 1
0.302583096369668 1
0.28801362115299 1
-0.137404461790162 1
0.10511111715901 1
0.267377707597636 1
0.75879200926399 0
0.396820348632641 1
0.268300982601075 1
0.221437351139663 1
-0.0425009545972885 1
0.238431080099271 1
0.499839731874214 1
-0.096780656807686 1
-0.0667504523713109 1
0.359845613362977 1
0.143813224008682 1
-0.171208057855944 1
-0.0193264593214833 1
0.101558265498901 1
0.455213471600135 1
0.463946078111276 1
0.133959760351944 1
0.289354573486307 1
0.264666871329784 1
-0.322644535459484 0
0.380344953250323 1
-0.102816806850347 1
0.041789421661768 1
0.230109495645727 1
0.212283359385459 1
0.219284001216844 1
0.338284592527118 1
0.303102308128459 1
0.473649585200464 1
0.221475112855204 1
0.389043023967831 1
0.439035429569473 1
0.0748214010738816 1
-0.107432652564012 1
-0.153571938933558 1
0.235299676185604 1
0.116109846343193 1
0.273621353788927 1
0.381745774408065 1
0.251339139040688 1
0.15697505058708 1
-0.0360711241603473 1
0.116588763155904 1
0.111176709592681 1
-0.0856044408561615 1
0.232549111691096 1
0.0405193934371278 1
0.0866080896500216 1
0.422910112731303 1
0.377879142750303 1
0.187838377003183 1
0.357214810894853 1
0.367967967622389 1
0.360508538431988 1
-0.193439835704774 1
-0.137409653344865 1
0.0413064978452028 1
0.393136791845614 1
0.104764705557498 1
0.0754756918918987 1
0.200733864091774 1
-0.124751091039368 1
-0.076134749400763 1
0.498665583608336 1
0.199072048183365 1
-0.384331350707676 0
-0.0402204078468005 1
0.124594483976108 1
0.305634271414542 1
-0.0911461650711531 1
0.393490220139992 1
0.00970051240824929 1
0.503988146272842 1
0.0511262665703951 1
0.434813136591124 1
0.394695021246986 1
0.350299494360346 1
-0.0247124339991124 1
-0.210471033978339 0
-0.00716461519284705 1
0.37950720455077 1
0.24897113689714 1
0.204174619793574 1
0.529386852828732 1
0.491374470029541 1
0.218407427686022 1
0.187306904861827 1
-0.00841992210504348 1
0.23758948908929 1
-0.0057539035808277 1
-0.189673190723243 1
0.423500350348512 1
0.0791461877196197 1
0.291137737359872 1
0.105253565250058 1
0.111760061745157 1
-0.0751702953711841 1
0.319478808855604 1
0.304973738589644 1
0.130848271071859 1
0.00650124861324904 1
0.512379520143358 1
-0.0787121638838378 1
-0.0767543309716191 1
0.277800319502841 1
-0.154908609458669 1
0.539983089489465 1
0.568657724900041 1
0.0624433186285094 1
0.305815236379326 1
0.159933571194819 1
0.259950521540453 1
0.182933078392417 1
0.0940464285350499 1
0.268621176437627 1
0.15302247205842 1
0.167430138576661 1
0.358811637337315 1
0.300045522504522 1
0.130375035190066 1
0.531250758524564 1
-0.0970184629299842 1
-0.122377311391743 1
0.108762086232574 1
0.243497928837262 1
0.00343150952024188 1
0.0223255896478758 1
0.226844071245155 1
0.0962615845574619 1
0.380657473365561 1
0.105834552202224 1
0.325438500904788 1
0.292063247723214 1
0.443819392966602 1
0.603215578053954 1
0.0767415943700756 1
0.23139909182184 1
0.393060958457191 1
-0.0708022821669514 1
0.238129037994724 1
0.249454087193333 1
0.301526437500502 1
0.284506580769014 1
0.239895118698342 1
-0.0145074178521235 1
0.286658995961276 1
0.268415857205469 1
0.349945898316399 1
0.370517470653625 1
0.281786870785321 1
0.0679682025677811 1
0.459272177751371 1
0.0364307571668272 1
0.322451601598242 1
0.0503814725988432 1
0.742168548965928 0
0.389357813997646 1
0.283907183525386 1
0.381698802392425 1
-0.101180805793411 1
0.178937846532554 1
0.0496141320790601 1
0.0786601655291534 1
0.105626390763775 1
-0.0210518500458474 1
-0.166524094937793 1
0.513938154087966 1
0.155095696838049 1
0.027052606726 1
0.309309798360472 1
0.158229578473232 1
0.0870751738791572 1
0.293900498362489 1
0.19976479169885 1
0.326701680560841 1
0.340196149180009 1
0.348797617842938 1
-0.0166308610487922 1
-0.136484328916236 1
0.462904122716462 1
0.120491358086317 1
0.302268640683893 1
0.118304793233417 1
0.0384761832962553 1
0.349080755249634 1
0.213690648621732 1
-0.0685344160454794 1
-0.504955064727148 0
0.569891558965486 1
0.264358461937825 1
0.219415927124838 1
0.182616855454657 1
-0.0738721293467007 1
0.540337150550838 1
0.25755155101152 1
0.518299699390976 1
0.17103551016245 1
0.0538968339813651 1
0.271416958060111 1
0.266397088120615 1
0.556373179042127 1
0.104330848084601 1
0.36457162201591 1
0.337346810840687 1
0.381242960172294 1
0.234930422214747 1
0.752496767425349 0
0.518591309036715 1
-0.0415812449264143 1
0.340665022781956 1
0.112758072881409 1
0.127676777398878 1
0.30494876998573 1
0.119312852330692 1
0.456356729428143 1
0.181100529245857 1
0.489995025754556 1
0.329903411003295 1
0.0707624391114338 1
0.0400888665230846 1
0.427756324299313 1
0.504419671324249 1
0.248085435131575 1
0.141672551123798 1
0.0158966321826331 1
0.122423729155559 1
0.164922743094032 1
0.496969627736822 1
0.396913668844885 1
0.0959242082925627 1
0.0029429213549589 1
0.0675140276183926 1
0.220476917262877 1
0.389827908686413 1
0.394357692840397 1
0.393249007123257 1
0.267955615345743 1
0.300739923413476 1
0.258652898590778 1
0.0897083852487663 1
0.355374380732926 1
0.183484635055623 1
0.484055431344549 1
0.450089288868829 1
0.23093615668844 1
0.256742233354942 1
-0.0500585336103349 1
0.536240550827068 1
-0.0712897212025432 1
0.377308481140462 1
0.180713633627341 1
0.00764882613409193 1
0.146718607672184 1
0.547410852948771 1
0.141640890790528 1
0.272281320213403 1
0.180370498571482 1
0.396237628522064 1
0.23050926621224 1
0.448787619367415 1
0.165542976531751 1
0.512828820392146 1
0.397824844567231 1
0.124669591507054 1
0.314935148871685 1
-0.0966076478080074 1
0.126099916298716 1
0.44680261289068 1
0.267567486224745 1
0.166848062090714 1
0.371621158522806 1
0.16757996112037 1
-0.0689230255863801 1
0.00352812051802123 1
0.212206928276984 1
-0.168093288849143 1
0.166039531215444 1
0.0217857305234486 1
0.261831294362723 1
0.440838935546859 1
0.0819005511868564 1
-0.0334184985425472 1
0.412097423260575 1
0.545753047869576 1
0.045145327103002 1
0.240767934516551 1
0.214007051829572 1
-0.248519063114035 0
0.446980141904199 1
0.582984355850561 1
0.0900751928494033 1
0.33557954754599 1
0.442757039956706 1
0.244643323978975 1
0.0549914754631738 1
0.0177649105214704 1
0.0855411140290822 1
0.124617373937041 1
0.0655707824972588 1
-0.00120634515913543 1
0.321913058027437 1
-0.0368883462366162 1
0.124445146707406 1
0.316204983647215 1
0.090834051383022 1
0.309314087628779 1
0.23619963860137 1
0.287906100092201 1
0.0132071112242085 1
0.135944595580952 1
0.188538666828205 1
0.147079789840159 1
-0.0369006018961222 1
0.11324124430323 1
0.0692239834405613 1
0.116693022554779 1
0.00690219962708152 1
0.203154139234784 1
0.531470768956623 1
0.254193386656733 1
0.166648663186957 1
-0.0555202062857975 1
0.0567642289037304 1
0.193337760032298 1
0.324477433760799 1
0.0479994952066234 1
0.0993608147245763 1
-0.0536158851577798 1
0.272674166231821 1
0.240619182044452 1
0.438898504736157 1
0.143585993431263 1
0.30908379498017 1
0.178858466549864 1
0.361396049071783 1
0.251195476064478 1
0.0272782604162759 1
-0.0565152401333401 1
0.235350614783539 1
0.0555529421428727 1
0.421209402923802 1
0.502347348524321 1
0.254846605295118 1
-0.206423013254071 1
0.329902056681144 1
0.400188560816821 1
0.36015673311032 1
0.128658054362806 1
0.443659801822457 1
0.298766190108338 1
0.242707474145257 1
0.388558898819631 1
0.145157870055204 1
0.313600427262329 1
0.291238812281235 1
0.372579323188319 1
0.0790401022958222 1
0.231305446351745 1
0.300115196901516 1
0.246459482524558 1
0.219074382734878 1
0.339174303836481 1
0.209349767995013 1
-0.267865138102348 0
0.607459478931073 1
0.179039548358251 1
0.426180643400218 1
0.185494845068429 1
0.299055164179794 1
-0.157828838986416 1
0.0544322042723884 1
0.0665756256503644 1
0.254159940020789 1
-0.552740431168457 0
-0.164827369535066 1
0.191178999162834 1
0.622897940283398 1
0.0638105994352287 1
0.263219335654226 1
0.71346293158158 0
0.339117641322935 1
0.451403016492391 1
0.4719996398113 1
0.422954686085813 1
0.254089145926315 1
0.447712141461023 1
0.633417664358134 0
0.0898115905047048 1
-0.136608142842399 1
0.0630242533985721 1
0.272217628055704 1
-0.174088500680962 1
0.214504157599563 1
0.0615444427262762 1
0.194241837231752 1
-0.138413157112839 1
0.00446909942199394 1
0.345919330177485 1
-0.115603707391906 1
0.554595339041609 1
0.381342211723023 1
-0.170907248749663 1
0.560210979992421 1
0.208640275406194 1
0.356322048880132 1
-0.111419629836909 1
0.118492768990425 1
0.0424986442166021 1
0.623798777242821 0
0.265667340613197 1
0.151009469637692 1
0.214615116169548 1
0.371848067995451 1
-0.0361723856409795 1
0.567592378626149 1
0.195215599740022 1
0.319650133832784 1
0.344565232322187 1
0.111521472783512 1
0.204556859168163 1
0.0556293818879897 1
0.205630068149704 1
0.300465091682428 1
0.0572486393180426 1
0.189538008263445 1
0.272900454068034 1
0.323848590331733 1
0.264153100933355 1
0.0496966866118996 1
0.519030859377676 1
0.370775164465859 1
0.387662088553559 1
0.214719325682556 1
0.00625294741950988 1
0.0609760096666692 1
0.554812235887632 1
0.156071526227601 1
0.105143375256875 1
0.271735132016652 1
0.229881700315523 1
-0.0233074949794621 1
0.109538208564866 1
0.0929333927552806 1
0.332170828669933 1
0.0568668482500777 1
0.213714437497776 1
0.094034841925785 1
0.524347476517867 1
0.533058967462166 1
0.371427386630251 1
0.445655940729409 1
0.874835637157793 0
0.157461067465215 1
0.0729972030177644 1
0.166080680890952 1
0.173670192394359 1
-0.20191409244027 1
0.243904002139066 1
0.0109071638019294 1
-0.133955330618013 1
0.250680605203599 1
0.162223041724444 1
0.357035168346817 1
0.251094067146306 1
-0.0196051923008856 1
0.0112126542372225 1
-0.110978040396381 1
0.366786268623794 1
0.329484690749206 1
0.354435804542189 1
0.139200798214097 1
0.180502475469368 1
0.0572268375172633 1
-0.167268278896213 1
0.232547948915002 1
0.409746306404836 1
-0.0397489806896601 1
-0.0401370420250837 1
0.094842361152797 1
-0.00487145239205098 1
-0.0787651820027895 1
0.268772282258482 1
-0.000326834687074281 1
0.323663387231519 1
0.365075267768549 1
0.104804530309471 1
0.12758757908477 1
0.151451149789337 1
0.232652503188558 1
0.0378225344320131 1
0.271520815298209 1
0.152893947239047 1
0.467971604230917 1
0.303703196930724 1
0.463946953527102 1
0.0607974587027963 1
-0.361985748641986 0
0.120460743730143 1
0.303836764287321 1
0.336302175242596 1
0.210348637726363 1
-0.113967749335558 1
0.314389997892249 1
0.423822477244124 1
0.498608889966891 1
0.256236619032145 1
0.145366807975939 1
0.220444401658756 1
-0.0631804999691233 1
0.364427726735102 1
0.343074642437238 1
0.260361941185663 1
0.488419557765262 1
0.282114012934575 1
0.0794209518748333 1
0.436380656259001 1
0.156423333674406 1
0.33052558384412 1
0.655154293381013 1
-0.0284774306073301 1
-0.12335682540352 1
0.155182155706081 1
-0.0898138677133344 1
-0.155755536938834 1
0.105286604341149 1
0.123799859251763 1
-0.0837015931896687 1
0.273781705061222 1
0.368645157077367 1
0.235059617138233 1
0.49215239423948 1
0.233284438959605 1
0.009641636294749 1
0.0724001477358446 1
0.132583168127575 1
-0.0340245495812089 1
0.071670513082645 1
0.0354519722323846 1
0.423577716724884 1
0.554915388088565 1
0.16307969789368 1
0.0483939020183057 1
0.274215373194232 1
0.00862635744808606 1
0.107890339894683 1
0.302086651455262 1
0.197759643442215 1
0.12813043874491 1
0.501735747275868 1
0.0502820740017773 1
0.0409188120883059 1
0.38273606667113 1
-0.164818746169905 1
-0.0325366084571065 1
0.198776497067498 1
-0.0304512722180881 1
0.203374253177873 1
0.107582552706764 1
-0.103756413703042 1
0.496719663661372 1
0.478102309016495 1
0.265687939096353 1
0.0504289756583697 1
0.13958112945925 1
0.108694928554132 1
0.26594137727639 1
0.336335591190474 1
0.0444685203763825 1
0.14816803704614 1
0.455351303336323 1
0.237239649270117 1
0.0911845580951796 1
0.225992106913213 1
0.214915049961631 1
0.14984572685085 1
0.206170654790659 1
0.016513484298647 1
-0.00283787903822169 1
0.0634455235216933 1
0.212308348765872 1
0.709735088128979 0
0.310921745586884 1
0.433189216064334 1
0.43420438493016 1
0.0610605817396266 1
0.273686761966862 1
-0.0849006773563181 1
0.124148625867833 1
0.261713115245188 1
0.452966067409494 1
-0.00747043755843921 1
0.550589208285674 1
0.341355934840837 1
0.226287731789159 1
0.253603759345747 1
0.134573383497396 1
0.0943683931935643 1
0.299439975004894 1
0.308759354949629 1
-0.142756687089881 1
0.0676732324961252 1
-0.052234596308462 1
0.451954962504473 1
0.0868996690100943 1
0.164459988181585 1
0.170776322677055 1
-0.0216777188933471 1
0.118177091365251 1
0.474686169156273 1
0.503814689909682 1
-0.100905475071238 1
0.00949993894946857 1
0.27594268847491 1
0.342828537695424 1
0.436311397613971 1
0.148474240384825 1
0.422805823647034 1
0.240298975046242 1
0.336895025811901 1
-0.120336692028901 1
0.239403423016868 1
-0.000941795704926154 1
0.399505938445034 1
-0.0861418464390876 1
0.581930174516935 1
0.286610792030455 1
0.258935721890007 1
0.42297822515045 1
0.781345241224921 0
0.436342838731289 1
0.398342625735398 1
-0.0543347045278323 1
0.074287238081971 1
0.171460215514278 1
0.421935028513806 1
0.397340791874711 1
0.208813031316848 1
0.381147999032836 1
0.331466691559211 1
0.3205630423452 1
0.375429453656414 1
0.46812994396771 1
-0.00835450721302651 1
0.24020136230578 1
0.499332059874462 1
-0.0571152396601492 1
0.140018141057243 1
0.507526399796025 1
0.344843230898899 1
0.197968738124314 1
0.105222077262748 1
0.203259479237085 1
0.373850742126069 1
-0.0258101808506526 1
0.087087782614507 1
0.188428184435797 1
-0.184860546008285 1
-0.0954539312832441 1
0.576827108746333 1
-0.047443969576939 1
-0.0670415660860219 1
0.405531756956302 1
0.643370926564347 0
0.489253333303641 1
0.124983403674282 1
0.506422512282895 1
0.275055925855739 1
0.497425263722965 1
0.305466220225796 1
-0.263810692756206 1
-0.332941126506486 0
0.284958958829908 1
-0.110350816978755 1
0.316996042490284 1
-0.0907350056962612 1
0.167327223792525 1
0.408809191584867 1
0.510156121111246 1
-0.0848492474860675 1
-0.0562859080585699 1
0.150525719650829 1
0.099567733658315 1
-0.0531216817900211 1
0.221608765778097 1
0.275892700012323 1
0.164338480434238 1
0.193197737419801 1
0.0455572730420369 1
0.166576607855371 1
-0.14068851833546 1
-0.00518866565922518 1
-0.109666344550625 1
0.268481076442446 1
0.180003427239716 1
0.444797766686779 1
0.308316888553709 1
0.256721479250647 1
0.00928758808450886 1
0.1493237856275 1
-0.239612349943488 0
0.494056516615951 1
0.136100008899793 1
0.157768093369639 1
0.18230831633517 1
0.131791979687902 1
0.433262568397184 1
0.162252720044063 1
0.26079578819269 1
0.493273160092439 1
-0.228468711614746 1
0.45449435714891 1
0.0383733260947899 1
-0.0843851996891095 1
0.472633523040976 1
0.139488998602862 1
0.227511154054068 1
0.340795005384726 1
0.467648597751186 1
0.336287959925254 1
0.183249887288064 1
0.115711003205975 1
0.44379563933893 1
0.432061290032367 1
0.0541923854933307 1
0.612231111403525 1
0.18380670598528 1
0.0138076932832897 1
0.341059690224709 1
0.491216864840722 1
0.0213820267671713 1
0.234312552430288 1
0.185193244972281 1
0.0217166338890202 1
0.217130013370246 1
-0.132594731119302 1
0.0837931808120396 1
0.419721170800991 1
0.0551358006084027 1
0.0138191054939677 1
0.327868961882742 1
0.00348440116324373 1
0.129752160903276 1
0.608143905175132 1
0.329878652300945 1
0.26571827594685 1
0.360000589654036 1
0.118291420552941 1
0.0991776107076295 1
0.211536734339055 1
0.148964252726002 1
-0.305235971017417 1
0.267427064601141 1
0.239766759098862 1
0.485414906687847 1
0.0887720742082803 1
0.13349524967689 1
0.226948852533426 1
0.476744232189687 1
0.764263305900314 0
-0.0606102215868637 1
0.10491349189472 1
0.303341521125829 1
0.0408262710751672 1
-0.0357961406584617 1
0.25205801778327 1
0.111064084148251 1
0.197066489718736 1
0.227162161764041 1
0.791853184029992 0
0.312447849137618 1
0.0226881325395756 1
0.111159126917178 1
-0.162645025523546 1
0.1307319260649 1
0.222861186324138 1
0.205010247712819 1
0.162556583638943 1
0.505050345296356 1
0.0322482147112459 1
0.425181655460427 1
0.208313179533304 1
0.191689635265258 1
0.224800958738378 1
0.153162749445109 1
0.121117870203402 1
0.0580580186090289 1
0.770826956561205 1
0.172780989921935 1
-0.0790871798359506 1
0.12165275705019 1
0.251068797112727 1
0.0644024430804396 1
-0.0325625970179387 1
0.416556447764916 1
0.0700128312496174 1
0.365805954006502 1
0.214965014028321 1
-0.0100310112856715 1
0.264394467869711 1
0.363210255835352 1
0.264160455635531 1
0.174829308231473 1
0.15799348983048 1
0.260253582706008 1
0.249211835497267 1
0.206011536233817 1
-0.0879451735512237 1
-0.0981055350377921 1
0.333101006882369 1
0.393418177522703 1
0.591192560512484 1
0.0185480449695166 1
0.334782363076002 1
0.321202507189396 1
0.157387355247603 1
0.0720374846137422 1
0.221956048957138 1
0.31853611970954 1
0.203999248664791 1
0.446061374179108 1
0.101012153077599 1
0.44842209760968 1
0.0212767833950393 1
0.0515439763944939 1
0.23358035178506 1
-0.0010069379159837 1
0.0720226558686322 1
0.48123070413312 1
0.24514141463584 1
0.278806867846646 1
-0.0374024557871151 1
0.226146745377611 1
0.660471672258398 0
0.212288353392631 1
0.411457296761162 1
-0.120377056366816 1
0.0718271966352105 1
0.349067862092796 1
0.287475761103813 1
0.33915392445377 1
0.36062777775683 1
0.374233865245721 1
0.274309177675066 1
0.188135677632167 1
0.292658474143241 1
0.350694681914554 1
0.286763524662453 1
0.00114860885944257 1
0.06538206516461 1
0.274177917997155 1
0.571808872545417 1
0.222836389714581 1
0.198018686450653 1
0.375082664019736 1
0.389026841171999 1
0.0761631497865685 1
0.340803307651327 1
0.526046905016981 1
0.450455318679504 1
0.337213746585301 1
0.514244311130559 1
0.0769185625573339 1
0.102866061162873 1
0.267855167940029 1
0.575907882594406 1
0.478082462965866 1
0.400277194199396 1
0.276056131950029 1
0.0837602048639157 1
0.0588037893849166 1
0.258335456251935 1
0.0672146462335958 1
0.331868751999511 1
0.362088875468465 1
0.0389828118473234 1
0.65445395285597 0
0.301961390681665 1
0.323552331707468 1
0.26922254419738 1
-0.0328513797624243 1
0.19903781267011 1
0.268971018097253 1
0.0443830156075676 1
-0.089161911137627 1
0.0344200466895669 1
-0.0846589740359512 1
0.0865761534244058 1
0.0349178368944806 1
-0.0789619828214477 1
0.428398156371414 1
0.0670300835989018 1
0.325670132446737 1
0.0936492540476793 1
0.0464993319594527 1
0.228004084153793 1
0.286486740143137 1
-0.062327794201205 1
0.164462364279523 1
0.23336204081619 1
-0.0302214899052456 1
0.2580519454823 1
0.399051814520134 1
-0.00620660883930581 1
0.0578134808405294 1
0.25749939451582 1
0.625481407651403 1
0.0243338900715247 1
0.0571648853942577 1
0.075924385854634 1
0.558048495069179 1
0.59510294990551 1
0.385258264883834 1
-0.0578384313133236 1
0.171386025342465 1
-0.0453960932078337 1
0.129096269133454 1
0.0741903436418601 1
0.37852882377525 1
-0.0474935528139371 1
-0.0954579133005766 1
0.389074330477342 1
0.0694528935031243 1
0.0834829086362571 1
0.031607273679311 1
0.094394368757122 1
-0.218492162282323 1
0.15142039341647 1
0.358906934033242 1
0.292557185829921 1
-0.142275754703617 1
0.447988779034826 1
-0.074642807448336 1
-0.0656310614427152 1
-0.0419489809264644 1
0.383969404275896 1
0.154188338077796 1
0.125643024565929 1
-0.0192481801883059 1
0.125915816391464 1
0.270624813615078 1
0.234431127647066 1
0.284179542807203 1
0.231763751427361 1
0.0378487384330278 1
0.0245564088711253 1
0.0670662107657461 1
0.211664575048961 1
0.102578669042287 1
0.115350977969116 1
0.205627979755745 1
0.197816621508902 1
0.0509547879875827 1
0.0501559370662845 1
0.139721155770911 1
0.467898026008228 1
0.782516323922834 0
0.115875347109131 1
0.277933510957976 1
0.20137163764403 1
0.306770832964586 1
-0.0966907147567289 1
0.242466199458331 1
0.180483780197259 1
0.301728737481401 1
-0.0596725840412389 1
0.0635626190903661 1
0.134372738812257 1
0.210393325483599 1
0.22337741325725 1
0.021598623523481 1
-0.123700898326074 1
0.126458760856353 1
0.00618812687540758 1
0.0240374356196569 1
0.253087518454835 1
0.165942884341579 1
0.577635899997696 1
0.0817431384932725 1
0.142586070287425 1
0.0684668585099059 1
0.187620079794936 1
0.0248471174655707 1
0.330121307568664 1
0.475668234575549 1
0.253606567124332 1
0.126308323378645 1
0.0931147191539349 1
0.354708869801842 1
0.0678204688805989 1
0.373225562054889 1
0.117220481222622 1
0.489353018495759 1
0.530684820935792 1
0.126334082944362 1
0.0377602435587735 1
-0.0224637795457297 1
0.446110182506641 1
0.0591502417953384 1
0.0608026026311392 1
0.575819477368779 1
0.0909875564546064 1
0.0794906437473528 1
0.534727411103699 1
0.105097417476346 1
0.531821923392176 1
-0.0700062979901438 1
0.51156031644222 1
0.0217591908311857 1
0.250990813121665 1
0.365010197693825 1
-0.0296740354747653 1
-0.0223481639093557 1
0.410972176828469 1
-0.251308194373179 0
0.0787267282496945 1
-0.0126212844755157 1
0.0979506949051558 1
0.145089312600473 1
0.434507281473356 1
0.154813840060251 1
0.00712066653886972 1
0.00835255531853357 1
0.235481966670605 1
-0.0616618617272015 1
0.0733282184181589 1
0.343216352142768 1
0.326505568001134 1
0.308159973627551 1
0.503257554100921 1
0.512837594809815 1
0.583677936516486 1
0.724214959682932 0
0.136294463613024 1
0.241861366298094 1
0.258650210650023 1
0.513524801682526 1
-0.0927740751235275 1
0.396278400401865 1
0.206233908120712 1
0.284259743838536 1
0.0638862086853534 1
0.334094003576362 1
0.302445735436375 1
0.409501961246768 1
0.271736196620233 1
0.189679391656491 1
0.250984161257922 1
0.0944500425420297 1
0.291262082208347 1
0.448271942097322 1
0.115077024385428 1
0.0945881310467492 1
0.391783982006643 1
0.19593258896639 1
0.409216523537326 1
-0.0797645059562137 1
0.155692646360005 1
0.117488390799441 1
0.185731138824644 1
0.0729102640858748 1
0.439253205836787 1
0.208938163997317 1
-0.0622202754583886 1
0.139651077526297 1
0.196498694844034 1
0.190412290933414 1
0.487530491840973 1
0.447274769628358 1
0.23705243765745 1
0.0211656851600469 1
-0.064429305865444 1
0.607797312169429 1
0.210370227060198 1
0.0854852108518105 1
0.227299089769176 1
0.132052070894536 1
-0.129946632089037 1
0.40429505487617 1
0.0754692834310259 1
-0.0244908882365483 1
0.249937745847333 1
0.0673952077143128 1
-0.0713185192284868 1
0.224275645761438 1
0.484545379318403 1
-0.0328313496124018 1
-0.132671677325142 1
-0.00382608449978726 1
0.177975420000658 1
-0.0824115638246625 1
0.319651498096443 1
0.172610702515775 1
0.153244351213862 1
0.122736688014263 1
0.217611798928051 1
0.0343329299927319 1
0.136750760670524 1
0.278432206092916 1
0.0939158022766724 1
0.248154618099319 1
-0.0715703810910893 1
0.0913224477276372 1
0.463798787373991 1
0.00838327393668079 1
0.180477299298119 1
-0.173182317166658 1
0.147910092749694 1
0.208359557080745 1
0.00422223007549989 1
0.0378973466600701 1
0.0179440464725595 1
0.320553288817015 1
-0.173993909608794 1
0.00693650167322918 1
-0.111643257188569 1
0.249383810515754 1
0.0149920765683059 1
0.527682645133213 1
0.153792856228002 1
-0.0780858781029194 1
0.532002993847747 1
0.153990717799034 1
0.461092958928242 1
0.0357846773489885 1
0.30874956391139 1
0.10308283361967 1
0.501287957643 1
-0.0293486962046215 1
0.313877456177318 1
0.122806608240109 1
0.623362181095086 0
0.335024343420416 1
0.26346058594823 1
0.371730561847994 1
0.367841506313873 1
0.475119117158591 1
0.0592060172419583 1
0.478352483130274 1
0.366274955136509 1
0.509165949406765 1
0.455664594511813 1
0.0123960228649475 1
0.102967009925991 1
0.0936575998540995 1
-0.311159557815908 0
0.429610379832228 1
0.178165907358286 1
0.705236431305535 0
0.163562774341466 1
0.169231961563104 1
0.00745312596329804 1
0.0659275546012093 1
0.0989063188594823 1
-0.00162810349135916 1
0.192581803292436 1
0.522063368707017 1
0.54115068836802 1
0.235574054861938 1
0.0828912472621636 1
-0.0144894349313135 1
0.317436543880616 1
-0.160780316403532 1
0.304474541564302 1
0.0905658962980124 1
-0.0554330655792379 1
0.175319681602146 1
0.435643205917742 1
0.00785960072978496 1
0.218227320303215 1
-0.228854192647015 1
0.0311645939091231 1
-0.166195607018201 1
0.298757994307828 1
0.00732140252026391 1
-0.0167610229339884 1
0.365945788814357 1
0.36900222735063 1
0.0978753291504079 1
0.511037331070537 1
0.0107909308903873 1
2.10669144981405e-05 1
0.383089171623142 1
0.252954143155258 1
0.515486248884595 1
0.603596952432855 1
0.0563756920481594 1
0.222624461106498 1
0.258774939707453 1
-0.0010402337138813 1
0.218296849011408 1
0.0253801213645775 1
-0.271780232010741 0
0.435756530301955 1
0.161195880941651 1
-0.246089592479908 1
0.238787361719943 1
0.0749725988805479 1
0.274195680456354 1
0.0735574777465324 1
0.79181092361068 0
-0.116945643279955 1
-0.0582805916598997 1
0.231543758328076 1
0.297149684084328 1
0.332029089961253 1
0.17404481672503 1
0.151059547535467 1
-0.118478859439091 1
-0.071376052081023 1
0.332045752917719 1
-0.0102822932549111 1
0.367990316064128 1
0.282315408738874 1
0.192115050189896 1
0.0436486567970968 1
0.0494164902120705 1
0.0291795497234542 1
0.553296956634947 1
0.278701013042035 1
0.0456604106867042 1
0.407328104588061 1
0.0742432397513107 1
-0.113012597599934 1
0.573620403211293 1
0.255446489759677 1
0.165721544721079 1
0.191120665813147 1
-0.0150153058008979 1
0.289940908903289 1
0.0396412571798966 1
0.132239826935505 1
0.109916314414844 1
0.34319762482636 1
-0.0196179704153229 1
0.0979967450671558 1
0.460676850699728 1
0.130827300064218 1
0.341077281396737 1
0.105906114386534 1
0.0298755977031116 1
0.218145800356601 1
0.137667682125049 1
-0.127077085920551 1
0.279795112128906 1
0.345750786688333 1
0.185598974542864 1
-0.0782457259442292 1
0.141026290287977 1
0.181609628656051 1
0.2643512675521 1
0.214200023742843 1
-0.231197713004887 1
0.153117018272056 1
0.39613791893163 1
0.395068312091611 1
0.467387321556556 1
0.180493149796708 1
-0.041570337228285 1
-0.104842102278155 1
0.54861489153116 1
-0.036851019766141 1
0.400371775950637 1
-0.391758356688915 0
0.597232148250909 1
0.290936268912477 1
0.11915854151201 1
0.0592279248497433 1
0.0200003626846985 1
0.111170648633088 1
-0.184163490726569 1
-0.0160294404600419 1
-0.0480786568325082 1
0.265975455561884 1
0.301155601225085 1
0.268818269825509 1
0.103804807605792 1
-0.0387765602329634 1
0.00051536806597835 1
0.236781812858119 1
-0.140149547779623 1
0.162575119864828 1
0.0353636249133652 1
0.234882091833571 1
0.0185670448338516 1
0.102039500323828 1
-0.0193404832779649 1
0.241188552167756 1
-0.392693555449636 0
0.0164258565178441 1
0.46969127300272 1
-0.0443763367035622 1
0.00480271712498866 1
-0.0165698441531394 1
-0.00666958847582946 1
-0.0195647203444517 1
0.0946641799164645 1
0.0526166782761526 1
0.203094418439423 1
0.389202673660411 1
0.496759258723597 1
0.2061948309464 1
0.00338595420214356 1
0.410465679054961 1
0.241362512291587 1
0.283752173393382 1
0.348957168162958 1
0.343153648210895 1
0.0489142119593134 1
0.451446143290395 1
0.273971217915325 1
0.135905983830808 1
0.120830631477729 1
0.207316339006805 1
0.0804557374951047 1
0.641962144594792 1
-0.0871703959321119 1
0.421543220250497 1
0.208849691101411 1
-0.0680002053243859 1
0.102325780582512 1
0.259138106640908 1
0.120047386909956 1
0.0888562531746722 1
0.437568015964012 1
-0.0614026809384771 1
0.138229271083737 1
0.292377960704787 1
0.49495491229742 1
0.112387336245338 1
0.114370112267585 1
0.171963081938144 1
0.167419585131305 1
0.482588689740624 1
0.19142367448588 1
0.232691387551099 1
0.619303861232914 0
0.278752115287429 1
0.108038613054755 1
0.285879425225085 1
-0.0380214010581431 1
0.35953590596336 1
0.350991179248199 1
0.0581419300696931 1
0.369866323702532 1
0.297050237850426 1
0.439951478648388 1
-0.012172488230057 1
0.0223474271458404 1
0.382289570635739 1
0.0104653719409359 1
-0.0882575873393401 1
0.0271823587489323 1
0.202430477674083 1
0.164810460515471 1
0.172109563159528 1
-0.147628462825926 1
0.279756899957402 1
0.117384864294016 1
0.135457162478532 1
0.309746941877253 1
0.177945756665387 1
0.232274447518106 1
0.228652613274846 1
0.179327785284253 1
0.0354204497749053 1
0.404013743291851 1
0.263489630082313 1
0.22016024506136 1
0.6775888660044 1
0.210138607902162 1
0.296234008645684 1
0.217858837656492 1
0.333453391155328 1
0.352941081662764 1
0.211965570130044 1
0.390213189709415 1
0.292556638822185 1
0.448425526065433 1
0.877059297922765 0
0.158530465986609 1
-0.0493791599965065 1
0.0300050103858695 1
0.227702095502047 1
0.54727474289822 1
-0.0281373784498296 1
0.475184463509565 1
0.182583179923182 1
0.321040419739361 1
0.0554583006051623 1
-0.0889976111705363 1
0.339612173119966 1
0.39280794423115 1
0.617081517596685 0
0.551060487041405 1
-0.0410512883473051 1
0.358746721221447 1
-0.0633807962689376 1
0.315481625953587 1
0.36418331285645 1
0.276937734228167 1
0.293080592936709 1
0.496454709049287 1
0.196974994379008 1
0.132768710955738 1
0.0814317822359822 1
0.429284665322014 1
0.233087118666234 1
0.174262422234076 1
0.0958707274787644 1
0.034665354337871 1
0.330045360792759 1
0.284436457442098 1
0.363144095684924 1
-0.0845957432914974 1
0.0295972038721254 1
0.158976384355913 1
0.29857959538765 1
0.481028870766149 1
0.412894908464372 1
0.47849565829722 1
0.404682594003199 1
0.277415088793771 1
0.262663100300634 1
0.300880969175793 1
-0.00958617771359987 1
0.326044820792495 1
-0.0890611718196258 1
0.166386828475687 1
0.0608266925147499 1
0.178387220816532 1
-0.0651525145162884 1
0.374570366331217 1
-0.0471572467306874 1
0.0976323125346418 1
0.375751019620517 1
0.0577197490536316 1
0.364154007785988 1
0.492404506749872 1
0.0251753243678478 1
0.190694053976332 1
0.57575765391383 1
-0.0620452991336926 1
0.286963081330103 1
0.481210071936006 1
0.0221452777071349 1
0.215715741057251 1
0.397479503152766 1
0.242239912205542 1
0.358369234144813 1
-0.0221751071874325 1
0.272122802081089 1
-0.259174113629156 0
0.0240420435592584 1
0.0712714401961695 1
0.178824527736642 1
0.559566675693432 1
-0.116640851341149 1
0.169010080403281 1
0.206759543314517 1
0.438509029724887 1
-0.0555930413518764 1
0.331826825922485 1
-0.0583360805850235 1
0.276576472566692 1
0.458360468519144 1
0.215582619561228 1
0.275339297765052 1
0.266332626025267 1
-0.0849821986480096 1
0.114397635820601 1
0.422047322136613 1
0.268443125169119 1
0.22710374533036 1
0.0122200948400299 1
0.0568734150819848 1
0.00525201907618924 1
0.338815595496962 1
0.116544833412702 1
0.071591097821173 1
0.338892297769608 1
0.455342036172811 1
-0.115083891923549 1
0.0707806917359903 1
0.451703404958587 1
0.425315701054567 1
0.167102147536354 1
0.207281353774395 1
0.194239384064383 1
0.216449682448076 1
0.331954817304822 1
0.262313278627534 1
0.340028683714947 1
0.129966493748391 1
0.0995282377132904 1
0.35329324922277 1
0.0827401853212541 1
0.199278155207556 1
0.133752542027986 1
0.173664274393112 1
-0.0277996388033519 1
0.255691282656336 1
0.364933546510857 1
-0.011851049964032 1
0.284488290953257 1
0.378935343842132 1
0.358018848408214 1
-0.0178462878441439 1
-0.0373093029278659 1
0.112246325889643 1
0.40077078287527 1
0.168520164772742 1
0.318119289356107 1
-0.0582825768165838 1
0.186810629537113 1
0.483048296284527 1
0.0215178271639337 1
0.0702340495621315 1
0.129554090637794 1
0.0712020461620284 1
0.356086054279663 1
0.566816022917278 1
0.520564769088889 1
-0.0918281144477971 1
0.321136533630388 1
0.076500099851528 1
0.278380831053484 1
0.0321748043157899 1
0.27349313694054 1
0.00852875654869647 1
0.254653118451342 1
0.165001471597995 1
0.422894927885681 1
0.180158447849783 1
0.0110164336361046 1
0.268608326438031 1
0.289532578606313 1
0.218740175592183 1
0.158688546085873 1
0.352704753826682 1
0.511446195969829 1
0.621804645719177 1
-0.120342276507061 1
0.134734278340841 1
0.17055959702066 1
0.330407589553433 1
-0.147786945309419 1
0.53197892314456 1
0.349726940517337 1
0.429975238888561 1
0.093136130189687 1
-0.117100608512525 1
0.261635867832369 1
0.444850577599715 1
0.246215752725204 1
0.404487204558579 1
0.0651992081501303 1
-0.348443411873974 0
0.0554746110215709 1
0.36276830522051 1
-0.00780647178135074 1
0.236230056157618 1
0.0988675844970153 1
0.223230431752714 1
0.28219891840272 1
0.355825133606149 1
0.0780506844981627 1
-0.0112635821769983 1
0.315422787910261 1
0.225645596018019 1
0.201649038802783 1
0.460446876136968 1
0.369379614563452 1
-0.229330382472126 0
0.346094371236612 1
0.54014924610879 1
-0.385842623440689 0
0.0887811179937703 1
0.060920250249794 1
-0.224954200960627 0
0.398588148783776 1
0.344084163045407 1
0.196746175931168 1
0.431959161288263 1
-0.216521650771535 0
0.319834935511881 1
0.152610838702176 1
0.212519919025195 1
0.52120197652615 1
0.343547252282212 1
0.414800714125458 1
0.266709929854774 1
0.148292369409677 1
0.222076008367372 1
0.404901109085346 1
0.229631272568733 1
-0.0417413502291448 1
0.364964714605243 1
0.184245629616031 1
0.0393887150052822 1
0.272035370690164 1
-0.223372882425642 1
0.185557357046876 1
0.139038891529514 1
0.546560416295333 1
0.31614874194759 1
0.135758609047848 1
0.162504373454795 1
0.572399241405071 1
0.415879382555584 1
0.282358447819386 1
0.0204660032612344 1
0.488208542473309 1
0.660585013015026 1
0.395150918908956 1
-0.0130946036117732 1
0.147758469031014 1
0.06702217839937 1
0.367391958309241 1
0.074255788369761 1
0.0930072946280738 1
0.102398167000386 1
0.339629577807156 1
0.462172010556827 1
0.0811362895560798 1
0.636657648248293 0
-0.0772341342705662 1
0.166580099521906 1
0.0617205326756823 1
0.405625323943315 1
0.176136366318312 1
0.574305032773531 1
0.547539383679672 1
-0.0884032157870025 1
-0.0624360690282977 1
0.364905674755118 1
0.192413490859122 1
0.114262119570211 1
0.0547302247102705 1
-0.137408506685065 1
0.0593907264103408 1
0.638823499977604 0
0.339495093697015 1
0.236776130267927 1
0.254816525187534 1
0.252139257801912 1
0.570934713116159 1
0.644370285012936 1
-0.00245240141975263 1
0.111727404784447 1
-0.395589020698255 0
0.367038326585863 1
0.0264905217014394 1
0.458707446328203 1
0.49584984565343 1
0.165337257762 1
0.379381889686478 1
0.103618819481058 1
0.316675733110638 1
0.305757547396835 1
0.43805834881284 1
0.411409239406679 1
-0.0070837842341844 1
0.421105297855789 1
0.351745992666838 1
0.469269683870356 1
0.102886700939347 1
-0.23183603802887 0
0.205826613716664 1
0.32869183604994 1
0.197113621992778 1
0.148397155835961 1
0.662662849349419 1
0.183999207395135 1
0.323822054019023 1
0.450432790069357 1
0.242746003155493 1
0.284246133166708 1
-0.136181136431291 1
0.0380880608325506 1
0.0456364913361174 1
0.298311831722031 1
-0.163009497770459 1
0.2906860450333 1
0.388947337627177 1
0.143013478988056 1
0.583620830346814 1
0.0262171647824886 1
0.247891494379196 1
0.330997391238561 1
0.317335222210365 1
-0.0555049426525229 1
-0.0835655559816821 1
-0.0577217125593507 1
0.0406396591859648 1
0.229630708784548 1
0.549350414288511 1
0.30265636709229 1
0.29121152873251 1
0.345734549174267 1
0.136349190770351 1
0.487046034734494 1
0.446335177108777 1
0.127159634335643 1
0.328196091148425 1
0.424329127213185 1
0.208931683658915 1
0.212102966689669 1
0.448903375156741 1
-0.0248101634373199 1
-0.0222654329334701 1
0.408102004951727 1
0.0503611336604189 1
0.132444094005207 1
0.534619531059556 1
0.28402562221206 1
0.222318650596136 1
0.0454358148792804 1
0.235396882332924 1
0.295326886525815 1
0.11946715282346 1
0.0601742942523918 1
0.277997210543198 1
-0.122451408823482 1
0.228537782831981 1
-0.0450373909357429 1
-0.159856661014465 1
0.454412626942393 1
-0.168260301583066 1
-0.0503808878994436 1
-0.0239696720102701 1
0.077051488235067 1
0.531457501719517 1
0.0930105578605954 1
0.0210004315809064 1
0.0945681033818532 1
0.508919409404097 1
-0.0647729479422722 1
0.188339660028451 1
0.292725156190128 1
0.298928992434869 1
0.391312710745663 1
-0.0437366372350513 1
0.145106972765785 1
0.236588642446667 1
0.213472110803379 1
-0.092502085249078 1
0.193061469313456 1
0.265284963642854 1
-0.108698770759588 1
0.228258144268672 1
0.196413661255603 1
-0.108999101006977 1
-0.238627812248247 0
-0.140302447670716 1
0.260693517910685 1
0.472142507502708 1
0.263647163453147 1
-0.0180277655143235 1
0.0839034717166456 1
0.425473082060674 1
0.145940163309174 1
-0.184158195803634 1
-0.0640204074897566 1
0.556512322530503 1
-0.107567519654164 1
0.653238281221962 0
-0.0336924248319502 1
0.246620912330979 1
-0.119990182070727 1
0.178013030683419 1
-0.1294488526568 1
0.127173184231088 1
0.0105340957926032 1
0.112590128770899 1
0.168117114449738 1
0.256445333569852 1
0.295475991768594 1
0.310224109773728 1
0.272453400347805 1
-0.368876275885629 0
0.147063186356059 1
-0.0388285853518876 1
0.45505613612682 1
-0.0456388955545693 1
-0.0219864066749647 1
0.27162790655789 1
-0.0528958185386716 1
-0.0792817589546956 1
0.209194338911224 1
0.419206888473127 1
0.119197956134505 1
0.15137169618239 1
-0.0152405557690034 1
0.152562120045038 1
0.185280722274389 1
0.0405630450264714 1
0.203320215345413 1
0.369264185619893 1
0.186894641468675 1
0.156920876899463 1
0.140654363522898 1
-0.219758681098789 0
0.203755034196844 1
0.2250172191877 1
0.0353035956356612 1
0.213322658058078 1
0.0817614521397929 1
0.400885630070931 1
-0.0838459572064112 1
0.623320572992281 1
0.142351911441486 1
0.278899010942329 1
0.202351663222548 1
-0.0312734178338723 1
0.365686258325776 1
0.31332236066248 1
0.108161833034914 1
0.4465685619234 1
-0.106011149511055 1
0.528714041845997 1
0.229444881738473 1
0.0787162256726449 1
-0.0137571913505902 1
0.209922953215396 1
0.238299521105224 1
0.14396321271328 1
0.588301434104864 1
0.0492904896560118 1
0.374034780728396 1
0.313526791899028 1
0.0719489909691589 1
-0.41271120367632 0
0.16037107844586 1
0.314572585931381 1
0.227396563211612 1
0.439472313714117 1
0.468596027322647 1
-0.0639893576046594 1
0.324866860121726 1
0.117014778593764 1
0.0885566185348051 1
-0.11005086398564 1
0.242788262353207 1
0.377593624442001 1
-0.0187077576825174 1
0.0067586730340354 1
0.104999887477371 1
0.40038529729179 1
0.336115145067148 1
0.297253310079063 1
0.148472664291921 1
0.434868654818192 1
0.475469313557848 1
0.551008474712741 1
0.417008039760817 1
-0.0987177107646852 1
0.555644650190119 1
0.213564409426721 1
0.250184883366035 1
0.38581668699427 1
0.167295067675062 1
-0.0604067271311851 1
0.204971388992881 1
0.560815655208638 1
-0.0281177818172609 1
-0.0602086002918359 1
0.127321591563432 1
0.252185904384018 1
-0.0663241296583081 1
0.115970212688443 1
0.496979559368232 1
0.197181421056886 1
-0.0422397887442726 1
0.142038859762613 1
0.284957607798255 1
0.511799009733699 1
0.51033372398902 1
0.464127018707045 1
0.0385486603400602 1
0.384071053149887 1
0.188598125688055 1
-0.0929773989762197 1
0.359340450781319 1
0.096924373314872 1
0.487614502028876 1
0.304795494018965 1
0.00753110889248348 1
-0.0235963332407345 1
0.310923398870287 1
-0.136587804646064 1
0.473702670022448 1
0.081000034268158 1
0.195588479989187 1
0.123823976654943 1
0.250643337766272 1
0.152563036496572 1
0.055100097094121 1
0.346292659507293 1
0.292961233028714 1
0.308035033412782 1
0.827904513464437 0
0.011420006540524 1
0.0385816767654867 1
0.045647525836428 1
0.218330498734848 1
-0.0380739040517031 1
0.0994552841058902 1
0.350851681114939 1
0.1608456924303 1
0.224534094189057 1
0.336671800533536 1
0.185459539028813 1
0.204699716039552 1
0.113874114743441 1
0.153936872251104 1
0.250773726913787 1
0.456684280903337 1
0.510754746862984 1
0.44439947374727 1
0.038674374600847 1
-0.165338961374809 1
-0.198218979463809 1
0.0318586371639382 1
0.472469681043607 1
0.148605142882969 1
-0.140647415633327 1
0.0972408600098412 1
0.179959417402207 1
-0.0598635301285304 1
-0.122406018600865 1
0.518393976767474 1
0.32850244888509 1
0.234567538274993 1
0.334236560196087 1
-0.125523265253365 1
0.255771688234832 1
0.536923619110001 1
0.302865300825554 1
0.066002568242065 1
0.277775361488378 1
0.571326589658999 1
-0.0415940670367944 1
0.356646086414784 1
0.0660042785737044 1
0.204866697757244 1
0.127985214224541 1
0.387101470018376 1
0.141678040007201 1
0.197787802515105 1
0.271535205819977 1
0.173035555071342 1
0.299922796862299 1
0.150797339630942 1
-0.00296601235557695 1
0.226139142444067 1
0.107659801896775 1
0.587672202824798 1
0.289527764710723 1
0.577271516168445 1
-0.0250658149044062 1
0.19375975197566 1
0.0824104517553389 1
-0.104382239380862 1
0.296132238031331 1
0.21577378934148 1
0.223008936388405 1
0.0482328718662917 1
-0.0570661484799672 1
0.468334163921015 1
0.332060584633886 1
0.518431431732813 1
0.415619362331549 1
0.445955413808731 1
0.191635438211447 1
0.675705662328511 0
0.122875488912573 1
-0.0430887126404982 1
0.278072499598194 1
0.343839288991991 1
0.687391559136008 1
0.521456630847397 1
0.109521371869579 1
-0.0919517978154266 1
0.211129056703414 1
0.317463815424286 1
0.120481718341528 1
0.427969290025575 1
0.211799222974533 1
0.580528060341695 1
0.201218991071467 1
0.129788509968846 1
0.54954247197043 1
0.253101142088647 1
0.425457122745085 1
0.238708450923675 1
0.372301611759552 1
0.34804063228982 1
0.397147278407566 1
0.46548791126179 1
0.311164424385134 1
0.251578680357049 1
0.410904534700814 1
0.545820453802673 1
0.117576733389881 1
0.267153248561921 1
-0.175722024193968 1
0.254762987952096 1
-0.084748473283787 1
0.33688524231869 1
0.39967551087697 1
0.175511781966399 1
0.167907242317007 1
0.506336451959814 1
-0.0223194915972874 1
-0.0532097987888087 1
0.355209584042868 1
0.158440109599119 1
-0.20530202194984 1
0.165554070175638 1
0.134293326621638 1
0.0262389844892109 1
0.297842060371116 1
0.202858978489273 1
-0.0607069903748466 1
0.0010972120118499 1
0.409064184924296 1
-0.174164822127293 1
0.30273289999306 1
0.0890227801279236 1
0.0514422241571834 1
0.161808449216003 1
0.394343431500375 1
-0.0184232414266119 1
0.166919658686172 1
0.103055443702828 1
-0.0673854970904755 1
0.365910252646634 1
-0.0189738944671641 1
0.244543114718424 1
0.18559861273858 1
0.698639427498192 1
-0.0215602427828466 1
0.468653392989921 1
0.556041041841095 1
0.0910740852701545 1
0.55249957926513 1
0.0671114081678746 1
0.650316981389152 0
0.263267419023584 1
-0.103872757357734 1
0.0572326145754057 1
0.237494006993563 1
0.0546087372843548 1
0.234142897139538 1
0.143615790335595 1
0.366656975482394 1
0.29632971221751 1
0.156245068918212 1
0.291181668027651 1
0.185446837933171 1
0.244124719378586 1
0.500477716451277 1
0.379411965527947 1
0.682044449385239 0
0.347067815124642 1
0.324825034433365 1
0.311972393735215 1
0.352517812275861 1
0.033132651222351 1
-0.103426884938883 1
0.14854507858802 1
0.338550552026469 1
0.272924995608068 1
0.122358606400474 1
0.489645404948352 1
0.553878771999813 1
0.246956779595604 1
0.909049856792053 0
-0.228765329357284 0
0.0508689423584373 1
0.328223667939084 1
0.0418989662213977 1
0.0336910905140003 1
0.22489696883456 1
-0.0439531640586662 1
-0.184342438461701 1
0.0514721032194259 1
0.484151078144054 1
0.163072353986383 1
0.339608690607228 1
0.012564882827624 1
0.198721374036549 1
0.352542281479269 1
0.263130056781628 1
0.591674141439299 1
0.238991571424787 1
0.218354908624337 1
0.38096499312934 1
0.102379813597831 1
0.169332294389616 1
0.195887473363759 1
0.519004095308682 1
-0.0756662455868099 1
0.2360923068089 1
0.0283508025013772 1
0.469247896591974 1
0.222006294018257 1
0.496852351602649 1
0.240799978717544 1
0.359571332345352 1
0.61692586282938 0
0.148374017742594 1
0.313343163604843 1
0.400772241046721 1
0.476631799892396 1
0.579316205126912 1
0.408887189720331 1
0.237416391827632 1
0.249038665685142 1
0.339883551299274 1
0.0543460208068599 1
-0.0777751684439536 1
0.581225326984027 1
0.0942984886743508 1
0.18451927513591 1
0.0414790739448268 1
-0.0970017277385955 1
0.450977919056993 1
-0.121028198896735 1
0.232133240135372 1
0.291272291272021 1
0.141149630474719 1
0.394007636231032 1
0.382747055572487 1
0.133925553553429 1
0.0512480128452352 1
0.116917033455839 1
0.2219060437151 1
-0.0796187605915838 1
0.0494183773167947 1
0.179854526189528 1
0.32543880720884 1
0.289616323134574 1
0.039233622315235 1
0.387173939912078 1
0.087841213814089 1
0.158387822066726 1
0.180659084983183 1
0.28890297396349 1
0.225865291423318 1
0.293591777084672 1
0.217511714664332 1
0.348670363136724 1
-0.0125647181748658 1
0.304456886367804 1
0.473399389986507 1
0.392282130953078 1
-0.132078541219986 1
0.256599211624527 1
0.223096082743344 1
0.144502427869895 1
0.170857942354619 1
0.375846821190749 1
0.238469947335053 1
0.586743018243363 1
0.464719079541496 1
-0.104118375569398 1
0.0234882370383939 1
0.377038772524988 1
-0.148324176566818 1
0.309648467302338 1
0.0279669392530761 1
0.236365548084579 1
0.228371769985301 1
0.193879046310296 1
0.289541752140935 1
-0.0871657638678593 1
0.462725130585351 1
0.480305132663553 1
0.573032294790951 1
0.0864701950525993 1
0.439253014028827 1
0.193379596198027 1
-0.0613851384566102 1
0.325189162516231 1
0.163791103445497 1
0.2774325746428 1
0.140792284855568 1
0.282671824442512 1
0.252387009639128 1
0.149024789853378 1
0.110199401857941 1
-0.0619652467321035 1
0.124067989242894 1
0.0720639643722047 1
-0.174869094968557 1
0.293763195224117 1
0.133753225472715 1
0.150671197082341 1
0.411514868413483 1
-0.00115594459367621 1
0.285284496516143 1
0.324303525894447 1
0.716700369402008 0
-0.123299575068091 1
0.191762460981569 1
0.322289961496012 1
0.248939714081383 1
0.300349170152919 1
0.172124137567823 1
0.0347190067026885 1
-0.0186121549418879 1
0.135051668327875 1
-0.114697827105637 1
0.0999712607480543 1
0.204423628184788 1
0.34298158997033 1
-0.107672032074036 1
0.362703666147231 1
0.325705935825688 1
0.522985095350945 1
0.123797756996724 1
0.257286056470539 1
0.551268699349752 1
0.163874058056561 1
0.385605876408691 1
-0.172679057498922 1
0.115998850227527 1
0.501232554627835 1
0.31997263041179 1
0.347029742646501 1
-0.0479296045047076 1
0.515194952235249 1
0.220528520207747 1
0.190706144917596 1
0.320434428451036 1
0.0657719444485708 1
0.11292733160892 1
-0.142781470632191 1
0.0657111845496414 1
0.103649457922947 1
0.194299789927161 1
0.275478501082067 1
0.276953598715529 1
0.44641464759415 1
0.156047858232616 1
0.244823552229566 1
0.173483424626207 1
0.340885727140794 1
0.115408617972639 1
0.25068533427502 1
0.1156006921329 1
0.125814866985886 1
0.207312068163403 1
0.310233507961767 1
0.437745473505847 1
-0.0428229170749324 1
0.10608888223252 1
0.0097777502427852 1
-0.11895136646841 1
0.223925376432477 1
0.412133138647159 1
0.306408769023301 1
0.451363636915081 1
0.125453209395508 1
0.252050889088654 1
0.181115672737588 1
0.00788182851443656 1
0.274483232415243 1
0.142375509323404 1
0.338847852930773 1
0.128003287132497 1
0.135577555932411 1
0.204397638192239 1
0.40350092497216 1
0.640466845516654 0
0.27631050198373 1
-0.0629845299813228 1
-0.123399866537204 1
0.309026131127434 1
0.0286903830491662 1
-0.0460805668349982 1
0.212094156449684 1
0.085581743428036 1
0.620582499409817 1
0.334161344850837 1
0.0827507148233763 1
0.541069580902189 1
0.243624884901525 1
-0.186101306407212 1
0.361572606551208 1
-0.276713371729079 1
0.299391000145765 1
-0.0252348312972181 1
0.221169724718053 1
-0.264735631548575 1
0.0186280392965521 1
0.44053967605611 1
0.566752589009647 1
0.151307662233192 1
0.0810885888148661 1
0.0456246020138651 1
0.265326974360639 1
0.0955062138975247 1
-0.00234303520255125 1
0.0544036229722053 1
-0.0765144912107311 1
0.0768236963131514 1
0.438842655336948 1
0.262204651027634 1
0.103495976125371 1
0.218735684501859 1
0.114414719644845 1
0.0577695535953033 1
0.147117071459116 1
-0.112817736387948 1
0.24170307916604 1
0.245573590315509 1
-0.201204057709503 1
0.480098688748581 1
0.194429893531731 1
0.0609217268664938 1
0.269996747323322 1
0.260048637029291 1
0.227033579927698 1
0.433419542117941 1
0.468463945385872 1
-0.185973153607588 1
0.306819649654409 1
0.0925887446767878 1
-0.083927151065894 1
0.103965192381177 1
0.0635563272953834 1
0.276226059446853 1
0.0659441974706458 1
0.359275259273904 1
0.590539842315685 1
0.111183325046024 1
0.0416584990645299 1
0.301446042048415 1
0.158523402984219 1
0.228192974186266 1
-0.100525626454733 1
0.459065454700301 1
0.147971563016919 1
0.49931004752913 1
0.259173747207628 1
0.581177371139599 1
0.410914249676201 1
0.0426313210463095 1
0.355276927782373 1
0.407101230712153 1
0.16820376475338 1
0.173008804611016 1
0.347641941856117 1
0.222374377891451 1
0.316231592040172 1
0.0820512779312342 1
0.373976646731092 1
0.181692614449882 1
0.214512087577353 1
0.407834167261501 1
0.529076131099733 1
0.269066663374014 1
0.366697514668205 1
0.52159011732448 1
0.406409983172983 1
0.329323670000813 1
-0.065768522525758 1
0.15866837311001 1
0.0930031745640378 1
0.547415697516129 1
0.219914453833462 1
0.0142765995777628 1
0.302048184033613 1
0.209025008638789 1
0.13261559285288 1
0.269208659140135 1
0.221437891088306 1
0.248584417815437 1
0.180123122376064 1
-0.255171842732992 1
0.593801990197582 1
0.0314529165900192 1
0.312308082821116 1
0.360832689076893 1
0.333924552581666 1
0.150476942477437 1
0.0736643384755656 1
0.226524092460794 1
0.0786840016616374 1
0.00563431046245348 1
0.328532475841216 1
0.275973022818405 1
0.491051940607741 1
0.076036489864178 1
0.220991965572061 1
-0.0283743464078656 1
0.0997510557097619 1
0.362652224732418 1
-0.14847956665521 1
0.486828790290845 1
0.423217623662997 1
-0.146848089898401 1
0.0769516952486628 1
0.391083305842823 1
0.162638778107049 1
0.119230973193141 1
0.0490268924222864 1
0.286702958328787 1
0.17349662556394 1
0.293990215308362 1
0.134314720454229 1
0.0464586929826314 1
-0.304793746264396 1
0.310432883183323 1
0.568521151128004 1
0.289110490598998 1
0.264653079187227 1
0.0757794489700351 1
0.0451409672600515 1
0.144000964705563 1
0.44431521424267 1
0.278969424614252 1
0.489595287043744 1
0.0927364259765141 1
0.141049784111936 1
0.102098138928158 1
0.253893568944856 1
0.55009198973414 1
0.271132331501428 1
-0.0440373217596423 1
0.180492249687445 1
0.33018178283536 1
0.563326577378521 1
0.325818505773734 1
0.0353176792238097 1
0.133829845239322 1
0.145694157375542 1
0.198000034047703 1
0.0320877625737073 1
0.117347790868139 1
0.269648678624305 1
0.344148589494843 1
0.215340124169491 1
0.306797713031846 1
0.179632209819558 1
0.147236814563806 1
0.31002940705392 1
0.0125123699754863 1
0.239321801303427 1
0.0621239724251413 1
0.183664426478554 1
-0.00244440366396425 1
0.400490228474996 1
0.0919620702368962 1
0.325454398996941 1
0.489442884112584 1
0.266897795826872 1
0.0365845242210569 1
0.411164777578842 1
-0.0155719891198482 1
0.0222148319732689 1
-0.145840735356907 1
0.703442687076764 1
0.153820624469839 1
0.480464541693802 1
0.0513534504141157 1
0.0731351814964649 1
0.185573718321971 1
-0.0847070451097017 1
0.000999408129178446 1
-0.0971483627357081 1
0.0601394497523702 1
0.243105566498718 1
0.479983641082154 1
0.195813845528278 1
0.128251157055031 1
0.104876718169123 1
0.0718202597095392 1
-0.0711401136346287 1
0.160715009887615 1
0.261699520596216 1
0.170130920384595 1
0.0898443027346636 1
0.538779394805209 1
0.3156274041591 1
0.575052382800793 1
0.385380668162301 1
0.204455061997442 1
0.237753045662836 1
0.338482668479958 1
0.57879175993908 1
-0.0485837045259777 1
-0.00675569152288985 1
0.384361980660999 1
0.732414910655754 0
0.046645075092104 1
0.37430049299134 1
-0.117579228292193 1
0.416282128598061 1
0.346806542991116 1
0.385810227593619 1
0.303210042577398 1
0.00228735610140067 1
0.199720429866457 1
0.366738998018779 1
0.357479534770122 1
-0.00756612188587633 1
0.438910495530229 1
0.0860459524683263 1
-0.22640625515398 1
0.129564266492522 1
0.295255929976094 1
0.188480840751979 1
0.281273312575494 1
-0.0744350702214105 1
0.321812904561344 1
0.0220994594415563 1
0.186695401778524 1
0.369755681783129 1
0.248382707061012 1
-0.00302396743061621 1
-0.115850079224313 1
0.256179246693178 1
0.0632654310194486 1
-0.163837906272177 1
0.194216881159227 1
0.2643713255634 1
0.426001874167414 1
0.402538704367959 1
0.37273089143914 1
0.404561801912934 1
0.318867064418363 1
0.26336623696555 1
-0.144847335865568 1
0.337529322026947 1
0.284079882437054 1
-0.126013605667928 1
0.0793965447248005 1
0.0872310627966755 1
0.470856763675947 1
0.430457168718855 1
-0.0738275102816327 1
-0.11470546914016 1
0.421158207813127 1
-0.0265150281328778 1
0.00567748828019843 1
-0.0335324602991465 1
0.23011779895325 1
0.100872892042171 1
0.710110442665587 0
-0.01051195190037 1
0.202815213197111 1
0.321108718338751 1
0.0478529693050366 1
0.0249356819544422 1
0.304075449675387 1
-0.095405825124956 1
-0.0608411795651646 1
-0.307248353941732 0
0.0474472072131992 1
-0.0124554824355806 1
0.196928709139406 1
0.462509774470904 1
0.190660748377006 1
0.185053101455204 1
0.890251729630829 0
0.287081259688556 1
0.262706836533641 1
0.34824162479175 1
0.518138158033438 1
0.364357142019151 1
0.351718878634535 1
-0.195603729273897 1
-0.218252660806811 1
0.26015079635761 1
-0.0232825279835438 1
0.106060095901682 1
0.201874604595593 1
0.263831743693498 1
0.100942656491947 1
0.482981524371851 1
0.147999812805614 1
0.0654519105655 1
0.374464843300125 1
0.291607360185772 1
0.113651167650909 1
0.33775556584577 1
-0.0203745897550117 1
0.250780855751892 1
0.295302911551133 1
0.419999569151971 1
-0.000553079671700207 1
0.296795698263568 1
0.121852384638937 1
0.246541516655466 1
0.0986297493112726 1
0.00260787441575437 1
-0.0155897496860344 1
0.0557541577991353 1
0.252847202942582 1
0.488479344729643 1
0.351590050150534 1
0.219152270843846 1
0.447808718194063 1
-0.0147399075323728 1
0.30251043438133 1
0.0455621556266204 1
0.25077316574742 1
0.236149867741594 1
-0.119716619732909 1
0.0903820543674226 1
0.083388311263392 1
0.100721170359925 1
-0.0409050221271378 1
0.147437722654158 1
0.248238198327857 1
-0.141677537415814 1
0.13357449029274 1
0.230490017737451 1
0.307302183166518 1
0.126184092985551 1
0.313416707137127 1
0.298691882253239 1
-0.0315171163002591 1
0.499678350862569 1
0.470445086017707 1
0.375524848787458 1
0.29426079651986 1
0.545859603724603 1
-0.111950581547039 1
0.15081938268354 1
0.100475943443039 1
0.0794574198478546 1
-0.143874668166944 1
0.305822927390961 1
-0.231570823887175 1
-0.0639796100814634 1
0.181308785931318 1
0.672578080791262 0
0.296840639337693 1
0.288292864949845 1
0.456092505475645 1
0.0852311995703261 1
0.212315717722496 1
0.324914389048451 1
0.317689218206467 1
0.395621450278084 1
0.315554807526204 1
-0.247655487607778 0
0.29170586514758 1
0.395786452572842 1
0.409499505542262 1
0.363305563628345 1
0.213506596681505 1
0.0809464092482667 1
0.798799877812332 0
0.278988874946558 1
0.110093850211404 1
0.127120380245929 1
0.361868447295652 1
0.168920542093304 1
0.208630921823915 1
0.592704030399842 1
0.353543717829843 1
0.366624771820606 1
-0.0188574758557581 1
-0.0226978486683483 1
0.201042273069955 1
0.155759000172946 1
0.338760540349435 1
-0.241714986145659 0
-0.064547942685651 1
0.181351639425043 1
0.214598310581603 1
0.493733725732845 1
0.112699192058687 1
0.344755972367687 1
-0.0101593240723575 1
-0.143606340738088 1
-0.124859030126121 1
-0.12925345661428 1
-0.241069409229863 0
0.224402234288173 1
0.169459842692244 1
0.115929801966595 1
-0.168626112822749 1
0.184306307531383 1
0.545993768925996 1
0.126988255191566 1
0.00704013201539183 1
0.102034171091167 1
-0.178732778066649 1
0.0433226965392911 1
-0.000836685264293383 1
0.349656223860492 1
0.0803534498593623 1
0.254963115131005 1
-0.143072923338963 1
0.663915361388658 0
0.434944749198763 1
0.0636852924533634 1
0.15710396813212 1
0.0587801465328908 1
0.351011939653724 1
0.472806035824313 1
-0.0280363051349345 1
0.352844106447966 1
0.367061659316785 1
0.00656799075984142 1
0.273640175226349 1
0.165948892130858 1
0.216671057711408 1
0.370333868592699 1
-0.27894979678505 0
0.326434908721235 1
0.146847586278572 1
0.181935379456988 1
0.248599802084662 1
0.262990165283527 1
0.0159355268110041 1
0.381534013161015 1
0.0232336419324662 1
0.196761841144713 1
0.111091471699016 1
0.185320191114245 1
0.23214351129087 1
0.31614357433768 1
0.234196833572328 1
0.256314950624425 1
0.0685241518493164 1
-0.222542718085709 1
0.0458661484134224 1
0.249320881917452 1
0.088321269439319 1
-0.0393241023636853 1
0.281552386159093 1
-0.094137131455471 1
0.0797137124249878 1
0.21025345326014 1
0.190936324910603 1
0.243447686965738 1
0.113647384440566 1
0.276719112176988 1
0.389584309880394 1
0.22147790947532 1
0.287842916181576 1
0.113792764300645 1
0.136907691370302 1
0.127757897722121 1
0.145544316626647 1
0.12412069575808 1
0.263509727468428 1
-0.171850927329795 1
0.309203138757182 1
0.274478047784526 1
0.309354422645471 1
0.538087673246547 1
0.187445755648328 1
0.320594234327929 1
0.320246599913793 1
0.10288219432146 1
0.0938181888088844 1
-0.154893769072705 1
0.238965370557083 1
0.0937439147145352 1
0.287618430917225 1
0.553806771252198 1
0.252517733472435 1
0.137030013958058 1
0.43649136499722 1
0.367409060668873 1
0.000378134261526514 1
0.348000063471815 1
0.346369993023564 1
0.343206535780928 1
0.19002780760699 1
0.0613214813828688 1
0.264166880755449 1
-0.0116480469232151 1
0.10827181619722 1
0.30878770670073 1
0.490338507700729 1
0.355662537670405 1
0.162853582439241 1
0.535620044273464 1
0.253447956136655 1
-0.0719044383597348 1
0.134712979331066 1
0.0143268289409445 1
0.605062989678088 1
0.398705963674451 1
-0.0762041682123401 1
-0.233854207935772 1
0.212554887595024 1
0.119614256504029 1
0.321076840049287 1
0.633479159447255 1
0.125723422535722 1
0.247798000680042 1
-0.231975355854318 0
0.10255543228534 1
0.0805225323468029 1
0.217924967264018 1
0.257743745714129 1
0.509689735228853 1
-0.11857140533944 1
0.643922983448996 0
0.66500230012696 0
0.29901821285851 1
0.224724822564316 1
0.292324775035267 1
-0.202786087427022 1
0.17917161457801 1
0.214249084055359 1
0.223562753665925 1
0.176475416098507 1
0.184830304994195 1
0.165253013224989 1
0.192078021411089 1
0.0632843694590563 1
0.369892261515696 1
0.127775188443823 1
0.0220588961066175 1
0.114795176977336 1
0.402949611532331 1
-0.0198855714120161 1
0.11989310096529 1
0.174287281923055 1
0.0340467390796873 1
0.115131610210589 1
0.305378378982512 1
0.0812508463882276 1
-0.161713257081032 1
0.188414232427735 1
0.137001628995564 1
-0.192715048488945 0
0.422286244354224 1
-0.0733357149761498 1
0.421238005876389 1
0.0778831188854218 1
0.617632996827014 1
-0.0461279406946056 1
0.269659770111781 1
0.187976158026994 1
0.0989200488394101 1
0.387851697033571 1
-0.306581738506132 0
-0.714155568863535 0
0.393701873779271 1
0.458417164650552 1
0.309331284329654 1
0.742056111700205 0
0.243329180857955 1
0.285174702291905 1
0.282537077870822 1
0.345334873465857 1
0.384091697887852 1
0.367245325161733 1
0.397284083926245 1
0.22222049036 1
0.216305891723444 1
0.40411266176403 1
0.0870466684960244 1
0.273903854528891 1
0.0802965670576166 1
0.377916346835819 1
0.178070573999746 1
-0.0693858846005156 1
0.31609600503067 1
0.145912756133498 1
0.32977478910036 1
-0.0302941928913028 1
0.0434499829080454 1
0.053256712579612 1
0.310903729025218 1
0.273432259276746 1
0.0608184343006577 1
-0.185907309167204 1
0.409424895926013 1
0.219265443492806 1
0.141543602587563 1
0.153158956442305 1
0.0161809563114756 1
0.158759033717779 1
0.115196450533163 1
0.167920921799722 1
0.142288682423793 1
0.284760081371041 1
0.00244254055454992 1
0.470615207537143 1
0.00190908300191681 1
0.329233670814517 1
-0.101413350461527 1
0.23602305457377 1
-0.160799831825514 1
0.430076802233144 1
-0.137356299315981 1
0.248653549992373 1
0.175401747859521 1
0.250314794489861 1
0.230808917824282 1
0.197457822489169 1
0.282268804081606 1
0.211370564209727 1
0.271564302967466 1
0.35105015161154 1
0.376292573572466 1
0.515094258415722 1
-0.180402999436909 1
0.109874173065786 1
0.0104019752284905 1
0.1738096533411 1
0.107048483323171 1
0.0717075103353092 1
0.149089399476225 1
0.367237353478581 1
0.302134744234202 1
0.726541570930731 0
0.357354964092096 1
0.592677513611892 1
0.230278019648053 1
0.262701380719296 1
0.429340175129832 1
0.212940876570871 1
0.233566814793172 1
0.842490096667488 0
0.288311529553839 1
0.0511608969509334 1
0.2263131514911 1
0.102063745643219 1
0.129791428217371 1
0.349999798842595 1
0.197827623384812 1
0.0429700020165815 1
-0.381096034148438 0
0.269037036885256 1
0.243569750058847 1
0.649360542723296 0
0.326002914784096 1
0.107219627277099 1
0.16318263927074 1
0.360028037502064 1
0.259900139899445 1
-0.0158556425688693 1
0.177827446181247 1
0.465603626441173 1
0.0386803164363889 1
0.029009841126186 1
-0.0263720739386598 1
0.307920542749115 1
0.278561816234651 1
0.30902648231894 1
-0.0108380172780741 1
0.0957041705667835 1
0.071960303417275 1
0.181332843892875 1
0.17070662255504 1
0.0923003076614983 1
0.0820696380866718 1
0.0528890033088007 1
0.173333252407555 1
0.231989771178752 1
0.484698980864118 1
0.510756798189648 1
-0.209277572117937 1
0.22793463364173 1
-0.0267984750079316 1
0.694871043662541 0
0.343710628511936 1
0.0365974560435937 1
0.131656788782039 1
0.0612840511373196 1
-0.0579093083554175 1
-0.103283946488128 1
0.342678996362822 1
0.252354242451434 1
0.0694659573016481 1
0.580044948597211 1
0.0742917347911324 1
0.0678320498132388 1
0.618170726009685 0
0.0478911687636894 1
0.353508742152867 1
0.283368904503679 1
0.487706135686882 1
0.290339641063436 1
-0.447602322328485 0
0.313207325489391 1
-0.0113877438153698 1
0.468381142627934 1
0.195813633358825 1
0.414749195700072 1
-0.0588787538740601 1
0.263926395470593 1
0.230079145590048 1
0.0861967807093184 1
0.379675378457242 1
0.525133043114042 1
0.115056426793216 1
0.134964984417365 1
0.388575435017665 1
0.519132061343206 1
0.0149023563329438 1
0.30159367804037 1
0.412979227474297 1
0.117447317092847 1
-0.00914971734146147 1
0.14933517830423 1
0.289506522411363 1
0.531982614349946 1
0.085163257829854 1
0.313423745475127 1
0.207273757981198 1
0.0248959030303584 1
0.213916388770501 1
-0.327895903664405 0
0.654662674368324 0
0.347846496211745 1
0.226434017060702 1
0.395000346558066 1
-0.0968883868498674 1
0.208418639039724 1
0.557601139878055 1
0.152591786737162 1
0.205942792148661 1
0.130370130295158 1
-0.0362590519474822 1
0.0657514942930757 1
0.0882330668965741 1
0.18115603630057 1
0.332908185883917 1
0.0346518391459362 1
0.718537642389563 0
0.178288767640445 1
0.084635711561997 1
0.324427653893048 1
-0.118763925519821 1
0.178659719356028 1
0.0366504886444636 1
0.0877038522990366 1
0.10912671014782 1
-0.272485257228358 0
0.478296861847799 1
0.430561271494032 1
0.0122491353167473 1
0.179446513377659 1
0.404511474085545 1
0.450414912769215 1
0.126403777703807 1
0.673269684114467 0
0.177190614160649 1
0.620869822333878 1
0.074004309112232 1
0.466188156426816 1
0.245750565497695 1
0.396170669546603 1
0.335790577874751 1
0.134007236264338 1
-0.375052368374028 0
0.0536036411092211 1
0.237847466384016 1
-0.192594792892928 1
0.472268079275161 1
0.0397963201381254 1
0.65931835230694 0
0.236303230177489 1
0.138258192126364 1
0.157086331045102 1
-0.21380047496703 1
0.111672973217566 1
0.171395821627326 1
0.0438504470703402 1
0.247463061463203 1
0.0454476139546741 1
0.48225716885438 1
0.132136477597606 1
0.208399637859032 1
-0.00239890591525313 1
-0.179841702599304 1
0.271263249947865 1
-0.243236640823602 1
0.33695789860563 1
0.0581914640810014 1
-0.100529489922007 1
0.469594356145678 1
0.0576425886910062 1
0.21704887017128 1
0.470709509760678 1
-0.0791091878693634 1
-0.0161164727039473 1
0.452515146385676 1
0.186293612894592 1
0.211915639872145 1
0.478837342893025 1
0.532602591432223 1
0.353435367693277 1
-0.0882181771481427 1
0.637260169831697 1
-0.080268962711385 1
0.0224471172150168 1
0.366167733921276 1
0.525844368736963 1
0.21908016017673 1
0.127722848009229 1
0.123310895959738 1
0.399242999820325 1
0.228439180311186 1
0.166981937709989 1
0.322380897278566 1
0.10287167464425 1
0.288056767050314 1
0.353638610163741 1
-0.0106750185555546 1
0.140622630232724 1
0.105110765725103 1
-0.00462555284093936 1
0.218468367087133 1
0.227834836552327 1
-0.238577482349622 0
0.410949575605783 1
0.440518134495927 1
0.0674166568286481 1
-0.0208840961027183 1
0.424421007458771 1
0.52036165249752 1
0.498987777391023 1
0.328002662210989 1
0.010799517332305 1
0.0662635539260456 1
-0.0224648534042272 1
0.028015437876165 1
0.20166886666688 1
0.177133371558047 1
0.0169464386996387 1
-0.208119910602211 1
-0.161354865848352 1
0.201659617903271 1
0.340146063591702 1
0.429579962988811 1
-0.0273275096052932 1
-0.102492701570483 1
-0.141985242363475 1
0.339328218560985 1
-0.0977952829320464 1
0.239961846589915 1
-0.00529291500633258 1
0.41995304025804 1
0.12319539993388 1
0.346337315872156 1
0.0846274624128166 1
0.17699075288984 1
-0.293660938616727 0
0.267382027914496 1
0.0283811634473346 1
0.383067033088079 1
0.158576020023877 1
0.00277926141956523 1
0.242793723868315 1
0.183086064168683 1
0.17987909746568 1
0.273358534503702 1
0.303202320436909 1
0.31530680677317 1
0.389799163264037 1
0.327371708640024 1
-0.0131834901071096 1
0.354711268553338 1
-0.00673788532464952 1
0.264108594245187 1
0.398499095243644 1
0.0055217890019249 1
0.0843058821056372 1
0.115525629302309 1
0.186683804461165 1
0.422841237561189 1
0.00641237112751628 1
-0.104199772337056 1
0.0647002816510409 1
0.388997703862653 1
0.26055990537348 1
0.221119083374914 1
0.732931618327783 0
0.0995091467341169 1
0.36551589525967 1
0.385319517716566 1
0.483451129365192 1
0.493126737219284 1
0.0304681233785636 1
0.487763248032708 1
0.184722491809258 1
0.284868770072083 1
0.13848197925495 1
0.288648330558311 1
0.304673513477631 1
0.566889307467726 1
0.0104618763081095 1
0.336751241756281 1
0.253867051220514 1
0.476577193832115 1
0.18047225962638 1
0.504466061786812 1
0.0558616046668262 1
0.343266146473328 1
-0.0724422196542839 1
0.0339971698367317 1
0.340105335250145 1
-0.0748923625625462 1
0.208907572655251 1
0.599209727411543 1
0.051955209385684 1
0.0819682132889644 1
0.0545515130827578 1
0.299123209424634 1
0.369772667160349 1
0.0245465915260328 1
0.401286374108851 1
0.667290766708869 0
0.158730759298454 1
-0.0288525958448346 1
-0.00194625990271867 1
0.13731148580137 1
0.271901748692863 1
0.485794038077553 1
0.249839889385578 1
0.138106176197756 1
-0.0611583991493654 1
-0.0550526653397337 1
-0.180986213521071 1
-0.122288726843295 1
0.232298156196592 1
0.116011923458971 1
0.410956485658937 1
0.660618200105091 0
0.127598395676133 1
0.313313005409144 1
0.584445969270571 1
0.161030348672 1
0.0811347705242271 1
0.656003095765528 0
0.0810988665238398 1
-0.18782055615951 1
0.234846620047022 1
-0.278714095450135 1
-0.0902718721768349 1
-0.00683029293278254 1
0.329647705396128 1
0.198699205182564 1
0.317147580946879 1
0.0823900364049855 1
-0.223027140975859 0
0.0403074571470143 1
0.0461307793164775 1
0.00497314572467396 1
0.635812798740914 1
0.377708837001927 1
0.0266948620187645 1
0.0337064481150948 1
0.139586973152864 1
0.50551714999952 1
0.324509455339871 1
-0.0378131460011208 1
-0.0943989666638293 1
0.0884385887583166 1
0.209139557022425 1
0.326312246601306 1
0.403921878131312 1
0.420806486217941 1
0.408275013276817 1
0.393863606933498 1
0.127066130142082 1
0.342033695352462 1
0.314049579841685 1
0.229279565550397 1
0.208469866026818 1
0.320679416051256 1
0.0830750521423977 1
0.151957041167466 1
-0.0270718202902087 1
0.49281493220549 1
-0.0700087032256488 1
0.0447343428681386 1
0.127807236401753 1
0.43414998198938 1
0.233890714217124 1
0.25803163576407 1
0.482794632419499 1
0.182590244531971 1
-0.100781406912289 1
0.417711389670613 1
0.284917699938526 1
0.225122313916644 1
0.0665724888673178 1
0.712979167674367 0
0.306955667499813 1
-0.0158239917015375 1
0.00567603454879703 1
0.373213765855341 1
0.148146083488389 1
-0.0540193006891773 1
0.0574809093510993 1
0.112155162680547 1
0.0265111608984879 1
0.192352713307915 1
0.0855524892929067 1
0.229053699146566 1
0.0222178781740928 1
0.318526699755178 1
0.0725996192957228 1
0.389712274615966 1
0.358307721927665 1
0.388945615761035 1
-0.0522181085279572 1
0.443705784562301 1
0.162879079641132 1
0.343107948845347 1
0.0831342418030883 1
0.24590946793724 1
0.579049295130534 1
0.104777518086761 1
0.552255106894882 1
-0.170013030483309 1
-0.0120160541224474 1
0.416192745558005 1
0.429720020852273 1
0.0261680196266773 1
0.375583999836974 1
0.189691951158152 1
0.517695885477843 1
0.154509448164724 1
0.286400849015618 1
0.228499911892773 1
0.365738513340888 1
0.189899941147627 1
-0.160999415418873 1
0.199826145560013 1
-0.186458464459695 1
-0.303053362461312 0
0.372645693146876 1
0.634114453934422 1
0.5143449488632 1
0.312183372722001 1
0.00349395413676756 1
0.623135340026769 1
0.300049998912662 1
0.560752867029033 1
0.17806390604727 1
0.248143155231932 1
0.298308823850811 1
0.21604674143383 1
0.167584102621834 1
0.608895382186365 1
-0.0242867523658966 1
0.610046813302489 1
0.122433704878194 1
0.385651817307275 1
0.0305615887513469 1
0.0463242657945661 1
0.37631237390512 1
0.598317029670909 1
-0.2044765395308 1
-0.0285519124886186 1
0.342699146151402 1
0.240956837688338 1
-0.091859460336571 1
0.23671177797868 1
-0.0387030495388111 1
0.144852035443405 1
0.406485476979941 1
0.153446884007795 1
0.361345591413311 1
0.0310110480007772 1
-0.0323825916077182 1
0.208717106899042 1
-0.0107708508957257 1
0.254766252493677 1
0.256110135092713 1
0.110607357310082 1
0.318110436785478 1
0.547922733464671 1
0.240658144965545 1
0.242119431366683 1
0.162411546053943 1
0.356136934530748 1
0.161602339822389 1
0.0303025683317738 1
0.21710504393511 1
0.318627832120599 1
0.134179404351403 1
0.059027574027474 1
-0.0324616847719544 1
0.310408931273671 1
0.606673310798586 1
0.149341297597056 1
0.215981804399295 1
-0.112289238089795 1
0.231518930920525 1
0.294106164598737 1
0.107845895921709 1
0.212676010056883 1
0.163111786653702 1
0.13420636780932 1
0.233375144147141 1
0.174334624451085 1
0.27674473376771 1
0.397086474390713 1
0.295725358188749 1
0.443869328927238 1
0.580851876315951 1
-0.102645016292602 1
0.468241412741587 1
0.278198827397508 1
0.0602522758830478 1
0.653102498025795 0
0.203969533767243 1
0.451832192009922 1
0.0150956607230988 1
0.210662488281857 1
0.427482146096276 1
0.0597797670523994 1
0.0490393880941339 1
0.265187053219733 1
0.471839255666927 1
0.192450453823512 1
0.199370929086092 1
0.0853105724490618 1
0.489122011746351 1
0.608101357867498 0
-0.0195771283087798 1
0.148128848623529 1
0.365772151680024 1
0.187682999382252 1
0.22333175123997 1
0.269298516532093 1
0.17417950530154 1
0.214264859851529 1
0.150612760130326 1
0.625480593391812 1
0.119009263545698 1
0.0130462435383726 1
0.315661669618047 1
0.582414912590945 1
-0.000102431134876561 1
0.0450431227339475 1
0.391050497276538 1
0.447617897287936 1
0.0881232925882006 1
0.101495081045953 1
-0.0687397088970346 1
0.295056803754648 1
0.482381171467344 1
0.023076103416063 1
0.0481460162528659 1
0.137709115157558 1
0.208489243074619 1
0.253929731367778 1
0.0604251974539676 1
0.0216056797206243 1
0.353511463911124 1
0.259275106498896 1
0.112177415404377 1
-0.291507558375561 1
0.13267453411293 1
0.48965680329124 1
0.29101740337341 1
0.182275140298796 1
0.019713597821091 1
-0.0616392373771519 1
-0.0637660576408747 1
0.32957045808361 1
-0.0184530334058339 1
0.285833171211449 1
0.158015184338696 1
0.306322381295389 1
0.524850626547831 1
0.232127010934536 1
0.00458762801583549 1
0.530848041339185 1
0.0269494819555657 1
0.343123666290764 1
0.145863667932294 1
-0.0932295695360109 1
0.236789442548294 1
-0.0540869938912754 1
0.354864149035383 1
0.382732832499995 1
0.290266014979335 1
0.195256129882554 1
0.11865623816372 1
0.229632279777149 1
0.308615885638568 1
0.209946292971078 1
0.236631076093345 1
0.349876649283136 1
0.00934428202499121 1
0.446703857187874 1
-0.141485810013576 1
-0.136477521656704 1
0.110517718566131 1
0.555109817070367 1
0.0792784329419902 1
0.218023559191946 1
0.106931461934108 1
0.40992429828755 1
0.136528998521598 1
-0.243851255282992 1
-0.0209453680551865 1
0.293266617294931 1
0.382848148109875 1
0.366875042023987 1
-0.00210569949944658 1
0.464131791617011 1
0.0453295297237299 1
0.225118932867972 1
-0.135528889196 1
0.156897041130976 1
0.212889351206923 1
0.130506065214859 1
0.682049956132698 0
0.206836880896077 1
0.142031397444511 1
0.365901219308797 1
0.304510634728004 1
0.0422939330959831 1
0.409830042849614 1
-0.0255831207156879 1
0.436966299957226 1
0.521292460135873 1
0.561502954968915 1
0.00711852069677543 1
0.296433336023387 1
0.065930048446919 1
-0.112386990779235 1
0.0435994577698893 1
0.214072616464014 1
-0.179735980845905 1
0.342832689865734 1
0.00225428094164831 1
0.146757149969621 1
0.0150394347330007 1
0.547150304245325 1
0.176282203160816 1
0.446735455939858 1
-0.000317532458248181 1
0.328564896792349 1
0.0332063130060604 1
0.264131187916751 1
0.443349292848588 1
0.242593145125074 1
0.0948374344673769 1
0.0905398588444126 1
0.0887065613602984 1
0.199700919077276 1
0.421826123505788 1
0.108667078020272 1
0.389112365427355 1
0.194348783937035 1
-0.107845443958062 1
0.279274182167132 1
0.509431113709885 1
0.265017864521797 1
0.653590837879995 1
0.226026292283453 1
0.110173843420689 1
0.306585634293324 1
0.151229591949579 1
0.715313234084576 0
0.0960563360718712 1
0.424698192251883 1
0.198228739480164 1
0.206210072762628 1
0.375908536808495 1
0.53897770367271 1
-0.0187898347264361 1
-0.0427918138994466 1
0.290431381895881 1
0.283146652091179 1
-0.0793804692461478 1
0.259324569470983 1
-0.0383029714649125 1
0.371373822838719 1
0.384797983300183 1
0.331033534381048 1
0.515897628628851 1
0.196398391703768 1
0.0361015952095388 1
-0.430159112979132 0
-0.00595031269588659 1
-0.0988023742608 1
0.0646590676789978 1
-0.159218801815433 1
0.111520487761901 1
0.0301236521414136 1
-0.258342299334676 0
0.234419085770286 1
0.00645754106528701 1
0.00974089454443287 1
0.192436359725667 1
0.320177410426329 1
0.354431674345152 1
0.232320769994276 1
0.0168028975018579 1
0.11676901110453 1
0.803132613019161 1
0.155878922303553 1
0.366439690046079 1
0.372543477780884 1
-0.0854012751401021 1
0.486170009850467 1
0.0989010918373661 1
0.302770312883563 1
0.0453422649337623 1
0.202990705039916 1
-0.046013326884745 1
-0.0443935527346444 1
-0.0847716586487131 1
-0.180548872964952 1
0.336176469504922 1
0.166736474145035 1
0.117332717429866 1
-0.0197731502113951 1
0.0708686764272872 1
0.368579587752494 1
0.0735267401019034 1
0.0525456342866651 1
0.256606721863209 1
0.306338629802273 1
0.467595067342666 1
0.0300789564130288 1
0.282321717045967 1
-0.315769041368172 0
0.2542036340753 1
0.195944735960872 1
-0.156051401012877 1
0.120052423719131 1
0.383137234680916 1
0.100093848957516 1
0.0754456068000947 1
0.165750138435044 1
0.218514682163366 1
0.393030122839697 1
0.127468398601994 1
0.702261881240292 0
0.0891480727542005 1
0.160278095360995 1
0.164906039054726 1
0.428888816458011 1
0.374760615397554 1
0.569377312470338 1
0.120653534961177 1
0.291305351905408 1
-0.0215653417237395 1
-0.22245536371119 1
0.427004066873997 1
0.277911833475351 1
0.0718070715499208 1
0.12899782974198 1
0.349471191295927 1
-0.00888810017646121 1
0.240985773281579 1
0.0752385827964058 1
0.543833270893264 1
0.178556215522629 1
0.24909663018197 1
0.371211385102413 1
0.416930022503783 1
0.091900756032516 1
0.237658882399408 1
0.43959896663374 1
-0.161640798592224 1
0.422969750568381 1
0.218641804491463 1
0.273234900160391 1
0.103575824223424 1
0.369548225665549 1
0.49734634061184 1
0.466235301119044 1
0.289684544107549 1
-0.210559219726744 1
0.229384318710777 1
0.101750886971864 1
0.31105032168122 1
0.167777240730674 1
0.0980964825339178 1
0.574966384909125 1
0.191196963003659 1
0.326411633172733 1
0.235426892445132 1
0.350974440781385 1
0.454401330507161 1
0.265559771714388 1
0.118476330061337 1
0.106276321042468 1
0.130077366584574 1
0.153738468209193 1
0.307359305685203 1
-0.0941259427851264 1
0.515473784590992 1
0.283183828951046 1
0.189179198697202 1
0.188087119173654 1
-0.0045844084075269 1
-0.0496151601396557 1
0.207605280969727 1
0.168413097121011 1
0.188297141848442 1
0.294831470743639 1
-0.0374479352254525 1
0.0831090067785594 1
0.0969000190462952 1
0.40608658025147 1
0.44233725518279 1
0.0982161368483326 1
0.600226419294714 1
0.64736092589859 0
-0.0465051960187982 1
-0.149508624768966 1
0.126555477562845 1
0.309087689810198 1
0.195345869162788 1
0.598734853603194 1
-0.261010805675605 0
0.293099670499372 1
0.0481578557525112 1
0.150605017687555 1
0.395572610870337 1
0.606783815185792 1
0.223355056053652 1
0.274296821795149 1
-0.0910924451582275 1
-0.0786048547816456 1
-0.0710866138471419 1
0.340505770566948 1
0.165935043843205 1
0.340273183811955 1
0.300648578258748 1
-0.0438896693225638 1
0.406206995721667 1
0.0427987696393647 1
0.267009755081856 1
-0.186643505441978 1
0.313909322615117 1
0.524894274949692 1
0.388495105654194 1
0.417590348870953 1
0.154120216346517 1
0.616933800182999 0
0.498565788285379 1
0.202288680980073 1
0.142763344417991 1
0.274741278296642 1
0.315926840441663 1
-0.0989681864142622 1
0.126532341166691 1
0.116044627963169 1
0.363915258330673 1
-0.0938562403910304 1
0.237096587216185 1
-0.0136379138619153 1
-0.115777297198911 1
0.374627442025658 1
-0.309433796718826 0
0.665932791396448 0
0.248650422212502 1
-0.105211946479497 1
0.275179573932442 1
0.577925785617882 1
0.320804193518985 1
0.606630240001248 1
0.213609508595253 1
0.170523530919589 1
0.213639680845249 1
0.253109042709012 1
0.0778047285409713 1
0.0924292929687539 1
0.107848968613034 1
-0.0940120537553048 1
0.432152194900353 1
0.054232585110024 1
0.0879949006470036 1
-0.0840013358000649 1
0.175782273716351 1
0.367648260644146 1
0.133055815841224 1
0.102796185732484 1
0.102879512216009 1
0.31116158680262 1
0.228852494861283 1
0.659515263104691 0
0.0694083107971392 1
0.284643847120427 1
-0.0997559574505216 1
0.240654298564308 1
0.244536486595496 1
-0.0604338679878424 1
0.330842000115485 1
0.0931069799119241 1
0.484601534057703 1
0.227447202632325 1
0.314499355843146 1
0.182930438112144 1
0.311629567813385 1
0.243584515835268 1
-0.0917586059918877 1
0.423186872305304 1
0.0763799113056585 1
0.0932015728222677 1
0.431211241818621 1
-0.204409380150625 1
0.0550693292417342 1
0.441367069533693 1
0.212074039865036 1
0.0197530202344371 1
0.297887228943823 1
-0.501711622966064 0
0.229040976032791 1
0.341111927836043 1
0.241463007544357 1
0.247700427534647 1
0.374753621943006 1
0.344613301744676 1
-0.160311096541148 1
0.119338381878957 1
0.112634360330411 1
0.0559008611028703 1
0.190767619220892 1
0.442906484414352 1
0.0855796951304407 1
-0.22852546613404 0
0.407820054499112 1
0.38410964223771 1
0.173090900213365 1
0.173731351274819 1
0.111200478674336 1
0.109962430331863 1
0.298054549755091 1
0.437796242969763 1
0.415408070842616 1
0.238321382558259 1
0.332345217024864 1
0.330324620475057 1
0.265983613135141 1
0.0679579414474738 1
0.669519120002188 0
0.251758954327317 1
0.385142250351801 1
0.190643200078286 1
0.307618880409958 1
0.132472426473203 1
0.0338754967510717 1
0.219836228711403 1
-0.372749779590635 0
0.23427328468198 1
0.346517747908403 1
0.483560920911567 1
0.494213260427722 1
0.131584510729062 1
0.301522545696002 1
0.118603545648672 1
0.0830847756887964 1
0.556461262738574 1
-0.24766262356569 0
0.188733388749316 1
0.412615410227023 1
0.678004785269629 1
0.410811531339865 1
0.0285305127867511 1
0.27081130812873 1
0.272752927949622 1
0.31849156034792 1
-0.0798187929871686 1
0.187405402218296 1
0.330874647399332 1
0.0598730723102872 1
-0.0182432459641042 1
0.379229501449631 1
0.402020017979663 1
0.243499512626198 1
0.286994331107046 1
0.044564531817814 1
0.490171055103903 1
-0.0384324837123335 1
0.340316307904958 1
-0.0484110871349171 1
-0.361652197402049 0
0.290976310049626 1
-0.0263484447650884 1
0.245914496723033 1
0.319206057558072 1
0.421788909564231 1
0.183031903800902 1
0.533556318635121 1
0.181140861117541 1
0.115457738745481 1
0.0558936047914942 1
0.0459004133635374 1
0.164193845198065 1
0.395444910333407 1
0.267252857013626 1
0.378266041265751 1
0.289877568778688 1
0.381720313759099 1
0.244332957395968 1
0.0782439866461257 1
0.146005765683378 1
0.196725873215344 1
0.523312809417813 1
0.240613495087016 1
0.590079462792515 1
0.267970264524286 1
0.617408018548893 0
0.150555248700143 1
0.171372399646275 1
0.0472449926853691 1
0.065952699406998 1
0.00693879189355934 1
0.441380387248669 1
-0.0590576901664626 1
0.414263348385066 1
-0.0665231963229473 1
0.100774388759065 1
0.295551624815196 1
0.185131059991603 1
0.0112049525359574 1
-0.0192047744917419 1
0.310425716726469 1
0.102860520962446 1
0.432437448953663 1
0.221758455239258 1
0.364105424335329 1
0.0274431686754492 1
0.356604633704064 1
0.15902417699478 1
0.127169601314257 1
-0.0500483132956192 1
0.526572344613645 1
0.488851778847298 1
-0.239630386903363 1
0.0532673891362227 1
-0.171111583263651 1
0.356499988816707 1
-0.00393739091509955 1
0.315217389215005 1
0.315930935645676 1
0.334694307981426 1
0.0907865271582933 1
0.430345517204612 1
0.288600568639701 1
0.04605731556235 1
0.207735038251274 1
0.325319973332665 1
0.301956931104389 1
0.0702223766646482 1
0.0230419744969045 1
-0.0758894839447353 1
0.117423881573512 1
0.802026938236983 0
0.138061731467805 1
0.312060054722669 1
0.0321279030146202 1
0.199219384510281 1
0.496096279199093 1
0.320945330947881 1
0.00249032574022742 1
0.0147600572935713 1
0.246712373560632 1
0.0375124937598247 1
0.0144773742450183 1
0.502531318970632 1
0.329310102625541 1
0.40734489907223 1
0.0713581700912983 1
0.241153679229782 1
0.16564729197654 1
0.131448960264874 1
0.344618088321643 1
0.0760000080821082 1
0.275771630352036 1
0.173430178174354 1
-0.210579740761949 0
0.129120948597178 1
-0.117746180259043 1
0.0601221645026278 1
0.436643784274648 1
0.364406623190802 1
0.138156652966825 1
-0.319936263473739 0
0.386310854081935 1
0.369461332078611 1
0.377064096182906 1
0.0642861922122678 1
0.0495880262243248 1
0.121965718207694 1
0.559209070371231 1
0.380346930857715 1
0.378757933771113 1
-0.110421968285198 1
0.133517438107637 1
-0.1450062687312 1
0.117404459821958 1
0.352551858790624 1
-0.00288835027214866 1
0.233446513312606 1
0.0895343815391094 1
0.516818548247393 1
0.120263354555103 1
0.24961457799553 1
0.362427280776923 1
0.218591086826075 1
0.505522630572773 1
0.0360340084452556 1
0.256999673073803 1
-0.0356992063628907 1
0.178775262725626 1
0.323424885679363 1
0.545967265857147 1
0.247127458064168 1
0.146508561902169 1
0.239361091581263 1
0.157736506400243 1
0.229086576348626 1
-0.168986088555089 1
0.15241717023118 1
-0.0676394244967539 1
0.786356760010308 0
-0.100283128090282 1
0.0449280489314545 1
-0.274252261138831 0
-0.0568884336040247 1
0.188152229366735 1
0.347919448485686 1
0.210675810611141 1
0.0300422530157601 1
0.272973007287816 1
0.318848203956502 1
0.149924708890956 1
0.390774782369004 1
0.480690829376742 1
0.175457400847965 1
0.411195502464922 1
0.297244212652486 1
-0.0213439283995264 1
0.0536590670558092 1
0.463171812509351 1
-0.103968243499317 1
0.232820262055177 1
0.351893072459019 1
0.0629652943855206 1
0.0672664851002077 1
0.119156567340472 1
0.173346344202413 1
0.079367367180061 1
0.29719869454068 1
0.270091820981068 1
0.388854593773136 1
-0.0423958862185004 1
0.282341195218637 1
0.326272236613478 1
0.700567312578495 0
0.0333746376646446 1
0.280039721598487 1
-0.343261668259811 0
0.0582514850932074 1
0.0305817745613625 1
0.397991608605943 1
-0.0845505517427677 1
0.16469715256641 1
0.258362774996322 1
0.00995796229523305 1
0.249326031297098 1
0.303326659372914 1
0.25823968639167 1
0.332674784675395 1
0.367486043192054 1
0.551160958287994 1
0.144166279476291 1
-0.0737793329820844 1
0.375569454677391 1
0.338729279523634 1
-0.00622509191108276 1
0.801640934682167 0
-0.101318623286579 1
0.16482566336889 1
0.134309158231933 1
0.179094961544672 1
0.153922739435492 1
0.206767542581164 1
0.429138666371991 1
0.172115283800222 1
0.407799155389778 1
0.339020379619749 1
-0.36140159742055 0
0.0512552210306663 1
0.370906235033374 1
0.0370976231280167 1
0.654153920198545 0
0.152700562649967 1
0.00647517246097525 1
0.367567445139221 1
0.281633900904267 1
0.306684540156005 1
-0.0344306752676696 1
0.213374342281292 1
0.416877687258622 1
0.502968802089444 1
0.311470409633692 1
0.452575334642967 1
0.276367442913617 1
0.310407720903992 1
0.137127861152893 1
-0.0646976137605666 1
0.237736703447129 1
0.0120324603967764 1
0.083432796719759 1
0.419705948517586 1
0.448507921386757 1
-0.00527163334967008 1
0.0209475541857782 1
0.189421734887727 1
0.104851943964115 1
0.129260999577388 1
-0.288743326457775 0
-0.0234234756853084 1
0.0179189880133525 1
0.280620006031995 1
0.251285698302311 1
-0.0767991224504827 1
0.0734343336137147 1
0.193392276600584 1
-0.0800199425421446 1
0.0697362741518368 1
-0.00878617452067784 1
0.234305260055607 1
-0.039695849977432 1
0.0552486197859166 1
0.0441722335326313 1
0.504029898455349 1
0.270009267363732 1
0.069907030387442 1
0.185400264022039 1
-0.0356649667878219 1
0.442691518819066 1
0.319757280032714 1
0.379460760613988 1
0.214030355070727 1
0.348011796186267 1
0.248097142696013 1
0.0219434421150273 1
-0.0610206206805913 1
0.378924528016752 1
0.185295963479181 1
0.511652795368318 1
0.538962936221023 1
0.333973921542528 1
0.133179426752334 1
0.157139604469242 1
0.682677445422191 0
-0.15051307748864 1
0.285882520543908 1
-0.0309608336458288 1
0.128789593699928 1
0.180015705639864 1
0.669203495297762 0
0.121334422916252 1
0.148752977493271 1
0.518211025882166 1
0.173933678952028 1
0.452674790423491 1
0.083658137892522 1
0.365575057090039 1
0.339405181311091 1
0.153859480449987 1
0.121551996974293 1
0.0249083741886587 1
0.395226509100261 1
0.104133886058927 1
0.649015915215878 0
0.0460296864649084 1
0.260876494933597 1
0.306008393742944 1
0.15856467751464 1
0.0900608581395949 1
0.243282240143674 1
-0.0486659204337161 1
0.320740038812241 1
0.393455186949552 1
-0.0720956246589258 1
0.0834022971717178 1
0.216661539648595 1
0.42306023623614 1
0.455069420014009 1
0.00951610403377297 1
-0.141362371558714 1
0.0240455847514772 1
0.125396625148998 1
-0.00689618582856546 1
-0.210683714920141 1
0.508075605507229 1
0.0169948265922569 1
0.433808938802233 1
-0.181044181954858 1
0.430741522534692 1
-0.00268274175258376 1
0.115899116487903 1
0.336008573530488 1
0.472772062678372 1
0.102754924542847 1
0.446787325533349 1
0.495445366985407 1
0.122786538429685 1
0.306430601556286 1
-0.233261881487191 0
0.473688953992979 1
0.401704494821446 1
0.654272825922858 1
0.659012250532239 0
0.261184477909822 1
-0.0520318852232468 1
0.0884494411034484 1
-0.119017362066033 1
0.222050460013005 1
0.2779093620423 1
0.261152943132372 1
0.160537774277641 1
0.0854249684366584 1
0.152076596110118 1
-0.264843826424923 0
0.371533232726879 1
0.494698100353304 1
0.38539430259102 1
0.606633349555605 0
0.0233487015259097 1
0.188627174211205 1
0.0941504559845647 1
0.32074693587852 1
0.277806015395643 1
0.177169868119558 1
0.179849770208941 1
0.162284496855319 1
0.1917442606149 1
0.394051412806939 1
-0.00237533653483894 1
-0.158108081880034 1
0.0200142617438822 1
0.180254689427589 1
0.399397102972331 1
0.281071186882576 1
0.421125610578103 1
0.344642181721638 1
-0.0222151991518692 1
0.352530383064074 1
0.36481463151561 1
0.0978562908450674 1
0.21602513650386 1
0.478156178404316 1
0.39525945684392 1
0.344753823144748 1
0.032893513766666 1
0.444947877059928 1
0.197164357269692 1
0.482592015631629 1
-0.279996470316065 1
0.18332578133166 1
-0.420807335718655 0
0.321034197481873 1
0.502899752235071 1
0.360477994769148 1
0.145946476938479 1
-0.119996178221785 1
0.348902701316347 1
0.00263690471470853 1
0.0684227544108713 1
-0.269537139596181 0
0.141859233346412 1
-0.0870909254615069 1
0.455821615384455 1
0.264371391605524 1
0.257496662083556 1
0.030432944430876 1
0.395761750661385 1
0.107804992174799 1
0.282189789346391 1
0.143702209810763 1
0.436160931173337 1
0.381368148453099 1
0.290736332282132 1
-0.36948795964432 0
0.0492453739295548 1
-0.249440392088022 0
0.265992034838622 1
0.110790164579561 1
0.583891494136446 1
0.0290499121003017 1
0.276866899124877 1
0.211886431914804 1
0.100625878181896 1
0.247934174864008 1
0.0373961765620168 1
-0.0114050491950298 1
0.564387625952237 1
0.0925954532856634 1
0.036726849019202 1
0.103652137913033 1
0.0454342248961372 1
-0.249234934264918 0
0.203159668044894 1
0.237862885708754 1
0.3173756073472 1
0.104591028523339 1
0.289159281776729 1
0.167583053368167 1
0.139710477409666 1
0.355800362053915 1
0.213415811666259 1
0.118048985872706 1
-0.259492693005929 0
0.561919509093293 1
-0.35679018179793 0
0.250339587313547 1
0.0678112956580803 1
0.0538210906524455 1
0.263766068147607 1
0.264793030619684 1
0.0504495302495284 1
0.161310557971041 1
0.282792772312386 1
0.0417849355341665 1
-0.195524849571384 1
0.473656048413455 1
0.369563129129072 1
-0.0628156884045767 1
0.56296906966414 1
-0.0106408325712621 1
0.550134777238818 1
0.0921008009007154 1
0.0440392933978373 1
0.0841959282609417 1
0.120039162607817 1
0.20648700997173 1
0.181661488947005 1
0.052586593888212 1
-0.00281228017005398 1
0.204718401511051 1
0.153824812876571 1
0.107194597515245 1
0.29467486441025 1
0.10434087652557 1
-0.217973120374852 1
0.307127761770786 1
0.318109092177723 1
0.110457815313075 1
0.0993152578234265 1
0.344763846778334 1
0.0983621976435598 1
0.10535259934795 1
0.0765979634848871 1
0.11730466775565 1
0.305097132512451 1
-0.00118806083970109 1
0.183053066092375 1
-0.194532100972989 1
0.1647864985434 1
-0.0138144070488369 1
0.227962880591905 1
0.34065412719253 1
0.115656492489915 1
0.00311275797985554 1
0.324099678687461 1
0.136422664272608 1
0.341805519514506 1
0.0354883934194868 1
0.244651794901438 1
0.236090261805121 1
0.321899429977777 1
0.232256180899389 1
-0.273560178219786 1
0.39952828718949 1
0.0259531048710635 1
0.173765117390631 1
0.345434576035628 1
0.438125316325999 1
0.464741331596651 1
0.0578479381064541 1
0.317632519062901 1
0.485848574488363 1
0.129682534288254 1
0.205320854142794 1
0.56523190573204 1
-0.116884774501306 1
0.247301611810821 1
0.174195775391057 1
0.380150273961853 1
0.0956771449681334 1
0.0684096359192234 1
-0.0708677556493304 1
0.206018041812057 1
0.28199725990154 1
-0.12522590424165 1
0.18034477260089 1
0.413674298931898 1
0.400350891867814 1
0.56341341256411 1
0.406850131109837 1
0.304225241977266 1
-0.239194973201682 0
0.302776439644874 1
0.606820398513643 1
0.00396317802806209 1
0.0302259903935783 1
-0.00405300723087754 1
0.161741348699753 1
-0.206481116243652 1
0.418085451003778 1
0.418397542721345 1
0.121837283440266 1
0.136836320670103 1
0.249274571744573 1
-0.0776827432024898 1
0.69915914023539 0
0.500326496159676 1
0.333433965367679 1
0.268449493711007 1
0.47567623809026 1
-0.0356661997621606 1
-0.240902673255622 0
0.244437988802165 1
0.141950070416313 1
-0.174444614416906 1
0.059319084381335 1
0.0907467525667549 1
0.115901041288982 1
-0.0527925707473998 1
0.0908208563574483 1
0.322214169260623 1
0.164783243452716 1
0.469909989225899 1
0.0889425587304821 1
0.161485516408379 1
-0.0732769071673813 1
0.291819220322092 1
0.432184779398288 1
0.355736447346702 1
-0.184252028206828 1
0.359375950581599 1
0.0632056988511657 1
-0.0474931780222961 1
0.554644300043014 1
0.256571592593937 1
0.17860782302595 1
-0.107856770311128 1
0.291051668565085 1
-0.201102281299332 1
0.0192161992864768 1
0.0957432126293602 1
0.286682211775868 1
0.0688601389714991 1
0.0844152758007765 1
-0.115519847827245 1
0.289010338102854 1
0.359247203148087 1
0.179325579531334 1
0.0361096162184009 1
0.342491954471452 1
0.493758499910951 1
0.313906740283419 1
0.347941064888835 1
0.236164080650565 1
0.503344035162265 1
-0.024674025860194 1
0.416025945830731 1
0.102145984582123 1
0.327757360285965 1
0.179094828671423 1
0.0962156368587086 1
-0.0232550482778283 1
0.312225730361434 1
0.116692814641253 1
0.0939859705833401 1
0.194143413472524 1
0.468195674811718 1
-0.0385070917068673 1
-0.0145106992592288 1
0.0472613265605408 1
0.332318277433808 1
0.554904275166207 1
0.324770508005777 1
-0.222321854687652 1
0.244300814179323 1
0.376777650571315 1
0.31680419342833 1
0.0665120280058952 1
0.697111459105454 0
0.287999001482747 1
-0.01543597422755 1
0.339491228153937 1
0.26124334927896 1
-0.118675282809977 1
0.129952850222005 1
0.132991765146289 1
0.25880037607109 1
0.0113273482511193 1
0.528541526441669 1
0.32325192139055 1
0.150729418087024 1
0.359403149262001 1
-0.0807841319337732 1
-0.0634267895064867 1
0.44983397015157 1
0.287903429638147 1
0.166180371841797 1
0.125463222398698 1
0.570484880045099 1
0.407567433135292 1
0.325852716879292 1
0.251960838382682 1
0.257246458854936 1
-0.0736486332948591 1
0.284361759673428 1
0.34681312959304 1
-0.0969975765860439 1
0.198616265025691 1
0.459691926614608 1
0.0059043564491823 1
0.593450650677276 1
0.0405154409089121 1
0.389696201197648 1
0.387886359122125 1
0.394827959449389 1
0.420952518896892 1
-0.199312543391719 1
-0.00697669352700135 1
0.158857711287213 1
-0.131162530012646 1
0.27297010349635 1
0.255435372301482 1
0.312290069519702 1
0.275852097225927 1
0.188945320713566 1
0.309475393374588 1
0.247654199263943 1
0.130411608178742 1
0.0165091837476237 1
0.456730622853353 1
-0.312157830194116 0
-0.150704307645743 1
0.330663948361682 1
0.338789621686979 1
0.404044633353479 1
0.447485756018829 1
0.199007356791306 1
0.185269153465763 1
-0.0256466046313403 1
-0.138573721785283 1
0.291328428792008 1
0.255490674486488 1
0.309000607538941 1
-0.00765190747458092 1
0.07633807244909 1
0.499054384145479 1
-0.143029772682589 1
0.445747857358805 1
0.322890562264995 1
0.277262376448125 1
0.602968351113038 1
0.185324926186786 1
0.14194793186016 1
0.216868025857538 1
-0.151803629443759 1
0.208038001311011 1
0.100088249339253 1
0.404862750049231 1
-0.204492079406524 1
0.609526935858796 1
-0.00910490630519336 1
0.264645759647313 1
0.0315447070548672 1
0.00420578622182709 1
0.550901906206276 1
0.0325048738135965 1
-0.110812118315537 1
0.0468406429324766 1
0.183747882111182 1
0.398736176910123 1
0.536829049174491 1
0.518305889184181 1
0.403688406673642 1
0.219184230683949 1
-0.26798454664111 0
0.339477922874616 1
-0.101792551815865 1
-0.0360985775850243 1
0.19620058907301 1
0.125523273951186 1
0.188414820210358 1
0.281940681237641 1
0.845069293973662 0
0.278561685872277 1
0.0605960713186447 1
0.224923594190606 1
0.129679717671061 1
0.389895668617897 1
0.618690849616736 1
0.127955179695022 1
0.531760649439782 1
0.41625992618151 1
0.279672824528175 1
0.397856954626744 1
-0.108193078006565 1
-0.0427001899804392 1
0.374167511113075 1
0.0168349066347512 1
0.192075820515943 1
0.281147007685964 1
0.145408705586576 1
-0.0342892602509258 1
0.0406563786324621 1
0.293186878546378 1
0.00339313982788374 1
0.0785545804182033 1
0.0188709565938509 1
0.445731489566175 1
0.354935275446604 1
0.00767640063363917 1
0.0884401210254318 1
0.448078188397643 1
0.137279084666756 1
0.217672114556399 1
0.133674161643844 1
0.328812882172463 1
0.406388630746484 1
0.278856619213913 1
0.454975649667239 1
0.0911324663894829 1
0.225756517583424 1
-0.218080644618571 1
0.270090913246165 1
0.221580207591665 1
0.298326147809294 1
-0.103439091746576 1
0.178270640544573 1
0.461621917894297 1
-0.151140165268562 1
0.314721929232607 1
0.201292003063964 1
0.210576811032456 1
0.12300177950814 1
0.531305375441482 1
0.00823929628236962 1
-0.118653134025644 1
0.280379231350158 1
0.040575574198315 1
0.189769135833533 1
0.0243066058291642 1
0.66652191008392 1
-0.114508952357242 1
0.191493048899818 1
-0.191675458026146 1
0.0524678297865507 1
0.0708167445719163 1
0.432954682095083 1
0.192557932214717 1
0.00867556410531121 1
0.319816609166533 1
0.161891438898941 1
-0.0282946851804794 1
0.16465396016462 1
0.328137649725943 1
0.376445387979853 1
0.405318560911088 1
0.528250502115394 1
0.100055329971617 1
0.171596486309068 1
0.0817538667441914 1
0.445179659418998 1
-0.0819068566045561 1
-0.165502992278383 1
0.218810314952068 1
0.340389040391934 1
-0.0564935219878009 1
0.330998648442266 1
-0.166735563702758 1
0.516398382168838 1
0.299468554357115 1
0.00296866158043216 1
0.377023815489317 1
0.247459348865626 1
0.458747080327694 1
0.23011497267389 1
0.521793761935898 1
0.276012577665805 1
0.413849935436125 1
0.200054259254806 1
0.400294811367514 1
-0.160503631093624 1
0.374898452755202 1
0.226249246902305 1
0.223344694273673 1
0.0427974078609263 1
0.162611342717898 1
0.0224717244665453 1
0.284353086083571 1
0.185589027742603 1
0.515671800787836 1
0.261589663056809 1
0.00910411605901809 1
0.0981036778478078 1
-0.087145934833866 1
0.315031657377885 1
0.0880781859943285 1
0.382384206336479 1
0.309762442185698 1
0.562328254024841 1
0.187353704347865 1
0.166365552460282 1
0.206306865794073 1
0.352609454880808 1
0.29218538445641 1
-0.0191896728396066 1
0.239711885732741 1
0.564627366336993 1
0.11931279192458 1
0.180496607937362 1
0.05977391072599 1
0.8188161645532 0
0.150363730243403 1
-0.232978683937309 0
-0.0790471293697597 1
0.331233479997267 1
0.24144552454752 1
0.247191927112615 1
0.00450137046420943 1
0.392822415149939 1
0.200321057752047 1
0.361232506520747 1
0.0913343866794118 1
0.508240573607033 1
0.194473885795644 1
0.272505730003652 1
0.363558800019113 1
0.32878720602467 1
0.309241343714835 1
0.158542069532194 1
-0.177199155880859 1
0.154059261459701 1
0.16082953152396 1
0.140950931564782 1
0.0966361940033231 1
0.0831035248749177 1
-0.202217270946102 1
0.113085083222729 1
-0.101909249400072 1
0.219117212623272 1
-0.0399848315144769 1
0.27748061751503 1
0.256197718666468 1
-0.222941380187234 1
0.0841453887035809 1
0.565174901183797 1
0.526605885590079 1
0.247482336249683 1
0.088205926956884 1
0.16164651347439 1
0.636896113294091 1
0.331905777709351 1
0.256560405479182 1
0.316971936404865 1
0.486286051715112 1
-0.052122955385761 1
0.382834870696391 1
-0.0432634277748412 1
0.255913730917177 1
0.0473208044943066 1
0.377118522642262 1
0.388917012430073 1
0.216091453431794 1
0.379911127794985 1
-0.0654849306377863 1
0.321270197034209 1
-0.202972770635369 1
-0.106822500843591 1
-0.188234677865448 1
-0.17858344081899 1
0.589137566290198 1
0.371466407770785 1
0.244261334913973 1
0.225927409751345 1
0.0244224387483234 1
0.22910868506321 1
0.411262813992003 1
0.176574084421307 1
0.169431846066572 1
0.142734241098216 1
0.409821983700637 1
0.294458009264915 1
0.199050860464038 1
0.182318031502432 1
0.246660569468083 1
-0.0622948154335266 1
0.424125799375116 1
0.416501131865757 1
0.0797025845790049 1
0.000546815925446354 1
-0.275005255541077 0
0.429323445681549 1
0.297310451816657 1
-0.107669932302462 1
0.218329850550711 1
0.42894315721028 1
0.305244797616456 1
0.0163472888345362 1
0.358521650909687 1
0.183245845864229 1
0.192204406953824 1
-0.0736723789525297 1
0.179329074170603 1
0.331734628107401 1
0.0161140788211333 1
0.0833485463306104 1
0.323160545602857 1
0.258827635829458 1
0.307319545314719 1
0.142181265144809 1
-0.149843554982314 1
0.735235804412602 0
0.183060940254158 1
0.264814775888163 1
0.123755310430019 1
0.295734298234821 1
0.125134324107246 1
0.0862313105576853 1
0.23250498851273 1
0.253851743801787 1
0.263405993875801 1
0.0394129892674679 1
0.242938779351642 1
-0.177191231104646 1
0.270210185541657 1
0.373617379930567 1
-0.43175991853179 1
0.270756972482874 1
0.411760399813882 1
0.119237425677669 1
0.249583096314892 1
-0.071871154648317 1
-0.164421019226905 1
0.0444215670788957 1
0.0230095421665851 1
-0.0442737601231207 1
0.128672489267788 1
0.533020086448883 1
0.373765426377298 1
0.163385398466638 1
0.0919179268789622 1
-0.0449492436662596 1
0.350787272323765 1
-0.070224515551572 1
0.400028447989683 1
0.0650278804002635 1
0.0625406581472165 1
-0.0777825385981833 1
0.329925827120877 1
0.219273511906396 1
0.0503976680308879 1
0.104145034807589 1
0.229366990649124 1
0.485005556999502 1
0.22974136092098 1
-0.349589338171985 0
-0.085815238374644 1
0.683046171955219 1
0.00836905164277277 1
-0.0168161199690881 1
0.239036914082887 1
-0.138680285963544 1
0.270836722138416 1
0.333936143740638 1
-0.0599207618964105 1
0.492839364845529 1
0.309709835348543 1
0.109768698262112 1
0.423650834606545 1
-0.0665489235788109 1
0.293666170266533 1
0.542418230135444 1
0.438846304554077 1
0.0389868908213604 1
0.0589519723749159 1
0.128414146980887 1
-0.220504363916342 0
-0.118938975789578 1
0.465704233361997 1
0.284316663163927 1
0.237367127892155 1
0.0983143174923789 1
-0.0955313955853165 1
-0.145481824080931 1
0.274302672552893 1
0.14623253614048 1
0.214447415125452 1
-0.290784104845948 0
0.157845613762768 1
0.0202335665046715 1
0.61382762314793 1
-0.014535647008835 1
0.384172226357564 1
0.322442221276851 1
0.0489555687584835 1
0.361248704328765 1
0.134477792581976 1
0.435518112912628 1
0.129831851924356 1
0.334056004605555 1
0.132420769353665 1
0.342288744759097 1
0.269861345805777 1
-0.10999102685441 1
0.233423566875049 1
0.254083302884522 1
0.434433976134888 1
0.305969891264518 1
0.426706450022298 1
0.16118324040089 1
0.079165871448273 1
0.15266303881622 1
0.365957547515194 1
0.148306217008487 1
0.237573526954565 1
0.154498555598583 1
0.344453545528844 1
0.364066616792054 1
0.111649725069576 1
0.416156464945823 1
-0.0249312493832158 1
0.139666716085859 1
0.474787515525745 1
-0.082813395596926 1
0.336049935749302 1
0.246643360775981 1
0.427291234789061 1
0.474325710012427 1
0.114482094276047 1
0.214372712159362 1
0.304537196832486 1
0.384961197832272 1
0.22606357580054 1
0.464308373108937 1
0.598631057026125 1
0.294979834092533 1
0.215516246881568 1
-0.0431545261031059 1
0.0560996824728029 1
0.171995482217125 1
0.0902157355171186 1
0.392417548809689 1
0.105309321683208 1
0.23567854941018 1
0.213290159106211 1
0.0824366536171908 1
-0.0194775402172689 1
0.265063034317267 1
0.101668563631078 1
-0.00924035114313904 1
0.428693904602014 1
0.318821614036013 1
0.419926036607882 1
0.374948108996165 1
0.372747961742431 1
-0.0448114652012124 1
0.164695400548558 1
0.29198727868332 1
0.744548679018606 1
0.100003157142914 1
0.265083907855344 1
0.25856066071323 1
0.145451496551842 1
-0.0661583988455942 1
0.549446500228363 1
0.0472907630165988 1
-0.20520341020394 1
0.12907528745225 1
-0.0927392458923976 1
0.260854680705007 1
0.566216574919729 1
0.337752966267288 1
0.218792414943306 1
0.163834823342963 1
0.230587326794494 1
-0.10080107947487 1
0.340796098355997 1
0.0799339272461783 1
0.191549761110485 1
0.370253700960076 1
0.0876670920607486 1
0.237534782969299 1
0.211137776579159 1
0.298152626388606 1
0.195747628109196 1
0.300462265394156 1
0.147966026037738 1
-0.000497302484150718 1
0.224378208851235 1
-0.0345713222745799 1
0.299661104298229 1
0.0356175152019479 1
-0.187012344954313 0
0.188481750071882 1
0.245163752775687 1
0.323007225037368 1
0.213854661878425 1
-0.0461288169149255 1
0.194759522835411 1
0.49854961988622 1
0.117072484157428 1
0.414582224324639 1
0.00448578890901726 1
-0.2909029746848 1
0.166593397463737 1
0.32818740566861 1
0.247255950504941 1
0.448283317985112 1
0.321443241489865 1
0.607838555918691 1
0.229951786969947 1
0.20146638010978 1
0.385988497198859 1
0.138379151709694 1
0.468120824617251 1
0.320259942088637 1
0.0463320468060208 1
0.0547016315648332 1
0.469557330925815 1
0.0869512867089757 1
0.0577499487524715 1
0.535617593837818 1
-0.229190940253015 1
0.000708642566480937 1
0.236306637168743 1
0.0759509927646518 1
0.303787934313636 1
-0.0520585646449016 1
-0.170926414952032 1
0.134366113185029 1
0.408668036525248 1
0.161423503105656 1
0.0229625885597763 1
0.480479632270674 1
0.361548394205086 1
0.532775137252683 1
-0.00327513528071408 1
0.290280078174755 1
0.0124824351673451 1
0.0917548088201272 1
0.173261078541145 1
0.110057145673477 1
0.0652356993473693 1
0.281161838368044 1
-0.146170837557997 1
0.297179606997212 1
0.0732167792245486 1
0.173224111089285 1
-0.207401137807791 1
-0.0983755478858434 1
0.194939090114232 1
0.428388803276157 1
0.188083978432171 1
0.356138288311635 1
0.175730897727422 1
0.0349270323625226 1
0.236029979343154 1
0.320907988886888 1
0.210674805503521 1
0.347231524533328 1
0.0824373044796436 1
0.334646921589076 1
0.0516316515097052 1
0.502076166962738 1
-0.190125003928526 1
0.19771086927223 1
0.28146244468681 1
0.341304661002712 1
0.293358095690109 1
0.58634539179293 1
0.160547902032894 1
0.44662934660756 1
-0.164031761732115 1
0.422683943699326 1
0.14082872638873 1
0.219819953320661 1
-0.151634382315886 1
0.310908491471762 1
0.0729379275843427 1
0.106096921568629 1
0.380011152206644 1
0.449275111605957 1
0.332499757984407 1
0.124659441349099 1
-0.135970218164088 1
0.220634994954689 1
0.161453001827094 1
0.0138673135511992 1
0.533503874857623 1
0.0388002894998039 1
-0.292128994139663 0
0.445212847233466 1
0.166959248970279 1
0.0224771689502442 1
-0.0123598670331824 1
0.320840203770244 1
-0.133704185509207 1
0.199607098923993 1
0.168222180396876 1
0.364545258122095 1
0.369432111046705 1
0.201130142950757 1
0.210030152350911 1
0.0626445684852792 1
-0.298963605307592 0
0.197405613330589 1
0.418914161902701 1
0.0464086077969709 1
0.142844697508392 1
0.231210605300854 1
0.0858242074209373 1
0.294824683886999 1
0.269042611698553 1
-0.0166430884603645 1
-0.122560976731537 1
-0.0462835670034781 1
0.356744608387986 1
0.145585806327091 1
0.182922644412149 1
0.0497022300223993 1
0.0102017835661164 1
0.448780824347149 1
0.0540855826318968 1
-0.265087410805232 0
0.208890775735703 1
0.529616365401033 1
0.3921014478506 1
0.515854036034393 1
0.121218154471378 1
0.344072019353353 1
0.319284793946662 1
0.212567814378126 1
0.185567125287122 1
0.256599133744229 1
0.360922064438802 1
0.102898304333528 1
-0.0949689605995036 1
0.314459701173338 1
0.0768145488412355 1
0.403969361067987 1
0.393291124306718 1
0.429039806557797 1
-0.00094467502065005 1
0.21491010996266 1
0.280775155065195 1
0.628261367146654 1
0.272117236955327 1
0.248682151923232 1
-0.085463464230519 1
-0.0692913481736518 1
0.38558496501503 1
0.226139016131661 1
0.286114536256768 1
-0.278863637029077 1
0.501077162317941 1
0.20696946515962 1
0.142288451159342 1
0.169128555395025 1
-0.000438637696783192 1
0.199299588432434 1
0.530202374658797 1
0.365266646619394 1
-0.0288263489567342 1
0.537180591139514 1
0.158693425541109 1
0.121167318184231 1
0.174816578620466 1
0.4570606248893 1
0.0624790048237664 1
0.333348384409859 1
0.388822788111493 1
0.298055659773495 1
-0.102626702885354 1
0.491271666103168 1
-0.102910995698943 1
0.43891530225442 1
0.0746326435676862 1
0.22191776528616 1
0.0174324518279788 1
0.44358186937149 1
0.664649334988184 0
0.108208586922794 1
-0.188157773677417 1
0.0384616252528274 1
0.193488807131854 1
-0.251785783350316 0
0.243372033587337 1
0.105981597721164 1
0.291155356309963 1
0.538868255278608 1
0.187216722298156 1
0.228013876687336 1
0.431410796130253 1
0.298712340551967 1
0.31472104138661 1
0.229794247765534 1
0.164307565532119 1
0.0401406998545326 1
0.19682441466747 1
0.468329867788978 1
0.0584462257538786 1
0.239331541026914 1
0.148420093148622 1
0.219610931769474 1
0.512180632025477 1
0.314951533894152 1
0.161230084710191 1
0.132754596040403 1
0.184850391286775 1
0.186309943770648 1
0.482383229054184 1
0.4988425048237 1
0.0836603535931525 1
-0.159957614088399 1
0.229188422938589 1
0.579585106276574 1
0.0853572372399274 1
0.152941766179771 1
-0.0798795364011271 1
0.305497192024852 1
0.00200321605605301 1
0.0235588304698891 1
0.13792120109095 1
0.139536589679463 1
0.149544781171447 1
0.152663026869308 1
-0.27769861656583 1
0.156116289069561 1
0.106034992773191 1
0.0203552433794355 1
-0.00756400279284802 1
0.270647930530395 1
0.438388457134626 1
0.260395541595949 1
0.272003331727263 1
0.604343252014989 1
0.0185417475689881 1
0.483729889067376 1
0.349743247093372 1
-0.299968393881693 1
0.127077088092914 1
0.295560825068783 1
0.00903894439672891 1
0.332034042397473 1
-0.0143696967050664 1
0.250317818688354 1
0.802234964091547 0
0.166766917987475 1
0.0773223852118581 1
0.218516036288121 1
0.305566428907554 1
-0.00801210389735876 1
-0.149597688628663 1
0.216394741857903 1
0.142013655703377 1
0.202700594633054 1
0.566783226349467 1
0.453501629657394 1
0.299684654305115 1
0.28193096114255 1
0.21857809215025 1
0.472140499850583 1
0.519152871572789 1
0.335910837398566 1
0.13213045452395 1
0.247575421519111 1
0.241469508578088 1
0.101973875705797 1
0.150385115503576 1
0.164053185997518 1
0.395314769901903 1
0.432750978455931 1
0.118105895450656 1
0.44202556651963 1
-0.545884008554463 0
0.528954930369277 1
0.0580778320355072 1
0.238875661942147 1
0.0565267451784502 1
0.493852856492041 1
0.0720912554438248 1
-0.180763537911587 1
0.247367203041381 1
0.400493571914477 1
-0.050659549037578 1
0.223112415884928 1
0.224018032742134 1
0.461682770428839 1
0.266927607817622 1
0.525696097306007 1
0.136081763213568 1
0.0645364668109482 1
0.283374141722486 1
0.400090446186025 1
0.403570343584119 1
-0.0101767152564742 1
-0.0515432830473316 1
0.254216743168685 1
0.267671671309145 1
0.255103241067321 1
0.292724258525482 1
-0.0155168143223035 1
0.276152641474394 1
0.133183050437563 1
0.163731516435977 1
0.327280825950671 1
-0.0644440889838233 1
0.275587976748202 1
0.40543956462306 1
-0.038909573952453 1
0.0260956675722628 1
0.184547845048856 1
0.903851376045057 0
0.192689444362372 1
0.42916365354268 1
0.297302818953696 1
0.543861297501612 1
0.160284920737452 1
0.584976369161155 1
0.361175534631939 1
0.201820050039083 1
-0.0270401952269699 1
0.298178269303291 1
0.371321772817223 1
0.207006558257775 1
0.508670192586711 1
0.34611826983811 1
0.472981045645712 1
-0.0762949678647135 1
0.209715820032496 1
0.189377464244209 1
0.0778864123750271 1
0.332438066565794 1
0.284336178177767 1
0.331180459068526 1
0.286556429415982 1
0.427902435795296 1
0.0479222694462021 1
0.224958947571093 1
0.28399329296132 1
0.267563253595187 1
0.0991048354083702 1
0.0397306233340986 1
-0.00588223240590399 1
0.625054368969487 1
0.0632365920954313 1
0.394347411191275 1
0.306101274431049 1
0.603008257307211 1
0.194091355035874 1
0.302097066273834 1
0.0513975549948096 1
0.305612333482098 1
0.0731070752430915 1
0.131096741836708 1
0.237486516689653 1
-0.0731685084529173 1
0.331589262367122 1
0.127591432061522 1
0.666054801594535 1
0.277193624665754 1
0.196886898982112 1
0.0872925124859557 1
0.296503236674947 1
0.17718982343859 1
0.23976212084081 1
0.305096654328121 1
0.0107086452646919 1
0.13655985362881 1
0.0554846085181122 1
0.290765238214823 1
0.300608286152818 1
0.329289458358926 1
-0.0766876674359101 1
0.144645052188458 1
0.0883763436873445 1
0.212483405520342 1
0.172228940688442 1
0.609677795376341 1
0.452187120798735 1
0.751796455116831 0
0.206018890955875 1
-0.0230821225296482 1
0.0253580075348391 1
0.257781093662327 1
0.327387831200904 1
0.137424093844572 1
0.222396902779092 1
0.27456894526589 1
0.220976583645623 1
0.339560020154844 1
0.0924556448305584 1
0.0229882980746006 1
-0.142194196486229 1
0.0119883836519112 1
0.369928237090176 1
0.0820720203356393 1
0.0718379120054367 1
0.200659147695598 1
0.236318107571738 1
0.02267704956977 1
0.0442935840497148 1
0.307148831834513 1
0.129382859021297 1
0.400455696156036 1
0.337067496266231 1
0.0208294305939967 1
0.464631229033409 1
0.136123441943653 1
-0.0534484898179789 1
-0.00551813553608648 1
0.0710794022628178 1
-0.0344161836953872 1
0.289149501250857 1
0.0930949543050456 1
0.3857430605911 1
0.144612129112003 1
0.186553580362775 1
0.259004771922495 1
0.282557770393639 1
0.0448959580876342 1
-0.0334975309506462 1
0.40715320137838 1
0.0950508622433219 1
0.325498258080753 1
0.265899538402683 1
0.155767996839767 1
0.144776241581326 1
0.145875509667957 1
0.314903476775818 1
0.259144231110436 1
0.020718925208371 1
0.152771796950276 1
0.0787726809273276 1
0.0323758761629247 1
0.137117677658979 1
0.325878696837941 1
0.359502438549017 1
0.00618301651889626 1
-0.00144089003867325 1
0.129716973843859 1
-0.171085713327382 1
0.113208241466457 1
0.574591959499641 1
0.219118929476509 1
0.158237808210715 1
0.320781720931779 1
0.31013059756661 1
0.0228485595227163 1
0.434073323907903 1
-0.163886001716652 1
0.40664261934122 1
0.202354419464977 1
0.26342242267416 1
0.364632593349944 1
0.33334670164494 1
0.198578923311302 1
-0.162233439320444 1
0.0188281310268505 1
-0.0276203733865556 1
0.112107744810698 1
0.18550796609104 1
0.363214915196667 1
0.310499518512056 1
0.10113140036294 1
0.203911462859394 1
0.381753179126835 1
0.555562869785618 1
0.229924646478732 1
0.334129910516945 1
0.239557025822313 1
0.201815050455533 1
0.167399508414858 1
0.065301719546605 1
0.347756950190361 1
0.0199869867087419 1
0.134122254268952 1
0.196752187907755 1
0.133761751334623 1
0.249418692978721 1
0.269337855647042 1
0.255354653426315 1
0.128538164460206 1
-0.0994784546435619 1
0.476847413819718 1
0.210142411180963 1
0.144950965850297 1
0.321729718037734 1
0.558933568100833 1
0.130873752083319 1
0.330624881204539 1
-0.0936317659314711 1
0.233548977238448 1
0.441031967322944 1
-0.0941159507595643 1
0.441489229320594 1
0.0467158992601729 1
0.327479343293994 1
0.537402351669508 1
0.621969048185355 1
0.293246350429424 1
0.419094978256271 1
0.453972711657897 1
0.520423359594998 1
0.587292502865713 1
0.34387540942574 1
0.133265390702612 1
0.202094098691138 1
-0.264949030769076 1
0.346123794079528 1
0.37395032397808 1
0.182883928311219 1
-0.203163289758836 1
0.418229596094142 1
0.186348123406471 1
0.262758358481921 1
-0.0553222826410816 1
-0.016839642050899 1
0.181211174713458 1
0.467685801018627 1
0.53479278152449 1
-0.0751077909717453 1
0.0761386282702995 1
0.127732646100237 1
0.156148212398728 1
0.499782548904176 1
0.605825827008978 1
0.0177980535337033 1
0.0168860204997844 1
0.130841665622736 1
0.277747650875753 1
-0.169077792548249 1
0.444815608187835 1
0.191937633921693 1
0.321913215331985 1
0.313274500812319 1
-0.226411755862433 0
-0.0922988359405909 1
-0.0777794502623395 1
0.43470824910567 1
0.286617423239684 1
0.159107047118678 1
0.521689563674563 1
0.164821868380057 1
0.0985901563731697 1
0.209991521068785 1
-0.0370839619273581 1
0.163993320524585 1
0.0409688993012856 1
0.274874501449932 1
0.335298917745965 1
0.401475949846458 1
0.453568323274295 1
0.044420620888801 1
0.10696421300696 1
0.165882930523452 1
0.278519116503664 1
0.248784305629708 1
0.24843377939232 1
-0.274123315525909 0
0.604467610613703 1
0.00629806570754463 1
0.121042960040747 1
0.488762614181481 1
0.197483260741371 1
-0.068631761077439 1
0.0574859230623445 1
0.141225456250827 1
-0.0179517962663961 1
0.381798678241452 1
0.652199335311809 0
0.223053187405641 1
0.0754258915487194 1
0.246193142336546 1
0.363200393847122 1
0.0557969033461204 1
0.241414136563928 1
0.327827636041492 1
-0.143131443036419 1
0.413012805583549 1
0.148135930424163 1
0.408045123026867 1
0.0455846670541394 1
-0.19348268161502 1
-0.196888511666484 1
-0.0387345913149954 1
-0.206195532641019 1
0.173750270028513 1
0.185462108955351 1
0.402908913316373 1
0.242187415404207 1
0.213126052460819 1
0.0972971078342092 1
0.155041710543329 1
0.0947522460346785 1
-0.0990793643335839 1
0.296894566126049 1
0.244827961064733 1
0.584056501242578 1
0.141409834568474 1
-0.287892639771439 0
0.019894388689238 1
0.500216122833723 1
0.225188096704901 1
0.15015132857165 1
0.22602561699583 1
0.630838752034207 1
-0.100505200105945 1
0.128645182544886 1
-0.168735194608585 1
0.215767848248238 1
0.414837398229877 1
0.366727622091732 1
-0.0894824702676674 1
0.223245613229401 1
0.23786041495542 1
0.395904961148353 1
0.697755062850614 0
0.130368472093773 1
0.188790045875658 1
-0.166674841730078 1
0.313059214259912 1
0.345497303551341 1
0.316456012980455 1
0.496366540661882 1
-0.201103434932834 1
0.0859647712039643 1
0.313136787276161 1
0.250454592108801 1
0.175852801859758 1
0.688657770029604 0
0.307581214289796 1
0.14330111040484 1
0.0257153974386465 1
0.230261508815546 1
0.546251648678846 1
0.1727931573699 1
0.535839627937663 1
0.0727686171518794 1
0.546504917588891 1
-0.0281729410988298 1
-0.324827521131019 0
-0.0783344468658263 1
0.000175747993673009 1
0.397334671791518 1
-0.00689305748809256 1
0.3839052322539 1
0.192245259473915 1
0.4732479724482 1
-0.228965393865024 1
0.102994114120035 1
0.0183467803577614 1
-0.151447499541051 1
0.238483794755085 1
0.249511038576577 1
0.315430447015878 1
0.0864840825617769 1
0.0981670348929656 1
0.0342294657028013 1
0.275386822058952 1
0.536143539104263 1
0.441667431335081 1
0.356345099273061 1
0.282577600625456 1
0.35180914240752 1
0.422828660096589 1
0.310687432797106 1
0.322879989218398 1
0.369850548971164 1
0.132399728077588 1
0.231731682557431 1
0.154052265786976 1
0.752974281868749 0
0.371666738019245 1
0.0868526053047458 1
0.205108971040891 1
0.609751902071975 0
-0.0353415240732935 1
0.551002994917054 1
0.363155070860507 1
0.583463326260903 1
-0.189449488356738 1
0.200601214340724 1
0.34025299568359 1
0.331383604307901 1
-0.320842418969895 0
-0.00238461372988327 1
0.489845482761273 1
0.182570929399213 1
0.153394555552671 1
0.166257169457284 1
0.0230289425766727 1
0.720486605942055 0
0.532999759295776 1
0.439708148667279 1
0.0589496216067754 1
-0.205771624685576 1
0.0506634192751224 1
0.353000369009538 1
-0.0719966447378154 1
0.0135398782297857 1
0.656438347525429 0
0.15666505410947 1
0.0326163475418929 1
0.558567422903715 1
0.0208361427189485 1
0.185312775182329 1
-0.0805070923526382 1
0.105640585030875 1
0.115872451270525 1
0.159364632823498 1
-0.00526847668804414 1
0.301713708826027 1
0.342213067402899 1
0.38974534520259 1
0.33598485004468 1
0.310037929964688 1
0.122807906547079 1
-0.0472174652337289 1
0.148480765813312 1
0.474993998669097 1
0.0783020760306479 1
0.299455653127115 1
0.0731853614219905 1
0.529033114882226 1
0.3473709404946 1
0.515889230900927 1
0.182548243511817 1
0.246422677455618 1
0.306684177546707 1
0.205013042279068 1
-0.10942285261556 1
0.16877048732128 1
0.158220784230098 1
0.306597179216832 1
0.327769176975658 1
-0.103154395212615 1
0.379559590336248 1
0.279024099462472 1
-0.0915074265308622 1
0.316642591727799 1
0.223381548698517 1
0.022617390556221 1
0.537249633246708 1
-0.139952832418072 1
0.138496713298324 1
0.61122424340065 1
0.267772091053046 1
-0.0177231512877019 1
0.355205296693263 1
0.202642407785389 1
0.0400144323343234 1
0.360142765083658 1
0.278766399460027 1
0.659207704352943 0
0.133488246759646 1
0.448434158685509 1
-0.239127204328348 1
0.503937582235249 1
0.23829866047174 1
0.363628080611172 1
0.0897975586560825 1
0.244175094464209 1
0.381788014747291 1
0.149164333656372 1
-0.139637510638512 1
0.0584581596579779 1
0.206539494879524 1
-0.204112151331455 1
0.228269052031606 1
0.4600946095727 1
0.228170873134489 1
0.276331811522335 1
0.0126677469885902 1
0.488992185379697 1
0.0254517440241936 1
-0.052089697824972 1
0.0988913273431391 1
0.406987114736006 1
0.296966698351725 1
0.201967031913667 1
-0.0578376429638113 1
0.381959130256425 1
-0.0363496453535101 1
0.132882108298912 1
0.350452883406592 1
0.449163730107392 1
0.0107703261756846 1
-0.147673645726406 1
0.408163738320755 1
0.268880476680918 1
0.447897719561209 1
-0.00741882892949892 1
0.26754638700921 1
0.553585665915531 1
0.295137071628985 1
0.384076009045504 1
0.250803970993194 1
0.166618730040364 1
0.401983029185001 1
0.227285615858811 1
-0.159205677612917 1
0.203368973813892 1
0.657273004027629 0
0.191572907403374 1
0.141492487683257 1
0.0756165706107139 1
0.0730011026580688 1
0.166549777972004 1
0.222982912244564 1
0.236279601702698 1
0.351588644167711 1
-0.073759908446617 1
0.0586802704303332 1
0.555264585570345 1
0.105675317621966 1
0.494967320543229 1
-0.125190765189724 1
0.237950108219036 1
-0.138534980289615 1
0.0365154520287145 1
-0.170744231298698 1
0.286684174771227 1
-0.0792033991134438 1
0.305423762880479 1
0.0912926139829745 1
0.157324412819697 1
0.35929585520352 1
0.236305715756303 1
0.333435889068695 1
0.223398286289579 1
-0.0660396192462209 1
0.442414400607413 1
0.34573381886604 1
0.376388843239336 1
0.0113964236930377 1
-0.135393200891305 1
-0.125112819286512 1
0.45194023872598 1
-0.0489111918916453 1
0.415062114329512 1
0.443178115299029 1
0.460765810168058 1
0.54832960796472 1
0.275309186241202 1
0.0959651399557851 1
0.296173936218638 1
0.976014193480173 0
-0.0131137563555474 1
0.0340902908558213 1
0.375265975864792 1
0.455222126972609 1
0.525449913834968 1
0.614783426471442 1
0.0407491027206156 1
-0.0828892424779509 1
0.473650854103112 1
0.829097955031251 0
0.324905899492453 1
-0.0868175807034187 1
0.311000316244691 1
0.505248525133852 1
0.259767465621818 1
0.463027969703543 1
0.494772673595944 1
0.103661584160849 1
0.0738319870433546 1
0.127069909736786 1
0.305214308586749 1
-0.201248194056332 1
-0.261790979957756 0
0.0821681771922562 1
0.271033879979752 1
0.125100297514966 1
0.249782106711595 1
0.279178018181266 1
0.0324135663888681 1
0.0565841844721823 1
0.435605399110386 1
0.3549288262719 1
0.152156206325617 1
0.330520928328371 1
0.367096995899955 1
0.374371577478125 1
-0.0473603956795124 1
0.856673669541845 0
0.657590536118329 0
0.178023618516202 1
0.473014124412888 1
-0.177474869013651 1
0.301935274913567 1
0.0243307113170583 1
0.276568380481183 1
0.336232104529521 1
0.0595864804002782 1
0.326121320287306 1
0.463767549908976 1
0.124290518247851 1
0.209155579014964 1
0.374139998494311 1
0.256430397216111 1
0.261528451120074 1
0.740767304665368 0
-0.0558006180693449 1
-0.0696010606278431 1
0.26043362687231 1
0.239379931782609 1
0.4977409292262 1
0.205468471838936 1
0.282946278546291 1
0.0993222720199909 1
0.06207821386485 1
0.12342671077971 1
0.17333504011368 1
0.0926691288780553 1
0.312938508489634 1
-0.0655612717832088 1
0.505467694674601 1
0.208900324080319 1
0.116603059080012 1
0.304232917796572 1
0.471626867577325 1
0.470581496311488 1
0.140940872763851 1
0.21726261449325 1
-0.0587436993710123 1
0.138422745636834 1
0.251854371449241 1
0.21309387458875 1
0.22276917951203 1
-0.133149340119877 1
0.136793838797667 1
0.381801075729791 1
-0.0483300918535239 1
0.212278324765212 1
0.335730201241925 1
0.432240590773286 1
-0.0623874307058568 1
0.212927457697571 1
0.00102807919353978 1
0.154748683492978 1
0.119699622709022 1
4.0116556561727e-05 1
0.289025309183946 1
0.408490939253205 1
0.271777691264074 1
0.351572711632902 1
0.0649200268319065 1
0.268410722495236 1
0.405081550445535 1
0.0501548028915072 1
-0.165413154223442 1
0.0909467684439123 1
0.0398377825276169 1
0.309670257902542 1
0.105301687560105 1
0.131057709077179 1
0.542773584487797 1
-0.000790653604429002 1
0.354676881485579 1
0.254317813623336 1
-0.0127160119927095 1
0.292861382734085 1
0.624075477346188 1
0.095213609131502 1
0.147435624359112 1
0.24008358227839 1
0.11415905988947 1
-0.00490458882265357 1
-0.233666337970622 0
0.00978183815376629 1
-0.0432076724320571 1
0.109580197354312 1
0.173805137846363 1
0.63315457899173 1
0.276535714714454 1
0.0959051465632272 1
-0.144571019091225 1
0.276257862463786 1
0.126818210759277 1
-0.025630017722727 1
0.000286658526590735 1
0.0853521963992011 1
0.542523242921223 1
0.483900925749962 1
0.140228938595545 1
0.311562398798676 1
0.0535210746257834 1
0.0161823949168055 1
-0.0905250310085472 1
0.281323316924172 1
0.385047961824838 1
0.096733764963134 1
0.406210089187926 1
0.263435813687936 1
0.21792917523733 1
0.0890498821682323 1
0.154990999529287 1
0.103214474796055 1
0.0983348987565038 1
0.0272148393010378 1
0.167017350073347 1
0.467705592472745 1
0.212158985634233 1
0.247413773685681 1
0.460881267591508 1
0.230174727610822 1
0.044676069232861 1
0.38805415126216 1
0.578496244671448 1
-0.0986954730307931 1
0.278058755514989 1
-0.259725285096611 1
0.184218861796413 1
-0.0257061384641938 1
0.0185947172711933 1
0.473221679800858 1
-0.219370565460258 1
-0.170260446200837 1
0.101491216290356 1
0.383169392272087 1
0.326779480012947 1
0.0365644962072965 1
0.238606937460064 1
0.406255520954481 1
0.396184409032695 1
0.161372557303672 1
0.672487563480164 0
0.0981861995470799 1
0.204625543248615 1
0.165826244255538 1
0.0902603930250279 1
0.107423993112445 1
0.23348848737841 1
0.337081986782056 1
0.00392125585637904 1
0.49469144944192 1
-0.0299161446289755 1
0.168143635963943 1
0.203173464794991 1
0.223748699218218 1
0.218495316874449 1
0.204982423563463 1
-0.0989511667670246 1
0.400418587180547 1
0.258381977076455 1
0.226166939846175 1
0.157495406426861 1
-0.0373496146019784 1
-0.126351072862163 1
0.144177093132984 1
0.196232035666887 1
0.521827030057885 1
0.68077011551071 0
0.543653687498563 1
0.00699231822444277 1
0.252476765437255 1
0.0210789640584408 1
-0.127417181731758 1
0.359104654472685 1
0.411988540102875 1
0.103655346025689 1
0.104969675370765 1
-0.0397460675094473 1
-0.149461875868211 1
0.179877171496303 1
0.183133211115353 1
0.0598291830205303 1
-0.0384785249065861 1
0.038984611933671 1
0.253523805752157 1
0.279091492114477 1
-0.068376278135425 1
0.493651899978214 1
-0.124420203689416 1
0.0736681164618096 1
-0.00638938274053132 1
0.176186695710703 1
0.19726824300322 1
-0.0460933481409633 1
0.0787830455152796 1
0.363392651445288 1
0.0236546774853109 1
-0.0554939560888287 1
0.44369574626809 1
0.311862848302227 1
-0.399684587845301 0
-0.256151615669449 1
0.421464804551028 1
-0.246021574688848 0
0.0611420053567377 1
0.179513877292367 1
0.202040517725849 1
0.269935329438798 1
0.00939091831633856 1
0.448898000604019 1
0.643326694966168 0
0.178051629011685 1
-0.119234154362017 1
0.248443487130172 1
0.196523164673608 1
0.431137790233414 1
0.248070147242419 1
0.210633414352653 1
0.506824237102232 1
0.0458238585130348 1
0.414554434515732 1
0.451847482301666 1
0.539835949817697 1
0.069642732612882 1
0.352386503213689 1
0.233929317609052 1
0.32503727356262 1
0.0792692577120674 1
0.108924777745011 1
0.237032021478034 1
0.155550346752913 1
0.0398971517107447 1
-0.0373684570332122 1
0.21313383136807 1
0.388530793502763 1
0.186324897401132 1
0.272363026751703 1
0.128887432997486 1
0.195804668210533 1
0.16788103927278 1
0.136328046439356 1
0.336467702908905 1
0.477582428481537 1
0.127336817147855 1
0.0890288385959011 1
0.53577093343188 1
0.5311804344734 1
-0.0787218989740317 1
0.0503061142063017 1
0.175930221997162 1
0.250811332426103 1
0.163098345502358 1
0.0580986460937786 1
0.557177114757514 1
-0.159197832659168 1
0.23920572955307 1
0.317438344642173 1
0.107811295549045 1
-0.0250850156276893 1
0.503676737742808 1
-0.149953162645079 1
0.136378121756527 1
-0.0548914494006392 1
0.0565880146007692 1
0.128105670110993 1
0.128713201222371 1
0.382880968522395 1
0.168339975641932 1
0.109879353210684 1
0.500704629102068 1
0.400740732468151 1
0.51435288877238 1
0.0993399883069941 1
-0.0313642648625513 1
0.278782398004665 1
-0.173314833824598 1
0.0341707310440767 1
0.0880309969540366 1
0.00294320246316246 1
0.27829072730496 1
-0.0381811746542054 1
0.00909988783718599 1
0.35460092742765 1
0.264639849573181 1
0.173103028009782 1
-0.0272635566952027 1
0.301451987967518 1
0.326407143179023 1
-0.107232927983465 1
0.26208593498347 1
0.507517673845395 1
0.342598121919478 1
0.416092789921387 1
0.555759022380422 1
-0.100307300085924 1
-0.163344107562239 1
0.153699161156472 1
0.211729450917768 1
0.178781070546912 1
0.300080943185089 1
0.319481978499348 1
0.0641976343532654 1
0.0675643650285279 1
0.191976281906895 1
0.486806979057402 1
0.255408464171012 1
0.132805722170176 1
0.186535163746623 1
-0.212913491430811 0
0.0861140236927934 1
0.353390317489026 1
0.37979175107733 1
0.0482916745036686 1
0.220897337652007 1
0.320301250338353 1
0.268373862370029 1
0.110596600508503 1
0.161118219754893 1
-0.108230051061553 1
0.0425110908543943 1
0.263980283158671 1
0.160869171547009 1
0.0328202874609818 1
0.279434015397214 1
-0.101090135972059 1
0.371676053417307 1
0.371192718155315 1
-0.399150132679564 1
0.145542102658471 1
0.524108870059729 1
0.297757905113037 1
0.283722306341432 1
0.153793864871746 1
0.357025297369747 1
0.0394990856909633 1
0.254635979577781 1
0.131428667215518 1
0.354782939930017 1
-0.010858241706216 1
0.547925955041722 1
0.288412582026359 1
0.224038135616824 1
0.290573644900751 1
-0.0438681572685371 1
0.19993583648968 1
0.250581921195572 1
0.238521450796908 1
0.0369137809076496 1
0.152613151519728 1
-0.0359255452599214 1
0.260605114669142 1
0.255278141227648 1
-0.00473378814326387 1
-0.0356929003897209 1
0.272178846015538 1
0.216076838535215 1
0.059412471648583 1
0.565365094570291 1
0.0885981165581105 1
0.292516731306694 1
0.0341059144034438 1
-0.124889284592818 1
0.445179595908623 1
0.349192013365763 1
0.252976278652792 1
-0.272618479100623 0
0.182415044784064 1
0.386804578423981 1
0.0250259087624762 1
0.0371419281040317 1
0.0198375629411696 1
0.363065167916945 1
0.0772159037839155 1
0.279957454464086 1
0.0019949306217817 1
0.488344220688816 1
0.544930320521788 1
0.266179306399458 1
-0.108307733612656 1
0.224125606495156 1
0.238209496399891 1
-0.0903167167242696 1
0.00635101416183949 1
0.149149444525965 1
0.485574714166944 1
0.298910524715479 1
0.0475086886036389 1
0.139162455722172 1
0.0729489768175276 1
0.187144641746099 1
0.533654567848943 1
0.900550542698126 0
0.00562202434862241 1
0.659601439195588 0
0.109210547511506 1
-0.0235054355291652 1
0.266081210564953 1
0.443926882936035 1
0.477844378733025 1
0.282914113227405 1
0.0663414949771894 1
-0.210823975517618 1
0.0500184554915384 1
0.25895938278421 1
0.294051364630473 1
0.077902864517521 1
0.557496641165448 1
0.269292018961318 1
0.137554758053102 1
0.181764970514754 1
0.276092781333028 1
0.0270262924674273 1
0.258781054245447 1
0.367202206197567 1
0.0657029537449329 1
0.314742829477228 1
0.535814319512487 1
0.173551481036353 1
0.299394445028465 1
-0.0500523092926977 1
-0.00401949625554476 1
0.605799367149182 1
0.502010992302739 1
0.258167248357683 1
0.0155083993680035 1
0.123803746232456 1
0.245257090668961 1
0.319239823898518 1
0.135664777219329 1
0.16030215208606 1
0.169086401765784 1
0.284532985215844 1
0.0893917212251035 1
-0.144949467155376 1
0.0875817304791973 1
0.33040011374901 1
0.211483475730107 1
-0.100196882436403 1
0.434061188564415 1
0.256440884561732 1
0.192012993760982 1
0.106714803510672 1
0.392374797112396 1
-0.155456002476602 1
0.2368044485423 1
0.419335298863172 1
0.284410831799937 1
0.389979343493116 1
0.39598248957735 1
0.251560651559937 1
0.279351929101139 1
0.313900868074102 1
0.169230127465812 1
0.28277147722854 1
-0.255587149093192 1
0.534003765009428 1
0.0431814952454957 1
-0.0182515168538593 1
0.0600457096774747 1
0.178781363732375 1
0.114534845615992 1
0.0270059483016342 1
0.284142595247415 1
0.41845481836492 1
0.272185698537491 1
0.0369873091604554 1
0.254683308643841 1
-0.0254784602831898 1
-0.0678620753067913 1
0.0692108857443321 1
0.218129434190578 1
0.312376990057324 1
0.272034574890443 1
0.364829104190459 1
0.208530033952284 1
-0.159875967040547 1
0.18272404020702 1
0.317268325793884 1
0.103117794576673 1
-0.00109936844954438 1
0.40405892317601 1
-0.0536665583976651 1
0.391155226670384 1
0.228662736698499 1
0.0633026406209212 1
0.0340849806367788 1
-0.28342772949651 0
0.0675111985562042 1
0.364748429598264 1
0.195967392435488 1
0.169853284404086 1
0.229735410464419 1
0.176646708056987 1
0.30973869960217 1
-0.0407361710560301 1
0.294134434593701 1
0.0668645200033404 1
0.228781030054468 1
0.241617634724153 1
0.186943281972641 1
-0.0141653636323634 1
0.0891178841696925 1
0.347543045461042 1
0.0143506943072458 1
0.29083473992903 1
0.163102144348702 1
0.423692168192671 1
-0.111894996482373 1
0.0765947991689508 1
0.0248955866111689 1
-0.0905435786138959 1
0.285572481863554 1
0.315258456597646 1
0.0577338307632209 1
0.192129651570012 1
0.0298906039424766 1
0.566795165983765 1
0.235388984656203 1
0.142700642639516 1
0.368737913411386 1
-0.090968667336563 1
0.219340092946782 1
0.240440551318539 1
-0.054560361007371 1
0.292899966584621 1
0.310762761057663 1
0.0223467514106746 1
0.257301729413329 1
0.514661156565119 1
0.382409679324781 1
0.315396241267524 1
0.182399974764308 1
0.218237739117311 1
0.139206245264454 1
-0.117177750692906 1
0.112957749361378 1
-0.116828303032808 1
0.0619638122280259 1
-0.142028128167727 1
0.401074916483892 1
0.446842719083918 1
0.034735037447422 1
0.358533906013487 1
0.652751537589714 1
0.0664853734339733 1
-0.0526214819919821 1
0.218069586507121 1
0.402298611186722 1
0.0186637845294308 1
0.526091077508206 1
0.196200369423897 1
0.45035397703225 1
0.0149988767759634 1
0.0900782616773793 1
0.885459978667533 0
-0.0854215580871983 1
0.486595066936369 1
0.218028731984004 1
0.224614470842801 1
0.393995815249872 1
0.266567990127065 1
0.0123590850720568 1
0.387120631067707 1
0.186320977978817 1
0.398056874568133 1
0.546646409077285 1
0.465327004767912 1
-0.0698610977852019 1
0.106925452110103 1
-0.159816218644314 1
0.244331352977662 1
0.304258292874743 1
0.428796829625863 1
0.337445941433184 1
0.192845442176574 1
0.270116091226602 1
0.74295870137409 0
0.125982323493162 1
0.391052427425956 1
0.140390991729018 1
0.086771974506183 1
0.217555026737247 1
0.465804371639073 1
0.0840233600548096 1
0.184031005007616 1
0.23120264654094 1
0.107815282346546 1
0.16266430943844 1
0.0979941291109517 1
0.0612498759525036 1
0.0706364264776344 1
0.0732487357781556 1
0.168742918229121 1
0.41703684021564 1
0.436926864451322 1
0.158804222835867 1
-0.103582233980999 1
0.441087062280045 1
0.211568163056736 1
0.205702779088931 1
0.13159590136902 1
0.339389091932067 1
0.214449960593758 1
0.465131037656894 1
-0.158147309800506 1
0.269844409639474 1
-0.00188331489821766 1
0.0438752868293122 1
0.381799472756243 1
0.561065220147638 1
0.353849255021849 1
0.725589318533954 0
0.456574266139611 1
0.642996908735045 0
-0.0945839005148322 1
0.503695202661126 1
0.458047456770291 1
0.0602937699828197 1
0.0185814517423745 1
0.108781823293818 1
-0.266765224113859 0
0.190684191367152 1
0.107249130625762 1
0.283344629983113 1
0.0736520067556086 1
0.193457464051857 1
0.114206010187045 1
0.220219976958597 1
0.391498360159554 1
-0.0415736566811528 1
-0.0139762417049453 1
0.403377936384851 1
0.0195507951179599 1
0.104958618433552 1
0.376537790656644 1
0.340290846524876 1
-0.0948178751957385 1
0.203289724055095 1
-0.0273709911726233 1
0.231310048922547 1
0.433263156817658 1
0.303397607555854 1
0.421914800966428 1
0.244708872824445 1
0.538325407334563 1
0.567203610902142 1
0.308944034954839 1
-0.143161328796884 1
0.345061350593932 1
-0.142136359377728 1
-0.00589554387669999 1
-0.189348024817982 1
0.124079624198156 1
-0.247307921985069 0
-0.232089064732778 1
0.127081882376482 1
0.171048040035435 1
-0.0343542997888653 1
0.471489430495755 1
-0.215641323566875 1
0.0643673925413671 1
0.008521356036164 1
-0.245807943351361 0
0.205746395837648 1
0.499456383951456 1
0.512461622540255 1
0.298772434146774 1
0.433322835191399 1
0.477084713765232 1
0.546783529288299 1
0.612051139649458 1
0.0913406577058274 1
0.134226500286095 1
0.256297753749894 1
-0.148830628687971 1
-0.142888634158348 1
-0.0410813118010538 1
0.10018968141939 1
0.337292409138358 1
0.394429426866808 1
0.00261760293837213 1
0.205847615984377 1
0.285901514823035 1
0.757633032059534 0
0.19694662895004 1
-0.0195820878583583 1
-0.0786587178972038 1
0.178889987684989 1
0.350231581174531 1
-0.11350431987977 1
0.0684438461630164 1
0.0769840104534754 1
0.402335293897829 1
-0.0768780479064102 1
0.307526248916289 1
0.204604698281403 1
0.103066554530058 1
0.291047271285351 1
0.264226449160583 1
0.00588853671941447 1
0.00184154750562974 1
0.587117969971231 1
-0.0180506276405809 1
0.260189178612 1
0.339890751535861 1
0.0654350703571677 1
0.251717800861173 1
-0.0609165827132115 1
0.0186564721787522 1
0.116264400232558 1
0.254064359861286 1
0.2723079825705 1
-0.0297754828722197 1
0.332174701998406 1
0.339463686614556 1
0.270654551386241 1
0.129929451190795 1
0.458449089522501 1
0.205736407056517 1
0.390767931420275 1
0.0981845802835021 1
0.0329555931663181 1
-0.155431328063187 1
0.429971676494853 1
-0.0532056010394947 1
-0.299951343164478 0
0.194475372193683 1
0.337320888656628 1
0.0254126016791024 1
0.185025247355723 1
0.333181601851362 1
0.102825522312408 1
0.270786429339592 1
0.154473449023528 1
0.245336589836786 1
0.0886464658291714 1
0.0493773695250815 1
0.408294932274457 1
0.151457687466201 1
0.213271407512657 1
0.0770890908606626 1
0.257856421492895 1
0.225813788059006 1
0.0350328706347719 1
-0.211840318032842 1
0.0313693871754634 1
0.24359120232567 1
0.363567447198907 1
0.270278153571987 1
0.154181894261464 1
0.0466424529431552 1
-0.204001468346796 1
0.330811607085883 1
0.203601013339214 1
0.225415602974532 1
0.232353923678921 1
0.23765292201356 1
0.384155083468274 1
0.177641674330551 1
0.299375294886959 1
-0.0498776247937848 1
-0.0901827288119756 1
0.193666828828936 1
-0.00122264327955005 1
0.219252102079155 1
-0.0817149592293722 1
0.0842680378183031 1
0.244587814491849 1
-0.0849835490991112 1
0.00910744708762648 1
0.00730446616281784 1
0.228133190264319 1
0.0878899459615353 1
0.358287486744077 1
0.392363953943762 1
0.484653189553525 1
0.443053278718982 1
-0.319521535880134 0
0.127591125666434 1
0.167061144731659 1
-0.137964108480894 1
0.243813473415164 1
0.613300027823196 0
0.247380330186978 1
-0.0410701983823491 1
0.361946668809267 1
0.153374643292272 1
0.38527143963729 1
0.247172378478157 1
0.576758065838171 1
0.356057838169185 1
0.395338131393844 1
0.2380190971684 1
-0.0385601277246187 1
0.206734486105663 1
0.409752727163044 1
0.381924310186436 1
0.117580083693189 1
0.437384237948436 1
0.322981142242811 1
0.0363283042774404 1
0.0683959443479195 1
0.436100575975815 1
0.102286008996132 1
0.307666527323311 1
0.147484697355809 1
0.321063594932328 1
0.265069494302168 1
-0.102127145679316 1
0.0812722431644552 1
0.448823482123686 1
0.260685733060367 1
-0.0291182418559115 1
0.184971855058226 1
0.248898869877425 1
0.120417931471221 1
0.199855241939031 1
0.0938476952352935 1
0.263328019562576 1
0.192128318061195 1
0.55008532361214 1
-0.00902867021380512 1
0.27456305465381 1
0.640404310194523 0
0.131073810733049 1
0.323703597068136 1
0.252736015461373 1
0.0580421032555872 1
0.223306590031069 1
0.187475890998746 1
0.466306938898913 1
0.0994434226837923 1
0.317362712997082 1
0.113869285109852 1
0.365622897764775 1
0.240286768190906 1
0.0500917131577402 1
0.228959866211804 1
0.235249313735939 1
0.350332224248895 1
0.390965479085524 1
0.419905549313384 1
0.264099538298731 1
0.434955713702315 1
0.130902516380907 1
0.165638812817311 1
0.129343318360998 1
0.237698782204271 1
0.120751412822155 1
0.161787551503515 1
-0.185796068152571 1
0.229161800135304 1
0.0604210559240414 1
0.136371599408743 1
0.0773874291787418 1
0.0884554434492835 1
0.320962492850075 1
0.339465213189797 1
0.196302555143114 1
0.592094043888753 1
0.566546091204235 1
0.180141283008759 1
0.35704012604523 1
0.303829226839435 1
0.402767993197475 1
0.212572862629945 1
0.187027655183411 1
0.35310890356385 1
0.241768001640003 1
-0.12738272549275 1
-0.190622933666408 1
0.0363382026459123 1
0.197478999623501 1
0.0242210517376369 1
0.319262779533095 1
0.510003112108231 1
-0.255609162485566 1
-0.00941845910489024 1
0.076920958300821 1
0.106307513992025 1
0.264503431354427 1
-0.297070501635037 0
0.142320293840132 1
0.212274513364979 1
0.363370725527623 1
0.238599692035465 1
0.391618887807991 1
0.301196725195848 1
0.159484262795101 1
0.41568623667545 1
0.374764218955602 1
0.472745070893258 1
0.251791853193685 1
0.488992581768884 1
0.0883674069880815 1
0.0536071578504009 1
-0.121253198370938 1
0.226360569399384 1
0.556913423006792 1
-0.184465280902955 1
0.0213796558119048 1
0.467559177083033 1
0.0990090522596932 1
0.0240735124571118 1
0.12333524949759 1
0.67429523091423 0
0.214633972021755 1
0.427307027701591 1
0.425366937361785 1
0.101256786352183 1
0.51175530709882 1
0.468617933887818 1
0.266249755048801 1
0.302529373961997 1
-0.239989573752454 1
0.183848150602475 1
-0.081333770420221 1
-0.0742083941454101 1
0.0246593561876999 1
0.168047646762408 1
0.00959029244311941 1
0.250365045707921 1
0.273979381871815 1
0.315347787767244 1
0.466456630012936 1
0.226919090645628 1
0.463287152713942 1
0.338703311963128 1
0.0550630901824776 1
-0.0788312608154224 1
0.188032624949446 1
-0.0669738322941232 1
0.0662365083202485 1
-0.0843337946135003 1
-0.0365281247947336 1
0.4649775932162 1
0.107408286811507 1
0.352674003385276 1
0.209142011188861 1
-0.0688265822842029 1
0.239843303692412 1
0.537134708059018 1
0.100142413907415 1
0.134874818105022 1
-0.0100194686579322 1
-0.142654889771821 1
0.0176491753260609 1
0.00506125692530954 1
0.167164137325048 1
0.161372191303824 1
-0.144716313436883 1
0.262309383800802 1
0.195065523356145 1
-0.212012575647353 1
-0.0794436825509456 1
0.290675744785452 1
0.414181898264017 1
0.145678204237995 1
0.0594659014534271 1
-0.160161010908863 1
0.13546176625954 1
0.35112839386269 1
0.0502571992632055 1
0.278101620960625 1
-0.0526734259967702 1
0.503173128337195 1
0.270877524289659 1
-0.0340382050687979 1
0.241266732401521 1
0.0997903219401148 1
0.334697577542488 1
0.129294418405711 1
0.0461012942426304 1
0.449917853755849 1
0.00495983412513722 1
0.319466549714 1
0.526877863229076 1
0.276489974100159 1
0.817480762624449 0
0.23269052905026 1
0.0893314805644769 1
0.315100200186292 1
0.400584033751428 1
0.350569107397762 1
-0.246812490040334 1
-0.0975725856523841 1
-0.140387790061416 1
0.394570003368263 1
0.210018451921349 1
0.400736450041387 1
0.299537224689582 1
0.0424234995012326 1
0.592362463014125 1
0.0643032849456942 1
0.0723578843974275 1
0.37514310552306 1
0.243822994971294 1
0.197631267413519 1
0.369414163469767 1
0.38757373373579 1
0.0610606700411055 1
-0.0688402637998878 1
0.534825465200115 1
0.232072543979615 1
-0.140978361209085 1
0.359974509635156 1
0.351176436073236 1
0.555788133101785 1
0.295319817288034 1
-0.112960049082273 1
0.382896524227645 1
0.568970224247684 1
0.516726641371178 1
0.208281101822758 1
0.21445102314115 1
0.556199601326731 1
0.409823553241718 1
0.213192830324743 1
0.429198984259905 1
0.331990982699251 1
0.594281781635887 1
0.186252228624772 1
0.0288630809992653 1
-0.0129481613177352 1
0.372621741454783 1
0.117256014096334 1
0.211159583094948 1
0.12457426813503 1
0.712884601454432 0
0.0962142976706944 1
-0.203528725807408 1
0.182980354088696 1
0.00774327264957015 1
0.224151297692299 1
0.638268252603901 1
0.174118690503542 1
0.224988679031398 1
0.417904151129063 1
0.316598393000495 1
0.2890471341008 1
0.111843313381858 1
-0.0316335488410979 1
0.174322810135458 1
0.0787934641873718 1
0.282465041878991 1
-0.0892923452566972 1
0.00449889329399703 1
0.159796813419042 1
0.239090287527778 1
-0.145477992223516 1
0.167993942785884 1
0.244633710659848 1
0.127385577006176 1
0.0710175968253819 1
0.326476510570154 1
0.45362769971821 1
0.156645395627454 1
0.366889357498791 1
0.196952664892018 1
0.406492983042758 1
0.473762428698345 1
0.35478255013175 1
-0.0147388499875686 1
0.637087912459046 0
0.256950218531339 1
0.0781651886388737 1
0.0885499101680578 1
0.243734889804022 1
0.130620067511832 1
0.0792799451278212 1
-0.0875527393771078 1
-0.0857377242192225 1
0.197521813176304 1
0.0911346112373389 1
0.0342438856918661 1
0.257459446286854 1
0.587378038165839 1
-0.154232411954951 1
0.00328500825076504 1
0.345848829620579 1
0.395187235323167 1
0.446202550299263 1
0.185286376185554 1
-0.18384488386811 1
0.192604965474151 1
0.300961742604228 1
0.406678999622564 1
0.33930803662324 1
0.545270195590798 1
0.180236554152347 1
0.0588927501499247 1
0.207288370590352 1
0.489585645595916 1
0.0215230011587517 1
0.636046777459963 0
0.512138398443752 1
-0.189376574720119 1
0.405483748613334 1
0.239684692940543 1
0.342897667751693 1
0.0336880539994911 1
0.186518654815808 1
0.339113660166812 1
0.435215984474179 1
0.125545509794144 1
0.118768654059544 1
0.0786994178062428 1
0.12905474138949 1
-0.0208212592037105 1
0.305732712013881 1
0.463574014461395 1
0.00347121434027962 1
0.2378894853396 1
0.123542726728046 1
0.17108481512195 1
0.22241262449053 1
0.0762573783294164 1
0.310207234304917 1
0.0539970039917295 1
0.146401293865197 1
0.151321037101169 1
0.233821949243755 1
0.378049405381705 1
0.148331853041421 1
0.319502837677075 1
-0.065660416306418 1
0.225355709641051 1
0.0163848844719355 1
-0.050409707211051 1
0.0786542468585545 1
0.0918931985803955 1
0.441230836664641 1
0.475101335185013 1
0.0317090851298259 1
0.154300472732073 1
0.349002003863571 1
0.44302920141246 1
0.503983752490847 1
-0.0663284841164746 1
0.290632537035926 1
0.464065513137494 1
0.0691389970624312 1
0.329592925638473 1
0.196569237994526 1
0.42306765597794 1
0.0411771871166022 1
0.301592509190417 1
-0.0978326743788326 1
0.240233361297084 1
-0.139243602182329 1
-0.499677530955112 0
0.0527509849726318 1
-0.112899601291381 1
0.469939811393043 1
0.34010862639068 1
0.339155651851777 1
0.776507182389253 0
0.631293222363076 0
0.405947939031494 1
-0.115064909220213 1
0.418814581508143 1
0.100957428878618 1
0.127699418842531 1
-0.0462106623844529 1
0.405669042910596 1
0.293058578040557 1
0.391341137237028 1
0.328750778316308 1
0.522250834207078 1
0.402957428833327 1
0.435791562778826 1
0.136272189197524 1
0.538856347302674 1
0.532026039805555 1
-0.0197576199620621 1
-0.281159347078264 0
0.371210029016948 1
0.218638016762931 1
0.187820081951115 1
0.286123721063185 1
0.234486120494454 1
0.32199343895876 1
-0.315292521548586 0
-0.13182269377834 1
0.207897070354529 1
-0.0626501525378563 1
-0.0286924323580972 1
0.113696561797747 1
-0.0722862821531069 1
0.403443054568744 1
0.203252641857923 1
0.100195523246492 1
0.252424938611017 1
0.41575579107131 1
0.215572651704174 1
0.167868244953606 1
-0.000529200768430924 1
-0.155496943077329 1
0.579450786475432 1
0.0821910580395962 1
0.0172905412935729 1
-0.0455913037120412 1
0.195507851942734 1
0.278404432398758 1
0.0697457466979623 1
0.0574879122478515 1
0.0733285272336414 1
0.0362468756929305 1
0.151022661405906 1
0.00863571853591274 1
-0.0349480601966856 1
0.193808499918816 1
0.292999895960941 1
0.33249253439395 1
-0.229391587400001 0
0.263055824596858 1
0.275837663519751 1
0.226152159903267 1
0.0490799189609183 1
0.179351536624788 1
0.315440145598544 1
0.0589287317651411 1
0.675889905134605 0
0.523693249066082 1
-0.191295727410345 1
0.295815986915865 1
-0.0138753462283173 1
0.0653394176073133 1
0.183118785231408 1
0.51067747336641 1
0.285843113496445 1
0.49645580071683 1
0.0187152746828768 1
0.202137331348805 1
0.24528925014857 1
0.101145659067543 1
0.373263705210257 1
0.136541324220938 1
0.295676662181724 1
0.182868821322855 1
0.43961892835166 1
0.020526367934613 1
0.167821038642944 1
0.607640043213456 1
0.212431856635931 1
0.646550976547747 1
0.568615544177037 1
-0.0583141044691489 1
-0.078654842117076 1
-0.0134317491577183 1
0.176855768432118 1
0.209204274555432 1
0.204885063561363 1
0.0661907035176852 1
0.129612177302889 1
0.219680785118302 1
0.461211698169929 1
0.169974287620443 1
0.16028017377302 1
0.401090402975087 1
0.501213018702363 1
0.417403697364532 1
0.245651578296914 1
-0.029468626301896 1
0.301021486082348 1
0.216232978720088 1
0.295435317636807 1
-0.000657641821989352 1
0.301358554710871 1
0.342491390414849 1
0.128482148407024 1
0.103988010729509 1
0.4460670684575 1
-0.0983577783836642 1
0.0857700202733286 1
-0.314751509101663 0
0.521891914296067 1
0.358921541832869 1
-0.0204960707606988 1
0.224972219586641 1
0.0323113885979903 1
0.261139788085441 1
-0.0264363996314398 1
0.659338904733644 0
0.441102306482966 1
0.270184373115478 1
-0.0647055850521119 1
0.0671139252823732 1
0.2854597957155 1
-0.0258037650639353 1
0.469740637472032 1
-0.0371287814782139 1
-0.120690420190284 1
0.305472687452831 1
-0.160662981105651 1
0.0329998939585924 1
0.163403233592605 1
0.535980003525784 1
0.202096945841902 1
0.343032134198973 1
0.540258944869603 1
0.314881245662511 1
0.274715040092841 1
0.400026737467706 1
0.0383438460207003 1
0.427955178882494 1
0.360428849519269 1
0.0681080127402498 1
0.253623742754357 1
0.114862669488333 1
-0.190871326511366 1
0.537146769745995 1
0.0909059794476166 1
0.597405241807307 1
0.401504261529403 1
0.0687754541082288 1
0.489201939947482 1
0.302017148342406 1
0.133413065804354 1
0.435384372993771 1
0.0618051551368952 1
-0.0297704779516072 1
-0.0895670864435666 1
0.545590301491565 1
-0.0927844938968621 1
0.131083700038517 1
0.216225633937451 1
-0.148572111632993 1
0.249626461131439 1
0.0731289091120704 1
0.109623422940908 1
0.524447159043686 1
0.14199412361826 1
0.0907078984088372 1
0.161704059729401 1
0.140508368412561 1
0.073200580012342 1
0.143907322256394 1
0.466102474484455 1
0.270972915242788 1
0.21376893407445 1
0.231736283668028 1
0.511672262331875 1
0.292615747364409 1
0.273816477164916 1
0.241010299320352 1
0.151252087554818 1
0.0641102030254845 1
0.210436645293519 1
-0.0376310634453052 1
0.0576892078278212 1
-0.0306143047085063 1
0.178998018433231 1
0.0271052413313201 1
0.240622606304552 1
-0.0512310478774547 1
0.0172386121333231 1
0.136267325354721 1
0.232790351392072 1
-0.0365724569697872 1
0.49261347178738 1
0.178976300718788 1
0.239182147979972 1
0.0738088073701643 1
0.0605015527142553 1
-0.149725806373025 1
-0.0640845865371602 1
0.304693607627117 1
0.0451270651741082 1
0.513014091137707 1
-0.0178029306975765 1
0.156937091720278 1
-0.234938721000356 0
0.491743881734496 1
0.303053324434371 1
0.0979645274386484 1
0.370775635318095 1
0.287882520920187 1
0.220273113962268 1
0.449690090509928 1
0.0746860152140234 1
-0.119184261938929 1
-0.00448575536536508 1
0.568439026902443 1
0.310242323001976 1
0.258997172685936 1
-0.0993787890439634 1
0.421330239733804 1
0.124067370278185 1
0.10412826884939 1
-0.004215174002055 1
0.273027790576531 1
0.352536290256622 1
0.0642361812477759 1
0.010633376898411 1
0.324433450029125 1
0.285976803450678 1
0.398389904423059 1
0.363296042870915 1
0.505375108980442 1
0.415156551157005 1
-0.0245944459816423 1
0.226425113870809 1
0.189619114687673 1
0.20035235148511 1
0.00401198419984387 1
-0.153191953734673 1
0.481073961613866 1
0.129752284949189 1
0.23213244023386 1
0.166927120259926 1
-0.219419024093898 1
0.680910334338043 0
-0.0197567977364327 1
0.0481295897505878 1
0.249746439798696 1
0.372414173317117 1
0.202114576739785 1
0.0909012178589788 1
0.0748870733850035 1
0.153231557258156 1
-0.0299713859676627 1
-0.0767062774113327 1
0.267660816444446 1
0.194996492204502 1
0.425227556532458 1
0.126170908021244 1
0.32914346910487 1
0.608935032502074 1
0.288047051116735 1
0.0467182039402043 1
0.0012494927139478 1
0.291544578747379 1
0.158438248492871 1
0.50074521149326 1
0.197333754751103 1
-0.0482179230851942 1
-0.0460288820513463 1
0.0829214881305799 1
0.280850726130477 1
0.167922420988567 1
-0.06940068425737 1
0.32887112584678 1
0.16360075414029 1
0.57993139605908 1
-0.0609051844733264 1
0.129172585180133 1
0.131681770992118 1
0.0174117466845904 1
0.173748925012965 1
0.369667488336425 1
0.0702329851014375 1
-0.243946072885774 0
0.235571942394394 1
0.256214247617553 1
0.305536787774203 1
0.377731649077469 1
0.0373673734578096 1
-0.0158965179327862 1
0.0446172624565869 1
0.0659388587649515 1
-0.141351092693099 1
0.189171125033541 1
-0.0674170328634183 1
0.210500646002556 1
-0.0408495017304198 1
0.298438653159498 1
0.344048249151083 1
0.286784572253058 1
-0.0640135135190752 1
0.137140959685895 1
0.316273595196563 1
0.118266092238013 1
0.537249907488598 1
-0.0350549321621421 1
0.243718453959724 1
0.190338637586174 1
0.268783121417234 1
0.400480837697692 1
0.27021952242977 1
0.225250354893824 1
0.216898627608438 1
0.595874171637399 1
-0.257813883971472 0
0.691431786165277 1
0.127108115464359 1
0.149413810474315 1
0.0505307318011842 1
0.467833155606619 1
0.337849166333272 1
0.179677357521152 1
0.562932562458465 1
-0.356536686397348 0
0.52290475519427 1
0.0823681028153545 1
0.506823873494543 1
-0.210125235654108 1
0.125812415471299 1
0.18770899145517 1
0.317752404040888 1
0.281449345080505 1
0.168440157254813 1
0.521873577648283 1
0.374468487315331 1
-0.0372373438976383 1
0.120813516242724 1
0.171358106905173 1
0.446957843672888 1
-0.0598741599074482 1
0.00568357675881983 1
0.027796722859254 1
0.246638896790821 1
0.110450285236974 1
0.0982762924383208 1
0.228608668164755 1
-0.139352260232416 1
-0.354282580991722 0
0.439129779327497 1
0.34300382784463 1
0.276189087559087 1
0.148772039416278 1
0.43831475100309 1
0.352045166273277 1
0.0245858252587386 1
0.245859801852246 1
0.398944121047429 1
0.21071248714043 1
-0.110290859993142 1
0.526274873547517 1
0.342040483256142 1
0.173258457016254 1
-0.310311149511901 0
0.0398051519224315 1
0.178451517218904 1
-0.0924639496112779 1
0.0571067032480989 1
0.256049522332844 1
0.0849751680446721 1
0.195681175958064 1
0.522722801834585 1
-0.0558835232737319 1
0.274006330648603 1
0.261023598843179 1
0.464041614484091 1
-0.0620326676486473 1
-0.00297079761479969 1
0.0690517396317432 1
0.380725461329154 1
0.0796864288821162 1
0.425441470073228 1
0.383009092027077 1
0.193717939555406 1
-0.0935966620838637 1
0.671070225066664 0
0.537952764067992 1
0.111784919838949 1
-0.00639626285459276 1
-0.118662021567987 1
-0.0391978528281454 1
0.371376477898628 1
0.41339545743739 1
0.33136174027498 1
0.0186212903627124 1
0.413761053329201 1
0.180888743964433 1
0.142010456370406 1
0.334917238131707 1
0.398225696178361 1
-0.213387679137508 1
0.523791662835292 1
0.549019576115744 1
0.315500064691465 1
0.269068904122624 1
0.121071321402204 1
0.258842567313969 1
0.475875551138751 1
-0.0117851410569984 1
0.417583568540998 1
-0.0293459916097729 1
0.259473880585228 1
0.307738775039079 1
-0.0838634122992446 1
0.0989496792184545 1
-0.0280706417853498 1
0.107426009143711 1
0.252687675656447 1
0.396220689365863 1
0.320403281772089 1
0.214414567755416 1
0.00503953675098363 1
0.31293883051114 1
0.179227438422025 1
-0.0798703458102345 1
0.128782873001691 1
0.484616475336533 1
0.162514512060226 1
-0.205967537442321 1
-0.0372894352553015 1
0.122424359104471 1
0.592335491610606 1
0.402957281399888 1
0.325068669865985 1
-0.0629386553631648 1
0.0287911628765252 1
-0.0442653762880929 1
0.267672082362571 1
0.235266491848491 1
0.310042661411277 1
0.21857481022056 1
0.307852181471142 1
-0.0433408550721603 1
0.164903325032284 1
0.145381000289655 1
0.0682249479123022 1
0.0861603346848237 1
-0.151015601282275 1
-0.202024746232022 1
0.255177690308944 1
-0.18450208251442 1
0.455922912919068 1
-0.142535893650127 1
0.111297603280861 1
0.0726689962618639 1
0.134505120077418 1
0.482017147560409 1
0.32687364208227 1
0.325931308810538 1
-0.121925096114828 1
0.105418384112496 1
0.580024649078735 1
0.137029698305264 1
-0.0526444219840304 1
0.149366200946528 1
0.228921726145633 1
0.207015333549766 1
-0.359881701219143 0
0.226012362075458 1
0.228035066172989 1
0.391410349665137 1
0.287354038228451 1
0.0602572513973728 1
0.143781605723437 1
0.241182489679944 1
0.353711594402484 1
0.529436146259724 1
-0.0256177452059262 1
0.0470125640531071 1
0.437375535290247 1
0.333948477689589 1
0.0762385128764946 1
0.466828647473002 1
0.230773018939732 1
0.0170700210384844 1
0.22254052990323 1
0.0856405284853786 1
0.486227418224148 1
0.392498117734857 1
0.0701453168756407 1
0.138142041962947 1
0.273137345461739 1
0.191542482039566 1
-0.532873024036339 0
0.598965701444741 1
0.225893235130676 1
0.144069812289182 1
0.023652965108953 1
0.266622615553526 1
0.0384672231804169 1
0.0449006201991955 1
0.28562947266311 1
-0.0553194695513978 1
0.304081928100451 1
0.54430246274229 1
0.134010236514371 1
0.131202949700022 1
0.137906548952498 1
0.265504009257812 1
0.306410269576902 1
0.0503509034529125 1
0.365510860082431 1
0.101491044416119 1
0.262489367744676 1
-0.00557989079489087 1
-0.128405456517958 1
0.0329608793386304 1
0.734384238460915 0
0.236284975256567 1
0.276861424003529 1
0.219218834267576 1
-0.12306531100892 1
0.349063793209007 1
0.123843734166169 1
0.435511624477764 1
0.168840971451329 1
0.32214904068882 1
0.320599876386552 1
0.0505709293467114 1
-0.0556784465779461 1
0.00552347361713228 1
0.313802318886554 1
0.30537557469568 1
0.202359981512878 1
0.389144832702027 1
-0.0603392242642131 1
-0.179178298560892 1
0.0647125050304531 1
0.165303989008244 1
0.259243828066572 1
0.287544421207964 1
0.048395512786904 1
0.454740963723063 1
0.148101059395475 1
0.610414543476907 1
0.143699778027085 1
0.42178505425794 1
0.259557955374971 1
-0.0417224202116898 1
-0.030404286245245 1
0.0204076877735481 1
0.0299345859007309 1
0.168052866051931 1
0.141098285048267 1
0.536341764669911 1
0.342278110143365 1
0.385882061562927 1
0.30930192454062 1
0.0687867790328452 1
0.493882284663315 1
0.470501570518489 1
0.46815112241502 1
0.473479941691685 1
0.241800062559195 1
0.202444621528495 1
0.129816915768462 1
0.229681894484995 1
0.256131487365415 1
-0.0954187467782187 1
0.410611128286987 1
0.165494884866833 1
0.452036430269518 1
0.678201912039999 1
0.239773074199909 1
0.254583492183146 1
0.413554560159342 1
0.236841680028415 1
-0.233012031537229 1
-0.0706947991818495 1
0.508382181420596 1
0.208338077583831 1
0.424442967272366 1
0.450850873329259 1
0.232317867990402 1
0.0887660471135364 1
0.460341107661417 1
0.217670441191732 1
-0.074408272070567 1
0.140169865849027 1
0.17875300756112 1
0.815944705044585 0
0.127930681137032 1
0.23389897568375 1
0.132575878892009 1
0.249752738336754 1
-0.020501393206476 1
0.3240228225199 1
0.141536778871131 1
0.237749990202245 1
0.381720061741915 1
0.0821856108380762 1
0.0555313836959096 1
0.215514882046235 1
-0.115322659265384 1
-0.249605399745224 0
0.615611703374982 1
0.541849183196591 1
0.395788713823989 1
0.0572540611450028 1
-0.142648791100845 1
0.713700668148403 0
0.122766031444461 1
0.232453360858173 1
0.432373789332226 1
0.259044091893579 1
0.0777859492503281 1
0.299112771067547 1
-0.203939114294024 1
0.466756444794906 1
0.358517019849098 1
0.173532282333053 1
0.0910629580560707 1
0.474618911761657 1
0.315602917191279 1
0.228759047764808 1
-0.00947790747817666 1
0.259434781784391 1
0.0447992011787256 1
0.0194729750018375 1
-0.118224261270369 1
0.451389049274781 1
0.442966885840303 1
0.336269525600571 1
0.5390313682533 1
0.252043571362905 1
0.0703847836022992 1
0.00951916561793002 1
0.201840276251872 1
0.13073744072186 1
0.244767368644074 1
0.100306517331695 1
0.402105313780535 1
0.353391290220618 1
0.550824648355061 1
-0.0712836790533738 1
0.369907305609574 1
0.37211471070447 1
-0.184594892505488 1
-0.0567287476514551 1
0.0244648977443914 1
0.373819891416977 1
-0.0463445421907877 1
0.0373033995593319 1
0.436523884949163 1
0.221574435042138 1
0.0425421766186886 1
0.291208319365901 1
0.152850404260219 1
0.16721560964665 1
0.263383070975911 1
-0.0249497138659985 1
0.388916153853615 1
0.13723794111017 1
0.401931881502379 1
-0.0853607771134586 1
0.467399592303168 1
0.4964220822805 1
0.166198190667967 1
0.00137526804914007 1
0.409959296640986 1
0.371276759454779 1
0.347677750854053 1
0.0911530656195388 1
0.225989608513668 1
0.202586784050375 1
-0.138406085783851 1
0.340712973384158 1
0.47343449677853 1
0.218569880013307 1
0.246893979293398 1
-0.0100336624809764 1
0.303372802092256 1
0.298773446192501 1
0.293342973233202 1
0.458615867098101 1
0.0423407249892638 1
0.435472536652936 1
-0.0405600476564997 1
0.36719689948244 1
0.262130540290001 1
0.510780770458631 1
-0.0583732235318566 1
0.255105952808047 1
0.285441939318093 1
0.347661646650047 1
0.459162193121734 1
0.400056405448488 1
0.63466109681826 0
0.0536616818784139 1
0.146731147526628 1
0.780528448710253 0
0.0456364183052872 1
0.148464424299474 1
0.101413542172385 1
0.129204184775684 1
0.0966896086487078 1
0.0469839862332628 1
0.0527106431751192 1
0.282776905281317 1
0.290794128622568 1
0.193957877017266 1
0.383509531893424 1
0.296061583442213 1
0.152300748973008 1
-0.0516974709112731 1
0.122153265115032 1
-0.0300109631929631 1
0.327319812699232 1
0.399203378087618 1
0.2096668627053 1
0.0348437590102036 1
0.368788630592297 1
0.233301293317736 1
0.123275649770003 1
0.0294966269268219 1
0.0943892334164438 1
0.0361024877498984 1
0.35928091148646 1
0.638022633216158 1
0.238671583914108 1
-0.0982628320566654 1
0.670180096969615 0
0.617235600610052 1
-0.37367910766915 0
0.304361193443097 1
0.158200351684198 1
0.0682946467068763 1
0.148022807190592 1
0.186625781540051 1
0.743667256322342 1
0.253356989225978 1
0.385178439044893 1
0.311895818300674 1
0.167307515533256 1
-0.144150817932928 1
0.307653252243275 1
0.182671606571891 1
0.192188066186335 1
0.247714132460202 1
0.0478620570306471 1
0.0773496576210537 1
-0.323937496016542 0
0.298722033892769 1
-0.304190983600897 0
0.239056628730889 1
0.115826184033609 1
-0.0833007036658284 1
-0.0979181303438201 1
0.265063718804617 1
-0.096482956022522 1
0.195904366055281 1
-0.0140754349970615 1
0.353509247081671 1
-0.0524548819084871 1
-0.0936106592293473 1
-0.0731548674305783 1
0.432669014970057 1
0.624063019164735 0
0.315466906601863 1
0.135163001711511 1
0.064448877429114 1
0.133578246415263 1
-0.181224809673597 1
0.243398566539798 1
0.0892549815658497 1
0.153630724885927 1
0.4017151918246 1
0.168061458129658 1
0.40440016941403 1
0.466717047632408 1
0.0267274508086171 1
-0.0685642732423712 1
-0.197021705591055 1
-0.135060328701057 1
0.368121141952648 1
0.305248655521437 1
0.0838870035595053 1
-0.0510311040390087 1
0.0808066428484095 1
0.0318985949719822 1
0.185699096343606 1
0.0789349676040477 1
0.400755372054816 1
0.539449869247488 1
0.101678947314339 1
0.0420877584724574 1
0.132645573481911 1
0.273607124604931 1
0.302275829168976 1
0.202162499431105 1
0.336005097948326 1
0.11667894264118 1
0.278416789865605 1
0.277734384452529 1
0.151655382177632 1
0.231178185391671 1
0.501359610048495 1
-0.0081241526332073 1
0.270653296966596 1
0.0402201466915319 1
-0.244158718739594 0
0.248146405240795 1
0.151206258682769 1
0.438884300913538 1
0.343784619998408 1
0.0984662433122991 1
0.0469136727267316 1
0.168154969558047 1
0.0776031606603305 1
0.568041749548866 1
-0.0255840487555975 1
0.210799579561304 1
0.406649200070522 1
0.0813194212448426 1
0.631255408086506 0
0.181907392177559 1
0.190302219753265 1
0.0648154473329283 1
0.070556945410844 1
0.290746797374678 1
0.413798340983981 1
0.150945897010855 1
0.536096896104891 1
-0.0750956281356932 1
0.613593383752079 1
-0.0789676191817786 1
0.505276102638942 1
-0.0651179197122314 1
0.41327850860129 1
0.506848883868173 1
-0.111642243383037 1
0.0374819795342802 1
0.303921158303749 1
-0.0022299361144248 1
-0.289411206463277 0
0.325803233411677 1
0.142775574929645 1
0.294935869779497 1
0.218737537173526 1
-0.00388224996287337 1
0.374807771188888 1
0.206394388781101 1
0.59699997048184 1
-0.299094734255096 0
0.469307480695611 1
0.0541630575087541 1
0.0895902344641255 1
-0.281280367038101 0
-0.0233522177437171 1
0.174091522032796 1
0.454040044779602 1
0.123988055846254 1
0.135187390394639 1
-0.171635364799184 1
0.444924740817153 1
0.0659937130639047 1
-0.0458511517777119 1
0.271631015394551 1
0.0561850405246768 1
0.512777130414467 1
-0.0489381905212783 1
0.0473205910582728 1
0.399507044557744 1
0.2359037133445 1
0.161234536478375 1
0.328304285254745 1
-0.00402294105658504 1
0.0278073215232756 1
-0.00206281345453242 1
-0.14254355953264 1
0.334577242061282 1
0.0352507803273386 1
0.346453066029152 1
0.397795080579926 1
0.293203140148963 1
0.357050393312235 1
0.00220234611231693 1
0.460432301652342 1
0.182497553152821 1
0.292077545515159 1
-0.389056725313024 0
0.20719056006924 1
-0.0498606769910156 1
-0.10930269088611 1
0.377251845786359 1
0.333640580914789 1
-0.29824235428386 1
0.365291719762527 1
0.3686689400438 1
0.0784596074534488 1
-0.352136064562068 0
0.0846932494640226 1
-0.0459715549508221 1
0.160593162310921 1
-0.130976492440551 1
0.337693174681299 1
0.0449492613421467 1
0.439626152307211 1
0.134844953763065 1
0.0801398075222972 1
0.283375401467668 1
0.0669592593401651 1
0.351689795970704 1
0.289866150894833 1
0.204304981353852 1
0.360520297914401 1
0.589154161290343 1
0.0630666735525541 1
0.0964893944946866 1
0.260092374740007 1
0.103028131962206 1
0.0535984101839709 1
0.102856973369273 1
0.339644278877696 1
0.0278419752386623 1
0.601421850068721 1
0.364775026556235 1
0.0422171125488923 1
0.341801766227839 1
0.29402205390059 1
0.269914006288718 1
0.116686788121417 1
0.275499158967116 1
0.0495062690614813 1
-0.218705389368137 0
0.342586836434993 1
0.485696529317134 1
-0.135226729546765 1
0.153274428777379 1
0.098854424282925 1
0.488928490675629 1
-0.228647473370895 0
-0.113506788851863 1
0.0887492677215806 1
-0.0563713967935491 1
0.460328684947058 1
0.586030518777371 1
0.397568331487483 1
0.216335603534482 1
-0.0395834165916531 1
0.0939223243371189 1
0.0230341064762335 1
0.277593960528325 1
0.285343883609484 1
0.225161713225634 1
0.261182367950577 1
0.512418279471656 1
0.0540545232083998 1
0.442115207612321 1
0.425092044937112 1
-0.30894584423191 0
0.0173847321583443 1
0.532160699167312 1
0.188696575516215 1
0.37884084148762 1
-0.0617507716136483 1
0.442194828800996 1
0.255529078361834 1
0.351905083693235 1
0.27654494310463 1
0.208443462341297 1
0.429015516258578 1
0.256283661774073 1
-0.0297496270803862 1
-0.117984519821713 1
0.373573582257599 1
0.268307814569401 1
-0.031293432139487 1
0.452176971944983 1
0.610605249245637 0
0.339859411838785 1
0.32953698866177 1
0.100091937284362 1
0.375755959264745 1
0.307372584253416 1
0.219193288535786 1
0.330540530331684 1
0.286625717671057 1
0.262312808732423 1
0.390212264147601 1
0.478817599243043 1
0.253298516390233 1
0.0638365518985268 1
0.265633401779106 1
0.0981438887925627 1
0.321107804730512 1
0.209019832111291 1
0.529933320267042 1
0.251202305534403 1
0.424256205723734 1
0.0784769942880912 1
0.327845945730915 1
0.219642044015892 1
0.32981986538764 1
0.0945880590783611 1
-0.0102419545918784 1
0.100949245731845 1
0.0374551879395421 1
0.0732789239416992 1
-0.194683838703502 1
0.193461212152785 1
0.235363144830248 1
0.20895136427653 1
0.157265780106567 1
0.544488555146361 1
0.177031915903855 1
-0.0521826473240839 1
0.111137598511321 1
0.10033609214915 1
0.236666215118048 1
0.0316491361330131 1
0.0314744653946038 1
0.233810988774665 1
0.250321203849445 1
0.580823554206345 1
0.236792434805047 1
0.289845388595314 1
0.479822630906562 1
0.157225383278721 1
0.369567278363155 1
-0.0555060484000492 1
-0.184518360061034 1
0.292844948313087 1
-0.0196353368751376 1
0.283583632993052 1
-0.0294749768222379 1
0.325198639718908 1
0.252000302245318 1
-0.271183036293782 0
-0.0182150742737506 1
-0.0463799664914852 1
-0.269766214015862 0
0.27857156340184 1
0.308492659588318 1
0.207305718678007 1
0.384035419994002 1
-0.149159025704734 1
0.156691449507543 1
0.405053402397831 1
-0.173258945266269 1
0.471286959258808 1
0.110390553952086 1
0.0234348836853784 1
0.363155251086977 1
0.178260831601015 1
0.336547142020614 1
0.507339959689244 1
0.286552144805689 1
-0.044563044797663 1
0.397743279319217 1
0.171191826379637 1
0.0338042782028859 1
0.169982070722813 1
0.230099065951782 1
-0.0808166550891762 1
-0.153695930326998 1
0.104595472893376 1
0.672412083769052 0
0.492532392870548 1
-0.0381910837910098 1
-0.0537834739702175 1
-0.023575124152688 1
-0.000624800534925155 1
0.473038094220026 1
-0.256180060774335 0
0.33673283147718 1
0.359122692395234 1
0.237007308739876 1
0.154471122824734 1
-0.0521585322386706 1
0.110528942855767 1
0.0876879713320932 1
0.240050494103066 1
-0.10460535466009 1
0.264824923419388 1
0.1044792484518 1
0.0305926037419088 1
0.272373553845323 1
0.371777887325655 1
0.230947700148828 1
0.326299212711781 1
0.0424949382800851 1
0.208113962763027 1
0.0561832386513832 1
-0.115148069225933 1
0.271245379128022 1
0.00329546190033117 1
0.498408599329331 1
0.0114526502112113 1
0.377312198639511 1
0.104781319530721 1
0.393731055564743 1
0.477810940313696 1
0.110229942904905 1
-0.0018846079149169 1
0.276362770454726 1
0.556788149636705 1
0.234790043397913 1
0.307232055850031 1
0.284914087520436 1
0.0862928251515119 1
0.0835491480324723 1
0.17405730911849 1
0.0408137399853674 1
0.140735233650425 1
0.210089061248007 1
0.4933798564934 1
0.0278565002306626 1
0.445579073852671 1
0.375639519342046 1
-0.0958426273629934 1
0.193378879649977 1
0.300609280574283 1
0.0379961840618721 1
0.289455113980716 1
0.481871041094943 1
0.110487719535804 1
0.268294829378283 1
0.171456438741219 1
0.41069448027615 1
0.313837167182102 1
0.283299997538679 1
0.341185121847272 1
0.182668410616121 1
0.199629308231682 1
0.244642743038341 1
0.212724637242846 1
-0.380119685680186 0
0.149608056456764 1
0.306820315667963 1
-0.00704644347392747 1
0.259533696098402 1
0.133080638309151 1
0.0971943208741798 1
0.440523578955888 1
0.0748065443777894 1
0.468330017344342 1
0.537496758100419 1
0.685898811150733 0
0.0403417515257239 1
0.507022384511638 1
0.155356805468545 1
0.633536445655875 0
0.585781443592967 1
0.183865158743392 1
0.38368451977779 1
0.195655146115129 1
0.428130893419491 1
0.239649745727617 1
0.338959808346889 1
0.328606990554905 1
0.37199203871898 1
0.00745038527062408 1
0.177634593208159 1
0.275578383120225 1
0.314031611015775 1
0.510680874192837 1
0.413010156995038 1
0.467274056972481 1
-0.153051386045494 1
-0.00696361826207181 1
0.74500823617051 0
0.300771015704233 1
-0.0597648466635533 1
0.548302592300261 1
0.00656548513354767 1
-0.143460973860921 1
0.360834782992933 1
-0.097850866371669 1
-0.0627651675286878 1
0.410964633785142 1
0.363035470847282 1
0.359331212102832 1
0.213464367175302 1
0.192461669487727 1
0.368424509612268 1
0.241597977253501 1
0.0110594113694646 1
0.319414369530462 1
0.130078158645976 1
0.303405666077565 1
0.0122551333527482 1
0.52660784244893 1
0.343352938745624 1
0.405648786669269 1
0.0797259152006074 1
0.22518159353095 1
-0.226121890785393 1
0.394000221371939 1
0.638907943370984 0
0.482345695682787 1
0.384234849136601 1
0.406958031813508 1
0.195074956342669 1
0.234051030672354 1
-0.0813112543459418 1
-0.187290638782569 1
0.198477964662265 1
0.183111247525904 1
-0.350586391562842 0
0.470506175859674 1
0.364841785756357 1
0.235538040056867 1
0.0571932007113213 1
-0.210436308171347 1
-0.0342878030210247 1
-0.192049627502272 1
0.227553630404132 1
0.00971790109684991 1
0.389734754955296 1
0.179822755186842 1
0.260898758746754 1
0.188269174144245 1
0.0457583468100093 1
0.614051026372704 0
0.12407014156126 1
0.397815361297057 1
0.372811649532441 1
0.477341069188975 1
0.305641131445496 1
0.377379038925515 1
0.292761487982515 1
0.239290435687144 1
0.276065812211535 1
0.590148103793865 1
-0.0241967615346938 1
0.141129832263401 1
0.221801800932602 1
0.0690831274458533 1
0.0534089051941395 1
0.0201576739685976 1
0.363321188761088 1
0.549022101730639 1
-0.116586610023094 1
0.148495512177027 1
0.132827456182414 1
0.0417880717331963 1
0.233762720778147 1
0.0723350185959006 1
-0.15351894035072 1
0.0548961452101941 1
-0.110266486714197 1
0.0946615325782141 1
-0.0230222568430977 1
0.132453344720506 1
0.326098698741161 1
0.366550519629515 1
0.333246285636494 1
0.428273477840329 1
0.0851278338040242 1
-0.0915126639785453 1
-0.466360266021319 0
0.445400528027652 1
0.214114349089799 1
0.313780623309852 1
0.521223898282978 1
0.272339566478533 1
-0.0633319875210356 1
0.378933729417324 1
0.224028555898493 1
0.324403424447089 1
0.416506283524801 1
0.282599201948266 1
-0.155146861970773 1
0.188494172112328 1
0.244822671656845 1
0.371468840703525 1
0.406778731901216 1
0.21884840902147 1
0.187740146355266 1
0.189430230298862 1
-0.116420182218938 1
0.00695968417670586 1
0.0601798784056436 1
0.614192487031502 1
0.390633729241739 1
0.392823830584061 1
0.0500111203090098 1
0.017492003514994 1
0.302852512020038 1
0.0898901638717807 1
0.0624815331686048 1
0.210665153495305 1
0.239776241864153 1
0.127484396284091 1
0.180032647673214 1
0.0400252221580858 1
0.14306344057935 1
0.00741955193486914 1
-0.124727830092915 1
-0.0111116536437958 1
0.298585363415403 1
0.328495272858442 1
0.12778205920887 1
-0.0757710654264943 1
0.209149896435115 1
0.0679899774327146 1
0.242566233580414 1
0.0602348281332838 1
-0.0338317551793727 1
-0.0328401341673145 1
0.481601652537256 1
0.158484849174946 1
0.0589885998753933 1
0.103096297783936 1
0.614382943768659 1
-0.307634785667178 0
0.985475998251171 0
0.262372571771608 1
0.0960650972099295 1
0.389682889024932 1
0.240896540086253 1
-0.0252477666764223 1
0.27133123827781 1
0.411743870165578 1
0.269864754603627 1
0.119099192762937 1
0.32465361572056 1
0.0439648267874679 1
0.0879575972388836 1
-0.229214533790562 1
0.343817823865471 1
0.32232071888668 1
0.238603117217236 1
0.223711377142734 1
0.0443727638730569 1
0.321081592223152 1
0.0567943772973957 1
0.371506311926685 1
0.330501400174967 1
0.332366742730184 1
0.795348650706229 0
0.433888879235384 1
0.170939866887749 1
0.0323817900440781 1
0.425408305375577 1
-0.00549369194538335 1
0.202237465027854 1
0.1423673087338 1
0.345078340975435 1
0.0394007765876873 1
0.208781743995218 1
0.0415027995570552 1
0.223605543520583 1
0.459771645303914 1
0.273721436883282 1
0.460844201552945 1
0.322303064411104 1
-0.041684709613934 1
0.190972487865888 1
0.323811302831212 1
0.493802921685374 1
-0.207596068447314 1
-0.00590377692606572 1
0.194212624690687 1
0.317280625544667 1
0.052227689465695 1
-0.106091950895292 1
-0.00582123613858157 1
0.260625399041339 1
0.0232118579547469 1
0.114950547714264 1
0.162516504657226 1
0.0794232119750839 1
0.352888872105672 1
0.107970239047722 1
0.0161026720756208 1
0.100496786858471 1
-0.0161697783526274 1
-0.0409735224718185 1
0.174236522272062 1
-0.131274077886866 1
0.394882636358156 1
0.595734858648885 1
0.276070243291891 1
0.412087898605515 1
0.338076488192905 1
-0.014600813889387 1
0.395092738843526 1
0.124417393416417 1
-0.064974716952692 1
-0.00400618296569761 1
0.175277153462681 1
0.356771988391258 1
0.217356675420317 1
0.0182714903666996 1
0.179429358016282 1
0.154714848276031 1
0.20349572408642 1
0.129768214249307 1
0.393479975706618 1
-0.172824417183447 1
-0.0407210432339409 1
-0.206590597359112 0
-0.0943713091398891 1
0.314557639677491 1
0.320987342282301 1
0.188543180372388 1
0.0422140515734071 1
0.0838188902973756 1
0.584751883299724 1
0.0654266859628083 1
0.274957037771573 1
0.0968791456541401 1
0.210449540246419 1
0.424403599450777 1
0.481262669075671 1
-0.0775220838498884 1
0.598784385227055 1
0.101466002921609 1
0.448985224956761 1
0.329585774305845 1
0.262795358103563 1
0.198629759603872 1
0.202881218428901 1
-0.109478033055579 1
0.113277441000634 1
0.201716525080263 1
0.340475885273787 1
0.404856672218119 1
0.453445929779348 1
-0.065135787753246 1
0.0748306480944642 1
-0.19992978091036 1
0.288939551474779 1
0.487283732946887 1
0.312704853881011 1
0.0788680859726701 1
0.271905690279704 1
0.160188112732166 1
0.279473855402993 1
0.244826182840954 1
0.494769590666054 1
0.284274256288089 1
0.0329667381061723 1
0.25566424823517 1
0.331166625916838 1
0.325250321902747 1
0.0617466594161579 1
-0.194399972982547 1
0.3158723872349 1
0.0825655847770841 1
0.250323736933611 1
0.283773917161104 1
0.383326944679739 1
0.253973968430001 1
0.272656894718929 1
0.166553496443567 1
0.318041339610274 1
0.113566321060742 1
0.537599462151005 1
0.180356408725209 1
-0.0620251516071897 1
0.644152120178808 1
0.372275740163574 1
0.0624339179467717 1
0.492498237048637 1
0.0226139043769329 1
0.23306370829086 1
0.446853866399691 1
-0.0198457404006473 1
-0.239143093237866 0
-0.0446750196807504 1
-0.118648548306879 1
0.0378873374375316 1
-0.156572614513221 1
0.567529250938385 1
0.212532207648416 1
0.308852220459192 1
0.169289460080891 1
0.372096787245618 1
0.00435719197683346 1
0.313547615263684 1
0.0619495001102534 1
0.0982346913253736 1
0.149376420643511 1
0.211844383684104 1
-0.0288881847652699 1
0.161694976014044 1
0.0290599638169124 1
-0.208838998835994 1
0.0209196986253012 1
0.0365557503243502 1
0.00774090708304715 1
0.252543399310768 1
0.159109374841777 1
0.51323573280148 1
0.152464237694206 1
0.410858378742186 1
0.107997503645564 1
-0.0823180776133685 1
0.408727608004006 1
0.257622514508853 1
0.255377032848595 1
0.253220339435081 1
0.238737185155813 1
0.2010740995982 1
0.355978800439771 1
0.349216826528926 1
0.059156932216579 1
-0.0798983310570685 1
0.182685981510559 1
0.536292434616287 1
0.121325666059154 1
0.167596031490223 1
0.323938714004335 1
0.342030488328836 1
0.275257337490829 1
0.277051914039906 1
0.531431434433046 1
0.309240747479231 1
-0.175839994547968 1
0.420137388568769 1
0.188390387553908 1
0.0590584252728609 1
0.319850027031145 1
0.456038436911905 1
-0.00623426407432878 1
0.104946682934608 1
0.0410365184032188 1
0.303462875936879 1
0.381245262727605 1
0.351512866151885 1
-0.224239190681842 1
0.668164506559615 0
0.452550303608807 1
-0.078544241846381 1
0.375727839529591 1
-0.035574861277736 1
0.367354230201082 1
0.635050216610967 0
-0.165977016753713 1
0.313583164783918 1
0.459842099790362 1
0.55551018287577 1
0.27575461095434 1
0.131443759293016 1
0.186441534131924 1
0.255065045611158 1
0.0872038125124578 1
0.243093573095367 1
0.31094852411272 1
0.327000182900168 1
-0.133081881428783 1
0.524045791330192 1
0.188446578810901 1
0.330651662436986 1
0.178875247226304 1
-0.0427072906530471 1
0.0226771253594008 1
0.213469241584181 1
0.211408398544747 1
0.357580956294581 1
0.206539936179839 1
0.409621465503489 1
0.0664258415290514 1
0.259697075916461 1
0.771203275201578 0
0.0549649790945215 1
0.430934066011526 1
0.46246656300848 1
0.204277724068692 1
0.192784195575516 1
0.222080622189955 1
-0.0475055984991625 1
0.156473627273934 1
0.0447278497373408 1
0.524038986872694 1
0.126306236812616 1
0.063264905394697 1
0.175532066246557 1
-0.0642635434581411 1
0.277474024448345 1
0.446609750833548 1
-0.0226485641015238 1
0.649867543985823 0
0.464816621396526 1
0.552783634481755 1
0.184039342923956 1
0.015236340674012 1
0.225912641792565 1
0.525907312703772 1
0.394167429796158 1
0.289345689998045 1
0.152327520365645 1
0.332038829464011 1
0.406526794966081 1
0.275099189320214 1
-0.0895653253241225 1
0.445364029448133 1
0.0906847041547734 1
0.269580061625518 1
-0.373913188535769 0
0.22905580345232 1
0.19976811411241 1
-0.0761970587153462 1
0.527971492977906 1
0.383514067439242 1
0.350428754029667 1
0.270517772877292 1
-0.208774410502952 1
-0.012329154676809 1
0.224218665286307 1
0.600947478424308 1
0.335472716838463 1
0.111977304613142 1
0.0371941213925838 1
0.457420850581229 1
0.096169290090827 1
0.156251492545507 1
0.201405140126202 1
0.0670272130934218 1
0.36159120246663 1
0.44059690077163 1
0.291911571865958 1
0.172226341973516 1
0.374144037983271 1
-0.11443977698918 1
0.370391235188737 1
0.186926224749179 1
0.246026258966827 1
0.281226509841575 1
0.406083403158252 1
0.224406724896931 1
0.525230710484684 1
0.405297910933167 1
0.263883551278284 1
0.45153887441697 1
0.451747308546714 1
0.00714071075899923 1
-0.0488203184590769 1
0.402734813002727 1
0.0531074821267294 1
0.261935448766236 1
0.290841741469131 1
0.358151897176166 1
0.366032703653972 1
0.448352642694156 1
0.183165604209919 1
0.163745026551616 1
0.0832592993084028 1
0.257707806255422 1
0.199683351411768 1
0.0973166525384765 1
-0.0863722735719685 1
0.21930565084112 1
-0.0294396451171949 1
0.630744985494375 0
0.15091966766514 1
0.160036634863861 1
0.140600025507599 1
-0.167986385254627 1
-0.104216422128663 1
0.0844845788036472 1
-0.239303277438797 0
-0.0316138535092781 1
0.36134651353129 1
0.628250612198842 1
-0.123510981331933 1
0.180374239474915 1
-0.0985266246322649 1
0.0827137979951116 1
0.0172648463491136 1
0.10835677237483 1
0.0595064680553391 1
0.429063066046549 1
0.395508541137361 1
0.26564618132113 1
0.0217233460926654 1
0.195553251790721 1
0.326623368936448 1
0.554291944092289 1
0.388601312866662 1
0.0954836475425092 1
0.0652837526434006 1
0.370136061549423 1
0.408838038959228 1
0.0538163351452344 1
0.283881393389744 1
0.0465184491111975 1
-0.0590025994207547 1
0.271855424527293 1
0.0520444021042407 1
0.440666394954314 1
0.28768552501731 1
0.106384820894544 1
0.351152318749161 1
0.332764713240132 1
0.265567464927067 1
0.599423037308561 1
0.173553892977597 1
0.312404280462438 1
-0.180709639716163 1
0.24460347603669 1
0.537025079472526 1
0.121158305493973 1
0.190845852612588 1
0.746916189743693 1
0.666192651774388 0
0.214032285910101 1
0.397253359704875 1
0.188084734596109 1
0.16201073083997 1
0.0895410838268939 1
0.232342214349426 1
-0.205535608239195 1
0.478421748606556 1
0.170838202152911 1
-0.137268914136277 1
0.0641072498566944 1
0.363610457488555 1
0.320718592946031 1
0.083820433358123 1
0.103037254727892 1
0.0980616069797623 1
0.175088596926398 1
0.23582788663828 1
-0.0959796251057034 1
0.203698000982585 1
0.254596080445733 1
-0.0379557420008362 1
0.070348875784515 1
-0.197131620071875 1
0.172381006201572 1
0.131771128283591 1
0.0856701777703531 1
0.00835151017181936 1
0.192251175978882 1
0.181346574597673 1
0.270964449250538 1
0.541627684913194 1
0.341404515975796 1
0.454347788200656 1
0.224921662192835 1
0.146864833905042 1
0.207602841276581 1
-0.14611416310962 1
0.233101595975107 1
-0.2290298669379 1
0.373468902122724 1
0.212888461097481 1
-0.0907615390641956 1
0.201595611636765 1
-0.191853712512112 1
0.530230650341333 1
-0.0201717247888217 1
0.0456716789894686 1
0.317900205170051 1
0.00586081617289767 1
0.267942124600652 1
0.467431811471774 1
0.534282709583042 1
0.312392174441539 1
0.338053467324395 1
-0.0552695609353285 1
0.20879331002051 1
0.384892061276572 1
0.189215886994205 1
0.0876916877408406 1
0.347919754040844 1
0.370925495080686 1
-0.0561565678804185 1
0.316603761431339 1
0.233032320955883 1
0.241208149983016 1
-0.0372642153480301 1
0.0628787865190315 1
0.246935790815949 1
0.38835276605544 1
0.416361491414933 1
0.33035542491603 1
0.524563791533643 1
0.316332428860565 1
0.508454502769828 1
0.435796776266652 1
0.363354695741468 1
0.329950053987941 1
0.391500027184925 1
-0.0223419584533539 1
-0.0271909379621291 1
-0.00126419032706537 1
0.0493909323970718 1
0.632446317570432 1
-0.127163976544359 1
0.289326898454009 1
0.0479900498751135 1
0.320192836312543 1
-0.0133965057548596 1
-0.15124906720037 1
0.0806305647782125 1
0.209013171886639 1
0.713286530036324 0
-0.168300679218818 1
0.443255358455479 1
0.276193650006306 1
0.193622121495937 1
-0.258316647121483 0
-0.137031180096437 1
0.0733370116344674 1
0.0463774794181309 1
-0.116027370118834 1
0.503144585991609 1
-0.0347093675411238 1
0.27095165620456 1
0.14385771098572 1
0.284578523219298 1
0.510624182538096 1
0.12530115070615 1
0.251466413198422 1
0.270636651145394 1
0.249696545296417 1
0.226939770424799 1
0.409995208123796 1
0.37959598781849 1
-0.0982026802817091 1
0.407116859945628 1
0.415679411769596 1
-0.0143103334717799 1
-0.0860176694622858 1
0.452370589558285 1
-0.112424714243071 1
0.222306918759425 1
-0.062589068890595 1
0.551255884862696 1
0.132701015521626 1
0.0775181343734786 1
0.145061030405372 1
0.283714033416122 1
-0.000900094910120447 1
0.100973667868997 1
0.0359883935788251 1
0.460785771597182 1
-0.0378602584814979 1
0.366686227663214 1
0.481892660074671 1
0.525123519529066 1
0.0615788821706447 1
-0.0327441024378079 1
0.259339892548715 1
0.33676156541128 1
-0.161626682846266 1
0.0331553380601787 1
0.131916132464597 1
-0.0218054805805741 1
0.156865108608165 1
0.171301213341938 1
-0.0953983422119232 1
0.0325689768111979 1
-0.01755881836416 1
0.338229814370106 1
0.215663648194978 1
0.033959404271025 1
0.419205661628418 1
0.229393615377695 1
0.470398275446293 1
0.176042743429674 1
0.134506078027671 1
0.0555859706617241 1
0.266843834192175 1
0.135734965430004 1
0.218294807159877 1
0.245369681093371 1
0.119575148307271 1
0.138398006556929 1
0.421193956581262 1
0.237745893462366 1
0.308393731081412 1
0.114869766408559 1
0.148328282609842 1
0.34496988521415 1
-0.00749309105628176 1
0.0341436828161295 1
0.154615586697045 1
0.0929832556605449 1
0.459362204898172 1
-0.0444086742574359 1
0.350465806090671 1
0.517442283585362 1
0.167136488799397 1
0.138951867387875 1
0.071894864986737 1
0.279605841848439 1
0.251964400936142 1
0.326149265052291 1
-0.25631557382416 0
0.355900537340059 1
0.161442669754784 1
0.443539829009792 1
0.689473993720493 0
0.586977103486265 1
0.368258579682046 1
-0.150044769708848 1
-0.0071230207009534 1
0.249792582158682 1
0.259784423621969 1
0.397630065982739 1
-0.121652384647706 1
0.119526905983048 1
-0.134706190034416 1
0.316051275581995 1
0.00537504329280141 1
0.361736748455644 1
0.329596608796776 1
0.206599172988843 1
0.356078860780673 1
0.502834003221287 1
0.214393778041794 1
0.0012225478487892 1
0.0792454913637946 1
0.013946629691568 1
0.192279932646212 1
0.0807904857384926 1
0.3175543631084 1
-0.191491710534802 1
0.425480312292622 1
0.330491448980499 1
0.244032756884893 1
-0.238779608238808 0
-0.0182887291849616 1
0.343992168886356 1
0.347655688966409 1
0.173261370124086 1
-0.460415714890244 0
-0.035740868542294 1
0.0505356177553132 1
0.477358116849123 1
0.467506710116349 1
-0.00907827748736456 1
0.306447811436891 1
0.105379286334477 1
0.056495563707715 1
0.521956253640141 1
0.0751851287289302 1
-0.0208718221689437 1
-0.0331552515476113 1
0.209043348983141 1
0.244672335112142 1
0.118308643780008 1
0.136451350998909 1
0.025296639326795 1
-0.00634642968645814 1
0.00326060916671413 1
0.188477180146901 1
0.160373442966354 1
-0.213783039308271 1
0.452083670605029 1
0.637927702824799 0
0.105599327515107 1
0.325390481726402 1
-0.09521829215095 1
0.156143335478442 1
-0.00788738782451492 1
0.0635085042028377 1
0.437781488236444 1
0.30174677905969 1
-0.226939005355704 1
0.132269480928119 1
0.539552051937648 1
0.0449458017106837 1
-0.290227373334409 1
0.043979125899201 1
0.134257568254424 1
0.289531460854215 1
0.367535707069814 1
0.620575788305305 1
0.128221454353508 1
0.412638259049956 1
0.496787946368063 1
0.263258871561958 1
0.360458807292892 1
0.135619614325957 1
0.0308667536640667 1
-0.0676360936411493 1
0.40477181754417 1
-0.103466030826325 1
0.311932469791624 1
0.188378122445178 1
0.338823137275151 1
0.122817734617505 1
0.16874839808194 1
-0.0389863387756236 1
0.377330547618418 1
0.261058187331777 1
0.182214405515461 1
0.387472846610599 1
0.209496735415129 1
0.523383733351905 1
0.0470994143509339 1
0.180427301552105 1
0.30487903905225 1
0.000596873562530964 1
-0.132372148080056 1
0.289998624091324 1
0.175288175609418 1
0.308143516335023 1
0.109516826301554 1
0.294224196513395 1
0.0708858007826151 1
0.15270082445806 1
0.0638575744938592 1
-0.00250652846287154 1
0.285436078315933 1
0.598784130621933 1
-0.02191580340569 1
-0.00351985907860054 1
0.406703402249032 1
0.23686875761667 1
0.56001663662171 1
-0.194562129638232 0
0.0926083468858802 1
0.123542841147103 1
0.574501106954685 1
0.355949419382186 1
0.244069795100902 1
0.0719210290276274 1
0.551356039868671 1
0.153157672845526 1
0.364224351290736 1
-0.00405163990343657 1
-0.145869896155257 1
0.278289715787397 1
0.0688012405409953 1
0.424151675875521 1
-0.195947527735632 1
0.108926684414675 1
0.0458404342832916 1
0.296360007777705 1
0.11864981165845 1
0.0547422923996095 1
0.155819018462248 1
0.275090433638091 1
0.39472307427365 1
0.282599271057093 1
-0.0636206593054881 1
-0.079910787665733 1
0.421935821535682 1
0.360566415875164 1
0.619537992156163 1
-0.0715192120356464 1
0.510288564509954 1
0.226217721334453 1
0.174485196778874 1
-0.0737974759351681 1
0.185143441582994 1
0.267036358296431 1
0.289846440521887 1
0.223336996350251 1
0.0622602101922074 1
0.214951082053413 1
0.125491065456476 1
0.283898419352615 1
0.598307842814915 1
0.33239745820545 1
0.214202464463945 1
0.0516034523358739 1
0.0460200883182355 1
0.27761644189573 1
0.420735056487731 1
0.402337281304046 1
0.0335732300765204 1
0.420722787431813 1
0.193348919181336 1
0.295822803033887 1
-0.144839667344528 1
0.0536638894761306 1
0.289470053012694 1
0.377016939363108 1
0.208998868405509 1
0.109866252527665 1
0.129581269164414 1
0.139393685885022 1
0.295100361519329 1
0.72750166376475 1
0.279154954272515 1
-0.0663955240110453 1
0.557311258184521 1
0.239405936424702 1
0.643981918330796 0
-0.0117453572550103 1
0.643853633444665 0
0.445743930963094 1
0.294248117628699 1
0.206556404890036 1
0.082954605483959 1
0.124095270180996 1
0.0544177121521542 1
0.340634690065074 1
0.0449222140160923 1
0.151193842212492 1
-0.0474446755639197 1
-0.0525744335953629 1
0.242140974932015 1
0.176176904656296 1
-0.0220785432703423 1
0.128103418695419 1
0.0581474985821303 1
0.166409943807769 1
0.0594930642404526 1
-0.00768166322318409 1
0.0181016653069467 1
0.157818799201028 1
0.304016490523704 1
0.385590220049658 1
0.163824909227086 1
0.127186364152071 1
0.660333604122895 0
0.372774387375622 1
-0.0713881234936226 1
-0.123102780316052 1
0.181045044910963 1
0.0551618083777739 1
-0.0654776133151467 1
0.314810833618394 1
0.042248496922295 1
-0.00817624841747573 1
0.136178435580842 1
0.580987067484413 1
0.602919751456295 1
0.274699562190011 1
-0.0645789649224455 1
0.19224824878273 1
0.0625756349778762 1
0.222390023148539 1
0.362959315437964 1
0.310083517098667 1
0.238764997435284 1
0.166535558920216 1
0.19585845112202 1
0.0954910510900525 1
0.337761162529391 1
0.147614380881686 1
0.37891913658256 1
0.172227933762513 1
0.360676583594626 1
0.0823326446731419 1
0.196091519646531 1
0.155379846729333 1
0.554683925286681 1
0.301590120182585 1
0.260872410598255 1
0.491995294336385 1
0.186013968699795 1
0.461108698742612 1
0.299110200309085 1
0.259801987766283 1
0.377646214295405 1
0.541943631289517 1
0.170298325658194 1
0.235942531721841 1
0.305861365813542 1
0.00327415920237131 1
0.27154635443369 1
0.188985717567456 1
0.0906069535899051 1
0.0175146943975657 1
0.114129783309006 1
0.320270544755843 1
0.102438963460107 1
0.548378067333441 1
0.102906761657426 1
0.375575488290238 1
0.522990722648719 1
-0.421715271785724 0
-0.15777154364064 1
0.232213219551926 1
0.432589001627869 1
0.697567389569726 0
0.160583246281526 1
0.0258942948550751 1
0.16573175888693 1
0.1379225406114 1
0.327511675724823 1
-0.0346486049545207 1
0.0156391271258858 1
0.225997806931464 1
0.452211291624736 1
-0.137228403147358 1
0.30267320132837 1
-0.190448408693447 1
0.450153612776957 1
0.377351807391723 1
0.0637501438562357 1
0.0685270553144128 1
0.1326192221619 1
0.261573939066936 1
0.0241789570399675 1
0.321880948188961 1
0.473333314833984 1
0.465647325185733 1
0.338066181996119 1
0.163416884056372 1
0.17876594793059 1
0.0647679016340373 1
0.275016044029312 1
0.19048021968531 1
0.425707063573966 1
0.295692393406614 1
0.102019788135216 1
0.0566973005345681 1
0.381486344507163 1
0.504418540555964 1
0.453325209666305 1
0.210309129579709 1
0.03506501027933 1
0.186180449956265 1
-0.0635628191961205 1
0.316520593787957 1
0.357611830949886 1
0.265906087907368 1
0.199627582862788 1
0.222922609233315 1
0.429313533305489 1
0.243021244518647 1
0.299512417481469 1
-0.0831604147084016 1
-0.0121233363356994 1
0.263589760157549 1
-0.142692808872349 1
0.351612059228917 1
0.118323714332968 1
0.145034040134186 1
0.247925043203564 1
0.389195922951799 1
0.282482305094862 1
0.106171665452046 1
0.0485915401457289 1
-0.0492150383949912 1
0.382913745372938 1
0.102457012552054 1
0.000748699109743109 1
-0.281564034488691 0
0.015849107174625 1
0.366324078612627 1
0.126600078741919 1
0.268401531396139 1
0.330100789627941 1
-0.0363218171068275 1
0.0167175689196734 1
0.101850082784757 1
0.159523981909658 1
0.276049200350425 1
0.0336174788657092 1
0.642743486789521 0
0.0451745793850236 1
0.196391876922408 1
0.536727554099437 1
-0.153216071017651 1
0.144071675190346 1
0.121898995785892 1
0.535226590735449 1
0.432294612804599 1
0.40949279325571 1
0.0783722423664482 1
0.300452967635865 1
0.131935819156426 1
-0.116585624581532 1
0.297359582284565 1
0.303174263305082 1
0.246109709162952 1
0.19880494819107 1
0.039076573909667 1
0.301245723975067 1
0.12006263859863 1
0.198809176419867 1
-0.0140621160211067 1
0.148450924236279 1
0.235518226792032 1
0.0275550964742629 1
0.0670527578274154 1
0.565304518231439 1
0.195113225392828 1
0.403833935012685 1
0.209182124175762 1
0.215953793519314 1
0.149945331720581 1
0.0763725941172473 1
0.140832844758074 1
0.449158031400161 1
0.017645394296524 1
0.576151700747947 1
0.233859349305309 1
0.0493456516612363 1
0.146788599193176 1
0.372289993673937 1
-0.000850652306837785 1
0.0861112979324217 1
0.15145742497509 1
0.0846376336610127 1
-0.030032320937911 1
0.253873171573605 1
0.237791546630261 1
0.319216837371756 1
0.403238312390369 1
0.0325808813907097 1
0.260563000688816 1
-0.164737072104959 1
0.133679806475771 1
0.252308627504558 1
0.214965476554876 1
0.0296331871311215 1
0.53447938382821 1
0.169888135686566 1
0.281982746451302 1
0.489851466951511 1
0.13092874280752 1
0.783766774288741 0
-0.140574776979665 1
0.166318292152522 1
-0.118605683663278 1
0.158072004808851 1
-0.0163709517187969 1
0.00539017469198244 1
0.556076554223545 1
0.129542814262894 1
0.308921903569009 1
-0.0512227199798957 1
0.210569997957214 1
0.275169308211148 1
0.484046112735582 1
-0.162806372375911 1
0.26546707975291 1
0.19939810687348 1
-0.0363537944638545 1
0.576594015006577 1
-0.0143765338246634 1
0.170876451946305 1
0.297309256015082 1
0.262712047843426 1
0.010882585673384 1
0.320561378262658 1
0.00861399802378661 1
