# Supplementary material for: Bias caused by sampling error in meta-analysis with small sample sizes
Source: PLoS One. 2018 Sep 13;13(9):e0204056. doi: 10.1371/journal.pone.0204056 (PMC6136825; doi:10.1371/journal.pone.0204056)
Supplement: S5 File — (ZIP) [file pone.0204056.s005.zip › results N = 10 theta = 0.2 tau = 0 sz = 5-10.txt]

"dl.theta" "dl.cp"
-0.0341449219512215 1
0.644851237361289 1
-0.00301328871277357 1
-0.479199337201377 1
0.456199381025131 1
-0.527823774044703 1
-0.141255319923256 1
0.220556705352494 1
0.19035623714308 1
0.751606344086065 1
0.44717169420768 1
-0.468487644928833 1
-0.355259933825545 1
0.184466888742817 1
-0.629284943167934 1
1.07370602446776 1
-0.440861572150443 1
0.339050274819774 1
-0.358537085624418 1
0.056776551463177 1
-0.473840245250166 1
0.139295212968729 1
0.159918560664576 1
-0.299975157613312 1
-0.0333799906133236 1
0.258113113803046 1
0.488773930660054 1
-0.424457125717256 1
0.00257851585294082 1
0.0891171584304072 1
-0.514701240325935 1
-0.064017389588792 1
-0.24917654991094 1
0.833542682585367 1
0.658363588325947 1
0.779227370816184 1
0.0794249802855563 1
0.0360598412099759 1
-0.398141021646161 1
0.521745103535093 1
0.230472159759554 1
0.419044191165205 1
0.193746691391025 1
0.355803616652356 1
-0.355399064088491 1
0.110979296938273 1
0.12288396099612 1
-0.565705738565716 1
0.423705254184296 1
0.889308734002784 1
0.507332745682785 1
-0.273142115802601 1
0.311455472986141 1
-0.0799619838452732 1
1.02261577095563 1
0.952435576800158 1
0.371502589261722 1
0.165812485661898 1
0.123399020909278 1
0.304150536961944 1
1.03880474067745 1
0.527708681112632 1
-0.120491718671303 1
0.946794919382634 1
0.402002192454722 1
-0.352898821475618 1
0.440133060999133 1
0.050121518594771 1
0.579278780343866 1
0.49567563053624 1
0.359424325616967 1
-0.00773466658044711 1
-0.0237891948677912 1
-0.152754449813162 1
-0.461050426296838 1
-0.0851704178758781 1
0.4063359062747 1
-0.435294274075504 1
0.857362114405437 1
1.12805349536569 1
-0.083177763469582 1
0.655876236094533 1
0.716226183220942 1
-0.588193175059143 1
0.41604163612937 1
0.247364391733788 1
-0.792729532536103 1
0.758622887648081 1
0.0951596512893294 1
0.328144476261586 1
0.348038815779214 1
1.06749691945866 1
0.0413089493225552 1
-0.349604580077448 1
0.030138570401062 1
0.670300894514724 1
0.0623458641772128 1
0.088610736841099 1
0.33490287366479 1
0.700031434376403 1
0.0894278325406546 1
0.825663665695843 1
0.486294649915954 1
-0.632046098740908 1
0.170928083387317 1
0.399964081219594 1
0.291621578403466 1
0.112730462005625 1
0.553545622118294 1
0.771111415440849 1
0.834166757940223 1
0.0981533678505422 1
0.278762424522711 1
1.07725712099765 1
-0.756464260478106 0
0.380398899736958 1
0.055854949732717 1
-0.114699329421469 1
0.97629330146883 1
0.845293535363928 1
0.192709159671254 1
0.114566880549295 1
0.0905089076379917 1
0.498822937402216 1
0.30908915757158 1
-0.303699030558152 1
-0.126090739329108 1
0.704946176176781 1
0.335815950582676 1
0.648175962185496 1
-0.209118403644058 1
0.846589351046959 1
0.603422514623245 1
0.409860455973795 1
0.0753556992053694 1
0.7744382815622 1
0.0678217874556518 1
-0.132353670798826 1
0.529713217398886 1
-0.606964284731461 1
0.558509745383478 1
0.034021211981079 1
0.666703225806052 1
0.438130946973188 1
-0.317776156247995 1
-0.128970845768692 1
-0.236460277578017 1
0.42676595900725 1
0.561095261930115 1
0.30230835704252 1
-0.222922817169686 1
0.405992169166021 1
0.799939535613114 1
0.544630310190324 1
0.0523592082345076 1
-0.049611676976284 1
0.032828426788698 1
0.0182581098729533 1
1.33963135319827 0
-0.0214833103153911 1
0.850694967017147 1
-0.0269921750926381 1
0.112172584540802 1
0.0692756466098902 1
0.191045726560942 1
-0.125636537908711 1
0.697149664125035 1
-0.381791363676288 1
-0.109457567098329 1
-0.240997413716836 1
0.543224248966244 1
0.102030588534884 1
0.499503253373385 1
-0.927935501762484 0
0.17640511340545 1
-0.603251468681533 1
0.521968615293374 1
-0.158627807165066 1
-0.116761988651338 1
0.531479096487979 1
0.537086853907068 1
-0.43163520399257 1
-0.0284481816656972 1
0.136298651497339 1
0.214516691661058 1
0.086140770413196 1
-0.090248772044211 1
-0.358434032653045 1
0.139736154088391 1
0.0816947104563002 1
-0.939068374400916 0
0.546084959700875 1
0.436977600157389 1
0.272538847173652 1
0.522339235763771 1
-0.176411338057848 1
-0.319299930584191 1
-0.185269007000652 1
-0.104047036595877 1
-0.179977037115621 1
-0.536113177953108 1
0.391046843331012 1
0.399559214991538 1
-0.19175740840967 1
0.1738536423268 1
0.346155472755061 1
0.842771250694643 1
0.326288291207911 1
0.132406467333278 1
-0.0347193551873683 1
-0.639542206540464 1
-0.391153957391251 1
0.0248889407579825 1
0.913337870457895 1
-0.151553372654948 1
-0.458473829617095 1
0.668965575109156 1
-0.0917555025672868 1
0.140460870449088 1
-0.673086527500136 1
0.656718053998246 1
0.615396542693385 1
-0.0966764908538819 1
-0.661041203852208 1
-1.06263420304231 0
0.55548621236721 1
0.594690877552366 1
-0.187601964321753 1
-0.104702640704092 1
0.697760309410007 1
0.337643540359671 1
0.671545088055435 1
-0.162717379521264 1
0.263750238693823 1
1.02343101987488 1
-0.246617399109355 1
-0.728150344616191 1
0.0581364572708284 1
0.233239249818549 1
0.349615456422785 1
-0.148384124908929 1
0.617759013649757 1
-0.299271532071343 1
-0.338022241745586 1
0.180920139472048 1
0.664352932973615 1
0.812917583789144 1
0.183924142977887 1
0.83266754189895 1
0.290744324857539 1
0.186555838751524 1
0.373824227317931 1
-0.739552710692752 1
0.221401853870453 1
0.562828680264544 1
0.997284184442599 1
-0.149522477739839 1
0.558582114892003 1
0.0873588402548946 1
0.411900708260978 1
-0.0656886658360028 1
0.0370869632124237 1
0.628822122906677 1
-0.104325346524922 1
0.285931801896214 1
-0.142476085941148 1
-0.662927922856745 1
0.5264938946061 1
0.623610530671118 1
-0.240889543130976 1
0.139031349622896 1
0.394576671694106 1
-0.73884520011624 1
0.102222944878779 1
0.00141330527910516 1
0.506800363133497 1
-0.0116827630916348 1
0.598805709292705 1
-0.585255212911661 1
-0.219764552981383 1
1.07210243246495 1
-0.0775431879854803 1
0.0198143190567293 1
-0.010267651838954 1
0.324112045776214 1
0.0467512562395197 1
0.32148852833424 1
0.067957495888132 1
0.221099666853896 1
-0.850357465249424 1
1.43457101983545 0
0.282844366792927 1
-0.186101410381609 1
-0.0461786361455085 1
0.314998003776502 1
0.506109921751552 1
-0.173190037022826 1
-0.228481408053292 1
0.0955335005326604 1
0.35641680454937 1
0.106274982722729 1
0.619504055401694 1
0.196496475506565 1
-0.104973582474196 1
0.377396394672515 1
-0.155905883250306 1
0.298391159007508 1
-0.599108607668901 1
0.322620208753732 1
0.516247111475581 1
0.746205715715578 1
0.893877298689015 1
0.0886709657819459 1
-0.0707886410539568 1
0.302532524243459 1
0.00807681609903083 1
-0.372817554138492 1
0.315534419904204 1
0.542445293467172 1
0.224649882311618 1
0.663037587571905 1
-0.322827730573229 1
-0.234886433688842 1
0.256959258365163 1
-0.602531578892926 1
-0.197535643193523 1
0.512628220948736 1
-0.294189539521773 1
0.302027773822559 1
-0.199647403835627 1
-0.69248601360255 1
0.137279092888145 1
0.216271574063015 1
1.2820989064874 0
0.0883321572598881 1
0.385337974540803 1
0.251165105542186 1
0.329466716189631 1
-0.582701577597228 1
0.669153478329492 1
0.579877450703772 1
0.012318903219266 1
0.256191119669361 1
-0.326575894137939 1
-0.610315000185055 1
0.709873995610325 1
-0.206452787563811 1
-0.254235095116982 1
-0.380638491407797 1
-0.249869322269765 1
0.105266237446392 1
0.317904746308052 1
-0.249566987088997 1
0.61464957758514 1
0.134738548694217 1
0.0405854992608346 1
0.0269252688613868 1
0.627028313308797 1
0.340190924916025 1
-0.289413475038023 1
0.34956956880967 1
0.0443481402790984 1
0.22104675995558 1
0.944912436873345 1
0.189444612540022 1
1.19311693054388 1
0.214489144035099 1
0.471873955564452 1
0.457439668590052 1
0.498951129408188 1
0.114257197516619 1
0.546804329529878 1
0.721441786569078 1
0.152246133345735 1
0.0498381351667752 1
0.452313543888668 1
-0.346161231408404 1
0.0678046501394027 1
0.156323301893188 1
1.07365305702308 1
-0.148584727848231 1
0.293122099741841 1
0.201922261761854 1
1.31685375656812 0
0.641051141274493 1
0.45107335240507 1
-0.497330955251321 1
-0.425648662598468 1
0.624195090255499 1
-0.329282509210181 1
0.437364471964503 1
-0.297963432945528 1
0.129663807809066 1
1.0403345864078 1
0.353015809816825 1
0.708517696617 1
0.172801554175019 1
-0.788695094240391 1
-0.267426229095781 1
0.877019067968279 1
0.570977709131461 1
0.208795553404885 1
0.385692692627608 1
-0.172838778911685 1
0.992131209963514 1
0.748987051059345 1
0.258124787324463 1
0.410195376245295 1
0.0628644691039632 1
-0.246526951989779 1
-0.349776227373766 1
-0.923092597066814 0
-0.425499070567077 1
0.487607551697851 1
-0.00104590382709017 1
0.0600619007465245 1
-0.0555761516537547 1
0.103479017450801 1
0.180002707929081 1
0.247141273899629 1
0.0165180895952513 1
0.107128092819427 1
0.274723625468357 1
-0.088295266017896 1
0.0729327378452325 1
-0.416912652958031 1
-0.330226376176926 1
-0.351046491369299 1
0.98991254843173 1
-0.335888415204072 1
-0.210895920382218 1
0.45769002353483 1
-0.591658545700364 1
0.175593185376243 1
0.258618414919452 1
-0.218420943883435 1
0.279515477556372 1
-0.00660382867647477 1
0.0582978081007685 1
0.0903803559451151 1
0.853748773386352 1
0.855351019422229 1
0.804785842839349 1
0.456188339045347 1
0.587073316347479 1
0.590331857411507 1
-0.258322435935553 1
0.195809827985746 1
-0.27450684594435 1
0.414389577007463 1
-0.348428669546479 1
0.405281805845374 1
0.27950714967773 1
0.665527170449648 1
-0.0292315497690743 1
-0.000837562079257524 1
0.761139689949637 1
0.518612468637679 1
0.548155488554737 1
0.144341095289272 1
0.237647175915117 1
0.261870290717675 1
0.0595164578035937 1
0.786241906007916 1
0.273047756146476 1
-0.0245572775976068 1
0.718359889452003 1
0.260477545695534 1
0.109623101664018 1
0.527744909853031 1
0.14216443715056 1
0.167650506757081 1
0.565971168902051 1
0.492476609584453 1
0.687571779757843 1
0.733222476378324 1
0.309362226806154 1
0.0537987642425006 1
0.352784353729765 1
-0.258039576854592 1
-0.452916195913518 1
0.877469864023668 1
0.462677929696081 1
0.198709472993508 1
-0.229444126596977 1
0.217073624332886 1
0.974553719194665 1
0.170319299992887 1
0.175595724524587 1
-0.646484131032627 1
0.0234634893833641 1
0.25678532443875 1
-0.5480613663784 1
-0.145638259023234 1
0.40356549592549 1
-0.456492578553615 1
0.385413242606921 1
0.240228347878147 1
-0.0273484358476535 1
-0.150228687196001 1
0.789518578924086 1
0.752166937297305 1
-0.360731012704444 1
0.142830232728774 1
0.216292282708186 1
0.11140570703263 1
0.192203435375402 1
-0.230123585485707 1
0.917139717755982 1
0.0226295226631929 1
-0.0234342927861246 1
-0.580563376396874 1
0.523905097399435 1
0.181090908667669 1
0.416683110062627 1
-0.33222199171925 1
-0.034977331806701 1
0.029510175677 1
0.436034800624901 1
-0.299429687639296 1
0.465994973559135 1
-0.467014446875956 1
0.267079783202426 1
0.102084580383159 1
0.776468329903833 1
0.676456157883708 1
0.236613704578891 1
-0.0860107394554085 1
0.192603922225907 1
0.266868754065088 1
0.285831616772398 1
0.941365643673254 1
0.0777347217201422 1
0.186850141329865 1
0.22008485860939 1
0.0146748822758339 1
0.342929316919709 1
0.253943140751827 1
0.963115733390457 1
0.531491962539499 1
0.276980363853342 1
0.246891614943372 1
0.280749875910173 1
-0.228194138080519 1
0.14065110004128 1
0.00497840737416663 1
0.135418574692808 1
-0.170347077089172 1
-0.14257922328476 1
0.551986311022793 1
0.266835049926304 1
0.0905419224125521 1
0.726322573641415 1
-0.151315404927946 1
0.640216924129747 1
-0.0135891923385899 1
-0.240527271136139 1
0.0430288415801843 1
0.504549239003002 1
-0.186008884261515 1
0.368106518262119 1
-0.672749645106991 1
-0.187401139775261 1
-0.200905470755866 1
-0.558502416593983 1
0.116280540805646 1
0.289269573182497 1
-0.0706037121078818 1
-0.524840267247697 1
0.940173613636161 1
-0.119250327949923 1
0.139856486812455 1
-0.050977034729728 1
-0.323694049945192 1
0.24330436671644 1
-0.265455933123532 1
0.803836130992928 1
0.165645061368335 1
-0.635881521954114 1
0.258729951678497 1
-0.0228500392254487 1
-0.385782087129438 1
-0.163431728883505 1
0.432456486548064 1
0.175931034556109 1
0.477260346440947 1
0.0317637569205106 1
0.456593183556961 1
0.374970853710401 1
-0.19968368119248 1
-0.186711257847578 1
0.147242537727005 1
1.51528073813828 0
0.687403089839147 1
0.351297567417856 1
0.0372413310936196 1
-0.298184495142812 1
0.322103246339519 1
0.495107398182148 1
-0.446224875964667 1
-0.284393042296468 1
0.495453871344161 1
0.0232119583835338 1
-0.63287410388764 1
-0.360183750256158 1
0.0842298038087501 1
0.684078702209609 1
0.794740136495133 1
0.0206324677563812 1
0.433718415455087 1
0.393654180309539 1
-0.867171718328179 0
0.725890685474942 1
-0.407540106177421 1
-0.0309284054506411 1
0.242610300183161 1
0.0408365822239823 1
0.119982566628716 1
0.393713534392023 1
0.383496217947601 1
0.54408474919339 1
0.213397252368261 1
0.496124760141497 1
0.633017580649624 1
-0.180746352326773 1
-0.375571498422969 1
-0.463152438809242 1
0.154265465900841 1
-0.0913295949453558 1
0.625376547717536 1
0.299629051403511 1
0.442447557854997 1
0.251474431528607 1
-0.427049539408989 1
0.318054289630509 1
0.103464309087918 1
-0.32527811002424 1
0.160965606398488 1
-0.0715265584862957 1
-0.144506752917204 1
0.824183438009056 1
0.662276004795974 1
0.178001486348162 1
0.375420996770266 1
0.290425556331053 1
0.522515625268149 1
-0.552167146707457 1
-0.3946782119205 1
-0.139725551025066 1
0.867606408264127 1
0.127015341096049 1
-0.0617762255233734 1
0.231519406352677 1
-0.679556736600091 1
-0.187502490610501 1
0.742350558403094 1
0.347576395259385 1
-0.449998172542955 1
-0.426378447780035 1
0.0874767335753426 1
0.120594706215361 1
-0.414937667651172 1
0.533856273522855 1
-0.185225187983467 1
0.690397973703153 1
-0.220708300683893 1
0.415847098222173 1
0.309836533448358 1
0.553444194288155 1
-0.136630079229302 1
-0.442169253063125 1
-0.0254168562992519 1
0.799532542382379 1
0.410823143343512 1
0.621475755404939 1
0.70983400113217 1
0.812000072269055 1
0.341523407195961 1
0.140383305390533 1
-0.130163649931295 1
0.148566603151434 1
-0.211683776129723 1
-0.686239288346742 1
0.630939250852974 1
-0.303332038824736 1
0.35548213345036 1
0.188428750915671 1
0.147240834085922 1
-0.375364835218608 1
0.222867834665755 1
0.325336717277656 1
0.141851087313434 1
-0.0806551338289642 1
1.0336275426404 1
-0.380154633739821 1
-0.356102799302131 1
0.16791751880178 1
-0.749689344932096 1
0.891026432887217 1
1.07608397908486 1
0.147548128188319 1
0.507140278180549 1
0.11886623738691 1
0.268699775526634 1
0.442072157748682 1
-0.156054377230727 1
0.22091454708053 1
0.27693692859286 1
-0.0165876207132361 1
0.437568799800557 1
0.309886294929256 1
0.128144117402874 1
0.6641766558598 1
-0.21302476063756 1
-0.386438957087515 1
-0.152820505093872 1
0.338870355759846 1
-0.299943671236241 1
-0.186182100916455 1
0.371093522248481 1
0.0399556884305681 1
0.465740796483648 1
0.149248786787888 1
0.30437186336339 1
0.0710679748883766 1
0.548471585369085 1
1.17060579028207 1
-0.405086665899658 1
0.161124905069009 1
0.48229637200577 1
-0.247567585605543 1
-0.00390730351913345 1
0.129729260986535 1
0.667192799214723 1
0.288776142092473 1
0.139080813422689 1
-0.244313981776798 1
0.0877453975646992 1
-0.00291372383201802 1
0.727976757020506 1
0.713687609665759 1
0.194895551072919 1
-0.237856617702539 1
0.853040361736979 1
-0.18116849877722 1
0.391591001730268 1
-0.0252829733138983 1
1.01598733497268 1
0.57439559698391 1
0.185511647599972 1
0.701114601916093 1
-0.428076458925959 1
0.304554415338959 1
-0.128652118890645 1
-0.232635572060093 1
0.247353890789628 1
0.0922077511995977 1
-0.363404398318247 1
0.828534036398713 1
0.0697212004582835 1
-0.349433643122379 1
0.372288249120731 1
0.0617706521508611 1
-0.196639597222023 1
0.483485674383801 1
0.195857845510146 1
0.287982162628137 1
0.596975700579524 1
0.758479367911597 1
-0.173780911123533 1
-0.401214377056251 1
0.816253316554706 1
-0.027421272250004 1
0.242982135232327 1
-0.0128966645822986 1
0.116717562395832 1
0.514572667513483 1
0.0541279832551021 1
-0.242934732132406 1
-1.54804987927004 0
0.692447514286067 1
0.333856204196731 1
0.346844565076669 1
-0.0283424130399717 1
-0.0666583375155544 1
0.884271232150904 1
0.341281432085333 1
0.889895649442178 1
-0.0352176848536871 1
-0.318292952622397 1
0.150873942630207 1
0.331990945631764 1
0.82497002978804 1
-0.128823467692508 1
0.488254604649947 1
0.414308138837268 1
0.538152991004696 1
0.331356125894053 1
1.07570412356977 1
0.459398309296828 1
-0.482445686338978 1
0.340181891949621 1
0.26008194764808 1
-0.1388662860293 1
0.174021612373819 1
-0.0398619449209475 1
0.908455127977782 1
0.328317919159843 1
0.556588437111557 1
0.478127204824381 1
-0.0563529786437471 1
0.0100989755548452 1
0.43872196967244 1
0.733833608944821 1
0.184133694554153 1
-0.169276395014902 1
0.100404728150604 1
0.114511744630621 1
0.0396919857741233 1
0.730822114491379 1
0.604845701823115 1
0.123663966507944 1
-0.261192685639726 1
-0.0464847479979331 1
0.439061752899799 1
0.712459671595749 1
0.614647673271947 1
0.604149234963622 1
0.491664426501437 1
0.521999887273062 1
0.179919733454035 1
0.17583033497964 1
0.397973139357059 1
0.105246031016133 1
0.568956375128626 1
0.584898820340869 1
0.628062566987319 1
-0.0402570809986635 1
-0.307186369305357 1
0.973933449451583 1
-0.37361956752259 1
0.396435536339643 1
0.0904025392890278 1
-0.116472197840826 1
-0.140037255824539 1
0.874844924137384 1
0.321151712953187 1
0.660763094865967 1
-0.029252697784608 1
0.526654597335882 1
0.364350946987146 1
0.844042709417146 1
-0.123493133875975 1
0.81988962813536 1
0.613357275005936 1
-0.225363377321558 1
0.394539469799554 1
-0.341547339717738 1
0.00800282662299653 1
0.576258490879526 1
0.251864785444162 1
0.0627415791823282 1
0.32369179534094 1
0.157319034830953 1
-0.342697263235849 1
-0.171112299331536 1
0.0348709482992312 1
-0.380054604198113 1
0.0989734728476923 1
-0.0224818991662207 1
0.420033910905743 1
0.424035507942373 1
0.0934637054156314 1
-0.541993081343194 1
0.377813527933743 1
1.11010234939309 1
-0.100549872841005 1
0.28830002489546 1
0.331512904453925 1
-0.930125568676233 0
0.866324284409253 1
0.936599396265247 1
0.14445064315874 1
0.607212991493381 1
1.10199583439348 1
0.477964692960892 1
-0.00680945991602435 1
-0.246458923050819 1
-0.14160642155436 1
-0.0198888372197041 1
-0.107441983041194 1
-0.187280663666574 1
0.349878622596451 1
-0.408040188712922 1
0.224240460190327 1
0.358601427457443 1
-0.077197859466918 1
0.263115880598657 1
0.418657470892628 1
0.212419299859855 1
-0.0741126761347639 1
-0.0211030782755077 1
0.194539414588689 1
0.103868404582099 1
-0.402918390281078 1
0.338414525231276 1
0.136258318008905 1
-0.076334865546572 1
-0.39691714197393 1
0.112866158047389 1
0.675253247886865 1
0.10163229569039 1
0.265082085017203 1
-0.447112216019834 1
-0.172600490766971 1
0.430634224785205 1
0.635055195374283 1
-0.282394518147864 1
0.148739792050416 1
-0.272297139697799 1
-0.00402124269131476 1
0.322422058490477 1
1.05641202193094 1
0.0401406401338233 1
0.285606523198433 1
0.259742412479005 1
0.509575997404013 1
0.288948636746287 1
-0.536826229870472 1
-0.0915624227846568 1
0.244456246602448 1
0.0755508166419143 1
0.686648395067709 1
0.753670170664644 1
-0.0107374940740466 1
-0.363973771670742 1
0.35813422286194 1
0.653580205081202 1
0.442974220764813 1
-0.246906167001113 1
0.916623362512939 1
0.270752817397168 1
0.275300716085553 1
0.683091421230051 1
0.519236616856338 1
0.371080017734906 1
0.484955055820605 1
0.932666385122708 1
-0.131503776579119 1
0.397741948677652 1
0.227847416647298 1
0.375081896991608 1
0.402508898793553 1
0.556817423784357 1
0.104630195172665 1
-0.769224989168886 1
1.05453880237128 1
-0.0517146013856405 1
0.414767396749903 1
0.224321285193127 1
0.396524974604983 1
-0.328031203643504 1
-0.122816282088068 1
-0.109824861947804 1
0.0645253759944447 1
-1.22039443542345 0
-0.530186111742866 1
0.10220564051953 1
1.36689530590107 0
-0.10188971879025 1
0.196961552148428 1
1.24259536340442 1
0.393793805352165 1
0.875246810927787 1
0.709232103550585 1
0.446890854068572 1
0.45525111534129 1
0.77567592122306 1
0.972888879744798 1
-0.136771539479935 1
-0.665008508579649 1
-0.0664572796041144 1
0.383496584722673 1
-0.454915422563648 1
0.102952087906546 1
-0.522090987131509 1
0.248339471934024 1
-0.666200349282543 1
-0.158264947718014 1
0.479105746268899 1
-0.39608282531846 1
0.911435129897971 1
0.603630367103536 1
-0.308447809143079 1
0.755224593268779 1
0.165929849664329 1
0.229438650078038 1
-0.765578582614304 1
-0.1527555725727 1
-0.190517623951761 1
1.02689611054113 1
0.0652340001901667 1
-0.237893734156249 1
0.211331272133485 1
0.539266137233018 1
-0.299377927721745 1
0.999735061531723 1
0.332495897993306 1
0.355031484389942 1
0.517835279395181 1
0.0573773673960349 1
0.123296407013119 1
-0.308849555347855 1
0.207512022446723 1
0.299974509292029 1
0.0393230196774131 1
0.146198021585271 1
0.0439336419227106 1
0.425995876499179 1
0.252684832897457 1
-0.0276153171729257 1
0.8860899846751 1
0.484677723533296 1
0.922223368765861 1
0.423033361811774 1
-0.0837069718400005 1
0.0895715479048915 1
0.803495127772484 1
0.0544012514417302 1
0.0967501144452126 1
0.544040425418488 1
0.214328392203248 1
-0.375563439907383 1
0.068535318678675 1
0.16657043035221 1
0.614515048719781 1
-0.428429164795635 1
0.177360134277353 1
0.0505525422617104 1
0.505542051714491 1
0.888902728687147 1
0.531481459441811 1
0.425686368194783 1
1.46303350278203 0
-0.00380586677697553 1
-0.0792276247987656 1
0.368264817062102 1
0.129514324103534 1
-0.660997703967279 1
0.056665520041113 1
-0.543797250532165 1
-0.59527162832983 1
0.382242818933734 1
0.178944480860021 1
0.561098746307201 1
0.154854510779322 1
-0.192954805276362 1
-0.213126766305622 1
-0.216298328718324 1
0.403380097256606 1
0.123836213481134 1
0.478011871377833 1
-0.0521868065355793 1
0.118747427257734 1
-0.317373369231781 1
-0.318920598655487 1
0.362806699795833 1
0.417634928576579 1
-0.218644896626496 1
-0.507595414649196 1
-0.0160110553047522 1
-0.058848835955793 1
0.0589999186368031 1
0.236519651859864 1
-0.233929162052482 1
0.18490682043816 1
0.799842776443319 1
-0.143308180275486 1
-0.139655865739669 1
0.240931513791346 1
0.236906980347872 1
0.012103458492874 1
0.533926182508201 1
0.244390035822746 1
0.761306366541724 1
0.213160818637835 1
0.425992477276739 1
-0.0359702528755446 1
-0.758062367193749 1
0.302676215592707 1
0.183064580629516 1
0.607469439235504 1
0.299340821775187 1
-0.557734991635062 1
0.463200763295964 1
0.59390929664689 1
0.744626402842887 1
0.217916240519695 1
-0.0620811389118388 1
0.172621685099039 1
-0.514244444811102 1
0.601309418188359 1
0.446212324121223 1
0.552713880588962 1
0.508960116665213 1
0.401558114261282 1
-0.280130626274155 1
0.791518335022293 1
0.106585087899723 1
0.495089319660743 1
0.940474687853057 1
-0.407096629850652 1
-0.58705254459963 1
-0.000576933681886937 1
-0.58830248467476 1
-0.629817003903924 1
-0.0764590240762649 1
-0.241971580243103 1
-0.39073398491359 1
0.252439912264483 1
0.44344861243824 1
0.358424819575824 1
0.611341993878159 1
0.242844144850665 1
-0.298644922649523 1
0.0587275024365744 1
0.0411310398668961 1
-0.337073298682733 1
-0.121828816006464 1
0.0431026329689679 1
0.923587604960895 1
0.616712884730552 1
0.26168024888222 1
-0.243360983543001 1
0.258787966369117 1
-0.163556012864682 1
-0.157731064332138 1
0.118017203764935 1
0.102383151238238 1
-0.272602430444022 1
0.772815494422151 1
-0.133649332911953 1
-0.0563801961009456 1
0.947374873683116 1
-0.412794597635079 1
-0.315439679121972 1
0.313627659975546 1
-0.293327516272212 1
0.220605912863031 1
0.0168805865303243 1
-0.390786799713365 1
0.697167861566689 1
0.889533212390468 1
0.270899088940115 1
-0.242186534224693 1
0.209764015662554 1
0.00784668125884141 1
0.508270278287211 1
0.674548248428687 1
-0.129250364078541 1
0.267041243651741 1
0.824348188188303 1
0.160481151738651 1
0.164443990080305 1
0.2319680340607 1
-0.222015289755189 1
0.17908162116505 1
0.0837205421981853 1
-0.420822405238093 1
-0.13836591187357 1
0.0305624978945337 1
0.2098547923664 1
1.23933036203215 1
0.171833330601165 1
0.373407252676851 1
0.720988702359611 1
-0.0283204703287599 1
0.258496538537751 1
-0.36886475289901 1
0.0760861544506896 1
0.66040597335018 1
0.526784335046268 1
-0.207663476115465 1
0.981263810675529 1
0.339628286365243 1
-0.0102706209850058 1
0.0421837943284638 1
-0.0188211206742251 1
0.0601118882361192 1
0.273469851918769 1
0.471963133136228 1
-0.566436887183534 1
0.0300915530929889 1
-0.617336269865297 1
0.653555145894409 1
0.108755836677086 1
0.395501902319638 1
0.309703180918184 1
-0.365049703940404 1
0.0393824136607999 1
0.435574846606859 1
0.593265052677633 1
-0.39728596241304 1
-0.311265750172999 1
0.284131205278949 1
0.573790381581821 1
0.467559153000124 1
0.129311203784784 1
0.46318492189348 1
0.301867301499276 1
0.497295162818333 1
-0.00578808427959351 1
0.0402820665776977 1
-0.174920400806788 1
0.704206576305857 1
-0.49072728875254 1
1.18729942002179 1
-0.0206359100321124 1
0.260831005753323 1
0.668303595862924 1
1.1813070043569 1
0.496704745289064 1
0.67840906945965 1
-0.544380299105719 1
-0.433047565078726 1
0.193855019375196 1
0.713660294819572 1
0.775774736128494 1
0.407939781248944 1
0.81432005975016 1
0.578776734432126 1
0.55434963155962 1
0.520586756698736 1
0.486536212431533 1
-0.322982686840515 1
0.573344603919447 1
0.655210624659449 1
-0.296983267797552 1
0.217454758117369 1
0.871672050786192 1
0.683102667289603 1
0.281074392916801 1
0.0120124437383288 1
0.201415811822643 1
0.412498515648758 1
-0.250021845819684 1
-0.0774938888670553 1
0.241630557307647 1
-0.584418888285393 1
-0.0534663496799588 1
1.15201055095594 1
-0.572722435798967 1
-0.312518497430715 1
0.626361771849391 1
1.18066377394415 1
0.766617463319302 1
0.131971835340191 1
0.69844847291749 1
0.0394000754367992 1
0.833123649414024 1
0.419320903393946 1
-0.626742629253394 1
-0.97241965902982 0
0.0998379098281473 1
-0.252560928920383 1
0.565767141167777 1
-0.382460942040596 1
0.110177609635599 1
0.426885836797174 1
0.453559297176301 1
-0.334014634106786 1
-0.202941492168992 1
0.214798230822737 1
-0.298884268141808 1
-0.499612182221887 1
0.280777329623963 1
0.268504185010961 1
0.0774309588744022 1
0.197081373082898 1
-0.295413970553132 1
0.1088638973971 1
-0.244059127448104 1
0.0681170892165115 1
-0.594736870195506 1
0.345700106195977 1
-0.0979134498734985 1
0.715056272488525 1
0.356470207426397 1
-0.0212483967459164 1
-0.2935742034219 1
0.115935054023646 1
-0.440875715141995 1
0.927934836683059 1
-0.0248293193312453 1
-0.053975207968287 1
0.00527792630690604 1
0.144264374306428 1
0.984545090370445 1
-0.114407786776538 1
0.393571864479477 1
1.01088934817681 1
-0.297737374122612 1
0.471570783136937 1
-0.392684464548705 1
-0.632909593337299 1
0.813376183975531 1
0.0113176595884858 1
0.123237439881678 1
0.381864849183987 1
0.521189224344018 1
0.503401061731553 1
0.220021868095646 1
0.0158343966260587 1
0.295000996103338 1
0.943163349756579 1
-0.415839423284022 1
0.986618014359014 1
0.193670618553262 1
-0.363309343319238 1
0.443676398596071 1
0.90200950213989 1
-0.375903002446957 1
-0.108706914713781 1
0.146218737023585 1
-0.44433092625897 1
0.265313577028677 1
-0.362806773949395 1
-0.145366846352491 1
0.940057949451975 1
-0.229125074006108 1
-0.265572100129991 1
0.695088117430529 1
-0.310182840310407 1
0.258673679682666 1
1.2437103486501 1
0.472840161838471 1
0.427132219540903 1
0.561851133182337 1
-0.24669373882511 1
-0.123179495612386 1
0.113990087837449 1
-0.102807883175303 1
-0.84673841792375 1
0.552921742852826 1
0.273076528141018 1
0.652527771584381 1
0.0871949268457387 1
0.118997335685761 1
0.294001037280783 1
0.814683545122148 1
1.16415966697806 1
-0.163455274263115 1
-0.088494681178936 1
0.33733833097676 1
-0.0983027612562962 1
-0.447099856878663 1
0.0555618860954499 1
-0.0715037222947207 1
0.0413987824846489 1
0.429655796442038 1
1.32027046719417 0
0.32338486856794 1
-0.35049163213734 1
-0.15749230393223 1
-0.471197406151798 1
-0.0755906240166727 1
0.154120804266525 1
0.29589777168893 1
0.151205521514362 1
0.921863561307748 1
-0.297613493069728 1
0.734343376695613 1
0.49754063210223 1
-0.0246383928507285 1
0.145351446497745 1
-0.0756075312565329 1
-0.0776115012748957 1
-0.20022515822517 1
1.26891139891046 1
0.169721007039785 1
-0.232899180558756 1
-0.187835270092292 1
0.184909392183455 1
0.0443413152304869 1
-0.255648109754506 1
0.428564112727692 1
-0.00634065912389655 1
0.764176537790077 1
0.309386262901776 1
-0.43077461900502 1
0.194983170157413 1
0.416165572662457 1
0.359639873505203 1
0.258691002386501 1
0.240241548780108 1
0.106938324633748 1
0.455816038972618 1
0.418898470026801 1
-0.420889701207206 1
-0.224719514485212 1
0.709402746449341 1
0.391743327462584 1
1.14097337091063 1
-0.322256084061758 1
0.607751943729736 1
0.305884603546142 1
0.121439035216504 1
0.165319710185722 1
0.231042047589079 1
0.3002212154502 1
0.129299021716252 1
0.443126674816903 1
0.0719284862492409 1
0.894221789925209 1
-0.107151595863959 1
-0.225548581940945 1
0.421234969852186 1
-0.275177161572688 1
-0.223735135755997 1
0.846783020134684 1
0.319603303948705 1
0.0722378142254852 1
-0.244114165540166 1
0.299973058156322 1
1.16868763720157 1
0.279117283612393 1
0.685847609018742 1
-0.32635150841881 1
0.0107786529487759 1
0.594832649260542 1
0.585019314365171 1
0.0956384133699684 1
0.358684402230948 1
0.317861299273817 1
0.390378611622842 1
0.294062163679269 1
0.348241980067449 1
0.295835507692564 1
0.44244617088101 1
0.000883760171575043 1
-0.196132767707728 1
0.218110177642796 1
1.11462249018679 1
0.289955550519351 1
0.109509985203446 1
0.630062316906172 1
0.495770226334333 1
-0.12132830260053 1
0.514884798298165 1
0.874168980816771 1
0.831780016719994 1
0.620133941590643 1
0.37931066417209 1
-0.141053730646322 1
-0.0891062715489784 1
0.0282866025859311 1
0.773031978087552 1
0.842769554890433 1
0.261269020452945 1
0.121888540166182 1
-0.100215166764074 1
-0.024269844743913 1
0.435495771491817 1
-0.198056686581494 1
0.475935628305423 1
0.405596748718039 1
-0.337696504581539 1
0.91633166563447 1
0.107256947427652 1
0.533923143475741 1
0.492513985526753 1
-0.0471362953012081 1
0.0197878560608182 1
0.274308840780391 1
0.024148497286123 1
-0.387583521792536 1
-0.302219160582025 1
-0.35354962482854 1
-0.0407543636896116 1
-0.274397994102189 1
-0.462549497813056 1
0.559735888598338 1
-0.121365765935102 1
0.284352186278692 1
0.170931289784487 1
-0.0685626334552605 1
0.345020590463013 1
0.332715518144872 1
-0.238099740175549 1
0.0692264081093695 1
0.211677534317117 1
-0.184563547042198 1
-0.0918017315424632 1
0.447743962429807 1
-0.34454194404192 1
-0.0989712134195724 1
0.297217615817434 1
0.979546444701892 1
0.103009009179432 1
0.0216105645082561 1
-0.0322711499365257 1
1.0827617392859 1
1.04703295152512 1
0.474635503973567 1
-0.402804938132819 1
0.471418724662829 1
-0.180595448506763 1
-0.114821678579091 1
-0.123573235567042 1
0.511865550598418 1
-0.29471464365974 1
-0.563776922642727 1
0.182161891882195 1
0.0285864797712896 1
-0.037788805884583 1
-0.0709633248352497 1
0.0352263907541884 1
-0.589607263266311 1
-0.109575038023244 1
0.331170783941965 1
0.378745333827808 1
-0.377582973107375 1
0.707526099207582 1
-0.582759416582114 1
-0.47524132025909 1
-0.00508911260831818 1
0.489931528825865 1
0.388692968226124 1
0.211991032532493 1
-0.24105247727413 1
0.35063973309127 1
0.206502468096225 1
0.648575980731533 1
0.274307700642149 1
0.0983513284796287 1
0.0158357201524866 1
-0.12067165458532 1
-0.230787815699648 1
0.183176324994799 1
0.248713128889167 1
0.175518799637601 1
0.297258347465404 1
0.277136288999278 1
-0.198442199434143 1
0.184200174161362 1
-0.06161133439004 1
0.77783632002628 1
1.43238030439819 0
0.12501027586195 1
0.579463758627971 1
0.381715829319125 1
0.492836905371991 1
-0.181144734483933 1
0.437455068144296 1
-0.0215413284193298 1
0.491814826440206 1
-0.39380574202163 1
-0.331135052048327 1
0.500607426626505 1
0.361791044023398 1
0.215830052566969 1
-0.125998948831996 1
-0.632849909775276 1
0.0218078980118089 1
-0.0900874158687514 1
-0.11879353134749 1
0.175819895166434 1
0.149370767541638 1
0.817860248673373 1
-0.223306043495649 1
0.0806373762884765 1
0.118434324738102 1
0.35439849829088 1
-0.258258221980575 1
0.283634348642713 1
0.829649763316078 1
0.144517420995363 1
0.217805618901523 1
0.0562443696473399 1
0.306319103493199 1
0.0498712374605588 1
0.58475543734258 1
0.0902571896432864 1
0.816613104788352 1
0.968750415137448 1
-0.0905135904201868 1
-0.183695773809464 1
-0.048527601110563 1
0.67797634586985 1
-0.0742805432743486 1
-0.196131018390566 1
0.685051193953053 1
-0.236483495798769 1
0.0074302004574904 1
1.1227316637271 1
-0.00523991041800747 1
0.691054897530642 1
-0.208970869713649 1
0.876666493721578 1
0.00585174508232164 1
0.136018167035825 1
0.504837876768498 1
-0.427059108467587 1
0.0741121364962986 1
0.0869616484991607 1
-0.808899395155627 1
-0.133625707908467 1
-0.424315679647352 1
0.0772199593416659 1
0.322530455435094 1
0.680689705143375 1
0.253348548924299 1
-0.192561937084297 1
-0.0929036922915261 1
0.130767946055365 1
-0.370893499203201 1
0.154314081422169 1
0.37207095336071 1
0.313939314023254 1
0.331938668445181 1
0.855298019724294 1
0.629754807833635 1
1.03492055453985 1
0.779204862112319 1
0.0105942320623338 1
0.0723504319203565 1
0.119283339615415 1
0.80485228839949 1
-0.640220790561749 1
0.634034280577703 1
0.35647190881299 1
0.565927905346694 1
-0.0392758481241845 1
0.347726693598717 1
0.535522174671106 1
0.759820326205375 1
0.422736341209096 1
0.245294671679933 1
0.0373523595054247 1
0.180307872017156 1
0.488230551271806 1
0.541890364288787 1
-0.187473753222119 1
-0.0766253661806148 1
0.700294858714928 1
0.262075686674371 1
0.378355950771297 1
-0.281828015191421 1
0.076716124019724 1
-0.150200891881638 1
0.169778560210578 1
-0.0645046139810581 1
0.670761652826158 1
0.356036512652977 1
-0.353271171112099 1
0.239335064573077 1
0.178787578557016 1
0.372706984586492 1
0.690375602672231 1
0.625652662898397 1
0.366160424355444 1
-0.325199279358248 1
-0.351674469777752 1
0.881703292687966 1
0.195196819499436 1
-0.157932575698201 1
-0.0302728550930559 1
-0.00735423570042837 1
-0.429588072603604 1
0.447184452119283 1
-0.194945847116723 1
-0.159105896950531 1
0.3519671854679 1
-0.047655332471129 1
-0.61416678807384 1
0.288859579822102 1
0.34710841394193 1
-0.280001996770762 1
-0.39287031452732 1
-0.229759848329521 1
0.0417549381900575 1
-0.561063658930359 1
0.343122441902802 1
0.517733292495357 1
0.15774606888518 1
-0.0876005082829495 1
0.354337924512691 1
-0.409082473824771 1
0.0194901113993381 1
0.403586960333528 1
-0.24300291356762 1
0.350994294697959 1
-0.0959151802015397 1
-0.176169115612404 1
0.732514975386226 1
0.0699068311311808 1
-0.143515322368791 1
-0.560337734699846 1
-0.0255834967555938 1
-0.0762065736428181 1
-0.322433298791137 1
-0.153309612390118 1
-0.134487524163922 1
0.341641934625605 1
-0.57544934094529 1
-0.283756443717673 1
-0.384550424535788 1
0.481730284217077 1
0.0679175837735863 1
0.827934789344837 1
0.222635470958725 1
-0.169644167976064 1
0.64866166677493 1
0.273809059076407 1
0.876364018439219 1
-0.58001059422894 1
0.420554736385875 1
0.178518426800217 1
0.750559184814008 1
-0.174219075495167 1
0.424000030846743 1
0.160279979168778 1
1.33071025838991 0
0.585466073824017 1
0.205636532488489 1
0.619504104545124 1
0.340326115162879 1
0.724432923167549 1
0.180200012535339 1
0.42292782912365 1
0.411767178061732 1
0.925755563986579 1
0.972966563711093 1
-0.231525690143828 1
-0.200985207252055 1
-0.14301796879152 1
-1.24895557675134 0
0.756229722747632 1
0.303294368794964 1
1.35292839837813 0
0.0590425109765893 1
-0.0365508725362679 1
0.262012444165788 1
0.228127765987167 1
-0.0839610095351986 1
0.0256215793951836 1
-0.108784003928569 1
0.907130109851165 1
0.503165241551058 1
0.00239297361540385 1
0.0201130116579104 1
-0.250130462344421 1
0.318251623112751 1
-0.119572055598318 1
0.373173520109615 1
0.0797724929918481 1
-0.283173460331377 1
-0.043218302934375 1
0.773721643387576 1
-0.280312930014532 1
0.460346744311479 1
-0.498513151998837 1
-0.313343447262936 1
-0.460900499795045 1
0.313227809026301 1
-0.170080029847328 1
0.00190367767352123 1
0.261901624311524 1
0.298760859260739 1
-0.303698743818909 1
0.949287783290717 1
-0.231719194773383 1
-0.291132067634228 1
0.499184615533333 1
0.24416964975123 1
0.694098871000245 1
1.23222135142379 1
-0.170734354307469 1
0.334800843990238 1
0.221112964352068 1
-0.20782385071009 1
0.218348908321054 1
-0.218736708550774 1
-1.02611634099778 0
0.693196702182191 1
-0.0978288127452836 1
-0.521049512715595 1
0.297215172129953 1
-0.176927508787871 1
0.285851758040694 1
-0.218558638687662 1
1.31489645575334 0
-0.407549750274744 1
-0.453210200232952 1
0.382622184252596 1
0.130932300739076 1
0.632140889664315 1
0.377811661543124 1
-0.0929536070288136 1
-0.704861964367508 1
-0.23190182991703 1
0.658168885195649 1
-0.341169025505176 1
0.400058736014215 1
0.152147390373702 1
0.420813878503065 1
-0.342997602305935 1
0.0250500400406209 1
-0.0818635015013997 1
0.932945861021079 1
0.239477808698818 1
-0.00826410233610048 1
0.675184224898107 1
-0.0498498445156041 1
-0.364617684914204 1
0.784339824852948 1
0.531132852422921 1
0.153392436470688 1
0.341453576284466 1
-0.418496029654513 1
0.436774494268928 1
-0.523836453961732 1
0.15465649057369 1
-0.0399500818313175 1
0.307435151563111 1
-0.275310482340442 1
-0.211522614736263 1
0.743886925012797 1
0.0407825611396871 1
0.395352947955603 1
0.155018329574109 1
-0.00674797218206138 1
0.286076812770807 1
0.212275858649786 1
-0.303762734400793 1
0.421431227968829 1
0.440710409912458 1
0.163988301524555 1
-0.406832524790959 1
0.225998686301915 1
0.170029187545317 1
0.179108273046171 1
0.0621344057594235 1
-0.76178515209829 0
0.0136503000688143 1
0.996886657937995 1
0.757046467437295 1
0.822103170143868 1
0.222171457803484 1
-0.116772213263619 1
-0.645255520602881 1
0.832883903501198 1
-0.265307929805853 1
0.689964487759591 1
-0.904025213259293 0
0.935433195631058 1
0.118050144783184 1
0.223094207458119 1
-0.144337787116786 1
-0.20042098835823 1
-0.0679636442226654 1
-0.463186473465064 1
-0.0839594012640614 1
-0.281459265332079 1
0.315983968315071 1
0.29521412872401 1
0.17239258342014 1
-0.144197294278697 1
-0.228621296603762 1
-0.220765789589817 1
0.342868835955299 1
-0.568797712553283 1
-0.266834658625395 1
-0.393158237876067 1
0.253213500590053 1
-0.252778390842584 1
-0.119773031520381 1
-0.567050249675011 1
0.374566355957403 1
-1.15359441987477 0
-0.421498117186467 1
0.600489754789588 1
-0.329500801444252 1
-0.263828898711063 1
-0.204758457488689 1
-0.423767734348418 1
-0.187591074689054 1
0.0301499676003686 1
-0.0222647026866263 1
-0.149536915483433 1
0.460821949477499 1
0.804441600220331 1
0.0126493963749619 1
-0.39141450764055 1
0.702469512831374 1
0.357677043985808 1
0.6256334152126 1
0.496468677557912 1
0.528940099298507 1
0.0590696197673359 1
0.792018253985879 1
0.13397599647466 1
0.200713231463909 1
0.21308498160691 1
0.0925888134087681 1
-0.0395415433431556 1
1.39655291461162 0
-0.546546134757091 1
0.867552679227945 1
0.598727770575306 1
-0.0763207857472598 1
-0.17554591786123 1
0.28473175097677 1
0.120096633015167 1
0.0642716917182471 1
0.60547856088719 1
-0.0395252201629789 1
0.0861002058226091 1
0.362584674468772 1
0.565171838482221 1
0.0564099852313092 1
-0.0788740147145024 1
0.0461311625026965 1
0.0889963434378086 1
0.668582543054283 1
0.291582873700886 1
0.283636532642299 1
1.22512436897801 1
0.240572179358097 1
0.00142546001778561 1
0.551383758853789 1
-0.491307318903461 1
0.11101535195041 1
0.303747006049093 1
0.232103318771185 1
0.543098070058182 1
0.43779215222576 1
0.459272709652006 1
-0.29152925428944 1
-0.17250412481251 1
0.655408932909253 1
-0.194736116100829 1
-0.257179592756889 1
-0.129846004025591 1
0.474376500562292 1
0.292949255228375 1
0.162490241258409 1
-0.330123416698264 1
0.362169204321784 1
-0.269954868298717 1
0.133746917981765 1
0.201606748738293 1
0.158211357272561 1
0.240963824097905 1
0.0822548355467232 1
-0.0702403773615272 1
-0.26575009199951 1
0.727902314306228 1
0.212665441002991 1
0.0645741779757992 1
1.008186149676 1
0.163899208842839 1
0.0419492034093611 1
0.0394674471868696 1
0.31789599254505 1
0.58820708224844 1
0.237493030449907 1
0.463871453857922 1
0.276406449888873 1
0.544149122762112 1
1.56305653392877 0
0.241854919273591 1
-0.224439900105038 1
-0.294064581926323 1
-0.0352666951032911 1
0.97421302153412 1
-0.118086272397388 1
0.646125548547787 1
0.181282298341469 1
0.369387325534063 1
-0.278314103342743 1
-0.431006512746561 1
0.284216852586098 1
0.661559731045441 1
1.0863868871641 1
0.873198674873545 1
-0.332351764289359 1
0.671313868510855 1
-0.335748870445408 1
0.312765994923009 1
0.274326645464544 1
0.396079896553209 1
0.481359346828837 1
0.613871411786117 1
0.227140396998447 1
0.0236065507877012 1
-0.258977790843805 1
0.932340094326239 1
0.039836536546215 1
0.265461993174155 1
-0.314287099563719 1
-0.123035353000144 1
0.340966720652554 1
0.503896626926764 1
0.816753837252264 1
-0.310656069054627 1
-0.160068839474185 1
-0.125131177642328 1
0.111213270210963 1
0.724000321622992 1
0.753682232932574 1
0.562247910950295 1
0.618615646084416 1
0.420195488469755 1
0.058952864612122 1
0.079837078700729 1
-0.242490665259136 1
0.309988581326898 1
-0.433309567056943 1
0.147574087530125 1
0.0388344359341171 1
0.0524738158409989 1
-0.41222488277881 1
0.512232283254744 1
-0.723202683476228 1
-0.19884548813307 1
0.651285065937229 1
-0.247542290816179 1
0.333974683286827 1
0.675382683378454 1
-0.111065447592716 1
-0.0335431749863864 1
0.982467618112511 1
-0.142422010369099 1
0.643733330052458 1
0.579116625960305 1
-0.0876382155033956 1
0.414731032437166 1
0.791615546390572 1
0.105797810584619 1
0.517506154591274 1
-0.10114689899566 1
0.456202236151275 1
-0.79548171878306 1
-0.158509028480118 1
0.337412521782382 1
0.19901323768744 1
0.898468869356715 1
-0.723473104585301 1
0.127500274188695 1
0.249756295579759 1
0.885952226974109 1
-0.387055495430358 1
0.374740610874876 1
-0.38078236954588 1
0.0181742521181243 1
0.767953357333336 1
0.128550080968872 1
0.340280519620416 1
0.109794695806703 1
-0.405830989086165 1
0.0236286535056728 1
0.743680109584304 1
0.433291853764871 1
0.250547115340276 1
-0.107746876584924 1
-0.323787590079332 1
-0.19190982679998 1
0.418523815352108 1
-0.110349581814625 1
0.0115332464563779 1
0.125618137070961 1
0.450760106937873 1
-0.340916743638598 1
-0.242005949111344 1
0.618166721187319 1
0.486512736277552 1
0.217647675002679 1
0.269096671007834 1
-0.0425264903973716 1
-0.108871050808429 1
0.592234923866714 1
0.202186752787172 1
0.473039577975498 1
0.0847530177139926 1
0.0634205594421386 1
0.752351998924667 1
-0.241300545351278 1
0.269889897738901 1
0.0115947254458537 1
0.20243669813505 1
-0.38496465292101 1
0.0304034586493466 1
0.433529636742479 1
-0.284335273052265 1
0.373509944728608 1
0.757113391146814 1
0.556948925022113 1
-0.28245512298994 1
-0.29318796991352 1
0.184551199438164 1
-0.0115487030535445 1
0.0822669930762802 1
0.513069548717314 1
-0.492293055256773 1
0.253180412567079 1
0.790209740155093 1
0.0350845509515432 1
0.131907447516944 1
-0.117849840455196 1
-0.456705659461107 1
0.536012373265194 1
0.839367652462763 1
0.763380162673296 1
-0.243348445574735 1
0.138866508267462 1
-0.0620863536628325 1
0.156214538752028 1
-0.114263175415663 1
0.419078288280594 1
0.014528704739154 1
0.343271247439751 1
0.217475386204097 1
0.666670234499696 1
0.157644979317484 1
-0.158948914572603 1
0.213551492224372 1
0.510234007424812 1
0.204845942993953 1
0.290501663226095 1
0.476448156882255 1
0.933279250108984 1
0.764966137335896 1
-0.603459569978848 1
0.0792885698265409 1
0.247469159746101 1
0.553552928624619 1
-0.586382198669552 1
0.684378691277481 1
0.40123300942502 1
0.360515533027374 1
0.0707505705318802 1
-0.501117266808077 1
0.229872671052347 1
0.771693069478676 1
0.451336874974789 1
0.397912559988947 1
0.0683458333883841 1
-0.797758790565485 1
-0.293922024717424 1
0.310270635170884 1
-0.0939391352296691 1
0.309128085586464 1
-0.0112331085401356 1
0.233219848294442 1
0.231873901266643 1
0.62918477403155 1
-0.160129886604867 1
-0.368372911074862 1
0.360770567253356 1
0.252487085999115 1
0.233025353455311 1
0.67163199396149 1
0.455486069387161 1
-0.780294034441938 0
0.466995235621438 1
0.836731016423106 1
-1.21535513768216 0
-0.053188481635395 1
0.0319232300340127 1
-0.407123941780484 1
0.428602338949896 1
0.571854448444183 1
0.038568125894303 1
0.557676797073179 1
-0.675438824383007 1
0.262340789761235 1
0.116875781179061 1
0.36095638091161 1
0.634825242142284 1
0.408433257088372 1
0.858196094393704 1
0.386478654115682 1
0.15498668235477 1
0.413500845768571 1
0.604131277228494 1
0.190419106336377 1
-0.355104783670733 1
0.487443347486265 1
0.277330704270044 1
-0.207762002140608 1
0.238656319925653 1
-0.581336451523858 1
0.175690171681219 1
0.232661341991057 1
0.880342197078754 1
0.402449866076732 1
-0.139810145920642 1
-0.0471814863159006 1
0.829687882808896 1
0.718671951424309 1
0.419585128272662 1
-0.289972120625496 1
0.899676057573108 1
1.01607544852096 1
0.540476167107867 1
-0.263785671438845 1
0.178484342550978 1
-0.127193017821423 1
0.44906437981006 1
-0.0300999079226912 1
-0.291942033002791 1
-0.192082533219886 1
0.620657683955313 1
0.572440055222725 1
0.0508198991105256 1
1.13132708500724 1
-0.160985327125252 1
0.400741427487394 1
-0.169757756406399 1
0.696185756414724 1
0.00189202049451598 1
0.855329147559125 1
0.521857849829584 1
-0.157688135383632 1
-0.202812983764433 1
0.408485275580403 1
0.0921032969608558 1
-0.0556499824374672 1
-0.185835782035945 1
-0.644445393564404 1
-0.199115273208025 1
1.42114411123478 0
0.446830275381895 1
0.272710734946101 1
0.231627035249216 1
0.449827350307799 1
1.05610598795697 1
0.99839005116441 1
-0.449120253498682 1
0.281521775947969 1
-0.878968857437 0
0.31850578625775 1
-0.0120021036673291 1
0.607772277823213 1
0.885446579861474 1
0.0759539738260371 1
0.357300308637787 1
0.008592638653452 1
0.267764920053209 1
0.316203011830203 1
0.622224237510976 1
0.607842734799847 1
-0.160556330293612 1
0.526482416240722 1
0.62150145031668 1
0.865055005834674 1
-0.0989458235643601 1
-0.617347696609068 1
0.360661987076829 1
0.167280433361605 1
-0.131085618779687 1
0.322208864313804 1
1.12890482848632 1
0.0935163195773784 1
0.469484064569874 1
0.899730695528087 1
0.291294299591619 1
0.303173634098133 1
-0.583243585553956 1
-0.0853019295694587 1
-0.240161759604164 1
0.0513827143299951 1
-0.268994827057151 1
0.101658950510525 1
0.528838007950566 1
0.170837006300663 1
1.00466042439814 1
-0.173683811455289 1
0.0825207605710693 1
0.741143443857906 1
0.364582917110746 1
-0.392746459860442 1
-0.307908293105153 1
-0.276118636132107 1
-0.104968714915228 1
0.00657202739990052 1
0.784022778036006 1
0.355987359136059 1
0.381439141721102 1
0.678187271496107 1
-0.191751815192066 1
0.815115982346245 1
0.775523737758325 1
0.215546218044137 1
0.653645590732446 1
0.698283589105348 1
0.500987104900597 1
0.162275269642068 1
0.827321886205977 1
-0.162690363584991 1
-0.341956854319849 1
0.432509691303448 1
-0.321292902275133 1
0.0294749472505977 1
0.858176578180734 1
0.654816682367291 1
0.0980790422983079 1
-0.00815980941068277 1
0.211476035486804 1
0.217260194829688 1
0.0920912899119466 1
0.0359047513309446 1
0.0740486390018018 1
-0.447005222259627 1
0.237354116340059 1
-0.48590242662703 1
-0.558712706358685 1
0.947196934536464 1
-0.744458587445572 1
-0.465205037324785 1
-0.263801190705262 1
-0.293033303312162 1
0.758692406552529 1
0.300834083830771 1
-0.313856716101797 1
-0.0755067598666827 1
0.818706120883705 1
-0.229025189733074 1
0.367575391115669 1
0.252095395998641 1
0.379535099838133 1
0.499449593991019 1
-0.162909281630278 1
-0.18272865675544 1
0.349745224001379 1
0.0184010907133352 1
-0.401182545149285 1
0.0467429374959286 1
0.573070687289535 1
-0.333522728076321 1
0.55402040745797 1
0.0675412321010085 1
-0.623550307098971 1
-0.752719740977513 1
-0.305431029689861 1
0.605468397948964 1
0.513787965334998 1
0.389114805926361 1
-0.291963335286192 1
-0.0367546924882459 1
1.02263479165347 1
0.137992664778597 1
-0.642965323307147 1
-0.39118810806348 1
1.08812735270136 1
-0.668391150875771 1
1.0312368647963 1
-0.236619698236824 1
0.112111969432027 1
-0.520902915440377 1
0.282739130220794 1
-0.541633880712252 1
-0.0525416885415147 1
-0.266052961563426 1
0.121003972845418 1
-0.0193495493157916 1
0.297223047744292 1
0.524059404714209 1
0.169653970516503 1
0.34506135833055 1
-1.06089865096215 0
0.00354793593308786 1
-0.252203303023728 1
0.970567235676214 1
-0.205005633196169 1
-0.337925708062164 1
0.221026396943904 1
-0.359321817127622 1
-0.432477785551299 1
0.234278067606004 1
0.488234584980461 1
-0.179231758215577 1
-0.141855267368277 1
-0.699260469915283 1
-0.0392432411125504 1
-0.156048276355528 1
0.192241909545054 1
0.128809320745622 1
0.763494312189589 1
0.076580664282131 1
-0.246680772809124 1
0.0971532847898363 1
-0.69797187315518 1
0.0416149965738616 1
0.131618113195147 1
-0.274219485995844 1
0.0283172528519215 1
-0.275715815195382 1
0.75681248170748 1
0.0778307139489387 1
0.747441791374629 1
0.327030470655414 1
0.114001194537131 1
0.142611865657301 1
-0.192254661424713 1
0.513265108311316 1
0.235489977844898 1
-0.067793221856906 1
0.603636531771497 1
-0.471339828845143 1
1.01315548511109 1
-0.0663401935558094 1
-0.33204672912849 1
-0.140706381540419 1
0.058550969732944 1
0.425385438630462 1
-0.339231516281814 1
0.881952993630098 1
-0.180703468932765 1
0.37467559869152 1
0.184028895303468 1
-0.178129809374629 1
-0.828444640057247 0
0.406075589520558 1
0.121312178175913 1
-0.112896547407672 1
0.578330744309666 1
0.749445060071926 1
-0.326991338161122 1
0.402463284237033 1
-0.182884110406754 1
0.0574746709610585 1
-0.554651863893479 1
0.674923456397656 1
0.566579833826501 1
-0.489127524458011 1
-0.259959748925801 1
0.063644558071674 1
0.823468760678525 1
0.415031612425891 1
0.598644769671061 1
0.076574736278668 1
0.696311447131125 1
0.921276076779606 1
0.750650522954952 1
0.430335298176411 1
-0.650498123897425 1
0.988409856624544 1
0.232050303447156 1
0.450121009323445 1
0.622906136957165 1
-0.00565983379784814 1
-0.382336693106772 1
0.313203979518969 1
0.926251842067074 1
-0.599067084457825 1
-0.52303934167226 1
0.138993980094803 1
0.366981575705515 1
-0.279408691718173 1
0.193496912824359 1
0.75430939947953 1
0.177677838135166 1
-0.37001790549441 1
0.109521847265875 1
0.247947823764037 1
0.782774636512559 1
0.935372802529724 1
0.611920895255134 1
-0.0950319625968558 1
0.733401622652449 1
-0.173109783611407 1
-0.156319421562835 1
0.517731680168804 1
-0.130846896435686 1
0.646645043364154 1
0.348792023961351 1
-0.0103423576129793 1
-0.314448669697823 1
0.631838172540616 1
-0.462936585248554 1
0.702904764190528 1
0.207210533779822 1
-0.163832622018346 1
-0.0933548522786577 1
0.116974066838234 1
0.342604653220658 1
-0.0398052428380352 1
0.710421842596916 1
0.241343477931308 1
0.222260032669254 1
0.926626055432 1
-0.348380569604724 1
-0.229420798358238 1
-0.162221290481561 1
0.23501560222348 1
-0.52006105507886 1
0.335302758472162 1
0.489199991047135 1
0.0227053515778945 1
0.401912082813934 1
0.624908947584001 1
-0.0685845781006321 1
0.356878273458578 1
-0.0825646004135493 1
0.288601404916578 1
0.145326536076682 1
0.802010893354249 1
0.996107309662389 1
0.787689268143497 1
-0.339098682162689 1
-0.545174864164801 1
-0.575765968156707 1
-0.271034896390512 1
0.507484324227847 1
0.290839281030099 1
-0.574325558099811 1
0.0912416030426865 1
0.155667277029922 1
-0.498923757602571 1
-0.499125347183315 1
0.852881729118869 1
0.644482069616944 1
0.334548414284164 1
0.647328114440332 1
-0.25084940446523 1
0.489767727499035 1
0.848021106034255 1
0.418428690048293 1
0.144640868747463 1
0.402309234880762 1
0.716369186205285 1
-0.258283340408728 1
0.196767750540259 1
0.10184976702851 1
0.224484874610558 1
0.0699314969815571 1
0.429143798361421 1
-0.135453978165077 1
0.527653893898469 1
0.352832478432184 1
0.142096587450303 1
0.367986854553735 1
0.210343633846141 1
-0.116518819590766 1
0.0992670188573464 1
-0.0557505800198859 1
0.780203295408191 1
0.351628490986568 1
0.905228818977371 1
-0.251689777542242 1
-0.113061809850333 1
-0.0375407143188855 1
-0.596573137808267 1
0.292629806580377 1
0.236456905916239 1
0.127237167248034 1
0.018181425045801 1
-0.37644088367443 1
0.455533144813258 1
0.290970281095901 1
0.746953625173766 1
0.719253079901679 1
0.737096617537776 1
0.0865648263997099 1
1.30755402933308 0
0.229665672409272 1
-0.494388033882026 1
0.491606271283781 1
0.300324913784506 1
0.761778322107198 1
0.818177806045099 1
-0.00747737327920334 1
-0.205746687477789 1
0.335328206200526 1
0.452850073098974 1
-0.12868453433917 1
0.635933543995445 1
0.227487094275788 1
0.883124539654302 1
0.0402202251095784 1
-0.0137377935629617 1
0.552960718639881 1
0.143306627779161 1
0.616536365145878 1
0.374168186238203 1
0.531989004643161 1
0.386133971493702 1
0.543312199120608 1
0.939614108773892 1
0.443731095628002 1
0.347003043375061 1
0.377736897543308 1
0.830763135416653 1
0.0302354890116098 1
0.151131286184033 1
-0.652083106621697 1
0.3979516312393 1
-0.546502084098908 1
0.341264305366689 1
0.470966636510917 1
-0.132999727323221 1
0.1599243423224 1
0.917653646681479 1
-0.400245606079786 1
-0.277836879022567 1
0.411213161539165 1
-0.142380954901482 1
-0.819190237709582 1
0.0317484151334974 1
0.0968583230401757 1
-0.421202351959011 1
0.38689669497532 1
0.089227316542433 1
-0.403334751793223 1
-0.503579059846366 1
0.516611603853738 1
-0.720530802808363 1
0.143629995524537 1
-0.215790546918535 1
-0.261478821037287 1
-0.105466972406075 1
0.500216161826852 1
-0.186754368540136 1
0.171528162243266 1
-0.0782261026181527 1
-0.313060636655589 1
0.357944866923006 1
-0.165295208665746 1
0.269023726869082 1
0.118874125950538 1
0.991339425791307 1
-0.413526192345619 1
0.800905699472495 1
0.826204923211823 1
-0.172093790867685 1
1.29354052117835 0
-0.239282467097208 1
1.02092471998842 1
0.517702403544311 1
-0.529459684514443 1
0.0517090983024307 1
0.287034084916929 1
0.0686389935288412 1
0.44241091273769 1
0.0312474184396155 1
0.607001592488105 1
0.584989168256405 1
-0.0888540733850791 1
0.562554539610378 1
0.115688012521264 1
0.325529982472306 1
0.821138378850371 1
0.144220742260247 1
1.38970366258747 0
0.508504009668286 1
0.497664767757219 1
0.398897955511706 1
0.823106960590746 1
-0.111865517251891 1
-0.365415026543536 1
-0.184066519599933 1
0.487853060651119 1
0.406821067380802 1
0.126831644747646 1
0.536676171273018 1
0.22488018618675 1
0.263726377442387 1
1.60368495184021 0
-0.668234405887185 1
0.0500289554863649 1
0.195003339390363 1
-0.135533605964525 1
-0.235573121062337 1
0.115779504069793 1
-0.551316702178829 1
-0.15257094056915 1
0.0891009570597523 1
0.680311884456819 1
0.460941603934502 1
0.811055227330803 1
-0.0894368307462947 1
0.120618186532791 1
0.337469093162741 1
0.680942334863734 1
0.650502485773515 1
0.500648991857582 1
0.131536392147832 1
0.478149078983218 1
0.0821407732339391 1
0.330576888962858 1
-0.00725634757483801 1
0.749338807371677 1
-0.238490516629165 1
0.105621244319856 1
0.0740307949542785 1
0.761767835140818 1
-0.090655148499931 1
0.994058601458354 1
0.227564006994751 1
0.299871871202137 1
0.887060087058002 1
-0.0628133194216722 1
0.434806328589431 1
0.473196748772852 1
0.997473723471016 1
0.864331744364945 1
0.255723379100414 1
0.265176777198429 1
0.356153219401405 1
0.634878179415849 1
-0.102674136658058 1
-0.486076457441012 1
1.10236170566151 1
0.271587704157724 1
0.2802371696026 1
-0.0287087444542256 1
-0.542582020107216 1
0.699168032635772 1
-0.307656151486649 1
0.104982199956397 1
0.444068664205306 1
0.196113826889128 1
0.198865549749258 1
0.389109354835253 1
-0.0879553298481556 1
-0.205031258783392 1
0.181272746112795 1
0.276944215143081 1
-0.567882043950092 1
-0.26837602643404 1
0.00276729567290887 1
0.484432534017013 1
0.434723411891293 1
-0.165063389819438 1
0.618575211066367 1
0.0597277164554099 1
-0.316912906877553 1
-0.137681127456928 1
0.0616909295278005 1
0.193445717518769 1
0.38026093243596 1
0.289051378562157 1
0.384728380259943 1
0.215569338691783 1
0.421927862733003 1
0.598807881726238 1
0.310376563400243 1
-0.27401012297785 1
0.303911708395603 1
0.00504640619577593 1
-0.125420238144754 1
0.12534501062333 1
0.320490151580237 1
0.194600381388878 1
0.896278072038788 1
0.809955208422772 1
-0.13882848991416 1
-0.0904308829740287 1
0.601745750057816 1
-0.376271227911488 1
0.395702245240966 1
-0.379020783197267 1
0.248781305678358 1
0.542788712659229 1
0.205950155726322 1
0.458059325001535 1
-0.535266439664683 1
0.832017040305079 1
1.15747647368603 1
0.947788119004904 1
-0.168452752285979 1
0.620127595891073 1
0.0398755973733631 1
-0.205375514890222 1
0.930026750580758 1
0.0728494884908052 1
-0.0933460587358884 1
-0.381809804223415 1
0.136164929880017 1
0.254097468055729 1
0.192430441788471 1
-0.00880497392379034 1
-0.173553949196714 1
-0.203000383838208 1
-0.010096020863936 1
-0.470071614388722 1
0.235513019615265 1
0.437959622323783 1
-0.0457366510039482 1
0.320548818297531 1
0.0534514254508355 1
0.333272926161212 1
0.247223501028453 1
1.52939161381229 0
-0.394376894865051 1
0.310728548729137 1
0.401644270540963 1
0.651615581840331 1
0.330322216301758 1
0.163147699576298 1
-0.203899957513459 1
-0.0527162521623098 1
0.155543356255075 1
-0.396862732886033 1
0.0754177489930721 1
0.124031878592326 1
0.498534462355533 1
-0.517945822247246 1
0.589237096388577 1
0.327501671039209 1
0.9746450743272 1
-0.126312483165091 1
0.193608377991563 1
0.942357213445042 1
0.207483842583033 1
0.418794036263531 1
-0.535354178092058 1
0.0995184397931053 1
0.638156118505006 1
0.153262070366832 1
0.736634202862506 1
-0.00176752703215766 1
0.803925412750096 1
0.122583265262658 1
0.157765960595964 1
0.446667719449301 1
-0.120065148931695 1
-0.104650960955639 1
-0.388312979245176 1
-0.379926159478564 1
-0.287495333914056 1
-0.14098548578326 1
0.504882259607701 1
0.196863808106867 1
0.488746176754535 1
0.182869807902549 1
0.100645027892166 1
0.0105258503354958 1
0.603944226368845 1
0.0296725496414507 1
-0.00364706208982252 1
-0.26295009088167 1
0.044231701982211 1
0.342497692078943 1
0.627217155917819 1
0.701528932296677 1
-0.298291301261194 1
0.0291604473582675 1
-0.053319121360912 1
-0.740145366230977 1
0.302300413754097 1
0.625783095645107 1
0.356047245421258 1
0.853696699612355 1
-0.00841685371584497 1
0.279466452631919 1
0.444591496876003 1
-0.244744498475704 1
0.344362914980665 1
-0.264173614695555 1
0.543666072896903 1
0.00362359969618997 1
0.304770443405977 1
0.020005856163362 1
0.570856340725135 1
1.1494881256993 1
0.224598960948737 1
-0.427128724041379 1
-0.505311294085893 1
0.0878139700810424 1
-0.299614238877807 1
-0.225497033929857 1
0.318735903164626 1
-0.234801264879282 1
0.992675250505776 1
0.410449317082763 1
-0.0314895222796673 1
0.910920108477303 1
0.472597565248266 1
-0.653014752750362 1
0.425393256045367 1
-0.657604890889501 1
0.610159289297829 1
-0.139490906026787 1
-0.0522894238929073 1
-0.509041134185453 1
-0.142491177365677 1
0.477521998017908 1
0.770890881094506 1
0.0926154435542534 1
-0.205124340364582 1
-0.283795823233502 1
0.638340769322774 1
-0.254859976702682 1
-0.275249528847556 1
0.0543105751673081 1
-0.0553905983066948 1
-0.0507375829067052 1
0.954754188328456 1
0.320795661589081 1
0.0210630111773549 1
0.201655072489372 1
0.0123987156659812 1
-0.0332975072981706 1
0.490933532521679 1
-0.199212200338139 1
0.182027958844689 1
0.331152403148245 1
-0.793844808561841 0
0.84167887672364 1
0.45068508039024 1
-0.143655002856389 1
0.0684837632430208 1
0.39227239398334 1
0.377811209706153 1
0.329669335021676 1
0.498881371347742 1
-0.730850329128321 1
0.302991826915364 1
0.0202899437655165 1
-0.473037204422466 1
-0.0872785224031024 1
0.0905332123292835 1
0.558807405976285 1
-0.252244372129946 1
0.317349695618294 1
0.812352167073168 1
0.189163482238931 1
0.117826081591846 1
0.40661254956555 1
-0.149803463836472 1
0.0617703722121386 1
-0.629686502053679 1
0.869898580394538 1
-0.00955154770404093 1
0.473236243638631 1
0.472890354413642 1
0.959276128797145 1
0.579653101924696 1
-0.160930560324672 1
0.581083179384926 1
0.693175867555096 1
0.21446536335627 1
0.392174024776498 1
0.617002695256222 1
0.47271908711199 1
0.358326773789491 1
-0.0360893847889998 1
0.472366039538056 1
0.105861438468918 1
0.303937829990137 1
0.694294378065565 1
0.746793616209206 1
0.352285992509416 1
0.527113955489188 1
0.911777230925722 1
0.513919048914388 1
0.312977533821031 1
-0.585577072863888 1
0.249671684414198 1
0.182212847999711 1
0.780387349033152 1
0.666324786958071 1
-0.199263180733237 1
0.36185220999197 1
0.256511926289118 1
-0.114137535285336 1
0.572138015179505 1
0.103269434396962 1
0.120813208225212 1
-0.142803666295884 1
-0.666335001699047 1
0.820506367890276 1
-0.266365143571836 1
0.345498437085957 1
0.469265885154856 1
0.405557499525042 1
0.36189630945298 1
-0.207790735722716 1
0.211251146525768 1
-0.0977174130388621 1
-0.0575577779131785 1
0.462344503928935 1
0.339092927365766 1
0.700689153951758 1
-0.422057467951267 1
0.294608574835452 1
-0.345092771199087 1
-0.20745508048937 1
0.79866003138739 1
-0.515903553457695 1
0.493245644177399 1
0.546987807213657 1
-0.433091772397496 1
0.297373687264224 1
0.713640320692177 1
0.173010686684176 1
0.167837217791177 1
-0.119491412662993 1
0.468549441536867 1
0.286610876403729 1
0.44128781270927 1
0.0230737662138913 1
-0.169276018202356 1
-0.700937348919122 1
0.315354510911983 1
0.95301360928609 1
0.230744787970554 1
0.24586831951292 1
0.0071480421549569 1
-0.0794937313929417 1
0.0682608558735436 1
0.627672429161912 1
0.287100716628985 1
0.646561928897904 1
0.141938770223256 1
-0.0994519832151044 1
-0.0163001681507355 1
0.339481168553077 1
0.790217111490573 1
0.216826018351492 1
-0.104721799561236 1
0.462007519192563 1
0.502166945113077 1
0.713460505018357 1
0.410418766057883 1
-0.203914756072859 1
-0.082844100307578 1
0.152886758364821 1
-0.0811944591947179 1
-0.121035515197079 1
0.152756695003269 1
0.136181684780121 1
0.819822693827016 1
0.271893992344685 1
0.304395607341943 1
0.118693509077096 1
0.0426945966296655 1
0.558016041542892 1
-0.153690125237025 1
0.306425070255198 1
-0.230693698482334 1
-0.159293866702891 1
0.333385793542713 1
0.625930454049993 1
-0.2782761140109 1
0.512441325234655 1
0.482763923388764 1
0.1532244667424 1
-0.406295092750951 1
0.621524724328767 1
-0.273514467468478 1
-0.23962980129178 1
-0.378362712864121 1
0.847463950655979 1
-0.14144780016307 1
0.907780382008346 1
0.0112253909892933 1
-0.0474117429064128 1
0.359355618474985 1
-0.449378799510607 1
-0.266416065360838 1
-0.133723629368991 1
0.0436347064601261 1
0.347342532761739 1
0.873632677703222 1
0.0783338858970028 1
0.212010176564044 1
-0.053239842784043 1
0.0309249700993696 1
-0.646143723650622 1
0.289221971376135 1
0.780044467098953 1
-0.0151656618102414 1
-0.282808587690304 1
0.908272710808351 1
0.446879803402528 1
0.830762029077706 1
0.788864582820177 1
-0.105210566220718 1
0.375711966386674 1
0.708066694361919 1
0.741092964847784 1
-0.176659966043637 1
-0.203282404024391 1
0.520624444377591 1
1.1229612311687 1
-0.173440468932701 1
0.65191693484568 1
-0.626161789156053 1
0.845899876036776 1
0.389710974096272 1
0.664330551715438 1
0.714222328269432 1
-0.0804301029230114 1
0.162135017961183 1
0.451823802780114 1
0.275698534774119 1
-0.285826433967889 1
0.707746748796567 1
0.239757688406856 1
-0.515241528549079 1
0.00743652166851344 1
0.125256855664972 1
-0.0309620895703884 1
0.589038238850427 1
-0.343183915724675 1
0.437281136621697 1
-0.348097559163028 1
-0.0259694213527293 1
0.319721540361832 1
0.484756606247881 1
-0.0603694786604972 1
-0.378575728471826 1
0.298965456540173 1
-0.584936012759092 1
-0.573928360796638 1
0.221302882066405 1
0.312567495952424 1
0.666805295468471 1
0.381570323572021 1
0.916213614002728 1
0.731210795272731 1
0.399278034598123 1
0.424986259579382 1
-0.437700922467413 1
0.548935340643862 1
0.433733879195748 1
-0.363922305544223 1
-0.143729627195424 1
-0.00422483967811145 1
0.842033163064723 1
0.561692462274875 1
-0.451358623269991 1
-0.528708609239028 1
0.834958051792588 1
-0.257719250343602 1
0.0220377990440519 1
-0.320632853084826 1
0.605015439972086 1
0.0216844906518023 1
1.1027957034778 1
-0.47059630232648 1
0.0596457446734808 1
0.334403193003561 1
-0.139206272897672 1
-0.294533515065928 1
0.251887962794847 1
-0.397225405106839 1
-0.277015595520701 1
-0.743597108819589 1
-0.170361066131188 1
-0.302248873936811 1
0.296679481939561 1
0.752903705090473 1
0.127549563764186 1
0.0609802145735829 1
1.48931095441037 0
0.0858717992828123 1
0.459387732423126 1
0.451276827332765 1
0.941190103770513 1
0.497074149101496 1
0.334432912011726 1
-0.421349752761862 1
-0.519641648069772 1
0.303566424289357 1
-0.38063349462758 1
0.229267011636286 1
0.202342842794214 1
0.479528022014508 1
0.141525428698156 1
0.832552474666452 1
0.154497728565373 1
-0.0932461595716401 1
0.599724536498471 1
0.135998308250676 1
0.242460055871295 1
0.410668875484462 1
-0.339419892766526 1
0.0796020870826799 1
0.562290610116082 1
0.534639900992431 1
-0.0254661758020936 1
0.376997606539744 1
0.00178842873605903 1
0.0918349961993816 1
0.122061051617236 1
-0.728787861904724 1
-0.219678235194315 1
0.156601001839913 1
0.232374494830224 1
0.687321392389804 1
0.37757356597379 1
0.401439735742333 1
0.867882773323587 1
0.0384545897219007 1
0.660383055358419 1
-0.229493177420868 1
0.279676035407568 1
0.574131181989693 1
-0.585116251749785 1
-0.101433833898692 1
-0.294464564158638 1
0.0248656933376642 1
-0.36828131682238 1
0.0741027778875571 1
0.37510474538168 1
-0.494315012789909 1
0.098309259255714 1
0.12746119958867 1
0.250548862780663 1
-0.286523576403982 1
0.436921216482674 1
0.537053127983775 1
-0.224247816007608 1
0.439268230828236 1
0.468505559593011 1
0.803872332229 1
0.429361759060592 1
0.751509393934732 1
0.114944789360529 1
0.0439600908017859 1
0.0948258820332388 1
-0.039409049251603 1
-0.693927746548399 1
0.486549167254665 1
-0.983449108628458 0
-0.259889837754644 1
0.116978609907807 1
0.915068278599313 1
0.475884728481425 1
0.799120676388393 1
0.585455524434072 1
-0.263881843500167 1
0.145795962958014 1
0.253450672506939 1
0.337928325578563 1
0.460173899708815 1
0.305596297672389 1
-0.947340474791118 0
0.388650101275541 1
0.510512615972744 1
0.666138049609443 1
0.328934368634278 1
0.443077785919914 1
-0.0779368949576803 1
1.43684359880154 0
-0.025842376561055 1
0.0112130274006586 1
0.172606809172647 1
0.23744560076206 1
0.0763737072340361 1
0.200427641382585 1
1.00196426801272 1
0.453264163299216 1
0.743392538871642 1
-0.218995954371101 1
-0.605174606003909 1
0.231194290800554 1
0.324040258004383 1
0.0915082025199786 1
-0.757661317853346 0
-0.326825926838944 1
0.161698979392607 1
0.225215688644668 1
0.836456682900859 1
-0.17702955367111 1
0.12866147511186 1
-0.00133289704195325 1
-0.247576599508586 1
-0.427438473662905 1
-0.795258456716597 1
-0.99590340034801 0
0.31960852876654 1
0.220091248587887 1
0.219143770061996 1
-0.427410614597275 1
0.174240870310301 1
1.19501196589255 1
0.144021792580801 1
-0.108803415200031 1
-0.106395946094554 1
-0.631864649233738 1
-0.235419357828653 1
-0.252085893912443 1
0.58792587856115 1
0.0656228707100762 1
0.421032067625512 1
-0.666321357041241 1
1.19940250581388 1
0.818992182760598 1
-0.0246506601557372 1
-0.283303793594542 1
-0.0738818201061402 1
0.443751503543917 1
0.648407218316994 1
-0.229555000114095 1
0.426670514225133 1
0.50504904284331 1
-0.529069952797332 1
0.343222708579059 1
0.130256563725442 1
-0.0994130125251537 1
0.471348259052344 1
-0.763297931255153 1
0.453507207023415 1
-0.05515656032837 1
0.309082369666074 1
0.191998070704643 1
0.0449478890992463 1
-0.468495923292144 1
0.489897888672945 1
-0.212174595702837 1
0.108332915582207 1
-0.137507781973103 1
-0.00408538113915474 1
0.223221604699961 1
0.555103578559962 1
0.32688626623058 1
0.206595117877969 1
0.149372231641605 1
-0.313591627285704 1
-0.0681767945031973 1
0.445415134888432 1
0.204023323277842 1
-0.401944702001778 1
0.158030474524758 1
-0.418931150908801 1
-0.114893150798611 1
0.45221922361297 1
-0.0280506493900969 1
0.425456189006931 1
0.0988859021932392 1
0.275822263027278 1
0.685553867885686 1
0.229156043921867 1
0.586440980015725 1
0.131479060431875 1
0.203410736716103 1
-0.0613279215970225 1
0.232893269717706 1
-0.0234454499590354 1
0.0737364998741738 1
-0.749263821015675 1
0.470663126190935 1
0.115993825194877 1
0.381690911152572 1
0.844117459850192 1
0.409989371360501 1
0.586144934738138 1
0.623515836774288 1
-0.00246974230154899 1
0.10225140935653 1
-0.52571491951225 1
0.422059476397253 1
0.00762152963383125 1
0.241484399791173 1
0.879635552076887 1
0.337159642420577 1
-0.00543849086051651 1
0.980665873965838 1
0.47288544122076 1
0.0207693838309458 1
0.621657619714463 1
0.406164728659512 1
0.614374237597538 1
0.000175736793630532 1
-0.279675926481477 1
0.239232029722148 1
-0.32507361303696 1
0.0382158270929883 1
-0.106191442584649 1
0.582158070097126 1
0.537412722824987 1
0.0507872097346734 1
0.760585442151806 1
0.114439964069276 1
-0.820520402670413 1
0.138702871299594 1
-0.558428182495107 1
0.996074994190678 1
0.334240419148865 1
-0.362186642901497 1
-0.357607688015895 1
0.147289076363736 1
-0.019841816927949 1
0.384883382379483 1
1.01495691486078 1
0.177886860305077 1
0.0601923454820628 1
-0.655379430433772 1
-0.170875669165885 1
-0.21779369899625 1
0.282295305540231 1
0.447418313107528 1
1.17252371544787 1
-0.5543309714141 1
1.19451076149757 1
1.03283587468219 1
0.265767780263101 1
0.600596946479756 1
0.742215326814977 1
-0.651357163859426 1
0.155584394162969 1
0.505742347620538 1
0.397514530866624 1
0.219397672318529 1
0.0284491997446276 1
0.0211382601782309 1
0.0504148740152785 1
0.0340708568629169 1
0.651237988851052 1
0.000516452511008514 1
-0.343505407530504 1
0.124242567741843 1
0.695916357198248 1
-0.382694613301478 1
0.0414281197000236 1
0.0100048873930282 1
-0.0626701294231868 1
0.289465429945237 1
0.470323619384898 1
-0.365751814724721 1
-0.654937455067052 1
0.221994577100817 1
0.389559656738801 1
-0.741546005165933 0
0.878280452685963 1
-0.412153226384565 1
0.54888734947792 1
-0.395952880079209 1
0.794442166733914 1
0.225565859166198 1
0.522903841009154 1
0.0580823760222214 1
0.038585422418994 1
0.591844316751478 1
-0.795863489013965 0
-1.54466005557449 0
0.454056652922641 1
0.0803458187045437 1
0.575065731413797 1
1.16569146482985 1
0.0385743964175666 1
0.184807087657016 1
0.146979839022579 1
0.292576911370112 1
0.645047285054992 1
0.402610252890049 1
0.773518461063682 1
0.496238849452554 1
0.534849830507125 1
0.647250171281575 1
-0.115265279244122 1
0.493867066589282 1
-0.248361472815055 1
0.5932562839209 1
-0.0367794600426823 1
-0.404802390908416 1
0.511108157017001 1
0.225771002577136 1
0.430488879511591 1
-0.517315583039752 1
-0.0551291128142019 1
-0.185508140136933 1
0.549153334089752 1
0.300925035860696 1
-0.0204970196956619 1
-0.343418464600363 1
0.671631452473788 1
0.250837631708395 1
-0.00175924616144134 1
-0.0253344785242605 1
-0.246848233063533 1
0.101084108652052 1
-0.0499319319297645 1
0.100631741133493 1
0.190392145994138 1
0.133582819705242 1
-0.153032508946673 1
0.86042746303359 1
-0.335104189282278 1
0.208741304740153 1
-0.397323814777375 1
-0.223238781968333 1
-0.622145208660146 1
0.661743300565674 1
-0.483563658412828 1
0.191142178707135 1
0.276367071185298 1
0.262412884039527 1
0.299069832234619 1
0.0400782844817378 1
0.125741803804164 1
0.405615316130598 1
0.0889961954768075 1
0.388826746228384 1
0.523398977051084 1
1.09936295157648 1
-0.474656169641579 1
-0.10422842487906 1
0.0765621191427654 1
0.0783217279692163 1
0.448598795136757 1
-0.0205513266033981 1
0.0280106394974121 1
0.493250535327551 1
0.252465000418626 1
1.10805489398956 1
0.603447956031454 1
0.518539970633016 1
0.112642289661992 1
0.261235861748354 1
0.581434891956524 1
0.355910767604002 1
0.443255919220451 1
1.30467743549813 1
0.505358053451485 1
0.0198423465381073 1
0.432065851743997 1
0.0864607194578412 1
0.00428676322562825 1
0.678929655058721 1
0.116828855324944 1
-0.252482234063972 1
-0.857891188135375 0
0.358097227343373 1
0.403621041784801 1
1.21645437612467 0
0.393159672492019 1
0.0599225163016489 1
0.0819989007516391 1
0.210833828709687 1
0.235565262611881 1
0.0456952146059735 1
0.296964014380796 1
0.695803571623509 1
-0.0715909267514561 1
-0.131709012517109 1
-0.14818774500717 1
0.356212991003927 1
0.502194893322563 1
0.413670466158381 1
-0.436798919551013 1
-0.083476831819623 1
-0.27990782845486 1
0.388076130212268 1
-0.0280581291281312 1
-0.0574070993005335 1
0.10851458796877 1
-0.342694733394419 1
-0.0260563723319074 1
0.141143619824589 1
0.840189725516368 1
0.580908421029683 1
-0.625230553098111 1
0.298991038748063 1
-0.366649940812271 1
0.991405796432539 1
0.28645105190936 1
-0.10404471179901 1
0.0373965565266981 1
-0.251237437765253 1
-0.394170137374816 1
-0.66396236800499 1
0.363869166409947 1
0.351878687515467 1
-0.0563989119346463 1
1.03878160751884 1
-0.168859021382994 1
0.100489027701628 1
1.0119528656295 1
0.0381434380068883 1
0.228792475182129 1
0.468177992668005 1
0.969036274456988 1
0.380971661880059 1
-1.03470882734858 1
0.261148353788975 1
-0.318151493172796 1
0.97481585106923 1
-0.199388326179076 1
0.367826790560693 1
-0.184833332792782 1
0.422040744651005 1
0.359658228101989 1
-0.206460671622438 1
0.204033024566899 1
0.99375026544078 1
0.176584201374609 1
0.02455808363776 1
0.639910340632072 1
0.893728385050932 1
-0.23671293590956 1
0.393333940383584 1
0.973857235161118 1
0.267048443012251 1
-0.186675523447033 1
-0.0226896818346005 1
0.331649761152431 1
0.671614103382596 1
-0.0480935458594823 1
0.493057869646069 1
0.029796455557334 1
-0.151917361698764 1
0.683743461706439 1
-0.886649796389663 0
0.938439201123812 1
0.713432545825589 1
0.150876538522127 1
0.584012659094432 1
-0.418675760982249 1
0.39823907414837 1
0.892414985145011 1
0.181526640157986 1
0.0996964050014378 1
-0.0837367767428136 1
-0.257839630558234 1
-0.187540384504565 1
-0.0245318993412269 1
0.285638835661787 1
0.578591172469665 1
-0.197530182976448 1
1.08687163453477 1
0.0926198744922038 1
0.128194353245175 1
0.292700383256332 1
-0.36409618598462 1
0.166377413242428 1
-0.144704873495222 1
0.221586107064848 1
-0.0790697454523301 1
-0.851498586191294 0
0.83326945816895 1
0.285606751525066 1
-0.228146891179505 1
0.0754754067692675 1
0.781369397114272 1
0.857781444492019 1
-0.180413974622456 1
0.862082072130394 1
0.192201186424919 1
1.08600052683482 1
-0.0327196574736287 1
0.60833089974939 1
0.380918883296131 1
0.372004077183203 1
0.379281380931563 1
0.0406157126097793 1
-0.979650466174801 0
-0.105582329370355 1
0.325518897821589 1
-0.20369195220089 1
0.544035323477394 1
-0.0955216799651083 1
1.0597662252258 1
0.247690450191725 1
0.167953050699309 1
0.110639238122947 1
-0.373892136354723 1
0.0495776275596822 1
0.251576305522672 1
-0.0903641830943137 1
0.319723224080758 1
-0.0497602687337131 1
0.799955251817574 1
0.0958658061168156 1
0.185296330105536 1
-0.217045302152777 1
-0.470007738630525 1
0.424820044988224 1
-0.844001297983563 0
0.324266936675197 1
-0.321075530847287 1
-0.155676218650071 1
0.740273055240431 1
0.0108146158217036 1
-0.0598158217295315 1
0.621422078635347 1
-0.425123919323766 1
-0.0731581322068602 1
0.774914931388063 1
0.498205308475722 1
0.246131844870155 1
0.726131008609585 1
0.776031916362708 1
0.609129372552449 1
-0.0549601015185881 1
0.549900909530605 1
-0.196208008362651 1
-0.259852085652473 1
0.408470232055691 1
0.773167959160316 1
-0.0158928518025713 1
-0.0366244461079913 1
-0.00513913558288409 1
0.227065635837519 1
0.400446020044951 1
0.167217954383828 1
0.712798697101197 1
0.235977829500037 1
0.392670633043037 1
0.610444914136774 1
-0.360412643490538 1
0.299220163244585 1
0.053981795254127 1
-0.260255055375715 1
0.323784673303488 1
0.257312075774943 1
-0.446874673955119 1
0.441512436839581 1
0.580522387809491 1
-0.0371766248214786 1
-0.373656950969044 1
0.535200605832585 1
1.01218111819591 1
0.45045268948809 1
0.547539371290925 1
-0.231118289013695 1
0.122747885743667 1
-0.46630080656803 1
-0.00324701185403589 1
0.277024508613413 1
0.154378713919045 1
-0.275525799429736 1
-0.636760576577439 1
-0.538873342592971 1
0.370419922151838 1
0.481848492497468 1
0.763045518384015 1
-0.478745431349651 1
-0.509428321947391 1
-0.552090235059333 1
0.56424626775131 1
-0.26657788483335 1
0.196344989456801 1
-0.396884086378882 1
0.594366889071592 1
0.125470716691752 1
0.431568505856658 1
-0.2710570906588 1
0.326653175925039 1
-0.779305617317096 1
0.424837472529601 1
0.0245547620233621 1
0.165080507991836 1
0.264371946081511 1
-0.343734351467074 1
0.186613441299015 1
0.154303771472749 1
-0.08520024688856 1
0.0841930185704914 1
0.398158431814086 1
0.393245637327019 1
0.541621964503671 1
0.491812519825971 1
-0.0895739923786062 1
0.680803688809376 1
-0.228455208406354 1
0.273718455997808 1
0.525211136729913 1
-0.296168094174199 1
-0.0776142917346968 1
0.255406809162357 1
0.309912864728118 1
0.654661628864679 1
-0.243203211676938 1
-0.505669400875203 1
-0.0384213763211546 1
0.467709523368715 1
0.344823750559015 1
-0.0869216747027315 1
1.1648846402753 1
0.234302003202061 1
0.61195058711036 1
0.484577918035993 1
0.917607711586942 1
0.639357762871796 1
0.156601018380812 1
0.998375428462311 1
0.0894255783131272 1
0.482448360436181 1
0.0362742907908819 1
0.303322592221833 1
0.534903283080712 1
1.05976168048017 1
-0.369336659223569 1
0.501710419504412 1
0.270518615119127 1
0.939320446149584 1
0.0718386098262273 1
0.645389577235881 1
-0.127219903470313 1
0.650181598409218 1
-0.307630066738724 1
-0.164441886842174 1
0.485791298124496 1
-0.339812873800819 1
0.247251603963871 1
0.978095645886922 1
-0.100142121369971 1
-0.154368215776124 1
0.139991156841439 1
0.463973882401977 1
0.553942351907385 1
-0.257664071156371 1
0.693307340174177 1
0.986626419377314 1
-0.120525321048727 1
-0.446241076235512 1
-0.352556885025948 1
0.0947291625307746 1
0.219896345958636 1
0.365372372916324 1
0.537008292333771 1
-0.29792559151296 1
-0.434040246036742 1
-0.19108587323702 1
-0.423505284814461 1
-0.386547348936387 1
0.1881477800357 1
0.170511569559277 1
0.696085455694884 1
1.19204358234981 0
0.122194122245148 1
0.325157601440316 1
1.03441954915733 1
0.175285908939037 1
-0.119290453496144 1
0.842551738515547 1
-0.0388880242558038 1
-0.727666043490896 1
0.19676085866297 1
-0.746756286031828 1
-0.652379186731582 1
-0.400646905174331 1
0.262938585411345 1
-0.0269284798957392 1
0.488617879284886 1
-0.0492704166668019 1
-0.396039152496984 1
-0.117449651282572 1
-0.224156038595475 1
-0.249188712467005 1
0.981567192160093 1
0.574915064985818 1
-0.254524156032193 1
-0.27208238572786 1
0.0412694104481088 1
0.908430653939888 1
1.04454848680216 1
-0.212716584542639 1
-0.221941405598253 1
-0.228609146844848 1
0.0044702397836896 1
0.603170813311941 1
0.31371033405243 1
0.633649789536665 1
0.560938685487041 1
0.473056459785278 1
-0.0184738833131969 1
0.700481214621673 1
0.145232110421062 1
0.590366830764235 1
0.152754687151132 1
0.575640348806747 1
-0.0341411246656151 1
0.0295769877796521 1
-0.352995300509946 1
0.829735840980854 1
-0.225045053206743 1
-0.0883682522718343 1
0.1432060485542 1
0.818137151773992 1
0.132125075378277 1
0.281108232485195 1
0.837616748228113 1
0.0282922494258025 1
-0.396021112531259 1
0.73446152980337 1
0.36464478872473 1
0.320390002789159 1
-0.0050563775124258 1
1.29017875816986 0
0.337074853367652 1
-0.185340344031882 1
0.134308697746849 1
0.710559971647679 1
0.101474515449838 1
-0.31299932629819 1
-0.106798203424586 1
-0.0675876767355831 1
0.0297674728322073 1
0.00542470382271565 1
-0.00101055870769678 1
0.15415639302738 1
-0.103662960336772 1
0.169856415687084 1
-0.218703525338688 1
0.468029603016574 1
0.532849380594204 1
0.583221246405375 1
-0.179251193587227 1
0.866262361858929 1
0.0520250585808779 1
0.582477130135067 1
-0.380315564862152 1
0.365117049947595 1
0.9197161788634 1
0.183071741177556 1
0.828303047401518 1
-0.700024348371489 1
-0.282501304230049 1
0.371214779172457 1
0.578886573118043 1
0.0536574647151047 1
0.606519347441751 1
0.0940080788653369 1
1.00109312613756 1
-0.23075460455705 1
0.0353806516710162 1
0.085791998232876 1
0.748824548713234 1
0.289308703590081 1
-0.707786337771847 1
0.291221477408425 1
-0.496277301018794 1
-0.472489271046335 1
0.274851053456088 1
0.98758196203034 1
0.857364391632249 1
0.759660023300654 1
-0.17808581364535 1
0.878080558117286 1
0.34973355975562 1
0.456756890406957 1
0.293436074140414 1
0.14720003685889 1
0.222972808747347 1
0.229839482962589 1
-0.124648072946038 1
1.12347016221766 1
-0.194001909220664 1
0.65090182400249 1
0.185241308924762 1
0.591605377120169 1
0.00665842023783089 1
-0.194685996738569 1
0.710524568278539 1
1.15969644322145 1
-0.726464485255119 1
-0.29758416318866 1
0.313053847570575 1
0.292379677123683 1
-0.328332288533217 1
0.126486566164096 1
-0.241803689424959 1
0.214342326217209 1
0.61823544823401 1
0.371272348043204 1
0.116327484106114 1
-0.341468829073871 1
-0.418145198219155 1
0.127681684668352 1
-0.503246035101589 1
0.195458631949224 1
0.506540636086782 1
0.087283740864578 1
0.800723811437765 1
1.0082242461447 1
0.229729842285925 1
0.256177021786994 1
0.16017448297659 1
0.409904368259427 1
-0.0123253621790302 1
-0.125468279241809 1
0.257513005547913 1
0.517811039466232 1
-0.040242008527085 1
-0.143732888766275 1
-0.0949521166304979 1
0.122721222350399 1
1.18203803594475 1
0.229915060071101 1
0.388734403702933 1
-0.545466012272935 1
0.526176550804381 1
0.523685761732998 1
0.0531519756890527 1
0.478782207875059 1
0.0157914700172316 1
0.38236892181953 1
0.178255827323328 1
0.264070779710687 1
0.358133681623989 1
0.624306371081553 1
0.332061592931737 1
0.413888101696338 1
0.918697326068293 1
-0.619519929474123 1
1.24410580979708 1
0.0996720064151211 1
-0.275716245779561 1
1.19504260143996 1
0.144692842348124 1
0.78254731387381 1
-0.241124398831649 1
0.260971044889465 1
0.795687814933424 1
-0.033500744924102 1
-0.10021874622513 1
0.314816322394694 1
0.487836061948599 1
0.304040141289576 1
0.0228334619486433 1
0.0570367655519873 1
0.993424110302471 1
1.06192143092744 1
-0.215044742043439 1
0.0148499160918835 1
0.570566134880998 1
0.253013466070136 1
0.183537589018235 1
0.546999726624788 1
0.318385651696981 1
0.352182792328484 1
-0.118862085211446 1
1.1477076800867 1
0.155665172004815 1
-0.106506243140945 1
0.53499650126902 1
1.15235675099572 1
-0.369775938671874 1
-0.24125893397558 1
0.611311543745706 1
0.608758833305918 1
0.313126209770387 1
0.0492548429355527 1
-0.350024595617926 1
0.347456371973549 1
0.784341953745866 1
-0.337205599953817 1
0.231545228562935 1
-0.0732018320245487 1
0.104197605619856 1
0.135101311466294 1
-0.285675462205525 1
0.0396368996718852 1
0.42995555742757 1
0.469476956799524 1
-0.0236712223302151 1
-0.702579295719189 1
-0.258485000166618 1
0.770686521262891 1
0.224617321304283 1
0.201130255597657 1
-0.440812750532274 1
-0.620756338487887 1
-0.299483539959932 1
0.729723972354708 1
-0.0865790020011902 1
0.594906531543422 1
0.448515266980496 1
0.352036373786535 1
0.720195940977022 1
0.0354766789037465 1
-0.281961988816206 1
0.816191472652627 1
-0.500353635962809 1
0.466660632321541 1
0.142167288137337 1
-0.165533159349052 1
0.134463928814799 1
-0.361734490463826 1
0.556879183443851 1
0.531264628738359 1
0.143892741037611 1
0.378303935857912 1
0.0385232155271616 1
0.38545490734927 1
0.376140650109983 1
0.200782758043694 1
0.105806745050572 1
0.450687990413211 1
-0.120671078010804 1
0.401857270633942 1
-0.397820466298624 1
-0.430364979048467 1
-0.198119270902593 1
0.743010133301607 1
0.161271176444214 1
0.108768205187561 1
-0.0297165913425963 1
0.78191083304655 1
0.200184442123332 1
-0.534929726377037 1
-0.220333247958785 1
0.345509406819601 1
0.389549855929349 1
0.47954546558271 1
0.115336877749085 1
0.651842125327551 1
-0.402649894629171 1
0.218470383086481 1
-0.721330626278234 1
0.0202616380330121 1
0.477045245968309 1
-0.247222523804645 1
1.2495469207055 0
0.345554447117207 1
-0.113331425457195 1
0.718445797442214 1
0.591319735232701 1
-0.257066949705681 1
0.297527583808618 1
-0.365183305503529 1
0.923702777834919 1
0.669849426566561 1
1.09042356929438 1
-0.00661770822758415 1
0.433966159407077 1
0.0501288830318402 1
-0.520848746160447 1
-0.434495999378654 1
0.357650493378869 1
-0.66955332357503 1
0.589240472673462 1
-0.452232606784267 1
0.129342301099347 1
-0.216075446556227 1
1.09595059479603 1
0.106884476454214 1
0.452702454612036 1
0.00627200481871359 1
0.306336200895238 1
0.137436799010333 1
0.302289747234245 1
0.734249112361931 1
0.298862776507902 1
-0.0502820412796106 1
0.0497470491927683 1
-0.261121477595377 1
0.111523564384428 1
0.799510476708126 1
0.149890661117057 1
0.579487632225932 1
0.206411304121752 1
-0.20350086138763 1
0.502966251292588 1
0.71841631763671 1
0.284206142676127 1
0.987536120561649 1
0.240933664524818 1
0.11683409770665 1
0.119526531851863 1
-0.00167268331123072 1
1.46331726250002 0
0.0167344931807164 1
0.62891835094471 1
0.258691928574979 1
0.223903942676436 1
0.722096170657647 1
0.636464743273941 1
-0.408979325606185 1
0.10203023073013 1
0.651678806736401 1
0.186713166535982 1
-0.354416547074727 1
0.187225392668766 1
-0.411677966960873 1
0.571495076199353 1
0.427023357878768 1
0.420851982357751 1
1.13413780012691 1
0.22390983428791 1
-0.246062485219182 1
-1.16078968598026 0
0.145318888277054 1
-0.550252551535063 1
0.124881428459768 1
-0.341528803810952 1
0.106091828925409 1
-0.257678665546145 1
-0.76209509345796 1
0.279920026373641 1
-0.22230146660687 1
-0.0386387454125928 1
-0.126769278767653 1
0.146873277939337 1
0.439614269799051 1
0.411898169101885 1
0.0214846352796794 1
0.257976084441141 1
1.41754490651683 1
0.0234451611717846 1
0.363943867884259 1
0.491402552446764 1
-0.327788813738588 1
0.737222897257088 1
-0.084415194403123 1
0.201851745546589 1
-0.436395854522259 1
0.434812999535135 1
-0.288350980041458 1
-0.1361765399422 1
-0.320829656741533 1
-0.225108747457383 1
0.551533525403543 1
-0.00803933201268968 1
-0.19301423947879 1
-0.0925170883752213 1
0.15452923126594 1
0.532773452164727 1
-0.0280485225984203 1
-0.120403891397006 1
0.402329688897505 1
0.322880020810111 1
0.404117841265736 1
-0.242371775694428 1
0.39283580888716 1
-1.06074722221407 0
0.062643442469729 1
0.0598850994732427 1
-0.498966370608356 1
-0.0366030305416513 1
0.4565747706322 1
0.0908739094426053 1
-0.0423442642743247 1
-0.229723257947137 1
0.141780080371813 1
0.705221434647048 1
-0.333039041787168 1
1.40853629836332 0
-0.185880098730996 1
0.0808429453610004 1
0.0814656171856751 1
0.509741484984851 1
0.339391187239811 1
0.501930094376803 1
0.26377786813122 1
0.388856918244935 1
-0.134484829118277 1
-0.644790192688007 1
0.762912768393342 1
0.250266777214808 1
-0.221973157114535 1
0.0397614245633408 1
0.550261514207215 1
-0.34506157584703 1
0.386420071080282 1
-0.149342799817141 1
0.844670007446738 1
0.251875068131785 1
0.1224360612872 1
0.783767632384187 1
0.741818887521262 1
-0.200037094159966 1
0.383145370940359 1
0.776330784114813 1
-0.594508735653854 1
0.714266942844902 1
0.229100850359974 1
0.0813685973510039 1
0.0695946254717739 1
0.256560920818046 1
0.394284872909327 1
0.322276030326746 1
0.345497133600971 1
-0.823217005668321 1
-0.177447161842841 1
-0.0135308413806138 1
0.27845833515971 1
-0.21797002024409 1
-0.0614430093873874 1
0.796778069454095 1
0.282648735266141 1
0.628965265629626 1
-0.0302612685079184 1
0.514579654041849 1
0.748413339765885 1
-0.0242784854322359 1
-0.190452229868453 1
0.1203234551055 1
0.059190636122433 1
0.23333406025161 1
0.380124015287469 1
-0.470430664659675 1
1.02695027660889 1
0.506282769032367 1
0.0944107713722932 1
0.218083353726947 1
-0.16386504666413 1
0.0949041282706368 1
0.426898230851666 1
0.424548087531124 1
0.34659382595253 1
0.577198099188916 1
-0.232605941387552 1
-0.285644697662412 1
-0.148025191958321 1
0.549535747210736 1
0.464689955916358 1
-0.0616800951836805 1
0.936115088790328 1
1.03297909251841 1
-0.340900081685668 1
-0.562842909314572 1
-0.110586459739778 1
0.544177633921485 1
0.027379739417845 1
1.06533831294741 1
-0.42671830666778 1
0.600231194016062 1
-0.0462340344468446 1
0.287726996153995 1
0.541874105242444 1
0.950766012551295 1
0.281974906390073 1
0.450348614076368 1
-0.320337763478565 1
-0.151967352468661 1
-0.317465303585493 1
0.488399700811976 1
0.0132476872460299 1
0.560815017387458 1
0.594875696863456 1
-0.0803971511509657 1
0.782801479659072 1
-0.0973423809348098 1
0.52926027395107 1
-0.441903559343968 1
0.483537897809187 1
0.695690060590202 1
0.552441517697121 1
0.527495132830035 1
-0.0603528954578018 1
0.908955638333976 1
0.574435466098849 1
0.106694034960996 1
-0.0326583543466909 1
0.467734073173926 1
0.301333382893232 1
-0.430140845278774 1
0.218163380003191 1
0.237188475336892 1
0.346598473514175 1
-0.502094311931779 1
0.314983195191017 1
-0.32686720136272 1
-0.221617747559821 1
0.611442211085535 1
-0.772402806505017 1
1.09498320350659 1
0.336901045259577 1
-0.670647986522646 1
0.352530186045118 1
1.1384716811008 1
0.652752007873516 1
1.09446701141511 1
0.0767255602382467 1
-0.188048629019204 1
0.261223418505982 1
0.105833697416974 1
-0.0702772116990562 1
-0.00245198337236052 1
0.0101851306490798 1
-0.402022933961513 1
0.324563960285754 1
-0.0572184583676149 1
0.125874586610531 1
-0.566124220716139 1
0.35800547283497 1
0.4693260259964 1
-0.0171726982528497 1
-0.0630736362813439 1
0.0884804633959329 1
0.35858842519881 1
0.411860385795485 1
1.29223672752013 0
-0.391716099103526 1
0.303804096152829 1
-0.454925669730255 1
0.341491164841788 1
0.352901027347453 1
-0.102647592468778 1
0.429125779030862 1
-0.289890580779745 1
0.609263135848 1
0.228483157915197 1
0.234922631723578 1
0.408498842459046 1
0.676927533320779 1
0.417916475624053 1
-0.581236566534798 1
0.464112186704805 1
0.135714839242984 1
0.301507467365821 1
0.4889548958806 1
-0.560693439271301 1
0.0215130079830604 1
0.954720089965181 1
0.290719319914458 1
-0.279667412463848 1
0.213980825693796 1
-1.10755502750181 0
0.43031837440067 1
0.463678227638608 1
0.158515908995988 1
0.435143662593288 1
0.415334186837646 1
0.530307679573447 1
-0.588495612770937 1
0.0887891398616006 1
-0.113563779215252 1
-0.418376589988236 1
0.118816091647226 1
0.738246169180828 1
-0.00424728379549547 1
-0.830902350689992 0
0.793584930603614 1
0.728619292040697 1
0.154680897096921 1
0.0635990138559478 1
0.307310748517316 1
-0.266974280816137 1
0.723216371368323 1
0.578453791653351 1
0.380259706235633 1
0.362653253013652 1
0.48564676724343 1
0.423722432688951 1
0.400665096780789 1
-0.134035490797193 1
1.11036384566494 1
0.360793218484522 1
0.547751463265504 1
0.313497284445895 1
0.439325269979215 1
0.151319013162816 1
-0.401666683577815 1
0.159093722218593 1
-0.725343633505605 1
0.0576361677978482 1
0.409750499828342 1
0.298868133542456 1
0.887468672009974 1
-0.401591167849318 1
0.502348499510337 1
-0.121138388436869 1
-0.213248585213539 1
0.826144812362475 1
-0.700698240094899 1
0.051985754788135 1
0.567964768385907 1
1.16220009852262 1
0.64574231018386 1
0.00842686652381845 1
0.375631569044219 1
0.401780795351362 1
0.561452521553199 1
-0.280197394055734 1
0.0991813411160114 1
0.571508748689205 1
-0.213150105070764 1
-0.165069267894171 1
0.659782645113929 1
0.523789629133839 1
0.180389240903742 1
0.175643739575634 1
-0.463680628424601 1
0.832942873167918 1
0.0464017179193544 1
0.14570448720514 1
-0.170041547303987 1
-0.896713582895023 0
0.593781889454529 1
-0.14539704779886 1
0.14221202248944 1
0.50405861091267 1
0.622073039673412 1
0.0746982915650906 1
0.970352649083125 1
0.0357995824483714 1
0.240156887542767 1
-0.282211675781701 1
-0.60718626495477 1
0.230145916033915 1
0.755454152029201 1
0.377371817664631 1
0.807877638482205 1
0.556610880341235 1
0.512206220900447 1
0.0110376684075251 1
-0.115471418550312 1
0.15757279987115 1
0.0985230251199483 1
0.828015983285393 1
0.166586457617684 1
0.751268201324398 1
0.2253075597016 1
1.05092493112873 1
0.203707605691994 1
-0.0610221407154942 1
-0.100136170964057 1
-0.0249198035342493 1
-0.0452077235424831 1
0.985149999970655 1
-0.0418449292284409 1
0.630221234223649 1
-0.391449650294055 1
-0.020609533182684 1
0.366785734733138 1
0.0850107217848381 1
-0.215821246008228 1
-0.248353998173132 1
0.289852227790947 1
0.0870388961449425 1
0.323693582507383 1
0.303005038176651 1
0.658179774539778 1
-0.212059612965083 1
0.685658136549347 1
-0.151887905547676 1
-0.430525381614135 1
-0.376015290888863 1
0.87836145662458 1
0.863018089977099 1
-0.611196803531199 1
-0.250219113677055 1
-0.519699214206267 1
0.371107163750221 1
-0.182228115253781 1
0.454665418324653 1
0.374580448295135 1
0.342088418346741 1
0.187124935606743 1
0.621900892066771 1
0.243507269848146 1
-0.24216523299304 1
0.380594107600648 1
0.111497843994446 1
0.0707495275781363 1
-0.188211937978893 1
-0.104840378416387 1
-0.362199427240295 1
-0.0889190043214116 1
1.43969284172514 0
0.00746406716586367 1
0.261728042375604 1
-0.275194306576033 1
0.181733480171173 1
0.853716155225456 1
0.380828129011502 1
-0.264194396546685 1
-0.333661709768351 1
0.240977651638651 1
-0.0425006775131674 1
-0.0911747024117434 1
0.606758252586162 1
0.532811369163837 1
0.862220049031116 1
0.188286041827781 1
0.452085952939811 1
0.324038935228373 1
0.146542316695914 1
0.299263536265714 1
-0.13693160161056 1
0.0925153634672265 1
-0.0484299451084946 1
-0.916986451894793 0
0.0283798734905842 1
-0.502863937993688 1
-0.158897536835364 1
0.673836741603858 1
0.309027777676006 1
0.0745897534733014 1
-0.894016379292612 0
0.687964518142066 1
0.520341109232796 1
0.480076319319035 1
-0.30379723442113 1
-0.0259504781756877 1
0.129551440513626 1
0.800182497490022 1
0.604382034573485 1
0.335384642394953 1
-0.222709598753835 1
0.0245779296911956 1
-0.546954357726343 1
0.030685414558804 1
0.66788237409443 1
-0.218007150631138 1
0.205872808972772 1
-0.00559810212732154 1
1.02626820143068 1
0.10444876593415 1
0.324560792567783 1
0.374677047538874 1
0.284145040702076 1
1.07905219943925 1
-0.161418937601997 1
0.485837147487309 1
-0.0446239612155778 1
0.1809203753125 1
0.527575749255724 1
0.922810212283522 1
0.127520320261654 1
-0.167070902909152 1
0.359691518329856 1
0.19685961067437 1
0.36236507796866 1
-0.606269373278854 1
0.447921280600747 1
-0.233896283625101 1
1.5048620173629 0
-0.487185102621632 1
-0.158527058078026 1
-0.591662561016335 1
-0.411882409811583 1
0.349622747211794 1
0.676631540921246 1
0.453490015772929 1
-0.419274593762108 1
0.613376007480606 1
0.643697524844948 1
-0.116167742046117 1
0.186093058517249 1
0.878578027090163 1
0.214348822884091 1
0.55725895126007 1
0.267211240277244 1
-0.182447861900459 1
0.0817172263248041 1
0.592555534003924 1
-0.0866258538824118 1
0.511915712424824 1
0.350376062945539 1
-0.0313387318122196 1
-0.0993424379264852 1
0.0246350480496512 1
0.0131968537722327 1
-0.0461201294049829 1
0.442175420641137 1
0.651419275680382 1
0.448529912619145 1
-0.0602557185505076 1
0.288281705435347 1
0.746748005993358 1
1.21219055196665 1
-0.14992929965591 1
0.250552763284419 1
-0.601263578558594 1
-0.382484138110494 1
-0.212384527578624 1
0.770621907959462 1
-0.146640143805378 1
0.101239992701518 1
0.332188205013716 1
-0.140306903146363 1
0.310798894434477 1
0.288081862568771 1
0.453785664522532 1
0.574032097836103 1
0.555587486864669 1
0.761596327051405 1
0.325580473178213 1
-0.454113613818597 1
0.352188079889918 1
0.414693891897719 1
-0.259042161975257 1
1.5179642002148 0
-0.541984953876527 1
-0.140689745459113 1
0.0738013491981008 1
0.314384167633414 1
0.40762445482644 1
0.032507659528588 1
0.795925778824458 1
0.459736274384825 1
0.578259488507315 1
0.106215660254481 1
-0.695534292030897 1
-0.428989988718283 1
0.420454144332524 1
0.21425626757825 1
1.09310004217766 1
0.0519363348916104 1
-0.3147365874592 1
0.573594279688183 1
0.709520561405986 1
0.68844157807036 1
-0.0838946295422049 1
0.0767462521354186 1
0.403388951946256 1
1.01333220816191 1
0.33332783538385 1
0.612172013514552 1
0.467692762155962 1
0.163289230503748 1
0.181725292902531 1
-0.481509871089625 1
0.193122772601146 1
-0.193360100512865 1
0.0470611154667737 1
0.50394732686923 1
0.674826115121432 1
-0.464442993770682 1
-0.53026956962658 1
-0.0449616363238737 1
0.0428945420365067 1
-0.0589022474360041 1
-0.796579200180906 1
-0.313521922006673 1
-0.188893481281459 1
0.306154249397451 1
0.411681968452213 1
-0.292878134952163 1
-0.224224715845151 1
-9.23117820928465e-05 1
-0.595705698426432 1
-0.0321661300602851 1
0.0105471752485932 1
0.41281944851954 1
-0.466742278927242 1
-0.0512973188571195 1
-0.242905743490316 1
0.59513977175805 1
0.389837694251177 1
0.0583221708415391 1
0.274579507910116 1
-0.0482979449276899 1
0.590379414809745 1
0.458842833563275 1
0.533403182193457 1
-0.0244682445777901 1
0.519774712610241 1
0.608193413061369 1
-0.188565384712222 1
-0.210619626385471 1
0.0887963056042605 1
0.211615675362709 1
0.843774180376467 1
0.74284708549703 1
0.677724970202505 1
-0.00946145725778578 1
0.15479790784301 1
1.18515759196281 1
-0.81361713999349 0
0.607292760680056 1
-0.423536510601524 1
0.168521701882272 1
0.0614925375097189 1
1.18139898266048 1
0.00366705750944465 1
0.228000914907652 1
0.895035380129159 1
0.392096284667853 1
0.376774825895962 1
-0.115027178274315 1
0.566742645100645 1
0.301221717942348 1
-0.00040924056854675 1
0.00431332253908656 1
-0.331733886252268 1
0.414529052999062 1
-0.0848120443832671 1
0.951823441514551 1
-0.182103256387483 1
0.0820003074350557 1
0.068091927897877 1
0.133010639702577 1
-0.147202299821924 1
0.0939714619324599 1
-0.350396299126127 1
0.704730483301011 1
0.651376452446739 1
-0.509221597115884 1
-0.262903933683372 1
-0.103517592259129 1
0.545739705196587 1
0.75232943353242 1
-0.134988766265265 1
-0.30773257871682 1
-0.576281140778971 1
0.0807864714121514 1
-0.113640797725945 1
-0.67924523922928 1
0.91611133147153 1
0.0313804891151514 1
0.440209598545433 1
-0.593516639472149 1
0.723535670870033 1
-0.13718855500692 1
0.0443995520668499 1
0.380325157734558 1
0.354745771933736 1
-0.107795061394153 1
0.997662981061653 1
0.597472396712381 1
0.00528368831947149 1
0.494667229173798 1
-0.53015430842812 1
0.775998037133915 1
0.53515919056404 1
0.816357074307869 1
1.1171241944052 1
0.335094960248042 1
-0.157393457740008 1
-0.169153037161065 1
-0.697155345011366 1
0.1984019034667 1
0.49828397992336 1
0.239111948719409 1
-0.145599968604821 1
-0.0914386954042799 1
0.0582087553931715 1
-0.759371811283951 1
0.405688570997297 1
0.871984879672028 1
0.53703030699338 1
1.2586589328418 0
-0.0588169817080393 1
0.151616275015271 1
-0.139396252406947 1
0.285603954031875 1
0.574037444972199 1
0.148210675354656 1
0.179787478755601 1
-0.169720145464697 1
0.141941878066402 1
0.268398733967365 1
0.0805734133678317 1
-0.74781115531888 1
-0.241307305847726 1
-0.00242223245206938 1
0.506073317077529 1
0.165103979408558 1
0.339087304389439 1
0.794767902540778 1
-0.425400907338487 1
0.312764513203198 1
0.737806810390152 1
0.00306253993365779 1
0.291648788639228 1
0.76369688574373 1
0.516392990876722 1
0.625988760813801 1
-0.317561775287445 1
0.722435505977957 1
-0.0101257086033232 1
0.809737956014181 1
-0.623345662117382 1
0.26129959483532 1
-0.646533338141722 1
0.629165130174954 1
0.894467912816597 1
0.396211765218316 1
0.29198987170451 1
-0.467178585818546 1
0.449836928546514 1
-0.43151658682196 1
-0.0770797985941569 1
-0.622409231342706 1
0.0673338048473952 1
-0.414745498419989 1
0.625771205226684 1
0.273713947664888 1
0.0980577334161971 1
-0.282969449987184 1
0.717214217309469 1
-0.21266644949003 1
0.558530935565987 1
0.0494649978467685 1
0.293524510266422 1
0.69469962711419 1
0.34127756522688 1
-0.9455345137363 0
0.0630511766311184 1
-0.753662114076352 1
0.665874855669954 1
0.0763504121585619 1
1.0481390456163 1
0.161670890964842 1
0.178396930767268 1
0.046496623971282 1
-0.113509355099939 1
0.340191886776873 1
0.0367611741249262 1
-0.376725241010595 1
1.04052855256716 1
-0.0570383818256705 1
-0.227975580505511 1
0.159449105856268 1
-0.31157625575349 1
-0.633851795694461 1
0.0514334122863099 1
0.393413210816091 1
0.287149809097904 1
-0.0580616186826903 1
0.259322091435576 1
0.217943275367034 1
0.201555067082041 1
0.565727006518095 1
0.128835083761575 1
0.050043373826864 1
-0.952077557257588 0
1.15269306748138 1
-0.813572969385407 1
0.32975624328546 1
-0.0690498778668345 1
-0.0109531523657797 1
0.0504194858326357 1
0.353272698387719 1
-0.129964710248019 1
-0.0695007745301116 1
0.534244107705771 1
-0.111152604174838 1
-0.68310325512588 1
1.00070737039494 1
0.306462013133353 1
-0.526993563342615 1
0.502562687017535 1
-0.410467432051688 1
0.99633174330649 1
-0.171812112841897 1
-0.245919020970597 1
-0.070202705486361 1
0.242978360331759 1
0.241177285150741 1
-0.0193293213688388 1
0.0210965566307377 1
-0.199428486907252 1
0.169331760907678 1
0.106237395190238 1
0.079246208428506 1
0.384888599429256 1
-0.0145433261016853 1
-0.674201876396803 1
0.0753201586179416 1
0.321279581936718 1
-0.501882103491776 1
-0.0392048109724605 1
0.291495126345276 1
0.124601109375029 1
0.233096422923882 1
-0.324539850019357 1
-0.133401774868974 1
0.432761957800659 1
-0.236964433366901 1
-0.107617560372523 1
-0.667601722843255 1
0.0620475823164339 1
0.0361431903453676 1
0.315733056898778 1
0.269129232392344 1
-0.169529602686493 1
-0.0946809081687006 1
0.281230878349488 1
-0.0921106891071101 1
0.468688598524103 1
-0.386655667866466 1
0.366174955016488 1
0.354764234120548 1
0.350127779991555 1
0.532625708486735 1
-0.687792076640832 1
0.611566263833582 1
0.000994960764180208 1
0.0783488446258984 1
0.385726102655708 1
0.593173731170221 1
0.635213631738101 1
-0.432418368320137 1
0.356248161142225 1
0.738846534007289 1
0.129545533298977 1
-0.0612731350892227 1
0.781959601180631 1
-0.494146443645677 1
0.175431278480454 1
-0.0652982821540997 1
0.501407064757077 1
-0.129251884148052 1
0.00380330562131156 1
-0.223570432063637 1
0.101609335312794 1
0.46022665129294 1
-0.247866124324347 1
0.0225279187335599 1
0.508934606384182 1
0.581601660896196 1
0.849493405417438 1
0.512910481063535 1
0.245266051774916 1
-0.879488292280791 0
0.17112772642524 1
0.803077105348245 1
-0.359857136717664 1
-0.0678950351324567 1
-0.340071646097806 1
-0.156668540304024 1
-0.674787853566806 1
0.47730106740733 1
0.745207874034052 1
0.106716180187272 1
0.173497662162123 1
0.209647873646136 1
-0.474093909209702 1
1.11049471512779 1
0.717521690066968 1
0.244287422887387 1
-0.255054669714955 1
0.880645536199224 1
-0.314380970769433 1
-0.732655945352263 1
0.12145780741283 1
-0.0314164355147592 1
-0.462714770120573 1
-0.0160462500443383 1
0.175713339617916 1
0.0755568990532999 1
-0.181934289843451 1
-0.105095710626129 1
0.392342147212368 1
-0.0158459843259281 1
0.812404069661109 1
-0.191177130297138 1
0.214662055109755 1
-0.329887388052507 1
0.0987199670637405 1
0.393877503694876 1
0.610032227502899 1
-0.782959207196258 1
0.515535141810893 1
-0.242587476669145 1
-0.0802059753737157 1
0.963932845794028 1
0.520658224688688 1
0.515379472694382 1
-0.62693194568148 1
0.556700809042269 1
-0.440456242080796 1
-0.235305343046104 1
0.152047044658319 1
0.522902995956743 1
-0.00940257955501286 1
-0.105194362481773 1
-0.565991248317617 1
0.0982046778817037 1
0.456642389732222 1
-0.0359839375803735 1
0.078385632763558 1
0.46700798504971 1
0.652842198831779 1
0.544828188921677 1
0.257058429142038 1
0.638212017414938 1
0.666433991117504 1
-0.279176640100716 1
0.595800230013417 1
-0.0242766898619262 1
0.495665950358929 1
0.221272833559557 1
0.200959418983988 1
-0.438489533349338 1
0.302248638091853 1
-0.128910397499862 1
0.0166352130132727 1
-0.147901991265354 1
0.649736483992279 1
-0.213637708434504 1
-0.208990563696197 1
-0.0681954093869983 1
0.417212960193626 1
0.783583750736705 1
0.2632416168733 1
-0.424367596968462 1
0.446526476079408 1
0.629206719703862 1
0.593305959868815 1
-0.0130247802561325 1
1.03322931760109 1
0.757449762345964 1
-0.348223533511884 1
0.439359664126868 1
0.324240642754925 1
-0.279440984552692 1
0.0909767798754805 1
0.160847931152287 1
0.141566338998888 1
0.134109013218671 1
1.22769279170993 0
0.424333726000535 1
0.118495904475492 1
0.633839526176937 1
-0.313277790553907 1
-0.315558401785603 1
0.592850854832385 1
0.389214742551409 1
0.152351110767184 1
0.0872497504159065 1
1.11069511136924 1
0.536652730400593 1
0.568640049221192 1
0.448699017097441 1
0.16529753419373 1
-0.353912318361025 1
0.476145093629128 1
0.787404417874896 1
-0.503235912630661 1
0.277777710801339 1
0.574036412205857 1
-0.44517632515166 1
0.988683838452049 1
-0.325212512000555 1
0.478567127421322 1
0.770785189719958 1
0.825339493769643 1
0.558106480127613 1
-0.442980679474833 1
-0.205033379834225 1
0.11115448882473 1
-0.569485068470855 1
0.677316004048153 1
0.177276156222959 1
0.724357710962539 1
0.207850939754159 1
-0.271488725807257 1
0.663512095058808 1
0.225753399407764 1
0.090192070678778 1
-0.36914451403899 1
0.874395429574141 1
-0.734027616560952 1
-0.341217787963651 1
0.471412821471103 1
0.371404747060566 1
0.784704672413175 1
0.686350751847846 1
0.267441137989442 1
0.261655095586029 1
-0.136750294499889 1
-0.0913781737487347 1
0.578535660108389 1
0.331005963078128 1
0.477576650269364 1
-0.172762466905115 1
-0.0532593545777651 1
1.0122061180879 1
-0.368104082578872 1
0.96459379384057 1
0.698525997526014 1
0.336482485912128 1
1.10566960926556 1
-0.0831807086069239 1
-0.0341291438396098 1
0.337042494335742 1
-0.527535193661053 1
0.112223485727536 1
-0.150253937743949 1
0.778296815923861 1
-0.664699133338473 1
1.23052971958756 1
-0.602151652206583 1
0.236014981534776 1
0.0119978775032326 1
-0.0987077629105333 1
0.71655241808088 1
-0.232758170429759 1
-0.5111138055317 1
-0.0866280029417129 1
0.0537110341056791 1
0.609049881965824 1
1.12323381650639 1
1.07672761567993 1
0.303071191358446 1
0.00792993595892151 1
-0.555309458279565 1
0.264582801979637 1
-0.608865241466938 1
-0.222081566783314 1
0.191509002782873 1
-0.10147931345529 1
-0.0925066537581635 1
0.123028364016346 1
1.5070188127293 0
0.558990509262504 1
-0.126921758072729 1
0.102627243700761 1
0.242230020755812 1
0.46847656752286 1
0.766204541849768 1
-0.0804909446407816 1
0.846904206603639 1
0.502378307427775 1
0.0436427265870754 1
0.644548305122467 1
-0.351848127522612 1
-0.387358303337001 1
0.478547975609132 1
-0.10592044302487 1
0.172974197290175 1
0.430666569628718 1
0.116819761392729 1
-0.166791446277688 1
-0.237278191740419 1
0.0782806160354202 1
-0.142171352822813 1
-0.0233054869949825 1
-0.135987767158484 1
0.858757710052339 1
0.412330570017719 1
-0.166779636989275 1
0.140221563998294 1
0.771735665118888 1
0.106259851365669 1
0.228285335955356 1
0.210032521400899 1
0.529310502143516 1
0.36021342650705 1
0.59724354105466 1
0.737910085861616 1
-0.184201370083865 1
-0.215384333997995 1
-0.600464767103583 1
0.0833647828567528 1
0.0524455904983597 1
0.501747167792292 1
-0.598296935075703 1
0.0934560398846971 1
0.746553442597879 1
-0.487424640331421 1
0.749828837904361 1
0.308818380564681 1
0.313560096304598 1
0.118375191487309 1
1.05559648800045 1
0.126241732709129 1
-0.554346772963452 1
0.473561606640211 1
-0.0409437836930309 1
0.0972120706931432 1
-0.26298905345729 1
0.906450833462644 1
-0.608572378058868 1
0.276933382172687 1
-0.42019784399836 1
-0.118028621509815 1
-0.255495482133301 1
0.728651241209078 1
0.210631569084551 1
-0.29031328577145 1
0.888822172942548 1
-0.348499087095508 1
-0.242917838814214 1
0.15775160655439 1
0.348193181023576 1
0.617024620499317 1
0.563535434033948 1
0.808753370182684 1
-0.116615291171356 1
-0.145649197212517 1
-0.0516188732992481 1
0.413446603397609 1
-0.316771820698052 1
-0.612706653120186 1
0.591734437627735 1
0.371895303866544 1
-0.418059981727055 1
0.627099109279987 1
-0.55343009151515 1
0.562079886100848 1
0.146376339909456 1
-0.373267718628129 1
0.372781384094269 1
0.0661045606500286 1
0.673192009613039 1
0.315705146202872 1
0.971985030488913 1
0.373776216024338 1
0.842110607092616 1
0.109358809658782 1
0.714084984673453 1
-0.430281080327825 1
0.512842637767134 1
0.479036285970243 1
-0.0500506352955311 1
-0.405501217053547 1
0.174302445020012 1
-0.190442053579164 1
0.0907578471391677 1
0.139960827431724 1
1.08239525870604 1
0.268246613454633 1
-0.153149494617696 1
0.122467702611517 1
-0.424408213677462 1
0.773048516948671 1
-0.0624659998694797 1
0.40115939304859 1
0.62962072603616 1
1.15494310327755 1
0.165525889320773 1
-0.0859497245272397 1
0.0680502495940037 1
0.398524690179054 1
0.318019184852679 1
-0.386292397896819 1
0.253238783118419 1
0.810907675876043 1
0.192224421291951 1
0.129361678618394 1
-0.262398757349981 1
1.36983363859499 0
-0.133950639890475 1
-0.726999038997215 1
-0.0696348479291971 1
0.357933914425736 1
0.200352451527323 1
0.345899054917744 1
-0.0943268464958712 1
0.497426700254423 1
0.19717604513824 1
0.679472730035261 1
-0.130698223348457 1
0.888873536405815 1
-0.0822363925120779 1
0.330491301055083 1
0.39977490643945 1
0.542350623843175 1
0.884732633705072 1
-0.0912673901221813 1
-0.424693009001672 1
0.0230627356458243 1
0.531250717245164 1
0.376905706439377 1
0.0268366988222158 1
-0.0145402574047873 1
-0.368065159905656 1
-0.170887394104174 1
-0.497985658243048 1
0.264948657627887 1
-0.178846078154177 1
0.344182232847078 1
0.346229493767537 1
-0.912977066896243 0
0.111994722882067 1
0.932063456539459 1
0.598403862259872 1
0.365540663299598 1
0.172494228240413 1
0.3860663568448 1
1.15039999348953 1
0.312144226562382 1
0.12674869259233 1
0.362918926820906 1
1.08058652149633 1
-0.240424714442844 1
0.396371428792676 1
-0.245275633379622 1
0.283701997860774 1
-0.0932048006907033 1
0.531142594498467 1
0.785089659254323 1
-0.0274341482496266 1
0.68729093933241 1
-0.489383670836484 1
0.408111589967294 1
-0.836330760062385 0
-0.462059177497342 1
-0.518507464086832 1
-0.749798377003759 1
0.624585272552321 1
0.583286899236882 1
0.131689352437258 1
0.143421218123951 1
-0.236541442521236 1
0.110598624695844 1
0.570042221462112 1
0.021543852657677 1
0.108169577744446 1
0.342397112700556 1
0.919552457719834 1
0.485567866975895 1
0.257245547850498 1
0.10093334709484 1
0.597600202379814 1
0.0714243846865451 1
0.773762793913007 1
0.731939280206009 1
-0.0363979748135708 1
-0.331759862209284 1
-0.664144365935923 1
0.539075267610364 1
0.196799869879077 1
-0.367365680340718 1
0.408607150285065 1
0.745089553275228 1
0.399973065794175 1
-0.0730938343114357 1
0.525688318931284 1
0.0551432997903986 1
0.372424769328775 1
-0.169422537853692 1
0.283458137328487 1
0.417243124070379 1
-0.439574899627968 1
-0.114063813011689 1
0.695967063281442 1
0.0620916715994455 1
0.453842824656544 1
0.175258882238664 1
-0.410008565832399 1
1.26981280767769 0
0.340178694513237 1
0.370220157431827 1
-0.0534710173552879 1
0.32865863486244 1
0.0647385406725953 1
-0.0833978092658812 1
0.426287584980773 1
0.252796579596813 1
0.4359807678498 1
-0.0225387631684549 1
0.131203336850404 1
-0.610577807958585 1
0.461261820231657 1
0.433053297731812 1
-0.545908619268799 1
0.335933644230245 1
0.727673391106862 1
0.194595523163021 1
0.107301982430463 1
-0.173630928164509 1
-0.701942322873901 1
-0.0970266288039155 1
-0.157749564920649 1
-0.343863339198251 1
0.194787081669856 1
0.579508169801626 1
0.223922032703996 1
0.0603812347559213 1
0.0126422851474725 1
0.0127958559200484 1
0.309432098008111 1
-0.557308560939461 1
0.675417075648975 1
-0.263364933988326 1
-0.251121019798722 1
-0.45749385792409 1
0.378078832339204 1
0.209545706749782 1
-0.409484883466438 1
0.0499920753839779 1
0.130122293517516 1
0.974856517157329 1
0.258288115117209 1
-1.15864777701846 0
-0.442590643252695 1
1.05437883707515 1
-0.440225775813984 1
-0.273061446380544 1
0.359947696850644 1
-0.0781007181615166 1
0.220877639111011 1
0.515787936472668 1
-0.209604817369094 1
0.805230862506729 1
0.444125227046913 1
-0.0553647351191226 1
0.271722006435381 1
-0.390357327845973 1
0.3159066536838 1
0.81610484321242 1
0.446423330484661 1
-0.404458575644192 1
0.0367711223317997 1
0.519555818525794 1
-1.03375745326757 0
-0.706991657908554 1
0.791984453329521 1
0.295238193401136 1
0.161214942690397 1
-0.044279483196905 1
-0.61065033054836 1
-0.399827844437025 1
0.214557671825807 1
0.158393280458015 1
0.388273896650628 1
-0.956449693968968 0
-0.047175197188253 1
-0.255832562402956 1
0.956269537299549 1
-0.32227220403408 1
0.556330834435794 1
0.389025833598224 1
-0.145608178505622 1
0.334147326974088 1
0.0723042970975382 1
0.765125825728886 1
0.143065978204088 1
0.429272662134884 1
0.0895910514319121 1
0.746296720814075 1
0.413071436079371 1
-0.447649743075235 1
0.407443373515609 1
0.152814908975585 1
0.478294711460821 1
0.293415860236305 1
0.793903466216035 1
0.417154875271465 1
-0.134047110555163 1
0.134335166611064 1
0.467305588823277 1
0.311650630586737 1
0.143897406158901 1
0.102411248456764 1
0.65716455256426 1
0.603619209622138 1
0.0111989561138382 1
0.562015045704493 1
-0.113788234599802 1
0.100021114090115 1
0.382770523724778 1
-0.64620208278827 1
0.344963562964264 1
0.108656212594577 1
0.715930811880657 1
0.864982822592852 1
0.0170849702271299 1
0.184510299555089 1
0.384165653919818 1
0.580866920851172 1
0.0445176004370823 1
0.656944324959725 1
1.02283832051736 1
0.138700896404639 1
0.035988061101966 1
-0.421574486830976 1
-0.138061461309734 1
0.099041738578348 1
-0.289056936632373 1
0.605293931023241 1
-0.201511191450089 1
0.483499989197382 1
0.371367725931609 1
-0.106266433054357 1
0.0812588949641256 1
-0.023554557749621 1
-0.301350257247697 1
-0.387555274641464 1
0.785709182043256 1
0.492562077581244 1
0.740088493499332 1
0.495648538380978 1
0.490798663267762 1
-0.187515157188517 1
0.13916949300365 1
0.3743499700934 1
1.15826991048898 1
0.182206958031009 1
0.113716875914295 1
0.441706054457294 1
-0.0492191853660265 1
-0.447554412218111 1
0.905409872634111 1
-0.358024689917011 1
-0.339073926014361 1
0.183291812527083 1
-0.493632770584934 1
0.45205322392171 1
0.849011663179373 1
0.616087033411311 1
0.578307295175757 1
0.127395590939545 1
0.35172447743488 1
-0.283395841617007 1
0.480688955618632 1
-0.0924169790314189 1
0.376113473714154 1
0.580405620960969 1
-0.01251315502159 1
0.329208716394631 1
0.175858914441874 1
0.365682892523639 1
0.33308871160286 1
0.372019727949015 1
0.0971577127993395 1
-0.379872465977682 1
0.210505099805648 1
-0.486034691365057 1
0.644521245315092 1
-0.288185163356852 1
-0.470324033542518 1
0.158091467804699 1
0.471250207112413 1
0.10459825324445 1
0.0155525016609018 1
-0.296449499486745 1
0.112561223885419 1
0.713134930438336 1
-0.139776868752838 1
0.636194706403396 1
-0.355001475904242 1
-0.501124753828231 1
0.3258062610053 1
0.506787630115591 1
0.0783555776728423 1
0.7723329581904 1
0.477675838083636 1
0.836119127359178 1
-0.111261620071443 1
0.31424692289424 1
0.680048458365278 1
0.0958331231263936 1
0.799596290158955 1
0.749435013234395 1
-0.142544062715088 1
-0.0314672384329028 1
0.354299665067775 1
-0.400193703127456 1
0.00902528658284681 1
1.01398520723236 1
-0.487798440653027 1
-0.0603533566675179 1
0.352330519097424 1
-0.0912138069621156 1
0.558298868674765 1
-0.302717342084153 1
-0.297162203038775 1
-0.0304553374909047 1
0.565782927133756 1
0.422552980939215 1
-0.231872638038513 1
0.488621223983043 1
1.00327378620388 1
0.825756250512419 1
-0.175689266062515 1
0.237374946998332 1
-0.557542044902283 1
-0.0384078773214193 1
0.119462521533541 1
-0.0137177554953826 1
-0.0267362709152141 1
0.168221351421089 1
-0.785025008344421 1
0.300773793801033 1
-0.0420832141633952 1
0.164992098251567 1
-0.882330422437224 1
-0.184989474774914 1
-0.114937765069986 1
0.523323502006145 1
0.133867324809105 1
0.47780069022732 1
0.072859665809169 1
0.0300067831637687 1
0.063528457145343 1
0.486140030073809 1
0.31531098450847 1
0.41470409992108 1
0.010945734344519 1
0.305603130459696 1
-0.187270492399787 1
0.684331696696022 1
-0.62404254849109 1
0.154965399841305 1
0.187999426317262 1
0.716945777628795 1
0.355260361382829 1
1.22647268821175 1
0.102499382142837 1
0.422395195898345 1
-0.0909234227591648 1
0.398298345931312 1
-0.0868614970763767 1
0.294410119006514 1
-0.321353966758867 1
0.292922309662299 1
-0.112614302649819 1
-0.17169470548881 1
0.632794365063709 1
0.68667450189321 1
0.519958124591332 1
-0.0559167949248901 1
-0.351028330001891 1
0.236335316082779 1
0.00958598191394136 1
-0.067390190465801 1
0.978588633942688 1
-0.32410676966196 1
-0.417956323934103 1
0.391272911750916 1
0.239633783820045 1
-0.180943408595428 1
-0.0853332818473158 1
0.194628311454954 1
-0.525767904182869 1
0.137598455998197 1
0.029162271623468 1
0.626483242055937 1
0.569183993565046 1
-0.014053824107107 1
0.0460403112314925 1
-0.107091154436171 1
-0.918911369090017 0
0.119632459253403 1
0.607690457739435 1
-0.0506049975181272 1
0.163452491232609 1
0.203519498722046 1
-0.226594445433123 1
0.149296721262362 1
0.409407988721302 1
-0.0856585090565996 1
-0.581209671259184 1
-0.323833293793828 1
0.568908530413256 1
0.00926223120888778 1
0.302754946228212 1
-0.297392973155776 1
-0.00977406939160904 1
0.580130119206519 1
-0.0700943733410359 1
-0.725858713459444 1
-0.261790761439596 1
0.784864507794292 1
0.487598041982838 1
0.51019928496689 1
0.0144852077920448 1
0.141231653271371 1
0.561385167251947 1
0.279889968051774 1
-0.116713064526759 1
0.411822890630345 1
0.33899048957603 1
-0.494232536600096 1
-0.297897760400599 1
0.547052852189403 1
-0.138740468844359 1
0.641711470578813 1
0.871049267368758 1
0.88152615301434 1
-0.248333622807366 1
0.461504657851201 1
0.287877600238984 1
1.0650464150572 1
0.081355978272506 1
0.0154162846943028 1
-0.459734994425038 1
-0.284519826626138 1
0.470423868907197 1
0.234846071291597 1
0.297318704472974 1
-0.771717803481718 1
0.688184341583616 1
0.223879006640314 1
0.04318860064696 1
-0.0273326626341527 1
-0.293642451013231 1
0.296309934837225 1
0.885556079381573 1
0.531204163866008 1
0.118775203538836 1
0.797816857593411 1
0.36909475367933 1
-0.0507617037106863 1
-0.086226058654058 1
0.772052665334269 1
0.0538242964858419 1
0.174822259015046 1
0.00544085045995621 1
0.395392015964424 1
-0.629162545875424 1
0.669177479467349 1
-0.51458073262868 1
0.631825992306412 1
0.0297793666963682 1
0.0500002932149277 1
-0.149753244871199 1
0.455941609909119 1
1.4307281044751 0
0.0071885710969686 1
-0.791208219250108 1
-0.431405208364658 1
0.460318876248384 1
-0.685906458840019 1
0.50734899507331 1
0.176756350257637 1
0.567122537015543 1
0.787324104454131 1
0.25365382152633 1
0.0777385364256823 1
0.653787104178052 1
0.196290166783099 1
0.462018412671204 1
0.0299727330928512 1
0.097660363903945 1
-0.329717513405267 1
0.138881784580391 1
0.576236690716294 1
-0.127576822360999 1
0.410448193784384 1
-0.0736099277653312 1
0.57875431939358 1
1.00177342192514 1
0.378113648238657 1
0.361747293792988 1
0.156129910934198 1
0.140628091493171 1
-0.0848186270370579 1
0.824177708248009 1
0.645002098461736 1
0.108477545705 1
-0.680955776029309 1
0.247858523686087 1
0.877166069240296 1
-0.138218687161752 1
0.250028180972901 1
-0.291578662568836 1
0.238721035802499 1
-0.0646642121613814 1
-0.38604264201812 1
0.0120498476766316 1
-0.0246615540256925 1
0.415439677465846 1
-0.0739906646753624 1
-0.672578533724776 1
0.0422405363473824 1
0.314984883872644 1
-0.2463178056564 1
-0.395279170669937 1
0.209289416782851 1
0.602565587851662 1
0.552171735775236 1
0.575180049560964 1
1.25505234598504 1
-0.411641047826665 1
0.662705891217996 1
0.646839517404044 1
-0.843264483041305 1
0.0251055398683152 1
0.455270147242923 1
-0.503881722597081 1
0.417182538677001 1
-0.40440995616816 1
0.42980777081582 1
1.52763522935669 0
0.401901057472757 1
-0.144345684258233 1
0.253592731510948 1
0.31371595951527 1
-0.384366955148378 1
-0.689731857937022 1
0.212256363475096 1
0.155309096291552 1
0.0589385598040759 1
0.835938918042564 1
0.384161214308209 1
0.271738259579663 1
0.132982510345378 1
0.258946601843152 1
0.532413475143852 1
1.18786726591246 1
0.291281647035333 1
-0.191286416526213 1
0.55361036333587 1
0.357769002033498 1
-0.102971417058498 1
0.114887164488685 1
0.067892257975195 1
0.533943602637241 1
0.627720490404634 1
0.0128045685111996 1
0.568135001210506 1
-1.21327539429846 0
0.799008538147027 1
-0.087293048325772 1
0.234506608648809 1
-0.469004455994706 1
0.584896722327168 1
-0.0184267823609026 1
-0.671727508601809 1
0.28169682027425 1
0.484613313463756 1
-0.372566335618761 1
0.278569765658855 1
0.318927608129474 1
0.744407214161481 1
0.235496619233375 1
0.716267329300398 1
0.160041227179277 1
0.128410369322396 1
0.0689521627314912 1
0.480515405175142 1
0.593014378926344 1
-0.284482793837424 1
-0.160876193803151 1
0.0693498087108587 1
0.275228582231896 1
0.254550378486544 1
0.376002448685925 1
-0.285863600016204 1
0.454412935560895 1
0.09866893144889 1
0.0722974610897037 1
0.457674966631097 1
-0.0646039371551939 1
0.13781495859636 1
0.391454155524079 1
-0.161702625376362 1
-0.1646324259892 1
0.0459660253957795 1
1.64025074388249 0
0.188965253653005 1
0.440763368561436 1
0.510282795646764 1
0.574780986679087 1
0.0622376964558108 1
1.03824956457851 1
0.643951053813236 1
0.072987744419687 1
-0.437044518066512 1
0.199824348598942 1
0.347968578554893 1
0.306584663288632 1
0.770445118015201 1
0.458632201887115 1
0.775969096487051 1
-0.363655519438081 1
0.458827754805109 1
-0.0832854935836979 1
0.120102850931289 1
0.350772033255275 1
0.360313320997083 1
0.301702108085627 1
0.204817968353293 1
0.8202389670019 1
-0.271619728119822 1
0.449100999293432 1
0.0904293121966528 1
0.50405495933611 1
0.0780191751706845 1
-0.148210365675477 1
-0.518180429310765 1
1.20091807768563 1
0.102274753435686 1
0.640122383183294 1
0.407070165099592 1
1.13302041361936 1
0.0379205881849053 1
0.596976186698877 1
-0.114370288619549 1
0.536427890950707 1
-0.104682458771777 1
0.0425723093549356 1
0.322753642860798 1
-0.315799145166345 1
0.422682997452968 1
0.0464626091877251 1
1.16895963233021 1
0.182665712984386 1
0.533730868169531 1
-0.201933549949265 1
0.418535344720224 1
0.217642929664615 1
0.173062525323947 1
0.491841589969762 1
-0.310637418859644 1
0.0294001199065826 1
-0.273596825428971 1
0.346044775637916 1
0.361926711084872 1
0.723500748311306 1
-0.32224085324997 1
0.140260042361246 1
-0.000566049677532598 1
0.278074372122933 1
-0.0153783767729912 1
1.06246591425423 1
0.862485258523123 1
1.0462238171834 1
0.336376953042706 1
-0.178504961741021 1
-0.136803476316289 1
0.300588774284104 1
0.380260150888376 1
-0.0105534991567347 1
0.202470291005956 1
0.136417361357588 1
0.322492942657597 1
0.953889931944415 1
-0.26834540146422 1
-0.106140229585388 1
-0.386516229116097 1
-0.12816390729924 1
0.855476914553184 1
-0.0649484862136776 1
0.0389135308333235 1
0.0260416095007807 1
0.258316749337257 1
-0.0562757913875246 1
0.227918623081841 1
0.91923491860001 1
-0.0469469064575209 1
0.922347545302513 1
0.603634079367177 1
-0.333680572291956 1
0.776732302029878 1
0.157859640209023 1
-0.435430343938584 1
-0.145127216124851 1
0.107993246329757 1
-0.601047738228248 1
0.376445871359819 1
-0.256742916243496 1
0.50274162801616 1
-0.0914205613841939 1
0.169781128182505 1
0.252672120032806 1
-0.0194079652767455 1
-0.194594748205618 1
-0.265707581783233 1
0.573659019258849 1
-0.128658855952375 1
0.390696704731626 1
0.0191061796937478 1
0.0922709189129003 1
0.193870738335544 1
-0.295696506177341 1
0.599918190442768 1
0.337285431105782 1
-0.451120015944754 1
-0.067269458990482 1
-0.530485611957175 1
-0.234912510490945 1
-0.0619278234727791 1
0.76370632058497 1
0.785834502715841 1
-0.359749928473348 1
-0.242388672965993 1
0.250407740000965 1
-0.609053786028703 1
-0.126715747878908 1
0.929103175358949 1
0.274284661404454 1
0.113720145076439 1
0.270106292742669 1
0.370580355368854 1
0.0104467127170235 1
0.714821164727758 1
-0.904362996138914 0
0.599248255335114 1
0.36403912035281 1
0.493018050466985 1
0.193199606514393 1
0.402366022151533 1
0.123882386395226 1
-0.772750093570095 1
-0.30320176801665 1
-0.279181616221373 1
0.124724120519237 1
-0.182805746812278 1
0.497715898967851 1
0.141031733006763 1
-0.271217761228047 1
0.0760197565663868 1
0.436067948892669 1
1.31598154065626 0
0.35518244077152 1
0.299194555537711 1
0.151882865154769 1
0.359080649810619 1
0.106783159360394 1
-0.159931136863839 1
0.452265247981558 1
-0.315054854597983 1
0.301124811938959 1
-0.121840904014513 1
-0.0367083518110651 1
0.16890749975739 1
0.235879463824726 1
-0.00434218617507034 1
-0.286367633468175 1
-0.377962954816294 1
0.853779962255206 1
0.169040880385483 1
0.055852739444716 1
0.283536175367476 1
0.660216788611276 1
0.051417241798547 1
0.413885056076368 1
-0.444206189122152 1
0.235065518378949 1
0.617012396188666 1
-0.347334574905208 1
0.24146499466032 1
-0.116393959685826 1
0.378313189276485 1
0.812477212910069 1
1.25016013723582 1
0.153577983395308 1
0.687093109773033 1
0.740166453257768 1
0.82231482127242 1
0.920012180548421 1
0.427589753225053 1
-0.233813615639345 1
0.286925216801233 1
-0.77500158369458 1
0.578397479906908 1
0.688435215666836 1
-0.09301266545028 1
-0.389040082493254 1
0.640908550281241 1
0.158249319116739 1
0.365789778239777 1
-0.379031841778701 1
-0.123825106333667 1
0.0474433995429499 1
0.959346252695321 1
0.623712666593932 1
-0.581156023056746 1
0.0400649039488891 1
0.0674889817181208 1
0.131299206192703 1
0.634071989493673 1
0.953069307523091 1
0.0105040408791296 1
-0.415243656031467 1
-0.36528428169902 1
0.369754829955036 1
-0.636956784221524 1
0.788778356279015 1
0.289120447518756 1
0.318732673468294 1
0.634354467806679 1
-0.610724150523868 1
-0.521113616040771 1
-0.205046995484621 1
0.361347546384259 1
0.354116871462492 1
0.138064178159063 1
1.02086330548067 1
-0.0940571285918226 1
-0.0791707434351198 1
0.281237800569504 1
-0.192809837146986 1
0.16236415429328 1
-0.0220966783733718 1
0.271348704227522 1
0.211276456010452 1
0.742303282919733 1
0.851410469655316 1
-0.0634086351785463 1
0.0224048482592462 1
0.0649200126997928 1
0.487400392454473 1
0.269168380569484 1
0.294759436030334 1
-0.590127810648817 1
1.22678501534767 0
-0.285436985609566 1
0.262748933076319 1
0.569838478400234 1
0.336049309147066 1
-0.452403321147807 1
-0.381252788978682 1
0.148026492104303 1
-0.181283113601078 1
0.614671639038746 1
0.855759472627837 1
0.346513153752522 1
-0.0373594293029022 1
0.382613275000598 1
0.570119309816453 1
0.0993441375499463 1
0.316139923065774 1
0.523755349333263 1
-0.635680757444211 1
0.585000175124441 1
0.109645790396739 1
0.478081533162979 1
-0.233536012759516 1
-0.486160329103197 1
-1.04401897994453 0
-0.225664993408213 1
-0.491532607867934 1
0.0491135406949911 1
0.0936946674415156 1
0.573641160418083 1
0.198469571042585 1
0.156792974127571 1
0.1584284937305 1
0.178384733428715 1
-0.167378431515083 1
-0.634126732741779 1
0.312291005454661 1
0.425665860590319 1
0.799258501873281 1
-0.243201223645394 1
-0.850112075399096 0
-0.481482960300446 1
0.576457600780376 1
0.0461909989182035 1
0.0950244511718349 1
0.252275764328826 1
0.960838455616075 1
-0.292926943093648 1
-0.00535330389507701 1
-0.93760305301318 0
0.366392770674746 1
0.665053627388581 1
0.723474927552824 1
-0.574312870853331 1
0.267876493420946 1
0.305138645475522 1
0.65712560573624 1
1.34898250306918 0
0.0200224185005868 1
-0.129109565723631 1
-0.326321095529401 1
0.256657625802557 1
0.57082371342814 1
0.299188439957212 1
0.944904916425957 1
-0.617234572235871 1
-0.0149880249774852 1
0.553258412378443 1
0.333237805612634 1
0.359665129118852 1
1.40528723602807 0
0.282675615633273 1
0.0461760958379288 1
-0.109161845451989 1
-0.136505994156341 1
0.668131029902188 1
0.291005001121729 1
0.846544228046723 1
0.0546980417648522 1
0.74528154675078 1
-0.436576331566833 1
-0.840869412564218 1
-0.4801021648608 1
-0.0922878439322314 1
0.629006423972559 1
-0.32338265921496 1
0.532539304742234 1
0.124102647360166 1
0.604284810090431 1
-0.817396313373777 1
-0.193859679865694 1
-0.287333575132794 1
-0.294028851761872 1
0.364603930275939 1
0.270162613798421 1
0.277217261238491 1
0.113939588083972 1
0.0962766475058327 1
0.0619560090223361 1
0.452516897807906 1
0.722374376059883 1
0.534311968432826 1
0.382800846114667 1
0.240975857280548 1
0.520929908026376 1
0.482271728101218 1
0.309146891761495 1
0.195304744835309 1
0.384225191568789 1
0.00438988229052503 1
0.162580606050352 1
0.135324090086544 1
1.50292627221074 0
0.563562150987502 1
-0.0788751635959782 1
0.0516334918728248 1
0.926157897545088 1
-0.533112815293961 1
0.849554295962108 1
0.444963840672585 1
0.967771713207427 1
-0.347956627305013 1
-0.345846785666693 1
0.639361727931258 1
0.529806192912484 1
-0.793935595604879 1
-0.366322808611742 1
0.621417069668948 1
0.144588859215301 1
0.274646165235569 1
0.0145516348510062 1
-0.278372293201465 1
1.4124412918317 0
1.00386405058942 1
0.401927430888981 1
-0.205830861416876 1
-0.679889428878081 1
-0.157968205485453 1
0.63056349618949 1
-0.223070529880668 1
-0.23080980739606 1
1.09167908870584 1
-0.0468292548725427 1
0.0322979732727488 1
0.879715350223003 1
-0.169438443894299 1
0.39127619784347 1
-0.541031671209059 1
0.0439807955272035 1
-0.0722514321132177 1
0.296190225744342 1
-0.326943934762194 1
0.444359390938834 1
0.601184241581916 1
0.389125075969103 1
0.404909846021406 1
0.763087485484639 1
-0.395334417412053 1
-0.423685897483645 1
0.185646238511582 1
0.595485252208323 1
0.0796542285132245 1
0.434475924034774 1
-0.231564528023585 1
1.04289031113954 1
0.498705586911251 1
0.599282819968585 1
-0.0143888280003012 1
0.300783493901031 1
0.351844062455556 1
0.185851097561328 1
-0.359060426652839 1
0.191314236597593 1
0.0922694198891265 1
0.292041877215283 1
0.411984388647322 1
-0.344621883630461 1
0.395358314121229 1
0.427931040819313 1
-0.634250002190924 1
0.665621967291896 1
0.266574285728745 1
-0.243478543986233 1
1.17175251295156 1
-0.41490049936875 1
0.0983197221949654 1
1.02808857006782 1
0.244891382021157 1
-0.109046942105363 1
0.466444254895104 1
0.285908738902185 1
-0.0252990573534028 1
0.645168892983507 1
0.494580682661104 1
0.80019112119272 1
0.285100765491747 1
0.637632420497692 1
-0.676157745955422 1
0.596097125358042 1
0.0608494958580428 1
0.573363952583528 1
-0.296859575804394 1
0.459603246185835 1
0.522259677612306 1
0.206339299059421 1
-0.63097068449915 1
-0.225871078787864 1
0.29553368495456 1
-0.265461317584299 1
0.103646100979634 1
1.05563650292125 1
0.366396274981341 1
0.30400492651219 1
-0.349941088943304 1
0.819635640577151 1
-0.304174018441784 1
-0.334399307650623 1
0.218194885614632 1
0.590394031096979 1
0.285127792011526 1
0.268526093544427 1
-0.402511122383674 1
0.821710779689314 1
-0.346374955262292 1
0.196075509096358 1
0.446200970836759 1
0.557814829394499 1
-0.253599854907383 1
-0.302812836210125 1
0.533062916143665 1
0.406134627226545 1
0.547108665013083 1
-0.230193854960998 1
0.520923281218119 1
0.842914209724421 1
0.124453515173553 1
0.692102047843181 1
-0.0988580948149829 1
0.152643761349739 1
0.523035328278875 1
-0.043294942141089 1
-0.639563194105917 1
0.239994348102888 1
0.809526163681978 1
0.100599487783449 1
0.214151878159124 1
-0.0943960145036875 1
0.0279954901225434 1
0.0472915855992601 1
0.238302653376655 1
0.566677397802031 1
0.391240516497668 1
-0.425759762810118 1
-0.146239971084243 1
1.05615500226996 1
-0.199077160882506 1
0.916654639725532 1
-0.445624393905743 1
0.264997085838935 1
-0.294107454513958 1
-0.318796369701602 1
-0.233680225785682 1
0.189226914970842 1
-0.638796567933373 1
0.686880486410429 1
-0.0765119052876494 1
0.0246453766391665 1
0.485403487277272 1
0.175616493597744 1
0.347047273310168 1
0.102234372677539 1
-0.535795887706378 1
0.918461554261307 1
0.565582494063341 1
0.38221662910874 1
-0.00635814638825885 1
-0.635544993675315 1
-0.530798743724487 1
0.290486399209299 1
-0.384405007236675 1
0.740382084406723 1
0.434628858379915 1
0.631429960979403 1
0.753016417544035 1
0.816005595035966 1
-0.283896285076642 1
0.467105402035551 1
1.78632179373655 0
0.0944939003015284 1
-0.261516181002345 1
0.35392815664706 1
0.589691903323114 1
0.66084869961483 1
0.530017474456905 1
-0.12641983415196 1
-0.488623369988471 1
0.663015483742507 1
1.40171914647368 0
0.441223286889941 1
-0.268447617871323 1
0.248703060000243 1
0.959358643838549 1
0.366350590042556 1
0.698465159063223 1
1.02507561470445 1
0.021408430973364 1
-0.1878338269107 1
0.0274602176031732 1
0.22014411227404 1
-0.64107317205388 1
-0.889243209517134 0
-0.106878667829786 1
0.431366206340082 1
-0.356865839093006 1
0.0188133249973505 1
0.382356819938474 1
-0.0608813975402721 1
0.0363925942298915 1
0.873939910943378 1
0.504102827003367 1
0.134118082241935 1
0.480059072996853 1
0.344726328296991 1
0.681040597213341 1
-0.196369063996996 1
1.24396531775678 1
1.35844447647482 0
0.268678502172252 1
0.641256189809199 1
-0.565859957417451 1
0.347094441512522 1
-0.248608294318803 1
0.547367836304869 1
0.547966690634795 1
-0.371136520567122 1
0.652357747845263 1
0.657294918220216 1
0.0874985482083746 1
-0.168538841974229 1
0.6734562463114 1
0.399398570348846 1
0.1386194183504 1
1.13787486109056 1
-0.576090951323781 1
-0.373035435655938 1
0.500713230493764 1
0.307345846200346 1
0.671124358036395 1
-0.0731972483378229 1
0.423735578515017 1
-0.0422581433208007 1
-0.115344098527352 1
-0.152748340209393 1
-0.0148237043872772 1
-0.168260278607516 1
0.395414552828092 1
-0.240840353675262 1
0.333717546835511 1
0.468316637239268 1
-0.367207113265766 1
0.222199851955104 1
0.805862573646742 1
0.787540461008438 1
0.102560684581564 1
0.595855375003173 1
-0.443309339096487 1
-0.000495091992598819 1
0.326825865158768 1
0.320203538634606 1
0.173108490404027 1
-0.453654745757612 1
0.0879631349068352 1
0.530270669566791 1
-0.578940921295347 1
0.288980066197771 1
0.617765231619774 1
0.4839966550822 1
-0.320669301828526 1
-0.0372030530280668 1
-0.0882986049050113 1
0.356756088787227 1
-0.0991254238069899 1
-0.10379757472478 1
0.0307249797511648 1
0.766345623341563 1
0.482723221510962 1
0.645100519046683 1
0.338524780500812 1
0.258627500591347 1
0.705054575914448 1
-0.38757878036614 1
-0.549218646853551 1
0.00685173000252746 1
-0.29830948200777 1
0.215207030850726 1
0.0305562906080791 1
0.0640743677756828 1
0.60532119961227 1
-0.26191208740724 1
0.426607693581485 1
0.248670397387197 1
-0.311900455018675 1
0.344729889322709 1
0.948383480145094 1
0.00645630475580755 1
0.0285548295444863 1
0.153832256586351 1
-0.0537341308614359 1
0.0302984121558973 1
-0.649574834997011 1
0.129146730652046 1
-0.666531819178762 1
-0.134450901636837 1
0.0221878111084694 1
1.01993121304374 1
0.384306666882739 1
-0.00997283904370583 1
-0.312412206635486 1
0.101516836652221 1
0.0235789962309386 1
-0.0663946453083713 1
-0.22627945802193 1
-0.185079168486469 1
0.492872113476955 1
0.730559363728424 1
0.121705200872163 1
0.476938501540466 1
0.134881924933722 1
-0.127513882658136 1
-0.386910835450711 1
0.316696739678302 1
0.576945050595729 1
-0.281978452388752 1
0.62300660642709 1
0.125187681613467 1
0.184176102528206 1
-0.174808290114861 1
0.113743577514649 1
-0.26505225692287 1
-0.0747676161870233 1
-0.0430122687667221 1
-0.242037920272509 1
0.599942082565067 1
0.552139990186208 1
0.491632999147735 1
0.924685024612028 1
0.341874373699529 1
0.13586359359544 1
0.541032499404426 1
0.63088881235483 1
-0.285526318840076 1
0.512414803879678 1
-0.871770455141382 1
0.125801373842412 1
-0.0429838444419512 1
-0.40140353292641 1
0.703787074194246 1
-0.437981779881282 1
-1.02957638356206 0
0.222167650353651 1
0.436675593561982 1
0.495607461044361 1
-0.0809465497510147 1
0.374368326643152 1
0.668171866482784 1
0.610731572780383 1
0.391073500634871 1
1.21883401823762 1
0.0963662650573139 1
0.130975775579868 1
0.208659086870997 1
0.131073703390696 1
0.0230973862503278 1
0.1474035348375 1
0.258466722592429 1
-0.29195154767275 1
0.594617561410029 1
-0.402152642147471 1
0.316381286541333 1
0.599376914764485 1
0.21146492817427 1
0.456445852963023 1
0.257865320550926 1
-0.511865403304728 1
0.566485377260287 1
0.58853382208761 1
0.205749768033437 1
0.0153583522052829 1
-0.285687825500504 1
-0.370021164948858 1
0.062417987219377 1
0.312950108672617 1
0.48471275993951 1
1.01269721972396 1
0.907268237579562 1
-0.0556875822089618 1
0.144416495097386 1
0.0641704014994359 1
-0.608181809933444 1
0.325571890684883 1
0.673222232513012 1
0.12202754497371 1
-0.161867494489365 1
-0.00652059527751088 1
-0.312876683848092 1
0.219865701213993 1
0.168140464790707 1
-0.0912138283246158 1
-0.671206614220085 1
-0.291177627032118 1
0.322670208186391 1
0.0984649710478147 1
-0.155833194597669 1
0.797301015717041 1
-0.498347017982121 1
-0.192236400788007 1
0.0124572209797068 1
0.0197764868837791 1
0.216513181739947 1
-0.522645801474271 1
-0.0320674854140707 1
0.382981003216963 1
0.014148827932821 1
-0.283795202566546 1
0.694557035422147 1
0.675003684339867 1
-1.3009333318452 0
-0.700588590650033 1
0.696970215104684 1
-0.587618552918628 1
-0.00581312097743787 1
0.379145566997716 1
0.0931810302812223 1
0.249458383842735 1
-0.0906086240969407 1
0.609307214357861 1
1.14491676606743 1
-0.0470562628440408 1
-0.318170919995855 1
0.418855290923151 1
0.18343997218809 1
0.479318859242293 1
0.211203560272223 1
-0.132990052839665 1
0.590966196509227 1
-0.159232860129021 1
0.86748246077127 1
0.805855013439533 1
1.13096904888021 1
-0.0745195228437529 1
0.724029750929579 1
0.299018546982626 1
0.310294995262753 1
-0.106872082449363 1
-0.0207807194861307 1
0.0426171402552529 1
0.50975485539421 1
-0.215386966667815 1
-0.206755725063167 1
0.00470558357890075 1
0.228442497001623 1
0.222136015234252 1
0.170565004403791 1
-0.0808799953215816 1
0.0507985715160457 1
0.217945407676811 1
0.177278031294821 1
0.348270711630805 1
0.664015700109541 1
-0.252888057656706 1
-0.359907424402314 1
0.796060893202839 1
1.25008079181239 1
-0.219908390464635 1
0.0756762486512078 1
0.224389877939205 1
0.602887534071137 1
0.0328268992102516 1
-0.198995462585059 1
0.993396686179608 1
-0.902415654922644 0
0.162251831246029 1
0.38885998630743 1
-0.152339033787989 1
-0.031908125153214 1
0.70144839742494 1
-0.729254877553842 1
-0.225004346060719 1
-0.265274572950167 1
-0.207294754349393 1
0.210625904503187 1
0.267130446015839 1
0.792660306917251 1
-0.0215668230834977 1
-0.122930133112546 1
0.711128402334245 1
0.798300508495703 1
0.590234813042171 1
0.036476104728177 1
-0.168409247932958 1
0.651485946818251 1
-0.762310336928096 1
-0.283693018097417 1
-0.0176163076673347 1
-0.415279086211698 1
0.253790478589164 1
-0.373202198641503 1
0.0211777926412434 1
0.500826794359425 1
0.169736653989626 1
-0.352158818312705 1
-0.251379687879448 1
-0.0496941661527687 1
0.411199745879399 1
-0.634516319521563 1
0.444003424447238 1
0.496912265695947 1
0.8300078540312 1
0.882641594834064 1
0.801431696751354 1
-0.218899482938477 1
-0.682644991628897 1
0.11020304623547 1
0.222810176649671 1
0.34417153470254 1
0.459740226069396 1
0.574676303821753 1
0.0712628418082735 1
-0.192569207793455 1
0.306278536839236 1
0.52526847876866 1
0.512763646260327 1
0.0701656319510966 1
0.189949661587868 1
-0.759798074851471 1
0.00653818641437129 1
0.793534235601041 1
0.984120798004931 1
-0.219306605744883 1
-0.020449093570744 1
0.178036741647116 1
0.577266353960687 1
0.219118264639977 1
-0.098752405857562 1
-0.503697375109026 1
-0.508799956150518 1
0.154046309142184 1
0.144980633310417 1
-0.126687745833017 1
0.514421965731176 1
-0.246134549897136 1
0.768772451668248 1
0.802797806904937 1
-0.999720115903772 0
0.14146597595665 1
1.03881892397378 1
0.527164056882883 1
0.131456817887875 1
0.0271594265226644 1
0.490811273921262 1
-0.217471342812023 1
0.207131858852828 1
0.110542571029981 1
0.544789791682847 1
0.0322878283487172 1
0.536633664114607 1
0.49691723349315 1
0.312003229472952 1
0.237988732599129 1
-0.58698695496836 1
-0.124831056436257 1
0.454308346704984 1
0.0536307245877879 1
-0.0756165627015335 1
-0.00645263606280902 1
-0.173508715004392 1
0.453362131583473 1
0.316650717980485 1
-0.356814189133262 1
0.0561697280737781 1
0.431967538745771 1
0.225144198045873 1
-0.115608184348707 1
0.937284082557406 1
-0.0906858060813739 1
0.31497940786066 1
-0.191316826600533 1
-0.116124975998725 1
0.989074704526248 1
0.531095863525209 1
0.364514885080476 1
-0.481838755850398 1
0.236678621861928 1
0.581591511441614 1
0.106930798101843 1
-0.225113434183634 1
-0.26716559003328 1
0.680211376559148 1
-0.143232951343744 1
0.435071295087945 1
-0.26540639158542 1
0.681128079051219 1
1.24102287796076 0
0.109638089852317 1
-0.421322790028822 1
0.0552463805987797 1
0.403275550918915 1
-0.471916369461218 1
-0.0308799227256725 1
0.30492829601605 1
0.76056162386501 1
0.463046734953229 1
-0.39723006817163 1
0.158564203039863 1
0.0620922600849131 1
0.179105276886773 1
0.375987009814028 1
1.68672284271637 0
0.22767363346133 1
1.08415513079568 1
0.012018411014982 1
-0.333521187918311 1
0.312463734083492 1
0.730859937286712 1
0.701860876022304 1
0.341077592913347 1
0.352920706878408 1
-0.75723332942773 1
0.0257360293996373 1
0.40251623332627 1
0.363087037358153 1
-0.231820926817643 1
0.927621711395824 1
0.249703272719032 1
-0.155144841432177 1
0.139095590328046 1
0.271052973681304 1
-0.419882865902529 1
0.203181178358355 1
0.351960051073631 1
-0.33850886541294 1
0.480980798099275 1
0.898595688094377 1
0.139249327809447 1
0.421385145350938 1
-0.284560704855277 1
-0.201684256109706 1
0.916750292367083 1
0.646861965353047 1
0.299162354803123 1
0.140537457086392 1
-0.157748742070894 1
0.233765596294062 1
0.585382547102299 1
0.125109501104611 1
-0.0812851576902827 1
-0.441177107656007 1
0.408350212734401 1
-0.0391003718287461 1
-0.430144580832677 1
-0.217638061974082 1
0.443048506071682 1
0.0922180098003776 1
-0.121444884026507 1
0.902436691568097 1
0.144462178378031 1
0.146619575151435 1
0.100690675355596 1
0.466296629361962 1
-0.455251633178708 1
0.168574691899132 1
0.87278641610218 1
0.135034597337732 1
0.308393858073402 1
0.560338061669856 1
0.284835100865786 1
0.546346156957025 1
0.265026501217805 1
0.0854182440642054 1
0.362794289960868 1
-0.356180110597384 1
0.919538975866379 1
-0.311718905026695 1
-0.264243162481625 1
-0.209494018353072 1
0.106696901357365 1
0.194694810913999 1
-0.264107624493566 1
0.133782213315785 1
0.6995844295733 1
0.591438008666734 1
-0.408613563579688 1
0.689190051717081 1
-0.483522011750102 1
-0.504029028079344 1
-0.336436615109033 1
-0.0154476092283373 1
0.205317929676291 1
0.300304827940865 1
0.191793556820776 1
0.0672217752896726 1
-0.668777406803994 1
0.174982461191581 1
0.426547195728346 1
-0.223509762387513 1
-0.252169325810479 1
0.55618802929766 1
-0.271549367131274 1
0.670326837830986 1
-0.0269011527183296 1
-0.0818391489952605 1
0.0816022900093742 1
-0.732420521699702 1
0.0259989072994418 1
0.35714528224042 1
0.162001687502509 1
0.296809748097161 1
0.168643338908102 1
0.103154476013671 1
0.555454904571423 1
-0.0858500491080618 1
0.414486790458468 1
-0.0695502247387432 1
0.0933770342917747 1
0.290491253891267 1
-0.022606857992794 1
-0.286480155961912 1
-0.03442638892089 1
0.596286250130456 1
-0.167073991441919 1
0.327760409770111 1
0.214488529841231 1
0.389546384960707 1
-0.637461737976817 1
-0.175717821468292 1
-0.10578345782598 1
-0.340400691580154 1
0.132252907382339 1
0.0012117257504369 1
-0.0634622403123312 1
0.0542378421946561 1
-0.0884746759963321 1
0.837263147300802 1
0.0680991926926548 1
0.199121770962727 1
0.397316359938949 1
-0.268679425012327 1
0.102095144220396 1
0.0760284546851333 1
0.265731586267423 1
0.047299139829844 1
0.497941984489306 1
-0.0885649508826078 1
0.343988672651127 1
0.792948810917314 1
0.560340563430466 1
0.432006903302172 1
0.0252811765434084 1
0.325331740118239 1
-0.117155705807395 1
-0.487298813954345 1
0.166614701102191 1
-0.149386898045899 1
-0.209573488625978 1
-0.337301450035421 1
0.552985331579418 1
0.521242240582826 1
0.21109329829407 1
0.544911529556348 1
1.0583232429499 1
-0.282374440286101 1
-0.25270226538028 1
-0.170425758808614 1
0.292726780392051 1
-0.05455508499445 1
0.918804805706412 1
0.257657860937807 1
0.584262564210266 1
-0.294391552864003 1
0.149957223303744 1
1.6193941381657 0
-0.506696218891802 1
0.791509348714818 1
0.235163061871693 1
0.197923605192382 1
0.586945300548476 1
0.151076712697553 1
-0.527970462553388 1
0.537756415235256 1
-0.0682460944310931 1
0.539435312878217 1
0.798681590789281 1
0.860055065420365 1
-0.278795827011409 1
-0.130015740607578 1
-0.54793667392982 1
0.316535487824192 1
0.445602434644758 1
0.390430421482634 1
0.83893845226094 1
0.0678596511528686 1
0.277048211515733 1
1.43690249029569 0
0.284536695122001 1
0.537651383371776 1
-0.0726672783707922 1
-0.370769694864159 1
0.503911943046562 1
0.911394056340199 1
0.0556196374549902 1
0.0851275787725377 1
-0.129341045119859 1
-0.0351380056389797 1
0.0284478155073112 1
0.276950025145257 1
0.0669407876771181 1
0.0821852250450103 1
-0.00706469501890664 1
0.143047390761748 1
0.523759533186494 1
0.700076278437625 1
-0.112137825193686 1
-0.314314024389685 1
0.888057853659891 1
0.225015711590672 1
0.310097342901701 1
-0.136001458520232 1
0.574882482754393 1
0.30043972628006 1
1.03885042930372 1
-0.400379878247179 1
0.455958841339928 1
-0.273307980029954 1
-0.230237362396672 1
0.405102417524232 1
0.682297365424369 1
0.730237884665472 1
1.11014687586421 1
0.875961965731421 1
0.974512308589699 1
-0.867212812171423 0
0.60335080252692 1
0.659693134778394 1
-0.201035062677614 1
-0.00398120971374738 1
-0.0564026551817868 1
-0.911078360470895 0
0.439836269760216 1
0.108744976398032 1
0.382599760871279 1
-0.0889518709824241 1
-0.0885084039091968 1
-0.393944927293334 1
0.21125071430839 1
0.538649530892466 1
-0.402510664002319 1
-0.385000038653864 1
0.261675829545238 1
-0.210232391448951 1
0.1247253608992 1
0.560592310362326 1
0.602034085817918 1
-0.603625039034465 1
0.377414979602329 1
-0.341533854034955 1
0.154447340349839 1
0.485987850633003 1
0.71818461465241 1
0.606158041610053 1
0.129217514772656 1
0.983540168278964 1
0.90921903858528 1
0.402681311981747 1
-0.450608788519452 1
0.29137221190829 1
-0.545345025263254 1
-0.0732020773833589 1
-0.333475609790993 1
-0.148950262085696 1
-0.974675350391225 0
-0.440960661043835 1
-0.239296768876521 1
0.156622142347405 1
-0.124947055563183 1
0.836808376498684 1
-0.270817992903691 1
0.184412318905559 1
-0.187046518209934 1
-0.532343468548445 1
0.135772715431374 1
0.72992877096164 1
0.940274471100862 1
0.599344459582293 1
0.411673920984523 1
0.920245267716983 1
0.837190706114955 1
0.877614307727065 1
0.158065986964381 1
0.0699824839598008 1
0.579467474124108 1
-0.501706696834477 1
-0.440958082021508 1
-0.355022527710145 1
0.0225367065246014 1
0.245969506285713 1
0.353823401149579 1
-0.0828894886246211 1
0.176351425445865 1
0.360321983296377 1
1.42737103301718 0
-0.183455327589607 1
-0.157578588124691 1
0.113516349543398 1
0.0293122584163123 1
0.368136045783207 1
-0.500064123912229 1
-0.208666817038685 1
-0.151911820817725 1
0.363386028200905 1
-0.566061976106997 1
0.329749575302944 1
0.456038878041131 1
-0.179726475668215 1
0.473326935167533 1
0.0680329158219213 1
-0.0798737539501702 1
-0.0102537934701921 1
0.609834546488213 1
-0.464298308869587 1
0.364074041615533 1
0.55272285308948 1
-0.193633198451101 1
0.220338752773795 1
-0.248970788371099 1
-0.0507669716625527 1
0.0592989051248365 1
0.143562959822057 1
0.561131798117122 1
-0.204135871238025 1
0.717137258905117 1
0.209898243687283 1
0.09985442282411 1
0.00261117908854615 1
0.964343010502999 1
0.338059245616846 1
0.383225646261329 1
0.262072476811683 1
-0.205208088853664 1
-0.0814835915177453 1
0.51430117316697 1
-0.491471606580021 1
-1.06523075727336 0
0.0598621912067953 1
0.359790465163502 1
-0.558851253251536 1
0.257380992399126 1
0.407211065057781 1
0.336990836006335 1
0.356040603608867 1
0.220503812778415 1
-0.119408294821109 1
0.125823915732011 1
-0.261691404121172 1
0.501158171948986 1
0.301196973365707 1
0.276187475830632 1
-0.120672263780279 1
0.642782902041904 1
0.550382386071225 1
-0.180748687924185 1
-0.602498948846085 1
0.0150251148332124 1
0.207940964362523 1
0.382751611126487 1
0.266978607181208 1
0.178942831833931 1
0.0416633520990029 1
-0.368303155926008 1
0.375429948719009 1
0.276190722268262 1
0.192553721654201 1
0.277844817460421 1
0.430966715645136 1
0.504584106076601 1
-0.154651761008809 1
0.649567567240272 1
-0.43055928330198 1
-0.537667616882012 1
0.236177137110443 1
-0.219395588249667 1
0.451119146885223 1
-0.427852862995491 1
-0.23419362523597 1
0.186908711509442 1
-0.29135690754321 1
-0.329807011473497 1
-0.21577987546278 1
0.059025878896287 1
0.231113749216778 1
0.60899212039932 1
0.64474586671153 1
0.933049893002402 1
0.598037388000356 1
-0.874285098332997 0
0.0323464332299077 1
0.0748689234577094 1
-0.300490610554035 1
0.464445664895401 1
1.00867459296276 1
0.248182471817127 1
-0.712793103650462 1
0.651420932268561 1
-0.0335087546456751 1
0.725228173001162 1
0.125637177420881 1
0.990575402253803 1
0.156390696476859 1
0.434977801391076 1
0.093282688702243 1
-0.489497785208253 1
0.0101718280179018 1
0.265006584922523 1
0.559290273904666 1
0.159697212715245 1
0.483903659901259 1
0.339536985558324 1
-0.0447837797913945 1
0.0957359883164368 1
0.395785523868862 1
-0.198095279592354 1
0.610246450206854 1
0.451577518165857 1
0.582045421279332 1
0.345258624764536 1
-0.587376662749859 1
-0.365821362101782 1
0.444125935842923 1
0.322692999826105 1
0.0442840086739965 1
0.0315162227150281 1
0.479765958304456 1
-0.165094004147126 1
0.422296449324356 1
-0.282285921411434 1
0.302053404177893 1
0.15937014721951 1
0.916777222668655 1
-0.184929689871232 1
0.508521549066552 1
0.886604456779261 1
-0.136423944176525 1
0.51027758876782 1
0.271420303671166 1
-0.286856846969743 1
0.241708681753677 1
0.317875224085253 1
0.610843511066504 1
-0.328079417954991 1
0.586629183641774 1
-0.374025904486592 1
0.885691608613292 1
0.0550006007669481 1
-0.127900004828315 1
0.446850570664069 1
0.189653188040749 1
0.747818811171279 1
0.636418941103148 1
0.856662851997293 1
0.301731279781495 1
0.518496277916054 1
-0.0186547905538588 1
0.267350007131002 1
-0.113936777134183 1
-0.16195270300808 1
-0.114534760406871 1
-0.217112334715898 1
-0.703443345489702 1
0.269326834499794 1
-0.202643179845737 1
0.159082358333174 1
-0.0445029623929628 1
-0.103715552102145 1
0.430107509430382 1
0.606297875701062 1
0.302834031151428 1
0.771662822305742 1
0.869445960332734 1
0.267032470086881 1
0.587506012433519 1
0.401329857845559 1
0.673760342784034 1
0.503157693786614 1
0.508260843308102 1
0.373144955503702 1
0.0468398065898934 1
-0.769244090382544 1
-0.636602809455184 1
-0.120372721280613 1
0.2063944254578 1
-0.087735306178332 1
0.202451931176822 1
0.759178682443389 1
-0.852286987230096 1
-0.325434144850177 1
-0.195800222246693 1
-0.18767426206112 1
0.317605585262232 1
-0.678291402378844 1
-0.24200814457505 1
0.217150046278769 1
0.574709655956772 1
0.10332286991292 1
0.619023836136579 1
0.307221144731293 1
0.0761892055326873 1
0.614557112728729 1
0.397337138727445 1
0.632941293352949 1
0.203587997051214 1
0.954468538606586 1
-0.0300109321410367 1
-0.507833225771125 1
-0.404123990420321 1
0.576980809783154 1
0.669281917192805 1
-0.336306613621548 1
-0.169782547548336 1
0.564368899294244 1
-0.016373818244319 1
0.0763512220506114 1
0.176836235236344 1
0.978975850904067 1
0.237601353985011 1
0.446399862488832 1
0.770123238868088 1
0.0783817013160549 1
1.03567673416622 1
0.74325837365484 1
0.332756591242517 1
0.567682930655282 1
-0.460705614996196 1
0.349853059901192 1
-0.25085772598077 1
-0.408057373168844 1
0.113789605540407 1
-0.154226720494654 1
-0.226717052891262 1
0.266946406137766 1
0.355611118686079 1
0.599765571434364 1
0.876414115602843 1
0.323369899700075 1
0.319322197816704 1
0.390366837030524 1
-0.289500639849719 1
-0.633726104136909 1
0.0380401215047451 1
-0.330646454369923 1
-0.161267887568263 1
-0.39338887492109 1
-0.4458792862651 1
0.74250401192935 1
0.254311943181217 1
0.104234054851625 1
0.625278076323559 1
-0.300710904808656 1
0.414840163383278 1
0.909539675156645 1
-0.129895217717459 1
-0.433160566438211 1
-0.477659996539682 1
-0.755488801067417 1
-0.21219358768626 1
-0.0941399171880979 1
0.242698578284164 1
0.00534620667743868 1
-0.433032454131272 1
0.113872336473888 1
0.317174926642014 1
-0.380869796831694 1
-0.40061128578762 1
0.190221343754094 1
0.645045320343166 1
0.27201755879492 1
-0.237542012782504 1
-0.558972714442513 1
-0.0258939614181787 1
0.204533281541987 1
-0.0338859114405458 1
0.246036219688014 1
-0.343107398647311 1
0.911926433168332 1
0.306299166603576 1
-0.329870318405759 1
0.412323968718192 1
-0.0898033547997318 1
0.397129472037889 1
-0.15445770064612 1
-0.24647291648312 1
0.923007378934661 1
0.108306020176473 1
0.422989389371458 1
0.603561650248472 1
0.473248938803026 1
1.40019179043906 0
0.189781471858307 1
-0.346126305714942 1
0.640693554096038 1
0.763754849745833 1
0.336928800775423 1
-0.800350876042933 1
-0.521931726477715 1
-0.358114632794996 1
0.354652777983283 1
0.44716646941623 1
0.58837296177666 1
0.339489591780718 1
-0.183460439291631 1
0.721087785805277 1
-0.113415690066774 1
-0.029691667567448 1
0.741086497874073 1
0.247462226718242 1
0.103113137884081 1
0.355170512320509 1
0.540877700056341 1
-0.0265663124054574 1
-0.195589465354013 1
0.716675079910242 1
0.168255478891426 1
-0.48183883503915 1
0.459104482451082 1
0.178201397242629 1
0.815306785029337 1
0.535345157106705 1
-0.572089638031024 1
0.585378245458306 1
0.856175651351045 1
0.46941142606672 1
0.473715699371653 1
0.143591653734439 1
0.860962436513104 1
0.734000524087483 1
0.309926720116205 1
0.499078458432364 1
0.797801645333581 1
0.803129209318688 1
0.485415036622514 1
-0.156850306343975 1
-0.202086769389332 1
0.395994877013702 1
-0.0484218056111065 1
0.409628417069745 1
0.000143740029422558 1
1.61173917572175 0
0.00472022492855759 1
-0.497334125404565 1
0.433875065931931 1
-0.0338825119662225 1
0.152478835456146 1
1.02247087039718 1
0.186513681827462 1
0.385574006686339 1
0.725445444282783 1
0.315068763424427 1
0.246268517068107 1
0.0961262973759374 1
-0.295209780070214 1
0.125098962422375 1
-0.124054185879031 1
0.0688574250923125 1
-0.266838474203666 1
0.0415334045227138 1
0.32794093676098 1
0.170284381806901 1
-0.515039592153848 1
0.111050441089228 1
0.329970816535606 1
0.316669425057886 1
0.0654553824878376 1
0.463961591646854 1
0.798854119559076 1
0.0126538752856544 1
0.501311226354117 1
0.00215581306678715 1
0.817035352584525 1
0.42946169970233 1
0.281182239254108 1
-0.406725125696762 1
0.879551613846309 1
0.334643339451881 1
-0.175013791873795 1
-0.306297831548385 1
0.165237936225844 1
-0.134411754063889 1
0.127216679009496 1
-0.498795370811494 1
-0.0899572109444814 1
0.0918471016750608 1
0.211839128355649 1
-0.190321896054591 1
0.28734742767646 1
1.0168440878074 1
-0.740838151929131 1
0.157268791997832 1
0.273887225085322 1
0.473161617189084 1
0.578241862456878 1
0.222195603708339 1
-0.585904664028028 1
0.372563277392789 1
0.51377490758743 1
0.224204211852513 1
0.5886967356514 1
0.621619528326222 1
0.307938151704979 1
0.371660967372046 1
0.0800313485160798 1
0.965746306541082 1
-0.098722778464196 1
0.761934003856265 1
0.856533145056961 1
-0.697832740279459 1
0.381766042880856 1
0.0126712091518255 1
0.20958882528259 1
-0.302872733872039 1
0.231610250163509 1
0.638074917168528 1
0.65991467164041 1
0.0368854811791747 1
-0.0642362840791367 1
-0.0151520480284988 1
-0.0769098918714584 1
-0.308441592407374 1
0.243139743359215 1
0.718964887288003 1
-0.401299299198997 1
0.201616943053033 1
0.237194581147082 1
0.111401837405343 1
0.110887328681976 1
-0.295535364337233 1
0.274772059443896 1
-0.0727324604743845 1
0.161930337226221 1
-0.0333338937499444 1
0.226104907337667 1
0.645359815850338 1
-0.0931662680809485 1
0.57294461157239 1
-0.371281756779047 1
0.219561737610522 1
-0.277638095590953 1
-0.182914085350307 1
-0.247131002279724 1
-0.452680537910378 1
0.604733088068671 1
0.785517418202147 1
0.0620143616933838 1
0.18833319842911 1
0.155688267814945 1
0.66381135067712 1
0.494656751076916 1
-0.277122196746661 1
0.151059777101899 1
0.589757859602849 1
-0.0275523715446824 1
0.356026687463001 1
0.0732775852246118 1
0.326181767180081 1
-0.198990042532671 1
0.402924684573078 1
-0.66563328606908 1
-0.0319793430806306 1
-0.448332045885854 1
-1.60343888820525 0
-0.323167883503558 1
-0.321418558201537 1
0.518376750396326 1
0.422634888566703 1
0.331465440241786 1
1.28790645360161 1
0.892362961784203 1
0.44060883262749 1
-0.499610220990142 1
0.729391984429337 1
0.161228534842167 1
0.0086974259429361 1
-0.447788129750702 1
0.608938191900488 1
0.319108752830803 1
0.612912704450144 1
0.646377557589879 1
0.952490982214941 1
0.771690688024383 1
0.802835256426766 1
0.265651529791498 1
0.738129672877043 1
0.997542497846312 1
-0.0598981163996875 1
-0.859985400540097 0
0.466502004095254 1
0.0914881049245182 1
0.214926827583372 1
0.30795011969346 1
0.28704466420213 1
0.512219025225515 1
-0.957855400961692 0
-0.349304779638607 1
0.336066790078571 1
-0.645210550874997 1
-0.0992229370789282 1
0.16833167522434 1
-0.704264609097415 1
0.567500093491006 1
0.188827748339875 1
-0.135062742414694 1
0.344713965933275 1
0.417112929092819 1
0.46789529621978 1
0.277417439868168 1
-0.0387891699069997 1
-0.473816212054258 1
0.960415669467524 1
-0.027848032105425 1
-0.135850490489649 1
-0.155254579568835 1
0.208594004643893 1
0.322142858136628 1
-0.173126760946571 1
0.0349615069614137 1
-0.22196534698829 1
0.0199334650871715 1
0.163401064527815 1
0.287791371800071 1
-0.361274621428743 1
-0.0350749888891406 1
0.464655229385767 1
0.409951967103015 1
-0.331167585968211 1
0.293223741542561 1
0.573479975152433 1
0.505404211001134 1
0.00819490714821927 1
0.316278052099285 1
0.638907083696454 1
-0.144675991529449 1
1.10822987226541 1
0.933699106848217 1
-0.626137569902968 1
0.601034645040549 1
-0.0621252915825214 1
0.099718452894861 1
0.308902284257823 1
0.883173916065677 1
0.237169828125466 1
0.712115470206733 1
0.0938333501149745 1
0.0487777553911652 1
0.409042409834971 1
0.0349865145371803 1
0.170127306128381 1
0.0984252096912084 1
0.448295742845 1
0.06313862852546 1
0.778851544922391 1
-0.258718235870084 1
0.167953442847063 1
0.823932608465524 1
0.262069328598252 1
1.13032576503625 1
0.690098700698521 1
-0.370090787958762 1
-0.295819829966656 1
-0.449889224149486 1
0.237758188024119 1
0.0528135065183812 1
0.43264204013863 1
-0.465195551619811 1
0.0456672002084307 1
0.361121663792944 1
0.691527060461468 1
-0.0220786168338888 1
0.201044589916819 1
0.692703770152343 1
0.802749987654372 1
0.498931911439287 1
0.170307053087055 1
-0.504256020732438 1
0.177427802647941 1
0.420687999837441 1
-0.0271839880857765 1
-0.0271461789048567 1
0.167612417918114 1
0.510889246774486 1
0.288225385588868 1
-0.00502117693711099 1
0.751399644233372 1
-0.990510319825653 0
-0.0796240977371636 1
-0.507487949146411 1
0.846876047032674 1
0.698149145642445 1
-0.208404495715135 1
0.375851379595925 1
-0.050257226562793 1
0.0690460070206014 1
-0.19371029859528 1
1.24169322603096 1
0.701865883895335 1
0.428148262582952 1
-0.393308016136746 1
-0.177904722589212 1
0.39834562696141 1
-0.270981470427513 1
0.944970098132321 1
-0.16092953405856 1
-0.769665782917904 1
0.582994852203894 1
-0.594080428184051 1
-0.201719995516283 1
0.175297159929222 1
0.877297933461884 1
0.283227269789214 1
0.285462876133376 1
0.820748228288843 1
0.467401558236442 1
0.239933126390312 1
0.489643518578312 1
-0.0310956919832772 1
0.67604318229937 1
0.487006257857206 1
-0.140663109418141 1
0.474303436808058 1
0.0729480884861427 1
-0.492065972538198 1
0.914090370294442 1
0.193049711044513 1
0.997823251834097 1
0.443714100058741 1
-0.26753729848775 1
0.829860920803806 1
0.356983701611203 1
0.156731036948004 1
0.447395911763757 1
0.0245109355741233 1
-0.442091269506384 1
-0.517594658015313 1
0.780016023120815 1
-0.428156007878659 1
-0.0556178027310227 1
0.298788339024894 1
-0.308619196336802 1
0.0123799222310175 1
-0.0356753071244025 1
0.132605028246193 1
1.04065661413605 1
0.348459802983291 1
0.236516260066917 1
-0.154171597384148 1
0.0479983665173769 1
-0.494694699675502 1
0.13413960506031 1
0.869678490450803 1
0.443670749095392 1
0.164241986379243 1
-0.0747813600773951 1
0.988621967674221 1
0.490206781228866 1
0.157404911989872 1
0.40685847654978 1
0.202273802360806 1
0.0130380199628126 1
0.345790208436531 1
-0.0944749873339511 1
-0.118751999519148 1
-0.698109780105443 1
-0.00868947460387173 1
-0.0412402037148072 1
0.485602147175706 1
-0.128835028536505 1
-0.304539077357066 1
0.30237722898502 1
0.0966264289916405 1
-0.416756890069254 1
0.507773915073406 1
0.456034904544319 1
0.0954466898532085 1
-0.086470590617519 1
-0.0398939701545341 1
-0.568004624724938 1
-0.657053205071 1
0.373880025715626 1
-0.0758535685395874 1
0.733835817515282 1
-0.510724834716888 1
0.127454714051872 1
-1.09118165770984 0
0.679496442275991 1
0.271685446058934 1
0.231390891709091 1
0.498162387946393 1
0.425121355969691 1
0.340327085811491 1
0.828074951309771 1
-0.0483064671585487 1
-0.510979432786019 1
-0.0722959918771975 1
0.73914656210112 1
0.402040942025123 1
0.149061434457857 1
-0.505354532425535 1
0.82850666929419 1
0.0141121460956032 1
0.0235684960777283 1
-0.159094879389061 1
0.30810811341815 1
0.32990795646768 1
-0.169440671824601 1
-0.336524473962003 1
0.547858427947958 1
0.446539149403451 1
0.329067893553492 1
0.671141995458478 1
0.476653445560498 1
0.751682918927356 1
0.0819567874220158 1
-0.0925869624623291 1
-0.187797741217686 1
-0.194029748549568 1
-0.160559325809799 1
-0.285101508498996 1
0.616341424739011 1
-0.156742816032295 1
0.300699887205339 1
0.194463407195049 1
-0.804692952859545 1
1.27283980180865 0
-0.435365034202579 1
-0.3178583877932 1
0.292582133292345 1
0.515703393328726 1
0.223054138196004 1
-0.189822647907588 1
0.14383342476971 1
0.157652032540714 1
-0.0708790220872347 1
-0.142779457924202 1
0.433550419393473 1
0.169705073517151 1
0.414069270022256 1
-0.163441729492335 1
0.229680499182989 1
1.17012069300648 1
0.456631065296103 1
-0.179639426925874 1
-0.298778979052939 1
0.572434427703857 1
0.329149560624868 1
0.594723440516274 1
0.0813845513232177 1
-0.151431427622601 1
-0.452269514645558 1
-0.0701701662016991 1
0.0843833589917928 1
-0.0688586609395628 1
-0.604601100882371 1
0.751653529970143 1
0.165620980911641 1
1.1531804302699 1
-0.0581113774858453 1
0.40828474263912 1
-0.265478181809611 1
-0.179558582428372 1
-0.0710381415166406 1
0.699049229893518 1
-0.362096936559604 1
-0.670510326310986 1
0.240970496455512 1
0.294466404852957 1
0.412459929408618 1
0.452822544015303 1
-0.116950154266896 1
0.122780023079521 1
-0.0411541345214123 1
0.0756713621396323 1
-0.764197924540691 1
0.0679224548947361 1
-0.119011516169904 1
0.0557894263472517 1
-0.263766897926738 1
0.311027172890687 1
0.322439335635632 1
0.0640316634428287 1
-0.587327512657176 1
0.0281527042983541 1
0.322115198447144 1
0.117706077843452 1
0.646528748822684 1
-0.310732999977115 1
0.0846137730096982 1
0.170469597776905 1
0.107355667663621 1
0.664570794396947 1
0.545460171750352 1
0.0587453456338761 1
0.0521737246421381 1
0.935379019285818 1
-0.724545313910053 1
1.19587393416836 1
0.325190672786425 1
0.148377843021929 1
-7.07900440486964e-05 1
0.58052869924201 1
0.520440814680533 1
0.0202974654112311 1
0.878471475287185 1
-0.98683834034911 0
0.772959533316138 1
0.297016587677851 1
0.510388612013957 1
-0.706077488783661 1
0.277436334009576 1
0.244474764304803 1
0.472337119885664 1
0.296352057306365 1
0.368436485272352 1
0.568725198447289 1
0.594018475480801 1
-0.384345611596793 1
0.0198483811870458 1
0.170368850460051 1
0.629912957742564 1
-0.314024366287779 1
-0.235324432112891 1
-0.168468218146458 1
0.319626383104154 1
0.155645671424205 1
-0.00892410402166638 1
0.0478245848293511 1
-0.533282701846923 1
-0.878541743754108 0
0.819881686091304 1
0.450073662918606 1
0.370274026262138 1
0.14984747322649 1
0.428191433616089 1
0.58767336152883 1
-0.445233824064304 1
0.371909291482816 1
0.666198119674517 1
0.175344984137856 1
-0.409336280450003 1
0.78527376454228 1
0.559138687705801 1
-0.267048235633962 1
-1.01056591917533 0
-0.305243926797005 1
0.349340018627649 1
-0.6579753501268 1
-0.223244549302229 1
0.286829076519204 1
0.181995698030088 1
0.421130743623085 1
0.588239341770272 1
-0.411273055535306 1
0.104186388188997 1
0.489325357938453 1
0.508007159938909 1
-0.0784026042060921 1
-0.223555308092163 1
-0.194595033512895 1
0.280506179583813 1
0.0544246016601794 1
0.710852645795221 1
0.424645602852927 1
0.147239260499968 1
-0.347484192926765 1
1.34051100004261 0
0.831135206656384 1
-0.180355100915435 1
-0.174820077050743 1
-0.282994418559388 1
-0.661538290559523 1
0.33323299800956 1
0.769985623524249 1
0.449375400904112 1
-0.219394477533375 1
0.534815112394871 1
0.230980891986514 1
0.0639992327195658 1
0.428056055771894 1
0.715037169519752 1
-0.695433053056444 1
0.863690572389713 1
0.828428844792527 1
0.193467788401291 1
0.517240379040545 1
0.311383610418417 1
0.148944073759609 1
0.494151394781231 1
-0.215995901843341 1
0.400651909824618 1
-0.207670324480575 1
0.226720395334617 1
0.448285245741015 1
-0.49836337242619 1
0.219241220095853 1
-0.166912088887255 1
0.230721425496562 1
0.205638665156687 1
0.667774942193545 1
0.46099498571596 1
0.179710986397027 1
-0.0966860633232263 1
0.368237576222847 1
0.404134919472378 1
-0.378371622689118 1
0.486511840596195 1
0.773244157209182 1
0.0856764865501514 1
-0.681899500971504 1
-0.347204526755975 1
0.154337096456075 1
0.926116177802455 1
0.692129998094313 1
0.605966949793207 1
-0.267375719942111 1
-0.062968351493646 1
-0.186578120376658 1
0.445132868982002 1
0.124563920484283 1
0.513678181425934 1
0.482516181216121 1
0.651003075744571 1
-0.171505749538301 1
0.239537202548591 1
-0.0975619370420856 1
0.0646412034565575 1
-0.263530504238112 1
-0.434779449192795 1
-0.920764310596354 0
0.134339427843218 1
-0.564873176307864 1
0.650336288513958 1
-0.416664778410633 1
0.0989099899573032 1
0.115019060060312 1
0.148206084550111 1
0.371959624979185 1
0.429868810725601 1
0.679241942671912 1
-0.258388500832652 1
-0.0736792674344704 1
0.716368431803842 1
0.121416401542525 1
-0.329605255734841 1
-0.064205595492238 1
0.188469853422549 1
0.451980242812297 1
-0.626135498208196 1
-0.0566982653538563 1
0.21802467901957 1
0.590761611367742 1
0.469246026513536 1
-0.20659012501498 1
0.253377238106234 1
0.0910058862307829 1
0.338966218688548 1
0.717192866805358 1
-0.412830200518065 1
-0.173324747920737 1
0.541333548681701 1
0.68309587573654 1
0.101569785622984 1
0.536646466481739 1
0.524636749658981 1
-0.0435959955678365 1
0.413399603652334 1
-0.150003756790794 1
0.595491267072272 1
0.602396077724914 1
0.0660363846587161 1
-0.0037064791612309 1
0.232658686792416 1
0.0638162133398092 1
-1.27226006973723 0
0.992590134623554 1
0.490212542296535 1
0.13415650574931 1
-0.296992332491309 1
0.148249809667209 1
-0.165542449213522 1
0.0581142403579218 1
0.33897337281525 1
-0.310154835258819 1
0.537016536525742 1
1.10320961667679 1
-0.145838581930008 1
-0.0157887708270449 1
-0.136448857333234 1
0.199697620139225 1
0.341827624395902 1
-0.138400883574302 1
0.407227394002755 1
-0.202085965337187 1
0.346749963845087 1
-0.118212507966322 1
-0.573434666159292 1
-0.177180163599835 1
1.14518113582464 1
0.195969296202688 1
0.189917517795343 1
0.432024058995647 1
-0.530100361010089 1
0.514256593083309 1
0.00480727891946903 1
0.651180402941921 1
0.0232439782961621 1
0.354112969866066 1
0.464142308144431 1
-0.194101608132335 1
-0.197164722265886 1
-0.087980441865399 1
0.632063103091142 1
0.205638744092285 1
0.477027128311534 1
0.58257212488558 1
-0.281068685055043 1
-0.770725469717587 1
-0.040200450754291 1
0.300030698847403 1
0.235052871079224 1
0.400803520904024 1
-0.068634457036315 1
0.715331834160594 1
0.135752686102662 1
0.970730505788879 1
-0.0161820709725098 1
0.615015951378558 1
0.154705595709589 1
-0.530875852910593 1
-0.333017472967778 1
-0.154653658136382 1
0.132408067459433 1
0.109323334267088 1
-0.200439462771641 1
0.376024805030844 1
0.353984571721893 1
0.569986230263927 1
0.353574233416431 1
-0.076018389186424 1
0.910231361722409 1
0.426060740184388 1
0.945291135503085 1
0.788182364958079 1
0.134256492100885 1
0.200470830069742 1
-0.30863361530301 1
0.408695858133113 1
0.539668492765793 1
-0.410322818405458 1
1.21873169067321 1
0.32564219177567 1
0.719639432332578 1
0.930354789277281 1
0.423262005279462 1
0.213915982988133 1
0.796819461291152 1
0.130253159758602 1
-0.684187954880519 1
-0.400147096878412 1
0.566806111065104 1
0.46939491474868 1
0.466587228059483 1
0.53758527134866 1
0.0898125484688458 1
0.0437734880487378 1
0.418983894608334 1
0.356357387138453 1
-0.388053237659687 1
0.0953914222415611 1
0.12828311126353 1
1.42723033269331 0
0.0813565451461971 1
0.257882249678433 1
0.151820107450499 1
0.350603776821872 1
-0.0616157823845733 1
0.272655781470112 1
-0.0810385636329312 1
0.453199445543871 1
0.493290416275058 1
-0.320910770382519 1
-0.107347780132565 1
0.236448239872985 1
-0.374589038620456 1
-0.74879665041625 1
1.10406536579971 1
0.874254611278579 1
0.540788479257542 1
0.0649832193336539 1
-0.359057390334767 1
1.37664576681016 0
0.0132235337045181 1
0.134844412370822 1
0.766531468213401 1
0.370840242953877 1
-0.330391934907992 1
0.345459252817732 1
-0.832853978174137 0
0.637635145434833 1
0.421147073115608 1
0.273556196072849 1
0.263126241148504 1
1.04012948738404 1
0.0109958445446407 1
0.322993705266591 1
-0.046812377162246 1
0.320464018592646 1
-0.164619417076935 1
-0.210703716028679 1
-0.589111677453347 1
0.497199149017862 1
0.779924880185308 1
0.53395857563374 1
0.678332644636038 1
0.320575620364215 1
-0.170463896193918 1
0.123252260645068 1
0.0111499710039247 1
-0.0527593975835271 1
0.399183483375303 1
0.0044953252848338 1
0.588566438701615 1
0.585439362720788 1
0.636216503508589 1
-0.0149395944612558 1
0.646332804550909 1
0.560161759477331 1
-0.44753975251974 1
-0.516740363875839 1
-0.293962808362741 1
0.772744681508143 1
-0.0427363252605549 1
-0.449133972855764 1
0.654988941681517 1
0.232158734225802 1
-0.309267966598885 1
0.35372512586956 1
0.180014983632097 1
0.229625043523126 1
0.245750029334872 1
-0.293590313571046 1
0.616066758628596 1
-0.106941530013649 1
0.636308327480414 1
-0.107940125515618 1
0.911453399281051 1
0.670765210052262 1
0.020960678522649 1
-0.163787400189499 1
0.633234077668254 1
0.415425984491795 1
0.498113686062815 1
-0.0564116022029759 1
0.800668694137175 1
-0.030679046316003 1
-0.135375879881346 1
0.530896401370715 1
0.857600292749214 1
0.150227514342196 1
0.137991440754442 1
-0.268098998151317 1
0.576220830778592 1
0.189890654133792 1
0.0737714858463021 1
0.668998142494061 1
-0.155803779773318 1
0.777712684988536 1
-0.415952586535 1
0.50368390909516 1
0.314458701328293 1
0.831518414442309 1
-0.582848649939891 1
0.249032031943409 1
0.48790755544579 1
0.343147728446617 1
0.577410871200304 1
0.786005438439745 1
1.18918859604086 1
0.00845943216853131 1
0.103616146757173 1
1.24349757711846 1
-0.0601464622494086 1
0.159732311496812 1
-0.0610944303716907 1
-0.307268973497203 1
-0.294594009817101 1
0.00846920217086276 1
0.169255041234932 1
0.316647673815189 1
0.14595479196769 1
0.339962308316269 1
0.532002616438651 1
0.258445501904386 1
0.393010312324141 1
-0.112964458179043 1
0.0558057008061351 1
-0.363764078503822 1
0.520395759095401 1
0.504323405724915 1
0.0700167270107386 1
-0.0816674013481167 1
0.115828444218999 1
0.370127383450026 1
-0.207300715475594 1
0.0171610214503399 1
-0.150539583283521 1
0.153284850469012 1
0.587133076320614 1
0.542297597591906 1
0.310708553394901 1
-0.458736061063746 1
1.03150471615347 1
1.0140530334851 1
-0.775212411038789 1
0.0915364673972404 1
0.176932331030746 1
-0.234296654939994 1
-0.262632631006052 1
0.131648453099566 1
1.17349692802446 1
0.182235916905383 1
0.858931560982947 1
0.471172851544821 1
0.169682870138317 1
-0.523218141565736 1
0.612780985622953 1
0.0908112361810948 1
0.356801943414906 1
0.124108821420742 1
-0.152645092743958 1
0.157793519692231 1
-0.887304016212435 0
0.397031383574992 1
-0.979431901780925 0
0.359941459840278 1
0.12857401303693 1
-0.333690441032526 1
-0.415856838258644 1
0.217673286493158 1
-0.490299896485714 1
0.306322032179736 1
-0.320852094105549 1
0.656275761133457 1
-0.556627282247692 1
-0.501197697708947 1
-0.330662290831973 1
0.752655747454064 1
1.23741739000363 0
0.252578230892962 1
0.373920922827931 1
0.124370673677729 1
0.00210877382028148 1
-0.644200856065815 1
0.313742539953442 1
-0.0623199172175629 1
0.069984739785317 1
0.543139750724199 1
-0.165383807999852 1
0.65118779351117 1
0.704312983856587 1
-0.0427771115503597 1
-0.324435413530624 1
-1.07096937041538 0
-0.0333556930868019 1
0.618690751449797 1
0.352209504665897 1
-0.111653820560271 1
-0.327134916273495 1
-0.370000765460694 1
-0.14271357173533 1
-0.087958079263314 1
-0.258380501946123 1
0.860322594121904 1
1.17872070207082 1
0.0384360365488532 1
-0.150563862131464 1
0.251518624799524 1
0.308064354105596 1
0.421225702734276 1
0.229292785971281 1
0.642102260307073 1
-0.0823078615364418 1
0.340587606837721 1
0.372289515847036 1
0.0979519595807797 1
0.117705407451734 1
0.814281163976867 1
-0.585263839492743 1
0.250243319116753 1
-0.0235957482606496 1
-0.558424473314963 1
0.408056213367942 1
0.0744592400205002 1
0.578711559415967 1
0.624303616391034 1
0.127441815109059 1
-0.44093834567348 1
0.359333749511696 1
-0.417594969580703 1
1.13855375392689 1
-0.481605853953224 1
0.187623130393075 1
0.802223167070543 1
-0.216460358411192 1
1.07356790346358 1
0.112223461966625 1
0.0663347258578478 1
-0.0715904517487942 1
-0.144188773822108 1
0.38145571355554 1
0.689538717329395 1
0.00778615986393691 1
0.545637348112794 1
-0.142381063237114 1
0.933132716759864 1
-0.493656310543403 1
0.981802639445748 1
-0.0523488302118046 1
0.500894872749342 1
0.830255433133909 1
-0.207363449872984 1
-0.396243842286317 1
0.53277812440917 1
-0.373420285562325 1
-0.431811851046006 1
0.487032525117306 1
-0.00453263604616044 1
0.276076220317939 1
0.126903072289581 1
-0.466806811006673 1
0.256298868272378 1
0.0931348650994758 1
0.743369165919923 1
-0.899001451619198 1
0.908232894988128 1
-0.197654009768826 1
0.161086332195331 1
-0.778673924324272 1
-0.00859401545001415 1
0.550376781864299 1
0.676841959527394 1
0.140150069160264 1
-0.086641602658106 1
-0.821984665479076 0
0.6433300743089 1
0.065755078034278 1
-0.198064086869061 1
0.356953473736204 1
0.114354909082781 1
0.979382587212635 1
-0.289450356694508 1
0.0734999211468754 1
0.732973606509012 1
0.152452431813773 1
0.0114440656241637 1
0.456916569015644 1
-0.349297436198519 1
-0.334141993029917 1
-0.33904981074057 1
-0.686783795392589 1
0.646791604731326 1
0.177971066960161 1
0.42939914440516 1
0.387683945589406 1
0.623087667651519 1
0.529012335105504 1
-0.208612726089018 1
0.786949968610755 1
0.0574305875731508 1
0.0530218120652202 1
-1.21063682004862 0
0.428887792948283 1
-0.405413126633351 1
-0.537379464922226 1
0.578839751178118 1
0.607168364798423 1
-0.826364750134547 1
0.617982386655336 1
0.454445403453028 1
-0.323396612737191 1
-0.738094120062553 1
-0.198921660193884 1
-0.231859846906713 1
0.284900691851592 1
-0.666779620826967 1
0.75927365064782 1
-0.0597847877464728 1
0.642555054245949 1
0.163836728506474 1
0.212796852041404 1
0.491147277728926 1
-0.270336033301999 1
0.270795378394678 1
0.340315496380251 1
0.191642050517594 1
0.333814900775557 1
0.86733815566822 1
-0.391853750944364 1
0.0487935625312357 1
-0.030767224903121 1
0.0163954996141532 1
-0.299305383253039 1
0.0608288444158898 1
0.455937058437202 1
0.0151291719730796 1
0.862578214373849 1
0.289048937439924 1
-0.0774829582460687 1
0.672885555166538 1
0.383699806694546 1
0.449183919839408 1
-0.0305642841440613 1
0.0665881254981203 1
-0.0790346868072513 1
-0.836720755945764 1
0.32479658035132 1
0.967682841808817 1
-0.604135693136948 1
0.255098323906975 1
-0.0319374585055193 1
0.767949076941804 1
-0.623189288186066 1
-0.609971398711084 1
-0.000396686243713334 1
-0.533375692315804 1
0.483055869401349 1
0.582991959553797 1
0.390015463045375 1
0.171456757290842 1
-0.528470280076273 1
0.119130937697732 1
-0.168302910416717 1
0.287027210502716 1
0.292026083916587 1
0.250187325526592 1
0.33478275296057 1
0.585533456053773 1
-0.142298398145832 1
0.485871460483894 1
0.479525787085681 1
-0.789812863734844 1
-0.173652183789514 1
0.919775794964707 1
0.229693913151255 1
0.609263191596981 1
0.0306876158016041 1
0.540931908281294 1
0.306563678473523 1
0.557013438562629 1
0.511530930017335 1
0.121353987971513 1
0.90780330853519 1
0.271562722266596 1
-0.229228767924022 1
-0.177767988877401 1
0.473753305014085 1
0.443255413250827 1
-0.256001662421398 1
0.673188659341817 1
0.820256937864273 1
0.303580894858223 1
0.647561977862053 1
0.0177307584944161 1
0.527618508675823 1
0.302044606413036 1
0.347375944990541 1
0.6891573286637 1
0.218461468243811 1
0.191345502733712 1
0.702958668385431 1
0.471286568409015 1
0.206229726521404 1
-0.0559564148831678 1
0.245269421134162 1
-0.115642349430868 1
0.441321491887616 1
0.0742941300282735 1
0.508729417384372 1
0.301687486722094 1
0.454990901636819 1
-0.00906109616334212 1
0.383135096333389 1
-0.00283262886148926 1
0.556831178860834 1
0.04937205073411 1
-0.456931958979745 1
-0.163831225602882 1
-0.0139495207610101 1
-0.081592033822744 1
-0.498872289328146 1
0.0640751355361983 1
0.0463541777536472 1
0.00859459813105401 1
0.156241691460645 1
0.720152088406737 1
0.157056403905314 1
-0.615528123717264 1
-0.137250335970882 1
0.203826151643181 1
0.279796318549481 1
-0.0123030765353346 1
-0.528908668885244 1
0.222914721812339 1
0.285730533352267 1
0.880288372255499 1
0.0432761038619655 1
0.269946085111361 1
0.717558203362967 1
0.11765060816911 1
0.378432176429476 1
-0.094347399314764 1
-0.930149088980634 1
0.371794058914226 1
-0.152534160569338 1
0.239190235402266 1
-0.469926264728016 1
0.509800640397593 1
0.360105844439814 1
-0.94023670117623 0
-0.00706520340764952 1
-0.391155867359868 1
-0.901789768053292 0
0.457675181862334 1
0.148778041043548 1
0.0739983982781756 1
0.553288187423557 1
-0.406773335273699 1
-0.0301347683787414 1
0.857912841152532 1
-0.721672402674365 1
0.593305609764259 1
-0.0157993676753434 1
-0.140555419961858 1
0.44041337212374 1
0.233817338592383 1
0.688622639106584 1
0.821672853375609 1
0.250511920927563 1
-0.216908111297469 1
0.618225765762867 1
0.204747045641243 1
-0.0602870655303654 1
0.115050085226669 1
0.441113393592983 1
-0.274517299273674 1
-0.394500368494756 1
-0.143361359174906 1
1.00564171399183 1
0.512091233392817 1
-0.0722673184809173 1
-0.27460109043092 1
0.000617089452894643 1
-0.157659288012542 1
0.554204909184129 1
-0.855462957531778 0
0.224505543586315 1
0.740795510322511 1
0.227943631588817 1
-0.00779620562110429 1
-0.171873810891148 1
0.008860622115237 1
-0.216826787811631 1
0.144691297285147 1
-0.471604637330811 1
0.639702849076401 1
-0.0104908464746611 1
-0.0297266824294698 1
0.195934881173762 1
0.446333323396373 1
0.0988889661768979 1
0.414471569126112 1
-0.141267943582067 1
0.0279870635444188 1
-0.323971064235091 1
-0.597583210527928 1
0.370044986821464 1
-0.21385987102608 1
0.369293888163454 1
-0.158756135778522 1
0.507454846677638 1
0.119473799489555 1
0.969589748967992 1
0.537407518938787 1
-0.201741627776805 1
-0.391639925532939 1
0.304078040401215 1
1.11039634817079 1
0.102222626674125 1
0.678609115544526 1
0.350026853165172 1
-0.184060574624384 1
-0.0596829283058995 1
0.109359347301983 1
-0.0809249775001436 1
-0.232063551358031 1
0.325022286069487 1
1.11959295967899 1
-0.205376228845533 1
0.527527006764756 1
0.450345395012158 1
-0.497944021017836 1
0.0976478564873843 1
0.395588746686476 1
-0.0755623730003859 1
0.386695683575362 1
0.669684746626676 1
-0.0124166838404429 1
0.419661515287273 1
0.0124412619375767 1
0.65861994607301 1
0.228432519483179 1
0.267182821439513 1
0.607881786061195 1
0.248523322567911 1
0.340499126859935 1
0.325301328173648 1
0.375549986112729 1
-1.18917841205829 0
-0.161350973908967 1
0.21627171081193 1
-0.0352369329682761 1
0.495131366914329 1
0.260954870028639 1
-0.174792526182578 1
0.92519731362881 1
0.110982061680351 1
0.742044731915148 1
0.890685913614216 1
0.871989367591394 1
0.0982343823951602 1
0.641153367086484 1
-0.157886567415654 1
1.23755712081147 0
0.886188998778354 1
-0.111889644343659 1
0.335844807335585 1
0.111454689712464 1
0.505926683213389 1
0.476565211641353 1
0.780892953443065 1
0.53961310146109 1
0.521908006300205 1
-0.436735634988013 1
0.15797467668786 1
0.24003158612446 1
0.412300776006609 1
0.762054797428174 1
0.605220778758971 1
0.651815374436237 1
-0.313493374651355 1
-0.0113311472957116 1
1.06363280271043 1
0.413712512041019 1
-0.603289023484208 1
0.775339319101913 1
-0.327920366180469 1
-0.66482431271254 1
0.338846931546094 1
-0.168413602686096 1
-0.105881972107936 1
0.555122021243382 1
0.683501510395689 1
0.594989397361434 1
0.144993635228812 1
0.321802692285517 1
0.240547635371614 1
0.513485517835583 1
-0.042917163787997 1
0.402956769069466 1
-0.0873699836054204 1
0.189463222043934 1
-0.32760428937149 1
0.612490723864597 1
0.284559257326394 1
0.441238223142023 1
0.0649308060813226 1
0.0604504362740182 1
-0.676660540679819 1
0.689991090896272 1
1.08254101247765 1
0.500085446041321 1
0.86125790986169 1
0.619345052498364 1
0.357487820342955 1
0.344282957884586 1
-0.394840121988112 1
-0.824282025314353 1
0.178378968132084 1
0.213841052812005 1
-1.1413126489558 0
0.206738810916423 1
0.476184993489619 1
0.200643947940742 1
-0.139193016912959 1
-0.629496061215336 1
-0.417716261434997 1
-0.433513076648219 1
0.624689117944727 1
-0.0179466647459521 1
0.362187696180789 1
0.055879272605984 1
0.00920563883557796 1
0.422275477128023 1
-0.384704198793774 1
1.28852094317209 0
0.0505634970972351 1
0.813144623056132 1
0.234892629338205 1
0.820845860859965 1
0.366875516587952 1
0.78068850338531 1
0.56533802443902 1
-0.27049528041498 1
0.244617305462952 1
1.14013540594152 1
-0.228229647412737 1
0.0749164556766258 1
0.208375491405464 1
-0.0818325574811872 1
0.0794048475806976 1
-0.224791123167824 1
0.730883051256661 1
0.815842691254356 1
-0.541913157609926 1
-0.330221761400396 1
-0.0308596583375814 1
-0.0594513077795991 1
0.313524581118757 1
-0.0702108686898539 1
-0.494756239526514 1
-0.396495353089788 1
-0.402780555488483 1
-0.0739398134771271 1
-0.218472128762106 1
0.18141824617604 1
0.576728580452784 1
0.419318924227318 1
0.382482650553674 1
0.565366457917773 1
0.204078901465298 1
-0.469949586152399 1
-0.84999400030185 0
0.504153887047219 1
0.604398744278128 1
0.310782752935619 1
0.95754278560233 1
0.399077312440442 1
-0.466719253202875 1
0.865177718847209 1
0.148441424492555 1
0.445579377506183 1
0.609693593412376 1
0.283408282699082 1
-0.609230363665347 1
-0.11296762378576 1
0.307694787673149 1
0.518510003508248 1
0.498062891543218 1
0.0544539492640138 1
0.243412604182656 1
0.330441870144574 1
-0.475425321095671 1
-0.144177873010392 1
0.14947376003132 1
1.26551610906201 1
0.208533752508181 1
-0.0334206836822878 1
-0.0654557008334057 1
0.0791033195088405 1
0.335063597114097 1
0.207660068837849 1
-0.305185382029299 1
0.26235738231675 1
0.266782058946831 1
0.0977894218611162 1
0.0742622492093913 1
-0.163650235547775 1
0.00794339859401172 1
-0.253646883865298 1
-0.702586663206096 1
-0.338227279256079 1
0.43597547125286 1
0.45408486774896 1
0.117958995570274 1
-0.266129126240471 1
0.208177461022354 1
-0.0433986043216328 1
0.388799787555227 1
-0.2995936898541 1
-0.308447066112682 1
-0.24339507946812 1
0.530952477833355 1
0.115488391493405 1
0.167107055381764 1
0.07866948436548 1
0.875838733588449 1
-0.741518025039101 1
1.34061017870977 0
0.063214829541626 1
-0.19911949279094 1
0.549633627954165 1
0.194061627718794 1
-0.418619129684729 1
0.371509447732122 1
0.494867377252195 1
0.305654195784144 1
0.0430964963996423 1
0.505668961100339 1
0.149657975326137 1
-0.00624941808647647 1
-0.717020742493682 1
0.613831475273379 1
0.404013301983736 1
0.249429102507871 1
0.242896979900655 1
-0.455208739329586 1
0.180219464662677 1
-0.0877145786470771 1
0.581674024584187 1
0.385942803619602 1
0.542812431582509 1
1.29884560596576 0
0.681097931172804 1
0.241946219647332 1
-0.07775477825531 1
0.69857498392769 1
-0.369388830255218 1
0.377240774616598 1
-0.0838826609499369 1
0.46906596124131 1
0.0383448749586867 1
-0.141705422926347 1
-0.265691286744461 1
0.543942081914558 1
0.594592834592499 1
0.287901257542606 1
0.686855410497958 1
0.295828937283151 1
-0.377766962688232 1
0.177710443015731 1
0.25127891832003 1
0.809203504166109 1
-0.601845931137789 1
-0.20706139035221 1
0.373438337893069 1
0.326198302063718 1
-0.100443303648779 1
-0.51192280430447 1
-0.167639768634009 1
0.252762033243251 1
-0.308883271791577 1
-0.0931910824889996 1
-0.0405745815954775 1
0.0425503878055865 1
0.596176463052732 1
-0.0528305159839087 1
-0.17241335318367 1
-0.262637748646068 1
-0.211516563594436 1
-0.488410297947794 1
0.0989432739309613 1
-0.430018042234829 1
0.513705208228928 1
1.03172374893669 1
0.46867429285508 1
1.0170523798613 1
0.192508690853041 1
-0.370459856333736 1
0.660000850718427 1
0.0615770083575361 1
-0.271314705594025 1
-0.101001966788311 1
0.0177258420627545 1
0.530011559780159 1
0.346030873462613 1
-0.222363494355272 1
-0.00112777362097037 1
0.199788642720768 1
0.0808408527558223 1
0.064928292850651 1
0.719103883218915 1
-0.321064350958074 1
-0.223634582543632 1
-0.639730751045793 1
-0.208601357101583 1
0.513796520606247 1
0.427533219779827 1
0.141050121913421 1
-0.14837604858593 1
0.0799132119609598 1
0.946225265624725 1
0.187915149994535 1
0.0552792632288798 1
0.0271265619479229 1
0.277637938089287 1
0.738613000764249 1
0.592383477460203 1
-0.197976192347338 1
0.964390112031862 1
0.0699339953222978 1
0.593262182950086 1
0.312716874172468 1
0.152937735454991 1
0.152130803032868 1
0.186925187027064 1
-0.529625815534927 1
0.0936825602530133 1
-0.154296923669305 1
0.49376372120621 1
0.532151444936078 1
1.00692334680883 1
-0.51475700173378 1
-0.0727821208179644 1
-0.784744026458016 1
0.457136370271641 1
0.679609187693419 1
0.44493769031524 1
0.0654627773557053 1
0.0102421975306247 1
0.130347435592493 1
0.564825981995887 1
0.351170963119248 1
1.06351628071414 1
0.349036804092262 1
-0.313825735833842 1
0.244001287080875 1
0.706986808781613 1
0.655646053298272 1
-0.139941091328088 1
-0.600047801928832 1
0.348931357058255 1
0.251903167246935 1
0.236973430766677 1
0.256430890680501 1
0.357755701296704 1
0.295178849646689 1
0.560193852553335 1
0.0740976877397677 1
0.0697721570858781 1
0.236921015005239 1
0.939444618843264 1
0.0894714740674127 1
-0.491419579414836 1
0.922777985389317 1
0.495229060436852 1
0.18948794651197 1
0.589199821413824 1
-0.179637279640561 1
0.529689822051028 1
1.21566846335725 0
-0.66845041737878 1
-0.527017230978164 1
-0.0924346833117105 1
-0.542110119552039 1
-0.0554303972933275 1
-0.60784587529374 1
0.841035254692467 1
0.118158713945527 1
0.912270621362966 1
0.221419882583921 1
0.464590421576958 1
-0.129016926505673 1
0.500554505646514 1
-0.181034667759732 1
-0.105267534756657 1
0.235143411845891 1
0.450605541324235 1
-0.407528018164729 1
-0.0173113513109775 1
-0.210085856068218 1
-0.706830734322326 1
-0.0101516292658288 1
-0.0976929411971204 1
-0.251109346213566 1
0.32698130634136 1
0.156245354941042 1
0.602341344729768 1
-0.226951219501959 1
1.03113107377663 1
0.00910735612812411 1
-0.347484457878968 1
0.478483989956128 1
0.248743368885738 1
0.355886373186138 1
0.193331171386896 1
0.236445117170086 1
0.194705254045885 1
0.350560181985443 1
0.507009213374266 1
-0.0503059794097473 1
-0.429197842844055 1
-0.0860728418928708 1
0.76025849360199 1
-0.0210589957691492 1
0.39646422209855 1
0.416477126158303 1
0.0498725287746912 1
0.409990603506129 1
0.129138216982129 1
0.619494932112719 1
0.188842122040643 1
-0.684402913163987 1
0.831027539013978 1
0.331801343168037 1
-0.197482452348484 1
0.461570012683431 1
0.623036574919086 1
-0.272301049662629 1
0.0222106030100694 1
-0.0227737004339718 1
0.377123740992318 1
0.485608195995428 1
0.242245256283443 1
-0.836620198667795 1
0.980029120078271 1
0.731144706879324 1
-0.293848466346619 1
0.542997734811051 1
-0.644811461943266 1
0.807709170244559 1
1.14394113478048 1
-0.555890470613987 1
0.482014307783023 1
0.687109922376575 1
0.739548979109926 1
0.356612690094319 1
0.244603990442748 1
0.0786617713962678 1
0.17622640885613 1
-0.18284214216113 1
0.170316281819111 1
0.342618962669232 1
0.105721356924365 1
-0.639781955490039 1
0.52703331805798 1
0.305432336873304 1
0.461332775023983 1
0.225528260946127 1
-0.390717515108786 1
-0.124674714354414 1
0.202282310609214 1
0.110678893939642 1
0.491592767682783 1
0.305614967470842 1
0.786138891525534 1
0.146556136633909 1
0.370829623538809 1
1.2070586644109 1
-0.111508847179671 1
0.648315930123411 1
0.453619076010688 1
0.160589306087991 1
0.0620708354359686 1
0.113952798580929 1
-0.356452738085051 1
0.162278663593992 1
-0.131767488073223 1
0.676094379272396 1
0.128426343948304 1
-0.127978199656657 1
-0.136006203492583 1
-0.457507580919623 1
0.489412975789956 1
0.630201657679406 1
-0.428366188975877 1
0.975313120803069 1
0.654046366487573 1
1.15146871561774 1
0.150467660331753 1
-0.252463601271283 1
0.218487432639409 1
0.806647985473678 1
0.723748939499637 1
0.35991504834564 1
0.146400258284256 1
0.247226133412597 1
0.850571419125145 1
0.267632499968454 1
-0.470623725877458 1
0.726912168070198 1
0.0222475212801986 1
0.36428276610155 1
-1.16045753354805 0
0.323177365041756 1
0.210415368086859 1
-0.378208233793088 1
0.682290466613007 1
0.838225153306866 1
0.498991989708037 1
0.342567400329154 1
-0.549460673830217 1
0.00460619952072255 1
0.302515131833526 1
0.65831853742772 1
0.403792688301153 1
-0.16283187278693 1
0.230332817363057 1
0.707738212497278 1
0.144252784797708 1
0.0793418370031145 1
0.108353767558362 1
-0.494677340915616 1
0.458978121234416 1
0.489589514728148 1
0.222183290724577 1
0.151189511636094 1
0.581862893398813 1
-0.309879807208476 1
0.379700567681527 1
0.0855670749590848 1
0.394112850141537 1
0.641531128114951 1
0.517886402523764 1
0.45747811404606 1
0.993460663814154 1
0.708854706170593 1
0.136755657912365 1
0.985821415542844 1
0.627768310761489 1
-0.201496787251369 1
-0.204224624160562 1
0.576743530054245 1
-0.153405728256061 1
0.318299158939586 1
0.399836926277986 1
0.328537341442703 1
0.538157451930004 1
0.78149114080266 1
0.0838120128395805 1
-0.0189644080874081 1
0.0762054134883054 1
0.431148208233723 1
0.365815140503385 1
0.00380641034837428 1
-0.593408729686894 1
0.207353423252606 1
-0.249912702611044 1
1.38265047455689 0
-0.0140316333148869 1
0.123852543284523 1
0.0935909460407035 1
-0.347004638811194 1
-0.411890068166063 1
0.211761841727487 1
-0.768664306839523 0
0.10270212883756 1
0.708351120031433 1
1.002367859843 1
-0.577165151916435 1
0.0132386058164065 1
-0.23786657262612 1
0.0488845452665805 1
-0.134919433839305 1
0.0680214074348939 1
0.0677913245596776 1
0.986549347215135 1
0.647360975165222 1
0.466223617212812 1
-0.214231745525357 1
0.170636914532844 1
0.508917134148245 1
0.713921160628961 1
0.568817182738207 1
-0.430796543449627 1
-0.211763126904323 1
0.2326175854494 1
0.383856259809724 1
-0.101229739972445 1
0.486673844681326 1
-0.0711855086876468 1
-0.488341986844974 1
0.061102530977403 1
-0.0247500807545207 1
0.882327820421426 1
0.146426535104254 1
-0.00184926558118595 1
0.519987155607298 1
0.373032653687554 1
0.557584796723699 1
1.08739886247734 1
0.188561334154559 1
0.372999755390764 1
-0.75447434953462 1
0.170848801639081 1
0.964573098230261 1
0.0877921425400064 1
0.402961680687257 1
0.920307797525642 1
0.911720618046116 1
0.150176350624994 1
0.239244194568582 1
0.304421031806688 1
0.129119815074485 1
-0.176231840565556 1
0.355633151266623 1
-0.843833235501278 0
0.847332751325304 1
0.0878073590879627 1
-0.538059264850495 1
0.165370276641972 1
0.435069700412906 1
0.54386762387252 1
-0.159043047479699 1
-0.0573375652053764 1
-0.351993952510062 1
0.0545066150148718 1
0.231140113590659 1
-0.350655864135935 1
-0.0163900733938127 1
0.0590706900615626 1
-0.394173498917877 1
0.11879755679006 1
-0.447079569157574 1
0.263768226141117 1
0.01543769431035 1
0.120865599489347 1
0.00499358286195456 1
0.149031561827949 1
0.103043984795439 1
0.291235932732158 1
0.940243279997597 1
0.497274247385782 1
0.648878213011745 1
0.0184432288695097 1
0.446841053283845 1
0.429289638909856 1
-0.612077751318455 1
0.500433004746517 1
-0.790326077244477 1
0.690457854574164 1
0.127039607957548 1
-0.294641702617715 1
0.241015419241326 1
-0.667276479602862 1
0.856108993084342 1
-0.465688402517508 1
-0.355825845053324 1
0.519500869901717 1
-0.193464108698232 1
0.261662502795724 1
0.604199534940112 1
0.76648691559071 1
0.40092447940608 1
0.301928249178789 1
-0.198604365371643 1
0.15758931565626 1
0.769129615761869 1
0.0774885837375423 1
0.243215038870842 1
0.579152226298278 1
0.534172077799342 1
-0.169211145318772 1
0.501044904095711 1
0.163716133489424 1
0.252434175886385 1
-0.551784274296907 1
-0.293476076240478 1
0.412830330133463 1
0.707874285681885 1
0.450623232135431 1
0.444790321413602 1
0.570285309271197 1
0.164765574151015 1
0.711316365687363 1
0.720316969565558 1
0.59173510189632 1
0.468494395505575 1
0.760787906607259 1
-0.348344822124456 1
-0.223045679798257 1
-0.161417887297385 1
-0.436286653270814 1
0.973183628116167 1
-0.305164881613992 1
0.382647634701655 1
-0.248095293460822 1
0.234434025585595 1
-0.188336488444839 1
-0.698009074979143 1
0.253819106366093 1
0.570233158214351 1
1.25377562399468 0
-0.470311202700631 1
0.699846550645824 1
0.381017977072002 1
-0.0190744693230214 1
-0.535676449986259 1
-0.515055108647709 1
-0.255132392509338 1
0.176613405372296 1
-0.68661855771061 1
0.708310827121807 1
-0.34328358114989 1
0.417712767529746 1
0.0355892433961759 1
0.322312435942682 1
0.617975571816567 1
0.123193433929355 1
0.59602853709061 1
0.4063827165055 1
0.417297895682769 1
0.1970656684486 1
0.55330819327938 1
0.915513167081045 1
-0.0285407554234294 1
0.737237337848388 1
0.354953749472241 1
0.00204087169469988 1
-0.704866660689828 1
0.480904052267134 1
-0.518820376104172 1
0.196735202974148 1
-0.0115519897859709 1
0.818633706012952 1
0.0250076801886797 1
0.250658944482588 1
0.034983527987189 1
0.627540929649172 1
-0.378995739383548 1
-0.000573709341207707 1
-0.224190560517963 1
0.618637367389283 1
-0.746985084922719 1
0.835584605861709 1
0.549861004852064 1
0.807384102978572 1
-0.0376405224896557 1
-0.300824262085452 1
0.219360177253925 1
0.266316364040592 1
-0.492826743108923 1
-0.109897437310958 1
0.014550315888765 1
-0.12900557689233 1
0.301726819294096 1
0.0758907104137663 1
-0.261184847307571 1
-0.40195276207045 1
-0.289936674920076 1
0.314607653415931 1
0.399407239635459 1
-0.177681053377076 1
0.397238006226551 1
-0.315491744233066 1
0.563369951869725 1
0.304817263765962 1
5.09933337720647e-05 1
0.056017601858713 1
0.0776496690041461 1
0.0673842172235213 1
0.117047265584654 1
0.0356706916404567 1
0.133493950985974 1
0.0697803305614486 1
0.888037392901486 1
0.0742074491935625 1
0.341579627463703 1
-0.116322359573857 1
0.131720895218211 1
0.494068151385168 1
-0.0832460148089686 1
-0.498281182140055 1
-0.112681688214928 1
-0.101598275966003 1
1.04863460284257 1
-0.186945513200703 1
0.348436423837336 1
1.17842999365144 1
0.360264696410364 1
0.0263776015256309 1
0.115171573733944 1
0.313357657657103 1
0.490581133412347 1
0.492416384296295 1
-0.669569849405421 1
0.356114735279393 1
0.122423548781159 1
0.73415875518106 1
1.38381716081084 0
0.938732592753464 1
0.621071318413285 1
-0.302511913871073 1
-0.0616739636665215 1
0.302345717682101 1
0.137776878909125 1
0.551402389011734 1
-0.230093091727107 1
-0.034672382822693 1
-0.482072349580669 1
0.395546824744811 1
-0.074963733312768 1
0.646309289504446 1
0.480268018366547 1
0.100389327289099 1
0.395129621121114 1
0.54757607533529 1
-0.000738252204910694 1
-0.239684096787695 1
0.018294628490631 1
-0.0854898482024872 1
0.172237288908267 1
0.0571737551071266 1
0.188493238216309 1
-0.700574272678154 1
0.862357069715966 1
0.349449489880749 1
0.318152193849777 1
-0.70492890408452 1
-0.406558605627458 1
0.290721921132383 1
0.547683923666536 1
0.242287715295852 1
-1.57547642292513 0
-0.467875819630506 1
-0.00699564044164121 1
0.542954315129443 1
0.923851667640651 1
-0.374165200658075 1
0.506230320337846 1
-0.199952494248197 1
-0.081813910553829 1
0.528743124265052 1
-0.128580110614049 1
0.152755401259293 1
-0.321099993154749 1
0.287515156164023 1
0.018434414543155 1
-0.0165618586902668 1
0.114891369847545 1
-0.189447567391057 1
-0.208689681851677 1
-0.147963867273877 1
-0.00346761313722174 1
0.340264494443304 1
-0.534100790766255 1
0.669848220694035 1
0.895499615898907 1
-0.128295401091849 1
-0.0356661279736303 1
-0.158633759145303 1
0.295642192722165 1
-0.0583750365391481 1
-0.0729708016011751 1
0.621632918972395 1
0.473863179354616 1
-0.635379900422632 1
-0.0835237012168352 1
0.897371910380788 1
0.125583087593051 1
-0.746644851993396 1
-0.165758395918365 1
0.0119328836317952 1
0.180024903447157 1
0.451368428784888 1
1.05055540160108 1
-0.166823854725071 1
0.726046083687853 1
0.630292694127893 1
0.232158731261671 1
0.128284083247947 1
-0.0796410515783387 1
0.422878751739249 1
-0.395212607226423 1
0.583846241330853 1
-0.363408116651979 1
0.469850269302291 1
0.351833251666675 1
0.430325844316938 1
-0.128144943424815 1
-0.155541261578221 1
-0.141040760786598 1
0.609047259078052 1
0.0812507045888839 1
0.153248359763526 1
0.504204072992002 1
0.15283340500737 1
0.926273578639835 1
-0.0317416273074128 1
-0.307937932093895 1
0.208780711802756 1
-0.0466923010885085 1
-0.297080709639937 1
0.266992428813608 1
0.198047727712447 1
0.373904128403671 1
-0.179456081868402 1
0.372840857831001 1
-0.210163344408871 1
0.0290660644688557 1
0.130206555839983 1
-0.251615552497116 1
0.484712201014265 1
1.08133078194673 1
-0.22101505372548 1
-0.22809816269844 1
0.450642006232891 1
0.224258629756945 1
0.727126275806558 1
-0.912810567610295 0
0.25612447910515 1
0.166949415377057 1
0.833839995114789 1
0.535822627183372 1
0.125840715819105 1
-0.134754866595711 1
0.806866888894115 1
0.129628569506634 1
0.427523743154953 1
-0.561560438278684 1
-0.710108798958291 1
0.340577255549898 1
0.0547186266087241 1
0.443217485565459 1
-0.726933456876924 1
-0.088896244519427 1
-0.0112632888325601 1
0.314193628820901 1
0.250194603852924 1
-0.134092548847313 1
0.126887213209459 1
0.26391567804312 1
0.4873204337355 1
0.505622943521521 1
-0.192573838525085 1
-0.302205363789878 1
0.508908494333131 1
0.975120043116006 1
1.15676183654685 1
-0.294683001809249 1
0.649512765570756 1
0.173902994665095 1
0.0662469369087721 1
-0.171088506324585 1
0.530746174735995 1
0.200178468173149 1
0.331615076132437 1
0.142237237290873 1
-0.2320219262728 1
0.415486708558718 1
0.0879902439734089 1
0.377371850091648 1
0.818890944980113 1
0.504232916365295 1
0.243411331085664 1
0.0377314240540679 1
-0.303252324623188 1
0.293110825198309 1
0.85996975471705 1
0.448719610131985 1
-0.310702480402485 1
0.69330639266012 1
0.121383662534256 1
0.382331612615325 1
-0.538414191870224 1
-0.198685393320182 1
0.41018257782625 1
0.571938434691125 1
0.300149166399202 1
-0.131034522312613 1
0.462596570145526 1
0.0678923489793101 1
0.410483841894317 1
1.02403217513259 1
0.318956388005978 1
-0.237929625379069 1
0.583663882656965 1
0.235630942351408 1
1.15694778500529 1
-0.27145766266634 1
1.14862350581352 1
0.468944048409365 1
0.249069453801007 1
0.281116189252963 1
-0.158519542428376 1
-0.0727330611224431 1
-0.175447339944368 1
0.604753131317183 1
-0.318723621427747 1
0.359946687310418 1
-0.411797905550809 1
-0.128733920308294 1
0.0752241596390832 1
0.13049605987204 1
-0.0401159085805103 1
0.00451532636015378 1
0.196884560096257 1
-0.233518186000982 1
0.172390786945213 1
-0.190672778144194 1
-0.155487676739401 1
0.107520302086468 1
0.477832192359925 1
0.645352604875493 1
0.264754904637357 1
-0.10438307533838 1
1.06056288036072 1
0.561389543745865 1
-0.584433072418264 1
-0.559318578589947 1
0.198219058140783 1
-0.0235873055835738 1
-0.169842732030943 1
0.342446328428688 1
0.130504723522658 1
-0.294106032182245 1
0.244392822343113 1
1.14093206731672 1
0.912820940052384 1
0.590568280182365 1
-0.279558266746569 1
0.307720924604916 1
-0.121015885826944 1
0.441396221663665 1
0.337257580401572 1
0.223992934070494 1
0.324340564240599 1
0.0778958779807856 1
-0.055574631956783 1
0.142048849227111 1
0.333283223387821 1
-0.0201498584873283 1
0.527199810623355 1
0.15692391412661 1
0.659527081248176 1
-0.0685747189692887 1
0.194923860440262 1
0.000435689596827334 1
0.726310999986338 1
0.683565966159175 1
0.267462311265357 1
0.723817101873268 1
0.160835856357559 1
0.740221385522075 1
0.101556257169377 1
0.449110962065971 1
0.351785983825834 1
1.09463251276355 1
0.0682117600080014 1
0.129846221692223 1
0.238309384257517 1
-0.0838804347750703 1
0.0891333806962347 1
0.208388868986363 1
-0.324502215313648 1
-0.0822817074344614 1
-0.043121170326942 1
0.254850306194433 1
0.197734424171814 1
0.987328293158983 1
-0.171279191482672 1
0.595277524914653 1
0.75897499469442 1
-0.89410480678268 0
-0.47200195898999 1
0.108251761445428 1
0.567285076230115 1
1.43186154959342 0
-0.0787590607423732 1
-0.163284255386166 1
0.465793352213933 1
0.0484638814702653 1
0.85028916965915 1
-0.272249786548416 1
0.0546712085840794 1
0.464567152528758 1
0.557858342834666 1
-0.423868875147376 1
0.154611178218509 1
-0.824470794480456 1
0.598592134877885 1
0.378313876408699 1
-0.256101910537115 1
0.038780204244812 1
-0.0593891545786022 1
0.453920891704172 1
-0.283927164479389 1
0.578455872034556 1
0.741418168114544 1
0.590033485387513 1
0.4499684028451 1
0.125913826782175 1
0.528124254902728 1
-0.293569567254377 1
0.216047245672678 1
0.07516411610357 1
0.638863746051761 1
0.281623140942567 1
-0.0206855852109 1
-0.210954240577742 1
0.547407118039821 1
1.01758982999852 1
0.736412240390248 1
0.356912597611851 1
-0.456399535743886 1
0.15409544717568 1
-0.410371644877714 1
0.598919085269973 1
0.468733525957265 1
0.199815293573874 1
0.0221515502135979 1
0.0960049065309957 1
0.555659725420165 1
0.312322436685648 1
0.444252340068946 1
-0.525523374690755 1
-0.451284934219731 1
0.262904921860558 1
-0.400936463127131 1
0.513693430877582 1
0.258702008991632 1
0.15345947539201 1
0.434371928488252 1
0.504517192882644 1
0.496284047477386 1
0.129431079048013 1
-0.171217232110232 1
-0.337099040792356 1
0.306010385125341 1
-0.0820166047472533 1
0.0472042304710779 1
-1.06867610918473 0
-0.236428224555055 1
0.432655178206418 1
-0.19690443891841 1
-0.00882044267335549 1
0.447502038239332 1
-0.25300950131132 1
-0.304379409676316 1
0.290640972519436 1
-0.137465467276217 1
0.470605504374622 1
-0.211147354120103 1
0.895894629190844 1
-0.230098040498492 1
0.352715748577525 1
0.677338479761434 1
-0.365289769990971 1
0.170436073702833 1
-0.0375998815487831 1
0.864482060636735 1
0.725772629468998 1
0.613889632280967 1
0.340987110648339 1
0.325363271193388 1
0.425920537771232 1
-0.648764042602613 1
0.259398037257766 1
-0.0462781974895416 1
0.391432026777156 1
0.0468734670492422 1
0.162054531880716 1
0.236366806260537 1
0.190326070962693 1
0.168508027915856 1
-0.430146149380892 1
0.00874269755327654 1
0.288084036121132 1
-0.210386317737246 1
-0.276129463105661 1
0.746438647475183 1
0.194231864354484 1
0.46511154100712 1
0.202666057997772 1
0.293317319290654 1
-0.0769721709716371 1
-0.129744027166647 1
0.385604635783889 1
0.708601152683889 1
-0.0796277281428158 1
0.9624199665081 1
0.322787303425005 1
0.0892925394065548 1
-0.0128847216479754 1
0.653748137178597 1
-0.205582900439645 1
0.0908093845664894 1
0.00575956105582126 1
-0.226449996282212 1
-0.519046944916011 1
0.226439071644095 1
0.39101682374606 1
0.351354115183535 1
0.636066132509214 1
-0.19469905101997 1
0.320003359902806 1
-0.464137235378688 1
0.244934232886086 1
0.49228155199146 1
0.18929193418548 1
-0.246917434965706 1
1.26930251747277 0
0.260014724758832 1
0.218206784878858 1
0.684276898914545 1
0.000450773765086787 1
1.22861788374436 1
-0.838928663766022 1
-0.105792718381383 1
-0.0177197333679504 1
0.172180465829724 1
-0.333410081756327 1
0.107475849543424 1
1.00764253976142 1
0.294892657639812 1
0.445948445084834 1
-0.436140469577639 1
-0.0186033774987787 1
0.163568377246174 1
0.992698768103214 1
-0.340576593850472 1
0.41045355718533 1
0.360744882798431 1
-0.460739545965663 1
0.76655575273931 1
-0.510266922416233 1
0.133342479146134 1
0.341567482220892 1
0.296085549272181 1
-0.0198547222280307 1
0.51179816743149 1
-0.411441578162787 1
