# Supplementary material for: Bias caused by sampling error in meta-analysis with small sample sizes
Source: PLoS One. 2018 Sep 13;13(9):e0204056. doi: 10.1371/journal.pone.0204056 (PMC6136825; doi:10.1371/journal.pone.0204056)
Supplement: S5 File — (ZIP) [file pone.0204056.s005.zip › results N = 10 theta = 0.2 tau = 0 sz = 50-100.txt]

"dl.theta" "dl.cp"
0.177118752928164 1
0.458980424916691 1
0.153387166720406 1
0.0215565514675177 1
0.418841099149482 1
0.00821640195019287 1
0.0738020780929978 1
0.161994686240045 1
0.11187337605063 1
0.275744030103072 1
0.325240645261204 1
-0.0778549094429657 1
0.0799334146362738 1
0.228929479534051 1
-0.0970255445978174 1
0.420739559627631 1
0.0545260627889508 1
0.27228408844855 1
-0.0228873528963815 1
0.252364076952114 1
-0.0304711548190875 1
0.173448331738525 1
0.181274355071803 1
0.0998899753137047 1
0.180789311127747 1
0.18831669215852 1
0.378896784945745 1
-0.0568410284019414 1
0.0608955215558998 1
0.211726406005681 1
0.0191020566533569 1
0.192681447369524 1
0.0506237934585001 1
0.430715303101758 1
0.339733010258121 1
0.337287273931265 1
0.12105426240785 1
0.177688354307216 1
-0.0119294735665256 1
0.327323275691088 1
0.220418363655636 1
0.315353531055853 1
0.209658095250537 1
0.169756092789158 1
0.0277270267158735 1
0.17944279315672 1
0.167829738241491 1
0.0172521164179295 1
0.304093147084191 1
0.401859448245439 1
0.406586081721287 1
-0.0273457109183403 1
0.26330529953348 1
0.137056594111753 1
0.548411382165451 0
0.473329490456177 1
0.291748796465031 1
0.227652073037818 1
0.213166590508967 1
0.316088575893399 1
0.415720639946696 1
0.345548845472058 1
0.158133249977647 1
0.482631040560458 1
0.249570894327306 1
0.0391708666721765 1
0.291901318401306 1
0.179767928288827 1
0.385074361753235 1
0.24502669219252 1
0.20083494135041 1
0.172166551138785 1
0.238047080229419 1
0.0708202525266391 1
-0.0732538394059364 1
0.123476800728465 1
0.289186592122069 1
0.0493887403762377 1
0.36242664702335 1
0.52415782953622 0
0.197670059947789 1
0.375597655326096 1
0.508362462733577 1
-0.0821575192356148 1
0.323289991058606 1
0.270810797752127 1
-0.152197957729022 1
0.416787682828479 1
0.165341579971271 1
0.263685197012034 1
0.191621864795414 1
0.482918266633596 1
0.101564124166813 1
0.000785681728254467 1
0.218835646523926 1
0.459209730255817 1
0.10782561240004 1
0.234218745231369 1
0.317064810212277 1
0.304783940640283 1
0.0864121057916271 1
0.432201952280794 1
0.376254464962711 1
-0.184639337868768 0
0.163768138168657 1
0.29538785200644 1
0.204199115189284 1
0.154219088650936 1
0.349854778421493 1
0.410836353570024 1
0.564928689569359 1
0.161427135804801 1
0.287774251889771 1
0.430933636223808 1
-0.0336667086398642 1
0.331314633260108 1
0.166031886503227 1
0.0937675676876373 1
0.41113416732136 1
0.437400956559875 1
0.177866015227845 1
0.115567710383207 1
0.264463564016307 1
0.331539319159509 1
0.318860949891931 1
0.0158865926340245 1
0.0405976055492378 1
0.355598463662372 1
0.266544988425254 1
0.448179030302899 1
0.137480357177192 1
0.303716958540294 1
0.292242159820345 1
0.171745645922249 1
0.282414264951998 1
0.352780169036222 1
0.115755398372884 1
0.143443276920036 1
0.388107849607302 1
-0.0651809874572812 1
0.374105122034363 1
0.0782293348956755 1
0.357636841947289 1
0.269038204480287 1
0.0494632017876797 1
0.0489008074965701 1
0.0999619946700262 1
0.340921220134443 1
0.32272573086704 1
0.381646275787811 1
0.0922186879035636 1
0.187476010523941 1
0.522883452958531 1
0.296078817240756 1
0.185585233149187 1
0.173119011435983 1
0.112871071146487 1
0.215222138298258 1
0.559928110905767 0
0.177523987478835 1
0.381578290098659 1
0.0753468690568607 1
0.201745891070156 1
0.115358655352077 1
0.271835532243978 1
0.0789969112616056 1
0.307400953455897 1
-0.00998808878602175 1
0.174050737545006 1
-0.0164477556004414 1
0.351555023558258 1
0.180565321449931 1
0.195053649339559 1
-0.159254488029687 0
0.164925031651031 1
0.0320352675934466 1
0.316229679487638 1
0.0571601471495982 1
0.174151634915251 1
0.279613951742327 1
0.213262714228492 1
0.0540172842664753 1
0.340834411151241 1
0.193215169040245 1
0.214396159801882 1
0.126457494967129 1
0.160348664564078 1
-0.00020830923573828 1
0.179468105134447 1
0.23718493502278 1
-0.265593347748612 0
0.295582518172574 1
0.29971202709542 1
0.187696367259297 1
0.336131825851328 1
0.104216592114631 1
0.00155317412857292 1
0.149678527297831 1
0.127408445263466 1
0.163155125607146 1
0.00652733272402061 1
0.0932559495761102 1
0.167420655246401 1
0.221606773158357 1
0.201296529431477 1
0.303904353072511 1
0.430107014084201 1
0.212836381530532 1
0.222368261572658 1
0.158035710909185 1
-0.16684227308708 1
-0.119345741381776 1
0.183657528545697 1
0.37871374360986 1
0.0342309585484076 1
-0.0599975484691811 1
0.384229731795845 1
0.0986188618616158 1
0.200501674335165 1
0.0277989184670569 1
0.378136368515654 1
0.320552813527792 1
0.0983003945281705 1
-0.0910160883886351 1
-0.113544692396418 0
0.347577429559261 1
0.340480739335957 1
0.147920914508639 1
0.0669698312856505 1
0.387828303018054 1
0.152981382828952 1
0.360577593028239 1
0.0201301717351557 1
0.233338903535033 1
0.434953471099585 1
0.0979893445693314 1
-0.0255773611467434 1
0.107364501122952 1
0.185819659638 1
0.170377190233638 1
0.157235149696167 1
0.334056190175138 1
0.118207505741011 1
0.0737423677932334 1
0.176407814486272 1
0.385035321928801 1
0.366942015808101 1
0.314578258320583 1
0.259155517590286 1
0.157374469725944 1
0.122188064435182 1
0.31456233805004 1
-0.076399619576734 1
0.251352997016185 1
0.281415750273257 1
0.48033083254758 1
0.0187548250357922 1
0.353438175858319 1
0.0529231069929651 1
0.293465354049779 1
0.0421428853639697 1
0.187793751932048 1
0.350079128934216 1
0.0543819780384002 1
0.279161154376724 1
0.00207242731705204 1
-0.182397916290693 0
0.352645932530169 1
0.414050573720165 1
0.121080134533749 1
0.170582947610846 1
0.24177818925834 1
-0.00836964484484864 1
0.00440559102399436 1
0.190759941235749 1
0.356263173564111 1
0.0792917710847759 1
0.292744203949874 1
-0.139161766521865 0
0.0503022472055179 1
0.545758289610474 0
0.181944146621078 1
0.0690541260285768 1
0.213978663749591 1
0.257512821747937 1
0.115869520951636 1
0.249118437646096 1
0.161405857041523 1
0.169361402001841 1
-0.189069883653357 1
0.527858608631859 0
0.146405760221312 1
0.0436080338909414 1
0.160882719696054 1
0.210975182581755 1
0.378448190728761 1
0.145553307411434 1
0.140435087615048 1
0.340856081043855 1
0.297251576350515 1
0.269218833957611 1
0.413945846868838 1
0.227391614087654 1
0.0664555305398954 1
0.294207033123017 1
0.0218985427768135 1
0.187347098994921 1
-0.0410229407649069 1
0.300687012401495 1
0.240567150082855 1
0.382239964245976 1
0.389546970587262 1
0.190479367577267 1
0.0896127517539743 1
0.221408626909468 1
0.222888514378468 1
0.0800057883090521 1
0.196192298807189 1
0.204888919366973 1
0.186724100249535 1
0.294767355251675 1
0.0257900963244585 1
0.137166142610105 1
0.249462112281193 1
-0.0164550607537028 1
0.0663251333805925 1
0.36410608823111 1
0.0538721866825863 1
0.31996913716571 1
0.157688616432818 1
-0.10271972670225 0
0.212243105019039 1
0.131558769576478 1
0.592308994989908 0
0.218383611176746 1
0.290970796813334 1
0.270038148461868 1
0.276010436025469 1
-0.0186426377332414 1
0.279180074507171 1
0.364562522269672 1
0.132963562847483 1
0.14832580931878 1
-0.020550987381456 1
-0.0607396953152742 1
0.505547323460309 1
0.0133018611800956 1
0.130065077444412 1
-0.0746577510774864 1
0.119521430315859 1
0.213423846375659 1
0.230309673568091 1
0.0996968930003203 1
0.329840525268538 1
0.271604942402792 1
0.193787115017979 1
0.120168211848134 1
0.425653538587771 1
0.22366545689274 1
0.0648444136454184 1
0.190787075956665 1
0.182321518790098 1
0.176991448497312 1
0.475526210229993 1
0.240024437117823 1
0.528563096329353 0
0.219145372791921 1
0.272332963173919 1
0.210614072239375 1
0.368027025616343 1
0.111559937516785 1
0.212309511989794 1
0.410437028522693 1
0.224962496392705 1
0.248940837333843 1
0.284981948059887 1
-0.00443897174489525 1
0.236923756121483 1
0.154245542675897 1
0.504141484881832 1
-0.0552363607824881 1
0.178263902257493 1
0.207626973711968 1
0.585127330141971 0
0.351302286345419 1
0.218441481920629 1
0.0230078074334072 1
0.00294536775752222 1
0.374744776175619 1
0.0121557064979412 1
0.304618785062006 1
0.0971169888519224 1
0.17814273947756 1
0.46736900704326 1
0.334839814215867 1
0.317047397550519 1
0.237112301634212 1
-0.155315030436687 0
-0.0126312079122988 1
0.375010723148824 1
0.386759137196422 1
0.117942044224525 1
0.311319575686005 1
0.15306188763848 1
0.452506457220043 1
0.534957770694063 0
0.351304529352248 1
0.286514987811522 1
0.195599359701652 1
0.0831958451335145 1
-0.0751947270239006 1
-0.145745692280121 0
0.0173247726819364 1
0.311181960971936 1
0.159718760113956 1
0.00110291545375981 1
0.243032727380991 1
0.21823049488321 1
0.244070518598504 1
0.219263537479679 1
0.275338367567886 1
0.233631731983306 1
0.208363788646835 1
-0.0045466764165973 1
0.129893254011325 1
-0.0139246295975719 1
0.0587801375872283 1
0.00196638809516457 1
0.410669431836304 1
0.0995580877071278 1
0.143070620816709 1
0.447093627962025 1
-0.133449130069421 1
0.249605807789917 1
0.243906983751463 1
0.140938900526404 1
0.317075590944158 1
-0.00608292988024627 1
0.211498875109458 1
0.13103573372867 1
0.391813935848581 1
0.340356630377429 1
0.37102826290831 1
0.331079622607538 1
0.332592107475895 1
0.402556919793861 1
0.0898581225450395 1
0.135790513994968 1
0.0802047016600677 1
0.294201517397772 1
0.0534000537968843 1
0.224061498724454 1
0.23232844787095 1
0.351972014577122 1
0.143165874822815 1
0.23804422665335 1
0.425708210396533 1
0.3101508567612 1
0.4074685709238 1
0.275304074933059 1
0.276351260763318 1
0.254477168018933 1
0.171817029234464 1
0.376442703381238 1
0.254415377355253 1
0.105614659430977 1
0.316932228831077 1
0.301119581250099 1
0.209691210921772 1
0.334898918617283 1
0.130005575958631 1
0.166775351743601 1
0.14072441404856 1
0.261983885377798 1
0.300288910644374 1
0.305152932752198 1
0.174002674986454 1
0.233145325765119 1
0.277296712359609 1
0.0395154049818857 1
-0.00122152219134928 1
0.400596049311359 1
0.39368355085207 1
0.215160622312756 1
0.0184476279707579 1
0.129888220462911 1
0.465074740707948 1
0.265904525503394 1
0.309855684663842 1
-0.150197360554844 0
0.157529404698883 1
0.1799839398426 1
-0.0399744771078814 1
0.120879266466912 1
0.282143654168815 1
0.0236169983469856 1
0.370943145338591 1
0.222649975209149 1
0.0697243059040044 1
0.0801526531827854 1
0.419790203722874 1
0.459525509611866 1
0.0727796689615798 1
0.229050133095677 1
0.124200948075033 1
0.207558659135673 1
0.301181078199113 1
0.0303576196035662 1
0.512230651119543 1
0.180565239614174 1
0.151757300386322 1
-0.0116400715676812 1
0.217986460586379 1
0.181258413643805 1
0.252842523954758 1
0.0667100631186942 1
0.113832884434201 1
0.159376295194851 1
0.258636828376185 1
0.0175403657779188 1
0.208866984870102 1
0.0515215955121448 1
0.311394146013452 1
0.213213654783665 1
0.474320040652425 1
0.364789950370496 1
0.196361222502645 1
0.187799965655168 1
0.147931631452518 1
0.261429744887204 1
0.119963753513271 1
0.348592708192905 1
0.20594166479365 1
0.171877111023169 1
0.237229104754014 1
0.246924620859996 1
0.274256782904281 1
0.227719351833522 1
0.452556519684311 1
0.307551222448638 1
0.216938610995283 1
0.192679609185526 1
0.346711931946662 1
0.0804996486160809 1
0.219424216779972 1
0.0434935535733129 1
0.217033371953636 1
0.130854840192487 1
0.028697334905772 1
0.351228762095157 1
0.207454692771776 1
0.232228261467408 1
0.407048797381485 1
0.0484657851183309 1
0.418318486404141 1
0.153501439578941 1
0.123556354039703 1
0.248488235834396 1
0.354816641115733 1
0.0651894718030932 1
0.171037517036178 1
-0.0213842446428451 1
0.0887316468425461 1
0.00926752538422966 1
-0.0858005410480528 1
0.242226257516005 1
0.193478210904985 1
0.0558620750209648 1
-0.0308677253787228 1
0.618641526193693 0
0.141985044724365 1
0.144089658220356 1
0.0259039918010382 1
0.0490724774369376 1
0.172073342486243 1
0.17362371629594 1
0.473094257664543 1
0.118910527434223 1
-0.0669045598907108 1
0.230738281294378 1
0.267038496689153 1
-0.0979308148812129 1
-0.0019240537663759 1
0.213560303669353 1
0.25178860507483 1
0.375963665015597 1
0.156015483496055 1
0.290291297311342 1
0.236981553353467 1
-0.0137575656822623 1
0.162876509966249 1
0.288937375763896 1
0.655847904158186 0
0.320383649215754 1
0.245699118599448 1
0.231465314426028 1
0.0150041654081397 1
0.220371341480761 1
0.373038612164367 1
-4.64810771850371e-06 1
-0.0114828238449726 1
0.26528674262508 1
0.17245757105659 1
-0.0434398063001929 1
0.0560529647091315 1
0.13365616003584 1
0.398110479296678 1
0.382771799348427 1
0.112908444869687 1
0.283984549096208 1
0.236149787361317 1
-0.212131664158958 0
0.352089620659737 1
-0.0438228385216457 1
0.123844143058304 1
0.214728530714982 1
0.216657260024165 1
0.216614615153095 1
0.293217517435208 1
0.265761983502876 1
0.422626702638308 1
0.202740737957837 1
0.316134192325148 1
0.36946396345544 1
0.0517019148104391 1
-0.0094656003495818 1
-0.0669307849489495 1
0.199269102904007 1
0.126254067947012 1
0.284485494106328 1
0.354783257892003 1
0.230885923922113 1
0.158553138550998 1
0.0320749258684296 1
0.126419345757523 1
0.194187872642854 1
-0.0084621298652008 1
0.165987390537247 1
0.0837744848670859 1
0.172581109414706 1
0.397415926661529 1
0.307896153032444 1
0.187576992755293 1
0.306743465690058 1
0.356281141856725 1
0.325092034853513 1
-0.0888767635424002 1
-0.0262425445796811 1
0.0620307137179859 1
0.343501369897987 1
0.165061141384985 1
0.124644577662256 1
0.195126550965959 1
-0.0478467413612967 1
0.00780281112961964 1
0.418382189942969 1
0.223032380625013 1
-0.173078203152341 0
0.0303566105429263 1
0.129396634410164 1
0.310407095542979 1
0.0042335124568734 1
0.360169279870676 1
0.0896050109006075 1
0.439183000934454 1
0.0981796489359852 1
0.388732445770904 1
0.308925710101457 1
0.308207703673081 1
0.0806151311890274 1
-0.0701271335861259 1
0.0789964347449366 1
0.402433657745761 1
0.258937884582204 1
0.268309858706761 1
0.422585727757117 1
0.467199670625607 1
0.241340172486342 1
0.177993644145035 1
0.103634727282446 1
0.225517779228046 1
0.0348031220883161 1
-0.0737312509196866 1
0.374363370191496 1
0.0853166180748943 1
0.283571314976341 1
0.107311488964497 1
0.151488274676849 1
0.00594662589285138 1
0.29092651028561 1
0.259498477988951 1
0.166386233137169 1
0.0368274432400348 1
0.465775343740906 1
0.015567021948789 1
-0.00277205146898869 1
0.258600994301826 1
-0.0810010566509811 1
0.447767754855707 1
0.439771102545886 1
0.146427099166854 1
0.279601207493147 1
0.168603753341839 1
0.253929625741719 1
0.195836965712318 1
0.177223082532254 1
0.248474557013578 1
0.151088417937604 1
0.144810307467308 1
0.269224249563709 1
0.26788335482009 1
0.158414871068081 1
0.449771629548452 1
-0.0190028467699436 1
-0.0192613681047333 1
0.152430630493458 1
0.205502147818625 1
0.0602194049818239 1
0.0462283647269113 1
0.199728109614511 1
0.118175275230365 1
0.377394031431431 1
0.119712764534588 1
0.307015109970057 1
0.272123583110738 1
0.372788769524321 1
0.491207205854337 1
0.0830305162367704 1
0.228718288374577 1
0.365085064795936 1
0.0393793364481199 1
0.236462837777264 1
0.246701351108826 1
0.271682787741268 1
0.228487447136906 1
0.234442784092267 1
0.0678341873967228 1
0.254181570113669 1
0.282876213164041 1
0.334411558179968 1
0.349133299513678 1
0.261263166111423 1
0.113963892283389 1
0.406632876513079 1
0.0956218351166263 1
0.275246306311639 1
0.115996084052635 1
0.576886200008041 0
0.327357643197871 1
0.282574818458156 1
0.299724908421421 1
-0.0390634233262682 1
0.186349244431875 1
0.0605483726639047 1
0.089706788660702 1
0.11166980301138 1
0.0371483362076619 1
-0.109257462588946 1
0.443405607509065 1
0.16472932303876 1
0.050199536803136 1
0.310348571315248 1
0.127931420245804 1
0.142452446135742 1
0.295139423918021 1
0.198118624420782 1
0.288143825624057 1
0.324290993591268 1
0.276462988006727 1
0.0599869957689312 1
-0.0499080318981669 1
0.427153394588146 1
0.130433707069622 1
0.241540787324813 1
0.095541899303402 1
0.0639051519293811 1
0.328100610883504 1
0.153268864052843 1
0.0437288777505878 1
-0.324819401071703 0
0.410441615365782 1
0.225277665274408 1
0.233585917800566 1
0.194891132684016 1
-0.0157107670028713 1
0.446817381378977 1
0.276799463895345 1
0.44979911792584 1
0.170116069394067 1
0.0413352238199847 1
0.295464939448666 1
0.23364978324061 1
0.452804779247318 1
0.081410157232334 1
0.327277709641001 1
0.298207874695434 1
0.299712230667751 1
0.259210466552974 1
0.584625682790888 0
0.425135541498653 1
0.0524750367124783 1
0.30081709661644 1
0.166444420744107 1
0.176665681607065 1
0.255466970286714 1
0.157250307555046 1
0.389687617125991 1
0.183989032901299 1
0.4065519894461 1
0.310538447881622 1
0.142029861529564 1
0.0458313571408788 1
0.370176736328836 1
0.437538522654314 1
0.23127993719065 1
0.178119965765075 1
0.0778362407328603 1
0.168050198665971 1
0.120710804868625 1
0.406866638784824 1
0.338653016744588 1
0.13774985108871 1
0.0448465355914972 1
0.123304078450932 1
0.227313865918748 1
0.349991215411809 1
0.299857300116602 1
0.364846286926247 1
0.224065105962027 1
0.289009807373925 1
0.195864542996888 1
0.11147200308205 1
0.317082545063268 1
0.183827333369547 1
0.400393216127123 1
0.3767717395032 1
0.256339019076461 1
0.212202826535675 1
-0.0163982390275509 1
0.461775131439489 1
0.0143946230111691 1
0.299409899812522 1
0.178116926224577 1
0.0562412058322076 1
0.136528201201204 1
0.425220015706364 1
0.150073118250535 1
0.255598644780562 1
0.150735425670057 1
0.327020263296754 1
0.237068133241274 1
0.390730553786142 1
0.145258430593669 1
0.407121416413207 1
0.301688052168816 1
0.138681604421481 1
0.30075759789235 1
0.00400540130936624 1
0.156683774581841 1
0.340297847920083 1
0.261158726547875 1
0.173548360083666 1
0.281803999927035 1
0.190411503217966 1
0.0181438649210814 1
0.0762022163805422 1
0.202342228908238 1
-0.105852900680506 1
0.148208000314177 1
0.0639968549836136 1
0.250865737513764 1
0.371610921335528 1
0.107075518948461 1
0.057683119028756 1
0.317286662398726 1
0.461210549193572 1
0.109049056467569 1
0.219223253637048 1
0.216602228663622 1
-0.134634789859718 0
0.360182937083093 1
0.51829484627837 1
0.168711643552827 1
0.305952164663659 1
0.41841933945827 1
0.194074338238787 1
0.0814947344877419 1
0.038728901984467 1
0.103682990650998 1
0.152674279712853 1
0.134193422664716 1
0.0974985790346537 1
0.302242270077046 1
0.000317031781545046 1
0.141112082604811 1
0.274440767761864 1
0.0927977432288741 1
0.283520147817921 1
0.212791558207427 1
0.225556661295213 1
0.0749367109664593 1
0.159695633710367 1
0.211427214988161 1
0.189747872506013 1
-0.0286451720364126 1
0.12869314839254 1
0.110617357194467 1
0.091696151349382 1
0.0311019000314107 1
0.225002793099408 1
0.423111105396269 1
0.280496280106042 1
0.210773905204807 1
-0.00347000352663003 1
0.0719947774945011 1
0.234064596216848 1
0.237615185790159 1
0.0797987810509454 1
0.153021484597447 1
-0.0248538344523045 1
0.270587091548929 1
0.186251177509088 1
0.366609410463375 1
0.124806608263308 1
0.234703040424111 1
0.150756802242612 1
0.312048725319321 1
0.249267773276701 1
0.0197609317914649 1
0.0203857328099569 1
0.240578123847941 1
0.0640225588737192 1
0.371168411524653 1
0.382271520120651 1
0.283452427928892 1
-0.0606536726445952 1
0.2552866638587 1
0.333698329293649 1
0.353667489624682 1
0.117187094151991 1
0.382691800549634 1
0.245195494648544 1
0.232175707589929 1
0.356489256144743 1
0.165380112179711 1
0.266154808965003 1
0.268426932508152 1
0.306327489515152 1
0.0859061014171081 1
0.233463564744109 1
0.28391879368462 1
0.211345987431883 1
0.198680834412392 1
0.32800711510884 1
0.183663620117241 1
-0.12186721670658 0
0.458313301503881 1
0.15316834899589 1
0.328582908494889 1
0.17343454385763 1
0.260961255602144 1
-0.0463634547933209 1
0.138423109460286 1
0.108888605473553 1
0.227154741892844 1
-0.442535385126415 0
-0.0971919548004216 1
0.1774766626765 1
0.506002086653857 1
0.111905576492011 1
0.259240107403573 1
0.540638564680294 0
0.335798778742427 1
0.378808646284893 1
0.380211406827333 1
0.38068995342966 1
0.215809446788564 1
0.357430327108944 1
0.499619181122913 1
0.138439607411568 1
-0.0422721567146534 1
0.0951325583343968 1
0.258408487717396 1
-0.103144564555373 1
0.233542698039232 1
0.0797571651097825 1
0.202302814991447 1
-0.0753350532814861 1
0.0469828700667822 1
0.336265047066001 1
-0.00869862132391686 1
0.435007663246496 1
0.309518617446397 1
-0.0981490486787047 0
0.464309089572809 1
0.206534223477932 1
0.309636026588281 1
0.0430160091139854 1
0.112724175189669 1
0.0607780775707981 1
0.468514037049462 1
0.235274494180529 1
0.189068712373974 1
0.256024677355547 1
0.329126461622964 1
-0.00697984631926468 1
0.459240114202985 1
0.207800085652226 1
0.321394616181651 1
0.30117929589891 1
0.131550788247715 1
0.181808080472742 1
0.106637922521209 1
0.205830714044026 1
0.265825807529484 1
0.130389612642648 1
0.195450755140218 1
0.290158330830081 1
0.279767047081151 1
0.2485894391197 1
0.0838730148896168 1
0.469359514870112 1
0.326369362383021 1
0.334811619722754 1
0.189525876043507 1
0.055217518634643 1
0.0861082609921233 1
0.482505959214179 1
0.203380561958836 1
0.149359985299616 1
0.273448946711503 1
0.243627500416016 1
0.00759648756944354 1
0.116626012901885 1
0.147111729964802 1
0.279794497782554 1
0.0738299817999672 1
0.211264725230888 1
0.101875304472497 1
0.431547005308337 1
0.453893879950233 1
0.314856539627156 1
0.363817423946064 1
0.671526638808146 0
0.131587474662272 1
0.108821481846948 1
0.166758403097152 1
0.161204436331239 1
-0.0602377099658928 1
0.244988270542594 1
0.0332525902850541 1
-0.0494277467599616 1
0.283773741283718 1
0.171711470143076 1
0.326324744145977 1
0.223294611320264 1
0.0506477334070561 1
0.140200464430532 1
-0.073485517219128 1
0.319912326433947 1
0.318983766639557 1
0.278968216835269 1
0.163046094832124 1
0.189798807303763 1
0.0715476455869938 1
-0.0152963094055907 1
0.254959156074055 1
0.379242539299011 1
0.0515417327688133 1
0.0475983242156442 1
0.124720022426973 1
0.0662817387839095 1
-8.12038073424691e-05 1
0.279737272986106 1
0.0425003735331251 1
0.284866405804098 1
0.357878988419273 1
0.113799879862704 1
0.164851880276012 1
0.131886910853244 1
0.21220275113917 1
0.0673018002401028 1
0.280750542823184 1
0.184865301676505 1
0.391396374472225 1
0.308216356679084 1
0.411078525476968 1
0.0877258545092258 1
-0.177469336188328 0
0.159024073935361 1
0.285333664686458 1
0.304541328659346 1
0.223860871671151 1
-0.0217382379606121 1
0.305550627499589 1
0.419049570435268 1
0.436752855233129 1
0.259113866545025 1
0.149613113688293 1
0.252198883776101 1
0.0536307387505931 1
0.283733694750136 1
0.295729261753768 1
0.263638965271523 1
0.384037655980102 1
0.273299702493733 1
0.0836965489111254 1
0.359864617029652 1
0.140998346595351 1
0.293260977413818 1
0.50167641555849 1
0.0477883184750801 1
-0.0337151940251555 1
0.119846995824322 1
-0.00530947562848991 1
-0.0878923405352883 1
0.0924686055745524 1
0.147065345722793 1
0.00781697314209359 1
0.258265099714935 1
0.291367829694185 1
0.22680484255356 1
0.3612421781662 1
0.231812652766787 1
0.0542983777713083 1
0.129237648757478 1
0.111017922577656 1
0.0709226327104761 1
0.077978252184264 1
0.0590465242992925 1
0.357003989133662 1
0.441806666170398 1
0.198861651968489 1
0.0972010560983491 1
0.27822154274581 1
0.0468776028650621 1
0.125714463184599 1
0.328022885440388 1
0.238605930195933 1
0.133497488066801 1
0.425021244682421 1
0.095907443538589 1
0.0779901495254192 1
0.342732531194072 1
-0.0766920670266164 1
0.0423035715862757 1
0.186856322070334 1
0.0341458476052809 1
0.238408171869682 1
0.15316262955905 1
-0.0514544959305001 1
0.401779800799597 1
0.455200411227643 1
0.212759028228774 1
0.0816970222995874 1
0.177644062120467 1
0.136326593277831 1
0.288164043822381 1
0.239346250166403 1
0.0996882680351592 1
0.14999881357813 1
0.391603157318828 1
0.217502664182455 1
0.125076383311581 1
0.200177419622326 1
0.227896826498421 1
0.158925741083051 1
0.230449349206386 1
0.107759751331408 1
0.0498911815432449 1
0.100282917099528 1
0.190567491968601 1
0.589768897711093 0
0.305624275338003 1
0.316661144839606 1
0.364731007871713 1
0.0968815907749205 1
0.275299822442161 1
0.00953972818523481 1
0.121514521552598 1
0.273076671219178 1
0.371157274042648 1
0.0672744752358306 1
0.448972248328416 1
0.335639577265239 1
0.212484281149334 1
0.272253986167262 1
0.162752327782415 1
0.148394187492805 1
0.29486029062902 1
0.250481373118841 1
-0.0706936731403088 1
0.127091610091485 1
-0.0107530949250886 1
0.380028060164612 1
0.114567266034137 1
0.197986993198171 1
0.17733357509275 1
0.0506565848282056 1
0.179951161389977 1
0.391832384930756 1
0.475815314513585 1
0.0134735633855033 1
0.0730344464403414 1
0.207109091921852 1
0.335557720465784 1
0.335168865508477 1
0.113688655366367 1
0.337071132188356 1
0.245286976291058 1
0.297354306223428 1
-0.0125067580389051 1
0.210075695986614 1
0.0413332848869038 1
0.323751940865395 1
0.00617147754975418 1
0.509078154340386 1
0.242038696303992 1
0.225721358913315 1
0.345981923222404 1
0.627512755009047 0
0.338437968382257 1
0.330668514746158 1
-0.02063735413692 1
0.0839444648115457 1
0.102590928139449 1
0.386807875349065 1
0.370645659471411 1
0.244509832534181 1
0.301671741578403 1
0.304042427247225 1
0.306229173164703 1
0.326342735222655 1
0.382594313795275 1
0.10960878120858 1
0.222810785145246 1
0.395244431359168 1
0.0241392966558208 1
0.170631402524676 1
0.418125584321251 1
0.278800211789572 1
0.187216454230009 1
0.165585869566263 1
0.199179040494133 1
0.287078053363995 1
0.0343573630798058 1
0.0861979337881568 1
0.198617987706149 1
-0.0842009216890656 1
-0.00421599121844998 1
0.459513103231792 1
-0.020129778714872 1
0.0391109102596227 1
0.333989527526704 1
0.511958988737106 0
0.403008268699698 1
0.153630342250881 1
0.371434907129978 1
0.227832659345821 1
0.39474605878064 1
0.235702981309216 1
-0.138782233413141 1
-0.160587032362037 0
0.270251989977406 1
-0.0148221659003719 1
0.286683059659944 1
-0.00349187262594847 1
0.195198900788984 1
0.349559438890355 1
0.391254287797473 1
-0.0388631625574463 1
0.0108605747984347 1
0.242812678284874 1
0.146151884488276 1
0.0641970814144077 1
0.198252860370268 1
0.306677328426068 1
0.124504355568715 1
0.183695278087479 1
0.0826408405369449 1
0.178901631294686 1
-0.0371141852430352 1
0.0805083028717953 1
0.0147941224410058 1
0.244088895189199 1
0.169888566593794 1
0.384978509659584 1
0.217068701408325 1
0.230283390611054 1
0.0466564292015466 1
0.170217934739731 1
-0.023143907468374 1
0.417757099539368 1
0.164563893076922 1
0.159807611336676 1
0.142833828035394 1
0.139456013666917 1
0.434940246401297 1
0.16835991904219 1
0.227778729146151 1
0.39202286191014 1
-0.120985118529103 1
0.367124497136577 1
0.0630282015943769 1
0.0275597078766694 1
0.388611208891421 1
0.190741909373894 1
0.181000149993772 1
0.321785779313786 1
0.394320649815846 1
0.26132710987789 1
0.206471873972849 1
0.158544772743752 1
0.348859532848253 1
0.38973119158095 1
0.0869790473492694 1
0.484464728898969 1
0.207558029970837 1
0.0920175901354875 1
0.259991132720791 1
0.436578316663283 1
0.0722280174961608 1
0.256685424185151 1
0.18497675991026 1
0.0886891263985775 1
0.238372285992151 1
-0.0337555384375116 1
0.135505545006198 1
0.336612030824792 1
0.0552786454215464 1
0.0759756482410328 1
0.291412989124258 1
0.00880997855720424 1
0.153507256347999 1
0.456939325558225 1
0.284550227231486 1
0.272081930600758 1
0.315221681178662 1
0.124315859420009 1
0.106181129417539 1
0.139969172694925 1
0.127110064491646 1
-0.157469963631945 1
0.232808233415159 1
0.233338747033554 1
0.368629965582663 1
0.10951206310991 1
0.121727529342263 1
0.214826270334961 1
0.466989148427797 1
0.563495173125767 0
0.0258369502697603 1
0.117934821466739 1
0.233032133948788 1
0.137307755271209 1
0.0372462676530859 1
0.277594357912332 1
0.0782998883836956 1
0.18523191928778 1
0.199418962672106 1
0.595847286447976 0
0.290489529723026 1
0.0605786274965223 1
0.128922119090485 1
-0.0682973911335332 1
0.124617609290084 1
0.253579735043622 1
0.228653838767254 1
0.213728340133255 1
0.44415971936332 1
0.0941568018491187 1
0.35521891648852 1
0.200321136202 1
0.227076771871005 1
0.191682904796473 1
0.171918863499894 1
0.142866204110305 1
0.0558934308602248 1
0.635674672228309 0
0.189842491976697 1
-0.0120349936730285 1
0.171523226750734 1
0.239254397485458 1
0.116803963957166 1
0.0540649454054792 1
0.304967514901609 1
0.0911748924842045 1
0.326606673064921 1
0.240053286421385 1
0.0765696856609692 1
0.24342859125603 1
0.354255342953875 1
0.288895751458942 1
0.201607322814216 1
0.187347990846867 1
0.201572763219932 1
0.231768281692586 1
0.154255940456125 1
0.00306107819721953 1
-0.00170555523233682 1
0.259171458408871 1
0.340236573572244 1
0.504690507714067 1
0.0914783827755546 1
0.308008871672239 1
0.273660960505502 1
0.170455152851383 1
0.130333360498405 1
0.221384569027998 1
0.235907207393039 1
0.186543772281036 1
0.381800550634673 1
0.146341535134192 1
0.381201050074478 1
0.0732825591078549 1
0.0640791216992958 1
0.225108852039008 1
0.0470032968106826 1
0.133535906955318 1
0.371489636225759 1
0.227219105039467 1
0.220775753795635 1
-6.73201248968525e-05 1
0.249742642368722 1
0.557917075761842 0
0.233000657644708 1
0.309743803010458 1
-0.0407719321661143 1
0.148773059483686 1
0.282299499781433 1
0.30459442784611 1
0.285953375894807 1
0.285239948083821 1
0.336256297992783 1
0.286000528488926 1
0.197204368803411 1
0.19572168752428 1
0.275372040370044 1
0.273044686150214 1
0.0775757709764089 1
0.132014850773373 1
0.271939629508095 1
0.487215386602028 1
0.184891523462947 1
0.216123733085903 1
0.308752816163716 1
0.324659240911623 1
0.0836599459316329 1
0.313322129362306 1
0.439775068231073 1
0.381526211409159 1
0.327083857533002 1
0.397185886588275 1
0.101490277254082 1
0.131309324170795 1
0.228088168226335 1
0.461972892018123 1
0.408783401239561 1
0.312865373160086 1
0.20215160936274 1
0.113455216536628 1
0.0493647029901836 1
0.267833145791748 1
0.0755760109445718 1
0.327060202341036 1
0.306926198985897 1
0.0229269634627298 1
0.518131790343348 0
0.269403760361879 1
0.294095413274697 1
0.274582632386056 1
-0.0572137954826126 1
0.159122197530939 1
0.219491101666436 1
0.049723410320943 1
-0.037103914441292 1
0.063865439128757 1
-0.0223526948526937 1
0.100377590663034 1
0.0774716101372401 1
-0.00722005771572608 1
0.322211116610526 1
0.163134851713505 1
0.288645336883686 1
0.137331993760772 1
0.133363315273664 1
0.180643499136997 1
0.226296299077789 1
0.00995877828951523 1
0.150845356077643 1
0.207971619188894 1
-0.0147946749444943 1
0.197094150364844 1
0.385393401015069 1
0.0349982117705139 1
0.114207282614692 1
0.262063305197122 1
0.543583321549161 0
0.0306515528596921 1
0.0865465766074275 1
0.0988542176570714 1
0.48914473845143 1
0.486462414380311 1
0.31720050079091 1
0.00188634592263302 1
0.193057797850331 1
0.0477509860474272 1
0.170924615684326 1
0.0927994157037476 1
0.308616668559025 1
0.0338370448380321 1
-0.0269827955044149 1
0.312093796902447 1
0.0884033071619484 1
0.136801051300351 1
0.120040395388595 1
0.123189300689775 1
-0.0874936279949481 1
0.122079213402163 1
0.347245427725365 1
0.244300324675731 1
-0.0401014284820635 1
0.391553552295896 1
-0.0220835749496279 1
0.0430153411379942 1
0.0631306389266998 1
0.35471130653068 1
0.164096155420444 1
0.10981161277739 1
0.0902062495143768 1
0.164617882695038 1
0.281632955774741 1
0.252376923877452 1
0.23618050957695 1
0.242058077487277 1
0.0527194154852362 1
0.0603870070985152 1
0.106569317702207 1
0.181472233195553 1
0.125093236180656 1
0.114391565455564 1
0.214523187156481 1
0.198935610255166 1
0.0820696331736657 1
0.0773725690723992 1
0.152284602355303 1
0.387567589140205 1
0.591894587353181 0
0.129660195429403 1
0.284480130984169 1
0.205499167188189 1
0.257638048481919 1
-0.0255745467098868 1
0.270540686516771 1
0.157120790603855 1
0.246019139986415 1
0.0211093784850619 1
0.105947116786797 1
0.178854728373375 1
0.224872976977617 1
0.237495752485713 1
0.0923423885568564 1
-0.0296870226592142 1
0.160683649130423 1
0.0411607675834108 1
0.0569977785055553 1
0.223676318114621 1
0.172976004649277 1
0.497545671651835 1
0.0702941528729776 1
0.177853935680991 1
0.10474669746587 1
0.191703589405853 1
0.0629434405747559 1
0.252547776720246 1
0.348589519065673 1
0.203083705414469 1
0.165317131892426 1
0.136436179122562 1
0.267789040292031 1
0.0993292287518482 1
0.340837644060733 1
0.187060605941127 1
0.462736491544203 1
0.42902497942051 1
0.153048983181372 1
0.107986036863268 1
0.0266657700280425 1
0.402395386070542 1
0.102217604278325 1
0.0939084966571105 1
0.492174099855397 1
0.107163345331388 1
0.107851110919084 1
0.425616110372802 1
0.168623556139174 1
0.4389950053666 1
0.0198252917285263 1
0.425803230479763 1
0.0635262285612705 1
0.238529614447834 1
0.277128583387471 1
0.0338766004068597 1
0.069467980924024 1
0.375309531007714 1
-0.112586318927403 0
0.101790887537177 1
0.0472957459442556 1
0.162972035999465 1
0.162708735063325 1
0.377028611298615 1
0.163396348296698 1
0.0801621055013834 1
0.0610016776831069 1
0.21102959485279 1
0.0415711411307703 1
0.0756091013226367 1
0.315991501420814 1
0.251961463267551 1
0.275378866224585 1
0.444339228060025 1
0.414602126694864 1
0.457652132785571 1
0.568543656226995 0
0.162634022937425 1
0.230393120910075 1
0.232816765225206 1
0.425498855718052 1
-0.00414006030008116 1
0.35452621489887 1
0.201665611603303 1
0.297569818042983 1
0.110223580036797 1
0.27394840906989 1
0.299800484078463 1
0.344369954856654 1
0.260311600464702 1
0.194483284034369 1
0.243314383329975 1
0.12930573503653 1
0.272684140345574 1
0.3834377833667 1
0.122782797435929 1
0.0883720907272381 1
0.355929733664092 1
0.181532305707457 1
0.335573973542425 1
0.0145256644462151 1
0.139118616141849 1
0.123873385794508 1
0.183077954859974 1
0.0857851948235612 1
0.354406227344075 1
0.245453883648785 1
-0.00195525784107644 1
0.190122505756426 1
0.202953644722895 1
0.19576629051039 1
0.400144193102521 1
0.361525412991579 1
0.228788187806629 1
0.107277791760008 1
-0.0279280578166865 1
0.487619252690869 1
0.230917010130816 1
0.104737443045757 1
0.231586068577 1
0.190649894410691 1
-0.046954165682072 1
0.345023773634879 1
0.121090310853865 1
0.0258470492515654 1
0.238783515238295 1
0.134094051293485 1
-0.0443670137482461 1
0.263381958998845 1
0.386792608483467 1
0.0270520998131706 1
-0.0503089858614671 1
0.0815285217422682 1
0.182722396163009 1
-0.0205248211636865 1
0.264575470864519 1
0.193555375666786 1
0.16205675823428 1
0.162277222097075 1
0.223015946801927 1
0.0978273352658613 1
0.125361769681276 1
0.227613397030624 1
0.116870912273414 1
0.262642910740299 1
0.0163097795947116 1
0.155239285466402 1
0.37009808317416 1
0.0590156171567293 1
0.186556701351838 1
-0.0807570883140053 1
0.167714206534089 1
0.230862540880849 1
0.079197137427489 1
0.0982396770187743 1
0.0856343237859137 1
0.309469972497988 1
-0.119927441648227 1
0.129477963012198 1
-0.05961561973385 1
0.21639681632565 1
0.0499869826427301 1
0.396174477288315 1
0.15109268895764 1
-0.00486469638385481 1
0.46555496084191 1
0.192344461720185 1
0.388792542018693 1
0.0233706824196908 1
0.257014358068656 1
0.132058404206287 1
0.390610567272525 1
0.0531298007524081 1
0.271476189094644 1
0.168824718067265 1
0.48562571216731 1
0.267276231770889 1
0.241980925700491 1
0.355514186606537 1
0.326183776547042 1
0.406913433664009 1
0.115115883529753 1
0.398989432931357 1
0.32328842497106 1
0.386153854541216 1
0.415625644944419 1
0.0437437718431495 1
0.122825024304144 1
0.10934523933482 1
-0.220469771190133 0
0.368381579417674 1
0.200312976876371 1
0.592303117506579 0
0.176057325151825 1
0.18421947894446 1
0.0662942720672442 1
0.114106586582741 1
0.129104934595503 1
0.0667343746657821 1
0.188052316495398 1
0.470955835452979 1
0.449199699628081 1
0.203197893213666 1
0.155260401232391 1
0.026763321148651 1
0.28231263675589 1
-0.0587517170674117 1
0.284588383179173 1
0.159289276679135 1
0.0102513918457549 1
0.180378612572622 1
0.362275822916043 1
0.0666687477212874 1
0.207829045614515 1
-0.069832325125436 1
0.0903594034005883 1
-0.0383525562602902 1
0.255519190253786 1
0.020693220800141 1
0.0193535172747206 1
0.292894688060824 1
0.316654623644834 1
0.0862954202840917 1
0.428492605741795 1
0.0783889103383516 1
0.0553361446694677 1
0.332284870615347 1
0.267340648178877 1
0.457779384546631 1
0.503982784669786 1
0.106775560770277 1
0.285537235488513 1
0.265570032242718 1
0.0406026055149929 1
0.237493163481057 1
0.0695414067216656 1
-0.12681675708649 0
0.342232073216065 1
0.129644091666535 1
-0.0824163748243612 1
0.225031094116227 1
0.0993017681683612 1
0.22391527564811 1
0.0767053692070704 1
0.608742682218574 0
-0.0565960980670064 1
-0.00353116617720073 1
0.264880925935166 1
0.278207927288635 1
0.28934092011286 1
0.180294486667643 1
0.173301519078724 1
-0.045214876461951 1
0.0412471274665316 1
0.303401242361244 1
0.0628366588745736 1
0.295044629213643 1
0.23980093061487 1
0.183015275524806 1
0.0864211287049654 1
0.0934136144859536 1
0.0749791503192857 1
0.4260701066504 1
0.2307863434317 1
0.146326605627579 1
0.317745417293697 1
0.130447974438388 1
-0.00158258547735165 1
0.435469759482377 1
0.243323175798974 1
0.217957271609809 1
0.188480881217589 1
0.0179381533671654 1
0.30439329694247 1
0.0793668459498089 1
0.180180198129739 1
0.120075264892312 1
0.233776250695671 1
0.0485033773817804 1
0.129295709240284 1
0.360641366255877 1
0.168725503450281 1
0.306969741812026 1
0.144267797927069 1
0.103835589046037 1
0.261941492010089 1
0.138086919528413 1
-0.0399068956021825 1
0.234290442183536 1
0.333059628433155 1
0.210138678521483 1
0.0139671677222249 1
0.167526564401464 1
0.222746926503146 1
0.23697184177823 1
0.219586850029153 1
-0.116434995124282 0
0.149586922281115 1
0.365877854285257 1
0.386687000636619 1
0.439260339992677 1
0.193344700507098 1
0.0608149825954625 1
-0.0308102093169826 1
0.466875498493671 1
0.0472953545819846 1
0.360900931881535 1
-0.217862438424157 0
0.45207708228381 1
0.292978413324982 1
0.154825076256315 1
0.0948136868234086 1
0.0799883171701488 1
0.119472090996681 1
-0.0633854379046934 1
0.068641353670155 1
0.00873160443311838 1
0.206175009672823 1
0.296307466506624 1
0.197503441188841 1
0.129846808741531 1
0.0182621682739065 1
0.0484942526544233 1
0.227682354200131 1
-0.0634897495047104 1
0.131149702608644 1
0.0880048300694296 1
0.221273614355647 1
0.043982847041573 1
0.090471421333356 1
0.029194581341256 1
0.221538217108978 1
-0.255742775767766 0
0.0979011112884283 1
0.40037290187171 1
0.00981986255139212 1
0.0800290041713462 1
0.0634430999419449 1
0.0396423515369238 1
0.00759683178854238 1
0.101653024609626 1
0.0907607911126947 1
0.181208187723143 1
0.317723459017058 1
0.386374087602184 1
0.194598094709144 1
0.0887339852369409 1
0.369011480049732 1
0.290697053287162 1
0.244094865184869 1
0.233475692803131 1
0.343902091833909 1
0.0854013389380958 1
0.43116623366108 1
0.257631951799632 1
0.169445855893717 1
0.15701359737584 1
0.17447165368265 1
0.0964932420461368 1
0.5982469603878 0
-0.0392276153154408 1
0.327305044762542 1
0.192683603077459 1
0.0109298977241802 1
0.0975776522238679 1
0.226016893051393 1
0.128599090615429 1
0.157804897953945 1
0.397574437870395 1
0.0519009899288327 1
0.149642755800707 1
0.218123975858645 1
0.435056379392518 1
0.127861161680552 1
0.143945297706022 1
0.155773312227245 1
0.186462290560011 1
0.376455831498076 1
0.191543074213792 1
0.241633672005766 1
0.52556067208704 0
0.266647375538011 1
0.127667658279187 1
0.304235974082649 1
0.0166323430593083 1
0.367348971304007 1
0.326468146117356 1
0.109540036418805 1
0.311579569358512 1
0.28662138783691 1
0.388670197481376 1
0.0801059327288825 1
0.102231298684623 1
0.349316483972124 1
0.115533908179331 1
-0.00291427112517804 1
0.00714232890638269 1
0.18290974568555 1
0.189993951232072 1
0.192390151966875 1
-0.0546347959889989 1
0.240302574250543 1
0.109579090179485 1
0.192437348632472 1
0.236613731620325 1
0.184232175452543 1
0.264468484310484 1
0.216771488618176 1
0.136412551447019 1
0.0236336503973597 1
0.375122191314865 1
0.21409129995335 1
0.202167466497407 1
0.511226783643114 1
0.185668027445759 1
0.278106387684839 1
0.208633141701353 1
0.308252634918282 1
0.294731968309238 1
0.225941184873821 1
0.291210955440923 1
0.243021266814458 1
0.351985786823926 1
0.687083053208078 0
0.17926428054537 1
0.00173746821578648 1
0.0876977903977662 1
0.208448741210699 1
0.466548829294813 1
0.00990092540220402 1
0.365102884693763 1
0.204689555620471 1
0.287122639659451 1
0.0172288270111084 1
-0.0576706306072694 1
0.32947822906217 1
0.378321636868647 1
0.523032636778172 0
0.504649140205338 1
0.0517776143318857 1
0.290171676860734 1
-0.0262428215545707 1
0.268992113974972 1
0.290018118541871 1
0.276203938371456 1
0.240110947371811 1
0.38588833157769 1
0.200541967553345 1
0.129941772078127 1
0.104591472944721 1
0.373898314450504 1
0.250779374056172 1
0.155303065971375 1
0.126883572002909 1
0.102561971013829 1
0.268909556630194 1
0.282958181718644 1
0.346173494157047 1
-0.00204573315892266 1
0.0490585971699366 1
0.147266288682048 1
0.272801738454528 1
0.412147316428831 1
0.378756876830803 1
0.399028118114633 1
0.375966282723121 1
0.284844637158711 1
0.243163685252336 1
0.253959238155492 1
0.0430986532291112 1
0.2838481288091 1
-0.0205075743812642 1
0.195417309476705 1
0.123810333274484 1
0.173488712551973 1
0.0321775464865322 1
0.334982609434501 1
0.0562926260079074 1
0.134744677629284 1
0.320997352987971 1
0.107400234953788 1
0.324924177936779 1
0.394937308471824 1
0.0881985503208252 1
0.22231325741694 1
0.495145828334922 0
0.0439024824501393 1
0.21876774010415 1
0.371272524018534 1
0.0350984132232345 1
0.266686541543969 1
0.318420102651807 1
0.251114229429913 1
0.330906165638551 1
0.0563892150564079 1
0.259511677846573 1
-0.133864362345775 0
0.0618776858434006 1
0.119753677039854 1
0.178049735467033 1
0.479622167182016 1
-0.047472629173691 1
0.20004456919791 1
0.239602649620814 1
0.33817576666034 1
0.0158088697088487 1
0.306567168127094 1
-0.0173832312098195 1
0.204464440679708 1
0.389100585847924 1
0.19183302611165 1
0.28727904950564 1
0.218394236002243 1
-0.0307247915126873 1
0.167758960438857 1
0.408639750394967 1
0.251118899441634 1
0.174378286811879 1
0.0838254808402218 1
0.0985586953773104 1
0.0249937112612305 1
0.312833502076334 1
0.16873628328776 1
0.106472240045385 1
0.346922005113282 1
0.306464108312055 1
-0.0253377430043297 1
0.116496192429895 1
0.412136190603208 1
0.353695239556599 1
0.167806560965064 1
0.229575914497717 1
0.165619989998677 1
0.211471676521788 1
0.279673792310008 1
0.299074164449972 1
0.31054667076115 1
0.137565674520247 1
0.136046346686175 1
0.35264613968987 1
0.149605287576173 1
0.215989413501833 1
0.15491327192655 1
0.171168691559431 1
0.0671526879982321 1
0.215482915081102 1
0.299108351663276 1
0.0190380845266944 1
0.276465584066153 1
0.346159308168536 1
0.289858543461214 1
0.0575282172712397 1
0.00182910773734741 1
0.187696922061519 1
0.295284477765512 1
0.179038937398613 1
0.296874802993158 1
0.00325506672008764 1
0.234823645277591 1
0.392667327936154 1
0.0719555137374416 1
0.10238126176947 1
0.116866004179392 1
0.132452877082608 1
0.314262863951221 1
0.469091892265522 1
0.458354840152585 1
-0.00982055753228517 1
0.253298676304741 1
0.0937243725177119 1
0.230244901175638 1
0.0676687502264206 1
0.270354478381249 1
0.0974881774108126 1
0.228170844146084 1
0.19534054275141 1
0.359924369332813 1
0.214774230134112 1
0.0555019811906019 1
0.271079802331918 1
0.263712365711678 1
0.226765051446925 1
0.160386866109332 1
0.333610225076123 1
0.428801456625769 1
0.485430811122467 1
0.000592297670478976 1
0.126391384694298 1
0.223541440501349 1
0.344694862737581 1
-0.0807021627541093 1
0.456493298890403 1
0.281978565353641 1
0.313368694952562 1
0.15216169834255 1
0.0376490856672638 1
0.254607399535884 1
0.394243638964169 1
0.264693909792908 1
0.332499673526513 1
0.136999488529711 1
-0.223369586530547 0
0.127938123370005 1
0.337092488229836 1
0.0452770547915165 1
0.237527854282635 1
0.107782366361384 1
0.203524870547932 1
0.278135056880682 1
0.315169068202878 1
0.100411160204293 1
0.064374788399259 1
0.295553497335101 1
0.221603031529371 1
0.195076144622953 1
0.348355068549533 1
0.319877307424667 1
-0.0995373633699384 0
0.322106118350096 1
0.445516862195983 1
-0.24759119382025 0
0.104320408808024 1
0.117245169501955 1
-0.0852702765676563 1
0.392017312718323 1
0.341082353553837 1
0.177445871614909 1
0.340494756283665 1
-0.0832188768705859 1
0.288232053368357 1
0.165816349266455 1
0.187840769670013 1
0.384974040527097 1
0.343239892584003 1
0.34809880362263 1
0.222011876233979 1
0.199732623676697 1
0.237818875039296 1
0.29530258099312 1
0.222888773938497 1
0.0634954541691485 1
0.333113924245904 1
0.176011341509922 1
0.0620540177719432 1
0.22230477880857 1
-0.0997607033713503 1
0.206841603958666 1
0.136170822167352 1
0.467602947452731 1
0.2867936456709 1
0.126138870597389 1
0.167455141500991 1
0.432638189492829 1
0.382543321543627 1
0.202685082743362 1
0.0881623961874954 1
0.402760332962292 1
0.551977569072476 1
0.318326863867287 1
0.026140326390046 1
0.175847474323378 1
0.0851620109687362 1
0.331115642292691 1
0.110423199896541 1
0.11308398897943 1
0.161524392378291 1
0.328348657582305 1
0.368565606264981 1
0.104884330160306 1
0.519559923183658 0
-0.00494041720527586 1
0.164690081204243 1
0.0999423157555306 1
0.369107386182643 1
0.117008401359434 1
0.467460538107087 1
0.440003078875626 1
0.00835254108656273 1
0.0224382590732972 1
0.290025856564585 1
0.183440351940247 1
0.144903652818221 1
0.0566609160407768 1
-0.00722303232976563 1
0.0699224058532706 1
0.535451063158931 0
0.32915523798823 1
0.239591616950445 1
0.235081650432292 1
0.196188262524363 1
0.485370875874731 1
0.511084057784106 1
0.0191070088493404 1
0.133912293296642 1
-0.238324004748329 0
0.258098962942382 1
0.0831616168517411 1
0.357869921988517 1
0.426007359723639 1
0.209528672724848 1
0.389279213195067 1
0.0847151323174939 1
0.281738909131168 1
0.26797760933262 1
0.370778145013279 1
0.341471644084376 1
0.0530308479540626 1
0.36851274924352 1
0.359157159215015 1
0.376792392364112 1
0.127689308250554 1
-0.0848536816059984 0
0.218718265844555 1
0.30054502064655 1
0.244884259100702 1
0.171604844908808 1
0.54351229357864 0
0.164331275082713 1
0.290406237511145 1
0.418566565061575 1
0.191064109341498 1
0.277196249618286 1
-0.0540805028839328 1
0.0934029370768783 1
0.121608135804136 1
0.262369880315085 1
-0.0641648558387596 1
0.25259923925017 1
0.281679234213506 1
0.180967905514402 1
0.466443132613814 1
0.0558837978400589 1
0.225992914887587 1
0.301870809049796 1
0.267620661320769 1
-0.00772180087939233 1
-0.00836708748360104 1
-0.0199315722101372 1
0.100710907277497 1
0.22128277747864 1
0.384848729067155 1
0.319362562246758 1
0.320115579489522 1
0.332088882529589 1
0.204951846577742 1
0.452077492425418 1
0.389656400353857 1
0.171919385564277 1
0.297598803225704 1
0.365402384936933 1
0.214935741805871 1
0.237133788555001 1
0.41822846093916 1
0.0548222644920925 1
0.00188053538168041 1
0.344393066880019 1
0.0680532050104099 1
0.126627460802246 1
0.457060746486135 1
0.285703628208541 1
0.265080439190479 1
0.0552345301005973 1
0.223061174861853 1
0.271682177173518 1
0.145703548087845 1
0.131818738521552 1
0.272264895803425 1
-0.0333878986019788 1
0.228001709494557 1
0.0234511729318664 1
-0.0433341855848486 1
0.399719848047904 1
-0.0695677376066726 1
0.00509561952899854 1
0.0723811330427428 1
0.134332788197456 1
0.466503772036866 1
0.0893576429658957 1
0.0593264062756153 1
0.149322439112928 1
0.412178985567562 1
0.0125437141577616 1
0.177820529662736 1
0.228994335499713 1
0.254133020983188 1
0.348332680783571 1
0.0325981507974824 1
0.176632171882978 1
0.22662130600005 1
0.239264280960672 1
-0.0170599965177267 1
0.206937391152598 1
0.268247506468601 1
0.00973770019492638 1
0.252940294244452 1
0.145474839805653 1
-0.0271678260162907 1
-0.1140762707588 0
-0.0242024081944278 1
0.290092561613885 1
0.412147728062841 1
0.236474971369962 1
0.0491392681309763 1
0.117823857917812 1
0.357478855189419 1
0.139872968275433 1
-0.109745818436483 0
0.0642287928556156 1
0.522192690913519 1
-0.0458717928747992 1
0.502955521399065 1
0.0417326289562745 1
0.202328388376775 1
-0.0422283792017601 1
0.209288601020935 1
-0.0315404658434753 1
0.138363949844945 1
0.0519790461965559 1
0.113787334613641 1
0.175651815858438 1
0.19786307654644 1
0.268768840131648 1
0.234991424783113 1
0.30353496632388 1
-0.241521674820525 0
0.104299333677605 1
0.0150413563622847 1
0.434111601980856 1
0.044740872608538 1
0.0106856853999643 1
0.246593785266852 1
0.00141664519463913 1
0.0458633644802414 1
0.203689438487613 1
0.337712809788164 1
0.130429583000281 1
0.18630777219101 1
0.0719426445384785 1
0.159657810344904 1
0.18593615573269 1
0.0841421220150761 1
0.188040323065645 1
0.353084360368035 1
0.189198493025049 1
0.133109073439367 1
0.172950867345404 1
-0.104265910155073 0
0.188631079570657 1
0.234189605230155 1
0.0549547114613669 1
0.22884858801725 1
0.126052240795292 1
0.346535206244189 1
-0.0402432683235569 1
0.488821271325366 1
0.18327325633248 1
0.247114320798441 1
0.190782691504968 1
0.0487925659440644 1
0.296052255921502 1
0.293967506525401 1
0.130092502404403 1
0.376971090770767 1
-0.0268688192936859 1
0.502983559979618 1
0.240395812561111 1
0.0706140930825725 1
0.0705560400435916 1
0.202129342800487 1
0.237163862226977 1
0.15039685188636 1
0.483918299991265 1
0.0728114228069172 1
0.342220202576849 1
0.278551119112206 1
0.101168699745151 1
-0.229455574948771 0
0.18248808355254 1
0.298792789885614 1
0.182140499258713 1
0.337113331717884 1
0.425544713431397 1
-0.0289403991031454 1
0.312628533662439 1
0.148205344891635 1
0.107541242815799 1
-0.00439952899488139 1
0.241283212924304 1
0.321014297686092 1
0.0204261411578103 1
0.0843306678073995 1
0.160150090578235 1
0.331570180209666 1
0.263250129595824 1
0.270212317123554 1
0.183458981669388 1
0.371403921247366 1
0.435993222482245 1
0.466147229028011 1
0.347600682924017 1
-0.0386363714253898 1
0.463459655675879 1
0.213807117988974 1
0.24712979283474 1
0.349487264392915 1
0.195015698681344 1
0.0226676147929147 1
0.198517196543569 1
0.468230836408377 1
0.00882832471230123 1
-0.0700748420497436 1
0.162614008078053 1
0.216875121882325 1
0.0282494054812349 1
0.117874262846899 1
0.425740419007885 1
0.215189105920093 1
0.0734417973439289 1
0.167705624869074 1
0.293733175853789 1
0.419777342268037 1
0.456341602251767 1
0.408241164440813 1
0.111403012429164 1
0.310212443790118 1
0.164236463555791 1
-0.0342536945310272 1
0.274653729349271 1
0.105872604136856 1
0.421226013084865 1
0.296225155186654 1
0.0610397838718208 1
0.0554398404491681 1
0.297740268781293 1
-0.0199998470623752 1
0.405422326077721 1
0.121877246137684 1
0.211668443791338 1
0.128268984762733 1
0.246397143187799 1
0.177014594532832 1
0.109336588422883 1
0.308528814310032 1
0.259508962986074 1
0.310846376068617 1
0.610737908725173 1
0.0633646212371813 1
0.0785407283283029 1
0.139591939481083 1
0.257585022898938 1
0.0101524887207809 1
0.194449897546821 1
0.283814401446774 1
0.175402289998325 1
0.245518793311145 1
0.270810420586017 1
0.148957438415866 1
0.191502401162571 1
0.127964940667568 1
0.145140463983201 1
0.251360904657291 1
0.385860779209903 1
0.482787023377133 1
0.376240510904019 1
0.113162671827108 1
-0.0583046028637492 1
-0.105329442709173 0
0.0599083715820988 1
0.379716546661836 1
0.174947983382849 1
-0.0424965753620447 1
0.106985863058623 1
0.211826176162079 1
-0.0362523758314351 1
-0.00259236304592534 1
0.459525681215955 1
0.288585398117037 1
0.275651571962099 1
0.291251957601104 1
-0.0416854158728701 1
0.215444616867362 1
0.464680877651454 1
0.258915210896647 1
0.096383593105121 1
0.214843235842724 1
0.465116232716047 1
0.0582733444761353 1
0.329892170876233 1
0.0805174726894606 1
0.208962761593379 1
0.13452083534056 1
0.316057444601844 1
0.176021945105246 1
0.225725347767217 1
0.242534545769696 1
0.165811725020354 1
0.278995501528866 1
0.16786987565512 1
0.0869891363312992 1
0.216014095659318 1
0.162133245565639 1
0.493113730193342 1
0.262486772134865 1
0.459820002406008 1
0.0216269701584082 1
0.185490898932407 1
0.136078039232784 1
-0.0283072737734729 1
0.271574434385472 1
0.192388068877914 1
0.198415982937436 1
0.101354650059039 1
0.00301483170035178 1
0.351582756958669 1
0.265810874136271 1
0.451671317211831 1
0.364959353486178 1
0.355467030891354 1
0.161695132340609 1
0.552563336250694 0
0.176269163219105 1
0.0318113739861638 1
0.274125710563589 1
0.265279605162999 1
0.561683794823284 1
0.447334113493524 1
0.156992750486865 1
-0.00118237139693124 1
0.200204777876316 1
0.295628913334063 1
0.152385020168059 1
0.36550535237693 1
0.205196631242759 1
0.49137454452005 1
0.164947076047938 1
0.147598609289979 1
0.437827339502808 1
0.21293040809805 1
0.387264818746288 1
0.197827340859808 1
0.33407261235049 1
0.332085801335897 1
0.308291974819745 1
0.414794862246159 1
0.267912798672471 1
0.215441327041154 1
0.356156790081323 1
0.455601451562907 1
0.143378028353772 1
0.24125426880084 1
-0.0736850844296193 1
0.242810246793801 1
0.0465836480131913 1
0.31437994267355 1
0.327670203551695 1
0.134753556705411 1
0.234796250484408 1
0.415113517036485 1
0.0366355620339591 1
0.0066891672937333 1
0.28520145386824 1
0.195274575372083 1
-0.101517128409147 1
0.144271339895126 1
0.180822973036201 1
0.0359457026433393 1
0.240741579480003 1
0.242262370081955 1
-0.0320585857214789 1
0.0775845772619326 1
0.332301299889719 1
-0.0905642883454351 1
0.328819722919877 1
0.0663882129676604 1
0.0814166099220981 1
0.176462525659437 1
0.325575210247347 1
0.0760948993364944 1
0.216269840072899 1
0.152647322107558 1
0.00365868694433345 1
0.350825262960801 1
0.0258170532165864 1
0.228099590622723 1
0.194457379323903 1
0.508404850103169 1
0.0507005470226668 1
0.358734542194879 1
0.445069014999287 1
0.137022324162323 1
0.447864642881251 1
0.0546586953959932 1
0.499026678398981 1
0.283032823002146 1
-0.0417249921669227 1
0.0917709614725029 1
0.234441133386908 1
0.0922650936439078 1
0.203327349973642 1
0.15974943829894 1
0.336822205785347 1
0.314203102715627 1
0.155253437353925 1
0.257374948503545 1
0.174419268265301 1
0.221720920185281 1
0.398048287007822 1
0.243368605495033 1
0.583669418139979 0
0.328472992574683 1
0.283676154982822 1
0.26440925980798 1
0.3240861532286 1
0.0762741595177456 1
-0.0335750408140071 1
0.132369516507355 1
0.317394000951678 1
0.214993848972475 1
0.146120779748412 1
0.421956460538847 1
0.50430965363605 1
0.266979510910657 1
0.747029871942456 0
-0.0997583649940661 0
0.124707377306354 1
0.300137360632529 1
0.09730080590884 1
0.0606814348736212 1
0.201311617236088 1
0.0143583664323612 1
-0.0538039048293853 1
0.126183520710272 1
0.391087053106645 1
0.138602215283061 1
0.279353477939305 1
0.0352727939165584 1
0.18368963286354 1
0.297156529125967 1
0.274629905807573 1
0.465108557688076 1
0.242184665990173 1
0.20727635530142 1
0.335861082998604 1
0.114998977946128 1
0.203190421138675 1
0.200460404566757 1
0.441342916728113 1
-0.00452282846668909 1
0.240805804924767 1
0.144375657468772 1
0.38943066907824 1
0.230271791201857 1
0.403095684082021 1
0.222175210325678 1
0.327318034420834 1
0.449440473559602 1
0.145761465873447 1
0.285621252488623 1
0.357197561782897 1
0.417880260130221 1
0.463412143395514 1
0.360929059458815 1
0.226650870650021 1
0.27301355272842 1
0.317062238857653 1
0.0704766265119775 1
0.0185605322946494 1
0.470179854744928 1
0.164976950833709 1
0.214128649051319 1
0.0842941471218994 1
0.0152745657864611 1
0.401919138761068 1
-0.0432195504998818 1
0.204586050422179 1
0.308117480418455 1
0.141694442172123 1
0.379134131917665 1
0.386294897596656 1
0.221612481110735 1
0.0667955512158586 1
0.176820619213509 1
0.168924023536427 1
0.00734738582381436 1
0.0886563374621401 1
0.215530655119201 1
0.260678857620285 1
0.218663677047901 1
0.114516604401274 1
0.326463754277752 1
0.10587519364781 1
0.167825228170906 1
0.164208494614604 1
0.267273740599442 1
0.233253668896964 1
0.257760275919288 1
0.234218345747075 1
0.264445005565937 1
0.0658367504913175 1
0.284783248880589 1
0.372902478505653 1
0.376144755647661 1
-0.0206440073166248 1
0.20134479741003 1
0.236002372204277 1
0.149686140158585 1
0.191861433854925 1
0.385383906802342 1
0.187217062214913 1
0.486947760910141 1
0.447305545601137 1
0.0141565761275998 1
0.125714475290512 1
0.339077313751197 1
-0.0420177864102701 1
0.265497406400479 1
0.0413493306644378 1
0.199145140271538 1
0.234675635343208 1
0.16928377906671 1
0.256502869050622 1
-0.0373002437710641 1
0.386702915545543 1
0.400722221142692 1
0.465526589312354 1
0.110960410001479 1
0.386877105334999 1
0.18106296262063 1
0.0276658300499114 1
0.266157569580376 1
0.141415883496863 1
0.235122120374511 1
0.165925612040271 1
0.215934563730818 1
0.284394756392121 1
0.211073794675123 1
0.123634341133915 1
0.0285026096784765 1
0.171987909889415 1
0.11636873235831 1
-0.062465777357597 1
0.26733352942074 1
0.171683938291806 1
0.143846117318515 1
0.332208453173085 1
0.0437949105485741 1
0.272211296303798 1
0.226891074572946 1
0.58298495963576 0
-0.0305837046194899 1
0.155206439591614 1
0.324886412187151 1
0.251247387046507 1
0.300077378122958 1
0.166067574195021 1
0.0882703540982831 1
0.0842367557404036 1
0.153259818718757 1
-0.0206159052208353 1
0.139383445050776 1
0.163068292407152 1
0.22849689561485 1
0.0288935764045715 1
0.263922763652543 1
0.305707995012556 1
0.426168784252466 1
0.163468068943742 1
0.229632278569238 1
0.476098686574849 1
0.219914857535231 1
0.336202270050844 1
0.000482928509636171 1
0.137731782220278 1
0.418802222041886 1
0.309235673405072 1
0.312561896029107 1
-0.0260382325239613 1
0.416415879076715 1
0.18373842484552 1
0.186138156807651 1
0.281837069924161 1
0.087295720296098 1
0.12982050870634 1
-0.0479380675389108 1
0.0978141004191818 1
0.0758298993319013 1
0.158746469903213 1
0.214027579070923 1
0.219943198034595 1
0.401006352808352 1
0.163666354789834 1
0.237744385093683 1
0.166061920837039 1
0.351147156553616 1
0.132570054725606 1
0.288126327641111 1
0.157977285849896 1
0.152539112337405 1
0.182580769215769 1
0.300183233003682 1
0.349168865740712 1
0.0133657158156467 1
0.137010829482281 1
0.0832038754738317 1
-0.0766378480527976 1
0.196763821423582 1
0.327997452687483 1
0.267121884686505 1
0.389005913151789 1
0.140941972100293 1
0.215921722032176 1
0.201475560661149 1
0.0612953589078983 1
0.245691831966975 1
0.109681248583769 1
0.289880525709687 1
0.133626663229256 1
0.184189776420344 1
0.207977103406151 1
0.373225093021862 1
0.476162892790856 0
0.243121687676556 1
0.0199298160488599 1
-0.0295280953491217 1
0.27497598979699 1
0.0574780303028276 1
-0.00875521317483344 1
0.204853135924158 1
0.0811500858746634 1
0.50599506832347 0
0.355805583335327 1
0.100834730483068 1
0.456240376421432 1
0.236050491974981 1
-0.0706552816774258 1
0.300841295198045 1
-0.175998231386372 0
0.337837288650951 1
0.0038613240509775 1
0.185339583149415 1
-0.107295686999274 1
0.0311303441082251 1
0.361075414755712 1
0.492400255679977 1
0.192435635885851 1
0.117905248210783 1
0.110353830037524 1
0.227479064643818 1
0.153021389213871 1
0.0302208339920175 1
0.124792025006298 1
0.00279406742650262 1
0.151780063630725 1
0.378090538975022 1
0.260216377192734 1
0.128077306370573 1
0.199765658711893 1
0.0907618434104099 1
0.117066632197534 1
0.207684576756896 1
-0.0250736427224813 1
0.266208645820697 1
0.240903572947672 1
-0.0907869263985172 1
0.398334494662108 1
0.219761621181874 1
0.105390705542227 1
0.260788847593862 1
0.211659484552209 1
0.229680524935508 1
0.341652127509938 1
0.389371752612202 1
-0.0558134300749785 1
0.326287098630066 1
0.105067795323016 1
0.0124832061446199 1
0.181714426992315 1
0.103130139289797 1
0.308749613884631 1
0.119151076465751 1
0.308610274466435 1
0.460393369168646 1
0.158231973986516 1
0.125415141621221 1
0.292286324780228 1
0.185297136534583 1
0.230645311793052 1
-0.0203901198811374 1
0.393564941802249 1
0.214681363815496 1
0.408327142155831 1
0.263721608259565 1
0.490866012627719 1
0.335131993096087 1
0.0627642245076625 1
0.328024175526479 1
0.341100174111364 1
0.154392385181818 1
0.175460549454634 1
0.364217342608022 1
0.198364494924282 1
0.27658175535585 1
0.0863208840828946 1
0.333804772677556 1
0.160863749994982 1
0.229659163806937 1
0.31128937053089 1
0.435318924426576 1
0.290469869596361 1
0.331379548345756 1
0.444238502252734 1
0.373956599003398 1
0.323536103007446 1
-0.0141602266748265 1
0.190185223571181 1
0.170713376926033 1
0.404140877356249 1
0.229712175648825 1
0.0925148476355191 1
0.324218246396719 1
0.196073277173926 1
0.137246021005547 1
0.252378259073039 1
0.238197675091741 1
0.223901712007278 1
0.187895028758108 1
-0.155721550397138 1
0.511209404917274 1
0.083708047304782 1
0.290653126246874 1
0.271075867463855 1
0.332269144126997 1
0.221211167840604 1
0.0934608270861969 1
0.20398536954846 1
0.138086692467394 1
0.130503002328966 1
0.280524941073808 1
0.296231724978501 1
0.376167086589787 1
0.0843406653787576 1
0.225693714088941 1
0.0445433798732224 1
0.10758176818181 1
0.341092399468088 1
-0.0830497106009968 1
0.353746655296088 1
0.370306189009215 1
-0.0266132979253369 1
0.114204522963322 1
0.359915590842938 1
0.179568705146757 1
0.158310924585009 1
0.0937295505969041 1
0.288327215794412 1
0.226534662811427 1
0.27263193984068 1
0.177161549748184 1
0.117617951090152 1
-0.179899095056132 1
0.286231891485038 1
0.481776580260297 1
0.253599231180768 1
0.230253540790802 1
0.131787164527332 1
0.12399884220097 1
0.151408903235785 1
0.35419540950859 1
0.27828741942382 1
0.382001599302876 1
0.150159247549141 1
0.171103712541191 1
0.147070460833243 1
0.258284674091144 1
0.421930239831907 1
0.247246435563487 1
0.0572335133068798 1
0.210184529806752 1
0.294407916784113 1
0.445261938027821 1
0.249134759206742 1
0.0858262222147169 1
0.16241281310381 1
0.147413447649697 1
0.223721698133158 1
0.0682287609588725 1
0.134351076227838 1
0.2264430904095 1
0.265470193748065 1
0.199979341595781 1
0.26204498298291 1
0.253317714683865 1
0.112689793697246 1
0.305120810135398 1
0.022897431677678 1
0.23270214059205 1
0.0777550974772949 1
0.156969039606507 1
0.0918685175264743 1
0.330903541712403 1
0.0847644695513603 1
0.261023336931341 1
0.411465057771376 1
0.215166320887994 1
0.0498874630687886 1
0.326288053808637 1
0.0512712562884693 1
0.0880981275979238 1
-0.01157602138437 1
0.53830947177017 1
0.210060500788583 1
0.378506627610023 1
0.0736829549837836 1
0.0944565738059328 1
0.165450676522532 1
0.0326230817640751 1
0.0426139751531493 1
0.00970100058019199 1
0.0860728041813682 1
0.274582491555906 1
0.397767238282593 1
0.176615503889098 1
0.141243080433767 1
0.15116489357303 1
0.0938808262993685 1
0.016811379317581 1
0.209998539960383 1
0.231999665375075 1
0.136760186597074 1
0.127399268788429 1
0.479861335131996 1
0.29121134820444 1
0.464030148352689 1
0.365465855091947 1
0.229668258171535 1
0.223645655890235 1
0.327463859405392 1
0.516909663231879 1
0.0528276693109041 1
0.0731000967067857 1
0.358195904946881 1
0.609574701546331 0
0.0889149554795596 1
0.274304528168264 1
-0.0454419656558379 1
0.329324808736714 1
0.369769309625059 1
0.36669630798859 1
0.29440549910538 1
0.0908503254706058 1
0.159311558671395 1
0.342116818569558 1
0.310599275889362 1
0.0157749022250293 1
0.4093006856468 1
0.103436140379634 1
-0.119551612072835 1
0.206687338315357 1
0.311810968456457 1
0.174032796899709 1
0.261274266719476 1
-0.0259938679281049 1
0.327183095108562 1
0.0358603588932447 1
0.144006450841235 1
0.367395049725202 1
0.269673151281539 1
0.049192763299253 1
-0.0345665776728241 1
0.243875801994091 1
0.216530670833184 1
-0.0601374727628606 1
0.18692074394407 1
0.281828047422801 1
0.391746559300915 1
0.318426972538855 1
0.386896056838093 1
0.316918498991613 1
0.26865646732087 1
0.24626768982081 1
-0.0312870578998542 1
0.26885090978916 1
0.267063624813805 1
-0.0693520878392298 1
0.0995384661579148 1
0.13559932350164 1
0.399751639261091 1
0.375984269785737 1
-0.00694821648100105 1
-0.0346112124181032 1
0.391140911507021 1
0.0615181348583855 1
0.0985708620484404 1
-0.0499139291244405 1
0.228724592066396 1
0.105874294088852 1
0.570200841931012 0
0.0332675418927717 1
0.215647468419879 1
0.275990850948505 1
0.125475728116774 1
0.0360535376924164 1
0.271300223983066 1
-0.0320591139138858 1
0.0581795782794398 1
-0.168228270299121 0
0.0569733217688796 1
0.0320849443652896 1
0.281427190959804 1
0.332937900180809 1
0.232624191899395 1
0.21442075566826 1
0.707891045385997 0
0.255801976006349 1
0.28416299300947 1
0.259757832288478 1
0.459884796696179 1
0.300312386571224 1
0.276349909654642 1
-0.10488969568682 1
-0.0948486637247433 1
0.245932127483862 1
0.0294210874078887 1
0.153828696355583 1
0.140474095684066 1
0.231930863198141 1
0.163930671705583 1
0.389877301089134 1
0.188936358694385 1
0.085283877494785 1
0.322909841984187 1
0.294487020284773 1
0.222086376856021 1
0.224027720816143 1
0.0557650709532962 1
0.206727966786232 1
0.254310134483877 1
0.374161509225991 1
0.0166219576274882 1
0.273256014360311 1
0.115473248353083 1
0.244899351874842 1
0.182777574087284 1
0.032774604383486 1
0.0594900977102787 1
0.123134561265775 1
0.292431164067902 1
0.37562276400303 1
0.318065409947192 1
0.182353848531358 1
0.391829843884955 1
0.0832202515381081 1
0.300020456662563 1
0.0873150241943475 1
0.238131263337226 1
0.188943019222725 1
-0.0461115915696912 1
0.130902994201857 1
0.120069756543009 1
0.103223992118552 1
0.0131548049390721 1
0.16892830648669 1
0.245422948241884 1
-0.0600686665126561 1
0.134348174545371 1
0.215367311933613 1
0.272937418110769 1
0.164404931881884 1
0.261258706741949 1
0.287376991474436 1
0.0517158405370235 1
0.456089298351474 1
0.410848475576802 1
0.346083144931968 1
0.288203793716029 1
0.44228635187137 1
-0.00801708541489818 1
0.197604198799465 1
0.185789101119509 1
0.113461365453872 1
-0.0731970502637316 1
0.311729847279744 1
-0.111317683437469 1
0.0602347595530897 1
0.161862582047301 1
0.501610804936707 1
0.283841805801498 1
0.305420391567624 1
0.418799259671239 1
0.0426692837565577 1
0.196209138748968 1
0.300507358049216 1
0.323291406231172 1
0.361534938902751 1
0.262776438972436 1
-0.163983532175757 0
0.279640867289795 1
0.342529576229067 1
0.377035376468785 1
0.312178043155635 1
0.221631454680751 1
0.0922417456896631 1
0.622981865256985 0
0.230142188575926 1
0.104865288455197 1
0.133344042309222 1
0.3155911010191 1
0.164032954177066 1
0.204930068312995 1
0.473816545440411 1
0.31008398263506 1
0.352150491524457 1
0.0672968714593861 1
0.0163067606098545 1
0.219526414740658 1
0.202364652619307 1
0.290736190649861 1
-0.135517477518385 0
0.0341329039055829 1
0.18139708643422 1
0.188774210132153 1
0.369101820554407 1
0.109092165037578 1
0.300374248915855 1
0.0748337253304014 1
-0.0621249665097915 1
0.00264428860008638 1
-0.0708105840287781 1
-0.145703555182633 0
0.233795311654781 1
0.189309862569405 1
0.214339822076845 1
-0.0451368104041641 1
0.139292000680697 1
0.476340863955754 1
0.142113880252121 1
0.0752881555652623 1
0.123685232452351 1
-0.0724863812927785 1
0.0916021585751099 1
0.0538281942994613 1
0.290859687709948 1
0.143717282193348 1
0.229195028476019 1
-0.074801178608954 1
0.476396493140691 1
0.394980906580648 1
0.0974884291654525 1
0.191767083593152 1
0.0831215758748649 1
0.294899438851005 1
0.379515440537386 1
0.0623652696920904 1
0.301593592207237 1
0.326372930787656 1
0.0596432043443639 1
0.274773792803048 1
0.198551776376414 1
0.200202840379887 1
0.314298264196945 1
-0.139537754715038 1
0.283983667906762 1
0.15173760760491 1
0.184833034616834 1
0.228744059643204 1
0.20926405424415 1
0.0503176271632132 1
0.306839770372424 1
0.114337769556713 1
0.190270912586488 1
0.15566825337058 1
0.230190503631242 1
0.260122218814585 1
0.266973681453287 1
0.202536364295403 1
0.257595328278618 1
0.144309648470522 1
-0.1453984502842 0
0.068512331679077 1
0.205395752913625 1
0.154047401903255 1
0.0769312474149117 1
0.271623556215134 1
0.0342339530112763 1
0.103499366025479 1
0.250853054226902 1
0.19291047466987 1
0.245127787115047 1
0.133500126606066 1
0.234089597150387 1
0.314107459830852 1
0.197139218333887 1
0.275715107424922 1
0.191658826002334 1
0.145741394225478 1
0.139178617700898 1
0.149001245004711 1
0.152078782951381 1
0.249993159316913 1
-0.0505960871012407 1
0.28632046495773 1
0.266760056084013 1
0.24808531309299 1
0.453239337556986 1
0.199345062317225 1
0.250304941337268 1
0.301924408868878 1
0.111158119980792 1
0.0868049420041722 1
-0.0761746651953689 1
0.276375274309407 1
0.123071995136641 1
0.250703798543259 1
0.498571533615522 1
0.221458296034925 1
0.179614941743413 1
0.465400099643529 1
0.286629553365611 1
0.0620668897509548 1
0.293028988334284 1
0.356321407526468 1
0.311809345285862 1
0.204167357431698 1
0.104999139343825 1
0.211927136435536 1
0.0456349546404911 1
0.167180859107607 1
0.297464649018134 1
0.384837868552095 1
0.290683194291658 1
0.224691531498 1
0.413723120641702 1
0.258337932477067 1
-0.0124120360375236 1
0.186112456837168 1
0.0625236824727581 1
0.450150782038102 1
0.353197304999285 1
0.0297675034872253 1
-0.117528873215905 1
0.252142483421871 1
0.148617330639752 1
0.291392982690355 1
0.52358739355048 1
0.166408723802957 1
0.188117890899237 1
-0.131458924786621 0
0.148870671989475 1
0.112359546762835 1
0.189489554132276 1
0.19094984539968 1
0.397233092943072 1
-0.0310499386943469 1
0.482841833489738 1
0.544023986838212 0
0.302768017995628 1
0.224509949090528 1
0.313731126168738 1
-0.103495758364182 1
0.170771828381765 1
0.187743093282729 1
0.243011160360428 1
0.230553715378346 1
0.170275777702257 1
0.171637701322506 1
0.176338288871897 1
0.0528251276471988 1
0.343210350544028 1
0.145307183347982 1
0.0271704978476905 1
0.130067369949233 1
0.324677100262368 1
0.053684106504425 1
0.155919611779258 1
0.180447351226146 1
0.0543478294768259 1
0.163562369984957 1
0.318982946117412 1
0.0881501613202871 1
-0.0738445122589364 1
0.204908734928241 1
0.171219963376789 1
-0.0765698865914848 1
0.351206497242207 1
-0.00684658298317941 1
0.304608512492639 1
0.123936362837026 1
0.487378481171757 1
0.0457150930149582 1
0.28443970804391 1
0.201476948400748 1
0.150235911264344 1
0.318930258594535 1
-0.147071341061178 0
-0.463673522181023 0
0.32317235760876 1
0.390389847367669 1
0.243891009254624 1
0.611444681299327 0
0.182275096500517 1
0.271259949149894 1
0.286594347799494 1
0.258554655755851 1
0.340607246574678 1
0.312611795941646 1
0.354290314501906 1
0.202074512743629 1
0.227382033380211 1
0.355607321854746 1
0.0944399731320207 1
0.249299725283709 1
0.0907886390876426 1
0.281424777763471 1
0.200242717185859 1
0.0110898566350867 1
0.364601446793745 1
0.159302067340963 1
0.30828217312061 1
0.016886469484782 1
0.073242524226004 1
0.0855204198359578 1
0.254514491978573 1
0.251878447313271 1
0.122700897673397 1
-0.0659692472626241 1
0.414831086859538 1
0.248420694969409 1
0.17333018995571 1
0.163907457586531 1
-0.00629594542641496 1
0.152794791414608 1
0.118915854146583 1
0.175609217167554 1
0.142640085172404 1
0.222214879660528 1
0.0698625922295847 1
0.374963528575142 1
0.00822762343292798 1
0.267413217668495 1
0.00704231113598799 1
0.215703183223872 1
-0.0197990972226846 1
0.390709137822064 1
-0.0603816369373084 1
0.24711483021954 1
0.183789138569502 1
0.214325350218951 1
0.200114366289677 1
0.166152753599246 1
0.24444209928181 1
0.22592579877198 1
0.243322268744639 1
0.323209451525473 1
0.362603694438377 1
0.428672635606026 1
-0.116202268245558 0
0.134323397756469 1
0.0635524413411072 1
0.161259891242377 1
0.126069381848358 1
0.0851521523169776 1
0.139899804658105 1
0.351902455563017 1
0.255598299567856 1
0.598143972589194 0
0.322225525987224 1
0.512807068931677 1
0.210134066993729 1
0.243638465852476 1
0.335903831142325 1
0.243580206508105 1
0.271877937913161 1
0.635986952704364 0
0.240490016716879 1
0.123166435840419 1
0.222083590104509 1
0.107802437165903 1
0.144902664243795 1
0.330830115362094 1
0.23530072147204 1
0.0711076878501546 1
-0.126978364518804 0
0.260672310389417 1
0.165663041050408 1
0.55103090803966 0
0.292350884213494 1
0.160134181503993 1
0.220650049980696 1
0.296406313924088 1
0.196109660854342 1
0.0417674272325556 1
0.204700134731721 1
0.401086077084119 1
0.0661415453328816 1
0.0713356082251246 1
0.0790867403705684 1
0.300544642082452 1
0.250870881252603 1
0.276941740400256 1
0.00325689199079098 1
0.135924045358364 1
0.106750493562617 1
0.203872361399928 1
0.191181217257868 1
0.133197360926969 1
0.109207563666927 1
0.097170379881637 1
0.170964468291166 1
0.206238333089768 1
0.412113604327428 1
0.400201043523605 1
-0.0754486490817193 1
0.272852718486512 1
0.03008012985366 1
0.517159046267031 0
0.324461488703241 1
0.0812198379865327 1
0.147997873921514 1
0.047164562479497 1
0.00495633497628564 1
-0.037273073358052 1
0.28476057720755 1
0.195336341384024 1
0.0875810005120816 1
0.476156889574448 1
0.114594022989412 1
0.0662765356488894 1
0.470129572178096 1
0.0964939181873666 1
0.338812636993203 1
0.249151205907808 1
0.404232622533569 1
0.24101160035592 1
-0.258535326651707 0
0.246295220402907 1
0.0333752959193982 1
0.416580268650667 1
0.175361036525512 1
0.346680575504146 1
0.0260093851345396 1
0.239468359674635 1
0.206563832964872 1
0.119417931737685 1
0.3491831386827 1
0.435568622177564 1
0.170273828995261 1
0.136857040579413 1
0.339565924666631 1
0.42670768527253 1
0.0504342464917959 1
0.28692824025221 1
0.330834082539137 1
0.115040751498374 1
0.0468150283725675 1
0.181200621960537 1
0.260017952646542 1
0.408084866228954 1
0.167272714227351 1
0.311175392063875 1
0.197030699906108 1
0.0467469527889835 1
0.209115084450138 1
-0.148965847438238 0
0.539442925338628 0
0.336833127758461 1
0.254161476800881 1
0.342295405931058 1
-0.00499878432401735 1
0.258769824553416 1
0.434259598058141 1
0.168103208867882 1
0.163287692977499 1
0.126875973541037 1
0.0483455751957534 1
0.0930005647260528 1
0.0972309403492782 1
0.171636430201658 1
0.323805422937207 1
0.0844308502188466 1
0.567259855412752 0
0.160758992089111 1
0.167232392979915 1
0.312867450069822 1
-0.0424834248912006 1
0.211782073279794 1
0.134356486947736 1
0.133933900704655 1
0.124215854669045 1
-0.132524579082101 0
0.430831848994271 1
0.328359519712463 1
0.0588493934666718 1
0.204038391269957 1
0.344097461207571 1
0.413200467677941 1
0.1640782483919 1
0.5067133978258 0
0.212088421694022 1
0.558534141114066 1
0.112874152243356 1
0.415633568056997 1
0.277299114073771 1
0.30990712387111 1
0.322484653661884 1
0.111718326696876 1
-0.210552440871539 0
0.132336602168408 1
0.271674703734297 1
-0.0391887197088366 1
0.378581296840498 1
0.0998826459986632 1
0.557668695877616 0
0.231023697481232 1
0.203622301664364 1
0.226345009989409 1
-0.0962295369046618 1
0.120726138069815 1
0.185497515252527 1
0.0922916886532601 1
0.224470787152673 1
0.105821677527664 1
0.367612937257185 1
0.138661801697876 1
0.180238184974838 1
0.0754093769700576 1
-0.015743197017096 1
0.272588881047489 1
-0.100942148561873 1
0.31688165271936 1
0.0539701976343243 1
-0.00314512446359214 1
0.394336890799902 1
0.103516264167633 1
0.236181425689195 1
0.380591704041229 1
0.000637621433411832 1
0.0896044403447674 1
0.422767753188578 1
0.192705948052673 1
0.236435007064025 1
0.383353777027257 1
0.436153208586491 1
0.347357918470447 1
-0.00079896807561522 1
0.495379034670968 1
-0.007109170506145 1
0.0685123059047432 1
0.31574610661428 1
0.45935492057997 1
0.197588848062256 1
0.111786468689637 1
0.158923643481841 1
0.320397846255974 1
0.242527980646079 1
0.189528203911111 1
0.258306235068517 1
0.139874404781744 1
0.243584733278475 1
0.291488733669605 1
0.0497827798377493 1
0.158209549966499 1
0.0997947248734296 1
0.0276006440636553 1
0.193795262946988 1
0.223158143096501 1
-0.106146315864472 0
0.320038637797077 1
0.411997136972751 1
0.0817504958555951 1
0.045970522524095 1
0.373822397471863 1
0.381272195035469 1
0.383248765756208 1
0.317422460641963 1
0.0952101359917165 1
0.142663344316394 1
0.00406837779624553 1
0.0895470854098881 1
0.232078345681325 1
0.143931782155377 1
0.0338676173663629 1
-0.129855567315102 0
-0.0279358443898806 1
0.20098049718932 1
0.295319244732238 1
0.37393585655728 1
0.0149046211232762 1
-0.0158861396627274 1
-0.0683447437629733 1
0.33647872902508 1
-0.00724562887197076 1
0.227410383520494 1
0.0659411405655067 1
0.339129027066445 1
0.181565300519613 1
0.319596467109181 1
0.133038636593542 1
0.19076338322555 1
-0.109344988102333 0
0.244956235150705 1
0.0759895425860087 1
0.315996913007417 1
0.196244501453507 1
0.0627892831281018 1
0.237190114342268 1
0.1893788131203 1
0.146096216008402 1
0.232036316438007 1
0.330255354530058 1
0.267863914447754 1
0.362324016931438 1
0.279243218252862 1
0.0368111107306361 1
0.308835231041223 1
0.025866052059496 1
0.229750489312072 1
0.329873565252943 1
0.108322278881381 1
0.119877036762483 1
0.0935084802536998 1
0.219031932070835 1
0.369919422387473 1
0.0658584671767424 1
-0.0390627903767124 1
0.0745273578049004 1
0.331267870874027 1
0.238943883110796 1
0.198528408752823 1
0.582120887468805 0
0.127597030812316 1
0.337818929645465 1
0.321653502994549 1
0.380756849580693 1
0.397016958353503 1
0.080719726058288 1
0.403915184837111 1
0.177685412761313 1
0.239386044762041 1
0.139548241558565 1
0.24286305006902 1
0.275064798536685 1
0.462959248985143 1
0.0778508157084338 1
0.260085446010251 1
0.222093270666408 1
0.435112121206435 1
0.154504657353589 1
0.380941833520682 1
0.118782369716594 1
0.281986184993735 1
0.0189809825042422 1
0.069925148487524 1
0.328107808571202 1
0.0264437377913814 1
0.214361146666422 1
0.476479915627042 1
0.0851620047378434 1
0.0893843289164764 1
0.124818856282353 1
0.29521346054896 1
0.366810386952806 1
0.0270996303883361 1
0.317803110456227 1
0.536898441359328 0
0.145721269248602 1
0.0185211611066778 1
0.0347932753275885 1
0.176394238589335 1
0.285548288174133 1
0.445484676029964 1
0.251722528276485 1
0.178013083734954 1
0.0189375399740743 1
0.0306264854115483 1
-0.0832161984642006 1
-0.0310921169256168 1
0.260783904762765 1
0.108725759126978 1
0.344124767044512 1
0.527705395350647 0
0.152634391218116 1
0.253667167104568 1
0.442912070052962 1
0.192074525751114 1
0.112759544248211 1
0.522379843129719 1
0.114949849094016 1
-0.109977599148939 1
0.228746904330388 1
-0.151179461431566 1
-0.00718894287658921 1
0.0468781382140889 1
0.333236249126962 1
0.209230589884128 1
0.258495461101425 1
0.11875536781283 1
-0.0962738506247902 1
0.0740105237359816 1
0.0562114667114052 1
0.0901845586776686 1
0.541828766617128 1
0.290669410443356 1
0.082289022628157 1
0.110552758679009 1
0.195748949464267 1
0.401408362805192 1
0.31038787500896 1
0.0327792805720542 1
0.00372348708812363 1
0.043788936930895 1
0.221042767491542 1
0.304627881906292 1
0.376392930781305 1
0.327987105933818 1
0.36495622856777 1
0.35202073876545 1
0.149058412267127 1
0.303766992794935 1
0.310977695443974 1
0.230421308201655 1
0.163806443229134 1
0.284304292479991 1
0.145048905992091 1
0.176079522248516 1
0.0160104036722647 1
0.464452573112102 1
-0.00632989542218196 1
0.0918239375824706 1
0.136262821151364 1
0.336191939605958 1
0.253786769644611 1
0.222695711506625 1
0.411585566085379 1
0.20730666243619 1
-0.0146959752197857 1
0.336372070940744 1
0.231551116333364 1
0.218462974146617 1
0.0757782028529675 1
0.537875454484775 0
0.295125841038678 1
0.0143310928193004 1
0.118159163417484 1
0.345354552661797 1
0.16411600653516 1
0.0552646953907379 1
0.116007912502029 1
0.159493161765148 1
0.0649824998930031 1
0.201899275941396 1
0.12420467240298 1
0.237504129039967 1
0.0574746525031793 1
0.282579951298272 1
0.0577981015613337 1
0.313268363766475 1
0.293215969654474 1
0.350481632866799 1
0.0232374046912798 1
0.37000596087293 1
0.143072750949825 1
0.354885160156126 1
0.0849188660732835 1
0.225648318934076 1
0.418085420053033 1
0.145406899286517 1
0.448362768146399 1
-0.0569381873821336 1
0.0185998298735596 1
0.364465368605249 1
0.409562516278722 1
0.0535682598091327 1
0.320279132174215 1
0.138742331365232 1
0.484204576523811 1
0.166947550383025 1
0.223525197948842 1
0.222277638961188 1
0.309040490120919 1
0.194091334255617 1
-0.0755246388905023 1
0.180472166768659 1
-0.0592172152761512 1
-0.170939987801539 0
0.339830397798243 1
0.528036486999896 1
0.401685066117605 1
0.320400913497161 1
0.102802659191776 1
0.480995726232 1
0.30175757537132 1
0.480583728791851 1
0.185494559496417 1
0.22472853409011 1
0.248844274530346 1
0.235603842059117 1
0.164348396285382 1
0.482169151363205 1
0.050797738124205 1
0.466785076316422 1
0.178538059298056 1
0.312951948939041 1
0.112928110923848 1
0.0241582307619717 1
0.305927352272032 1
0.429258101515971 1
-0.110629875343475 0
0.047387604265201 1
0.331178555314538 1
0.226880033727259 1
0.0087611938155464 1
0.254804841992152 1
0.0803817499133863 1
0.17278931475712 1
0.327447841187985 1
0.190648371371562 1
0.269923770248637 1
0.0690201197045656 1
0.0466532903365072 1
0.181440394220068 1
0.0362560433276539 1
0.207068292934545 1
0.245908262307625 1
0.144011286450529 1
0.308383596811873 1
0.475950771768009 1
0.216354546365501 1
0.244012626798833 1
0.148543380212946 1
0.354036212203641 1
0.171907050608352 1
0.0565379460988427 1
0.248375742337264 1
0.267999838146703 1
0.136906863989342 1
0.100312089326456 1
0.0317066610996314 1
0.248227589635423 1
0.517362882052124 0
0.17378381888398 1
0.204255757904532 1
-0.0537631313962098 1
0.23012510002821 1
0.275079398489751 1
0.147488127590821 1
0.25369101863783 1
0.137806137231496 1
0.148551223023577 1
0.261286591861527 1
0.172117074292134 1
0.22768917396941 1
0.316511716818848 1
0.307190143598219 1
0.379544771854516 1
0.476241202726797 1
-0.0134859461683548 1
0.382354957971652 1
0.309917010736279 1
0.0770725892849347 1
0.581532914757836 0
0.198904899310128 1
0.346471058193931 1
0.0559259550231115 1
0.224498310715645 1
0.350236593187395 1
0.108376579515091 1
0.0971448516791652 1
0.268608293715897 1
0.408455386010856 1
0.239484090918942 1
0.218710938722083 1
0.110523290566202 1
0.454244283335378 1
0.541503454988894 0
0.0272676657589923 1
0.155662338318461 1
0.274947736613139 1
0.232411515260643 1
0.181964283091465 1
0.227264096705494 1
0.197474660354033 1
0.202339922801674 1
0.194005402225934 1
0.510281114511181 1
0.157857791455285 1
0.0723622735141461 1
0.26808377341597 1
0.479970837725474 1
0.0417922800510283 1
0.0589580168742786 1
0.326752375641585 1
0.408045722275486 1
0.127761643913994 1
0.153593161837405 1
-0.0454693998517929 1
0.304652515625901 1
0.467201766070585 1
0.0238608052319147 1
0.120046794369111 1
0.16091348311246 1
0.211339479298967 1
0.25372798999559 1
0.0967622616818037 1
0.0672526919774756 1
0.355988933386936 1
0.228604142244374 1
0.129287169737238 1
-0.193334210897821 1
0.152489206588176 1
0.426889275982903 1
0.267225255771475 1
0.225516764639661 1
0.0417689841348426 1
0.00336489948225825 1
-0.0564550835743343 1
0.307589379987887 1
0.047585581487503 1
0.291542259086957 1
0.211933234356304 1
0.313753833075998 1
0.436263794735962 1
0.166738554734723 1
0.0500585711831546 1
0.380183037578581 1
0.0743010739007251 1
0.325825294535419 1
0.163499108673274 1
-0.044610744258191 1
0.211642446257743 1
0.00606105365001969 1
0.350658775076144 1
0.333629954061654 1
0.246812651351218 1
0.193526833600698 1
0.149684259166967 1
0.240134115731915 1
0.25024301152758 1
0.227515244518883 1
0.243372815454363 1
0.299635635224785 1
0.0486012224766591 1
0.35218939197468 1
-0.0402371797527622 1
-0.066677751124847 1
0.126447195194832 1
0.442852682208208 1
0.130600785218891 1
0.159649160554971 1
0.0851596073551985 1
0.334094562392769 1
0.134409762751145 1
-0.0876864564738348 1
0.0556080488809308 1
0.273582485267183 1
0.325740341208993 1
0.330030417876408 1
0.0874359171679353 1
0.341230630513926 1
0.041080329333973 1
0.171389877934087 1
-0.0165468426127055 1
0.182632915725607 1
0.265034089297732 1
0.152188770591717 1
0.539344342288487 0
0.148887734842498 1
0.145571842544593 1
0.337390925064213 1
0.227125826103999 1
0.0577551655908881 1
0.336606210309192 1
0.0386804661388505 1
0.404594225375041 1
0.472377704315655 1
0.492134859799052 1
0.0945739109526106 1
0.276346928951775 1
0.122983742360617 1
-0.0184110198481886 1
0.0963196623278499 1
0.212707301130059 1
-0.0721369971366096 1
0.311202185609571 1
0.0819684335479296 1
0.153972979801033 1
0.118792638588894 1
0.513383194330545 0
0.204139458555709 1
0.377366205650821 1
0.0557672643840659 1
0.276209274258737 1
0.0879413483371355 1
0.226625615670962 1
0.369711006198983 1
0.251670596782994 1
0.156475357636653 1
0.176085967426039 1
0.130331331159331 1
0.204524675419484 1
0.357000178967511 1
0.143072474463406 1
0.396163034623141 1
0.23050936746606 1
-0.00477215580296803 1
0.290590883727241 1
0.416347377101647 1
0.242598099861095 1
0.58213960507751 1
0.205236055541382 1
0.129813552446691 1
0.24299292679452 1
0.172656516460709 1
0.614532074518334 0
0.106118659166181 1
0.368130499340531 1
0.208985768725318 1
0.250242492211281 1
0.318557506534707 1
0.427308720602992 1
0.0470959970319303 1
0.0478140039692973 1
0.239568321656085 1
0.281140305079573 1
-0.0811513084399307 1
0.197836871950254 1
0.0536514152996194 1
0.299173326290665 1
0.332147316633235 1
0.26881517309521 1
0.461949913808797 1
0.190728600703348 1
0.0647201835227335 1
-0.285680895158208 0
0.0856255202155995 1
-0.0287666169417343 1
0.104468209189661 1
-0.0551291479181247 1
0.183443786551019 1
0.124763932779668 1
-0.186153437002274 0
0.217272523487972 1
0.0529718942966999 1
0.0340835760733155 1
0.193717031111096 1
0.26322362993511 1
0.309517196909806 1
0.195490575039877 1
0.100975674884873 1
0.16626146106041 1
0.642878910958594 1
0.193412744874608 1
0.331665462325611 1
0.275701787105428 1
0.00898913496482825 1
0.380650599363811 1
0.132375975929933 1
0.262670023225188 1
0.0480857887648641 1
0.200344391224985 1
0.024458130353146 1
0.0168418741898622 1
-0.0505123977340216 1
-0.061676943561728 1
0.314099635690367 1
0.20197130493564 1
0.167429359246876 1
0.0511153556804204 1
0.16186354656635 1
0.290807941020831 1
0.0943195048578225 1
0.102664647702535 1
0.260499377367808 1
0.276269968240449 1
0.331725738909721 1
0.0630136166343709 1
0.29816925521806 1
-0.137583187021907 0
0.247000726873799 1
0.165726360627527 1
-0.0277090281143334 1
0.101413433702691 1
0.361689461301428 1
0.144394727215272 1
0.0955604702301394 1
0.169411157531887 1
0.20675951169133 1
0.346014844352278 1
0.0862640203815492 1
0.558315805637536 0
0.112914191222381 1
0.146192592191852 1
0.232105465190008 1
0.338660650898682 1
0.337802153876367 1
0.433820327381199 1
0.182585943288696 1
0.270304795395379 1
0.0827504355670841 1
-0.0751274261220643 1
0.380678901802648 1
0.252123172154866 1
0.0832767190621011 1
0.0857949272250719 1
0.298410473151705 1
0.0119555679546145 1
0.206318149580682 1
0.121751391107533 1
0.420635495676823 1
0.201400996026828 1
0.208938864920653 1
0.389866682573568 1
0.36589676326136 1
0.0736607331673701 1
0.227208832633359 1
0.395894859019757 1
-0.0487836479477607 1
0.390579381803304 1
0.225707333314795 1
0.245301598621339 1
0.14577033595443 1
0.363973603729701 1
0.43885231775651 1
0.360586137082754 1
0.32100646931133 1
-0.0550521684879599 1
0.180639283416246 1
0.0979415985198862 1
0.329698116885251 1
0.174071351453612 1
0.151705590182719 1
0.434080971412387 1
0.222980087698699 1
0.316838968639783 1
0.242320657419044 1
0.329279934189165 1
0.377801756409683 1
0.244234409001444 1
0.160263692627432 1
0.156208213753888 1
0.157481055381027 1
0.175705443864684 1
0.273532146611352 1
-0.0147941967047857 1
0.386668215278398 1
0.244032234682969 1
0.217474100451764 1
0.228231891382496 1
0.0709863176672069 1
0.0169809588819636 1
0.238630686051036 1
0.15398049535806 1
0.201741964199389 1
0.254643382948765 1
0.0204310654771132 1
0.096970073168904 1
0.105161056199356 1
0.325847343464017 1
0.32332018327223 1
0.124623279201369 1
0.512333159408322 1
0.528721020827046 0
0.0256115534530968 1
-0.10756398597327 1
0.155443341378854 1
0.286019847251133 1
0.143603620750655 1
0.4713246397037 1
-0.10567035681052 1
0.314814696582926 1
0.0832019679069924 1
0.170525590410264 1
0.355377361154534 1
0.532811479301303 0
0.237976789105018 1
0.207352017995674 1
-0.0254509608641003 1
0.00884727638317457 1
0.0141332079342665 1
0.296843592358085 1
0.144943093967154 1
0.262188869963794 1
0.293240828827518 1
0.0460588502831675 1
0.352335514997032 1
0.115260992281141 1
0.265618680646402 1
-0.0777897770868216 1
0.322163975289412 1
0.442463962658424 1
0.306709297562268 1
0.385262701658324 1
0.165130861765941 1
0.505429207905533 0
0.384025794524321 1
0.210807001953778 1
0.19839598099872 1
0.232160854197943 1
0.327153195013157 1
-0.0605320531108408 1
0.162753943149198 1
0.142529428607453 1
0.308202358576292 1
-0.0191847700751268 1
0.243369122819851 1
-0.00676685757347343 1
-0.02469356205161 1
0.330704641562891 1
-0.203135115461426 0
0.554882773228343 0
0.260892810399384 1
-0.0590793340648354 1
0.209184020700483 1
0.496464471930159 1
0.307596108633148 1
0.525241423557475 0
0.19281442601958 1
0.184462893470799 1
0.206277195065402 1
0.248769600488213 1
0.0897241368199626 1
0.11383000615103 1
0.146753290655415 1
0.0253950875006956 1
0.327945504304797 1
0.125395136061758 1
0.148747098761714 1
-0.0292478096874915 1
0.218705108401415 1
0.30919440536763 1
0.145961970058208 1
0.117530326896414 1
0.125560163662158 1
0.235283130585684 1
0.233886923313815 1
0.574304720962632 0
0.115900114635096 1
0.241488161796437 1
-0.0474962474560583 1
0.209708590787943 1
0.257533167376143 1
-0.0191555226306608 1
0.318647157183579 1
0.152621351495923 1
0.431317835231873 1
0.210302508965575 1
0.280140320472774 1
0.225067135699097 1
0.305583435280255 1
0.190200482700903 1
-0.0616766018983899 1
0.352930797668004 1
0.139555707080861 1
0.11636402323829 1
0.356061251894555 1
-0.0850561181830011 1
0.0773588423320612 1
0.381171005150448 1
0.187552966919615 1
0.089190156705391 1
0.247684257685041 1
-0.268812060048282 0
0.204881848407103 1
0.335063616550905 1
0.198768398767222 1
0.226910888600618 1
0.317723976792156 1
0.280013544690606 1
-0.0614261915672788 1
0.143601097356325 1
0.0992145061476608 1
0.0947124126301312 1
0.190154376325977 1
0.340248727066897 1
0.0820030889756095 1
-0.122791869825377 0
0.348601928235003 1
0.430155146508135 1
0.147847468764749 1
0.169432061172774 1
0.166911923911804 1
0.0852613528763329 1
0.272046321142244 1
0.309020608900574 1
0.313695975093779 1
0.226510055585626 1
0.290440026414172 1
0.24716124215856 1
0.250528006889339 1
0.1416663776751 1
0.521068376732372 1
0.261271287157934 1
0.378862904663198 1
0.18939127022627 1
0.255890717253051 1
0.216723334619343 1
0.0700389189651109 1
0.208699841438543 1
-0.227768457866046 0
0.20371232969091 1
0.272129639389904 1
0.412271496196242 1
0.45209639138516 1
0.118703213524309 1
0.252809309374768 1
0.12743056238283 1
0.120842743786936 1
0.432018788348634 1
-0.123993260463134 0
0.215733071448437 1
0.353702195799517 1
0.52910015293863 1
0.340900506728264 1
0.118106861389958 1
0.294231434295636 1
0.248159517216816 1
0.311407394918773 1
-0.0141961297198579 1
0.217297839345473 1
0.291398470616047 1
0.102544938540148 1
-0.0131437281838646 1
0.315625675216784 1
0.340282914524396 1
0.2232877049984 1
0.255924320731764 1
0.10709726783338 1
0.431827117296708 1
0.0873106803858889 1
0.319926159944001 1
0.0348630214674256 1
-0.23082628652757 0
0.266152352616116 1
-0.0239471268073504 1
0.271449133680091 1
0.247928114277374 1
0.344822502754068 1
0.201442055645523 1
0.447714274854995 1
0.197564251188614 1
0.174583284300655 1
0.0945341314889506 1
0.107957918381382 1
0.209691499107533 1
0.342334329869192 1
0.313233049861788 1
0.340093450724703 1
0.251558148947707 1
0.319748637896067 1
0.213664947194482 1
0.0905799847377372 1
0.153801292830468 1
0.213623094308219 1
0.402261923496265 1
0.242825516870071 1
0.473543052072008 1
0.271771920417043 1
0.482720633483003 1
0.125226651978266 1
0.140464937561748 1
0.107682952237447 1
0.10402232954084 1
0.0768643188862998 1
0.387878384753999 1
-0.00676209721988655 1
0.348505376306917 1
-0.0122288525427031 1
0.136190853888019 1
0.295617901042115 1
0.17906932851853 1
0.0593414689951878 1
0.0510057137206192 1
0.252803268742775 1
0.180844051321347 1
0.349509680200315 1
0.26760245525247 1
0.327333094243095 1
0.0587703582767102 1
0.295021885630676 1
0.172556042179144 1
0.112157737549559 1
-0.0190951169261422 1
0.456795130795718 1
0.396118494917025 1
-0.0787914795405418 1
0.102916755554717 1
-0.0437845947649618 1
0.274179365053151 1
0.039449602090135 1
0.308761878873167 1
0.272057716558911 1
0.287953835197358 1
0.162592042633774 1
0.371803260725838 1
0.257568380398535 1
0.16188655765216 1
0.258049813962813 1
0.309594442626862 1
0.24642742387368 1
0.0795972450055548 1
0.0793330944025573 1
-0.0141136128397865 1
0.103363260878098 1
0.666829189863739 0
0.179186461556095 1
0.275381237374418 1
0.0473970422602171 1
0.233813209851921 1
0.404179390606989 1
0.324551158358664 1
0.0638492220279326 1
0.0607966983371881 1
0.243533294719032 1
0.0432644266755451 1
0.0554116133535863 1
0.39701473887775 1
0.331995753723577 1
0.354178796469999 1
0.168573270343643 1
0.230504011313539 1
0.112208569899538 1
0.156415170450141 1
0.366363301205368 1
0.103599364308263 1
0.259985050871594 1
0.246225866026762 1
-0.115989621612854 0
0.166349346438761 1
0.00568402014339048 1
0.0539531366068463 1
0.423459598317427 1
0.345773511854507 1
0.0956821731811065 1
-0.18337372933542 0
0.312704632315708 1
0.301005946439078 1
0.328708271835392 1
0.0949355497576833 1
0.0781584465599845 1
0.203575157801133 1
0.414805978508724 1
0.367752476202731 1
0.365718621808118 1
-0.0165238436928885 1
0.152392530271373 1
-0.0271640511030144 1
0.158478130268415 1
0.32080091702237 1
0.0517511053150723 1
0.203390269457077 1
0.0739583070893157 1
0.503982586686137 1
0.119244260372312 1
0.226559800661721 1
0.317487670972408 1
0.224956105300514 1
0.458778657952958 1
0.103357464992272 1
0.267811191931809 1
0.0695009923550381 1
0.19220853131675 1
0.287967578475714 1
0.452444395767417 1
0.276771842731178 1
0.188331621724054 1
0.281066414758815 1
0.141444946035735 1
0.215604780773965 1
-0.0532582961099612 1
0.152854172253068 1
-0.00224742249303643 1
0.592729733548939 0
-0.0110537874546109 1
0.0948643863655921 1
-0.0993758147472168 0
-0.0453868026320819 1
0.20213514188897 1
0.29576723928889 1
0.216599933470795 1
0.0814934675725914 1
0.248733575765589 1
0.364548871834723 1
0.176396381727622 1
0.320667831588027 1
0.433898035657749 1
0.218298940470211 1
0.340713345741783 1
0.266031337482721 1
0.0370791424594028 1
0.102264763021921 1
0.39289664856327 1
6.01288449146864e-05 1
0.210823805309136 1
0.25626371662951 1
0.0868110837132215 1
0.072607993587746 1
0.109713559917371 1
0.171568368339309 1
0.128342095491297 1
0.259884118493371 1
0.278157178647701 1
0.318008504469475 1
0.0905381346961192 1
0.263617463284988 1
0.273051993663181 1
0.576218642705283 0
0.0132312149164097 1
0.258597761855251 1
-0.202550038907063 0
0.0974746297837136 1
0.0533959693383054 1
0.348464493244249 1
-0.00106289914247266 1
0.173221538618666 1
0.259217726418059 1
0.0697897291885387 1
0.281102585697912 1
0.272917185029378 1
0.23993584236915 1
0.273830899897484 1
0.294995548591123 1
0.451751786539868 1
0.186160069877661 1
0.0128213802897533 1
0.304105075436846 1
0.250334149359461 1
0.063616543272083 1
0.615498065056444 0
-0.0205841344736817 1
0.191498265595808 1
0.125650484417636 1
0.163246395530218 1
0.180034299280439 1
0.163556676691584 1
0.348985814972223 1
0.219674421597613 1
0.379257096426906 1
0.299843769942484 1
-0.202467992378943 0
0.129026009306469 1
0.30539273919547 1
0.0988180646218906 1
0.534168980023066 0
0.142317741077648 1
0.0133142601006273 1
0.317824067265675 1
0.252392412522574 1
0.255260929494013 1
0.0254617421218433 1
0.211932081215299 1
0.391599971080756 1
0.47459176470327 1
0.271662532317925 1
0.395334001305909 1
0.286864549115294 1
0.278728593508663 1
0.102107445960408 1
0.0249198729568717 1
0.238428603992133 1
0.053025642609291 1
0.0997498236249702 1
0.331603384876366 1
0.359859539430475 1
0.00964339975882253 1
0.020223309913114 1
0.172866147033354 1
0.109227351156293 1
0.136129850297608 1
-0.13139405083988 0
0.0310262817469677 1
0.0909389819259371 1
0.284113342752833 1
0.214804034082736 1
0.0216296664952632 1
0.11545070040552 1
0.180040733068598 1
-0.00891076640095485 1
0.143297907559119 1
0.0690835306758932 1
0.225240615625716 1
-0.0300500322761959 1
0.109212027168208 1
0.0913377759514079 1
0.396522464866784 1
0.25215391376297 1
0.0962612278978957 1
0.187785832075665 1
0.0172179612700433 1
0.412102738124678 1
0.316279587720202 1
0.352643128883096 1
0.191178996421854 1
0.315401519857536 1
0.237320846234357 1
0.0528926140820767 1
0.0216555670842554 1
0.31230693313242 1
0.1909011059349 1
0.425558889504563 1
0.439185967254835 1
0.284545577658312 1
0.130437039077828 1
0.173928062575802 1
0.56296842188419 0
-0.0726113001420462 1
0.280085141388305 1
0.0223330352542253 1
0.164543023705338 1
0.223821580688731 1
0.541036580926208 0
0.165212613974726 1
0.13226049866115 1
0.440330085748976 1
0.19965927119397 1
0.330186542791635 1
0.126791562754048 1
0.295823527582724 1
0.318814294637539 1
0.150953185126523 1
0.15179347350674 1
0.0908968992035698 1
0.337863542152166 1
0.116010934899631 1
0.456357498779433 1
0.101770264155836 1
0.204227818229138 1
0.272089620879966 1
0.172025218446885 1
0.132443843489713 1
0.223247800691227 1
0.040965391491714 1
0.292729689206779 1
0.324185472754554 1
0.00372577752424609 1
0.104445420535946 1
0.209669269827507 1
0.343865874976542 1
0.413110342487688 1
0.0446759473197708 1
-0.0502549836841633 1
0.0685283925234426 1
0.145622074962222 1
0.0386793785998717 1
-0.0680228266814205 1
0.398110135576047 1
0.0568261785994592 1
0.365935814212755 1
-0.042085963856283 1
0.410898944784651 1
0.128528015074055 1
0.131898928028274 1
0.308662523979268 1
0.401392515919437 1
0.0882715730862318 1
0.358996754168635 1
0.380304434845234 1
0.176754069333305 1
0.294329016008293 1
-0.117828089009763 0
0.406751301245447 1
0.305885113605547 1
0.567652644418611 0
0.551131644512045 0
0.263009792425358 1
0.0148526909267491 1
0.0823617188189448 1
0.0274055145867685 1
0.219968783156119 1
0.209148860631336 1
0.233809500275282 1
0.164692405012046 1
0.145300273892066 1
0.159396119111537 1
-0.171863062952088 0
0.312013859821021 1
0.427058387136119 1
0.358585777753167 1
0.479657028262924 1
0.0536773687448975 1
0.197781143076194 1
0.147813262358705 1
0.268135356947156 1
0.263688304468874 1
0.184574700648847 1
0.254973674267431 1
0.170214250813863 1
0.182937864304416 1
0.342622518236765 1
0.0533813446083858 1
-0.0782197676604514 1
0.041549889087115 1
0.146423963512495 1
0.33532271687887 1
0.232498229033726 1
0.357758568370538 1
0.286570389897632 1
0.0470643683991571 1
0.288087514495383 1
0.324704747194671 1
0.184792733999428 1
0.278553190542965 1
0.361334591955425 1
0.295521109574435 1
0.294118700198992 1
0.101475493497373 1
0.368346115218589 1
0.134667123381549 1
0.421956978506466 1
-0.118018193354421 1
0.196066317242336 1
-0.217319835502691 0
0.281462049066004 1
0.42699686412721 1
0.346083145302092 1
0.169243482445309 1
-0.0324398697961002 1
0.290220502224087 1
0.0260945807037969 1
0.12433694559992 1
-0.125021435050212 0
0.0967615511619609 1
-0.0164393155382554 1
0.386652543904905 1
0.247082424380811 1
0.241261871104221 1
0.0649277741231911 1
0.335532343429326 1
0.124812455118857 1
0.238450570220752 1
0.15867954328644 1
0.330418603096168 1
0.340730571199782 1
0.242108797941677 1
-0.195579547433957 0
0.0948111338207763 1
-0.106180313063605 0
0.266946460827992 1
0.145743349542947 1
0.514302759595327 0
0.0894842688107472 1
0.304030386784312 1
0.218110423140671 1
0.139336514125195 1
0.22770534085731 1
0.0486622817938884 1
0.000302013533743307 1
0.475708283212815 1
0.101754059801531 1
0.0702975809622205 1
0.138334315120798 1
0.0988813647844046 1
-0.0866698163060159 0
0.199178716972781 1
0.230163819821866 1
0.272706768361477 1
0.15532025318663 1
0.244288105304613 1
0.187968250994252 1
0.172535611212007 1
0.310528780807674 1
0.214473719871474 1
0.150324349624833 1
-0.129231932097808 0
0.429914274619652 1
-0.188778943202686 0
0.282430487380901 1
0.0949662250245069 1
0.0613947343168928 1
0.338071785787719 1
0.202939815932406 1
0.098797281751206 1
0.199069656233107 1
0.283472455812992 1
0.0948382473574947 1
-0.0410760005827682 1
0.389277344678463 1
0.310139734603377 1
0.0161315055652006 1
0.456037369487824 1
0.0380743270220025 1
0.490787211547358 1
0.0958662199895578 1
0.0602388972152472 1
0.0921382846685691 1
0.152120361181979 1
0.21936162263299 1
0.152440327947337 1
0.0619769739909585 1
0.0315166842707193 1
0.168040890908848 1
0.167946259433789 1
0.131271268036418 1
0.290458351504222 1
0.140068616327641 1
-0.0980864061905179 1
0.299866290069692 1
0.308265769662688 1
0.111544062364777 1
0.121634146879069 1
0.319139833841536 1
0.114864017510096 1
0.111185535977468 1
0.0711905980341855 1
0.124276070289662 1
0.266722634513325 1
0.0984688118282379 1
0.137579439044639 1
-0.0846380223889332 1
0.151444035577973 1
0.0684295692620037 1
0.230437165526277 1
0.346646456543587 1
0.128041663670347 1
0.0859329941086546 1
0.250029469626091 1
0.123526553275905 1
0.35959335287505 1
0.0840370166345864 1
0.224216068541 1
0.207282992786481 1
0.323248268152235 1
0.231708636124301 1
-0.099540743958696 1
0.352230148810455 1
0.0694190454428739 1
0.166451414226672 1
0.318960461905224 1
0.399533968170967 1
0.412616215727986 1
0.102214081240937 1
0.313745525911241 1
0.384723182440753 1
0.183992259026389 1
0.195268687833563 1
0.458703276575311 1
-0.00413614817901651 1
0.234485233086452 1
0.264162254577515 1
0.338976988839556 1
0.12030143223733 1
0.145265934101982 1
0.0280883093287114 1
0.19085748666118 1
0.330460563279013 1
-0.0292709713037735 1
0.194768760463304 1
0.345081498984619 1
0.343129795956767 1
0.460765606469689 1
0.335981416049557 1
0.303645760830513 1
-0.099762270849382 0
0.290608223744435 1
0.435571446331788 1
0.0586527535378845 1
0.0695798102036917 1
0.0546106309862161 1
0.169029819802128 1
-0.0499470324012746 1
0.354627463751061 1
0.369128441961997 1
0.153464158812577 1
0.162863290380108 1
0.273014446916169 1
-0.0206630356077623 1
0.565607450479163 0
0.429369932999246 1
0.332930646825205 1
0.24082432578966 1
0.437834653093271 1
0.0501940036990796 1
-0.119868073782893 0
0.222780504382961 1
0.153052446276113 1
-0.0152231894537458 1
0.110371476566532 1
0.116410016488079 1
0.146227966280775 1
-0.0206703458038514 1
0.128923743637181 1
0.268977411683223 1
0.167264901339183 1
0.343875596307198 1
0.0995306394429441 1
0.181621371117179 1
-0.0285979622019422 1
0.279280917098191 1
0.331759666085956 1
0.30299704623643 1
-0.0941540886419935 1
0.310768739324126 1
0.128869264933049 1
-0.00997909509978482 1
0.443424682553966 1
0.254323175770454 1
0.166490879676711 1
-0.0381047218083642 1
0.292329106711895 1
-0.0532996950343385 1
0.0401398398107188 1
0.157992655816302 1
0.296157646935136 1
0.0903584011955757 1
0.0780906323170423 1
-0.0368919655496429 1
0.279093891588117 1
0.315887880735758 1
0.183303722876008 1
0.0883898567999057 1
0.315818680871628 1
0.436990692171927 1
0.341238277587291 1
0.330603592301238 1
0.241327787672368 1
0.440127756028695 1
0.0207702637767468 1
0.358087720860691 1
0.195513207525219 1
0.311900548061329 1
0.187322700030308 1
0.111709055834915 1
-0.000503221737582764 1
0.280854354501851 1
0.101702659812063 1
0.0880219774700139 1
0.167767734640889 1
0.390293745549113 1
0.0327829575265687 1
0.043543353961664 1
0.112096338643378 1
0.316295061671874 1
0.466535826137902 1
0.301422517411205 1
-0.0652203551808566 1
0.223734436149869 1
0.343709111144582 1
0.358183885063864 1
0.127183571308894 1
0.54797939185142 0
0.29899695785964 1
0.0655176723445434 1
0.291139182524749 1
0.293791884804332 1
-0.00966780907563582 1
0.144907810781884 1
0.134742540721592 1
0.252848864789344 1
0.105421492362352 1
0.464317536694493 1
0.251499403112625 1
0.142820683261971 1
0.313506826933507 1
0.0231615703312327 1
0.0307462331530407 1
0.376627230866117 1
0.263169787967003 1
0.18389319205602 1
0.141700532742943 1
0.487969430145726 1
0.319928696427072 1
0.31304609014664 1
0.257375337125901 1
0.275103060637518 1
0.0240950572238074 1
0.244937747360194 1
0.343372338882725 1
0.00124401718625769 1
0.210277451313429 1
0.309952822843353 1
0.032134016444025 1
0.501085749779748 1
0.133236269293416 1
0.352609541998716 1
0.3044689241207 1
0.345116504443045 1
0.332265368649807 1
-0.0893072740023093 1
0.0591757295747796 1
0.184919551221655 1
-0.0737289853831333 1
0.257752087532878 1
0.259524651093699 1
0.255101906606497 1
0.29408096987573 1
0.137902223784319 1
0.318795397771893 1
0.247043609442223 1
0.13777922227761 1
0.04950534662055 1
0.36554154166395 1
-0.147387872896619 0
-0.0491454231138939 1
0.286789231509275 1
0.261418135806376 1
0.367676441475863 1
0.42718401370039 1
0.196749060501259 1
0.254820851263329 1
0.0104126831145724 1
-0.0488092593270709 1
0.277171606650312 1
0.238252102728578 1
0.27902004021118 1
0.0328557837478361 1
0.111344844690947 1
0.40348122814726 1
-0.0342220578452302 1
0.417952687052423 1
0.275941199823042 1
0.276153014461813 1
0.488960136751271 1
0.195959713720696 1
0.111490166384032 1
0.156244799863502 1
-0.0111973292243715 1
0.221919857461185 1
0.151768037239565 1
0.330683140746359 1
-0.0923333855138981 1
0.52555833440374 0
0.0289683799649901 1
0.208403119503146 1
0.102911685793086 1
0.0464333436675514 1
0.466551487911924 1
0.0179000975410687 1
-0.00828922174962099 1
0.0843506059121447 1
0.151620568343098 1
0.338313370473987 1
0.447784298155437 1
0.436088214864559 1
0.347263725569255 1
0.190035271551655 1
-0.107671746336155 1
0.302788906396998 1
-0.0623464653644169 1
0.0729995523910502 1
0.204333790471999 1
0.136264638036387 1
0.216859300848562 1
0.245445782761573 1
0.672787168092104 0
0.256220549270982 1
0.0916136675639465 1
0.219057931973191 1
0.126395889149596 1
0.294784434124552 1
0.530219641505268 1
0.163304619750231 1
0.418580046321496 1
0.353493477815243 1
0.242483276484341 1
0.350450016150737 1
0.017281213046686 1
0.00418005627153417 1
0.317804081506638 1
0.0954128184978649 1
0.18029807040708 1
0.283243377846163 1
0.171312162733202 1
0.0266674057688715 1
0.0565585501669292 1
0.24295044331506 1
0.0412074767615693 1
0.12657708366675 1
0.0855518479761284 1
0.369211787420881 1
0.331587188456955 1
0.071094458878137 1
0.12871931235211 1
0.376235387671458 1
0.152434856126387 1
0.223323196217978 1
0.152278400096052 1
0.319984127938026 1
0.326593813467502 1
0.230505501831476 1
0.404519150690741 1
0.104522051304365 1
0.215716842877617 1
-0.117671719573075 1
0.247380993981701 1
0.243785391739715 1
0.303628174676378 1
-0.00504976462368437 1
0.206538905371302 1
0.409233099671419 1
0.00908038350915908 1
0.316356777877349 1
0.20094095115366 1
0.21195706076041 1
0.143444245444679 1
0.450195664613168 1
0.0842161185540297 1
-0.0123791140577175 1
0.26849534054803 1
0.0266334678587474 1
0.203397033468815 1
0.0284372921592254 1
0.548844653605971 1
-0.0128658767210766 1
0.173827449783354 1
-0.0595175602565256 1
0.0894919955420116 1
0.10235358533931 1
0.364470129052265 1
0.173369710790497 1
0.0273534754365973 1
0.290416852099166 1
0.155315184961113 1
0.0253685946424152 1
0.2034443978076 1
0.289586875036595 1
0.360356396773701 1
0.366482246974602 1
0.44010280017004 1
0.111567798557448 1
0.136225593859365 1
0.0678043727659758 1
0.368687965925759 1
0.0448997520991685 1
-0.0967721152848801 1
0.253899366523842 1
0.250737105980342 1
0.0195818092785448 1
0.302540608557227 1
-0.06811904315637 1
0.451038491334566 1
0.243421888243009 1
0.0509009719164778 1
0.337391445928205 1
0.237414259085559 1
0.401042740626191 1
0.225791214748895 1
0.396026795775446 1
0.25173559674391 1
0.376680130163548 1
0.178652005839716 1
0.343093530829157 1
-0.0508982601480114 1
0.359125944285302 1
0.224492732081064 1
0.23628154440338 1
0.0768105697944302 1
0.198961521751752 1
0.0873428999609584 1
0.289423871839181 1
0.168310990737879 1
0.399728785579683 1
0.251868291856105 1
0.0399597478610131 1
0.12966326252549 1
0.0267239716021466 1
0.291601502823805 1
0.157862461359182 1
0.327287269501948 1
0.272360074999711 1
0.46740169940396 1
0.178960977698233 1
0.162094467255529 1
0.214584038902391 1
0.28486903114989 1
0.252465492989759 1
0.0427696078726258 1
0.215691882482624 1
0.459778676245539 1
0.134117702219243 1
0.176367217413403 1
0.11676778058241 1
0.689104759055862 0
0.174844252774784 1
-0.0651806940051192 1
0.00548845644457178 1
0.272285952881516 1
0.22504469922821 1
0.286135901318318 1
0.036237710288619 1
0.332145585328107 1
0.234260900691945 1
0.330052599751577 1
0.114822911083882 1
0.428780303894029 1
0.191775311224009 1
0.249164030673797 1
0.285267018091694 1
0.300560937320279 1
0.297438976692187 1
0.148326944053961 1
-0.0784341093213586 1
0.163779758294286 1
0.213929601803675 1
0.14294443754411 1
0.137482047357903 1
0.134738639656321 1
-0.0709333633070028 1
0.17176191279051 1
-0.0153568636758737 1
0.222925815395221 1
0.0351595016117551 1
0.201008759025232 1
0.235298615748559 1
-0.0801299063656411 1
0.149150310599056 1
0.449790967689229 1
0.439142502215217 1
0.233078231680788 1
0.174449160467027 1
0.187827616043441 1
0.532115869695446 1
0.264930752106552 1
0.245552845617262 1
0.249992576331731 1
0.433105762724904 1
0.0638841822953642 1
0.322684939298062 1
-0.0256132590273827 1
0.221293530438259 1
0.0902564269803808 1
0.337674446991417 1
0.326539298170438 1
0.21500893722364 1
0.351831198531454 1
-0.0037761634148393 1
0.312271167206832 1
-0.057383974505492 1
-0.0195939707706515 1
-0.078223236797512 1
-0.091352130459274 1
0.487531644950588 1
0.327614564341801 1
0.253377155255232 1
0.235083076544053 1
0.0523787741442296 1
0.211424630335573 1
0.344242709187307 1
0.162537888615608 1
0.187255659214568 1
0.183159474720441 1
0.377678017251175 1
0.228820357931022 1
0.195480327498327 1
0.191165753466252 1
0.223245714293322 1
0.0583492200960981 1
0.400653401746538 1
0.387103148835123 1
0.091034629554776 1
0.074131689336494 1
-0.143846271781496 0
0.362286104214859 1
0.28678836668668 1
0.0309504918019204 1
0.218684376896875 1
0.346952596121394 1
0.25851247481573 1
0.0792649199848111 1
0.310603667738912 1
0.158465206275645 1
0.203695492073437 1
0.0581977791573672 1
0.187127900535075 1
0.344108578479762 1
0.0878937693773424 1
0.0922374017749897 1
0.24216565134475 1
0.193915123550101 1
0.268919287893669 1
0.171326308675345 1
-0.0170418582897474 1
0.58241146086135 0
0.145763920211109 1
0.222404695099113 1
0.118767591612184 1
0.266020633750384 1
0.131780954587358 1
0.0601715893341369 1
0.238805157024464 1
0.238581503487286 1
0.26050598347123 1
0.101426320966339 1
0.197546977677908 1
-0.0371864246014063 1
0.248277113836673 1
0.331949366905105 1
-0.271224436243877 1
0.22484479505922 1
0.299012252404141 1
0.129998301095671 1
0.22256758392508 1
0.0307308443764849 1
-0.0645979293065354 1
0.0754673089241843 1
0.0934529765273761 1
0.027834436483554 1
0.18513310591067 1
0.415907283833067 1
0.320690131737046 1
0.14106478482351 1
0.124294318355802 1
0.0136568424526725 1
0.281149435008603 1
-0.0010893726114708 1
0.358658049162749 1
0.102652190118194 1
0.0285402985485786 1
-0.0378694270695266 1
0.283741353116795 1
0.172692668886347 1
0.122212927463316 1
0.110837450663824 1
0.201961657267717 1
0.425702360847736 1
0.259185677240909 1
-0.219046010364406 0
-0.0325747175064093 1
0.580808833019307 1
0.0533940412226404 1
0.0311090390990897 1
0.256263975249054 1
-0.0696468552077403 1
0.269616047096443 1
0.342290370811752 1
0.0149662646735329 1
0.418045216293676 1
0.320057297561884 1
0.117910795514942 1
0.368873686645904 1
-0.0406124081506038 1
0.301995544921453 1
0.445213917278753 1
0.401940174293846 1
0.0747993963417732 1
0.118615944524657 1
0.183375595058135 1
-0.152203859124498 0
-0.081855156546623 1
0.392027128544226 1
0.27117798065512 1
0.243149990130632 1
0.118014728924032 1
-0.0829262485077583 1
-0.0914743084002815 1
0.190235274870088 1
0.149332424248233 1
0.1696898536173 1
-0.138428547732176 0
0.151309054040777 1
0.0502810882064318 1
0.480896330299087 1
0.000676982729858388 1
0.296203709862685 1
0.225243330227982 1
0.0829186709186791 1
0.284398195739983 1
0.138248007851727 1
0.37073643667509 1
0.176008562413256 1
0.298233500123539 1
0.157085895059319 1
0.30363858178367 1
0.243062161643394 1
-0.0117047928456355 1
0.233656054595942 1
0.168062498248679 1
0.370256670698571 1
0.289567580094794 1
0.386495760143605 1
0.230835801418438 1
0.106970280429008 1
0.182770605334974 1
0.335161540487667 1
0.170090618651213 1
0.281486709570387 1
0.15982914400978 1
0.314189596598334 1
0.331197712467286 1
0.12667460131981 1
0.357800447932915 1
0.0256483516140545 1
0.204572947868689 1
0.3890478823841 1
-0.0237569091483827 1
0.309473591394393 1
0.248647519445156 1
0.340577038394668 1
0.395015207812061 1
0.113954317285831 1
0.215441364632826 1
0.288889879107562 1
0.288869508361788 1
0.231712939622219 1
0.419407742810421 1
0.508115555270822 0
0.231288484107688 1
0.229168323500942 1
0.0297812859625698 1
0.099957960132892 1
0.155173468738938 1
0.124993958181566 1
0.373877860251513 1
0.164283504605986 1
0.257025493904236 1
0.246973723377993 1
0.110403059360484 1
0.0198612657113705 1
0.221667897358945 1
0.120957972684584 1
0.030183261735822 1
0.398356263426913 1
0.316313201710838 1
0.395071039873522 1
0.313173183969593 1
0.361551496317129 1
0.00588470447844464 1
0.205052678480609 1
0.254602500003951 1
0.639329777898683 0
0.119696493004414 1
0.224803959163682 1
0.24383561288426 1
0.149150689989014 1
-0.0219204233017093 1
0.423912921712567 1
0.071246918613426 1
-0.06271887472188 1
0.196820596649323 1
0.0135289009857399 1
0.21536116095328 1
0.439158423369759 1
0.32803810729561 1
0.200331148807292 1
0.168712193699411 1
0.256387817355041 1
-0.000354082814430064 1
0.324644557371989 1
0.123948938109529 1
0.210383988698011 1
0.33248320360483 1
0.0749902209450419 1
0.240565428668421 1
0.23719511519405 1
0.291560977413437 1
0.198579373396749 1
0.31733870303211 1
0.121464634942641 1
0.0320532899879988 1
0.231042266071095 1
0.0988733214989063 1
0.263819593429716 1
0.0820744119071777 1
-0.0849354507506705 0
0.201586166752156 1
0.256741970694275 1
0.31289248275779 1
0.175442511489013 1
0.00740188004063053 1
0.163314261698964 1
0.427221668051526 1
0.138819895478299 1
0.374998843052294 1
0.0707135226151014 1
-0.111542909962036 1
0.169785724749987 1
0.31626590994267 1
0.234583824718929 1
0.410665525459236 1
0.303527475477155 1
0.528652683282026 0
0.213959772705843 1
0.212545687216888 1
0.312602017081823 1
0.182958067518323 1
0.418055389346508 1
0.284668568193874 1
0.0937819556797003 1
0.113550578106199 1
0.363340186533197 1
0.0768696235228059 1
0.117951502100823 1
0.455934481269596 1
-0.0880534801194082 1
0.0996660892522335 1
0.245357146595522 1
0.0978376375251384 1
0.251138701571526 1
0.0450242353092935 1
-0.0537623445659598 1
0.116448778351032 1
0.326228144639637 1
0.191422113888466 1
0.0687286366191345 1
0.395446280500943 1
0.300404316555963 1
0.455877068608719 1
0.0469972669878413 1
0.294895695544111 1
0.0950595212236068 1
0.1393187561792 1
0.178264760359214 1
0.161627354665163 1
0.0984641111064167 1
0.255548421857841 1
-0.0912616016690025 1
0.270252465580693 1
0.113794825863977 1
0.144271939699852 1
-0.129115033233158 0
-0.0384514932169632 1
0.168032939353103 1
0.376383649163983 1
0.211956591142965 1
0.347952980164596 1
0.195378595503543 1
0.0973799552901024 1
0.226659556025846 1
0.303307817244504 1
0.20387431878604 1
0.291882688328641 1
0.137481450475719 1
0.257905259867997 1
0.0523085105832773 1
0.443774943996723 1
-0.154022007127386 0
0.222740051709028 1
0.271026591569723 1
0.308502851440352 1
0.262150120608087 1
0.484835947285178 1
0.208581650839692 1
0.381500679052622 1
-0.0396002793775393 1
0.33931013602436 1
0.122396568519338 1
0.193366598653083 1
-0.0442664878183705 1
0.304291444226974 1
0.140394654661971 1
0.0985944476335948 1
0.335675272602769 1
0.393866458904521 1
0.279976568879391 1
0.188756547824855 1
-0.0602154184021457 1
0.16358675196573 1
0.181829186668538 1
0.0472771390424988 1
0.47752459873488 1
0.086852243549788 1
-0.14977415191586 0
0.389525345980239 1
0.182956181181548 1
0.0672614165326456 1
0.00541943659743562 1
0.329048674842916 1
-0.0469769423878117 1
0.174620308833385 1
0.137688606328121 1
0.341219211419459 1
0.352106962367926 1
0.200199947928958 1
0.170477259778657 1
0.0790785724755348 1
-0.21854706378962 0
0.223130112876176 1
0.336287819148247 1
0.0501853176194079 1
0.152007193896138 1
0.198230210305773 1
0.107787381770967 1
0.250876030417705 1
0.260016755582486 1
0.0627199155567059 1
-0.0837160054996727 1
0.0400752544546927 1
0.340462274556547 1
0.19489508678551 1
0.19397470792857 1
0.0668101088252221 1
0.0809694447315397 1
0.399996332165081 1
0.1027929302457 1
-0.137739179065357 0
0.189923932078467 1
0.477567034439639 1
0.346017720035747 1
0.39100581750974 1
0.132951043186927 1
0.293651102162358 1
0.320721300867412 1
0.224064489457453 1
0.18280118877042 1
0.277152766383644 1
0.296819094413086 1
0.0797243912330877 1
-0.0121821354466148 1
0.249765700194316 1
0.0697332943400197 1
0.347763295903479 1
0.35238883348722 1
0.370585439692452 1
0.0601870315134165 1
0.200175104976514 1
0.265202187021885 1
0.562808849705945 0
0.240319774324545 1
0.211209274860493 1
-0.0178145343178081 1
-0.0116988224717572 1
0.333646208616131 1
0.204605668620298 1
0.293805092473503 1
-0.14641725802744 1
0.416539481258475 1
0.192787716954267 1
0.148121087197749 1
0.153721119524973 1
0.0279806816315606 1
0.201035262784369 1
0.443822937368417 1
0.381241453775728 1
0.0059651678993385 1
0.464190645091029 1
0.159686335759982 1
0.152484591309282 1
0.181151306186152 1
0.372984445756958 1
0.0861901266631586 1
0.319147563919056 1
0.339826827755693 1
0.27131291140475 1
-0.028464664257135 1
0.374468842981503 1
0.0042051351086099 1
0.368827887336337 1
0.0931030993892181 1
0.260725681818195 1
0.0462085652385343 1
0.348893805987613 1
0.535410190446786 0
0.146190899353461 1
-0.0646791846879998 1
0.0753809542059936 1
0.234838960993934 1
-0.0872161070090533 1
0.256230699538711 1
0.136076672638976 1
0.296682504386919 1
0.432273252977543 1
0.188158514261889 1
0.234314572494145 1
0.357024811023894 1
0.226362325379072 1
0.2219180146151 1
0.230720907993922 1
0.13647927345406 1
0.0753019451735838 1
0.176316060607613 1
0.395631813219758 1
0.0999923756089635 1
0.214426366290235 1
0.102329852994151 1
0.263896308982322 1
0.419586663892201 1
0.217077861174805 1
0.192551469454278 1
0.252056155355698 1
0.190109193130522 1
0.295367609237735 1
0.427520310817559 1
0.391511125212993 1
0.0885271605522926 1
-0.119222351243006 0
0.193528095614379 1
0.501873590464354 1
0.107999038444693 1
0.160626621658978 1
-0.0357968118038817 1
0.240123694053652 1
0.0902023601144838 1
0.0483778221974937 1
0.148400407783939 1
0.135842293673022 1
0.195078510624399 1
0.185883437382109 1
-0.183979644139836 1
0.13662527808568 1
0.148245324977416 1
0.0827476280775751 1
0.0551715347116457 1
0.275961302070625 1
0.407433088395328 1
0.234027918215458 1
0.260535423595188 1
0.499269010321282 1
0.056742958746246 1
0.42915324401231 1
0.264797483656118 1
-0.186186627002686 0
0.148214143426596 1
0.260567607758067 1
0.0641718035237477 1
0.295235712556747 1
0.0536054445059832 1
0.26658898942259 1
0.643690907082814 0
0.200362246968425 1
0.122744233087552 1
0.190684296872583 1
0.305148486063816 1
0.0180481262817883 1
-0.0878005340204703 1
0.199550844498177 1
0.172024902290266 1
0.195714382254324 1
0.490271736028012 1
0.342280236126914 1
0.272552779220536 1
0.249008461799973 1
0.178398500716191 1
0.401078433243529 1
0.437564238497717 1
0.30123721202407 1
0.139893764258508 1
0.222232009609437 1
0.200921818287451 1
0.121611732075729 1
0.114583117947939 1
0.190535963569304 1
0.315017040108988 1
0.364134331939749 1
0.119556732156946 1
0.38082083091514 1
-0.382543437362047 0
0.400788978169024 1
0.105148538771262 1
0.219002173369388 1
0.0659693346886632 1
0.410027977559528 1
0.128730285708309 1
-0.119328198944036 0
0.229586383639042 1
0.327847763985123 1
-0.010102938890969 1
0.219048477242842 1
0.215317038176997 1
0.383579813838912 1
0.216592362962001 1
0.45493528363834 1
0.125854819026355 1
0.0579834798468614 1
0.283590912777701 1
0.39294793541064 1
0.338091153814637 1
0.0553173927929285 1
0.0481261448207509 1
0.231800727363786 1
0.272348449212709 1
0.232787157985576 1
0.240972073293565 1
0.0188084400109999 1
0.257318286407912 1
0.160502888427459 1
0.167795602780543 1
0.300902766746965 1
0.0202872182185723 1
0.214322691699554 1
0.334315020913733 1
0.00362931898476773 1
0.0433280037231418 1
0.165170573023721 1
0.707875939134275 0
0.234345238518528 1
0.325564040805494 1
0.329298126086609 1
0.407132854628081 1
0.121794200484676 1
0.501152557315672 0
0.299578972490954 1
0.170765242903613 1
-0.00701118460416258 1
0.259702554740505 1
0.336270278945325 1
0.207111930749243 1
0.38615673577751 1
0.303600702079888 1
0.449211245787885 1
-0.00762370584916694 1
0.234615129129206 1
0.158198333095498 1
0.122584954299863 1
0.270553831287603 1
0.259279475862997 1
0.311284159055904 1
0.243496725582983 1
0.37574668610152 1
0.0400458006211815 1
0.256889215953413 1
0.252230061701609 1
0.270489822402823 1
0.0971114600304958 1
0.10698536450924 1
-0.0113033998673783 1
0.562827016494883 0
0.104163557833103 1
0.308901045639001 1
0.307243611254857 1
0.508794146903928 1
0.183062471931689 1
0.301207816426322 1
0.0798402413007995 1
0.267058771177572 1
0.0880650640046614 1
0.134755878569205 1
0.205809974854427 1
0.0325064630779977 1
0.312825634829525 1
0.13556815997133 1
0.532937731604313 1
0.219296608533674 1
0.262895100340666 1
0.129071431536573 1
0.301654351820008 1
0.181495788566768 1
0.248034240594233 1
0.277968815892725 1
0.0963602156194588 1
0.143418682891998 1
0.073144485229904 1
0.235736795239429 1
0.276327777101398 1
0.290722130307035 1
0.0299285878065704 1
0.177610682324397 1
0.131291631754264 1
0.207489117706816 1
0.179799995563511 1
0.495640977199284 1
0.382623818377188 1
0.582991860149211 0
0.224512382486464 1
0.0300740142395872 1
0.0862022009795471 1
0.251838338105031 1
0.263835730912297 1
0.141480254434233 1
0.193679093202415 1
0.278964907042323 1
0.232478637024364 1
0.33005099010704 1
0.115630865189285 1
0.106824035202109 1
-0.016058544167882 1
0.073753306907138 1
0.31617488146776 1
0.123068423797197 1
0.0911276006054718 1
0.167081541491227 1
0.228077374401139 1
0.138328442033102 1
0.134667342785676 1
0.271046029979339 1
0.206728072062148 1
0.370245087822963 1
0.288041883590423 1
0.104236342753201 1
0.40739468112986 1
0.151698854464417 1
0.0230810746397859 1
0.0624062869212402 1
0.11183805789909 1
0.0235286396565464 1
0.255946741277084 1
0.114806917071083 1
0.343861529252256 1
0.146741744963523 1
0.1705241179101 1
0.22799698740295 1
0.239762155811158 1
0.121201318036318 1
-4.60903338636298e-05 1
0.335466913274716 1
0.113312628902269 1
0.322306748082993 1
0.211268906452132 1
0.136898937520862 1
0.214622832224947 1
0.158777565561743 1
0.266049680140356 1
0.276004010619718 1
0.0619643318255847 1
0.160708815299418 1
0.0874328577307714 1
0.0592371090359147 1
0.150381341471009 1
0.329519210886749 1
0.304670041612711 1
0.0753937214194989 1
0.0479819320951553 1
0.151909026723418 1
-0.0698633919716666 1
0.100641104822824 1
0.519457315623349 0
0.204587759948281 1
0.159877384404481 1
0.260156300148297 1
0.269319957537385 1
0.0736805205871668 1
0.389066322256457 1
-0.0660868698254123 1
0.378102255589279 1
0.222655965853589 1
0.280153750162838 1
0.31606322251696 1
0.28073873123736 1
0.17482194436956 1
-0.0714747219533332 1
0.0572625214699606 1
0.0240392855159525 1
0.164344794925022 1
0.169747177916096 1
0.343667904837082 1
0.279431227797705 1
0.109823771389756 1
0.17588098810791 1
0.368140178417128 1
0.525297255714926 0
0.230495277288052 1
0.273862910011264 1
0.225587367281513 1
0.18787406330189 1
0.143849650704749 1
0.101450241539657 1
0.286333042128662 1
0.0732744751274927 1
0.175063280738826 1
0.206575738708495 1
0.173087866258696 1
0.222829758611955 1
0.276554619028678 1
0.246286543559537 1
0.12837256284158 1
-0.0147449510061779 1
0.377766417782545 1
0.168549226422677 1
0.16361057661196 1
0.268381040429467 1
0.42867260287314 1
0.147213798144853 1
0.298907467029897 1
-0.0406263750205661 1
0.20833117426374 1
0.380811069067469 1
-0.0533766346357249 1
0.37730971974947 1
0.0634906235023597 1
0.291031430526955 1
0.476246128986135 1
0.503086127582775 1
0.266018525036074 1
0.395242053262657 1
0.435886972694237 1
0.406792591529152 1
0.494756645378116 1
0.266801734673116 1
0.180435310747255 1
0.220014155487879 1
-0.146536362069717 0
0.313130903654737 1
0.374273254910308 1
0.165788193964336 1
-0.0531593386903267 1
0.349531491413877 1
0.170132430454761 1
0.23684043023407 1
-0.0195866623078386 1
0.0356941873636701 1
0.189384628122202 1
0.438901594630381 1
0.432840561882808 1
0.0223658369857835 1
0.101069011290484 1
0.143864149219716 1
0.165704543017627 1
0.431520774246701 1
0.526905444759732 1
0.0905218510465656 1
0.0415322693068123 1
0.154278048154022 1
0.281939167348144 1
-0.0690194553440561 1
0.408089720743396 1
0.182299964736863 1
0.322153197504338 1
0.314501525006296 1
-0.124066084387379 0
-0.0268128504301418 1
-0.0300092926082887 1
0.35184414221176 1
0.223930363322764 1
0.174209782895027 1
0.442224930005784 1
0.15790054174944 1
0.128036321953185 1
0.231169996591108 1
0.0367495794081474 1
0.165553674780356 1
0.115645794705633 1
0.301785745806545 1
0.253274914786189 1
0.343975084273104 1
0.363935924197728 1
0.0805956496160843 1
0.117609644574305 1
0.184630481034856 1
0.299600147682864 1
0.252142471724358 1
0.19906036105878 1
-0.170264582059857 0
0.581699188213042 0
0.0401114002236471 1
0.170224622139359 1
0.36074883252069 1
0.235975201346201 1
-0.0268107165057536 1
0.0859400045243886 1
0.148380814974799 1
0.0398282267785999 1
0.339320908128715 1
0.509809002625096 0
0.253457913980907 1
0.136249696076027 1
0.207257944487968 1
0.30723063830747 1
0.0864830882664583 1
0.282821304602491 1
0.248804937744299 1
-0.0647160789375643 1
0.346578733735869 1
0.155365488392774 1
0.338591305169115 1
0.0876827979922319 1
-0.074169525022674 1
-0.0874832586896584 1
0.0259062058903187 1
-0.118587282044729 0
0.200068284963874 1
0.206140173934731 1
0.383232472423366 1
0.215900950605997 1
0.225134764532055 1
0.126791086155735 1
0.167552106064489 1
0.13832290268293 1
-0.0428447590224239 1
0.271746644852046 1
0.282446670514204 1
0.499132837602245 1
0.121285188513841 1
-0.180889779611644 0
0.0732296967885864 1
0.393488695058071 1
0.230352997588597 1
0.153360096731917 1
0.222817758389126 1
0.493969641000757 1
0.0121101566107027 1
0.132918241279608 1
-0.0851267932633397 1
0.214623437396857 1
0.363650705491896 1
0.315299905887658 1
-0.0066240745297465 1
0.193843101251064 1
0.227525545659363 1
0.344321537919015 1
0.580929111224277 0
0.150913176702184 1
0.139222091600236 1
-0.0887841834341324 1
0.319361497866747 1
0.276166644962216 1
0.256967692333816 1
0.439476849763765 1
-0.0663761247921628 1
0.0825124425699822 1
0.298291029343563 1
0.24660081419133 1
0.189063816005716 1
0.542338419138557 0
0.301800489108829 1
0.121658515256864 1
0.0686121856439489 1
0.188484910862085 1
0.479390291601466 1
0.176424285829338 1
0.4329310530816 1
0.101417081926166 1
0.409620516533815 1
0.012976224777956 1
-0.147691612335301 0
0.00590796215083986 1
0.059446320039958 1
0.394193484676854 1
0.0721097759087384 1
0.364321343513131 1
0.194957784006119 1
0.431002966641218 1
-0.0840434764844984 1
0.137369617747638 1
0.023201216439947 1
-0.0579975622647817 1
0.213456471650149 1
0.230008844508145 1
0.296372621496262 1
0.0902890620669254 1
0.148384383243472 1
0.0432687819605061 1
0.18608578692499 1
0.448297627892756 1
0.364280108559616 1
0.329225353192486 1
0.245436510405553 1
0.308337610063142 1
0.307697939602879 1
0.273891537342748 1
0.278814661867343 1
0.335349599173535 1
0.138667006477856 1
0.235719191024668 1
0.18511357213687 1
0.614482021633574 0
0.323356597172984 1
0.077961967002665 1
0.220870570119627 1
0.48555870326821 1
0.0334231395459625 1
0.490249067180538 1
0.342514946184203 1
0.444064181881308 1
-0.105426209737511 1
0.193340520468936 1
0.30796404709874 1
0.237685498277728 1
-0.132239942412621 0
0.0511195830259728 1
0.402851181368466 1
0.167027645892361 1
0.211972317708199 1
0.178044625713293 1
0.100081969314539 1
0.620540411737276 0
0.446735135899596 1
0.333515235035598 1
0.141577533036009 1
-0.087369510794153 1
0.121684088198613 1
0.275302359221404 1
0.00789769922152532 1
0.0970007526596676 1
0.53617292063724 0
0.227225863008054 1
0.114847004107075 1
0.460691424931297 1
0.11697714649589 1
0.203513165884568 1
-0.00537816583431941 1
0.167821011133982 1
0.14838533119691 1
0.180223141675907 1
0.0385915574369667 1
0.207609130731827 1
0.281497073482154 1
0.355390861682765 1
0.33149079963474 1
0.306606355842844 1
0.177626597718691 1
-0.00655036843328102 1
0.148730938976016 1
0.396716940378801 1
0.0973584358986674 1
0.278338858100563 1
0.068717822538615 1
0.448501943729718 1
0.259591400409563 1
0.453607519265171 1
0.152934705456887 1
0.200092426335018 1
0.244317221956438 1
0.237414817772867 1
-0.00288606761436863 1
0.172271820541964 1
0.169284771811751 1
0.254485620358474 1
0.301436512269124 1
-0.0566605626014295 1
0.340654021637783 1
0.288044477444447 1
-0.0357783808081219 1
0.285331178104605 1
0.183438158826264 1
0.0625716283855836 1
0.469933257080171 1
-0.0272566821041775 1
0.17307887581109 1
0.483498300400039 1
0.212876248190311 1
0.0599937097287599 1
0.342469259547279 1
0.18057141075475 1
0.101644633982178 1
0.293277984888306 1
0.259589422236122 1
0.534114270096008 0
0.153962434959719 1
0.292404284308489 1
-0.183142465120831 0
0.41744707222679 1
0.217866550741999 1
0.328809074905358 1
0.104302411696197 1
0.232145125623695 1
0.351808007091986 1
0.176524109198653 1
-0.0507520525672627 1
0.095916114770173 1
0.220707740485686 1
-0.0881590384679262 1
0.250895032725826 1
0.402541807157892 1
0.241796459291208 1
0.22143853656816 1
0.0450399060980948 1
0.410214829082339 1
0.0670973947348077 1
-0.000900648384260863 1
0.15563853429484 1
0.334208735948725 1
0.291616012689485 1
0.267940867553857 1
0.0740879341719597 1
0.320093130029494 1
0.0383342000890668 1
0.208759745801635 1
0.291559937700361 1
0.43005919769977 1
0.0594683095623428 1
-0.0402268015766285 1
0.282730692067977 1
0.212683828964665 1
0.383756244067949 1
0.0349635258081582 1
0.266071302367264 1
0.45236539636934 1
0.242554311243728 1
0.333120264981526 1
0.172512965123355 1
0.131693175730308 1
0.31113314525098 1
0.179330916191712 1
-0.0307937004855755 1
0.206930565061018 1
0.506774760679262 1
0.171769085792671 1
0.189588177357607 1
0.0916842988060905 1
0.104798903052131 1
0.188376010338041 1
0.212850833963566 1
0.229854950628295 1
0.274056302978055 1
0.00800126631062565 1
0.107236182588127 1
0.411952165458484 1
0.131263022277417 1
0.424709970206242 1
-0.0158720935961222 1
0.254683735381471 1
-0.0532887771421226 1
0.0470256596284034 1
-0.0667449240867267 1
0.252970557852104 1
-0.0026543646160004 1
0.290983400180083 1
0.13813127205333 1
0.188053904261841 1
0.375375574327961 1
0.21416058500812 1
0.258972270105238 1
0.190757990850132 1
-0.00865689933061002 1
0.411360510044212 1
0.32219539631724 1
0.318699266083306 1
0.063935839090192 1
-0.074500523272346 1
-0.0166922216519782 1
0.363631459769 1
0.0135751123119701 1
0.349019203861059 1
0.368477726452359 1
0.360063913253937 1
0.47203381803598 1
0.306761705762532 1
0.100820951439073 1
0.24753978164943 1
0.754633657172423 0
0.0578599428286607 1
0.0768335496610812 1
0.326489130414528 1
0.386715143994827 1
0.399479979084185 1
0.495523108739576 1
0.0639393580393859 1
0.021688823979112 1
0.39373917561825 1
0.646384017798252 0
0.286969372583351 1
-0.0144433886198921 1
0.262971492817314 1
0.41508188881985 1
0.254590938572321 1
0.431309616867774 1
0.442229804208457 1
0.134285983856576 1
0.0566881152542947 1
0.133211866858407 1
0.347673159728468 1
-0.13303181402883 0
-0.136720433962314 0
0.119717611292224 1
0.291576482060653 1
0.114839340402437 1
0.224458069694274 1
0.239737065613351 1
0.0473360562869556 1
0.0880483256036056 1
0.349601517221577 1
0.286131592906007 1
0.153766954889188 1
0.286689539994176 1
0.313531070076798 1
0.293294817821443 1
0.0278492238587583 1
0.642503358605541 0
0.528416707038731 0
0.205414452753654 1
0.387638366569289 1
-0.0888560442175761 1
0.268484535273379 1
0.0385139700257378 1
0.305628478860778 1
0.272901038200458 1
0.131143756318006 1
0.304664314376566 1
0.384243832600111 1
0.159613358812691 1
0.17865553840256 1
0.3304582291529 1
0.193919778989586 1
0.213157803737896 1
0.610350541510669 0
-0.00661735669375442 1
0.040702254776552 1
0.290675744944116 1
0.238967971617218 1
0.389720267249533 1
0.21403666114832 1
0.251022347320823 1
0.133650948447461 1
0.105943226029842 1
0.105523815888842 1
0.159063043515492 1
0.10447658176662 1
0.29867709912996 1
0.000942623886526342 1
0.381320932108585 1
0.22709813321407 1
0.169519462651808 1
0.277167647063699 1
0.3846959535112 1
0.383371405292991 1
0.202902008694742 1
0.2288467252068 1
-0.0443182344881483 1
0.16253518223688 1
0.262816665781093 1
0.227436595385124 1
0.258605687556706 1
-0.0571878109364692 1
0.152777098223693 1
0.361875293346553 1
-0.0326950254163261 1
0.228935482087487 1
0.279700864255894 1
0.411460198678765 1
-0.028271035131059 1
0.153553106811987 1
0.0199837296997266 1
0.176922003213505 1
0.180653632193172 1
-0.0126086275702001 1
0.28092635845592 1
0.387760015911694 1
0.255362392788668 1
0.335888928287675 1
0.162162964044177 1
0.26523485337431 1
0.357580077612262 1
0.0763274391079518 1
-0.0613490685360301 1
0.0759796755673865 1
0.0810426672955046 1
0.287616368196354 1
0.0994238106718764 1
0.130277760034654 1
0.380356803781719 1
0.0503969888459708 1
0.29390970413318 1
0.243228671436216 1
0.0205423933575031 1
0.252007170029317 1
0.488272955831452 1
0.128332682543167 1
0.194780549375014 1
0.329002148617547 1
0.125350997303172 1
0.0714741613143354 1
-0.140224365421797 0
0.123816104708001 1
0.00241932533380448 1
0.173075688781243 1
0.190503474304232 1
0.514826275943173 1
0.215481038954255 1
0.12062916752312 1
-0.0232213775919597 1
0.263351699104589 1
0.203717834979575 1
0.0343481534526492 1
0.0145234717129052 1
0.151528581891482 1
0.476705752798153 1
0.390547915542191 1
0.127426204459846 1
0.308106339391702 1
0.0859393440661613 1
0.123217244724433 1
-0.0455741382747429 1
0.298490517633673 1
0.317956737702626 1
0.103655289972257 1
0.340270373447979 1
0.270093583263283 1
0.190851846855686 1
0.129914412858123 1
0.183420434019941 1
0.120927107803064 1
0.123438592351658 1
0.0110635743847623 1
0.147876092249759 1
0.401647008422596 1
0.234715354911749 1
0.258548992172314 1
0.359883684269827 1
0.25544121877821 1
0.113078114045318 1
0.338519836214701 1
0.499353395407758 1
0.0475631076017374 1
0.262884262342597 1
-0.127022773662986 1
0.150719535383144 1
0.02439002186885 1
0.0301784095192835 1
0.392762580524751 1
-0.0279649732226466 1
-0.0678726529246638 1
0.140113782241711 1
0.348303973591715 1
0.27036502102844 1
0.0793436729956661 1
0.264076004198034 1
0.338082084722149 1
0.336345457263354 1
0.146071919943141 1
0.556705322813808 0
0.168512805327672 1
0.174607512711499 1
0.170740511578861 1
0.119556819149438 1
0.15019209829299 1
0.277304025353697 1
0.356081707590188 1
0.0825236987421595 1
0.363631420541394 1
0.0115896410712006 1
0.170504061506218 1
0.192994306866607 1
0.170968243749847 1
0.256177771280899 1
0.194744224851335 1
-0.0228608090057279 1
0.363303157088175 1
0.223271961649309 1
0.209567762843388 1
0.182356645914877 1
0.0241690501358091 1
-0.00293736779810077 1
0.166796312807949 1
0.186575255226568 1
0.420454094873544 1
0.54750090505637 0
0.428099480663508 1
0.0548054518188949 1
0.253403869409865 1
0.0619545365535054 1
-0.0349905376732626 1
0.320329114489026 1
0.385463825918377 1
0.125729040118169 1
0.134892888902499 1
0.0313945578136425 1
-0.0487302987028225 1
0.189913499068308 1
0.198463704023072 1
0.112519662741497 1
0.054333248861405 1
0.0974504255837754 1
0.226098670086567 1
0.305874487298835 1
0.021859135994586 1
0.450083283968045 1
-0.0199342747473034 1
0.147782155720773 1
0.066910938905449 1
0.180683265795728 1
0.237514857517355 1
0.0165175221310351 1
0.138513842467921 1
0.31652287439417 1
0.0666109940975037 1
0.00536608322509798 1
0.391520315926338 1
0.30180380715939 1
-0.270881319461735 0
-0.132696669731646 1
0.36178976713703 1
-0.106818241776502 0
0.0987367900201833 1
0.189381198948789 1
0.154394814796497 1
0.290122584081723 1
0.0428499829844673 1
0.37931530373524 1
0.539774279801812 0
0.182752718818871 1
-0.0132026091587375 1
0.258122136547847 1
0.228435471081437 1
0.345068572191819 1
0.248804752379918 1
0.184530347425624 1
0.383533313281142 1
0.123225126678387 1
0.341076677431558 1
0.386282583745025 1
0.43878035238501 1
0.0893486773181723 1
0.322547069598013 1
0.211662563582267 1
0.277477830516857 1
0.151842378165026 1
0.153869670727746 1
0.282827443132419 1
0.213664335570967 1
0.0843119902064634 1
0.0530540524212298 1
0.214583560800183 1
0.317085974249444 1
0.149217202509797 1
0.260654434240306 1
0.140169485441979 1
0.158047224420603 1
0.16646092064993 1
0.154203092219331 1
0.291698417539778 1
0.439919204809893 1
0.143193684164156 1
0.117387748440643 1
0.459721010992677 1
0.490191643642449 1
0.017656152024538 1
0.11463011270936 1
0.192023754497864 1
0.251826032445338 1
0.166660132698041 1
0.104616002663865 1
0.44948976455822 1
-0.0983976412333426 0
0.21482963390275 1
0.25444786888616 1
0.11229608167887 1
0.051039368417641 1
0.372532365922386 1
-0.0427783793432188 1
0.129772978962448 1
0.0487733623037937 1
0.0489831241315837 1
0.20505350493332 1
0.13535967166729 1
0.347776230633304 1
0.162741400094567 1
0.140405777796557 1
0.432485614806094 1
0.34058529130326 1
0.356860510936127 1
0.11657896999501 1
-0.00619118448889171 1
0.285821296235065 1
-0.0957441147310268 1
0.0829519729252152 1
0.0984384114987438 1
0.0693144705203453 1
0.201395289487174 1
0.0644650188815717 1
0.118844909307821 1
0.307433531662959 1
0.276956509664972 1
0.177124840748814 1
0.0559643935252048 1
0.271622757953503 1
0.285016924886599 1
-0.0464712792364062 1
0.256169555428077 1
0.423632666025945 1
0.31832376039998 1
0.430573392990528 1
0.487548588788879 1
0.044166229978176 1
-0.0397133147308835 1
0.168685079662569 1
0.194867498204022 1
0.143893270619168 1
0.28843342853692 1
0.238348305823949 1
0.130849709705742 1
0.109244675164832 1
0.228184911171952 1
0.411655373416235 1
0.257491310721386 1
0.164003850094828 1
0.19888914508196 1
-0.124274808734775 0
0.141092299314299 1
0.307076531010943 1
0.351166625090898 1
0.0616010831800228 1
0.20120600864969 1
0.263643008729723 1
0.233395173255584 1
0.147924858900354 1
0.171210482382045 1
-0.0342916583810212 1
0.087998897599921 1
0.255409550468704 1
0.171996064323054 1
0.0940429242363782 1
0.254572737322939 1
-0.0167097369667992 1
0.298542469831943 1
0.361009757272011 1
-0.206946965309739 1
0.150819686213775 1
0.434396512047371 1
0.272738470288367 1
0.263042196128694 1
0.151940293546261 1
0.34031987524376 1
0.111749985857515 1
0.208254551830104 1
0.171224811541822 1
0.331332945844299 1
0.0250030806153987 1
0.401738020154007 1
0.300325606588839 1
0.271978945616052 1
0.281949679591935 1
0.00768716229244162 1
0.224192352891795 1
0.204505063320457 1
0.19411202866392 1
0.0732379387778446 1
0.181472678657789 1
0.0630183438334181 1
0.281987758343223 1
0.245265032776224 1
0.0665453179599304 1
0.0427178193531368 1
0.249161675714509 1
0.202806838025281 1
0.085467714598909 1
0.496013859292545 1
0.11207410425105 1
0.302608784809162 1
0.0475119400632594 1
-0.0239263592595502 1
0.388229755345941 1
0.347471052781974 1
0.278575657246321 1
-0.124837030559751 0
0.218305181864409 1
0.337127921615496 1
0.064814924262297 1
0.0581119715037791 1
0.065519247891107 1
0.326213131369642 1
0.0982809163764131 1
0.307098832749834 1
0.0325967975156551 1
0.43003386149945 1
0.464462832369061 1
0.237327288636554 1
-0.0209048882846573 1
0.211721902811422 1
0.212192031184545 1
-0.0279834588309976 1
0.0812682669815117 1
0.189585690324712 1
0.398583355229355 1
0.243806439852062 1
0.0485643027067463 1
0.178149632116442 1
0.0855989162057511 1
0.200246195556831 1
0.419319068726004 1
0.677110000765551 0
0.0177256701319801 1
0.516654727566983 0
0.140308783879469 1
0.052655683370862 1
0.253145084760231 1
0.387227696759471 1
0.415383802679764 1
0.250159195128044 1
0.102970494118848 1
-0.0967868918755346 1
0.145598670283996 1
0.221361676845598 1
0.284040036700611 1
0.135764059103635 1
0.438208800534641 1
0.254563436454829 1
0.148359232945132 1
0.172189216845625 1
0.265706849294903 1
0.0157851984691198 1
0.237592283230084 1
0.315566809383268 1
0.0752213708049073 1
0.313537184149889 1
0.441428492819669 1
0.207296681572139 1
0.205989534468169 1
-0.00889607683785392 1
0.0930419196622572 1
0.534794546583542 0
0.427441399625503 1
0.266140827147755 1
0.0216232341909875 1
0.146378054295118 1
0.253150811933044 1
0.263367993249146 1
0.171175707078926 1
0.137534486209642 1
0.145068950613844 1
0.251433005227549 1
0.153708592371958 1
-0.0392222769620268 1
0.117221538244531 1
0.272510025865539 1
0.207877117223719 1
-0.0322147435715195 1
0.331099569299354 1
0.239817598250732 1
0.168383677865356 1
0.154173187408077 1
0.398420073635431 1
-0.0766281548438179 1
0.19402649538695 1
0.387943707861947 1
0.209448168422131 1
0.297335295378954 1
0.354951130549705 1
0.245670109037873 1
0.270567175171143 1
0.300561179933739 1
0.18322405505086 1
0.211177620573847 1
-0.114768878232275 1
0.472192132945154 1
0.0979807363579728 1
0.0588193146476974 1
0.0640360322104799 1
0.1401410572405 1
0.123860080105248 1
0.0596272288439983 1
0.276119416638431 1
0.379944270371344 1
0.280705602993599 1
0.0995492433033043 1
0.239655006921495 1
0.0195771529962311 1
-0.0436527117699026 1
0.104859651539241 1
0.180472455412331 1
0.280127003441102 1
0.218692477985318 1
0.310948093139755 1
0.206678616903913 1
-0.102186383919287 0
0.200236716339741 1
0.287181812714634 1
0.0807734488770269 1
0.0201834748897618 1
0.369991545506928 1
0.0570022076558928 1
0.305613473118514 1
0.239211694033465 1
0.0922695261436287 1
0.0708394301117512 1
-0.117993982937222 0
0.104913748910497 1
0.294906272150881 1
0.194516579900262 1
0.195231625844024 1
0.165081931515886 1
0.230823207327929 1
0.277286774358188 1
0.0161915885188207 1
0.288824798030162 1
0.100834296985427 1
0.219453771836562 1
0.201064659490218 1
0.243839054285021 1
0.00921598103189441 1
0.1014488330541 1
0.309375379983211 1
0.0556561576072252 1
0.266143834240962 1
0.166398880131234 1
0.340819257144692 1
0.0104396782619538 1
0.0654663987102785 1
0.0953378542349165 1
0.043224149017811 1
0.247858137662522 1
0.277849010961835 1
0.135002513896203 1
0.209285890191867 1
0.0875607367976889 1
0.458313028460305 1
0.297474710739521 1
0.17390713442763 1
0.315080919834341 1
0.00343831165097722 1
0.261184131303458 1
0.233210029934128 1
0.0231925105954687 1
0.233075522960601 1
0.314369312234102 1
0.0744261586935218 1
0.24168464153403 1
0.463979732836043 1
0.363906441152949 1
0.297969683582257 1
0.202293208412513 1
0.224318395874632 1
0.155821117802885 1
-0.0539917569024036 1
0.149613449375599 1
-0.0198043149332905 1
0.119015841945865 1
-0.00302380003747618 1
0.358022096829646 1
0.36800044648563 1
0.0840321567197959 1
0.306846301968331 1
0.49802323438417 1
0.109688187684589 1
0.0591616162204278 1
0.201272803086888 1
0.355240863830812 1
0.054104496816185 1
0.467718164076305 1
0.225783984542443 1
0.383323640637444 1
0.0657462122065291 1
0.0811011473276205 1
0.715327735689019 0
0.00682146382438312 1
0.389187969007168 1
0.225847898971688 1
0.189491415474463 1
0.337061096588115 1
0.214249213300409 1
0.0710548821212589 1
0.347962491549321 1
0.221411657525893 1
0.300391160502575 1
0.430907729809372 1
0.359826440173986 1
-0.0368864594307996 1
0.156136987163695 1
-0.0539378754320265 1
0.231793882138179 1
0.233920057650928 1
0.321758873837838 1
0.337497230356961 1
0.254556223423268 1
0.259550826156175 1
0.613461036351814 0
0.15906300468682 1
0.329693489263716 1
0.165357742650724 1
0.084357024628806 1
0.197590648170833 1
0.382374985611586 1
0.125857607982575 1
0.138251561920663 1
0.197024181262284 1
0.120308230102318 1
0.161711867214664 1
0.153537728688303 1
0.14276327371743 1
0.133573118507935 1
0.117582658734728 1
0.173040489356457 1
0.388878769412278 1
0.379728338097649 1
0.109812273265737 1
-0.0282982801695307 1
0.370292593560169 1
0.196570350840886 1
0.179340447167664 1
0.111618532937689 1
0.359038614085364 1
0.219461372715085 1
0.427772685947481 1
-0.0239574479099118 1
0.296890199330952 1
0.0639776702443694 1
0.0573243347039265 1
0.33121883958049 1
0.446484812119927 1
0.296824867047404 1
0.561137278308184 0
0.356298886973779 1
0.508070896561839 0
-0.0375355239908821 1
0.430312959489891 1
0.395694025734767 1
0.091509238379184 1
0.069177389473209 1
0.0950191983145881 1
-0.147916116741407 0
0.22955846333925 1
0.0945293590784527 1
0.263284157332973 1
0.0927851144104681 1
0.175937044515145 1
0.127617875792256 1
0.18587837681369 1
0.325093859048162 1
0.00861969436199186 1
0.0593721727631779 1
0.312903330796552 1
0.0793986793172355 1
0.162516983121261 1
0.388321443123382 1
0.31601729873493 1
-0.0168014781973653 1
0.240281160809448 1
0.0985740771988417 1
0.183381017392122 1
0.377993549119457 1
0.309937375700179 1
0.346682421785084 1
0.237516929506449 1
0.439178975494053 1
0.479894654637728 1
0.272355259957145 1
-0.0573355601787697 1
0.293642617421441 1
-0.0238110319377555 1
0.0236950829719533 1
-0.0965399041527163 1
0.149906405819854 1
-0.137998580225866 0
-0.0818084822612919 1
0.11661522291629 1
0.200024007748673 1
0.00332900088983882 1
0.386769202735824 1
-0.102044691911117 1
0.14207815560364 1
0.0585782501016239 1
-0.112369782994521 0
0.208548877193056 1
0.3468467230447 1
0.389542602286457 1
0.280729218555931 1
0.361668971452176 1
0.388955652048632 1
0.39861747210654 1
0.488331327960532 1
0.107607050212581 1
0.159986290686278 1
0.227931942960304 1
-0.0474340014384463 1
-0.0369479944044241 1
0.00838765334173733 1
0.14711369251211 1
0.303226017990363 1
0.343666891546716 1
0.0233951714903905 1
0.199318432703863 1
0.287676655269921 1
0.580184404656072 0
0.180972842115765 1
0.0474882071575404 1
-0.0326651690811281 1
0.163588996829648 1
0.307752645641313 1
-0.0278048632346048 1
0.104804764339251 1
0.129871458994806 1
0.363510196338521 1
0.024036874797304 1
0.275950404449361 1
0.17965813441572 1
0.134002298183443 1
0.278157811038442 1
0.197513530626208 1
0.0795053580882923 1
0.0800349528412108 1
0.465414120779215 1
0.0446587335624935 1
0.243640415741313 1
0.276238248920516 1
0.106027446234862 1
0.216042178618526 1
0.0276423584053894 1
0.0915966906442163 1
0.124774992697543 1
0.296883454747617 1
0.300365159368793 1
-0.00390862428224706 1
0.29064858659126 1
0.303063295153336 1
0.250023440581571 1
0.164544726175588 1
0.379974536521842 1
0.219699597360154 1
0.365499989079614 1
0.13160418514035 1
0.0700579291710691 1
-0.0840477572073268 1
0.386673631603004 1
-0.00153312518169307 1
-0.158518574662458 0
0.209806764461647 1
0.285720568129474 1
0.0888416706931777 1
0.221050984240349 1
0.252737274205645 1
0.123581506420285 1
0.298997161172346 1
0.202346334651938 1
0.213735356944746 1
0.149733926561716 1
0.11846699959602 1
0.349283087236591 1
0.191834860071355 1
0.197798888513823 1
0.123280531922083 1
0.260242311076251 1
0.232517487830317 1
0.0805280363173999 1
-0.131584538813557 0
0.0506218351346631 1
0.223120771680091 1
0.307714779974417 1
0.215203240436685 1
0.167200097486207 1
0.0492567109024728 1
-0.0989193727766082 1
0.315031834001208 1
0.210087353006671 1
0.206107039184663 1
0.250904384979981 1
0.201471947970901 1
0.319854613095309 1
0.183782598648775 1
0.25344722773867 1
0.02925930307564 1
-0.019444550135276 1
0.192679848431091 1
0.0798747911414272 1
0.221711193171227 1
0.0063480518106863 1
0.109717891677019 1
0.258414266016744 1
-0.0118808384186404 1
0.0870239968775723 1
0.0947577676879525 1
0.264742364626027 1
0.1546719488944 1
0.31854461163543 1
0.318901408624765 1
0.418375527765148 1
0.427961748805395 1
-0.158583541945156 0
0.180622385334669 1
0.126495304440737 1
0.0124596607876226 1
0.264565384340599 1
0.487584157364394 0
0.254948936263611 1
-0.00562424856263011 1
0.289888138363849 1
0.154656650373065 1
0.33863578042467 1
0.232681243470332 1
0.444338527855853 1
0.331900728140696 1
0.307056532283585 1
0.20778418992737 1
0.0233681462434515 1
0.218828134006815 1
0.353839498886722 1
0.384049860397228 1
0.146327135575668 1
0.359210509202956 1
0.279900611630386 1
0.0959999277354943 1
0.141819313720055 1
0.392526908692419 1
0.148935523274465 1
0.280720697932769 1
0.16046354852139 1
0.263368062950768 1
0.292732770743884 1
-0.0667825310253998 1
0.0586129570823997 1
0.35457794680564 1
0.199147781563976 1
0.0444692958537132 1
0.188698973281966 1
0.24337261797566 1
0.146586372514757 1
0.238591857094301 1
0.115432151077816 1
0.284314250625941 1
0.19742405148709 1
0.455402493138412 1
0.0495673715686456 1
0.236558000788446 1
0.490033730865353 1
0.103237382256214 1
0.284585421152834 1
0.221508367307277 1
0.0850687274757843 1
0.200616746591354 1
0.244014102291565 1
0.366212160903772 1
0.115364799376949 1
0.282904092127572 1
0.118845393493742 1
0.365045605520032 1
0.221992342571405 1
0.0657080744264941 1
0.229803166169841 1
0.229816042182295 1
0.306144132897215 1
0.319862828071635 1
0.364306111233649 1
0.250622017536093 1
0.356154842709444 1
0.138184129321656 1
0.171662890796666 1
0.161913232934463 1
0.20187948192842 1
0.139820070886153 1
0.161966440429948 1
-0.0290998191915856 1
0.216788922969544 1
0.0852959129531207 1
0.192308480619676 1
0.107879032768775 1
0.127992606561045 1
0.292567900238111 1
0.293411049673665 1
0.192638896239939 1
0.474475635557731 1
0.471263320063986 1
0.220488615684658 1
0.354414025168418 1
0.268434175217849 1
0.337550259602653 1
0.223880235277454 1
0.207394384995375 1
0.313178942537997 1
0.193911173598838 1
-0.041773514321295 1
-0.0735501054177645 1
0.101672948775349 1
0.217739461914431 1
0.117479064863533 1
0.25115002255626 1
0.462451971982863 1
-0.137585033242422 1
0.028733064664689 1
0.112526733321699 1
0.113067436671136 1
0.253775498387655 1
-0.148194293503739 1
0.13994865083741 1
0.260854455071201 1
0.309322329503343 1
0.194305200453924 1
0.331287341765181 1
0.224910285676517 1
0.153990577855421 1
0.375669472945868 1
0.321906682587888 1
0.392418742077582 1
0.235104581039423 1
0.41551913601217 1
0.0987303411157211 1
0.0517774719698326 1
-0.0574729746733411 1
0.282386145902863 1
0.441501866856665 1
-0.095678984926088 1
0.0978846660019017 1
0.397025446364514 1
0.125663398446092 1
0.109926621385402 1
0.128401934645866 1
0.499655170857263 1
0.240492539729516 1
0.35465141975387 1
0.386721070606832 1
0.140973423636504 1
0.402265532616464 1
0.397601862114575 1
0.250530947426344 1
0.268071615331541 1
-0.120387897346493 1
0.201862621900815 1
0.00661869255537068 1
0.0557821262591166 1
0.100003489818987 1
0.152091638280478 1
0.0329816014252912 1
0.20906598257701 1
0.210965222927977 1
0.265099379011263 1
0.446193472436458 1
0.197645256974701 1
0.354705329162806 1
0.26265512759835 1
0.118444284907431 1
-0.0267448689313889 1
0.169210115857549 1
0.00274399940048209 1
0.0881711278266059 1
0.0313665909584573 1
0.0274600131078741 1
0.43094736105815 1
0.111358394929391 1
0.296282892869474 1
0.225714420281772 1
0.0182489526620898 1
0.2239748787456 1
0.441099136057351 1
0.105282535301388 1
0.150949497799643 1
0.0268390774766817 1
-0.0788783998296861 1
0.0808799978904164 1
0.0545849700273251 1
0.16732401475368 1
0.151995345675739 1
-0.0743102240389336 1
0.328379899405792 1
0.197609412719676 1
-0.13890395566795 0
0.010501629600843 1
0.263961435630888 1
0.381578556403137 1
0.178804815886182 1
0.0768980532456285 1
-0.0449823336323609 1
0.124702179568553 1
0.291574995858003 1
0.12898158696799 1
0.245052567159106 1
0.0158241087223444 1
0.354677017395625 1
0.259453063957873 1
0.0378097509641138 1
0.197398651428221 1
0.13876699673537 1
0.287672996248137 1
0.158230768163399 1
0.0905972452338846 1
0.383016358330205 1
0.0523836047925989 1
0.317789726939273 1
0.431736567593023 1
0.2356699878596 1
0.631526644106274 0
0.235305451062407 1
0.125375796586868 1
0.332984728859836 1
0.392747110068106 1
0.29805253401327 1
-0.144745785013612 0
-0.044813307529259 1
-0.046363065036174 1
0.343070179462031 1
0.202807867044409 1
0.379385856001207 1
0.248519106144239 1
0.0798116743876517 1
0.491028723821469 1
0.0492014464225496 1
0.108702163692278 1
0.363179340931245 1
0.230294011493232 1
0.184191838977349 1
0.317664016662702 1
0.317605275696425 1
0.103856594111479 1
0.0286076182107277 1
0.426596229162939 1
0.234340990070203 1
-0.0371421513753201 1
0.282594152709794 1
0.297742105996319 1
0.507200262326685 1
0.302228122966873 1
-0.0564814188111412 1
0.309531356260297 1
0.466338431369042 1
0.433915031040179 1
0.214843413078247 1
0.230002900722408 1
0.47558893766706 1
0.377597794230979 1
0.233975574403494 1
0.337607938351257 1
0.288477672904227 1
0.460667866923557 1
0.209999224342922 1
0.0478097117669926 1
0.0115431534929064 1
0.275443447385583 1
0.157205171272915 1
0.221760188358732 1
0.115482827061446 1
0.567999670124027 0
0.14886682693478 1
-0.137110570441926 1
0.189870799263501 1
0.0621518509419829 1
0.195874869549519 1
0.506419693400956 1
0.219326298783314 1
0.189478307466088 1
0.350285091409865 1
0.240195304263334 1
0.260118280765709 1
0.146867391087168 1
0.05356720680627 1
0.19627486122696 1
0.0993977622393544 1
0.249723020760635 1
-0.0159999362803703 1
0.0646350086108861 1
0.18556388204721 1
0.238934407981985 1
-0.0774570725077826 1
0.226588403581553 1
0.244516802025994 1
0.139908941442972 1
0.117492819788964 1
0.317146648909632 1
0.385255410382603 1
0.183115804156994 1
0.338667919436176 1
0.182246195841651 1
0.367787403189576 1
0.380927099969874 1
0.329841286595088 1
0.0109244406593137 1
0.522015760017276 0
0.242790085634881 1
0.142052679202763 1
0.163025766821892 1
0.243211564412837 1
0.167784895071507 1
0.114506682807169 1
0.00351508340645627 1
-0.00137867557869763 1
0.21214180429556 1
0.140751408309353 1
0.0706009815959148 1
0.289188319985952 1
0.469787999826666 1
-0.0531885331937495 1
0.113384168883889 1
0.274887203845028 1
0.305756252720806 1
0.370745009153853 1
0.215090785797766 1
-0.127538646147873 1
0.239230520041407 1
0.277328915768735 1
0.317489531472653 1
0.256587314413944 1
0.46319424727338 1
0.189810587790618 1
0.0818886849937429 1
0.175665845651475 1
0.403778011775849 1
0.100020906549478 1
0.511929923539486 0
0.3990166283419 1
-0.0863120928646764 0
0.34739676516048 1
0.262951496191539 1
0.277337339148356 1
0.0867118428690185 1
0.231683400399489 1
0.319321962916468 1
0.370851304802623 1
0.188982719231322 1
0.160137214375347 1
0.120865905040612 1
0.155773986869661 1
0.0193704617579416 1
0.291166247661301 1
0.335346011573409 1
0.0609966549414118 1
0.181861197447517 1
0.16320099899445 1
0.223228648440222 1
0.214185735561103 1
0.126022311294161 1
0.229892022454422 1
0.0642062640030857 1
0.162569911024991 1
0.170920630431421 1
0.173248193653879 1
0.36873321809184 1
0.208025061116428 1
0.282920977056692 1
-0.0114368494344048 1
0.208769751289213 1
0.0445143443347856 1
0.00319900384718974 1
0.0763454714885404 1
0.0966608433524238 1
0.348889990267673 1
0.392778657965468 1
0.0974959208494976 1
0.192325076546846 1
0.337714348931068 1
0.397409532148896 1
0.440458757962871 1
0.0324859720906398 1
0.268720856644569 1
0.395227517194653 1
0.120416498636586 1
0.291073769151675 1
0.191680857353258 1
0.308648688570148 1
0.0863302119679247 1
0.285739062573307 1
-0.00902806054362654 1
0.222007637987167 1
0.0274569851002312 1
-0.326370906126832 0
0.111779694654723 1
0.00205752583648289 1
0.332045562474599 1
0.299396185179802 1
0.32085803825794 1
0.631366157970734 0
0.471770194530751 1
0.338539230672969 1
-0.0151203906300802 1
0.321225736281994 1
0.11246730314062 1
0.154677237371589 1
0.0147423711163433 1
0.368673409374011 1
0.279676468842059 1
0.302697889260493 1
0.305702367261923 1
0.43381428413667 1
0.348097227652262 1
0.38628622292246 1
0.165810973391542 1
0.447035454514483 1
0.489329726608543 1
0.0335744451294657 1
-0.180473623741104 0
0.328263828204595 1
0.208790113965252 1
0.182724659339349 1
0.286979413167156 1
0.256913744435198 1
0.298187742434402 1
-0.167837472915984 0
-0.0233888569345729 1
0.176315839449408 1
0.0298499843416099 1
0.0621149121862681 1
0.1504811712433 1
0.0140104534783824 1
0.343108186120396 1
0.291525088227093 1
0.145362959571663 1
0.247910907138374 1
0.322206974124674 1
0.214723389866238 1
0.182544717020321 1
0.00801065672075312 1
-0.0941256939896729 1
0.458428151001827 1
0.0999954397202917 1
0.096853903485924 1
0.105051124715029 1
0.205474349922145 1
0.304652282938579 1
0.14180886457409 1
0.116720651574131 1
0.125356182240044 1
0.107932857872306 1
0.176739666162281 1
0.0824387837282585 1
0.00379233128338711 1
0.183858215336547 1
0.286329004195639 1
0.273323117991937 1
-0.086295686687079 1
0.260282839379695 1
0.230828190529798 1
0.263678817139099 1
0.110991964824948 1
0.171573552281261 1
0.263959370830141 1
0.0903962318222863 1
0.504885475804393 0
0.459568235031947 1
-0.0896230493523345 1
0.285557852272022 1
0.0770575528034581 1
0.108345545013694 1
0.16940692318592 1
0.452251979211628 1
0.205960514958134 1
0.473110791245463 1
0.0967039206128494 1
0.192171691526926 1
0.263666933019647 1
0.153358012771418 1
0.31571416696464 1
0.174622185834656 1
0.283789976772986 1
0.222660356125244 1
0.3852550410881 1
0.078388020418148 1
0.195336212097261 1
0.495802728607768 1
0.224414533443357 1
0.549885843583407 0
0.485433012397248 1
-0.022028050346206 1
0.0161977082886471 1
0.0418279335000993 1
0.192104111809237 1
0.189690630617241 1
0.241589381671365 1
0.0692286850387232 1
0.190049239316047 1
0.23144086583564 1
0.372790426477895 1
0.188620316384767 1
0.143704771239561 1
0.320928419020809 1
0.470981485881203 1
0.343734704821753 1
0.197538881680047 1
0.00479008353540562 1
0.28091162810574 1
0.236067306661799 1
0.284679756819149 1
0.0182718986602788 1
0.239471180772078 1
0.333278590305485 1
0.176187548915588 1
0.141921958758151 1
0.424875253050812 1
-0.014029143363257 1
0.105201940152374 1
-0.179637432586942 0
0.438888287768261 1
0.340366730131959 1
0.0792525608907078 1
0.20440145809542 1
0.0915770403640821 1
0.214820691440427 1
0.0611956538411165 1
0.522147345529526 0
0.350806331438473 1
0.213241696235706 1
0.0224543542664735 1
0.117630399746993 1
0.24002180612708 1
0.0411023315774722 1
0.443702773007676 1
0.0567145239960936 1
-0.0715483487460345 1
0.353944948687528 1
-0.0970736210688712 1
0.0660563938218682 1
0.1974273438686 1
0.403393293182161 1
0.179854761128655 1
0.292029304298364 1
0.448373233258581 1
0.310717752539481 1
0.242793007031359 1
0.340401417552849 1
0.100191518737231 1
0.320406648652705 1
0.275126354540718 1
0.116723187733449 1
0.276688552100011 1
0.0952121094086433 1
-0.0602448062077223 1
0.426046178156055 1
0.123430914239932 1
0.509747095253413 1
0.343324752704971 1
0.0773863863954719 1
0.424838897103716 1
0.280654520472815 1
0.155977959036647 1
0.340079591400027 1
0.0926172998051235 1
0.0355669256391201 1
-0.0140718060892363 1
0.414413359966896 1
-0.000310129572521762 1
0.110538602235823 1
0.193988015229663 1
-0.0563822836560099 1
0.218308271233378 1
0.0825557828489293 1
0.181056762464188 1
0.413074652920504 1
0.221702074810884 1
0.119189295592936 1
0.172866895315833 1
0.169134410453836 1
0.109571533750249 1
0.137300428745037 1
0.39631782548527 1
0.272100051065004 1
0.199625338061208 1
0.219531341472401 1
0.42220429846841 1
0.24609758378594 1
0.283423591363278 1
0.228913423584987 1
0.192869075866509 1
0.150768070438161 1
0.230057781930577 1
0.0310658987940574 1
0.0987942834341759 1
0.0228083795337378 1
0.13724261725575 1
0.0263256093098202 1
0.218080450129649 1
0.0313150838404632 1
0.0582735024654936 1
0.133864350185592 1
0.180464435901939 1
0.0542623338033818 1
0.42913600191499 1
0.196504249775299 1
0.184263678721199 1
0.115204876751323 1
0.119153724542161 1
-0.064789292449913 1
-0.0186581526576571 1
0.28401619581917 1
0.143894955983311 1
0.428678689831344 1
0.024718941059999 1
0.140990807461131 1
-0.161293807218371 0
0.43867684333795 1
0.291093802149537 1
0.128023877691616 1
0.305860998758057 1
0.259330404666097 1
0.241127333643189 1
0.370584255932037 1
0.12212028961303 1
-0.0465338109944859 1
0.0517395459310113 1
0.42836046376159 1
0.271788984742107 1
0.247779766889033 1
-0.00278635580159099 1
0.346755221027285 1
0.182864409672289 1
0.144007459462988 1
0.0433876668132102 1
0.207766057459499 1
0.283070837286485 1
0.104917812017247 1
0.102305655765236 1
0.282113684926386 1
0.248805580458877 1
0.306209199230995 1
0.346524792913291 1
0.416268234314173 1
0.379912636586411 1
0.0302454243899237 1
0.273466482229537 1
0.221250556896377 1
0.226365904442222 1
0.0877088517816156 1
-0.0452828952768981 1
0.387368918188154 1
0.19007113270256 1
0.249311075871253 1
0.212330184019329 1
-0.126875433295734 1
0.55421215929058 0
-0.0163451803755938 1
0.0479998485268851 1
0.19745842104984 1
0.313172216780225 1
0.184894390516032 1
0.15059137963658 1
0.120638649225153 1
0.1493053925959 1
0.0765143242194589 1
0.0026570973252974 1
0.264690328298905 1
0.20992628369953 1
0.371831816192468 1
0.148703976652372 1
0.31855151539657 1
0.497282906493974 1
0.27662690060231 1
0.0851483066531893 1
0.0417434062955498 1
0.256558302058035 1
0.140042738275008 1
0.459669150209636 1
0.188334404054355 1
0.0717414382030883 1
0.0189145452755058 1
0.135486312201155 1
0.225391195080369 1
0.217209465517911 1
-0.0333670799941827 1
0.253922344807633 1
0.207110849709188 1
0.462631926921828 1
0.0574860211555971 1
0.143898155173654 1
0.117532379142568 1
0.0742835753622631 1
0.173087742780172 1
0.301118967144937 1
0.084481938986215 1
-0.0838844183859436 1
0.20259438676777 1
0.261538800939311 1
0.26491616099757 1
0.296226092768302 1
0.124427764281682 1
0.0424260302761503 1
0.15706705789814 1
0.148869198115994 1
-0.0616338314541776 1
0.102319318970523 1
0.0262335917923322 1
0.206944991928343 1
-0.0428863959642983 1
0.281589965286787 1
0.294760404195152 1
0.267371798252447 1
0.0188042705730013 1
0.13606772456625 1
0.313817698938586 1
0.0758173311607138 1
0.466812087476532 1
0.0110285081886277 1
0.195680400260843 1
0.190294574651587 1
0.282876305602444 1
0.354636137412939 1
0.239873506180378 1
0.198430202154743 1
0.208697791106219 1
0.479272518612957 1
-0.114631655407417 0
0.562947659920142 0
0.145012896127859 1
0.250811722906541 1
0.123163136506705 1
0.348824562594663 1
0.348743488359426 1
0.176160457986258 1
0.411988652682082 1
-0.194989080562654 0
0.461679454176911 1
0.119845273033465 1
0.418233543459342 1
-0.0952143082500647 1
0.154721833504637 1
0.195938768467731 1
0.310046118142613 1
0.244975701617978 1
0.186818805326805 1
0.43293781767973 1
0.319283063347057 1
0.0813500972494847 1
0.160752831031462 1
0.207188152426929 1
0.368100509759907 1
-0.0111214225187858 1
0.0304082835540103 1
0.0541524285316041 1
0.241725675925771 1
0.134570757629701 1
0.0911242972391038 1
0.2604110307741 1
-0.0348162348302992 1
-0.186251473250031 0
0.399725422860925 1
0.3396928276387 1
0.234607237731206 1
0.177362632565698 1
0.385133893132993 1
0.295834276602156 1
0.0778796577872047 1
0.256147645437432 1
0.336634275959145 1
0.238314224598267 1
-0.0384669965081002 1
0.410585043803942 1
0.297747555549958 1
0.174645607593854 1
-0.193235035128662 0
0.110874796158698 1
0.220135865325452 1
-0.0208148048187472 1
0.0731727409403848 1
0.234160257799622 1
0.126986140943503 1
0.170186100397185 1
0.44338829160154 1
0.0071749590231373 1
0.224773877102904 1
0.278521090705497 1
0.381482776377229 1
0.0386605445129744 1
0.0711628337512157 1
0.152168494517021 1
0.317202130912057 1
0.0843875121696666 1
0.334028324230825 1
0.396017841407581 1
0.240613800475189 1
-0.0389930182810038 1
0.507830925723795 0
0.457693904478342 1
0.127034658921087 1
0.0831959139012031 1
-0.00268207404319569 1
0.0357457143234712 1
0.296789977678675 1
0.378472453864274 1
0.333317625294524 1
0.0745652880722042 1
0.373954299526219 1
0.194035214854498 1
0.113198536830553 1
0.292592666562071 1
0.357345284887679 1
-0.0991367959796419 1
0.396997140269697 1
0.422967829689493 1
0.234735582352122 1
0.228031543111804 1
0.140760331945725 1
0.249776913127521 1
0.395363354490141 1
0.0216622172705937 1
0.361705664470875 1
0.0442635899681447 1
0.242767611866928 1
0.27596503037353 1
-0.0271065034340166 1
0.14166078784645 1
0.0843535703699705 1
0.144172483497766 1
0.250852257838376 1
0.352666667233362 1
0.302427827800249 1
0.189078169142565 1
0.0465769328918831 1
0.265542007740463 1
0.188346979228698 1
-0.0437634437973957 1
0.132353987473677 1
0.44258198670561 1
0.190794488493971 1
-0.0829683704859049 1
0.0465576239710696 1
0.114052741996149 1
0.427084171936481 1
0.307242700701221 1
0.279429711671085 1
0.00731887501413113 1
0.102481875175109 1
0.0316832486528825 1
0.248740135883613 1
0.232408894796785 1
0.239193766527024 1
0.217370120067375 1
0.247667490441707 1
0.0597189451470986 1
0.204976319633744 1
0.144588412512574 1
0.132569391106368 1
0.122775385619818 1
-0.0795989421413254 1
-0.114212497878195 0
0.237618742043387 1
-0.0770213998082983 1
0.378299275757338 1
-0.0959929596741368 1
0.093968347034306 1
0.126751087572055 1
0.143078641154286 1
0.435820494420503 1
0.296099854054988 1
0.292044297580537 1
-0.0401015919181559 1
0.158945759651761 1
0.480383502084084 1
0.171300540751786 1
0.00718813335365034 1
0.14670065065616 1
0.203224072019509 1
0.207395897100657 1
-0.217323395435398 0
0.166700520760135 1
0.19879313307071 1
0.297867522055477 1
0.278395903630096 1
0.0625891453022751 1
0.172098144765473 1
0.216805913023339 1
0.28567673245633 1
0.404361011801327 1
0.0285084314505294 1
0.0771200659480733 1
0.369618808558305 1
0.309332489787284 1
0.0963020421374911 1
0.412604718731906 1
0.203763823257095 1
0.0477891302797144 1
0.245239306415103 1
0.0883846687001737 1
0.417387846417321 1
0.314739607272714 1
0.144830796798502 1
0.134396094854495 1
0.245925546981266 1
0.210667651553118 1
-0.366429097237288 0
0.453113483773124 1
0.281757153149602 1
0.178079200362804 1
0.0332919296088131 1
0.269081532519811 1
0.0989425895767469 1
0.100462359138861 1
0.295249086427379 1
0.0189773065719579 1
0.301146143432236 1
0.472381702862074 1
0.135548052294473 1
0.192888915077458 1
0.110484064750075 1
0.239799273595319 1
0.326796746455504 1
0.108908131186201 1
0.339451029863676 1
0.103485765798445 1
0.23446126115537 1
0.0465067348312612 1
-0.0576663102462359 1
0.0665131657994783 1
0.598482648908546 0
0.216984494801395 1
0.184910760588768 1
0.206674119738118 1
-0.0182468814875875 1
0.29369472381252 1
0.16700025808994 1
0.358602870988087 1
0.169996153606807 1
0.322854807198666 1
0.279056823087773 1
0.0723151687743065 1
-0.0319514209826534 1
0.054687503345594 1
0.268614783785184 1
0.239166612631167 1
0.208109290433007 1
0.347810791177258 1
0.00531045375334922 1
-0.0608743728746789 1
0.103890680108168 1
0.132696180657853 1
0.219324383977219 1
0.249639376858517 1
0.0756182140408591 1
0.399590269519907 1
0.215460574121799 1
0.472879126499548 1
0.146986913867287 1
0.348816385272721 1
0.249461031429737 1
0.0198524694629644 1
0.0382526370330404 1
0.0818043853839369 1
0.0796872466359245 1
0.194298845685253 1
0.162544884018093 1
0.410690057428496 1
0.298697699578585 1
0.333837635891332 1
0.322891262787834 1
0.102231280038715 1
0.437360029708308 1
0.355242222438525 1
0.451273124595307 1
0.410525235290203 1
0.207189572786149 1
0.194015785117358 1
0.161355068899583 1
0.225824588608666 1
0.222453487238263 1
-0.0181741600900332 1
0.393742901956088 1
0.162394322881759 1
0.390693886078512 1
0.519218344681664 1
0.235342919435939 1
0.250809634123679 1
0.363074185207455 1
0.188168159837065 1
-0.0965281269801554 1
0.00242969791808725 1
0.374197733034749 1
0.214190471439995 1
0.349515982240441 1
0.367559993403881 1
0.19221416616282 1
0.138115280860998 1
0.412619906733583 1
0.205675264240734 1
0.0104378816149646 1
0.1789659505776 1
0.189122879116417 1
0.652224087827274 0
0.128752005383027 1
0.198427982095451 1
0.180234372664782 1
0.249222308499193 1
0.0610564750397109 1
0.308541175849481 1
0.170218804009793 1
0.24918552457612 1
0.342707419635757 1
0.142530038276695 1
0.0775590084182436 1
0.22528038460591 1
-0.0126641584851783 1
-0.0568080613425279 1
0.485752220657991 1
0.426149339034108 1
0.319145923662434 1
0.127614241292783 1
-0.0594873894670005 1
0.574577613025613 0
0.136444822458001 1
0.244984293554217 1
0.351095154544949 1
0.279041296106717 1
0.0613646448632168 1
0.28406230991069 1
-0.0898184558659764 1
0.352850526342265 1
0.293488070723478 1
0.207989798112918 1
0.115953862812417 1
0.396735872619603 1
0.281062637589625 1
0.172268696335437 1
0.0730407961012041 1
0.283190117718168 1
0.0894328093389937 1
0.0758108069070996 1
-0.0221314672609752 1
0.426842275348042 1
0.37148553875841 1
0.285864500218161 1
0.434251275538662 1
0.224679044624538 1
0.122974520850415 1
0.111071983885237 1
0.182693260335838 1
0.140667671125988 1
0.246085555321166 1
0.147051362417424 1
0.346984027609259 1
0.314027032272426 1
0.420992765884357 1
0.0391480108198176 1
0.320949257990115 1
0.371083737925779 1
-0.0776545702494233 1
0.013265493461338 1
0.0526707486542558 1
0.306764055476096 1
0.00459236540857766 1
0.101359822961451 1
0.38730880161223 1
0.189216440949761 1
0.0996205284316685 1
0.239980613673991 1
0.165910399997619 1
0.162743427408091 1
0.241534793028311 1
0.0231046715673359 1
0.303925075003415 1
0.1226441924757 1
0.33812855110486 1
0.017395033766953 1
0.387076770664656 1
0.386452425404972 1
0.189847594684856 1
0.0408138687021429 1
0.345418016018896 1
0.315375599617062 1
0.329706980985894 1
0.148036394890967 1
0.212965134039546 1
0.198593894587587 1
-0.0467590076755948 1
0.307445378393395 1
0.392208016419517 1
0.196618898317438 1
0.210337784334343 1
0.0317443493914054 1
0.260007043379418 1
0.234973832204632 1
0.242004520984443 1
0.397854773421922 1
0.0812821051080701 1
0.344936940326633 1
0.0257380526575498 1
0.334147962134609 1
0.267483507005575 1
0.464606949531483 1
0.0161335426468793 1
0.246870471379206 1
0.303366115525685 1
0.344904513075491 1
0.36332427145576 1
0.328213559572085 1
0.507261344663853 0
0.0517112963340633 1
0.211268999644352 1
0.661725877666807 0
0.053318452743837 1
0.144494382759947 1
0.140945483332232 1
0.153650125866877 1
0.126139269751549 1
0.0640121621834595 1
0.0857936662457511 1
0.252506285650852 1
0.243269185936131 1
0.162830530297365 1
0.323889504583822 1
0.288575338537264 1
0.129611763125409 1
-0.0379635040794863 1
0.158232685746131 1
0.0139478836477034 1
0.308688923337721 1
0.343336857933781 1
0.154311606348859 1
0.124485388482387 1
0.324388064488899 1
0.241458375425637 1
0.109137886378798 1
0.106856784501488 1
0.12566872379763 1
0.126947647270403 1
0.341760923465942 1
0.501934637087292 1
0.250733684091814 1
-0.00543260837675759 1
0.556174623677625 0
0.489349062437013 1
-0.20352384515806 0
0.247510434171131 1
0.145443776613652 1
0.136204948082614 1
0.124037200045259 1
0.241799413442639 1
0.576452749151592 1
0.215560521734157 1
0.341671286459938 1
0.247632558612322 1
0.178190459544453 1
-0.0602858176141493 1
0.258842735291831 1
0.185528142522024 1
0.203980378820962 1
0.226292605799941 1
0.0770949313930865 1
0.0887935487897558 1
-0.232769916072628 0
0.263661938961497 1
-0.189610536224413 0
0.296277280785438 1
0.151418914588022 1
0.0656851997368346 1
-0.0123984603753389 1
0.227597633126212 1
0.0109498361580345 1
0.171037841272037 1
0.0207435616763693 1
0.255973627556288 1
0.00898374155143719 1
-0.0366381447392887 1
0.0345338015884325 1
0.361700071275929 1
0.489924021191171 1
0.254881372292143 1
0.178311577299753 1
0.132680111362154 1
0.123566061814864 1
-0.0864298230758848 1
0.185196365063497 1
0.140616083442478 1
0.157485731793473 1
0.30073052827968 1
0.146252336658043 1
0.31040161926654 1
0.357349239197404 1
0.0533601381455071 1
-0.0130758657404739 1
-0.140914896053367 0
0.00870984662129092 1
0.35926143783338 1
0.264825446691869 1
0.156408103265327 1
0.0184264296855375 1
0.110633257113625 1
0.0479785008615182 1
0.203123147950804 1
0.169051578759402 1
0.362374747536851 1
0.419323329912072 1
0.156813936102225 1
0.0687783131624136 1
0.111593696833745 1
0.262907665725738 1
0.284861204430432 1
0.212197453328528 1
0.296689089078993 1
0.118966991417816 1
0.304617113864672 1
0.240404867863272 1
0.143210083033717 1
0.24168190194088 1
0.386125978924913 1
0.0451694524855339 1
0.234921877228988 1
0.0592775744451609 1
-0.0884636139465719 0
0.242306470409336 1
0.111543175791104 1
0.370754690345892 1
0.337257005373349 1
0.0932681113791025 1
0.0847214256582192 1
0.203228957061095 1
0.0912739882025589 1
0.45964213186965 1
-0.0261055399217324 1
0.169108741313344 1
0.35482413823795 1
0.1031242848716 1
0.519969149650724 0
0.233477404563898 1
0.162134760435104 1
0.128794584127451 1
0.154508494621333 1
0.270177140188936 1
0.303058947959738 1
0.167096445414003 1
0.425278356595813 1
-0.00436942493674407 1
0.489462042963715 1
-0.0219835380408504 1
0.430058462997779 1
0.0326842430067805 1
0.332023323727228 1
0.440427512524143 1
-0.0548018760405989 1
0.0636864657061327 1
0.300459026521169 1
0.0463628635515781 1
-0.153977976620995 0
0.265039291183652 1
0.163067925245662 1
0.207721144401298 1
0.242712340070729 1
0.0886690087998667 1
0.347888748932028 1
0.197779813962555 1
0.448944402389633 1
-0.172967916799659 0
0.424802652423743 1
0.0600309195724225 1
0.125380819208914 1
-0.148303900879318 0
0.0386292095332435 1
0.225216501862538 1
0.385177752043379 1
0.166228628150139 1
0.171679834524999 1
-0.107642278973512 0
0.391934898851272 1
0.134862780860973 1
0.000657146508903979 1
0.286791974975504 1
0.0763469554427078 1
0.447131921476943 1
0.0178171426478604 1
0.133033757843371 1
0.387103155565008 1
0.243129622334833 1
0.195148931004619 1
0.268282894820784 1
0.0204685301206651 1
0.11551147264991 1
0.0287694811393338 1
-0.0513800862076562 1
0.282309656538795 1
0.0955811350575135 1
0.320118832385773 1
0.308859786420064 1
0.266689379327603 1
0.330441982680515 1
0.0746465469431455 1
0.387717182012145 1
0.151253629754568 1
0.256173180546328 1
-0.222742426291451 0
0.217309304279112 1
0.0308486053227009 1
-0.0185154863754932 1
0.317678898346884 1
0.298461594611767 1
-0.1896880646129 1
0.354048555783507 1
0.313023446321916 1
0.103461762039516 1
-0.185352910022021 0
0.109577894906565 1
0.0255194644831925 1
0.170896642682484 1
-0.023182842225005 1
0.363665993119297 1
0.0857211866808769 1
0.360674989831089 1
0.136879549206713 1
0.116331760307564 1
0.315056240193665 1
0.147117549637812 1
0.29221318198325 1
0.275359810428727 1
0.179977926351794 1
0.378224251483654 1
0.487629152292399 0
0.0564284410558507 1
0.137731737705989 1
0.172209257502183 1
0.128103642480792 1
0.0532478568282083 1
0.109843939660891 1
0.286742824894571 1
0.062683675180807 1
0.438609666496849 1
0.321047157434111 1
0.0792911897782652 1
0.326668688991518 1
0.267257340283472 1
0.26103064993223 1
0.145226953035126 1
0.28200623755929 1
0.0818169893263898 1
-0.0850134263444644 1
0.339046492694789 1
0.418287293661372 1
-0.0604759125555713 1
0.178752798855548 1
0.136871479458559 1
0.414198707139937 1
-0.0988740766722584 1
-0.0298645315984144 1
0.0953383377103656 1
-0.0201089850382374 1
0.364933691141292 1
0.470560790972185 1
0.370277897109669 1
0.185294098936273 1
-0.0238283001205692 1
0.100190680245052 1
0.102145383502576 1
0.272701743622062 1
0.267033137178434 1
0.196723189486914 1
0.219653561941567 1
0.424039654372218 1
0.0903924925157752 1
0.363739459607215 1
0.354190655478054 1
-0.169296358850834 0
0.0734274245433167 1
0.436730355325067 1
0.196696406762124 1
0.324435380818639 1
-0.0326034767484406 1
0.362722720738571 1
0.228501848516925 1
0.310723511105712 1
0.299353656680431 1
0.209283163127563 1
0.337107395854284 1
0.25408848952715 1
0.0164744771532166 1
-0.0456672269005077 1
0.324443464493045 1
0.272506360377628 1
-0.00675468007797145 1
0.413081505646533 1
0.483291396679258 1
0.305287091210881 1
0.307677348419439 1
0.125655293122116 1
0.361900564911559 1
0.268042339080357 1
0.246781061970657 1
0.298484884387112 1
0.253250902741555 1
0.253658794290797 1
0.31933486510689 1
0.42177275968425 1
0.236267308325764 1
0.105617736566293 1
0.256092983971975 1
0.113388196034788 1
0.283752502127956 1
0.207673039682045 1
0.393069821573632 1
0.320331105073041 1
0.331926885923663 1
0.134225334416485 1
0.307598479994588 1
0.252953497107454 1
0.288510345414329 1
0.13728222178144 1
0.071625153811083 1
0.11187494197588 1
0.0970030951872898 1
0.121110262752573 1
-0.133841370963815 1
0.190626043474365 1
0.219612675758208 1
0.178255015570086 1
0.138524661889722 1
0.456005393765569 1
0.199543055327046 1
0.012862539026469 1
0.130537559144617 1
0.150077092273203 1
0.221797289604893 1
0.0677042751153419 1
0.0766258730384516 1
0.204956840146546 1
0.227452616414742 1
0.466816834462664 1
0.203211422596043 1
0.228729465700576 1
0.413526216938626 1
0.204737749003035 1
0.335574383418249 1
0.00306580970165167 1
-0.0224061458377812 1
0.248323484298907 1
0.041504047394004 1
0.205096953822325 1
0.039633570000398 1
0.279184393981473 1
0.230091562488584 1
-0.158238842761687 0
0.0458128733313098 1
0.00654611619565729 1
-0.0992186741453642 1
0.20922127726411 1
0.326864221046827 1
0.20265036323344 1
0.357822219644059 1
-0.0486956905182784 1
0.161084390961836 1
0.307276986200078 1
-0.0878641907672411 0
0.367648799219449 1
0.151880567293864 1
0.0421972102986535 1
0.310571776688845 1
0.172181787068738 1
0.308103842628617 1
0.389268734516818 1
0.246320806971593 1
0.0193471614247833 1
0.294683700039041 1
0.1582208430817 1
0.0877378426206507 1
0.1821932540254 1
0.237098157578195 1
0.00620551177079796 1
-0.0651780167563762 1
0.151209463385329 1
0.555949249479803 0
0.434913939033272 1
0.0396647721292349 1
0.0737331248487391 1
0.0589471221429615 1
0.0738345653264071 1
0.34559941638675 1
-0.114998209909827 0
0.271561013886776 1
0.357850960177775 1
0.229703000802466 1
0.145774813757421 1
0.0124670191750212 1
0.122996193967308 1
0.124636555744187 1
0.234640776125534 1
-0.0420245754288082 1
0.272342666162092 1
0.115158199930444 1
0.0501230592669442 1
0.278424074735398 1
0.305553335746386 1
0.207616133312228 1
0.27425495326286 1
0.0257288066115423 1
0.166846735770396 1
0.102438614608591 1
-0.0718609626912654 1
0.306116943213083 1
0.112041110300235 1
0.368878491886722 1
0.0695032622668652 1
0.355406748759355 1
0.174524924828074 1
0.345636076404279 1
0.426739412596769 1
0.149169169315385 1
0.0347753759719197 1
0.22392137828047 1
0.486928308827179 1
0.189082347380639 1
0.310527912679509 1
0.206324925521589 1
0.146388946207828 1
0.149756560187525 1
0.193341887720373 1
0.0594498288769918 1
0.138583621400698 1
0.161458402217994 1
0.431919451182903 1
0.076057485085052 1
0.38837220102935 1
0.280229186007442 1
0.000633206130473287 1
0.191633002490687 1
0.279023725658281 1
0.0790711122387603 1
0.26460572097173 1
0.423777445974742 1
0.134967355196724 1
0.214179847478175 1
0.191935559277746 1
0.405177623663755 1
0.283820221209336 1
0.269376731963118 1
0.341280652485729 1
0.191074384418721 1
0.171055615641615 1
0.22361916359392 1
0.197235003046146 1
-0.256568416688291 0
0.125785611500853 1
0.282294419140722 1
0.0532145265484276 1
0.287326084995318 1
0.167027620249705 1
0.0993990858806155 1
0.355489391181327 1
0.160107944305152 1
0.457857284187835 1
0.443634325569175 1
0.568763865754061 0
0.0674196757654579 1
0.427384649578244 1
0.17367602929607 1
0.52655682735198 0
0.484164488280861 1
0.166856097469567 1
0.370224669647348 1
0.245692810045855 1
0.355860834323627 1
0.2252739734505 1
0.337211149676721 1
0.308111828283518 1
0.38438872824208 1
-0.0815218531307023 1
0.166737725881151 1
0.23921677621171 1
0.2539426954174 1
0.415270149269689 1
0.340931175292279 1
0.418338145384951 1
-0.038887982788077 1
0.0767400470326444 1
0.607117285401693 0
0.272017869235038 1
0.0138040430916107 1
0.428226797966268 1
0.0795720938294034 1
-0.127503392506714 1
0.282606655214903 1
0.0318605692482895 1
0.0221973253261524 1
0.371786552587359 1
0.291168464057995 1
0.281965726970599 1
0.206980489803198 1
0.246954803572226 1
0.322604302809361 1
0.214198683394134 1
0.0496942668323017 1
0.286545456477916 1
0.140920107801192 1
0.259275155187501 1
0.101210457367566 1
0.427471729835452 1
0.314530534721127 1
0.327481882129034 1
0.15042036497598 1
0.2207314772385 1
-0.107131388643845 1
0.341859602647651 1
0.504076506636461 1
0.363795863307386 1
0.355162707840242 1
0.298388475654974 1
0.228605731417064 1
0.271611656195117 1
-0.0535213772021578 1
-0.113485532500282 0
0.161573953302422 1
0.195836104199388 1
-0.214057524395808 0
0.441852528237313 1
0.320844517799244 1
0.192899813178271 1
0.110160213244185 1
-0.0878762732887736 1
0.0164675699864875 1
-0.0977562615658364 1
0.228135943750529 1
0.0618430252174717 1
0.300589800764722 1
0.178961299345623 1
0.273123475509572 1
0.170434634517613 1
0.143192498706197 1
0.508945908865417 0
0.17668967345185 1
0.357302505079742 1
0.30848699829041 1
0.408296901560291 1
0.292749239627072 1
0.357611552947565 1
0.302749689553992 1
0.197615143655556 1
0.279538868089251 1
0.499926307988973 1
0.00128327333679384 1
0.182497489111681 1
0.246992320175304 1
0.115066442283794 1
0.107017112306171 1
0.0298337520936557 1
0.27424696450641 1
0.45329884008725 1
-0.0170065661313639 1
0.156314576209258 1
0.186946298929444 1
0.106123797025366 1
0.219558978260245 1
0.121344285634098 1
-0.0624140106084714 1
0.0861923581278225 1
-0.000199881802805486 1
0.153705677369041 1
0.0867456718981783 1
0.149246442555843 1
0.269829125895782 1
0.336733601207134 1
0.28802335099932 1
0.372195870479421 1
0.117978785838867 1
0.0275718460006625 1
-0.276249607800569 0
0.354686505761791 1
0.233750937870229 1
0.257761965744482 1
0.481576093235564 1
0.213542200997024 1
0.00414829718611055 1
0.30408452435406 1
0.229345232805061 1
0.327500639124622 1
0.351684355904125 1
0.221422102255863 1
-0.0035724682729409 1
0.16636254928212 1
0.253814876861839 1
0.283534739833938 1
0.326378522826955 1
0.187646436704564 1
0.158246013556262 1
0.207376899640913 1
-0.0687999205983997 1
0.0368761541256966 1
0.076801243895811 1
0.509148961154679 1
0.360404557610439 1
0.303619724767417 1
0.116429857894794 1
0.0944143209920622 1
0.224934744192952 1
0.153969373005506 1
0.114001366942199 1
0.250513518467277 1
0.250867906393176 1
0.153034124987815 1
0.205349207653694 1
0.104601249116865 1
0.158970105181626 1
0.068322174147752 1
-0.0610714895173585 1
0.0578762186782559 1
0.249328794880081 1
0.301799153278398 1
0.156953435550889 1
0.00732508355153413 1
0.20734477148475 1
0.0885748923233942 1
0.261109711264438 1
0.099117343576328 1
0.0306023675406507 1
0.00197137406465591 1
0.407055091600396 1
0.183103607118891 1
0.141726003573809 1
0.139017530088232 1
0.516236834481794 1
-0.145986924618527 0
0.752648532976113 0
0.23303571147228 1
0.0802950830514356 1
0.329508318429978 1
0.245515605454996 1
0.0741058898462895 1
0.255315238396063 1
0.340769889073834 1
0.241421748245015 1
0.136028104677734 1
0.324777404593229 1
0.115446550632069 1
0.0959809942894818 1
-0.155801206215563 1
0.283671840284335 1
0.275115600533706 1
0.220667941951609 1
0.234845430871749 1
0.0770791660227216 1
0.260327248039828 1
0.0889859662198275 1
0.297102257644437 1
0.291382604282737 1
0.283255900251412 1
0.647387202008491 0
0.330131563909325 1
0.13704465078085 1
0.0686540019413381 1
0.367903375864627 1
0.0564342639871099 1
0.197186546216249 1
0.12281853628856 1
0.340468618419065 1
0.0830401707530168 1
0.275908714426775 1
0.0316587826367995 1
0.288164867802561 1
0.33988281009964 1
0.205613219062915 1
0.351274395922323 1
0.323224381347797 1
0.00285501159705975 1
0.193031211626678 1
0.292516355866852 1
0.443057433649364 1
-0.105647744584513 1
0.0919753211917825 1
0.204385963514868 1
0.289055905202603 1
0.109763084087375 1
-0.0240649696693225 1
0.0280316876817566 1
0.27336487920194 1
0.0731022552808119 1
0.168707127595621 1
0.130614987414238 1
0.140328251017426 1
0.302824073709212 1
0.128025408675018 1
0.118324946110605 1
0.17154985711581 1
0.0619459215364933 1
-0.0203757522849497 1
0.193643434824962 1
-0.00524970663425355 1
0.326967395468247 1
0.465464362676681 1
0.270040602852192 1
0.387316877818456 1
0.290602358188059 1
0.0618301980076577 1
0.36569583587548 1
0.167746396729746 1
-0.0097180270380731 1
0.0620145103796572 1
0.171681163465996 1
0.318384723766031 1
0.235602273660092 1
0.0295888469132288 1
0.195319091933634 1
0.176603821783224 1
0.202629619506015 1
0.117558996185771 1
0.340023863223734 1
-0.0757242063368062 1
-0.00100845882690489 1
-0.102015921525108 0
-0.00364318557638867 1
0.291710689003494 1
0.336003565093287 1
0.205478056046477 1
0.0721458474065142 1
0.167461276639856 1
0.450564313999971 1
0.135908730465125 1
0.263424396605011 1
0.0843795024806317 1
0.224972201936257 1
0.379017069094628 1
0.401865893400851 1
0.0343820830722556 1
0.499537348386987 0
0.131462914496794 1
0.378277684111138 1
0.271925930579944 1
0.212107613650271 1
0.170271079854816 1
0.192522495637362 1
-0.0414524005275396 1
0.151135650150225 1
0.163647653241689 1
0.302264046410297 1
0.3496753773003 1
0.356310327380216 1
-0.0367386028743295 1
0.112756413457748 1
-0.0906842089152327 1
0.270745222729425 1
0.405548316753063 1
0.264807568102093 1
0.125661860690698 1
0.215854358435054 1
0.187951436680934 1
0.301541923587925 1
0.193551918781177 1
0.403777329146458 1
0.233466174341408 1
0.102625557243246 1
0.250186222284137 1
0.32346190416104 1
0.315029045863467 1
0.114299089515153 1
-0.12346378091866 0
0.301161559391519 1
0.12489153265134 1
0.218132581092118 1
0.266789606935801 1
0.293187835031743 1
0.214467217341935 1
0.208602398380536 1
0.195105901336807 1
0.233123734536678 1
0.125480797627628 1
0.432537803241408 1
0.21321377897022 1
-0.00460977438662552 1
0.523578145902051 1
0.316479465047259 1
0.153294900950109 1
0.407871489747419 1
0.0636624122100082 1
0.258975008656419 1
0.450753296660702 1
0.0762624447311722 1
-0.134310906493275 0
-0.0154361144518644 1
-0.0602928150173797 1
0.0916350932510527 1
-0.0319268192694014 1
0.410862486295757 1
0.178512126157297 1
0.249092820467567 1
0.180498775911253 1
0.309537998505279 1
0.0812481327528047 1
0.316092191165031 1
0.0799443100904998 1
0.12472690036547 1
0.135494998933595 1
0.202705407442085 1
0.0416062025904321 1
0.158034300217571 1
0.0252264354766327 1
-0.131826744314529 1
0.0376215760610663 1
0.109121235263969 1
0.0655601560410799 1
0.26119794243546 1
0.18814620811772 1
0.449716494951162 1
0.0996672153677682 1
0.35816671288847 1
0.168068223355669 1
0.000441059057790392 1
0.340980328755609 1
0.250293384774283 1
0.254097282081735 1
0.243242210931989 1
0.209975293310431 1
0.160519081774209 1
0.353540031253384 1
0.288848222263827 1
0.0716599987372293 1
-0.0122223076578937 1
0.198747404742146 1
0.443239540839964 1
0.156459449964731 1
0.20479381722287 1
0.305230618679321 1
0.300690556225495 1
0.306288662062789 1
0.232701253883816 1
0.421513114069977 1
0.308532047163889 1
-0.116779549181756 1
0.343769799755857 1
0.168083115274723 1
0.118038578313278 1
0.339810700606342 1
0.410866344625202 1
0.0482376584795816 1
0.157119564770658 1
0.080803573917969 1
0.288413330704175 1
0.327316638484065 1
0.287643958403702 1
-0.153218303829841 0
0.589239460196619 0
0.395042007198919 1
0.00164224949400859 1
0.313985044751052 1
0.00991326871959546 1
0.363895274994563 1
0.532751781629199 0
-0.0474858879139929 1
0.286200013696041 1
0.422663792603018 1
0.468588061779177 1
0.26144215983934 1
0.142815188717439 1
0.192561705374927 1
0.240366329177601 1
0.0906626199338885 1
0.204083123966152 1
0.238397828870134 1
0.293871617055944 1
-0.0802896881267424 1
0.464185175590523 1
0.146356154806931 1
0.340774297656889 1
0.202787192033597 1
-0.0380202170946269 1
0.0874326427877629 1
0.195695492452197 1
0.200942789990229 1
0.288618425547263 1
0.213561477100062 1
0.325424542384429 1
0.146311207870576 1
0.245149178707382 1
0.592869893814436 0
0.090857011532769 1
0.359329528474701 1
0.381217813448466 1
0.171077453564115 1
0.17411456898825 1
0.167388778944433 1
-0.023979989238795 1
0.159449547006334 1
0.125661222101554 1
0.470890169787855 1
0.149575211656017 1
0.0813776371579693 1
0.12266470736289 1
-0.0137321028417744 1
0.30804370993381 1
0.388602359901653 1
0.03745121318893 1
0.517394774667266 0
0.384577224939911 1
0.485112143862418 1
0.170556127333793 1
0.0740739228929511 1
0.180467004613053 1
0.459431775330998 1
0.333769441862632 1
0.249781991399812 1
0.180116061159529 1
0.289870463324348 1
0.327165035563574 1
0.244386138893498 1
0.00338376545062462 1
0.345287893746757 1
0.158798873130081 1
0.257670238529157 1
-0.234367624803073 0
0.214667829862654 1
0.184564945312163 1
0.013732550801558 1
0.450075008823509 1
0.340132821087998 1
0.273431897378383 1
0.208116559864295 1
-0.09215971665589 1
0.0758786152150027 1
0.256474531804337 1
0.443344674363902 1
0.295161236715378 1
0.118526286576794 1
0.111162987957744 1
0.411919816199696 1
0.10044737696788 1
0.187728239728857 1
0.220499157745016 1
0.0877972985345204 1
0.319738771304809 1
0.35783039063886 1
0.301816184196926 1
0.185604942309341 1
0.26485438913827 1
0.0119026577959288 1
0.290567699539388 1
0.201586838918389 1
0.236433088487774 1
0.241894288853928 1
0.371892831000714 1
0.265466389035655 1
0.446295427065958 1
0.361478301358746 1
0.24136172904851 1
0.424605153400878 1
0.364057648052815 1
0.0811475553928884 1
0.0347845491354941 1
0.3434755149753 1
0.0977449628509374 1
0.251809755772565 1
0.262382466538527 1
0.345930812173282 1
0.349487967817144 1
0.349519927114515 1
0.181526999204288 1
0.16636231762601 1
0.0902641710262605 1
0.248612423818418 1
0.209582954705461 1
0.129655790000311 1
-0.0221094168856245 1
0.20392768592053 1
0.00457401365602611 1
0.513758089560938 0
0.163005072063041 1
0.156103520745342 1
0.13573080457355 1
-0.0404736413351732 1
-0.00450285713660839 1
0.145992298024058 1
-0.125435028691428 0
0.0239743524252456 1
0.372565199632117 1
0.496213437214477 1
-0.0215238989234068 1
0.180193123581661 1
-0.0184890594486812 1
0.0997891178844896 1
0.0551570232973941 1
0.120226981257395 1
0.0935983983498779 1
0.379138348103407 1
0.34660129197023 1
0.291401352515249 1
0.030656494861272 1
0.173101948604006 1
0.281737174895245 1
0.438065338733933 1
0.303425289574135 1
0.0958717102436248 1
0.0522024816643168 1
0.326476440704677 1
0.39739300614544 1
0.080742925207982 1
0.260735070216148 1
0.0605787703711756 1
0.0246476423219021 1
0.26873388451841 1
0.0877343787891514 1
0.357828490353933 1
0.236972516997669 1
0.119905530990462 1
0.327861882732748 1
0.304929481880352 1
0.279889757935371 1
0.431082475004502 1
0.143241563527237 1
0.263743850340668 1
-0.108914141980851 0
0.253611528471263 1
0.425686905399022 1
0.141077721898646 1
0.193948261396045 1
0.602576833157868 0
0.564198943541363 0
0.206288842891508 1
0.305109120317942 1
0.225391036533046 1
0.167136106719921 1
0.108286720578551 1
0.17396194949669 1
-0.110079371835644 0
0.407569222419554 1
0.14633853244743 1
-0.0350976500117068 1
0.125457256998041 1
0.328856530554271 1
0.316558467604718 1
0.116441191083333 1
0.157511131085675 1
0.110176756578157 1
0.191412999101553 1
0.177765223066743 1
-0.0131056654854034 1
0.197538442438139 1
0.23908729271447 1
0.0548080742158662 1
0.126464455992447 1
-0.0839199047222329 1
0.21568619593927 1
0.182228463383781 1
0.122614677225394 1
0.0432361475536631 1
0.191263572149523 1
0.14811755686796 1
0.221724603802018 1
0.495367596411517 1
0.31794747603523 1
0.361922412726646 1
0.216213290802838 1
0.168150305487368 1
0.23337020889062 1
-0.0400759297249198 1
0.236452861235496 1
-0.112217880274692 1
0.305038752730599 1
0.18794300099994 1
-0.000635050672974626 1
0.182450113032295 1
-0.108664039179374 1
0.431836104821123 1
0.0483889928485668 1
0.0528092384892353 1
0.305649965109214 1
0.0424827562862944 1
0.213783632913859 1
0.381797624253106 1
0.449151595821749 1
0.257515024868594 1
0.298183424381592 1
0.0281668078014181 1
0.195447273455908 1
0.353756038768446 1
0.200254380992155 1
0.162837440670554 1
0.320113388549246 1
0.302268789101032 1
0.0237209209237816 1
0.304324017811497 1
0.226764545665896 1
0.193315762181322 1
0.00925727438265887 1
0.0760552301972279 1
0.253800854832356 1
0.307389456346374 1
0.320446007195634 1
0.308526490421651 1
0.466139940184465 1
0.258984213114969 1
0.399174271981024 1
0.348802762389788 1
0.33115020252305 1
0.31379106844031 1
0.343873326278128 1
0.0690647011748603 1
0.0161636443394674 1
0.0470267199322335 1
0.135382249634247 1
0.439782508895111 1
-0.0208816095541785 1
0.269042948912523 1
0.108438605421801 1
0.276151305015999 1
0.0377123969271479 1
-0.0484107895371696 1
0.168616657715819 1
0.214295881542176 1
0.602655817844957 0
-0.0283129842573711 1
0.388147868511003 1
0.240169910888846 1
0.145492764648248 1
-0.125710417461656 1
-0.0194955664934593 1
0.128945325327234 1
0.0759869553503934 1
-0.0209089358667508 1
0.443886260234846 1
0.037190521359428 1
0.265481008565116 1
0.130756184131711 1
0.264288647281157 1
0.403354739658683 1
0.124452757447785 1
0.246467230261827 1
0.289782717754618 1
0.269264087563497 1
0.166423455910278 1
0.393302751332857 1
0.337004448044904 1
-0.0518267351945509 1
0.360214077024451 1
0.364937314783377 1
0.0629165773227159 1
0.00310592178938585 1
0.374678695186271 1
-0.0592659033227376 1
0.149416531093116 1
0.0133333013296954 1
0.408265958155207 1
0.165679285725845 1
0.111271642961981 1
0.132494762813821 1
0.245925024261293 1
0.0602530388026149 1
0.141840024949222 1
0.0968427588445046 1
0.368703637841156 1
0.0612745793198855 1
0.330957068092336 1
0.40936058241215 1
0.426550695379738 1
0.0891505557690015 1
0.0889520626418579 1
0.304944997561485 1
0.284894095824071 1
-0.0509853311134003 1
0.101659345493568 1
0.18576651656749 1
0.0534424527567137 1
0.179577335366376 1
0.210634254913384 1
-0.0196005416926054 1
0.0482082658148457 1
0.0455389703307325 1
0.289987689043643 1
0.243377275455245 1
0.0838296135790819 1
0.384212968017167 1
0.155453243138066 1
0.391006671714387 1
0.181537713794488 1
0.164147313041746 1
0.164630328522657 1
0.220272237111361 1
0.154323326336378 1
0.185536175262166 1
0.190799092909059 1
0.157613877581085 1
0.129283356337138 1
0.376769214102884 1
0.208461205089206 1
0.274371140237644 1
0.10832141339476 1
0.125185849110031 1
0.335623761300203 1
0.0274772024806082 1
0.112699176486738 1
0.130685239256992 1
0.149083506778373 1
0.408133897744958 1
0.0165244261210927 1
0.296193613693308 1
0.46719392854784 1
0.169021717653422 1
0.153197428244382 1
0.122239424521388 1
0.23176622963489 1
0.300495106927711 1
0.28404037687306 1
-0.114573037102385 0
0.292889692238509 1
0.193905430868177 1
0.426420633733253 1
0.557101822803619 0
0.47295700955895 1
0.330725575873721 1
-0.00252538898834276 1
0.0988338668705543 1
0.23860340080812 1
0.246598851948127 1
0.358701395426819 1
-0.0112194450461599 1
0.169335628570151 1
-0.0353689356865999 1
0.289709923002968 1
0.0893406815369289 1
0.346636637068546 1
0.276018020256211 1
0.162369925174239 1
0.266870411391388 1
0.428404948049682 1
0.204474004696747 1
0.0517491314837222 1
0.0905956371955244 1
0.0975293901092212 1
0.159959399425438 1
0.137730538381804 1
0.246662402681686 1
-0.0943329660799995 1
0.37074723419551 1
0.298678334693391 1
0.239324297429986 1
-0.127491659277003 0
0.00869453002274055 1
0.341113503866661 1
0.318574848260985 1
0.145696606359197 1
-0.251591884598634 0
0.0626754483969315 1
0.11905378812334 1
0.37051053020649 1
0.386304437814717 1
0.0698549678189581 1
0.261852118658729 1
0.126260017634162 1
0.129101489680797 1
0.397452934350737 1
0.0916048813043444 1
0.0922845936194097 1
0.0368129127016918 1
0.172856932423115 1
0.247043510940424 1
0.136721768944301 1
0.163514067438126 1
0.0606310956046787 1
0.0580705553373991 1
0.0490043320564159 1
0.195219563338776 1
0.214423682468249 1
-0.100369077881145 1
0.387368059920567 1
0.499224875286878 1
0.106120388277108 1
0.301795650363005 1
-0.0264509888030081 1
0.160872873017464 1
0.04902868439808 1
0.115454513641843 1
0.354871062817995 1
0.292407042096468 1
-0.18201976306429 0
0.185377871813985 1
0.491340685896408 1
0.118570060916322 1
-0.164763676330642 1
0.108186077058981 1
0.193309354107269 1
0.22120270948811 1
0.297967910050113 1
0.534269408459356 0
0.1284550274349 1
0.360995503914139 1
0.383128192388994 1
0.223022261029394 1
0.339116744747904 1
0.174258333309594 1
0.101267439871684 1
0.0174922066679722 1
0.285334595503986 1
0.00383442059771807 1
0.302272863117846 1
0.192951497317592 1
0.265915233246831 1
0.142560438915216 1
0.158028107072714 1
0.0520692501813158 1
0.336953950087522 1
0.193474490819698 1
0.183458963864869 1
0.365399668521863 1
0.248142905417053 1
0.430946810948987 1
0.158559443200105 1
0.193451416940949 1
0.264666877854376 1
0.0520882604492765 1
-0.0282567848276553 1
0.261832830340313 1
0.206933585277134 1
0.295553098932449 1
0.126362277366527 1
0.273059185250266 1
0.114512084023283 1
0.166302101870631 1
0.136028354358313 1
0.0740928613365146 1
0.22535747809489 1
0.454610565805826 1
0.0328677315975081 1
0.0605440012015393 1
0.342506980553274 1
0.204605152192878 1
0.445502802790598 1
-0.130686691717824 0
0.16904735926915 1
0.135386647425735 1
0.477087803858244 1
0.37058308779567 1
0.193857263264006 1
0.127311987068663 1
0.417907803360995 1
0.152057665323169 1
0.305859562792005 1
0.0522079408506703 1
-0.029149578573156 1
0.265361208800033 1
0.149819420970977 1
0.331664648614337 1
-0.0678897416688183 1
0.102585865532173 1
0.0934775657782668 1
0.297757270920192 1
0.145181334188243 1
0.127560375232466 1
0.165511546881134 1
0.238311528572665 1
0.307997305941924 1
0.235156120564252 1
0.01708158097702 1
0.0683953431326264 1
0.36361217145169 1
0.282494065581137 1
0.51816001937835 0
-0.0195434882989081 1
0.402507500210117 1
0.187156579553671 1
0.166432576559391 1
0.0263150470864713 1
0.199825470481123 1
0.310670860469193 1
0.252134726658483 1
0.206973423222321 1
0.144847633993 1
0.188331244004857 1
0.150400507214809 1
0.270016130032336 1
0.556555918656721 0
0.307260071444769 1
0.225879808481764 1
0.114984105936551 1
0.0780679903748748 1
0.280172901870502 1
0.344562930915042 1
0.316893315837269 1
0.0658681590862439 1
0.317352750829196 1
0.228600204580706 1
0.276732099426778 1
-0.0626259724423673 1
0.0785142249906141 1
0.280347690205545 1
0.342680973521858 1
0.152692440702561 1
0.117621598519944 1
0.198746677224783 1
0.127021166472935 1
0.272377533615113 1
0.651860669817337 0
0.275524573958858 1
0.010384859149725 1
0.465478189936386 1
0.23273558152897 1
0.521581509209191 0
0.0915575086217722 1
0.505898726808805 0
0.399971418090222 1
0.241209010403775 1
0.146696641705382 1
0.154981282143375 1
0.138229243418734 1
0.0535759610541698 1
0.307273738518703 1
0.0852560463590138 1
0.15826241631595 1
0.0299240490762217 1
0.0364742235968078 1
0.258081798139443 1
0.178951821040464 1
0.0639814733725898 1
0.183312744010547 1
0.0938948594427569 1
0.152318656462771 1
0.102173090433291 1
0.0161642792613434 1
0.0593464809406909 1
0.222676707955747 1
0.282584344209263 1
0.330476497341355 1
0.232909494697275 1
0.1917189355347 1
0.516648664517124 0
0.3213146712411 1
-0.00911543585137341 1
-0.0126155226705434 1
0.197870551971735 1
0.130943321528838 1
0.0208067721859949 1
0.2613747474193 1
0.0414316587939314 1
0.0409150374111708 1
0.155212904214016 1
0.447785707615837 1
0.49244566237777 1
0.264753542725119 1
-0.00514676664903875 1
0.210773391360441 1
0.086546413612718 1
0.133260706355501 1
0.289130226692947 1
0.311466902494336 1
0.235861595114653 1
0.129846529997701 1
0.205347787803471 1
0.12427483536838 1
0.326953084606908 1
0.150854408400926 1
0.328390378102152 1
0.213053498056614 1
0.28359947508244 1
0.0875773507089133 1
0.246805189075546 1
0.184041479508558 1
0.427779126852581 1
0.315512609336299 1
0.221574460496678 1
0.414111623003099 1
0.189751419136716 1
0.443508970240649 1
0.24482468375517 1
0.233140370013911 1
0.308203267947388 1
0.431000809073452 1
0.155209900535974 1
0.213846495655782 1
0.268461366977965 1
0.0319553178961399 1
0.242371009804484 1
0.16796610859181 1
0.127877218193537 1
0.0570900526382474 1
0.1509540214744 1
0.28486413857517 1
0.156116372999596 1
0.464000684878381 1
0.116576381616048 1
0.270956155857108 1
0.422280655101074 1
-0.261703018211971 0
-0.0690162441299837 1
0.21581830518505 1
0.376004128254539 1
0.547313088855596 0
0.159805701586413 1
0.0845045317930367 1
0.215702707772669 1
0.179349666021241 1
0.281192917086962 1
0.00357690325232438 1
0.079234799962532 1
0.211008705687824 1
0.410135372208169 1
-0.0944722280154862 1
0.278843637656815 1
-0.0612934292147987 1
0.365783740315292 1
0.323334278784499 1
0.111193748537311 1
0.0986790527590358 1
0.167632843988036 1
0.233782236972762 1
0.0853163303605778 1
0.326791641552361 1
0.40065260753112 1
0.408023390231206 1
0.254580451324286 1
0.20939381267786 1
0.197562026094563 1
0.0724494518152201 1
0.235723423425499 1
0.189406720187635 1
0.351220909264395 1
0.261424177872207 1
0.119291578632575 1
0.123087475897934 1
0.291042881612498 1
0.47917228497114 1
0.375217349797401 1
0.226398066354536 1
0.0963039668167687 1
0.196157844114708 1
0.0040865284995685 1
0.302603466888144 1
0.305416396008961 1
0.262404840100201 1
0.231586068930725 1
0.211200007477053 1
0.32958523139833 1
0.234217805440735 1
0.281801782855883 1
-0.0312242170238464 1
0.0198362459514908 1
0.261152088784224 1
-0.0785993016955273 1
0.352913668830005 1
0.183172449338785 1
0.19941173938467 1
0.249617577317767 1
0.322066128013969 1
0.300392045264103 1
0.127628598616614 1
0.120515888758673 1
0.0217232652621357 1
0.313076018454621 1
0.103855263605632 1
0.0952556591169071 1
-0.173677157882458 0
0.0585285217452055 1
0.306066963709515 1
0.124302926057509 1
0.227249065691833 1
0.330467239685296 1
0.0385576126425219 1
0.0708041109779747 1
0.102969466221443 1
0.180822841809986 1
0.2295829121214 1
0.0676130382895266 1
0.458342756679385 1
0.0641433320994144 1
0.198311499734244 1
0.438237624212321 1
-0.0306907396897173 1
0.17715043932882 1
0.164596821195688 1
0.473218129248014 1
0.365432710623017 1
0.332323321404992 1
0.0636394220480618 1
0.270886656827406 1
0.18890374668458 1
0.019123581760209 1
0.286871912409475 1
0.224852154796355 1
0.243149984030876 1
0.194948592146448 1
0.0859278941486094 1
0.257097459855572 1
0.0899149590309262 1
0.20922859159725 1
0.0385611040571705 1
0.168260885869605 1
0.246875268401265 1
0.11942137945465 1
0.0853016390768036 1
0.429619010606355 1
0.203404964677648 1
0.390341164658699 1
0.193103561676299 1
0.184282299855763 1
0.163123655424754 1
0.0625342976401018 1
0.168723796799668 1
0.397466092640837 1
0.0373082815791618 1
0.495821863669051 1
0.21201960276159 1
0.105083221898861 1
0.160005005616162 1
0.333679031702233 1
0.0477667469978442 1
0.13188243778093 1
0.165606868926607 1
0.106312014256825 1
0.0147797631961451 1
0.229961851101428 1
0.277798026530391 1
0.278310024331896 1
0.365236947874719 1
0.0585441056583659 1
0.306520794438667 1
-0.0600718253821504 1
0.157630126131541 1
0.222003170842985 1
0.218545169827364 1
0.0972763837569194 1
0.523346093806976 0
0.213084454056606 1
0.281863283598601 1
0.367141223127941 1
0.142827710743824 1
0.60440725993298 0
-0.0689941917779879 1
0.216104958992178 1
0.00507090926015238 1
0.192259893387304 1
0.0214664748541451 1
0.0781135683204962 1
0.464999021993785 1
0.125366194429666 1
0.321956327823975 1
0.0152723562244898 1
0.227602764948602 1
0.282913480306001 1
0.400614587921102 1
-0.0314217881514927 1
0.253671479687716 1
0.221988099091726 1
0.0438447859312727 1
0.453318108985074 1
0.0186552388016685 1
0.186813326955507 1
0.239139172250859 1
0.242166784229519 1
0.0302456057806645 1
0.202094696003527 1
0.0144540079318514 1
