# Supplementary material for: Bias caused by sampling error in meta-analysis with small sample sizes
Source: PLoS One. 2018 Sep 13;13(9):e0204056. doi: 10.1371/journal.pone.0204056 (PMC6136825; doi:10.1371/journal.pone.0204056)
Supplement: S5 File — (ZIP) [file pone.0204056.s005.zip › results N = 10 theta = 0.2 tau = 0 sz = 500-1000.txt]

"dl.theta" "dl.cp"
0.294898023134701 1
0.177766779793675 1
0.150363045588073 1
0.112128628976362 1
0.216666228161035 1
0.201990261062174 1
0.242453021502405 1
0.24370352222366 1
0.103892035869154 1
0.187203911717551 1
0.152513939429667 1
0.246425426706821 1
0.175299408634988 1
0.308272863800112 0
0.264945048965868 1
0.237748549882257 1
0.138579387952164 1
0.174436073343226 1
0.182079964001459 1
0.194958306801774 1
0.111845200698319 1
0.117775365315894 1
0.276808693793595 1
0.23796667581007 1
0.216337949275182 1
0.233515255684062 1
0.225828489902118 1
0.177544857940739 1
0.20496534268584 1
0.183373210118827 1
0.272297461598316 1
0.223325235464898 1
0.210851939666595 1
0.287402221265658 1
0.18056032880894 1
0.241153876138604 1
0.204150349314629 1
0.21980813339716 1
0.309686860034515 0
0.177865007140704 1
0.297928967019122 0
0.192851227471887 1
0.223013723570506 1
0.206776757869064 1
0.217542858751257 1
0.159426513805363 1
0.224622891051553 1
0.331307748118807 0
0.231852808613976 1
0.240300603641376 1
0.115922375659776 1
0.181628990790787 1
0.185364745327608 1
0.187700688637701 1
0.222197591339584 1
0.162707847886262 1
0.193447812534833 1
0.120420349756563 1
0.149180604155609 1
0.179442717317627 1
0.215779142024844 1
0.275404288304803 1
0.163115668318527 1
0.187896376271675 1
0.24238704252285 1
0.173343274829684 1
0.243069406680331 1
0.226181178401308 1
0.216338681848329 1
0.187599303476645 1
0.205517176817284 1
0.181489140080936 1
0.293299429460838 1
0.264392557026103 1
0.186774703003976 1
0.255531439824417 1
0.137118337253441 1
0.181335841719847 1
0.276781523619649 1
0.155401541361648 1
0.0580293409383069 0
0.153372223176425 1
0.190486297899852 1
0.178913231337285 1
0.178279514068511 1
0.129480938072139 1
0.139749829723814 1
0.140089762699144 1
0.206978921394247 1
0.142636957280689 1
0.231489149757355 1
0.199230423698313 1
0.195385484788497 1
0.182844831162078 1
0.234368028815726 1
0.151321002443825 1
0.167589599699941 1
0.156325597806079 1
0.129356426864374 1
0.114120702118843 1
0.200651146508937 1
0.183148747793841 1
0.194856384792793 1
0.196780148613451 1
0.218985851537623 1
0.236559572051022 1
0.228892638002276 1
0.0820063300832313 0
0.0837153104579016 0
0.215179898321629 1
0.196481462397265 1
0.239136940521822 1
0.128783292254902 1
0.2677027067168 1
0.164627414633033 1
0.13059982047262 1
0.271184599462219 1
0.249734101434914 1
0.237696186553768 1
0.12822602715828 1
0.189873486801449 1
0.150014479586141 1
0.0913846531567759 0
0.216980322745981 1
0.208280694692373 1
0.128952092848857 1
0.209421212305318 1
0.150578036670679 1
0.310443772367237 0
0.214267471894617 1
0.126420462434503 1
0.125729999042229 1
0.284574062484454 1
0.239383886362767 1
0.231551962551189 1
0.1370617953777 1
0.309380529568229 1
0.232813663748101 1
0.148884348294005 1
0.152631711889142 1
0.250308245223857 1
0.185802778959122 1
0.124478376144342 1
0.182150365329911 1
0.164602186345713 1
0.225409936379448 1
0.136304926291355 1
0.212918405758749 1
0.199600199903651 1
0.250890910259703 1
0.164627866815023 1
0.256901440290684 1
0.155143173109422 1
0.30886981232078 0
0.181146974922908 1
0.245955231305731 1
0.0930819504696452 0
0.236501779973454 1
0.16228093634309 1
0.163962042169411 1
0.177575899837797 1
0.189829846648509 1
0.120190191913729 1
0.163366521806855 1
0.175992221207454 1
0.134004478393107 1
0.251790952475384 1
0.260182823156952 1
0.241522076605576 1
0.220879963362436 1
0.157651560124582 1
0.279136007214044 1
0.206107525094295 1
0.114497109493385 1
0.153996219885537 1
0.217450397922982 1
0.201735892277888 1
0.242105134167126 1
0.21287772968329 1
0.113323966559697 1
0.142054290108564 1
0.18884133899929 1
0.238093194879812 1
0.10762633823821 1
0.100796313731395 1
0.117104772564112 1
0.254793534279235 1
0.218598394911329 1
0.136167154223814 1
0.187354725752335 1
0.191826116450271 1
0.199031159735395 1
0.203507926199529 1
0.198124684154888 1
0.200255257396899 1
0.14944553919067 1
0.241747918060525 1
0.233992300916804 1
0.249485949310242 1
0.247236444756348 1
0.19113394983236 1
0.262999275466064 1
0.125380171084207 1
0.164203230481095 1
0.17013259672204 1
0.221640714492787 1
0.223406633426137 1
0.278714093082431 1
0.240341685291001 1
0.207140061124887 1
0.235254162653475 1
0.227767350100855 1
0.230355637608874 1
0.234020920720893 1
0.1881651281256 1
0.157622251167633 1
0.113569581348224 1
0.189182845382779 1
0.188153271058633 1
0.261200980492 1
0.257141016424581 1
0.246961374530712 1
0.217197133351424 1
0.214202930157025 1
0.28159128824923 1
0.186991125549337 1
0.166957482003424 1
0.298990415612121 1
0.214165411333297 1
0.225135578025558 1
0.160992025642725 1
0.264292043889408 1
0.167632407061783 1
0.255829897077485 1
0.185824381029337 1
0.213908921692409 1
0.138218116597124 1
0.287934532380334 1
0.271421105151663 1
0.252451200893925 1
0.227239262534869 1
0.263131030502082 1
0.287528577013761 1
0.0204789604581273 0
0.135256835708974 1
0.232740685380499 1
0.271697192437541 1
0.238807303097801 1
0.19399927986046 1
0.20265017537828 1
0.260989466090419 1
0.273504288723757 1
0.190222450808629 1
0.273213110905689 1
0.255228543935253 1
0.243429108563711 1
0.181261722052083 1
0.14522289260181 1
0.261045916284318 1
0.208924925577387 1
0.199209030859932 1
0.198725922037 1
0.215670836066101 1
0.168038875738832 1
0.209336028767369 1
0.279194101280495 1
0.230980935173337 1
0.173103920284751 1
0.178269191357505 1
0.157394371869598 1
0.150908475621817 1
0.255906491949418 1
0.180835919990711 1
0.177853743280185 1
0.253151317746373 1
0.193163642729374 1
0.210352586659974 1
0.209769383153212 1
0.183479148755958 1
0.11904797339465 1
0.243750660394114 1
0.248762202691363 1
0.180539588258597 1
0.144343837770507 1
0.292077276294537 1
0.15563113364937 1
0.113273736868728 1
0.215830064758403 1
0.209178204195786 1
0.141747378624152 1
0.169512754227938 1
0.240404272010296 1
0.126431045513873 1
0.113161873202019 1
0.168059306595074 1
0.243541995804731 1
0.185502944775214 1
0.137545855918225 1
0.19005458128312 1
0.153156350677276 1
0.209147529922536 1
0.227448326561292 1
0.126805144055281 1
0.188612532441082 1
0.222003876761603 1
0.195132087546059 1
0.189034704452011 1
0.259071314243059 1
0.192068313288306 1
0.172462535453476 1
0.204298772504025 1
0.133577033821347 1
0.148302136758714 1
0.160954782094247 1
0.07245114157282 0
0.210058819317253 1
0.181455222582827 1
0.158332805493238 1
0.199603758061749 1
0.138316407119729 1
0.214179398265258 1
0.192566950353739 1
0.172857632132862 1
0.231030564200736 1
0.24901705700969 1
0.0828376532676309 0
0.162829770076704 1
0.227013450019928 1
0.157707961195221 1
0.233377147164265 1
0.145876537967391 1
0.255871333107499 1
0.240645366877759 1
0.21579346284512 1
0.207798587176163 1
0.259976154915462 1
0.202731586121488 1
0.140240986946363 1
0.231239027532716 1
0.242164091956007 1
0.179635534190467 1
0.224513342995765 1
0.146083872312056 1
0.18230510660632 1
0.238765305562206 1
0.263624937762722 1
0.277406360922673 1
0.180708679810978 1
0.191839684699637 1
0.322149950055353 0
0.216116763269159 1
0.177832582653743 1
0.162133000675659 1
0.250692765263341 1
0.209240111776045 1
0.245065636287784 1
0.219603552533664 1
0.100665571071982 0
0.236975867541101 1
0.164463196267875 1
0.12389623498758 1
0.219053140266217 1
0.18799576394997 1
0.260621475600817 1
0.106984308100608 1
0.266545972489253 1
0.173533175802189 1
0.187186718261208 1
0.248200218688125 1
0.229361201870713 1
0.158918335496391 1
0.1613718462751 1
0.13907542056082 1
0.179048398732519 1
0.205345713406727 1
0.147126209701439 1
0.183577270082584 1
0.203467187043363 1
0.17887112403459 1
0.163483516196005 1
0.143440496209936 1
0.172521181829151 1
0.144572536442359 1
0.155844982696328 1
0.197841619014573 1
0.225865463905373 1
0.155772221909798 1
0.221676054007944 1
0.166896981215637 1
0.246714337508602 1
0.166642370824414 1
0.213195171815179 1
0.223701851037765 1
0.112037415540788 1
0.271466046021306 1
0.210102935738794 1
0.152325449694281 1
0.233907783893712 1
0.223833195195085 1
0.185420043044829 1
0.248023862028387 1
0.152408187301712 1
0.167085360429257 1
0.257060739383731 1
0.255399869322375 1
0.288683382021891 1
0.187072340247883 1
0.215836257812058 1
0.257761329101478 1
0.154855619487432 1
0.261045811377492 1
0.118291455897272 1
0.17478692716777 1
0.227616357295058 1
0.159552853783565 1
0.196504102533763 1
0.19183707873154 1
0.20000959669907 1
0.164062892363395 1
0.216914033036094 1
0.222586339422732 1
0.159737042034887 1
0.249831748782067 1
0.220433527871942 1
0.194098371040114 1
0.0524162044352188 0
0.2337228433565 1
0.163031266830039 1
0.125469646345058 1
0.214336741509322 1
0.247226380981067 1
0.221008764638272 1
0.126429666661631 1
0.262510610180233 1
0.25159556504681 1
0.137727736000025 1
0.163740374195042 1
0.26957123994593 1
0.203233366883783 1
0.279543011949562 1
0.273196348534384 1
0.237892103546747 1
0.170132531435864 1
0.179279789676731 1
0.238278144400189 1
0.209903878881626 1
0.264172135947347 1
0.19916359034846 1
0.258415336725215 1
0.174547600303441 1
0.114896328360161 1
0.160693866723023 1
0.240885988124849 1
0.189490522660884 1
0.178032776175712 1
0.214644203636819 1
0.197915065796212 1
0.293546922779932 0
0.212799335457818 1
0.273430151307674 1
0.217820829695385 1
0.218702135632251 1
0.271301877098318 1
0.165187631418671 1
0.21200629325131 1
0.236276470426195 1
0.165342119080397 1
0.228263624243538 1
0.183877535579509 1
0.204733396550369 1
0.191818559943877 1
0.24567917031406 1
0.265012303348733 1
0.191527647227112 1
0.196312536139195 1
0.138355813854646 1
0.208724056254536 1
0.156694427135373 1
0.126272872160888 1
0.207841604138363 1
0.128827973717274 1
0.252965793933594 1
0.180506568964064 1
0.252880636662343 1
0.164808354715718 1
0.218332705731009 1
0.201968875106766 1
0.200779456674707 1
0.168955493881566 1
0.150287928335491 1
0.226952464193335 1
0.154778507477289 1
0.146723255193742 1
0.164345143187268 1
0.240440155412516 1
0.281918418806164 1
0.229326348877297 1
0.192860055587305 1
0.1619074737991 1
0.24438768974777 1
0.249333454702934 1
0.329641977835434 0
0.28360084233182 1
0.181153812912391 1
0.239832896510056 1
0.233413154608383 1
0.125421147664592 1
0.238174211112347 1
0.194857020903348 1
0.189842245372277 1
0.162862997253481 1
0.22363896041642 1
0.171258100617284 1
0.223042595077287 1
0.246971983340352 1
0.111002831265801 1
0.27952073800788 1
0.231917330145714 1
0.205607299741867 1
0.230081392468632 1
0.230500310035506 1
0.229632510301033 1
0.143747985789164 1
0.165061040806147 1
0.185925084729485 1
0.246529862709184 1
0.14522826264341 1
0.220619610981595 1
0.23936350531718 1
0.159168322532998 1
0.148077697905319 1
0.174268068719211 1
0.233318548392506 1
0.121939049389195 1
0.204794753355724 1
0.209933030923591 1
0.182433115854696 1
0.154705100934349 1
0.268432475346048 1
0.153740164875026 1
0.261461718876037 1
0.246041417957268 1
0.158906948144651 1
0.244765822415511 1
0.16838194658987 1
0.232331894910431 1
0.196613478065545 1
0.129377358903165 1
0.211450512425939 1
0.229389033503376 1
0.186358558715192 1
0.244310700465216 1
0.300175873589428 1
0.173484781905605 1
0.178688229094379 1
0.214830032353685 1
0.168680520634871 1
0.228287349148397 1
0.144783184350777 1
0.291284205390041 1
0.23220338778011 1
0.108471199637894 1
0.212137435307327 1
0.21158047040888 1
0.181448851762245 1
0.229596151635416 1
0.294586083609877 0
0.170512433815801 1
0.112618926699934 1
0.24542771819065 1
0.219512076367183 1
0.192020974284728 1
0.277325165579198 1
0.241221262965851 1
0.177581024023634 1
0.151098307083692 1
0.163153185886472 1
0.232619875000175 1
0.175683108573605 1
0.231938264766424 1
0.228435621130465 1
0.120172929771494 1
0.159565514601836 1
0.137513098039164 1
0.228347319673331 1
0.206385513618482 1
0.233608458833937 1
0.232165186458539 1
0.273297887866105 1
0.174265741026263 1
0.221271381489676 1
0.149833250672698 1
0.147281696450494 1
0.218290358553241 1
0.160390528774129 1
0.260698905311533 1
0.215007713294652 1
0.172206138872792 1
0.210039385605977 1
0.160900269432456 1
0.215168913649946 1
0.236313959031641 1
0.172372286479055 1
0.226007192683145 1
0.205465953958946 1
0.169362751478128 1
0.103934724643712 1
0.158577353009679 1
0.231474920379525 1
0.235707194431576 1
0.235279505078733 1
0.111320244229493 1
0.222420153688728 1
0.230207506046372 1
0.156160559056808 1
0.203254442099439 1
0.246107600301811 1
0.199974913733426 1
0.250496647509722 1
0.25150090343898 1
0.142000546016748 1
0.255327942428846 1
0.200184759692253 1
0.235374644052053 1
0.224930691656377 1
0.147304285802567 1
0.244693573251068 1
0.223542763806232 1
0.151834589747159 1
0.296008733046111 1
0.241798054517659 1
0.270621715218095 1
0.159549688204398 1
0.231465073312254 1
0.232559632636443 1
0.177615376997288 1
0.228353202934881 1
0.179947239734169 1
0.132118165704595 1
0.213521569705016 1
0.226174432921213 1
0.175663169275065 1
0.217289025366091 1
0.250225810521952 1
0.225567040750517 1
0.24461415752754 1
0.234118720555959 1
0.238439868055394 1
0.19172836167225 1
0.270548453150498 1
0.205403017312672 1
0.249505711855664 1
0.236601586564839 1
0.23793222582562 1
0.217528133588855 1
0.208902318130954 1
0.238137881806266 1
0.151614506011042 1
0.114944677045438 1
0.148048622154726 1
0.196221837185103 1
0.142656402430505 1
0.221126184754868 1
0.155243575147078 1
0.156625494049065 1
0.193863826844028 1
0.282995020923016 1
0.171028179650858 1
0.199665120371626 1
0.236739581865994 1
0.24298983635554 1
0.178041451041732 1
0.155494497814271 1
0.243086949016216 1
0.180053276036181 1
0.252692373527504 1
0.204648813770697 1
0.232430934618149 1
0.157162685347448 1
0.165010947952732 1
0.185139264068215 1
0.267397249147469 1
0.169292322443038 1
0.237883275325544 1
0.184893970880692 1
0.105869223813295 1
0.16154729803726 1
0.295456213868742 0
0.200664500376662 1
0.201644441368405 1
0.20793984655806 1
0.203123738413608 1
0.220291540999624 1
0.190416653697663 1
0.22367243495692 1
0.223816163987212 1
0.292833704709723 1
0.179483039281397 1
0.193379352609329 1
0.200889672263372 1
0.225315171044992 1
0.163435518778778 1
0.152398999104307 1
0.270227247594342 1
0.170657108485592 1
0.18239792863384 1
0.164162189316305 1
0.210103206469194 1
0.206756156796235 1
0.156599520456705 1
0.147337082060166 1
0.266028282611385 1
0.224694073304817 1
0.213703301167485 1
0.205678528913197 1
0.195051006371111 1
0.18224098530454 1
0.150268341087861 1
0.193012720559271 1
0.146379999928287 1
0.158008525714371 1
0.16528187358584 1
0.196006116865752 1
0.128978885986725 1
0.154738790135167 1
0.222252597152016 1
0.123299629072801 1
0.166606956386788 1
0.292093719998947 1
0.270551885098105 1
0.241389636051496 1
0.0756368945040106 0
0.120743680371603 1
0.259613267267894 1
0.161926187761322 1
0.271833235782801 1
0.209543783133826 1
0.142191403337664 1
0.239398075700077 1
0.135475559724193 1
0.167324831593326 1
0.262490109133907 1
0.288938742754555 1
0.218214986415777 1
0.24874011512316 1
0.24314951927285 1
0.18078452455431 1
0.18361291021064 1
0.239240587349519 1
0.258224608261428 1
0.240469193222728 1
0.150690818163847 1
0.146261630809381 1
0.228906082348493 1
0.171094404113202 1
0.161175550458573 1
0.248240259590645 1
0.241780332215277 1
0.240794420052337 1
0.187121537551467 1
0.204594886915567 1
0.242037616259618 1
0.246655369024864 1
0.217243720909745 1
0.278988924652252 1
0.196006605378744 1
0.221671660144121 1
0.167495326033983 1
0.22055575678642 1
0.174636483489295 1
0.203328613202286 1
0.222424428535383 1
0.0940901458345185 0
0.267969791422007 1
0.243422689417353 1
0.292180233262409 1
0.272673327649606 1
0.244697901025177 1
0.307586818104146 0
0.183760923703688 1
0.18571138778874 1
0.193181946010912 1
0.129295423803075 1
0.132309528477969 1
0.242360654685167 1
0.185621617344105 1
0.250083083185243 1
0.258009295140689 1
0.186699858859295 1
0.0929178680059621 0
0.167974751493491 1
0.223715946191279 1
0.34590460051349 0
0.144630658002215 1
0.257217774893781 1
0.212537943983986 1
0.223399368408409 1
0.2143087210884 1
0.151444087422217 1
0.183200006664192 1
0.180034429345679 1
0.2147343987851 1
0.238721876379405 1
0.199564216840024 1
0.251313568007916 1
0.244877828099159 1
0.174333897152297 1
0.283288411978059 1
0.196372669094574 1
0.22989202293701 1
0.275883882004856 1
0.201033305978568 1
0.199266370904987 1
0.184312920800166 1
0.22590064893129 1
0.181982556243565 1
0.267243869114906 1
0.269488684505076 1
0.217358186512525 1
0.279983583752586 1
0.148182208846037 1
0.273476068298752 1
0.178366969572514 1
0.269377536759219 1
0.179626557863064 1
0.161783269366495 1
0.206167804747693 1
0.215461606313611 1
0.16547226487078 1
0.1531539903812 1
0.178343072195747 1
0.260239785109723 1
0.231259328685882 1
0.169818052975678 1
0.13185750053297 1
0.176256598458262 1
0.170469680611686 1
0.256021860255057 1
0.120536826306623 1
0.245710516579865 1
0.16547048667109 1
0.148147094892438 1
0.249694492378235 1
0.171483600918477 1
0.224472380362942 1
0.239366916007705 1
0.165743739815549 1
0.209441947081335 1
0.171439761754479 1
0.166565894730685 1
0.153385357709429 1
0.275186309271262 1
0.203842825334165 1
0.21886738990414 1
0.189752434218253 1
0.257033908580169 1
0.185179674177853 1
0.212254220664961 1
0.163704678280235 1
0.162495805836327 1
0.244814953329642 1
0.224522883612707 1
0.195945967861578 1
0.161151891108843 1
0.150017666034733 1
0.154798346328272 1
0.240996098504602 1
0.241513512933621 1
0.170771673703458 1
0.171822694172459 1
0.171328657753603 1
0.190102519891914 1
0.180215469572782 1
0.175321820528221 1
0.198017335988959 1
0.155935391183367 1
0.271534445461629 1
0.220934724160981 1
0.263200826695098 1
0.146839411644543 1
0.241135680389725 1
0.149023563286076 1
0.196403000993413 1
0.211379175728527 1
0.177722640233755 1
0.16344206761121 1
0.308222699875362 0
0.1876984864124 1
0.19999649393988 1
0.242671178982294 1
0.173572860631055 1
0.15333518119487 1
0.170117449630027 1
0.188165961028587 1
0.282974131442428 1
0.151156346815544 1
0.252485990459728 1
0.20185014373006 1
0.175529142547358 1
0.211570845443195 1
0.152295268642144 1
0.20706536984897 1
0.19522362256049 1
0.180448385022952 1
0.238728730376576 1
0.221252223905575 1
0.174917679036658 1
0.252258570804808 1
0.198320844332143 1
0.232389802660733 1
0.234997825182664 1
0.247947602224791 1
0.248427677285825 1
0.134196596148714 1
0.27812161384103 1
0.124717307867403 1
0.135280407585458 1
0.128241836865689 1
0.164465043722041 1
0.272234424630864 1
0.1526957521832 1
0.164441373220841 1
0.248701808128939 1
0.156290006978772 1
0.228637326229309 1
0.164721074689351 1
0.202963094701221 1
0.244093576847767 1
0.188608204717727 1
0.23534500339533 1
0.189666231328364 1
0.166800580858563 1
0.279445047923646 1
0.256791865654226 1
0.137518225322541 1
0.206471546016214 1
0.227097290058947 1
0.12875879594221 1
0.215115305891136 1
0.23119297894214 1
0.263348711262759 1
0.169044331872938 1
0.27111554864518 1
0.240284549352815 1
0.194395361899792 1
0.131763230764422 1
0.161662252862318 1
0.216729164910283 1
0.179137056089985 1
0.200902919115021 1
0.245103665283251 1
0.182960423372228 1
0.191705874854574 1
0.276829875039503 1
0.185640500936096 1
0.244716350738065 1
0.110028356042626 1
0.151351782506937 1
0.231950039426034 1
0.191927036576903 1
0.202733800429067 1
0.202606302087745 1
0.156308769239697 1
0.144028257037209 1
0.211651759056261 1
0.224807808593466 1
0.268343462124782 1
0.185026109085852 1
0.263797792418862 1
0.177195501689665 1
0.184044744618384 1
0.185672413339065 1
0.117078460778045 1
0.180207418707583 1
0.289790153039136 1
0.206169750076944 1
0.184825827765444 1
0.234669106442996 1
0.238751370599612 1
0.173021255732438 1
0.276982684696577 1
0.121801161229312 1
0.214731088570409 1
0.247863883838303 1
0.164575967883065 1
0.186729512101553 1
0.186116936331159 1
0.151467141677871 1
0.213562181972136 1
0.179295175169964 1
0.180443247198085 1
0.16328587854645 1
0.196605882162564 1
0.223951939592632 1
0.219898637470783 1
0.126240213095414 1
0.257600631760655 1
0.224509146119234 1
0.240304016868671 1
0.211988087438381 1
0.164647878532515 1
0.281787330890767 1
0.230141843819334 1
0.278335906440492 1
0.252379552861751 1
0.20484153512475 1
0.222306886684409 1
0.186104017516951 1
0.142080721246494 1
0.107866738141634 1
0.192065999031286 1
0.228083826782372 1
0.171803821495046 1
0.196561263520805 1
0.19517242627555 1
0.224173978474173 1
0.193468761112439 1
0.189162667975553 1
0.236856345392173 1
0.15260356040904 1
0.155151906538036 1
0.205857400000167 1
0.21035730055148 1
0.327737647799167 0
0.250904598348497 1
0.250310019660606 1
0.173957642457878 1
0.288475204651792 1
0.261030594219794 1
0.148596813560155 1
0.210286223109539 1
0.186984349107883 1
0.19251538194218 1
0.210759487146123 1
0.213272374144825 1
0.220437271320513 1
0.211791462438167 1
0.186778922316398 1
0.218255628652833 1
0.199049119762401 1
0.122630039994798 1
0.126882719555991 1
0.155654035299065 1
0.255141052589542 1
0.258914105350422 1
0.204358049299809 1
0.166449522917057 1
0.224767421288766 1
0.222795162094013 1
0.207895436210494 1
0.180182985443367 1
0.238979437533559 1
0.259407934447862 1
0.181430015731626 1
0.135445187811449 1
0.192140865096967 1
0.207604172570033 1
0.199121232392867 1
0.290492326700383 1
0.14011991844378 1
0.0937519699201991 1
0.183849557196221 1
0.175434287033643 1
0.228212562143293 1
0.267701999435787 1
0.208950404990606 1
0.197549671682139 1
0.19243110000804 1
0.203373000097105 1
0.128782319301082 1
0.169374055354634 1
0.156163085252596 1
0.173068243083278 1
0.203757485968866 1
0.214268576391591 1
0.263662753822463 1
0.173811519654074 1
0.189868271868035 1
0.194709819873279 1
0.243227885941259 1
0.168045226467811 1
0.104384401851624 1
0.192679361972514 1
0.204188661239628 1
0.177344931242072 1
0.203487751082709 1
0.188819021958627 1
0.145640234359743 1
0.142096068493065 1
0.268385851595638 1
0.224053837516381 1
0.203791709454088 1
0.173772780179633 1
0.103496297687058 0
0.209016514645079 1
0.233864558560002 1
0.229853276825181 1
0.209530304495639 1
0.208754199397149 1
0.188734497022122 1
0.172965348791831 1
0.164756842605618 1
0.177558155737862 1
0.170740980468143 1
0.241629483607787 1
0.204294568771668 1
0.244859107695235 1
0.248995769358207 1
0.216024875499789 1
0.267127077049227 1
0.156430750882793 1
0.148424120256258 1
0.25808472469722 1
0.18958390516826 1
0.179084742546265 1
0.186960437675946 1
0.249079489245388 1
0.20337023034412 1
0.210892895599038 1
0.145488392906856 1
0.252511563227085 1
0.15767155802684 1
0.18078270502017 1
0.209309090197264 1
0.239349925924125 1
0.227419694992967 1
0.153025251389593 1
0.248602251983883 1
0.129576089502704 1
0.224573512656235 1
0.208080726141831 1
0.219041453405409 1
0.165034894948707 1
0.199313930790691 1
0.188755566426495 1
0.183870321276619 1
0.152132533815552 1
0.274601351031019 1
0.229486418040287 1
0.216298050068524 1
0.294135756956189 0
0.228303221646561 1
0.173192384856058 1
0.277433036686354 1
0.177856432225815 1
0.158238480037048 1
0.204554197131217 1
0.188167887522193 1
0.154835398749811 1
0.240745273430758 1
0.241475150024977 1
0.291404520206588 1
0.186645275115672 1
0.165475459713494 1
0.190391452898914 1
0.149661784630736 1
0.211783549093243 1
0.205804774448852 1
0.160500707691918 1
0.207426919661923 1
0.215265142427932 1
0.163001544320124 1
0.202277845171088 1
0.214203047867762 1
0.180211733979562 1
0.0175417345624355 0
0.202659532600911 1
0.10487744659511 1
0.203387277368853 1
0.237108546731498 1
0.190643301052559 1
0.255076103340476 1
0.251554688703961 1
0.161459017215293 1
0.16741442543126 1
0.222065119047347 1
0.134411548762804 1
0.214980423928802 1
0.248535084679365 1
0.189067619132058 1
0.178169944417804 1
0.109657668168477 1
0.177298754143279 1
0.223185146043343 1
0.261646047131021 1
0.246133140794908 1
0.300154494851249 1
0.16766636635965 1
0.300509197565688 1
0.190183830418575 1
0.16414231509564 1
0.145284221734256 1
0.265434423679534 1
0.191555697658644 1
0.257627338263643 1
0.191612692403176 1
0.215493447182321 1
0.199620451494981 1
0.201236895744375 1
0.155925896562684 1
0.241389883060304 1
0.218025713121136 1
0.250921296232135 1
0.246260694250513 1
0.250777668295192 1
0.168840203712581 1
0.21546547786884 1
0.239732547482884 1
0.187393243555759 1
0.184592102615282 1
0.216196328074737 1
0.245854554213516 1
0.175223477948716 1
0.154542579648409 1
0.120656278918954 1
0.173492051906439 1
0.311521622781321 1
0.146387736975518 1
0.208025759045376 1
0.193527338481436 1
0.263003967489934 1
0.245074037770022 1
0.181305386230578 1
0.181812509494342 1
0.156665807918682 1
0.123558887953804 1
0.213974622121601 1
0.244492150576332 1
0.141402568764625 1
0.204522715132378 1
0.224960720278394 1
0.227982150049976 1
0.194511991528749 1
0.123349949037958 1
0.236469905486516 1
0.162343859117004 1
0.224041979425082 1
0.237830606366825 1
0.227064378547415 1
0.140454380612808 1
0.179088872372705 1
0.287349103660799 0
0.18273460992837 1
0.18293233652079 1
0.241626676026551 1
0.241626759618459 1
0.274002508839999 1
0.224487321070225 1
0.229100769060383 1
0.147579401406179 1
0.14609657171828 1
0.17265800996578 1
0.235772233888665 1
0.170734063984422 1
0.314554075974672 0
0.236133654699697 1
0.249719853735905 1
0.213734102502449 1
0.297364178495178 0
0.142664306857502 1
0.216001431406653 1
0.219493419051627 1
0.227888858212417 1
0.271712511887727 1
0.214347258957195 1
0.168917759093123 1
0.173163901309349 1
0.191656702795118 1
0.216009859768004 1
0.158851690222449 1
0.136026784932578 1
0.20411661720232 1
0.163700205939118 1
0.204740729411186 1
0.193326944265671 1
0.166587408656924 1
0.156771096664836 1
0.201169336224451 1
0.161558463386773 1
0.192266593372179 1
0.189896785150639 1
0.178707460270712 1
0.296591584880119 0
0.134676135397832 1
0.174246672197858 1
0.217910424195936 1
0.179032580124263 1
0.199032480347756 1
0.272226902039751 1
0.281381404301703 1
0.211735156014732 1
0.167844219825553 1
0.200335699692017 1
0.230027650129568 1
0.122543318389337 1
0.232432040102642 1
0.165875778520139 1
0.221426907409736 1
0.171100148219433 1
0.262918939973158 1
0.25682674202821 1
0.207930086680893 1
0.265830642073404 1
0.232930863064854 1
0.115172749749759 1
0.234709701965547 1
0.206267175420178 1
0.247258747711815 1
0.184562600592168 1
0.260729052822547 1
0.15387344679076 1
0.217734633996574 1
0.23993297796927 1
0.307158401445236 0
0.188548429191554 1
0.263274395900506 1
0.276607223221456 1
0.220295152184872 1
0.125475185265166 1
0.203794464434917 1
0.232956944184902 1
0.276978063082133 1
0.147842796917403 1
0.169922234085847 1
0.240887333685293 1
0.194209228045814 1
0.144732487682203 1
0.188489606647525 1
0.178533555144788 1
0.162952751183052 1
0.224062942651052 1
0.23608728940983 1
0.177673229040359 1
0.2008744162533 1
0.308522398102289 1
0.192497547159911 1
0.120066603734861 1
0.242593217793879 1
0.102037673880028 0
0.276914649336157 1
0.148223198044766 1
0.187832527108303 1
0.115024172297659 1
0.212868722704139 1
0.298917434689451 1
0.257470155240849 1
0.180369380332595 1
0.162017287350796 1
0.208909280992929 1
0.215991064751317 1
0.252169526996267 1
0.225634194936339 1
0.212121859704195 1
0.210926644693593 1
0.264859830326619 1
0.133392780932188 1
0.128567902423238 1
0.161965234949698 1
0.154803674337252 1
0.214151337930038 1
0.140207916142051 1
0.190961764722083 1
0.223417816829356 1
0.234946827788157 1
0.172414545821489 1
0.268893894642759 1
0.108437331757706 1
0.148185407510988 1
0.160998224624823 1
0.232161505177526 1
0.174386490263172 1
0.185417084149387 1
0.176926581395092 1
0.111161418046587 1
0.268487498263796 1
0.221853089690473 1
0.19800600617687 1
0.211481125069179 1
0.173424032450308 1
0.297274110141561 0
0.23054492258776 1
0.107407461725854 1
0.182443132962634 1
0.176311084466253 1
0.188913397202864 1
0.214420409900535 1
0.218102799894223 1
0.179340441390445 1
0.149705410623052 1
0.303294353293921 1
0.280904532585651 1
0.120284131066139 1
0.242410408908607 1
0.249472668907557 1
0.235545286819293 1
0.139400520321399 1
0.211900956222853 1
0.169545776268342 1
0.21983400586345 1
0.185761767745548 1
0.16558877001472 1
0.159523241937081 1
0.234879738433513 1
0.2043676840068 1
0.2900626535811 1
0.199882934581324 1
0.198477409823182 1
0.128231685647856 1
0.197326768545182 1
0.240757702365564 1
0.167856185717103 1
0.110778094372553 1
0.257649873784023 1
0.184025064158769 1
0.184188099068797 1
0.225286479628434 1
0.22330120008406 1
0.20727932866316 1
0.213208771206888 1
0.207725945416228 1
0.185287798180941 1
0.215242557172438 1
0.155654476943989 1
0.271638233427106 1
0.193377958126085 1
0.210756320641198 1
0.21832182794754 1
0.300077424525301 0
0.160738529782662 1
0.215879309001185 1
0.172616620649119 1
0.170235209102745 1
0.191543981524919 1
0.28893187431312 1
0.269025372228896 1
0.225174978270711 1
0.209836237761845 1
0.166364927738168 1
0.170765280674738 1
0.219182290488827 1
0.104495601620403 0
0.194569463935462 1
0.197134414904894 1
0.207369884835391 1
0.24176479566885 1
0.100851171226712 1
0.232088500767359 1
0.206921231143662 1
0.107474709327752 1
0.294397196835137 0
0.193227943291135 1
0.297002314432327 0
0.128052801857026 1
0.249743103315645 1
0.22134839381169 1
0.231294117553449 1
0.14196093150042 1
0.20452941010281 1
0.224510588100761 1
0.156824439408942 1
0.173147963303032 1
0.251788534712693 1
0.196410771802982 1
0.145530116868137 1
0.212114465261258 1
0.282274942870405 1
0.227113011123178 1
0.29573862311751 0
0.258920507799332 1
0.21802492443778 1
0.206330069142468 1
0.166972288567274 1
0.169336791842892 1
0.129849183565091 1
0.196571688325647 1
0.208181221859689 1
0.245628428770727 1
0.27673443450465 1
0.196433762901995 1
0.151284032625186 1
0.197276450947448 1
0.136170293314887 1
0.221308657324063 1
0.14697329600192 1
0.179932854723732 1
0.222700034328279 1
0.150151084599039 1
0.159100885041925 1
0.172659619516809 1
0.143858523508201 1
0.244777121509098 1
0.216038534774489 1
0.19961519085936 1
0.143386353589298 1
0.218923019814948 1
0.194699923029584 1
0.187033785904489 1
0.163846822545102 1
0.247369441876431 1
0.134077574654819 1
0.229783064334772 1
0.24421955039401 1
0.188799038992696 1
0.165475502528573 1
0.208149093062853 1
0.191968934602899 1
0.191328364053122 1
0.224512357837169 1
0.142038991937984 1
0.238537465530907 1
0.15171899272224 1
0.144976608925619 1
0.272610056144134 1
0.241970018406038 1
0.278635840487739 1
0.182861171550284 1
0.162972923915344 1
0.153263202120849 1
0.287825470988743 1
0.131089797428527 1
0.193696050607355 1
0.247847386030658 1
0.205737566666417 1
0.246396731174824 1
0.211584479780723 1
0.205096392840745 1
0.231846617647274 1
0.202131584358463 1
0.205605854126147 1
0.151100423787031 1
0.278617119967822 1
0.255001752587621 1
0.209026505232502 1
0.199739828832551 1
0.254816538874269 1
0.155968907476371 1
0.164671332172359 1
0.292174031446513 1
0.184747589650845 1
0.222408668259174 1
0.16866587525086 1
0.185235773271295 1
0.260046880643691 1
0.227117862512927 1
0.186199578351816 1
0.193766486880019 1
0.28391375853438 1
0.261204508100964 1
0.179493060021253 1
0.139442944606397 1
0.193539751820495 1
0.2050318352031 1
0.252145222392858 1
0.28449815860292 1
0.182240674712041 1
0.217041904693731 1
0.28739657258216 1
0.263443437696761 1
0.265236457020254 1
0.191469959094321 1
0.180903912337147 1
0.327804162585732 0
0.258220899646244 1
0.179309634178169 1
0.224464812287573 1
0.226341250752996 1
0.24294125762529 1
0.185305131939778 1
0.125602478517243 1
0.166680615035067 1
0.204380139547098 1
0.174130781595637 1
0.124377192875752 1
0.173731034884135 1
0.235675287813307 1
0.110759975550016 1
0.202881117477457 1
0.136010315918015 1
0.172633041439064 1
0.221714274734228 1
0.212314989332039 1
0.175661468193842 1
0.26103821723459 1
0.181294206201725 1
0.114285438613142 1
0.149508474034148 1
0.277404403185315 1
0.28244996281509 1
0.166253727184196 1
0.183640438806585 1
0.149489651533377 1
0.137222995294929 1
0.160965826872473 1
0.180302250998436 1
0.185008857353819 1
0.212103831504792 1
0.127094163134424 1
0.250389068266963 1
0.250953581257066 1
0.194357510509115 1
0.225985078959695 1
0.188751035222848 1
0.111426375150986 1
0.185882661785626 1
0.249552035870403 1
0.181115045765551 1
0.0964280872050518 0
0.160261198060552 1
0.210925428309031 1
0.222728893942798 1
0.184569203713016 1
0.116541466531576 1
0.218818014488189 1
0.317801408023395 0
0.111518581367062 1
0.239976456235485 1
0.195321354615782 1
0.223005345907497 1
0.22589297831508 1
0.278635944294828 1
0.164163468713692 1
0.167537006838264 1
0.233570660125957 1
0.178684858211162 1
0.156230429584208 1
0.192228426640811 1
0.228745355449219 1
0.176023158994132 1
0.235261630174909 1
0.126863308288172 1
0.110520169483999 1
0.210754678868036 1
0.18560894683193 1
0.162940505133657 1
0.141547977318941 1
0.131954743364571 1
0.179111455340224 1
0.242708112734365 1
0.182826730370489 1
0.161316294589095 1
0.249234257310717 1
0.239491315683327 1
0.185570881412954 1
0.195415540649847 1
0.211657853827129 1
0.193990362363368 1
0.22619611191846 1
0.145043028802232 1
0.19549812857848 1
0.193051134977468 1
0.17398131698618 1
0.141677459564391 1
0.17421167885235 1
0.0896487498490778 0
0.192189722503762 1
0.145182603739234 1
0.238520266530214 1
0.25237395331778 1
0.310888947963724 0
0.274598376322352 1
0.246269181583726 1
0.22495212017923 1
0.185884287870062 1
0.164862712663568 1
0.266368646924317 1
0.187348410711556 1
0.149958361106545 1
0.196368700142363 1
0.232304204540568 1
0.180982250063812 1
0.171468714956196 1
0.25530124874118 1
0.214886262720002 1
0.188632402035084 1
0.176012697370364 1
0.239054669334437 1
0.229476005633607 1
0.225807970683962 1
0.172537472589175 1
0.161417552739442 1
0.225032291778294 1
0.167489718247708 1
0.142535828283688 1
0.294648133619908 0
0.154569417330551 1
0.117195442465312 1
0.0608716232618976 0
0.217286629144988 1
0.155205958921347 1
0.1656337839503 1
0.180865844240502 1
0.209072764903464 1
0.194936839477219 1
0.241316309697881 1
0.220022737511061 1
0.237458942678094 1
0.141271766623963 1
0.124902675523991 1
0.271317966698193 1
0.211244006658036 1
0.157986460647026 1
0.190715830829995 1
0.167927223117699 1
0.278025921943957 1
0.211367989216189 1
0.21300607545514 1
0.27626290469413 1
0.108627529903237 1
0.130322137711281 1
0.307381484877736 1
0.216467745525164 1
0.227519804360837 1
0.235378456958628 1
0.0998622635737061 0
0.152064856830765 1
0.150867857213982 1
0.237516717071018 1
0.150389739805612 1
0.270665071997231 1
0.198022989421341 1
0.214605638570762 1
0.159946831231894 1
0.226367178492145 1
0.258182280762044 1
0.243505038354989 1
0.263643561182541 1
0.191810020430908 1
0.181818658664581 1
0.18751756438669 1
0.105804872455856 0
0.208759303412537 1
0.254321432537325 1
0.15912752318909 1
0.172724100397108 1
0.175724455429549 1
0.338963164074896 0
0.244186890573652 1
0.25326000839462 1
0.150230536314367 1
0.23722585569226 1
0.129250849742146 1
0.177413722584305 1
0.302223744255569 1
0.22471709133753 1
0.240357633258753 1
0.145931913597695 1
0.192156606314598 1
0.241085169482107 1
0.193169198147015 1
0.223413995576385 1
0.170179750533124 1
0.24893297758539 1
0.223466080168464 1
0.155058755002998 1
0.192293248840529 1
0.265577749655063 1
0.181018736500003 1
0.164795468724611 1
0.220487773794727 1
0.217201503742198 1
0.237877102824486 1
0.171624642210521 1
0.207055478301054 1
0.200300933464193 1
0.189099344600129 1
0.16479689928784 1
0.217604325682906 1
0.273714672613348 1
0.221453369312361 1
0.187160982912824 1
0.160783352114917 1
0.253585234819344 1
0.161711133870853 1
0.153356746544458 1
0.209976066182342 1
0.181884059316237 1
0.260936780568833 1
0.210232307248891 1
0.244557951493196 1
0.233941244246346 1
0.232437898763207 1
0.218872766529534 1
0.225366177256907 1
0.167210502474212 1
0.249552836544509 1
0.176191857825947 1
0.206493890234622 1
0.236586610936086 1
0.192329844205991 1
0.227420432644106 1
0.155817326914194 1
0.217703430229391 1
0.195682744128213 1
0.244863375278133 1
0.254245023361017 1
0.103370203091038 0
0.171213928651815 1
0.223793869293095 1
0.224525528168524 1
0.18227383949889 1
0.160287038197899 1
0.302455074033292 1
0.0984746031219661 0
0.25896310455469 1
0.267956156663979 1
0.11743208175051 1
0.140648442821139 1
0.244625022413026 1
0.195220498010483 1
0.275104411947567 1
0.175745030509391 1
0.23442388385374 1
0.147846504350068 1
0.150037859526116 1
0.141789309020746 1
0.244901284461773 1
0.162079851145986 1
0.208432775206171 1
0.237810462200017 1
0.269437827975657 1
0.160316210048148 1
0.181586676591762 1
0.216628772997843 1
0.160673860983213 1
0.175197993205112 1
0.259854131999999 1
0.137884624570174 1
0.274251111928823 1
0.210299608256524 1
0.181742922262985 1
0.160106950885683 1
0.18291467808439 1
0.208089870819249 1
0.209008738304105 1
0.149358342999318 1
0.15150862152762 1
0.201895159480389 1
0.199227362858094 1
0.242117107983116 1
0.087961126961023 1
0.262296506386751 1
0.209651396962983 1
0.0693526113155447 0
0.203005788404616 1
0.177284547750309 1
0.302567418572869 1
0.180459623264395 1
0.130415930588937 1
0.225093346585558 1
0.172063727967561 1
0.269522744566323 1
0.1889555311286 1
0.155456923408068 1
0.213191886014356 1
0.256549953400391 1
0.226565565973904 1
0.160442036346608 1
0.168317725453857 1
0.182706526417788 1
0.203521534870066 1
0.219707427547794 1
0.192240976255152 1
0.210061080474218 1
0.201509819650996 1
0.142198135557439 1
0.175727901108838 1
0.229981661261708 1
0.28910298942952 1
0.224507335164079 1
0.15469493263227 1
0.17205514132883 1
0.214170472788754 1
0.174540117232 1
0.246561534190288 1
0.186168816321949 1
0.278564765157846 1
0.108257177590503 1
0.272936304320064 1
0.146316159824397 1
0.207623076373148 1
0.217809547802086 1
0.121153625732076 1
0.257289057868339 1
0.213938809304804 1
0.177240783890416 1
0.252544679766246 1
0.159510427594809 1
0.201800917402793 1
0.231389307636831 1
0.211014104393277 1
0.282017967018133 1
0.131257118408117 1
0.174553974277626 1
0.181980706176573 1
0.196337358199342 1
0.215290932714086 1
0.210031470326042 1
0.221724971223558 1
0.248728163374084 1
0.192791334562973 1
0.273823639702044 1
0.203610801267403 1
0.232517362509061 1
0.230532426479586 1
0.218841198673247 1
0.110381711198472 1
0.199159911095656 1
0.205504537141067 1
0.146540002441125 1
0.119236777458492 1
0.220120376210104 1
0.16114078921177 1
0.269549536747424 1
0.163074086696502 1
0.123600249460101 1
0.237084023028622 1
0.207792611164229 1
0.207353446867147 1
0.226409036039437 1
0.234739234829349 1
0.256087760729616 1
0.215443670203216 1
0.235384043789584 1
0.183545191506342 1
0.256308372981494 1
0.155294367975444 1
0.245422362226642 1
0.217587345589179 1
0.279055269335926 1
0.185355028994014 1
0.122460085999945 1
0.200556152521422 1
0.20422346744066 1
0.157381854608946 1
0.159515538629488 1
0.275476521659009 1
0.205628528472417 1
0.138991172579298 1
0.202903698800967 1
0.224951028823191 1
0.289202060858034 1
0.192684560564871 1
0.137229264446792 1
0.217917084557601 1
0.272834388434844 1
0.172278399832609 1
0.270020348126772 1
0.170116909290933 1
0.250858434579842 1
0.185316503315063 1
0.173380319759563 1
0.19068117301918 1
0.195396545741404 1
0.248439765607209 1
0.203091650858231 1
0.158078801635161 1
0.178011122391457 1
0.22504609622452 1
0.188338038581819 1
0.129716773915279 1
0.304959749510377 0
0.177356983263521 1
0.178568666474436 1
0.244638541323244 1
0.2888169372281 1
0.242421843077889 1
0.169078285123082 1
0.192002893203709 1
0.206856913755306 1
0.188677485713662 1
0.16588010538195 1
0.215646704534865 1
0.240518776091352 1
0.117125352252835 1
0.148922265493471 1
0.208106215005991 1
0.28479103333766 1
0.250826860358754 1
0.321904523408828 0
0.184880069949003 1
0.250556514011241 1
0.31523885385751 0
0.202902509471831 1
0.134091186555625 1
0.222659416579586 1
0.230703981282702 1
0.272015242681487 1
0.23573399171765 1
0.257238116827993 1
0.182464982756593 1
0.139733247272646 1
0.231538353604949 1
0.189150665877335 1
0.134009786459623 1
0.297927050704603 0
0.207525516499591 1
0.207517764938741 1
0.209001139255896 1
0.111255314792696 1
0.202790482499824 1
0.128406151952592 1
0.111870704036213 1
0.196853966943159 1
0.236816157682835 1
0.154445099539925 1
0.339262094011338 0
0.172775249338248 1
0.167854127573847 1
0.15976526399053 1
0.197706736582546 1
0.200136521122627 1
0.193750722207984 1
0.185823254237363 1
0.213065870442795 1
0.250803373189448 1
0.149302581390864 1
0.142496809198794 1
0.250496904714536 1
0.216022639484742 1
0.0863470965958301 0
0.178642723825766 1
0.145683003854126 1
0.229826513595574 1
0.227705811513296 1
0.183283581109341 1
0.145374944777977 1
0.296026111320189 0
0.247360019596346 1
0.147174992566473 1
0.210911471879917 1
0.140452959782707 1
0.211550385453075 1
0.227152913626266 1
0.218619310552097 1
0.239024169187698 1
0.118350327987803 1
0.209097275327237 1
0.134463244001512 1
0.204574168427529 1
0.211872820744204 1
0.16255543712144 1
0.152074438346657 1
0.239147123162694 1
0.244187348195431 1
0.201624773035144 1
0.126718480837726 1
0.215349634107744 1
0.224419635987194 1
0.252802732259993 1
0.205172276045337 1
0.180428741158138 1
0.163216350077074 1
0.194473525671545 1
0.17640905305576 1
0.139877586169787 1
0.0943703565100813 0
0.191226756551406 1
0.192106840984166 1
0.185885154369089 1
0.298203081992947 0
0.159091842800077 1
0.23210666406414 1
0.208249479696384 1
0.253539109138939 1
0.257947426813939 1
0.315690642872302 0
0.180099469814527 1
0.193282839052109 1
0.175685351528873 1
0.225694370725163 1
0.248881584989597 1
0.233884166276953 1
0.257689169288696 1
0.123388040240384 1
0.212625931959299 1
0.264170037363794 1
0.256520506154169 1
0.187261951806253 1
0.13539703864012 1
0.271456944881277 1
0.144302167137675 1
0.237160302709756 1
0.243700292071029 1
0.102893687208791 0
0.148123400366487 1
0.153032188763541 1
0.137474206067365 1
0.10964148432416 1
0.144902342488319 1
0.235865268062418 1
0.160580832630542 1
0.25440633888042 1
0.240022241207457 1
0.193309115208348 1
0.223008627398735 1
0.190088998781223 1
0.20889164429273 1
0.139841839627277 1
0.187554432398271 1
0.250390625485394 1
0.185983588246457 1
0.187098764852722 1
0.178051401025816 1
0.157830235248275 1
0.209294625993242 1
0.208364778605357 1
0.158845498767973 1
0.221046611899236 1
0.19003047598943 1
0.200941346406085 1
0.176777007423957 1
0.188652879106891 1
0.179679765219323 1
0.153004807613585 1
0.188853092777767 1
0.137026237869005 1
0.16521418681342 1
0.117476719843643 1
0.11105744342862 1
0.271817131062857 1
0.206730483646228 1
0.243836208069431 1
0.224963986821206 1
0.248445516049178 1
0.113119414033721 1
0.104934668947314 0
0.145612823458771 1
0.185744600373323 1
0.161510232823654 1
0.189284571666822 1
0.142284512175404 1
0.224061447965724 1
0.144793907469037 1
0.215310502495211 1
0.233330053695771 1
0.171140250469489 1
0.164912058573702 1
0.274791710871979 1
0.228428097421828 1
0.170195357958106 1
0.219043924727173 1
0.20137066845173 1
0.223381877431083 1
0.195937168609977 1
0.2099858462571 1
0.219599177054386 1
0.252912033017477 1
0.193439309512017 1
0.183246703908456 1
0.230637235329104 1
0.216992223357179 1
0.24851140580579 1
0.256777199968694 1
0.290813095953906 1
0.179102544382782 1
0.101829457264495 1
0.209575813508544 1
0.177306395980895 1
0.232242522136613 1
0.211872452382421 1
0.179065620814892 1
0.195396444074516 1
0.143980869913089 1
0.149971786631735 1
0.182080908516958 1
0.22263202855641 1
0.121023240876074 1
0.171253958535724 1
0.242043543522066 1
0.269398972594693 1
0.141474994719962 1
0.169765831696979 1
0.186067427847239 1
0.0810502879253135 0
0.112699070390916 1
0.162443969297778 1
0.161640848066926 1
0.17103589698157 1
0.214961809000343 1
0.188137892310256 1
0.201842261618436 1
0.224321792566499 1
0.166163969678898 1
0.194652312726241 1
0.188695230332555 1
0.134415565976332 1
0.0999999334174727 0
0.317230912678843 0
0.220928754510363 1
0.245888642892837 1
0.236177554844008 1
0.111316877761177 1
0.306121463008986 1
0.184606629352162 1
0.101119519101494 0
0.162060397813043 1
0.256537810720958 1
0.292255741100701 1
0.182331254158167 1
0.190499726279619 1
0.229070358179327 1
0.190252238590777 1
0.289785902978455 1
0.204889110429659 1
0.257690646902625 1
0.177793081494688 1
0.173480521080895 1
0.222156307166294 1
0.222032789628024 1
0.245552245934311 1
0.264956821665654 1
0.189990984545043 1
0.255253425877191 1
0.152986378340628 1
0.243733971096089 1
0.198276936186299 1
0.24308510697645 1
0.135876348830892 1
0.181040816119397 1
0.197296356375691 1
0.124201609218522 1
0.156166038978753 1
0.201760666532883 1
0.170465196704673 1
0.160678803196447 1
0.227347626167339 1
0.160119344996137 1
0.216979996585415 1
0.127570819731512 1
0.171350090875199 1
0.183076840313874 1
0.116540308518727 1
0.166443860685149 1
0.200383584337546 1
0.212268391197166 1
0.218654061392138 1
0.129471699988153 1
0.274233713116543 1
0.235526900189339 1
0.193108605953295 1
0.218776826404762 1
0.195815591224161 1
0.218109951352194 1
0.27037828839784 1
0.222286251416529 1
0.157222950931299 1
0.173972484928391 1
0.143910167815587 1
0.270163867045286 1
0.152449855601337 1
0.252672115327848 1
0.132025084523346 1
0.135880089644149 1
0.193829462099866 1
0.240966397616929 1
0.245435500786557 1
0.182582317623571 1
0.227256220002825 1
0.234647968105145 1
0.19425369120055 1
0.195437347253921 1
0.23699480478055 1
0.24895793136117 1
0.265540094119874 1
0.200551033880993 1
0.155734481239349 1
0.114916235375051 1
0.250627986928192 1
0.208788995360114 1
0.111250212441148 1
0.237659847778863 1
0.142012604286184 1
0.312642846993304 0
0.273553810363658 1
0.194535328088752 1
0.210190971570709 1
0.199693490219818 1
0.181958481596759 1
0.210621951170801 1
0.153107568839151 1
0.211886169405364 1
0.239449232587806 1
0.15005064829857 1
0.18864143171782 1
0.304511787355887 1
0.228464471029437 1
0.122256421142749 1
0.246451769183362 1
0.220235793342361 1
0.226622746880585 1
0.205720711340557 1
0.213923218262102 1
0.155959658259198 1
0.166213618319233 1
0.283657350019731 1
0.12578206369579 1
0.219831812586277 1
0.181729716385581 1
0.199574271625189 1
0.164636285378526 1
0.154447673311966 1
0.196954375654729 1
0.194304550212218 1
0.185774072248747 1
0.234166346519193 1
0.196121394639435 1
0.197830398042795 1
0.240202813060133 1
0.211691116540095 1
0.127893699882408 1
0.229817878231395 1
0.123964012031022 1
0.239727520366094 1
0.198685985049188 1
0.222655725274633 1
0.0998662984180594 0
0.214910067510639 1
0.220370042409548 1
0.238980425218159 1
0.197470635046147 1
0.123030605346987 1
0.15864082400198 1
0.242723168613893 1
0.289095179949965 1
0.263497193784229 1
0.170585907648714 1
0.268703504222465 1
0.276781502327926 1
0.177302941885493 1
0.212278379891632 1
0.163861849590201 1
0.169114298938993 1
0.186054150063096 1
0.268418981424585 1
0.23280587519913 1
0.224621384894143 1
0.14258134663616 1
0.242823469615337 1
0.237465568507972 1
0.117592326182902 1
0.151557125535615 1
0.144972838803582 1
0.25191363476254 1
0.245144640090252 1
0.197803790378167 1
0.204163377087237 1
0.226381895441797 1
0.170885649086861 1
0.236924858829814 1
0.285359446793709 1
0.212683449123074 1
0.170200874809411 1
0.256594098291139 1
0.165840663156348 1
0.29419463480191 1
0.164391925289354 1
0.217287149023758 1
0.258055774744214 1
0.205121815199349 1
0.159017710886809 1
0.188628042733104 1
0.123022668627263 1
0.271683288784527 1
0.18000232287311 1
0.179569481041355 1
0.206308562733319 1
0.123482098224534 1
0.23584951360948 1
0.217636275878618 1
0.151103010943187 1
0.231135392727161 1
0.258511831556901 1
0.201541798662384 1
0.229250238335613 1
0.178103363102078 1
0.209247379612001 1
0.235240802378945 1
0.273024305936253 1
0.20545707757552 1
0.242979191028853 1
0.296889667706993 0
0.200742012196262 1
0.125771093353285 1
0.248585873504758 1
0.209423482977204 1
0.171513586550546 1
0.316830687294016 1
0.178479266827869 1
0.269324406177407 1
0.177550718250366 1
0.236032549056515 1
0.185724914234156 1
0.230239079780739 1
0.289142021653524 1
0.30250868959046 1
0.150229013264358 1
0.267106676250962 1
0.211799968097843 1
0.189942011613213 1
0.163035772680178 1
0.235557979512721 1
0.165886776173777 1
0.0826636203236678 0
0.17879304158383 1
0.176944980321478 1
0.21579483941741 1
0.0721913573904008 0
0.307279216278982 0
0.0881970209068764 0
0.14817452492811 1
0.180676697878776 1
0.219244880968673 1
0.217410286275307 1
0.232011155771315 1
0.302399643264562 0
0.116236908087462 1
0.121351062290833 1
0.204441617785521 1
0.155787074660905 1
0.227658201562414 1
0.129142462617499 1
0.176620165729319 1
0.225976216505707 1
0.176201927288907 1
0.145897621722131 1
0.298895487236613 0
0.249172769061309 1
0.241151775164359 1
0.107905413405529 1
0.241057747605239 1
0.11032390378662 1
0.207949045426588 1
0.191916130312477 1
0.201139128003816 1
0.219727431290053 1
0.150571179827084 1
0.18671113449299 1
0.169762587961702 1
0.229153108399408 1
0.211441915084988 1
0.212457690206416 1
0.152362471723206 1
0.18942474106332 1
0.147548927666677 1
0.165440914515409 1
0.110669507557852 1
0.231616742737036 1
0.190054162753079 1
0.154079935451544 1
0.160281411254781 1
0.215958294932652 1
0.0520825396435907 0
0.231451314070625 1
0.216159785727504 1
0.149306423233716 1
0.282509383492326 1
0.316966249870409 0
0.155617971686935 1
0.266159906935164 1
0.209555187884199 1
0.234256267016418 1
0.205443452622833 1
0.310104004267241 1
0.142284316578413 1
0.205988492089143 1
0.211127397898841 1
0.173464555100746 1
0.186290499670976 1
0.259207274491932 1
0.193739928258786 1
0.224416540890657 1
0.156383481387412 1
0.212645818984759 1
0.176950511664271 1
0.190482617744567 1
0.134065316259883 1
0.18763872080311 1
0.19701299597416 1
0.304617141517344 0
0.220860616986196 1
0.303036507271669 0
0.217029083676285 1
0.224924746074236 1
0.160457723042747 1
0.240739767499694 1
0.181479065928925 1
0.196538959913521 1
0.217699021864998 1
0.207041212778403 1
0.205042885691303 1
0.303001350757081 0
0.160565220523945 1
0.245845775286224 1
0.237958472990094 1
0.193597568795357 1
0.141678454516053 1
0.213340600333989 1
0.0851233431597339 0
0.226616384303344 1
0.112230237467668 1
0.136510080674416 1
0.181744098909466 1
0.183764274045997 1
0.161580487080249 1
0.222666410896786 1
0.172938913117005 1
0.241952185354485 1
0.208195049417462 1
0.175550481956923 1
0.0895213867958534 0
0.256832779156472 1
0.225630073312092 1
0.315906462702423 0
0.158515437411106 1
0.208839125316643 1
0.218875083000491 1
0.228387857144945 1
0.0980319778726013 0
0.190766008761599 1
0.131620597159369 1
0.203688059227806 1
0.213860036247154 1
0.282747477934786 1
0.231526793374092 1
0.199647197939162 1
0.208577260797798 1
0.191465710707205 1
0.169865280822065 1
0.186403287830802 1
0.249138468436486 1
0.133957818369707 1
0.227413958758234 1
0.268078827844343 1
0.2158071728303 1
0.259093490702548 1
0.205927990103274 1
0.122705686805184 1
0.18954609201731 1
0.187924522038822 1
0.1626700252576 1
0.208257402071491 1
0.0825124411517596 0
0.118605808075676 1
0.146198083635557 1
0.226765085212713 1
0.18589547322092 1
0.220457998167665 1
0.174545826409403 1
0.199429171448109 1
0.289436681990147 1
0.200036471396199 1
0.134893841833949 1
0.169482290055354 1
0.282636440008459 1
0.219810930406554 1
0.265991663894193 1
0.199652466736066 1
0.225293629787402 1
0.305073172157674 0
0.257791483478641 1
0.184321656486915 1
0.195205294211718 1
0.259997224761238 1
0.221231000917073 1
0.0688718838552183 0
0.193746276074353 1
0.186703992200697 1
0.146979417756633 1
0.224022241449505 1
0.239339996801001 1
0.168671069986407 1
0.122249413985751 1
0.169510284238547 1
0.121557831704028 1
0.267660628850034 1
0.178934375728314 1
0.180520167702515 1
0.213165955765333 1
0.153352016917979 1
0.22406902124527 1
0.257120372217609 1
0.186417867171235 1
0.234219080458563 1
0.118285224846983 1
0.260385690947897 1
0.0787989118243485 0
0.169382772310559 1
0.256056210866549 1
0.213771887009794 1
0.204195097645476 1
0.139860698137643 1
0.233014220905878 1
0.17884812015145 1
0.289226084244329 1
0.121488852438107 1
0.133132792087294 1
0.206105233035505 1
0.111653468708203 1
0.220117791102143 1
0.181795294742566 1
0.178098038383006 1
0.237004758493404 1
0.234912373267116 1
0.187365282644626 1
0.24489192110523 1
0.213804086951569 1
0.206847861506849 1
0.224819534162437 1
0.219505046035878 1
0.0762795966012986 0
0.234827820223665 1
0.156056414006585 1
0.215694474132297 1
0.152809757330522 1
0.17959211138556 1
0.178631125629128 1
0.240515279911365 1
0.200599897319556 1
0.139118601892462 1
0.201955718061872 1
0.247976025254222 1
0.311563187447507 0
0.193798360980735 1
0.204453135687174 1
0.178956474579522 1
0.188221748120367 1
0.219721142538951 1
0.166822222554062 1
0.199460061240123 1
0.181620098152126 1
0.18104381260264 1
0.206239217848212 1
0.184055736847169 1
0.221418766627536 1
0.166335817656627 1
0.179738014835344 1
0.201004551980924 1
0.183770155092305 1
0.183197275560225 1
0.162725642791631 1
0.141250254897375 1
0.179981189501791 1
0.250968397287126 1
0.239167411089951 1
0.226330373121516 1
0.161808823182664 1
0.179982249104157 1
0.202896233282732 1
0.23404654324894 1
0.181141913229811 1
0.178238950720683 1
0.213947744890594 1
0.252856370957821 1
0.185859372401705 1
0.177521855278369 1
0.188762631003352 1
0.142922738943353 1
0.211407636965668 1
0.196311392223327 1
0.229166717092115 1
0.125163188098589 1
0.142427928491173 1
0.176603222980666 1
0.192171777838123 1
0.145959679451823 1
0.211388797939909 1
0.22575522034029 1
0.190260920969318 1
0.261889020531753 1
0.309194329356778 1
0.169502645027687 1
0.157345711758137 1
0.217542485024494 1
0.174619585770467 1
0.244261538274504 1
0.219134479254502 1
0.291120502537136 1
0.251781770028421 1
0.203901087297698 1
0.232342992333765 1
0.18106302409307 1
0.27471288615279 1
0.193897066614174 1
0.137481934289094 1
0.202763083606198 1
0.132215834534188 1
0.289544817753289 1
0.0666907266520395 0
0.171374414129698 1
0.199060789481113 1
0.193975972173029 1
0.293779710831305 1
0.193164921264011 1
0.174712779655667 1
0.201223042821248 1
0.252932358411546 1
0.0633224802671211 0
0.289236282810932 1
0.248067003768456 1
0.211736192100857 1
0.227832473102012 1
0.176533926183063 1
0.191300192648241 1
0.253098218889762 1
0.18133287632212 1
0.205340364769972 1
0.23003700398883 1
0.242177131557344 1
0.298243074812073 1
0.262894655100987 1
0.205589054817003 1
0.161854999086473 1
0.168233760718782 1
0.14053107458471 1
0.21724779766779 1
0.206141090852453 1
0.180891329177259 1
0.190196116452297 1
0.194414118757026 1
0.179370639167766 1
0.2959272097375 1
0.162631761136184 1
0.246273036373499 1
0.180587552144041 1
0.135244873259914 1
0.232246460682772 1
0.152591140788426 1
0.164962458196183 1
0.27229125604968 1
0.101165582276701 1
0.147710649430371 1
0.186193649945936 1
0.299554909626389 0
0.156701356318084 1
0.269473061811476 1
0.167816457412861 1
0.199419671341949 1
0.199580378606384 1
0.215717634871516 1
0.157969939624555 1
0.195991098335312 1
0.214818807727835 1
0.158919647636955 1
0.305265649460287 0
0.229466208670124 1
0.207648863516742 1
0.260778134284606 1
0.162002032929898 1
0.168120586503616 1
0.234757843804209 1
0.167484824738574 1
0.20905884789418 1
0.194453986475883 1
0.158105842996128 1
0.159602578656911 1
0.209851118627889 1
0.253685264233657 1
0.249582003585849 1
0.123891816274227 1
0.115493805850912 1
0.251942735962213 1
0.160361208010288 1
0.135269407913321 1
0.251935805357457 1
0.289562282402086 1
0.188021337043401 1
0.263407133294791 1
0.158043364685553 1
0.179671546688666 1
0.148569713309469 1
0.243741184357658 1
0.19054866311657 1
0.218631202104472 1
0.193346237970979 1
0.194374013681738 1
0.254612726304417 1
0.210850870113713 1
0.300836428548182 0
0.185419171187429 1
0.234200656371284 1
0.232274475457631 1
0.115615770268831 1
0.177993188948962 1
0.164967244582388 1
0.237125000928864 1
0.136371227844991 1
0.180972960199489 1
0.218359763336206 1
0.196571095535141 1
0.112884203215327 1
0.245745346349826 1
0.241682654625986 1
0.116429893210883 1
0.173232969074065 1
0.118608998039553 1
0.13455041863132 1
0.169151596773989 1
0.185280777007907 1
0.165155381304523 1
0.241202837434604 1
0.212095818254929 1
0.246764910964246 1
0.246802742982817 1
0.109205599598445 1
0.287724606514378 1
0.180166607495376 1
0.257533697253502 1
0.127312802858951 1
0.176959372005213 1
0.200708191016886 1
0.203122031090713 1
0.18726868295651 1
0.13977303459509 1
0.219374475301554 1
0.175122782638788 1
0.21998152349762 1
0.222057727153412 1
0.210171637861403 1
0.258849564672589 1
0.24442834395452 1
0.185248584849907 1
0.27124684374367 1
0.223440201606439 1
0.202793865006699 1
0.15405875438976 1
0.256538855309247 1
0.24303512286756 1
0.144754115641433 1
0.239873964791339 1
0.23647002139517 1
0.204530738162753 1
0.12740828574831 1
0.201583198403004 1
0.177132749459445 1
0.201070939822052 1
0.156839887905259 1
0.267809510339027 1
0.274996107823642 1
0.243629940667129 1
0.176389390164175 1
0.18567405279422 1
0.13198384392777 1
0.148856085401034 1
0.230249200948163 1
0.198230704311863 1
0.202197199692789 1
0.204410674844013 1
0.195664622725821 1
0.135778872775058 1
0.116059550787356 1
0.0923200343748816 0
0.255634459666881 1
0.156573206265532 1
0.159066211219976 1
0.194536792246017 1
0.142743659076961 1
0.12884127892837 1
0.157176692380182 1
0.115267082261493 1
0.146671665692075 1
0.20839242772734 1
0.260995495517188 1
0.214982849890594 1
0.198933556821923 1
0.202011567644964 1
0.252120848464719 1
0.152491232170677 1
0.299707008234358 1
0.0773694345465103 0
0.18134966663165 1
0.260428554870751 1
0.319512103988561 0
0.169813671750139 1
0.206910556823627 1
0.150372606422483 1
0.237302473308534 1
0.308648766163287 0
0.280131740440664 1
0.165455150861406 1
0.164197495652188 1
0.187183171130809 1
0.162201524313587 1
0.198619221231696 1
0.149250535366931 1
0.171705362030621 1
0.162757607111547 1
0.189280511946953 1
0.139435924037507 1
0.239109890936471 1
0.224984222385273 1
0.166823734066001 1
0.272396945163674 1
0.195979938559917 1
0.173336387149115 1
0.19012824891057 1
0.235595231935599 1
0.236446292700569 1
0.150900286832289 1
0.200122322209408 1
0.221983929727981 1
0.314546240374791 1
0.293690891010422 1
0.146502212299567 1
0.261914196011473 1
0.212164515938965 1
0.279621928132187 1
0.1472384304959 1
0.136878076726735 1
0.202040958395776 1
0.229520845840901 1
0.20601008304642 1
0.202696496724633 1
0.209498911817438 1
0.201580963061807 1
0.184157505623042 1
0.137991874920653 1
0.137530568150365 1
0.145923031242655 1
0.233123641557905 1
0.176150486793495 1
0.200429580211042 1
0.198314389769604 1
0.277896268436616 1
0.180938587602214 1
0.137230688941847 1
0.275241864729685 1
0.240706797667664 1
0.249590706460832 1
0.247744812635772 1
0.147939669752212 1
0.16604220347927 1
0.162709519464674 1
0.178292861611181 1
0.232981506855379 1
0.181003641392474 1
0.177342074851529 1
0.182969721174828 1
0.23406472699049 1
0.197510640946754 1
0.166747892762446 1
0.184253873108262 1
0.319507343371702 0
0.196772395705335 1
0.204436827772471 1
0.181525571155037 1
0.144782857837906 1
0.231415628798837 1
0.178600304843725 1
0.21550756497929 1
0.208980855397608 1
0.205006183587097 1
0.219378632894243 1
0.230685139931706 1
0.220421777099293 1
0.31408733517217 0
0.264614112525169 1
0.204544213545388 1
0.269509065603456 1
0.167591386858118 1
0.186939350661751 1
0.253568995804691 1
0.174438566326683 1
0.125380227120184 1
0.178324132924439 1
0.202538607556042 1
0.156817429054351 1
0.143116386616723 1
0.25958028074677 1
0.172910600076366 1
0.179195953054693 1
0.300319601980766 0
0.196832449499197 1
0.166180238554074 1
0.228567638265465 1
0.220108271356647 1
0.217672803869684 1
0.161683140233687 1
0.218448390356961 1
0.191745783845869 1
0.1656663117409 1
0.155618650644335 1
0.181092629742245 1
0.152756229902286 1
0.126956067240876 1
0.245754001129422 1
0.169702891954909 1
0.205633153416256 1
0.140975574871751 1
0.175906932865717 1
0.250992557372074 1
0.211814013695236 1
0.180958091347549 1
0.252672074139583 1
0.250995370660386 1
0.105082263082265 1
0.282086792670155 1
0.155151070693586 1
0.1519809181251 1
0.220650191406562 1
0.261353389868826 1
0.227659164544186 1
0.211201032416583 1
0.294829272357183 1
0.182879800876823 1
0.181619703165441 1
0.120195495303868 1
0.214303329212282 1
0.29841689562994 0
0.193475504516498 1
0.169235423106684 1
0.144214802781588 1
0.22166718804106 1
0.214390117062459 1
0.247461774907706 1
0.173955917589043 1
0.243027197117401 1
0.15446360090952 1
0.236117576068053 1
0.206206211359253 1
0.138504698184803 1
0.247703601063464 1
0.244929414914155 1
0.183323518407652 1
0.240676966892608 1
0.165675118504355 1
0.177628972519294 1
0.2343578325877 1
0.151868462815096 1
0.222151548889188 1
0.220403788504974 1
0.176140635814215 1
0.235386518212461 1
0.182010512674418 1
0.179155323520681 1
0.160408255473047 1
0.165241640261228 1
0.185619531535296 1
0.209295816525605 1
0.216196498804418 1
0.196118088248147 1
0.245053012530251 1
0.263128106362959 1
0.21166438449817 1
0.197285701959245 1
0.16498273950448 1
0.154996885389488 1
0.263482085730451 1
0.18674080801396 1
0.230964562555877 1
0.223634075996627 1
0.155485688736042 1
0.250479501200814 1
0.2165372297245 1
0.149593410061601 1
0.174375598140649 1
0.136473740372022 1
0.248734279001094 1
0.215553063995571 1
0.269373743106366 1
0.25713527179437 1
0.182195294011471 1
0.167230288579119 1
0.164453837479182 1
0.175395255294377 1
0.167545951284102 1
0.260439971395446 1
0.277814808198556 1
0.257832644762145 1
0.24900937860226 1
0.324080259391744 0
0.15828547195431 1
0.196611345291828 1
0.193829130359956 1
0.194996706678678 1
0.175910960816994 1
0.231307441506961 1
0.20063655869871 1
0.214363395819709 1
0.175687039944667 1
0.297355271714685 0
0.222881173882672 1
0.179840323809003 1
0.156234836402067 1
0.160257383250092 1
0.168094022619575 1
0.144014690773778 1
0.178004340534842 1
0.170176306319929 1
0.2330823454446 1
0.217093892744074 1
0.184254114338142 1
0.211244122006043 1
0.166687412094829 1
0.259559224745393 1
0.197917323135956 1
0.230187019013459 1
0.173483973613233 1
0.181917148295872 1
0.0963943854906273 1
0.265915785913651 1
0.267905889327652 1
0.204095888593644 1
0.0765665800659453 0
0.244781793896395 1
0.115794688882968 1
0.132049373252987 1
0.15618902044177 1
0.181954418512897 1
0.193090935015136 1
0.147448339337602 1
0.117678725909239 1
0.190792790867138 1
0.203624270706748 1
0.146417603062366 1
0.20539935318591 1
0.174083288002308 1
0.256655135808914 1
0.207064290357242 1
0.148841867473564 1
0.225927458481099 1
0.177660870992287 1
0.212716715972768 1
0.165722694222175 1
0.141073081864334 1
0.231021160056324 1
0.176382841610088 1
0.149363390224002 1
0.133151143224834 1
0.215200736719781 1
0.157963204262466 1
0.177200903703924 1
0.23051318662678 1
0.228064888546668 1
0.289019408868542 1
0.26351059941521 1
0.225430806201541 1
0.223872713653082 1
0.237953220981712 1
0.190353051935853 1
0.151403818624376 1
0.145277057896296 1
0.237007369933714 1
0.289746313374095 1
0.176963333330718 1
0.203814185161896 1
0.101794754411599 1
0.108716476909212 1
0.24032915804667 1
0.204997283982609 1
0.20325415913449 1
0.190656268046728 1
0.230415919271837 1
0.139897074592882 1
0.259803172832087 1
0.321701734773876 0
0.185386091933612 1
0.17923836191045 1
0.233750369145087 1
0.225671134653837 1
0.135881282530378 1
0.172642928521026 1
0.251730770245469 1
0.209075630511618 1
0.143090964184422 1
0.219015561381333 1
0.233784906689615 1
0.236713877209148 1
0.18410277046479 1
0.216869210446012 1
0.116754175355515 1
0.153416448390907 1
0.26305657334723 1
0.272833841867647 1
0.135460730868315 1
0.233894428091296 1
0.295493884766237 0
0.184273302389071 1
0.172084611698917 1
0.205824439631313 1
0.184353193959898 1
0.223275109242859 1
0.222423677821589 1
0.271206860493529 1
0.149477447020623 1
0.194769389397254 1
0.196052409689195 1
0.245672514289968 1
0.229474062664232 1
0.19526976611943 1
0.195170426813955 1
0.0700229996841237 0
0.313648321366704 0
0.202017442163241 1
0.31980239675729 0
0.117672483027086 1
0.192309765907203 1
0.229256827505146 1
0.245533644691526 1
0.21235083625358 1
0.176144290848753 1
0.215262603733712 1
0.185722360888196 1
0.216253706985581 1
0.141610092649302 1
0.212511878684603 1
0.297887755346819 0
0.182477126792766 1
0.223445126599847 1
0.179533553809596 1
0.25824066498238 1
0.172574364827783 1
0.22382389464959 1
0.217703892995262 1
0.205200677635738 1
0.193640229083335 1
0.177848305062176 1
0.190474502729152 1
0.212433845108868 1
0.169724057429095 1
0.220899461173445 1
0.234721527456972 1
0.140441362757994 1
0.140630712553631 1
0.193039160893377 1
0.246390660284818 1
0.260044187545528 1
0.226454343511653 1
0.223992940183325 1
0.191210412271832 1
0.27297540521769 1
0.286498380837971 1
0.199052002136987 1
0.203287870895902 1
0.180203164814484 1
0.214771980730405 1
0.193384587523929 1
0.218007044004488 1
0.175180306334718 1
0.233649208797264 1
0.192068147985894 1
0.308954858046922 0
0.175977747561108 1
0.254330584263461 1
0.21405042655613 1
0.187436209582349 1
0.248028492413518 1
0.214932620882161 1
0.169764399883306 1
0.198438914313852 1
0.240557451860223 1
0.137564602868234 1
0.181042941072658 1
0.162465525990613 1
0.114142136406804 1
0.176636778077658 1
0.255484862106627 1
0.299495505214942 0
0.121509623351754 1
0.132556751642292 1
0.118571661565721 1
0.214163529901826 1
0.185676807665997 1
0.212865746007441 1
0.179504413682192 1
0.163420968524147 1
0.132939328374772 1
0.232045353438552 1
0.184878139925509 1
0.243484284821811 1
0.18254970783613 1
0.227463999854937 1
0.213848374238233 1
0.307760467611847 0
0.108145664398462 1
0.150423319939077 1
0.259156538917136 1
0.187650559852044 1
0.158727955823022 1
0.204193533869673 1
0.155520483605437 1
0.156537720046835 1
0.21088493030449 1
0.225409685257621 1
0.222991915804253 1
0.177757045311858 1
0.28973816507299 1
0.228659982614776 1
0.195822901111335 1
0.142295756214662 1
0.22024994220818 1
0.261383845849474 1
0.235623849694212 1
0.122947347324151 1
0.140640132129876 1
0.227562175305747 1
0.201617619305034 1
0.0936770109433417 0
0.145216452974407 1
0.156173817653348 1
0.349600752833088 0
0.218643567558939 1
0.155150870836922 1
0.238413922613324 1
0.151624210822389 1
0.255228141117225 1
0.215348483246911 1
0.153966822921817 1
0.133365186048219 1
0.194379409145642 1
0.206793222712935 1
0.135363084490889 1
0.121316034329776 1
0.0643310028562473 0
0.158067491337328 1
0.154630550403292 1
0.213526229521 1
0.137580794078297 1
0.124408268841104 1
0.241534129598522 1
0.244366922943173 1
0.173278536789303 1
0.224418491264679 1
0.25039184943052 1
0.282531403485782 1
0.215959234049345 1
0.183147658182044 1
0.182930705198486 1
0.17511236699499 1
0.223272057910328 1
0.18551708722766 1
0.263088644960804 1
0.10905594223775 1
0.22450840905191 1
0.137600966309173 1
0.212126603071508 1
0.159529346174889 1
0.214496071363545 1
0.182883262769471 1
0.252761308907365 1
0.120251369004039 1
0.166540618041521 1
0.233790944009439 1
0.212605148408245 1
0.214708935770821 1
0.195316137743683 1
0.212813453117004 1
0.24461445698813 1
0.223807717869974 1
0.187025478836838 1
0.220826934708836 1
0.17889197836837 1
0.211097057196024 1
0.16348478923414 1
0.203628510343493 1
0.186543589653016 1
0.215760287984731 1
0.133056139811249 1
0.158310934219404 1
0.194168629315969 1
0.235736607155312 1
0.232985376712072 1
0.276254799016657 1
0.144915024812459 1
0.220328242713882 1
0.157093297457294 1
0.129787545456388 1
0.207106227944761 1
0.195687560546308 1
0.0968230016037392 0
0.20202893377568 1
0.212604467746294 1
0.180797513168033 1
0.184851710523655 1
0.249524897405367 1
0.224071119599952 1
0.237333606342795 1
0.22015739995431 1
0.174438121692583 1
0.264611883223164 1
0.179897304245995 1
0.155700605474423 1
0.122857001589686 1
0.179644750259347 1
0.241019588766699 1
0.153074971712089 1
0.167199854795493 1
0.189792542587874 1
0.182200027457059 1
0.178323438613649 1
0.156800550248818 1
0.297996144673307 0
0.19634311647219 1
0.126942268251714 1
0.121964518375112 1
0.258506503118914 1
0.214980704611153 1
0.204920723642922 1
0.15784876935952 1
0.217882914648646 1
0.239334566977906 1
0.167845966259533 1
0.231463702741996 1
0.176683485054391 1
0.160056071769208 1
0.149861726730844 1
0.137654484654899 1
0.212027231392026 1
0.153512848045533 1
0.175320836590139 1
0.320648850095646 1
0.180737128087829 1
0.19692009250992 1
0.224909373069163 1
0.185419908166697 1
0.187387729027795 1
0.123782858704234 1
0.286615561373726 1
0.168409173917378 1
0.256067472381704 1
0.202459974355791 1
0.265783668982995 1
0.18378014022554 1
0.179391722970479 1
0.161648627758196 1
0.256152108004556 1
0.182857292584688 1
0.171688785997265 1
0.196796746586946 1
0.208372135426987 1
0.211739314375614 1
0.270926110045717 1
0.19926379870417 1
0.279144016809884 1
0.317119029244787 1
0.173127932304099 1
0.24382342512598 1
0.271371092664949 1
0.188553104470706 1
0.1574726307696 1
0.175661532822061 1
0.267031577899096 1
0.218234459058901 1
0.193820582385824 1
0.186236433246325 1
0.175879801190696 1
0.218799669243581 1
0.269315778984128 1
0.240114385488316 1
0.174798766880996 1
0.193165474998101 1
0.192678075996185 1
0.255059036718763 1
0.130015493547798 1
0.238124501935491 1
0.291993911924533 1
0.141898651002304 1
0.190081401435973 1
0.192090301947981 1
0.226511963170839 1
0.263330361913957 1
0.147220803368567 1
0.213908031074268 1
0.183216668750396 1
0.116628536748316 1
0.24864779981971 1
0.211687915070169 1
0.215650484178341 1
0.22485101950789 1
0.143603142090849 1
0.150505089127741 1
0.244940193099149 1
0.24721690576195 1
0.254595651492813 1
0.207981365571615 1
0.235827207317316 1
0.185855125890309 1
0.243183418624145 1
0.25050641550681 1
0.17690189676279 1
0.186902994500613 1
0.190832404273138 1
0.185979761633572 1
0.133521063119129 1
0.182326185322352 1
0.24932120616937 1
0.211284712912906 1
0.315969052113169 0
0.263971600169779 1
0.261462117658435 1
0.226262923191237 1
0.226767632165585 1
0.157928291203475 1
0.190204223935721 1
0.217621029074722 1
0.173137752167347 1
0.164143815939392 1
0.170639554928752 1
0.27022958412844 1
0.0621230291227201 0
0.217963503766752 1
0.244752557321354 1
0.215885283013083 1
0.157059614950533 1
0.162072435428366 1
0.195186162760992 1
0.17328817083369 1
0.312252659712411 0
0.254307810950823 1
0.244790457474162 1
0.180135758357403 1
0.149542507921861 1
0.259106705081062 1
0.209406280288051 1
0.169866868145742 1
0.170096578478315 1
0.214123915462412 1
0.224138823244123 1
0.107135341973404 1
0.239140517625645 1
0.153490508632028 1
0.212980924940928 1
0.160564226301377 1
0.189613373786973 1
0.203208603290709 1
0.22322225871231 1
0.294607781778668 1
0.169785214010116 1
0.237514276641192 1
0.20024801795528 1
0.221689480655543 1
0.187908032099359 1
0.223950158285797 1
0.200251187464028 1
0.218779232074524 1
0.216893796226098 1
0.267304840054204 1
0.103114259974133 1
0.169584442041001 1
0.241846897809368 1
0.218450961800979 1
0.236510213630527 1
0.192138436967671 1
0.189376882887731 1
0.115094586018593 1
0.0851117322260631 0
0.174391389461566 1
0.188762876772487 1
0.175160238022508 1
0.184278849871289 1
0.240781209280305 1
0.169361513426168 1
0.18201626334058 1
0.263616479415592 1
0.155056295246428 1
0.212229899201324 1
0.219603449851753 1
0.282134861221399 1
0.213787701354809 1
0.25441522432162 1
0.150380218800616 1
0.210405610470279 1
0.240914010607253 1
0.212947694165356 1
0.215496854014696 1
0.220952145202164 1
0.226203484932843 1
0.240948934551338 1
0.0672075214138841 0
0.195036002493529 1
0.258984313815138 1
0.139762557414147 1
0.25949141499283 1
0.211689461440277 1
0.192394521724956 1
0.170167150751307 1
0.186313667091871 1
0.23109674883632 1
0.131419901745259 1
0.185372068987417 1
0.225016754546078 1
0.217553686273932 1
0.240762182272418 1
0.133068080003251 1
0.216037482744845 1
0.211851137346545 1
0.180590455821126 1
0.16867956828726 1
0.217806187906804 1
0.121871695824988 1
0.193577684421401 1
0.190326219597923 1
0.230100651965373 1
0.278956326002492 1
0.218216319332977 1
0.20233648267315 1
0.139977870632212 1
0.146925975079851 1
0.216829244988954 1
0.230161403238396 1
0.219656758674624 1
0.187558863005076 1
0.198421819082317 1
0.274679524992379 1
0.199180453990616 1
0.170132947289211 1
0.258376690822719 1
0.105806880867025 1
0.269693272765788 1
0.187451981211787 1
0.267921471142776 1
0.236851608075173 1
0.14271852296358 1
0.160561896219417 1
0.206160488165929 1
0.170924388276794 1
0.268973356107083 1
0.157073782299592 1
0.103947535128974 1
0.0987205095481501 0
0.233735957870911 1
0.225232546268708 1
0.268485683611398 1
0.18863864635758 1
0.174297382089979 1
0.15880831382451 1
0.174891122960812 1
0.153958664027299 1
0.265006470695938 1
0.213555873103588 1
0.219447329867313 1
0.137527895077087 1
0.146886632408745 1
0.209617614624846 1
0.117935018877689 1
0.274928279996075 1
0.193913263261288 1
0.29048854715117 1
0.233477504365206 1
0.186834050668608 1
0.247761508325907 1
0.184584956162143 1
0.194675684665768 1
0.152027341491434 1
0.287932304558727 1
0.209452545361616 1
0.234793615473062 1
0.22457658321248 1
0.336021162093814 0
0.267994812573959 1
0.161517889455742 1
0.222318034840145 1
0.207994514647719 1
0.228917393207979 1
0.158784059424959 1
0.230474464670066 1
0.155991517291013 1
0.210985665735636 1
0.191529870390765 1
0.166369754800513 1
0.245534359193747 1
0.209323830939722 1
0.15100160042796 1
0.108857795157964 1
0.262619824957067 1
0.131100496640232 1
0.282552208763151 1
0.185842836985471 1
0.200547844691055 1
0.20411338136102 1
0.0687990712335038 0
0.187557083933748 1
0.175124069331964 1
0.268192367088686 1
0.291926022476835 0
0.214315351669947 1
0.185983232249383 1
0.260041942618354 1
0.229797829513797 1
0.187956679485076 1
0.166954911924191 1
0.213652454555799 1
0.173186682494278 1
0.121702083252251 1
0.180147957888328 1
0.107235138685174 1
0.200400861139096 1
0.165153732607779 1
0.175243809436588 1
0.277483011813476 1
0.238453766087114 1
0.123310835138318 1
0.0979059341853819 1
0.207120520638892 1
0.167448876866143 1
0.17061362031902 1
0.103125853738708 0
0.201373994445822 1
0.168721637640475 1
0.176269218505726 1
0.192754063635576 1
0.267498703880235 1
0.182996058767927 1
0.236273148936528 1
0.198534820701332 1
0.105586397053852 1
0.249571729633465 1
0.269107667497947 1
0.149949377557081 1
0.191849733175473 1
0.142734082139002 1
0.191909624546729 1
0.275494630356046 1
0.257702997556424 1
0.112045345847209 1
0.106331850918371 1
0.207431962834309 1
0.206510507471846 1
0.186638090481898 1
0.264033430108195 1
0.205602320780323 1
0.19742225642737 1
0.207697607640657 1
0.107276254284947 1
0.247313396810386 1
0.216699024330224 1
0.27494026755024 1
0.127566375697681 1
0.187116306968525 1
0.205582111948397 1
0.24367171370892 1
0.199949947596521 1
0.171095850050518 1
0.115342050025841 1
0.147078318384797 1
0.177684453479611 1
0.18389497789643 1
0.168075040561973 1
0.238061012328622 1
0.0908748959232483 1
0.188271809394875 1
0.150318503697837 1
0.199962262367075 1
0.246347409860882 1
0.266857349578288 1
0.221215459190063 1
0.175339849232402 1
0.194475378835478 1
0.203223348954988 1
0.2036854226889 1
0.191023631734613 1
0.149509156834889 1
0.170141015546607 1
0.191594378265046 1
0.209151633349782 1
0.195106594518767 1
0.196035244228868 1
0.161486589600493 1
0.151913393749729 1
0.277051409481628 1
0.149505561330637 1
0.130705483434015 1
0.157270128384933 1
0.244084161669149 1
0.142498885331563 1
0.180630501477534 1
0.174827838016553 1
0.207567672502114 1
0.180805859432947 1
0.166209441586302 1
0.205301979658316 1
0.19711820111192 1
0.17022311120365 1
0.210058195445566 1
0.305523720195409 0
0.274479828477422 1
0.206652185328604 1
0.215972509313915 1
0.134493879708687 1
0.236617122298418 1
0.190497181674855 1
0.100589519868312 0
0.236356198327856 1
0.20768543462778 1
0.102807791428372 1
0.228698984758942 1
0.188714229102207 1
0.227751278718326 1
0.141895979961859 1
0.156919473817811 1
0.180022072312999 1
0.249975670323542 1
0.246481116852286 1
0.153886871012522 1
0.180703705515541 1
0.252697095486083 1
0.211844525269005 1
0.20178181513206 1
0.178577890176085 1
0.170798064576216 1
0.243262080817253 1
0.23622913302335 1
0.250262948481342 1
0.240586078944948 1
0.214971814400851 1
0.187024299148908 1
0.276348382143117 1
0.116796569580139 1
0.220770448312401 1
0.217872387972774 1
0.19580491476885 1
0.187499398968101 1
0.171077042056081 1
0.20853766851232 1
0.262849049854033 1
0.208668096838255 1
0.169554321675691 1
0.219277581007505 1
0.268628801235267 1
0.194160784466966 1
0.162850697003115 1
0.163974672412144 1
0.192832058011857 1
0.231412483387097 1
0.223724889427037 1
0.145899518357865 1
0.173174525893997 1
0.185706131063021 1
0.212960954642544 1
0.15811153361959 1
0.256288659385166 1
0.148219382669146 1
0.225152503096961 1
0.1960655484718 1
0.202181060149719 1
0.274282226705021 1
0.22015565305452 1
0.211572137517367 1
0.156172558310647 1
0.171416506274327 1
0.127430567291868 1
0.194881815321079 1
0.201347522152493 1
0.12458265035181 1
0.134533371433232 1
0.196185844807086 1
0.185399773565942 1
0.194943599170236 1
0.236701642549722 1
0.255049215337653 1
0.199190796879511 1
0.154516434600776 1
0.197648363106488 1
0.15268158830034 1
0.171206626654747 1
0.190694956940558 1
0.178076807735544 1
0.171302903982263 1
0.214676523609846 1
0.213505606185537 1
0.264648406862047 1
0.203903969676026 1
0.210946127673863 1
0.241455331323551 1
0.144624360132854 1
0.15860079553778 1
0.249288822933121 1
0.178329699615056 1
0.175393609050969 1
0.256306639503336 1
0.222112236743058 1
0.184933808662713 1
0.229518783660965 1
0.193642290485741 1
0.245438789227778 1
0.249850555136148 1
0.26600483816938 1
0.226836047433715 1
0.240796846412185 1
0.150808820927437 1
0.218155318832612 1
0.261347427400793 1
0.144043326480656 1
0.305986495875662 0
0.286184459057914 1
0.185316893151977 1
0.167119165640655 1
0.139037427659013 1
0.139150937437105 1
0.19619764122945 1
0.124071115426035 1
0.245813603659862 1
0.110294060261738 1
0.139341010250875 1
0.118347640607706 1
0.216332626108831 1
0.125147579065225 1
0.216833085175845 1
0.11916170647529 1
0.119645804180508 1
0.225843632483083 1
0.21985591310159 1
0.25082661542478 1
0.16568948647362 1
0.184728944674947 1
0.199753674145518 1
0.232806754959479 1
0.237166667798837 1
0.187822118678171 1
0.15671496572685 1
0.216365797533868 1
0.15454020916484 1
0.141800611352687 1
0.220673872316071 1
0.156834345016353 1
0.175127997395351 1
0.172132211392442 1
0.234749300295076 1
0.247172084386602 1
0.135508156819035 1
0.216899448098298 1
0.24971521413834 1
0.164594449355473 1
0.220961977968249 1
0.165128452127577 1
0.216862471997124 1
0.22667249758788 1
0.167709532779429 1
0.227200118373436 1
0.172162168471311 1
0.160436582564278 1
0.169586320535059 1
0.0352848029650001 0
0.219663283912809 1
0.119658074084226 1
0.237079691864444 1
0.200315915622562 1
0.22733336598433 1
0.273813493865828 1
0.183834787974936 1
0.253233906989675 1
0.255475110152993 1
0.256329642754466 1
0.223474606084778 1
0.203296787804038 1
0.119958705806581 1
0.17059807262293 1
0.222474196902094 1
0.195274332661035 1
0.188934721004962 1
0.201823152998562 1
0.12527850149002 1
0.235093909522811 1
0.128609065869065 1
0.123287719949764 1
0.212214049018736 1
0.0923440160257492 0
0.258752942615473 1
0.25423431136695 1
0.210553874726273 1
0.242405986309411 1
0.142885721214479 1
0.254705537485118 1
0.216100798796976 1
0.2313897811889 1
0.282381833291719 1
0.0905696574191783 1
0.128445417671789 1
0.153510438109014 1
0.228941497004851 1
0.129436209526745 1
0.236848096908513 1
0.162155044824474 1
0.178443361503149 1
0.193360951203698 1
0.2451700776145 1
0.142355511871151 1
0.23501369976635 1
0.207792466796358 1
0.174369930362062 1
0.219759047084044 1
0.148031018295585 1
0.214962247119898 1
0.208120398968214 1
0.166365032886725 1
0.220737503669591 1
0.219617073760752 1
0.312634291645983 0
0.191785583256119 1
0.19548169505685 1
0.195103944227726 1
0.289901987116413 1
0.181865914636671 1
0.190646360535787 1
0.120491041060636 1
0.122117815931003 1
0.159228455867116 1
0.240055019362972 1
0.213857832715736 1
0.241581681314946 1
0.210926995727427 1
0.162905820272686 1
0.230667008339567 1
0.213219716332636 1
0.220455202581303 1
0.112169556415895 1
0.198060064415007 1
0.241926526683803 1
0.241052696563881 1
0.15949740427634 1
0.25409266396715 1
0.154859009449498 1
0.193409510371488 1
0.298406036977608 0
0.248429803609668 1
0.290413558152959 1
0.225555019514545 1
0.206239607821574 1
0.160104195850208 1
0.257416217724647 1
0.217212555903624 1
0.234652977186169 1
0.260775612780073 1
0.186081395658596 1
0.187975318373281 1
0.192472961956757 1
0.168182389428503 1
0.26664654027309 1
0.193753360192712 1
0.200565517225072 1
0.292656524318572 1
0.182792552279843 1
0.176115386935021 1
0.184826785550941 1
0.137250292924519 1
0.221712045528032 1
0.216105456794657 1
0.139168699766192 1
0.17477389221298 1
0.238424098780127 1
0.292190930236038 0
0.251970086710847 1
0.196879218703022 1
0.18134358121609 1
0.198364711810399 1
0.0946837247516967 0
0.206093754363407 1
0.254415159706024 1
0.221456316357125 1
0.0906279511438546 0
0.263124722928543 1
0.224618825534203 1
0.0809591256994801 0
0.258163164536271 1
0.145911292464453 1
0.155601467334783 1
0.152828153439127 1
0.217228803656788 1
0.199078100970617 1
0.155029854983741 1
0.205099533627339 1
0.171434070845194 1
0.26414130568952 1
0.15637201611694 1
0.167327980700133 1
0.176528539859006 1
0.170110192930023 1
0.203527919171168 1
0.149136583963337 1
0.164795866168721 1
0.211409816002424 1
0.259548778672341 1
0.261842607887675 1
0.251599471981798 1
0.216157318842455 1
0.196895718846915 1
0.170276317516475 1
0.125639099712155 1
0.124386486927517 1
0.139874396186057 1
0.270559330556358 1
0.168626507440885 1
0.184605201739425 1
0.200250880448875 1
0.15368661933246 1
0.224583141084942 1
0.18951769961624 1
0.190279382999751 1
0.16574052047363 1
0.173955982510103 1
0.18072463830374 1
0.221328571764916 1
0.227886428111308 1
0.237930034936101 1
0.158189335451889 1
0.290573274688769 1
0.155545278646971 1
0.259308863139155 1
0.212370778366368 1
0.151968520853863 1
0.258338700089624 1
0.226805733326099 1
0.291376790853174 1
0.235999429847726 1
0.134681242789469 1
0.217564690437072 1
0.114812372511821 1
0.180697744192863 1
0.183350735807704 1
0.269882349900621 1
0.259244339094762 1
0.207716748747254 1
0.22164618897861 1
0.206862257764053 1
0.209693123146882 1
0.204420131640167 1
0.276139740768826 1
0.248619768184603 1
0.197127864534061 1
0.180213285638408 1
0.211924291675052 1
0.160604758900174 1
0.253462165909218 1
0.0982469044899288 0
0.200846740556047 1
0.181361434918682 1
0.282686985107466 1
0.246187942470632 1
0.198025787667692 1
0.13620449758984 1
0.129930695383067 1
0.376846393094785 0
0.176949705287259 1
0.100073631351247 1
0.126897672057005 1
0.247526101315939 1
0.26260100306224 1
0.22736818643317 1
0.171646780253648 1
0.2045187584752 1
0.260681078746672 1
0.246357727109078 1
0.211350976808228 1
0.21609556772132 1
0.129564109454434 1
0.204631226275118 1
0.123050032917584 1
0.197849282970129 1
0.172575703125413 1
0.228648259490274 1
0.182736884174665 1
0.223143709390686 1
0.104035496406236 0
0.128638747497186 1
0.109259527688587 1
0.252312753757137 1
0.176640425821158 1
0.186878155325698 1
0.177577453230986 1
0.235608421844983 1
0.188208126807002 1
0.105335629287034 1
0.209528756193336 1
0.175893401182963 1
0.255091482716125 1
0.244444719827414 1
0.363619615328198 0
0.280214937832449 1
0.151078536231826 1
0.202746396332518 1
0.254954692689119 1
0.118911716682302 1
0.227993139772915 1
0.165257361562246 1
0.156428748763764 1
0.18628630883743 1
0.235887592138537 1
0.160699072137042 1
0.179649014094345 1
0.19543360206847 1
0.250942554683412 1
0.269075246746888 1
0.222891686595248 1
0.202511979882292 1
0.179214839946055 1
0.13752501314015 1
0.216234104038428 1
0.219014535069561 1
0.201066431116565 1
0.246184796900178 1
0.256645458151423 1
0.188390704715646 1
0.205605584648116 1
0.169056878207505 1
0.246587188959933 1
0.0824720888902588 0
0.23141649918417 1
0.254765783013875 1
0.165470167390168 1
0.138386796098228 1
0.23401355008874 1
0.270492966061777 1
0.191975001372962 1
0.226181718624071 1
0.277425212458554 1
0.18768932893412 1
0.191450158429345 1
0.183198850276688 1
0.209039322582469 1
0.192684789193085 1
0.161059263476151 1
0.24082245066763 1
0.145660676960888 1
0.193535029178378 1
0.169305847035744 1
0.146508090397917 1
0.218724129909108 1
0.195107039896993 1
0.155409315652515 1
0.135035984288541 1
0.151394345160428 1
0.161806867793507 1
0.166873417688171 1
0.177274019291638 1
0.194416559334855 1
0.233312077713595 1
0.199722581710346 1
0.206016813917127 1
0.256385659714151 1
0.212217531527936 1
0.16014652446995 1
0.217900132368303 1
0.192514115981664 1
0.230982312624688 1
0.13946553662374 1
0.217232658650791 1
0.222089336471093 1
0.256560151060465 1
0.171761484819059 1
0.230879583237285 1
0.186062820110867 1
0.218197262369766 1
0.183787605419693 1
0.1977062197371 1
0.187642474723246 1
0.148317458576525 1
0.176374213751341 1
0.130034534604907 1
0.156687521025295 1
0.177775078010705 1
0.170688167230689 1
0.248149753632989 1
0.181480390640541 1
0.180123987721827 1
0.210694102406953 1
0.244762011905384 1
0.299443388736762 1
0.162442326329481 1
0.227597226307768 1
0.198682926004774 1
0.265480841524428 1
0.178193042321208 1
0.220831457431841 1
0.202022848785343 1
0.241115543807597 1
0.181968102908742 1
0.16787412694046 1
0.236543455509375 1
0.170735826004155 1
0.21357232077937 1
0.217301565900458 1
0.188179406995405 1
0.244973378724014 1
0.223517183540143 1
0.199033186329933 1
0.2361894289605 1
0.163341770015505 1
0.214564143717719 1
0.179008707960832 1
0.153580148370162 1
0.213586429283758 1
0.182694034460115 1
0.147649250241441 1
0.225649710992837 1
0.160684867371299 1
0.215983570908427 1
0.258695958065699 1
0.198853078135354 1
0.181036887135061 1
0.19219582069293 1
0.197207798480123 1
0.233659055759209 1
0.151167029525862 1
0.18453870311828 1
0.160314914962003 1
0.21884341321352 1
0.214190590503809 1
0.189492678107634 1
0.231216522141862 1
0.214455989400329 1
0.202606513516992 1
0.241834194645375 1
0.248092093036889 1
0.189992962727378 1
0.185392685600367 1
0.286654584773129 1
0.179892053259817 1
0.205613580215408 1
0.172726599363934 1
0.204574851933142 1
0.264899072751 1
0.161809551898109 1
0.189259089126291 1
0.202496870589582 1
0.158940887731925 1
0.217411123073506 1
0.23149421965311 1
0.207906862003896 1
0.227564022057505 1
0.262695585124707 1
0.159776546108791 1
0.264821770694146 1
0.284997814707215 1
0.174650735954848 1
0.239996167232973 1
0.131991394608202 1
0.188820708417354 1
0.235374018481369 1
0.234224270839381 1
0.253653545208965 1
0.27779849899901 1
0.251473246617182 1
0.183967706379241 1
0.164970133782992 1
0.171473770278255 1
0.293082264700858 1
0.275956033517482 1
0.200962503402133 1
0.111461979137631 1
0.164042278045659 1
0.186961429516714 1
0.202998521877054 1
0.279735894874254 1
0.190901203587037 1
0.170974100845127 1
0.255021606814759 1
0.209254045653104 1
0.226331522961648 1
0.246641297330407 1
0.086159719871342 0
0.227723125657818 1
0.208813040872814 1
0.114803906428915 1
0.173647751343758 1
0.218784579599707 1
0.201373316404824 1
0.255491380934674 1
0.193921410666858 1
0.144627790727568 1
0.129346350136686 1
0.211081006536317 1
0.164722893158855 1
0.173998099535367 1
0.180227098201054 1
0.209150958235754 1
0.20445944463252 1
0.201400839144534 1
0.222414719752302 1
0.164211633139657 1
0.186226004715357 1
0.115135258021667 1
0.202972381893073 1
0.131466190875487 1
0.152670229303611 1
0.2874608989423 1
0.170389742123727 1
0.194544575269502 1
0.187329353704861 1
0.227034647579281 1
0.208993176970387 1
0.166049887591173 1
0.27524348954199 1
0.175403403751942 1
0.183827096790382 1
0.166185558224334 1
0.210456109641192 1
0.232017702411536 1
0.21426623946696 1
0.227951991035457 1
0.196149019005367 1
0.224081070192092 1
0.192898360313693 1
0.2611158394548 1
0.300517212304375 0
0.260396388058252 1
0.10082497290579 0
0.178367655926277 1
0.182193914240957 1
0.174583622811545 1
0.238910694484842 1
0.206792566639612 1
0.230596353051154 1
0.182596880681193 1
0.21274118739476 1
0.129222307380314 1
0.175301380862952 1
0.249785524453112 1
0.204107728529253 1
0.204332729935099 1
0.171976562802091 1
0.192384256356878 1
0.0850300641735836 0
0.226155661434728 1
0.275469722286666 1
0.124227465650455 1
0.209620232262552 1
0.182570811138353 1
0.219022725935117 1
0.156796092844467 1
0.183733837009897 1
0.222712571658273 1
0.161710613764838 1
0.182009882146 1
0.188087030550823 1
0.176142303596359 1
0.12772668549126 1
0.223904951133317 1
0.167784664725878 1
0.154948443026217 1
0.147782525829429 1
0.175751831974752 1
0.260469609783636 1
0.179377078284187 1
0.174224399220123 1
0.210157439225271 1
0.200644849917384 1
0.1784527951198 1
0.243781687098548 1
0.14184289962554 1
0.125711017436132 1
0.263600704393325 1
0.202418270067857 1
0.194018577429869 1
0.183369372332108 1
0.151083412600453 1
0.190928616557154 1
0.215755802470708 1
0.180804960163142 1
0.160074232008871 1
0.238735087743421 1
0.135533277281565 1
0.212370104112505 1
0.229904496930137 1
0.284081010307401 1
0.248522152432924 1
0.232762395719054 1
0.18793802950584 1
0.141792767640018 1
0.205693575909658 1
0.233066327248567 1
0.185783633078535 1
0.0903973618417603 0
0.185792332706958 1
0.275999633547467 1
0.153356011059283 1
0.18077751543714 1
0.215635833788228 1
0.177585808840018 1
0.172946806949907 1
0.179483509182863 1
0.100770686124014 0
0.186386859143229 1
0.232284299433941 1
0.239500235907258 1
0.263999172260552 1
0.176586001694943 1
0.167547235390458 1
0.168442778898146 1
0.202040877733313 1
0.217548411174109 1
0.167192958172901 1
0.215402742413086 1
0.256119505707355 1
0.200153240888755 1
0.160106737723767 1
0.152613382188818 1
0.166054103381897 1
0.17343314028877 1
0.302011438047914 1
0.184501433994639 1
0.215692480841252 1
0.172634424042468 1
0.245869410415127 1
0.123655485315291 1
0.262253711652036 1
0.162648986608266 1
0.189803198704665 1
0.22580138623168 1
0.174795184087982 1
0.216437958476649 1
0.213432750367749 1
0.270542854793556 1
0.144711211417029 1
0.187646816537016 1
0.167896799594291 1
0.272673011812895 1
0.233254987918874 1
0.177044783927643 1
0.207129781197764 1
0.271939377707366 1
0.218060962732064 1
0.313927153956401 0
0.155745735607373 1
0.191441363563522 1
0.287897132745105 1
0.170757109867791 1
0.244005982504039 1
0.185831923790548 1
0.251357733945154 1
0.0895515537731424 1
0.192710188595966 1
0.163643347803684 1
0.158496139321772 1
0.215541836917903 1
0.220274199730567 1
0.232218740884769 1
0.220475332988876 1
0.220058699661172 1
0.146048620061739 1
0.159769736938383 1
0.225696126909375 1
0.256484193511159 1
0.188450786295215 1
0.166165019665693 1
0.193621578426819 1
0.251078354979645 1
0.201730904889556 1
0.149487042361863 1
0.155079041861387 1
0.189726481351634 1
0.191911699627634 1
0.137333783907503 1
0.200306331643792 1
0.139737418184777 1
0.258624706308895 1
0.257058871279598 1
0.194742741938002 1
0.25487578704845 1
0.266574269859112 1
0.239748253735133 1
0.204958348823862 1
0.232121157305764 1
0.0577594772082772 0
0.136812428229199 1
0.20135054846815 1
0.251177602641898 1
0.164009271610737 1
0.230697421020667 1
0.172288536729936 1
0.150867404884381 1
0.155822872312418 1
0.174530875421007 1
0.211864967882423 1
0.145109833036148 1
0.279347855056219 1
0.163933694912594 1
0.163447054722301 1
0.337694294678505 0
0.30700282410414 1
0.212561587197425 1
0.206396258375335 1
0.18987717791476 1
0.132280234554774 1
0.178601297195503 1
0.146011181820943 1
0.153761623760728 1
0.216478632128414 1
0.104263069282818 1
0.283469707275588 1
0.104031931678003 1
0.125425341752708 1
0.226745185812664 1
0.217805497913785 1
0.24400460075278 1
0.204567040419002 1
0.120411779738851 1
0.267305358794075 1
0.241826827259052 1
0.159691222767742 1
0.202295763396102 1
0.250980508015557 1
0.22809390424152 1
0.229602862123005 1
0.219835646847913 1
0.134166467808856 1
0.239610747106813 1
0.238248005229849 1
0.20189981245475 1
0.259607428565962 1
0.270791144486323 1
0.233030795953572 1
0.244565349876451 1
0.109135454356752 1
0.347129946664102 0
0.213573736398213 1
0.223817893958834 1
0.170198176942517 1
0.198069955283187 1
0.253250096950587 1
0.276182741912458 1
0.130663300386503 1
0.278548910343609 1
0.217962332987748 1
0.192825373801763 1
0.180447136510716 1
0.209158736597597 1
0.251441791757965 1
0.273279836078428 1
0.228627389617643 1
0.201413072438134 1
0.248531740537555 1
0.171355781299898 1
0.225020348852352 1
0.227489528627933 1
0.295186787517077 0
0.237942578715993 1
0.24520989418638 1
0.161974954728345 1
0.177324251502494 1
0.204513825798677 1
0.213502864841335 1
0.179477449403696 1
0.124595529885214 1
0.21896007543781 1
0.181711651987064 1
0.284120696550698 1
0.137115633531121 1
0.213504076687899 1
0.059204279461444 0
0.242761688867668 1
0.187673889341372 1
0.172655479780797 1
0.103269579226914 0
0.207992483332782 1
0.197593426237013 1
0.223352012224509 1
0.263420321040996 1
0.182972336777082 1
0.193670299700991 1
0.204150423427301 1
0.194205462054746 1
0.209754392731647 1
0.284474572165298 1
0.197627632630793 1
0.239574892480658 1
0.171917259015811 1
0.194864351480525 1
0.152056645941361 1
0.226428930327639 1
0.174964575883137 1
0.228826085526326 1
0.210726932824624 1
0.138508937610334 1
0.157794486934441 1
0.184271906657571 1
0.19527978440001 1
0.20622547350141 1
0.152259270785968 1
0.291625790879968 1
0.165443055640058 1
0.192105841695679 1
0.2049838673567 1
0.189251834333704 1
0.171124393893879 1
0.272974728224364 1
0.232602699026148 1
0.231137350947816 1
0.197859216352864 1
0.214857951825416 1
0.199412767911192 1
0.207597886031764 1
0.161433453529809 1
0.153876418690915 1
0.239819745194851 1
0.267611378848374 1
0.301948759580038 0
0.0881224930728214 0
0.166856547180051 1
0.218243702421515 1
0.273855311674788 1
0.189019732186581 1
0.225676092784057 1
0.234782787523902 1
0.24489251537352 1
0.225178149204961 1
0.253584018163507 1
0.170366918775979 1
0.232037791719282 1
0.142564341676886 1
0.175444927527694 1
0.137544944191393 1
0.230885071123612 1
0.227749378331838 1
0.188866109751406 1
0.234409878517166 1
0.227112473973678 1
0.28156420119982 1
0.110834583899013 1
0.124096136997005 1
0.185387453067843 1
0.164995991633324 1
0.240254350207972 1
0.224525329896448 1
0.218294927844336 1
0.248729923944271 1
0.174467362404006 1
0.141429532613079 1
0.151201644288551 1
0.177948155041602 1
0.247716224759812 1
0.282236215773727 1
0.157063599363464 1
0.148189492371633 1
0.180415107651886 1
0.309894826494573 1
0.183119421605784 1
0.192467753712273 1
0.212806557364468 1
0.190250908694691 1
0.19418021099775 1
0.108189276380978 1
0.264559700642643 1
0.232590191974129 1
0.291516968044601 1
0.208251798653456 1
0.225414754113221 1
0.141018565874507 1
0.200705061045797 1
0.200262640443832 1
0.239651181853002 1
0.130350334048754 1
0.205511604964651 1
0.210889326521 1
0.229624023075404 1
0.101057162531548 0
0.202524647380609 1
0.300435218897012 0
0.224414282033778 1
0.196131086343253 1
0.127791376457324 1
0.17174750016194 1
0.155653279059168 1
0.147316353446653 1
0.212070903946706 1
0.171907608846805 1
0.188202696223747 1
0.206163435068551 1
0.222109748053714 1
0.225668160117031 1
0.232141681239287 1
0.199102801887099 1
0.210927963984803 1
0.2726929073326 1
0.248447400936441 1
0.246280479538516 1
0.231173317478566 1
0.185733388087065 1
0.154193451955568 1
0.268735272189877 1
0.288105329482899 1
0.221658452111699 1
0.254845404850309 1
0.142425964091214 1
0.174337469425549 1
0.250212683884578 1
0.180468583525285 1
0.225688910190421 1
0.290765682268475 1
0.157859895494581 1
0.153038807222713 1
0.160982839438198 1
0.28843187273129 1
0.201892509148277 1
0.188671126186155 1
0.239067039770609 1
0.183079515120844 1
0.183539434467207 1
0.144532714492671 1
0.159658049126105 1
0.216025450605194 1
0.28948538877316 1
0.19636037568747 1
0.240059910189947 1
0.0878006950201095 0
0.197003580427941 1
0.262941260458138 1
0.23373976369861 1
0.238128216356505 1
0.246460216377633 1
0.225838173545293 1
0.183220441791035 1
0.220323505977751 1
0.151319242782024 1
0.227330857051097 1
0.232696357769933 1
0.237410805660298 1
0.151466111214162 1
0.218525037258914 1
0.214719160593036 1
0.181662949984092 1
0.215477400283003 1
0.110146435616196 1
0.170781731074024 1
0.218271660698975 1
0.213716938119616 1
0.163053238511578 1
0.116617178588292 1
0.30723658101977 1
0.197400541747502 1
0.177016388478547 1
0.147121280600683 1
0.253759789751298 1
0.18678094974787 1
0.150341729413244 1
0.1870871385909 1
0.265541746297252 1
0.163731747670433 1
0.329974618734612 0
0.156436119923498 1
0.23790644204914 1
0.160306510153875 1
0.162558946840937 1
0.254407186133552 1
0.116564505713642 1
0.191765750545964 1
0.229022800671971 1
0.210373081063418 1
0.116118249076049 1
0.199845142717988 1
0.207451274869655 1
0.223447002991714 1
0.183775225389952 1
0.24572801461771 1
0.240725499972986 1
0.139748926293379 1
0.249666266697821 1
0.265176352770852 1
0.162337130527713 1
0.22627362914363 1
0.187137644546843 1
0.106994304583145 1
0.251007357445495 1
0.192691388694345 1
0.217282972736594 1
0.274172824787476 1
0.224162192463058 1
0.175872870128261 1
0.228986982836735 1
0.220007259258685 1
0.156200820960245 1
0.311000271215315 0
0.148423993654585 1
0.256648283304206 1
0.117994494377284 1
0.242051215421939 1
0.203487069414584 1
0.25824135504995 1
0.166718375592561 1
0.212739435986979 1
0.017319013287111 0
0.213768767608259 1
0.256435645872167 1
0.278268507839208 1
0.198551992552713 1
0.230975465116348 1
0.226092464590714 1
0.142801286630446 1
0.178795051990993 1
0.233927354821004 1
0.0888304272955518 0
0.230187123110757 1
0.107982919116962 1
0.198516777728335 1
0.172356414423092 1
0.161513792792677 1
0.33924376586942 0
0.230607381880461 1
0.188456878515921 1
0.181234341088751 1
0.126916735198619 1
0.273981776559825 1
0.21097133115732 1
0.257600751997938 1
0.209680925980909 1
0.180467548637081 1
0.292913530631649 1
0.186385447892967 1
0.144343901143689 1
0.162849134566739 1
0.208032808526653 1
0.228216367567357 1
0.199297982884065 1
0.197110020228177 1
0.154304799100782 1
0.167030400896296 1
0.212554759146788 1
0.141255916564586 1
0.192827645417112 1
0.152197101044755 1
0.144093268538423 1
0.164209976632548 1
0.183145995408576 1
0.201908439094917 1
0.159116530304203 1
0.255517037912769 1
0.209333412134954 1
0.249727651257798 1
0.228274499037352 1
0.140462112544038 1
0.195143639879586 1
0.313683847824635 0
0.230812241615435 1
0.232827619004438 1
0.212140288042311 1
0.257425299363629 1
0.23527485069805 1
0.262406269633372 1
0.196863043977929 1
0.203518552559938 1
0.187898958127034 1
0.161551910810063 1
0.282906372616725 1
0.146812285798597 1
0.188299082965535 1
0.208538300948755 1
0.23410743577854 1
0.101489896882188 0
0.255479970247733 1
0.153782092950293 1
0.235496872168785 1
0.232796279722373 1
0.187724246397931 1
0.204625677984754 1
0.226409476735913 1
0.164423539376041 1
0.196972889542867 1
0.252663380830221 1
0.23763929754897 1
0.263451963678733 1
0.18906194576035 1
0.239412690631907 1
0.193715710644868 1
0.28870120119697 0
0.188262060456187 1
0.235857063841654 1
0.175108355608086 1
0.256393899317703 1
0.197804828206439 1
0.269811026948307 1
0.14933151826086 1
0.193195704459591 1
0.141103836841445 1
0.16485433452939 1
0.178660640852352 1
0.193941923173699 1
0.175234580236447 1
0.223713149084981 1
0.184168081792599 1
0.215334218727438 1
0.192270902450338 1
0.262280601944144 1
0.241457637717134 1
0.192166863568417 1
0.278884397237641 1
0.129041599866618 1
0.197143516344163 1
0.211496945139116 1
0.27946004084891 1
0.199794483320602 1
0.222005361373607 1
0.193584543588646 1
0.176321246027325 1
0.171210704095054 1
0.265094944814269 1
0.125926407586869 1
0.319432509904542 0
0.167391213586279 1
0.171968804462237 1
0.205962786472837 1
0.181690642329139 1
0.126331088989976 1
0.258033042676203 1
0.253180376339795 1
0.246990306786258 1
0.139556169541734 1
0.199197764106912 1
0.204624248952505 1
0.231843260506105 1
0.208599252453204 1
0.142080576991831 1
0.151357203888643 1
0.219920835708874 1
0.178678023806439 1
0.16964742578356 1
0.282479466371242 1
0.150091476759113 1
0.262028061977516 1
0.21546275436594 1
0.154423774455621 1
0.204027448490082 1
0.214862794538183 1
0.142856309655378 1
0.189361232180914 1
0.22580695132963 1
0.166838489489487 1
0.196568956978921 1
0.165732835436608 1
0.199290550990284 1
0.226198533259541 1
0.139674085449639 1
0.243874569194563 1
0.234908602765584 1
0.222007872324005 1
0.195220223288503 1
0.201170286075932 1
0.197104342141583 1
0.157238005991843 1
0.225845928748364 1
0.173612995580573 1
0.191384740861323 1
0.138335941119415 1
0.160773154767326 1
0.127447174991598 1
0.145454112326149 1
0.157405572122001 1
0.172335561408506 1
0.151803964831678 1
0.214763299118038 1
0.205439120007591 1
0.156915908331783 1
0.207062089234258 1
0.186305839923704 1
0.232172752310566 1
0.164061126952903 1
0.192858064140651 1
0.205141107484992 1
0.170831519661759 1
0.205520217436332 1
0.127492905942584 1
0.252682711116598 1
0.226908127526446 1
0.14405241511612 1
0.196208703828133 1
0.159851895064818 1
0.117989603014882 1
0.166275506879933 1
0.218767897859144 1
0.237016842634024 1
0.164026727009407 1
0.259003461389895 1
0.226734393912746 1
0.158079871161553 1
0.19650915042737 1
0.15160031029665 1
0.294920943198577 1
0.191238128191525 1
0.2049694555954 1
0.160456253783577 1
0.155118775118928 1
0.298993089833219 0
0.166080647009387 1
0.185674560610204 1
0.238855760946578 1
0.195856915029657 1
0.177387309326861 1
0.146599382538235 1
0.20070036404827 1
0.180056087748152 1
0.119246849290275 1
0.156287406475241 1
0.14591022358664 1
0.145995504345735 1
0.159477058159969 1
0.138973105751822 1
0.180079086061556 1
0.235746581239206 1
0.202478361162358 1
0.170357875135558 1
0.195298022093189 1
0.189582237378092 1
0.19610591528105 1
0.249986557960825 1
0.173871125039536 1
0.241441983380225 1
0.111813198668394 1
0.174370380350135 1
0.149741859550722 1
0.153105717626988 1
0.285199244160416 1
0.163852721086861 1
0.232020964721338 1
0.132272088905086 1
0.193561153788112 1
0.214264201356276 1
0.285407828244174 1
0.150183673887088 1
0.193509913326149 1
0.244843117621566 1
0.103123081645527 1
0.199010489375012 1
0.211853568068886 1
0.175691439318352 1
0.266367010152162 1
0.23291846270922 1
0.176203975383597 1
0.174918894454292 1
0.290095444913556 1
0.222037844348206 1
0.17214555307428 1
0.150219061400497 1
0.155726211375465 1
0.173901226259691 1
0.14635908294735 1
0.234956209646684 1
0.195885705617323 1
0.135688791018103 1
0.115255534707046 1
0.256288392567442 1
0.154813821405708 1
0.173060117981638 1
0.211491649511712 1
0.241761696245295 1
0.229441113365046 1
0.203139641241125 1
0.23259165999606 1
0.203557482869868 1
0.139023919674079 1
0.116979353941403 1
0.220650232655897 1
0.214411668751028 1
0.218815176340605 1
0.271881579563675 1
0.218322994093322 1
0.203417005388462 1
0.237191101887212 1
0.218662876724223 1
0.208061446206037 1
0.230367173554118 1
0.240125651790671 1
0.192241411389428 1
0.165722530112773 1
0.189485801366258 1
0.215061567787366 1
0.182643466673585 1
0.257364164987719 1
0.16586142547065 1
0.0899093996146811 0
0.24590567710763 1
0.188743869037733 1
0.262634960170699 1
0.148132967040329 1
0.192307320263836 1
0.341637865827259 0
0.0773610352817585 0
0.165797838048575 1
0.125727340359695 1
0.19693736227223 1
0.157851598917508 1
0.192973913090781 1
0.157164780004745 1
0.131538235924816 1
0.247863566758432 1
0.185474903066114 1
0.191235449718739 1
0.159935776798384 1
0.201428926484076 1
0.218440277037278 1
0.171089012100798 1
0.200558015464608 1
0.235622742204355 1
0.206517842653256 1
0.202413109875215 1
0.18750896555311 1
0.167843967445442 1
0.133798312896914 1
0.203488097626805 1
0.220381878042425 1
0.17209995830363 1
0.203967719773643 1
0.265005328978607 1
0.158318291567482 1
0.243073232635853 1
0.162355431947124 1
0.151798283151142 1
0.175814437182544 1
0.14693985615337 1
0.127770865069125 1
0.143579525562335 1
0.18828991268497 1
0.20593827671733 1
0.181586512295011 1
0.211695316070679 1
0.156988931469795 1
0.132331176524645 1
0.1747335742152 1
0.179288805563759 1
0.227882053991605 1
0.217436737933887 1
0.163586664187232 1
0.173718510791624 1
0.251194158101095 1
0.260559852697919 1
0.173425670693098 1
0.250676902403009 1
0.233636555766669 1
0.205708761977745 1
0.149976066002824 1
0.192658895789743 1
0.191075497280764 1
0.257041577354801 1
0.146487472889666 1
0.232938082762985 1
0.274454678363634 1
0.293668163307808 0
0.225712982405612 1
0.214220322925759 1
0.242070952918598 1
0.275148222408993 1
0.201120983712415 1
0.197677013829082 1
0.233867847984818 1
0.206536551731503 1
0.249745529369237 1
0.203086897898393 1
0.115171960269943 1
0.240804699142464 1
0.160379597539478 1
0.218650646702545 1
0.210305364515523 1
0.24336168423115 1
0.166626773331392 1
0.261926206338655 1
0.251457744697876 1
0.188933077255569 1
0.232942657736934 1
0.166927709114089 1
0.235558835613006 1
0.137506077592978 1
0.248198971489794 1
0.231313642549763 1
0.16028082674846 1
0.168065589417495 1
0.186252766966705 1
0.17952771820872 1
0.226803212772513 1
0.09589116550217 0
0.22237171505744 1
0.186558570340712 1
0.203922306766479 1
0.142682594360455 1
0.133088629891563 1
0.228427148239093 1
0.179342548031796 1
0.125810189062036 1
0.103309685174357 1
0.205089616396847 1
0.127361877817016 1
0.283060940964117 1
0.207348497485838 1
0.233374933900597 1
0.116159276295001 1
0.227595628985527 1
0.200824175279638 1
0.201241330463875 1
0.291387676588981 1
0.189992777962118 1
0.223236832008278 1
0.231068472471794 1
0.225229828596904 1
0.25524093508029 1
0.199548846843228 1
0.175544190329282 1
0.261483551713826 1
0.202102286741634 1
0.233213964543174 1
0.21916019940569 1
0.256388149465108 1
0.199663739638259 1
0.166198445865519 1
0.0483764859589103 0
0.0789107561317943 0
0.149684522882435 1
0.224873668970474 1
0.169365881939309 1
0.190821741933709 1
0.131913096166138 1
0.267493922847564 1
0.211466201691355 1
0.222156659996024 1
0.119082946902007 1
0.140209324293769 1
0.201742570729507 1
0.204413868702112 1
0.258260464429351 1
0.13772841497433 1
0.200085072932382 1
0.213479460840338 1
0.22268046322994 1
0.261233675640595 1
0.153813517192697 1
0.199864768420813 1
0.166278855322302 1
0.152681228709969 1
0.176921492775388 1
0.224339443167995 1
0.176280722333504 1
0.27473441680543 1
0.228839455460875 1
0.170525124642741 1
0.184752039452792 1
0.121006098921906 1
0.192919122061186 1
0.214727697382064 1
0.0927457247688143 1
0.173705167190101 1
0.210146825954295 1
0.17955584458926 1
0.198361147157006 1
0.250738310219965 1
0.210454876789876 1
0.174599862710322 1
0.18803658897969 1
0.174159707006425 1
0.120727703835213 1
0.195542813525936 1
0.162156789953361 1
0.201759070863424 1
0.166404023706539 1
0.257554090688814 1
0.205106326059073 1
0.169557637043865 1
0.194688456749112 1
0.181106957635236 1
0.122304565641502 1
0.189036494783642 1
0.137571998307822 1
0.174562172148414 1
0.167235534098294 1
0.24855968591797 1
0.142448173880457 1
0.137726796866777 1
0.213686223144265 1
0.209177468622767 1
0.212473392383658 1
0.248949657641343 1
0.246812510593024 1
0.136982263782971 1
0.212438805372856 1
0.195042363204422 1
0.182617218890275 1
0.243230733254716 1
0.242499334089532 1
0.202679579185315 1
0.235210432659478 1
0.219739526035256 1
0.210253742556735 1
0.226793059894839 1
0.224905579454899 1
0.217695083957133 1
0.277154903693413 1
0.248777928144664 1
0.287628711545662 1
0.195395484522159 1
0.188706166094353 1
0.160732618890164 1
0.157869162238201 1
0.162590450995658 1
0.143425888151016 1
0.193617633545867 1
0.17226563318165 1
0.18564968293777 1
0.172044067982789 1
0.197351768902326 1
0.195972675101945 1
0.140519030393096 1
0.165940171773942 1
0.216485310344972 1
0.230480720518783 1
0.173017030603153 1
0.144604619747677 1
0.0362731773224399 0
0.119910506686742 1
0.171406761374712 1
0.206899008795387 1
0.197539893420799 1
0.149595914914368 1
0.169414181330101 1
0.147412355998812 1
0.296673495861022 0
0.244638032207484 1
0.216567014051665 1
0.242831633712944 1
0.168543642953102 1
0.173243725365657 1
0.218665009549699 1
0.237223599074545 1
0.245775767932128 1
0.184176215394684 1
0.233059500113175 1
0.220312086655942 1
0.208065006928286 1
0.187592760862116 1
0.273412680292708 1
0.240934196127481 1
0.194780175913608 1
0.285765985294374 1
0.245454860539292 1
0.179893458058515 1
0.141916244317113 1
0.308505242361394 0
0.24756465505643 1
0.177888572854646 1
0.272991343082587 1
0.207066814563938 1
0.161254666087072 1
0.268924844731832 1
0.163606352341492 1
0.151139677793706 1
0.219691143983275 1
0.254815261984154 1
0.14040396252935 1
0.304327392263603 1
0.186487966774875 1
0.279963672065704 1
0.236874801116237 1
0.154094701136633 1
0.220024189069873 1
0.183264060585224 1
0.213663552869564 1
0.107365803001914 1
0.136433690925408 1
0.19256095198817 1
0.189297716709392 1
0.20138075749804 1
0.224925556588492 1
0.184280273822998 1
0.192134298728445 1
0.168866679123057 1
0.194644658138487 1
0.177702045347345 1
0.274294595167541 1
0.105750893990015 1
0.13894238427329 1
0.266641932525417 1
0.0917220011207657 0
0.191145267444334 1
0.211814380988846 1
0.229829769445207 1
0.218598316299115 1
0.195195701278503 1
0.219388028313612 1
0.120285121783741 1
0.161691986642151 1
0.119916962082 1
0.251026555239713 1
0.213212537391666 1
0.217775253443543 1
0.183703723666682 1
0.244373030135658 1
0.21780015540983 1
0.206514567664175 1
0.249990694447903 1
0.323059988388494 0
0.167437173940261 1
0.149143762384185 1
0.21433441356052 1
0.226881266934375 1
0.182837022392078 1
0.219953619201614 1
0.160430422129868 1
0.260632122432161 1
0.195848441901608 1
0.230718884128844 1
0.168147997650805 1
0.21041527517088 1
0.227099944843318 1
0.15583610980758 1
0.217538321832509 1
0.0232740508327234 0
0.162994752645781 1
0.272021374208065 1
0.267550783593245 1
0.156927833759199 1
0.172618772125163 1
0.230916738434589 1
0.219698837386957 1
0.290289870671193 1
0.228757286693453 1
0.223439695467423 1
0.192225078917628 1
0.22853557686747 1
0.145174404714753 1
0.244090894108105 1
0.245434283416889 1
0.135377764346747 1
0.129075118010924 1
0.150223584319279 1
0.192295110498425 1
0.173909032970685 1
0.259616797923631 1
0.153055777481371 1
0.11496750749123 1
0.217359156135501 1
0.18139675505727 1
0.16986000390884 1
0.163262645112368 1
0.226649703148673 1
0.194545188281906 1
0.183377594169032 1
0.219704017140422 1
0.0806564359446252 0
0.182011203462918 1
0.221003780634408 1
0.163642585648675 1
0.196808788553531 1
0.103237015669266 0
0.286578580603239 1
0.286834564470617 1
0.302558355400305 1
0.178656368307073 1
0.110319407721279 1
0.148425377696838 1
0.201046238523225 1
0.263031532778428 1
0.208234824303931 1
0.187033318894294 1
0.125551806707582 1
0.104036453514292 0
0.277680358854658 1
0.215697235158928 1
0.0818782185666141 0
0.236893333183476 1
0.285145730858565 1
0.275017155953391 1
0.187370619105661 1
0.202900189577919 1
0.194814486421198 1
0.133508049689904 1
0.289247124166055 1
0.215782806600964 1
0.173861133047991 1
0.217797663372694 1
0.186013715801731 1
0.188102140921349 1
0.0634510922541864 0
0.195743391281332 1
0.240643688025997 1
0.299867436691586 0
0.203037066585053 1
0.171771382866528 1
0.192522630528315 1
0.221531755080606 1
0.207893353468319 1
0.221933305811532 1
0.246035436836393 1
0.125841098212548 1
0.143938645154557 1
0.226072346722713 1
0.170955794729736 1
0.208277885330727 1
0.19254319883936 1
0.165062295709735 1
0.26641232668549 1
0.0868901864254843 0
0.147830218615221 1
0.231165916106794 1
0.150939500598297 1
0.148416350071363 1
0.205534963239309 1
0.296092160962812 0
0.184333673834453 1
0.235854388552969 1
0.238311152420927 1
0.112231803935792 1
0.229172267612402 1
0.18552405808712 1
0.198190331691878 1
0.194534017745958 1
0.172175555960404 1
0.268384958225469 1
0.196140836583569 1
0.118167208456016 1
0.144743624033457 1
0.0519874567300659 0
0.226258094928899 1
0.253781912006411 1
0.215864394154501 1
0.189770724133277 1
0.191184429774703 1
0.185647397456565 1
0.167351897097396 1
0.184911307802828 1
0.144052325146839 1
0.210851660210861 1
0.198159469658856 1
0.236628247129625 1
0.137655919270361 1
0.196177769488976 1
0.168484486031665 1
0.169245372422063 1
0.187578323460138 1
0.200531507955413 1
0.293650090699157 1
0.291135964858972 1
0.226074583147936 1
0.216331174253205 1
0.245244511985554 1
0.194909875065472 1
0.252144428998198 1
0.183118505452845 1
0.211593399704824 1
0.218744501594704 1
0.305653094757778 0
0.253107180721459 1
0.18219827233178 1
0.179965242218363 1
0.215107933500528 1
0.146985487992493 1
0.19988671629094 1
0.262930008369553 1
0.178664407972658 1
0.301057269755722 1
0.226156476112903 1
0.119681434571436 1
0.204317805997093 1
0.251761430381384 1
0.187303830912586 1
0.199544647718651 1
0.092293018436516 0
0.210122637812751 1
0.264032991071326 1
0.157966752391841 1
0.3137002041518 0
0.223938878991693 1
0.272561673815499 1
0.160395578348496 1
0.218342214177299 1
0.229701355878375 1
0.216425148884584 1
0.209659246060824 1
0.258282869458106 1
0.237847688110284 1
0.203325904090717 1
0.218278519172859 1
0.152596928029295 1
0.206555529257742 1
0.261646632144226 1
0.179989336972408 1
0.18639896734874 1
0.178872241782369 1
0.165385793186331 1
0.162911951777144 1
0.0916816059506837 0
0.191542975946142 1
0.221116543847692 1
0.230313085683959 1
0.187020631639459 1
0.323024542483505 0
0.186226310239051 1
0.207039582416184 1
0.266815970567079 1
0.229123577910399 1
0.245813407880954 1
0.230685327600051 1
0.197146541215352 1
0.210754431564849 1
0.162390174916049 1
0.27679118594916 1
0.181720188219028 1
0.152925226702673 1
0.220873132424049 1
0.262798557306356 1
0.161510736949753 1
0.143377177929696 1
0.146754849911136 1
0.245382914130327 1
0.187542620666354 1
0.223245765958465 1
0.168514364335476 1
0.185876734970819 1
0.286290602927786 1
0.144709325347388 1
0.1880996027971 1
0.187572927449484 1
0.262190850871808 1
0.176192399737496 1
0.143544036332064 1
0.207931923688256 1
0.214526403964942 1
0.183293609459227 1
0.23547006641263 1
0.182645934458073 1
0.191628687015866 1
0.144448713107162 1
0.221385454719596 1
0.0544582809411083 0
0.297970204612708 0
0.151489092525586 1
0.170458089661195 1
0.217518917340647 1
0.14423744626533 1
0.245128935968345 1
0.204134748445394 1
0.146904271385601 1
0.191514980647606 1
0.210826546787068 1
0.205049101333871 1
0.303190892235416 0
0.209772995054704 1
0.134119326941009 1
0.321030064884895 0
0.189839887266038 1
0.227100860326739 1
0.225307792328766 1
0.279637171289107 1
0.0970587053160518 1
0.230157786809525 1
0.159111765316917 1
0.279196480507594 1
0.18230150327685 1
0.223142809085838 1
0.307027855252572 1
0.0152289767541373 0
0.207008029610217 1
0.178024718278669 1
0.126043831555302 1
0.208857791751801 1
0.13864344337128 1
0.23283705320904 1
0.287744701758247 1
0.197733200814132 1
0.144163802679089 1
0.148807005600074 1
0.152009459753049 1
0.179421885483886 1
0.205994347074152 1
0.174131892668053 1
0.197718353499535 1
0.162904194043838 1
0.180341706795931 1
0.107948013993758 1
0.236183068935295 1
0.214757604906596 1
0.10462448362624 1
0.155771357025396 1
0.212588839659179 1
0.159973585706802 1
0.167366331486119 1
0.205603691930247 1
0.203250132248841 1
0.199458498809304 1
0.232534579131881 1
0.237670845765617 1
0.266308687164972 1
0.331517029615968 0
0.257445475684263 1
0.173454020018232 1
0.120018067280817 1
0.166569103231781 1
0.172122260432133 1
0.222644343811554 1
0.131495558147014 1
0.234811232237266 1
0.179147472111475 1
0.23627174316033 1
0.187162190843154 1
0.189201436648436 1
0.170361640895661 1
0.159354557334617 1
0.247778127194756 1
0.218434245913927 1
0.239364491140411 1
0.16711390141979 1
0.255762617758798 1
0.191914904041384 1
0.222932600860649 1
0.219551665466954 1
0.176306324458965 1
0.20364767316605 1
0.215337635081104 1
0.249025158296367 1
0.186182700560959 1
0.182049537172518 1
0.233797352511601 1
0.261405978008137 1
0.183909080873703 1
0.199692169231619 1
0.219926289760068 1
0.131760942034008 1
0.22817067219644 1
0.266095928465113 1
0.14607053965432 1
0.219595520831417 1
0.192125393972945 1
0.250705269223606 1
0.23776925560378 1
0.307881285959519 0
0.162516352088868 1
0.219406851230625 1
0.255140865811202 1
0.282287020445234 1
0.232454363438793 1
0.192466802436346 1
0.2226990443654 1
0.224930406383997 1
0.229958909804547 1
0.262053866043918 1
0.321463627315789 0
0.286731362768294 1
0.0550309383218297 0
0.221011806537436 1
0.15781127814694 1
0.188382902096221 1
0.186542098629335 1
0.105791755617309 0
0.137366996236235 1
0.135136085871329 1
0.185248229314465 1
0.268150041989992 1
0.186724591028959 1
0.266582296463624 1
0.171089432137455 1
0.16864859712024 1
0.218532984423143 1
0.227374496628312 1
0.197844172003532 1
0.132210467986565 1
0.198028951684923 1
0.26270756137416 1
0.180669629162234 1
0.137802320561154 1
0.283416666114599 1
0.0908901061843447 0
0.273090536637378 1
0.244080928607715 1
0.211728845725182 1
0.132482224895378 1
0.188430490649774 1
0.254761200995147 1
0.228311375270684 1
0.188816339850834 1
0.171311670911085 1
0.186570148453682 1
0.15894044547204 1
0.240762202172702 1
0.248934538749362 1
0.189696558120537 1
0.237400036395246 1
0.156737638155855 1
0.227121394363322 1
0.163592093987876 1
0.281847087129337 1
0.149117242630211 1
0.269801710206591 1
0.301146489641872 1
0.0734700050466574 0
0.193498957546541 1
0.226927021474331 1
0.137446956107627 1
0.244320013636222 1
0.201033453094236 1
0.208671718943526 1
0.201754857310335 1
0.226872276108634 1
0.239224127420569 1
0.212688351153568 1
0.266349629566668 1
0.2544122993467 1
0.111070189748046 1
0.200404847755292 1
0.266509182048686 1
0.156726124569106 1
0.206218844858616 1
0.11998411397703 1
0.240324281724245 1
0.264992518197222 1
0.170203430692506 1
0.199741703473083 1
0.275651271337701 1
0.220554201435426 1
0.206033012654682 1
0.144720677805011 1
0.200538118315384 1
0.188203108688004 1
0.111226797646158 1
0.201899578165637 1
0.157476139985219 1
0.16571806924098 1
0.191823745854285 1
0.233700120389672 1
0.116177219931301 1
0.239100465929822 1
0.278583533989946 1
0.204157072615399 1
0.230157173851008 1
0.177822436908294 1
0.26268338840062 1
0.134655635607397 1
0.162412777735691 1
0.143899378575952 1
0.0791155742982868 0
0.251680620261283 1
0.175029403059059 1
0.192318776720484 1
0.215580850980608 1
0.155104562084709 1
0.116446435253087 1
0.197808953625834 1
0.252069049241095 1
0.112417214853167 1
0.241422989505539 1
0.126396142771107 1
0.184552660142728 1
0.183942173067938 1
0.166953384225059 1
0.228241591456953 1
0.164213598793426 1
0.194900683665719 1
0.188185344611877 1
0.150097721227249 1
0.197337647867758 1
0.211186976045589 1
0.130921982375983 1
0.260025248359976 1
0.14485845270591 1
0.197035571895787 1
0.165152680699226 1
0.169206798565569 1
0.147055754246529 1
0.257828807204901 1
0.217789072595925 1
0.203563606389325 1
0.220885760190874 1
0.154580358740251 1
0.13943009751762 1
0.210183626192657 1
0.229916449168034 1
0.131843370131171 1
0.206719404514471 1
0.176241835020944 1
0.202400615140114 1
0.183054508347386 1
0.205966646846415 1
0.194989720466988 1
0.105615424299422 1
0.1126746284111 1
0.227219734533682 1
0.173762693585353 1
0.287594816387558 1
0.190400169862425 1
0.181688659650739 1
0.117385326477011 1
0.226680496001024 1
0.223860552699764 1
0.249106329696282 1
0.209118886811232 1
0.184279381939356 1
0.148874305796263 1
0.305146764984198 0
0.182835418759823 1
0.251540970740426 1
0.250069060851288 1
0.202375049184816 1
0.244063261179786 1
0.272585905342161 1
0.278464088835618 1
0.248573957656341 1
0.228399418468014 1
0.244169242142793 1
0.260301788990467 1
0.194043051801933 1
0.279350726244754 1
0.268517123640906 1
0.228027830230212 1
0.192936358364321 1
0.224585577163463 1
0.268608260921909 1
0.23609609930786 1
0.21182041760617 1
0.254623189921397 1
0.203531015842075 1
0.242498802706945 1
0.154875114372843 1
0.155252990637519 1
0.206788209950565 1
0.220643097559668 1
0.132604497134055 1
0.25060970649068 1
0.190322617226133 1
0.217519563700755 1
0.182514012321679 1
0.19779128935438 1
0.191784117260243 1
0.189227911955351 1
0.167637877007956 1
0.133155585418269 1
0.192814440621617 1
0.206489206892081 1
0.237265442339284 1
0.225506771405639 1
0.293720176158156 0
0.261922171137238 1
0.21920673955594 1
0.137662287155734 1
0.0824086353742482 0
0.218996908071798 1
0.137312731882705 1
0.181622076764356 1
0.0497354965672908 0
0.263980628546159 1
0.130137359057054 1
0.19576320224261 1
0.165191926667235 1
0.165897603489976 1
0.103188073423706 0
0.182003503675281 1
0.1594164544823 1
0.205437076171681 1
0.265865688676198 1
0.262578690924132 1
0.150403476024951 1
0.251062016338581 1
0.221623940040065 1
0.205070413433746 1
0.151760501462501 1
0.106174863374362 0
0.219669600005268 1
0.147597374697324 1
0.185527908839035 1
0.15562938207242 1
0.147645762894226 1
0.209476281281529 1
0.161838624018037 1
0.132573743664399 1
0.2519913566506 1
0.0877231346646957 0
0.188253135888103 1
0.161786105621544 1
0.221678355160343 1
0.211507773351078 1
0.138167383687423 1
0.182961987003441 1
0.266702979226943 1
0.084690246626565 0
0.302187739988858 1
0.211222942078804 1
0.273807142874079 1
0.241106365389537 1
0.18398685096089 1
0.127784714192608 1
0.235418735792251 1
0.15052575662282 1
0.182339477131412 1
0.224222935161518 1
0.200847724189142 1
0.22109422487257 1
0.228122290322699 1
0.148478697879671 1
0.265456998097937 1
0.176954201205817 1
0.219391841468195 1
0.18255289703042 1
0.227991181407922 1
0.168540221237792 1
0.25271497482063 1
0.223112855676572 1
0.167069490860416 1
0.18593484663764 1
0.178711579627444 1
0.355132124536603 0
0.132404409860398 1
0.133583050174539 1
0.22407583643778 1
0.205861614648446 1
0.178922647685361 1
0.167072893315103 1
0.170114636505724 1
0.190556242671391 1
0.245928817166893 1
0.139733939643485 1
0.216084635553249 1
0.173940875916225 1
0.261129324991878 1
0.172457216809797 1
0.2771712601407 1
0.171528841242963 1
0.196291360815502 1
0.200684673167407 1
0.243505307038651 1
0.217301356798165 1
0.204640297422775 1
0.161006391476048 1
0.220298760258499 1
0.232496044522898 1
0.0989354263666999 0
0.257245652353439 1
0.172870072918018 1
0.256103037571965 1
0.252500242269676 1
0.17885485265392 1
0.215641825097052 1
0.19890969532333 1
0.144055646457089 1
0.187896398558195 1
0.164050654027708 1
0.168357582274019 1
0.152664993304545 1
0.145514719150008 1
0.159983613841658 1
0.116118772038648 1
0.185808998762422 1
0.233549908189181 1
0.184855814387468 1
0.160969849543064 1
0.252236905377086 1
0.18548885650565 1
0.181279343866461 1
0.147482104549397 1
0.199343561556375 1
0.231503353712939 1
0.19029434786702 1
0.212718569819719 1
0.206582846015027 1
0.201131477727089 1
0.195210782497124 1
0.0440272361009726 0
0.280967255303088 1
0.177966604057272 1
0.210817438108256 1
0.271800613710792 1
0.221403745843412 1
0.175314890785217 1
0.275951693847068 1
0.138081735812195 1
0.25818341151984 1
0.203977292442042 1
0.173268687350567 1
0.194390072752938 1
0.220954992418832 1
0.182727392507076 1
0.249626167637557 1
0.161983069393599 1
0.20262188356378 1
0.264633670767804 1
0.266591865291086 1
0.222242363283882 1
0.110717209237169 1
0.199119497696463 1
0.101928442147382 0
0.242894190991702 1
0.264964464844968 1
0.199056671645201 1
0.098213777653462 0
0.206379883145613 1
0.163400852115263 1
0.189139913075186 1
0.225305895934509 1
0.0952198477720077 0
0.197328864986181 1
0.209147305649764 1
0.247399961330758 1
0.193524209345542 1
0.184373835368327 1
0.260671343193474 1
0.19033907269033 1
0.130542687915637 1
0.149018854274446 1
0.138576257690306 1
0.246027635605609 1
0.277071987463715 1
0.232844696457258 1
0.255381179897175 1
0.154254388405083 1
0.182425251390258 1
0.236973440625254 1
0.18503308461695 1
0.194642381940367 1
0.289785184769629 1
0.201849821425847 1
0.225102907151592 1
0.178703017036481 1
0.188788795540898 1
0.205464373880023 1
0.0974064986649395 0
0.197729443118413 1
0.332427376155854 0
0.192505702552912 1
0.288677377788966 1
0.195410676598714 1
0.139904747373917 1
0.222284564336361 1
0.189818616766759 1
0.23944193797712 1
0.156464799678219 1
0.14932011461206 1
0.332277432485468 0
0.250309822367632 1
0.207975387861814 1
0.195674418123091 1
0.200816076326125 1
0.270161333235445 1
0.189621001723484 1
0.191882801281363 1
0.223314601870688 1
0.229500013813905 1
0.236936853438164 1
0.225431991641791 1
0.259705794298134 1
0.262697986714236 1
0.187726545574209 1
0.167839581345295 1
0.184649372338322 1
0.232578466975927 1
0.162877958418602 1
0.198854946348335 1
0.2020101396184 1
0.232692932598957 1
0.245937368754101 1
0.23079316877235 1
0.178161562934961 1
0.225763518048143 1
0.159043070014784 1
0.270935659829089 1
0.238477131230033 1
0.198708242973677 1
0.140502999536729 1
0.187841133184713 1
0.147688920947402 1
0.253193714097858 1
0.188245971389931 1
0.23238587616063 1
0.202191906330779 1
0.189513268529038 1
0.140795341455497 1
0.206460751519621 1
0.237588025910586 1
0.149786525056912 1
0.211835077054576 1
0.207433430102737 1
0.203027920943377 1
0.165706707054715 1
0.171891122918698 1
0.184677349107217 1
0.31814104819948 0
0.110580969983589 1
0.34471631911753 0
0.143162526080513 1
0.241462993599793 1
0.177214249911623 1
0.237205678470508 1
0.188850557552529 1
0.159312486202055 1
0.247639903140177 1
0.237935018813192 1
0.226647168350641 1
0.215554028355436 1
0.204274136498475 1
0.233580323681193 1
0.101490942731738 0
0.237244684181749 1
0.215806983488061 1
0.205278636165947 1
0.213375484248095 1
0.185652330725632 1
0.163647588004612 1
0.212599773321416 1
0.18547328223014 1
0.167703581825782 1
0.188643778179429 1
0.220901141212917 1
0.152174461618128 1
0.295087228459621 0
0.139191138180956 1
0.17101478548191 1
0.275090342505325 1
0.225796437038469 1
0.218722770565413 1
0.23757437287134 1
0.19678417812294 1
0.230081354548152 1
0.202135698095605 1
0.278784794872459 1
0.254983729073301 1
0.21545773271669 1
0.179761651290578 1
0.226904899170617 1
0.152935219172681 1
0.164585405408141 1
0.119910825406152 1
0.206318370189223 1
0.253262599408632 1
0.123503842807176 1
0.208234451981493 1
0.195728399544779 1
0.211229488359888 1
0.204221976385379 1
0.174443319467139 1
0.138645066377738 1
0.128784157884758 1
0.259554502720228 1
0.214601771685377 1
0.251897206456325 1
0.207346582345204 1
0.147939939793854 1
0.0929554474279611 0
0.190393557455721 1
0.230495136914905 1
0.23661348827678 1
0.250764162874568 1
0.173446661095397 1
0.209953711796852 1
0.171492599836419 1
0.125658178430885 1
0.136519510965622 1
0.142538768879436 1
0.100005547840108 0
0.234297201685932 1
0.23028797817039 1
0.1868962005559 1
0.25381082114652 1
0.201563821818528 1
0.176847649078346 1
0.231183588767834 1
0.223171359301367 1
0.133468248590888 1
0.226638611225242 1
0.21142175683145 1
0.268958797704612 1
0.145092055423607 1
0.184254417592462 1
0.148529383487333 1
0.240542554648811 1
0.125125966452286 1
0.211719822995039 1
0.19047380855835 1
0.169125831385527 1
0.238964943264075 1
0.246141661557396 1
0.174264747454143 1
0.219308212853757 1
0.215765757751699 1
0.250386189294251 1
0.204273351906235 1
0.245163867300552 1
0.141504175280147 1
0.242616489269733 1
0.245494705789908 1
0.227303633454426 1
0.198426093090311 1
0.214805281971626 1
0.166255457249311 1
0.232196122903575 1
0.150299670440994 1
0.170926658883753 1
0.156531116703346 1
0.193708935329728 1
0.0891609778983525 0
0.157053849557531 1
0.191258894664549 1
0.211295839130358 1
0.264908181249145 1
0.240694682409372 1
0.218185728153771 1
0.162747765916792 1
0.195492459859515 1
0.152916626105075 1
0.260493286142681 1
0.183687858109609 1
0.151796994032162 1
0.221596689947919 1
0.187766323385961 1
0.267814128005937 1
0.18829731649396 1
0.236115559615177 1
0.261129855341568 1
0.194211359364915 1
0.192122771614647 1
0.191644777157155 1
0.160248056050175 1
0.172146929254287 1
0.241335856141964 1
0.15715250344377 1
0.169549517556769 1
0.192323521966425 1
0.203892692246288 1
0.169097993642441 1
0.229066440340393 1
0.250744730268912 1
0.277686045556398 1
0.14861213328629 1
0.169257174026141 1
0.169284496559124 1
0.186859047962986 1
0.32767198458307 0
0.0741084738583736 0
0.203480615331158 1
0.27591382926716 1
0.282556807049102 1
0.148766528919133 1
0.14158066093217 1
0.170359365263133 1
0.165048118335949 1
0.194886257573245 1
0.250694571880494 1
0.254028436151572 1
0.241561479320835 1
0.187245183711767 1
0.157313340480724 1
0.271493803952791 1
0.211154462632117 1
0.177680293373854 1
0.154574015896125 1
0.267410511799753 1
0.224434952139264 1
0.277804947607228 1
0.146371585476455 1
0.224827209247626 1
0.257021293888795 1
0.132559140286877 1
0.291344442801224 1
0.186497201588398 1
0.213947789419967 1
0.259902703941021 1
0.156990558823521 1
0.192179915810945 1
0.21819380432742 1
0.235565686687908 1
0.16741801534744 1
0.18348985305954 1
0.237709327668945 1
0.184224658554757 1
0.127061561560174 1
0.232727015791661 1
0.223164040639129 1
0.148832111644789 1
0.169064795901077 1
0.151161480989455 1
0.202609646565383 1
0.145073789836546 1
0.133791739523634 1
0.258204907728366 1
0.217005620604249 1
0.141554146528158 1
0.306864477990079 0
0.147650615467044 1
0.188397137789803 1
0.138068673330366 1
0.153943503564882 1
0.196361900205745 1
0.266139459578832 1
0.16703599226773 1
0.143826481915671 1
0.207487404153779 1
0.114165249612392 1
0.129401179833602 1
0.220461126863817 1
0.206164301259265 1
0.234865657261705 1
0.217226988454816 1
0.159757540064756 1
0.175156747883883 1
0.218643858246867 1
0.142452991496937 1
0.227867261238639 1
0.149165190404146 1
0.219664225607335 1
0.117628259111192 1
0.230150796691137 1
0.0938489208856534 1
0.168078042937603 1
0.240413377962575 1
0.166360614964613 1
0.209483818295333 1
0.19508121584652 1
0.175438783114509 1
0.256085439700266 1
0.21263564758012 1
0.175365129920116 1
0.183953276997972 1
0.212969183259271 1
0.276836257933768 1
0.211421599436332 1
0.204022640217036 1
0.23200318960227 1
0.224556764501028 1
0.115721166923436 1
0.210914810793611 1
0.19757737530319 1
0.239841227344406 1
0.22409928529626 1
0.206148283120297 1
0.215473134402569 1
0.17690822960659 1
0.203316451582804 1
0.141478992081546 1
0.166864797726762 1
0.302024046452181 0
0.160823248929949 1
0.23545833993769 1
0.12213559785935 1
0.177340814649986 1
0.204758282712437 1
0.234805273077342 1
0.255376588916297 1
0.157844581556757 1
0.19040207564561 1
0.197647851053178 1
0.155167599104506 1
0.184103550245228 1
0.181333709575544 1
0.180473613472434 1
0.183185539387317 1
0.261121005738882 1
0.158297124698516 1
0.100619889795104 0
0.180926839059199 1
0.17678536312843 1
0.195295571921647 1
0.194115054570941 1
0.181252324303081 1
0.25733911366203 1
0.166934866965965 1
0.249214934600549 1
0.0962302445208025 0
0.235318128620814 1
0.144325603475028 1
0.223456944539889 1
0.251137736874506 1
0.146574012813678 1
0.261858421460135 1
0.128245441683791 1
0.176619487652048 1
0.226261526743249 1
0.153914075796735 1
0.107646753440574 1
0.119726182176003 1
0.250219443804392 1
0.218172246386338 1
0.129674659790827 1
0.161788298508971 1
0.234112756092388 1
0.239634612743712 1
0.238250084618727 1
0.174519761228079 1
0.217881685126839 1
0.182617764277566 1
0.178650177877847 1
0.212547248891416 1
0.159882853790672 1
0.151929602327097 1
0.211415151669878 1
0.201919024547653 1
0.171716274995633 1
0.180976154983058 1
0.240147413954679 1
0.165172541022442 1
0.251100145642161 1
0.195713477573073 1
0.267850536633396 1
0.224309935904801 1
0.149963170789266 1
0.17862260456001 1
0.127442530017203 1
0.190572484944757 1
0.192766557425281 1
0.262771883147274 1
0.173630604002013 1
0.191221925957151 1
0.209968146445805 1
0.253762164135513 1
0.163534360558896 1
0.131165457915657 1
0.240050134036128 1
0.255896407134586 1
0.251130745703897 1
0.245411669921175 1
0.174834051932947 1
0.202021866496956 1
0.217026149645662 1
0.17561231834517 1
0.231857737062148 1
0.117719976814394 1
0.248331576990394 1
0.229645170756052 1
0.17360489745042 1
0.156326815054749 1
0.137823987023176 1
0.185615462265265 1
0.256772628172371 1
0.133003526124389 1
0.183553486149695 1
0.274326643926014 1
0.284393728497861 1
0.252963840465247 1
0.191334081509523 1
0.232533496867274 1
0.17630688825645 1
0.125069533275953 1
0.259410517692783 1
0.268856437350159 1
0.228327011320708 1
0.140354909890091 1
0.190706169470496 1
0.159539379695244 1
0.251545723486733 1
0.16473073545208 1
0.0923304322113716 1
0.2223254294297 1
0.20900248571146 1
0.21002339720408 1
0.276943925339958 1
0.212243097214621 1
0.206501923337933 1
0.261889457068959 1
0.108314817501224 1
0.166097144509802 1
0.222470494863249 1
0.108337805103161 1
0.112278241003913 1
0.236561347770465 1
0.163396484740562 1
0.160272118138957 1
0.224305043346575 1
0.14602614005973 1
0.204589773676382 1
0.265790927653395 1
0.250612331870057 1
0.24315018386107 1
0.166626483620829 1
0.198881607433484 1
0.152886314410288 1
0.225236911428916 1
0.183922191609657 1
0.194184546835495 1
0.155675407058671 1
0.224152815032403 1
0.159112580469458 1
0.188591364028023 1
0.178580674647421 1
0.158432463876826 1
0.22949530357104 1
0.242653395339268 1
0.138545032942995 1
0.27070336812089 1
0.254219470059658 1
0.2447195276542 1
0.242418076493314 1
0.186950751542409 1
0.20785981077276 1
0.293446149624586 0
0.19096484219747 1
0.15238214880056 1
0.283327897779289 1
0.162019214799754 1
0.28024967381555 1
0.197885312206514 1
0.207890445328393 1
0.290575024250673 1
0.17970835354988 1
0.211624891335575 1
0.14729223706685 1
0.316410813547138 0
0.171987028062193 1
0.176013598152966 1
0.175352896603432 1
0.225054767869689 1
0.18399428870001 1
0.130486119374992 1
0.154516777164809 1
0.228489272823928 1
0.2171953789944 1
0.302052237667144 0
0.192724582038897 1
0.157307261093667 1
0.177240135935837 1
0.242292824796074 1
0.231014483182476 1
0.131429367552161 1
0.122966476872167 1
0.180056276011298 1
0.201172081349641 1
0.137040637245116 1
0.191490707673247 1
0.170523515767283 1
0.179904269786118 1
0.216895372666579 1
0.220352445921754 1
0.241347734914166 1
0.20750129205226 1
0.145033601026798 1
0.287374669587186 1
0.293064115793901 1
0.273054712456772 1
0.0614155718926361 0
0.161204791305693 1
0.248988224869718 1
0.180192373655297 1
0.23181501878378 1
0.20380358631728 1
0.204194176614451 1
0.178026073260263 1
0.198589220551484 1
0.208265604901104 1
0.200197372224789 1
0.20197611910657 1
0.172375047168931 1
0.217920674897946 1
0.207047632390543 1
0.151723682904091 1
0.28400322296156 1
0.19787379511859 1
0.173692533831106 1
0.282778422363062 1
0.17360984295308 1
0.181143966306946 1
0.217941226552634 1
0.176422209557275 1
0.129782409339464 1
0.188088344277864 1
0.178790154498533 1
0.183055827474893 1
0.150741878985418 1
0.192249063010348 1
0.240307849751731 1
0.201900771338775 1
0.197703008797657 1
0.204503016765998 1
0.194729502973134 1
0.17406429163566 1
0.206282224975114 1
0.17124423091507 1
0.103130849180812 1
0.125232094224576 1
0.26966345237973 1
0.181282549673528 1
0.25927131723503 1
0.0999648396634112 0
0.178202406710878 1
0.172062619233518 1
0.244100800773706 1
0.118994328983398 1
0.10680453038996 1
0.148804172844054 1
0.225654116934394 1
0.139633201115534 1
0.161170531635617 1
0.208193829120407 1
0.148633955226702 1
0.267220934577179 1
0.187809403608254 1
0.210427779148362 1
0.231981918413879 1
0.159713966818596 1
0.210049706886757 1
0.247743988880599 1
0.29368731743574 1
0.204077123288866 1
0.133921688440197 1
0.202845083234465 1
0.210328896549725 1
0.200693743809271 1
0.15661958454372 1
0.221277254133507 1
0.205070394934931 1
0.249780801467006 1
0.305626882126539 0
0.216722999619445 1
0.262054002053976 1
0.205502212452682 1
0.166180707914199 1
0.193051406642387 1
0.210232739395435 1
0.257143404490803 1
0.224640990996392 1
0.144227205895538 1
0.26244423927423 1
0.275221774176733 1
0.13710158036542 1
0.2072406742901 1
0.138514464391241 1
0.246668421223739 1
0.128234103455326 1
0.259201954998827 1
0.273794310796593 1
0.2262891055153 1
0.176430256460102 1
0.17580449966466 1
0.190479428192303 1
0.202052143272218 1
0.231317095194019 1
0.220202026097825 1
0.188088407413339 1
0.207582433144414 1
0.147134734332331 1
0.157194884082687 1
0.175911207243419 1
0.222409808802282 1
0.205856200013934 1
0.152416816680621 1
0.217275003634696 1
0.184211131119605 1
0.238798010051064 1
0.203743595542817 1
0.191243330950523 1
0.190470464716855 1
0.196720634820717 1
0.231975617550604 1
0.243495355632976 1
0.28506297824897 1
0.277369497031451 1
0.212116594183389 1
0.13709069403537 1
0.159059052155805 1
0.194487776578532 1
0.0992295246632436 0
0.251219191920586 1
0.162394173942637 1
0.182669865036468 1
0.219408857108937 1
0.259359622471899 1
0.15997323258646 1
0.255653747272644 1
0.199026793358902 1
0.189898968811065 1
0.15571155293923 1
0.140594272353547 1
0.342101986443102 0
0.237001740154289 1
0.213423942310345 1
0.179271306431422 1
0.108931612791748 0
0.139441454538493 1
0.189936494077116 1
0.156552031012269 1
0.265664801280719 1
0.175669730386884 1
0.235504067276042 1
0.19330012288009 1
0.233731329083718 1
0.238174645130149 1
0.20401668468659 1
0.26564838253286 1
0.192233324825761 1
0.165038555054787 1
0.205938718507786 1
0.231162388670189 1
0.173661305936564 1
0.178593164501109 1
0.239358898175248 1
0.252902378208161 1
0.191533519677818 1
0.167497114692309 1
0.226162794650837 1
0.224365471472642 1
0.241749831792492 1
0.280066434841209 1
0.165045248318896 1
0.190352349938561 1
0.25847483126904 1
0.306943213319996 0
0.0497447584481164 0
0.138535680135279 1
0.229169814786859 1
0.138157010038025 1
0.220373287322286 1
0.15074903149389 1
0.218904844131567 1
0.217806964806458 1
0.232951968729736 1
0.164860675340353 1
0.134689122500718 1
0.249343348001268 1
0.232326947030518 1
0.235878311904787 1
0.17428974892196 1
0.214477988128878 1
0.232103410594198 1
0.220266824137669 1
0.163417614190135 1
0.232219906820043 1
0.184797228702973 1
0.210778204976476 1
0.133444749625161 1
0.228743110551032 1
0.203678816064467 1
0.154743328322064 1
0.206839877078871 1
0.127852470418948 1
0.250853648762177 1
0.210529739017856 1
0.148107530069943 1
0.148096090660644 1
0.141606268820957 1
0.103460943553752 1
0.302306370705711 0
0.192755125981727 1
0.179048302831689 1
0.178899261699514 1
0.179687932476585 1
0.227234987054237 1
0.227047630120855 1
0.157530205940805 1
0.226019796322755 1
0.16793598950104 1
0.205292672492007 1
0.0949393943949712 0
0.252388158797777 1
0.0571904751136111 0
0.190733651742562 1
0.204995824707294 1
0.207789619398251 1
0.209246988497733 1
0.215173896718148 1
0.209783170679709 1
0.257330934884891 1
0.222606663633807 1
0.160138495998467 1
0.217715508855586 1
0.190877781683025 1
0.0873436649199243 1
0.19444857847143 1
0.205573647960425 1
0.254406389514931 1
0.250926215462844 1
0.223733141736985 1
0.141038674859793 1
0.3017034865126 0
0.132042946894016 1
0.190922144264472 1
0.267341013861951 1
0.25296563285515 1
0.348212122932159 0
0.227306382180897 1
0.260516050559102 1
0.261427558433981 1
0.254818466114906 1
0.24539016042891 1
0.233120980342164 1
0.107180414255647 1
0.275072142173097 1
0.194196434375747 1
0.16661167391186 1
0.219631500218907 1
0.285656626248437 1
0.103853898428905 0
0.257744985728721 1
0.164318267653646 1
0.226758807044106 1
0.151567605331662 1
0.205741157469025 1
0.134431061032942 1
0.218833312366203 1
0.152968847357708 1
0.246070764083408 1
0.17934299976217 1
0.238283646174678 1
0.167092166849075 1
0.236740165662909 1
0.201681630199389 1
0.119222784831864 1
0.21252584972812 1
0.286231767258785 1
0.185560841474943 1
0.259012921666012 1
0.261723026293066 1
0.173381830117617 1
0.153862255398658 1
0.182416244344138 1
0.2699338704518 1
0.211799755813468 1
0.18119598479778 1
0.15754578815952 1
0.203187958440143 1
0.191279432504822 1
0.230417812250923 1
0.145392116968287 1
0.126529950221941 1
0.184202182859222 1
0.170262566328739 1
0.246397594277203 1
0.249407550053027 1
0.190964429100656 1
0.213041748278038 1
0.194943368629133 1
0.178648095569845 1
0.12572610027674 1
0.228595241442049 1
0.170860968901135 1
0.201391418129148 1
0.176829962924007 1
0.285835873590603 1
0.172471157289245 1
0.268526018530031 1
0.278503364419173 1
0.210262939973522 1
0.191955095414648 1
0.0521093349367702 0
0.190000386873577 1
0.120058255607889 1
0.211248043088858 1
0.214467467222934 1
0.223002509409364 1
0.160496696269397 1
0.153149154693835 1
0.188698689360301 1
0.17374715100314 1
0.243032179578024 1
0.26282448863459 1
0.19069231563438 1
0.123084185435046 1
0.142452297184213 1
0.165666271307042 1
0.163309874871628 1
0.143224437419792 1
0.223776091808013 1
0.113344115134203 1
0.209968653848579 1
0.234226727297704 1
0.246849936554604 1
0.27666466203924 1
0.174854669529806 1
0.121576172909184 1
0.0702398405206116 0
0.189283932894766 1
0.226127414720619 1
0.207407834755323 1
0.243427806118458 1
0.230530607007091 1
0.185885946195316 1
0.258343816111748 1
0.195558364763471 1
0.227225385976793 1
0.204521911887066 1
0.195146504365022 1
0.276858342942649 1
0.255315082589501 1
0.185277582114963 1
0.133691369105117 1
0.173512037895876 1
0.27595265703033 1
0.21219379848255 1
0.233962446573393 1
0.168438678971122 1
0.191022950351629 1
0.222245703934142 1
0.221672279270979 1
0.254264742349579 1
0.182475486113803 1
0.231136487004367 1
0.0551090740746389 0
0.139423831446879 1
0.233669926628544 1
0.147267008315372 1
0.161271970944349 1
0.248271754964409 1
0.267150702789018 1
0.187120912138941 1
0.16605541810719 1
0.266316060194722 1
0.111752275055329 1
0.208054162772261 1
0.179337583391322 1
0.137986307074895 1
0.255891029624311 1
0.236207633176443 1
0.206683521572287 1
0.183906585295818 1
0.173980312386397 1
0.134385823850847 1
0.269602261159217 1
0.114393675555816 1
0.192510147497835 1
0.186389240070121 1
0.141389930500489 1
0.239049222480272 1
0.218756945306447 1
0.180083408113417 1
0.195930480096432 1
0.224541262723114 1
0.161836517871928 1
0.181394350901128 1
0.251520969667819 1
0.182418914664899 1
0.155466657542484 1
0.23396944892629 1
0.220544787666703 1
0.25979082921767 1
0.218162244870304 1
0.286342398476305 1
0.179379848766892 1
0.199083014789151 1
0.129461879184019 1
0.104785026588086 0
0.239800549675383 1
0.223770783939166 1
0.190771640746832 1
0.215458703381072 1
0.155908447787462 1
0.268471705006196 1
0.177736412719719 1
0.260282155301872 1
0.205306384712965 1
0.245854656489292 1
0.166525855305912 1
0.159207426389668 1
0.243551656565561 1
0.203584751038316 1
0.120369450290955 1
0.231380982138533 1
0.202299376127218 1
0.156820886510848 1
0.148752545051481 1
0.121915257887934 1
0.211912170118549 1
0.298003727125494 0
0.17790013680979 1
0.179134795347177 1
0.281776908630239 1
0.215168798336304 1
0.223149310590291 1
0.241039958133304 1
0.214679142542825 1
0.335311448391493 0
0.239760821503969 1
0.195924398835026 1
0.150966818927401 1
0.209130602684718 1
0.18135629275378 1
0.2070927963545 1
0.146850668524118 1
0.165389160380466 1
0.207596136786145 1
0.111641709893763 1
0.156400876182997 1
0.130391011235998 1
0.188301182138753 1
0.214984050364356 1
0.174415261498234 1
0.154513010364507 1
0.26472459048201 1
0.235164763040886 1
0.224798937430517 1
0.19283603519764 1
0.15265392948177 1
0.223125655877616 1
0.209062491563993 1
0.206148379973899 1
0.132269394957424 1
0.224691253714304 1
0.204722097674382 1
0.21858902489991 1
0.158014711059908 1
0.144237724168784 1
0.271460526035121 1
0.227767731613046 1
0.174614263022429 1
0.18384482993871 1
0.21137371091386 1
0.160627739009499 1
0.226051894537429 1
0.269090585673667 1
0.19460892858924 1
0.12717596455903 1
0.187577224903776 1
0.186852759920045 1
0.270230982602065 1
0.265365803969352 1
0.294469146232697 1
0.0911821353483998 0
0.177329693889705 1
0.282661787269379 1
0.203880632222638 1
0.16424756025887 1
0.192448747727762 1
0.236240348819277 1
0.207029827911387 1
0.148877925660967 1
0.142262550305733 1
0.286088693422849 1
0.136494687975012 1
0.169747690134937 1
0.205867898557461 1
0.176789559161141 1
0.231071762853637 1
0.231567202863333 1
0.124463285555904 1
0.207640983733432 1
0.180828372963484 1
0.234281222116904 1
0.238260605989067 1
0.230002712465191 1
0.171247154050566 1
0.277953566727094 1
0.287627256526405 1
0.23265862848405 1
0.123248150509473 1
0.153312508904509 1
0.229963052197498 1
0.168646758911336 1
0.2397388079636 1
0.238863482163363 1
0.217943844125366 1
0.190213928436721 1
0.238136543450508 1
0.085510294483069 0
0.265585128617501 1
0.233661345688691 1
0.175201027754305 1
0.141760787427392 1
0.12073473323042 1
0.176314407038761 1
0.176009176901383 1
0.173669293071109 1
0.173684267230366 1
0.166744408891844 1
0.22074892712677 1
0.165576830172677 1
0.297015979762603 1
0.154371578668715 1
0.209979561206412 1
0.300359248498124 0
0.179588314669189 1
0.144790270143029 1
0.163454025698953 1
0.166222854963145 1
0.164039429631149 1
0.131607345410238 1
0.237161125270902 1
0.15757201366365 1
0.0968172363064547 0
0.215631453903418 1
0.146935012105097 1
0.194616767553111 1
0.199893779210669 1
0.201190480365078 1
0.154964520260931 1
0.210331738354874 1
0.198741779347283 1
0.154469772464494 1
0.249067900561924 1
0.208895582059364 1
0.275501585029571 1
0.165748273348546 1
0.161319940160852 1
0.224166776548609 1
0.232849440346522 1
0.180779105984126 1
0.155398704235391 1
0.224644519524109 1
0.187116869031159 1
0.271697228733844 1
0.221361316930024 1
0.120360990593793 1
0.330239417550045 0
0.113283633984823 1
0.231525153143636 1
0.154204176123866 1
0.130904874536331 1
0.198451187548795 1
0.235085441467307 1
0.188130862494101 1
0.155432230439571 1
0.161085397832836 1
0.192543086105999 1
0.151683638484584 1
0.0986158808541579 1
0.136323373421332 1
0.113935873729109 1
0.16286019681885 1
0.235354081104176 1
0.176292934894574 1
0.175375592204778 1
0.307716161495187 0
0.246413911230363 1
0.245452212364434 1
0.153979527478977 1
0.155831211472003 1
0.267819996612352 1
0.246017479109201 1
0.143658145068436 1
0.24687954550311 1
0.204576531879616 1
0.22546680282505 1
0.19759442950467 1
0.230493843193406 1
0.0917639021999818 0
0.201778302676529 1
0.218302848959975 1
0.144501699695727 1
0.152848568609272 1
0.209295008614882 1
0.190896226454056 1
0.210015728415492 1
0.141500087854009 1
0.23960766739482 1
0.142684127454204 1
0.173478555470999 1
0.239594321827239 1
0.213615434206119 1
0.145197616954282 1
0.215652510113443 1
0.257328809475823 1
0.135612483509751 1
0.205428142117709 1
0.184265155842936 1
0.162034254172419 1
0.118782685976523 1
0.249827110139013 1
0.202197685342693 1
0.230429851565209 1
0.209033869828268 1
0.213468658950333 1
0.105600310993996 1
0.192505506635053 1
0.185651803114157 1
0.210416712602318 1
0.205929904244634 1
0.233691905303712 1
0.146541639207134 1
0.230548521072581 1
0.127290527695864 1
0.164023348612165 1
0.145422847566364 1
0.113151041622309 1
0.167344946402153 1
0.161540664404738 1
0.24745720692922 1
0.174630331066278 1
0.157230802948296 1
0.233718351135102 1
0.0776711838897995 0
0.182672688408922 1
0.209139375128939 1
0.219564553182979 1
0.137353183156703 1
0.198101682920545 1
0.203640581512471 1
0.179287147372272 1
0.16685327493016 1
0.141105114296785 1
0.218178395026983 1
0.154133128025875 1
0.273701525790521 1
0.265572676645384 1
0.293628883479435 1
0.224276933436066 1
0.214709517285527 1
0.160466383108356 1
0.152156383113893 1
0.147887963368704 1
0.140336654457988 1
0.19304569006908 1
0.259720984017155 1
0.126672573959374 1
0.30024954910645 0
0.270285502756387 1
0.124343139179487 1
0.280247982521557 1
0.168777970483998 1
0.246029314638151 1
0.237464137371356 1
0.211625103456739 1
0.167744175347708 1
0.174982636977792 1
0.198620500026207 1
0.215111699637905 1
0.205680247165879 1
0.174687632725229 1
0.227827955675486 1
0.186303378693801 1
0.27395224351437 1
0.234801236676179 1
0.162447201877115 1
0.264288022832142 1
0.176773656425962 1
0.241119976791946 1
0.175213599879694 1
0.231578646831828 1
0.241802735762084 1
0.296166996209588 1
0.189352119424417 1
0.193833344957744 1
0.165880784942804 1
0.194884327575572 1
0.0947174904100585 0
0.240427013234209 1
0.241508408757438 1
0.216094782185855 1
0.118780078330572 1
0.188214407839435 1
0.184908334132867 1
0.184293065938417 1
0.171440238791395 1
0.185479113769109 1
0.233595713531391 1
0.192995175559288 1
0.168788523640306 1
0.210548109565399 1
0.260556866209428 1
0.207018364907525 1
0.0668010913141478 0
0.154730499380531 1
0.214145267615024 1
0.216371696896753 1
0.171044525385209 1
0.109378614604458 1
0.215744390691469 1
0.153961012905476 1
0.127721056521797 1
0.133380019268366 1
0.293058254268829 1
0.168128074767521 1
0.220117905371612 1
0.24524914313221 1
0.215474003312159 1
0.21550729677073 1
0.272731810678895 1
0.0970989555427593 0
0.255524893191007 1
0.157859842327756 1
0.172014632579777 1
0.261101607814901 1
0.155484005813962 1
0.240265954060254 1
0.230447925479076 1
0.177274380511752 1
0.137591798817285 1
0.206364424469829 1
0.229057052179967 1
0.266454110216726 1
0.206502317676498 1
0.242749826620598 1
0.197604952707427 1
0.155813938902679 1
0.210670197382448 1
0.172017745256776 1
0.239564527417921 1
0.190849161794351 1
0.207037554176658 1
0.19197201373309 1
0.190949428737635 1
0.241265468117524 1
0.212080085957813 1
0.213110909389538 1
0.117680098578133 1
0.19359013887902 1
0.0870522550317368 0
0.216458808715759 1
0.181195481800841 1
0.134048387524828 1
0.214612787236817 1
0.144813980745952 1
0.182536057565788 1
0.172419901397765 1
0.221959596618427 1
0.257102355439177 1
0.208864044289408 1
0.212513592654556 1
0.177253719630196 1
0.163293983912995 1
0.120917089630191 1
0.223671915361626 1
0.143336972498141 1
0.201371663105022 1
0.190222826447134 1
0.261752579458855 1
0.205010786282798 1
0.204540809521875 1
0.12719973857832 1
0.281732488576285 1
0.246340527599427 1
0.205066176525599 1
0.176926747481108 1
0.219988641205366 1
0.16563979854257 1
0.218968701697425 1
0.199594506606381 1
0.264151834778811 1
0.238107951239293 1
0.244468352774857 1
0.194951363987041 1
0.186845520028948 1
0.191763376885038 1
0.227497909340762 1
0.146369450408576 1
0.239135177248623 1
0.226473330727379 1
0.183248333358874 1
0.0847887471085532 1
0.219550351058301 1
0.191980391682237 1
0.205129991536945 1
0.268502310957054 1
0.188510968895259 1
0.273505256724926 1
0.24216707364709 1
0.156433661698973 1
0.164441393423794 1
0.294309715626793 1
0.195976092499516 1
0.196749671908456 1
0.235019277363697 1
0.131471629340353 1
0.215853984059135 1
0.189486687605392 1
0.235272542599132 1
0.248013176741765 1
0.183298530599369 1
0.101532960164409 1
0.296749254646742 0
0.18415093017682 1
0.197955030088504 1
0.185041418233898 1
0.320471013656898 0
0.142964649535269 1
0.233775546955499 1
0.193886952748547 1
0.212344932134877 1
0.176941047271892 1
0.16918084964917 1
0.139670827409426 1
0.244097234372679 1
0.1338582694226 1
0.186303205236443 1
0.133854658078801 1
0.208207076870874 1
0.115550511258643 1
0.262480673309623 1
0.232538626861416 1
0.220884425165281 1
0.212628417701294 1
0.240076354679356 1
0.118269171621179 1
0.252354910255924 1
0.21705890116099 1
0.26691523551226 1
0.208521576778941 1
0.158363674935188 1
0.184867449285132 1
0.152711334924016 1
0.148012121301149 1
0.248412264022644 1
0.204352713655162 1
0.236051125498138 1
0.171291232794125 1
0.266828244079052 1
0.233527461087327 1
0.220930265186052 1
0.271911193936662 1
0.205348527997531 1
0.14485747643908 1
0.176596692329071 1
0.177786035424744 1
0.19754018297341 1
0.131320080000966 1
0.158593002259679 1
0.183134239870844 1
0.199680419009052 1
0.185344351332716 1
0.129009482065539 1
0.193953809856276 1
0.128243053445734 1
0.22464777094085 1
0.239650313791811 1
0.211623011763942 1
0.200843169458453 1
0.235044972178794 1
0.220390554782263 1
0.17559542250851 1
0.190293329046624 1
0.123825879339158 1
0.24241835493677 1
0.225880175403395 1
0.159696891905466 1
0.166679908176901 1
0.257433828752477 1
0.240624207259442 1
0.124731014973774 1
0.184816526149632 1
0.235298748605183 1
0.162098742689023 1
0.321764316168312 0
0.207282685429647 1
0.231889278555918 1
0.215837335909917 1
0.273838421591531 1
0.26247723667903 1
0.256207820751345 1
0.171720478842643 1
0.162978115131783 1
0.264407040628276 1
0.188129353777293 1
0.215913049220803 1
0.240694119642646 1
0.170348095452097 1
0.11811832494123 1
0.186958929786145 1
0.187729321436083 1
0.268851134440715 1
0.197091803200496 1
0.176593817567225 1
0.191718691906154 1
0.157550038590664 1
0.124546276489957 1
0.187602647055052 1
0.0899048482525877 0
0.121679151064982 1
0.274481113211202 1
0.190116977982997 1
0.232387717783556 1
0.230230846059269 1
0.161265618753745 1
0.157958553395148 1
0.163936081294532 1
0.18494259417188 1
0.169696343495416 1
0.218665365352838 1
0.205058597852675 1
0.160951934041631 1
0.235838811319053 1
0.170804966272962 1
0.164442453449664 1
0.224399292836467 1
0.135545029658339 1
0.24644929938666 1
0.111487684687916 1
0.245880273031369 1
0.168531386386987 1
0.231514298306236 1
0.21733405577512 1
0.156432814744551 1
0.075535480382531 0
0.178019337175942 1
0.148957012940099 1
0.327174474096696 0
0.325337767086111 0
0.202204226165905 1
0.21922643641435 1
0.180720578460296 1
0.224495639598416 1
0.171856272431087 1
0.176286276750574 1
0.113246180017777 1
0.193578451266495 1
0.292381633366465 1
0.315842972612017 0
0.243395301444173 1
0.282658428931054 1
0.163227530438568 1
0.116848824648103 1
0.254996349325457 1
0.21657877697708 1
0.195945461930826 1
0.233744879407637 1
0.181715936142029 1
0.261126497014404 1
0.164869032790045 1
0.166483191343328 1
0.228062521892899 1
0.22368861689371 1
0.100084720008633 0
0.229341659997155 1
0.178260784714844 1
0.272728259290957 1
0.208166244481188 1
0.129240150379624 1
0.162943282377892 1
0.188057943426596 1
0.178219998627383 1
0.265888689689468 1
0.161963442310004 1
0.216597845280573 1
0.231647461073001 1
0.26262991412893 1
0.203834759447048 1
0.168615265098698 1
0.2689609893152 1
0.16362005856404 1
0.262317886794844 1
0.169483021054429 1
0.259510549836285 1
0.180146987901686 1
0.132131203092586 1
0.19301098433874 1
0.233159152828325 1
0.183098657652461 1
0.230088697123828 1
0.171537948854712 1
0.230958038236049 1
0.171502356292423 1
0.164933122715082 1
0.254873909870199 1
0.2400863323947 1
0.211403236798181 1
0.145171793497143 1
0.15618853407632 1
0.213997482910111 1
0.118125643536681 1
0.162501945120112 1
0.169007376505319 1
0.11536812114586 1
0.213520147324517 1
0.179189283270483 1
0.226726163195028 1
0.134942106506917 1
0.214320362484302 1
0.230833414696653 1
0.234357272852611 1
0.249381620597633 1
0.272311887035771 1
0.187870217562281 1
0.111294681442127 1
0.176903278343846 1
0.197123842750869 1
0.139398371621292 1
0.264285446697283 1
0.23195019572374 1
0.15967966581011 1
0.382565200192277 0
0.238599680012471 1
0.214490102712502 1
0.207852798795023 1
0.222665652956682 1
0.290411150936333 1
0.187087128562459 1
0.19079636604049 1
0.125024363279861 1
0.137261282952784 1
0.19137958553311 1
0.214887308555439 1
0.271338266039115 1
0.174667048106543 1
0.138437306283446 1
0.171745467364305 1
0.13762085393299 1
0.257986439028862 1
0.250233343833937 1
0.249262379067465 1
0.202638244398417 1
0.148924953268933 1
0.210981200455709 1
0.205164441391201 1
0.082326791550623 0
0.202428932544816 1
0.209010215587 1
0.178754772958646 1
0.225450357490126 1
0.212162643767647 1
0.255323343511595 1
0.190746302202576 1
0.218831836527571 1
0.195704747594403 1
0.182894532732393 1
0.284999546947168 1
0.212940319068587 1
0.208481301303689 1
0.188629932898284 1
0.197446194213701 1
0.18440853235426 1
0.1478289211908 1
0.24148620840438 1
0.184219734709427 1
0.118888978001733 1
0.15148820139956 1
0.17730892371861 1
0.278767671202972 1
0.164862424046998 1
0.249212992004265 1
0.181948758219178 1
0.202233231831242 1
0.158904197303519 1
0.236770501197667 1
0.16702857040699 1
0.190103178895527 1
0.233580705080768 1
0.20807322011014 1
0.176779780004783 1
0.140609665519821 1
0.193463167344824 1
0.241903657942438 1
0.192882427984678 1
0.232397439683299 1
0.199226136196933 1
0.155207326750069 1
0.184554739022961 1
0.184942935559467 1
0.163448802892735 1
0.191382336266678 1
0.18689313094232 1
0.287871928875841 1
0.237751890918415 1
0.155899481027561 1
0.129389869913822 1
0.203446474145938 1
0.210937710262606 1
0.22004859349565 1
0.155146926536041 1
0.151658897355259 1
0.0791555561304737 0
0.144465331955199 1
0.164299222194364 1
0.100364970381886 0
0.150389268940848 1
0.233472057637201 1
0.133662118380086 1
0.25528341244677 1
0.357231956220627 0
0.264965216491511 1
0.102822534469405 0
0.260244440651266 1
0.229205916972918 1
0.174687723523987 1
0.214821444585514 1
0.155566135446292 1
0.155003601711783 1
0.1366526101052 1
0.155019139709148 1
0.230365597122345 1
0.244366633055466 1
0.183814408586595 1
0.313841017215017 0
0.186093557902755 1
0.197731955175016 1
0.188865331859542 1
0.143512633329084 1
0.211771236553643 1
0.220577564747168 1
0.166769359182303 1
0.221422761200551 1
0.304910440793757 0
0.291376473791301 0
0.160770848896948 1
0.206109637186786 1
0.128543743318418 1
0.250195178082777 1
0.176876195441827 1
0.177219517887156 1
0.19277380984181 1
0.245468231793896 1
0.152159049922471 1
0.134244234948655 1
0.117584479898313 1
0.236055550102815 1
0.115795826090209 1
0.183377867895147 1
0.244952492249161 1
0.110801032170171 1
0.244438467640192 1
0.160628277351451 1
0.280332723323744 1
0.105910887360484 0
0.171334958035233 1
0.196837518865503 1
0.240264861517529 1
0.215692667666372 1
0.15449394750938 1
0.219341424529544 1
0.180907665270272 1
0.202706463276869 1
0.236210357614496 1
0.216331074282449 1
0.208707998766941 1
0.231053005676027 1
0.244854202497201 1
0.200689891985498 1
0.195346831513507 1
0.206332129581137 1
0.159027541793391 1
0.221419348771395 1
0.236848956468336 1
0.147391592330379 1
0.187279584510408 1
0.220474518828664 1
0.221480448599797 1
0.239925812927613 1
0.202906478351176 1
0.16857625401582 1
0.194994775892167 1
0.205785700894263 1
0.247661148040326 1
0.177956118828682 1
0.142277466293785 1
0.248795620053179 1
0.227456219168224 1
0.174486256592934 1
0.210809887156762 1
0.207740521153726 1
0.168751961767307 1
0.165770667015559 1
0.227207464876669 1
0.139248468296473 1
0.195901897940771 1
0.201048954279159 1
0.207775251275634 1
0.164337585217761 1
0.305667473383907 0
0.123228071065704 1
0.248957502678601 1
0.240870551323861 1
0.163499978592681 1
0.148705515654872 1
0.258853897382474 1
0.210278390590152 1
0.218362075485203 1
0.180370920565981 1
0.204297794991991 1
0.232028438321957 1
0.188672965282887 1
0.131855365453771 1
0.177813167275632 1
0.224159913123268 1
0.264063119298448 1
0.297684591798409 0
0.152889183808302 1
0.202353048210578 1
0.241543904319132 1
0.221137345133294 1
0.176311042949038 1
0.174182970806466 1
0.137435661009409 1
0.157333681616072 1
0.240093644796089 1
0.163013384332251 1
0.166888312343395 1
0.215731639497956 1
0.265926849875818 1
0.225411917633886 1
0.214512129614459 1
0.265947139694731 1
0.205481271038396 1
0.276686127671614 1
0.217726384717899 1
0.22552937504166 1
0.220046271585211 1
0.229359104917021 1
0.242823136684812 1
0.234620548527276 1
0.224408642085182 1
0.133704461895873 1
0.248387990133188 1
0.16204818727615 1
0.139061864982205 1
0.239375358116082 1
0.12976330177236 1
0.218416183329028 1
0.206386832144593 1
0.220443733692279 1
0.150225969699049 1
0.195020474523137 1
0.255194678191429 1
0.239209572414724 1
0.224838961592124 1
0.261656480118458 1
0.211888039242206 1
0.221301301011506 1
0.242783312670156 1
0.174530480498183 1
0.214358777396783 1
0.242328536941516 1
0.165366182492819 1
0.165369729846537 1
0.183109644069679 1
0.188534445369684 1
0.315064394090088 1
0.125471961839505 1
0.186745292437941 1
0.139581511397926 1
0.141735112219248 1
0.15231509525587 1
0.239998992421748 1
0.156088869003151 1
0.128843784690687 1
0.199674450200703 1
0.190274666465926 1
0.250557877188878 1
0.181585350687017 1
0.148176223701986 1
0.149120924836996 1
0.246960696777255 1
0.209275926421235 1
0.212893044937085 1
0.175825631807957 1
0.256711831099246 1
0.284793709524843 1
0.21467357970017 1
0.156683787260095 1
0.17486394849709 1
0.118959938253683 1
0.248736541353113 1
0.186454196253252 1
0.170635409784692 1
0.25948741204204 1
0.148722292727296 1
0.20817567374505 1
0.24488190469394 1
0.221958150423858 1
0.205704310240233 1
0.176318196557346 1
0.173280242923656 1
0.176620315679495 1
0.238874586246013 1
0.184725249318573 1
0.246930400739011 1
0.14517784153507 1
0.248844677476054 1
0.217995365895391 1
0.221307763479082 1
0.193981118644371 1
0.180590831616457 1
0.183236852580031 1
0.263231238944994 1
0.2499818499241 1
0.285644205488719 1
0.173031798106108 1
0.0616937861036352 0
0.173525284471945 1
0.110804526130439 1
0.14952244618039 1
0.181981051952325 1
0.127751402127588 1
0.204413547933015 1
0.259557920247513 1
0.163191658851543 1
0.250674593628038 1
0.217922146510033 1
0.252430243242711 1
0.232424927351659 1
0.26046448323254 1
0.178573125602876 1
0.208717264450788 1
0.247797326223778 1
0.300928741362389 0
0.214695597987478 1
0.243879356522719 1
0.175184868867134 1
0.28552943550545 1
0.230628991664763 1
0.176538359828014 1
0.185603976950436 1
0.186389240812562 1
0.283317275922706 1
0.195677934528558 1
0.240809940988044 1
0.252566272417509 1
0.238307390742528 1
0.180021405667922 1
0.223966519211868 1
0.149960706819261 1
0.209374866633311 1
0.122996829106077 1
0.24350906907477 1
0.271428344497193 1
0.133126677363734 1
0.238322832216025 1
0.181569829011213 1
0.150264366041917 1
0.215755766771109 1
0.236329272303012 1
0.116337037721356 1
0.248517752761286 1
0.137155421948582 1
0.188831829457175 1
0.227226792780245 1
0.111403281397727 1
0.160358741017627 1
0.183464941109547 1
0.160739183562069 1
0.239792456521847 1
0.242579716081448 1
0.262683562143132 1
0.246642545262655 1
0.224288178498367 1
0.280021517661491 1
0.225355362449859 1
0.119048967200836 1
0.123558022416759 1
0.157543098207978 1
0.2477497426816 1
0.168095900189703 1
0.221336930963252 1
0.118041211449498 1
0.2100130885378 1
0.178423276063676 1
0.183407914216137 1
0.18078741651386 1
0.244708131708366 1
0.207386881403965 1
0.103077070005455 1
0.267952518300402 1
0.236620144778023 1
0.167452452731084 1
0.195032488913604 1
0.242943735054355 1
0.0867662941607135 0
0.0697264900425415 0
0.14383991651063 1
0.10419899683787 1
0.240922419210853 1
0.176425129768905 1
0.264716110650228 1
0.163922548864055 1
0.202330669851997 1
0.279374793903079 1
0.217007559321291 1
0.219226847228484 1
0.190562895996979 1
0.202832405662711 1
0.155076826430392 1
0.192856400444274 1
0.183628717435322 1
0.235807461499823 1
0.227421638907983 1
0.257702044147917 1
0.181946576356089 1
0.18332298681191 1
0.25443246131497 1
0.277705902424515 1
0.228718597754327 1
0.18277990136592 1
0.19539585810567 1
0.145815977541487 1
0.277741565823845 1
0.246345563968474 1
0.173789843826405 1
0.21715728043221 1
0.299204472833616 1
0.155593887000919 1
0.137544276933747 1
0.16168467464587 1
0.18868622321553 1
0.25595829003633 1
0.213263058427212 1
0.270124345199478 1
0.213163151834279 1
0.169032367306491 1
0.266717861914409 1
0.23622227327152 1
0.247443137992073 1
0.197076463423424 1
0.12043178203825 1
0.220365083905338 1
0.305001218686762 0
0.163746669322762 1
0.135656651899464 1
0.119684341100829 1
0.231505431158097 1
0.217088935411274 1
0.154560018998033 1
0.290456018144174 1
0.150688618324718 1
0.224209793014337 1
0.158735464208445 1
0.223182318335935 1
0.345478633925343 0
0.128892378251373 1
0.192763732781841 1
0.268107440027475 1
0.23640819413408 1
0.264745177128101 1
0.14687720923325 1
0.222569892130048 1
0.176555880537208 1
0.164105582450827 1
0.228732297188381 1
0.22739551134057 1
0.238819501912823 1
0.204266346163819 1
0.177561262679498 1
0.140672663683382 1
0.181721142565681 1
0.228809816339629 1
0.076537408266999 0
0.162817632800488 1
0.213243424575758 1
0.243638427951184 1
0.235555891498688 1
0.247296242179577 1
0.166587088737128 1
0.174441199991219 1
0.150667700834912 1
0.173006726215517 1
0.170832814188006 1
0.177544909748161 1
0.211621319155388 1
0.194486943579438 1
0.0734002862211373 0
0.142180370733805 1
0.185770959781668 1
0.175395131180248 1
0.233430485611105 1
0.242379333373791 1
0.228471603753817 1
0.169346441696956 1
0.272045973057807 1
0.202208553301372 1
0.275493825397535 1
0.254891212465135 1
0.147053352927687 1
0.186933289784901 1
0.188596648966451 1
0.166309165065048 1
0.240211176121752 1
0.206701390288685 1
0.187328889062518 1
0.177740684644041 1
0.227772697245561 1
0.20504012647882 1
0.2749986792754 1
0.265968917272922 1
0.20998283506774 1
0.189243151076125 1
0.174226040099084 1
0.0666002374521417 0
0.223753477769667 1
0.194784469530738 1
0.17114144317984 1
0.263805730318298 1
0.211806646940418 1
0.229136619982623 1
0.195563188700956 1
0.131023990587901 1
0.153462476940366 1
0.187049211212491 1
0.205766623155508 1
0.164514037643867 1
0.158394137091347 1
0.150042406069255 1
0.297982763980456 0
0.213290541899951 1
0.253635370331744 1
0.192089577830352 1
0.08071409810634 0
0.238713051786331 1
0.274735211940962 1
0.241935887514794 1
0.132692537409354 1
0.20023409010629 1
0.264166683843556 1
0.148229245967584 1
0.221349166144672 1
0.223264235890969 1
0.23724817666563 1
0.160343794243125 1
0.175161353298992 1
0.273637244711936 1
0.174813454639056 1
0.223042225433391 1
0.2179323582957 1
0.177307911461153 1
0.204021719034965 1
0.2079497412632 1
0.216447754994672 1
0.251571520258906 1
0.14141448402211 1
0.168826860979028 1
0.272999120717611 1
0.193825290576794 1
0.247566146102044 1
0.186254787820874 1
0.164845860295647 1
0.270467791589413 1
0.252705964438 1
0.137355188421644 1
0.230720719530462 1
0.147800585900539 1
0.247364922930994 1
0.225527646503625 1
0.210371897078141 1
0.124044422028688 1
0.278558766377961 1
0.143524664620776 1
0.212621186901064 1
0.248163978636548 1
0.141845495751689 1
0.199037109398555 1
0.226020073005353 1
0.192029342111146 1
0.198225498322702 1
0.151386712711281 1
0.22530121687965 1
0.169658816104291 1
0.126318625655862 1
0.183877122317113 1
0.124525807376162 1
0.180066958865892 1
0.178975836448772 1
0.295133188362856 1
0.203215722884587 1
0.278781572042353 1
0.141685509208882 1
0.135675364873947 1
0.237235288531046 1
0.202947373122915 1
0.215555657723919 1
0.158798980994651 1
0.159379736738816 1
0.179901684941533 1
0.134035296640687 1
0.185583924226773 1
0.104270414624321 1
0.156288721570226 1
0.118685743460349 1
0.197663085678914 1
0.161824978706346 1
0.145646662326169 1
0.247780502011734 1
0.187734224891618 1
0.200835709676235 1
0.171867837955908 1
0.231716613154672 1
0.269234622128511 1
0.135078847969839 1
0.173167325387881 1
0.18929221857406 1
0.190729721808055 1
0.17008066567776 1
0.216555014232277 1
0.17810750871305 1
0.216608255654866 1
0.197042318693868 1
0.186351772479625 1
0.136216522256095 1
0.0978304392206651 0
0.130336484759975 1
0.220756337980854 1
0.168220949674818 1
0.133264402069737 1
0.160657506597555 1
0.169692879573089 1
0.194195392494615 1
0.235793937367606 1
0.307648250561413 0
0.192913332353397 1
0.221516942277878 1
0.179802422419303 1
0.280690314282691 1
0.269013526455087 1
0.229153686903794 1
0.192847741424003 1
0.276762197044885 1
0.164090462899051 1
0.212853968389649 1
0.13386404706147 1
0.220864816037834 1
0.204630934853155 1
0.242037840578662 1
0.214557775333397 1
0.265834894294769 1
0.193295535092015 1
0.197828323172524 1
0.190606384369403 1
0.169429901421855 1
0.204009165675055 1
0.255937537634996 1
0.156241326019203 1
0.232134378244884 1
0.0735756461174273 0
0.211684412624984 1
0.239635855607063 1
0.269757838779635 1
0.118368568286007 1
0.182481037029392 1
0.203193778329126 1
0.201521537404012 1
0.258176454636493 1
0.17618437876012 1
0.224868963328627 1
0.18605038941993 1
0.22676103955809 1
0.213187601171868 1
0.147548088618275 1
0.263252768535521 1
0.162474509783412 1
0.129145532654257 1
0.139827915609472 1
0.161695023341178 1
0.227691960377615 1
0.282001290655461 1
0.257374964386039 1
0.202820500983703 1
0.27781807778797 1
0.12673505282005 1
0.225860735138468 1
0.308275317924784 0
0.205528615935505 1
0.233316559947208 1
0.186019116433356 1
0.272851796461023 1
0.16376983069828 1
0.235136093214907 1
0.26493243488387 1
0.190418587594929 1
0.172208823928801 1
0.256365175848808 1
0.154025470004281 1
0.256414653901436 1
0.121810455746248 1
0.195708351569513 1
0.267330821502011 1
0.242056392183887 1
0.190842326089178 1
0.141902711803751 1
0.125477758561705 1
0.160337723887129 1
0.192299475722428 1
0.150565306225234 1
0.241791142861652 1
0.192464907519778 1
0.205164002852165 1
0.221334320910938 1
0.182473149490243 1
0.253006977417309 1
0.159338997935778 1
0.216304510238607 1
0.190416106418996 1
0.150257475547567 1
0.156799343975425 1
0.166689322363255 1
0.0990470175575209 1
0.194311923944665 1
0.223094068042039 1
0.272280390713666 1
0.229630301822946 1
0.150614927577206 1
0.216441334346262 1
0.1801679562697 1
0.170044938964946 1
0.210467776776121 1
0.109907628628486 1
0.208114928005264 1
0.235898648457421 1
0.153996889557872 1
0.184094638596754 1
0.166102107459328 1
0.183631069713822 1
0.300898408768712 0
0.314306312530192 0
0.142860332749902 1
0.20115026620001 1
0.161044355624147 1
0.262865720534191 1
0.240524222264495 1
0.239006749955097 1
0.191587165161657 1
0.248574600896644 1
0.25676337993094 1
0.123572099637636 1
0.174766028215701 1
0.21840246677562 1
0.231140507201024 1
0.214146355708349 1
0.300340731753546 0
0.260195296216263 1
0.230826800133713 1
0.151516599698823 1
0.286600945893674 1
0.219657320569008 1
0.196482248132045 1
0.200311478308238 1
0.145505909032427 1
0.311354295095837 0
0.215331844435214 1
0.17699942348042 1
0.210382690767235 1
0.203372987634456 1
0.148872012213713 1
0.261862775794642 1
0.203409281532267 1
0.224585556762067 1
0.157001921926443 1
0.132097552342809 1
0.122768915730347 1
0.206297101449042 1
0.124253541525404 1
0.214950187081615 1
0.168560741827707 1
0.153583635433264 1
0.222404742560359 1
0.278720449065573 1
0.141958084826518 1
0.230725222229025 1
0.234052269285383 1
0.221001697064582 1
0.143261225817318 1
0.230031043911907 1
0.248760794478716 1
0.192471990049802 1
0.211780317732919 1
0.209462869091335 1
0.265807715643019 1
0.177959874676037 1
0.0956620674385146 0
0.10773063914844 1
0.170131378424716 1
0.234112981222461 1
0.252054004955298 1
0.233574434170288 1
0.248547286299664 1
0.150714666665866 1
0.114062724999719 1
0.155475819726517 1
0.19869029423972 1
0.299938535941671 0
0.159190386736025 1
0.246204802638298 1
0.299289114415702 0
0.186896240519221 1
0.155766370938101 1
0.253243721031861 1
0.11228791253532 1
0.206341007356726 1
0.247842175993396 1
0.240672870541676 1
0.269037777742082 1
0.167618685163652 1
0.279326438955944 1
0.217655041174322 1
0.260410455736611 1
0.24298958169952 1
0.165593258609299 1
0.161307897035122 1
0.233808189958046 1
0.196575595756631 1
0.229173717566354 1
0.228171133166806 1
0.225841797515536 1
0.158825844570345 1
0.291902106403526 0
0.280556877347574 1
0.150157839058044 1
0.173430355114881 1
0.224527887797489 1
0.250855104140069 1
0.175948702465494 1
0.1815470965926 1
0.205793426570726 1
0.102309268473692 1
0.229790790001147 1
0.223274366509797 1
0.152727564792241 1
0.17068635058666 1
0.224459917447085 1
0.189235709072298 1
0.205663518059522 1
0.177242978836889 1
0.258627759398061 1
0.264591574519382 1
0.205503056730696 1
0.135587452503191 1
0.153222791452317 1
0.229312276467904 1
0.0598565614299759 0
0.200156150611438 1
0.18063978857449 1
0.267981843678019 1
0.348837011424833 0
0.15485333516234 1
0.210892553265832 1
0.241189703518567 1
0.0633955286554263 0
0.183576302745745 1
0.148888410583179 1
0.195477219929359 1
0.227949217432766 1
0.196691884678103 1
0.205177302219712 1
0.153644082072215 1
0.227947396154285 1
0.141708015249783 1
0.15055149318447 1
0.263374100015466 1
0.191683772819842 1
0.135650635656896 1
0.20384909307679 1
0.177304827655851 1
0.111631286207375 1
0.186752241159454 1
0.190185964266562 1
0.1324197318631 1
0.108059202621857 1
0.190810609842759 1
0.187058226857082 1
0.243720589033832 1
0.281063045471607 1
0.213340283376044 1
0.102752851013511 1
0.251304049830574 1
0.190752869534862 1
0.151216179813808 1
0.325308075874157 0
0.12365801360025 1
0.127638750826796 1
0.148643724696493 1
0.188918699469231 1
0.180326142275412 1
0.198153444126883 1
0.228367859383152 1
0.235031393705319 1
0.080983601489315 0
0.207709167436029 1
0.240016789621587 1
0.179638341864071 1
0.238183366943248 1
0.275067591277343 1
0.187716642509499 1
0.198433305801743 1
0.249329136733166 1
0.274301510735216 1
0.229421711827552 1
0.221407751494142 1
0.139940130515667 1
0.215607932950887 1
0.276372321935877 1
0.153347095473632 1
0.2028539065238 1
0.16652327607373 1
0.156268953995466 1
0.284303506810529 1
0.218089526697909 1
0.250034221940132 1
0.283488156469421 1
0.122532206152874 1
0.211950610177137 1
0.102056769918303 0
0.166341535605627 1
0.173184841197592 1
0.216972527399524 1
0.12246177801566 1
0.144570386615084 1
0.163626129180732 1
0.133403326306005 1
0.216899662261832 1
0.285953396082768 1
0.116837227725726 1
0.140656355952585 1
0.24117342850006 1
0.239917144884946 1
0.215071665111407 1
0.252355906301131 1
0.201716128490847 1
0.171328494412197 1
0.228317543950544 1
0.184906201850797 1
0.241733916761386 1
0.109332065247721 1
0.188817113474732 1
0.201328997498207 1
0.124278047469695 1
0.225514520482449 1
0.207186297943301 1
0.264656330650862 1
0.131516134537118 1
0.133229729781153 1
0.181688786757126 1
0.152502456248607 1
0.236353286514854 1
0.143328730952392 1
0.147467056669059 1
0.204195581429688 1
0.296881529945892 0
0.266910959785997 1
0.228782879532853 1
0.234025774007249 1
0.20955696038114 1
0.210015096090934 1
0.311970981175855 0
0.267987845307392 1
0.191593571967116 1
0.179026466172491 1
0.148890262606765 1
0.217804016403376 1
0.30714135536568 0
0.242067892563954 1
0.226279236167295 1
0.159497138494219 1
0.251596678294124 1
0.203893789378907 1
0.187410272796834 1
0.219326449056612 1
0.214310051532992 1
0.164705965693061 1
0.206062595265174 1
0.245966415001676 1
0.166405916723751 1
0.224219056083291 1
0.146181234426591 1
0.169348532596485 1
0.211525032735371 1
0.255333580320323 1
0.192352866441754 1
0.176826897953356 1
0.149700949145979 1
0.160304939515757 1
0.176300329949574 1
0.223491307203167 1
0.205502194469898 1
0.218637304367412 1
0.261050247506804 1
0.148248172412003 1
0.266449607328681 1
0.199008226601787 1
0.163080954110555 1
0.168836946540776 1
0.203849576635887 1
0.257200302266807 1
0.127673610117978 1
0.22326898543246 1
0.19876430300804 1
0.156004591642474 1
0.212167050852381 1
0.139737022127404 1
0.177869572220448 1
0.266322238081271 1
0.200519716048999 1
0.13551080292322 1
0.250122669328301 1
0.176371421916498 1
0.206742211917367 1
0.191618974961869 1
0.182699759077218 1
0.13623032569045 1
0.199659277079955 1
0.134431924864158 1
0.276612695297094 1
0.17616991992135 1
0.152963247532344 1
0.152086429859478 1
0.145390441274308 1
0.105447037724333 1
0.191000305053132 1
0.234007765761178 1
0.206261809979709 1
0.160512541961309 1
0.188866008761288 1
0.175589165688163 1
0.205534261548946 1
0.220353134846312 1
0.146158176956731 1
0.200417902674885 1
0.219789216030417 1
0.181391645105711 1
0.214543249232877 1
0.230430886245715 1
0.105952293217538 0
0.201553826129528 1
0.13976305251622 1
0.26798299704249 1
0.147322878111676 1
0.26302263897716 1
0.174181397303063 1
0.130030093403907 1
0.179717512117462 1
0.245952126216207 1
0.265372288079967 1
0.254606349800964 1
0.24674844084281 1
0.146789800577847 1
0.255583019616818 1
0.100480430866416 1
0.245871608280077 1
0.196892800873807 1
0.28202438918023 1
0.105948511536622 1
0.187473188636132 1
0.285532595884803 1
0.179783948932258 1
0.105158209958108 1
0.20117655255156 1
0.144584925718215 1
0.188096791803245 1
0.177991226444054 1
0.206922223137482 1
0.219490863170558 1
0.34988984316639 0
0.264030010331946 1
0.205343597214258 1
0.172179952601451 1
0.164468403612251 1
0.209028615143691 1
0.177801255909507 1
0.0808416493952931 0
0.188532219515822 1
0.195213569952733 1
0.181030310195974 1
0.262831717595145 1
0.239655138610619 1
0.19708868564596 1
0.290471485777463 1
0.0765182078531721 0
0.145400358576813 1
0.178282330904031 1
0.25547430163093 1
0.266523658458471 1
0.325348931998732 0
0.2569866178234 1
0.243341481906607 1
0.262542275846699 1
0.115094832753912 1
0.220221818676689 1
0.172152014246598 1
0.185078925811638 1
0.172668790514436 1
0.174463900755803 1
0.235191413491659 1
0.222655869281344 1
0.229546183950612 1
0.253718753646964 1
0.222127631595225 1
0.280481210607261 1
0.163479413345179 1
0.152354963073384 1
0.153074502925944 1
0.135138234005771 1
0.230227807904237 1
0.204489696235096 1
0.298976965231403 0
0.174330064675998 1
0.213802505407053 1
0.151771563561197 1
0.303203266319538 0
0.26595034525916 1
0.201185476650617 1
0.226057237767992 1
0.294247280688952 1
0.17339515837095 1
0.159025666079301 1
0.100548803438798 0
0.211218848316784 1
0.159349219039647 1
0.16732211530537 1
0.254736549102704 1
0.238861668951965 1
0.246543420601133 1
0.266795107550988 1
0.202112986179544 1
0.205904045127905 1
0.150758343106403 1
0.162269141154456 1
0.222678581372517 1
0.159542567234419 1
0.254425527777164 1
0.205016699334636 1
0.213449998635293 1
0.154743608696532 1
0.188541472204212 1
0.221083380607801 1
0.292136332434251 1
0.142611126554237 1
0.198478292966081 1
0.191770166873314 1
0.235800529794291 1
0.192739176929433 1
0.172789507496222 1
0.162804277479834 1
0.314376861539389 0
0.29681293423403 0
0.170828260026196 1
0.170848366303707 1
0.186386277002432 1
0.144513654961198 1
0.297871807442963 1
0.208276557562052 1
0.254795882627685 1
0.161463645668235 1
0.201180023942766 1
0.236258122931165 1
0.243362863423923 1
0.192079857040357 1
0.215752102020186 1
0.228578934030615 1
0.162260131415107 1
0.270540542474537 1
0.287966562453251 1
0.232009759313856 1
0.185815697119189 1
0.203743448416143 1
0.135716491867317 1
0.127462491140655 1
0.140741224623933 1
0.188822438862046 1
0.227827100580147 1
0.222490934051041 1
0.344420437051772 0
0.152623958870524 1
0.115395942749411 1
0.189103526679128 1
0.188891372338301 1
0.159575030111041 1
0.220334418540048 1
0.232996480005406 1
0.153073504641746 1
0.173472204586789 1
0.1332117943586 1
0.203148458669875 1
0.196409867575655 1
0.238532480911252 1
0.191636163280462 1
0.204830306021214 1
0.202084834327436 1
0.249149618511101 1
0.183914343817638 1
0.247949977664177 1
0.275189009358157 1
0.201674116971742 1
0.199696088691368 1
0.151661122689825 1
0.155086101436649 1
0.214536640848279 1
0.167364198477744 1
0.172390483051254 1
0.124592486549588 1
0.124137379807357 1
0.22763903867513 1
0.170212907076976 1
0.196874660928268 1
0.29775055007859 0
0.163584586611771 1
0.245737837413306 1
0.200689642552868 1
0.208228494340841 1
0.165065949262558 1
0.167904871962195 1
0.137879156742515 1
0.209914128754797 1
0.145166342377732 1
0.146715202086823 1
0.244004492431502 1
0.185860806719475 1
0.19765686357148 1
0.165086180272621 1
0.167871452038 1
0.166016715220426 1
0.239227490080091 1
0.220120682008808 1
0.198696413840531 1
0.202344357579449 1
0.115917457267441 1
0.228064572688452 1
0.178439153109477 1
0.243708758177171 1
0.166579861119907 1
0.217679346511575 1
0.227832709417773 1
0.252782320389252 1
0.175975717517833 1
0.204385359368548 1
0.136213784017668 1
0.148458540802724 1
0.213822345347408 1
0.197095836997738 1
0.230523029069829 1
0.201373649126396 1
0.197900512483903 1
0.0724557490774445 0
0.229444093346187 1
0.310882743679638 0
0.141148284653185 1
0.226718814659781 1
0.224622022041015 1
0.150091730810818 1
0.167403958074836 1
0.159169537473351 1
0.181309877377608 1
0.20706401679018 1
0.154224978282736 1
0.199132702790058 1
0.185057127811339 1
0.1928963747086 1
0.26747428102313 1
0.227018387103952 1
0.122752552721345 1
0.189808827895979 1
0.159815707844279 1
0.0817750397549288 0
0.236788235280608 1
0.161500750440416 1
0.179430053825662 1
0.198592481555878 1
0.19425832419814 1
0.187290735711991 1
0.28535690209951 1
0.128405281797381 1
0.146687358074054 1
0.149958242415714 1
0.210005463644651 1
0.156115838334695 1
0.230697033006876 1
0.232947227470845 1
0.212093489296453 1
0.165252126211437 1
0.196055247781893 1
0.159462869065026 1
0.1460112222135 1
0.185365386178585 1
0.182938579072969 1
0.162170571747516 1
0.220224651841058 1
0.142923698719047 1
0.285160046411256 1
0.131096369456578 1
0.235865887903628 1
0.108039840866625 1
0.206654792912686 1
0.246413534475171 1
0.216936005830716 1
0.110080676169077 1
0.192599730968894 1
0.196153587193654 1
0.245872019452913 1
0.182986884705697 1
0.21466243935754 1
0.196391764321424 1
0.178269887012189 1
0.202868573770455 1
0.208584057014819 1
0.302226275635115 1
0.216854036630928 1
0.125826391552995 1
0.243787485900522 1
0.196994228610674 1
0.209784552526116 1
0.187718955762266 1
0.154424925885627 1
0.213581219661373 1
0.178152125383338 1
0.1786441179497 1
0.171224847418161 1
0.130482054243779 1
0.227260162146514 1
0.238298581344703 1
0.285499754379917 1
0.171921511220972 1
0.199375359992927 1
0.181436367277221 1
0.19249530261953 1
0.271315378863917 1
0.170408791097508 1
0.220810746635591 1
0.183685290869077 1
0.188140406098344 1
0.207621940852946 1
0.176475510917484 1
0.186764813224109 1
0.281044801030221 1
0.273241398730933 1
0.220998906175638 1
0.192456448402346 1
0.196602334509446 1
0.236702280573255 1
0.146480669755254 1
0.150539681995481 1
0.248413575203849 1
0.175824060428417 1
0.182246059945975 1
0.215539494013173 1
0.0616551880098269 0
0.22184409409733 1
0.197688228079831 1
0.121785327304551 1
0.19952225537252 1
0.154576437964346 1
0.188250246920591 1
0.182765028598192 1
0.189526684126828 1
0.150536080897317 1
0.208560341139507 1
0.213284211829201 1
0.178679590290703 1
0.247188657973186 1
0.220111214664855 1
0.236482361691934 1
0.175180559841657 1
0.163299401021781 1
0.231306860254968 1
0.229509022680134 1
0.268968859615497 1
0.189094966556178 1
0.157656026806811 1
0.251193673307477 1
0.20305406955595 1
0.154116494980716 1
0.180135901893595 1
0.174304704608427 1
0.190152884039094 1
0.0114547879040973 0
0.211119596325407 1
0.144286683239858 1
0.183383793645394 1
0.217755749230322 1
0.255009464290067 1
0.186630449938615 1
0.237383909675905 1
0.171238465086047 1
0.232690031048251 1
0.271925406083855 1
0.236243311961291 1
0.147191259042353 1
0.17289619254804 1
0.182282572439255 1
0.262391953827657 1
0.380173332122828 0
0.181372198807359 1
0.098460205667387 0
0.240422428271482 1
0.142373840289911 1
0.186882438559577 1
0.275361843262616 1
0.165036531162655 1
0.198942421332601 1
0.189975521743188 1
0.136895788071877 1
0.164842021433987 1
0.242586997596106 1
0.178520264077818 1
0.20615742913987 1
0.138757854388653 1
0.146123951677707 1
0.170964381105922 1
0.147111974556245 1
0.155982664103061 1
0.152786581346017 1
0.205141466125872 1
0.191163549172804 1
0.303017320028478 0
0.226194388575057 1
0.168994243521541 1
0.17379076189522 1
0.232856561639051 1
0.201886850781111 1
0.2034170536406 1
0.179316966087448 1
0.267848732019528 1
0.213993777349836 1
0.147115115442831 1
0.197354009109042 1
0.247264211236916 1
0.188837615067744 1
0.290278940361713 1
0.146948496538573 1
0.192235892067434 1
0.287927538571785 1
0.124444087569183 1
0.131231839467592 1
0.156206991082719 1
0.166806773044087 1
0.140759683772389 1
0.183748177710994 1
0.175999148639198 1
0.211508950974233 1
0.182791568020742 1
0.22005136989036 1
0.230648070476039 1
0.264095328176719 1
0.18670463468814 1
0.145300704639557 1
0.152712439792223 1
0.126235997597006 1
0.10184712328157 1
0.224562516677362 1
0.209658756054809 1
0.178909839299945 1
0.131344651973411 1
0.272087982765279 1
0.213383400173153 1
0.224822839528403 1
0.18580156868112 1
0.244853333510484 1
0.283824399993037 1
0.269519005799721 1
0.259759208696022 1
0.12026739382736 1
0.106125282586472 1
0.27197287477447 1
0.234863764123109 1
0.186787686978847 1
0.189902456170485 1
0.0876390549073876 0
0.253836886788704 1
0.12624754161998 1
0.19929099441295 1
0.252909822817645 1
0.230774404446204 1
0.172825203710165 1
0.236402490883951 1
0.287253830240039 1
0.211360688533167 1
0.15830844238325 1
0.186377278514851 1
0.202595057752059 1
0.244320093719369 1
0.164172731674358 1
0.233344165556823 1
0.15654653626987 1
0.198997563475763 1
0.24621566816779 1
0.197759584071813 1
0.22940790568723 1
0.184202029970469 1
0.159991678607133 1
0.233075006646119 1
0.197272601647392 1
0.200580690339822 1
0.193120517316878 1
0.136036290526507 1
0.171497729827858 1
0.225662463612687 1
0.238237925948136 1
0.15845401287276 1
0.12038403059697 1
0.192363694517011 1
0.273066706972101 1
0.22004280045457 1
0.118525342078801 1
0.255764520043397 1
0.205856285330242 1
0.226210589746442 1
0.201563117829827 1
0.202595471365131 1
0.174832771960185 1
0.207795147072809 1
0.216895138552931 1
0.295546183038968 0
0.141137118739618 1
0.161031752610604 1
0.206049475540334 1
0.219578705206772 1
0.24642841134812 1
0.173036308784847 1
0.193473276891117 1
0.208336752303716 1
0.213490575655825 1
0.172954576077096 1
0.160868786833076 1
0.247169666129691 1
0.255737049095513 1
0.177766385748051 1
0.273055566226673 1
0.253356415770095 1
0.204055607332809 1
0.240475880945778 1
0.210808729426824 1
0.248135993984839 1
0.169909462328049 1
0.219286419188727 1
0.240551380416873 1
0.188172047682736 1
0.204246844327975 1
0.279279078309766 1
0.167178543629714 1
0.270345892667326 1
0.187933464811094 1
0.25789870514719 1
0.163347532764391 1
0.151908312021223 1
0.217118491670277 1
0.230969338722836 1
0.225786481817108 1
0.212920331959594 1
0.18625361613842 1
0.255587126355246 1
0.150890190109825 1
0.218896431523348 1
0.219509168555361 1
0.247754879922118 1
0.157268357230553 1
0.216475181392086 1
0.262427304478939 1
0.25523946435657 1
0.172277987065608 1
0.171454716944127 1
0.18113940359453 1
0.242211664213328 1
0.141760661544661 1
0.214565143553733 1
0.165021685212397 1
0.169287554222101 1
0.226135550577519 1
0.223726639561783 1
0.222353365567742 1
0.260236785068913 1
0.19340684690096 1
0.219757069635753 1
0.179269062741797 1
0.237402295297637 1
0.25831601485937 1
0.191192498216911 1
0.213385911124866 1
0.234874580811527 1
0.185549224305889 1
0.22145599434972 1
0.247388134985619 1
0.179055934632974 1
0.259628559217634 1
0.211065075694967 1
0.278905180510582 1
0.219604589275058 1
0.175330334753158 1
0.20013316033758 1
0.0900666484488469 0
0.233101782231433 1
0.110088717062092 0
0.253453293206085 1
0.261674276715467 1
0.193394655532989 1
0.157181004417963 1
0.227420664985879 1
0.168964877306318 1
0.242694456808769 1
0.211860812520916 1
0.108512019543437 1
0.231960093047701 1
0.19631132887271 1
0.145153900638948 1
0.194793559351409 1
0.21354008167571 1
0.249139528785696 1
0.185159321192401 1
0.0724017593540801 1
0.161515965034034 1
0.253243196527508 1
0.207879419163169 1
0.177713130892373 1
0.231823223510268 1
0.226379027290349 1
0.171650390831259 1
0.191044064892084 1
0.18640924782211 1
0.231291617028431 1
0.278008574180955 1
0.247438873214679 1
0.255367571768395 1
0.282725804550674 1
0.268582447274973 1
0.184879147806409 1
0.163519232408828 1
0.246252328324808 1
0.197388147011413 1
0.22291649150799 1
0.0994928528958625 1
0.310189262163389 0
0.178221328859004 1
0.0982210646273448 0
0.142857811648094 1
0.200608500211285 1
0.203093524824115 1
0.205394904009351 1
0.201957009960251 1
0.21059162176321 1
0.192727761901612 1
0.216712247913968 1
0.205650533039468 1
0.299679826214538 1
0.185594158043926 1
0.255418985969236 1
0.225949805460952 1
0.273795266491362 1
0.207947819101947 1
0.185389257508398 1
0.23739090833122 1
0.209888949589324 1
0.142294772775581 1
0.238053762642285 1
0.207636860551263 1
0.23247211900776 1
0.201383406965654 1
0.198310582233131 1
0.16777027474297 1
0.182080707176299 1
0.163665222949899 1
0.235975926533922 1
0.150717324649146 1
0.189548845077029 1
0.207044979053326 1
0.208183529680904 1
0.148583460670376 1
0.10833277346562 1
0.258823410312981 1
0.171795338364913 1
0.0774732642397762 0
0.222684266719872 1
0.222188670446526 1
0.240161874511414 1
0.198427210450339 1
0.232760926808113 1
0.208866903452496 1
0.145939862663026 1
0.160621540530222 1
0.252773823323251 1
0.293886253618405 0
0.218686431049452 1
0.171347336322798 1
0.145115074193221 1
0.181581938975898 1
0.220579159477094 1
0.205974820081445 1
0.134008760129211 1
0.103082368889324 1
0.193210859357239 1
0.193572681093717 1
0.230317479574983 1
0.166630295583295 1
0.2413273166145 1
0.129809458880031 1
0.26862346054238 1
0.273881329580614 1
0.216162217583451 1
0.190308721012338 1
0.225395871409499 1
0.174149351207427 1
0.206296546012018 1
0.217748280056375 1
0.151054975175748 1
0.209946462956263 1
0.14080359796882 1
0.182344004735168 1
0.186626418855238 1
0.225758555683023 1
0.16225516309465 1
0.251860695437732 1
0.201438729077138 1
0.184639861690265 1
0.156542296550467 1
0.251842363874794 1
0.120449166265323 1
0.233272014977233 1
0.285336573741258 1
0.249370071379428 1
0.185214140636904 1
0.163868656090312 1
0.230400568177346 1
0.198167283481159 1
0.192570507018484 1
0.212491243041771 1
0.249092394859717 1
0.387284749759993 0
0.2522042219435 1
0.176664554882731 1
0.224159752839047 1
0.131136583887628 1
0.1424858518493 1
0.201231479611217 1
0.221850101155496 1
0.163318961292324 1
0.165738098159086 1
0.24655127275108 1
0.157103191205806 1
0.151967059936698 1
0.17814650727401 1
0.2415534527797 1
0.105478563172085 1
0.172068516384646 1
0.191976414940686 1
0.240619228600779 1
0.179580333487293 1
0.181081067876071 1
0.215096755591645 1
0.206088813975299 1
0.168639310881686 1
0.162180738975159 1
0.250002656678146 1
0.263149439419067 1
0.216377137313443 1
0.237670935535431 1
0.20213131209858 1
0.113631502359763 1
0.248562558419768 1
0.197302310882436 1
0.233876377531067 1
0.134444339411795 1
0.197993701482866 1
0.174118003548077 1
0.205834281542705 1
0.121366573966696 1
0.217789375007364 1
0.106007150913794 1
0.161324674163147 1
0.198364879893307 1
0.143090310601464 1
0.125228441595555 1
0.311574621364195 0
0.273715849880352 1
0.285058370028917 1
0.18163248303706 1
0.184394085574102 1
0.240116249713101 1
0.188722888761825 1
0.184482322838469 1
0.231788793410879 1
0.287406397370698 1
0.19472198531229 1
0.214718855313435 1
0.285454535430961 1
0.254384812560878 1
0.158676530934471 1
0.255730384830537 1
0.17165951108045 1
0.249033147987012 1
0.20955048756406 1
0.134095061215467 1
0.172561146377816 1
0.131268447289643 1
0.202248116443333 1
0.26029292830474 1
0.124571855925638 1
0.136709858434849 1
0.241923421507619 1
0.181939267437731 1
0.191087670683246 1
0.162641510837942 1
0.163804818085905 1
0.199911939854704 1
0.22980590785484 1
0.29692079375003 1
0.21263060020718 1
0.0980087680987642 0
0.234655520875253 1
0.215489758690479 1
0.193430420452661 1
0.21097221265022 1
0.150358639254256 1
0.22757786900918 1
0.248183832951803 1
0.164313388448396 1
0.222261422881943 1
0.161566611092721 1
0.262979184695428 1
0.200196442148923 1
0.173432655208864 1
0.245395500840077 1
0.204041742400048 1
0.208251370767225 1
0.233101096571282 1
0.134937775208148 1
0.176513502943951 1
0.19320877736828 1
0.193206424230184 1
0.267062511754946 1
0.190177201235094 1
0.248897392182722 1
0.259056601719801 1
0.171771875640242 1
0.215183053511255 1
0.211126173682168 1
0.222087600520675 1
0.208308542252368 1
0.215510656017959 1
0.204451516287504 1
0.186901510182057 1
0.0449989122902637 0
0.133492757683782 1
0.186044249637385 1
0.203573660997966 1
0.20350913505562 1
0.160240322127089 1
0.201102728493719 1
0.154216748067167 1
0.227025515224473 1
0.160502741347376 1
0.244373114783599 1
0.206566823902908 1
0.202053991779889 1
0.193328033037576 1
0.243441493168959 1
0.0762955763747578 0
0.190675908483062 1
0.156482248230161 1
0.225982018045609 1
0.148189587131801 1
0.182191709372998 1
0.164756380323601 1
0.228320581506002 1
0.190255758803771 1
0.237618867496803 1
0.244763640351312 1
0.143039690776466 1
0.181797209590706 1
0.24640497983302 1
0.159305615451648 1
0.224326482609525 1
0.184259982970036 1
0.144777846031631 1
0.22105562712638 1
0.174329044416651 1
0.210396514290019 1
0.131994258495958 1
0.257121132561361 1
0.138201265111724 1
0.243559119637995 1
0.185269700024943 1
0.227300618012579 1
0.237231641586748 1
0.200141433976558 1
0.191191188611033 1
0.134559622875698 1
0.17487468735769 1
0.179632034219946 1
0.146257229420667 1
0.119021304734124 1
0.229232601105754 1
0.223695771439341 1
0.121303648846237 1
0.192353787798372 1
0.209926585777243 1
0.200572490931739 1
0.236288396725638 1
0.0650570691399667 0
0.188090497363107 1
0.151638487900119 1
0.203377462684239 1
0.255506120817863 1
0.135267049263723 1
0.144829191188838 1
0.181606430950136 1
0.187330008665268 1
0.249172990829583 1
0.229210378747831 1
0.264859216883229 1
0.169892563691329 1
0.165388896387571 1
0.207537422565828 1
0.121720271531978 1
0.220725634122507 1
0.221597094301864 1
0.211766192709264 1
0.253870272379868 1
0.203725058783633 1
0.18685033120788 1
0.200598377902245 1
0.220866527783266 1
0.147786951770262 1
0.173029194544098 1
0.13696856486734 1
0.281994362520887 1
0.260557916798152 1
0.181928295468245 1
0.138518590348739 1
0.150070604636487 1
0.153054353660027 1
0.182808888565899 1
0.228570576306017 1
0.165055061844156 1
0.210440275703926 1
0.203302303136075 1
0.212732414204774 1
0.263218085906207 1
0.192963846734709 1
0.202866145138122 1
0.294785237935124 1
0.325088820062103 0
0.134527233764851 1
0.224141155290203 1
0.208590148917561 1
0.143097851589157 1
0.254188916402967 1
0.19163056296872 1
0.220800041264969 1
0.235060538471632 1
0.158993729348225 1
0.207614539035783 1
0.255649315279681 1
0.262450434428538 1
0.136764271046513 1
0.229083889612551 1
0.181868546865915 1
0.249607139543513 1
0.178444366626163 1
0.143378509028872 1
0.204947584570517 1
0.199475140501873 1
0.209027393307724 1
0.148922509981496 1
0.205587943510013 1
0.144016226936939 1
0.195737360995589 1
0.188798534416561 1
0.246371363540643 1
0.128425994425691 1
0.126239249616983 1
0.19984057254011 1
0.151981480600279 1
0.22302092728929 1
0.255826598434858 1
0.168480261098103 1
0.248902669852572 1
0.238590751215928 1
0.235624657657753 1
0.132005145890655 1
0.249220234602858 1
0.252936726831283 1
0.184109241198374 1
0.218645164881959 1
0.254442081998772 1
0.203818424810454 1
0.309295438735239 0
0.1810786857043 1
0.303969572913759 1
0.199649616598423 1
0.296156231670571 0
0.258042130038672 1
0.220426134855078 1
0.237599852287467 1
0.174183530992903 1
0.211460201167649 1
0.162624183472219 1
0.170990110326238 1
0.24385561447368 1
0.192638654377983 1
0.169831753230625 1
0.216830989012083 1
0.168423304454866 1
0.202560166035401 1
0.16347967998434 1
0.196526605533637 1
0.236230026233772 1
0.228714734887984 1
0.150802070109704 1
0.153732259670416 1
0.154908599927978 1
0.200868978303154 1
0.246405407866325 1
0.15896644750072 1
0.18241061022339 1
0.199793273993456 1
0.271383858491449 1
0.230522446085091 1
0.15939744085531 1
0.254137930716093 1
0.271758386201416 1
0.220865445297123 1
0.171091377965034 1
0.272980673153105 1
0.230449334333282 1
0.206748965914455 1
0.254845555847351 1
0.183675849034621 1
0.214761556391518 1
0.218615986270875 1
0.22925551271397 1
0.175566860390123 1
0.137093057281161 1
0.151778223914631 1
0.153651965919488 1
0.205892824055323 1
0.240658616666117 1
0.219713074896275 1
0.229060392022088 1
0.228827639753264 1
0.200127332387277 1
0.285786255323155 1
0.150514970762048 1
0.14247454281394 1
0.218724116987175 1
0.186629268960401 1
0.205485611218796 1
0.200461125592643 1
0.217117777221097 1
0.233304430145305 1
0.179357855341723 1
0.0964860568656283 1
0.167328173841057 1
0.257109501640502 1
0.129947626010739 1
0.163518497685431 1
0.188805578211118 1
0.168231887538951 1
0.182671322473309 1
0.304322180697858 0
0.167659844195141 1
0.212851505864981 1
0.200064851396343 1
0.230679389161563 1
0.270627431080143 1
0.169467311426355 1
0.127241770341141 1
0.137185868638071 1
0.230050802727937 1
0.255562117492358 1
0.211344838145011 1
0.181859785423631 1
0.163317041266076 1
0.159461928142625 1
0.228060061157219 1
0.157528910483078 1
0.254582974921881 1
0.184245734963859 1
0.265903898619456 1
0.193217331923103 1
0.235325129248141 1
0.251985799980533 1
0.176842830820565 1
0.221083405903196 1
0.211597886855615 1
0.222669175769382 1
0.255240652914523 1
0.151450308348569 1
0.222969704811508 1
0.157219731091803 1
0.203534067922932 1
0.282222913640161 1
0.153001212263766 1
0.232820371335188 1
0.222691497054244 1
0.201311546783967 1
0.13931973269663 1
0.236409246064062 1
0.128585018942437 1
0.260969843225177 1
0.224092863665743 1
0.187058104019643 1
0.214392187764123 1
0.180442424623008 1
0.151217434234853 1
0.189296529949896 1
0.257242091158705 1
0.202167090727605 1
0.20970817470456 1
0.260854660843753 1
0.207880961259416 1
0.186564052965729 1
0.284787240589967 1
0.226409123014009 1
0.199365801221315 1
0.253965467990646 1
0.157884201075038 1
0.139658756620072 1
0.256802777498829 1
0.150512808889422 1
0.131669933662804 1
0.124760203043109 1
0.228644240818406 1
0.143216428670238 1
0.25058386424955 1
0.227672727690321 1
0.235464567741605 1
0.180663297583463 1
0.232222911568328 1
0.218479209263114 1
0.175654843119317 1
0.183594468093857 1
0.187118957949739 1
0.179661670496009 1
0.114580849500019 1
0.260507802670381 1
0.223710246799744 1
0.108771324360837 1
0.263196472601879 1
0.186511882895166 1
0.170060725705013 1
0.273158526089627 1
0.222843232599808 1
0.156993751204816 1
0.156545999775965 1
0.154009770702494 1
0.153380301616931 1
0.203376685451997 1
0.262628637875813 1
0.155607531109054 1
0.199651490511807 1
0.245788704864076 1
0.264183411932595 1
0.193901129759986 1
0.178263782015312 1
0.275297946592471 1
0.267278045090497 1
0.232307864197469 1
0.171794892798643 1
0.249122507604754 1
0.247158454894061 1
0.186472062578645 1
0.290954463005475 1
0.259958063776773 1
0.149656375668173 1
0.195696396212505 1
0.206229247469168 1
0.272806920131301 1
0.121255135268702 1
0.335173874441659 0
0.14083810103302 1
0.254536880469624 1
0.169877910662126 1
0.0495878050895992 0
0.232036755028582 1
0.250576870049291 1
0.206716936531642 1
0.119780621779595 1
0.196595751680618 1
0.0956361005504509 0
0.172864868763571 1
0.207346138084932 1
0.212560034822943 1
0.281132804946073 1
0.208651179644162 1
0.25824915275409 1
0.293583564329127 0
0.221497116134618 1
0.207425845203502 1
0.23386156729705 1
0.19009849770488 1
0.256895052826697 1
0.202850630428505 1
0.161489238924264 1
0.161753640616789 1
0.239161764557915 1
0.240214916849377 1
0.193505423682046 1
0.227474920796473 1
0.115472472128168 1
0.172658324336322 1
0.142772071839499 1
0.180267194420209 1
0.159823094728194 1
0.175128660471169 1
0.183699448709156 1
0.224795298315486 1
0.122796341141654 1
0.180126954696724 1
0.185790660422202 1
0.19265847357119 1
0.127257043116083 1
0.170999927870245 1
0.195810271810442 1
0.226664323696287 1
0.208315417064242 1
0.213051652610347 1
0.151317110346254 1
0.272135488223892 1
0.22376302587691 1
0.164427302440948 1
0.190138606359743 1
0.254907518922162 1
0.261485075518331 1
0.210452426475679 1
0.140887743620645 1
0.201096584602514 1
0.229188074817718 1
0.18199803888993 1
0.146020782199191 1
0.162667974087211 1
0.185166540377247 1
0.202915420213089 1
0.203282250114744 1
0.144927761701581 1
0.288405524413603 1
0.181688942392414 1
0.170140144710028 1
0.283587492411668 1
0.144967121580011 1
0.165585918041321 1
0.23175238205523 1
0.18775374367673 1
0.148941558455444 1
0.205153927168257 1
0.137619011887993 1
0.182032930446381 1
0.194947326112824 1
0.155787642357797 1
0.150117294708542 1
0.176573673025812 1
0.200412251886823 1
0.161603116322046 1
0.177026529159788 1
0.173296400036327 1
0.251133923508025 1
0.179978141901285 1
0.31089854915083 1
0.269959293869397 1
0.276347844523823 1
0.142458975612412 1
0.211373975675768 1
0.251066734159958 1
0.279018409082451 1
0.167156860419496 1
0.180157271676626 1
0.189516317441505 1
0.190068980848407 1
0.258777226413553 1
0.16914301452506 1
0.201687754025758 1
0.267774153176028 1
0.242853056684244 1
0.18400925358853 1
0.242766849345676 1
0.173466864057174 1
0.260252824015139 1
0.219484935370165 1
0.160856913059048 1
0.16556884811953 1
0.172670485866581 1
0.140681698834923 1
0.221954689764624 1
0.192321867024823 1
