# Supplementary material for: Bias caused by sampling error in meta-analysis with small sample sizes
Source: PLoS One. 2018 Sep 13;13(9):e0204056. doi: 10.1371/journal.pone.0204056 (PMC6136825; doi:10.1371/journal.pone.0204056)
Supplement: S5 File — (ZIP) [file pone.0204056.s005.zip › results N = 10 theta = 0.2 tau = 0.2 sz = 10-20.txt]

"dl.theta" "dl.cp"
0.10193678438951 1
0.101509883516556 1
0.0464588197286231 1
-0.227956379119393 1
0.394007605615083 1
0.193550969360977 1
0.363385916434535 1
0.122310337759374 1
0.171935259286025 1
0.0061786203379595 1
0.140333648226766 1
0.622258606976442 1
0.288001391653144 1
0.248852583138815 1
0.726376410182574 1
0.401654206675394 1
-0.786921095813733 0
-0.0848540096461772 1
0.156556641635887 1
-0.452947458756991 1
0.780041934494874 1
0.626555719395131 1
-0.0390676111205446 1
0.0401363272998268 1
0.0797845984822034 1
0.193903339244916 1
-0.03759887987236 1
0.469911058960574 1
0.512976264979579 1
0.395912257017487 1
0.774226739513341 1
0.313858442034552 1
0.631114806756281 1
-0.0186456430875297 1
0.510583736066336 1
0.00068631084548082 1
0.468666861901933 1
-0.700935206464681 0
0.24524041119522 1
-0.0466606467098704 1
0.397018456577238 1
0.0792158227960078 1
0.200821165644971 1
0.184271753625286 1
0.0315173092966571 1
0.426837281507306 1
0.188864676717484 1
0.498200163421201 1
0.215470292794671 1
0.87268110537653 1
0.266866447602534 1
0.774512391658232 1
0.302777483900702 1
0.480174715478822 1
0.802643871530417 1
0.126460000193914 1
0.103734805851118 1
0.0444404896430497 1
0.171844244141448 1
0.651183039636764 1
0.278147347894812 1
-0.0894192099365436 1
0.49042079583849 1
-0.360329172262595 1
0.237161114828156 1
-0.0140856271460473 1
0.473508116402348 1
-0.203511639810787 1
0.163513906079038 1
0.324374052130942 1
0.0312489480790877 1
0.445890028267401 1
0.471476739363195 1
0.181228453331569 1
0.250703534544772 1
0.0682986435569258 1
0.335015478022675 1
0.210615357199197 1
0.0662776152630319 1
0.655679425087019 1
0.122158443513142 1
0.396773577422173 1
0.419231164443954 1
0.173643862419466 1
0.110702223004995 1
0.366464056820865 1
0.479218574357304 1
-0.115358936861589 1
0.00381135161371279 1
0.295030726731291 1
-0.176305537697614 1
0.116895447711186 1
0.636054414745414 1
0.0539735787274831 1
0.417657970814621 1
0.417642284482886 1
-0.165827702990579 1
0.0122310324403545 1
0.319604735758352 1
0.153170782960852 1
-0.0593986657501618 1
0.053976744487081 1
0.226256540299174 1
0.288875523195185 1
0.552816343247699 1
0.716698859580483 1
0.521813486681068 1
-0.00114516672385762 1
0.217169882174215 1
-0.195282173345109 1
-0.177114554264407 1
0.330510034283495 1
0.783806494467541 1
0.376185140615867 1
0.409499504136843 1
-0.262079418790642 1
0.872033697681351 1
0.247575750536518 1
-0.135368998663909 1
0.822391263382144 1
-0.279639941713214 1
0.567726370124287 1
0.816788097469831 1
-0.435197525772086 1
0.520727861097081 1
-0.191885500590594 1
0.327009754285292 1
0.0174149030698919 1
0.794875896302832 1
-0.0633281926015027 1
0.590880348539292 1
0.350268454667287 1
0.631772111471952 1
-0.28890848154418 1
0.341683576381911 1
-0.384375384009414 1
0.39011241784598 1
0.518562572572646 1
0.338713722298977 1
-0.295750130474996 1
0.360969585972911 1
0.0544076515344709 1
0.663737149200951 1
0.490248934809688 1
0.125730789672687 1
-0.0897615499032325 1
0.49612557874619 1
-0.0798955313027224 1
0.393995368625762 1
0.558566498334872 1
0.128982137482763 1
0.368154268198175 1
0.246910014581213 1
0.106625527588398 1
0.273925373962566 1
0.841777055453558 1
-0.0199967075441734 1
-0.3374235974086 1
0.259877808422336 1
-0.11167349859718 1
0.113865851118513 1
0.524287278068583 1
0.591437309888709 1
0.553536945066454 1
0.0107612981376149 1
0.897743306309244 1
0.487011934962433 1
0.504663218760256 1
0.182911842909635 1
-0.046178867601178 1
-0.424372476616572 1
-0.357530607631311 1
0.0830684058995021 1
0.311616075113468 1
0.384120282228013 1
0.459091112007782 1
0.22387859903809 1
0.316659372531731 1
1.02043298961454 1
0.278336221432091 1
0.618993846383213 1
0.101437424455164 1
0.056176706920202 1
0.172510119661695 1
0.642116787765034 1
0.244845381853467 1
0.0111587625634455 1
-0.0142991957139034 1
0.383212720011833 1
-0.282344967883705 1
-0.170462590124476 1
0.22474241067802 1
-0.457825801666876 1
-0.125029077369323 1
0.726628228972528 1
0.431538763198482 1
0.0196839020594564 1
-0.0521442792193092 1
0.354700035533595 1
-0.230148496449566 1
-0.37411503636153 1
0.214820645607502 1
0.544879744895954 1
0.681593046877161 1
-0.0817202569040173 1
0.43275761962816 1
0.253253358886115 1
-0.0271163370329591 1
-0.130280353316654 1
-0.0804318799529758 1
0.510205705846685 1
0.233217970404292 1
-0.0374284492938958 1
0.20894652605978 1
0.375744847264106 1
0.0214650196404622 1
0.875770413468945 1
0.765919640252922 1
0.570038756839679 1
-0.284363597608212 1
0.312707696469438 1
0.30148598918706 1
0.641370477387912 1
0.257285273353568 1
-0.124743092698164 1
0.398921744847647 1
0.242513752837454 1
0.248762436443105 1
0.106353560037315 1
0.462556317993982 1
0.190932148572963 1
0.00567359868789244 1
-0.399516327746741 1
-0.000431229339761113 1
-0.0640171683221028 1
0.44487124373647 1
0.67365853452222 1
-0.227180828863575 1
-0.016170084337453 1
0.715321491544482 1
0.721587723953384 1
0.181919283040882 1
0.0877446579750626 1
-0.00800140556017426 1
0.251450877004103 1
-0.0381086228631425 1
0.0277846739720264 1
0.351529369424003 1
-0.0106765681639018 1
-0.36633670947241 1
0.264070286778288 1
0.230827001599726 1
0.0775095043811194 1
0.9796259686706 0
0.0340958790054103 1
0.0908255572809067 1
0.306404053800626 1
-0.422178138385999 1
0.126270112251449 1
0.154523882839079 1
0.186016884452465 1
0.453968915605901 1
-0.202786316550175 1
0.239331988980551 1
0.0909958317392237 1
-0.267851740168652 1
0.494429341796186 1
0.477777719757338 1
0.00567214933938251 1
0.459585472585792 1
0.531120330056341 1
-0.0715286753902338 1
0.293104835436629 1
0.126515493992289 1
-0.0538072635137863 1
0.195858150671179 1
-0.154140876291219 1
0.381619064642421 1
0.927735678969856 0
0.49424521274664 1
0.559744339457544 1
0.31626274250783 1
0.888053750504735 1
0.196789398175823 1
0.779028754339543 1
0.245454938290492 1
0.428431506315134 1
0.676534020277631 1
0.234592950598062 1
0.993326657444585 0
0.110434636127586 1
0.636845336236559 1
-0.0344692424066966 1
0.0839113417293761 1
0.392585518466919 1
0.19674501799065 1
0.59605059724244 1
0.229757567569274 1
-0.220444392941707 1
-0.0945897278882442 1
0.184107060546442 1
0.265493537687925 1
0.498733880888952 1
0.513467364334878 1
0.517993976740393 1
0.42692486680809 1
-0.0120375708613947 1
0.075555667477607 1
-0.176742682664691 1
-0.0634796438527264 1
0.14189198004774 1
0.515107758338474 1
0.500041460680277 1
0.465814827632376 1
-0.0552692582918791 1
-0.0424961452513009 1
0.364962497530012 1
0.220270537674137 1
0.558629291035169 1
-0.0433110632151227 1
0.390942814205584 1
-0.206020328396027 1
0.0827180975861452 1
0.530216906048405 1
-0.173008032409898 1
-0.216019533529118 1
-0.168037933411864 1
0.162465628968131 1
0.180323319584496 1
0.26741276252423 1
0.362191515734036 1
-0.342118572634873 1
0.786587347247777 1
0.511581192251339 1
-0.286854047470558 1
-0.262334514001246 1
0.536206269149055 1
0.367441537023561 1
0.109437253290448 1
0.381499083082666 1
0.242825712252536 1
0.467340647889604 1
-0.0834022340756284 1
0.331797133848486 1
0.19827822322773 1
0.736501878965171 1
0.762166228125195 1
-0.00872528139345741 1
0.135970312691895 1
0.0274547451043215 1
0.301604104906565 1
0.791831994080802 1
0.407234663416549 1
-0.0553646038194002 1
-0.291314169684471 1
0.3780175767826 1
0.0460285766779871 1
0.0976847143597818 1
0.129119831062029 1
0.192149989368268 1
0.193111590298463 1
-0.481239500344895 1
0.352499776565635 1
0.00967239341128333 1
0.280106597150349 1
0.412325813807645 1
0.0911050991397219 1
0.487143280719887 1
0.0650744485717315 1
0.17007617754491 1
-0.297682148145786 1
-0.130265024284751 1
0.468724292714369 1
-0.0420070787935512 1
0.254090637201577 1
0.543557223879752 1
-0.151676955891753 1
0.114342582742319 1
-0.00217969947236346 1
0.808438368927678 1
0.881405524339056 1
0.422220099037603 1
0.55121258741965 1
0.161171721791203 1
0.222463910879089 1
-0.277115989066822 1
0.547981474102706 1
0.33318894136891 1
0.219189813794897 1
0.450843977678384 1
0.106832834503138 1
0.337858058052208 1
0.508645206963551 1
0.0911241579633636 1
0.332993001343246 1
0.346763412266141 1
0.64620411428983 1
0.21307200460691 1
0.861458949388528 1
0.411065962898365 1
0.0642212169323003 1
0.514730509928363 1
0.0798448173966221 1
0.161491220983241 1
0.341082598568723 1
-0.18633205563465 1
0.111830858703259 1
-0.190544082898614 1
0.114231616327637 1
0.229026612595955 1
-0.00625647310616764 1
-0.143726061146907 1
0.249691396447883 1
-0.664359872138455 0
0.676007580940198 1
0.423065062762052 1
0.248435237066912 1
0.523483149440493 1
0.0580355325016545 1
-0.0420771844385133 1
-0.206413210464437 1
0.722003331212781 1
0.49734115788405 1
0.0304167686577285 1
0.112687671092482 1
0.124568345971836 1
0.626300996144429 1
0.211954660594669 1
-0.149130546011799 1
0.30186172440436 1
0.163998711858078 1
-0.160523930566307 1
0.447069146906296 1
0.58287483248467 1
0.671688934369416 1
-0.524549563980037 0
0.105711620166139 1
0.161262992752772 1
0.913124455613021 1
-0.114354740792326 1
0.0488349565009279 1
0.226915996263416 1
0.110435670249291 1
0.349510239570166 1
0.509216238594786 1
0.285813328589623 1
0.691356742029307 1
0.280834512838001 1
1.06444477795964 0
0.0221110895894081 1
0.58460132909436 1
-7.82805145602417e-05 1
-0.137683520027804 1
0.318849758371706 1
0.717521411066583 1
-0.0652647112272256 1
0.188274858629603 1
0.355663643848903 1
0.636706268648217 1
-0.121638412841807 1
0.323227504643405 1
0.224918962411475 1
0.823717734039796 1
0.0462793982613265 1
0.506505938660325 1
-0.141031063095442 1
-0.0629639970338017 1
0.665862007955498 1
-0.0468724271040747 1
0.29846262162969 1
0.262382221162647 1
0.0972346823928606 1
0.617022751160141 1
0.0549373162103025 1
-0.715918860757868 0
-0.0655240741311886 1
-0.0549869520819025 1
0.570134547435759 1
0.181639398494065 1
-0.429910821788719 1
-0.0823943294661991 1
-0.020658916109074 1
0.51788681614168 1
0.336531188765762 1
0.154582306831698 1
0.398910516212508 1
0.803480980953988 1
0.271117311964748 1
0.511035050459955 1
0.295965428034845 1
0.424862709444004 1
0.0409967889063874 1
0.448804945230521 1
-0.309927230683452 1
0.742340405081167 1
-0.599067379354682 0
0.24250384102417 1
0.217601216171103 1
0.413955200609841 1
0.259122940686174 1
-0.150486321997677 1
0.331234689995692 1
0.214271131622068 1
0.625202315451992 1
0.481686904644028 1
0.217157461733846 1
1.03435764228638 1
0.539481109387907 1
0.618791263224998 1
-0.100102402438027 1
0.232841439209075 1
0.579678695784159 1
-0.362588277452045 1
-0.175309043436452 1
0.0919769121124931 1
0.557595289552115 1
0.929275468063514 0
0.0542850101421625 1
0.701509954868772 1
0.442940893145136 1
-0.447627192790432 1
0.467577849482141 1
-0.0645110648638204 1
-0.102700024913191 1
0.206152999936432 1
-0.0130302860424849 1
0.498624335660478 1
-0.419086618522796 1
-0.0683909522931053 1
0.354645028762054 1
0.458509624487571 1
0.54888335135453 1
0.175538329929429 1
0.0262974612268054 1
0.42006556150502 1
0.370335112312963 1
0.552366166379514 1
0.355667345743613 1
0.0660865729201843 1
-0.122314096038153 1
0.496116406254217 1
-0.0932200341764772 1
0.382343802209604 1
0.40949325595209 1
-0.361914205609944 1
1.12248587263346 1
-0.422562496189252 1
0.32522833669646 1
0.218751339125077 1
0.693709943449017 1
-0.139427148062389 1
0.393815008589064 1
-0.184643256721593 1
0.681933302467282 1
0.438035482063307 1
-0.155389240113221 1
0.686061506684538 1
0.305329196506507 1
0.629189446776617 1
0.408268613874595 1
-0.0250481063709642 1
0.212261277466629 1
0.115995937758444 1
0.235632925768068 1
0.156373561510006 1
0.281744658087438 1
0.312761524509084 1
-0.0358177328600755 1
0.209114681535883 1
0.127951438073014 1
0.14641722131724 1
-0.293284170863019 1
0.18189564503874 1
-0.00755779976058492 1
0.209427235608242 1
0.332177661483557 1
-0.0656791512945435 1
-0.282374294965896 1
0.123618261527075 1
0.639961521591153 1
-0.065910201997772 1
0.556679829806594 1
0.335649499288592 1
0.282113955968385 1
0.359233178062482 1
0.416547001160214 1
-0.039644694909626 1
-0.508310669430844 1
0.00521500991395377 1
0.327583338548841 1
0.085393761710467 1
-0.367254570394531 1
0.0762607201805646 1
0.177483870266601 1
0.0922298966764514 1
-0.163588321780267 1
-0.077335765017647 1
-0.0635316626936627 1
1.00963677294669 0
0.158806761992974 1
0.391231741851005 1
-0.183378938373364 1
0.962793856883081 0
0.526146707159511 1
-0.164327455327442 1
0.469239534786646 1
0.490266265577608 1
0.12281337096186 1
-0.604543981453136 0
0.347591080405877 1
0.573998090199543 1
0.219595820266075 1
0.28099538548336 1
0.251842964342846 1
0.631911423268548 1
0.038960035989256 1
0.418651054907981 1
0.620400891048458 1
-0.0417090900527651 1
0.275496018752213 1
0.135498258038776 1
0.170285009419462 1
0.127357760210376 1
-0.163809965647343 1
-0.0710599598831517 1
0.900526990179774 1
0.133412107911543 1
0.439143685150395 1
0.0446667517267187 1
0.267506980181763 1
0.862832410216014 1
0.322018981558627 1
0.146881614300232 1
0.657835344148548 1
-0.533575990796793 0
-0.103130234212246 1
0.215839794957275 1
0.590245021978791 1
0.103230627804805 1
0.981010246755355 1
0.0228070053238414 1
0.150583723723767 1
0.585641553048198 1
-0.237927695293571 1
0.470912146446384 1
0.05616239690604 1
-0.0767790078046808 1
0.514409184139351 1
-0.0401403290921028 1
0.254419032247496 1
0.265163332331929 1
0.514956546650972 1
0.0319640591725926 1
0.83307100591589 1
0.498914357802635 1
0.759679195833349 1
-0.582284350681 0
0.32169107824039 1
-0.00167135793953825 1
0.963179308599562 0
0.403849887164645 1
-0.142344968387611 1
0.0693588023152963 1
0.333328662822286 1
0.615014359239374 1
0.552390117831241 1
0.603183133288737 1
-0.416876374212133 1
0.293389317606538 1
0.775802028022967 1
-0.749140539528239 0
-0.255399186724055 1
0.103209394716923 1
0.107599292077019 1
0.383643249694234 1
0.299562151207994 1
0.0111838248530631 1
0.438697178842776 1
0.351008675216508 1
0.458074892878519 1
-0.0920430203875195 1
0.304841183720268 1
-0.195374568978767 1
0.129805896168237 1
0.462713893912295 1
0.256883086549017 1
0.258126730073596 1
-0.0187837557456579 1
0.0603188677882391 1
0.15456876365905 1
-0.113859715091868 1
0.847418816201336 1
-0.0710980007575157 1
-0.068770265144673 1
0.679349479388672 1
-0.359437129495736 1
-0.207034564730174 1
0.352166731356016 1
0.404359266176181 1
-0.331329099363317 1
0.613174871731295 1
-0.151626007149932 1
0.842483394137054 1
0.989214463514514 0
0.114503078793117 1
-0.0663352710476748 1
0.170616207784783 1
0.924370173166458 0
-0.141346479077864 1
0.155806370836224 1
0.39789080059678 1
0.229628277695298 1
-0.0720109908936344 1
-0.158418562637845 1
-0.377208389610401 1
-0.337263446639744 1
0.648964482678205 1
-0.18376849763945 1
0.119690288947816 1
0.232140837207835 1
0.390022907056595 1
-0.0447982704403698 1
-0.0505355924616567 1
-0.0545071523763545 1
-0.399471401542777 1
0.436848439262886 1
0.0299868118137914 1
0.0843596697297746 1
-0.0687264739004791 1
0.0436344620987957 1
0.282620789715769 1
0.270517933556448 1
0.0707401982053516 1
-0.00714888835478449 1
0.806144834858078 1
-0.769181179503953 0
0.216300506117663 1
0.0619214431251149 1
-0.0053249496871898 1
0.361939548566277 1
0.0126874026093047 1
-0.361175532548068 1
0.440802845882698 1
-0.105689167787529 1
0.40661056310357 1
0.177115380901783 1
0.538944505580425 1
0.174310257194512 1
-0.415625601211203 1
0.327930321649734 1
-0.125972778473792 1
0.292986370462862 1
0.305768564537709 1
0.138993665217936 1
0.0747974965412304 1
0.374623957518471 1
0.36005693539779 1
-0.276959140344748 1
-0.220229336519414 1
0.325347232568446 1
0.43223021504582 1
-0.0881616354832989 1
0.104866974857285 1
-0.246333545876038 1
0.281307449976442 1
-0.532059031856643 1
0.0620141980919774 1
0.453405390701089 1
0.434366523188174 1
0.106368321044921 1
-0.743691778492886 0
0.711263504642153 1
0.41491501763834 1
0.728654335872691 1
-0.23896136221618 1
-0.24740767422802 1
0.295874448725655 1
0.00195346691793089 1
-0.0599877388462378 1
0.136633806621738 1
0.0415298080732804 1
-0.0782233122842515 1
0.409796851655836 1
0.243219494168833 1
0.437070558713939 1
-0.0231560339942034 1
0.388577269277576 1
0.714567255569271 1
0.626797990813366 1
-0.114093574387362 1
-0.144203432193607 1
0.110430840661439 1
0.219842078335395 1
0.499684242954757 1
0.525787613971756 1
0.167759055852248 1
0.422015540993166 1
0.174757932241373 1
0.251506417070048 1
0.0659300736861118 1
0.627860953196212 1
0.445133022199078 1
0.54685855676158 1
0.00656782456719053 1
-0.128237679496635 1
0.160801808555962 1
0.442986258339606 1
0.00434497635923579 1
0.51737137690805 1
0.473161595821026 1
0.128495505518344 1
0.8785429326302 1
-0.283232710392485 1
0.34144665905081 1
0.266261938126134 1
0.483680438197061 1
-0.587163793403814 0
-0.184976752232505 1
0.432808000984152 1
0.323103579353213 1
-0.22112695071897 1
0.271385092944602 1
0.212510537855399 1
0.168894964389119 1
0.569234206741953 1
1.00582281342461 0
-0.148190141988832 1
-0.0992642296021748 1
-0.0526798462636022 1
0.435340461745001 1
0.659603559805697 1
0.284287536254555 1
0.17535077665018 1
0.458817909749097 1
0.339211755278126 1
0.229315343013197 1
0.482225917349233 1
0.114007371377092 1
0.0878253223261881 1
0.205043753316589 1
-0.0812613736341501 1
-0.0652927928431281 1
0.282924444293572 1
-0.298100368907754 1
0.477503944989267 1
0.359331583168652 1
0.295645714163715 1
0.272057949143558 1
0.477944821545029 1
0.450142549315374 1
0.0652980791286785 1
0.0823854468634944 1
0.480439443387258 1
0.276024050982878 1
0.0414893890666415 1
-0.0568674734982116 1
0.174272785914148 1
0.449046203994055 1
0.816730771805541 1
0.176550313132944 1
-0.0883165989111999 1
0.792386382918268 1
-0.257412748518046 1
0.42311133759887 1
0.114319569093492 1
-0.120954104303285 1
-0.464358204519223 1
0.276003404402511 1
-0.0162495831698194 1
0.226583346938116 1
0.527658238613415 1
0.629933868543643 1
0.0428732017532464 1
-0.217493923749828 1
0.524643999410821 1
0.133545603498502 1
0.159501541059565 1
-0.158777473077356 1
0.0109828045789683 1
0.00139313626622561 1
0.333293359751473 1
-0.121357286707964 1
0.427592838666411 1
1.02220408648447 0
0.690611620026873 1
0.396419351463594 1
-0.0744266144738481 1
-0.40039300134194 1
0.170545804530645 1
0.396461592266214 1
0.606267294696993 1
0.0219241479502364 1
-0.565555658756956 0
0.0401257564466966 1
0.445861073913028 1
0.326175841570213 1
-0.315922248762581 1
0.054937550061033 1
0.332225122526672 1
-0.100328159135561 1
0.18760861309795 1
0.330862323100124 1
0.262719477664143 1
0.0395230235352528 1
0.26186807382681 1
0.702899049075535 1
0.209735743132447 1
0.280822086965526 1
-0.321795374410119 1
-0.0482797709515789 1
0.233254130574571 1
0.695166661712348 1
0.452494479865629 1
-0.267783795763475 1
0.587953942535478 1
-0.398090140116353 1
-0.0865381753601094 1
0.273043606839399 1
-0.0557926775482462 1
9.67433621143071e-05 1
-0.143585754307529 1
-0.454004463333009 1
-0.259472817979294 1
0.479805894382405 1
0.328345659542616 1
0.521305331762004 1
0.236156960265393 1
0.0664878211729742 1
0.837366191344797 1
0.663819227808955 1
0.425230558834771 1
0.011220990966309 1
0.148432500769524 1
0.0627646030013867 1
0.485538011142094 1
0.372958686352144 1
0.25528813242941 1
-0.184044792741583 1
-0.271938145234082 1
0.844041663062504 1
-0.272795656257594 1
0.596905263898209 1
-0.193410130963255 1
-0.130505618428798 1
0.449113488739181 1
-0.316372504738998 1
0.708838949467054 1
-0.197076293158663 1
0.37288074996028 1
0.181061913415004 1
-0.199533206226909 1
0.295017137816738 1
0.517877161588325 1
0.167867383862635 1
0.29048915353565 1
0.33412235027283 1
0.205680679679419 1
0.0284111815947659 1
0.504584650238997 1
0.462484735118891 1
-0.00268144669776368 1
0.331954201981639 1
-0.346826926456834 1
0.168093761473869 1
1.0312405972963 0
0.579743449575667 1
0.180650877872409 1
0.0421045822312954 1
-0.0460585797531811 1
0.342885053726557 1
0.364825356494379 1
0.50756868086127 1
0.108680111429254 1
0.0446624645736579 1
0.163168850581577 1
0.58576770102938 1
-0.396391604824077 1
0.192679230899535 1
0.613869515580582 1
0.197836348120036 1
-0.00359568825204995 1
0.442631287801916 1
-0.173134047403994 1
1.25256070404856 0
0.371292059742602 1
0.132186731547164 1
-0.405507320424054 1
0.459404171834395 1
0.396507477915437 1
0.411316535831344 1
0.489102721673767 1
0.068364343937785 1
0.551233923340787 1
-0.0619797643434662 1
0.518568774152926 1
0.528248510615723 1
0.397805344360677 1
0.203826093951675 1
0.0690241869525619 1
0.476603949993932 1
-0.0369660455576973 1
-0.145248152341447 1
0.30551113211561 1
-0.170905989343896 1
0.0638164142579477 1
0.154410166676693 1
0.178896569386361 1
0.0975571555658886 1
0.0518252296992409 1
-0.260755701156023 1
0.566076822209819 1
-0.528290368311735 0
0.209382272921203 1
0.828762019313158 1
-0.195112522127782 1
0.0461635595792212 1
0.0516339761649589 1
0.791177870273738 1
-0.142490004560101 1
0.498021982075258 1
-0.0697743932528418 1
0.579140344562673 1
0.693038985132712 1
0.542441587574589 1
-0.131750083439213 1
0.481972008140186 1
-0.762818978967836 0
0.0257802383423313 1
0.315805954715179 1
-0.213907633552874 1
-0.245479368173193 1
-0.3653235004872 1
-0.0648637925459875 1
-0.0687554905434827 1
0.492690374521926 1
0.0932324761397979 1
-0.189380292230737 1
0.344620872626473 1
0.0415405758566564 1
-0.855191123754442 0
0.59096362616405 1
0.354053269304564 1
0.409452383564227 1
0.377115020341439 1
0.161739092128659 1
0.442140531841137 1
-0.31512108925997 1
0.611725263498718 1
-0.614127643984272 0
0.572559446965861 1
0.306960507509033 1
0.710270516579328 1
-0.551646282672859 0
-0.0557200316632426 1
-0.355915748637392 1
-0.525341685155469 1
0.611496545861958 1
0.678723167805823 1
0.393927703171138 1
0.591672292631785 1
-0.167125402612085 1
0.178035825117223 1
0.0319496377057585 1
0.258011441015556 1
0.0156688726934456 1
-0.378305598674535 1
0.821408461574666 1
0.0399977391790071 1
-0.0715581424849051 1
0.652790167843588 1
0.852579012726685 1
-0.609369761145462 1
0.430646197417302 1
0.0434916554156469 1
-0.0739278590580744 1
-0.0682019264697758 1
0.164722020575014 1
0.115553196156239 1
0.0926313902549804 1
0.135867251665697 1
0.437825074436334 1
-0.501005318014525 1
0.68716554937979 1
0.441911608301858 1
0.667846084628888 1
-0.189490931549453 1
-0.231413825040813 1
-0.249369260403408 1
-0.215439092378256 1
0.620240918540736 1
0.0586607932168284 1
-0.0547381966346535 1
0.259078440543076 1
0.187903277562825 1
0.258722002448687 1
0.417497125821428 1
-0.101066555155203 1
0.164032893672016 1
0.428575157928351 1
0.18194013817147 1
-0.563320981207491 1
0.567706138580092 1
1.51260727038006 0
0.240285564264686 1
0.0513120883287876 1
0.539897221473777 1
0.326288943327115 1
0.551573871191652 1
0.715302179451534 1
-0.355406407263304 1
-0.388225958706394 1
0.426426104749051 1
0.479129791346505 1
0.459734384456413 1
0.420033658113368 1
0.22513570293026 1
0.28785809113487 1
-0.181841211272265 1
-0.109762971580629 1
0.299689350101528 1
0.171850536394963 1
-0.104413707179772 1
-0.109683558682872 1
0.0341130489264031 1
0.148793964170985 1
-0.0389999292569952 1
0.0141147187536754 1
0.0643067794743197 1
0.217301829632609 1
0.390189685110355 1
0.221645332450063 1
-0.212484122266834 1
0.290557120044532 1
-0.481313260411411 1
0.152066559403225 1
0.470771711604861 1
0.00423017697004363 1
0.673119510726225 1
0.17718615949607 1
0.261205851715151 1
0.0383596022592693 1
0.847063741796724 1
-0.118315984386971 1
0.116317782967098 1
0.343554451257013 1
0.645660395353525 1
0.215736609762042 1
0.118086955944996 1
-0.456270083545535 1
0.0976185635689646 1
-0.0734776310547846 1
0.560897149107064 1
0.0636340291138904 1
0.280272889118355 1
-0.177034559974896 1
0.0533257367196235 1
0.291310395944083 1
-0.638900527215395 0
0.30704895442866 1
0.568336742313036 1
0.551267186146848 1
-0.0954437813118168 1
-0.230268814008668 1
0.0436259499283721 1
0.804995472771826 1
0.0713338555743693 1
-0.0885239265879519 1
-0.0296733003608377 1
0.0709005298887991 1
-0.130414245329316 1
-0.401970154407554 1
-0.0960769943506766 1
0.370526671765222 1
0.526896407960109 1
0.671435985223494 1
0.0649680459965023 1
0.386680529913358 1
0.61483865423558 1
0.293619686045409 1
0.791005409541607 1
0.504658681264611 1
0.203537644802222 1
0.137860434987116 1
-0.188519946391431 1
0.5197792219784 1
-0.49371020276331 1
-0.055423023369147 1
0.121515699461159 1
-0.0387860706589987 1
0.350423138409559 1
0.105283970919306 1
-0.083940075108462 1
0.0422422790489814 1
0.208343545883018 1
0.637664767357606 1
-0.0606312531593046 1
0.0251319746497818 1
0.22379429141166 1
0.458901202329275 1
0.148862591350076 1
0.0639410974874295 1
0.0650849891746606 1
0.124313860379061 1
0.806172669604075 1
-0.406924875725248 1
-0.295752640444865 1
0.395509127520003 1
0.137089169319719 1
-0.272690002846878 1
-0.174726214166351 1
-0.392307885636225 1
0.0763727034075901 1
0.180965740291732 1
-0.27270366628956 1
0.661342979164744 1
0.0623190379982507 1
0.695283485947278 1
0.112932355449624 1
0.198717514776659 1
0.551537355352316 1
0.133319907902548 1
0.130644491071451 1
-0.0221780553055327 1
0.30892104108847 1
0.184439552093074 1
-0.0275226844741532 1
-0.15511418405069 1
0.23526110144705 1
0.145880638173537 1
-0.341814462164843 1
0.265548354103759 1
0.044401662342765 1
-0.0885626489008721 1
0.507568454552611 1
0.290455637743804 1
0.330736377107417 1
-0.181973353086944 1
-0.879766011975927 0
0.281771782268051 1
-0.104794002909555 1
-0.495063825888691 1
0.0327568546571567 1
0.770963892819935 1
0.107008458059811 1
-0.363909179070205 1
0.0946643815608041 1
-0.105152368856443 1
0.320759709459011 1
0.189580011553557 1
-0.16098476000689 1
0.309576096326462 1
0.548136141017493 1
0.484153022248754 1
0.565701310003596 1
-0.0611114335626725 1
0.177521359398548 1
-0.0562289586667037 1
0.257136886767375 1
0.274471085467224 1
0.45491692563953 1
0.0710930779799429 1
0.852590509110452 1
0.539887846705976 1
0.270085902172381 1
0.312599123732485 1
0.244581950008398 1
0.296230441280709 1
0.284598612209411 1
0.609373820307093 1
0.205412374341671 1
0.326062062440025 1
-0.0987766873990195 1
0.261402399634512 1
0.211514514320708 1
0.398780160392223 1
-0.349076841669014 1
0.177667942492606 1
0.00670007552920464 1
1.14457927567587 0
0.0168382689205364 1
-0.0119903817969839 1
-0.371471241981837 1
0.0267549282069196 1
0.284664826663067 1
0.245787335635896 1
0.268923318019961 1
0.265177543581413 1
-0.521224724154511 1
0.322243558692589 1
0.0469202051030479 1
-0.029767636699667 1
-0.331531737990959 1
0.316163328630208 1
0.0450201924195688 1
0.371829341222996 1
0.0633889899112871 1
0.383208617357105 1
-0.112083139503708 1
0.386077102677102 1
0.215444931931311 1
-0.208800994326129 1
0.101800390567892 1
0.159809269409875 1
0.447808998143594 1
-0.048640780875477 1
0.0237161099365192 1
0.271659434587474 1
0.0819930508914128 1
0.384670649147239 1
0.410739018743589 1
-0.398360895788413 1
0.153693303333875 1
-0.15691800730719 1
0.141999983779728 1
0.492242026555694 1
0.329675184562647 1
-0.347174074940496 1
0.66393630208975 1
-0.0842215937130315 1
0.310194047036332 1
0.6511035220647 1
0.349893559967182 1
0.423497974942895 1
0.0789230298949897 1
0.309552246747045 1
0.198547184889279 1
0.601497358231883 1
-0.0691191043723104 1
-0.111012809841423 1
0.135035018377176 1
-0.34802426934832 1
0.300838578148534 1
-0.0870906658780499 1
-0.0998300505930958 1
-0.907556963451115 0
0.143460985884082 1
0.24282635301139 1
0.101712458979011 1
-0.127469941664296 1
-0.442443861478019 1
0.633354152469014 1
-0.194799457450963 1
0.839264054937475 1
0.113749256628159 1
-0.216034775910225 1
0.3936348195269 1
0.653274951790102 1
0.272002484004249 1
0.420422307418839 1
0.366546792019249 1
0.483852316678261 1
0.0944096813286774 1
0.0190888813013405 1
0.915616980411826 1
0.708453901922693 1
-0.0537658166160219 1
0.313449862567439 1
-0.0688966277869258 1
-0.278793395306187 1
0.9945421614671 0
0.151911075182528 1
0.0955480193612011 1
-0.416084331597171 1
0.212416165387232 1
-0.0838727463928083 1
0.489297204471354 1
0.656334210305079 1
0.122218213671166 1
-0.0341005288024152 1
0.531619166891227 1
0.494934118845853 1
0.516227399429379 1
-0.208302212762678 1
0.470804436286148 1
0.693354909331402 1
0.0792695194270321 1
-0.24915752648657 1
0.234539662581822 1
0.53545119734821 1
-0.0416371408802393 1
0.229199353788985 1
0.988066122495181 0
0.0291305794263409 1
0.361117292366359 1
-0.0699707835159427 1
0.859075656244028 1
-0.0559694578097031 1
0.0395611754537918 1
0.271580452396634 1
0.0428464981231354 1
0.224781586696122 1
0.0587825992902137 1
-0.158157447450175 1
-0.0451084351416081 1
0.737605030782355 1
0.414205803500271 1
-0.139300971392643 1
0.337414899301586 1
0.347737951832612 1
0.61273296602679 1
0.295593227612185 1
0.226247307771686 1
-0.052677637892024 1
0.562344219688493 1
0.417564955600086 1
0.125556467297469 1
0.0668537173979788 1
0.61615705132119 1
0.225559101716723 1
-0.12812614030664 1
-0.24533840769957 1
0.450417555942442 1
0.176315514023963 1
0.113143505726401 1
0.525696871392398 1
0.620129844463299 1
-0.0103163452486792 1
-0.0609630389511737 1
-0.260940583352896 1
0.233986132319821 1
0.253624013378794 1
0.462495609459575 1
-0.0523763322657685 1
-0.0109722446056221 1
0.330905779192792 1
0.199867085319144 1
-0.221154425830108 1
0.425677627760297 1
0.330420551244273 1
0.0276609310457301 1
0.265580638861456 1
-0.324686837016701 1
0.0977239543508805 1
0.275387074621435 1
0.407949576718393 1
0.312262707765952 1
0.287620280988123 1
0.521780363361891 1
-0.150558442240271 1
0.422422693474824 1
0.328070365021198 1
0.441642183825326 1
0.00879097527393784 1
0.203028636035258 1
0.0759950929374738 1
-0.421088846054834 1
0.590452000537422 1
0.796325808562381 1
0.801711571960358 1
0.529199909298877 1
0.0681742993671783 1
0.147947530125654 1
0.396968395319034 1
0.319013489633471 1
0.214075585136747 1
0.365473024718597 1
0.598460292898021 1
0.803753281844399 1
0.773103322539524 1
-0.0761861026409845 1
0.664909600173915 1
0.459103768200854 1
-0.061205026532721 1
0.0721831984622714 1
-0.418886612201242 1
0.709680078577013 1
-0.202985811949465 1
0.307183169213774 1
0.320788921257993 1
-0.0101817501491219 1
-0.0990844243435431 1
0.282875803974239 1
0.228872110433099 1
0.284569341470268 1
0.508240667359405 1
-0.136207077646474 1
-0.350986952687097 1
0.347803844821751 1
-0.143688217925724 1
0.411847323847035 1
0.300552885058817 1
-0.0744254378595129 1
0.35465802886342 1
0.0158656504539154 1
0.27811258653241 1
0.0909601724889504 1
0.0523064975032724 1
0.168710077807849 1
0.961426882902309 0
0.487076208442086 1
0.532600236841185 1
0.381858796730192 1
0.0648715399804782 1
0.283560214348053 1
0.00369248962801817 1
-0.147902129653427 1
-0.120588010741255 1
-0.224713698511293 1
0.113969001260716 1
0.193781858979359 1
0.79200090354959 1
-0.0483566841786318 1
0.162424455626875 1
0.92398114699402 1
0.340771819659581 1
0.590623357817524 1
0.320927584214892 1
0.702154059689162 1
0.408587550261298 1
0.4248018563992 1
-0.671941074050242 0
0.703741699116021 1
0.29788830952219 1
-0.191904542834345 1
0.523166741404946 1
-0.150491626317748 1
0.00801737129897032 1
0.242881932835644 1
-0.428862984511002 1
0.306438169425287 1
0.285493236268256 1
0.295816070735541 1
0.144922506975864 1
0.396553991186321 1
-0.00819209940563773 1
0.811084587624069 1
0.571276952231746 1
-0.10869356826978 1
0.52255164201044 1
0.371556911678052 1
0.183837459203402 1
0.42778757032719 1
0.0925215784305868 1
0.0851612818795853 1
-0.318121588091809 1
0.419690020778985 1
0.043249555587022 1
0.0753286782136397 1
0.299209108219739 1
-0.342731413145909 1
0.151499127402715 1
0.0707069048736032 1
0.148399109253134 1
0.108962533169422 1
0.187150467045084 1
0.309560650158954 1
0.174560801172638 1
0.252895118112361 1
-0.205315061881591 1
0.949035495813232 0
0.625258191268542 1
0.215787523876847 1
0.84976431898905 1
0.148870540424394 1
0.822680665816628 1
0.133214203983815 1
-0.059099425409385 1
1.01757071085112 0
-0.118914671939748 1
0.658974289338584 1
0.420007029727914 1
0.265670178790319 1
0.300778334948238 1
0.262261419472553 1
-0.147411435942928 1
0.275447954151636 1
0.00882121465020949 1
0.268799822628375 1
0.0648551045157226 1
0.18716598064982 1
0.310087223008064 1
-0.332986494449847 1
-0.0799536777445736 1
0.293611624747262 1
0.408724742662832 1
0.173741080466317 1
-0.277159992319189 1
-0.0876353613756035 1
0.0077277729053179 1
0.215268907244013 1
0.216505160998036 1
0.213849142715052 1
0.492820158154647 1
0.58529679075625 1
0.0552622290206891 1
0.462495737293079 1
0.541370681171119 1
0.305339605547931 1
-0.11178874912567 1
-0.0834801381502532 1
0.0272339530337736 1
-0.167069705229822 1
0.341647330476958 1
0.13950294863954 1
-0.160485211225944 1
0.37620465342203 1
0.434058216543195 1
0.462014529530839 1
0.147715923310925 1
0.253192733827567 1
0.19165051972685 1
0.683397289681433 1
0.564580539627872 1
-0.15645972077008 1
-0.208234437637082 1
0.276454555629118 1
0.331302393007617 1
0.347267103833616 1
0.391607588772974 1
0.479803795669884 1
0.496296685351088 1
0.820873743056683 1
-0.161667086475489 1
-0.00536881763395987 1
0.0287661936409908 1
0.275916579446857 1
0.414776620621037 1
0.311980585468491 1
0.366321690357759 1
-0.306142854378702 1
0.553070478574034 1
0.463212411347991 1
0.380420948731205 1
0.323953863293109 1
0.452642129646082 1
-0.0159778152274764 1
-0.549405587741201 0
0.388450698058244 1
-0.591571054125355 0
0.499887299920855 1
0.133762491990832 1
0.280643631178372 1
0.430077515505693 1
0.222623707777659 1
0.0547040763964855 1
0.0178184597503648 1
0.175635971465004 1
-0.634691908886738 0
-0.0563854368398238 1
0.580530520212643 1
0.539579082270447 1
-0.0881122803910367 1
0.567238216912745 1
0.404974017924217 1
0.686236849971833 1
0.273998966287979 1
0.453789255530493 1
-0.0654071593616092 1
0.0219967407663497 1
0.247874562298857 1
0.207742155765143 1
-0.0364719256387653 1
0.43547424983024 1
0.182653783298717 1
0.170612280719372 1
0.17632879015323 1
0.698932883028493 1
0.544886721994881 1
0.378782618203266 1
-0.0161992310547377 1
-0.0654463236768148 1
0.224612561699374 1
0.166071664401132 1
-0.096942065455055 1
0.362348125057068 1
0.892804492257644 0
-0.194365555037027 1
0.426731289400815 1
0.348536572222702 1
0.627018456216974 1
-0.490918123628689 1
0.648119795043195 1
0.984620078028433 1
-0.0347368566329022 1
-0.000183822517572669 1
-0.103543898186906 1
-0.156236346028468 1
0.90509133214512 0
-0.482482055817077 0
0.431973437601979 1
0.38352843939593 1
-0.413359660919921 1
-0.143590369512281 1
0.282450394918241 1
0.259863113369232 1
-0.0221863497211638 1
0.142361340595677 1
-0.0431912407202609 1
-0.399957483383291 1
-0.0146994512159252 1
0.141879176917861 1
-0.322499129228821 1
0.657587859004232 1
-0.260329637772621 1
0.0772195132139296 1
0.251244865646226 1
-0.173743733383066 1
0.102389790137807 1
0.0563930386456387 1
0.66418172128098 1
0.0562683168919328 1
0.284705651645017 1
0.160095011582691 1
0.316554346688224 1
0.0548287553541435 1
0.0877080123357744 1
0.0976988754242452 1
0.335968944607963 1
0.397205255809331 1
0.610674567700729 1
0.475404319744316 1
0.121906916749791 1
-0.517125210828886 1
-0.14820836202169 1
-0.0261456134979742 1
0.0281419338357126 1
0.385456524988505 1
-0.347335592203305 1
0.367415767065511 1
-0.196111281286103 1
0.154631639328432 1
0.0905967741998957 1
-0.190339017788822 1
0.400192410408917 1
0.0480780050831173 1
0.0485395218906963 1
0.0190141422417861 1
0.172754458443844 1
0.0782089087024307 1
-0.01253358478011 1
0.491290158930172 1
0.700897984168002 1
-0.149902843820742 1
0.21922628492289 1
-0.556375251505133 1
0.356156212136434 1
-0.1205712842904 1
0.314465230063494 1
-0.383588468064116 1
0.513492386202322 1
-0.237570209670533 1
0.0566789819423906 1
0.0451292144058066 1
-0.426422115298777 1
0.577579101236762 1
0.0518212122201549 1
0.546523048910205 1
-0.00014624785239882 1
0.451987640518831 1
1.04134595574973 0
-0.0746791854325277 1
0.64063587075091 1
0.95149967217454 0
0.180752328450856 1
0.0277415145135448 1
0.888866852864373 1
0.14977667008604 1
-0.133156064401201 1
-0.218204556295898 1
0.336001130572497 1
0.436900787486126 1
-0.0632761961188064 1
0.136731208260372 1
0.309854845876293 1
0.453713004070562 1
0.176913560615205 1
0.184650184773556 1
0.186003279467709 1
0.0129803125322626 1
0.488544879804731 1
0.261988356197596 1
-0.269038137823212 1
0.591513476826513 1
-0.0849799147405271 1
0.614441560939164 1
0.597626479490458 1
-0.0937145809578023 1
0.364927893738244 1
0.530610885166769 1
0.116090382275129 1
-0.0098064724498865 1
0.369771604275348 1
-0.188744959723235 1
-0.494924240952789 0
-0.0521622815536467 1
0.172579821401367 1
0.537745971325848 1
-0.224511135670373 1
0.272551509805764 1
0.230808603867317 1
0.493793168040649 1
-0.208354204977127 1
0.745086452140707 1
-0.213860492811423 1
0.152898185508583 1
0.185370676933825 1
0.535261316818822 1
0.695187671305803 1
0.359646449537015 1
0.607907268856915 1
0.334596411799876 1
0.512122251279647 1
-0.0752760382101015 1
0.477903705476018 1
0.038233027104276 1
0.0258396216396133 1
-0.429683588394767 1
0.278206513142554 1
0.477918265188302 1
0.0567484985526359 1
-0.0931815863740906 1
0.6420399700416 1
0.300016850248664 1
-0.477271937066875 1
0.0082973579591489 1
0.190051589495272 1
0.262007565545372 1
-0.267130827546015 1
-0.336310416719775 1
0.2802190313761 1
0.0353405803742192 1
0.307535959362377 1
0.125554959083604 1
0.0954039705021321 1
0.179045341816294 1
-0.00995629204779171 1
-0.113637111405781 1
-0.144637659247463 1
-0.047954475339541 1
-0.353650359665245 1
-0.198328352830846 1
-0.100618241488963 1
0.245566577359745 1
0.251968779774193 1
0.206219529924783 1
-0.00439834348812999 1
0.0740525666776925 1
0.054113097463688 1
0.224226120418653 1
-0.0049036666113839 1
-0.27199108771476 1
-0.83258081728159 0
-0.118791994469853 1
0.499547287696622 1
0.128675169302854 1
0.295793131637459 1
0.969646196855812 0
0.243676933683655 1
-0.170263247950707 1
-0.000314029343606748 1
-0.332259596998617 1
0.339135354930868 1
0.284287621743107 1
-0.579922585021645 0
0.283681259727223 1
0.251909601143198 1
0.907069973048949 1
0.458499546000252 1
0.0176467187318772 1
-0.0788264304219545 1
-0.100879650912538 1
0.917001248220297 1
-0.251216763004691 1
-0.353776325851702 1
-0.376114148066305 1
0.24012032297865 1
0.267610660894792 1
-0.229569919020787 1
0.218261782777729 1
0.0884950528446727 1
-0.360198473199033 1
0.0375516988910898 1
0.255472467991633 1
0.693185874606796 1
0.729345642459493 1
0.132867105791484 1
0.192891617262474 1
1.01556794995402 1
0.173307084593538 1
1.21634011035401 0
-0.0971265259078282 1
0.275866060342728 1
-0.0572665806900942 1
0.316513245275762 1
0.112357029462133 1
0.00295046819132459 1
0.590746675148015 1
0.534338785407813 1
0.141694224748096 1
-0.37762722707667 1
0.0818797699024395 1
0.159081605903492 1
0.136819506787783 1
0.831192843281542 1
-0.00370069717561242 1
0.487034460723757 1
0.226948483663277 1
-0.300266944553739 1
0.214319533800222 1
-0.210742482645907 1
0.475862462682334 1
0.359936532413959 1
-0.629945380793189 0
-0.0312806970069993 1
0.416342659367773 1
-0.0840093131342111 1
-0.0131395561570494 1
0.903098586967215 1
0.757304221223274 1
0.095915725790586 1
0.351453926920923 1
0.419488734821902 1
0.246250489553576 1
0.0670737134047385 1
-0.106016091117777 1
0.323748396219926 1
-0.0040848580680509 1
0.632954187765175 1
0.343154853583527 1
0.282046787787452 1
0.721201050256069 1
0.633781316592486 1
0.856897104823265 1
-0.36535158392475 1
-0.142928695232577 1
0.366562219378305 1
0.571431282519876 1
0.406016592962954 1
0.51333497221749 1
0.467632048283358 1
-0.224554249350813 1
0.576589709939228 1
0.187741806758331 1
0.0548624109457472 1
0.171654155940459 1
0.266932907068691 1
0.757864929026536 1
0.0243424621401035 1
0.275317419995009 1
0.743077163618117 1
0.402359177076259 1
0.366374630542872 1
-0.00401866700519354 1
-0.00456085059381084 1
-0.0435197288962906 1
0.0287124562741866 1
0.353576534596797 1
0.287778771319944 1
0.331514420239488 1
0.850815953154005 1
-0.0327378034915067 1
0.332808669767227 1
0.169905086215318 1
0.465993292899334 1
-0.171807143137831 1
-0.407212339032196 1
0.143373621135061 1
0.50664412604279 1
0.466808338733419 1
-0.0401804580302585 1
1.04930609758825 0
-0.265397905965858 1
1.00108278652908 1
-0.249302073489907 1
-0.164266180247902 1
-0.142385488642817 1
-0.129774540701644 1
0.32252369110605 1
0.0843580783011512 1
0.405101690412148 1
0.347245641815764 1
0.0284321124815834 1
-0.181062701666429 1
0.244017175835781 1
0.447455100931734 1
0.341631089258588 1
0.123416467128812 1
0.5005493473464 1
-0.29612866474155 1
-0.436330395353651 1
0.0928979850333509 1
0.160339171203317 1
0.202551843163829 1
0.0681156739362874 1
0.415595101733175 1
-0.15900338632894 1
0.0224670800800422 1
0.299297057989187 1
0.0134775706372153 1
0.267177442009436 1
0.44452300397988 1
-0.508928345760643 1
-0.0125164947304906 1
0.055717957156438 1
0.717657640228235 1
0.452412291103082 1
0.0881467231582997 1
0.281073754656435 1
0.0127870751478275 1
0.0377275624212095 1
0.831436347829851 1
0.699699524046811 1
-0.232029159618551 1
-0.00716654699162474 1
-0.1596359959627 1
0.659725324428362 1
-0.106434797830139 1
0.969694966768355 0
0.0303755001960674 1
-0.155197209500202 1
0.338682114636106 1
0.512089056393706 1
1.08316567907833 0
-0.206493245114052 1
-0.0112692393168581 1
0.1227242095772 1
0.287450164236169 1
0.241348600573653 1
-0.319603120214808 1
-0.113521283480909 1
0.0903015365007005 1
-0.504435372811704 1
0.447159320932988 1
-0.204579570777892 1
0.468339631723817 1
-0.216487063331269 1
0.544380704862034 1
-0.0173352846089098 1
0.71534342357423 1
-0.572410124093316 1
0.513802890279014 1
-0.235238447518311 1
0.397357731933341 1
0.479007323062508 1
0.193165709985902 1
0.455137033120278 1
0.155699583024742 1
0.0575395849567506 1
0.7365135991453 1
0.733767084672288 1
-0.431490900268445 1
0.209500076101694 1
0.738407792341923 1
0.490781992122391 1
-0.283773907983648 1
0.430424661934206 1
-0.532212153069205 0
0.478016165228632 1
0.684299279708176 1
0.331495545058411 1
1.08963475081065 0
0.586156632752027 1
-0.0698486666431385 1
0.184353208658644 1
0.530330332842823 1
-0.230358556141713 1
0.106363252585339 1
0.143668017505215 1
0.459226521608095 1
0.29311519109502 1
0.396406148912145 1
0.865952800506114 1
-0.0921080692028675 1
0.0935108414225935 1
0.16598733677006 1
-0.27583717917531 1
-0.160008267614396 1
0.370344274690376 1
-0.265393147102981 1
0.203090259002666 1
0.276606451918325 1
0.39551891608252 1
0.207850944597315 1
0.104136908295676 1
0.541387046880041 1
0.422808411472582 1
-0.192722251770089 1
0.343821084970266 1
0.461065981537281 1
0.517694619646305 1
0.347872783322331 1
-0.320457338291144 1
-0.233033152572512 1
0.373860629572289 1
-0.0446132836299124 1
0.59285910638636 1
0.958914955072649 0
0.0420437217972085 1
0.359716217374555 1
-0.331885677084051 1
0.399742911846324 1
0.0844572580825327 1
-0.27475414786477 1
0.487101337153949 1
0.117471280498891 1
0.268889057711465 1
0.164709361326931 1
0.384264581519433 1
8.50491588016422e-05 1
0.399933647426016 1
-0.235492942742787 1
0.105883996548675 1
0.951830864797593 1
0.341412664939605 1
-0.142121363327118 1
0.19681585685489 1
-0.314249971432396 1
0.0542246614687268 1
-0.0761977287359837 1
0.702713904112506 1
0.269836566266149 1
-0.0698602452175479 1
0.268079396831605 1
-0.0593471128156225 1
0.579113866159241 1
0.0895378931128034 1
-0.0322893732735306 1
0.35044656154875 1
-0.0986212754505614 1
0.0817551199097673 1
0.701441805909209 1
0.144208003689856 1
-0.0988882437955357 1
0.206490284757808 1
-0.456133166150434 1
-0.265030796873451 1
-0.139199549735672 1
-0.0537944537524021 1
0.0356606657182873 1
-0.0138949214776653 1
-0.185149151788946 1
0.155274574779272 1
0.137253549817018 1
-0.262643471091056 1
0.467905491836332 1
0.0430468682419309 1
0.256211800310169 1
0.218211411606935 1
0.190340666293354 1
-0.172236852605106 1
-0.216490310423591 1
0.199351353437335 1
0.41828029507958 1
-0.288854326328987 1
0.222134064220437 1
-0.23211639647842 1
0.42175650189754 1
0.725440632616728 1
0.355533082069035 1
0.365416267023251 1
-0.356930166030325 1
0.21223299167893 1
-0.122901696789765 1
0.653615677372936 1
0.1192536846382 1
-0.0776932575627716 1
0.0826758202220864 1
0.46305705992227 1
0.801794343563518 1
0.407842025773334 1
0.777234018230988 1
0.281101168215653 1
-0.289784781817716 1
0.941745587646064 1
0.808508085261578 1
0.22604072989437 1
-0.021830101496525 1
0.373336469520307 1
0.447516065347204 1
0.227312703991891 1
0.246984703513301 1
0.197883871395501 1
-0.586737872846489 0
0.16295383208517 1
-0.0219870351807497 1
-0.113734011321885 1
0.106142744543787 1
0.477155768932842 1
0.089666576749182 1
-0.00834600671543324 1
0.646936750743452 1
-0.33945971272863 1
-0.503834446536321 1
-0.152565601459089 1
-0.135738843528662 1
0.0654183730196415 1
0.328306998756775 1
0.592426072134956 1
0.465059450135819 1
0.392349530664596 1
0.512901284942299 1
0.246381990357614 1
0.27964891357751 1
0.216840424653924 1
1.01026607334188 0
0.605985752270225 1
-0.277786383742093 1
0.285539567618603 1
0.583250357276697 1
0.61132327703429 1
0.725901421706124 1
0.886511911808 1
-0.0880013000378063 1
0.205718958760905 1
0.30580482591607 1
-0.042418926268796 1
-0.0927004279189561 1
0.558029264886376 1
0.0967219239292983 1
-0.0533048225327486 1
0.547384022035507 1
0.295123592692267 1
-0.0484786301101596 1
0.483390055177325 1
0.292438173241942 1
-0.160461403560798 1
0.338320497549914 1
0.769507122369457 1
0.610374158409139 1
0.0223672666073947 1
0.0726654479238076 1
0.185874110083878 1
0.364516405817016 1
0.112364336047849 1
0.318857610026013 1
-0.123792995606272 1
0.083948754534815 1
0.244092070054068 1
0.58785424600391 1
0.0585864624220316 1
-0.57648965918162 0
-0.0881514872702279 1
-0.173229937275631 1
0.67447621553273 1
0.22837375639255 1
-0.629046415455302 0
0.250262047191188 1
0.327704056511152 1
0.196639021235288 1
-0.113866037296109 1
0.229632861344214 1
0.888880920637841 1
-0.572985421434758 1
0.207678938257055 1
0.295819411496802 1
0.355029960714625 1
0.811801002617495 1
0.450682570966391 1
-0.119762148118521 1
0.249767607503053 1
0.388397941840798 1
0.371645845939003 1
0.562815133711375 1
0.0252964000677165 1
0.727523285809826 1
0.284309711505913 1
0.0243870180213795 1
-0.0791627914779108 1
0.459680302697436 1
0.841802620143126 1
0.00179988962880921 1
0.052838703766168 1
0.291115801401361 1
0.684009055943657 1
0.0111667460336534 1
-0.274536909817444 1
-0.0298908758371375 1
0.147988122495465 1
0.0370144773382131 1
0.349838661240924 1
0.272187539568806 1
-0.00489763532816062 1
0.149688841382917 1
-0.208706882309089 1
-0.0619567159922862 1
0.270114365014798 1
-0.131504513754422 1
0.571397692709421 1
-0.262248008819627 1
0.764262692926772 1
0.0766773458518202 1
-0.0709003114149074 1
0.10325330587725 1
0.226468059552712 1
0.614263655676697 1
0.581515734176036 1
0.218140583118031 1
-0.0280985787051984 1
0.156959739819272 1
-0.190974695140235 1
0.248954442211508 1
0.384734268350599 1
0.181490355581409 1
0.436061167477605 1
0.663420938230627 1
0.197575144624836 1
-0.0255858814228527 1
0.355926258790062 1
0.603209375522015 1
0.80207930547369 1
0.225792281169666 1
-0.140927694739761 1
-0.323087629145209 1
0.462666156331036 1
-0.164589983417313 1
0.455474336091405 1
0.378971634891105 1
0.246797091931449 1
-0.349028434771357 1
0.797995106541356 1
0.043197387994299 1
0.189462296405412 1
0.281000777535913 1
0.937066422933486 1
0.978998544292306 0
-0.137156624716963 1
0.137799925317818 1
-0.274395033968045 1
0.0301075551951302 1
-0.227784863901904 1
0.480137013742469 1
-0.218385950799999 1
0.412571033385572 1
0.510997190460842 1
0.249843900827935 1
0.944683389806454 0
0.181679503479835 1
0.219908302205537 1
0.473785983177814 1
0.238458957895368 1
0.0142997203825367 1
-0.5614149552911 1
-0.21721104507206 1
0.449644546890434 1
0.137024020765074 1
0.595094699731934 1
0.432839700551263 1
-0.134779976206391 1
0.277693306051395 1
0.210431295765642 1
-0.0312407061775472 1
0.401324022559119 1
0.419291619794242 1
0.208481842180073 1
0.476728767080482 1
0.0034169463216507 1
0.947940782597624 1
0.361641072795081 1
0.346130020909378 1
0.0838564501476857 1
0.550391080923252 1
0.144343538752401 1
-0.000198798454500576 1
0.0724666929063235 1
0.286986001095907 1
0.404498899564954 1
-0.0695771538590856 1
-0.262262269163111 1
0.000857925188876008 1
0.408494356680386 1
0.181698267027093 1
-0.204181589223656 1
0.61939011404692 1
0.00215795281881948 1
0.858594492335493 1
0.363791472963048 1
0.315144519786021 1
0.246164863999236 1
-0.235738062702867 1
0.22051561295438 1
-0.304052790908359 1
0.317824551648444 1
0.80472625107613 1
-0.222817030591913 1
0.645955700129531 1
0.0342390421067887 1
0.404023670375291 1
0.346369141105825 1
-0.0435707523490369 1
0.176076535192615 1
0.398112132042869 1
0.580586405044878 1
0.608245527084958 1
-0.285875990167404 1
0.484078211144929 1
0.0685779362296249 1
-0.363615788242175 1
-0.364730833543116 1
0.182527688254964 1
0.062109128520342 1
0.157231345078891 1
-0.187145925823601 1
0.30481569653169 1
0.322775822917959 1
0.141644868229624 1
0.254165762480913 1
0.444883532688777 1
0.280181658080958 1
0.233659460196146 1
0.50472119559797 1
-0.193278717214233 1
0.0542987522675938 1
-0.210361883592517 1
0.543312315794459 1
0.178853850990355 1
0.00222281585883241 1
0.137756839597399 1
0.358592125734564 1
0.412326409835894 1
0.392603407400785 1
0.208987838632292 1
0.198775564644729 1
0.442459141006973 1
0.241229787112831 1
0.13452453954624 1
-0.541447860204268 1
-0.0801309891094785 1
-0.0137500883522391 1
0.498412299135464 1
-0.139045255474856 1
-0.141599426573303 1
0.310789564628164 1
-0.0628862860065566 1
0.0401096016398308 1
0.396096172866156 1
0.445667304972005 1
0.0737746864809173 1
0.0366914781323134 1
0.0107785073133192 1
0.0673421607905432 1
0.17951726850282 1
0.750493743313286 1
-0.424624085097968 1
0.257030482149716 1
0.383109491354107 1
-0.454712963341486 1
0.376921181842071 1
-0.167499056466831 1
0.0551774829779176 1
-0.105834531257477 1
0.0296365808090909 1
0.295733242127746 1
0.172903993058524 1
0.00237174530983306 1
0.580817343011919 1
-0.0226104385304816 1
0.14722970632366 1
0.603485356354836 1
0.561762787792372 1
0.4930970192091 1
0.138067412234905 1
0.258774037830295 1
0.311209175271203 1
0.707404942309416 1
-0.385583381363481 1
0.520568603367685 1
-0.288668514560826 1
-0.0964794550178919 1
0.635563033125531 1
0.655024386550469 1
0.56221346855042 1
0.849201599868629 1
0.113529158051291 1
0.255405666823721 1
0.756660284612559 1
0.0176497152134397 1
0.0623980383402416 1
0.260734124890019 1
0.360876228004897 1
-0.358796783880302 1
0.4385744192241 1
0.00543960332676519 1
0.283395995669822 1
0.160939762422679 1
0.392609731215006 1
0.627974963182239 1
0.372938940565333 1
0.486601422254793 1
0.142116295777041 1
0.778370688586686 1
0.402892587816592 1
0.3265708461876 1
-0.0970389658932898 1
-0.0368135321891273 1
-0.0156505188040903 1
0.176704639352418 1
0.0884270155575755 1
0.0988015545939312 1
0.285998705382722 1
0.333753016628046 1
0.476429908415074 1
0.17570196638791 1
0.424205446666174 1
0.0206111358113465 1
0.260294745718946 1
-0.192685625690185 1
-0.163249205178789 1
0.0760560621677022 1
0.200883686183308 1
0.523472202510358 1
-0.0798105906325201 1
0.73250286734897 1
0.125357661648925 1
0.0582252956022346 1
0.227736809831929 1
0.230406495130841 1
0.700644247913735 1
0.371588562284647 1
0.0477499716657006 1
0.171831610803409 1
0.469758558503268 1
-0.0175770606867012 1
0.558060982909325 1
0.541581481751356 1
-0.465351268682827 1
0.285137199114884 1
0.664316809824597 1
-0.0633497931267971 1
0.635221014994051 1
-0.364859134120646 1
-0.0708436947358329 1
-0.107631709458357 1
-0.0398492998058037 1
0.36878479526964 1
0.685018201583135 1
0.356012200036686 1
-0.607354354837378 0
0.333603375603517 1
0.564801037696284 1
-0.0248564477890042 1
0.0554549981963361 1
0.0688376563768044 1
0.196822362605121 1
0.284341197431779 1
0.270758122490807 1
-0.351661503239538 1
0.732747649698928 1
0.376648759330908 1
0.244381408747761 1
-0.037846730657701 1
0.195260197366043 1
0.380072281015562 1
1.05852493958109 1
-0.404516699600613 1
0.355021290350611 1
0.265032668996427 1
-0.000443093581106099 1
0.680179112038588 1
-0.391592588827425 1
0.862823267655387 1
0.181240029680574 1
0.234389624321294 1
0.134002149993546 1
0.102326299838433 1
-0.0917946568172977 1
0.229121785723621 1
0.436563782076133 1
0.138108648469789 1
0.137576957445235 1
0.162238872929952 1
0.34554871293244 1
0.371111684790789 1
0.00734739131735052 1
-0.170710722337333 1
0.0576449655861274 1
-0.0282321761663681 1
-0.224699781171188 1
-0.460032661229078 1
0.50844106592926 1
-0.194361215487491 1
0.00417589115896148 1
1.17589393166703 0
-0.00540793881550494 1
-0.180202914479911 1
-0.183843682238057 1
-0.189754386526256 1
0.0991950899025439 1
0.163249743545331 1
0.0886681266601604 1
-0.888497781482003 0
0.433832676152101 1
0.491512134802391 1
0.47824705990401 1
-0.1374244517309 1
-0.118612383637281 1
-0.0895833734338336 1
0.381239784231514 1
-0.316965510481266 1
-0.23926186484702 1
0.959428143033111 0
-0.230528509713905 1
-0.132756141892357 1
0.305776033983836 1
0.171319163173086 1
0.150998626960719 1
0.414280111280861 1
0.500442183170058 1
0.141864543588465 1
0.823431161423024 1
0.386706917198696 1
0.383172202177472 1
0.273072873218867 1
0.329234022665123 1
0.638318467057661 1
0.509188766238561 1
0.342603880774085 1
0.375864862151746 1
0.10862463306311 1
0.153198040211043 1
0.0402803377707822 1
0.38702383614642 1
-0.070708258078415 1
0.55448426479444 1
0.475048870606334 1
0.468589821793181 1
0.498323961887914 1
-0.0705380551275954 1
0.428266146675472 1
0.238684539095917 1
0.0562772463950872 1
0.270021625585834 1
0.303093116834935 1
0.0756799378849444 1
0.714212828663447 1
0.346478392149152 1
0.495457494761038 1
-0.119263564103212 1
-0.261742779274135 1
0.178873106437203 1
-0.451787393468639 1
0.00666936824626507 1
-0.253938620303315 1
-0.231003770528997 1
0.253972194064218 1
0.487058805671295 1
-0.0250244568141034 1
0.581082214049061 1
0.256252244017226 1
0.416257750588883 1
-0.0597950315359783 1
-0.119704528143885 1
-0.285890784187633 1
-0.0132308365257748 1
0.179156749960679 1
0.727545784966982 1
0.404257387405672 1
-0.0335693878944018 1
0.347866204619981 1
0.0321048747915483 1
0.087949179942009 1
0.409102877352313 1
0.179597702855102 1
0.123018242535736 1
0.0433314858931006 1
0.616607944391961 1
0.506430735671066 1
0.427375900926162 1
-0.0778257755960248 1
0.314397023690522 1
0.720177763096773 1
0.202927478186635 1
-0.13816361120772 1
-0.167158862410454 1
0.163482831691206 1
0.536242511068906 1
-0.0662390802553989 1
0.416180937891063 1
0.068791730408305 1
0.250585008564972 1
0.0262641963684252 1
0.102902831643385 1
0.219506328814279 1
0.0762358420579132 1
0.17284651238532 1
-0.370562802184887 1
-0.153382231728674 1
-0.16157312105856 1
0.274137638070395 1
0.756263363242797 1
0.027607055107688 1
-0.166201406484695 1
0.337557908404947 1
0.0783459225505327 1
0.100112259747575 1
-0.256289873881887 1
0.186383592724254 1
-0.13019658165048 1
0.728843662438403 1
0.490657939574221 1
0.0471933300723915 1
0.14620065344798 1
-0.361355831807854 1
0.423490429892784 1
-0.103233476956903 1
-0.274395074050693 1
-0.268963227701287 1
0.101812985631529 1
0.43196821689897 1
0.505291017980548 1
0.214496044253239 1
0.451959379170771 1
-0.203321921712111 1
0.434508251293296 1
0.507083743156557 1
-0.317489867932448 1
0.177056245926092 1
-0.37688621632945 1
0.740029574707136 1
0.451176433336812 1
0.292104175587861 1
-0.655305134344865 0
0.46099723733917 1
0.254031074245541 1
0.138163470790374 1
-0.0439213065652469 1
0.24940933462605 1
0.121330433159444 1
0.556404269059289 1
-0.51158397058041 0
-0.142963868928742 1
-0.0328698697291009 1
0.273573223774859 1
0.127202009314736 1
0.179137666585941 1
0.646163652774336 1
-0.284277095469114 1
-0.581179185037989 1
0.540505959178331 1
-0.115272982127545 1
0.430445465247718 1
-0.219857930762417 1
0.89580002302837 1
-0.11282091370037 1
0.819662201237443 1
0.612535344507036 1
-0.0714225082794445 1
0.511986664459168 1
0.398031316676299 1
0.0462005425280272 1
0.341124933562016 1
-0.286297649432543 1
-0.42529748321735 1
0.390092605773529 1
0.354706899836391 1
0.111702075621993 1
-0.318078080527279 1
0.0784743283240747 1
0.24798433473772 1
0.00590550032092438 1
-0.014828848161823 1
-0.0576169537462922 1
0.331526031487161 1
0.448551634884365 1
0.764826690786725 1
-0.00187345924467155 1
0.205258465885963 1
0.022970791219329 1
0.0698132835537035 1
0.200952613889931 1
0.0732256473779113 1
-0.178494065480195 1
0.194510798938757 1
0.0357159680237517 1
-0.508452001471956 1
-0.0723035623982269 1
0.412884816026832 1
0.205107069992715 1
0.425740833955791 1
0.493966608892229 1
-0.110722849054678 1
0.107672683638473 1
0.248184632508144 1
1.06682881697655 0
-0.436242353252853 1
0.695365046611593 1
-0.0662471710218032 1
0.750202226456153 1
0.154304549035559 1
0.0808422678508814 1
-0.354957365868552 1
-0.195981344218093 1
0.622458095369394 1
0.555304863543994 1
0.568239119656473 1
-0.256947629658964 1
-0.122932678546136 1
0.682342287016957 1
0.282551445818729 1
0.151081348471142 1
-0.00300220689114784 1
0.0864810892623426 1
0.708766347919979 1
0.241138267618949 1
0.223868942148013 1
0.361306462826399 1
0.422572127318854 1
-0.448380262056918 1
0.670517707872198 1
0.347447417375772 1
-0.15027710117729 1
-0.0623845613549277 1
-0.0935200939325692 1
-0.351012321904842 1
-0.279520913878714 1
0.131952978827858 1
0.0849139294191626 1
0.482993078618229 1
0.666859313233301 1
0.905732176247757 1
-0.126580981514836 1
-0.279222372719677 1
-0.082478541497252 1
0.125925578817085 1
0.238612129889597 1
0.338655314583555 1
0.383301493642261 1
0.235083038283749 1
0.988993435327961 0
0.431372871411884 1
-0.145121037836587 1
0.196522335388298 1
0.0493530021700402 1
0.827991597108034 1
0.231053921279176 1
0.356759120278578 1
-0.173898350479212 1
0.794231672658925 1
-0.188345441698716 1
0.268449793282794 1
0.00623848359999672 1
0.914116565675059 0
-0.350338627403607 1
0.23489451525915 1
-0.450255541218872 1
0.699608593561761 1
-0.289187690695252 1
0.440083637069842 1
0.450820518772317 1
-0.120217257785931 1
0.102143902205645 1
0.544248932464948 1
0.0210121883412883 1
0.527723725301831 1
0.329927452619089 1
0.981806362576304 1
0.73717667741584 1
0.567670337268296 1
-0.209985055501027 1
-0.136426476857747 1
-0.467771911690271 1
0.658026491270953 1
1.15478143717436 0
0.0719141225889627 1
-0.15236988406098 1
0.613387168166973 1
0.0792262001748228 1
-0.0874653293014766 1
0.144363860702416 1
-0.0076990358280121 1
0.0891101776997198 1
-0.137516546915084 1
0.197287988149769 1
0.412399308243971 1
0.0407978640163531 1
0.170911872326694 1
0.317297185961389 1
0.193329858815429 1
0.413368231842979 1
0.0558783861668865 1
0.0542298471201103 1
0.139882357115179 1
0.340832954101409 1
0.2408052951266 1
-0.147309168892223 1
0.175361550713545 1
0.747811571756483 1
-0.250744176462286 1
0.0482801860755503 1
0.626990071569507 1
0.494982566025916 1
0.310473159885625 1
0.514813001059229 1
0.207284331024749 1
0.587007336886827 1
0.16008763002106 1
0.179982841684236 1
-0.28304766199965 1
0.893896743318568 1
0.208089077155363 1
0.707923725479066 1
0.477469948877413 1
-0.0345422858160143 1
0.436282208287844 1
0.289984040974499 1
-0.308691367173558 1
0.0656118616584172 1
0.364079370945449 1
0.694962425452403 1
-0.208223890036592 1
0.143233256292913 1
0.161291234361092 1
-0.193779230481093 1
0.560088271408697 1
0.631150167458708 1
0.507673577302077 1
0.43097873955114 1
0.185273921788513 1
0.380721839897268 1
0.168490210704413 1
0.431435999321555 1
0.653515177350927 1
0.279263092609326 1
-0.453530666301722 1
0.104677752451515 1
0.0572995143305873 1
0.4942023748888 1
0.408986011447191 1
0.492014158618672 1
-0.107990643226639 1
0.113092086066906 1
0.510439250370908 1
0.742152656990153 1
0.534329283436937 1
-0.110192237378347 1
-0.174713533220755 1
0.0301540644955846 1
-0.108665968979563 1
0.0337135125532614 1
1.0021033833725 0
0.191119413659332 1
0.161557366722961 1
0.343374613044647 1
0.145556056382025 1
0.548298843026645 1
0.289429961829348 1
-0.116937700537098 1
0.291337046294395 1
0.386036158603911 1
-0.0812695452770396 1
0.204033678606038 1
0.187627519672773 1
-0.094571248017891 1
0.131635525161373 1
0.218073654713647 1
0.0964769181406394 1
0.0137589441598672 1
0.376611450868015 1
0.33865206542444 1
0.0795140612194925 1
0.222321745876541 1
0.734814152032439 1
-0.392500378125999 1
-0.107693471810555 1
0.174336604287453 1
0.469675706350482 1
-0.411098763218702 1
-0.117178795359697 1
1.00331290860794 0
0.0144864408569022 1
0.460310022817044 1
0.0330487629398357 1
0.209364171659173 1
-0.517657931245059 0
-0.317517056164012 1
0.184590691220973 1
0.153735748613583 1
-0.0578376007030219 1
-0.34467119815124 1
0.0116529486867473 1
-0.11333331120501 1
0.436976191032012 1
0.347501858904317 1
0.325803494188118 1
0.61230577126308 1
0.436459336056344 1
0.663045728475447 1
0.295480647639578 1
0.12785390138825 1
0.210644584075114 1
0.0767437420231993 1
0.605425629401331 1
-0.129764796281743 1
0.660346146913609 1
-0.977564140894079 0
-0.0785583213164123 1
0.582937957023759 1
0.661957755211596 1
0.482592815427596 1
0.65339843765005 1
0.858337068998372 1
0.0536149784735251 1
0.317981961014387 1
0.530980205020528 1
0.304645101645816 1
-0.15254835740272 1
0.0613453091283599 1
-0.0690574918722208 1
0.099389662139409 1
-0.0389769840682645 1
-0.182770309756966 1
0.376824408530584 1
0.435977913416816 1
-0.0730683454192875 1
0.194190356999032 1
0.148058667406127 1
0.284993582087431 1
-0.0186983537056457 1
0.248725859239974 1
0.152184520634124 1
0.0888817592439022 1
0.413569824483611 1
0.279345942012371 1
0.205171179765188 1
0.147329642689245 1
0.348185000699717 1
0.238380162674404 1
0.379761233496973 1
0.566834166118281 1
0.0839805473284737 1
0.996975088453113 0
0.665176214658228 1
0.354340828348835 1
0.10372090201185 1
0.391842228661616 1
0.63917273371536 1
0.407437265665825 1
0.596760417372953 1
-0.285012322890143 1
0.11862308264118 1
0.0835776880469774 1
0.300656664812568 1
-0.0928843589105948 1
0.183598200971052 1
0.0539552844393674 1
0.248219960416764 1
0.516601474351462 1
0.580905185252742 1
0.239415554390265 1
-0.165706509774972 1
0.288759901602592 1
0.0875545360500057 1
0.278041072835751 1
0.41127947410203 1
-0.848343422846481 0
-0.345004593286266 1
-0.746331824305212 0
0.297058469259209 1
0.735756854965595 1
0.358110405792025 1
-0.397752971600527 1
0.722686794374978 1
0.106868015507244 1
0.393063516868135 1
-0.129639387976372 1
0.0109507942485254 1
0.42549666500323 1
0.0534108988852155 1
-0.281685055978493 1
0.0453644840958801 1
0.162894747181882 1
0.279725174899217 1
-0.0476079871647098 1
0.327421650157594 1
0.652278527583301 1
0.647991188094589 1
0.31075406409558 1
0.839599866846507 1
-0.112261058212625 1
0.0797076827299693 1
-0.194745600859462 1
0.0884202377231156 1
0.17019768425676 1
-0.00572332613716584 1
0.0866286788612632 1
0.504487207159839 1
0.253243267900341 1
-0.253239510699426 1
-0.221162427102331 1
0.213233947075021 1
-0.372197691078766 1
0.295665673028713 1
0.00835912779159061 1
0.557961992373318 1
0.0441838586778467 1
0.111945668145046 1
0.182962058790143 1
0.280931627339185 1
0.337525982341158 1
0.284385794748795 1
-0.0661530784843415 1
0.888460984674927 1
-0.128137113359258 1
0.335947999043513 1
0.202310499361814 1
0.117522116700725 1
0.379887056929344 1
0.0305621295473243 1
0.20227321566469 1
0.125354015083815 1
0.61347514115368 1
0.336915226831851 1
-0.0821552096660288 1
0.498597723932695 1
0.212590993783538 1
0.166301368121317 1
0.687396611727004 1
-0.522710518664971 0
0.242226306967712 1
0.62169805018678 1
-0.036692563138928 1
0.389124760579278 1
0.203547151644776 1
0.0643156687901633 1
-0.144916112390985 1
0.157252575037994 1
1.06054665755492 0
0.106326827115187 1
0.312421522282269 1
0.235873842753226 1
0.321567280539327 1
0.597798303530629 1
0.0554258630063471 1
0.281035802001314 1
0.283564370980308 1
0.132683985159694 1
0.0261651382980638 1
0.224488855091537 1
0.232104048802333 1
0.749234815121346 1
0.696175689524384 1
-0.192694748008234 1
0.982098652679927 0
0.0598852216873065 1
0.170428985421801 1
0.812184641121512 1
0.384954701275404 1
-0.612476624438029 0
0.712776159695906 1
0.116506323460479 1
-0.169704183613698 1
-0.324829577100721 1
0.355673852074586 1
-0.147709805425423 1
0.71870840662149 1
0.152629854303397 1
0.0284938411688511 1
-0.333923061030662 1
-0.498426790485064 1
0.319023581525731 1
0.4652610544813 1
0.119058849263686 1
0.0180705693194982 1
-0.331564044439953 1
0.244214042877735 1
0.556284134303881 1
0.651534428764297 1
0.0821572206728947 1
0.141519808516721 1
-0.161175730984448 1
0.408016682562528 1
0.468015453106678 1
-0.183224275046586 1
0.0357592948736652 1
0.458030173550841 1
0.306055230159129 1
0.147110462549737 1
0.684173178149009 1
0.483147762281864 1
0.451298563179686 1
0.400951400578633 1
0.434614471155105 1
-0.53252385521232 1
0.557559303730356 1
0.00456400081734472 1
0.167064184366118 1
0.612834077917399 1
0.131681906922474 1
0.0616201208195492 1
0.670658033273408 1
0.140501291752875 1
0.429910624459155 1
-0.11536020410277 1
-0.0832585252255542 1
0.651524712840045 1
0.157767446888449 1
-0.0121983366207704 1
0.654858538893265 1
-0.070739481562783 1
0.582569722320593 1
-0.0683895735253194 1
0.108829553636688 1
0.191145385914782 1
0.562292876682887 1
0.0149820601018113 1
0.636732136398048 1
-0.00172968122363606 1
0.209763746538506 1
0.475315197734379 1
0.297078573167201 1
0.370370651374494 1
0.391773872399359 1
0.722375352121727 1
0.416588377959224 1
0.458889356518268 1
0.71158092072271 1
0.465909026143037 1
0.300105538220495 1
0.451183246641057 1
0.332275223962979 1
0.491033059021986 1
0.0998674150110148 1
0.02006048285092 1
0.221753715230313 1
0.498805691394257 1
0.409004097653794 1
0.0344997452542557 1
0.199060414665437 1
0.333208777883814 1
0.630976410567987 1
0.0156826156457824 1
0.197668689369097 1
0.231197910959048 1
0.286620121481319 1
0.672178231268441 1
-0.0392920346185044 1
0.37115939215005 1
0.15836126028342 1
0.189316858561346 1
0.247362372617343 1
0.192979085713235 1
-0.261588034903637 1
0.187222301479473 1
0.408879568145215 1
0.292195043484111 1
-0.0418282104303893 1
0.187910079131069 1
0.203148118651322 1
0.204648096541538 1
0.955031478464264 0
0.296658871790409 1
-0.115961277711323 1
0.263645249410568 1
0.0784164123713907 1
-0.209352402058643 1
-0.0947864783643216 1
0.127225808054586 1
0.41397673111176 1
0.166886272015498 1
0.204545850316443 1
0.0840845095175089 1
-0.480714505552229 1
0.424446076086129 1
0.371137383383655 1
0.207243159945419 1
-0.272812106254278 1
-0.466416683511586 1
0.17876914184977 1
0.152039186496013 1
0.339647596408744 1
0.342707867006125 1
0.530034909306022 1
0.641025421223631 1
0.179728294712926 1
0.188284344341529 1
0.39114700877966 1
-0.00396450869017026 1
-0.200351213772266 1
1.0235360735738 1
0.844386912072442 1
-0.00219420245835927 1
0.404379782951224 1
0.546733150160531 1
0.303340226156133 1
0.817531823775407 1
-0.0273338854490042 1
-0.477417141448771 1
-0.0113731999494711 1
-0.612943342800783 1
0.75297152878686 1
0.348784907963503 1
0.388931896088514 1
-0.303292724588983 1
-0.355480213553201 1
0.745850676270193 1
-0.134353867192291 1
0.133317788095642 1
0.0369681263116577 1
0.623946139431203 1
-0.228263516024409 1
0.876639356083859 1
0.427385712229983 1
0.399781433133108 1
0.491994351375595 1
-0.221070437314896 1
0.163133428341485 1
0.0502383264456718 1
0.705863346202455 1
0.908736780897642 1
0.783298689375942 1
0.333549408162516 1
0.4470681731492 1
0.695577952205726 1
0.211148684407214 1
0.162346206653984 1
0.212990714300832 1
0.343663759277464 1
0.265658812584049 1
0.625002596940216 1
0.513983226133762 1
0.445884012979069 1
0.0322111768169142 1
0.465286374832305 1
0.095479081692864 1
-0.950883417062627 0
-0.0761120325737732 1
0.433266029739391 1
0.369332099475429 1
-0.391692538199414 1
0.759577769711473 1
0.276413262263528 1
0.583860824915751 1
0.391177112507078 1
0.702997649714656 1
0.0250259199046084 1
0.124935572370571 1
1.39257736507505 0
-0.0130265626650029 1
0.177385584912737 1
0.61956771919107 1
0.0705807680150291 1
0.0363919614890704 1
0.785465484529343 1
0.243252055142663 1
-0.195024129286146 1
0.114495875674601 1
0.980553902266904 0
0.215787976455258 1
0.346070647083946 1
-0.374445267499942 1
-0.0162777394546185 1
0.105561457814593 1
0.0857172477231563 1
0.343287484069569 1
0.323903048785644 1
0.278768143607052 1
-0.0125249748377604 1
-0.0549477591274071 1
0.564489655999649 1
-0.282600057727296 1
-0.151817812443116 1
0.0724287010668535 1
0.384248446855296 1
0.325952039356509 1
0.00365403608950739 1
0.786322131801032 1
-0.964405049772876 0
0.53483506464038 1
0.520582626453904 1
0.225186374033932 1
0.109109957073273 1
0.269694616620366 1
0.0484357504268423 1
0.253664623560626 1
-0.0970944563363224 1
-0.172821668852625 1
0.350444282451902 1
0.180835791871009 1
0.33987487015195 1
0.320893511550042 1
0.0882677736613284 1
0.187907317651932 1
-0.352384204168849 1
-0.432163170156023 1
0.723801507755517 1
0.336290087210472 1
-0.161228283284297 1
1.05249063599031 0
-0.293423697767002 1
0.225260700289182 1
0.172024610960462 1
0.166003210285668 1
-0.0727655396902895 1
-0.483789572377314 1
0.107053066166881 1
0.267624082398627 1
-0.00283323791583007 1
-0.0833441210768589 1
0.452577300200105 1
0.165702124552425 1
0.597847978624705 1
0.462646154682141 1
0.268352165235351 1
-0.0429055457666726 1
0.246237557176049 1
0.084354486108771 1
0.0336363829996538 1
-0.0538496528481211 1
-0.0393747476576021 1
-0.215789453184677 1
0.447023256421695 1
-0.372719502986795 1
0.195589311804654 1
0.127530920775334 1
0.124335199714621 1
0.252071893103233 1
0.127018983404075 1
0.656577376725486 1
0.0539621338844649 1
-0.389119377316561 1
-1.06771028200438 0
0.0283763511669191 1
0.311375219051786 1
0.114264048678777 1
-0.616318745674909 0
0.248312071205673 1
0.388115351733083 1
0.709080134077425 1
0.441016336181074 1
0.571756817514485 1
0.60098184518167 1
0.377229270262992 1
0.261556238038922 1
-0.276617521947943 1
0.136470662329053 1
-0.221894685599947 1
0.464545586475743 1
0.197651646573878 1
0.659593338892008 1
-0.349602849733764 1
0.40759123001866 1
0.490165521908324 1
0.00650916903776094 1
0.0056524419211709 1
0.309212554875779 1
-0.0387261949077912 1
0.872318273390634 1
0.289582825432892 1
0.557387755777163 1
0.125659915879198 1
0.161784917618413 1
-0.206991968548819 1
0.202990002179353 1
-0.159307962170704 1
-0.460244566876798 1
0.626789682597377 1
-0.350809456768061 1
0.38172442705067 1
0.444970347605593 1
-0.351500648500928 1
0.934853626270885 1
0.0808432045256466 1
0.198166355162971 1
0.791069900063371 1
-0.14164680194824 1
0.329472418053702 1
-0.2375398662184 1
0.29986809505138 1
0.0686160373473827 1
-0.159286503182553 1
0.1532131151438 1
-0.346195096464998 1
0.305066456460383 1
0.145734991872065 1
-0.294762280458103 1
0.0231899997852558 1
0.300948031944903 1
-0.24774750108215 1
0.108301942501998 1
0.160180676741481 1
-0.112601226231536 1
0.158730407044624 1
0.0472796244713832 1
-0.0656766300118452 1
0.730498151506335 1
0.232961831989094 1
0.0266711986254544 1
-0.160652142118337 1
-0.0551559419174869 1
-0.397172267289109 1
0.64868462429254 1
-0.319734027837625 1
-0.0192796451479036 1
0.0854671867657263 1
0.187110308127881 1
-0.00408153485963927 1
0.325664047715439 1
0.389420429751959 1
0.233719368503522 1
-0.170953267869605 1
-0.0152323540254636 1
0.391877369629409 1
-0.0385419501629471 1
0.515079031920813 1
0.187889200985098 1
0.466387357805564 1
0.257022368859595 1
-0.052680188919139 1
0.363332906743151 1
-0.246626942494785 1
0.765002595993969 1
0.310736733912612 1
-0.0282567102594859 1
0.181009947421853 1
0.107738041276968 1
0.706241166187794 1
0.134421940348987 1
0.399132533936807 1
0.163122790650321 1
0.0276944207181599 1
0.249295649677786 1
-0.267485750383008 1
0.0153733462208523 1
-0.273988770739759 1
-0.20360784796738 1
0.484036576393613 1
0.322306562630089 1
-0.549971628844745 0
0.0850631616547802 1
1.0924857189411 0
0.315925130769994 1
-0.279564435379553 1
0.0863373078383529 1
-0.428487870234103 1
0.195020309844308 1
0.0792738430588253 1
0.217711426960362 1
0.132719254680456 1
0.499475655033959 1
-0.320904437528257 1
-0.417217015997308 1
0.029436421998027 1
0.680788581994793 1
0.401602954782581 1
0.420664738361705 1
0.518895303893937 1
0.181599608060039 1
0.350344447904179 1
0.0678090697140342 1
0.719564997414495 1
0.248193684833238 1
0.377141470199497 1
0.445122801355416 1
-0.00214755297014389 1
0.642565238265314 1
-0.306852363184408 1
0.540650398272984 1
-0.384010005218117 1
0.90503241931795 1
0.16664814870978 1
0.55125568668073 1
0.258850995926845 1
0.225233662820187 1
0.413093515994349 1
-0.150535811867296 1
0.53988018645958 1
0.701458348088642 1
0.345556704967785 1
0.318023194890192 1
0.207889269623336 1
0.100425996999552 1
0.015550187636022 1
0.923015700033431 1
0.282076871032637 1
0.0305174109390594 1
0.206817424666976 1
0.433684499024618 1
0.094966281899267 1
0.560279984179271 1
0.422326034971933 1
-0.0481437597599161 1
0.303239760777626 1
0.238712146087547 1
0.388509309121063 1
-0.42341576841789 1
0.0886991301096874 1
-0.084745405528441 1
0.190543806151345 1
0.998886478126433 0
0.463620170650638 1
0.469533193777176 1
0.057159992457445 1
0.255267606489555 1
-0.320089136813317 1
0.133446759051926 1
-0.310896976628261 1
0.426877126060891 1
0.265587050593476 1
0.181593739940341 1
-0.573073863838435 0
0.13671649662487 1
-0.0143893487890986 1
0.320573740221377 1
-0.541904856465201 1
0.336555779222961 1
0.0200261323437213 1
0.352587394837663 1
0.129697586182533 1
-0.243285120613654 1
0.0796173465750888 1
0.251828823569898 1
-0.168154075289414 1
1.19315512298102 0
-0.18603380398274 1
0.414949105508338 1
0.676709064487001 1
0.0221102042415812 1
-0.132408817000011 1
0.238161027483297 1
0.090344722921953 1
0.614774360334145 1
0.171247933544839 1
0.580422462163505 1
0.17095143809414 1
-0.380568886225196 1
0.239734574234655 1
0.389257359149986 1
0.135662595265201 1
0.728469631450467 1
0.463742410773494 1
0.579145556749388 1
0.158837037477241 1
0.319406201188574 1
0.137605930995299 1
0.28831558787062 1
0.0891372356991041 1
-0.156419382862679 1
0.474578428444587 1
0.3783311559579 1
0.0644194438442789 1
0.154029897117116 1
-0.268455998003876 1
0.356638446534536 1
0.0899222916520591 1
-0.497839366129006 1
-0.342683049523217 1
-0.192205291533794 1
0.614743044581961 1
0.550088135753362 1
0.544937427031525 1
0.509470752567985 1
-0.0655349317193037 1
-0.257600539463942 1
0.631467795645269 1
0.585028160251944 1
0.533444580337966 1
0.911319074697385 1
0.469277493223246 1
0.0235570075659013 1
0.113846396720108 1
0.72289929910915 1
-0.391401225766745 1
0.791862641752392 1
-0.401476364916932 1
0.712084819455281 1
0.431133346636808 1
0.208946299825434 1
0.788859419843277 1
0.55264029400535 1
0.442262885862064 1
0.519362700569393 1
0.393725356335407 1
0.467560743062661 1
-0.578420652157908 0
0.242083025873128 1
0.0402465165870078 1
0.136853325977887 1
-0.213057481002303 1
0.41701311756175 1
0.455167470913185 1
0.186624365208498 1
0.492118187988331 1
-0.125207388193053 1
-0.347214152253061 1
0.838403865033845 1
-0.587939728609518 0
0.167511186222857 1
0.730268020165842 1
0.397469795834057 1
0.0331867940003891 1
0.0175572117381632 1
-0.519686468710908 1
0.851862529834837 1
1.27347380535609 0
0.292518990529257 1
0.511376699396735 1
0.871720505679507 1
0.189535650717403 1
0.48601877083715 1
0.306909192137601 1
-0.395921856326014 1
0.442335067394691 1
0.421300159453515 1
-0.0171555402428091 1
0.12664361948405 1
0.422820580310903 1
-0.225194369855644 1
-0.462881481524992 1
0.562052415342052 1
0.263325175629919 1
0.192838425067513 1
0.17210737392002 1
0.385625788792809 1
0.0113518568866079 1
0.290484766270462 1
-0.0147887697177465 1
0.748407802636255 1
-0.0476399938098085 1
-0.50726664834063 0
0.152061329533554 1
-0.48008133800772 1
0.444818931136724 1
0.0746626397832225 1
-0.391547564640495 1
0.133610200948225 1
0.218808930271545 1
0.838063887004366 1
0.380736280200312 1
0.301703317792417 1
0.601071731253834 1
0.20653175825506 1
0.242457907936446 1
0.523275066054521 1
-0.00213492436048388 1
0.504017808519432 1
0.227072287645711 1
-0.0143978951465832 1
0.0277558819972213 1
0.598217869144726 1
0.199534200647201 1
-0.230664794031759 1
0.301898111198659 1
0.519697563386044 1
-0.184376547247396 1
0.260802344786677 1
-0.0277640354186161 1
0.452834590474177 1
0.234468902301615 1
0.264295644228723 1
-0.0118671215637114 1
1.17047112911582 0
0.35597367640703 1
0.729925916336579 1
0.104246302585383 1
0.225248844397071 1
-0.0630621992481847 1
0.0904900778453114 1
0.327931979211478 1
-0.173934208188821 1
0.749556908821754 1
0.174890644315745 1
0.592657313657961 1
-0.157330057161331 1
-0.0767702021308387 1
0.508181649500415 1
0.353404223611737 1
-0.377545315779801 1
-0.345113118138769 1
0.987872743791938 0
-0.157958389873722 1
0.0561327654286866 1
0.593245122421487 1
-0.27258346121895 1
0.344553455728032 1
0.436165322745387 1
0.123738242681651 1
0.666681068231634 1
0.648570401303146 1
-0.197260680813279 1
0.271405457706263 1
-0.00550785445336927 1
0.612193423256376 1
0.271944101157216 1
-0.115822628742944 1
0.194173020082207 1
0.326074016430306 1
0.434026654829785 1
0.348741016677359 1
0.366328617449719 1
0.48878601006989 1
0.325492052024474 1
0.280774510395043 1
-0.153796441107942 1
0.139671791963262 1
-0.384954665732722 1
0.0586258480530097 1
-0.218382405420967 1
-0.0219719940714772 1
0.306694350521183 1
0.686160967080183 1
-0.627190886287165 0
0.190712193367563 1
0.383835616328577 1
0.0882899567590884 1
0.0903757928016742 1
0.0458594411083268 1
0.0810651791495746 1
0.248337388167707 1
0.00565471737075121 1
0.375567956290336 1
-0.115106026420936 1
-0.131257164259009 1
0.658731058296189 1
-0.323483847204402 1
0.0432842397327539 1
0.127390759586431 1
0.11388321033528 1
0.353617926885745 1
-0.103467817749369 1
0.0119922574526915 1
0.522132750885779 1
0.31241465847283 1
0.0835151846869972 1
0.216222330775375 1
0.351481446871557 1
-0.158527303294369 1
0.353465163677262 1
0.046269440415459 1
0.950845766086251 1
0.386375961557583 1
-0.527508472214967 1
0.625720558694947 1
-0.00622891653740185 1
-0.455488451653674 1
1.11445519307907 0
0.130625095854336 1
0.4476675343542 1
-0.65375975539565 0
-0.246172539623108 1
0.382863873663924 1
0.0335052106571124 1
-0.14906794233551 1
-0.0704141051298433 1
0.188638364839141 1
0.265348890930247 1
-0.188712768277351 1
-0.0757436207705776 1
-0.306188010326993 1
0.184602682660321 1
-0.126458084988735 1
0.361973514785344 1
0.423362253426288 1
0.536155988002792 1
0.268896248586506 1
0.315241314441838 1
-0.21408418758948 1
0.00640421408751195 1
0.210582658268115 1
-0.250756510377691 1
0.300356811118134 1
0.719612232130384 1
-0.306759751252574 1
0.449410492027695 1
0.204133579134858 1
0.614172409808759 1
0.611344354859576 1
0.141563620168915 1
0.160321405869087 1
0.0248441572900797 1
-0.323615691485381 1
0.0695318605999082 1
0.0979000808440035 1
0.30260019695616 1
0.534473524757011 1
-0.126714231199886 1
0.692318206154206 1
0.00163121752409248 1
0.268457828096034 1
0.434054059507947 1
0.489190691945474 1
0.370454837396243 1
0.409177261099866 1
0.0980489512009788 1
0.357071783607663 1
-0.0716843435391349 1
0.313575607417197 1
-0.152641341033872 1
-0.000277256695943126 1
0.401849317216447 1
0.261483744002833 1
0.472178288348048 1
1.22719179744999 0
-0.438638309392447 1
0.390250688590248 1
0.0862787820072833 1
0.196186561221 1
0.0999203852495398 1
0.183811146596701 1
0.168572691976718 1
0.227883133368904 1
-0.166895065087583 1
0.536982569196412 1
0.37529036886167 1
0.244030239573226 1
0.12185112236868 1
0.193426837899713 1
0.543021641206519 1
0.113749229188465 1
0.378819010612311 1
0.609372591957897 1
0.269510469213076 1
0.717254880156823 1
0.98613922860405 1
-0.0391456770755598 1
0.283693099802916 1
0.505373235911263 1
0.154687153586315 1
0.138042208547266 1
0.482265840067458 1
0.201281775242794 1
0.289066900379333 1
-0.0104592258441548 1
0.843974922896209 1
0.379938932590169 1
0.897328408713366 1
0.220760343584118 1
0.0761075233313194 1
-0.214642196312778 1
0.511107678888044 1
0.216099798678352 1
0.156231204738849 1
-0.201554944664987 1
0.286202611559058 1
0.341038740016564 1
0.151371776091076 1
-0.030732513407714 1
0.430861553871254 1
0.255920148185827 1
0.227052253720466 1
0.076256058031877 1
0.565103384896834 1
0.33243827676598 1
0.0756321175597306 1
-0.02869883261462 1
-0.0391364616066355 1
-0.0414392282798515 1
-0.153858125460739 1
0.133152013560363 1
-0.0187437189469178 1
-0.144954368618956 1
0.0904730715750381 1
0.437372786032672 1
0.33348336694717 1
0.477396755742913 1
0.559099310099939 1
0.479971405078861 1
0.273993127913366 1
0.442985258243001 1
0.403135641770056 1
0.667790828305795 1
0.564944827707417 1
1.06842249704247 0
0.901979660997026 1
-0.370400050669834 1
-0.0708942880730768 1
0.190645942150792 1
0.473504378084453 1
0.375757816056581 1
0.0783807234987822 1
0.333548659152006 1
-0.0357324717612272 1
-0.700034537268148 1
0.890304052053044 1
0.653209033695939 1
0.182454486374882 1
0.278091170757437 1
-0.283092501586662 1
0.0136027324610563 1
-0.175703432070727 1
-0.161954979565396 1
-0.3489921730911 1
0.127110116507198 1
0.687597475027586 1
-0.288457542792043 1
0.795635369379347 1
0.044050182967967 1
0.113518657678686 1
0.0517655535236633 1
0.601391995332431 1
0.358654554121648 1
-0.000290965905182655 1
0.231772146745708 1
0.405988070413077 1
0.514556102945105 1
0.250448324383369 1
0.789658476217246 1
0.5192181098685 1
0.191050045157402 1
-0.0864045282217033 1
0.456708495780257 1
0.025690810443143 1
-0.107058346824885 1
0.182830404238625 1
-0.0723856142407113 1
0.393258433670973 1
0.0750253951938918 1
0.492064806489449 1
0.0834404690031863 1
0.0217901124114769 1
0.231380671203319 1
0.277783718771972 1
-0.0729291893671545 1
0.422190994011451 1
0.443689712854997 1
0.711525590758335 1
0.0643091168918375 1
-0.139197637184415 1
0.0459267360467952 1
0.00452757013275393 1
0.54292852218005 1
0.248083835672287 1
-0.0205944291364006 1
0.254628486512098 1
0.386428733731818 1
-0.00610144523036119 1
-0.29030795621528 1
0.73708729482865 1
0.266676104895223 1
0.0706432114645149 1
-0.406540981171031 1
-0.140703108963874 1
0.545693444951638 1
0.160662840928254 1
-0.157715569528823 1
0.372327353903327 1
0.148453475396394 1
-0.0208524874353346 1
0.0746999363026497 1
0.365587294780447 1
0.28314753769687 1
0.314889139957535 1
-0.365331530834396 1
-0.29015598838732 1
-0.0758096562226778 1
0.421075193025061 1
0.0179378771247165 1
0.149786638470183 1
0.0933419361240254 1
0.414434841641465 1
0.532016994699042 1
-0.0419708873468191 1
0.00756283997139395 1
-0.543966864069046 0
0.297299021188282 1
0.780550724873851 1
-0.0627669490152916 1
0.0668924882663314 1
-0.336872549060405 1
-0.012876302287054 1
0.664995845007087 1
0.806486127475328 1
0.999105720247569 0
-0.0393885069783265 1
-0.290816021486486 1
-0.10688996463648 1
0.536546659788374 1
0.172512569126737 1
1.06808997456223 0
0.149593361139177 1
-0.770545090674897 0
-0.172020349759409 1
0.0229204455022761 1
0.387084014661545 1
-0.309430997897566 1
0.361954472179881 1
0.243505939516737 1
0.186870238856449 1
-0.0125835782818516 1
0.946917282656766 1
-0.840728807665234 0
-0.399248857367563 1
0.290913370254603 1
0.331096908408122 1
0.0175388859623675 1
-0.173928643217217 1
0.272094431333177 1
-0.000432439120722022 1
0.0475485288371435 1
-0.117109300985539 1
0.387339877426671 1
0.462589695674574 1
0.202182397306975 1
0.186229746130686 1
0.0177418693457547 1
0.185367469205693 1
0.0930168424224989 1
-0.577411863028516 1
-0.546870278110964 0
-0.213530258623645 1
-0.211527821955958 1
0.306140964712683 1
0.281385166118767 1
-0.403794102358284 1
0.589854235512919 1
0.0886158994775181 1
0.252961075316433 1
0.220990676653746 1
0.240928263381744 1
-0.37545461374716 1
-0.205928739360397 1
0.0370904029948765 1
-0.31853542288564 1
0.301257573449967 1
0.524709595422044 1
-0.0474404408183359 1
-0.536823836579536 0
0.179720967128653 1
0.0257355014406305 1
0.236341777493745 1
0.680931506016342 1
0.135374498216957 1
0.413573748730711 1
0.648299832830515 1
0.158681058730551 1
0.257341503932105 1
-0.0455537961971096 1
0.224043024625851 1
-0.28536601506523 1
0.405396706700213 1
-0.0579819483504589 1
0.285309261527881 1
0.264631023050396 1
0.518464570350927 1
0.281622911808681 1
0.138385840600024 1
0.289064192939522 1
0.30722204877149 1
-0.318149591528914 1
-0.11532506479805 1
0.134645818172503 1
-0.358101028130295 1
0.219737895137224 1
-0.145503801451216 1
0.4074189001007 1
0.0882511821294893 1
0.265321656686234 1
-0.2021879452815 1
0.0937285409108498 1
0.461706717997748 1
0.528548637401103 1
0.0855568653599568 1
0.197677365444019 1
0.172397558603247 1
-0.202485137740147 1
-0.0220729607105402 1
0.663309307601866 1
-0.300622221434946 1
-0.309236432824351 1
0.100115890816184 1
0.10706577864745 1
0.467297675623401 1
-0.0711122314008953 1
0.177059491773816 1
0.354523424593743 1
0.0347977573178507 1
-0.220478161247367 1
-0.0528854088727318 1
-0.00495417906614088 1
0.0192908307759661 1
0.152171401171151 1
0.0308248443011437 1
0.3973697499943 1
0.92576964090122 0
-0.302612380824738 1
0.00230054631481853 1
0.440025488676301 1
0.495971804412944 1
0.00418944066397267 1
-0.400344443726955 1
0.473481200456895 1
0.37822729207917 1
0.329453962342229 1
0.414778546828304 1
0.890103717602223 1
0.142925677309794 1
-0.3109519232089 1
0.297537405331033 1
-0.653325181955571 0
-0.290656024561041 1
0.294043533334927 1
0.248824016645831 1
0.345445804328143 1
0.213922558201627 1
0.319820791405454 1
0.27465033495896 1
0.421247842088695 1
0.353311735400114 1
0.719232115777043 1
-0.15785939427968 1
0.55742175890882 1
0.66291206931581 1
0.475550908077741 1
-0.243843257258052 1
-0.187568911683368 1
0.410596782923895 1
-0.214221612097774 1
0.859208307379772 1
0.189966845369242 1
0.341952665174918 1
1.10191151489435 0
0.340676796886285 1
0.299154003421141 1
0.404024641598253 1
0.191754088008652 1
-0.179887577190302 1
0.486335708456996 1
0.426032142024342 1
0.762126677023678 1
0.0472047560453238 1
0.0152848791555472 1
0.156267673420223 1
-0.095960440054236 1
0.4259019592252 1
-0.335242850146164 1
0.156784125082163 1
0.47247688411486 1
0.971486456574134 1
0.633029145026589 1
0.292468672841217 1
-0.216401508300965 1
0.437610917425419 1
0.502015565606567 1
0.555538345981156 1
-0.0371503496909347 1
0.170232478965509 1
0.785598999974863 1
0.413077098473818 1
0.208369782890327 1
0.27947609652467 1
-0.218176917560165 1
0.214704251798036 1
-0.372828933344576 1
0.198543712497041 1
-0.0784990128038051 1
-0.40044464023684 1
0.190085280024691 1
-0.24067325403116 1
0.362728508804659 1
0.144212309342134 1
0.169955757812712 1
-0.433853300235785 1
0.572884836480765 1
0.804035685845105 1
0.119269557927727 1
0.463048906795423 1
0.195967921853727 1
0.591707705319421 1
-0.0870138075404857 1
0.130294965033006 1
0.143079874070987 1
0.70940048736079 1
-0.2502127807028 1
0.624466874884226 1
0.50352154493632 1
-0.218055460948419 1
0.493286722453039 1
0.0840507650098451 1
0.570087727656258 1
0.79403103482307 1
0.636150220082729 1
-0.162619665312186 1
0.109814678931655 1
0.949118384735018 1
0.566071701161279 1
0.0213638824671278 1
0.309415865573734 1
0.0636545396703592 1
0.397148048237053 1
0.10905566913307 1
0.163005834630573 1
0.713324616919137 1
0.303768874498709 1
0.0954774913369076 1
0.415561682725809 1
-0.122314960232607 1
-0.00509786667976897 1
0.936163730695075 0
0.479447847591514 1
0.301415529862941 1
0.0773155922048654 1
-0.165513453975363 1
0.686631543911398 1
0.194182282953476 1
0.191591308905631 1
0.90064752653064 1
0.102502873093898 1
0.398080482358291 1
0.454170070482629 1
0.393016575621107 1
0.89607250049245 1
0.367732184208113 1
-0.147056226360254 1
0.568521018336341 1
0.839875368249677 1
-0.094641486875554 1
0.612074642632014 1
0.701718928441651 1
0.247924474655621 1
0.416382774897781 1
1.17382298681141 0
0.242551511540623 1
0.0962076840140032 1
0.172324030266817 1
0.206125317104638 1
0.92312518672209 1
0.0905244628973952 1
0.221629188089556 1
-0.249516421786727 1
0.0921415830386154 1
0.065433946561013 1
-0.195824912450844 1
0.353908367502186 1
0.473568915951851 1
-0.212987729387849 1
0.506824506587784 1
0.362831261511044 1
0.038884985819024 1
0.163156569060922 1
0.26395448375621 1
-0.0224383028373275 1
0.82512263613857 1
0.107577827082824 1
0.30755971521005 1
0.722417996758724 1
-0.181794758695776 1
0.443392878076707 1
0.296253560940217 1
0.106401907436383 1
0.365369574365473 1
-0.10296491343763 1
0.425038922531327 1
0.279661327037998 1
0.508140957064682 1
0.162925737491332 1
0.356845540241418 1
0.445448028711935 1
-0.072500328764357 1
0.142507126687391 1
0.0269783960619882 1
0.0949915155127478 1
-0.221567792001475 1
0.104760639177535 1
0.166801450254857 1
0.141334028847619 1
-0.0266989825587974 1
0.0809287610470546 1
0.755643228588367 1
0.508186148864103 1
0.270822591536476 1
0.361569397897433 1
0.376144204289694 1
-0.0320318936919083 1
-0.0768668845843458 1
0.320265437104096 1
-0.208879191468054 1
-0.0707526723330643 1
0.0795026455498378 1
-0.0188822205735095 1
0.750841377895917 1
-0.14805117046826 1
0.0495875253270954 1
0.435844385988369 1
0.0507917783120632 1
0.0346431045310334 1
0.232950195486479 1
0.61190813903347 1
0.598078621278721 1
0.0783395887078258 1
0.510242986993815 1
-0.098441898871558 1
-0.0704348041797879 1
0.20735518323682 1
-0.0290745473321661 1
0.0627342627679643 1
0.458246011220765 1
-0.195654243643383 1
0.653431266858772 1
0.28675103059794 1
0.152287104699278 1
-0.237459912590391 1
-0.173341524201087 1
0.449392289672107 1
0.601680527234327 1
0.685525179376352 1
0.333475739490837 1
0.417879831656839 1
-0.51304445378716 0
0.458415524695068 1
0.334293397154205 1
-0.0203353793335346 1
0.0311206602113965 1
0.235617282322235 1
0.0767198028693216 1
0.393328227732177 1
-0.0231154864676145 1
-0.415869658138247 1
0.27902754860402 1
-0.0748056096402827 1
0.557681221529874 1
0.493225106772537 1
0.221476199449275 1
-0.0717551982104624 1
0.408189518215905 1
0.13305808858777 1
0.384121163167022 1
0.327027041631973 1
0.396666593514612 1
-0.0110054808279241 1
-0.245454923366255 1
-0.24276529585916 1
0.00139552707596555 1
0.269860749423639 1
0.459205179023471 1
0.421432456808289 1
0.287240514123816 1
0.20133119550526 1
0.445533467978796 1
0.0471137299596736 1
0.532832700012883 1
-0.268843593887591 1
0.352285591722843 1
0.0646489320465079 1
0.282499400299312 1
0.160983279521404 1
0.136864886876974 1
0.247806382333409 1
0.523909109230716 1
-0.046135871179618 1
0.511308544181043 1
-0.511763840999354 1
0.262292991201406 1
-0.0644680190679727 1
0.0970065673698866 1
-0.0512603468434294 1
0.408805500982464 1
0.126791680715546 1
0.061262808213464 1
0.568280536984932 1
-0.117159733383857 1
0.325158982481027 1
-0.302555865504015 1
0.378196177554578 1
-0.126806001728116 1
0.394492252412176 1
0.244816975987793 1
0.24082878198045 1
0.386034147850431 1
-0.0251793231033242 1
0.290932734246687 1
-0.246119953846742 1
0.165761869709976 1
0.126479784413531 1
0.166277098490805 1
-0.138907992522897 1
0.308280636547256 1
0.619564789301427 1
-0.74395281630588 0
0.260767592373648 1
0.314913760227483 1
0.320641512074196 1
0.244655228230375 1
0.328339267583977 1
0.0325089782514177 1
0.673943601642604 1
0.0665959241439939 1
-0.539002021408848 1
0.347492676660514 1
0.0445698237421951 1
-0.49834237189941 1
-0.100230562007882 1
0.799016464075311 1
0.458367148560065 1
0.743569984718989 1
-0.238310302293651 1
-0.306893140072781 1
0.401643299387904 1
0.288388512324434 1
0.312942061394084 1
0.0758341463432123 1
-0.448659645128231 1
-0.0904706653372262 1
-0.421923850887111 1
0.25866853731159 1
0.111034764276704 1
0.153928202163453 1
0.0674851922006833 1
0.0574600143553638 1
0.659419150822059 1
0.253017685716639 1
-0.0632068767941852 1
0.0136923515502745 1
-0.549243317227748 0
0.344021349780176 1
0.0416602118091002 1
-0.320174097283024 1
-0.673685796310974 0
-0.0204516724696751 1
0.375659941958073 1
0.0174201224557085 1
0.300362827140537 1
0.224141454393642 1
-0.141061860444014 1
0.105501296297862 1
-0.308914292361421 1
0.551324292266018 1
0.419654900166787 1
0.480218574258689 1
-0.116421555897245 1
0.375990826854268 1
0.287846610287822 1
-0.0984507443106814 1
0.0066323867579471 1
0.37838884087185 1
0.546218599498562 1
0.405676622607865 1
0.177914688609799 1
0.784271300130369 1
0.179323358737454 1
0.0410353805411344 1
-0.0656161808501373 1
0.296706609376066 1
0.373700416007004 1
0.0616965950041887 1
-0.307511326497352 1
0.183493835567232 1
-0.0301578318544752 1
0.292596117054909 1
0.652593339940913 1
0.303105608742066 1
0.266356003702804 1
0.13604657065069 1
-0.0880190523028939 1
0.646253669677384 1
0.225754234026889 1
0.197955861636912 1
0.41254026750463 1
0.158846377056943 1
-0.0670718852024296 1
-0.0251705903449142 1
-0.149863775615973 1
0.58954635905311 1
0.49023677187036 1
0.307035788775611 1
0.488626622754364 1
0.447668334370318 1
-0.0088315693770398 1
0.678625931328137 1
0.130919129165239 1
0.207370136757727 1
0.373462310272375 1
0.695672638940807 1
1.03043633618764 1
0.181777028187059 1
0.11013071461399 1
0.0676422819596023 1
-0.118076031131353 1
0.509657312021765 1
0.130217729439177 1
0.307322058321796 1
0.0865711916685315 1
0.219177196206966 1
0.484565170107513 1
-0.0016781271686036 1
-0.307454905393361 1
0.231438320741085 1
0.427085370213935 1
-0.677572245448737 0
-0.378485389444946 1
0.559057011017671 1
0.516863145132456 1
-0.175764334134166 1
-0.164973732128258 1
0.379893229163676 1
0.128488115427806 1
0.209926157027906 1
0.431905568313925 1
-0.342072081864596 1
-0.274371030768838 1
-0.0134941744224079 1
0.304523168217479 1
0.506115280011719 1
0.232224738613685 1
0.596761202820995 1
-0.17130374134394 1
0.406530075489592 1
-0.306932895240663 1
-0.349160468969482 1
0.145908666896701 1
0.450957711871796 1
0.226621968263476 1
0.0772094264196969 1
-0.0566078114851702 1
-0.298112063533621 1
-0.0976274501426561 1
0.146479341289616 1
0.366262483578341 1
-0.0803532365653862 1
0.145228304409207 1
0.904744378380055 1
-0.366830222418337 1
-0.296091764079873 1
0.951030066214865 0
-0.167919874759563 1
0.381173326172105 1
0.21972211271057 1
-0.103818034700515 1
0.142795908518372 1
0.254887281287115 1
-0.182151356660275 1
0.53867461159247 1
0.106818294458937 1
0.00765384334892222 1
0.253836823591748 1
-0.237406532263866 1
-0.119417105779033 1
0.679825552780812 1
-0.0545269834392404 1
0.0854505124382129 1
-0.165483278110755 1
0.490347198813183 1
0.341093256169251 1
-0.0810033764876192 1
-0.0705448667567285 1
-0.293111156644579 1
0.328935399816077 1
0.394543940730619 1
0.769836813185061 1
0.184988297743818 1
0.280631537461395 1
-0.136023964277735 1
0.109415169971068 1
0.322323437590106 1
-0.0926587745551336 1
0.473944211386444 1
0.17297240296617 1
-0.0250748268818897 1
-0.396787970972757 1
0.0789199621218513 1
-0.043722308195331 1
0.0880802813142952 1
0.0242677670721147 1
0.344863226893237 1
0.161606670909647 1
-0.0779012984135527 1
-0.437380362424426 1
-0.0548190089123382 1
0.00127779843684103 1
0.570452139659965 1
0.881318803512403 1
0.751681766528677 1
0.766411257563104 1
0.281409829179724 1
-0.187750713058295 1
-0.028617702571465 1
-0.439816455660133 1
0.229875650417194 1
0.104295115161445 1
-0.104824551442826 1
-0.441504494917271 1
0.48772676516403 1
-0.0164026414633185 1
0.812480732336226 1
0.300535540439887 1
0.410463273506148 1
0.635924536751803 1
0.243656616002996 1
0.491192610282107 1
0.556965058450091 1
0.768631507430898 1
0.472458664315526 1
0.428895410767266 1
0.441008167530956 1
0.642965876394473 1
0.0555974218563039 1
-0.0188482825257126 1
-0.313989171601401 1
0.444906066310392 1
-0.39726353622554 1
0.0868165469699713 1
0.089706484515531 1
-0.253097479128261 1
0.785680810206831 1
0.398101272824774 1
-0.0830671780384073 1
0.731550922719575 1
0.423385005227973 1
0.109589391291166 1
-0.41355023539463 1
-0.126152144501968 1
0.468133205299619 1
0.216940358906673 1
0.461760785250044 1
0.275885072969567 1
0.382751073807844 1
-0.280768486771182 1
-0.220170959573339 1
0.798780791927627 1
0.440075416035645 1
0.463510062580899 1
0.189266471615594 1
0.579967828248131 1
0.00287209194399755 1
0.326591418309161 1
0.0857145347718598 1
0.663161366070166 1
0.559027539048731 1
0.147619995561504 1
0.242646375272343 1
0.206603039622793 1
0.156466749408428 1
0.189640679217039 1
0.291396788477098 1
0.184145308827533 1
0.0977181511515066 1
-0.023122561043358 1
0.182081070011173 1
-0.0214966270152537 1
0.772270707467257 1
0.738049320209037 1
-0.0963995443060672 1
0.76761244356222 1
0.361872804786279 1
0.257337218946885 1
0.118029963447316 1
0.123759598691369 1
-0.140061721750354 1
0.310359443274983 1
-0.0647870369569479 1
0.271744207371445 1
0.07670534509192 1
0.0677801059718995 1
0.0691885903028238 1
-0.307662144244883 1
-0.349042465300294 1
-0.800405439212192 0
0.600032318047637 1
0.523802459281904 1
-0.257766875506069 1
0.275463090607874 1
-0.530574395836376 1
0.098633406957206 1
0.75856271761205 1
0.307616861259877 1
0.625392681569535 1
-0.275950580290783 1
0.318353449356443 1
0.601463303405823 1
0.82137192812849 1
1.32013431789695 0
0.805024714932881 1
-0.0663044904625994 1
0.169668668169807 1
0.634005784572374 1
-0.197282628877251 1
0.330741825605077 1
0.187824717303579 1
-0.0989535672242268 1
0.343401799040526 1
0.517088652487627 1
-0.0739640759114739 1
0.359813308629397 1
0.747838838458022 1
-0.182737339655274 1
0.707354857859829 1
0.151855753928511 1
0.217506132389248 1
0.0914070629779819 1
0.417084465920963 1
0.0623215711308217 1
0.406131480058431 1
0.380324873798618 1
0.293149316359319 1
0.0293209216066912 1
0.0696549725500039 1
0.516678070774175 1
0.0462807622343008 1
0.348228316886872 1
-0.272143702266147 1
0.892435459910468 1
0.454448405198603 1
0.462200886624946 1
-0.137541536511208 1
-0.02596901917975 1
0.791181088297903 1
-0.245751512865465 1
-0.0365991366269004 1
0.598601330866029 1
0.305531960823572 1
-0.0571684504541782 1
-0.109376062500782 1
0.461523370348629 1
0.400669158233264 1
0.01751201200559 1
0.1637791499695 1
0.695557333216738 1
0.387203561721959 1
0.260553025098926 1
-0.0864558404850192 1
-0.0294963399100798 1
0.295204290811951 1
0.236343146600352 1
0.327550160615096 1
-0.330786685520744 1
0.557541602795794 1
-0.0190215662758046 1
0.292029167304809 1
-0.0218647707950228 1
-0.575145208007922 0
-0.107944562954171 1
0.242860421253126 1
-0.184544347800164 1
0.0624439480338241 1
0.224291969658393 1
-0.0178428167875278 1
0.210431438349019 1
0.164999530535281 1
-0.312293964518121 1
0.434055212797504 1
0.305362581430032 1
0.234150433247385 1
0.194870285614356 1
0.396639399088441 1
0.0321982952625021 1
-0.260896833677853 1
1.37805978806844 0
0.0513301252697249 1
0.384437128701658 1
0.434330285062488 1
0.0766561457314862 1
0.00527568514644596 1
0.079492472507585 1
-0.104194640442793 1
0.690928319845364 1
-0.162572063253665 1
-0.212757170795435 1
-0.117720083575685 1
0.0873902410212145 1
0.180394742231951 1
0.460674127826539 1
-0.321430606819827 1
0.260326768575398 1
-0.196550490052043 1
0.602590405540241 1
-0.21424576545862 1
0.0399155551503775 1
0.754246400435064 1
0.320162686794741 1
0.499357509878244 1
0.244782366431669 1
-0.808994609959456 0
0.33043340613049 1
0.317487223448411 1
0.161001740497955 1
0.302661301526543 1
-0.112840504011694 1
0.274799449431338 1
0.246488851583228 1
-0.0911245546201572 1
-0.224430725238355 1
-0.150213721937368 1
-0.368295705691636 1
-0.00749069003458801 1
0.548780644553321 1
-0.0790628161967208 1
0.224717631395828 1
0.250004960065661 1
0.268616200652494 1
0.37018969514301 1
0.295604022353444 1
-0.426607846167597 1
0.145500184804045 1
-0.273872697940084 1
-0.0933898411776973 1
0.329524470609078 1
0.339200238746282 1
0.17892632029329 1
0.421109009947649 1
0.0846833461234156 1
0.183732117281619 1
0.133463920046215 1
0.271836886983464 1
0.38993403193585 1
0.512594870728975 1
0.6931493237805 1
-0.7704552889652 0
-0.088712488865328 1
0.0526619206287508 1
0.0265204895248444 1
0.249593578384266 1
-0.190094145384335 1
-0.152037497028823 1
0.287645366547903 1
0.221778845944694 1
-0.261810894048663 1
0.386589059829074 1
0.197493794132067 1
0.535218905362054 1
0.482398756680998 1
0.435327325144051 1
0.0942470846161661 1
0.158153312823725 1
0.606209577636683 1
0.792149646995978 1
0.751423053864725 1
-0.234145129143054 1
-0.0499413747654727 1
0.759176634984803 1
-0.336852247948279 1
0.314575224172768 1
-0.433249021719788 1
0.137932434033329 1
0.294428013073477 1
0.0215027556713013 1
-0.403300252419132 1
-0.0548011428649947 1
-0.305608853265222 1
0.102477795058729 1
0.226363264318008 1
-0.317666968641317 1
0.0482898043890914 1
0.50337524053881 1
-0.220344462078649 1
0.521810506147098 1
0.0950067870171291 1
0.138383017313597 1
-0.109174110969565 1
-0.428619781711593 1
0.0441658808645133 1
0.209586780222494 1
0.391232077351588 1
0.14390798600163 1
0.0784525215776137 1
0.397101528257819 1
0.185509797219312 1
-0.0739607680683742 1
-0.196838324582341 1
0.0748559723880921 1
0.67510532465261 1
-0.355060101464181 1
0.086215710958203 1
0.420208085775721 1
0.71046454052283 1
0.119648800964524 1
0.248779029734276 1
0.927429721947085 1
0.0916891008525227 1
1.27970852867097 0
-0.128438153975798 1
0.395125796633322 1
1.10384429660096 0
-0.60298136725244 0
-0.0295843625220211 1
0.701154342939503 1
-0.113822238564414 1
0.0613952544966876 1
0.443906151425818 1
-0.468412525952182 1
-0.122163060056516 1
0.4641077604468 1
0.632239136303644 1
0.229165246612628 1
-0.071265294479497 1
0.321176748259309 1
-0.0403489437118567 1
0.517425291214725 1
-0.0752935180213255 1
0.488287304000993 1
0.66111181457671 1
0.270931305765688 1
0.516393209567546 1
-0.0256892255481831 1
0.282608370802233 1
0.72776706124389 1
0.0045254527958021 1
0.0690021967803352 1
0.344266726703025 1
-0.0605142500945494 1
0.940556111841546 0
-0.0861260503023348 1
0.0795167370232591 1
-0.0253417464143986 1
-0.173352239799753 1
0.917108445350095 0
0.611653551611777 1
0.918922462798587 1
0.0385243752934504 1
-0.165929495048932 1
0.559103587206676 1
0.210609012812112 1
-0.254625031745774 1
0.27512994574638 1
-0.0911146540811878 1
0.0658675025199219 1
0.102266301350748 1
0.864241570633153 1
0.0505359552095719 1
-0.311584065893262 1
-0.0857333418279234 1
-0.114882296958816 1
-0.17700987904371 1
-0.506285714882557 1
-0.0660852257897556 1
0.166948907437538 1
0.571425957057737 1
0.224704268323904 1
0.650500773516027 1
-0.143192398207418 1
0.370080149439303 1
0.374677855264713 1
1.06681039594928 0
0.0609645284268759 1
0.50113908790881 1
0.228976519478707 1
-0.299742833808256 1
0.194279659396511 1
0.279040269486938 1
-0.458110216970385 1
0.316265545926246 1
-0.0334338093433422 1
-0.297599128719196 1
0.48321093913773 1
0.37460198602475 1
0.678810818868086 1
0.68633591478287 1
0.048622845203139 1
-0.240109357270299 1
0.410528488371555 1
-0.118473984643011 1
-0.230081101913109 1
1.30204023397404 0
0.668738551016556 1
0.000332655291920503 1
0.477521838840826 1
0.375835723646629 1
0.757983343021761 1
-0.0150746013663615 1
-0.518372888645131 1
0.269476106844899 1
0.0273255387882956 1
0.14149403749717 1
0.170868559418987 1
0.0217643644401392 1
0.436783625599775 1
0.144566517480417 1
0.402537226079602 1
0.0305661496526597 1
0.128268216396803 1
-0.112360066342658 1
0.147284687249977 1
0.294334480234416 1
0.535293053477917 1
-0.264992406014639 1
0.312617674852505 1
-0.156547170825217 1
0.237077877532266 1
0.134075348208717 1
0.255570243602635 1
-0.0775844997734266 1
0.524274491801143 1
-0.128580444017812 1
0.367955984727752 1
0.994603630424535 0
0.418893463677423 1
0.418155446124386 1
-0.268271165422248 1
0.119854052961917 1
0.447387750673241 1
0.501791824971672 1
0.398608830288216 1
-0.192191262863299 1
-0.427560886074412 1
0.28682877420408 1
0.628603090186127 1
0.115387548612421 1
0.116871408012721 1
0.133032578262306 1
-0.375691174674094 1
0.232646126093603 1
0.452683525475751 1
0.202235190646468 1
0.524025571798755 1
0.818305865881158 1
-0.395670185375558 1
-0.346883466510229 1
-0.313386267964505 1
0.876205032780787 1
0.622725382631795 1
0.058422291348757 1
0.208866619831629 1
0.0981906913309019 1
0.392722558140313 1
-0.288898213071621 1
0.137068682143394 1
0.192547396822541 1
0.266061283709004 1
0.0446521821547807 1
-0.242793517717625 1
0.117471856796722 1
0.586385108452565 1
0.236233039368042 1
0.129445310123145 1
0.066348687128568 1
0.872095471169883 1
0.0352278069025498 1
0.0266475068913796 1
0.00178301266754144 1
0.443525677228886 1
0.292102921058854 1
0.46167432280973 1
0.619622236478428 1
0.505282305983023 1
0.0264208065752418 1
0.502489385330275 1
-0.00460383983680746 1
0.662627542413016 1
0.720680665987819 1
-0.375626256664932 1
0.493681536004321 1
-0.0427252502139595 1
-0.130368530582838 1
0.531753249517274 1
-0.0708508414321372 1
-0.363050712814063 1
0.195879617431858 1
0.113684445468795 1
0.114724746572739 1
0.218167219358699 1
0.48501995461969 1
0.116760500248012 1
0.27551247850677 1
0.30442909515966 1
-0.149230647346757 1
-0.72131866811002 0
0.45354367444056 1
-0.0118297141140166 1
-0.0292520673087477 1
0.450413153057179 1
0.309010532291193 1
-0.0193089466326786 1
0.472242622478571 1
-0.252383310106495 1
0.577155639578789 1
0.524528127371355 1
-0.287816059883001 1
0.382307564263187 1
0.759597806128524 1
-0.192019781139168 1
0.226949181052079 1
0.394497485248007 1
0.069960583361234 1
0.242477549990392 1
0.333415213885503 1
-0.088926734742585 1
0.424201338095334 1
0.0241619900287197 1
0.0711167792516957 1
-0.180736987111306 1
0.550655750653728 1
0.0853096483447284 1
0.766205807943451 1
-0.0805588920901249 1
0.534160945593797 1
0.258816294567499 1
0.367950173676114 1
-0.0701345092104142 1
0.263639828773976 1
0.00609763331770886 1
0.702367996706704 1
0.257664091777162 1
0.223150210352942 1
0.0961332696946548 1
0.432005529086541 1
0.393723752325026 1
-0.0305972256700291 1
0.506628457419582 1
-0.743759673891892 0
0.591041722395172 1
-0.350068778241795 1
-0.119945332244269 1
0.470836326874668 1
0.208770759226009 1
-0.090873030948292 1
-0.18088143625342 1
-0.0261820558073849 1
0.174770079623981 1
0.474328112391958 1
0.690884259935764 1
0.175745685988695 1
0.5254384592736 1
0.503550159337471 1
0.763446590345355 1
0.239736339317813 1
-0.00249799845163985 1
-0.176017293300211 1
0.377266988916149 1
-0.00697513638114872 1
0.290741177102421 1
-0.202151965143192 1
-0.00984832835500203 1
0.569147164372606 1
0.715743538003857 1
0.472658162786672 1
0.17762815569169 1
0.409307841128306 1
0.320438384030327 1
-0.15196692755837 1
0.13387634993221 1
0.128934695809133 1
0.758287128515812 1
0.638163764075203 1
0.26162331329485 1
0.0140058146372248 1
0.181498134516635 1
0.0776196905911277 1
0.434339831705144 1
0.425192844892736 1
0.631308043435265 1
0.513439356814928 1
0.652432882251384 1
0.527293131245755 1
0.247337285123924 1
0.244879892463254 1
-0.601447689277338 0
0.571243739836895 1
-0.0159055188639999 1
0.217649674538971 1
-0.541287531775302 1
0.60592177799274 1
-0.0563560347339102 1
0.164906607442911 1
0.34487693124898 1
-0.759465386297668 0
-0.0444609935705599 1
0.0214376941780829 1
0.546262717920243 1
-0.0508866588768488 1
0.33942678450555 1
-0.0237091884444998 1
0.358518034607119 1
-0.123099094798491 1
0.104746312503799 1
-0.31498506810875 1
-0.10412066536574 1
0.414978714511776 1
0.0544531896535185 1
0.557947611155877 1
-0.216368968994331 1
0.201512477532584 1
0.252103391466869 1
0.973814239587293 1
0.406675406711264 1
0.0584983755452774 1
0.158610235469633 1
0.0849733743629296 1
0.634965284042559 1
0.0956571761956951 1
0.0393870356104131 1
-0.40286965369897 1
-0.575536952451105 1
0.301938502459748 1
0.508559973671129 1
0.568549696376471 1
0.234872858707713 1
-0.252426654575302 1
0.254693360159223 1
1.51615416338332 0
0.809091137697957 1
0.775232837959738 1
0.401832534753818 1
0.695190203692786 1
0.248491220457607 1
-1.89346827543513e-07 1
-0.0759435797646063 1
0.517779704319662 1
-0.0921202230000077 1
-0.490846749389731 1
0.430395988200636 1
0.464217218125976 1
-0.172722230600021 1
0.605637022850322 1
0.317995702846132 1
0.299832146333158 1
0.268583888354004 1
-0.0443907286468409 1
0.101289151654863 1
0.633183491141234 1
-0.286489236164041 1
0.0320240940899767 1
-0.0382516329109981 1
-0.35693377156336 1
0.570972220172601 1
0.557368186477229 1
0.48411306686903 1
0.187305724890939 1
0.0421549582166932 1
-0.184682923361449 1
-0.077725646047959 1
0.348376407929299 1
0.271148846043298 1
-0.047532197364418 1
0.0296282886729234 1
-0.014010084609851 1
0.167868744910609 1
0.409532947461457 1
-0.421572579714997 1
0.385200285981914 1
0.299772386191078 1
0.318387313567793 1
0.26489954754114 1
-0.461288670748525 1
0.784127996042289 1
-0.0559187927518754 1
-0.391499851008085 1
0.217021194462078 1
0.114659197984662 1
0.2217661465475 1
0.677437514085072 1
0.330856292786493 1
0.0272547618283245 1
0.336858000459246 1
0.650420694335073 1
0.122653187967373 1
0.468985710737735 1
0.324905156196473 1
0.476691739519092 1
0.119997392727699 1
-0.300640088008956 1
0.618316603580423 1
-0.625074886185684 0
-0.0337221813416895 1
0.0804891379137114 1
0.0671776257057135 1
-0.247533717744332 1
-0.469799396552864 1
-0.491831892386874 1
0.236587309373651 1
-0.802076863182529 0
-0.337847151824881 1
-0.24976519146512 1
0.0511910452333957 1
0.574305827843443 1
0.747476354518836 1
-0.478684580314191 1
-0.310294924328017 1
0.520378556499404 1
0.428420511057882 1
0.465159853144912 1
-0.230232167513597 1
0.771459642251358 1
0.492110611512875 1
0.386750144902193 1
0.200809827903923 1
0.076708421131141 1
-0.473288370689478 0
-0.0626351254926608 1
0.481537288601463 1
0.163795601456105 1
0.413793181648895 1
0.0322268884057205 1
-0.0652430137410404 1
0.164337262259611 1
0.159612992839063 1
-0.11733154062415 1
0.326130660164415 1
0.255198689114912 1
0.396386278655392 1
0.833669297041065 1
0.0955562646361881 1
0.608143725279762 1
0.15482983700001 1
-0.321649866703734 1
0.584217459837053 1
0.64690659324833 1
-0.0169278690734782 1
0.473972079434379 1
0.0768591475032332 1
-0.4443521131472 1
0.631048752278714 1
0.336767318008827 1
0.421567316842831 1
0.436303344459356 1
0.33087868253734 1
0.629793073047306 1
-0.205944800279957 1
0.20904587484974 1
0.707122243514581 1
0.658172847019389 1
1.07384563128992 0
0.194198839756393 1
0.210505207061459 1
0.0248040363452416 1
0.316231768527189 1
0.269567794174908 1
-0.0226059144524549 1
0.422611264625779 1
0.246457718725532 1
-0.244258646365067 1
-0.302817723467851 1
0.38230810613585 1
0.448482581867646 1
0.495032467221967 1
0.010121471006166 1
0.203419805675515 1
-0.134181887946324 1
0.590769945790699 1
0.802057834896182 1
-0.10915817105988 1
0.00535662637961415 1
0.169547881542902 1
0.0214080663456157 1
-0.115610134665975 1
0.0695881369269835 1
0.0810077161146461 1
0.370841992969816 1
0.344823331178685 1
-0.23135571270147 1
0.594794095090792 1
0.465495105010826 1
0.0416120100598924 1
-0.577325750691702 1
0.819941763676053 1
0.711987405029538 1
-0.193029688961948 1
-0.0372734033762069 1
1.08157097012478 0
-0.355267348551856 1
-0.107374566169881 1
-0.462693976299325 1
0.0326185755950705 1
0.120986558600264 1
0.105340442838163 1
0.0508227672597209 1
0.823227850391533 1
0.775162131251362 1
0.138379951675928 1
0.218873050309197 1
-0.236133049949628 1
5.16825800183363e-05 1
-0.50039981780319 0
-0.0107063526724988 1
0.45809451904914 1
0.197453376690757 1
0.371206257644643 1
0.276873876909242 1
-0.332757343206639 1
-0.260945252792707 1
0.183626851290864 1
0.792452755507349 1
0.458317215700787 1
0.522782418414162 1
-0.221136882007747 1
0.240241085441065 1
-0.0842104785825422 1
0.302715073946771 1
0.0574001254712986 1
0.208413606052613 1
-0.137639591520924 1
0.613405715685934 1
0.563006596020365 1
0.370667419108072 1
0.723449967074623 1
0.356026787520854 1
-0.287476219334239 1
-0.284581309223712 1
0.245342870962244 1
0.579881649807728 1
0.235703218693551 1
-0.40075355245161 1
0.281440345981067 1
-0.0862417623851083 1
0.228727460083599 1
0.491255058773803 1
0.172917369279905 1
0.0219427853318789 1
-0.440846862679888 1
0.194697134785331 1
0.371417379298517 1
0.243860546531118 1
0.361214392472931 1
0.0287893732482254 1
0.526410699985707 1
0.0968062832454326 1
0.712405530389327 1
0.169183510114652 1
0.323426291624196 1
0.771443124499066 1
0.221086803049044 1
0.642669397638554 1
0.177529957536201 1
-0.215367036896977 1
-0.216182211320268 1
0.236611242653307 1
0.00493473494043907 1
0.858574825748621 1
0.355637182439645 1
-0.0741367962060298 1
0.0813485518650583 1
0.272086926638286 1
0.386215598647249 1
0.443816298538763 1
0.304316959837306 1
-0.483053192533063 1
0.659883963504855 1
0.0861097331329947 1
-0.360004734892751 1
0.156329553849793 1
0.311532611709634 1
0.595986324339478 1
-0.140282813603678 1
-0.308674150385845 1
1.06420643726643 0
-0.221529668655509 1
0.12869699561469 1
-0.333360277658816 1
0.062861756335289 1
0.228836863238069 1
0.522846098250557 1
0.210462849888706 1
0.351763962887296 1
0.185280929461209 1
0.593709362878602 1
-0.0272367228901617 1
0.683646575023852 1
0.611689191999236 1
0.322309678753575 1
0.092250672952837 1
0.172119195195517 1
-0.303582545018263 1
0.300253223622852 1
0.197054241388818 1
1.18889211569166 0
0.0347011200439297 1
0.57796879081957 1
-0.175841638624031 1
0.628086128029363 1
0.837521919057833 1
0.386379866755309 1
-0.260459841553323 1
0.0453104030578772 1
0.267540386901229 1
0.478370245506511 1
0.047358871428363 1
0.376865501324772 1
-0.0554365697292969 1
-0.218508697420751 1
0.517515749601792 1
-0.23574910493145 1
0.194210956757007 1
0.204741559201204 1
0.396247116022605 1
0.0351048093445229 1
0.0211680175483155 1
-0.38236736539608 1
0.385754431410929 1
0.161936040258598 1
0.208778173432555 1
0.102022673931961 1
0.219896207916137 1
0.0272171872187297 1
0.504760125754892 1
-0.329383444235879 1
0.697784552824331 1
0.300027226538779 1
-0.509922076407851 0
-0.176007710002101 1
-0.427401914022802 1
0.529609758271303 1
0.713149386332342 1
0.0962657813065676 1
0.412768553672135 1
0.0585851674842222 1
0.585118007938931 1
0.740082222624756 1
0.28223873743198 1
-0.067256791403428 1
0.537953616900814 1
0.635736274216238 1
0.497724349455712 1
0.0896060724997227 1
0.170994136940998 1
0.22705648807736 1
0.326421159702878 1
-0.143657859551183 1
0.17616686083426 1
0.126639427082497 1
0.513624926055 1
0.211768658569146 1
0.0946274295443002 1
-0.213794718714008 1
0.169348055446574 1
0.201991901352882 1
0.318229241756442 1
0.39581208977888 1
-0.0215933466569163 1
-0.0262317610447526 1
-0.653520105073791 0
-0.297941446336211 1
0.213896726619885 1
0.544800433953099 1
-0.0127000196658854 1
0.606635591402376 1
0.285253498975172 1
0.205401274094213 1
0.443275628362875 1
0.425448457427141 1
0.25565026531431 1
0.28504722803886 1
0.00208973592265291 1
-0.0657465684202633 1
0.612194953401627 1
0.280330925615343 1
0.403034114777504 1
0.196533217624268 1
0.464115779813132 1
-0.266858117244282 1
0.223176262425865 1
-0.0882490089851419 1
-0.176241638521083 1
-0.00421273838652131 1
0.204680090451319 1
0.155930332723174 1
-0.151636313609099 1
0.683423871412872 1
0.0027593405678607 1
0.649859848328796 1
0.125552660427172 1
0.710999248592228 1
-0.167918260329823 1
0.334811214764621 1
-0.114203009295232 1
0.00950934044701265 1
0.240710122637081 1
-0.143462757230649 1
-0.051855763161233 1
-0.0720519348676758 1
-0.407670712567091 1
0.251226045734263 1
-0.0845553288581807 1
0.771672616076177 1
-0.0935534913565777 1
-0.569498786220628 1
-0.378214193052868 1
0.312341014151779 1
0.160441287639481 1
0.522944934243129 1
0.305862341838159 1
0.297326221148497 1
-0.661585912517906 0
0.129369139693583 1
0.0683069284518157 1
-0.0822651643280459 1
-0.319026098462936 1
0.0988770046638349 1
0.0616396611626208 1
0.500353331719393 1
0.47293367803839 1
0.0279279777631032 1
0.745547433076503 1
0.245783380400899 1
-0.119854698314757 1
0.160169047047346 1
-0.0281092454834396 1
-0.147644465775553 1
0.0823969049160141 1
0.272238481166152 1
0.421013056096193 1
0.0721767486295129 1
0.593261420284933 1
0.117604620402447 1
-0.2281157049936 1
0.334300523319309 1
0.199288837660825 1
0.0195871290545424 1
0.296147000612303 1
-0.0742189849411149 1
0.523398433318972 1
0.185451606284787 1
-0.222761156579652 1
1.19102020047082 0
0.511905571534198 1
0.52231905093606 1
-0.104530420607476 1
0.268544341642554 1
-0.0727590140113162 1
0.0542286320523465 1
0.645181259456885 1
0.650815947948886 1
0.612040244800182 1
0.443158950828461 1
0.524165006891732 1
0.637838876755761 1
0.551929624753511 1
-0.0754473618693313 1
0.344434832604773 1
0.264863329230867 1
-0.0195906790666844 1
0.0577985922365799 1
0.684416614419563 1
0.623898467714667 1
0.0451067592546545 1
0.0154643197389046 1
0.129888661011594 1
0.0316147593560119 1
0.000312219640337681 1
0.197766973817882 1
0.162023933138271 1
0.510011272581761 1
0.148284007456319 1
-0.450078578848902 1
-0.630847088626656 0
-0.0188024981089863 1
0.300509577212622 1
-0.046249447552661 1
-0.630781150164319 0
0.819041955022816 1
0.447707841376069 1
0.00935774053295993 1
0.272144518689873 1
-0.0553565307360652 1
0.00545670601249265 1
0.365152082515963 1
0.656852981889022 1
-0.0723417581932559 1
0.0711326216124683 1
0.0347764416976764 1
0.418278382525254 1
-0.0840500501993326 1
0.444536354414583 1
0.474285775386921 1
0.0825198963801058 1
-0.337849910333208 1
0.450914717789827 1
0.692527194871345 1
0.327238967701666 1
0.0582849974387189 1
-0.0680072296481443 1
0.318459450209392 1
-0.730877251032353 0
0.317494145350274 1
-0.185908509231469 1
0.361940228886193 1
0.346427129075212 1
0.216258052305711 1
-0.415998128778018 1
0.0955482227599965 1
0.00612305314095356 1
0.200295990083664 1
0.198374840628623 1
-0.2372124700224 1
-0.00951635459333286 1
0.391129512092461 1
0.0328409394501984 1
-0.106541607870711 1
-0.107065760976441 1
-0.316572119568911 1
-0.400743862453066 1
0.239722995120939 1
0.195217916873664 1
-0.186824678633751 1
-0.0811073260802277 1
0.653236721200199 1
0.360588644169683 1
-0.0578476997020184 1
0.853858033621957 1
-0.197302721265904 1
0.401597491268478 1
0.460551434804256 1
0.414570996773957 1
-0.294558641542436 1
0.186223182997822 1
0.601030422813752 1
0.370039946517408 1
0.201891707232013 1
0.0642591598417343 1
-0.165376484925494 1
0.129758555303088 1
-0.0772441774250636 1
0.319513883486844 1
0.463043497013685 1
-0.176687029849846 1
0.105895215999724 1
0.630520879081283 1
0.0910345703966355 1
-0.0553778091840246 1
0.545266065026091 1
0.173135070757432 1
0.25677199134528 1
-0.793825525680409 0
0.54019497328174 1
-0.508722884320413 1
0.576217716832697 1
0.0137978415731929 1
0.455375594907308 1
-0.122647705173597 1
0.492886980302799 1
0.0685072344827685 1
0.947400217830788 1
1.25673426947176 0
-0.0148092396149299 1
-0.10518591915329 1
-0.440606186144028 1
0.289770364604944 1
-0.0873512731329513 1
0.504326622028106 1
-0.0212825968829118 1
0.526829642322771 1
0.172001137144947 1
0.072461256279655 1
0.0464059835795449 1
0.540235556143193 1
0.0160040912614755 1
0.163298330313909 1
-0.18307661848178 1
0.451496463400745 1
-0.0101625929503931 1
0.273271364105406 1
0.357384529352673 1
-0.0476901399002355 1
-0.394968765290925 1
-0.0901354225049789 1
-0.0461879819481864 1
0.531878697234016 1
0.473374274313457 1
0.0384946623984536 1
0.107782027240206 1
0.405474595489639 1
0.51957132782461 1
0.254523478791256 1
0.439867974884996 1
0.440216744500266 1
0.330038026761448 1
0.359776491856934 1
0.45618245168756 1
0.321487918404598 1
0.542288263415962 1
0.52507935565233 1
1.01613676849773 0
0.0539864424393016 1
0.433795052957869 1
0.828316940516645 1
0.842397901890397 1
0.104521108170647 1
0.257898000875976 1
0.128838020563704 1
0.368019776405943 1
-0.30134183529707 1
0.0609283324389221 1
0.852745686632114 1
0.951809777491001 0
0.162639209591434 1
0.0644399422786812 1
0.54864224470577 1
0.736481277241567 1
-0.424623518353371 1
0.0714820679871541 1
0.313459076615371 1
-0.488657172950852 0
-0.145192475030093 1
0.228635527284585 1
-0.288830417278257 1
0.498076452288965 1
0.051982967979734 1
0.0719422031418413 1
-0.290315411243221 1
0.138609909135293 1
-0.281764553504491 1
-0.0390909784413087 1
0.712119989188082 1
0.357717931444865 1
-0.469914961156627 1
0.247568212964715 1
0.0941023807368964 1
0.176487167863126 1
0.147010542015425 1
0.445005126637276 1
0.732914156026602 1
-0.429729654987034 1
0.688210355361318 1
0.562122270981444 1
0.21871167110178 1
0.40761621138948 1
-0.118667323502073 1
-0.0206398245110893 1
0.108244527584854 1
-0.124977804587498 1
-0.141075228311738 1
0.221155526297846 1
0.0274105154159016 1
0.828032490170769 1
0.117148389098998 1
0.140908596017812 1
0.493803033919382 1
0.4791611491604 1
0.31721511870751 1
-0.467461972040478 1
0.475928966916285 1
-0.480952753581276 1
-0.300459295333048 1
0.07233747300962 1
0.468365784648785 1
0.331243140237534 1
0.0376687888547464 1
0.251696684377308 1
-0.278195822279598 1
0.50056635856767 1
0.696074936573174 1
-0.400322735388268 1
-0.119807663315796 1
0.12645564997739 1
0.524827594769971 1
0.257637057042305 1
0.566923866083635 1
0.35181205217054 1
0.458190441879673 1
0.561646839002631 1
-0.183845351299316 1
-0.393486016695734 1
0.0985989435498257 1
0.65130870346968 1
-0.218753888023535 1
0.0217559492766612 1
-0.433272181594408 1
0.515531729935531 1
0.567601483603055 1
0.150825812354212 1
-0.358427234137399 1
0.368312803423355 1
0.361837583123511 1
-0.190155509619625 1
0.405110480369366 1
0.764230465352763 1
0.0021673882525664 1
0.255011868513991 1
0.98871471660854 0
0.656318078660163 1
0.857577846899124 1
0.25390524998957 1
-0.0287972483080026 1
0.0891449877114028 1
0.0407231773760265 1
0.223272987034894 1
0.576523643871405 1
-0.261251204959168 1
0.107464196839496 1
-0.155260312468595 1
-0.117824990815068 1
0.775611850561695 1
-0.16533035164819 1
0.103419932437642 1
0.0594596338357543 1
0.217773714844815 1
-0.229668582147545 1
-0.355593431073751 1
0.483228860035422 1
-0.0120515685274216 1
-0.339677750955994 1
0.0738369804730857 1
-0.0597932123508264 1
0.117105866475444 1
-0.030878066244079 1
0.239443692852561 1
0.0957068041883487 1
0.51908370639497 1
0.128900820387876 1
0.614028550454074 1
0.0878517642276737 1
-0.0828861252671001 1
0.323231920174495 1
0.433919179457667 1
0.00947775484003632 1
-0.134092077893125 1
0.416210810916997 1
0.131426590221781 1
0.0256500918176308 1
0.478940902526984 1
0.416256741753659 1
0.120530386188155 1
0.123243035869078 1
0.165641766053353 1
0.545350848342907 1
-0.00570600930856213 1
0.541204231220276 1
0.0230818819659651 1
0.338763189787774 1
-0.610366864568276 0
0.821162863115742 1
-0.130742467992159 1
-0.0321359173420252 1
-0.423435316394584 1
0.10426595115883 1
0.418978560349397 1
-0.407962878891447 1
0.0491623036347575 1
-0.0416581244456602 1
-0.260653155731847 1
0.138483801646133 1
0.291585656897808 1
0.107693910653645 1
0.376162984189449 1
0.222538623937186 1
0.600673548742156 1
0.142579852938442 1
0.341385534886853 1
0.565016157575791 1
0.239815019686837 1
0.273357749629611 1
0.140484498995094 1
0.501447318486029 1
0.674980641104788 1
0.232306904791018 1
0.624862940845458 1
0.205064254914959 1
0.346685667333773 1
0.116721082968402 1
0.257232045384853 1
-0.0670451121822979 1
0.905279761357128 1
0.284557432805274 1
-0.0135091407476401 1
-0.0930674628465181 1
0.495961153027479 1
-0.0229632222582004 1
0.688025331327401 1
0.517436506996216 1
0.109661069546954 1
-0.265612540938933 1
0.0340178371351291 1
0.54114378094357 1
0.28312965780758 1
0.0587910333573108 1
0.654450708699139 1
0.28031034399094 1
0.331985667242383 1
0.694519177456868 1
0.615632192808378 1
0.405299678128354 1
0.484851402104989 1
0.776998144488249 1
0.457306870862023 1
0.0170500699790467 1
-0.0359825711947337 1
0.291431378180977 1
0.316770267559508 1
0.469758014708386 1
0.158694057034707 1
-0.19547006174994 1
0.278226059692532 1
-0.272988595246968 1
0.667811796357425 1
-0.0639890812580738 1
0.51859746171291 1
0.02520710189576 1
-0.268012956470311 1
0.29912034621826 1
-0.224291107218719 1
-0.0183647995234194 1
-0.0612053272896383 1
-0.152086196487255 1
0.0966408395135213 1
0.0984666424936251 1
0.163993094954737 1
0.560383952025753 1
-0.020594167511461 1
0.0572954876505535 1
0.0109526666730951 1
-0.367581578699353 1
0.109378802487273 1
0.0102868695958065 1
0.104111117297006 1
0.0966282755814143 1
-0.00894222240820635 1
0.172564001320765 1
-0.125740609764267 1
0.893037463681528 1
0.820050049147059 1
0.168532482172177 1
-0.00189510475329821 1
0.204426700830905 1
0.510897158134797 1
0.428287533973899 1
-0.0201702805433669 1
0.30523803891876 1
0.313373017321381 1
0.124915483996885 1
0.40999863574072 1
-0.55144911324468 1
0.283321608060627 1
0.948951962690277 0
-0.141375989834314 1
0.634453368480076 1
0.430250370337558 1
0.134606060710681 1
-0.156112633501412 1
0.190132618600625 1
0.348118432924711 1
0.41320925402667 1
-0.479448258846024 1
0.0376465345602517 1
-0.360929249023785 1
0.252014795408093 1
0.549405034287254 1
0.834259438451334 1
0.0309571436661918 1
0.386457845268923 1
-0.286441080259926 1
0.0594284260891366 1
0.0284606724825706 1
0.586117057449899 1
0.626130266130115 1
0.176882055837074 1
0.372345125541025 1
0.202860165757485 1
0.461533565184115 1
0.806298685806515 1
0.337237119950075 1
0.404336564990263 1
0.172067753206218 1
0.521901777043033 1
-0.197951582135822 1
-0.165012084766881 1
0.52652278774438 1
0.451277662431563 1
-0.127292958079645 1
0.561538743107298 1
-0.0917208826498239 1
-0.1496392830172 1
0.809739835318231 1
0.846440635536839 1
0.356673243188414 1
-0.202342187651356 1
-0.0270738440784165 1
0.013506784555416 1
0.350531167452336 1
0.334410075625511 1
0.375024350194403 1
0.108911793692881 1
0.131627688708164 1
-0.101584328116276 1
0.58985168103456 1
0.59868027916303 1
-0.375311648756611 1
0.640312495564272 1
0.282081753067906 1
-0.162569536664263 1
-0.379844083659459 1
0.39151590394459 1
0.144827207585295 1
-0.450300576677815 1
0.0628705327084766 1
0.487755323414564 1
0.898224660547363 1
0.51462349202221 1
0.584297541037535 1
0.453030373714085 1
0.284823977774395 1
0.0556255737751257 1
0.358190530745471 1
0.0308683792786037 1
0.217277209497467 1
-0.0328461077876535 1
-0.131191119667023 1
0.11625608024511 1
0.194025421219334 1
-0.13789034641256 1
0.520713118069083 1
0.281956602058819 1
0.530508563941616 1
-0.157133402126275 1
0.24293583853167 1
-0.210836623891024 1
0.160808154124576 1
-0.118126953581821 1
0.931938003947743 0
0.208778011486484 1
0.0520830179316698 1
0.107102301218963 1
0.0823904969377879 1
0.306623362803448 1
-0.101541160411729 1
1.01905690468481 0
0.130976647961168 1
-0.0885233458483432 1
0.295925478988816 1
0.416130095953044 1
1.0741099336752 1
-0.0826819238443642 1
0.0854168359513428 1
0.397118652790314 1
0.373150825806784 1
0.0155350782543954 1
0.147157445956997 1
-0.677892304349552 0
-0.126321815264828 1
0.63186963002563 1
-0.257683277450206 1
0.888112980746574 1
0.934965223337235 0
0.157169699448596 1
0.0134637750953041 1
0.476406154280029 1
0.298847550355545 1
0.291504471161398 1
-0.444058650422605 1
0.253152289100898 1
0.356993128503622 1
-0.110975464658418 1
0.855767270548746 1
-0.0975427713979991 1
0.0946830378200899 1
0.106184237269953 1
0.429930406602483 1
1.03343135702714 1
-0.109085916930381 1
-0.105172993524876 1
0.57258673707357 1
0.276939780546979 1
0.796191840292289 1
0.427799139646253 1
-0.0617380516730892 1
0.827080502734433 1
0.283495719246919 1
-0.482388689634283 1
-0.0671007711939855 1
0.314865483097632 1
0.734971970281313 1
0.302559562918961 1
0.0787429791814492 1
0.937790507555543 1
0.121945393674743 1
0.634458119305868 1
0.725283909271545 1
0.600346939125906 1
0.217791334494608 1
0.519992141667723 1
0.306282650369762 1
0.464955718742209 1
0.317365359836507 1
0.672642462282763 1
0.0396398057763032 1
0.582253511119628 1
0.14096208079554 1
0.258178905580086 1
0.141769273195483 1
0.0142861732654418 1
0.280393802737278 1
1.02790418314595 0
0.296640571541732 1
0.0645283565095525 1
-0.328902124740947 1
-0.110597246922971 1
0.589014100754723 1
0.74296358256529 1
-0.224223346784043 1
0.730187373467938 1
0.10354048947296 1
-0.0808690003258438 1
0.860203859213794 1
0.216625470195857 1
0.36435171500123 1
0.0541610413561856 1
-0.35601982097213 1
0.0255349638317404 1
0.061247875547786 1
0.473359813018173 1
0.281085794839826 1
0.24856848481289 1
0.217703211033273 1
-0.0232346276178138 1
0.980871192637906 1
0.46157212425405 1
0.141497985552241 1
0.300716681403058 1
-0.179206921594651 1
-0.00697475883047047 1
0.349787855836575 1
0.065907677503196 1
0.574166119650054 1
0.34845516371681 1
0.326986543514985 1
0.141592697711714 1
0.219067006836347 1
0.0556299625842983 1
0.94820969544471 0
0.0874482202349557 1
0.338249923560496 1
0.377856663651136 1
0.319438190042754 1
-0.0787217819404394 1
-0.321657634229334 1
0.228474849431605 1
0.681463526279212 1
0.219203718188365 1
0.387352247460672 1
0.344519369720261 1
-0.389253063101986 1
0.01806637080939 1
0.399548357464733 1
0.123351490766792 1
0.323044368452938 1
0.311594893320886 1
0.185690197455314 1
0.467613787910999 1
-0.509725743870189 1
0.340381300433001 1
-0.233401082017696 1
-0.0608057863017043 1
-0.16042203174541 1
0.377120376338872 1
0.0527867154300927 1
0.45700076766392 1
-0.0387097366295093 1
-0.262595277525472 1
0.80200745157444 1
-0.0798273917938594 1
-0.0042832211088903 1
0.530336451901341 1
0.979928749673947 1
0.510085482360328 1
0.372694830993873 1
-0.0460739149333337 1
0.505739072573357 1
-0.133343434196525 1
0.0288385425638303 1
-0.0794274724742049 1
0.104435698253054 1
0.246068067453317 1
1.18324926725075 1
-0.0893786236002173 1
0.599259665831853 1
0.471485769850458 1
-0.150757437911025 1
0.260768256956307 1
-0.217792807458368 1
0.222259074804082 1
-0.253362198883581 1
0.243134549629564 1
-0.0171095238964132 1
0.438614508320166 1
0.159273960565951 1
-0.255417173865981 1
0.473936938636871 1
-0.344322975257714 1
0.323113432598654 1
-0.197768803129617 1
-0.0158985677178424 1
-0.248811583076459 1
-0.810542646053453 0
0.0929544011147533 1
0.317963010095084 1
0.131046116827083 1
0.424306013102478 1
0.119912021471246 1
-0.301219354698421 1
0.40989216410286 1
0.115689733315324 1
0.0147676508703972 1
0.171967146015288 1
0.663410194848859 1
-0.200467896748539 1
0.217050294384211 1
0.424007335582208 1
0.350156864382078 1
0.358633865102463 1
0.133014961650184 1
0.17801909969056 1
0.931943778710055 0
0.34541971604983 1
0.392378781303767 1
0.698732216125953 1
-0.39714258635703 1
-0.048514812620498 1
0.149807354530603 1
-0.169339526985155 1
0.467159177039297 1
0.486555994624541 1
0.547163180744681 1
0.527968442486159 1
0.692351607318795 1
0.701376942102677 1
0.0527516787626875 1
-0.105371008658224 1
0.412432879102811 1
0.478773685663961 1
0.501612539786594 1
0.10524238531838 1
0.081910908323152 1
0.0377857300090756 1
0.127506723116412 1
0.163227746421616 1
0.454772736359989 1
0.319700867072621 1
0.62015990175303 1
-0.185023017928138 1
-0.0995631514386717 1
0.526583264262347 1
0.191203141532389 1
-0.0226275736130453 1
0.52761165347423 1
0.0167911427449189 1
0.463547538436942 1
0.0128954258460015 1
0.202760787425789 1
0.150820060753379 1
-0.0890706548005085 1
0.378965899258369 1
0.286646315826882 1
0.515033323782147 1
0.69401286173835 1
-0.502106161915702 1
0.301446634138566 1
0.330380846920396 1
0.568523863708382 1
0.431216494810226 1
0.399661770924351 1
0.082247581737362 1
0.477442527148268 1
0.204195744073051 1
0.342884940838031 1
0.37509701945563 1
0.290413764550437 1
0.407214738044457 1
0.250297828673602 1
-0.145544728285326 1
0.363351382750733 1
0.336163123390886 1
0.937518772104388 1
-0.0126234248425297 1
0.155233174546769 1
-0.120896919493972 1
0.643807817497944 1
0.113506538485186 1
0.386914927239009 1
0.0964125081494638 1
0.666666877829348 1
-0.0536624962278262 1
-0.268737593272483 1
0.350830879670307 1
0.935008222772596 1
0.560965027771777 1
-0.122608885238832 1
-0.425977273477907 1
0.0946954119952824 1
-0.147840848001127 1
0.382023802701532 1
0.369080955958497 1
0.280942911488527 1
-0.264627673127888 1
0.377310455436276 1
0.390040666913789 1
0.277932669196089 1
0.739295010597967 1
0.0423553143636514 1
0.356687567791352 1
-0.044364829206939 1
0.0127277753886918 1
0.0189906896051736 1
0.551158785780961 1
0.344429207966543 1
-0.00120072636255557 1
0.0776552902680496 1
-0.441912185165508 1
0.230816364884191 1
-0.368644144226957 1
0.626554798114647 1
0.0759055312753963 1
0.552471440051365 1
-0.215877405641976 1
0.214082303507101 1
0.518394508482261 1
0.666975234615701 1
0.0695105548511225 1
0.15303314672955 1
0.265888505817385 1
0.206201458196788 1
0.277796939695807 1
0.327148832910081 1
0.764600445415119 1
-0.22624758622541 1
0.834192057571949 1
0.733917696940315 1
-0.369959159400187 1
0.368763676131871 1
0.564106596330408 1
-0.208634323120897 1
0.365279591844121 1
0.137687429653342 1
-0.025783055574174 1
-0.11949764654399 1
-0.124179859894406 1
-0.109439607932037 1
0.0350066409459332 1
0.305112219155279 1
0.324349551538693 1
0.0855627983977248 1
0.338936727252454 1
0.357215733077507 1
0.125228601386812 1
0.374533914565177 1
-0.0396045838191806 1
0.184708840385304 1
0.746562697818437 1
-0.11440551178516 1
-0.23101863258038 1
0.337679706364823 1
0.501104453202591 1
0.0780785170662707 1
0.253618505302635 1
0.642978181420483 1
0.546797095921875 1
0.230898241543474 1
0.50375748863776 1
-0.108384608365977 1
0.334519586104483 1
0.504393332324622 1
0.659067059454409 1
-0.0375738261903386 1
0.174136348214694 1
-0.511041892127105 1
0.566293538816814 1
0.364640772158055 1
-0.0613813519987837 1
0.365850193660872 1
0.349966349404013 1
-0.475394918808836 1
-0.177474670150569 1
-0.215964324853462 1
0.137845578579751 1
-0.504483798981754 0
-0.0395291232097903 1
0.162032639347359 1
0.051864572852387 1
0.2217165264809 1
-0.234606126583825 1
0.00836563844866306 1
0.402872489285934 1
-0.219189928725351 1
-0.0780375761893973 1
0.304563334331034 1
0.33688544216687 1
-0.550292191800639 0
0.219611163492674 1
0.151826227445254 1
-0.232847385935473 1
0.782372863052955 1
0.347485906130064 1
0.0996347929888112 1
-0.219304858988085 1
0.430966981717613 1
-0.052777854158402 1
-0.427040465029549 1
0.795952896260954 1
0.1816709828228 1
0.0362733282532206 1
-0.356458202591226 1
0.602967344781788 1
0.0763686034429691 1
0.603206517290123 1
0.357297494188315 1
0.265610031258816 1
0.411987847174317 1
0.414690253701087 1
0.848937326324194 1
0.375042564593165 1
0.0522240710326473 1
0.792711803787206 1
0.421221037697064 1
0.350444809366702 1
0.267089851383041 1
0.404442792144386 1
-0.000112659766684037 1
-0.150641851437673 1
0.272858091107653 1
-0.14867298542347 1
0.513940941474951 1
0.0548206428574325 1
0.382749926167951 1
0.14513392823736 1
0.0509042740107373 1
0.574524411042788 1
0.0381006986026312 1
-0.429663452811382 1
0.0882809535214695 1
0.0783753221312409 1
0.979066323823644 0
-0.0592589209560894 1
0.834608429382055 1
0.104559553695442 1
0.231349133939174 1
0.3050393394782 1
0.760733091403834 1
-0.0747154218821416 1
0.0214793343653391 1
0.259582164500819 1
0.382561974552795 1
0.30879669497703 1
0.573868627511333 1
-0.353245280977108 1
-0.261174246589909 1
0.14799620549502 1
0.176984909565358 1
0.566771269633495 1
-0.353920165211622 1
0.854763144265874 1
0.295494951142412 1
0.2766912182165 1
0.148010373545428 1
0.115894252517088 1
-0.235321308105632 1
0.452649368058492 1
0.164596117172716 1
-0.301541085496648 1
0.0480534220254187 1
0.189805126338563 1
0.790406920656616 1
-0.178262127222191 1
-0.410498533785131 1
0.113620150859411 1
-0.4439068123699 1
0.378315023060406 1
0.338252495887814 1
0.954827222481021 0
0.0653818853634601 1
-0.443445248250714 1
0.329774963991389 1
0.00532811279166288 1
0.433121682363491 1
0.177472738271853 1
0.311921838761598 1
0.0823854918707763 1
0.603842411324687 1
0.268329131968066 1
0.212376837079876 1
-0.184943324112946 1
0.00705120383164576 1
0.00745576682695638 1
0.388618040516799 1
-0.273292145065485 1
0.0119603460455374 1
-0.101042608985223 1
0.0967196185280544 1
0.363217999112141 1
0.340223332406737 1
-0.499821103754888 1
-0.28376612747698 1
0.0662482570775074 1
0.186159669724647 1
0.179734286932973 1
-0.310479985402051 1
-0.111338320724396 1
-0.369891801309016 1
0.896077104625833 1
-0.244577186134452 1
0.295897228433582 1
-0.364421307651175 1
0.679704562637581 1
0.65706448154129 1
-0.484699693525051 0
-0.140878634693488 1
0.187069301618121 1
0.20167322734115 1
-0.0188710877336714 1
0.0130621192317202 1
0.61678714696944 1
0.34925526975849 1
0.840107189885864 1
-0.096207999493598 1
0.651257980519152 1
0.592522866336292 1
0.0978750452683102 1
0.11172372027371 1
0.124367239468861 1
0.386880060472164 1
0.328455441125658 1
0.360453854179973 1
0.271834037871241 1
-0.057677616044084 1
0.99001761390816 0
-0.020727711592195 1
-0.07029657178852 1
0.201248671930502 1
0.67331138188862 1
-0.0635486919939887 1
0.021882631800207 1
-0.1970582932745 1
0.515571065185567 1
0.316965008896059 1
0.33642302496101 1
0.499595269310111 1
0.38400275253847 1
-0.0800007617144368 1
0.174835679284705 1
0.00781901040937474 1
0.31389398700876 1
0.037693579545389 1
0.655443693033594 1
0.239184064303346 1
0.0571476384689209 1
0.627344065416033 1
0.276053115792715 1
-0.147305034523571 1
0.142328188603655 1
0.823970393699183 1
-0.379530600891638 1
-0.703236039279841 0
-0.397812100855996 1
-0.391853630884602 1
-0.203796901737814 1
-0.113523844625547 1
0.317299384533581 1
0.682077058400381 1
0.431319029849651 1
-0.121121280024111 1
0.162997791138895 1
0.197459697566829 1
0.0616376416005211 1
-0.585086059601892 1
0.375790471524936 1
-0.00167984711731739 1
0.266371504538573 1
0.00859898577518423 1
0.117034682906073 1
-0.010978587809331 1
-0.272062371602929 1
0.579846910858389 1
0.270324091284107 1
-0.615435953159661 1
0.230741280159085 1
0.059190589805481 1
0.424858737176643 1
0.244107790765675 1
0.325494020607782 1
-0.0918147748438336 1
-0.0321169423938265 1
0.257224764355815 1
-0.0589193646663562 1
-0.29373281781761 1
0.163301977756319 1
-0.102017938641613 1
-0.058765579112288 1
0.262626201269339 1
0.35526599390315 1
-0.172505312647206 1
0.407024788621737 1
0.388830804938842 1
-0.027028982831538 1
0.480702127252469 1
0.214111357637304 1
0.313077577504064 1
0.168631803440362 1
0.117772430992944 1
-0.212879738030526 1
0.417022375982951 1
0.31296226368676 1
0.136605164300531 1
-0.0282337517949585 1
0.807519464834291 1
0.344224120891812 1
0.62444798557921 1
-0.42030241591142 1
-0.354075647001646 1
0.301326651364179 1
0.0942681598201227 1
0.353591479847195 1
-0.0446838028066533 1
0.911930456590183 1
-0.292291694906199 1
0.332054293932103 1
0.0923803733936288 1
0.226773385248504 1
0.187724123215109 1
0.105069790669052 1
0.153522167474961 1
0.751331434821671 1
0.291027656068532 1
0.832874552619088 1
0.997251244241769 0
0.202766062712859 1
0.188950615154846 1
0.111796102150913 1
-0.0110936067977442 1
0.0270484092334611 1
0.605742126568334 1
0.391821612892584 1
0.573442700190289 1
0.216297051564556 1
0.28215692875804 1
-0.105899534335229 1
-0.260129552784255 1
0.175723584568311 1
-0.00956302024432533 1
-0.00401439949571659 1
0.0157315949566766 1
-0.231332882134933 1
0.0930776400885943 1
-0.232594957760562 1
0.142780595637173 1
0.150006729794136 1
0.00479876661560072 1
0.594073004999211 1
0.394294534367557 1
0.100057762588084 1
-0.0556153511108606 1
-0.0957031992071679 1
-0.0276259043189145 1
-0.270218790286216 1
0.389464694542052 1
0.268672534612839 1
-0.306258651034059 1
0.0378952663653395 1
-0.49192349335875 0
0.177737418670479 1
0.442365354236355 1
0.697950399149908 1
0.502428896375355 1
-0.138920376197755 1
0.149100889606779 1
0.742513657035734 1
0.417951806070166 1
-0.0707526119601909 1
-0.235871255505832 1
-0.00437093975409922 1
0.133272142765891 1
0.182720947980728 1
-0.387282455350406 1
0.0860372211579765 1
0.0602147115877237 1
0.767923615294947 1
0.216421371244912 1
0.158663744917967 1
0.173748306665034 1
0.516982363495967 1
0.00446759140409148 1
0.593730260153107 1
0.565502173966812 1
0.00757184824528315 1
0.00625229790694663 1
0.0463339366781325 1
0.241482943611553 1
0.424038097778922 1
0.44970735759342 1
-0.273266347761541 1
-0.331484047709712 1
-0.0615965407505257 1
0.0551092143535484 1
0.300933241740271 1
-0.379199529729908 1
-0.281630110738386 1
0.654762831527385 1
-0.34957569943033 1
-0.0369259328402438 1
0.348604319706053 1
-0.0270083006081318 1
0.308790371383491 1
0.811378775300108 1
0.560608721571824 1
0.369700781702283 1
0.521466508352388 1
0.249335706789767 1
0.492049422906297 1
0.109018909374308 1
0.573009159978217 1
0.311514944311744 1
0.496262794853208 1
-0.205215375356245 1
-0.227670715921511 1
0.334990657273144 1
0.334709066765093 1
0.265663276156559 1
-0.250481941299406 1
0.306294954824411 1
-0.0818245355125843 1
0.575692837074202 1
0.183807691432849 1
0.309366970493706 1
0.865225225428197 1
0.0474009545537529 1
0.931559384385058 1
0.59401417247798 1
0.374072314004315 1
-0.0198371330760209 1
0.681700665000073 1
0.309508115709545 1
0.291338119176583 1
0.398142188781814 1
-0.220118943606608 1
0.153010053860697 1
-0.0880453442592178 1
0.715661635963663 1
0.419259172406297 1
-0.201089762218756 1
-0.181358514433495 1
-0.00706366953237433 1
-0.15596154216 1
0.0785044291346542 1
-0.104722262055149 1
0.120801075429047 1
0.146387622369732 1
0.349295747428128 1
0.0490822363408368 1
-0.386638558724385 1
0.0649057831441863 1
0.210817426315275 1
0.558491545652395 1
0.320299757169051 1
0.216704475253138 1
0.61074900542134 1
0.103492523820891 1
0.0685614361100011 1
0.0888913833251878 1
0.0691487516279918 1
0.550088940129792 1
0.526688112623433 1
-0.0969769673708693 1
0.189058860632055 1
0.260863106185921 1
-0.0406844156921567 1
0.466695438495587 1
0.00982296023296659 1
0.156889552675939 1
0.172794969765967 1
-0.164068268752857 1
0.0620649443933067 1
0.531839880869484 1
0.648646201457643 1
0.531980967245428 1
0.353395429835498 1
0.183042977525861 1
0.383535167922245 1
0.0424893332345625 1
-0.374830204047371 1
0.189420445404426 1
0.536895468488041 1
0.0449695657872823 1
-0.173922558098246 1
0.289415580618272 1
0.184345979983269 1
0.337422323032501 1
0.586141039434077 1
0.130075978674154 1
0.465517720383507 1
0.309173768567048 1
0.277049077550101 1
-0.228394370748622 1
0.0382151567465322 1
0.412014047000663 1
0.393838138145978 1
-0.160492692679403 1
0.872676201659125 1
-0.378401974237002 1
0.295800750800598 1
0.307100093919754 1
0.331294968548553 1
0.232440324655139 1
0.495851214538726 1
0.296016537996065 1
-0.243361924412824 1
-0.244808218577173 1
0.819127367717461 1
0.534807680170117 1
0.197572830666772 1
0.71901671617721 1
-0.0701850155654777 1
-0.111314972521035 1
0.26907650189644 1
-0.137280540008329 1
0.364824759383305 1
0.0125351572059203 1
0.0193565488707316 1
0.0163320502947606 1
1.08204304522305 0
0.19246896483346 1
0.790890433371131 1
0.559322685848099 1
-0.28436911311621 1
-0.648853013961321 0
0.0142087076143336 1
-0.236135772920113 1
0.11495838889476 1
0.86795667945018 1
-0.243226434740839 1
-0.313475355638677 1
0.560921100885171 1
0.267514586942558 1
0.208055349749433 1
0.112122722348096 1
0.2633342219606 1
-0.13986546242757 1
-0.0513113330773635 1
0.48316368412929 1
0.439337960247573 1
0.333959944984047 1
-0.070561121301208 1
-0.518470078471721 0
0.0680778602818466 1
0.397809296728158 1
-0.360969385001644 1
0.160853297556339 1
0.398170366938004 1
0.0488656250465663 1
1.02251475071284 0
-0.342894420145869 1
0.211508020599932 1
-0.403474065880095 1
0.00153491035089049 1
0.0185615664345713 1
-0.137078804798679 1
0.177234784684076 1
-0.533761387426376 1
0.0297310393938164 1
0.689155749756456 1
0.33662684977808 1
0.237669288931031 1
0.854748326701543 1
-0.143447480777971 1
0.349156617898678 1
-0.506806392677965 0
-0.513259893224084 1
-0.0577284387821258 1
0.886597455452162 0
1.21655308829109 0
0.245299836862049 1
-0.194595846304053 1
0.540349648197524 1
0.463403719004413 1
0.430312099647538 1
-0.0115144071419821 1
0.406734204712198 1
0.133662840115046 1
0.143911218391451 1
0.0245488999136378 1
0.229297150138711 1
0.032346686413733 1
-0.474671480053492 1
0.433143865948379 1
0.141490061756227 1
-0.491223424543814 1
0.15394543037604 1
-0.0809901165827586 1
0.0860400483309672 1
-0.0922696944247294 1
1.15087188806502 0
-0.0107107164853863 1
0.51983169758629 1
-0.263236601701079 1
0.476343251054464 1
0.146330143138797 1
0.237203681068447 1
-0.117832456822148 1
0.560636770681149 1
0.512921660002606 1
-0.167895554809598 1
-0.182306242723054 1
0.0635025783086628 1
-0.0890953452733765 1
0.652531832406275 1
0.217504206588815 1
0.118802311616327 1
0.157132953096256 1
0.51141550914486 1
-0.236332971798805 1
0.615977695476924 1
-0.207630792049376 1
0.659363164731969 1
0.651805921746987 1
-0.106108973352738 1
-0.305219265943046 1
0.0188737207979738 1
0.429620475200673 1
-0.184946118384353 1
0.224347107309572 1
0.955029765110018 1
0.0563585595952038 1
0.450090045157992 1
-0.220044667215245 1
0.258877141821292 1
-0.476337230813022 1
0.96536824525198 1
-0.297786769172963 1
-0.0781733963287546 1
0.298946616241407 1
0.580820588096902 1
-0.18613966671593 1
0.126481728546038 1
0.467692376803747 1
0.0536668598038871 1
0.0317490994110641 1
0.471384391589979 1
-0.162324060209446 1
-0.269883305411782 1
-0.286039630237217 1
0.781743360019913 1
0.801876321784143 1
-0.00237856629638727 1
0.705544055563913 1
0.759743733544122 1
-0.0660682467301022 1
0.154664801137641 1
-0.254059226573808 1
-0.280556365579142 1
0.0495087971219987 1
-0.0801852710953497 1
0.557494432689922 1
0.473644910856621 1
0.323462361298598 1
0.29034711851958 1
0.244119609154038 1
-0.0395431548793688 1
0.514953418361901 1
0.571870638038086 1
0.0989909680374598 1
-0.385944538087301 1
0.174298192884945 1
0.337974366244265 1
-0.756906223564225 0
0.582230584231993 1
-0.186783205658078 1
0.0619291153010693 1
-0.229073489930555 1
-0.130751335716417 1
0.868919798920058 1
0.768674368966731 1
0.712649217920548 1
0.289910607185873 1
0.451292432135687 1
0.874155683934422 1
0.336808561617018 1
0.508221697017768 1
0.332147127794027 1
0.598207401412109 1
0.433923470099905 1
0.307336148969164 1
-0.125067594181717 1
-0.178234399943492 1
0.570984230859931 1
0.579272929175619 1
0.336356324092776 1
0.373060784133327 1
0.413900555659577 1
0.474973901941534 1
0.301776617770782 1
0.873739091368372 1
0.493820885704672 1
-0.230711578060902 1
-0.20863065881601 1
-0.707970689397753 0
-0.364918855485802 1
-0.0171540558381782 1
0.0544776064998015 1
0.634772490513244 1
0.571658382379025 1
0.0523923263695122 1
0.17341549590397 1
0.580507773895368 1
0.865484828949888 1
-0.200228871620232 1
0.366048853585308 1
0.538433981729821 1
-0.187387375227226 1
0.847933741777084 1
-0.153840306132795 1
0.227485230875376 1
0.332022547781564 1
-0.0930605142446252 1
0.180122926692953 1
-0.145197381232874 1
0.206151415156525 1
0.502625121193195 1
0.200715985160509 1
-0.221034862291489 1
0.493134832805649 1
0.183566044679879 1
0.479092609918217 1
-0.172517095707347 1
0.490605335537358 1
0.287264362018431 1
0.0468538700828941 1
0.769320168324018 1
0.374719530702894 1
0.546964801405377 1
0.322145923207376 1
0.235719997119487 1
0.0973230624564506 1
-0.260953837136722 1
-0.0220686059704093 1
-0.0791491424929225 1
0.38634290275228 1
0.296497934210067 1
-0.0149748369758114 1
0.0637375440565953 1
0.281545806034935 1
0.422663980389324 1
0.0937473199184771 1
0.786302725254907 1
0.387682469658113 1
-0.244589431345133 1
0.441647857148064 1
0.481092221689671 1
0.214598796566995 1
0.200575007685333 1
0.430548713319358 1
0.852119850875538 1
0.258679310374752 1
-0.00353949713842293 1
0.181074353765743 1
0.30742684041205 1
-0.100370771079328 1
0.172750463167845 1
-0.0513902400371773 1
-0.262788219850486 1
0.33118661025075 1
0.652186628569064 1
-0.0686510315331611 1
-0.190489252939387 1
0.00791581972992708 1
0.562870675204934 1
0.206344768573086 1
0.0439182483916535 1
0.41361638078919 1
0.00806074995362227 1
0.500141159215994 1
0.185796027342112 1
0.204518089178036 1
0.230045550948475 1
0.00639985216490374 1
0.369063772387031 1
0.484491292860808 1
0.13270037589451 1
0.35604218092766 1
0.274714831482929 1
0.775982371258217 1
0.395796226640033 1
-0.144004385794361 1
0.186233089468191 1
0.139044146288764 1
0.759797506679839 1
0.388375522587645 1
-0.0770871175415256 1
-0.0174372628351955 1
-0.557511331707377 0
0.530045349006058 1
-0.0447702462054373 1
0.599285084273717 1
0.553314173188236 1
0.350001479601362 1
0.506219346137919 1
0.212180414011803 1
0.488150399047497 1
1.0210971128858 0
0.0901697298267613 1
0.430829734388279 1
0.629210639209809 1
0.395483357845415 1
-0.109980839709505 1
0.106131729457291 1
0.431983913075449 1
0.510852987342153 1
0.0527364624127786 1
-0.105157245030453 1
0.355510741889875 1
0.0296003463519514 1
-0.213909789641327 1
0.179650889671859 1
0.0974046613571726 1
-0.156815300967487 1
0.242409062739572 1
0.366417314453873 1
0.0794241592082489 1
-0.112104067145759 1
0.275520481858529 1
0.219405508675837 1
-0.208944322386602 1
-0.115649539184803 1
0.210232566525007 1
0.0982845974170433 1
0.596537778820261 1
-0.0618376420432275 1
0.21178339559058 1
1.13608488420888 0
-0.418120878731834 1
0.119383258207567 1
0.502868797040243 1
0.466381235925415 1
0.346753185178436 1
-0.219437167318534 1
0.01681748591333 1
-0.1686871941355 1
0.341554857500769 1
0.79598708243128 1
0.191114958542901 1
0.262836940165888 1
-0.630835587286907 0
0.110223381304093 1
0.0445075528991314 1
0.355470392564567 1
-0.138015359748259 1
0.295025873355349 1
0.707835460877222 1
0.221158120365434 1
0.340821613649128 1
0.267409531309756 1
0.34719687965372 1
-0.160961153938357 1
0.898017343132435 1
-0.21714127628673 1
0.400665835261675 1
-0.24353965042289 1
-0.293778193069452 1
0.0332442518465685 1
0.693479510587142 1
0.493112636896413 1
0.215499489954271 1
0.0703495676095052 1
-0.271763474382874 1
-0.0261433573099928 1
-0.176288986794563 1
0.442579637974306 1
-0.330203900523959 1
0.449722226551199 1
-0.147019580847658 1
0.352064248374686 1
-0.0399630595267781 1
0.385707104422305 1
-0.278477723536151 1
-0.17530716848897 1
0.00652410550126434 1
0.257339735098032 1
0.326392985261542 1
0.647681483131064 1
-0.181383264405886 1
-0.044305397986128 1
0.0917652578311085 1
-0.0284792565013825 1
0.314449055174279 1
0.559906295718223 1
0.546630131961298 1
0.233624951862869 1
0.192229627745266 1
0.335685356623158 1
0.618253710523783 1
0.606885282489986 1
-0.357538667030733 1
0.640780266721706 1
0.0420967081398724 1
0.125568990587271 1
0.337994690307302 1
0.0733061109085034 1
0.0202865303507166 1
0.371162734610855 1
0.191353958756453 1
0.629888047693235 1
-0.00844503370785209 1
0.0648071609482863 1
0.0662469032124661 1
0.0716373490634471 1
0.417032760376917 1
0.101650037626166 1
0.420539673377076 1
0.791344151695861 1
1.11459514907341 0
-0.185748045711554 1
0.618216310861944 1
0.050642968064509 1
-0.72835977277236 0
-0.0762549116650208 1
0.0390294555347806 1
0.10776849803804 1
-0.390753239341065 1
0.284875191510679 1
-0.106227554691473 1
-0.243441994174518 1
0.283571373421685 1
0.0355056055983927 1
0.117944608458165 1
0.257198712051306 1
-0.114723311052876 1
-0.0140235610285816 1
0.800790158818291 1
0.07523598948405 1
0.923932491738488 1
0.0939893346364896 1
0.301358880919274 1
0.295121010484238 1
1.04413756385793 0
0.313009619729026 1
-0.212123424448173 1
0.155075765397356 1
0.531781721623463 1
-0.847731669082539 0
-0.20028998729904 1
-0.132028112103292 1
-0.0238720003395476 1
0.438614166758187 1
0.830551150862098 1
0.58345037772324 1
0.000298677695005585 1
-0.123187781945347 1
0.531214547782487 1
0.12843749101242 1
0.407216581206161 1
0.785851819234376 1
-0.331832895238577 1
0.287263614804082 1
0.457986173961128 1
0.390137615709496 1
-0.65347243975472 1
0.621625357379572 1
0.172354684964427 1
0.730808253738627 1
-0.0796982541361098 1
-0.0322468860448523 1
0.0288594967450099 1
0.432649356891629 1
-0.24862046009586 1
0.123256924231194 1
-0.829366623925655 0
0.127439657458056 1
0.447505016381419 1
0.135444215107094 1
-0.249723578765349 1
-0.285205513596213 1
0.412384687236279 1
0.412627620439886 1
0.1257291036185 1
0.320359013201845 1
0.32364339556022 1
0.0610942465941703 1
0.278410523888142 1
-0.00485306411606852 1
-0.223545780120694 1
0.274116256150075 1
0.195120866906495 1
-0.203012635223216 1
-0.153944106414898 1
0.746303092878892 1
0.0770128481799474 1
0.18511599313847 1
0.0600586797900418 1
0.0874771919405338 1
-0.0156276119069395 1
-0.304046813097386 1
0.262353736808415 1
0.390045452959295 1
0.835981361618006 1
0.301294164589856 1
0.953733221303425 1
0.354547507766109 1
0.719798679302244 1
-0.651137409964666 0
-0.0208146618795034 1
-0.0108649956402362 1
-0.46307808831209 0
-0.487753971967706 1
0.0113359651297329 1
0.554391277827492 1
0.135743629275003 1
0.0290120013949915 1
0.691128956754956 1
0.517564856545061 1
0.0727088421453887 1
-0.568933661921214 1
-0.0608074326483916 1
0.0176986025915763 1
0.297214949399979 1
0.821734609194692 1
-0.628040914288211 0
0.346953663377669 1
0.288616652863564 1
1.1795511906484 0
0.629951415373257 1
0.168089749815519 1
0.173155111979236 1
-0.561152768588828 0
0.264852720426127 1
0.128079719845812 1
0.291071535707635 1
0.147149607938868 1
0.61447859403644 1
0.238417680720944 1
0.615023874931275 1
0.0974082845970334 1
0.685767866991553 1
0.319358939771131 1
0.14949413710632 1
0.517282664621747 1
0.340663814514033 1
0.354553879364158 1
0.319549793904233 1
0.926399074260428 1
-0.102446489006705 1
0.325514934656579 1
-0.165431619347789 1
0.310942808789432 1
0.0875559993222664 1
0.45859534253219 1
0.139597001071935 1
0.626935555339091 1
0.084583494583342 1
-0.0636006384359978 1
0.323818579217282 1
0.0223186114755469 1
1.00905832487952 0
-0.0464872022103634 1
0.653378679899022 1
0.020821093539924 1
0.123515229184604 1
0.729193386349417 1
0.10909803241988 1
0.271618793721999 1
-0.25418393023738 1
0.375837147172469 1
0.197780665041651 1
-0.0383391476278973 1
0.555053035369068 1
-0.26732316139947 1
0.546185384598589 1
0.453792998289837 1
0.343973751267306 1
-0.481971908691172 1
0.493600218692537 1
0.134837924130558 1
0.767412078238709 1
0.191567456319034 1
0.440360971383816 1
0.077785050783351 1
0.357157046336376 1
0.128251754003903 1
0.596091000638872 1
0.806419963188413 1
0.138705115706599 1
0.210899145077684 1
0.626524276246775 1
0.538039019438371 1
-0.112164574512987 1
0.151211514082792 1
0.310320817679755 1
0.604869566715997 1
0.291827683909051 1
-0.363700744568244 1
-0.0378359023554395 1
0.142082033949068 1
-0.293301079171568 1
0.237394473508925 1
-0.211296037589683 1
1.04921896802173 0
0.440786600812565 1
0.19366858070869 1
0.582519846087442 1
0.868696054204716 1
0.317743969092789 1
0.544181544150069 1
0.341618501471743 1
0.124783607052014 1
-0.151875541362543 1
0.754227653203895 1
0.79561819353079 1
0.326343200912175 1
0.420830246892248 1
0.113954023817143 1
-0.0797210199853927 1
0.336313166531662 1
0.423138809551384 1
0.165321061056519 1
-0.318321738928231 1
0.730154006061752 1
0.183576721902805 1
0.101109295581642 1
-0.63089383450229 0
-0.217442464568278 1
-0.306076705949877 1
-0.206058494688584 1
0.375717955826482 1
0.296020027879222 1
-0.0753376190683502 1
-0.184412154680465 1
0.653547133771336 1
-0.110577392270617 1
-0.134104110637355 1
-0.04619910078857 1
-0.0541195359048621 1
0.5700431402438 1
0.452814206371005 1
-0.17355829127434 1
0.370996059898162 1
-0.0764957436020288 1
0.0676993090004831 1
0.512071876095192 1
0.130089537680526 1
0.626932818381987 1
0.578335802101833 1
0.777041112319992 1
0.195194011681374 1
-0.174123116004979 1
0.120078872205302 1
0.100090617532122 1
0.727495113121523 1
-0.0512785931239088 1
0.654636157500521 1
0.254997577675541 1
0.0409836603876387 1
0.239849205894432 1
0.878483441285258 0
0.207926369785387 1
0.575477796651825 1
0.298101890020291 1
-0.549856609885361 1
0.521115633014176 1
0.480463362888687 1
0.389283948012601 1
0.112520862913121 1
-0.0427570745159598 1
-0.455916999698533 1
0.51234256911309 1
0.0186975255017736 1
0.224945150160359 1
0.376009310700814 1
0.3537160566084 1
0.816311485175361 1
0.330415464417816 1
0.251753650339244 1
-0.435792877995455 1
0.268942739417425 1
0.0291516853553121 1
0.484808373070826 1
-0.329100520615961 1
0.0740569463143989 1
0.279730948644752 1
0.455040265644416 1
0.66283319334881 1
0.0658403128923018 1
0.211012542317208 1
0.238762939490278 1
0.052342845778855 1
-0.0308127491103844 1
-0.185613433530085 1
0.12618739946373 1
0.312421367340473 1
-0.07555122992391 1
-0.157825459014148 1
0.479763343462105 1
-0.236045675249938 1
0.228434505576447 1
0.286861544045591 1
0.189233192908461 1
0.50917047042071 1
0.174098812841035 1
0.343100180005991 1
0.309501806239732 1
0.463341518028132 1
-0.0787531605022396 1
0.639024898865595 1
0.349387573721557 1
0.425113146519865 1
0.00746594022537544 1
0.601026323329792 1
0.116007487406075 1
0.304353271260343 1
0.759281462690657 1
0.745713357335663 1
0.0197327966265874 1
0.236213417107668 1
0.697635165679842 1
0.110772495959155 1
0.182658717843452 1
0.298887609318404 1
0.559941923198615 1
-0.131125468539835 1
0.359306936934543 1
0.375472802076847 1
-0.0523860169589538 1
0.132787735788133 1
0.565315166966384 1
-0.06667560810628 1
0.240905497137188 1
0.0250928386612682 1
0.188291824105557 1
0.496415086983889 1
-0.00523844891519444 1
0.268310164718897 1
-0.133158209109898 1
-0.10550453124172 1
0.0778922914715819 1
0.171160694846773 1
0.0888703395583615 1
0.248169336626388 1
0.0655127552875983 1
-0.520180424541218 1
0.013255613234232 1
0.920421836055925 0
-0.356578505241668 1
0.361736977725502 1
0.0707853923885387 1
0.436006960827336 1
-0.162192031815601 1
0.603583129153818 1
0.155461526067437 1
-0.663947318555661 0
0.355850778845186 1
-0.315498215012596 1
-0.0448085209018283 1
0.0171774856295683 1
0.441512376969756 1
0.175458061991048 1
0.947056035705298 1
0.338269631179102 1
0.11463117750485 1
-0.0723356248625384 1
-0.296267531989027 1
-0.034010384247982 1
0.225814538780389 1
0.373144143939107 1
-0.111530653718316 1
-0.0961497371388055 1
0.61162376192231 1
0.227918250404487 1
0.561214041711744 1
-0.022342815898158 1
0.586743601761707 1
0.140783896581173 1
0.480676990569026 1
0.815405179874856 1
0.0979338028407958 1
-0.234362418375325 1
0.884166347581569 1
0.219016137956496 1
0.229154066467659 1
-0.598460379154449 1
0.359288139813761 1
0.837152691151187 1
0.986138686555426 1
0.38037452245174 1
0.13829917825875 1
-0.226983219882757 1
0.260360651293547 1
-0.21603822687579 1
-0.109260080098481 1
0.425373598719546 1
0.799678161389807 1
-0.0494238739676671 1
-0.0281106717312448 1
0.3860987659182 1
0.490445097904304 1
0.169992855425084 1
-0.0860057572230474 1
0.187496524177724 1
0.399362345962485 1
-0.0318947772459453 1
0.149606403405663 1
-0.0493851592010052 1
0.0234874632556418 1
0.22984529115348 1
0.412761260708991 1
0.716990658623488 1
0.262398353061962 1
0.656899631185797 1
0.717247957828603 1
0.378779742470114 1
0.215430871101466 1
-0.120791478926126 1
0.0457997476769597 1
0.24370936832217 1
0.0299480246700723 1
0.248553302309912 1
0.764495718944763 1
0.50267287654064 1
0.205842773943317 1
-0.251961284988012 1
0.667957534295865 1
0.389540984297253 1
1.11491869082242 0
0.0359143397050991 1
0.133382568610999 1
0.216357282561834 1
0.4877434674596 1
0.254126912002041 1
-0.370184960702224 1
0.244095469608321 1
0.89857013244737 0
-0.0894093567908213 1
0.254610278783474 1
-0.122736412940493 1
0.343736685446231 1
-0.395950221844328 1
-0.133473285764003 1
0.895123953154563 1
0.0422358442405 1
0.521882155703623 1
0.409446912154492 1
-0.211953984120477 1
0.123679109335024 1
-0.0123325062749362 1
0.365870260216463 1
-0.00132910523237761 1
0.353297612896758 1
-0.00646498203677738 1
-0.188129013157225 1
0.431138823348506 1
0.160959387115899 1
-0.350510005488328 1
0.0551211742416809 1
-0.0569850339883759 1
0.753898914907524 1
-0.233537076459602 1
0.115389787505825 1
0.281784334929783 1
0.140382238740497 1
0.0072421623753085 1
0.0486874164996257 1
0.434677181567491 1
0.229116955185472 1
0.0931114000762058 1
0.235806957733435 1
0.357894827103108 1
0.282618129886329 1
0.351306684371029 1
-0.0285051497713327 1
-0.17805552655853 1
0.0724619130860078 1
0.0141220621118145 1
0.177374864824268 1
0.141714725808046 1
-0.381350971217556 1
0.529110868373016 1
0.40288809535531 1
0.553378995084646 1
0.598727376526916 1
-0.113036230300589 1
-0.0843909378973911 1
0.406739925388587 1
0.557442295982373 1
0.587505770502207 1
0.285202452318348 1
-0.428119533162649 1
0.576701288569038 1
-0.132767614210513 1
0.482808341089821 1
0.182995676501252 1
0.254173162743687 1
-0.00310624759964545 1
0.331223892201087 1
0.366455258275937 1
0.691163069504112 1
0.0479808362211941 1
-0.0512782144011285 1
-0.176163992344816 1
-0.314554698622884 1
0.299456559015208 1
0.561002665395542 1
0.799488154241806 1
0.249519601783213 1
0.277224184397829 1
0.277736809770494 1
0.0587013389097031 1
-0.363152469897984 1
0.471808300736015 1
0.211610913754371 1
-0.234186363171599 1
-0.132016713982565 1
-0.441225110881489 1
0.559203294846259 1
-0.396470193638218 1
0.941204389030744 0
0.191405011523366 1
-0.554206639899637 1
0.146913711583719 1
0.602936476997069 1
-0.0768006546432463 1
0.511700632397657 1
-0.36367835386317 1
0.144651269701466 1
-0.47255677489416 1
0.352536161773279 1
0.264337598653124 1
0.22319615477174 1
0.763195648884066 1
0.772725869493202 1
0.728637595644419 1
0.660605931738474 1
0.277768686524234 1
-0.0684640190207101 1
0.203572262723523 1
0.617125333531022 1
0.433396852735431 1
0.224062887320194 1
0.361888360053685 1
-0.585878791950001 0
0.7042449735468 1
-0.0585671774975384 1
-0.592288149341488 0
0.314852978693091 1
-0.388386676543778 1
0.155537799002339 1
0.0292490374241995 1
0.279614842965653 1
0.280519888362022 1
0.132381650351964 1
0.120801855716943 1
0.860929755122604 1
0.385260853969652 1
0.0593022139929764 1
0.102353474733603 1
0.103810990313662 1
-0.366195028071037 1
0.472870288594095 1
0.0386231180969501 1
0.239569591230897 1
-0.63541939754393 0
0.312015443334766 1
-0.0543450781421444 1
0.553042348483184 1
0.114601524970479 1
-0.114749988643285 1
0.888560252746107 1
0.327515487529227 1
-0.0306711678576212 1
0.576815822418559 1
0.687508468345398 1
0.491619533519631 1
0.39393719690814 1
0.0123395240898647 1
0.4737542191785 1
0.409721618051585 1
0.859962712507409 1
0.385522425999954 1
0.272553629251401 1
0.106647187755046 1
-0.127149600310406 1
0.267323497621545 1
-0.34453963090726 1
-0.00341505650164195 1
-0.149078537051962 1
0.0458541667247733 1
-0.0827869462054326 1
0.590674115731821 1
0.400468673382524 1
0.0614696894386427 1
0.0472771257122904 1
-0.0810391721521604 1
-0.200070679597157 1
0.0824095009029431 1
0.275235810530344 1
0.595079099108484 1
0.114232805926402 1
-0.449345139709758 1
0.412523447202385 1
-0.360075100493155 1
-0.126415765391622 1
0.529798245250621 1
-0.508536980220863 1
0.717088617142248 1
0.000744997037366857 1
-0.218966901830741 1
-0.0485860808229749 1
0.60662461631126 1
0.342515988324856 1
0.321447456417361 1
0.42317480494332 1
0.366333717797651 1
0.192236294229245 1
-0.169782272028622 1
-0.123017047028122 1
0.344884401956941 1
0.34323987734843 1
0.132708176507995 1
-0.564821757729748 0
0.325420636158161 1
-0.204188939481411 1
-0.10725821249666 1
0.735672032570928 1
0.310651050157976 1
0.672834643743631 1
0.0289851597168072 1
0.346570438677284 1
0.0359517998498282 1
-0.429767731095704 1
0.116774633233981 1
-0.239853147742683 1
0.20764997705377 1
0.346189415822751 1
0.212622933573693 1
0.484547782387746 1
0.204648844443261 1
0.19580206342779 1
0.276416644058356 1
-0.0555352626569915 1
0.308363085905389 1
0.135600344154057 1
0.465838366207812 1
0.164251990843641 1
-0.493932205773356 1
0.443769225804749 1
0.406055303482989 1
-0.0896701623230438 1
-0.0952779929331301 1
0.217874882260008 1
0.391985807395656 1
0.0822693760324852 1
-0.148557992986207 1
0.437074435044377 1
0.170977323077839 1
0.105255446882845 1
0.203144750047188 1
-0.180291768131629 1
-0.176669007723211 1
0.854572060617672 1
0.239606410310864 1
0.405544850379485 1
0.0833770165813028 1
-0.0554282065152318 1
-0.117748065125894 1
0.24152089490969 1
0.618337143144884 1
0.442312561154217 1
0.0721867921896767 1
0.0565821342591155 1
0.497148781698598 1
0.673014070367195 1
0.313509476614767 1
-0.362837127867663 1
0.323241935214766 1
-0.791976690087473 0
0.218300187875975 1
0.504710902665549 1
0.447550878371429 1
0.116495201236675 1
-0.228276703172777 1
-0.0532607132458731 1
0.0285492824895837 1
0.554249417450873 1
0.969783803314444 0
-0.201215944088168 1
0.448207562401879 1
-0.320654950651399 1
0.510917213174149 1
0.331195499234145 1
0.346180880374931 1
0.282569951787272 1
0.40068592908626 1
0.566080130007278 1
-0.0730236922199924 1
0.545640612802794 1
0.23333723634618 1
0.645702609436128 1
0.157073677895957 1
0.0664902182745239 1
0.354697646477219 1
0.0112458949247817 1
-0.0400309072301115 1
0.0260208254242792 1
-0.3119084530836 1
-0.0370307040139883 1
0.226518981960652 1
0.359766367045327 1
0.73855801934443 1
0.0465309924037575 1
0.141896515313587 1
0.22468507350761 1
0.42779742666392 1
0.328328307041236 1
0.724388013887636 1
0.00555831537058075 1
0.547286716196512 1
0.630437612363685 1
0.771550561238082 1
-0.461584365666603 1
0.289990869506478 1
0.376920988067772 1
0.112071174093108 1
0.0972031289094221 1
-0.123335017703698 1
0.322641220154956 1
0.100783109029081 1
0.57364452330252 1
-0.00120204691448633 1
0.348528971960406 1
0.35784491090953 1
0.784551918770752 1
0.297181924655862 1
0.235544263774597 1
0.277647026737512 1
0.0987341396040349 1
-0.421707581493808 1
0.121069326338498 1
0.161475460547058 1
-0.0799268100754367 1
0.74891748379112 1
0.155805905468711 1
0.343993797559818 1
-0.0529669211356703 1
0.181780072741982 1
0.153831108773165 1
0.472757446175439 1
-0.146143509172505 1
0.487847236709027 1
0.0338193185640027 1
0.436330392253163 1
0.145938247669408 1
0.0279280395424416 1
-0.136101493833051 1
-0.391223138322821 1
0.603761585768089 1
-0.0635547670792626 1
-0.184932419133388 1
-0.0719612497152193 1
1.00088410788158 0
0.270338076360934 1
-0.147675873223704 1
0.333561404185344 1
0.035633519619531 1
0.223956770860174 1
0.536999296403483 1
0.146192412613478 1
0.164276709592877 1
0.0117594027334514 1
0.561825195988312 1
-0.0830882894659798 1
-0.0798793554866985 1
0.260948913254161 1
0.867400798253272 1
0.203808956995617 1
-0.0868445286705347 1
1.21688166105567 0
0.736631280217745 1
0.440650767264543 1
-0.157056845720887 1
-0.250056973240135 1
0.814415133613446 1
-0.31542127010915 1
1.13384917760112 1
0.427277834582149 1
-0.114587559044421 1
0.216179626974623 1
-0.436009595555958 1
0.498080483495684 1
-0.0570276403117128 1
0.574052576520841 1
0.549952532551788 1
0.815234129362717 1
-0.0469019211021379 1
0.040928005176524 1
0.618704516449721 1
0.160710617983252 1
-0.270232680759725 1
-0.0929108052184191 1
0.334513196539373 1
0.493303293411105 1
-0.117212940539691 1
0.218700428678245 1
0.77436287839964 1
-0.321654460887831 1
0.0251005657612703 1
0.284733482918151 1
0.198254470454101 1
-0.393294420246751 1
0.621192099616924 1
0.264886170621101 1
-0.47029168375581 1
-0.215199426154203 1
0.291404862068349 1
0.278888652385391 1
0.22921723798197 1
0.0265726794730122 1
-0.504935558273086 1
0.256724978764187 1
-0.253683880952404 1
-0.310094851476288 1
0.241809585464293 1
0.207312141489218 1
-0.279960164601545 1
0.0405521228088095 1
0.182408855297057 1
0.661102874294499 1
0.248764343197648 1
0.491756292766688 1
-0.605373929495617 0
0.249017096882312 1
0.061959687676976 1
-0.305717431626538 1
0.375848431553976 1
0.41128223116016 1
-0.14518647863167 1
0.389949118804213 1
0.0135881401085261 1
0.541478600974452 1
-0.162054446912484 1
0.461925228393374 1
-0.232646006327127 1
0.818710616615205 1
0.191668064709715 1
0.209522664046091 1
-0.028193159079634 1
0.475305160463567 1
0.236472702818961 1
0.385141808702934 1
0.507293299533724 1
-0.210800577068747 1
0.433215257681131 1
0.0494922744247817 1
-0.242550420161672 1
0.00803187295255978 1
0.00533312463435578 1
0.231436831303308 1
0.14595116947953 1
0.249971355284133 1
0.148096782934532 1
0.0455234090536192 1
-0.460508512582812 1
0.615971454489859 1
0.835086276353237 1
0.57857072241477 1
0.60462723345655 1
0.0212810141662037 1
0.115315775276795 1
-0.303264050579868 1
0.835154449053261 1
0.727201510939002 1
0.560615270720298 1
-0.252990096513789 1
0.365204917737546 1
0.178438429010138 1
0.528697364621798 1
-0.131732280590947 1
0.251603934862775 1
0.0342100055444712 1
0.0521856163552178 1
0.710851080513841 1
0.205883171983431 1
0.141630080615309 1
-0.365987857611687 1
0.501206772854528 1
0.231234050920204 1
0.0325243267338965 1
0.0640942428068444 1
0.237486835457166 1
0.255901412932859 1
0.448926009062851 1
-0.413873510170988 1
0.1050194747088 1
0.430974499520815 1
-0.12997221577003 1
-0.331226171472582 1
0.765776971983218 1
0.294909554499546 1
0.449574498334183 1
-0.186621920847558 1
0.235907492980191 1
0.351012714544548 1
-0.482485931846974 1
0.304586611950435 1
0.478422561677746 1
0.0465439401888282 1
0.519409788707122 1
0.486438624991866 1
-0.0442029554194283 1
-0.137024582097148 1
-0.427926053860296 1
0.476957953809468 1
-0.211578959242756 1
-0.381225309800962 1
0.268225633920922 1
0.457114193405992 1
0.00619880063053517 1
-0.235507445887148 1
-0.399973075742193 1
0.157507235638773 1
-0.0600783557727251 1
0.318308428123225 1
0.619571561222177 1
0.597948296052764 1
0.875447905910207 1
-0.27443268655545 1
0.710673451370865 1
0.0540331051463945 1
0.228564656669002 1
-0.217593768810698 1
0.150738932804609 1
0.335432206210043 1
0.473629532226016 1
0.561244545761136 1
-0.161464690461489 1
-0.538444433418346 1
0.757231152797235 1
-0.127028846513888 1
-0.145243078312335 1
0.03512658464469 1
0.128515390343503 1
-0.354620852234846 1
-0.218893664369179 1
0.466579202006587 1
0.344737050119029 1
0.126177507794876 1
0.135498636561969 1
0.19977897769887 1
0.35433178397503 1
0.342642233556858 1
0.330834309936618 1
0.49370753268453 1
0.242900605211796 1
0.849338526316107 1
0.817589851442692 1
0.0925182653720315 1
-0.0764564647787083 1
0.20287862902871 1
0.618645779788516 1
0.0540429131821551 1
0.500194668106981 1
0.232183338959289 1
0.355468975410421 1
-0.0681565386438421 1
0.46049345472864 1
-0.264789000723472 1
0.06318045714791 1
-0.0655058067816019 1
0.398811635359639 1
0.293305192540395 1
0.339623058375427 1
-0.189740752478701 1
-0.170309987377541 1
0.138297108559067 1
0.204550766536615 1
0.266762860685208 1
0.2905230604939 1
-0.12656095655228 1
0.0797277238332663 1
-0.375736912155231 1
0.292486751896812 1
0.432786195221874 1
0.560559349126588 1
-0.227920086005065 1
0.456338188950981 1
0.260762727519992 1
0.587724478146946 1
0.61107778721011 1
0.496685782152571 1
0.54257045634236 1
-0.00503026845016386 1
0.0327752787390756 1
0.278256506246585 1
0.694336273334638 1
0.480060250654311 1
-0.0653862610894092 1
0.352583290566543 1
0.0354162643909718 1
-0.00539246958846748 1
-0.168496306834306 1
-0.239774328872231 1
0.336384053159091 1
-0.293412194360277 1
0.10643527044764 1
0.119696363422769 1
0.145343931314795 1
0.0385405729885446 1
0.343504921236517 1
0.399008045689604 1
0.0735644504658238 1
-0.269674458814119 1
0.567427956039123 1
0.213880143047431 1
0.279940927458469 1
0.412192518359709 1
0.162282990081418 1
0.338519157566107 1
0.45023254462593 1
0.492036278979867 1
0.331582314322511 1
0.0580965594317307 1
-0.154084008674188 1
0.563678929878115 1
0.550366552606212 1
0.138848363284108 1
-0.482652270434525 1
-0.237551597053243 1
0.191939126872207 1
-0.202506460573963 1
0.0271122792450488 1
-0.169314773759678 1
0.0877407614618296 1
0.32881967065971 1
-0.0305469813925986 1
0.986446217811875 1
-0.382041303452366 1
0.475481570894317 1
0.163888968929947 1
0.5635491971419 1
0.383751502945462 1
0.413463263966904 1
0.297633465595067 1
0.221252385700227 1
0.281345820920447 1
0.261239477210449 1
0.50873282446421 1
-0.126035305789277 1
-0.619172077096033 0
-0.492826986347294 1
0.47842554612776 1
0.525425881479451 1
0.21068115354072 1
0.176218511338684 1
0.49368115431893 1
0.323410737451476 1
0.422594549732093 1
0.838351157495726 1
0.442305206705535 1
0.552267131353788 1
-0.108106177240552 1
0.182344876502339 1
0.30398411760685 1
-0.113537029141795 1
0.211719725709542 1
0.288619925420208 1
0.414651615413694 1
0.425026744133146 1
-0.00596301625027985 1
0.414590301033853 1
0.64382908730057 1
0.758798176900151 1
-0.0539690568290705 1
0.541913263833909 1
0.592901570628745 1
0.153844956156516 1
-0.0132799877182653 1
0.756058634857343 1
0.128497641386492 1
-0.351763554629087 1
0.434829470123261 1
0.253015408628544 1
-0.228060228381943 1
0.778970825812618 1
-0.032905151777817 1
0.289910994260313 1
0.381421528942564 1
0.438751046381779 1
0.172102588389611 1
0.318023841720802 1
0.333147230097824 1
1.29060825043541 0
0.117645931802243 1
0.23978932530844 1
0.589598085479229 1
-0.473782692084812 1
0.482103170629487 1
-0.0292223227764448 1
-0.145624855606469 1
0.0915121782137558 1
0.0730424845027598 1
-0.0868898582167988 1
0.392180009204119 1
0.562274553531227 1
0.174557967550423 1
-0.0553168267862874 1
0.211684319584809 1
0.809370769359694 1
0.668030994705811 1
0.495837962309232 1
0.86776786133103 1
-0.30436973893339 1
0.538096090760152 1
0.103790507749034 1
0.431652737072239 1
0.818195767368209 1
0.0977980460447245 1
0.549637932590127 1
0.0731194947723107 1
-0.290953173990027 1
0.316703872604846 1
0.0199701940279884 1
-0.113503849989435 1
0.193561388077492 1
0.308518442170033 1
0.287379838691281 1
0.394502898640244 1
0.0217747903553621 1
-0.111768087952768 1
-0.0585082409722565 1
-0.394552680845336 1
-0.293241040419883 1
0.22806466231895 1
0.573246005993673 1
0.276664322113837 1
-0.132752683515949 1
0.396547347716614 1
-0.122899128810592 1
0.461197248073151 1
0.0418591847022325 1
-0.462712315991931 1
0.309548138824776 1
0.4916185935147 1
-0.263493989575429 1
0.00933962793087242 1
0.115917179145081 1
0.0687538096930301 1
-0.106617179841282 1
0.386533051078743 1
-0.0504623027041156 1
-0.174604333937141 1
-0.0255426823258128 1
-0.0505694070973964 1
0.377611324938752 1
0.402968574728433 1
0.199229232991125 1
0.427405204951622 1
-0.038202235297105 1
0.357506017575924 1
0.902473655947557 1
0.0674670083099192 1
-0.161844510717011 1
0.0744840513190387 1
0.63289521156928 1
0.550498040760405 1
0.090572823718384 1
0.487463675156875 1
0.208173093443443 1
0.283832125908761 1
-0.102141993918805 1
0.123571360625124 1
0.514432467710874 1
0.192412965959139 1
0.325296223365062 1
0.196238647261275 1
0.15921030350352 1
0.414883994256123 1
0.364660124851398 1
0.244172592328647 1
-0.251430776348951 1
0.727893635245614 1
0.30589741935457 1
0.0954670606828237 1
0.080824873500465 1
0.456765047585598 1
0.461989934592921 1
0.0765981676841589 1
0.526594792521912 1
0.0242472763748617 1
0.026771289970442 1
0.468493988766461 1
0.0372432527741519 1
-0.000271815691378602 1
0.271449095357946 1
0.282173224026614 1
-0.190112257969639 1
0.43028425122215 1
-0.0542588965465176 1
0.367165896848153 1
-0.0511014091460224 1
0.309320647028435 1
0.790188603024622 1
-0.142979769277001 1
0.263313556268179 1
-0.098483505141542 1
0.120223546671167 1
0.0979893092559679 1
0.287334029355845 1
-0.414581745439983 1
-0.0160393763186578 1
-0.372867563351351 1
0.246281722626904 1
0.495819679046614 1
0.279363635015738 1
-0.114292948025688 1
0.206497563914507 1
0.22056545377627 1
0.367037617603684 1
0.522215574725747 1
0.324694122884765 1
-0.00417489918309558 1
0.519468364517922 1
0.671719679849448 1
0.0956780516325612 1
0.922706718847459 0
-0.346489415438333 1
0.902060795923519 0
0.681782359713853 1
0.77048556724843 1
0.458334804617601 1
-0.508524643786321 1
-0.141697924445515 1
0.495165741352935 1
0.211720140121052 1
0.0573369572806408 1
-0.221157397856484 1
-0.0318154070407483 1
-0.0353243298852728 1
0.119034831134322 1
-0.282022010082896 1
0.48843166243635 1
0.156572992686611 1
-0.00977301300030312 1
0.336877460224428 1
0.233928210494572 1
0.221646562710501 1
0.753358424596272 1
0.606998502955569 1
0.211060539914709 1
0.374226554216964 1
0.431449072479577 1
0.348088305727476 1
0.242919207494893 1
-0.253652227245408 1
-0.292332837417626 1
0.72784048967651 1
0.385054833771925 1
0.764272163957785 1
0.494361064512496 1
-0.112761302494235 1
-0.643647957243102 0
0.194357870634411 1
0.260915223462754 1
0.286442430205917 1
0.127360830461675 1
-0.0106485723959748 1
0.670491640164343 1
0.142580759466831 1
0.199711741878959 1
-0.373592782568612 1
-0.205675319070781 1
0.0311076860174593 1
0.0987206123659248 1
0.0258334573724814 1
0.289123883852947 1
0.395338174132084 1
-0.522365327916325 0
0.321245270818029 1
0.362165433643902 1
-0.0110409737721491 1
-0.121950730456781 1
0.354765229421588 1
0.0266761107390232 1
-0.373758356991978 1
0.623566558544978 1
0.00304038223957628 1
0.326943524651965 1
-0.0513251598392703 1
0.393578464694057 1
0.212676411833246 1
0.173766457320678 1
-0.112808328737149 1
0.22843504759859 1
0.0824630672611625 1
-0.0666443131337227 1
0.531174612951607 1
0.297327496732886 1
0.482161689013306 1
0.657028687094736 1
-0.137181471601014 1
-0.0207033220573632 1
0.644788233605389 1
0.745229952503456 1
-0.527747313907591 1
0.453825946319352 1
0.0970903103099426 1
0.286585878729113 1
0.237841495382641 1
-0.404799700646941 1
0.430053230266081 1
-0.553721684545448 1
-0.150884065638791 1
0.20987965917208 1
0.0713737530318064 1
-0.452781474799539 1
0.642624749825745 1
0.617125631182964 1
-0.204373613060783 1
0.405721393992003 1
-0.317754499036564 1
-0.0962109700913416 1
0.0267405889218154 1
0.494961145324489 1
-0.154623724549747 1
0.340857945061007 1
0.234453379063544 1
-0.0863516384871616 1
-0.0940769726924994 1
-0.386086761580748 1
-0.24368492887398 1
0.505475219403903 1
0.412212605728993 1
0.280610848736404 1
0.168156542482829 1
-0.0443922781264498 1
0.662359715633205 1
0.0500178170779366 1
0.171780371467112 1
0.92415210640915 0
0.283642849526427 1
-0.082315318506078 1
-0.166697977391684 1
0.4122101055465 1
0.235406453740402 1
-0.00716541156169234 1
0.702556797343882 1
0.243196595646145 1
0.125582799269223 1
0.336171937352868 1
0.741447988061554 1
-0.0935165585887409 1
0.0980935945606399 1
0.0849184968281574 1
0.306160248967331 1
0.515220054841092 1
0.262357569878432 1
-0.479142223973075 1
-0.250430747483003 1
0.207802315530666 1
0.294588810208524 1
0.299403686112987 1
-0.0963090845974024 1
0.483681305749227 1
0.226549126565955 1
0.486787107941866 1
-0.482121202169693 0
0.0588024872754681 1
0.703272663647135 1
0.808345178869726 1
0.104575073739992 1
0.174212025697664 1
0.254634115573763 1
0.431306371531843 1
0.485616617785953 1
0.252300837462057 1
0.486506191689233 1
-0.152566073885738 1
0.232334224169885 1
1.04021014188229 1
-0.0824662638107201 1
0.595573002293575 1
0.67884025238221 1
-0.151751010701596 1
-0.0546015636288428 1
-0.0908636910976243 1
0.0359924095600869 1
0.06872761485807 1
0.10892101578276 1
0.244272307767977 1
0.227728252919618 1
-0.36877189632403 1
0.54616961919151 1
0.345388208855189 1
0.721387820242067 1
-0.00622273788097186 1
-0.515116764093223 1
-0.502677920313181 0
0.24168218028331 1
0.577076492283286 1
0.717791744527947 1
0.167233333486592 1
0.179053197048404 1
0.322580739968016 1
0.211066154450237 1
-0.331993071321561 1
0.463657793012344 1
-0.440819929461019 1
0.247288279086833 1
0.0025276819304719 1
0.159586638047202 1
0.491405557450227 1
-0.224589997712081 1
0.424144716377268 1
-0.447716531399753 1
-0.18352735522122 1
0.182654607538114 1
0.332172343460282 1
-0.111998248353554 1
-0.236590622145475 1
0.216729533850672 1
-0.451822806289111 1
-0.0986905855972875 1
0.467578896524971 1
0.0960880578803623 1
0.249952077850939 1
-0.0460720340243543 1
0.527276179029953 1
-0.00285600408845643 1
-0.0840434118127646 1
0.391422981168176 1
0.0930150921116545 1
-0.139273444931803 1
-0.0859700200269648 1
-0.249503847281331 1
0.143416190836072 1
0.555033234045593 1
0.830153992441374 1
0.234026827339711 1
0.2770591952935 1
-0.0199447002572293 1
-0.548827902467794 1
0.613256459155908 1
0.66507438173372 1
1.19022163495836 0
-0.30262634169667 1
-0.273001689020345 1
-0.119182774383598 1
-0.060228740773839 1
0.319987980273081 1
0.0416055414029512 1
0.957304309018432 1
0.574224054778861 1
0.160950726742936 1
0.382213474601317 1
-0.544274369454617 1
-0.00534975947478722 1
0.750885682230169 1
0.351686255517832 1
0.442942912669525 1
1.04766763208296 0
0.0689537642038208 1
0.34544621376474 1
-0.19480725435282 1
0.0428055221406857 1
0.759525260830435 1
0.227957725351817 1
0.289009628350889 1
0.0560504364391396 1
0.140751179828243 1
0.0781208487542988 1
0.257626802595391 1
0.0964882553477163 1
0.136608406826784 1
0.230430413354017 1
-0.205184052726922 1
0.121754446503018 1
-0.07104056551192 1
0.458305549250047 1
-0.117298241637985 1
-0.341766932539699 1
0.0669051658433483 1
0.374642317226108 1
-0.003590211550012 1
0.121584565893319 1
0.333093145188906 1
-0.114258432958181 1
0.709032940135281 1
0.192540835916011 1
-0.811722477537714 0
-0.0631478517620985 1
-0.130726295551578 1
0.532694378431168 1
0.0945923561130072 1
0.0358739143955386 1
0.278224850615829 1
-0.190372534243016 1
0.128973922872693 1
0.485215479721801 1
0.818027806960082 1
0.318139831584863 1
0.474577746222141 1
0.0379708396119042 1
-0.351945847376838 1
-0.0136227612959296 1
0.16826537152514 1
0.186403636398619 1
0.270271919356419 1
0.182344861182547 1
0.112264277576417 1
0.823949064180205 1
0.041041219537288 1
0.426200156035784 1
0.608044997850584 1
0.164321687451962 1
0.161010518719388 1
0.450640708319372 1
0.161396895024687 1
0.214641118633067 1
-0.108657921033987 1
0.615292845888643 1
0.266576951571018 1
0.485989155191992 1
0.0420509080812867 1
-0.304360341199907 1
0.798684855593976 1
0.181677751743882 1
0.0579573642649646 1
0.00219583220588168 1
-0.0900830386030857 1
0.316175023776579 1
0.414946670917664 1
0.114244931964987 1
0.132506827999282 1
-0.107679007914073 1
-0.00851553313376235 1
0.399921129467152 1
0.436885920527734 1
0.721182143515529 1
-0.00196526593580781 1
0.41398139281593 1
-0.227349917802843 1
0.0988052605531964 1
0.321198808474073 1
0.21403976177439 1
-0.387134595319969 1
0.590783236911275 1
0.198115104639103 1
0.675143380451012 1
-0.0331090698047915 1
0.0798578648590641 1
0.294132036642034 1
0.881927455866685 1
0.164191280889548 1
-0.22333158011949 1
0.193399642659678 1
-0.231480401704844 1
0.159626482284513 1
0.273819159928452 1
0.0430564230261898 1
-0.17223630885832 1
0.428733993041645 1
0.0583582630250078 1
-0.0292218224293444 1
-0.225553823061342 1
0.0431636767194852 1
0.278438112832687 1
0.108202600038333 1
0.674837369118277 1
-0.225820836766591 1
-0.333705427489916 1
-0.459699249616998 1
0.155493491583388 1
0.367787526514829 1
0.414509441682706 1
-0.00838042786457376 1
-0.105946093228663 1
-0.0195759786784451 1
0.514014514903231 1
0.519681545913568 1
0.0409032542488999 1
-0.383075374038826 1
0.366232906853588 1
0.586033079172779 1
0.682639281330723 1
0.26068243090505 1
0.420920237442577 1
0.348542879627305 1
-0.0639705151863874 1
0.388919117678081 1
0.160388868638342 1
0.676902780702832 1
-0.166909011296434 1
0.355334501436573 1
0.570582344589881 1
0.0348344913729988 1
0.511037090513215 1
0.476257191770515 1
0.525992828058335 1
-0.104244628607428 1
0.195573640036066 1
-0.411192375947067 1
-0.193336003340664 1
-0.129983602798899 1
0.493862809661289 1
0.0679572045604269 1
0.591851978049214 1
0.298459454520152 1
0.634682507100423 1
0.462961829090892 1
0.210624690339508 1
-0.491151103263455 1
-0.0756387722215413 1
0.129022286491148 1
0.685573043348491 1
0.566174289759073 1
0.23179787937638 1
0.286183014602161 1
0.450899429096139 1
-0.705776030481994 0
0.571798916201721 1
0.35396721583993 1
0.2975585101973 1
-0.413152100263069 1
0.291834561677943 1
-0.087359438530276 1
0.342869106316796 1
-0.30927957694466 1
-0.306456090179932 1
0.667034230006321 1
-0.160990492175199 1
0.0666877292056338 1
0.0479790751760327 1
-0.0326235326652668 1
0.278144701403584 1
-0.230784249996428 1
0.172305649412679 1
-0.306254587599077 1
0.237273117399212 1
0.579197598998883 1
0.0803159944173085 1
-0.262577546810785 1
0.0149751963655845 1
0.539984814043325 1
0.391068427116932 1
0.233064638326632 1
-0.0333532498816313 1
0.0893704658648755 1
-0.0297359275269895 1
0.132634201419863 1
0.383794443296303 1
-0.0509377421787976 1
0.432417540070557 1
0.349025008904064 1
0.0464829782701342 1
0.202485665423845 1
0.168780751886753 1
0.599909751429572 1
-0.213416516958367 1
0.961104977966663 0
-0.127032189141307 1
-0.116862919009962 1
0.334109381742452 1
0.550646280513347 1
0.771942582358361 1
0.436212783638046 1
0.0820548670231663 1
-0.429924345217483 1
0.723600330335156 1
0.111812593906952 1
0.289863219573128 1
0.29118910478123 1
0.547116755605596 1
0.493342708198483 1
0.633577535571938 1
0.746812813992385 1
-0.0060517856673087 1
0.0775180491679536 1
0.406091386571253 1
-0.317038432887823 1
-0.32730174094589 1
0.562641083960646 1
0.27039363843124 1
0.351253570842529 1
-0.109731440888145 1
-0.165401697122025 1
0.466542073712524 1
0.376090140557595 1
0.537798047828947 1
0.393229359272284 1
-0.455458526981624 1
-0.14258236024938 1
-0.0907594983935856 1
0.23368825925633 1
0.0613148163260003 1
0.348335307481637 1
-0.293374495933694 1
0.592306949018531 1
-0.210715705940101 1
0.351227598514814 1
-0.00122555447058409 1
0.605808934326944 1
-0.263509213065652 1
0.423425604623373 1
-0.0880560926563311 1
-0.112667793439311 1
0.0565955127763766 1
0.301790834737636 1
0.482350143024771 1
0.17915383769422 1
0.230502348638681 1
0.462239809091595 1
-0.059694126217852 1
0.551813785500765 1
0.350687225977623 1
0.54460561769426 1
-0.932656121736284 0
0.226640484831189 1
0.0317501484007438 1
0.187839847597202 1
0.88833938478741 1
0.081493796349016 1
0.0907766178271588 1
0.0703194820275695 1
0.17450665379419 1
-0.348269740485821 1
0.319483439387937 1
-0.0166680443206107 1
-0.127330638195717 1
0.320528527638277 1
0.165334762377144 1
0.571571457859296 1
-0.0973380364057055 1
0.979413540708336 1
0.341067759890556 1
-0.0283054010302386 1
0.494400121947838 1
-0.132132249435387 1
0.381544098303637 1
0.940242278984521 1
-0.173080659332847 1
0.415961651143771 1
-0.308424187603926 1
-0.179103334775353 1
0.322550968209109 1
-0.0166289094360911 1
-0.205652922026422 1
-0.339699430915309 1
0.371975398865563 1
-0.0331037268588329 1
-0.269665509730754 1
0.31605605214392 1
-0.116045558184203 1
0.59729155008193 1
-0.0575828734503281 1
-0.279978196675749 1
0.384064459710291 1
0.593733241570909 1
0.00700125296920009 1
0.47136963501408 1
-0.159894245072425 1
0.0501759223859448 1
-0.0594018972119997 1
0.408744281831141 1
1.07545102686076 0
0.157217876305327 1
0.101099194993762 1
0.417043328776102 1
-0.389298890064621 1
0.414575785750682 1
0.247444480108061 1
-0.313437970383251 1
0.455485132667285 1
0.740021174049516 1
0.800547822165175 1
0.456365809600136 1
0.601590817207473 1
0.102162477373381 1
0.407787067927357 1
0.472527194677562 1
0.361572306533613 1
-0.199976377771476 1
0.218724241640926 1
0.1947025842958 1
0.180733881855511 1
0.385009824034823 1
-0.50084551920396 1
0.0513420496231355 1
0.588722182036795 1
0.77142959317235 1
0.106027273779798 1
0.539777631914833 1
0.211333779056281 1
-0.0398375379085623 1
0.0750034264971625 1
-0.116961209591703 1
0.810253185631439 1
-0.221358891157837 1
0.0476205628217882 1
0.053872016022281 1
0.574142033476393 1
0.0909024343761929 1
0.371423623424322 1
-0.0201744292656717 1
0.406948698097617 1
0.342001707644071 1
0.740305836609119 1
0.333088608397371 1
0.163186247314223 1
0.363452991873351 1
0.272415650243828 1
-0.455242845753923 1
-0.595522651814357 0
0.424448717043653 1
0.0851997162737304 1
0.205043933984971 1
-0.0100751530969167 1
-0.512139763759773 1
0.451832105790828 1
0.248014553774464 1
-0.0729235541727639 1
0.400254373699107 1
-0.103002611711534 1
0.275461826758416 1
-0.0168531266924905 1
0.222106630971445 1
0.328840249331969 1
0.637486966136518 1
0.47804702800782 1
0.522743329714384 1
0.686141065409064 1
0.0516725338376395 1
0.310074898157971 1
0.028824605075509 1
0.435672669616255 1
0.151338917762461 1
0.159255829723007 1
0.0643402275317458 1
-0.356460664235205 1
0.360295996275767 1
0.324807876853137 1
-0.217458653778126 1
0.332703205205064 1
0.461107781328947 1
0.103644736264746 1
0.336818467610648 1
0.0492767099457646 1
0.275342492481137 1
-0.493211026296922 1
1.28670127333757 0
0.180055487848462 1
-0.228412547848289 1
0.0355807543539441 1
0.517322193181156 1
0.682837725866413 1
0.775525025086748 1
0.810441068655327 1
-0.0960811590970176 1
0.851705101876842 1
0.292322731193386 1
0.467761152147354 1
-0.159125299965037 1
-0.213081818317643 1
0.356627157653634 1
0.825965580691014 1
-0.355191209997737 1
0.637576168503455 1
0.0151686247615253 1
0.0220117236930691 1
0.135765238343676 1
0.115062156375688 1
0.366010051031722 1
-0.0171163934207898 1
0.267198102433995 1
-0.132788996298079 1
0.096359053331874 1
0.318394053261705 1
0.511204032293719 1
0.285120577729217 1
0.0973116148719729 1
0.387343292263833 1
0.678343089939486 1
0.366587036606492 1
0.778813465555116 1
0.723667912805462 1
0.179498509744294 1
0.232829056691852 1
-0.0330279567352513 1
0.303703380889548 1
0.428249283366117 1
0.311904568170942 1
0.345350488960237 1
0.703013654431455 1
-0.0502375334077677 1
-0.0512037699735031 1
0.343856555505612 1
0.732380460933028 1
-0.373607291471878 1
0.477956231363819 1
-0.00366628373161521 1
0.0331030058763693 1
0.317535154480492 1
0.0751414323958496 1
0.0827774929200809 1
-0.0683795425986748 1
0.264188013824505 1
0.337015424632127 1
0.0459664407600671 1
-0.0549723981665731 1
-0.143950092364961 1
-0.044473090983241 1
0.26642540559659 1
0.347324811151929 1
0.712228905268814 1
0.714301321001179 1
0.631227064288719 1
0.615839671661146 1
0.777972076428575 1
0.648178196866001 1
0.351877102101581 1
0.423945203078002 1
0.362527684769018 1
-0.412662982287996 1
0.0764377938303697 1
-0.523094657125206 1
0.459132057851918 1
0.371042058175907 1
0.498232670845818 1
-0.151615707094812 1
0.119535389744281 1
0.600730349982386 1
-0.201458853534047 1
0.467682268134821 1
0.86453202872417 0
0.524260694337158 1
-0.54253055706625 1
0.402615824368161 1
-0.0745205688687301 1
-0.391818478887711 1
-0.17693752121168 1
-0.0935389879630913 1
0.407333568192815 1
0.617762209727168 1
0.179030735111284 1
0.401516012292634 1
0.638291374583104 1
-0.149540232379506 1
0.916903166415885 1
0.567438947482115 1
-0.295577170020978 1
-0.00885487035962064 1
-0.326521507336429 1
-0.376551567352215 1
0.0722724328117377 1
0.841034681234879 1
0.368313872338217 1
0.654033316989615 1
0.982700373714416 1
0.115559344975258 1
0.388832950650802 1
0.50940660978292 1
0.0475120681964045 1
0.382117199714484 1
-0.177972315030772 1
0.635106424012262 1
0.20390273723519 1
0.0266038065786243 1
0.00168132391277637 1
0.411773338993643 1
0.117274295422935 1
0.124957410977701 1
0.218612397345587 1
-0.48289816938077 1
0.35810163509932 1
0.663867651402669 1
0.26554861139732 1
-0.305353783827942 1
0.664372589714832 1
0.423794046407983 1
-0.191709316109157 1
-0.0677318794186195 1
0.552421059492629 1
0.193189832112861 1
-0.15381788893975 1
0.349155242232948 1
0.57477999705331 1
0.280037519709552 1
0.411082658698591 1
0.818745137918079 1
0.0915162399681447 1
0.932922103009206 1
0.0911591409332581 1
0.180428685300437 1
0.27700550849595 1
0.114166387547614 1
0.305736515822324 1
0.882064590420666 1
-0.308147141986691 1
-0.227275491084842 1
0.35462843202714 1
0.190630705882638 1
0.572727686067343 1
0.667961506752306 1
0.484239751725023 1
0.121177726121398 1
0.221978813514988 1
0.00982678873735564 1
0.764145613461173 1
0.0404975493324206 1
0.0726117919031861 1
0.368087832943414 1
0.392656567533593 1
0.399801803985342 1
0.107483202480352 1
-0.0457571492685594 1
0.644182183818831 1
0.019701846180992 1
0.049180789327779 1
0.00318995940509931 1
0.304055409278941 1
0.292072511206095 1
-0.605824202806544 1
0.606742333030719 1
-0.227128856070104 1
0.426990008402368 1
-0.159040127357974 1
0.0833597704152204 1
0.682835559719313 1
0.723985393435483 1
-0.123891861357307 1
0.331594072216909 1
0.0139037789040475 1
0.180749641154254 1
0.00130888392396296 1
-0.124120334566994 1
0.196664366823703 1
-0.0719351200434926 1
-0.111235784480058 1
-0.0330151382722015 1
-0.192140022992442 1
0.368313919774133 1
0.38942353560212 1
0.0311616554476577 1
-0.527658890610282 0
0.638639017275282 1
0.223423651100594 1
-0.572013915151173 0
0.0558231434891015 1
0.635195084270322 1
0.0647783832698821 1
-0.0742436561674674 1
-0.127809800178554 1
0.487107724916758 1
-0.221419077939971 1
0.904494368881185 1
0.54728079078254 1
0.520143560435083 1
0.937553388011901 1
-0.375604445363831 1
-0.0827774478011258 1
0.576261602996587 1
0.188513325318654 1
0.166645515362895 1
0.357531284749281 1
0.324458303127389 1
-0.761789202139407 0
0.370908833210706 1
0.156449804927069 1
0.600683391028238 1
0.104936957509046 1
0.661793598377141 1
0.363885002434626 1
0.110212919935938 1
0.124871145936121 1
0.660605465672793 1
-0.181186496458008 1
-0.0282185358799531 1
0.158932340270991 1
0.127923424554697 1
0.163354603825789 1
0.722816124819075 1
-0.118440852772886 1
0.847436081658316 1
0.312591453137273 1
0.15975438123149 1
0.111094128117416 1
0.115218343740516 1
0.0548252009996913 1
0.29216480253573 1
0.134348508366 1
-0.215131428628726 1
0.604465267220737 1
0.0755375067725565 1
0.797391931755975 1
-0.235214626826487 1
0.201601856391764 1
0.223082308956614 1
0.550837110274451 1
0.5917007332301 1
-0.0020902124853069 1
-0.226200269478742 1
0.436089380628783 1
0.319089269585023 1
0.444151857446997 1
0.440106237301443 1
0.311701693875867 1
0.487120231924058 1
0.292882975088451 1
0.352406584466979 1
0.451182040654288 1
-0.187623286413359 1
0.994629646843868 1
-0.192801636547626 1
0.0748537944764435 1
-0.488259071004085 1
0.270363304235063 1
-0.209211517029658 1
0.685571658284404 1
0.25992258918708 1
0.622694431210819 1
-0.0683468728931514 1
0.14972167385479 1
0.230773594050582 1
-0.212358969086536 1
-0.431120373128965 1
-0.152372416734512 1
-0.175967616814913 1
0.396933538259322 1
0.415268973066656 1
0.383540246349346 1
0.336459401363517 1
0.385705648427772 1
0.0297517978791674 1
0.592528850888481 1
-0.213104768268704 1
0.361073818278599 1
-0.00425866360695645 1
0.680199916895527 1
0.144189064781458 1
-0.11213830744515 1
0.386392232202814 1
-0.371029130875244 1
0.626228281837852 1
0.827231322254083 1
0.0533989893044962 1
0.45936296532577 1
-0.458592768834987 1
0.0625783492312138 1
0.300238534615758 1
-0.0576091033429305 1
0.416935287878237 1
0.278577524837637 1
0.299998173937212 1
0.314159028364611 1
0.527608392737977 1
0.320135547500442 1
-0.340435846504484 1
0.297505545499143 1
0.517508932913854 1
-0.655536691651784 0
0.921547850915531 1
0.244438469406141 1
0.590225719673537 1
0.384409583941034 1
0.154405335774136 1
0.26020150864931 1
-0.00773164989056339 1
0.288933763535364 1
-0.143537251674327 1
0.678395870121906 1
-0.587016970112644 0
0.234170270490641 1
0.214388685678675 1
-0.0545408544670857 1
-0.3667680916734 1
0.425012931550488 1
-0.138497843110741 1
0.461018589857969 1
0.644765814039293 1
-0.464508173236931 1
0.378899845150613 1
0.469301013537576 1
0.793555041600352 1
-0.028566325992667 1
0.142885971679358 1
0.418244985314326 1
0.131392335749844 1
0.505721060222483 1
-0.0506274001909984 1
0.39619953850622 1
-0.350810894096169 1
0.534288481957696 1
0.140417844077997 1
0.289489327972888 1
0.164915658888117 1
-0.00423423251198242 1
0.221487172858486 1
0.264621316139019 1
0.70029002707002 1
0.394095916447396 1
0.347980957655373 1
-0.197606084708855 1
0.291142992212425 1
0.264056593559584 1
-0.0713017186511962 1
0.247545950116761 1
0.0979527383837751 1
0.0967828955268419 1
0.10129748848487 1
0.515201371491372 1
-0.199414432995591 1
1.1782255137329 0
0.0103515085123106 1
0.114138327110254 1
0.127282490329591 1
0.761293025752291 1
0.217689585029228 1
0.179270813809966 1
0.481091679524392 1
0.0445826215460894 1
0.272547123664338 1
0.606956749098654 1
0.0415235452788123 1
0.0564609028410092 1
0.0369967409554503 1
0.0794755998988017 1
0.436780849377126 1
0.195231812818118 1
0.228796646949263 1
0.78957378658648 1
0.249022775633294 1
-0.298938040612795 1
0.478438530343074 1
0.237335692084538 1
-0.149883366017491 1
-0.41071829072367 1
0.399636090573107 1
-0.310308800300068 1
0.257962442073188 1
0.135753107285573 1
0.29807946658475 1
-0.0577223925241076 1
0.0182251059070058 1
0.53291725892045 1
0.0919249006455144 1
0.446947307761224 1
0.140467437143114 1
0.379588524478305 1
0.305847020925188 1
0.377387228554324 1
-0.215600128840979 1
0.257914219113202 1
-0.353256461632243 1
0.0512045855489385 1
0.00294137857687565 1
0.372987551249614 1
0.364078305636045 1
0.490982356945553 1
-0.385300547797845 1
0.422457550050864 1
0.180936475043895 1
-0.162779941770345 1
0.246102270230102 1
0.487079163476984 1
0.305932588836356 1
0.648424894653654 1
0.338844234069371 1
-0.307606690541388 1
0.0694283034352555 1
-0.143842343886249 1
0.251490359505137 1
0.410430499602667 1
0.564704904699724 1
0.278000676357828 1
0.056263362132965 1
0.211656475963652 1
-0.553827970409589 1
0.320586689916042 1
0.0836547293937494 1
0.0737123905234089 1
0.0686694075239813 1
0.280457241307952 1
0.0152350292596938 1
-0.253333716463715 1
0.414142379585886 1
-0.0923916984622386 1
-0.213129747436475 1
-0.0146711097700737 1
0.241663098158725 1
0.742752966237544 1
0.123326540409383 1
0.0623994165765407 1
-0.597354522522378 0
-0.00304837138990523 1
-0.617956417325823 0
-0.266647510156725 1
0.214536510298344 1
-0.292238161796367 1
0.0776857478050506 1
0.947356976819123 1
0.578169182158105 1
-0.0152365703446685 1
0.31812554582434 1
0.199171133445771 1
-0.0947247351890328 1
0.429628971987726 1
0.171430393518688 1
0.272559410543173 1
0.128593273344557 1
-0.0777153349314006 1
0.172807459896973 1
0.808543826693525 1
-0.264158090063215 1
0.540670851560056 1
0.258137548756465 1
0.380105629922363 1
0.288642540302529 1
0.139511918272899 1
-0.187910520436127 1
0.110501616698181 1
-0.0277906858006021 1
0.408450517922791 1
0.391215016573216 1
-0.332085253557715 1
0.0457505584919146 1
0.0968494610914993 1
0.317054158514037 1
-0.256268253433226 1
-0.186337246542659 1
0.127376457505899 1
0.170888586337802 1
0.557272545523346 1
0.516677096912371 1
0.135762312401039 1
0.0722287407384982 1
-0.115769076932618 1
0.832332582215978 1
-0.670692165649199 0
0.273012070176491 1
-0.568763329984334 0
0.474658019591158 1
0.510077088256444 1
-0.0634353629333031 1
0.32720336811107 1
-0.132406878353459 1
-0.255702162298778 1
0.648158182013745 1
0.41275040904256 1
0.237167613676024 1
0.230855907203623 1
0.491492418631984 1
0.19716119142077 1
0.6194434852276 1
0.15790048924201 1
0.327962331548596 1
0.0784651978831604 1
1.01099607752237 0
-0.0870159692742167 1
-0.348079165114379 1
-0.118459773373943 1
0.380748097033243 1
0.365012346742184 1
0.180179857763675 1
0.532847530341657 1
0.449168421038822 1
0.215024896466659 1
0.00221057228263302 1
0.446400708750791 1
-0.108489007181507 1
-0.410656132282959 1
-0.137850525814153 1
0.340778736588379 1
-0.173163061990368 1
0.483678970673587 1
0.127258408884025 1
0.0805614799328446 1
0.0152705492071562 1
0.407083249943818 1
0.593770197152144 1
0.393463931142279 1
0.292155249437783 1
0.0933535863496103 1
-0.155849226855964 1
0.420836682310314 1
-0.805911972124224 0
0.109096832188327 1
-0.0504280329212006 1
-0.0770706081820319 1
0.737466045927199 1
-0.026283733966056 1
-0.2662568812086 1
0.330380761664512 1
0.411121864258252 1
0.692397913267316 1
0.535865310547438 1
0.341487256828706 1
0.450520671112327 1
0.41792396006442 1
0.0653097420484906 1
-0.216714978610116 1
0.597585517885779 1
0.062858397192084 1
0.380539364256278 1
-0.0192896490205462 1
0.0176397761491235 1
0.0953210064043173 1
0.430989997147693 1
0.32275222033038 1
-0.181434064595908 1
0.293944827268201 1
-0.0243717855667179 1
0.654536131268361 1
0.503447696930785 1
-0.0822028109275764 1
-0.436763933019701 1
0.171780955353551 1
-0.192377959080161 1
0.458591283183908 1
-0.132474415926067 1
-0.0626327974523466 1
0.28619589544739 1
0.408398032522295 1
-0.156023415748587 1
0.817469752376863 1
0.58709071442937 1
-0.0706700980581723 1
0.082877294812828 1
0.185716649802246 1
0.480999597727766 1
0.0188600387351399 1
0.0434922165936119 1
-0.0240885130911918 1
0.392330777048078 1
0.309492283742858 1
0.0817048298801192 1
0.681594768067107 1
0.926439491534264 1
-0.0221426987828837 1
-0.686415652045951 1
0.965644334906262 0
0.191798407327083 1
-0.112666454646771 1
-0.162474719460643 1
-0.0128951501767156 1
0.1897963250294 1
0.0114812755112497 1
0.271299258444106 1
-0.103699822908122 1
0.335176461944117 1
0.665493250957106 1
0.73713921380772 1
0.224662151365756 1
-0.186769720309566 1
1.05519202511593 0
0.310416796764332 1
0.465001489743999 1
0.741023572908098 1
0.0762368548475721 1
0.117862098924948 1
0.149145546692222 1
-0.495686965536776 1
-0.304367866267035 1
-0.0380642531144027 1
0.387437501381068 1
-0.250953216970688 1
-0.106852368128323 1
0.777830169539675 1
0.508648560764942 1
0.0834315571276966 1
-0.0954237549293523 1
0.061582441460912 1
0.390575323212117 1
-0.163079278373661 1
0.00702720318178498 1
0.241956321084937 1
0.20809942061764 1
0.738622301378973 1
-0.203649408778236 1
-0.236819528756993 1
0.228248289557252 1
0.416622891562225 1
0.366510863214285 1
-0.136903385717496 1
0.0984531145287979 1
0.368725426136443 1
0.305545856187531 1
-0.0225106950959294 1
0.443865020165271 1
0.242784174634347 1
0.186138309695661 1
-0.279053762115937 1
-0.307081489992411 1
0.225602348805897 1
0.0581129293809002 1
0.146573539794265 1
-0.110095852553802 1
0.065404810395811 1
0.371381591128477 1
-0.0264600344613251 1
0.0533700147859435 1
-0.182871873021302 1
0.987720132834086 0
0.110059955431585 1
0.368055492460402 1
0.237505449182462 1
-0.102407521651307 1
0.582306416927984 1
0.4601883396126 1
0.282347649564383 1
0.305226561297638 1
0.932373260249388 1
0.393189513397642 1
0.3544359318177 1
-0.272490210390275 1
0.398304140702995 1
-0.276110587812414 1
0.437490926734397 1
-0.125418622469844 1
0.192835273814641 1
0.601528919351555 1
1.07055574882864 1
-0.0443591390018886 1
0.0156396623386846 1
0.247419956806817 1
0.102814738318032 1
0.277206977576433 1
0.699387950149623 1
0.200859340172784 1
-0.0947250163919718 1
0.183725485058821 1
0.342199605376671 1
-0.329744917501313 1
0.279814759999478 1
0.314333815038829 1
0.335298892981816 1
0.0785870892291179 1
-0.505619132708685 1
-0.124194431025246 1
0.260096703535909 1
0.498380749804586 1
0.194643439716362 1
0.652474731840605 1
0.582784096998654 1
0.165349431971254 1
0.143661696085445 1
0.576035008949232 1
0.340087082506906 1
-0.365365390171638 1
-0.157569970275965 1
-0.0629823244594512 1
0.705750116837293 1
0.769316603515661 1
-0.0243885689542952 1
0.473131967467464 1
1.27054605938312 0
0.908080370247137 1
0.724429797134961 1
0.082137122558714 1
-0.232134034148832 1
0.310458168161785 1
-0.309876926917955 1
0.256870379483957 1
0.217263523758542 1
0.368520076884241 1
0.227614864676758 1
0.23420977928188 1
0.166021599135703 1
-0.213091117090735 1
0.100272971542376 1
0.673139329304371 1
0.854420406880312 1
-0.145174819940972 1
0.324537576783439 1
-0.0922995225959634 1
-0.251644224106669 1
0.548532754935586 1
-0.130230656427687 1
-0.271459109179116 1
0.286736523232762 1
-0.292599831869352 1
0.102355606671308 1
0.294468127664254 1
0.704573672962104 1
0.145803221130569 1
0.0522399551933422 1
0.218914959787177 1
-0.143072811421732 1
-0.0757580094650536 1
-0.114056641181744 1
0.35885800991223 1
0.277061333472122 1
-0.237822872303949 1
0.212063234677468 1
-0.0454262431554786 1
-0.123059421199994 1
0.425016725582866 1
0.118679309195287 1
0.507393905589755 1
-0.570919808294177 0
-0.0283661853852823 1
0.326370239846141 1
-0.165615347290498 1
0.369051497419574 1
0.0538366404087802 1
0.0885815372835708 1
0.271844804944492 1
0.0525643722561714 1
0.533720748698772 1
0.153456127447823 1
0.193838817053181 1
0.872210067588934 1
0.447082168829485 1
0.228610537717743 1
0.536987704036102 1
0.0548909868343912 1
0.595228627925997 1
-0.238604442455382 1
0.847686014261626 1
-0.293846656253018 1
0.0695017246839837 1
0.158954206570955 1
0.0547243281251328 1
-0.0157490555828374 1
-0.180064869749499 1
0.177139785736969 1
0.00569708989804588 1
0.220556541287606 1
0.772130492977195 1
0.151564343073564 1
0.156649754674724 1
0.34168266562116 1
-0.529936671170737 1
-0.307872710549184 1
0.0185053511897072 1
-0.0696458705942523 1
0.217637429319533 1
-0.0134572332953974 1
0.384952908500425 1
-0.2494353864455 1
-0.0960386235329781 1
0.483746470880273 1
0.328093470032436 1
0.618661347285045 1
0.221219448069376 1
-0.291013406178329 1
-0.234185103742769 1
0.780269399069579 1
0.13547412142716 1
0.233987724693976 1
0.182245282236109 1
0.441359105595073 1
-0.16721252876196 1
0.39161981937123 1
0.605530636118322 1
0.825617888283885 1
0.150050146101337 1
0.176096812158577 1
-0.146419883725213 1
0.153464327226523 1
