# Supplementary material for: Bias caused by sampling error in meta-analysis with small sample sizes
Source: PLoS One. 2018 Sep 13;13(9):e0204056. doi: 10.1371/journal.pone.0204056 (PMC6136825; doi:10.1371/journal.pone.0204056)
Supplement: S5 File — (ZIP) [file pone.0204056.s005.zip › results N = 10 theta = 0.2 tau = 0.2 sz = 100-500.txt]

"dl.theta" "dl.cp"
0.140507263661975 1
0.100275968711403 1
0.247140514615156 1
0.0843476124841926 1
0.176724804205023 1
0.161662770565463 1
0.125061131159658 1
0.101089469172009 1
0.169554376273744 1
0.248231691441983 1
0.237036501229486 1
0.192147349514004 1
0.279741128407054 1
0.148991125738375 1
0.405702322925758 0
0.132606072809504 1
0.134393237403555 1
0.304896763322177 1
0.225471530220102 1
0.288173901924517 1
0.338641796602199 1
0.327445373900647 1
0.274851888139781 1
0.238134715423835 1
0.147899914236778 1
0.328804313159864 1
0.609181764925531 0
0.138479894703737 1
0.12994087638349 1
0.0952734835477779 1
0.153016968896511 1
0.0578469378740653 1
0.331710171228121 1
0.271539417405543 1
0.435327113004605 0
0.196642341158659 1
0.135035605183655 1
0.392443306004764 0
0.0488761475358018 1
0.270188438257627 1
0.334109172602048 1
0.148500882334268 1
0.0943657874293738 1
0.199178657680094 1
0.0276674917339804 0
0.247957883471636 1
0.320987614861482 1
0.141580971380009 1
0.0247690119776808 1
0.320514821022508 1
0.181797474610627 1
0.253086428831949 1
0.248045820829215 1
0.19932255960572 1
0.11587949006069 1
0.319051298948502 1
0.117954241822991 1
0.192579716404021 1
0.231398416368424 1
0.124146931368603 1
0.0436052329846008 1
0.23842891486198 1
0.200533063717317 1
0.155627296601506 1
0.0432273223071048 1
0.306082319704589 1
0.273201542267578 1
0.126316984023267 1
0.430633874258342 0
0.0632465802294739 1
0.438014195741351 1
0.103248159099629 1
0.329188148271789 1
0.0992340932781485 1
0.058742656987712 0
0.124426883359416 1
0.411350077441829 0
0.310975914409148 1
0.192199590080165 1
0.0830078042099329 1
0.207257262615339 1
0.116676567996261 1
0.207931906947581 1
0.0723496223145925 1
0.249364533373935 1
0.338388287925845 1
0.258169842999964 1
0.222650513915418 1
0.314092455639996 1
0.203917804058729 1
0.258827396909389 1
0.140789228849997 1
0.22112319924817 1
0.318920107231788 1
0.241052568353046 1
0.164538826643337 1
-0.0323151776952193 1
0.290395617817636 1
0.225683649171093 1
-0.0786266859327535 0
0.199699441094047 1
0.154849768147084 1
0.175559741559078 1
0.0782535995436129 1
0.222112575780688 1
0.239895892603813 1
0.0133182650645292 1
0.189483579387982 1
0.147319854319656 1
0.192821921023366 1
0.28200428010654 1
0.194880626195334 1
0.115574762282458 1
0.271089331232488 1
0.341196924265562 1
0.17783040395971 1
0.197332989933427 1
0.158827031218808 1
0.174234243036562 1
0.0844302239713138 1
0.331157671785314 1
0.0960137872371437 1
0.322197444613171 1
0.125976621478268 1
0.0173555685912378 1
0.222350223200191 1
0.275366719085137 1
0.114265411882035 1
0.0756540927854899 1
0.186757010192599 1
0.162146612083629 1
0.383576851733793 0
0.365279836693641 0
0.314917850993994 1
0.120774479209044 1
0.119315796384792 1
0.15754789319454 1
0.240284350309381 1
0.188270976031769 1
0.227080610231164 1
0.214648406183669 1
0.368120340728227 1
0.414881788178565 0
0.346588207042209 1
0.383317260492405 1
0.176218385760589 1
0.271392585881592 1
0.252092224542929 1
0.1064405496394 1
0.266707822781362 1
0.189841596951892 1
0.248312067841706 1
0.394963890663406 1
0.185308540731344 1
0.113405043012998 1
0.246736701288855 1
0.112809969199274 1
-0.0348749991606669 0
0.328410521421531 1
0.139216576267356 1
0.399271409704958 1
0.187616644210759 1
0.213860992711737 1
0.0877831661734322 1
0.177940913674062 1
0.326779459869834 1
0.333265451100616 1
0.205290811823563 1
0.193109939189431 1
0.207703876206509 1
0.172824960149164 1
0.160743557830288 1
0.120055586094613 1
0.276204322770315 1
0.224930361221456 1
0.286995876524931 1
0.17359263741655 1
0.149601298223435 1
0.0699967923877513 1
0.104644130249825 1
0.195156576609823 1
0.198309535078736 1
0.262363241335846 1
0.105601566999102 1
0.277682040137391 1
0.179026996437265 1
0.295476191084383 1
0.188524172994252 1
0.159649837285868 1
0.37816968223891 0
0.117921481732089 1
0.183162239607544 1
0.175902545891123 1
0.465580215094659 0
0.332127939352264 1
0.299769932214175 1
0.0665120311763412 1
0.0918330983861863 1
0.188975438831481 1
0.348413344398421 1
0.184321533906893 1
0.00783928986470319 1
0.179548517755905 1
0.185861180967357 1
0.273930848929114 1
0.127758176139814 1
0.240313711618903 1
0.111556162132202 1
0.0771624171678884 1
0.152432161211675 1
0.236497249178815 1
0.281060226052614 1
0.0686711101210946 1
0.244788638126045 1
0.254721323502985 1
0.346429829198279 1
0.203743037110923 1
0.0895419345396789 1
0.34827099346447 1
0.334699018215991 1
0.19373342477076 1
0.156859887552178 1
0.167928305445981 1
0.0515424374543437 1
0.194096838939758 1
0.307160488967023 1
0.160408958860671 1
0.0869494438528784 1
0.247529476560012 1
0.342111949830861 1
0.310914698988123 1
0.3050331228298 1
0.243519056800297 1
0.236552124816659 1
0.322214474578209 1
0.363454718592128 1
0.231937019472999 1
0.190997421861484 1
0.310246971363899 1
0.134565954313846 1
0.210663788045584 1
0.197160289001268 1
0.325598960582193 1
0.10712597548533 1
0.296736267123067 1
0.282313235286835 1
0.279076982638857 1
0.154695552050893 1
0.216986907651863 1
0.228016320125778 1
0.334484666673179 1
-0.0725504994711063 0
0.190120581025415 1
0.243023751744866 1
0.328558620939744 1
0.288422319523222 1
0.227321053169705 1
0.0894080710244779 1
0.166226193158636 1
0.243871826759948 1
0.398188627058276 0
0.261871095802104 1
0.25780933031523 1
0.30735632076469 1
0.198984234184704 1
0.297329086906733 1
0.268788384068069 1
0.19930028175972 1
0.0872100587354793 1
0.289668325826804 1
0.295291586957608 1
0.260159642494458 1
0.212493972071564 1
0.187131802042377 1
0.252353021266386 1
0.244675113432501 1
0.230949915719153 1
0.375653214410529 1
0.372488701604394 0
0.113900996108091 1
0.191576743528323 1
0.11180683312493 1
0.173369227452489 1
0.422620811537215 0
0.158542331619174 1
0.195629992607954 1
0.35604507548904 0
0.327015343408238 1
0.169175798857142 1
0.238683084925419 1
0.0597483308237878 1
0.315807035574519 1
0.127215398808978 1
0.160480982769237 1
0.200703596677699 1
0.214550010535989 1
0.258179055722407 1
0.131092400857916 1
0.138416839173184 1
0.0713858054127923 1
0.323129807524138 1
-0.067244842328314 0
0.231125582894476 1
0.142525947495542 1
0.050583597238956 1
0.274750574851537 1
0.139162150699533 1
0.285507929894949 1
0.122499404908126 1
0.180087350904807 1
0.444334339956176 1
0.256621051654389 1
0.231235366976879 1
0.386124614998493 1
0.231729438635572 1
0.217886223873724 1
0.261408415286009 1
0.247737618031534 1
0.115686185698607 1
0.190251702410584 1
-0.00362736757715791 1
0.154042163631719 1
0.230907516728363 1
0.42912617334447 0
0.178198632576466 1
0.26794902723643 1
0.235399121922575 1
0.152056850349084 1
0.137614418762417 1
0.148988780853675 1
0.128393161748127 1
0.211567248640676 1
0.378489805825664 0
0.274132778148333 1
0.129509715575479 1
0.231300676640176 1
0.199041451500628 1
0.166664156721355 1
0.358746496716396 0
0.381528735302548 0
0.0987051810229348 1
0.273841750708385 1
0.073876267610906 1
0.266753572741377 1
0.286541096873075 1
0.237613828516027 1
0.0443475610470279 1
0.0463553758222572 1
0.194703912425264 1
0.24903568829392 1
0.220575794401198 1
0.167771443310282 1
0.159584240952956 1
0.127063731898192 1
0.0664526807593698 1
0.273786894178903 1
0.190909357966282 1
0.14806033566158 1
0.299921386907414 1
0.0734455723637593 1
0.248133923685997 1
0.336893749271029 1
0.0920037846795776 1
0.13189926546534 1
0.299345519080204 1
0.282824171780808 1
0.183972394001671 1
0.337358787085772 1
0.395924425639066 0
0.0603123924107719 1
0.12753693916846 1
0.266295416653341 1
0.193118736409007 1
0.206974418312111 1
0.179915306204033 1
0.153183627196373 1
0.347360938832721 1
0.122281460526627 1
0.199299923087014 1
0.151582971135909 1
0.158007150177183 1
0.113182309518665 1
0.107450567118363 1
0.0796593189428438 1
0.317753266150797 1
0.362897650454875 1
0.380103210751159 1
0.280175885456289 1
0.170823907238248 1
0.304374379058222 1
0.192248503083808 1
0.335776837278612 1
0.350073389693945 1
0.0510292004984202 1
0.317442993280329 1
0.31220718211813 1
0.129033641540387 1
0.163056265529489 1
0.284087667433359 1
-0.0650804793563807 1
0.298443095025031 1
0.219904317753843 1
0.177891238180528 1
0.182052491073492 1
0.171373883107453 1
0.21545982788664 1
0.0596023543073437 1
0.232469017790234 1
-0.028199792999097 0
0.246136871565553 1
0.363430828893706 1
0.252972551239909 1
0.244234163136928 1
0.267153782196175 1
0.305179024895547 1
0.324777137076756 1
0.41377735350238 0
0.134170878918158 1
0.17816892645412 1
0.373871174594439 1
0.283843784154911 1
0.268532671849165 1
0.135325932925159 1
0.26454593043636 1
0.137787342580022 1
0.179933013448499 1
0.131701944265942 1
0.0829534782471161 1
0.018090258890988 0
0.22759500301091 1
0.139810682710126 1
0.0624126128716965 1
0.135372871578113 1
0.260838136656796 1
0.148886160192722 1
0.354076148930263 1
0.176668966099761 1
0.296995553716947 1
0.354970396131067 1
0.316964335310855 1
0.228226406631377 1
0.256278720120634 1
0.108745504821014 1
0.281527292769813 1
0.16727119839721 1
0.336584201554046 1
0.223136185824299 1
0.216583221480798 1
0.254904364275259 1
0.181554944671407 1
0.273158416833374 1
0.283217413321575 1
0.216504935004025 1
0.122479768616668 1
0.203610997424325 1
0.25318726760048 1
0.198906358004838 1
0.313691923163999 1
0.256148669212194 1
0.271728290989339 1
0.146363993231335 1
0.168185687091846 1
0.177716847543601 1
0.201946242841738 1
0.141494358019626 1
0.177985396061656 1
0.188796358486023 1
0.207091852850295 1
0.0886498510767977 1
0.216315880939867 1
0.148887504991229 1
0.325667812573356 1
0.222946240070435 1
0.265647125570833 1
-0.00921920098814607 0
0.290544564729985 1
0.133662206153295 1
0.16932525137289 1
0.31499923564829 1
0.365389998215944 1
0.102438646119001 1
0.252284952015897 1
0.109755272329435 1
0.109779295971041 1
0.03231420555478 1
0.317352152664111 1
0.105322489075627 1
0.184456767333007 1
0.208853374680723 1
0.0778810241977524 1
0.178929897521587 1
0.444735341446389 0
0.202252120494129 1
0.188193706740337 1
0.18625822675347 1
0.263919203507477 1
0.168833847104113 1
0.257216714719747 1
0.085334905204318 1
0.356841866535221 1
0.218425136565789 1
0.137081471697755 1
0.167230047887585 1
0.148126054221918 1
0.00433232623702176 0
0.261314677641686 1
0.207242913156674 1
0.226268424760156 1
0.273484580347014 1
0.141260109908777 1
0.161951774758711 1
0.147270514460008 1
0.0843195986642914 1
0.169012850971463 1
0.142849751134274 1
0.253430706875636 1
0.231834896721216 1
0.168112108276983 1
0.23493023928552 1
0.339463783097291 1
0.0954029673348655 1
0.265615621836691 1
0.195985909699201 1
0.0507523549352585 1
-0.0117058918590388 1
0.170261304328658 1
0.251832289063085 1
0.267242700127176 1
0.18979622652814 1
0.331009464835109 1
0.317709629969152 1
0.153283427495407 1
0.244145961621948 1
0.289618675275499 1
0.158140131447644 1
0.16583490651254 1
0.393335630235401 1
0.0986135552224768 1
0.189893500734466 1
-0.0606338738405333 0
0.26242484118885 1
0.239168871315782 1
0.197226632363645 1
0.0937890325313513 1
0.0992965459090883 1
0.156394791580189 1
0.119639703699665 1
0.176394140807706 1
0.166741702849328 1
0.0495630072603918 0
0.0974972088986248 1
0.310684438134903 1
0.105821382844458 1
0.404458489051137 0
0.109273344718244 1
0.0269438157183068 0
0.154287574714663 1
0.101160452294977 1
0.227485085148141 1
0.0360846369955552 1
0.317811695183739 1
0.278722479205806 1
0.21534120958024 1
0.24238603659768 1
0.256504413144603 1
0.320838231830615 1
0.338932026535422 1
0.222377456776176 1
0.26405773556649 1
0.125645119194532 1
0.286898925356378 1
0.270868583412616 1
-0.0475453171901177 0
0.114694419409618 1
0.296877100171159 1
0.321993705379046 1
0.230821872129552 1
0.0697785513925592 1
0.0496108361018812 0
0.269154693451964 1
0.0217876165276375 1
0.234757928038948 1
0.137252884472035 1
0.318543999293478 1
0.0969997732110949 1
0.383728258450989 1
0.215351648459673 1
0.334639003627559 1
0.296422742836771 1
0.255322868506344 1
-0.0598848862878673 0
0.250449491972521 1
0.244354472163891 1
0.366152418915429 0
0.114709975143598 1
0.0906881552361216 1
0.126167573625522 1
0.368416045771083 0
0.228142405671237 1
0.186392439610437 1
0.259040053392003 1
0.0779518928647066 1
0.27607497464612 1
0.152558184185249 1
0.10229799580207 1
0.308064687201864 1
0.180465889747508 1
0.18136863640574 1
0.214099007723705 1
0.207538609097612 1
0.306475941928108 1
0.15510303695058 1
0.300185555826537 1
0.230730738763422 1
0.26533528752581 1
0.223028434562988 1
0.125894955859545 1
0.268265434812151 1
0.162434960635563 1
0.30885470967325 1
0.182212798252474 1
0.247585559614878 1
0.300714189737924 1
0.356639802693321 0
0.24211167911468 1
0.228636573077457 1
0.197490641837784 1
0.0814458071359632 1
0.308893484583927 1
-0.00792161223669517 1
0.327866972761932 1
0.3420649088038 1
0.221422942692838 1
0.179130035080632 1
0.217997357528612 1
0.190390558062391 1
-0.0192586180779996 0
0.10142006812543 1
0.238359797091348 1
0.163503030299752 1
0.106268157390099 1
0.208466055743067 1
0.372045708431826 0
0.226460164044359 1
0.291064242413656 1
0.0390389474030593 1
0.0497101032101073 1
0.230216671485122 1
0.176706415556481 1
-0.00512791841401271 0
0.158853335297216 1
0.227684752524618 1
0.188910806506976 1
0.214197308385301 1
0.269286385077793 1
0.190148709003909 1
0.0410772226328656 1
0.214033317874594 1
0.237845397347357 1
0.323045352782635 1
0.265343980017588 1
0.0330634939512935 0
0.0353722597455434 1
0.289077753901822 1
0.164791055471579 1
0.22330242239789 1
0.1687380246079 1
0.28471402077785 1
0.145945036284833 1
0.157256248654616 1
0.249863181680221 1
-0.00749199792900059 0
0.0669565194066397 1
0.220089060772886 1
-0.0154878758638353 0
0.272278978765993 1
-0.041336545914817 0
0.203955599113791 1
0.212581458106752 1
0.348892467926123 1
0.179087148104369 1
0.0934257592176488 1
0.173592253355681 1
0.193883549441601 1
0.211308851165027 1
0.406019902887316 1
0.184729332920047 1
0.0861332528030585 1
0.247575720033177 1
0.115857214344208 1
0.226832336539966 1
0.140612850150866 1
0.193462748088208 1
0.125807108712181 1
0.422997151032998 1
0.269270732166592 1
0.225646653661247 1
0.212071134882948 1
0.290517780960112 1
0.0258926988767267 1
0.141631347181547 1
0.35674505480258 1
0.327332184939234 1
0.219772244171795 1
0.176969603588298 1
0.373150761113551 1
0.148847885573447 1
0.315565054950941 1
0.30592220485371 1
0.216595473071912 1
0.299992729743088 1
0.201732584107014 1
0.105683287100836 1
0.263474460242149 1
0.201300204803871 1
-0.0149279463642555 0
0.201289018802478 1
0.424125557165407 0
0.0878633217647789 1
0.205252895163585 1
0.189601824216792 1
0.126802306187591 1
0.237793341659987 1
0.149643396385628 1
0.242990436565242 1
0.0733360799905913 1
0.26869562456251 1
0.249202473148201 1
0.192634994351592 1
-0.0901696019523511 0
0.150200618251939 1
0.164967643644561 1
0.0804551434163673 1
0.0759840326274402 1
0.269568555439175 1
0.274893770319998 1
0.319128658129096 1
0.348065612010046 1
0.179610788453002 1
-0.0123212608555007 0
-0.00769812205552984 0
0.0929115524787066 1
0.128014215891353 1
-0.00888427490032971 1
0.197494934123663 1
0.133821007219374 1
0.17209898786718 1
0.419671122140577 1
0.152153877597273 1
0.145866923614389 1
0.267765942595206 1
0.226538988816306 1
0.330313591191419 1
0.21278331657605 1
0.179419674238521 1
0.262302777662244 1
0.177432669475098 1
0.000869009812979462 1
0.131379946312691 1
0.178010829063068 1
0.188780179088834 1
0.21523508402324 1
0.0897589647640288 1
0.132544057601045 1
0.367292160402971 1
0.298311813816895 1
0.071593373845399 1
0.245409794723668 1
0.168669994918645 1
0.0785301229912258 1
0.127936075072948 1
0.0431741712145674 1
0.415365936716124 0
0.372539510866209 0
0.0384345186610643 1
0.0418806360591566 1
0.195457024699006 1
0.275535429749589 1
0.259285776747238 1
0.228577533227866 1
0.110149079998416 1
0.16664142068996 1
0.274136131947849 1
0.0487718442565987 1
0.175335041139629 1
0.0711658616047698 1
0.282929047443186 1
0.133239102332177 1
0.271734883210939 1
0.218136859569635 1
0.229901874299279 1
0.318145415494248 1
0.172575757958052 1
0.330666404007864 1
0.284216995754243 1
0.118708563332338 1
0.328895284867429 1
0.219933675521545 1
0.0551386389558894 1
0.116513818228641 1
0.228576471339451 1
0.2756609546982 1
0.10211442089463 1
0.215870623837614 1
0.208221994094522 1
0.263732178137082 1
0.0514464602286982 1
0.232380031307686 1
0.272152061000453 1
0.307570372540372 1
0.133907776942311 1
0.123108284840303 1
0.415789022805751 0
0.253466644284681 1
0.255682614955466 1
0.267309427570561 1
0.18279341850953 1
0.0171497442531336 0
0.157706722387517 1
0.32325854451145 1
0.185631426838849 1
0.0843751982177383 1
0.327907966932144 1
0.212911840163559 1
0.239250847569594 1
0.154844375794023 1
0.107706584822991 1
0.132839139124277 1
0.216344859412022 1
0.230402534300937 1
0.202239058132045 1
0.340567383254096 1
0.0812363276178332 1
0.145526379479479 1
0.220966143736494 1
0.222776391766568 1
0.396758935892668 1
0.123357268189561 1
0.220886822781309 1
0.322766041278834 1
0.0803736797779516 1
0.162134810864884 1
0.270438135275739 1
0.15062095193397 1
0.125704548116924 1
0.122487614463871 1
0.171953994026732 1
0.438334333902401 0
0.159721421681129 1
0.0950276581748738 1
0.462547137066789 0
0.152009127273212 1
0.253112672137878 1
0.271976939539564 1
0.313505075040319 1
0.281408968677597 1
0.0309823771142149 1
0.176711974570188 1
0.0697649138872715 1
0.318695566246537 1
0.150502223030299 1
0.394617560430249 0
0.11733277153794 1
0.0687467813032244 1
0.0349934077946939 1
0.134845589860615 1
0.252733243266437 1
0.0546509927922798 0
0.291073352509437 1
0.245025388029852 1
0.217298776783821 1
0.223738251839103 1
0.205325405349277 1
0.02960533425535 1
0.241453747500267 1
0.321601939407243 1
0.150798059319579 1
0.338893633794138 1
0.309105139761226 1
0.327401298290787 1
0.150111247232297 1
0.198990721772023 1
0.240097404687326 1
0.219079439875408 1
0.103478469451421 1
0.14786289930882 1
0.0750924429005874 1
0.270191010963057 1
0.190939019302339 1
0.136097059562231 1
0.256695272352107 1
0.168773662710949 1
0.128512809066546 1
0.0317176029900602 0
0.172306136766923 1
0.416759149782289 0
0.0739012711924088 1
0.3724187212005 1
0.239706505449358 1
0.208743285594634 1
0.121229611470452 1
0.111421684422003 1
0.174156001126518 1
0.207688203665247 1
0.297739537758464 1
0.386837721097489 1
0.123705992395051 1
0.152395735807939 1
0.286274822981853 1
0.151463856040064 1
0.22804670448436 1
0.172544398985521 1
0.299004794648096 1
0.0547431728988709 1
0.111204805891767 1
0.290431533188286 1
0.174084911572909 1
-0.0884634566551846 0
0.262670765562882 1
0.309727390473584 1
0.205845975757143 1
0.190582023823119 1
-0.0368416504565927 0
0.197464326387729 1
0.252296284156517 1
0.193868626742124 1
0.288823033204538 1
0.289103773268912 1
0.270613173149624 1
0.208708564955862 1
0.15119751220601 1
0.0392613313573426 0
0.248032775837296 1
-0.100328242119114 0
0.0524219995283042 1
0.102150068104985 1
0.225556990275334 1
0.157623306920857 1
0.114304762119947 1
0.108620022132648 1
0.139505956273398 1
0.134412644839599 1
0.262967959790936 1
0.296323054250105 1
0.273941826236086 1
0.394142297095956 1
0.0909682994859635 1
0.151276578479296 1
0.24106416013233 1
0.310998658590507 1
0.0306148036451848 1
0.247927926626046 1
0.349413260708229 1
0.225504865116809 1
0.155758998607202 1
0.365305193465297 1
0.440537933887594 0
0.153260202028181 1
0.255140363557613 1
0.295239292541011 1
0.28872278211543 1
0.121922110583298 1
0.100478774357413 1
0.15544974688076 1
0.25099747062535 1
0.170464195626453 1
0.332782421490331 1
0.100632792901417 1
0.280088996814322 1
0.0755056959084366 1
0.267098359840374 1
0.36024163618347 1
0.247517186739849 1
0.324379232683983 1
0.0875521781599667 1
0.200307404455323 1
0.256958245539602 1
0.168659841276283 1
0.386392925576536 1
0.356127181292928 1
0.230462797099625 1
0.366378215742511 1
0.234172234993836 1
0.16895726800442 1
0.111639819700612 1
0.309744742017784 1
0.33047987016584 1
0.0551120986279737 1
0.396148191131372 0
0.188208483816917 1
0.290301372120338 1
0.205906300336203 1
0.308957311725073 1
0.0869194568259335 1
0.170622938888988 1
0.134662556423815 1
0.236191721283067 1
0.0043418541795244 1
0.303537672955342 1
0.214699683469973 1
0.188444709579139 1
0.0732064068751512 1
0.208180011348786 1
0.130447496201217 1
0.261196755375963 1
0.197466022707716 1
0.119730731138794 1
0.253613757465081 1
0.227303467332138 1
0.203606396315629 1
0.145914319544726 1
0.211998394104001 1
0.0548480509234126 1
0.0613797308537475 1
0.197175108214732 1
0.271094169709097 1
0.233511247922919 1
0.407807159025189 1
0.0565320987340033 1
0.154908479428039 1
0.290403872939162 1
0.0867245490136425 1
0.267192550716251 1
0.292427650897297 1
0.145203398702949 1
0.387993814272392 1
0.0993124095746754 1
0.249280927360103 1
0.193452371318616 1
0.102082161150236 1
0.0184833195303462 1
0.272068268825704 1
0.152690516009908 1
0.142504255744405 1
0.335149301057563 1
0.269377996498267 1
0.0965316881421598 1
0.0193073307661757 0
0.165610147106519 1
0.315591646448637 1
0.232778835270544 1
0.101297106302487 1
0.22623668426015 1
0.130880481378771 1
0.0969307638735917 1
0.42253356768864 0
0.309525112467081 1
0.0494549584427726 1
0.209961282541226 1
0.303941912090239 1
0.211987759976606 1
0.345125724460301 0
0.1680780660972 1
0.180260370939777 1
0.3209767388211 1
0.287018007514768 1
0.397044524516912 1
-0.0957912671034549 0
0.237468798705309 1
0.180246005374136 1
0.226514758363185 1
0.427193872564457 0
0.133253277359437 1
0.0506835014458873 1
0.104102218192389 1
0.272659810094008 1
0.199907322407212 1
0.32378653737164 1
0.0943396534275832 1
0.245084931183869 1
0.1632783275401 1
0.176662594685582 1
0.242178158534704 1
0.146562812232298 1
0.381906794469183 0
0.0907139067891644 1
0.103983682285385 1
0.146871329213324 1
0.204942304974167 1
0.204706947589638 1
0.335200902641403 1
0.182974335573717 1
0.0912215395144292 1
0.141317284261253 1
0.358228895285825 1
0.309927175204796 1
0.31724751131039 1
0.289716612436139 1
0.24219333404662 1
0.216757193000173 1
0.209413609204541 1
0.177292252866848 1
0.374523622850326 0
0.0773933193810134 1
0.240723746101955 1
0.224339815926685 1
0.155272452956151 1
0.105571318783196 1
0.225694745161961 1
0.232641756267731 1
0.137217695138852 1
0.0104782785141337 0
0.265719257105165 1
0.226172060042836 1
0.175519117845011 1
0.279463114308211 1
0.136679281319017 1
0.189471168087429 1
0.220576266071751 1
0.183781097235202 1
0.257881513587193 1
0.0617407143125729 1
0.134142782470565 1
0.279038543507819 1
0.259700736134663 1
0.0978289077728062 1
0.124582539380922 1
0.208124406134652 1
0.202785590772668 1
0.256590861011261 1
0.0583784988142746 1
0.0768251886295211 1
0.238870847698396 1
0.0941683967813838 1
0.200976784239472 1
0.176506013580554 1
0.0213758307241954 0
0.122812540783695 1
0.222342722240378 1
0.23085690495306 1
0.240570914787107 1
0.17395295575885 1
0.290691973838669 1
0.0879858746900605 1
0.218833209581347 1
0.191176299916014 1
0.244332544998664 1
0.262285852234816 1
0.205659596662201 1
0.200574974210938 1
0.384697151502956 1
0.215073997653226 1
0.184606148414861 1
0.180276472858967 1
0.25935674209167 1
0.305681729110679 1
0.153988309550688 1
0.498745664015984 0
0.192956515141264 1
0.329167061496998 1
0.106170303062983 1
0.198979792187021 1
0.264824822714721 1
0.153821428550708 1
0.14372598671621 1
0.200793610235343 1
0.143145070459729 1
0.0833545470874167 1
0.317111424317565 1
0.174669957283328 1
0.198582611675849 1
0.190075699599781 1
0.188276837451244 1
0.232943196586523 1
0.369004486548197 1
0.169069640529419 1
0.251370731131552 1
0.061475023900953 1
0.207283557599305 1
0.192829687978487 1
0.354409893246791 1
0.119176917218154 1
0.124996282467646 1
0.277925001461099 1
0.310358934308993 1
0.0769118312390504 1
-0.0028786232880303 1
0.131570095518961 1
0.181411718356201 1
0.0910897764273227 1
0.165270026991608 1
0.165375759027455 1
0.130074976348683 1
0.173643077031558 1
0.253873232875474 1
0.121883015425645 1
0.17719591788641 1
0.426353374162444 0
0.324284787630004 1
0.157405578895879 1
0.182526137780421 1
0.11629151726891 1
0.262243847054888 1
0.32920661389085 1
0.335635368016934 1
0.182188127872171 1
0.0541299470076269 0
0.133245144113384 1
0.244538242910523 1
0.149446336248786 1
0.236941591050137 1
-0.031369936576651 0
0.262371971106782 1
0.336759973325084 1
0.186324742156051 1
0.304710586602754 1
0.212155285604701 1
0.10635042903344 1
0.101307134116758 1
0.219751087511102 1
0.222520986138065 1
0.146453781709715 1
0.359739498887631 1
0.0289466798935168 1
0.21810634442647 1
0.147246197063143 1
0.147606439736578 1
0.149930026221393 1
0.368145351624786 1
0.222025265982993 1
0.438722311319787 0
0.192456333656874 1
0.205574208172106 1
0.134199555928935 1
0.335736179153147 1
0.107344873273384 1
0.240408895597517 1
0.267442779948253 1
0.111957123368968 1
0.181858766824329 1
0.286936837131769 1
0.350315806278889 1
0.165124499108301 1
0.252168554227192 1
0.198151946043763 1
0.281140325236369 1
0.0355858910337497 1
0.036492064017092 0
0.424607025747937 1
0.176164730877343 1
0.155657006689668 1
0.140006384983876 1
0.109638495370603 1
0.28491758425529 1
0.0506941190584469 1
0.106155887820739 1
0.109213622748105 1
0.414048544302989 0
0.0641074174307625 1
0.124910321828469 1
0.234107975760584 1
0.204396765658581 1
0.276526700213922 1
0.139715582693389 1
0.224223516904924 1
0.0997985147744448 1
0.213586252481136 1
0.189695597642274 1
0.276194030377582 1
0.0265178026277168 1
0.0775416905768288 1
0.256073073002593 1
0.102246643328712 1
0.166113566252627 1
0.204290236632541 1
0.0652297506702223 1
0.265010374954372 1
0.459601745961997 0
0.19446267488824 1
0.194019085062527 1
0.228072700477318 1
0.0979616969712228 1
0.145461657426091 1
0.214764949512938 1
0.163739296005345 1
0.157445738170762 1
0.223343233638875 1
0.204914590931564 1
0.183600968527623 1
-0.00677857543126784 0
0.219630289965517 1
0.0796844951088735 1
0.442293721090478 0
0.178070052978399 1
0.345985190486003 0
0.166445731337271 1
0.224291907673449 1
0.13784347432619 1
0.110814251215149 1
0.311324613888529 1
0.113779569429648 1
0.148205491930908 1
0.262571087943128 1
0.225603294300833 1
0.182460318052991 1
0.118360419387824 1
0.150164479142724 1
0.183852741040729 1
0.299660351880389 1
0.279403438245424 1
0.0627484209774412 1
0.213790154254963 1
0.143452624093714 1
0.224236020202898 1
0.121951351827087 1
0.204823980454173 1
0.234370776959518 1
0.0833359070111453 1
0.160811336717344 1
0.313990382504488 1
0.188019580878223 1
0.207310399209647 1
0.296715941958923 1
0.38430020195569 0
0.273014030380749 1
0.275806093949232 1
0.284436820265837 1
0.240672282485008 1
0.382115079922842 0
0.168060359706145 1
-0.0533494797275422 0
0.230758582854137 1
0.0598239423394419 1
0.143959313109439 1
0.258838613070867 1
0.128059114616998 1
0.185493943373961 1
0.33617906516181 1
0.116950111715975 1
0.237560562567186 1
0.0599456418084729 1
0.148002449479256 1
0.134728899601892 1
0.290217172863615 1
0.000561475868372698 1
0.161635398280688 1
0.139768685220141 1
0.0240482913096784 1
0.168609635705053 1
0.165777468063142 1
-0.0167904002005944 0
0.0616276581345324 1
0.459413322168326 0
-0.00338090746937339 0
0.204036909950949 1
0.295837485509492 1
0.322061182127324 1
0.306142289627351 1
0.12328557581101 1
0.060543225266485 1
0.36276846378781 0
0.186093494256638 1
0.258179728627817 1
0.0820407507452075 1
0.354384564380227 0
0.168881273993141 1
0.388599718215163 0
0.0332377179036164 1
0.284470602999904 1
0.244050093495859 1
0.0990863477366803 1
0.238552631000976 1
0.0676597991574031 1
0.303365874755542 1
0.313021092126107 1
0.275620459008515 1
0.129170877064772 1
0.304563687232948 1
0.207326067430885 1
0.18633397788671 1
0.259701663931287 1
0.427197234746662 0
0.111860033942087 1
0.202401439341685 1
0.197465652603188 1
0.115606145955783 1
0.269752642982024 1
0.0608975893869651 1
0.299849748202684 1
0.118333963847228 1
0.304569377076792 1
0.277801151377196 1
0.426839947405692 0
0.341047720118814 1
0.167312153891594 1
0.162293859202354 1
0.238873877506992 1
0.197458269182862 1
0.102458623600019 1
0.375278054092898 1
0.414163412856512 0
0.270271210834599 1
0.225243875320309 1
0.183295583436817 1
0.256191303165296 1
0.122638449229199 1
0.231436044624523 1
0.14744845549299 1
0.174670611550721 1
0.271777236260697 1
0.128905189918312 1
0.110042537743869 1
0.367621051098994 1
0.173899914233802 1
0.264999350247489 1
0.202498414057749 1
0.28278952128774 1
0.0852257533202356 1
0.129825782813742 1
0.291614607911043 1
0.179227847200048 1
0.215696272137049 1
0.145547210877694 1
0.156788987256892 1
0.0688447196135876 1
0.47124866312522 0
0.397743960201031 1
0.178963531501666 1
0.102006588984937 1
0.204618271595255 1
0.158512607826687 1
0.292461553971006 1
0.200830147023834 1
0.214729881767433 1
0.115987520258315 1
0.153449835605594 1
0.151056941840386 1
0.132490161705919 1
0.167450304607167 1
0.0880812490810133 1
0.241783637453502 1
0.282721579705169 1
0.120282986777374 1
0.19308992029533 1
0.120563044400979 1
0.0674178836577247 1
0.0464464181258285 1
0.269509865056207 1
0.216239067074611 1
0.259609911903239 1
0.268835272813942 1
0.203522422492579 1
0.156268996071038 1
0.0776966801232271 1
0.135229350262171 1
0.098509240879612 1
0.208425414220256 1
0.301661377535046 1
0.0966553305669236 1
0.106085114189497 1
0.262069295465275 1
0.291741466883428 1
0.222015282123875 1
0.295005670600494 1
0.125885937842339 1
0.0126047383377494 0
0.407803212676392 0
0.261472248217586 1
0.155318561057283 1
0.0973824132083239 1
0.122669462281441 1
0.249369862444707 1
0.298019093581995 1
0.241269213844217 1
0.12903659149852 1
0.300244415167248 1
0.179970598255044 1
0.13545869446819 1
0.376490187508925 1
0.443783775955498 0
0.163845665588426 1
0.302206157856786 1
0.206150979747175 1
0.109498014158639 1
0.180579556901522 1
-0.0953735080873595 0
0.287118538470551 1
0.328624883085358 1
0.122666169878698 1
0.138861541226293 1
0.292167217662542 1
0.255309647948156 1
0.254219817447943 1
0.261153646074396 1
0.300662351906399 1
0.141485303428528 1
0.164157552909058 1
0.180698420940801 1
0.0458577875549666 1
0.240670779577106 1
0.32559545277589 1
0.334424985193991 1
0.170663371061326 1
0.101603647869081 1
0.309823912064495 1
0.190002013191327 1
0.26684898046776 1
0.0772730137436698 1
0.202034865936552 1
0.0634910817215159 1
0.380372755974993 1
0.155462610537747 1
0.108942437724442 1
0.164063936857471 1
0.291241080430536 1
0.219089583460117 1
0.295994529742683 1
0.107479078040879 1
0.359087019154916 1
0.241942437580898 1
0.198329086956622 1
0.34442243528139 1
0.116696432642934 1
0.104951752513401 1
0.418818530391731 0
0.155233460596855 1
0.151158539286312 1
0.151552562845876 1
0.33967375780815 1
0.0224281815225927 1
0.200163253034916 1
0.127503512067902 1
0.322081580069942 1
0.232629390758385 1
0.284536646496518 1
0.0656534409160678 1
0.305478732108097 1
0.207490788147455 1
0.142769706246732 1
0.165454198640992 1
0.237447657419281 1
0.126478209283697 1
0.167556756744729 1
0.040797737077403 1
0.209005188427722 1
0.26414613876672 1
0.22505935516965 1
0.268423361605095 1
0.113477941854297 1
0.0228776358642864 0
0.13572913745933 1
-0.058563868797356 1
0.22284019896192 1
0.169267987401834 1
0.207717092890378 1
0.157843272651899 1
0.106508305233112 1
0.16249631065925 1
0.252860564083185 1
0.232024087015173 1
0.347838147441158 1
0.403924107916972 0
0.221566481380016 1
0.257044258913256 1
0.172371605121691 1
0.247430550694155 1
0.178134387711994 1
0.268556155605529 1
0.194787007430826 1
0.247607645279854 1
0.191582135236589 1
0.144064988683495 1
0.254590747346911 1
0.32419601565791 1
0.241323947416608 1
0.235043432087676 1
0.122119364240126 1
0.356802616792665 1
0.208190053528847 1
0.0579226104824266 1
0.231581538965666 1
0.176540587146204 1
0.224066641866276 1
0.187838455589264 1
0.215831248127051 1
0.275842481291764 1
0.0773263036500918 1
0.13717302501026 1
0.245913206887957 1
0.136198146387842 1
0.114386414588568 1
0.246692122538989 1
0.0429376629109253 1
0.200230016552933 1
0.317389559251664 1
0.308401014271089 1
0.253755351889955 1
0.156289258064788 1
0.384842245132853 0
0.283249571547273 1
0.258642293255687 1
0.413409364775946 1
0.238015982015137 1
0.152545589208849 1
0.073320688016779 1
0.107268870651974 1
0.140004739904337 1
0.213868182888671 1
0.0927344074062439 1
0.164503944423659 1
0.239458573126019 1
0.205821085026384 1
0.289727571476158 1
0.312918604944467 1
-0.00372323802125867 0
0.0881103563470703 1
0.0881744962497334 1
0.301652520226247 1
0.239210449891871 1
0.192532771297942 1
0.189201372135496 1
0.291565043318306 1
0.186092805838918 1
0.283336703030525 1
0.160304861224429 1
0.291926794672233 1
0.33492749603601 1
-0.01363105066093 1
0.12793724656859 1
0.0645719733084687 1
0.269224478213316 1
0.152445806850903 1
0.160036562884875 1
0.209868619921139 1
0.278016916084165 1
0.24005354227242 1
0.0150748871691579 1
0.228185503542387 1
0.152397894521437 1
0.242848158339989 1
0.158757319561517 1
0.562421693107849 0
0.203321416208869 1
0.207972880082743 1
0.371321055215525 1
0.123177769697918 1
0.196739267233858 1
-0.0189553943985521 0
0.171512236180723 1
0.0322309986831125 1
0.178834014085305 1
0.272550813593063 1
0.289146109521499 1
0.198757145714094 1
0.262585215044789 1
0.214112597560696 1
0.337972961133625 1
0.268617958929362 1
0.209388817244919 1
0.189318043671193 1
0.221298372640071 1
0.130356673283993 1
0.127264513182216 1
0.393388928199716 1
0.214940204724689 1
0.313812468347373 1
0.267745449484581 1
0.435870534902511 0
-0.0489083236628886 0
0.195758315377136 1
0.0508287409894122 0
0.124791744071091 1
0.212481583443249 1
0.180589085679323 1
0.260437750389651 1
0.114036835783461 1
0.259091543098479 1
0.193910356970865 1
0.29652741064981 1
0.331821563956208 1
0.0970306424682993 1
0.308799808271581 1
0.210612063395436 1
0.271657956366413 1
0.216288887383612 1
0.33515629507834 1
0.0915871795921891 1
0.448351759489865 0
0.320009734556849 1
0.157931584852352 1
0.152524248865239 1
0.0163800506087881 0
0.212506602299025 1
0.276376069273989 1
0.20997078562535 1
0.105549960489995 1
0.332607061298948 1
0.12320898993662 1
0.0815473327061782 1
0.164694663765009 1
0.232761779849973 1
0.276166445358874 1
0.186225637197024 1
0.123368736065515 1
0.271007355420885 1
0.169715876809819 1
0.292690103917362 1
0.208153992039543 1
0.126104730193016 1
-0.0334286735692946 0
0.151200567128185 1
0.139918781710637 1
0.164234235118212 1
0.184508857129584 1
0.0746688972194978 1
0.109987939475487 1
0.292224911729508 1
0.0547242714063105 0
0.182219778869506 1
0.300014053948473 1
0.280818926202611 1
0.254566588109798 1
0.253950691878175 1
0.116780479176404 1
0.0813743925884298 1
0.205580175982033 1
0.136272574261458 1
0.107816127132406 1
0.119810930311296 1
0.173346743785775 1
0.0969914560803075 1
0.218349251562821 1
0.475858633877453 0
0.0788955453534999 1
0.178283398175524 1
0.321039152290953 1
0.368487687837233 0
0.0208303600460375 1
0.330684347048366 1
0.0723134497681808 1
0.259526748012098 1
0.0480793652947628 1
0.295137730310299 1
0.231329616676819 1
0.276923810738051 1
0.167171232474293 1
0.289654817742104 1
0.192653678151352 1
0.17402662222028 1
0.2674526802321 1
0.308459922926403 1
-0.0282981656849748 0
0.104165228986233 1
0.154772131511711 1
0.191806435677344 1
0.32320751525793 1
0.198473363912192 1
0.217879772264332 1
0.300710217484852 1
0.111209232931275 1
0.393166543845214 0
0.385976576478346 1
0.156666995243943 1
0.351750329968753 1
0.206832646338837 1
0.101411949621998 1
0.196684082372556 1
0.0972202188468417 1
0.216211023032159 1
0.256651016436508 1
0.254479783855464 1
0.0356964634764691 1
0.0986452098354886 1
0.211854540694334 1
0.215034083637377 1
0.182272057232014 1
0.100289947212644 1
0.276064449386039 1
0.32749233113563 1
0.0786356677025854 1
0.0871415858344894 1
0.201969327379716 1
0.347412624357283 1
0.184185827250988 1
0.138859732368242 1
0.136858503603544 1
0.277058865797508 1
0.0461159071080005 1
0.175361420190546 1
0.123349680037624 1
0.299460016239053 1
0.170861011653551 1
0.191082232885571 1
0.16517363877853 1
0.0786619439393925 1
0.10442260202363 1
0.186719314641684 1
0.329783789742193 1
0.0842791773877573 1
0.110262567645564 1
0.292220803370559 1
0.267709018582728 1
0.249490713363305 1
0.186245698135793 1
0.130057242343219 1
0.216503530986727 1
0.230574448075764 1
0.193322978733308 1
0.253477598746395 1
0.505560533013679 0
0.158047709948564 1
0.0136452450159573 0
0.321814600494669 1
0.323488616065369 1
0.220091519396875 1
0.235505275957409 1
0.251945168711706 1
0.0431970233552055 0
0.120835574060961 1
0.147904029932487 1
0.0828572383342798 1
0.129502249081886 1
0.211466454880204 1
0.178665546284366 1
0.0696844875459248 1
0.25217512098036 1
0.189938170628217 1
0.244076835733353 1
0.0224539844846266 0
0.0529718065899461 1
0.172455032734293 1
0.136424303733657 1
0.194095257913809 1
0.173094791116862 1
0.228113977683239 1
0.235436926307453 1
0.139643955673877 1
0.0451406908527004 1
0.31342872475341 1
0.235992366865932 1
0.263719613699801 1
0.0450072587427629 1
0.0801114684638728 1
0.333746529002344 1
0.405210308962811 0
0.178421748301923 1
0.205728512945076 1
0.190204652956951 1
0.0969771580227638 1
0.251869255889593 1
0.104345179534239 1
0.124084421853052 1
0.170711112668537 1
0.276376885599603 1
0.242834349726529 1
0.119545793335952 1
0.299538518021301 1
0.336587519519663 1
0.273306564228643 1
0.221595872067666 1
0.153089886089403 1
0.262555024986389 1
0.1782806299835 1
0.374704414254635 1
0.296364636354877 1
0.0897182002875159 1
0.233022409361112 1
0.245850735363315 1
0.266442222508367 1
0.0387939280410304 1
0.394602053327495 1
0.211008973336433 1
0.0408040931612806 1
-0.00824367061721624 0
0.192297337589696 1
-0.100929304253054 0
0.290596216791727 1
0.201167728394434 1
0.366935681645018 0
0.220751992299434 1
0.158088431779077 1
0.424250096773031 0
0.154868946937151 1
0.0229911550194733 1
0.271981744134377 1
0.0795301300392921 1
0.423973047008107 1
0.093113705609866 1
0.252850806480295 1
0.174136022519887 1
0.168023363080161 1
0.213480945416451 1
0.278420694828657 1
0.0793460117331886 1
0.155815577643095 1
0.130157069663589 1
0.0395719472975898 1
0.200804763236019 1
0.134880213585164 1
0.434299656338879 1
0.196303546528007 1
0.0442362248245975 1
0.16728799138828 1
0.181601246187496 1
0.250223671623554 1
0.229492044764006 1
0.230764437891865 1
0.0378482507017254 0
0.20790645204189 1
0.330045631327667 1
0.207670092319847 1
0.213459342745035 1
0.0887233717303376 1
0.147884214605978 1
0.0812547835673752 1
0.10384702057847 1
0.0511131014697225 1
0.204154029783201 1
0.221827011483172 1
0.0681496192571397 1
0.170770560086099 1
0.0373761582203613 1
0.28813359181165 1
0.305580851059677 1
0.203029504332033 1
0.211744391914759 1
0.138712691842245 1
0.213249085619785 1
0.120940753335051 1
0.128710870947557 1
0.265331595511454 1
0.429405453337444 0
0.124634464645964 1
0.0707517726019439 1
0.319277569025981 1
0.292465912643962 1
0.344936423253868 1
0.0470390553117217 1
0.192427724608389 1
0.167369500186203 1
0.212959099879799 1
0.15548406736621 1
0.224900650333514 1
0.0419972397465676 0
0.290936177745389 1
0.232093265817562 1
0.244646044205997 1
-0.040184173505844 0
0.035604716811176 1
0.104072590017304 1
0.126358408098435 1
0.330093565842645 1
0.0711784238307157 1
0.205159282028217 1
0.301422235583721 1
0.129432286787574 1
0.0562693273640197 1
0.189340771318242 1
0.244942112445666 1
0.160701589889713 1
0.215468524677713 1
0.259412729169379 1
0.123243774620541 1
0.348063608760308 1
0.0244083597348287 1
0.44650005263905 0
0.246642878835044 1
0.268366508799167 1
0.301647505699136 1
0.232759257541077 1
0.322663461312703 1
0.0925243755437188 1
0.150703317378294 1
-0.0194501538402615 0
0.16288259016758 1
0.0808868437542034 1
0.255071437762719 1
0.111635931720975 1
0.274142703788069 1
0.119983488699031 1
0.0806318663550444 1
0.234463566467517 1
0.161017474909058 1
0.297897724587968 1
0.0882645749698993 1
0.0246107036373846 1
0.228359403597595 1
0.30433621948148 1
0.201685451017972 1
0.146583349942437 1
0.403583690175733 0
0.0278381509059672 1
0.189319913849116 1
0.0141195706130963 1
0.369298643905965 0
0.0286239715595871 0
0.244114572295553 1
0.200580728580901 1
0.200279467279511 1
0.190723903902622 1
0.205296556008749 1
0.0570500398801375 1
0.285875368440444 1
0.165784575449412 1
0.295237671116997 1
0.16266588362432 1
0.199809995294498 1
0.202857475671716 1
0.234406225903367 1
0.263512754522368 1
0.0388882958958462 1
0.276895571075745 1
0.00847887729820205 1
0.292234878127023 1
0.337379095336192 1
-0.0626539396234908 0
0.135457482006004 1
0.313993471030416 1
0.209426425378632 1
0.156439755901155 1
0.155537510189959 1
0.0292816005963233 1
0.298758005865161 1
0.249954070899939 1
0.157694600381245 1
0.202512835658257 1
0.378095084869439 1
0.0618192071133408 0
0.164272050241317 1
0.323658491281499 1
0.103249372780999 1
0.130443240968417 1
0.480413134760154 0
0.21552222764447 1
0.272755902991831 1
0.466232440199644 0
0.10484516400731 1
0.0238148886967696 1
0.0726691676489747 1
0.32754241399003 1
0.303087982353014 1
0.173437687618694 1
0.285838768732815 1
0.182942914274444 1
0.10864440935879 1
0.325128183494662 1
0.422341541788911 0
0.298171073362645 1
0.304803124470466 1
0.080112052331539 1
0.204889548134148 1
0.209314745020663 1
0.156482133088333 1
0.238666200741538 1
0.311771975174904 1
0.272510369638525 1
0.257166891136778 1
0.17222250868876 1
0.242896483912361 1
0.113858748739876 1
0.0504052855368892 1
0.0735969311997177 1
0.183532548810416 1
0.231331750695417 1
-0.0253826066236666 0
0.176793239111172 1
0.109929773402644 1
0.162512177041606 1
0.326822532352508 1
0.0024227337948815 0
-0.0075054484344431 0
0.22067218888274 1
-0.00873254847258968 0
0.186779691966458 1
0.262177623886723 1
0.102092231836018 1
0.201185304234326 1
0.266367156646748 1
0.116218634480504 1
0.18776833340781 1
0.339661109964744 1
0.0925092316859246 1
0.280299075516748 1
0.115544189523695 1
0.130047017964548 1
0.318281689860175 1
-0.0448859918170227 0
0.257562049475505 1
0.319918635231711 1
0.29756727265368 1
0.184490693401414 1
0.219985967415607 1
0.13627043549426 1
0.312500140099528 1
0.268789832505946 1
0.106434324131488 1
0.165750698132868 1
0.207075564995975 1
0.26173102710007 1
0.119738631733425 1
0.212794296410777 1
0.061875826912204 1
0.069760128589722 1
0.318665751803847 1
0.335694878968334 1
0.26120396519976 1
0.0304255285703483 0
0.243709030906299 1
0.212878644253801 1
0.312158596359321 1
0.238442274644608 1
0.234077606071044 1
0.135756804530384 1
0.115772795624226 1
0.174846673554705 1
0.204161633074684 1
0.328500015554009 1
0.0525361890883619 1
0.339803550032037 1
0.258518239577365 1
0.0790102374251261 1
0.102171124723027 1
0.119770807927069 1
-0.00979481623841992 1
0.361470720443505 0
0.148731159897209 1
0.372050679482919 1
0.214717947067252 1
0.292465394370131 1
0.25798376469212 1
0.351750224491371 1
0.136934270676803 1
0.322280668069753 1
0.169263408281277 1
0.0766725928472612 1
0.182133976448235 1
0.274499321386223 1
0.176877211695949 1
0.033772704862476 0
0.0398998648712471 0
0.184762979257547 1
0.291443445122295 1
0.207307710405283 1
0.136907636629558 1
0.311826704145886 1
0.208626485686106 1
0.146421426679414 1
0.349910903677973 1
0.319277432222027 1
0.122911135160155 1
0.116613547456972 1
0.205561383966604 1
0.111450266508906 1
0.20267719441989 1
0.227254641549532 1
0.227548914209642 1
0.316172469026406 1
0.230894178584797 1
0.328624995597824 1
0.0158369471709652 1
0.193527352703546 1
0.307713921675422 1
0.214137693796994 1
0.123117809751202 1
0.144998614040959 1
0.215383945212947 1
0.329148778866343 1
0.228148945197963 1
0.171117309495064 1
0.28386042794129 1
0.181220372267008 1
0.26442658276842 1
0.242827293484764 1
0.13180430565262 1
0.342145305786013 1
0.408639388589676 1
0.131622325238293 1
0.229960503853784 1
0.353833904201698 0
0.499389032115518 0
0.214109639665947 1
0.127318178975727 1
0.0838389125919622 1
0.0436852908084196 0
0.170963618110205 1
0.257102132221501 1
0.279353426327761 1
0.190880718618262 1
0.0158618445204876 1
0.214534910075913 1
-0.0426960777230124 0
0.122116358693918 1
0.242276381431911 1
0.19592887110987 1
-0.0302209150906052 1
0.0625723052674536 1
0.0603262297982559 1
0.430629016272399 0
0.0146060908246887 1
0.107683525771156 1
0.173517143873298 1
0.120292909996534 1
0.0763237978772489 1
0.177777511336685 1
0.108510950154148 1
0.414226826414585 0
0.0580488851064359 1
0.252690988315588 1
0.218033972422987 1
0.138022379209863 1
0.2173282610897 1
0.114343454982052 1
0.122778332932651 1
0.117396545314793 1
0.374391821126608 1
0.117202644429409 1
0.139958647806312 1
0.139812662150242 1
0.293792700537326 1
0.251294094908034 1
0.312519886844903 1
0.249141301959171 1
0.0505042211973155 1
0.107012354410426 1
0.22892647659217 1
0.158284449339635 1
0.224186016185798 1
0.293094876748995 1
0.0976139551508712 1
0.280895603251642 1
0.304706434037934 1
0.103479923609985 1
0.321282308691959 1
0.130979661193611 1
0.23648227636289 1
0.274930421758001 1
0.135961990327252 1
0.253048233849495 1
0.242465218748924 1
0.172854047565788 1
0.16677306385589 1
0.109799911390586 1
0.104885641881831 1
0.241422839276303 1
0.13099457784261 1
0.208252742846916 1
0.192882584106275 1
0.244589825056433 1
0.145575789647941 1
0.163259647162959 1
0.242526746320713 1
0.238213754612048 1
0.160468200416767 1
0.134509119607984 1
0.0689578121994222 1
0.208255598990505 1
0.325039459562671 1
0.385372858209947 1
0.120316600233563 1
0.329538724672962 1
0.0698048461853777 1
0.240888266939358 1
0.227779709346797 1
0.25355963797374 1
0.215602320807546 1
0.0729314611060018 1
0.0775753965859028 1
0.318824081163799 1
0.384252361630998 1
0.277583048281559 1
0.237646876736973 1
0.339709423033317 1
0.183663765138711 1
0.424979693647537 0
0.106890592956974 1
0.241776454710787 1
0.104848142877065 1
0.139049047591615 1
0.271966474959563 1
0.264545023378267 1
0.185194857411006 1
0.305469641456962 1
0.208833243322073 1
0.426382841183563 1
0.295092751976386 1
0.172679140557377 1
0.275124701940378 1
0.228604308434965 1
0.171058923979732 1
0.217325158918835 1
0.251840823371701 1
0.275479479453123 1
0.222496421176559 1
0.0636308027623737 1
0.233260852267972 1
0.0997839126972629 1
0.196597591054615 1
0.197492974945365 1
0.122912050199824 1
0.245107672506255 1
0.0413105211898534 1
0.124703521876579 1
0.292856731900047 1
0.0068381492728074 1
0.315634485359379 1
0.0422187598164551 1
0.142728771208123 1
0.216067799486428 1
0.162384288839413 1
0.212865497671148 1
0.266068519268371 1
0.0935966520544518 1
0.116257787290686 1
0.355323643654756 1
0.33087420867475 1
0.333417077785638 1
0.344782276911426 1
0.34004237515685 1
0.0575924023868389 1
0.224275934350887 1
0.0598264701941403 1
0.138888522747143 1
0.210320158110408 1
0.278767156462089 1
0.275477230002399 1
0.176300582510667 1
0.137955871294147 1
0.155303097804523 1
0.117235188669572 1
0.281149056539538 1
0.219006353550651 1
0.155228978414222 1
0.229616928490293 1
-0.00783223901645005 0
0.281490736484285 1
0.224368171495723 1
0.167416153306287 1
0.327031904861766 1
-0.0797541229133223 0
0.265584578368291 1
0.16108903963401 1
0.171050465730011 1
0.118266358701323 1
0.149957098111769 1
0.192450381284376 1
0.183436783879716 1
0.184187669948502 1
0.0970638789914999 1
0.217724291483996 1
0.275126041407744 1
0.100862065564842 1
0.252846634068771 1
0.0942301622858043 1
0.273753375982733 1
0.172217485792213 1
0.128491219209216 1
0.339473266853479 1
0.327988924435582 1
0.12930369038542 1
0.05465213315269 1
0.101496957696457 1
0.210409065490818 1
0.165010420816153 1
0.301471448213516 1
0.184996640406653 1
0.201393878080256 1
0.35762585049966 1
0.082409504214842 1
-0.00871726405112877 0
0.225052901974188 1
0.31740471629762 1
0.246524779421486 1
0.118762016823662 1
0.201583173305827 1
0.270542613991559 1
0.0913110854905351 1
0.196062237243185 1
0.418715614719381 1
0.023017519011586 0
0.126372493295814 1
0.177837583594326 1
0.194162277627983 1
0.151024230141909 1
0.111707240581332 1
-8.658755395205e-05 0
0.279119389624409 1
0.201448356635854 1
0.163492277832893 1
0.24919716525864 1
0.133464317396051 1
0.366534783256189 0
0.203103333221686 1
0.255932146102287 1
0.130042519291706 1
0.192312341452458 1
0.103820544485557 1
0.213252131147375 1
0.254013008739846 1
0.21288536405872 1
0.0158956220819955 1
0.246232093761835 1
0.214078786921686 1
0.0552607067804909 1
0.285209161267542 1
0.0996789758182926 1
0.164367229650381 1
0.210959045756627 1
0.124863001436179 1
0.35038096055379 1
0.24119588167628 1
0.0503226806248361 1
0.274656905106876 1
0.232901112562731 1
0.215450624734426 1
-0.0079249976825243 0
0.236121423826978 1
0.198712582002796 1
0.134901412576712 1
0.197051130831734 1
0.364929589646087 1
0.215210925166828 1
0.264388679934595 1
0.275083994868077 1
0.107664470382286 1
0.312076037557348 1
0.100661171767918 1
0.311552222519531 1
0.242675747921351 1
0.26047438597714 1
0.126412918054506 1
0.0262627979808369 1
0.274355036799524 1
0.204940621033519 1
0.185079217261788 1
0.146761276093122 1
0.0998498620448046 1
0.0449217457039797 1
0.0835185175760082 1
0.0683218508952193 1
0.187606652215002 1
0.254900403407219 1
0.178552779688617 1
-0.00869897472383347 1
0.165478092730109 1
0.203516823983257 1
0.198544075095662 1
0.227263616919664 1
0.280118203680775 1
0.147848794295399 1
0.358165061417438 0
0.200464141991419 1
0.358526784382458 1
0.283941898435816 1
0.225038465547839 1
0.139032962889201 1
0.0540424440009599 1
0.197206263026211 1
0.432913919191542 1
0.245840529672794 1
0.356617734869898 0
0.172467075341792 1
0.0875094385523297 1
0.201143636311979 1
0.207777112408071 1
0.236068286860421 1
0.27538291370934 1
0.111796585271924 1
0.00166883239568366 0
0.271212363730132 1
0.390515134370944 0
0.0409787268883937 0
0.240206836229944 1
0.240921324901318 1
0.131038329174902 1
0.174255781216103 1
0.439114593926853 0
0.11769666440203 1
0.139190308577689 1
0.203119203993771 1
0.227046242655899 1
0.146613888709892 1
0.171411639013277 1
0.276766050192982 1
0.383696644640105 0
0.1990733020601 1
0.451515611669934 0
-0.00846694567388758 1
0.376025245436416 0
0.0409465834200413 1
0.369262261389462 0
0.117891017987457 1
0.264671686731052 1
0.119634873957917 1
0.443696017923177 0
0.135133383799236 1
0.254619449952559 1
0.125681143918768 1
0.0337362450500779 1
0.159243349838217 1
0.150073357051546 1
0.222201271109985 1
0.304064177412561 1
0.115683962952277 1
0.254796580855613 1
0.174533976916988 1
0.189377558249253 1
0.217103879216161 1
0.140694447238149 1
0.130138747907608 1
0.28275026032971 1
0.381603429581441 0
0.218583717709334 1
0.333807686515667 1
0.111241283309307 1
0.232108752951722 1
0.16717796126228 1
0.218022189540279 1
0.30357899838071 1
0.0662049878969346 1
0.382434559025921 1
0.181836245522528 1
0.11714232693159 1
0.33798784172037 1
0.190342281424254 1
0.334100648704708 1
-0.132277912939441 0
0.194845675835549 1
0.234162488598154 1
0.267505222653051 1
0.142598978489488 1
0.225689652546424 1
0.182643662297194 1
0.141538776713596 1
0.216268854706056 1
0.272449703130466 1
0.222071196043572 1
0.165519367952614 1
0.168822173803021 1
0.0655245098068409 1
0.144300391806687 1
0.0942549486292028 1
0.124246363875415 1
0.0333624422758873 1
0.270865371583091 1
0.238977125026249 1
0.205589219626232 1
0.049293176034229 0
0.250001158511476 1
0.124404293877641 1
0.0932283510802527 1
0.169711950664829 1
0.214439696730104 1
0.239972460718423 1
0.146053655846949 1
0.05241872614549 1
0.237335285201588 1
0.204776142175529 1
0.180100302914026 1
0.253886746923692 1
0.40976775256969 0
0.107395757790044 1
0.19993979365973 1
0.172485802192512 1
0.227916067409525 1
0.173708113006245 1
0.22091908848154 1
0.190432527158487 1
0.254841932542983 1
0.222810316072782 1
0.342520475559767 1
0.259965315547593 1
0.183175983104954 1
0.303148889107811 1
0.172742321587118 1
0.117878787174419 1
0.195466483979371 1
-0.00835762651258529 0
0.274272936500046 1
0.275733773848095 1
0.109256490139219 1
0.090580098490762 1
0.231692315585311 1
0.0913184716878055 1
-0.00573378256092642 1
0.17757325288163 1
0.230439533443019 1
0.147305290723364 1
0.293430960341042 1
0.147009609158166 1
0.328998668495163 1
0.142977424153834 1
0.229256183488678 1
0.102656650025759 1
0.289816917235196 1
0.248132197717488 1
0.29738874520937 1
0.158616696812226 1
0.290591484625991 1
0.0667254773005324 1
0.177761738147657 1
0.244470149059335 1
0.183245561516112 1
0.353429034971628 1
0.259609562200482 1
0.161653110117588 1
0.31909509463323 1
0.212424605710326 1
0.162234175396209 1
0.271638359240365 1
0.190232582220685 1
0.231158287640997 1
0.272559955337669 1
0.18844335594987 1
0.153918930182136 1
0.301492036147331 1
0.214303427408699 1
0.0944523068826839 1
0.0665964481471411 1
0.315209132691172 1
0.213842538835885 1
0.210909046852811 1
0.11279057306341 1
0.289463481470818 1
-0.0312295046377911 0
0.184642891818284 1
0.341769056099234 1
0.32623697728997 1
0.26800145249768 1
0.180998988660488 1
0.310291939004369 1
0.179822718364353 1
0.364104365550724 1
0.321993061374343 1
0.0990081897663409 1
0.372916838675363 1
0.225415818792579 1
0.0872899123199249 1
-0.0179689980621101 1
0.176837991848553 1
0.15123643286061 1
0.164578770327394 1
0.220316969020477 1
0.077544316273641 1
0.0647985633190079 1
0.252733035383168 1
0.272068624124212 1
0.125431048349502 1
0.0263401439229214 1
0.250542254931502 1
0.371054573249359 0
0.149647529361201 1
0.127414734221374 1
0.270419437915785 1
0.220692218430519 1
0.316083028646638 1
0.122376042610788 1
0.203500853338142 1
0.197450554087202 1
0.173188853081449 1
-0.0235489152003504 0
0.115172270098818 1
0.138684537482071 1
0.23649742245136 1
0.180685836804963 1
0.226548954311237 1
0.096742619270509 1
0.18821263896605 1
0.174569952957721 1
0.215140722472057 1
0.192867845851738 1
0.170490350640973 1
0.233722358315932 1
0.209608979311103 1
-0.0647609547278221 0
0.214646487750531 1
0.149332280852109 1
0.251153939615067 1
0.316981750587118 1
0.305583218975744 1
0.140207943641291 1
0.22410552994628 1
0.308509416058833 1
0.114671686304314 1
0.0642213001916521 1
0.21017687199917 1
0.130196507021099 1
0.269385680557143 1
0.217410297826769 1
0.283942675465671 1
0.175755222042375 1
0.297911494160195 1
0.121324555939851 1
0.223997973037199 1
0.27324384090431 1
0.108122175257272 1
0.244741799134977 1
0.250519890116273 1
0.30583553470557 1
0.132138409438697 1
0.104723181045261 1
0.303173050792438 1
0.151545737533141 1
0.401993170508401 1
0.257574865364022 1
0.0810374552522954 1
0.180087072608534 1
0.303149218434431 1
0.291733148935946 1
0.0742108998970732 1
0.251497624570966 1
0.161759861959901 1
0.14691943928507 1
0.122987230881146 1
0.185381759977395 1
0.197391715280337 1
0.00897201418798738 0
0.328870259389952 1
0.172200655550344 1
0.0378831116033528 0
0.359884968004097 1
0.300348119448591 1
0.19542894579371 1
0.181364606984661 1
0.243676911557011 1
0.0674428216450472 1
0.185958872017792 1
0.260272803870804 1
0.26255290826945 1
0.211466813026095 1
0.310216489865319 1
0.182907380011312 1
0.150274221037508 1
-0.00121943397341347 0
0.195841773111152 1
0.294730188870728 1
0.147740961403915 1
0.18426233599154 1
0.26533157367553 1
0.277221891126078 1
0.280578103937362 1
0.14979647804879 1
0.172928172412857 1
0.375638205558688 0
0.345255740027266 1
0.337177893934056 1
-0.108807578722942 0
0.25816108041909 1
0.0551985437956034 0
0.169708450148092 1
0.14935755891207 1
0.294040827926355 1
0.181423851237413 1
0.101350881420691 1
0.151550820116019 1
0.237678823669021 1
0.0342503427499044 0
0.382440775730412 1
0.134235359069118 1
0.154638996363647 1
0.358035369871636 1
-0.033910472933567 0
0.187991307361438 1
0.102192204178104 1
0.107756007085406 1
0.258188277045705 1
0.327486242654232 1
0.169342616513183 1
0.231903744494218 1
0.111306407229575 1
0.236406347628399 1
0.0942744102910943 1
0.189203068820565 1
-0.0251559988048496 0
0.115663179741931 1
0.193125448535377 1
0.142941751027629 1
0.0997513915867037 1
0.244402585416125 1
-0.0476842728476796 0
0.151960764450968 1
0.129464821799649 1
0.328577886439746 1
0.261130601370493 1
0.352667623871103 1
0.105074542426875 1
0.295280276528677 1
0.262621521762629 1
0.367597012443742 1
0.189664464673157 1
0.193544341488325 1
0.206010976467648 1
0.124077791190411 1
0.158589019303289 1
0.250957883465941 1
0.155779736780427 1
0.310394620517797 1
0.204908273538274 1
0.0843361933791096 1
0.253122759869926 1
0.274149149403037 1
0.144370482782881 1
0.158578012319642 1
0.289529799275432 1
0.066781330383079 1
0.231509785200026 1
0.23736799918414 1
0.276501434944988 1
0.214971716036959 1
0.227773374454536 1
0.212499950407384 1
0.169243499607859 1
0.0643905974620282 1
0.238212190943931 1
0.181528782486633 1
0.358807812164891 0
0.29752219643826 1
0.252247239352959 1
0.30647689792207 1
0.396989889847925 1
0.200794999408438 1
0.115102377300165 1
0.056705679123527 1
0.35554742087311 1
0.13382628008298 1
0.41917061356034 0
0.177548324705582 1
0.223860237948309 1
0.259613666802357 1
0.370257477541826 0
0.121605052299944 1
0.15556633001079 1
0.121504872241708 1
0.240578879696304 1
0.178857845759896 1
0.398756019324006 1
0.111420368697121 1
0.485627699738409 0
0.127093239183923 1
0.166421767583294 1
0.175610635945248 1
0.181198394263989 1
0.18411495827855 1
0.106327045450897 1
0.174462386562741 1
0.323516746240743 1
0.281109563019588 1
0.0996731153454376 1
0.165341448098563 1
0.18665960217632 1
0.340410516687119 1
0.269787966100586 1
0.224956512669386 1
-0.0268768154658314 0
0.123964236465485 1
0.158040110911919 1
0.0866585434657945 1
0.298979787194723 1
0.299686096701115 1
0.269555649998796 1
0.230157885002596 1
0.190504122010332 1
0.169146756675261 1
0.404806278021524 1
0.298049830399797 1
0.314098337210488 1
-0.0180758650937522 0
0.331463637586575 1
0.150940662260632 1
0.0075303370072541 1
0.288482377491269 1
0.170112984732027 1
0.0376717983338747 1
0.0980718839024684 1
0.410528857210512 1
0.182212168498853 1
0.282916667597603 1
0.174368341803882 1
0.284454630717842 1
0.269834871999518 1
0.170412296407362 1
0.294541547440381 1
0.324690465181151 1
0.253715751303793 1
0.144053992649523 1
0.349620146790088 1
0.272439131430973 1
0.184833605414555 1
0.29481582562054 1
0.0222015096703796 1
0.131305356146706 1
0.22556763216178 1
0.164952938008304 1
0.116838992048026 1
0.254954573441894 1
0.303740132837239 1
0.343076962110362 1
0.266134685046974 1
0.19771806519334 1
0.199643740398904 1
0.185916024472967 1
0.2552133098513 1
0.17917609138886 1
0.220604434410294 1
0.18693659226025 1
0.0244245028249721 1
0.146315871954919 1
0.266349415332426 1
0.28883017508775 1
0.0363879627036543 0
0.297706882643168 1
0.279033159662787 1
0.254003373584889 1
0.237264430500524 1
0.308600654566207 1
0.114933362009607 1
0.0487011901264498 1
0.111085919045836 1
0.0119212884346408 1
0.149895249257468 1
0.216155203130596 1
0.118001061685188 1
0.210522978313579 1
0.107790502408764 1
0.205833257232144 1
0.114619801591687 1
0.34313195301294 1
0.153713609917724 1
0.295713408044617 1
0.262121953520121 1
0.157185563534834 1
0.266786298950301 1
0.0868051586946335 1
0.156585565813585 1
0.154473431796656 1
0.0844385940096608 1
0.198170296009036 1
0.0991102555220889 1
0.194017466418656 1
0.312726586667873 1
0.254581770094846 1
0.0882608177669619 1
0.23631931258132 1
0.0383127632264782 1
0.181344952679099 1
0.287249420788247 1
0.24914498611756 1
0.143647541775194 1
0.124543456037239 1
0.421297489630825 0
0.359851379861526 1
0.192800715052547 1
0.338227362579045 1
0.238677873113246 1
0.169694634134139 1
0.147603091396295 1
0.276850159776425 1
0.502255128753034 0
0.125382392325526 1
0.258301368083072 1
0.306229485389483 1
0.182560557697808 1
0.0587876600942485 1
0.284057026477461 1
0.256748093067691 1
0.302495812669668 1
0.231440395406847 1
0.262651178634762 1
0.311471254279684 1
0.319583088286428 1
0.287106566942292 1
0.110862754279158 1
0.216364767716184 1
0.175318502889779 1
0.156309797404338 1
0.302290006663881 1
0.158006714555086 1
0.299712414170819 1
0.115668600189704 1
0.1064535298773 1
0.139052942041394 1
0.299374685887616 1
0.265277707495238 1
0.168625306333809 1
0.334986702089834 1
0.0955527382568333 1
0.250674403050149 1
0.18294621560463 1
0.300412202961803 1
0.320354593524476 1
0.209502728076799 1
0.1963944413793 1
0.200305090669382 1
0.197696852906709 1
0.106228958742179 1
0.259771035632002 1
0.181214297651067 1
0.115127204340531 1
0.166925493282542 1
0.460052640468442 0
0.348894803986448 1
0.171087701742198 1
0.266351658035725 1
0.270604831650033 1
0.167751791534411 1
0.10961960321749 1
0.263320783092873 1
0.24276340747275 1
0.100663892129189 1
0.220327304322445 1
0.156295645809823 1
0.275261552729603 1
0.0177836069924612 0
0.126642890861686 1
0.175825815431612 1
0.147392236390191 1
0.0897229514712155 1
0.185275985442235 1
0.327676623201949 1
0.333227447917827 1
0.236411756804013 1
-0.110424363183834 0
0.171468809375511 1
0.377252478191233 0
0.0665576508133271 1
0.085799084958339 1
0.128393328111222 1
0.17870050899055 1
0.265515001266505 1
0.169517394218985 1
0.152341867436247 1
0.171558128136089 1
0.226932658988114 1
0.132253038343555 1
0.101824543861758 1
0.422908527744161 0
0.326078268543793 1
0.280716425879002 1
0.13891720923811 1
0.181629061272788 1
0.202315918994765 1
0.322019443540346 1
0.17438397707336 1
0.0646468609182591 1
0.212218312314287 1
0.174867642459843 1
0.2400914590805 1
0.298648178766929 1
0.222484044076788 1
0.228148216367708 1
-0.0177956974931835 0
0.137015837343245 1
0.10218111785502 1
0.240918461393773 1
0.193435737280517 1
0.449769845423609 0
0.129412547182058 1
0.00980097802918048 1
0.104378061585876 1
0.174035240116972 1
0.0497625302713598 1
0.0963519293355702 1
0.234975357079449 1
0.0768907270233517 1
0.12812342265921 1
0.134270627470885 1
0.107944457042548 1
0.153227890267809 1
0.11205932324752 1
0.366775729931908 1
0.179327340070957 1
0.1813278886652 1
0.208909220852638 1
0.294185747729306 1
0.282366465297563 1
0.190998443285357 1
0.245359779577929 1
0.238345994456358 1
0.240972084340387 1
0.0455184129367509 1
0.341097890992756 1
0.226334337241806 1
0.00930553498024061 0
0.159599503808584 1
0.133101448146174 1
0.0849192720913821 1
0.225745034941782 1
0.0837192794730185 1
-0.0580882526636924 0
0.146153143512692 1
0.203061125896225 1
0.26602478974336 1
-0.00709200796120374 1
0.205160904818792 1
0.289203875610455 1
0.134257446042239 1
0.180872443801784 1
0.336032395783034 1
0.191992954515579 1
0.174762765013288 1
0.177381817252113 1
0.302551844617997 1
0.224182456047585 1
0.0754514377849281 1
0.3370790841035 1
0.389097438225071 0
0.163605503139019 1
0.184907393361801 1
0.262685367262445 1
0.0372579038858676 1
0.112324249520332 1
0.298916278835934 1
0.12117647538598 1
0.120656717784361 1
0.297550852793618 1
0.293746704773068 1
0.172903018336338 1
0.089613402949773 1
0.298484299703287 1
0.142083986007425 1
0.253318668248672 1
0.265177306141515 1
0.110198987303724 1
0.254276450712777 1
0.0143625444303572 0
0.0499871198102003 1
0.138914917056507 1
0.256260695619765 1
0.144755482503354 1
0.107159001871013 1
0.393190412377527 0
0.278470161844872 1
0.24839860886708 1
0.130056430131155 1
-0.04766679596163 0
0.212423629392227 1
0.225818818874476 1
0.200516808536208 1
0.177350581571969 1
0.131766478029893 1
0.0852363556552866 1
0.238468861693489 1
0.274837227074858 1
0.264886344328173 1
0.122478224123875 1
0.199371373868972 1
0.441670869681778 1
-0.0240016933065031 0
0.140468558458535 1
0.263451976006888 1
0.312294314475707 1
0.430345965479352 0
0.0609536371557136 1
0.169230385133135 1
0.225352471352291 1
0.203325789721854 1
-0.0145830563406075 1
0.131347137398511 1
0.0756385255874636 1
0.139240485823388 1
0.417366916909531 0
0.223903643133134 1
0.204448675571075 1
0.230891083384579 1
0.199727846129975 1
0.333284219829019 1
0.166346275661293 1
0.169730390753077 1
0.232103044289861 1
0.181237404320916 1
0.465532365963349 1
0.313806347315247 1
0.254562854327026 1
0.279568939211522 1
0.201701716698279 1
0.0886607941284398 1
0.204016922079315 1
0.318868864496471 1
0.0379350766122101 1
0.0987605739607079 1
0.121834856749529 1
0.260675070873192 1
0.203148112912682 1
0.295842442930904 1
0.229180943972681 1
0.00477993770460396 0
0.035681449013314 1
0.302247293454562 1
0.235243820999532 1
0.267501151693661 1
0.281303358930878 1
0.327756389723483 1
0.0488299274538173 1
0.177200484727453 1
0.359167801428652 1
0.226984321350191 1
0.160521053532692 1
0.252850524986371 1
0.111951458566898 1
0.181059978769642 1
0.0356843753637502 1
0.209837146319485 1
0.34669575408909 1
0.303333688247716 1
0.120177307217824 1
0.120638321456039 1
0.134699809881044 1
0.272790216990938 1
0.0350284782022544 1
0.237670508480181 1
0.153955499692537 1
0.198765503494018 1
0.259292014266113 1
0.227081378371408 1
0.245755968110088 1
0.217205718927932 1
0.0726846407384649 1
0.0874757213351982 1
0.131671323584249 1
0.0651103383019682 1
0.104930865143017 1
0.357085494157179 1
0.100753752741621 1
0.204241446593431 1
0.216702238865713 1
0.151055175840314 1
0.300483841316526 1
-0.0444181070593308 1
0.162571646227063 1
0.172266538083576 1
0.230604145101897 1
0.128964202267527 1
-0.0444183294121471 0
0.308452408440681 1
0.114607081156632 1
0.150126508275312 1
0.167433812205871 1
0.30254509873485 1
0.167249364665172 1
0.0960512568415546 1
0.171876545530686 1
0.179699635853042 1
0.0733074239087181 1
0.218740512482701 1
0.192652842604452 1
0.141729404490309 1
0.262159884024682 1
0.249669629401389 1
0.213746232385354 1
0.226463349316284 1
0.0822954077965622 1
0.0351879300121642 1
0.11278808689614 1
0.288015064366 1
0.16591416457673 1
0.200731787665405 1
0.181460089004543 1
0.0771001486729504 1
0.252197094569619 1
0.118021542961407 1
0.26406666266925 1
0.186312196049514 1
0.0828697105860567 1
0.0883015950246344 1
0.0473521586051376 1
0.192508673744107 1
0.119678354112638 1
0.233890070499125 1
0.202309639688109 1
0.21915616005864 1
0.378910645115046 1
0.294120352747106 1
0.297776664465892 1
0.144253390553059 1
0.164284170375365 1
0.225825701371599 1
0.325059089922113 1
0.181624330820217 1
0.22074102018849 1
0.275653770225758 1
0.094874132598321 1
0.304094604865865 1
0.166901331598754 1
0.33266999437339 1
0.0628649270755442 1
0.310822477856323 1
0.207540969292402 1
0.172546686580346 1
0.142181741050782 1
0.0241311198553166 0
0.383204967468076 0
0.274414995833847 1
0.159569081281159 1
0.162752943199897 1
0.338774385686309 1
0.115781727958757 1
0.281750003821679 1
0.27240129461639 1
0.1350401478494 1
0.113812376281006 1
0.145930061211841 1
0.26009671983661 1
0.174420918126499 1
0.223095797661148 1
0.0809960117352523 1
0.142848023541676 1
0.255599183137972 1
0.210499243537329 1
0.217363448344867 1
0.344682852324565 1
0.17433296407539 1
0.293408179009803 1
0.138661352948273 1
0.281382371050718 1
0.440606830549769 1
0.0703806256376499 1
0.0895635731876159 1
0.23795174801673 1
0.340758501985371 1
0.372854471789993 1
0.260938544859679 1
0.0916472590626514 1
0.160336102927006 1
0.316168498651915 1
0.219787366167151 1
0.256493363086259 1
0.137938052710013 1
0.200567431576927 1
0.0868813269984287 1
0.213058842118516 1
0.133130130023079 1
0.428880390608412 0
0.34693668522115 1
0.181329427455145 1
0.148391976372883 1
0.186486898787045 1
0.360389242325463 1
0.149190439453814 1
0.251622423344158 1
0.17599633140549 1
0.207837031329347 1
0.104469899476141 1
0.0926841106679502 1
0.23634795044451 1
0.152628218185631 1
0.0679611478242661 1
0.128404046138464 1
0.188648593884476 1
0.292200563863748 1
0.184471801264284 1
0.346134702753726 1
0.257751744062403 1
0.24769023783112 1
0.270584182404708 1
0.164050620840695 1
0.351794245700439 1
0.0777014544574964 1
0.278908761620917 1
0.306073305751344 1
0.206144802006377 1
0.110618842378825 1
0.25004931366243 1
0.220092387221645 1
0.231209486141222 1
0.133022982714047 1
0.207714700094516 1
0.163668319462515 1
0.293936741805183 1
0.110201342332253 1
0.256954336797159 1
0.160796628357711 1
0.143602999933237 1
0.377675278192706 0
0.225403532184349 1
0.110366728131073 1
-0.0151226722274246 0
0.223345717145645 1
0.408417485824356 0
0.152785454169451 1
0.167515606930811 1
0.208065499151289 1
0.325241718948186 1
0.139795857756674 1
0.155156757118226 1
0.224463761869974 1
0.422993740695096 0
0.193657929112933 1
0.299694135626916 1
0.102880741680088 1
0.247221162268657 1
0.227184662068285 1
0.276314943027162 1
0.235680968990967 1
0.155151689856198 1
0.112693199492854 1
0.398320185327845 0
-0.00954177282923099 0
0.312809597873897 1
0.281485830554396 1
0.116290812815898 1
0.107970726193282 1
0.276145974677765 1
0.255954387669923 1
-0.00849278714673488 0
0.0285360893472951 0
0.418634262396572 1
0.248332244552501 1
0.208118027651815 1
0.213187631298231 1
0.331873599434626 1
0.115169460970655 1
0.0503220619098237 1
0.411606243428599 0
-0.0168133150161532 1
0.13940895014625 1
0.185213252466159 1
0.322079965405613 1
0.347887121420777 1
0.0809103577663836 1
0.168438367250392 1
0.160141257296477 1
0.105012070542153 1
-0.081661350056838 0
0.0809422711960627 1
0.230268724100658 1
0.178439480340494 1
0.307691143564538 1
0.0802012273327957 1
0.14136824044303 1
0.140450790678755 1
0.0730542491013265 1
0.152420606290008 1
0.207168955207006 1
-0.0166559789978318 1
0.148562600738503 1
0.196441055805131 1
0.195854376985524 1
0.121387533685383 1
0.103139081421735 1
0.156522148084471 1
0.223037109043548 1
0.0838224577199338 1
0.0471196257602703 1
0.0963194505549182 1
0.152118747529754 1
0.213566487800727 1
0.266353256906322 1
0.0820186552648707 1
0.118135071876457 1
0.177397048668731 1
0.256012244865494 1
0.177009668816685 1
0.117794341635926 1
0.217943416765396 1
0.156574693814781 1
0.172482692596637 1
0.224455799054385 1
0.227871530325087 1
0.0349749659595202 0
0.153131574235058 1
0.0902909021856849 1
0.312263980106676 1
0.233733919776435 1
0.258328026894145 1
0.0710475235553554 1
0.190037226765169 1
0.0416331672563897 1
0.088136890102902 1
0.182921504046904 1
0.29527736156541 1
0.325815348899343 1
0.206586576689049 1
0.322123175017222 1
0.107743337556601 1
0.276867093954906 1
0.00260833067585113 0
0.239970193050479 1
0.300808597742834 1
0.163519915890773 1
0.302926082740587 1
0.0837520510271228 1
0.249349090827627 1
0.227877288852979 1
0.0142916872356836 0
0.25586984741158 1
0.219941548492746 1
0.132419989515056 1
0.0135580860357775 0
0.272736033926766 1
0.311299248639752 1
0.323941070104833 1
0.132507119834809 1
0.345255407570735 1
0.0793795572579999 1
0.354379620606945 1
0.276237946013018 1
0.162605843571926 1
0.0912875440235648 1
0.0759810238962673 1
0.181632874231005 1
0.292457350151228 1
0.170444582771732 1
0.218212197266383 1
0.35419389884622 1
0.276845478779203 1
0.233976030231904 1
0.121871078988488 1
0.284076424830791 1
0.142245343248755 1
0.00137976592822414 0
0.348673584799317 1
0.24085160636911 1
0.185527146977646 1
0.159394734974438 1
0.167309765317388 1
0.128293412264349 1
0.194920309326711 1
0.23833504993716 1
0.363073898894538 1
0.121402793530546 1
0.0191281144340943 1
0.173389370909881 1
0.0618946127919695 1
0.227300254958564 1
0.179749071149295 1
0.239518398743838 1
0.405477558175483 0
0.320778169035449 1
0.255227128137003 1
0.350632587017348 1
0.228025482438764 1
0.0339168720534673 0
0.200137352670412 1
0.0737903396995241 1
0.273686073766485 1
0.106547307254512 1
0.125984567382413 1
0.249575319099453 1
0.130858211043379 1
0.113726212504006 1
0.0932912436077996 1
0.148715521667937 1
0.176663248272991 1
0.329572381594119 1
0.180420302992023 1
0.21956749817511 1
0.219330454179085 1
0.277219878596359 1
0.251352217698482 1
0.219572982801742 1
0.159175312325488 1
0.382836044192763 0
0.295487937194258 1
0.237235129609264 1
0.140099133186915 1
0.150101114273392 1
0.18810059834178 1
0.0471126482934656 1
0.338679091315865 1
0.208839363858647 1
0.270395145002772 1
0.030272444281663 0
0.083774723709128 1
0.174838061403463 1
0.180921676960833 1
0.15479422401193 1
0.263089359923024 1
0.0638672158265415 1
0.0862192500202019 1
0.0763392216387386 1
0.0947005034134843 1
0.253388071616945 1
0.169189692697432 1
0.105456051015542 1
0.127970498468461 1
0.24497896088389 1
0.0865149915385099 1
0.213635147712148 1
0.1593770061932 1
0.329852620636513 1
0.241593422781254 1
0.0226356570427007 0
0.225301961026574 1
0.470055298806907 0
0.193416565065416 1
0.236034608147226 1
0.120563012644463 1
0.214945833866648 1
0.293988349986295 1
0.0555477181035276 1
0.265438559707792 1
0.104802759307551 1
0.213224920176263 1
0.0582148509383689 1
0.315158735265296 1
0.205127203282188 1
0.164946429216665 1
0.0909974235967789 1
0.301497207428321 1
0.174062205595402 1
0.35013609569029 1
0.318786124559682 1
0.242242668296943 1
0.0982362503160407 1
0.330833417831054 1
0.193054272032993 1
0.186741357600793 1
0.175287904287755 1
0.21207717770502 1
0.0425334444340423 1
0.253315221326097 1
0.173243619632493 1
0.0844955873773745 1
0.0738341385779169 1
0.331531046088816 1
0.319855804623748 1
0.164282317148944 1
0.316946273558551 1
0.213801925685865 1
0.173438288937743 1
0.131688616391346 1
0.0979993310238098 1
0.159833129964872 1
0.0252609549335312 1
0.142574488778137 1
0.349501846926254 0
0.217048181660997 1
0.258396955696315 1
0.0738183749501632 1
0.168777167924613 1
0.142550087494703 1
0.11042554910839 1
0.325713629737261 1
0.326705810497261 1
0.208293559939161 1
-0.0323430402280096 0
0.179056284635596 1
0.0791263156967251 1
-0.0751637336833108 1
0.166116432537404 1
0.238116317245859 1
0.173818074951203 1
0.145966154020449 1
0.0804029441643681 1
0.310726392337668 1
0.372482621685256 1
0.257969542336274 1
0.241437636697067 1
0.218502260304166 1
0.134978858749229 1
0.209086375357471 1
0.100335263140101 1
0.162240762261621 1
0.299914264000212 1
0.338368336019174 1
0.24381916951614 1
0.222584236490235 1
0.0713277703265509 1
0.12691945894552 1
0.154044593670378 1
0.0744070204029524 1
0.178044845033057 1
0.166465570915858 1
0.0847774439231651 1
0.23254483817772 1
0.0448310562553181 1
0.103431009944417 1
0.191360684408856 1
0.341691551087347 1
0.299594437912967 1
0.145797890803272 1
0.316814532209187 1
0.238845592736309 1
0.0312623379702151 0
0.280226092507013 1
0.149203358254577 1
0.102229463185574 1
0.198699544864867 1
0.0831073843571136 1
0.117661708752473 1
0.332240954268303 1
0.174921327790986 1
0.276374365282034 1
0.198048921828584 1
0.256893201897588 1
0.117178406996187 1
0.243630182532856 1
0.16236326874191 1
0.144956711325195 1
0.321076643300209 1
-0.0542700725088477 0
0.0882100349551537 1
0.258601371646275 1
0.396448310713957 0
0.0158396256144445 1
0.190899304214314 1
0.152095119110252 1
0.124461462326245 1
0.0891014843325514 1
0.233511652967398 1
0.156066201724822 1
0.245560524732202 1
0.123117709491871 1
0.141740593484847 1
0.0792479601726307 1
0.246826932275377 1
0.141258008741801 1
0.21047150430965 1
0.309065349479848 1
0.244970712050586 1
0.164567171438633 1
0.164484218601665 1
0.338991831881852 1
0.104341290554062 1
0.261885537868942 1
0.170228183798881 1
0.27134325709795 1
0.361558654123344 1
0.225372544479563 1
0.197590419391885 1
0.142717131266659 1
0.292177276783558 1
0.268433753217933 1
0.151679852171802 1
0.0730165602279336 1
0.147207827295976 1
0.16717249139399 1
0.311987458466542 1
0.218035333008771 1
0.0823270595076249 1
0.268328132190459 1
0.231191303431789 1
0.169233189507643 1
0.306618643379487 1
0.333472592554822 1
0.163369364138213 1
0.0788468277020737 1
0.347753498669004 1
0.384209356138378 0
0.188947204375136 1
0.007441325434534 1
0.125721708924079 1
0.239917163480419 1
0.00109748786513434 0
0.241647584758574 1
0.0557295767963936 1
0.166779002906115 1
0.140608052062451 1
0.342601001955737 1
0.158634287370656 1
0.384759713717125 0
0.293663963871784 1
0.28417787578511 1
0.271766837436268 1
0.248159978850531 1
0.255860676366367 1
0.100344590119695 1
0.388704560339153 1
-0.0913343540145678 0
0.377052484393356 1
0.109745515797766 1
0.140075436648512 1
0.0884274837172787 1
0.222510116398458 1
0.315700996200045 1
0.402989505201956 1
0.177933068636919 1
0.313309187068878 1
0.23882259284523 1
0.251568040364256 1
-0.20906557957668 0
0.0974063977275439 1
0.176630580264579 1
0.162286554868754 1
0.379944064257437 1
0.19225777371325 1
0.178291727339818 1
0.199362060543035 1
0.174092656293845 1
0.227299398190894 1
-0.0192697274647122 0
0.15862057125854 1
0.308140019711034 1
0.19072731586998 1
0.0779690828566075 1
0.144447868424278 1
0.0905277417124925 1
0.357791605386062 1
0.260997318146204 1
0.0975441253723826 1
0.187750489072739 1
0.177926995861747 1
0.141526602060584 1
0.147506688485526 1
0.188174429073273 1
0.129787449988481 1
0.213085314023869 1
0.161863308327129 1
0.18736418950795 1
0.37223321358581 1
0.223325872275357 1
0.228941416904163 1
0.119912417711644 1
0.128919043636385 1
0.0902089462787171 1
0.16456673116504 1
0.310845372128523 1
0.3879214746998 1
0.0786589065783833 1
0.0822148619753773 1
0.180195419491367 1
0.237590254627308 1
0.298704697556926 1
0.141439186575597 1
0.254519857884492 1
0.184320484495378 1
0.189366360620078 1
0.0668998480505373 1
0.339004195290516 1
0.265345828737605 1
0.366197962291548 1
0.221313586923963 1
0.182594285984207 1
0.274746553801212 1
0.135378327176842 1
0.204150245008538 1
0.205218743899148 1
0.191847690527012 1
0.191409574376329 1
0.0284401159851924 1
0.35769405590289 0
0.0588501296409941 1
0.141190858137001 1
0.236667918263185 1
0.23319865400697 1
0.146105613602681 1
0.10465204346514 1
0.200316836764807 1
0.249822143122167 1
0.438821210224369 0
0.344390402817929 1
0.138602956997449 1
0.333632714391186 1
0.289967235245915 1
0.175235801014097 1
0.281899515834734 1
0.0980010380870296 1
0.212975626240965 1
0.297123212522322 1
0.13192229486843 1
0.459528227683047 0
0.225453744443588 1
0.455354224516525 0
0.0751798894891242 1
0.164392926513299 1
0.061925549848878 1
0.145511464957949 1
0.020116938438461 0
0.0403928122415095 0
-0.0667249914433192 0
0.116425048743627 1
0.274715745507421 1
0.0952284752625588 1
0.374158642542292 1
0.199118134738537 1
0.3254436517539 1
0.209365984820371 1
0.248855887049357 1
0.406801453457864 0
0.106840543482634 1
0.243796544015836 1
0.247905896752945 1
0.190336603277464 1
0.14899895479498 1
0.34694289842444 1
0.251766544652117 1
0.205824644129852 1
-0.146942350665689 0
0.161420178968974 1
0.186062978447082 1
0.279355536087627 1
0.260351475543789 1
0.160456377758472 1
0.268334584125149 1
0.0135625997808653 0
0.300757112036432 1
0.300102999891929 1
0.0615027260186328 1
0.0882899854962262 1
0.34127955538924 1
0.328592033770418 1
0.287484193150967 1
0.207716248961005 1
0.15180591455742 1
0.25855260899361 1
0.229139153241921 1
0.391346111416783 0
0.239281992860796 1
0.21194054478064 1
0.118458487879606 1
0.248303925187296 1
0.211348673309831 1
0.370093722841777 0
0.0601269666089975 1
0.219593166286815 1
0.182074620408851 1
0.270396094447794 1
0.253770033737731 1
0.311441899324994 1
0.177167752550951 1
0.222931767668666 1
0.313099401073897 1
0.164009607095253 1
0.136924471517403 1
0.178581087535771 1
0.461165451045701 0
0.24276416070922 1
0.220433890371376 1
0.151579427029893 1
0.254900541518954 1
0.394839724320403 1
0.185221315186835 1
0.229278705091995 1
0.274278998065534 1
0.251307792909101 1
0.099019730222256 1
0.180219578778189 1
0.0692404957773961 1
0.192569439918846 1
0.164334242043995 1
0.420924788403643 0
0.17069348018856 1
0.0601665269329998 1
0.204419429038177 1
0.148717970288954 1
0.126599260180081 1
0.194339154282732 1
0.164441648473616 1
0.111634263179945 1
0.410124815666346 0
0.186389407260125 1
0.18301790263917 1
0.284855146977296 1
0.3308425199775 1
0.12818436492043 1
0.114547707962981 1
0.269143990685268 1
0.0548965958132265 1
0.141435758540134 1
0.092257301058231 1
0.279000751929438 1
0.405418331776882 0
0.289766003126122 1
0.189767387601788 1
0.188560249141234 1
0.247861839209017 1
0.336957428499883 1
0.0509507733319798 1
0.251597200756788 1
0.255179811015422 1
-0.0206481297459099 0
0.183875909773572 1
0.280750569848584 1
0.24984019613466 1
0.476887841725922 0
0.191485618824573 1
0.15228444562279 1
0.150232360984029 1
0.128305506756303 1
0.16504233686934 1
0.174824337095645 1
0.493184585966874 0
0.257666885921711 1
0.100984764554857 1
0.0797879043238792 1
0.217846240966027 1
0.235856263479118 1
0.141158670621314 1
0.0891735310238882 1
0.00457223955568736 0
0.145789108546616 1
0.251577409934126 1
0.113728129132088 1
0.105963173492836 1
0.230543751659737 1
0.224834383668634 1
0.0452741419880589 1
0.319199366648537 1
0.279014251441907 1
0.339258605120956 1
0.17508362817564 1
0.365764406185473 1
0.0873075798053208 1
0.203356449105686 1
0.155519131038934 1
0.220256442708118 1
0.330436044369295 1
0.134423132974909 1
0.316079114858531 1
0.201612440945692 1
0.0106454556734236 0
0.240812273611234 1
0.202977019739436 1
0.176058473084548 1
0.226612501976416 1
0.265278838510065 1
0.355394900533934 1
0.160487034469751 1
0.147384762406654 1
0.0173329740473098 1
0.138709823434929 1
0.210237807688969 1
0.0590686150224587 1
0.223752524334847 1
0.18790415494855 1
0.117871525628306 1
0.229007150200672 1
0.0748823539367945 1
0.141754255727744 1
0.305909901651043 1
0.304123284762812 1
0.206277994073778 1
0.0645414774098412 1
0.239690338491859 1
0.162239918625653 1
0.235279441258305 1
0.148996446019274 1
0.149590262638427 1
0.0846799741806198 1
0.26151608686746 1
0.289322110819671 1
0.300322938266155 1
0.0664145299239506 1
0.0762413328169301 1
0.0853873056044056 1
0.0542272610037384 1
0.128047028996915 1
0.202644771577039 1
0.22947951795294 1
0.264320364563044 1
0.210946520296444 1
0.325652887318136 1
0.262290667141796 1
0.171021528279425 1
0.264517246414353 1
0.187622643970038 1
0.29920545655864 1
0.20561175938303 1
0.273491695053982 1
0.23752399893373 1
0.0598226424934538 1
0.208960447944978 1
0.213051617083662 1
0.204915509314213 1
0.21931129785197 1
0.0614121452530133 1
0.0548826077059642 1
0.23653134740465 1
0.293328849107418 1
0.0967283313349009 1
0.322357748720295 1
0.137475962616618 1
0.265996465400634 1
0.0589792505465003 1
0.163847876979593 1
0.0163634787711392 0
0.0715487634395135 1
0.103244892456981 1
0.159966478743371 1
0.204299267419218 1
0.139756784875232 1
0.209535429838083 1
0.222485136251074 1
0.39113353779944 1
0.226248182897529 1
0.254697034019511 1
0.25215201184471 1
0.230129568235031 1
0.0874842591435958 1
0.108051453082133 1
0.0194177501480955 0
0.203397570303291 1
0.0910992927945711 1
0.102584266622144 1
0.258027655001374 1
0.238317105753843 1
0.232826127911793 1
0.365222890588874 1
0.211775586751528 1
0.221563635921475 1
0.394709352629528 1
0.087252362776862 1
0.382769955988273 0
0.287870141810984 1
0.0666280683223009 1
0.17442758297109 1
0.0652964756137044 1
0.180347592807288 1
0.0771106865742293 1
0.196177838052932 1
0.143297945100195 1
0.292337145425027 1
0.197086983547822 1
0.201343921212191 1
-0.0396237853797197 0
0.194382956605211 1
0.227807425126923 1
0.395856435763125 0
0.259723848767621 1
0.206468564217732 1
0.161866460772944 1
0.182822272508054 1
0.250949801394509 1
0.160727558295821 1
0.136663228005049 1
0.416220490301432 1
0.155116549223292 1
0.1196453264067 1
0.237897133295268 1
0.252812852188701 1
0.268197782569994 1
0.19568372091819 1
0.260161196629728 1
0.362603515098342 0
0.376767962741489 0
0.288081046529934 1
0.231342795754721 1
0.234541398485416 1
0.202654122791291 1
0.379894079228783 1
0.235440678227691 1
0.286307412193944 1
0.10215524248257 1
0.110091695417369 1
0.178305821979716 1
0.311351870529437 1
-9.49509708152996e-05 0
0.147236587217549 1
0.290723884262054 1
0.145157503145446 1
0.0889674634759285 1
0.0608439971832503 1
0.177306900910457 1
0.11218574321644 1
0.0840551854245519 1
0.195611904001784 1
0.12058696790468 1
0.252617864138264 1
0.124272807148412 1
0.280047083498503 1
0.158841999916628 1
0.384075647888346 1
0.199499746063179 1
-0.0308090781534053 0
0.3458605076545 1
0.141501138489633 1
0.279752499922916 1
0.202018577509194 1
0.404774435306312 0
0.0978095310453237 1
0.106155803014394 1
0.253428543729976 1
0.058309033107738 1
0.327968692078312 1
0.398743244033769 1
0.174653226266415 1
0.158929640632303 1
0.109454904905465 1
0.108193536523829 1
0.201088720960104 1
0.12714734977589 1
0.201492755085439 1
0.196375874432548 1
0.258474988819029 1
0.114838125427645 1
0.0835506574334107 1
0.346290224849643 0
0.0260034107027481 0
0.103202125464061 1
0.176196596384623 1
0.183077105751618 1
0.186844185953926 1
0.201813201137013 1
0.144456624192149 1
0.254461366114472 1
0.0755844605294193 1
0.296956464051006 1
0.000423316999456767 1
0.252742796444419 1
0.205978459919879 1
0.276369599424871 1
0.264788679473799 1
0.331090691513617 1
0.242658137613646 1
0.211286062360242 1
0.185550132421206 1
0.302403759276416 1
0.261055546963935 1
0.264429548203721 1
0.220477251237959 1
0.243860254216774 1
0.21399624097836 1
0.00125795038864665 0
0.117209447100535 1
0.281574909524474 1
0.28624597415378 1
0.254630516276054 1
0.198911000983066 1
0.213991454806913 1
0.195080490262053 1
0.520287624642763 0
0.326447720693069 1
0.0436521454181359 1
0.221100904373854 1
0.0935787586176451 1
0.132490394160269 1
0.106870087447147 1
0.155420665437807 1
0.200652784444984 1
0.325139146599549 1
0.254928211955602 1
0.309098384085016 1
0.215167898749093 1
0.401159942672391 1
0.156041586325286 1
0.232976040110544 1
0.309001741674509 1
0.366945139189414 1
0.432127095357966 0
0.238507044727412 1
0.133288225374858 1
0.14271200071502 1
0.317381550784749 1
0.21479547842086 1
0.293702357448966 1
0.0883680936671314 1
0.31698368409796 1
0.25528296154237 1
0.167817490020604 1
-0.0100157669734162 0
0.125108742915824 1
0.167809791924595 1
0.0664105165819101 1
0.181198041209516 1
0.182455197516391 1
0.213813736071025 1
0.0830593132273169 1
0.2304065163673 1
0.271464772393664 1
0.237110934340695 1
0.247846539947065 1
0.258318481623297 1
0.394093658073933 1
0.154562856838099 1
0.251762116045724 1
0.300181193577558 1
0.286248694178109 1
0.000271868609317119 1
0.243907655475783 1
0.160410546647957 1
0.293691296633384 1
0.128395249454236 1
0.397787848517277 1
0.100451016111566 1
0.104586385043275 1
0.0850390895050132 1
0.249908231849144 1
0.257540102725179 1
0.227440146471266 1
0.333729654498336 1
0.284144061555985 1
0.261622085918262 1
0.388849641625212 0
0.213018132442431 1
0.235954820441874 1
0.0973473241783247 1
0.319019786304923 1
0.263254016666129 1
0.281350537714163 1
0.087127864569239 1
0.0657747885788535 1
0.0561403204345412 1
0.288454816439082 1
0.26213272573428 1
0.0656749948958294 1
0.239069555872413 1
0.195753628653717 1
0.0897892453789919 1
0.108761694183187 1
0.114000886949522 1
0.144152745299233 1
0.300381948364324 1
0.340718102414083 1
0.180609148766356 1
0.328732038522932 1
0.204376729840867 1
0.186684475371495 1
0.368651528944503 1
0.238145326616621 1
0.1090938474122 1
0.270863399931418 1
0.0348996989833499 1
0.0748369498141789 1
0.25872237972495 1
0.18419157680026 1
0.273375401917823 1
0.225384983801166 1
0.338006249041146 0
0.215443741499792 1
0.143113613997851 1
0.326194337409927 1
0.132900497457933 1
0.209683636542649 1
0.249916006247745 1
-0.0638316465566453 0
0.232967315967294 1
0.246265196965366 1
0.233152144358096 1
0.0947930737659653 1
0.0722222735607478 1
0.158396964193851 1
0.187518608269194 1
0.274129252890245 1
0.0420160172855705 1
0.356259358467247 1
0.21164143180275 1
0.124738182646536 1
0.249954191364659 1
0.228577081082089 1
0.307487911593838 1
0.338986592741562 1
0.0945651015890278 1
0.263914806690132 1
0.324482833322831 1
0.241724637207718 1
-0.0160502974083592 0
0.129198242939991 1
0.294871901325186 1
0.0923880575318366 1
0.206474131355808 1
0.230802539784178 1
0.32434373965499 1
0.240210247149968 1
0.2038895170144 1
0.106640280566751 1
0.0745369981601323 1
-0.00584276842101059 0
0.127124132440597 1
0.165205138476708 1
0.310496533580307 1
0.13601012836286 1
0.250812721433232 1
0.158123303015001 1
0.119292159458952 1
0.231426657778382 1
0.191835327793877 1
0.346405943291021 1
0.137980213299821 1
0.12943034314897 1
0.120719985847607 1
0.184196725421326 1
0.287028696349593 1
0.327139239435103 1
0.288088724831205 1
0.184520746137389 1
0.135800980545389 1
0.126548332293677 1
0.137030117237069 1
0.154727363982618 1
0.181874063043501 1
0.173576081654293 1
0.19807488600453 1
-0.048814306269533 0
0.300945378062355 1
0.00994132377084231 1
0.311229854268902 1
0.175033313958404 1
0.101161396788455 1
0.0844425071135373 1
0.145287654884973 1
0.119363523908087 1
0.0813724125192032 1
0.12229862617828 1
0.24800822859594 1
0.20631439197473 1
0.202445208916327 1
0.308538690417981 1
0.332764573569779 1
0.220677417829173 1
-0.0555766076849637 0
0.0769094694662578 1
0.35057983791434 1
0.263407148379444 1
0.377249326670408 1
0.159312955503446 1
0.190953799735568 1
-0.0779513605716754 0
0.017083789413235 0
0.169878626134844 1
0.21622266160744 1
0.117992150965273 1
0.246376904793785 1
0.240683355162337 1
0.299245526826412 1
0.197328259852272 1
0.187337525503839 1
0.235734794954317 1
0.299395173476288 1
0.211937323394702 1
0.288042087266396 1
0.297857616184842 1
0.34025777441208 1
0.194247975414875 1
0.170286815930983 1
0.256057415768431 1
0.237445429172882 1
0.238300432780579 1
0.259878499478607 1
0.107984082582354 1
0.0520796101870507 1
0.293093145841586 1
0.218521600068785 1
0.331076048569895 1
0.383206037717232 0
0.136894585161393 1
0.295015741849689 1
0.169701265322334 1
0.085234389020271 1
0.192922695845236 1
0.148315216785602 1
0.135226395749129 1
0.233162085040067 1
0.282395104947981 1
0.0741573028116996 1
-0.0216211203810149 0
0.234357352893734 1
0.216731678218266 1
0.0419300985196646 1
0.153406985969007 1
0.223479513382466 1
0.137637844273527 1
0.237350079011272 1
0.114343920272126 1
0.132223311262474 1
-0.0600725885490299 0
-0.00025990062918782 0
0.275842008140419 1
0.0597040768144476 1
-0.00135777868356077 0
0.00873473708223091 0
0.143569626629059 1
0.417253020486787 1
0.0132253487688686 1
0.328014768818281 1
0.172621927331931 1
0.313794141259105 1
0.120551602139685 1
0.322473206943813 1
0.33019410677423 1
0.0646330094751355 1
0.189356443881232 1
0.0575593017875418 1
0.269592723279723 1
0.0331858643002052 1
0.383419086716509 1
0.133738535492002 1
0.230335514557174 1
0.270528656640525 1
0.176043941231816 1
0.190350621445981 1
0.190551147835159 1
0.103587023928515 1
0.216631709512203 1
0.160438387208846 1
0.202904678552636 1
0.134127209797331 1
0.132267241097093 1
0.226687622537088 1
0.33699087447675 1
0.12627852943332 1
0.338020893399424 1
0.0423456743650853 1
0.289894944211509 1
0.177299295999007 1
-0.0464321263248727 0
0.254960174594568 1
0.333851953230669 1
0.409678362490934 0
0.0536325569267793 1
0.167185462043909 1
0.0903189540828415 1
0.0458768896254604 1
0.312016848892796 1
0.284311041138381 1
0.0368406233658757 1
0.0417620844709047 1
0.215814354460341 1
0.35688913201591 1
0.211917120258189 1
0.345558118042728 0
0.095247386513048 1
0.238600245057901 1
0.081886223910577 1
-0.0064947198368123 0
-0.0292533967318915 1
0.108327962344923 1
0.330515888501701 1
0.210252759890892 1
0.0289615868802373 1
0.286940499483745 1
0.306851218796371 1
0.292731214747955 1
0.0906051700186281 1
0.134074124506579 1
0.251240422759181 1
0.140797203629108 1
0.345650559496157 1
0.107406775162323 1
0.394805981553294 0
0.262442974354414 1
-0.0513020552012836 1
0.187516001819663 1
0.351516806392485 1
0.287562025853813 1
0.103187782974929 1
0.309060982770816 1
0.103686331480037 1
0.287211380329853 1
0.245784164728875 1
0.332284542257977 1
-0.0341343375068161 0
0.224057265020295 1
0.400325296035634 0
0.0992126120063571 1
0.0796317665370883 1
0.333220319711056 1
0.384591194054601 1
0.131350692695302 1
0.330641425702974 1
0.112813058282858 1
0.370292513994842 0
0.144454236308706 1
-0.00874712819327577 0
0.0948361675909789 1
0.177518208972625 1
0.232766524479127 1
0.137601724247195 1
0.194732312813343 1
0.155843335790874 1
0.227513764239739 1
0.259713802276507 1
0.251567461606741 1
0.123936580092589 1
0.19034281229741 1
0.246833977651383 1
0.177098265267591 1
0.374796481909461 1
0.141499054954811 1
0.199751426572763 1
0.171981424537804 1
0.0876756850160542 1
0.114588227149212 1
0.113372096179082 1
0.0705106254430606 1
0.204146995247818 1
0.127090512835207 1
0.225891939158525 1
0.281306878252188 1
0.0384471377278942 0
0.187022109293426 1
0.26837659938078 1
0.0537172866923089 1
0.195311796586987 1
0.0645810985702941 1
0.0633878426260076 1
0.353118733754226 1
0.317975785174315 1
0.0808675391600494 1
0.276030313295033 1
0.220680694555592 1
0.204353920797852 1
0.117946672435106 1
0.0206501973350624 0
0.150539443140005 1
0.231870994169309 1
0.209335395818892 1
0.0653306912790816 1
0.0899161105094669 1
0.349863907277186 1
0.168046736844618 1
0.261229838256874 1
0.0105818071993664 1
0.386943471914061 0
0.206986633407433 1
0.228821959534967 1
0.35395294207915 1
0.244654355357541 1
0.259801790587845 1
0.331281061380235 1
0.116600530133035 1
0.206809198665191 1
0.149645963373271 1
0.250594041759405 1
0.239778493450968 1
0.0205924556780974 0
0.156676302142873 1
0.196995274096138 1
0.170875129497853 1
0.0999277505588249 1
0.219987226157444 1
0.16486401108102 1
0.256508870032883 1
0.0958505371956855 1
0.223447111894409 1
0.164260276577718 1
0.200996941428645 1
0.139587535769544 1
0.108635454033019 1
0.283034139345267 1
0.169865403576964 1
0.249157199522623 1
0.389320672444697 1
0.294527947873055 1
0.301548655169675 1
0.392388417075195 1
0.122507746410888 1
0.0570410644342169 1
0.241076792582798 1
0.128215680851127 1
0.183236686112428 1
0.195641977061623 1
0.0913268835449249 1
0.149047845405307 1
0.276519929953739 1
0.185545498024497 1
0.140090910972493 1
0.337691588637119 1
0.272385060946214 1
0.252385225065684 1
0.310560375419399 1
0.0744923017064406 1
0.24823844904148 1
0.187687581681492 1
0.164862541350327 1
0.3239721075511 1
0.323718151191238 1
0.158466899529619 1
0.178600927506921 1
0.163497546968761 1
0.161435540860729 1
0.095481317856243 1
0.170277250851922 1
0.0584082900398481 1
0.0827160607426231 1
0.104142805526956 1
0.173249139855369 1
0.340147064840075 1
-0.000538298924915995 0
0.300477929072668 1
0.320455608205356 1
0.142290350558466 1
0.169905949916794 1
-0.0335274788385138 0
0.138311450333726 1
0.249901677277561 1
0.372561658185051 1
0.216275792884991 1
0.289878482627753 1
-0.0306987530522814 0
0.28682996571398 1
0.209010070201854 1
0.0872839545034797 1
0.287058655349191 1
-0.0192807330654807 1
0.202389184744938 1
0.35114475084928 1
0.13403349437563 1
0.136423650558863 1
0.193403671049034 1
0.169278043130945 1
0.0807881271913857 1
0.245946467904254 1
0.326575936923475 1
0.306628902956832 1
0.162633580920447 1
0.154573145563325 1
0.250966283330662 1
0.296887016909212 1
0.0975262633033565 1
0.252916308238009 1
0.100354009274913 1
0.0769721454928947 1
0.131793247953206 1
0.0282507749018938 1
0.197249420613584 1
0.141394392665809 1
0.214144835905643 1
0.0381551835665463 1
0.272337612204005 1
0.184878715372694 1
0.253376208584625 1
0.0414433399716254 0
0.0882897940062537 1
0.0929593239334374 1
0.282294573498762 1
0.19860832175863 1
0.192746855173567 1
0.202347429459716 1
0.0165447332847033 0
0.180304389694361 1
0.33093412011385 1
0.253049347435221 1
0.190123625124994 1
0.11819626452077 1
0.23229585295559 1
0.279389634400625 1
0.219684434570659 1
0.132029023746623 1
0.169202217908468 1
0.314193581460532 1
0.0212896113280796 1
0.346430692046914 1
0.228870725674285 1
0.103940605483311 1
0.386597134631294 0
0.0656294013084728 1
0.314183207153078 1
0.331688370865641 1
0.323394371279256 1
0.114275426611586 1
0.287220075177805 1
0.132121427930921 1
0.12431878522093 1
0.204524755477844 1
0.175299012542716 1
0.273359445206058 1
0.126349626129679 1
0.0848531210743848 1
0.23476342022622 1
0.104585546484957 1
0.0879099235018879 1
0.0412942515787958 1
0.180370442198479 1
0.141606089872115 1
0.0822506219138265 1
0.013771199416954 1
0.137128982734715 1
0.074642754050229 1
0.264781178904659 1
0.390261048633088 0
0.085065468538081 1
0.275827782673075 1
0.0372398115581522 1
0.151856127447468 1
0.170414149762688 1
0.324229843463385 1
0.320420650051876 1
0.286437002973193 1
0.185370627915367 1
0.22190470985805 1
0.156876718453405 1
0.0116199541521923 1
0.409982814206252 0
0.268070800242737 1
0.120704378560203 1
0.253297133297647 1
0.135628621434828 1
0.192406592752411 1
0.265546673474072 1
0.215318941117066 1
0.336849680050527 1
0.0744461541956339 1
0.1455512748159 1
0.2039860805359 1
0.227076674205764 1
0.218429862651952 1
0.302982201315196 1
0.42227022587055 1
0.278696745649981 1
0.0621901839985374 1
0.010047330062044 1
0.268000667359055 1
0.259567103578651 1
0.318606426299253 1
0.321744195811879 1
0.227905056992468 1
0.292221873036344 1
0.0590406142241209 1
0.360171050441473 0
0.218693955170181 1
0.195297799676852 1
0.354641482530868 1
0.333119506249255 1
0.265464049883939 1
0.212520464433915 1
0.0893656183246546 1
0.25918134692546 1
0.120930276051107 1
-0.0115109223868629 0
0.180100354246604 1
0.119367768297275 1
0.294517693026452 1
0.20545348219642 1
0.326283641616991 1
0.216308488659188 1
0.23164130757671 1
0.105014444421537 1
0.330106696992807 1
0.0911313916806684 1
0.151218443684272 1
0.105979358259138 1
0.188662233088103 1
0.155746328921242 1
0.0311447075678818 1
0.188430184861149 1
0.1851308238916 1
0.126616069528845 1
0.347037699743545 1
0.180903568237292 1
-0.0213783388889008 0
0.180632728298333 1
0.212714120203393 1
0.138171524829435 1
0.183290563485334 1
0.245616117263367 1
0.267091221763826 1
0.12072125041524 1
0.273540171780144 1
0.350222010778233 1
0.0496722782536321 1
0.21935310126815 1
0.123062063851629 1
0.193472018897909 1
0.131899728053845 1
0.31108560870828 1
0.131937037424175 1
0.166485955278496 1
0.217171074147339 1
0.182441322667037 1
0.167066107537118 1
0.0516678888884634 1
0.069277507064595 1
0.478683313698132 0
0.175310162829173 1
0.147580384060998 1
0.0735288617391419 1
0.0179571023813457 1
0.193960705494735 1
0.113631028939167 1
0.290115754388949 1
0.276745464596877 1
0.0835734578693148 1
0.383022903516809 1
0.0693989896066433 1
0.256608922546479 1
0.316488590928297 1
0.198358009439221 1
0.288304451776979 1
0.0401887026810794 1
0.201353691837746 1
0.146755816961472 1
0.129875201321225 1
0.0363793749936305 0
0.102117438448979 1
0.151054999117254 1
0.112677138642726 1
0.188517796941063 1
0.141309690280504 1
0.257226431846545 1
0.314633039958162 1
0.0877342276557818 1
0.223370560840398 1
0.250495079377875 1
0.0889746496773877 1
0.132833145163472 1
0.264873207112093 1
0.148005141462995 1
0.150105394310243 1
0.163190564901938 1
0.102192743370803 1
0.0752227257158953 1
0.14388078306993 1
0.40837106028016 0
0.418108391957044 0
0.260352447148637 1
0.0615692052191517 1
0.305599801268804 1
0.122093403125148 1
0.0846998410472167 1
0.0965877073955615 1
0.147670223368627 1
0.0805664627445173 1
0.340266674387463 1
0.103062123072658 1
0.198702718447567 1
0.29858822296358 1
0.378641986122915 0
0.184876026283567 1
0.173252492103579 1
0.180828086181004 1
0.300792115290425 1
0.35708337400851 1
0.13246298460699 1
0.137745731157779 1
0.0165567527795155 0
0.210537208477222 1
0.324991829112425 1
0.300212726584439 1
0.348872259732882 1
0.232842638503122 1
0.262244955101655 1
0.300380468854569 1
0.296569968682084 1
0.171332404313578 1
0.334270364471829 1
0.219661270250501 1
0.300422009816401 1
0.0715021249702052 1
0.230724749103439 1
0.323051087584907 1
0.24158366680246 1
0.128848519080052 1
0.0572722309648681 1
0.217241732034343 1
0.226844871344283 1
0.171732085325277 1
0.149729323642105 1
0.44266118183643 0
0.0442364768008024 1
0.201596944958729 1
0.227334904311529 1
0.115081929050806 1
0.25076339733251 1
0.146141512720187 1
0.185674321429767 1
0.269505469445105 1
0.181701910481142 1
0.117580905089543 1
0.191204695761732 1
0.167267312293997 1
0.0933892110522664 1
0.286900755985388 1
0.221748465173695 1
0.203292583715301 1
0.224140829485791 1
0.211048728543115 1
0.213718786902009 1
0.0476756474711555 0
0.165998564749891 1
0.095860810163893 1
0.17370510049858 1
0.0668146473191913 1
0.208881501831302 1
0.172869548285821 1
0.203364548337768 1
0.21687137052484 1
0.0828235922437493 1
0.268682666694807 1
0.132067826821692 1
0.186741560600145 1
0.196138976402075 1
0.260387246385378 1
0.203586733281277 1
0.41609225143921 0
0.300023755747557 1
0.180432002880274 1
0.109663415247413 1
0.298757232214167 1
-0.0492660930092269 0
0.106837535207714 1
0.173136340376434 1
0.0614435291365948 1
0.0589089885814854 1
0.325706446295975 1
0.201573474571961 1
0.144843885709164 1
0.311666367070471 1
0.269671753877422 1
0.150292069893188 1
0.299733533826693 1
0.249829246240081 1
0.351508681140288 1
0.172988308469135 1
0.217439229386982 1
0.273114833617718 1
0.128588153789371 1
0.220334022993119 1
0.242471013982756 1
0.302952947917394 1
0.129275011644827 1
0.294867275838761 1
0.085402090456908 1
0.176019812479354 1
0.172395075418021 1
0.105443747001508 1
0.246093079494918 1
0.314748817336893 1
0.231392731756647 1
0.282704412472646 1
0.0910958918600332 1
0.148460389063681 1
0.117456997238298 1
0.148963076458892 1
0.196885503440124 1
0.350088432065739 1
0.192658867455552 1
0.321203748603513 1
0.137513763664712 1
0.168943719544418 1
0.0769422805392719 1
0.117958494870698 1
0.113130030785333 1
0.237888910976526 1
0.390303506207194 1
0.272639074512314 1
0.192302648601028 1
0.0663134502045377 1
0.0999131331387106 1
0.235128680636179 1
0.08120973538427 1
0.0802890954230921 1
0.211867276053968 1
0.149296979956731 1
0.335765177154929 1
0.170477375278658 1
0.250398783283578 1
0.122529994957285 1
0.199718374851442 1
0.259514796012649 1
0.2185220193216 1
0.189661735100906 1
0.0748758949384921 1
0.290997805737454 1
-0.123759687954035 0
0.240117548159082 1
0.391115678058098 1
0.22434732862742 1
0.334899072364174 1
0.109313925531597 1
0.157158266094298 1
0.230542831276614 1
0.0980676222455515 1
0.256868499391358 1
0.235096553759551 1
0.392802037658284 0
0.236827939585966 1
0.0705893026149488 1
0.120073922410276 1
0.140806370479757 1
0.163681948697987 1
0.220983737795464 1
0.234207595647124 1
0.240911984922429 1
0.416746651139705 0
0.254263855065274 1
0.287132620151535 1
0.0897259048732465 1
0.100524331468661 1
0.244222696073888 1
0.26190542468574 1
0.448192956834406 0
0.153269981660169 1
0.165174609135521 1
0.299531276650895 1
0.163933843620818 1
0.184247371326951 1
0.22514731356177 1
0.239154255965783 1
0.276038234055962 1
0.104148615649651 1
0.0683080754797607 1
0.156805014298473 1
0.0701080842476406 1
0.167676036341875 1
0.183367317435019 1
0.254286018783022 1
0.160636107535014 1
0.0540062657806484 1
0.133123956137816 1
0.175671933997774 1
0.0639982724789746 1
0.0616993654831845 1
0.029054152002453 1
0.173303837557337 1
0.212562443486966 1
0.0378342745192452 1
0.261204523104358 1
0.358591080548557 1
0.31394506163519 1
0.120567742656968 1
0.350446935222542 1
0.243415435390673 1
0.148707687530622 1
0.203016351756697 1
0.258473904631551 1
0.182387042832677 1
0.245410725043336 1
0.0912514363096489 1
0.184356383544326 1
0.150349592275298 1
0.168117956943068 1
0.277876514305612 1
0.103442094977762 1
0.0755823974926462 1
0.220873409353427 1
0.31570818909508 1
0.205299777687538 1
0.191838934872387 1
0.271437422097264 1
0.279356849754817 1
0.048669929619069 1
0.391612162395642 1
0.278924153111001 1
0.245338451657385 1
0.191276315418771 1
0.343690345338318 1
0.289167961239892 1
0.142265842257295 1
0.181301886562695 1
0.308299694597312 1
0.102255061046762 1
0.217129298935776 1
0.168822610645635 1
0.138013826034609 1
0.218922270150697 1
0.244239415220576 1
0.378151121443053 1
0.354363918620029 1
0.159832434474334 1
0.11759641510708 1
0.223286308410299 1
0.158106270384226 1
0.0845683825822676 1
0.173195377305501 1
0.243999444242655 1
0.3512036638021 1
0.175699633727164 1
0.136495641048076 1
0.100951452458 1
0.0948561127727538 1
0.236018381199583 1
-0.0110962988041503 0
-0.00843755667492961 0
0.250316637742868 1
0.159637862780992 1
0.190460476525181 1
0.171438870281738 1
0.043691994266159 1
0.247210101871014 1
0.205842615798026 1
0.184950426671154 1
0.0316364814177407 1
0.0903244139159489 1
0.112042773416589 1
0.171517567933927 1
0.216941618565593 1
0.268903586691914 1
0.301737560668169 1
0.35801771201022 1
0.304731564150174 1
0.283245973737724 1
0.342193090950556 1
0.175727952093954 1
0.158696892257053 1
0.140744442895345 1
0.347834258709195 1
0.221127424282215 1
0.311421337961605 1
0.392455071198309 0
0.323551172183383 1
0.312062162212087 1
0.102897616533256 1
0.231281822896758 1
0.218594579979444 1
0.247495818263009 1
0.207816535841229 1
0.255674715697114 1
0.0112445315523462 0
-0.0217561862817311 0
0.280466962321222 1
0.185210314080053 1
0.12991106602927 1
0.142226559156513 1
0.254150222933117 1
0.196394068667492 1
0.13202118887502 1
0.177120369910304 1
0.196817217059795 1
0.297157258914001 1
0.368218210902875 0
0.185614732779143 1
0.14269601345324 1
0.363958265576912 1
0.1618718657242 1
0.167904479473309 1
0.172387519216656 1
0.37449175767219 1
0.251954572843974 1
0.0861362550920576 1
0.0694666392071074 1
0.291287343847555 1
0.281708375053978 1
0.178880447730889 1
0.145902805207759 1
0.157858198590223 1
0.175556687656302 1
0.217468593125191 1
0.147468824623391 1
0.204796706985242 1
0.153595033552599 1
0.326837480081613 1
0.205861010904801 1
0.156194219703162 1
0.313329125951247 1
0.0419561336365834 0
0.28858508331775 1
0.0833358180172094 1
0.320295194348399 1
0.109492643657972 1
0.164597411397961 1
0.244658540591614 1
0.193265737781589 1
0.171600879803588 1
0.0609120252603901 1
0.292745933003253 1
0.0497377440612968 1
0.131061988256023 1
0.0168254305816623 1
0.319125764007446 1
0.214569527945054 1
0.160705801845028 1
0.254684927305157 1
0.113015086850504 1
0.109787541654361 1
0.20002325911543 1
0.156679971849292 1
0.263583055763962 1
0.184495088746082 1
0.362455977443544 1
0.332102995494629 1
0.110157471942639 1
0.0201157886584833 1
0.0773914761809664 1
0.183694987475213 1
0.321199091472185 1
0.0932671141061931 1
0.126485210878667 1
0.19842023925772 1
0.311883076045343 1
0.295475069440845 1
0.270111077634874 1
0.199744299892058 1
0.165693360798908 1
0.186699527533834 1
0.167531113896477 1
0.193544444232016 1
0.350946961683557 1
0.284797156634923 1
0.16296921617191 1
0.327718671330433 1
0.218785439318587 1
0.237549494611339 1
0.281518840556032 1
0.23089664196513 1
0.138235638654211 1
0.212826138693617 1
0.277952721512918 1
-0.0185008340598787 0
0.121217559759144 1
0.326461183056226 1
0.110457223231322 1
0.4393466751216 0
0.147286790321046 1
0.0460510166762316 1
0.252167389023505 1
0.313011868379091 1
0.274114359662484 1
0.0749636085994221 1
0.40017666738475 0
0.332953347217285 1
0.0407765290461665 1
0.113390019518918 1
0.239867360370346 1
0.274964086592314 1
0.201888940738457 1
0.211810300420554 1
0.307691080616362 1
0.124403567228638 1
0.192962596139298 1
0.22237194888533 1
0.21369045688595 1
0.146950796607887 1
0.140329203701253 1
0.204319894768806 1
0.219631186722716 1
0.073329770345306 1
0.333255174807408 1
0.114252837307903 1
0.192876847528401 1
0.0358838945520092 1
0.0610718892901577 1
0.171279885086793 1
0.244293104743142 1
0.32026910662289 1
0.0363050027436471 1
0.0920435144620852 1
0.0985556412762038 1
0.181927151770488 1
0.156850262171288 1
0.222730025791877 1
0.145121852593467 1
0.22860645113822 1
0.13566666812068 1
0.128666904878693 1
0.307847651409454 1
0.0323969519194963 0
0.295021377849311 1
0.194492850895508 1
0.302731101259773 1
0.312068113837236 1
0.243605223517933 1
0.188181471854299 1
0.271292445415173 1
0.188099429434389 1
0.0434429951066303 1
0.144918950753269 1
0.2645031157783 1
0.230366121025188 1
0.124585107575532 1
0.217413011640745 1
0.28254227288975 1
0.233769881797442 1
0.0697799471918724 1
0.223984853152023 1
0.319853281861993 1
0.0295274035765494 0
0.229547177575752 1
0.23564098321121 1
0.122245487733045 1
0.0440742094629802 1
0.170653960119905 1
0.111817395551117 1
0.226458413985644 1
0.174899583075009 1
0.0402018998153215 1
0.366615969572027 1
0.216079246209459 1
0.167385030884312 1
0.099625020214783 1
0.385447742245686 1
0.280721725187933 1
0.300393905024581 1
0.0629482216378533 1
0.218607385230982 1
0.153896667431345 1
0.216739564251772 1
0.229640468935769 1
0.176342162529464 1
0.107206530563308 1
0.227465812698106 1
0.291979151979336 1
0.134316363930956 1
0.300579953060056 1
-0.0135002483193426 1
0.112647155997431 1
0.252529014885593 1
0.248234951471471 1
0.165866692785963 1
0.170679366804648 1
0.380642078278889 0
0.182373219824206 1
0.337155598519842 1
0.264459452533554 1
0.0565409600919094 1
0.0164718522772123 1
0.270639567513713 1
0.283046241135016 1
0.140817345152948 1
0.16394025152391 1
0.21891374099236 1
0.442758370283471 0
0.335980616641644 1
0.158411844482011 1
0.2397176836716 1
0.294703334193374 1
0.272702434644878 1
0.18097032382578 1
0.0230018402688496 0
0.122000402954011 1
0.107252606888648 1
0.0788347669788943 1
0.17786980151889 1
0.0706467393703251 1
0.0875792923292195 1
0.15678853484279 1
0.213790248357022 1
0.138828301497423 1
0.189522780616276 1
0.181091640581101 1
0.160298631755803 1
0.339652992944748 1
0.206040877736219 1
0.105755312779131 1
-0.0221783323565337 0
0.16596259066198 1
0.220315374264572 1
0.162274923587934 1
0.0856626457481942 1
0.153611869064505 1
0.247774020938087 1
0.197354681175962 1
0.268736429914126 1
0.181659678316798 1
0.158404003376824 1
0.164054060225305 1
0.205680633406255 1
0.00839493632053468 0
0.325233278674785 1
0.180161646789665 1
0.20920329692737 1
0.26068582824221 1
0.128822284385339 1
0.118167172782963 1
0.319071214784576 1
0.339186965128981 1
0.396439458261306 0
0.316133082692645 1
0.386797591687479 1
0.306233773153886 1
0.0571849715344886 1
0.32428878637154 1
0.0316483563717453 1
0.113957615625851 1
0.316491943304047 1
0.13728673278449 1
0.37533648355742 1
0.249392109957505 1
0.0797177112069037 1
0.242733668969159 1
0.263948206671791 1
0.243045761871337 1
0.220003847367524 1
0.243982168963154 1
0.153552642525343 1
0.290634814749133 1
0.205864718651751 1
0.134770776569596 1
0.158975442800994 1
0.262393040583864 1
0.230253353284629 1
0.290334719895648 1
0.140386524768721 1
0.229152007814027 1
0.182661753216083 1
0.258003810240757 1
0.186112893567427 1
0.259210443581083 1
0.245830903011099 1
0.246822350346916 1
0.262265561443301 1
0.324619103165865 1
0.310442730847191 1
0.104128457081786 1
0.211500211255719 1
0.127448242495341 1
0.288004113938672 1
0.0705637853953484 1
0.148416316461456 1
0.120861858172499 1
-0.0138458664852764 1
0.163478140630279 1
0.111585315923724 1
0.217213754952875 1
0.255391469910359 1
0.258836816574471 1
0.289784896935209 1
0.205906401793621 1
0.344276009302658 1
0.242295045192997 1
0.202435859530393 1
0.118139808409519 1
0.167755226312533 1
0.107547572631428 1
0.121111882882295 1
0.177622755053002 1
0.128323897532012 1
0.224886611716613 1
0.34736523065265 1
0.284641632856346 1
0.13623072738058 1
0.167655419190111 1
0.209768818420173 1
0.382695902505517 1
0.146782330068611 1
0.189187200867327 1
0.378264830321243 0
0.279074262908894 1
0.132797631778063 1
-0.00851850283388562 1
0.181664575750479 1
0.265827639483423 1
0.10996887481912 1
0.273702848823983 1
0.25833870733379 1
0.235957639222869 1
0.0185033885315191 1
0.185833543596213 1
0.215874134150138 1
0.184285955374767 1
0.157026835963099 1
0.073182948023084 1
0.287275309564355 1
0.330616257680997 1
0.163130014162551 1
0.123812999615691 1
0.340990068006021 1
0.226476947915619 1
0.295000473522649 1
0.0848954629691609 1
0.192148435156172 1
0.389306242265389 0
0.0798293281445863 1
0.355815370537764 1
0.254539765038734 1
0.198649511135594 1
0.283193021146535 1
0.280319484909999 1
0.256060854952879 1
0.0851673365202922 1
0.20454942441116 1
-0.0121989554179342 0
0.273990491929083 1
0.188537130640608 1
0.311248752892243 1
0.269964000123864 1
0.397214502162227 1
-0.077379755860252 0
0.169624040383681 1
0.120436104046549 1
0.111550259834955 1
0.395991454278326 0
0.168048585181171 1
0.235620217766936 1
0.152904571821163 1
0.352892402094871 0
0.234209677882816 1
0.161363166449043 1
0.320627949440969 1
0.197764333062718 1
0.243896293703502 1
0.383641557425969 0
0.286496486493877 1
0.0736986775224056 1
0.24280541106193 1
0.115747352330167 1
0.38221429820638 0
0.171908074762516 1
0.265329631811106 1
0.279340587270792 1
0.106805776892 1
0.137666588450604 1
0.238810092200063 1
0.249988554518387 1
0.369479306460872 1
0.201830143385411 1
0.253025029447821 1
0.128832048917306 1
0.207719105791031 1
0.205958912855108 1
0.325241660778364 1
0.253847993416834 1
0.160768963321142 1
0.0634637242561794 1
0.353005925669667 1
0.142066479015611 1
0.0227204784500404 0
0.184635600977252 1
0.237361281929297 1
0.238439435700952 1
0.133664350325276 1
0.197572626414139 1
0.0840360978081873 1
0.0236281421498278 1
0.193043470512187 1
0.162244787031793 1
0.275392688422173 1
0.321300221281384 1
0.0991862997667143 1
0.0841231013658711 1
0.188474098015946 1
0.220311732773907 1
0.0800919457527585 1
0.253366122410686 1
0.172360733349959 1
0.268094297408118 1
0.14363763580555 1
0.315509510219038 1
0.253474820933952 1
0.287596481147823 1
0.221210265368408 1
0.0897589550745793 1
-0.0312321041158843 0
0.0529480825573646 1
0.0588514779227274 1
0.263147227409345 1
0.289814128914049 1
0.438243687897414 0
0.169493194074081 1
0.258747480935758 1
0.284410052540655 1
0.235930626881454 1
-0.00453769826680829 1
0.298734735142228 1
0.283859244580419 1
0.0791623854365572 1
0.341206077922436 1
0.0670184682655273 1
0.33854982108204 1
0.304669823362289 1
0.243739289667506 1
0.198638682745602 1
0.245368542584778 1
0.21039033105949 1
0.285790310478506 1
0.134274686600318 1
0.104712982730952 1
0.158360453869235 1
0.0400696756066546 0
0.205270855102062 1
0.0284293581279374 0
0.251232821657113 1
0.255204421473151 1
0.256058190515248 1
0.0830807169560553 1
0.0416976101505458 1
0.22219563974302 1
0.115307299195784 1
0.193827404582821 1
0.225107737957476 1
0.231031753077695 1
0.106905450865635 1
0.131939889981396 1
0.221835096349877 1
0.067535911821287 1
0.251236094399392 1
0.157910892874991 1
0.119663040052143 1
0.113510722962351 1
0.131774631288466 1
0.268629113751736 1
0.174230619529973 1
0.133770257246446 1
0.231046323538046 1
0.246416176250533 1
0.0881798016654873 1
0.191747723401131 1
0.167326659515119 1
0.390247586321607 1
0.285848333870949 1
0.167444594378187 1
0.180344118293799 1
0.220366432850941 1
0.259735909528945 1
0.203961210094457 1
0.196670017576744 1
0.156428903870045 1
0.308053874078485 1
0.168048239239631 1
0.13272642548014 1
0.272334219542686 1
0.165359282453521 1
0.286891673013476 1
0.182236481468498 1
0.265084014854554 1
0.169100882116655 1
0.0775112069977391 1
0.242072291752577 1
0.000918526463716395 0
0.133818725997226 1
0.184716372201822 1
0.253907935572539 1
0.193966269092196 1
0.220332008528498 1
0.319539816528866 1
0.277927180575313 1
0.308856434449595 1
0.328282020974829 1
0.205370369906029 1
0.130796529953189 1
0.225430502234137 1
0.296481215895531 1
0.26964009584021 1
0.0394927674509282 0
0.309166369257857 1
0.0442540311070251 1
0.372148545746502 0
0.355042058414294 1
0.240483457213536 1
0.236191474779478 1
0.39855095517957 0
0.090042962631154 1
0.0369990804071153 0
0.172841526874376 1
0.215646670718035 1
0.139454006782013 1
0.20752701036203 1
0.194631111212175 1
0.337061954426942 1
0.0804330649570844 1
0.123824582534506 1
0.226469034639448 1
0.135376075205951 1
0.132857593197249 1
0.084903271661302 1
0.318759489852163 1
0.14534745334428 1
0.165577678100108 1
0.128131532951998 1
0.355381572280329 1
0.250984319489036 1
0.273443623608157 1
0.309367310966304 1
0.188076058428136 1
0.246849272604768 1
0.219457696441259 1
0.351625334093566 0
0.324205687636985 1
0.142763695993083 1
0.126471949972043 1
0.133388093531538 1
0.346790076660018 1
0.294839107816759 1
0.333930008392043 1
0.303965230001593 1
0.095326767417606 1
0.085119251135309 1
0.227919424656036 1
0.319282905815373 1
0.166948490212399 1
0.243911086233774 1
0.328241626647218 1
0.157703056069612 1
0.17296511663837 1
0.274529348395868 1
0.161704490109649 1
0.24258692333902 1
0.146478900899064 1
0.0738458712307596 1
0.289826156808144 1
0.22154227531654 1
0.171872356995257 1
0.0570319942267158 1
0.14869444502967 1
0.151388212186342 1
0.227468784758396 1
0.139615047077669 1
0.246682344701444 1
0.273617270380676 1
0.212115245135022 1
0.317891641397046 1
0.082820665210234 1
0.271625596317717 1
0.180519712250055 1
0.20481905123642 1
0.270805400074953 1
0.147202981157197 1
-0.0913416777124586 0
0.280060008056099 1
0.140465374876886 1
0.187393826607526 1
0.277810876990565 1
0.0874634270750974 1
0.213036359227922 1
0.293978360781807 1
0.223075730619352 1
0.283514892635534 1
0.243127943092458 1
0.205644826716227 1
0.200516132328948 1
0.235449255961337 1
0.250708901280945 1
0.141318727861987 1
0.179519264038781 1
0.00245749642159269 0
0.122426983598708 1
0.179132465181227 1
0.225716953850729 1
0.26886356406098 1
0.162891491552217 1
0.234813229974289 1
0.233840073704505 1
0.250131551804029 1
0.0427821834114444 1
0.235332031918157 1
0.105403031607738 1
0.198846987515535 1
0.393649943976719 0
0.0114653689044604 1
0.254290979272371 1
0.24653385739864 1
0.220533696363168 1
0.309698523830195 1
0.141828190525946 1
0.00406871477744992 1
0.287570252591781 1
0.178351578209685 1
0.174876076562035 1
0.205657676998405 1
0.186444394118077 1
0.247205209292613 1
0.186621780500634 1
0.172037441639088 1
0.0448064217057359 0
0.306095130770039 1
0.165797986206941 1
0.0979077854971521 1
0.203912435377874 1
0.178912307206826 1
0.220793718291561 1
0.170617846029381 1
0.145622626016135 1
0.264759795887153 1
0.211820054651457 1
0.126196380444979 1
0.395956261042927 1
0.201590072054078 1
0.132470708313199 1
0.207051818475633 1
0.201486668407923 1
0.243246329766832 1
0.0649759622693869 1
0.153041534695564 1
0.0685636998949426 1
0.349028468252821 1
0.143194500005544 1
0.216508624209495 1
0.233716447750919 1
0.154604693038278 1
0.31806583879565 1
0.206408404092226 1
0.304388305591633 1
0.367892558538318 1
0.175381629737108 1
0.109042483940998 1
0.0919172950584124 1
0.114474666608358 1
0.272991925203291 1
0.0903853688169697 1
0.452373824404891 0
0.177306524677236 1
0.404413725599867 1
0.171371338155669 1
0.107350026623041 1
0.380795281434195 1
0.105826093757687 1
0.0832534326538179 1
0.178517870134321 1
0.195076312226574 1
0.149539008041763 1
0.325170193530885 1
0.250439515572531 1
0.312201167926998 1
0.19383469137771 1
0.164340400448209 1
0.0530574030006048 1
0.275160234014543 1
0.326274369219692 1
0.18741085047608 1
0.242415554470408 1
0.257430262218095 1
0.0403923166438308 1
0.229311305407114 1
0.116339711329675 1
0.117511755928455 1
0.219887969052566 1
0.0921452295613075 1
0.0562917374739165 1
0.0127093637285937 0
0.0902641617670298 1
0.039898130797655 1
0.141656159759688 1
0.0705666764109033 1
0.249873991262039 1
0.139238943492014 1
0.23116382769792 1
0.129048968823343 1
0.114709748252276 1
0.239028935955095 1
0.09454894211141 1
0.231090250758752 1
0.0970028084277127 1
0.189744394691446 1
0.252010520205154 1
0.185600337294323 1
0.247352603042719 1
0.262665918880293 1
0.130020030470181 1
0.0728800541923377 1
0.125473086141823 1
0.1331193016015 1
0.00896492822853654 1
0.261913705566408 1
0.08402846252023 1
0.256181543042152 1
0.142069062091103 1
0.391270277525573 0
0.21634310331459 1
0.19820898081864 1
0.233738231876553 1
0.410695850235487 0
0.142496102707465 1
0.297390052130718 1
0.17175122947366 1
0.0799406183508452 1
0.145600657976417 1
0.187744058908753 1
0.285424723625149 1
0.1313976849691 1
0.169230949864923 1
0.418380565988982 0
0.236808489408641 1
0.171923523446976 1
0.406990412781954 1
0.253439879423037 1
0.0655996324637559 1
0.164791979357209 1
0.181038732814076 1
0.333334839147951 1
0.16796639936645 1
-0.0546844489866723 0
0.149549603276487 1
0.156166616930217 1
0.250871820364718 1
0.254604373100981 1
0.14691644391792 1
-0.0853258407598455 0
0.296144168951891 1
0.259687444953756 1
0.0402560925798061 1
0.0524898946979286 1
0.056858029714419 1
0.174315238264881 1
0.319519992545648 1
-0.00201945799216717 1
0.203743824732103 1
0.230784448474111 1
0.166578980773055 1
0.275903369879127 1
0.245618360122018 1
0.152826619154578 1
0.176751221027595 1
0.153956043215121 1
0.300630550911531 1
0.323146653201439 1
0.192748222452347 1
0.280757502065122 1
0.29953576484441 1
0.271026126998422 1
0.127930967783469 1
0.195864501331515 1
0.134339977999811 1
0.0594808738748096 1
0.0987479109613214 1
0.143908351535071 1
0.172791100178102 1
0.117912627279573 1
0.181648193155326 1
0.303094112814762 1
0.250337157090043 1
0.0729417020423287 1
0.191030864046961 1
0.0879946286656201 1
0.457559992750327 0
0.0388136520350735 1
0.244686408148567 1
0.101664833622414 1
0.105307140351236 1
0.201166363519535 1
0.236653170071979 1
0.153968341612569 1
0.196173909736622 1
0.2304494122815 1
0.190615247801726 1
0.0144320579266695 1
0.271708302865827 1
0.210605906203191 1
0.314535937763493 1
0.182651836628056 1
0.318182463528331 1
0.208644723731194 1
0.142913525630849 1
0.344916336209875 1
-0.0265507791869221 1
0.0801825144856002 1
0.318201857817152 1
0.158335954115067 1
0.216896869085531 1
0.0793471281718692 1
0.0246784632848766 0
0.00430516436670697 0
0.224313039739668 1
0.159787118895022 1
0.19797324983995 1
0.248122885988472 1
0.156112502823007 1
0.21999340016675 1
0.314060166649021 1
0.181785416808523 1
0.241754727173521 1
0.187007568927087 1
0.206505452756959 1
0.171665907605686 1
0.306795585430804 1
0.0994791487601067 1
0.268229757293163 1
0.225354056691376 1
0.233978619464188 1
0.273259924082209 1
0.159672954394304 1
0.187870996620201 1
0.228658482450263 1
0.189871066473917 1
0.180594264386241 1
0.332477727694679 1
0.172850166215709 1
0.0342534678976456 1
0.375179896036462 1
0.382619493470066 1
0.265136534383653 1
0.112396258026185 1
0.352882036305944 0
0.274386685440598 1
0.0994305613856293 1
0.160094867597678 1
0.297118413570003 1
0.36538887970516 1
0.0696621237003653 1
0.128323269957913 1
0.294213271399356 1
0.228500056898852 1
0.277171636338424 1
0.244476207410277 1
0.429806645685357 0
-0.122416885441121 0
0.191012855025318 1
0.220238054626921 1
0.242191456075798 1
0.238384334302342 1
0.403164695780864 0
0.16226451431376 1
0.226010978005335 1
0.155688123934253 1
0.226833631698542 1
0.212369117877751 1
0.161130920576542 1
0.156895210312337 1
0.209095906568571 1
0.305703172465006 1
0.28564424009277 1
0.279053596557888 1
0.149204671083692 1
0.260812579722609 1
0.144216979038119 1
0.33030699411661 1
0.0232744381380773 0
0.268054024442476 1
0.167216228791697 1
0.253720069220014 1
0.166910138156094 1
0.283030529088107 1
0.112099137231375 1
0.220431008168835 1
0.0939100819125733 1
0.318821812930605 1
0.297341356507264 1
0.0252303289830113 0
0.062212231147997 1
0.242035532877673 1
0.234396679453603 1
0.187142403054508 1
0.288001557747235 1
0.251575025901474 1
0.0396246946549844 0
0.251300842792898 1
0.297052716952393 1
0.191967092303789 1
-0.0270197568625966 0
0.258482435802271 1
0.400228625806697 0
0.286416539299101 1
0.422562484246624 0
0.24298071666287 1
0.310895047707073 1
0.21161660256219 1
0.03640019261425 1
0.209617290285451 1
0.223209909217012 1
0.0419339740046973 1
0.199757498184599 1
0.181977312937406 1
0.153941941705876 1
0.254978853271063 1
0.0851765642196238 1
0.301382249474745 1
0.0925623063962479 1
0.359297198972592 1
0.0850620495971283 1
0.332105477819989 1
0.246571232344417 1
0.312926195319481 1
0.141422401590011 1
0.249630317532695 1
0.137587955751697 1
0.122793914104579 1
0.170570022278806 1
0.242077306537065 1
0.0760860557370804 1
0.202441633649751 1
0.0999837222654444 1
0.281614187935106 1
0.251447440033896 1
0.232161152743466 1
0.0877273887829728 1
0.247380436590732 1
0.300461371241456 1
0.238756858683603 1
0.126232787206724 1
0.31461748581567 1
-0.0197968483845349 0
0.127323947297333 1
0.173700476704415 1
0.340199109805229 1
0.0648767868758543 1
0.23993831616162 1
0.224401292260525 1
0.267560102538392 1
0.24179922700596 1
0.0674388265524057 1
0.193179958817758 1
0.15275241213896 1
0.26095353143623 1
0.252590004983084 1
0.30151047019848 1
0.321504847517212 1
0.117719630081364 1
0.205718537151048 1
0.350085842527813 1
0.25439686929743 1
0.181625069605461 1
0.272901335448106 1
0.0092217317028115 0
0.235323487381564 1
0.264960579157982 1
0.157774510445142 1
0.111680826822698 1
0.0859840688990893 1
0.138116157832246 1
0.17018522140078 1
0.117144448695137 1
0.293162016268686 1
0.162006428542197 1
0.326726415619741 1
0.147121501470479 1
0.111137990356373 1
0.0175388706759519 0
0.222178908985897 1
0.169650229944259 1
-0.0720954242771984 0
0.207846176720719 1
0.303079404414997 1
0.203825853153486 1
0.246902518511114 1
0.192806600348416 1
0.359029380567813 1
0.33531404682962 1
0.353908713603628 1
0.259577583787065 1
0.123081005104102 1
0.157871656742578 1
0.225112651429863 1
0.299509977004915 1
0.199787627309397 1
0.173804542454516 1
0.0518422837312892 1
0.234722461795854 1
0.0712933915383862 1
0.142766370634325 1
0.226697722569406 1
0.260380089475245 1
0.427377274279631 0
0.0635466559832929 1
-0.00849538042856336 0
0.237479873189497 1
0.37345883688836 0
0.303786380852567 1
0.164753828061892 1
0.048751423050859 1
0.32623463487554 1
0.133611717436818 1
0.107654191264872 1
0.169525540684928 1
0.0718427302460738 1
0.192522571137785 1
0.319627284258362 1
0.107628378913601 1
0.258535015244537 1
0.294764194080389 1
0.372720443197976 0
0.166987711437631 1
0.40655741425968 1
0.0676311299130069 1
0.329167228871969 1
0.0605004438369047 1
0.0944698492608753 1
0.146449372758331 1
0.107236269799825 1
0.285797545878305 1
0.156923138604588 1
0.107738049367879 1
0.194766838053954 1
0.285110298574729 1
0.189694296380562 1
0.120542895708453 1
0.313449441520569 1
0.10733157615072 1
0.247617838208384 1
0.137333440971801 1
0.235989927298783 1
0.230723953890804 1
0.354719502994718 0
0.153142604324668 1
0.281991365118044 1
0.416144123963996 0
0.126461459022787 1
0.107720304765448 1
0.180313497100732 1
0.200493115776961 1
0.106418582784834 1
0.164328486683832 1
0.310613917336847 1
0.0844605771774077 1
0.100764811249808 1
0.3174824277581 1
0.293681359947507 1
0.280832156450007 1
0.233013742060837 1
0.205774692364964 1
0.24957938718877 1
0.115225597857028 1
0.367586047655235 0
0.266948249444823 1
0.089655698824225 1
0.223239193361479 1
0.173420063625211 1
0.51189170730637 0
0.265031727940727 1
0.313183066613826 1
0.221571226747541 1
0.215156745287925 1
0.2459728098753 1
0.212712866748215 1
0.0782117734753926 1
0.14629133637371 1
0.305514581797972 1
0.0641624568283777 1
0.0466195894553644 1
0.236288184345967 1
0.268305764700323 1
0.228976649269563 1
0.0744961497297199 1
0.232749375891816 1
0.0397608374164912 1
0.0724229781592776 1
0.0892486314082009 1
0.280670852216141 1
0.147278037236513 1
0.247091301985145 1
0.022883470584862 1
-0.0390028050111752 1
0.122258995462231 1
0.313697951603589 1
0.249514426923163 1
0.271749047431311 1
0.205633402747596 1
0.296696145679748 1
0.120154482491824 1
0.168420248768151 1
-0.000667945148904935 0
0.0734776738045403 1
0.296892086241829 1
0.24286624256896 1
0.325590789732577 1
0.149888115837367 1
0.212933791156157 1
0.465103159347641 0
0.341163540699828 1
0.0814452013788024 1
0.222047792778804 1
0.136916657873426 1
0.149609399608065 1
0.279403610201846 1
0.190605195954892 1
0.136408066379503 1
0.258524841293927 1
0.169717415726876 1
0.120791977679509 1
0.362541759180146 1
0.218562359936509 1
0.209776408516667 1
0.24749607666632 1
0.246321001506214 1
0.189863163218088 1
0.255252671206539 1
0.138361348084301 1
0.170392950321765 1
0.107033264540626 1
0.191940587029239 1
0.231429797907082 1
0.20708358725612 1
0.0531051921156787 1
0.195136454183498 1
0.259862777231219 1
0.290789795461718 1
0.202466535272493 1
0.347075222768908 1
0.221222951647666 1
0.318113416952767 1
0.304682940758634 1
0.242112230764787 1
0.21610408076191 1
0.219798811633512 1
0.0375701069314553 1
0.234424326051215 1
0.254262508775037 1
0.00121368158475681 0
0.165203143439957 1
0.17998174935455 1
0.218883307811741 1
0.232414017960782 1
0.228018749177161 1
0.221383492567922 1
0.228100281892914 1
0.324429712764556 1
0.318740852024466 1
0.0772149251399127 1
0.38302169246914 1
0.157566568483702 1
0.110747060919049 1
0.368663939334636 0
0.262025979718207 1
0.276278689942556 1
0.202107959205559 1
0.140706426982187 1
0.0538392685080886 1
0.105558023355886 1
0.089940533935183 1
0.0940582234076462 1
0.170359582866775 1
0.130731600854483 1
0.206761095113689 1
0.230429645623216 1
0.165611087764477 1
0.00813239561039059 0
0.310734789245752 1
0.133156560614342 1
0.120072994448072 1
0.159813888604663 1
0.19172433922479 1
0.0388951883927741 1
0.110001524085006 1
0.318576045108949 1
0.0636461036499382 1
0.198214070285256 1
0.149359426966194 1
0.168391598435769 1
0.122400754101937 1
0.154954873592329 1
0.259527166695892 1
0.130476038946679 1
0.0732083536529251 1
0.157451674044253 1
0.46914504378361 0
0.17732147463976 1
0.162432158320398 1
0.259675152101841 1
0.335480049337414 1
0.129306546856445 1
0.221347132407419 1
0.268132173348505 1
0.0754544227916664 1
0.213416232023175 1
0.151991014466261 1
0.124773194082437 1
0.417127074171921 0
0.214754308297316 1
0.0857042893708979 1
0.0828839670688591 1
0.113504152290839 1
0.0997346085069344 1
0.137490960054086 1
0.0788536091861954 1
0.0350271368913452 0
-0.0114834100727261 1
0.0479658434531044 1
0.173951340485497 1
0.141135447039066 1
0.0418739579558119 1
0.134969901100741 1
0.144950349025469 1
0.117315496742711 1
0.107654670287878 1
0.115613333672514 1
0.0767040004026736 1
0.380167040003404 0
0.159936423373654 1
0.32487342226721 1
0.127718530297668 1
-0.032978770245847 1
0.188810369825713 1
0.22104111855688 1
0.149710414931587 1
0.399430425910635 0
0.273803632762465 1
0.305650311248143 1
0.186324015125111 1
0.147559197970172 1
-0.010417578219281 0
0.19828315141555 1
0.100150624749047 1
0.159434321358408 1
0.187137436766392 1
0.382464917611937 0
0.279892750681514 1
0.18829393622364 1
0.178963465258857 1
0.200654382030326 1
0.106430522720842 1
0.241050476911076 1
0.0145250626447094 0
0.0784587895230903 1
0.165479994033817 1
0.0718916050844327 1
0.309206533850308 1
0.283956651910647 1
0.217908141630703 1
0.139116792791136 1
0.274248586355766 1
0.305790814937269 1
0.232309528813432 1
0.17079625690849 1
0.290647637384319 1
0.103055398114421 1
0.297324828156447 1
0.355110181459167 1
0.191926936793778 1
0.314610789533052 1
-0.0720898883425685 0
0.0761298317274577 1
0.24269872180858 1
0.274705662613067 1
0.369075057149661 1
0.403845711839513 1
0.231370240102874 1
0.318835267026039 1
0.271496291956683 1
0.304705476642979 1
0.00888625427206356 1
0.170727991330021 1
0.179569362486033 1
0.0347685806358865 0
0.11538547941322 1
0.161480632113541 1
-0.0443271108697331 0
0.241041776341645 1
0.172687514997955 1
0.328590550571898 1
0.248444582492511 1
0.141218465335147 1
0.319457117880847 1
0.3307163763452 1
0.17902481726373 1
0.0659376297932911 1
0.0719257353524018 1
0.212610061832181 1
0.142688701607575 1
0.202117758749797 1
0.195904525993711 1
0.186617448378867 1
0.154734404295989 1
0.307327971584177 1
0.170863565271137 1
0.0296100407087689 1
0.177858062714007 1
0.167550604005638 1
0.157816575665821 1
0.331071895339534 1
0.222167899477221 1
0.29428293468715 1
0.0710117244998631 1
0.154100271317439 1
0.247452273968188 1
0.258438097609188 1
0.32947641954663 1
0.163038484199481 1
0.0927563625392167 1
0.101364468918649 1
0.205113914983838 1
0.166660273714674 1
0.0194282153155293 1
0.212229420117305 1
0.204783166430088 1
0.102000916292565 1
0.180721045338339 1
0.310531930575488 1
0.140937616319145 1
0.091294927151837 1
0.201361852145583 1
0.190580143144351 1
0.315460001902825 1
0.446535150165905 0
0.170477291264804 1
0.187938688191014 1
0.187937228176705 1
0.224088644633317 1
0.351913340370603 1
0.105963737051615 1
0.127098840681001 1
0.101019047532331 1
0.227466097503857 1
0.238528063544668 1
0.211198558224578 1
0.0765711469973158 1
0.375324282032489 0
0.165792698629352 1
0.225372559071245 1
0.304265174042285 1
0.00799840424697795 1
0.183907834977319 1
0.17446939818573 1
0.206695790537018 1
0.109298318053034 1
0.273774849780426 1
0.374732862660525 1
0.13765083055018 1
0.297197278812147 1
0.124317594941762 1
0.347231480217726 0
0.169155949285148 1
0.190394200846662 1
0.191379172782126 1
0.216636621504519 1
0.155313347454897 1
-0.00319179227341858 0
0.246914628822111 1
0.159958440252145 1
0.13586203341223 1
0.0374174838231947 1
0.340886127779176 1
0.221822901400966 1
0.237183520994443 1
0.122842564870327 1
0.405467985923058 0
0.157871183846816 1
0.174252412281998 1
0.158497278750138 1
0.133111759746146 1
0.225441314841828 1
0.0695161239990687 1
0.264080061263924 1
0.217049243671096 1
0.333028997566891 1
0.311893185215938 1
0.162386535773796 1
0.147812294734189 1
0.283430802394942 1
0.141930993171812 1
0.089694153673998 1
0.0870480519522232 1
0.196269339939363 1
0.117560177769234 1
0.176048073634943 1
0.37355714158826 1
0.25209821934323 1
0.0989433559203756 1
0.332889649552234 1
0.304381292508845 1
0.156655957463107 1
-0.0375962715512195 0
0.175266237180908 1
0.0842763257917155 1
0.302096760066888 1
0.187915376763862 1
0.106860072874516 1
0.0977213403943724 1
0.0147346387857176 1
0.19750704211446 1
-0.054533331718591 1
0.0600277175883279 1
0.110320094435073 1
0.13549005109505 1
0.311557729037312 1
0.0125033462668486 0
0.136992283758965 1
0.0660661115789286 1
0.129453369153092 1
0.367364363726067 1
0.161484797256317 1
0.241668929852707 1
0.204993432825292 1
0.238916842993271 1
0.32873088293105 1
0.205115912646004 1
0.155878793620125 1
0.442571188502306 1
0.0761890874029036 1
0.210941127483611 1
0.228128510202016 1
0.155411994876235 1
0.477978476732333 0
0.169141467695436 1
0.15252034832612 1
0.217209932358797 1
0.158229711042715 1
0.300783276002009 1
0.22801522610393 1
0.168432190549959 1
0.282527980878843 1
0.137686822652618 1
0.0243213057915983 1
0.0883020893543055 1
0.159978556212572 1
0.150399037415416 1
0.256748196490609 1
0.0576760683348218 1
0.154384103514151 1
0.0992521770300458 1
0.157501749444743 1
0.225805441402208 1
0.261461493128258 1
0.28942849457747 1
0.142304972920484 1
0.180016016955329 1
0.0987537997426703 1
0.124375496529519 1
0.262738014058411 1
0.238180494374559 1
0.115787731584354 1
0.0492446106377431 1
0.287772574180672 1
0.237731628874058 1
0.172083887974664 1
0.143486404017161 1
0.183050352352515 1
0.17855266707478 1
0.256754335844079 1
0.0414923251521592 0
0.140695185843429 1
0.325651314347144 1
0.159942966207901 1
0.242921748562847 1
0.2547287656917 1
0.199178697102308 1
0.261565626178946 1
0.0898999788155082 1
0.243815706173892 1
0.040982286211965 1
0.221547603079523 1
0.130216901777962 1
0.0674612518860897 1
0.227329783752046 1
0.107115506120292 1
0.162705115615876 1
0.173324211392082 1
0.304044332914785 1
0.17421525625159 1
0.250592588105582 1
0.22110793504372 1
0.254851284356359 1
0.345929813833724 1
0.161427969448775 1
0.17529387021043 1
0.328891034817795 1
0.189016389105293 1
0.2258522297053 1
0.0534008950693721 1
0.0570456900493894 1
0.231866882889779 1
0.111095854700679 1
0.197342548653157 1
0.0816098794766834 1
0.198720384431299 1
0.119270405924439 1
0.324758576898732 1
0.0876068979795811 1
0.061002090681991 1
-0.00896533746656589 0
0.314733086943072 1
0.169760317311281 1
0.247348363991426 1
0.139160930770391 1
0.201055979409945 1
0.164505314120115 1
0.211457587329184 1
0.277097721175033 1
0.20877297594012 1
0.106434105893966 1
0.32263983446979 1
0.264989938380918 1
0.257528135470263 1
0.188207335301436 1
0.0255590568422312 0
0.145819224188565 1
0.00112675679751582 0
0.211879329139704 1
0.0662582822629538 1
0.149339177049897 1
0.117351777853826 1
0.245206609404589 1
0.231897100007351 1
0.172949709572169 1
0.164921724037961 1
0.196168322313811 1
0.131576340596411 1
0.289068287145655 1
0.327841169829 1
0.220909117245443 1
0.264468001165189 1
0.0879278979558691 1
0.0787915834038929 1
0.126077781713336 1
0.305872770009823 1
0.0767039030317488 1
0.182799327659541 1
0.211828863244324 1
0.270308739755804 1
0.0332650695256559 1
0.201217690253064 1
0.186049588535566 1
0.0747937655581192 1
0.221287530236392 1
0.273099640849592 1
0.30595125473982 1
0.0191020485998195 1
0.272381040573835 1
0.27165755815526 1
0.216990664716699 1
0.215623670040421 1
0.18543953503634 1
0.243483866345345 1
0.373543227592794 1
0.260365344068767 1
0.243539496144375 1
0.127904869399617 1
0.215219892873866 1
0.173268108467698 1
0.225108347130107 1
0.248803587724569 1
0.359823145764089 1
0.24881457945839 1
0.257210400362411 1
0.322563841002769 1
0.26391098794433 1
0.158193912365172 1
0.00762812207187989 0
0.260196951061785 1
0.380764041037376 1
0.126042240764072 1
0.183334886384984 1
0.116030718934134 1
0.242339784890061 1
0.332418590632787 1
0.0447211182425491 1
0.190586100589604 1
0.23903800718802 1
0.378730482296601 0
0.162014846613464 1
0.123905356253588 1
0.0816296610330197 1
0.269857236415036 1
0.0380396676830616 1
0.220939584878289 1
0.103340362954613 1
0.32215601909378 1
0.0620126295088457 1
0.258082657862043 1
0.205754779531035 1
0.302519558635703 1
0.0830928884582316 1
0.167185164676387 1
0.414344052751454 0
0.0914494426032868 1
0.243842302375541 1
0.137664890349296 1
0.348271086316947 1
0.176460976909301 1
0.258106116703295 1
0.239049705271178 1
0.380542004150249 1
0.258812194774894 1
-0.0246736677636521 1
0.207633964889482 1
0.154630668914024 1
0.271587541745298 1
0.17808827512151 1
0.212572830900462 1
0.28198724722844 1
0.323627397076556 1
0.193611072940557 1
0.235959292671397 1
0.12267747089989 1
0.0165622485088123 0
0.0235328580389234 0
0.155458926035273 1
0.00516765176593651 0
0.219886894589478 1
0.156855578135004 1
0.356891045834645 1
0.357317189909236 1
0.206491271012557 1
0.407296074006173 1
0.0504137941370002 1
0.287877168323414 1
0.208750296060112 1
0.212774209818005 1
0.0328253540507191 1
0.140535288369612 1
0.429050512984304 0
0.0631618708738936 1
0.172166485169054 1
0.206922285219145 1
0.241357372308473 1
0.135147674415108 1
0.161106563295141 1
-0.130029739171591 0
0.229627348460227 1
-0.0426221736965944 0
0.171946780905925 1
0.198120123961285 1
0.0780196264458406 1
-0.0184526117336941 1
0.253907970007558 1
0.457491730205304 0
0.245181979172102 1
0.0978395975302738 1
0.121453710818637 1
0.295318086291035 1
0.342268710405248 1
0.293769653926351 1
0.126480992860687 1
0.300342782541735 1
0.0711074264721536 1
0.197544018785663 1
0.341120487711931 1
0.316882193977022 1
0.259411088125903 1
0.251508665888912 1
0.154453962706135 1
0.350194920675347 1
0.10806572274476 1
0.0455938680715498 1
0.204398521510516 1
-0.0544327211389067 0
0.150583652379067 1
0.582623948753106 0
0.182892782238309 1
0.0621342245452185 1
0.23913740190698 1
0.434213998830998 0
0.389428892509393 1
0.363022046863013 1
0.174101627380807 1
0.327506702547711 1
-0.0316967642752031 0
0.219854827526192 1
0.390402221209762 1
0.194792320625205 1
0.229532103483488 1
0.269053676066271 1
0.325352628508053 1
0.196682735135302 1
0.0967066365945106 1
0.0616030977458062 1
0.235506401726597 1
0.210492250342312 1
0.297717767881876 1
0.228613355719038 1
0.0749968316299467 1
0.296803907102249 1
0.245089680333476 1
0.376324911489655 0
0.052829075773853 1
0.299095329149639 1
0.0780125476880904 1
0.244887824138105 1
0.159990646785935 1
0.403917896539143 1
0.419426955183669 0
0.261569097964337 1
0.123565205831787 1
0.0709578016768184 1
0.230996017061697 1
0.375947063986754 0
0.239825423165385 1
0.257365757690078 1
0.283386038893303 1
0.245328433467215 1
0.211717645188852 1
0.0539909722660547 1
0.285538070833086 1
0.253811252385446 1
0.32272157263893 1
0.225397737119586 1
0.319203765962205 1
0.261197770052965 1
0.26581007418572 1
0.35352801454684 1
0.121488689862712 1
0.246321850925937 1
0.168650389319515 1
0.0379370279497969 1
0.337478653695898 1
0.0881449112276169 1
0.327481587440621 1
0.206335954382674 1
0.208814829457085 1
0.182593138193144 1
0.108747656380123 1
0.113223643924266 1
0.267618394027505 1
0.201474270756226 1
0.208363327507583 1
0.147424427682615 1
0.375307759860816 1
0.249648398102598 1
0.25494863674833 1
0.225967116181369 1
0.225358160259549 1
0.213568498992576 1
0.222327650798074 1
0.270214932106825 1
-0.0421930318258821 0
0.27798130317704 1
0.127736182094069 1
0.281511212888434 1
0.269307552217443 1
0.227775054730778 1
0.33184609544604 1
0.175917969152486 1
-0.0235523227671958 0
0.141130957695627 1
0.186264697511332 1
0.318225306929273 1
0.315125527359468 1
0.256476414289919 1
0.192518983017132 1
0.21351953190093 1
0.256880945268054 1
0.2658599232496 1
0.281674085606239 1
0.269744908045817 1
0.282243405674372 1
0.387646237544651 1
0.164615463188831 1
0.168908284055358 1
0.172907359562613 1
0.297510726605217 1
0.159506396692832 1
0.151090460903768 1
0.162664729346 1
0.2061966132637 1
0.0516426206177705 1
0.136615458748095 1
0.120654376843435 1
0.251954908637442 1
0.463037587046599 0
0.382112761421782 0
0.241884454985238 1
0.168832379479448 1
0.150545354094558 1
0.318398001184437 1
0.272533326260439 1
0.172211557277995 1
-0.0439697187549275 0
0.203201398201148 1
0.0748549992443297 1
0.223108222100652 1
0.0347676673959261 0
0.20221860845189 1
0.147849154254705 1
0.139087813102488 1
0.10250149936444 1
0.358143676997282 1
0.226466287262608 1
0.256239430961184 1
0.22168563577695 1
0.199218209236407 1
0.0212844097519899 1
0.154907422575384 1
0.215696320084796 1
0.186146711542855 1
0.163861993189224 1
0.293610530625899 1
0.110581164317277 1
0.0257840288024144 1
0.0776340329699494 1
0.167135539948571 1
0.00966843716268695 1
0.140951837207253 1
0.257575944573485 1
-0.0575337056121534 0
0.128527378669944 1
0.287165321063166 1
0.150381284602228 1
0.0407281720519828 1
0.175375284605728 1
0.028539568615331 0
0.231102877293235 1
0.124964025191081 1
0.335446123306615 1
0.274075809494409 1
0.0800267317105188 1
0.137347845089174 1
0.127602756274583 1
0.282111842193873 1
0.229718142531482 1
0.0841294571281157 1
0.243268336753295 1
0.298380724737506 1
0.144949795833261 1
0.244632458289454 1
0.231973224434007 1
0.158739661212543 1
0.114189098886475 1
0.192806319288976 1
0.222888781911655 1
0.227836303833396 1
0.0189311807876857 1
0.16215445944618 1
0.171694740100952 1
0.152581591595321 1
0.0938193362886314 1
0.16150582125142 1
0.197531308110023 1
0.292490206085872 1
0.182301722713117 1
0.149901847165686 1
0.236780632206608 1
0.246184788321274 1
0.190327525426456 1
0.204024601694895 1
0.200909270754478 1
0.183226631408126 1
0.170136824182199 1
0.385192081155652 1
0.313001495028002 1
0.281694230300604 1
0.0482891329111036 1
0.207074914558574 1
0.256606307879523 1
0.06471406072764 1
0.230596371369761 1
0.149835941873233 1
0.133402185900533 1
0.0865437734267194 1
0.189119678648454 1
0.272623655843822 1
0.089617560256543 1
0.179382974435951 1
0.0187316985435074 1
0.233554963331859 1
0.374466475922557 1
0.237152649307177 1
0.191832504299692 1
0.337616437856322 1
0.138296330450935 1
0.311497813374642 1
0.347556628233057 1
0.221775991779097 1
0.344084768903485 1
0.283920941483438 1
0.220044243944186 1
-0.0517174267193145 0
0.207391147807342 1
0.405232500260521 0
0.140877410149726 1
0.141387115553485 1
0.332976657425898 1
0.162775242425825 1
0.123000356101601 1
0.00640671980439153 0
0.293184556132534 1
0.206714479939442 1
0.129957144658707 1
0.344773073018074 1
0.134918303030028 1
0.156935729215246 1
0.219790187935375 1
0.0777043641404554 1
0.339724012579499 1
0.0038325241421531 0
0.0539991829689896 1
0.14043073977697 1
0.302770751394968 1
0.0965300166420395 1
0.198661621077029 1
0.288405003244762 1
0.433746464208614 0
0.366064268494313 1
0.152039240668281 1
0.340035638281823 1
0.0529624217393914 1
0.00808453497680507 0
0.271835500310353 1
0.204251951609372 1
0.300650125178883 1
0.200557355012996 1
0.29410321934315 1
0.0983836179582555 1
0.112604255219925 1
0.153627041492079 1
0.116558134903482 1
0.0920281206607019 1
0.325253627452433 1
0.0145178876502434 0
0.182193876861559 1
0.438350665754751 0
0.147476452441047 1
0.303060558029817 1
0.173091078164084 1
0.152418920640949 1
0.215832704633145 1
0.382580386996583 1
0.175272118668437 1
0.187703159306861 1
0.223313137591013 1
0.28451176334009 1
0.245718877572868 1
0.208032821050726 1
0.31615093649617 1
0.34682157706889 1
0.224047389677927 1
0.151321496907997 1
0.147974120378178 1
0.278318578686103 1
0.396785995359736 1
0.246446591365919 1
0.237792854186773 1
0.190314909311554 1
0.226226389258995 1
0.0539390635238783 1
0.33992517472158 1
0.125053545837689 1
0.097779069716264 1
0.165171854627875 1
-0.0311522582124855 1
0.242523959973782 1
0.114154719714595 1
0.0667405656727415 1
0.236362674882984 1
0.251951184998106 1
0.241219609146984 1
0.208396788321137 1
0.253756520962409 1
0.362030688108231 1
0.263903317230006 1
0.234263263817313 1
0.270657377381032 1
0.201457057682639 1
0.205099762458018 1
-0.0516793420910922 0
0.31263411548315 1
0.257583413695423 1
0.175295512686209 1
0.0857843388530942 1
0.337252645219042 1
0.306170868173557 1
0.119310750021665 1
0.470582639909714 0
0.133938857387038 1
0.347443043041516 1
0.200570531114577 1
0.30189883583061 1
0.187465196565687 1
0.347269636545631 1
0.254224363432536 1
0.168313625386643 1
0.329451614378133 1
0.247421880138575 1
0.190114090637332 1
0.305469418181971 1
0.145163548488554 1
0.234709528490499 1
0.290167122909966 1
0.288384883504567 1
0.151058533731884 1
0.29747508621233 1
0.201597210520627 1
0.0527274141880828 1
0.19208698610727 1
0.247777057330895 1
0.296932105981529 1
0.270307377240083 1
0.317432526950984 1
0.178836915476469 1
0.211354686668384 1
0.231718840572658 1
0.127747892587867 1
0.288073974581068 1
0.148136836953181 1
0.232819489705852 1
0.190356261240756 1
0.152778245525894 1
0.298400038101319 1
0.0896900680577156 1
0.261103414129647 1
0.293346599283834 1
0.224683998918175 1
0.221016749631661 1
0.0980851438180186 1
0.158911690495399 1
0.155035867883091 1
0.361915186939754 1
0.171799317418748 1
0.0202711427735364 1
0.125614850121913 1
0.249350738197047 1
0.197041083705956 1
0.310448986250997 1
0.262552619015902 1
0.411323599741738 0
0.0468029055029966 1
0.219579184838437 1
0.248748949535876 1
0.232752303538199 1
0.168948522083764 1
0.174125058463398 1
0.290623483613917 1
0.116391187707559 1
0.210750430677281 1
0.127057480270268 1
0.128937121507732 1
0.254097697071601 1
0.0949666195142301 1
0.00618554009920609 0
0.348133403930076 1
0.157793425012685 1
0.112926166089428 1
0.211830714496606 1
0.0811112660902945 1
-0.106314778255618 0
0.317383711182719 1
0.314963051087849 1
0.344541233344488 1
0.216857239674404 1
0.0793386345997196 1
0.129303231383949 1
0.465497712829875 0
0.249896674115053 1
0.174100565261241 1
0.235564081358316 1
0.224794991602248 1
0.272667166355977 1
0.187369582695935 1
0.163118566073348 1
0.245226660124056 1
0.1838389885634 1
0.0969147776448397 1
0.205695423907605 1
0.120862188364318 1
0.145559436257712 1
0.137434114320538 1
0.229559088052862 1
0.271637738007813 1
0.192590141184398 1
0.124793765006081 1
0.243572230109408 1
0.0171580800491213 0
0.13762832760388 1
-0.102070827932716 0
0.11764023129931 1
0.174128534890233 1
-0.000882783961448742 0
0.167304611236457 1
0.0817823147253451 1
0.183443103555404 1
0.250079211622297 1
0.328944922291107 1
0.303217426525839 1
0.0598166105299441 1
0.16131168362226 1
0.0480681794704957 1
0.321987952137282 1
0.178748860561671 1
0.142401489718081 1
0.181027373746119 1
0.11329099741894 1
0.147810955873853 1
0.296200621274049 1
0.366009212433694 0
0.154523717562174 1
0.130391764114048 1
0.148358326993181 1
0.110865631114522 1
0.229373129049778 1
0.251724183111306 1
0.233737263809706 1
0.115112218178601 1
0.0838577681719928 1
0.317693629606392 1
0.373726621004768 0
0.221797133867996 1
0.023217523023048 0
0.284996158437015 1
0.377146796907441 1
0.172545882767008 1
0.230609926913497 1
0.326410706185327 1
0.255589254760722 1
0.196001999606355 1
0.35820576673639 0
0.122341269311132 1
0.229163359181342 1
0.0678763036141362 1
0.0855028215002412 1
0.116088962101054 1
0.208024438753521 1
0.159085766787782 1
0.244299010409306 1
0.162321596985402 1
0.358108453345408 0
0.22630020885505 1
0.165455950513631 1
0.126392290364654 1
0.0526798738378217 1
0.0975438863866842 1
0.234353337283234 1
0.065670475635319 1
0.163257297574981 1
0.184127173110811 1
0.305163609211037 1
0.217823397890617 1
-0.000147581183247819 1
0.0598645678830183 1
0.20284149023089 1
0.240560374647342 1
0.358542144740606 1
0.330638801991908 1
0.251229814875761 1
0.266378744340144 1
0.0204099695109746 0
0.111428434532364 1
0.236541395533257 1
0.217740514685113 1
0.267531170123859 1
0.171197378790847 1
0.121667209972421 1
0.0622104534681253 1
0.330114565458053 1
0.179377115865863 1
0.306363413036735 1
0.062319350488425 1
0.212126873723975 1
0.117291259303293 1
0.0949141655243744 1
0.326568413402234 1
0.205724665573105 1
0.275081568856884 1
0.50850133800033 0
0.213724812098669 1
0.136811166734211 1
0.363800470036126 0
0.0285412388185055 1
0.318531518786626 1
0.138397020104361 1
0.252351103504763 1
0.290572855564524 1
0.115334837198612 1
0.0601696756952189 1
0.190143705751542 1
0.299476583239659 1
0.20172116814072 1
0.253333365300204 1
0.310903344116583 1
0.188379274909956 1
0.223299086443645 1
0.116853556651178 1
0.43363417539018 0
0.14643646206462 1
0.420166042429107 0
0.134086184552366 1
0.160957582860414 1
0.238693400812593 1
0.242842769655386 1
0.271485045409855 1
0.117060994750619 1
0.114287735850122 1
0.255576103792843 1
0.280225765378219 1
0.360732392254737 1
-0.128305667250339 0
0.0913602976084015 1
0.09365502868139 1
0.204564082067834 1
0.270487208162579 1
0.296139605722985 1
0.206040422034682 1
0.214879220214349 1
0.167770047319758 1
0.174959003421686 1
0.341485585852356 1
0.0401103702945367 1
0.0275498642071113 1
0.147548094611753 1
0.207868807404645 1
-0.0127635855341641 1
0.354725223273961 1
0.343722017127697 1
0.0956168857754236 1
0.0630103444293422 1
0.264826633242261 1
0.184248236586923 1
0.0925309577875553 1
-0.0088715582419827 1
0.114863404263909 1
0.240716562975422 1
0.14278573471569 1
0.183578651885588 1
-0.102272148810113 0
0.202689009093968 1
0.294151450323681 1
0.157097270136992 1
0.10560210116167 1
0.207586581449613 1
0.295000006029758 1
0.259883980169332 1
0.124917131373146 1
0.254289064422368 1
0.240175553867608 1
0.0332592132680655 1
0.263094085931121 1
0.250819012963388 1
0.234861282697572 1
0.3779621633483 1
0.300859744054511 1
0.37133482485579 0
0.157861132347289 1
0.268219675996861 1
0.34490375671883 1
0.24231509479135 1
0.124593352983419 1
0.0508092791992324 1
0.256885705237084 1
0.195326097732913 1
0.19591556801838 1
0.193294527264556 1
0.214636947582888 1
0.256843016859715 1
0.24783659584643 1
0.248473181155167 1
0.108515921304494 1
0.102954916875474 1
0.0821093468744902 1
0.131945493638754 1
0.194054557453713 1
0.146333185867361 1
0.0198824063210426 1
0.170265581323628 1
0.274585365266937 1
0.291614773290187 1
0.125276820818796 1
0.196599941562184 1
0.107613170944471 1
0.249733520672705 1
-0.0759526499790173 0
-0.00677779748305203 0
0.292202387057485 1
0.189293502187027 1
0.220609918973373 1
0.291765970281384 1
0.252511435966867 1
0.0988195809961778 1
0.185542063071281 1
0.133366802774236 1
0.162881238982228 1
0.254228464494261 1
0.286955216814683 1
0.290332995197863 1
0.0957195884273141 1
0.356851538527028 1
0.0165126112547035 0
0.129289319312412 1
0.208714159775211 1
0.34049473819005 1
0.165336038005177 1
0.20462023652099 1
0.121696697808549 1
0.0445707521459417 1
0.374877006986056 1
0.0887551345395807 1
0.19084985439974 1
0.186532662696123 1
0.139231276842337 1
0.214185040085927 1
0.0950837602890489 1
0.273406129493689 1
0.0955092190430439 1
-0.00899456143228651 0
0.351387113646586 1
0.21351666327772 1
0.214661126345332 1
0.0982298667263883 1
0.0689989968664214 1
-0.000508720387333333 1
0.259107339859888 1
0.258698763621372 1
0.215952654719509 1
0.152275409832486 1
0.163615326031308 1
0.195371978005567 1
0.215059005142825 1
0.275561762158672 1
0.292431232892217 1
0.314146424788406 1
0.260132655160654 1
0.163056925916553 1
0.233892241126528 1
0.164304411824242 1
0.0478242083487265 1
0.176785317616665 1
0.124601085961128 1
0.199576504384453 1
0.169725292100098 1
0.260029416524963 1
0.0507765057136932 1
0.0799599428995459 1
0.298285470556027 1
0.244633265371138 1
0.156215978811708 1
0.206901424864839 1
0.205741702090291 1
0.311919382540465 1
0.24888081093717 1
0.459499686902823 0
0.119640355000576 1
0.132332417176909 1
0.154891404562204 1
0.280275649342094 1
0.00701174247150369 0
0.24445315585791 1
0.218193046410202 1
0.172351644105957 1
0.0651274873845079 1
0.0571695717947007 1
0.513929200527661 0
0.171995590657592 1
0.385976047700098 1
0.298845201813045 1
0.329780368806828 1
0.193203347363697 1
0.134698796391059 1
0.29772982786736 1
0.0604049661217485 1
0.395725942792404 1
0.495650499354107 0
0.188491268236427 1
0.0716833462808229 1
0.161202019521957 1
0.125275848850243 1
0.326464638379323 1
0.395296640112778 0
0.326036657470992 1
0.154128918749199 1
0.167288260198819 1
0.130318573990819 1
0.253437752303462 1
0.334261037791927 1
0.20575063866022 1
0.142085706565932 1
0.266042664533254 1
0.264248537013638 1
0.162079767580952 1
0.334823006997931 1
0.133987341027754 1
0.139746416706326 1
0.205275063397446 1
0.218663727081988 1
0.0522245492474717 1
0.194146075046075 1
0.215426819791151 1
0.300381395179279 1
0.255117360566158 1
0.313172949441167 1
0.149332143741179 1
0.173343574112067 1
0.299822076786976 1
0.19807007832064 1
0.177765145134839 1
0.12115687343057 1
0.172526919482625 1
0.116613686680976 1
0.0357086137711053 1
0.179797253395571 1
0.163701172112451 1
0.263817160927516 1
0.220555779646428 1
0.278727104080222 1
0.266042199053232 1
0.0954888596858648 1
0.155629987004326 1
0.103705044263049 1
0.27534936564652 1
0.268899683574008 1
0.226768135752769 1
0.0429314441718958 1
0.0758129946366783 1
0.212396128248908 1
0.270312624514182 1
0.0859315950833494 1
0.274456825166676 1
0.113071671059175 1
0.319184140662573 1
0.253673542377026 1
0.193528936836823 1
0.0421888645740104 0
0.18411743485364 1
0.300721477599956 1
0.267725577750062 1
0.154969312828289 1
0.151249303707007 1
0.0654920244483846 1
0.227094991959075 1
0.245766506754645 1
0.329999314620857 1
0.0544594920500695 1
0.159035029829448 1
0.069433535590146 1
0.283810945697289 1
0.249086218706513 1
0.0925603117465917 1
0.179831960910502 1
0.218387809551004 1
0.106481624491987 1
0.241065468380422 1
0.337454101956889 1
0.20209243112497 1
0.27597234295783 1
0.120625002671759 1
0.0134675167329234 1
0.261318449203707 1
0.0618289297901469 1
0.160969456553494 1
0.0464609776624463 0
0.0695533831493627 1
0.105440302232012 1
0.229735040490962 1
0.273829028272859 1
0.022651900358109 0
0.101992200032543 1
0.0783801027126661 1
0.207932668476502 1
0.200866949579479 1
0.164973357618703 1
0.159377252341106 1
0.317908260722707 1
0.265187398087207 1
0.240368883198212 1
0.222108101946922 1
0.146596223611262 1
0.116361479763458 1
0.16944857561856 1
0.299359726171608 1
0.212942754475165 1
0.0833512838081081 1
0.100604799733274 1
0.172471028060647 1
0.111564682048016 1
0.0525798664845318 1
0.234127849010633 1
0.136536908704396 1
0.176227006514257 1
0.303038019844736 1
0.261560082256453 1
0.163353260130622 1
0.361221779235293 1
0.430326704911101 0
0.0907531623237975 1
0.15838649702223 1
0.151579473449215 1
0.15043395036228 1
0.404484721993961 0
0.137866440595888 1
0.262184684763579 1
0.10750433680765 1
0.152388135031567 1
0.218147536805945 1
0.209678741040814 1
0.245583899618347 1
0.345884029139186 1
0.17917388004468 1
0.23700796233251 1
0.0410788084095259 1
0.237715334283154 1
0.194355351653858 1
-0.00806992287752442 1
0.10403188862521 1
0.196018533811816 1
0.150532771014729 1
0.173695092785763 1
0.11626100434782 1
0.520863750127679 0
0.299047065834557 1
0.288172356525706 1
0.202897932474453 1
0.172057234136121 1
0.21115789959679 1
0.0994169260618717 1
0.331460411555294 1
0.178284657733399 1
0.0903708180952298 1
0.504768526629714 0
0.103844857354114 1
0.244492501566879 1
0.165833367020712 1
0.15789447320333 1
0.2364297063374 1
0.162884614755206 1
0.180269342012358 1
0.205422978873904 1
0.116673275946004 1
0.29054693954639 1
0.239645657093414 1
0.09371661081834 1
0.248461658286646 1
0.211453795729059 1
0.244782992153665 1
0.18401494894735 1
0.257431332600075 1
0.226992946101864 1
0.0929523677288869 1
0.178147087776334 1
0.104930857812984 1
0.206869916634798 1
0.248403186358859 1
0.161578990483415 1
0.115356556021362 1
0.415739348169814 1
0.115779016634907 1
0.108633484017739 1
0.285301253412885 1
0.154555084702619 1
0.206230099077283 1
0.333599941758325 1
0.267239432969398 1
0.0670569091476851 1
0.187620325245278 1
0.242310251948505 1
0.228232949296966 1
0.12612850749815 1
0.0987250391674144 1
0.167850121767091 1
0.191030042530775 1
0.383894766180266 1
0.166819642741013 1
0.372968873930246 0
0.146159524018584 1
0.0540112906452684 0
0.194877432592456 1
0.328631396814173 1
0.270139401647152 1
0.175772833028977 1
0.180001923167417 1
0.379990462666296 1
0.0960252009972639 1
0.21123462510068 1
0.131373752075389 1
0.0658226536995552 1
0.354853818258765 0
0.0866478814188393 1
0.188511223554093 1
0.271901302069994 1
0.284966477223322 1
0.195546297087759 1
0.22835813892085 1
0.434102332397575 0
0.282603152845401 1
0.219616032900682 1
0.240116021275598 1
0.241104692561183 1
0.182695937626328 1
0.163901723280426 1
0.0493040496417317 1
0.115702050031969 1
0.378004292400837 0
0.395243422790229 0
0.187511420606244 1
0.254507535731125 1
0.161109673329401 1
0.184929705249562 1
0.283507326678912 1
0.195795202748667 1
0.183083193895855 1
0.369241562593453 0
0.187909019262211 1
0.264801270795336 1
0.264081584347232 1
0.199636597607891 1
0.207953410625272 1
0.416749606352953 0
0.142561252513565 1
0.23895980635345 1
0.267838231938395 1
0.153100343356851 1
0.111549487630421 1
0.327777694713193 1
0.286477503948895 1
0.0187829876290326 0
0.179957572029619 1
0.305840313912443 1
0.400507565749623 0
0.206040944658091 1
0.189049216055382 1
0.257646598092138 1
0.169591585211858 1
0.336099154426451 1
0.0626326413062413 1
0.010429481792576 1
0.323545364133468 1
0.29546109636335 1
0.215126581631335 1
0.183511234164654 1
0.179106553886897 1
0.238173976408949 1
0.185602505407578 1
0.237086564503471 1
0.16399016564496 1
0.0514586328370049 1
0.178573401208392 1
0.091793765774066 1
0.21400131120199 1
0.17763986173428 1
0.277566116988857 1
0.193900538965003 1
0.200286577016503 1
0.329907810106923 1
0.26885492453032 1
0.173435444993718 1
0.259812675806604 1
0.128430844787447 1
0.339431554522227 1
0.161821382737002 1
0.191425668305641 1
0.18135430074644 1
0.314517637063494 1
0.201189390187981 1
0.054629368444195 1
0.0847484836619257 1
0.229145447724764 1
0.163115668357397 1
0.170991562550808 1
0.250796168823189 1
0.158558551869212 1
0.261974950097283 1
0.181205433985992 1
0.372271402929638 0
0.137055975671102 1
0.193742600700031 1
0.238548242073134 1
0.19771092343792 1
0.328790730108469 1
0.117977316913007 1
0.177190660820504 1
0.210073128541912 1
0.0346791356127489 1
0.220709383405599 1
0.130838859131545 1
0.137061041923767 1
0.32554535902129 1
0.260126681609143 1
0.394218481148264 0
0.183362582197114 1
0.208401353559016 1
0.179210794335589 1
0.352421700459914 1
0.117451585613039 1
0.145757000516974 1
0.159634598894623 1
0.0754980610834225 1
0.166444251354575 1
0.112299363655404 1
0.145711371044747 1
0.117159406861396 1
0.0593621441494544 1
0.370381918617902 1
0.323012529164457 1
0.128541943736312 1
0.325613823487205 1
0.242789904450929 1
0.0760740368682372 1
0.303781990575694 1
0.299732706641431 1
0.138063881633722 1
0.134604717946743 1
0.0444579110249346 0
0.174212909859882 1
0.184238815424233 1
0.0302630152968403 1
0.225659905252629 1
0.067948750301523 1
0.0807688105663894 1
0.244452887665248 1
0.198979821967488 1
0.162314264110079 1
0.283186833082008 1
0.215978857871013 1
0.0220160161614981 1
0.271997512405363 1
0.285890435165226 1
0.10588765185553 1
0.104255173905155 1
0.231436563240184 1
0.0869593840257366 1
0.296048199438212 1
0.165995340538866 1
0.151061920079857 1
0.254955174977271 1
0.120226137494322 1
0.171279433379727 1
0.266240310714001 1
0.180316814168701 1
0.189153173150015 1
0.300977590541816 1
0.221574416780901 1
0.169621479156215 1
0.202273151906395 1
0.38033143841082 1
0.0213324235389757 1
0.178193460879401 1
0.21194881557238 1
0.138736228400116 1
0.0717047456093258 1
0.232594558189765 1
0.17037862818561 1
0.0775896346076687 1
0.354684599891984 0
0.137116618010412 1
0.182307149565348 1
0.0589424817668807 1
0.191985111649102 1
0.324431731474052 1
0.292725624918704 1
0.123970438532101 1
0.292666225402556 1
0.0995324959811588 1
0.201346282292896 1
-0.0571123789753913 1
0.2327152497839 1
0.439670194153448 0
0.144698409637507 1
0.0265004745316533 1
0.0912045919297092 1
0.0674794584639568 1
-0.0532967014613728 0
0.052380610320837 1
0.393572702305249 0
0.22122540930497 1
0.0768862713085044 1
0.112677859648029 1
0.17625454378229 1
0.230758151303337 1
0.21806201608331 1
0.285049790459566 1
0.219826423818581 1
0.229127544482755 1
0.119604775632925 1
0.34713860014261 1
0.101632308534233 1
0.122035223582218 1
0.161541818486366 1
0.117348352656154 1
0.251432644140775 1
0.218816590244977 1
0.067347753878365 1
0.248579836801536 1
0.224341255060069 1
0.243733791628473 1
0.175388460130503 1
0.29597773505301 1
0.313401295280741 1
0.252763015210168 1
0.253906727074827 1
0.229760398922954 1
0.110576563092651 1
0.230818300995421 1
0.0640231180187834 1
0.368617622777711 1
0.102700886301585 1
0.0130529078744025 1
0.0821615445388096 1
0.136424461339803 1
0.134064169667487 1
0.395591565825186 0
0.339139889269875 1
0.213481299497409 1
0.134950197608748 1
-0.112596719680897 0
0.0512475500198498 1
0.303615000702469 1
0.121871068207887 1
0.191807684106182 1
0.159733991022389 1
0.163046599224729 1
0.225948206646574 1
0.160332486711673 1
0.626359910024458 0
0.196143947379034 1
0.339993722978179 1
0.0701562990355656 1
0.179291934619353 1
0.204316147142683 1
0.0213897936221885 1
0.103777254537468 1
0.177476035971745 1
-0.0696991342330014 1
0.157378876333067 1
0.369042780568411 1
0.238984516333369 1
0.231017257608899 1
0.347757893031796 1
0.22163577307146 1
-0.142943207790342 0
0.235070609624433 1
-0.150562799933583 0
0.199747111687142 1
0.334052284789051 1
0.123241542136587 1
0.117236378582725 1
0.113520245818594 1
0.250748222504729 1
0.255617419504742 1
0.0585526237954408 1
0.381939668302306 1
0.124284167739804 1
0.152017643351912 1
0.207744996516472 1
0.28471330442838 1
0.0616813232983753 1
0.500079018115701 0
0.213651813582054 1
0.116314620953586 1
0.164844899150691 1
0.185190974542161 1
0.300388047344753 1
0.0690433012631841 1
0.271390550042183 1
0.333281728330181 1
0.29734298715965 1
0.128702566819888 1
0.132022375606009 1
0.210077620915931 1
0.0829430126995697 1
0.209854289187771 1
0.0442657295970967 1
0.211690773663515 1
0.25536276027352 1
0.166416002641122 1
0.359447350109251 1
0.214847120902334 1
0.231728277057991 1
0.249288567696132 1
0.162314499188081 1
0.183600916308926 1
0.0152318192349801 0
0.130201713197835 1
0.171617088190364 1
0.253767802235689 1
0.0201557344675214 1
0.314029736053298 1
0.0432765342815053 1
0.22701695609348 1
0.0164574444230757 1
0.177780409978345 1
0.127302184783326 1
0.0476243820017452 0
0.247451013426817 1
0.256659812949811 1
0.206989871744988 1
0.114691026675409 1
0.220123511478185 1
0.306060808072054 1
0.233732423958843 1
0.249065277507635 1
0.121636260872531 1
0.0861837111946409 1
0.151569381834348 1
0.260871169954623 1
0.285157619438747 1
-0.0131157975953859 0
0.242928767289188 1
0.203758455262763 1
0.207279455296437 1
0.132372787727813 1
0.0576479739049834 1
0.222731803037057 1
0.413733668062393 1
0.0370220737084163 1
0.275735402532484 1
-0.0552701180542441 1
0.2186923228062 1
0.110439138194677 1
0.239148147216317 1
0.0604320896538702 1
-0.0496170244004796 0
0.133402673589265 1
0.202040340960227 1
0.258274247761045 1
0.0933995393738652 1
0.147869795926862 1
0.311124469746194 1
0.12360667020052 1
0.237359538291415 1
0.227358354425427 1
0.141292248028123 1
0.193002209302652 1
0.106082336958423 1
0.143017665557431 1
0.0921105934581376 1
0.210949927127213 1
0.337231514815137 1
0.15494390187091 1
0.352058094289934 1
0.193744302430381 1
0.077786064416111 1
0.00464419714647309 0
0.123455222952179 1
0.151588337535954 1
0.21970726908168 1
0.366457424097488 1
0.198741621923382 1
0.120315230171438 1
0.106543344744353 1
0.160973931684495 1
0.164590569746529 1
0.243039374830412 1
0.308090765334352 1
0.311464620145769 1
0.20548852973087 1
0.113782650095021 1
0.23278744053522 1
0.116367239844016 1
0.216510611656797 1
0.103375393241476 1
0.1440980318198 1
0.23405822699601 1
0.218278849372087 1
0.109803268654469 1
0.161478293053678 1
-0.00766197566653233 0
0.17123818105136 1
0.255459609230777 1
0.254789139762455 1
0.0316964604660398 1
0.262365129009021 1
0.137373267317538 1
0.280753646202032 1
0.154025879899113 1
0.0498673035292413 1
0.0785556655758363 1
0.195559338064679 1
0.0246002280506225 1
0.209166415270824 1
0.104105257120397 1
0.262446257566157 1
0.389953968895857 0
0.0926689633744927 1
0.287244824504946 1
0.125416297421615 1
0.194800973726337 1
0.00659638045272499 0
0.0300632499493398 0
0.442414357711681 0
0.244000980498328 1
0.179330345261982 1
0.282878998596242 1
0.0821311163201307 1
0.14301362877238 1
0.146081796399979 1
0.185431436616406 1
0.236819801236258 1
0.156411088220182 1
0.403133076663359 1
0.355815575038467 1
0.0951092264468552 1
0.321141258856284 1
0.120084716818364 1
0.250062060398851 1
0.234555719208391 1
0.23087402127807 1
0.151190657591428 1
0.262224649426308 1
0.139145848078888 1
0.200007907692518 1
0.12382113712796 1
0.16117625392052 1
0.218615741629241 1
0.114437750729533 1
0.243517721894577 1
0.355480119373809 1
0.0140337409178609 1
0.180349196243716 1
0.243129389864165 1
0.214323639111028 1
0.23363843827276 1
0.214142717666582 1
0.237493048661405 1
0.275004482614749 1
0.0729546266338135 1
0.27557835751581 1
0.360736378173608 1
0.156496101529274 1
0.097139146536357 1
0.363395894322729 1
0.319218679846994 1
0.1865044313575 1
0.327266998516368 1
0.164394652676797 1
0.0861949119135678 1
0.350587927280351 1
0.111998622920222 1
0.192238591000522 1
0.333078100768953 1
0.0987004926994889 1
0.193210268996319 1
0.0266442970848935 0
0.189272085364282 1
0.150293199006969 1
0.225101401510369 1
0.18017552453692 1
0.0108048265141099 0
0.176736262819208 1
0.0937870085296682 1
0.164836224028104 1
0.0543018436470924 1
0.00851563631592199 0
0.0811324842942998 1
0.157795559237748 1
0.328005117290061 1
0.183321670218357 1
0.272814846058142 1
0.291425376367884 1
0.18341615556381 1
0.0259798117855601 0
0.227645051926461 1
0.404095885067799 0
0.0875790386665035 1
0.0972158677456887 1
0.249752918516872 1
0.297862447561077 1
0.152508815291649 1
0.135940585658844 1
0.18398449392095 1
0.183708587199881 1
0.302758271417686 1
0.181780887847904 1
0.059273229618655 1
0.316248042884995 1
0.128458593126222 1
0.18297833387283 1
0.149161644108487 1
0.323910830374929 1
0.173758172058301 1
0.277873789482986 1
0.294245585108357 1
0.31741769044149 1
0.230591102147865 1
0.237095251013194 1
0.217900083313288 1
0.194905739628283 1
0.264553207167406 1
0.240755007375387 1
0.080036899366911 1
0.241308569304701 1
0.221996011423036 1
0.251853650901128 1
0.276389810551966 1
0.163277994414318 1
0.193509998207455 1
0.293594766148559 1
0.296809849919484 1
0.0147715322045045 1
0.10939911027525 1
0.308865768497953 1
0.369353863146308 1
0.0949709175046484 1
0.253676495221768 1
-0.0256182556230907 0
0.313502996147939 1
0.277324775300782 1
0.223474498350282 1
0.164729735357148 1
0.266128359021517 1
0.0490171190800654 0
0.230514551524819 1
0.382300062657741 1
0.12958462046021 1
0.345284112399294 1
0.2931075024259 1
0.216143568944968 1
0.16259635488101 1
0.0725618073463223 1
0.0618347724376279 1
0.282866977485769 1
0.0127754416173582 0
0.229224815979082 1
0.394461209495876 1
0.35899944326884 0
0.174450011585736 1
0.16874386649326 1
0.355733575059981 1
0.282949431457694 1
0.218921494857463 1
0.259831972519808 1
0.328881600072641 1
0.397190725303281 1
0.0122390021558514 1
0.0580267989568118 1
0.316874850183126 1
0.198843497821466 1
0.100674669696098 1
0.0538190495280024 0
0.29246385390074 1
0.268906667664793 1
0.101273380458156 1
0.00759275296956454 0
0.178051224516069 1
0.0783558351023374 1
0.283776115244935 1
0.157734208725432 1
0.168045118907843 1
0.216080488461172 1
0.230248004533163 1
0.258943044511384 1
0.0688928135664227 1
0.067864728316217 1
0.268972085077656 1
0.0458104963867615 1
0.17454175104572 1
0.337205762756578 1
0.383824722257085 1
0.144916172700841 1
0.0899270114038464 1
0.325687077304075 1
0.209986115697278 1
0.240101662549307 1
0.202844096998304 1
0.0611586706308602 1
0.183376097393807 1
0.192322710877134 1
0.061872822592338 1
0.297389779915524 1
0.311443050423953 1
0.220838415887633 1
0.218598539655215 1
0.292404591813042 1
0.273167974092964 1
0.134954278470002 1
0.329968443282668 1
0.172992042109339 1
0.113320890200445 1
0.421809089960481 0
0.153938666594407 1
0.148255850288857 1
0.35929838867805 1
0.133466167965338 1
0.103265977313618 1
0.160910293374211 1
0.271190436830916 1
-0.0107341177939876 0
0.0677926383541078 1
0.286537226204887 1
0.242989822279525 1
0.0576818212244231 1
0.191726762953928 1
0.147600853822095 1
0.213186517200642 1
0.259315581040184 1
0.183714455094233 1
0.291887208723654 1
0.499831743453857 0
0.109982930461194 1
0.0484823778665271 1
0.289506194835563 1
0.113553751831067 1
0.372028186885881 1
0.0808102330678135 1
0.239254213754477 1
0.262006710891605 1
0.10072780292957 1
0.141466686557228 1
0.389051124084729 1
0.123465395052644 1
0.123450339492533 1
0.246880332694311 1
0.377246994393548 1
0.159988705055725 1
0.362672164022709 1
0.204069081799578 1
0.164141505535925 1
0.131642936124264 1
0.165108465598405 1
0.262484585085028 1
0.169315603105292 1
0.242648909188412 1
0.349943035258101 0
0.197754989750097 1
0.13906344182865 1
0.170761018728711 1
0.198956240044651 1
0.252272312012113 1
0.269155408561119 1
0.254881658644154 1
0.24027324142282 1
0.130116194691345 1
0.243567012709153 1
0.244293706236535 1
0.303100398169427 1
0.257509396944379 1
0.278901967517594 1
0.109940479853371 1
0.193922731534033 1
0.174244709148778 1
0.0987694710922538 1
0.0814992188225441 1
-0.0786418001495526 0
0.339610378516955 1
0.278717401391539 1
0.220113775291186 1
0.328352481885771 1
0.234784040828711 1
0.203706878218527 1
0.283016565598365 1
0.218829708065655 1
0.128577867959086 1
0.257339343518645 1
0.255723054344915 1
0.104455076646251 1
0.140999901599055 1
0.188478865962888 1
0.144043025467356 1
0.358473944557637 1
0.210448998176806 1
0.100741216538213 1
0.331803087073503 1
0.10274939959138 1
0.192591707553401 1
0.395722869595761 1
0.200952931793035 1
0.316451034843114 1
0.253545738360466 1
0.254301198384355 1
0.292137931622537 1
0.198510184153109 1
0.135036647855329 1
0.245505777822397 1
0.240887663323317 1
0.136184095588877 1
0.225342753169083 1
0.256238789582767 1
0.131729549890701 1
0.177708636756871 1
0.371707426330317 1
0.216877565851719 1
0.197373793281953 1
0.0772273604818327 1
0.0592932473468648 1
0.259624774809825 1
0.265200582454247 1
0.373899679038372 1
0.345013724927304 1
0.203860186659405 1
0.154537934563162 1
0.247233554400232 1
0.199030349695861 1
0.113049143451674 1
-0.00414130355131629 1
0.22110774664286 1
0.305558210143047 1
0.161999299909161 1
0.270568510216749 1
0.0933851741788101 1
0.133810306975059 1
0.0943853878879542 1
0.216148353022523 1
0.0815614585858496 1
0.063703532945505 1
0.1963952342024 1
0.253839930160841 1
0.279989036687914 1
0.115924253309148 1
0.208872444216157 1
0.220536037509303 1
0.00541571571501383 0
0.414753422604937 0
0.128200874980764 1
0.0395461804620274 1
0.116922589989007 1
0.463817320794338 0
0.0575464110658075 1
0.323394564442758 1
0.313938814021497 1
0.0320011414136002 0
0.169804050760939 1
0.0854678415539235 1
0.130209493803202 1
0.204957187032314 1
0.351936271575991 1
0.135259914431989 1
0.27325163525637 1
0.158240725296111 1
0.14324912572344 1
0.140033641887828 1
0.115966501295168 1
0.131731000023251 1
0.114183808963286 1
0.168237106011422 1
0.206060540487488 1
0.287312773809818 1
0.292712680636396 1
0.350197842487503 1
0.110967926580348 1
0.297611808942138 1
0.196096402918357 1
0.0869471897083684 1
0.348848794110083 1
0.309219483634207 1
0.334023444537216 1
0.0865608176742007 1
0.174060965036767 1
0.337947765708167 1
0.251014445593033 1
0.12983854157966 1
0.11103206862489 1
0.358994845374413 1
0.180288384515916 1
0.247816176228383 1
0.0963256102223349 1
0.204386283306562 1
0.150978856167402 1
0.287834427462481 1
0.34096317109026 1
0.337864670848277 1
0.201100889192293 1
0.207442196037854 1
0.401014191788464 0
0.0213980626307397 1
0.207269477876015 1
0.042673656924868 0
0.280525048325673 1
0.314089249387668 1
0.14693220563943 1
0.176359075866565 1
0.196923247984313 1
0.125814840502862 1
0.0217358733006519 1
0.204005022212281 1
0.179252288000422 1
0.206511022066869 1
0.00326933877193049 0
0.175501417952351 1
0.340460212212034 1
0.172312749860006 1
0.10035894889785 1
0.0591118865331676 1
0.290346045979412 1
0.175507666165177 1
0.329103224085531 1
0.250317104825901 1
0.195714419834892 1
0.273928947093471 1
0.330823860408091 1
0.366408979889803 1
0.16432192545097 1
0.198534392173728 1
0.274425588465233 1
0.164248185767029 1
0.136218127984468 1
0.247944919814842 1
0.321034441037863 1
0.116759292607614 1
0.304928080062735 1
0.0548267132134252 1
0.184006159315397 1
0.110920197330466 1
0.227949017383956 1
0.0134884100000568 0
0.110811147029416 1
0.225079941494793 1
0.284232786799948 1
0.155427527775876 1
0.234392853110984 1
0.209611905491554 1
0.228951855837731 1
0.226217292742011 1
0.078052219283667 1
0.0813553683947768 1
0.313164484996194 1
0.016058742350475 1
0.103738304382107 1
0.343949857146243 1
0.258442894513102 1
0.229882611602866 1
0.269859965209646 1
0.0749962456005786 1
0.0755096235507244 1
0.245763698617592 1
0.353060547792351 0
0.322806165315277 1
0.14645158036574 1
0.306989660551287 1
0.124978112646913 1
0.125813778825338 1
0.205431829500454 1
0.239974041083935 1
0.288589314163284 1
0.231521396539752 1
0.111322789589544 1
0.190707573164423 1
0.235734818570702 1
0.221523479626766 1
0.205641305458761 1
0.0534936899672215 1
0.143899358105683 1
0.157622805224405 1
-0.00942215343620952 0
0.270253239132231 1
0.293047809426927 1
0.293263321570413 1
0.243329492499839 1
0.334614847239717 1
0.144229444356508 1
0.244780152736985 1
0.191319590444852 1
0.307990970755492 1
0.197847401725425 1
0.21554258195943 1
0.243453306028282 1
0.336596835951875 1
0.337640051183139 1
0.0866119283175803 1
0.198481583937035 1
0.332196090303419 1
0.481553108478008 0
0.163578022782441 1
0.2866588759006 1
0.139858193364357 1
0.272025164741209 1
0.22553538232577 1
0.255214950085155 1
0.152079407225344 1
0.200336823749093 1
0.281657995250233 1
0.030111863820451 1
0.22077145555291 1
0.174452799542905 1
0.151173501718282 1
0.114428683522679 1
0.28816451887237 1
0.207698027107741 1
0.0482718704817752 1
0.162096539110508 1
0.267962659898497 1
0.262559504786253 1
0.264152319235675 1
0.255284931789867 1
0.452748565109856 0
0.213741544394227 1
0.195389073321328 1
0.110111197222725 1
0.209599281849522 1
0.256059655243963 1
0.171350784633636 1
0.0475665316978665 1
0.025205457566626 0
0.439718288607869 0
0.0790350567181294 1
0.0838614039667318 1
0.186119234702029 1
0.192244760594109 1
0.208725067729379 1
0.15296667812107 1
0.145108194649208 1
0.329064749035717 1
0.202494622603124 1
0.155314442168567 1
0.0697173868802623 1
0.385365944503602 1
0.384190274457716 1
0.190661265571211 1
0.30886475795813 1
0.426681619502213 0
0.304730686729614 1
0.00180379618299194 0
0.204008026164458 1
0.238867053629105 1
0.253974770064739 1
0.173615571805708 1
0.290185073929218 1
0.150325778613489 1
0.169404596070497 1
0.229711819923352 1
0.155319651659584 1
0.205061207868671 1
0.270964920955171 1
0.384982618245365 1
0.240822181777928 1
0.262694021919353 1
-0.0351266149443541 1
0.0401849311055573 1
0.216641634733442 1
0.0075171994551886 0
0.344575018460055 1
0.259710363152822 1
0.221327733422328 1
0.166150613436705 1
0.142510474184949 1
0.264284347994852 1
-0.0185557026237102 0
0.250551076545147 1
0.114841493066989 1
0.223177150674081 1
0.149342991953573 1
0.213358549337063 1
0.212910843308498 1
0.240859140221635 1
0.348834907228193 1
0.218100068272407 1
0.158214508488469 1
0.280854448881141 1
0.0392351942457878 1
0.109377853490209 1
0.222142982567362 1
0.355778836810517 0
0.239776932810236 1
-0.077175292764821 0
0.0427901290826348 0
0.0405656611597935 1
0.0699528402257231 1
0.031484195871782 1
0.407524591070554 1
0.198115574322951 1
0.120720153667213 1
0.27458657431437 1
0.130236735003798 1
0.149325691834663 1
0.254763456120911 1
0.180000790585058 1
0.318518206143444 1
0.125438594134104 1
0.125040134045553 1
0.23060910750611 1
0.233746129895066 1
0.0224515305023287 1
0.104983605724645 1
-7.25092099042798e-05 0
0.313189766724707 1
0.0955777732346025 1
0.153515573019029 1
0.16685236006648 1
0.0627597124215229 1
0.209303151409623 1
0.217805419603909 1
0.241998748398945 1
0.0974965021897462 1
0.335285804804926 1
0.216844779193651 1
0.1758418986812 1
0.0364210972583629 1
0.370636276477197 1
0.341861363956781 1
0.223157431436371 1
0.121835637915733 1
0.282001297302571 1
-0.00187839007301006 0
0.0664377831021991 1
0.045359352088987 1
0.194444956581537 1
0.199684482577018 1
0.103349737992611 1
0.0672837712355259 1
0.205198531803351 1
0.355509922523773 1
0.22472456843242 1
0.179442080037059 1
0.25637011611505 1
0.260871086767627 1
0.225556684143209 1
0.014547958014277 0
0.230422149351547 1
0.277063180348296 1
0.238932362712312 1
0.0908987665103261 1
0.297522180052488 1
0.225167744188813 1
0.0222676836243324 1
0.383235274684682 1
0.0469443187127878 1
0.339132176690624 1
0.204240751565805 1
0.165984269960536 1
0.276142640391116 1
0.200446920540092 1
0.174439208574146 1
0.179302910961102 1
0.322152838409304 1
0.264581226487254 1
0.277354564158449 1
0.0709340625307085 1
0.0793211392033897 1
0.191192958504552 1
0.192364914607792 1
0.187359498314298 1
0.0366826238110657 1
0.108455747217452 1
0.158204783843351 1
0.115614144974951 1
0.337354627686109 1
0.362648206417644 0
0.162473229531164 1
0.0957157682974659 1
0.0194990539661325 0
0.267829517505633 1
0.207206774546699 1
0.286257988608635 1
0.420643421267902 1
0.275666855199511 1
0.319075160954716 1
0.152548216962895 1
0.22528315123854 1
0.274409645205961 1
0.0395695167045983 1
0.199627732363388 1
0.209931949221749 1
0.290908018209454 1
0.115846253588861 1
0.146849409350173 1
0.293748733194734 1
0.129183961444362 1
0.290911235290102 1
0.318428630102916 1
0.0396221472701361 1
0.273704118779394 1
0.257746069880505 1
0.0421932993254875 1
0.188902170555436 1
0.258268129943379 1
-0.000640211263929033 1
0.324198338409461 1
0.313416028370043 1
0.139618665658807 1
0.193547839184094 1
0.0624092172050249 1
0.224923767874456 1
0.308427120375639 1
0.181084926617785 1
0.133286617380571 1
0.0607507526591669 1
0.0929754273764161 1
0.0673190357820138 1
0.165478812987846 1
0.0764040062915315 1
0.144113893439452 1
0.139098237471658 1
0.295587015950539 1
0.126835993298334 1
0.266198430053244 1
0.1969466019124 1
0.28352483118129 1
0.283493353149146 1
0.296201237397756 1
0.00146777843354878 1
0.389648604344136 1
0.321057679760272 1
0.0572369331372334 1
0.264717391398807 1
0.258654178293021 1
0.197569621996176 1
0.183209425657349 1
0.214010437067102 1
0.0764507858260636 1
0.33141506774533 1
0.250709841354571 1
0.195072314188319 1
0.18974057096066 1
0.0707983210490521 1
0.0817910599965429 1
0.31074919817591 1
0.182335949615021 1
0.447298162430814 0
0.25520617652405 1
0.21689064643381 1
0.395605380404065 0
0.272293217778645 1
0.142289504287529 1
0.294739596449201 1
0.306847199334137 1
0.210398666675605 1
0.125760221611515 1
0.0697314553984309 1
0.191462940661624 1
0.0983698695281455 1
0.140086460106447 1
0.161965743678475 1
0.258241033682385 1
-0.049418544272929 0
0.241555243475404 1
0.234705166492171 1
0.174435666568833 1
0.21088219506125 1
0.0863849697480313 1
0.273999803079721 1
0.247571694416568 1
0.187859869466165 1
0.2582820605638 1
0.0354136947748451 1
0.179892146086151 1
0.278290292272513 1
0.14760135655265 1
0.411868762250427 1
0.224024735219344 1
0.226426150182524 1
0.240926973487648 1
0.335250462193974 1
0.132766715891943 1
0.160815397094663 1
0.263758749869794 1
0.209007407925116 1
0.275030985068818 1
0.141017093733749 1
0.181877825782917 1
0.230953149557567 1
0.099464351426008 1
0.200976172081915 1
0.209740153795258 1
0.256256605460661 1
0.125179213768058 1
0.168587937097079 1
0.183744241410961 1
0.43527665931397 0
0.134926913118375 1
0.278198203398325 1
0.294080888245089 1
0.191664679908514 1
0.254191149176221 1
0.243023640108913 1
0.282139996999682 1
0.156026895718449 1
0.0806492947419112 1
0.143152940257666 1
0.0761770731937103 1
0.104155074733744 1
0.150933244805169 1
0.215047435933579 1
0.165207625972237 1
0.163433134891678 1
0.27642576722893 1
0.144458010081593 1
0.124296172276036 1
0.274951135443478 1
0.22373480048836 1
0.405581778083957 0
0.33540344992888 1
0.276208468378336 1
-0.0297928471538617 0
0.153164733352355 1
0.420981280849744 1
0.320484975736884 1
0.305548299447661 1
0.333459344381403 1
0.323289173179483 1
0.24744928220564 1
0.321074573574054 1
0.106210240665812 1
0.191377864760878 1
0.225677453010888 1
0.121395778510069 1
0.101385110214183 1
0.135056384686734 1
0.0864913178444036 1
0.192746466122878 1
0.222252631187361 1
0.0159365601736609 0
0.329803924681781 1
0.0548706822339214 1
0.165966645349312 1
0.286611561604114 1
0.336301152899388 1
0.217218387664838 1
0.311567250136335 1
0.320184739219324 1
0.0754658934162466 1
0.319201467407334 1
0.252091906014364 1
0.417881294518775 0
0.277175321496208 1
0.187509531845 1
0.0993840819202294 1
0.22640704764669 1
0.158561936756884 1
0.195062942877434 1
0.0296291824883229 1
0.361339019972241 1
0.264809368697601 1
0.169255846357322 1
0.440788392060994 1
0.294250611963873 1
0.259087620341649 1
0.14990381759882 1
0.501081394321233 0
0.0892656308311511 1
0.0568266252823125 1
0.292757258125249 1
0.121140877908279 1
0.193983001195207 1
0.196823562456105 1
0.121307065429637 1
0.0798895334590273 1
0.179731819591612 1
0.269145634400539 1
0.364413240198145 1
0.186560025147418 1
0.351162500314737 1
0.21185210847951 1
0.225498230728173 1
0.0810092863460152 1
0.385911598544461 0
0.332835232589855 1
0.267103764085963 1
0.142845538314309 1
0.230732275918201 1
0.345016564459816 1
0.317869733610064 1
0.244745595878382 1
0.231945327281028 1
0.0885526073485504 1
0.0422578546416969 1
0.151429765977319 1
0.156441772023361 1
0.216262900906853 1
0.222625581443174 1
0.256158818260638 1
0.144053885330545 1
0.350128948800849 1
0.353992148105422 1
0.319860926514985 1
0.119149707084716 1
0.210940703925109 1
0.0772131778999121 1
0.115286883107713 1
0.079649531940398 1
0.0348070897145442 1
0.265931516876215 1
0.180429107854705 1
0.241030207091115 1
0.144913196039067 1
0.35405582545942 0
0.360285987809729 1
0.235081643049712 1
0.231711697441167 1
0.275985322930616 1
0.295942241994064 1
0.299980021352328 1
0.200205487499249 1
0.274660123910714 1
0.16127724119073 1
0.224477242490095 1
0.160348759738585 1
0.0488607569499626 1
0.173127406552454 1
0.212701849435777 1
0.125007859102316 1
0.0553889903688785 1
0.364488784805311 0
0.0817279025054139 1
0.322403567312432 1
0.141679868026011 1
0.155752477413985 1
0.185910938060312 1
0.259039912675428 1
0.111268962550519 1
0.205240176393913 1
0.144139148286369 1
0.25657031807824 1
0.356584821005356 1
0.111879706321734 1
0.22243055731607 1
0.185530839756931 1
0.136024411449996 1
0.252381442665777 1
0.210748648518248 1
0.115712202882811 1
0.207960745718899 1
0.154520570488579 1
0.265487413160967 1
0.186994162594312 1
0.234621727009421 1
0.143023939952554 1
0.171631687011044 1
0.309224099759282 1
0.247462731220907 1
0.341959289076505 1
0.143064196893431 1
0.386872097999416 1
0.191099426951317 1
0.265389923238664 1
0.304555230080305 1
0.210781676017461 1
0.272358924953345 1
0.168545439548846 1
0.05562199782399 1
0.223382715607779 1
-0.00174435007642291 0
0.13363711966335 1
0.464787362285918 0
0.188689731196094 1
0.0743469618522557 1
0.0910668293871914 1
0.324412854524196 1
0.204452902668842 1
0.107539721009837 1
0.274621235600702 1
0.277701660804628 1
0.195140156958916 1
0.129904885994251 1
0.268012396609128 1
0.0390860374732135 1
0.348767963737293 1
0.274006815029279 1
0.144434025660235 1
0.141446301294927 1
-0.00119308281467383 0
0.343711497272462 1
0.292866012231212 1
0.321820860353682 1
0.330043357805967 1
0.269530146770763 1
0.333880930458379 1
0.158079218533911 1
0.195600088298485 1
0.156612511438889 1
0.288653532997399 1
0.303718848133277 1
0.080829624264182 1
0.0866568128558021 1
0.208279304693607 1
0.18304555406829 1
0.301770811387609 1
0.0825311639819363 1
0.272326738585819 1
0.351505695120715 1
0.0872964307036008 1
0.233927265354958 1
0.1901341116036 1
0.408846172357387 1
0.188549893903188 1
0.0498594865150239 1
0.130689033091623 1
0.285026881927586 1
0.237749449556803 1
0.141619815558447 1
0.327463006704931 1
0.208608914027487 1
0.294906559870434 1
0.267824486320061 1
0.458095330231427 0
0.136325549848465 1
0.338156806170398 1
0.0583842548478952 1
0.249116742605053 1
0.0458603034310659 1
0.132290002336871 1
0.222094974173452 1
0.382086057055859 1
0.268363301689688 1
0.107231479095083 1
0.0831653572337147 1
0.122852724310003 1
0.182800741179679 1
-0.0180453124111825 0
0.10174054770886 1
0.150867102002726 1
0.277875665568734 1
0.164653973777616 1
0.125928584488197 1
0.147206558782959 1
0.122971395692171 1
0.005743353891508 1
0.11080814854949 1
0.353741569437615 0
0.246357548861912 1
0.14967298924179 1
0.235452122610123 1
0.184810747142223 1
0.27868697346379 1
0.223716351393592 1
0.299505962276957 1
0.0603793920686937 1
0.126303706413075 1
0.0889206262797263 1
0.424685884755434 0
0.415444588107897 0
0.0655341020805332 1
0.284701052067718 1
0.0435029258377295 1
0.0964185046859918 1
0.24659080443306 1
0.0862770300461615 1
0.19933509217877 1
0.203845227842912 1
0.141821537316376 1
0.355453481498335 1
-0.0169353823381455 0
0.0416036317485212 1
0.23757778220425 1
0.232332999395703 1
0.299857522154222 1
0.112905651081765 1
0.0913397212510978 1
0.299566439174432 1
0.184926858444039 1
0.170192876419185 1
0.0728958166826904 1
0.253731038422527 1
0.288326653845206 1
0.342470376585841 1
0.145794755495084 1
0.120020287639119 1
0.174633854914378 1
0.244262462551929 1
0.39219121711233 1
0.302250118647082 1
0.129620478879611 1
0.120185757392978 1
0.122990355361742 1
0.333396158528946 1
0.313770079043967 1
0.187010773825204 1
0.0212019757623225 1
0.226091896778648 1
0.280693501381991 1
0.196320957627303 1
0.295999413611526 1
0.182649140901753 1
0.0814495432009577 1
0.36885444604228 1
0.12244497651227 1
0.098787085209858 1
0.113625613728908 1
0.274511016955304 1
0.327239768495632 1
0.0788304362173333 1
0.180274405274495 1
0.396809635428621 1
0.462730838128679 0
0.201554577235352 1
0.227643097563748 1
0.156703959390843 1
0.18159511061873 1
0.163640573982442 1
0.232832990786182 1
0.124924233376235 1
0.334781796407952 1
0.350858648814321 1
0.137736559156278 1
0.171566432367877 1
-0.01227748429047 1
0.226828811046136 1
0.325508459995283 1
0.248759509429769 1
0.0739632405214913 1
0.293947028395493 1
0.252746471955858 1
0.117917009499209 1
0.131856479430298 1
0.100057598278737 1
0.244512405409097 1
0.202657320424614 1
0.214322000106484 1
0.301090365123167 1
0.241650142262933 1
0.232436535468141 1
0.334332234676832 1
0.181721963876605 1
0.293621173577091 1
0.273239058643024 1
0.40245406594202 0
0.0985975473264368 1
0.406811244367246 1
0.218712902649485 1
0.0385491895001258 1
0.252030533894716 1
0.141483456118994 1
0.290892990515796 1
-0.0118775552665618 0
0.249225865331532 1
0.0897777457308295 1
0.185531940044666 1
0.120822179031859 1
0.17173955894098 1
0.319386527640388 1
0.276163873478313 1
0.173224586269172 1
0.278542749037297 1
0.390978661941673 0
0.219741462633786 1
0.287085975113886 1
0.161742103402113 1
0.232686117489668 1
0.129031496343952 1
0.272155329952651 1
0.287018786648049 1
0.217575490576794 1
0.251127024161589 1
0.0512370701191367 1
0.0813117702089152 1
0.254534222138783 1
0.206426342347439 1
0.258284056543236 1
0.0689040956416743 1
0.183437843571804 1
0.165141950620222 1
0.231455207556237 1
0.247453698682969 1
0.19205831758429 1
0.240383058653107 1
0.301842844666403 1
0.292530647342267 1
0.208318593840352 1
0.0930940622256738 1
0.230611538620394 1
0.242462890223442 1
0.0828155442782863 1
0.092330424949077 1
0.196282198548181 1
0.189890496406165 1
0.24965414834485 1
0.265104835512599 1
0.14827352758291 1
0.14471402499737 1
0.367970236051814 0
0.221778838050592 1
0.261904959611308 1
0.207475913344053 1
0.295059549835884 1
0.238679585306437 1
0.315428756412979 1
0.299118930638138 1
0.12091975507099 1
0.335209661258042 1
0.148237322968488 1
0.24179238864605 1
0.172967115666873 1
0.225654160066607 1
0.249373490362433 1
0.223672124706235 1
0.374576025762109 1
0.147379432675777 1
0.33833485348335 1
0.0118938634265235 0
0.195271609752531 1
0.270467976723118 1
0.140482982756266 1
0.213178191094133 1
0.26822020927898 1
0.028996922372217 1
0.331804454699611 1
0.432777254136369 0
0.203788496102259 1
0.309843232167654 1
0.30255626709236 1
0.0352977404818464 1
0.210638869487773 1
0.177388521280323 1
0.191158152196942 1
0.182183292139787 1
0.381718955057594 0
0.319403111001358 1
0.370053080798556 0
0.0483153913709398 1
0.293450201007749 1
0.150416187681393 1
0.108463819324236 1
0.184626602190138 1
0.157235910643532 1
0.394231884363459 1
0.0461254060799969 0
0.150101079535761 1
0.0986965434978202 1
0.302162979596186 1
0.280375524111214 1
0.0436214404466333 1
0.346345061316621 1
0.253815570473088 1
0.155020805544504 1
0.238332289107008 1
0.245351345146525 1
0.206591181932822 1
0.119921307235938 1
0.316963210544649 1
0.082206501593094 1
0.0444461113225419 0
0.316189625310013 1
0.154931570085162 1
0.197871148011703 1
0.216198930075 1
0.308118629533002 1
0.176470740330228 1
0.185740972051959 1
0.121161175528999 1
0.0923261704855057 1
0.265018925575993 1
0.186709447855838 1
0.219791278719634 1
0.2293487513632 1
0.214369855133255 1
0.37646678426545 1
0.169404313462485 1
0.0993330468799924 1
0.0342211929734873 1
0.13649683275368 1
0.116476657770052 1
0.0624956089387535 1
0.0432636899804975 0
0.103316463730066 1
0.223956113049731 1
0.232089791904096 1
0.257355545277965 1
0.122267791143019 1
0.199057704019872 1
0.161397519173473 1
0.279474453292364 1
0.105658995020639 1
0.287592221118018 1
0.235879387919326 1
0.151885029499218 1
0.368346815472331 1
0.14389748791995 1
0.452483112046716 1
0.17347030461618 1
0.0998264992733388 1
0.279639614455418 1
0.180964040898372 1
0.307491621289534 1
0.0599193166183781 1
0.183018182891249 1
0.166654418427728 1
0.169215652498892 1
0.149608355473188 1
-0.0524146886484867 0
0.372584503293136 1
0.131682190448129 1
0.249338688069569 1
0.244685349824688 1
0.10888359388654 1
0.175389071020754 1
0.311203600582067 1
0.150269970322694 1
0.261309835482401 1
0.0846648214925572 1
0.264063360025659 1
0.0759838487023803 1
0.0600934028952249 1
0.187986726064735 1
0.215656023887155 1
0.250627055786533 1
0.130921486896836 1
0.386484913057188 0
0.18437041410778 1
0.147383610234961 1
0.125171495560201 1
0.0534776871680068 1
0.233956054033684 1
0.0903620991174872 1
0.21223194543545 1
0.199989129177614 1
0.328619914074342 1
0.172309746426811 1
0.046230041669878 1
0.0994303521779546 1
0.1848465039735 1
0.163368682047236 1
0.199546667631739 1
0.133415047360432 1
-0.018200987979765 0
0.296207066362897 1
0.352331356455243 1
-0.0888446345576586 0
0.138697105735532 1
0.064859366051838 1
0.243984213895274 1
0.1304818316524 1
0.0994303636862375 1
0.212308262366286 1
0.217849916539429 1
0.252339753557908 1
0.245779579741283 1
0.329938240369767 1
0.161067522336418 1
0.252181232053899 1
0.200595885783791 1
0.355234376100001 1
0.0994710454362776 1
0.107547157067233 1
0.114378259715981 1
0.0636428966387612 1
0.325520192770254 1
0.114923839038205 1
0.133825348730799 1
0.0555210799081959 1
-0.0394847476801434 0
0.256039879308804 1
0.318023698371162 1
0.081145330178988 1
0.366987501971252 0
0.153705866225461 1
0.185630134277506 1
0.313164304703283 1
0.274102244849436 1
0.118333619073556 1
0.217350200821349 1
0.120282151530534 1
0.172910862590852 1
0.235560864859365 1
0.119048840835254 1
0.140288196720812 1
0.242851661178857 1
0.241706268524493 1
0.354429831792902 0
0.285624176221564 1
0.324716572714354 1
0.0706458732842384 1
0.398541397280755 0
0.106646277939187 1
0.28414181950354 1
0.103406749095243 1
0.337875619015198 1
0.123600656733682 1
0.280288982411014 1
0.0684587808871013 1
0.234817318445077 1
0.0955353583929206 1
0.140119075331147 1
0.200345505177022 1
0.495172550516188 1
0.164793055956498 1
0.306520328769534 1
0.271522257207625 1
0.247614415466751 1
0.195822505047146 1
0.21842215478445 1
0.168042974936065 1
0.36326229854428 0
0.178781581951523 1
0.132995908633127 1
-0.0163265592196634 1
0.314269444758285 1
0.141524902898282 1
0.256716394975193 1
0.132361890697321 1
0.295542606894175 1
0.131471744450191 1
0.138141684798701 1
0.148851855552474 1
0.3367901423978 1
0.284789402192702 1
0.255977484779375 1
0.306361636769796 1
0.0344569959004948 1
0.0299216837210581 1
0.172593542494143 1
0.109932092486875 1
0.194181260851207 1
0.229016304571414 1
0.121235992237008 1
0.18684876214839 1
0.034259064636571 1
0.248883010602415 1
0.227986941271857 1
0.288935390761613 1
0.220936829696946 1
0.352164478874172 1
0.14440640853943 1
0.273954645032001 1
0.250019939087699 1
0.0494931367700231 0
0.0405327363657336 1
0.261275881725202 1
0.230204082279946 1
0.268797613898073 1
0.144744862827732 1
0.188409690276187 1
0.312700810499803 1
0.160610884756686 1
0.194431098102788 1
0.178939864527402 1
0.24777035996739 1
0.40179665215974 1
0.28034382405738 1
0.276586018779259 1
0.126487899283666 1
0.238392174178228 1
0.173039095028082 1
0.122250221942874 1
0.165341000992487 1
0.301968118822976 1
0.169317614915038 1
0.122067014004047 1
0.0932066833177913 1
0.194363129652067 1
-0.0797448011357818 0
0.34820270203735 1
0.034228711928271 1
0.289965497638046 1
0.0599120548979743 1
0.270335089493852 1
0.113803421220496 1
0.227599586959763 1
0.115132045920255 1
0.12144096411622 1
0.335145043837143 1
0.400003544497954 0
0.0409880733227892 0
0.35221289184361 1
-0.0645139459681642 0
0.307135370788157 1
0.138980083890366 1
0.177011450481495 1
0.072123672708931 1
0.275254338547963 1
0.309436356453238 1
-0.0860566978161156 0
0.409059117250302 1
0.0993559454995167 1
0.275614786158157 1
0.300255955723708 1
0.253757507159199 1
0.188464862415055 1
0.228564622527412 1
0.214051712891649 1
0.133499620689596 1
0.0672934462540856 1
0.227323131257465 1
0.243912728659806 1
0.18372082030111 1
0.334038739097319 1
0.255234689046362 1
0.367490108567561 1
0.11447923103724 1
0.176578329253484 1
0.171592545294993 1
0.332296896064736 1
0.286719088036356 1
0.146593135326643 1
0.121425896733102 1
0.302209645016263 1
0.357798282039167 1
0.101288518045997 1
0.175431129329593 1
0.185372117014239 1
0.21194469995345 1
0.13198445977841 1
0.321103209008572 1
0.0225384098435848 0
0.0420836424933044 0
0.0673032876855248 1
0.0584957280952601 1
0.21529039267008 1
0.187827354969546 1
0.240568135826685 1
0.25099506401157 1
0.280995524865317 1
0.192217826482245 1
0.150695188503564 1
0.17239404394972 1
0.10692253847336 1
0.217934060388698 1
0.287984433364032 1
0.160118133632252 1
0.203858208829804 1
0.201600722327393 1
0.148095907006446 1
0.118409289595799 1
0.0935671058026456 1
0.0244419175049997 1
0.322170014002353 1
0.315718698242115 1
0.218573078860771 1
0.280993292288782 1
0.238228508545702 1
0.149387172208805 1
0.18805450450929 1
0.0632426335622946 0
0.176620403249425 1
0.123317365155301 1
0.170867541279812 1
0.200346051890048 1
0.0827781456051873 1
0.128869375089993 1
0.233258535425857 1
0.191219935430716 1
0.265677287158652 1
0.0529155029427327 1
0.307891963605097 1
0.2481987186007 1
0.139928071823459 1
0.374244082239809 0
0.148518150930115 1
0.257681556921481 1
0.224976909736328 1
0.311683892912356 1
0.284818596712498 1
0.0251450213644752 0
0.22670710034543 1
0.152443940822793 1
0.198121708837815 1
0.509639292878983 0
0.106626503355386 1
0.206072172421099 1
0.11778951337519 1
0.268086183490769 1
0.318110513835989 1
0.289137985057748 1
0.208652038395889 1
0.12128023704373 1
0.243569017855264 1
0.263657080366409 1
0.116435592515417 1
0.230266694415459 1
-0.0446751116827056 0
0.232941192176925 1
0.118513662132957 1
0.223496532989527 1
0.241796613166596 1
0.160613956241776 1
0.112860292427278 1
0.434210219142106 0
0.0555184410355316 1
0.269843226508995 1
0.333890847853297 1
0.388327045407067 0
0.122803710708515 1
0.19393011406265 1
0.266890497442657 1
0.179793275142036 1
0.504266695353237 1
0.17656733756568 1
0.111039098574005 1
0.148738881729437 1
0.255941374934959 1
0.108332751154812 1
0.13187105819464 1
0.215361605708586 1
0.057915109407735 1
0.280121690851496 1
0.210231273827677 1
0.298020315891372 1
0.219414980068273 1
0.163304938389783 1
0.0633703807905578 1
0.119345369245746 1
0.23326900630396 1
0.312681335722093 1
0.346298835713701 1
0.20122423845447 1
0.0908967328052951 1
0.384103871612895 1
0.29235297021246 1
0.316364416174813 1
0.189213725898678 1
0.0163256341845659 0
0.0918100679260477 1
0.087525220333275 1
0.203513267037289 1
0.195775303891974 1
0.240366879127325 1
0.258886854742141 1
0.295862976718613 1
0.316056280117054 1
0.213293639472647 1
0.231079054232447 1
0.168613756849836 1
0.0284901917802135 1
0.202351248043678 1
0.200713017498298 1
0.120265290935515 1
0.196040039465569 1
0.239862695464627 1
0.125973186498141 1
0.201935609391203 1
0.173802997808505 1
0.00803247828231131 0
0.302293566250938 1
0.304272648353088 1
0.292669683964821 1
0.333135845222598 1
0.396251793922022 1
0.120670972831975 1
0.232474805968157 1
0.00597100427274405 0
0.149595341570128 1
0.335707107720899 1
0.253383090497912 1
0.250788570653959 1
0.175040648798623 1
0.00784923826559507 0
0.282233075998667 1
0.208469250686584 1
0.198282423880141 1
0.215876352421993 1
0.18168780139624 1
0.164354960285677 1
0.198793844335124 1
0.258701492857888 1
0.0777367429087379 1
0.254217117258623 1
0.217615281517539 1
0.208752651837805 1
0.0895479018787365 1
0.246139351049492 1
0.259973452309497 1
0.198654062594405 1
0.276631715864575 1
0.27194046578018 1
0.0629877493799022 1
0.0811046712143809 1
0.21281200016022 1
0.337971564973817 1
0.220877581125415 1
0.206475018203818 1
0.380572718982285 1
0.203158249996442 1
0.130826426305291 1
0.108116017267618 1
0.149755481966353 1
0.199774175986958 1
0.14965324184299 1
0.300692602933333 1
0.0949630326416757 1
0.438499667294912 0
0.0317629478010044 0
0.297979631560309 1
0.169315851609882 1
0.0339032923212308 1
0.157030586539498 1
0.202291085408131 1
0.306232282116942 1
0.212857488802677 1
0.26568428353588 1
0.221980239267876 1
0.35435258898437 1
0.0949188355354853 1
0.243020496913934 1
0.325720769189184 1
0.313625778877636 1
0.106608258921123 1
0.139600407376043 1
0.194406437511127 1
0.209140782480609 1
0.287805562834922 1
0.233477340002222 1
0.362723535184967 1
0.239845011654945 1
0.245914389233387 1
0.23900563492532 1
0.191405898063511 1
0.298717409635457 1
0.198819333416064 1
0.11711942799128 1
0.218380128286134 1
0.563122038271532 0
0.340178550760973 1
0.114962691283056 1
0.227375541160467 1
0.204380660232969 1
0.173652636253057 1
0.270617446619822 1
0.145810673813992 1
0.0842980776408423 1
0.198691000345384 1
0.0228286372069071 1
0.168054004058733 1
0.126113197893463 1
0.120524975987921 1
0.0807280696161158 1
0.156789471757061 1
0.0862049227687971 1
0.317797111375213 1
0.118299756263006 1
0.284617556699169 1
0.284366761567512 1
0.0591032415268291 1
0.251748305812554 1
0.137723835644406 1
0.087404590591544 1
0.312726170761082 1
0.393635286882978 0
0.203550934818976 1
0.281993323749443 1
0.205563863123306 1
0.192370013943232 1
0.141542904522817 1
0.036184934860752 0
0.166497582332574 1
0.336136113026254 1
0.0927307913479859 1
0.191103264939712 1
0.258659672338315 1
0.357334661151862 1
0.1437403636753 1
0.233208892292936 1
0.254299088803021 1
0.0276249993391598 1
0.295014774908638 1
0.333596442065527 1
0.303866073187242 1
0.181744094361664 1
0.247819659622094 1
0.235170361574854 1
0.0715155609413569 1
0.226474562931894 1
0.232868633299273 1
0.18768181552263 1
0.224132675721222 1
0.0235096187910119 1
-0.0815511418922117 0
0.2405187726875 1
0.12860330002779 1
0.0803373498599672 1
0.188429692162581 1
0.272738694945097 1
0.263138627604485 1
0.212583104261503 1
0.208869324334655 1
0.106117995589144 1
0.04108577106553 0
-0.0268840400570381 0
0.246102385307471 1
0.235334089970882 1
0.0708770952875768 1
0.172610492623192 1
0.056136289777439 1
0.208926923840245 1
0.389797188387817 1
0.27847869050554 1
0.116033420156681 1
0.244416475529143 1
0.136307507095292 1
-0.0675610157219009 0
-0.0133427195088646 0
-0.00684932899016477 0
0.126857693262693 1
0.125288274961015 1
0.121182253488899 1
0.366244238177227 1
0.114322163526329 1
0.147219303570626 1
0.0372163395468984 1
0.289523780025749 1
0.207077829941949 1
0.160626640545214 1
0.131196978297987 1
0.0127442313758115 1
0.0734311057642059 1
0.221056732164943 1
0.220084019854357 1
0.0778463500923963 1
0.241545406360323 1
0.0925007417706399 1
0.0839233827929194 1
0.164821603989135 1
0.211491162002958 1
0.0982485823950708 1
0.299493706311295 1
0.203195403746399 1
0.0906769701172315 1
0.102256990915026 1
0.0755876513698328 1
0.300412171442225 1
0.163926814247162 1
0.175956516720612 1
0.0502490221821091 1
0.272256715019842 1
0.227430272428345 1
0.346435071490257 1
0.365816851337137 1
0.202152797096399 1
0.139975317641143 1
0.366954114035079 0
0.324443822186505 1
-0.0279076356144559 0
0.251322021159361 1
0.232792816863053 1
0.216458245523634 1
0.232269346367797 1
0.194523194038621 1
0.226226787222233 1
0.219832147767832 1
0.437999392327986 0
0.207678596763901 1
0.273571977356034 1
0.269205352488507 1
0.189206732483336 1
0.282931389409771 1
