# Supplementary material for: Bias caused by sampling error in meta-analysis with small sample sizes
Source: PLoS One. 2018 Sep 13;13(9):e0204056. doi: 10.1371/journal.pone.0204056 (PMC6136825; doi:10.1371/journal.pone.0204056)
Supplement: S5 File — (ZIP) [file pone.0204056.s005.zip › results N = 10 theta = 0.2 tau = 0.2 sz = 20-30.txt]

"dl.theta" "dl.cp"
0.171253508091018 1
0.0281132687249209 1
0.00465616009485523 1
-0.00612550846695555 1
0.271018374748245 1
0.331629125306872 1
0.245955536179572 1
0.121760525730391 1
0.134836670269455 1
-0.0111438005975024 1
0.0830853262618296 1
0.523703038867758 1
0.293756051748395 1
0.130064932095342 1
0.597973883689468 1
0.394729088689113 1
-0.404644257904029 0
-0.0147780102615069 1
0.285291801987529 1
-0.268874536920569 1
0.671515711240742 1
0.520232623993762 1
0.223681981421312 1
0.0619836116617173 1
0.0968105128513002 1
0.226974281104233 1
0.00901419655963562 1
0.344008109171854 1
0.379382620722651 1
0.195106426404784 1
0.635284919076556 1
0.271235018223769 1
0.616222264995633 1
0.0477573883199102 1
0.514013585681597 1
0.0419953318571029 1
0.450040045807285 1
-0.497124436454567 0
0.242659025462377 1
0.12380295341975 1
0.434448432597738 1
0.139395875371682 1
0.221320899679016 1
0.0200476368852226 1
0.156228141904919 1
0.471088723138638 1
0.259335166085365 1
0.485361940554411 1
0.235994872159923 1
0.696901364651414 1
0.374608053939219 1
0.52105005265341 1
0.32106326558293 1
0.458934161277862 1
0.637999341704817 1
0.308422610276957 1
0.0872495885175614 1
0.100776542428344 1
0.146299736472673 1
0.671099962061187 1
0.324358592830153 1
0.0148037546109529 1
0.394435527372469 1
-0.159462351853284 1
0.278884127551985 1
0.0671566248384785 1
0.490317471926452 1
-0.0447579642881575 1
0.12504533069556 1
0.298033959928717 1
0.067969219362488 1
0.373934834379587 1
0.521276734782995 1
0.101093589502877 1
0.272588766708562 1
0.172391866579006 1
0.412513904923441 1
0.21147400703911 1
0.0435680910400149 1
0.558325946400918 1
0.366497129247047 1
0.329566063099133 1
0.301895336346926 1
0.139973808657698 1
0.10871276052199 1
0.273716492908719 1
0.447005302740378 1
-0.073784993428726 1
0.0905338799641034 1
0.382771792341959 1
-0.227878146967315 1
0.0142022816118814 1
0.48353570792948 1
0.115714272449175 1
0.354972993732634 1
0.48197854644901 1
-0.196995343694089 1
0.0435775437427339 1
0.358951782755644 1
0.0312364062860794 1
-0.0469145636597637 1
0.16057916229429 1
0.34647055632277 1
0.207688633360757 1
0.341963807222584 1
0.524195566347671 1
0.287814333751646 1
-0.133831289318804 1
0.159247881637345 1
-0.0846117904989675 1
-0.257797957664092 1
0.294248993937343 1
0.558319512836646 1
0.355861371365621 1
0.421577188072303 1
-0.122623644332637 1
0.663117097265135 1
0.292478527289445 1
-0.128556284313422 1
0.746830604771484 1
-0.0901114049115409 1
0.444005907014464 1
0.689813978861171 1
-0.201602281595215 1
0.415729032333941 1
0.0129869611261051 1
0.328686642550193 1
0.0118218496102348 1
0.72805585486867 1
0.072376402580207 1
0.601281029399767 1
0.415906048210932 1
0.577348104330251 1
-0.320006046336075 1
0.281495497705414 1
-0.326326710003857 1
0.367433900417631 1
0.456633077018031 1
0.241933999674731 1
-0.0590563996608824 1
0.489577113278434 1
0.051150651649551 1
0.56299741537216 1
0.507439630884551 1
0.22830866307009 1
-0.0393833892845648 1
0.373533492718741 1
0.0144185319452287 1
0.33476426067302 1
0.3807899464702 1
0.146578811134634 1
0.358673924592263 1
0.109580530657949 1
0.128318621839559 1
0.267413277108177 1
0.614169061268477 1
0.0769148915077287 1
-0.130694261203592 1
0.306666842441258 1
0.00656920286752259 1
0.0812191844653683 1
0.454850721079522 1
0.613987642629153 1
0.36887206107427 1
0.0681528463715398 1
0.805795935445849 0
0.418739082277285 1
0.503144047581268 1
0.276369225362643 1
0.135229555945286 1
-0.213162831396572 1
-0.0959210065912472 1
0.132952475676535 1
0.406749336247404 1
0.370263635267379 1
0.496796734113526 1
0.184193978744479 1
0.173116900335375 1
0.790708764855011 1
0.319510418982496 1
0.480017313398817 1
0.105062718641771 1
0.213470663990119 1
0.13819413988404 1
0.421761414065104 1
0.267901370388598 1
0.0422002869214053 1
-0.0160599209746739 1
0.427910310956187 1
-0.246195899886095 1
-0.112451321115399 1
0.139349319225005 1
-0.312480518193809 1
-0.0610406122147372 1
0.554088539770573 1
0.532950618469503 1
0.00263204450237137 1
0.070388982494778 1
0.290324624270105 1
-0.159042016771521 1
-0.281254285019764 1
0.051557551761716 1
0.491183467842962 1
0.541630560463837 1
-0.0419459308481482 1
0.5097993849103 1
0.150887473919419 1
0.0852059823595301 1
-0.121207338978758 1
0.0707187243566469 1
0.646272083838259 1
0.230421506537766 1
0.0609876608550096 1
0.181927316179856 1
0.342992936054993 1
0.0204754399591826 1
0.916369357982207 0
0.584289720262326 1
0.61338303533834 1
-0.130607694814399 1
0.229404198559896 1
0.375155133371622 1
0.529312062440326 1
0.219711156351637 1
-0.0598105376743462 1
0.285904328465804 1
0.239863684008794 1
0.293172136075562 1
0.196052227709481 1
0.425861210162113 1
0.240584335260906 1
-0.0203479605339139 1
-0.419684346137306 0
0.219826493386515 1
0.00198106146155803 1
0.26212140543899 1
0.554725472184361 1
-0.0957297754549075 1
-0.00660257721452502 1
0.494122513183177 1
0.687996691880689 1
0.105916331054817 1
0.162282031739649 1
-0.0513121606727083 1
0.31727536630314 1
-0.0123346317824564 1
0.150227901020158 1
0.330040082090947 1
0.178212410786562 1
-0.211383894879338 1
0.177269183165094 1
0.216532334992305 1
-0.0361152353297485 1
0.775120518798085 0
0.162704798556943 1
0.0156518567713401 1
0.240647082090416 1
-0.30255014806853 1
0.145572604067581 1
0.145973115056388 1
0.27027406686979 1
0.317103603809573 1
-0.0781784055409079 1
0.216455154280588 1
0.0995383145194347 1
-0.203988597608325 1
0.474891979904591 1
0.458826237542353 1
-0.0769086339736542 1
0.37571905313185 1
0.563793042195604 1
0.0383276649914985 1
0.125248148748987 1
0.103495043128075 1
0.0220150409966679 1
0.246947340061385 1
-0.0417231421229358 1
0.24570996089498 1
0.880494429368104 0
0.449524071342954 1
0.607755117285428 1
0.449500290000359 1
0.838466669873322 1
0.182575330532751 1
0.684112195039073 1
0.409736768331796 1
0.363288990285697 1
0.698115209819432 1
0.309734557846588 1
0.821809867602879 0
-0.0466939497093702 1
0.561585795618025 1
0.0913093436730753 1
0.0497926125914791 1
0.330599597381245 1
0.268746642116219 1
0.517258212409696 1
0.25207908351874 1
-0.211342826598106 1
-0.0434720678847381 1
0.215310859018656 1
0.371101621882498 1
0.220172822238328 1
0.391819260750835 1
0.538240700299071 1
0.378367055754083 1
0.0503615667590437 1
0.0488075956829148 1
-0.115224670982317 1
0.102193116753828 1
0.232304334993481 1
0.489046460167614 1
0.365340499822318 1
0.496915487867417 1
-0.0248028133177477 1
-0.0285526385402704 1
0.289724394936918 1
0.207416719352277 1
0.469890640482864 1
0.0108061614119232 1
0.335952582435381 1
-0.00768600365846769 1
-0.0141051282241432 1
0.509988430831076 1
-0.173024388852112 1
-0.113593146665489 1
0.00459334451746995 1
0.208715747614129 1
0.135970770281363 1
0.149117571698342 1
0.180206363311011 1
-0.22621356395053 1
0.57670198839083 1
0.346551484154332 1
-0.147399423448504 1
-0.061951361527991 1
0.35103590260669 1
0.367570295942467 1
0.103079371550846 1
0.329266171524484 1
0.210942626011524 1
0.503836487138997 1
-0.108254400560092 1
0.458270584380693 1
0.268209917793942 1
0.620671706939183 1
0.527239304995449 1
0.0325669067414237 1
0.120229815058871 1
0.0426875334629251 1
0.174275349488023 1
0.616834089989059 1
0.499626447797977 1
-0.109550975183318 1
-0.215995075508681 1
0.39228137646654 1
0.118486480051996 1
0.102820540408492 1
0.232454537823098 1
0.201608170233755 1
0.12045367025186 1
-0.253870404710603 1
0.262937303963543 1
-0.00329639369624898 1
0.348177317990698 1
0.378106922298025 1
-0.0208420661660185 1
0.422935513200688 1
0.0925267605716132 1
0.158641728138277 1
-0.253689079841135 1
-0.0715495359881423 1
0.327241120033965 1
0.207307469834279 1
0.228755581220058 1
0.600156916688532 1
-0.0609812893910851 1
0.108557288023348 1
0.0772939463929855 1
0.626833280659692 1
0.6236859675795 1
0.277929676298998 1
0.540885427876797 1
0.120186810083042 1
0.271087287285834 1
-0.259380893231742 1
0.431532858862385 1
0.305914524919769 1
0.287064831857815 1
0.447903064656812 1
0.137498514670112 1
0.378530257954188 1
0.432255337816675 1
0.156466093854381 1
0.365268969208766 1
0.184796160075423 1
0.601432993605214 1
0.233556941326276 1
0.590744476740948 1
0.297101187609145 1
0.0796701588496353 1
0.534133550327269 1
0.1755946119663 1
0.25421508957868 1
0.31213454640858 1
-0.0654097887003181 1
0.162616264966 1
-0.048133776901031 1
0.113481575865237 1
0.123880685483945 1
-0.0423923889618604 1
-0.0731758991820914 1
0.204294263477445 1
-0.49889191028022 0
0.659763140190892 1
0.317114178855167 1
0.24502236755277 1
0.553834840468072 1
0.13742643806739 1
0.105123388408781 1
-0.0815269862734232 1
0.651135205447265 1
0.480333134968489 1
-0.00279783233362518 1
0.0027397893537978 1
0.216776004371242 1
0.557463036472513 1
0.182446353413649 1
-0.0825113171613979 1
0.293213944175529 1
0.297614858084103 1
-0.13307724485659 1
0.456580568268141 1
0.505085323594618 1
0.409917453655302 1
-0.315794732141537 1
0.0696619925506268 1
0.206337243822164 1
0.638027993443816 1
-0.162510610787098 1
0.0982962333520953 1
0.269403199836579 1
0.0973169732482162 1
0.337987751345329 1
0.477834521876036 1
0.225887454052126 1
0.685061149874482 1
0.195292345724052 1
0.884454306166337 0
0.0776286475397458 1
0.307569208686287 1
0.00511991788577465 1
-0.0280019431481614 1
0.284870471967271 1
0.512447925824938 1
-0.0585060493699796 1
0.127228157375323 1
0.41896842100197 1
0.602044942276549 1
-0.109112107003821 1
0.256110858606839 1
0.374932875645752 1
0.556534562478816 1
-0.153333250887722 1
0.433139340252305 1
-0.0613888239689383 1
0.0184223324238628 1
0.444198177147217 1
-0.0445321224637422 1
0.156524890341309 1
0.18193248722315 1
0.170751076142807 1
0.524392400138981 1
0.232270233140446 1
-0.477358868842776 0
-0.0055769515612245 1
0.106916965742438 1
0.497120154626549 1
0.127511235385241 1
-0.269532448875677 1
0.026151352376558 1
0.15127828177144 1
0.401990885846165 1
0.271226169722463 1
0.154861207011552 1
0.364457665786951 1
0.660473068595075 1
0.361593946946589 1
0.410123969167234 1
0.266905839431126 1
0.334044476944201 1
0.0910312615992316 1
0.422317624062571 1
-0.256655415336655 1
0.653825397156385 1
-0.50710308965911 0
0.316854205479938 1
0.240697380680059 1
0.286114849354397 1
0.183362743988684 1
0.0191535768103208 1
0.269104449060711 1
0.267615074959759 1
0.573699595702233 1
0.401129065244773 1
0.194234037279842 1
0.856000434228369 1
0.460272830211326 1
0.590817340030801 1
-0.0621482844927739 1
0.378135472685276 1
0.616676285735293 1
-0.409589061872139 0
-0.204893273097069 1
0.172243702571254 1
0.460353393929044 1
0.745585566487294 0
0.062282889011704 1
0.538727066194188 1
0.318910121743691 1
-0.335846423865397 1
0.321341550894284 1
-0.121196738369326 1
-0.0612166726912385 1
0.0480592362236881 1
-0.0557349025340722 1
0.395247211660401 1
-0.345005158892658 0
-0.0362543532275242 1
0.31440121524763 1
0.344677832804712 1
0.4824102080437 1
0.241192837831114 1
0.10875501728349 1
0.391871952608971 1
0.371062219329538 1
0.534099007581669 1
0.380201477159312 1
0.0437600157410579 1
-0.0739132590848296 1
0.409613973780974 1
-0.0589021685361847 1
0.257467780019668 1
0.387290387636274 1
-0.225203727552709 1
0.896897512917373 1
-0.336272263288422 1
0.360152089076824 1
0.293023827096719 1
0.554144700558053 1
-0.0768893699981871 1
0.421245323463289 1
-0.110870845906739 1
0.481162052601168 1
0.379002610243876 1
-0.0676868027385362 1
0.4943989248122 1
0.290528951777717 1
0.598196170153685 1
0.430907466223172 1
0.0687830532841494 1
0.219457883630133 1
0.2069744824546 1
0.150656838828771 1
0.162750070420473 1
0.254833970542572 1
0.377658162049522 1
-0.0334230226735495 1
0.198781084611412 1
0.190319049547573 1
0.149986495707953 1
-0.167075015357306 1
0.222012439014457 1
0.174966911859029 1
0.162530502430905 1
0.417332028371206 1
-0.0339245071861434 1
-0.201541092795056 1
0.153376405223264 1
0.615775507103403 1
-0.0758779535075536 1
0.365379198801471 1
0.275949374131563 1
0.286313474098415 1
0.51056643776069 1
0.306358015127884 1
-0.0294894054110989 1
-0.225186325710374 1
0.109771787817294 1
0.327509707018083 1
0.0757584239165792 1
-0.278068282956398 1
0.228233365285662 1
0.409732426601949 1
0.169882048148998 1
-0.219721620581883 1
-0.0571785598557871 1
0.0576941726247411 1
0.757076894312886 0
0.164829500200562 1
0.310431922339986 1
-0.147013177559395 1
0.708699916553848 1
0.252191049037128 1
-0.0677279823525287 1
0.456872575643935 1
0.258572763348938 1
0.172639690641781 1
-0.347296944546505 1
0.282201387923739 1
0.433024501166788 1
0.220562191684751 1
0.409022208003841 1
0.362101840002662 1
0.545021404939472 1
0.0955338102020159 1
0.308345310721604 1
0.534920079379996 1
0.00897177537009398 1
0.202441710415899 1
0.135560682502304 1
0.177793072841482 1
0.169498106560736 1
-0.0420196976516971 1
0.0488170820360843 1
0.656625866742591 1
0.133050789389728 1
0.302427336858535 1
0.186650313789078 1
0.20820514174294 1
0.664844042825537 1
0.331182266335705 1
0.283298045378919 1
0.487437162119466 1
-0.209346189918503 1
-0.0934651402487142 1
0.127510833766534 1
0.383179737392594 1
0.249967103406626 1
0.880988386921486 1
-0.121507834025736 1
0.177083327418587 1
0.537676788107481 1
-0.18046671847103 1
0.166839318681412 1
0.172719460133692 1
0.0474232220875597 1
0.464830457336475 1
-0.0624859978875291 1
0.233634709171059 1
0.168226925781228 1
0.293797614355357 1
0.123970735225683 1
0.73726572575408 1
0.409540789189704 1
0.591788351092271 1
-0.412794879729445 0
0.0738348110438755 1
-0.0440730778326935 1
0.656294717645571 1
0.435600549257931 1
0.0628641521584865 1
0.0713283781528318 1
0.467958979398457 1
0.622912023912854 1
0.477156902767491 1
0.559550129501565 1
-0.20618446239416 1
0.362960730052393 1
0.567231494927895 1
-0.611757919970493 0
-0.129229585765585 1
0.0621363753856742 1
0.165252968300798 1
0.356438783573865 1
0.0902863102203336 1
0.00335186094248391 1
0.391642873441653 1
0.320092180842654 1
0.45530524837207 1
0.00244489610429175 1
0.23925756288661 1
0.0154783101564252 1
0.15034718191604 1
0.38528049106327 1
0.2052209622771 1
0.16112004323045 1
-0.0694511106943655 1
0.135094886349094 1
0.155171163330242 1
0.115167784762023 1
0.701419823046444 1
0.0498298660246433 1
0.026569999610845 1
0.616286938475891 1
-0.116648016416486 1
-0.21993571003842 1
0.272581912134211 1
0.423983270634833 1
-0.0863745712136213 1
0.471619984089321 1
-0.0115005901160238 1
0.615727946821575 1
0.77149748483447 0
0.168048550618866 1
0.0415723223532419 1
0.331467966162955 1
0.733696053923615 0
-0.142615329368378 1
0.154851028481609 1
0.233598317388865 1
0.431648804198683 1
-0.0296882903042554 1
-0.112243719531557 1
-0.110513537736561 1
-0.248992244052834 1
0.559794446036398 1
3.81980053853065e-05 1
0.190585000442134 1
0.0945456634200826 1
0.291023316470439 1
-0.0757444773237182 1
-0.0551214612652845 1
0.00501543766032661 1
-0.206069048789298 1
0.330299970763907 1
0.121561946707176 1
-0.0270033842558167 1
-0.00649234928951014 1
0.102998113912977 1
0.312512747254767 1
0.210221274802571 1
0.0371424546508022 1
0.180437480736245 1
0.517489558002274 1
-0.354334068160801 1
0.344555431516057 1
0.104178191120707 1
0.0660598078571947 1
0.368096193168184 1
-0.0927357183766361 1
-0.365799988881355 1
0.503620994053618 1
-0.0250946541057723 1
0.345749564096346 1
0.271303836558165 1
0.530134292137079 1
0.179450463839796 1
-0.287017924602117 1
0.36499868837049 1
-0.199341055356248 1
0.238978297986726 1
0.284324439379662 1
0.198971714846522 1
0.0994318088847622 1
0.283341751685438 1
0.422884290782288 1
-0.198338042516481 1
-0.172751363374061 1
0.0731666094440636 1
0.359031221255142 1
0.0295036483272559 1
0.0811383652630569 1
-0.170118664582179 1
0.260203702808676 1
-0.317058730363075 1
0.102356414747963 1
0.371634495690429 1
0.386935334254391 1
0.119945234428294 1
-0.416501943088944 0
0.517154720284724 1
0.356775728690393 1
0.66063517696925 1
-0.156819014649339 1
-0.081029153165084 1
0.253650732265402 1
0.141661175088723 1
-0.00772487035418722 1
0.143219259845431 1
0.129049951855049 1
0.11177876213038 1
0.426090912779327 1
0.249730791438242 1
0.36446052417696 1
0.0377239575302408 1
0.21362545271865 1
0.588967002403253 1
0.415893039224764 1
-0.0711944726766128 1
0.0727893732486807 1
0.0776389014870743 1
0.284770615736199 1
0.393535377840866 1
0.524268880946326 1
0.197170169762005 1
0.286161346952347 1
0.135310709061872 1
0.283761404865195 1
0.172186148258372 1
0.563645015862174 1
0.469382116918635 1
0.440875862575603 1
0.0392604572703403 1
-0.0206425182122603 1
0.0282897055871896 1
0.297164145441405 1
0.116289772093516 1
0.416451634076273 1
0.377386882617687 1
0.142565204099056 1
0.78012778465003 0
-0.219355835528754 1
0.190996541573183 1
0.295371451490626 1
0.411858743772298 1
-0.203040983461355 1
-0.0588345343338636 1
0.50178942585795 1
0.332789261543331 1
-0.0528262476571119 1
0.255240867759958 1
0.214364172950809 1
0.254646305388401 1
0.433926573820393 1
0.883902675950558 0
-0.124293524253718 1
-0.0737057029818225 1
0.0443699498946183 1
0.433462801759835 1
0.519404409033193 1
0.280286327226506 1
0.0856514726256514 1
0.297809309213739 1
0.268257917988837 1
0.228559299350034 1
0.472128260354987 1
0.0755811159545364 1
0.128795306758775 1
0.215502841916432 1
-0.121846510793044 1
0.0262078353661524 1
0.200269881530541 1
-0.199710939433948 1
0.336849845996931 1
0.287641858881985 1
0.388112006731777 1
0.29571996033801 1
0.287185874674653 1
0.33941650968319 1
-0.0338431120990529 1
0.222169790328921 1
0.447623924720468 1
0.29575056923682 1
0.0785948222432164 1
0.0941978751012728 1
0.130453238123408 1
0.44580757769546 1
0.699365146021309 1
0.110449506442159 1
0.0878295515336701 1
0.69593350767947 1
-0.0619352724685752 1
0.317804817705088 1
0.171157320664236 1
-0.143372188002105 1
-0.159832195852648 1
0.210752698291179 1
0.129465515004787 1
0.349022138855513 1
0.492324447518996 1
0.661557805372602 1
0.113968551010091 1
-0.220088887892929 1
0.34392918426981 1
0.113203269419544 1
0.203397659703452 1
-0.0832426277854665 1
0.13576389809312 1
0.06232943001477 1
0.25418147049649 1
0.0204950680925816 1
0.461239871051358 1
0.919996984459599 0
0.559951565038617 1
0.237202432799275 1
-0.0411270234481878 1
-0.245908084253478 1
0.135189845322686 1
0.202417728782093 1
0.461891999841835 1
-0.00959980458051668 1
-0.385378443728484 0
-0.0357060538984515 1
0.505878060675766 1
0.166126201146024 1
-0.388849840372895 0
0.186338216429081 1
0.294268584890882 1
0.0300484484492658 1
0.299594739601986 1
0.311752891593277 1
0.196842436103984 1
0.0542688499296305 1
0.198012212890573 1
0.617837778566368 1
0.262978288242841 1
0.325657593217117 1
-0.0203752968577499 1
-0.092736785812911 1
0.245108458084487 1
0.565856178036654 1
0.382603863573854 1
-0.166774170349836 1
0.391428927222464 1
-0.379526839369395 1
0.0179803303265646 1
0.255211217184388 1
-0.0977539598805753 1
-0.0674977723456629 1
-0.084114231998935 1
-0.247748116418446 1
-0.0437831344577668 1
0.550043623261235 1
0.301441312174857 1
0.400440628247467 1
0.261802663527504 1
0.143898134177229 1
0.564479224805721 1
0.590993885773938 1
0.270035016639578 1
-0.0270101077065076 1
0.126032109620336 1
0.214593207980796 1
0.385628027967299 1
0.243934348828127 1
0.340043995867484 1
-0.191051312881343 1
-0.157393192973454 1
0.571216424768232 1
-0.103954188827171 1
0.4026441681809 1
-0.13559568282839 1
0.0236818961225988 1
0.476969726551262 1
-0.153497005691008 1
0.648818852163332 1
-0.245760410949796 1
0.376092049392737 1
0.140546613993448 1
-0.290935284308418 1
0.192791276546934 1
0.504770114259982 1
0.0879563187665205 1
0.16203568727001 1
0.505698831483273 1
0.339840950726383 1
-0.07066736988504 1
0.597097912281024 1
0.498929280259532 1
0.0752538615780957 1
0.166042797769635 1
-0.137385461528617 1
0.106353990412211 1
0.79637975323084 0
0.523953164040485 1
0.12395390732481 1
0.0542950110515658 1
0.0291803516685505 1
0.234711616266036 1
0.214958551791715 1
0.414227762068991 1
-0.000367612935921323 1
0.0720048293420309 1
0.232001660482755 1
0.543745633968551 1
-0.227484680027377 1
0.22668662650286 1
0.471656370791401 1
0.14231977815486 1
-0.0841731908268839 1
0.340289535067004 1
-0.0745622154754326 1
0.782913819435749 0
0.309661720199891 1
0.112457777761757 1
-0.400841439434114 0
0.38771328466204 1
0.305221898622083 1
0.338870122411975 1
0.483122352170026 1
-0.0844875379153949 1
0.418855652463065 1
0.0159564875710067 1
0.396088585611936 1
0.488146813175905 1
0.350610986736983 1
0.299765067444115 1
0.181666370735679 1
0.395656063352065 1
-0.0396106196574278 1
-0.118850647320121 1
0.312180509457867 1
-0.0247742879475199 1
-0.00943818430973194 1
0.155556206530937 1
0.28996506520006 1
0.222939011098998 1
0.0968478278369348 1
-0.0485890033711284 1
0.467887731237994 1
-0.264234813899268 1
0.229773918068339 1
0.72842333558418 1
-0.282923452444928 1
0.128496846125085 1
0.0232105412809211 1
0.676989440296663 1
-0.033949927776791 1
0.404673552808545 1
-0.0374211263419202 1
0.522908558442052 1
0.49588013675409 1
0.45790709638771 1
-0.0359909015023019 1
0.427608242249645 1
-0.580994304780329 0
-0.0629636842660234 1
0.410330229910081 1
-0.051357549585331 1
-0.211602127191402 1
-0.269963781427937 1
-0.00551048788961948 1
-0.0158581897590604 1
0.511129942056645 1
0.0826403448239197 1
-0.163143183070286 1
0.20059264126898 1
0.0966113613604671 1
-0.51059183454269 0
0.391569229229072 1
0.290680524343137 1
0.365625033882177 1
0.382337687913716 1
0.202162028712977 1
0.402829022803087 1
-0.110690113342052 1
0.487000408310132 1
-0.347914847620988 0
0.364491299694325 1
0.441547456482619 1
0.60762386887718 1
-0.132942344437534 1
-0.109524090513992 1
-0.0202962814073126 1
-0.22556030751239 1
0.451867750006914 1
0.595112296089675 1
0.367583206611397 1
0.575284200687852 1
-0.0572703755586079 1
0.177967410108834 1
0.00824419533519679 1
0.267908725185301 1
-0.0634090847237899 1
-0.234364844004864 1
0.650406160018726 1
0.241461270098981 1
-0.0738656652381289 1
0.373942922172635 1
0.647049434694767 1
-0.335087597143818 1
0.395070489790168 1
0.0515133468042378 1
0.140101690994865 1
-0.152337548282036 1
0.115531966025316 1
0.116109994627414 1
0.0570890481120368 1
0.139795213746831 1
0.372282521777385 1
-0.27184019091031 1
0.605462911744202 1
0.426831897160505 1
0.611345320882424 1
-0.163852182092532 1
-0.0015926990117949 1
-0.119999043716316 1
-0.158242217836454 1
0.367380632845612 1
0.0802180125726243 1
-0.0903046789567464 1
0.127314241026823 1
0.150659709509336 1
0.25371479039256 1
0.471709051545601 1
-0.0535945019040895 1
0.104621712487587 1
0.287010299254831 1
0.25723589535569 1
-0.325355971475316 1
0.384395650637498 1
1.14737906580115 0
0.254118388151615 1
0.183579547772874 1
0.307547492032587 1
0.231798922376901 1
0.546820976820167 1
0.668509310637835 1
-0.246754337944862 1
-0.247462266234071 1
0.352009503361096 1
0.304046698669035 1
0.378231235142991 1
0.342770823611637 1
0.297982007985119 1
0.271520741406474 1
-0.041013583751393 1
-0.0869899751180946 1
0.36873803663587 1
0.240373481148634 1
-0.0173614358152282 1
0.0579413673493956 1
0.0139081644502424 1
0.0214395523665601 1
-0.0560089558430881 1
-0.0205980851318486 1
0.14797199108582 1
0.240703590867273 1
0.433722562011956 1
0.134159117948824 1
0.0496047090907908 1
0.261428596885409 1
-0.374925998253621 0
0.164603897258558 1
0.362074416636207 1
-0.0182550880707747 1
0.556817819412893 1
0.203464066430399 1
0.298260161416322 1
0.13623459465889 1
0.717227572502092 1
0.0186266909002187 1
0.255408324613196 1
0.316248101311673 1
0.536291005805352 1
0.303964222162843 1
0.137315863678307 1
-0.344753659329532 1
0.153310240157198 1
0.0166688368079529 1
0.452251076297893 1
0.0679436888168663 1
0.310272734329345 1
-0.0489423488610475 1
0.0302712312437692 1
0.179434664958911 1
-0.420717478060294 0
0.258541931381719 1
0.503653437780256 1
0.379896112015081 1
0.0628316822977261 1
-0.157280232133444 1
-0.0465676193628551 1
0.625771966630012 1
0.051063818570257 1
-0.0860393557193619 1
0.0124147221849851 1
0.0525701518847345 1
0.0615878384572427 1
-0.205989979779274 1
0.0728266394560895 1
0.377675682149194 1
0.478001596948341 1
0.477164199536051 1
0.159940581772073 1
0.196541601829881 1
0.50925440970551 1
0.219115038223291 1
0.681945271006754 1
0.415325203722843 1
0.20118514231504 1
0.14622153578792 1
-0.0767862985089355 1
0.381623878486545 1
-0.314181168195821 1
0.0624507552720439 1
0.053549311011814 1
-0.00461485953939478 1
0.182799220869174 1
0.0661397872880838 1
0.0731176428265254 1
0.129390914858995 1
0.190614935048924 1
0.552115181712753 1
-0.0446380834511427 1
0.0519525933541434 1
0.24361627361971 1
0.335156991968024 1
0.174965533875476 1
0.114894047110785 1
-0.0675386805682397 1
0.116212616266436 1
0.708272486570311 1
-0.343952947116519 0
-0.163183324150587 1
0.343280842038877 1
0.214408340441629 1
-0.177890206710834 1
-0.0899968332645891 1
-0.137383300884204 1
0.233577770569836 1
0.419619885751749 1
-0.135414067772265 1
0.532799586046344 1
0.189186242096066 1
0.61813470254973 1
0.209969997427433 1
0.144826904676534 1
0.429515170831857 1
0.325065917088402 1
0.23374123841616 1
0.191607211347384 1
0.186436919953688 1
0.260328750803872 1
0.0690715448388467 1
0.00568970326251896 1
0.282965123925536 1
0.0616716838533901 1
-0.325422052852397 1
0.212517436505264 1
0.0636363551900815 1
0.0531563343865134 1
0.43244779492161 1
0.368715927983492 1
0.329626764239306 1
-0.0091540358990145 1
-0.551398014517968 0
0.339509441356811 1
-0.0658788378318884 1
-0.157048563718037 1
0.144098203393793 1
0.707935780779763 1
0.0893398118617583 1
-0.299389287692483 1
0.0402203111125084 1
-0.0977739479408414 1
0.444922476895952 1
0.321960705807721 1
-0.141532435521502 1
0.202996515124958 1
0.401160672926574 1
0.454349446813911 1
0.333144101858671 1
0.12527526922924 1
0.280317382234921 1
0.0347647205614447 1
0.210386842744901 1
0.244026541585869 1
0.41244724707694 1
-0.0357924216788326 1
0.806765221396243 0
0.492100067698349 1
0.159665424295296 1
0.307241986142754 1
0.14902739193696 1
0.42534541289087 1
0.216406108341931 1
0.478702681330427 1
0.168847583413992 1
0.315808265541898 1
-0.105960093840855 1
0.224976899318766 1
0.199935224947315 1
0.274653231018803 1
-0.302654045188598 1
0.286421806903918 1
0.138893079044011 1
0.954552635770624 0
0.0163996135151975 1
0.0566253348148325 1
-0.204193283798665 1
0.325363003318009 1
0.179884969048065 1
0.156005837894361 1
0.287957035004108 1
0.366408559522117 1
-0.424829286861731 0
0.225130357151011 1
0.114855024678384 1
-0.0488206707929427 1
-0.140785687813611 1
0.335824200165888 1
0.0942265553141408 1
0.319277428982442 1
0.0925746964217061 1
0.295389285785998 1
-0.0423450026405931 1
0.278754994520827 1
0.317373107448056 1
-0.150978031705234 1
0.101674256373768 1
0.114023568021937 1
0.388023038026242 1
0.0319438992835517 1
0.166247352330598 1
0.243409502305183 1
0.136480189372895 1
0.32570472691824 1
0.348508473030479 1
-0.27013222812288 1
0.232272082292156 1
-0.164953841981161 1
0.185447432115024 1
0.555704840447751 1
0.375796521309838 1
-0.140453694751257 1
0.502778834840227 1
-0.0073453666196896 1
0.235109249715991 1
0.66350684997757 1
0.349731840002936 1
0.309070912841494 1
0.142516348574672 1
0.324189754021023 1
0.286076001345935 1
0.524210437420335 1
-0.0488944804240008 1
0.0426888041764899 1
0.173580200599956 1
-0.28892033655372 1
0.277666437397781 1
0.169674349911428 1
-0.031913948119408 1
-0.7835452637117 0
0.222495359851762 1
0.316962018668498 1
0.0505801028314906 1
-0.224885795868529 1
-0.389347200261103 0
0.515200726968028 1
-0.125353850108158 1
0.831517858294299 0
0.136542054609751 1
-0.0539692828296803 1
0.460895116732772 1
0.49714826686914 1
0.281872645943952 1
0.359574907875004 1
0.392228957520291 1
0.406392726460204 1
0.186185751693459 1
0.00762873521208224 1
0.552037205264197 1
0.571362237334739 1
0.030222918041828 1
0.21771119177813 1
-0.00715640113261955 1
-0.223990665339182 1
0.709274282904029 1
0.268580824809418 1
0.236425076575094 1
-0.375875328189793 1
0.144964802556157 1
-0.0477975964195905 1
0.5501237764133 1
0.313967957948996 1
0.0808186285429245 1
0.0532074549246723 1
0.516098835148845 1
0.419799897658182 1
0.486984463252183 1
-0.240916294577901 1
0.30710685640605 1
0.626884828384401 1
-0.0635293211579726 1
-0.0492864315601188 1
0.275141811597447 1
0.32970002679673 1
0.0890554857885746 1
0.381059474848659 1
0.732397327950906 1
0.121520621571619 1
0.451425421626617 1
0.0642983235798587 1
0.869738031256904 0
-0.0938003178199889 1
0.102341696178406 1
0.196902459252369 1
0.129697499685876 1
0.405662346512981 1
0.119285931082778 1
-0.00650062680133377 1
-0.0850794115311145 1
0.802635024038885 1
0.374035442367395 1
-0.130365370618546 1
0.261466738190222 1
0.245186507644009 1
0.516734264487926 1
0.394183431696085 1
0.24013675399771 1
0.100362535455445 1
0.313708485238605 1
0.260645996625422 1
0.0274414096533822 1
0.182371961359403 1
0.555963485807654 1
0.20193808381411 1
-0.135802188310046 1
-0.0938816684803722 1
0.281244537658992 1
0.278070054797888 1
0.246722110464743 1
0.376990486729431 1
0.479218168661585 1
0.0916863937460329 1
0.0819646028956693 1
-0.103462200038526 1
0.360705681162771 1
0.276814984823657 1
0.493694648118602 1
0.149307507787606 1
0.02494146814833 1
0.235081908979151 1
0.292802793274885 1
-0.219483203643416 1
0.22483521637051 1
0.182416490881681 1
-0.00109653746161067 1
0.23996652788545 1
-0.226046806670074 1
-0.0318575039694577 1
0.26593511861258 1
0.366942018539119 1
0.297604714843349 1
0.293258113932071 1
0.514451776595245 1
-0.0550665450153582 1
0.453438458469164 1
0.277872382301208 1
0.425042975273422 1
0.0332892621524808 1
0.308470083354999 1
0.124239522941969 1
-0.32976971964644 1
0.55129073071859 1
0.701481110738647 1
0.561368626105218 1
0.46803194857786 1
0.254194468445177 1
0.127890038644182 1
0.412204961526379 1
0.282375592030658 1
0.112430578322612 1
0.29523734768494 1
0.627935056817121 1
0.726979938557886 1
0.693438958234584 1
0.0956515738524212 1
0.491934796064321 1
0.411875324885234 1
-0.0407246656380466 1
0.0913219805590825 1
-0.374361150418672 0
0.642852752135595 1
0.0158744596795261 1
0.256307254856873 1
0.226704892395742 1
-0.0215008455523842 1
0.0267594992734496 1
0.255305187668522 1
0.236883766228811 1
0.415164804503755 1
0.470993036117881 1
-0.107211676829486 1
-0.234730857017114 1
0.221975058707358 1
-0.0211300835086558 1
0.233271961106766 1
0.265589539687263 1
0.061099408592164 1
0.394289711828242 1
0.135317918734697 1
0.244135676087954 1
0.16046721701419 1
0.0339592325109781 1
0.132139165644316 1
0.831497243498747 0
0.554060298735493 1
0.465831213926135 1
0.373926997389526 1
0.0239723247192068 1
0.337106085910404 1
0.151383419537157 1
-0.0443715667669443 1
-0.0790243382666305 1
-0.0802055742112922 1
0.0100579732169781 1
0.11924894890381 1
0.790036035729497 0
0.124969580062156 1
0.0361395525779014 1
0.896238236965843 0
0.246995089363557 1
0.472415699624915 1
0.124223212083912 1
0.605196943812921 1
0.36352164722944 1
0.369583013151406 1
-0.4355122203064 0
0.54656978249152 1
0.271457826444925 1
-0.26230559700608 1
0.497970029946095 1
-0.0625185596833656 1
0.0758564298120452 1
0.158068147679019 1
-0.432487609691719 0
0.147483380231486 1
0.244710809199449 1
0.379140381221106 1
0.111590887927681 1
0.432366988510689 1
0.0930946904551644 1
0.77815181906505 1
0.468965663319248 1
-0.0417547482238975 1
0.391822794712206 1
0.449733600000975 1
0.284918119886598 1
0.404769732450885 1
0.0635640863408339 1
0.110365203118422 1
-0.113327207183189 1
0.411158492411117 1
0.0638505575952691 1
0.0626030463145576 1
0.203985498799359 1
-0.23868367136273 1
0.098959088445835 1
0.0273040025264151 1
0.0217947995642949 1
0.149946760672981 1
0.223256490645417 1
0.303010661997483 1
0.287623012993761 1
0.141412828538877 1
-0.167978065918979 1
0.730443269725865 1
0.561474904629054 1
0.109787825241751 1
0.664799030342148 1
0.0914287841529295 1
0.858045201881611 1
0.327658326718832 1
0.166805596810901 1
0.705088566269249 1
-0.128859767793832 1
0.545211330375059 1
0.50122681007681 1
0.207794590601065 1
0.226416204881496 1
0.115218860704102 1
0.00454827243310846 1
0.278145438362463 1
0.0268643417635765 1
0.342794664829454 1
0.220423534273918 1
0.252742229498182 1
0.281228418807202 1
-0.137112081577828 1
-0.0653279676198996 1
0.26410850147908 1
0.373642413618313 1
0.222914067368918 1
-0.104377962970743 1
0.131567615698234 1
0.0829184328135218 1
0.222595640599403 1
0.258777604486002 1
0.230056134282977 1
0.376989439042607 1
0.48085188136062 1
0.127668303611977 1
0.410192361899748 1
0.426728254926952 1
0.339894638358127 1
0.0426085154418057 1
0.0445352548720857 1
-0.109556410455025 1
-0.0636097595632063 1
0.312834148994028 1
0.105981595694662 1
-0.0105237622858454 1
0.220188313783793 1
0.460208288119413 1
0.321568535244501 1
0.133339697924004 1
0.11163378216253 1
0.283711449760132 1
0.462830557976403 1
0.560109337709097 1
-0.0454498097120367 1
0.0494068172718457 1
0.24558525405738 1
0.32813435780371 1
0.209444189866008 1
0.403148673617273 1
0.462225950265695 1
0.355285927187443 1
0.713192619015609 1
-0.130103695159069 1
0.133527923582291 1
-0.0945667701086593 1
0.388839316835903 1
0.283951352053306 1
0.4173578749842 1
0.253290671088 1
-0.0995698818876297 1
0.46373153341259 1
0.362724570203047 1
0.509720328637105 1
0.2958558742928 1
0.42684652596717 1
0.0743388543067393 1
-0.418793438628198 0
0.431179278390145 1
-0.546042112456184 0
0.414824918757951 1
0.0832466402390993 1
0.334817009647737 1
0.375526417006054 1
0.167893045498135 1
0.166207202347252 1
0.00802768221693825 1
0.153857476546682 1
-0.485407329603249 0
-0.0701813402915048 1
0.346330896944569 1
0.490974289693294 1
-0.0172319742495519 1
0.620020936398544 1
0.385241172361824 1
0.547396019618286 1
0.338846077017963 1
0.497367754227841 1
0.0778783976891155 1
0.00846240142171201 1
0.231257800738269 1
0.23890253992367 1
-0.130674978167757 1
0.271444182823675 1
0.211567608236672 1
0.153989313677861 1
0.150854073342552 1
0.537619613323546 1
0.386850651691595 1
0.278920004018558 1
0.105770083624732 1
-0.0884068502624771 1
0.122100006957641 1
0.25857236643937 1
0.108117404506927 1
0.238116689707237 1
0.744769442290997 0
-0.0897234296139574 1
0.390775552763539 1
0.293665346586761 1
0.522319774785013 1
-0.402070495907161 0
0.675570380263713 1
0.688278418371652 1
-0.0612864122074933 1
0.10396642421078 1
-0.0994822951742818 1
-0.076921937333457 1
0.97224472732883 0
-0.170103040198819 1
0.482505141448125 1
0.367162983130159 1
-0.337739271788568 0
0.00396422142448753 1
0.278623452396588 1
0.234760592337647 1
-0.0996624641326343 1
0.212957530718821 1
0.0786865984849615 1
-0.217174776239856 1
0.10061835429921 1
0.14532793733718 1
-0.356907027503739 1
0.524367653059981 1
-0.170144494349241 1
0.10739581984 1
0.308006995549817 1
-0.0238394471238487 1
0.113177004370671 1
0.103177508695325 1
0.47976554861773 1
0.131727553505002 1
0.263058062279564 1
0.170132652204266 1
0.347169812051794 1
-0.027867109819242 1
0.116149496859759 1
0.22874354769497 1
0.220632937465962 1
0.26567741195541 1
0.518064013750905 1
0.430520092653079 1
0.0341820635178986 1
-0.420852976855924 0
-0.0933134679823336 1
0.118507377826188 1
0.0347868820614213 1
0.263771784004244 1
-0.0686093778199467 1
0.475882804530861 1
-0.186503720662662 1
0.265013653610427 1
0.00766095889044895 1
0.134091237633411 1
0.291847432636715 1
0.0764686711400578 1
0.00416219897639403 1
0.0670236719573471 1
0.140926880703828 1
0.0460604565982979 1
0.0657032405515439 1
0.418741544947313 1
0.588082105319841 1
-0.134187449456573 1
0.200631054469766 1
-0.380803230240547 1
0.335962712827522 1
-0.0661557665217819 1
0.186586087308137 1
-0.239668791467309 1
0.447694401980065 1
-0.152097311308338 1
-0.0725393889909781 1
-0.1022489418641 1
-0.229381937388718 1
0.4464519871437 1
0.0154968122249528 1
0.512204349555472 1
0.121094719378545 1
0.345373630415032 1
0.688068820851323 1
0.0934821531259196 1
0.515623471109342 1
0.878509570513403 0
0.170174630267032 1
0.0257842273839057 1
0.7900188605414 1
0.185212316192001 1
-0.0159903779130119 1
-0.0926266280111687 1
0.407988766891264 1
0.455250782278791 1
-0.112213274289387 1
0.241939677709583 1
0.319485976582601 1
0.435141010258362 1
0.284769377259461 1
0.189546524363697 1
0.0834326115060064 1
0.0810262852968456 1
0.462335922767073 1
0.234753617019144 1
-0.236853505451347 1
0.641049748101434 1
-0.00179009072198039 1
0.525168990693994 1
0.510208196742791 1
-0.00527739142148803 1
0.285250271265649 1
0.498118838025982 1
0.0382064123416355 1
-0.00636165896914406 1
0.26222105830586 1
-0.116534887142382 1
-0.309994322413324 1
-0.0239372042660015 1
0.131781191062243 1
0.410354914546445 1
-0.0148043573626402 1
0.273061242270265 1
0.238698200945825 1
0.528355622800436 1
-0.0248428759885143 1
0.65855695889232 1
-0.0916129894998521 1
0.0987390598016642 1
0.257385725376909 1
0.325210254305148 1
0.551710480908203 1
0.347212435588337 1
0.540433047468319 1
0.173806108306478 1
0.314776849077322 1
-0.0427351752257433 1
0.361505649706652 1
0.190239164295918 1
0.0262012768439916 1
-0.29119480667282 1
0.385261701215382 1
0.367859956177983 1
0.160268345020408 1
-0.132997039821894 1
0.52097742755047 1
0.201487067236451 1
-0.31300564490208 1
0.0313132768985498 1
0.163048664773417 1
-0.0277616236270963 1
-0.196422509684463 1
-0.283808090265613 1
0.244839112100891 1
0.0482070819176385 1
0.422455300438804 1
0.157574154401959 1
0.0850154465395357 1
0.145937183455076 1
-0.048792990451363 1
-0.152344924687575 1
0.0280565230452518 1
0.0467531906266952 1
-0.154862017735428 1
-0.15895506171347 1
-0.0452182776371468 1
0.206175142331038 1
0.310941335709285 1
0.205273434431398 1
0.0309139013734449 1
0.0363578369436463 1
0.064553997532181 1
0.242925678870122 1
0.132241930225925 1
-0.173044625392169 1
-0.418013604162315 0
-0.0128934322968205 1
0.472329053353569 1
0.25295975353139 1
0.3461464002966 1
0.760641032791136 0
0.273952510612658 1
-0.0722875020908452 1
0.0418388128319094 1
-0.248321470602203 1
0.2892748649018 1
0.313638008090959 1
-0.226724210794108 1
0.250182943297412 1
0.306052864670346 1
0.734958682751695 1
0.339818348830833 1
0.0329564254419884 1
-0.0733328559747991 1
0.0041121731556065 1
0.905967948483104 0
-0.0828626788240798 1
-0.228093126282553 1
-0.226154875870931 1
0.0980292105150033 1
0.312979568821676 1
-0.165815241414459 1
0.269326384508855 1
0.208862328677979 1
-0.365320773760379 0
0.128406382567512 1
0.260115088090228 1
0.651629164089509 1
0.53878446784945 1
0.113165822249486 1
0.12805537871798 1
0.824917514201937 0
0.226759782838842 1
0.986005010635075 0
0.11108370232677 1
0.360119352273507 1
-0.103002694216587 1
0.226114112252037 1
0.12755669620899 1
-0.0347834935100367 1
0.364112890225747 1
0.456821730365938 1
0.177629814355745 1
-0.164186577016175 1
-0.0896768070339251 1
0.058670411643475 1
0.264996312460805 1
0.749974440916712 0
-0.053322815254426 1
0.350808767695748 1
0.302616281598066 1
-0.13572103669027 1
0.292157195157615 1
-0.0863678038564123 1
0.473741784070811 1
0.364449185451235 1
-0.438626470812237 0
0.0235975906706446 1
0.295827863618995 1
-0.0386528066107844 1
0.0253785672216349 1
0.815281211849356 0
0.633466650215781 1
0.0194525625981246 1
0.343740666408178 1
0.433041631600317 1
0.323340391252162 1
0.105195087010431 1
-0.0286076895385296 1
0.374436810786861 1
0.120214541754859 1
0.513284887015092 1
0.309136743573939 1
0.2488061587721 1
0.576407217859614 1
0.522993890954426 1
0.672481531993064 1
-0.228874190977162 1
-0.000982927407027386 1
0.322466894005472 1
0.51556791690347 1
0.294535734691226 1
0.550064436070536 1
0.415657810084076 1
-0.127601181196814 1
0.585884595369845 1
0.153944504993347 1
0.039028315454015 1
0.130093434397489 1
0.33973131730597 1
0.609475455085902 1
-0.0110647598553157 1
0.238930043951139 1
0.604982529830227 1
0.449528884324908 1
0.316402345207581 1
0.0715032121613344 1
0.00274292308400657 1
-0.0128429296879612 1
-0.012696424737294 1
0.240172789021298 1
0.263803639342169 1
0.335523966984389 1
0.654744302770981 1
0.0677471796701001 1
0.351421749562523 1
0.119317534833243 1
0.475888901791063 1
-0.102078737202085 1
-0.244956857649536 1
0.0717948006197539 1
0.368577893406233 1
0.339983378126521 1
-0.0399958811414739 1
0.918987159860068 0
-0.253352595326053 1
0.754305651220844 1
-0.104862456854767 1
-0.223746893205701 1
-0.040661912072079 1
-0.0828377190922288 1
0.187115914258088 1
0.312142129617696 1
0.352252752359499 1
0.315075078368338 1
0.146959906150726 1
-0.113058425698218 1
0.275327473564371 1
0.328857713798678 1
0.249417150586095 1
0.121827943274334 1
0.427813652106135 1
-0.136578985116715 1
-0.255156682441992 1
0.12624974077998 1
0.135554036373203 1
0.0569156333379805 1
-0.0612922192588397 1
0.359187595268687 1
-0.0880049582856803 1
0.0712492597951569 1
0.179850048831412 1
0.127017610949486 1
0.200965683679335 1
0.344340282038839 1
-0.354202977968068 1
0.0841443734943683 1
0.151507566112933 1
0.520625763244927 1
0.317444113137333 1
0.0733316257265837 1
0.230296337559679 1
0.0585416062735455 1
0.128313533982445 1
0.615783978202423 1
0.761149439127624 0
-0.0179986954436786 1
0.0269104301036823 1
0.0137275609034351 1
0.547217217800367 1
0.0557543632631278 1
0.883267198411895 0
0.182087019845491 1
-0.0616025118808665 1
0.354506191725228 1
0.402332763034149 1
0.937745161584614 0
-0.13220989418223 1
0.0375292617456286 1
0.180740683176176 1
0.331015083041623 1
0.235568511347753 1
-0.259564210430275 1
-0.0488439718700427 1
0.202137531383294 1
-0.234712370712923 1
0.494356010478094 1
-0.0478874455430787 1
0.35944856515382 1
-0.0106599072958953 1
0.502038421730485 1
0.0636174443849438 1
0.6070653704073 1
-0.3427799051534 1
0.413220792649052 1
-0.111058029809775 1
0.480953590058056 1
0.356673840503471 1
0.0728604074347047 1
0.364504332493068 1
0.215853588395371 1
-0.0188242119836172 1
0.791815225633939 0
0.621287191873695 1
-0.370408430919152 0
0.27034524078745 1
0.350572955596573 1
0.395234257727093 1
-0.0923080673447632 1
0.299092031402691 1
-0.315708841382548 1
0.482932570882983 1
0.509370223392359 1
0.208173960041774 1
0.901432148208071 0
0.421407470680298 1
0.0271715541256365 1
0.173232202832486 1
0.512301536683446 1
-0.137098066690062 1
0.149977929176506 1
0.0736096135167238 1
0.521288291525193 1
0.311646353173525 1
0.195687438963312 1
0.725955193930829 0
-0.0165953931264689 1
0.190189009750063 1
0.304236773948937 1
-0.224374808466256 1
-0.143641332270936 1
0.258499785948376 1
-0.0905801142146511 1
0.281859809546944 1
0.194598253036836 1
0.445578225078105 1
0.244029005611027 1
0.296485806020913 1
0.368652691065402 1
0.190988321150327 1
-0.0987471845810426 1
0.306987054851878 1
0.369205826630439 1
0.385665174014783 1
0.238194821671451 1
-0.165133306327735 1
-0.260979182789843 1
0.295158255052232 1
0.0123895318048649 1
0.55079584933083 1
0.844151437754085 0
0.128793394783513 1
0.268587450067204 1
-0.176190699998002 1
0.298163732249136 1
0.046767584862499 1
-0.163434922927082 1
0.319395367674545 1
0.137275164048569 1
0.258502258829352 1
0.340005472434097 1
0.366111669518742 1
0.0503396720678363 1
0.540395282940103 1
-0.175021691526314 1
0.166069363036626 1
0.652625192986646 1
0.386881239953287 1
-0.0622300028136876 1
0.147987910968528 1
-0.0824704759336889 1
0.0549335099206418 1
-0.109836552312942 1
0.55611732082983 1
0.380379657001899 1
0.0394450808975129 1
0.302484036931859 1
-0.135388500824233 1
0.575945052735803 1
0.0842488148617686 1
0.0058950665081494 1
0.341542029848079 1
-0.0978620223730737 1
0.0813748611677986 1
0.695225623913253 1
0.115824908036693 1
-0.121575963058101 1
0.245229654854764 1
-0.150089560914224 1
-0.172549761007679 1
-0.147474974642431 1
0.0365661249759673 1
-0.00888455441634996 1
-0.0278905400816157 1
0.135594719682827 1
0.223796581418315 1
0.115390021529662 1
-0.145464555930263 1
0.376522253440033 1
0.150291340728952 1
0.154090576857095 1
0.193305588864487 1
0.258680690372457 1
-0.0872976397089021 1
-0.199256859696565 1
0.265998748632672 1
0.348705373961757 1
-0.18892313444695 1
0.275410692723716 1
-0.0211957388470438 1
0.386950158099529 1
0.684939107869648 1
0.428784502764667 1
0.353335760567917 1
-0.252907765554066 1
0.154381051326864 1
-0.0148298482140404 1
0.456384657526793 1
0.0380203907150526 1
-0.085023508755653 1
0.111744720268348 1
0.42900552790481 1
0.738927058812319 1
0.426822493569179 1
0.699282513583434 1
0.32247059561567 1
-0.273711686060133 1
0.674519505935229 1
0.562721667446084 1
0.309179024971193 1
-0.0466509088679909 1
0.236997005768581 1
0.444683353863013 1
0.300469634528934 1
0.272306628407901 1
0.212568430958814 1
-0.509094403250848 0
0.158176719116599 1
-0.0143785303049865 1
-0.00798739857096389 1
0.0670146196040448 1
0.38689666827338 1
0.097604633111163 1
0.107747265991019 1
0.342625719674464 1
-0.151220967444864 1
-0.427657337309561 1
0.0556342652866683 1
-0.00248255798788188 1
0.0394965202771142 1
0.335067516468925 1
0.384873585969429 1
0.414016231187064 1
0.235832241124006 1
0.42113048237159 1
0.151643869258067 1
0.271953836587922 1
0.208331184043534 1
0.790805448430805 0
0.418470845401561 1
-0.0970678296265325 1
0.280072228057504 1
0.464784318215462 1
0.462898744984291 1
0.600092752237425 1
0.84464074278414 0
-0.16998283236944 1
0.167784517924649 1
0.439401047900773 1
-0.0618788138202841 1
0.0043858643836253 1
0.441399845250052 1
0.163298655957604 1
0.00809195871946927 1
0.47735240593913 1
0.130211850217107 1
-0.0633817775757607 1
0.325633466132933 1
0.306062913668333 1
-0.192211757388815 1
0.0668860298318664 1
0.786162195590081 1
0.65333156159034 1
0.0353406585359268 1
0.0674961571552018 1
0.179489186154911 1
0.247169103273088 1
0.166095930306733 1
0.333906428419386 1
-0.14600897189762 1
0.234968474530884 1
0.234787291095182 1
0.475613169501106 1
0.193360858425065 1
-0.293237666563767 1
0.0858066438946589 1
-0.113518654751202 1
0.662219730889737 1
0.0976113754014174 1
-0.461006426296138 0
0.261135356630867 1
0.371838821805696 1
0.248779710689316 1
0.00948636660434113 1
0.18925153491998 1
0.679701894949969 1
-0.346621807194388 1
0.116756634410018 1
0.265522843481757 1
0.368375972070088 1
0.661563893201142 1
0.440175463601178 1
-0.0723380581335339 1
0.286446960586906 1
0.19981210637187 1
0.287181247781635 1
0.496732145983962 1
0.116882953612552 1
0.676913588708145 1
0.323845812676624 1
0.0154270522772889 1
0.0476127622470274 1
0.45276575388601 1
0.733723479784985 1
0.0485929429062501 1
0.209600087634118 1
0.317407944201059 1
0.674060381748941 1
0.0559963123927393 1
-0.13495371469267 1
-0.080130999388799 1
0.123755856007693 1
0.167342110150457 1
0.2571177004842 1
0.228247119394955 1
0.131902914480575 1
0.240102011752723 1
0.0108383959484245 1
0.149430253478569 1
0.197696070483238 1
0.0451566587623965 1
0.426331717328289 1
-0.0984563438932525 1
0.584183180537048 1
0.067962484563357 1
0.0133404485361227 1
0.0655154330365886 1
0.102413373768254 1
0.524088951857376 1
0.467093576256446 1
0.283801239487751 1
0.0762465281991643 1
0.192026693472269 1
-0.110309902649719 1
0.146338174380486 1
0.15207040834733 1
0.148342060561262 1
0.323102895974512 1
0.550027873325239 1
0.190023363947549 1
0.0224842842045868 1
0.361016681743988 1
0.396038542348206 1
0.820059104548977 0
0.178817300936088 1
-0.15743678461851 1
-0.178688736912528 1
0.363810342897816 1
-0.161113807541229 1
0.210975809611622 1
0.417415529476834 1
0.295703096239049 1
-0.245829594213287 1
0.668711528614457 1
0.117237905112419 1
0.231606877750332 1
0.289747538243966 1
0.817584169232186 0
0.700081604844298 1
-0.0843138453361002 1
0.174569718019901 1
-0.206335219140998 1
-0.0357904116482851 1
-0.102915076851556 1
0.437726217564667 1
-0.112944076980012 1
0.235474326589584 1
0.403279169243639 1
0.248307697835838 1
0.690717556496837 1
0.243147828090906 1
0.334773523640249 1
0.38006667643536 1
0.102540886673918 1
0.0450117994878924 1
-0.596385035968659 0
-0.0525050198985534 1
0.432494048762469 1
0.214886820106803 1
0.461014818801369 1
0.205068648002635 1
-0.171412438384969 1
0.198516806308486 1
0.169211211954015 1
0.0447521059345861 1
0.422432051882398 1
0.148908720855733 1
0.082311856777394 1
0.460125238315503 1
-0.093419205024566 1
0.602181559845047 1
0.296000915067396 1
0.304726637325786 1
0.135148408350825 1
0.498412554133117 1
0.159690289812337 1
0.0862830290910136 1
0.120712109845311 1
0.278447163167639 1
0.352186341883041 1
-0.0441812641920821 1
-0.179853095552132 1
0.0416476049221931 1
0.418975497149527 1
0.22593754009867 1
-0.110657323848479 1
0.447481819357079 1
-0.0184573132800946 1
0.846651787389736 0
0.268036442522024 1
0.28163851482321 1
0.368553135333919 1
-0.104728645474084 1
0.157746410379986 1
-0.178566452429726 1
0.150985290268439 1
0.72364033338695 1
-0.0191467500442622 1
0.67180418584743 1
0.115543935493365 1
0.427698050335877 1
0.350407663071437 1
0.022396449982051 1
0.175269790193082 1
0.324745992348074 1
0.490776841145948 1
0.407747358540151 1
-0.218759092865844 1
0.295766457986304 1
0.1310347961538 1
-0.24469814329868 1
-0.213845444733728 1
0.159391517661295 1
0.141613294978513 1
0.220935171508155 1
-0.169233916619654 1
0.282018836185795 1
0.338985896586121 1
0.147154258251963 1
0.101979615430913 1
0.411778787225114 1
0.184753932269613 1
0.258455704265379 1
0.377454879640066 1
-0.122415708692889 1
0.237924223328304 1
-0.105919902615546 1
0.560342981128598 1
0.144189861487953 1
0.0143865237821613 1
0.123950698745748 1
0.367413775253904 1
0.40190216205051 1
0.372855050436713 1
0.199653807342726 1
0.24943551975803 1
0.272509050810215 1
0.365795741582172 1
0.0333185238677842 1
-0.405432735877794 0
0.000422953702305412 1
0.0650062773593098 1
0.593509870536539 1
-0.155274794640225 1
-0.117259969772706 1
0.292464609647664 1
-0.23254918918589 1
0.168081113138405 1
0.489028957950424 1
0.296396858574812 1
0.0327471728929659 1
0.148975001161268 1
0.000216931192780902 1
0.286542360594973 1
0.246089213271637 1
0.641637337707628 1
-0.249264066846005 1
0.0857921682803916 1
0.40103600057886 1
-0.323553579042153 1
0.400603717802689 1
-0.122673298306665 1
0.128681921618837 1
-0.0161790258242943 1
-0.0189494600782495 1
0.140762591013687 1
0.274386543973843 1
0.157801148741931 1
0.462497614018364 1
-0.0103434731639853 1
0.219358114149069 1
0.718201903477427 1
0.572109700212737 1
0.390366167612092 1
0.133134108432039 1
0.140095534455584 1
0.383838471009971 1
0.579175604603889 1
-0.281845477536326 1
0.383207254135859 1
-0.106176275515811 1
-0.0835595640248275 1
0.393097619145033 1
0.498658193442206 1
0.544926797030031 1
0.598618488469211 1
0.0892507532670792 1
0.210764668412534 1
0.613116828949497 1
0.211025569752985 1
0.149956939916402 1
0.263707065001877 1
0.387611502845728 1
-0.261655208185526 1
0.449451888307485 1
0.078391697096422 1
0.321388452154881 1
0.244099914450646 1
0.275098377106896 1
0.638709728795726 1
0.305355243224289 1
0.490501564606568 1
0.189758635196453 1
0.680220944556956 1
0.306591189687242 1
0.292637556278755 1
-0.0512582247336391 1
0.00601497823739899 1
0.152864331586815 1
0.269227660306366 1
0.196140533085675 1
0.207197166997189 1
0.189412870344628 1
0.0973769613379732 1
0.398167570961516 1
0.405411659533721 1
0.439527146173705 1
0.134889982401135 1
0.299147880550537 1
0.0340603397974045 1
0.0666178981679848 1
0.152192601053042 1
0.0746095516154836 1
0.397882724083351 1
-0.0163613309237867 1
0.585602138369783 1
-0.0388240238565906 1
0.0294176087431566 1
0.151115506685411 1
0.209454836354675 1
0.548725900498299 1
0.274777672304148 1
0.0538150254370825 1
0.177095401656171 1
0.550640713882505 1
0.0855869616879333 1
0.508357486134311 1
0.63243855644908 1
-0.306267198371825 1
0.214707075852172 1
0.41423485014569 1
-0.0555038782162207 1
0.656329318155548 1
-0.21174584424394 1
0.00285037992060423 1
-0.147723671789814 1
-0.106526307865675 1
0.194501953595237 1
0.613138189623638 1
0.437465439949293 1
-0.542326526566618 0
0.334827517947485 1
0.337952022150522 1
0.117375865472492 1
0.0747196912176603 1
0.0811002353413259 1
0.237762065265684 1
0.314607284184884 1
0.313837763928507 1
-0.265533794968088 1
0.641444636728713 1
0.221686635272506 1
0.113645765425947 1
-0.116799394212114 1
0.111242806312918 1
0.315337990620366 1
0.815706580908021 1
-0.162704547072975 1
0.459106496338999 1
0.202564332656564 1
0.0540454142366775 1
0.511436200796173 1
-0.114153064036892 1
0.74733235736595 1
0.176213247166082 1
0.309420049553595 1
0.113880111126256 1
0.260140439775559 1
-0.0246942184136818 1
0.309870109649263 1
0.339811787606606 1
0.257482411709872 1
0.214929880998629 1
0.184820956584072 1
0.306580982766409 1
0.46269719369393 1
0.175313608932349 1
-0.107610775952217 1
-0.0448440700773459 1
-0.0446300436649758 1
-0.0154209317620819 1
-0.159298619419708 1
0.432972649936522 1
-0.149219376063325 1
0.0446638668613181 1
0.884321112695183 0
0.0431040151624392 1
-0.0645486137122383 1
-0.131295037071165 1
-0.0586355510517083 1
0.15023899002119 1
0.14918500022156 1
0.000766335007238611 1
-0.640038419451804 0
0.313897849795966 1
0.32772861629713 1
0.358228506733098 1
-0.112171919021774 1
-0.0379286481263104 1
0.0252463007083443 1
0.251853761554518 1
-0.185224195746018 1
-0.0938133454981331 1
0.869411142564769 0
-0.128511285664298 1
0.0312000185504764 1
0.297086304220314 1
0.295938872479086 1
0.261444255821092 1
0.423866093822536 1
0.44266396660726 1
0.186831887038798 1
0.689513339906153 1
0.35978871605527 1
0.366775443256361 1
0.268771692932512 1
0.120321841098022 1
0.479230375214911 1
0.407450585854485 1
0.421294893689858 1
0.240571424543664 1
0.103594300669441 1
0.0946190791125307 1
0.074054280252166 1
0.344754233592845 1
-0.133687457944918 1
0.509651736476125 1
0.35451969013889 1
0.470941943251288 1
0.468814689890777 1
0.0217064506317387 1
0.409502152519048 1
0.254120721360683 1
0.0897104905045985 1
0.238065640982868 1
0.329184227759977 1
0.149123334789822 1
0.681450457011112 1
0.246455050238021 1
0.397366090905928 1
-0.0455961565637032 1
-0.10065564112172 1
0.109662740678712 1
-0.321737083204835 1
0.0338365087363594 1
-0.0856414380061169 1
-0.207974291418458 1
0.230394879962756 1
0.515648875844829 1
-0.0514698237329857 1
0.411219921063498 1
0.19172861759736 1
0.417425146161342 1
-0.0385807316195444 1
-0.0331844196737126 1
-0.176551932876252 1
0.139934635874193 1
0.327495978097064 1
0.58360082355395 1
0.282311771008932 1
0.0556580734644812 1
0.290501386340401 1
0.11688305974642 1
0.12767893360118 1
0.320155259060975 1
0.243979162463001 1
0.0797450541823864 1
0.108849305614378 1
0.579666402296242 1
0.510050813661577 1
0.314250255382772 1
0.0600098650789317 1
0.230740962758674 1
0.644620180896249 1
0.159650453592286 1
-0.0114317607178714 1
-0.123424824824762 1
0.116167248172729 1
0.559098639398676 1
0.0691177218650192 1
0.375322054147426 1
0.0405286799736362 1
0.296063200463623 1
-0.0178170473596796 1
0.102776454370571 1
0.0679553421595824 1
0.0478930400358221 1
0.111662758216375 1
-0.196156000111064 1
-0.0317147713500566 1
-0.0974735873964937 1
0.402490038295525 1
0.692744413672959 1
0.152801043680756 1
-0.16935810884361 1
0.300539153363406 1
-0.0112548984275098 1
0.30766879216805 1
-0.200062471396193 1
0.140981891213728 1
0.0659142291780025 1
0.613807122489909 1
0.528961626369347 1
0.0668849506954918 1
0.379696451220929 1
-0.244780817669611 1
0.415174345268418 1
-0.0331013945899092 1
-0.174071627517829 1
-0.0997277665479969 1
0.186386035887581 1
0.543364651129233 1
0.334256641253242 1
0.197054593623581 1
0.3216062629146 1
-0.12730328162227 1
0.31688432257917 1
0.514658122123326 1
-0.11607773353044 1
0.17871179764857 1
-0.268259161633161 1
0.642327266780782 1
0.328185393201703 1
0.308764615311547 1
-0.384690194549885 0
0.522430269404697 1
0.256099668305809 1
0.0468661366662496 1
-0.0578577017331987 1
0.108987896525786 1
0.0903562613821351 1
0.493134753435107 1
-0.309171785475079 1
-0.0110288078548571 1
0.10919368929491 1
0.238394274091283 1
0.249996794330425 1
0.10854016064997 1
0.513616612626717 1
-0.177156600658048 1
-0.295441221838252 1
0.48522320351097 1
-0.0561017216098333 1
0.42504818561102 1
-0.179232159254668 1
0.628113689315585 1
0.0163665296871903 1
0.643622495767043 1
0.448200081803941 1
-0.0381767973605448 1
0.509604224950422 1
0.406814134789643 1
0.0986356483920574 1
0.233609555463276 1
-0.195314131753932 1
-0.280821688694491 1
0.289474380894366 1
0.219595912134278 1
0.21504056362642 1
-0.208730139011006 1
-0.0225647471973606 1
0.107208130361215 1
-0.0153686055502599 1
0.0990438499961187 1
-0.0488316387698865 1
0.250429849485111 1
0.272126198187208 1
0.60678616559305 1
0.0581787798549027 1
0.19771879763731 1
-0.10704156598793 1
0.184814541704717 1
0.186538120524302 1
0.0837053604473886 1
-0.0871178540477388 1
0.196857706534311 1
0.046071233539129 1
-0.447516683783295 1
-0.0980951520494154 1
0.439070557276735 1
0.104967387620824 1
0.378746734938516 1
0.297825462196386 1
-0.0179986734050042 1
0.113623705995991 1
0.358089727348153 1
0.745493774683565 1
-0.340220604697277 1
0.628767257425366 1
-0.132718308279565 1
0.693089966471247 1
0.200585933300219 1
0.08576058417077 1
-0.178222438369355 1
-0.000616386995509907 1
0.375060112726494 1
0.287710451406346 1
0.424218910112403 1
-0.0420985551959627 1
-0.0567444557749435 1
0.543101954814001 1
0.390392010005512 1
0.0579733491394497 1
-0.00890744647207307 1
0.196735101744782 1
0.74616317308324 0
0.153949467083568 1
0.220186485022033 1
0.273220879606278 1
0.27921746555326 1
-0.284122638397562 1
0.451035064176675 1
0.314809549691549 1
0.0699318521458342 1
-0.00724228943722528 1
0.0371351606910107 1
-0.20102226862845 1
-0.0914249989325961 1
0.0308687055606118 1
0.100208303411565 1
0.433123793647069 1
0.600561415630245 1
0.708897664169048 1
0.00508190719068112 1
-0.246840572297674 1
-0.0965514708618641 1
0.24854436687829 1
0.357016657275029 1
0.33752940145218 1
0.217501696517764 1
0.252876304076758 1
0.671738769791586 1
0.426645832721607 1
-0.0848163712545661 1
0.0962837756351476 1
-0.00625231333486546 1
0.730774842571454 1
0.328370465771535 1
0.253726916491649 1
0.061064364503129 1
0.73069022641353 1
-0.0901055443902982 1
0.294828490203044 1
0.041854199027056 1
0.73390751604999 0
-0.260818676270551 1
0.222618356125859 1
-0.253471520037645 1
0.511581917602697 1
-0.207430530751786 1
0.331103001588661 1
0.369363641371577 1
-0.0614638128190194 1
0.129823104947374 1
0.444884948514108 1
0.11498827367345 1
0.34619960140807 1
0.314192788686773 1
0.769845403725882 1
0.580055164002977 1
0.483579412875202 1
-0.0128049503342841 1
-0.12635647313394 1
-0.301126322728846 1
0.470866038274198 1
1.00464167701985 0
-0.000906483822213491 1
0.0114682418985742 1
0.584549531955341 1
0.0223423528958894 1
-0.028952388687903 1
0.290492280435918 1
0.0190549261643102 1
0.0448948956065718 1
-0.0673209054690355 1
0.114756862338988 1
0.291109213027548 1
0.0740165186100243 1
0.208388916278136 1
0.266460421508698 1
0.171710449213274 1
0.390042406226372 1
0.0983140057733141 1
0.171689930441137 1
0.243907863131868 1
0.41871615674428 1
0.227071294651778 1
-0.119324724695281 1
0.171222488035175 1
0.571268852064191 1
-0.183041416190278 1
0.129629617676539 1
0.529033556775989 1
0.44303894436751 1
0.251414167088815 1
0.537226568559385 1
0.197928529432139 1
0.527779630269767 1
0.0667388806142612 1
0.292093712544123 1
-0.205451833430801 1
0.784538926587779 0
0.120250050107824 1
0.48936169036202 1
0.361485004136453 1
0.163293652933109 1
0.429788652764844 1
0.128422893693048 1
-0.146244157949638 1
0.0427424591077084 1
0.48857027484584 1
0.616881719099737 1
-0.0980870564188924 1
0.335771647660715 1
0.172079161958966 1
-0.172861098289294 1
0.528865255052067 1
0.562351954138124 1
0.415896459094042 1
0.364293998591641 1
0.145248682220635 1
0.313992382476177 1
0.190263408799409 1
0.399908258016301 1
0.359926771042384 1
0.310328976185628 1
-0.305270371685355 1
0.115203392557232 1
0.149565108518583 1
0.346176908332852 1
0.437259661565684 1
0.440398243569532 1
0.0275400667014913 1
0.141949352718679 1
0.541675946603032 1
0.582728407534177 1
0.438968787188391 1
-0.0365730934971506 1
-0.143937736740679 1
0.0508574953148828 1
0.0319901750157282 1
0.0408878233707426 1
0.821684570326171 0
0.314502593938156 1
0.237383399818067 1
0.281958493237194 1
0.298768852359574 1
0.421619175050119 1
0.196724859743293 1
-0.00597478053134464 1
0.34125981672261 1
0.310447216865878 1
-0.121024327186484 1
0.336507638629779 1
0.179806090506556 1
-0.156950906278387 1
0.11295014222204 1
0.0769939355511909 1
0.0515256130513473 1
0.0991579089166416 1
0.299235511755324 1
0.343506836480735 1
0.0740239593753316 1
0.336205964641264 1
0.54326803333688 1
-0.315907151987917 1
-0.0724503258866963 1
0.121690705443667 1
0.260038143696333 1
-0.295131084965908 1
0.00289692177336597 1
0.892859125028208 0
0.0506671681369116 1
0.466441613715755 1
0.190002569927143 1
0.276389529551519 1
-0.359761659604836 1
-0.0856628064255569 1
0.135588368008397 1
0.137430004090223 1
-0.0494101242495281 1
-0.28746168835314 1
0.0384474268288428 1
-0.0419902417308132 1
0.28700369328589 1
0.389112661954541 1
0.350014541872206 1
0.641247586206897 1
0.522759206904338 1
0.392429794861219 1
0.292143443141515 1
0.222314616660312 1
0.137119827246024 1
0.129346767567125 1
0.5613550645728 1
0.100514752327766 1
0.486385097101045 1
-0.689412256119739 0
-0.038225746045447 1
0.514425663587139 1
0.44779460953893 1
0.504829193586258 1
0.705724145607523 1
0.772214994274153 1
0.0935473016857292 1
0.317994158457056 1
0.363987492747667 1
0.199146446934596 1
-0.151544901527209 1
-0.0981422796286657 1
-0.00134915328395489 1
0.201609107795073 1
-0.0188445822878387 1
-0.0829935148803003 1
0.29317195190877 1
0.297921778894223 1
0.0229004006487763 1
0.276393314384208 1
0.149948486698114 1
0.133264459300176 1
0.140936515069535 1
0.0680178945897186 1
0.0795925217016428 1
-0.0365474066800344 1
0.355010378252201 1
0.249305219677544 1
0.27435913805524 1
0.233749335943755 1
0.342941241293595 1
0.203214982380686 1
0.402606350426025 1
0.609262360265479 1
0.151768207420541 1
0.797812244276074 0
0.588149192133537 1
0.384732559521293 1
0.238962466070867 1
0.344567964698591 1
0.579200851551502 1
0.530696864848844 1
0.687893342034914 1
-0.145344775354767 1
0.124770645747528 1
0.166208153989567 1
0.277561697202046 1
0.0238595836320097 1
0.040045808120542 1
0.174642864810909 1
0.271836213603396 1
0.583673768781643 1
0.531043655630097 1
0.288195692815211 1
-0.162043129529826 1
0.235045730380554 1
0.183179394644975 1
0.248052277070226 1
0.346903999930588 1
-0.576529310133466 0
-0.411470463598632 0
-0.603338353971369 0
0.315541652250552 1
0.599465095372042 1
0.206152309659652 1
-0.205722940475049 1
0.615958613432078 1
0.233245458821378 1
0.234503866693397 1
-0.140318988387785 1
-0.0124597421075141 1
0.360480108401949 1
0.10589911202749 1
-0.0144990208191621 1
0.212309854777715 1
0.178192160936169 1
0.201092695128581 1
-0.0647956990848307 1
0.355824646299383 1
0.540704605212375 1
0.510196535587173 1
0.236368395976694 1
0.61222824732382 1
-0.0112795737264235 1
0.0902826037476493 1
0.0163998108886474 1
0.0554223416005262 1
0.0517877230492434 1
0.10139885769206 1
0.0802997546555305 1
0.50653484162602 1
0.29363170408799 1
-0.127205919213404 1
-0.0168745707384339 1
0.214032746723085 1
-0.162308389406179 1
0.239076897928896 1
0.104850671550127 1
0.425540040691512 1
0.00358149296937274 1
0.278933140635158 1
0.111674750526892 1
0.288493995038497 1
0.327173385046334 1
0.272571385717995 1
-0.0393250357515196 1
0.701205315020006 1
-0.0417761018135969 1
0.370337882049729 1
0.180208990365697 1
-0.00369886445111244 1
0.188585578061244 1
0.0676191050076728 1
0.336663201765585 1
0.105699133111417 1
0.415704199425507 1
0.291109386009757 1
-0.0764494220380495 1
0.338390026965051 1
0.288744735122994 1
0.407246085715144 1
0.579824195435094 1
-0.3115926598315 1
0.28373767951692 1
0.60472055597203 1
-0.0580698009580758 1
0.246541932117465 1
0.360245220592919 1
0.188954190994428 1
-0.0271150156989344 1
0.170102058635078 1
0.931567765493449 0
0.189404643642672 1
0.338565357035642 1
0.106959676406847 1
0.153805312534682 1
0.493666548146883 1
0.228769337208504 1
0.329392530899426 1
0.195884035544059 1
0.303356261839207 1
0.174773358869203 1
0.08393837332401 1
0.147485905634958 1
0.54580311911634 1
0.699965107736216 1
-0.23575579308828 1
0.745932281024847 0
0.0445795969239156 1
0.223917141017621 1
0.664149061589948 1
0.436626317623141 1
-0.446817051981181 0
0.769012266792107 0
0.237152997909192 1
-0.148595519664458 1
-0.106022447712416 1
0.351794369593497 1
0.0293046340269939 1
0.471975997954372 1
0.126887154506443 1
0.125522266369561 1
-0.307975725955527 1
-0.221298179793319 1
0.265104745003481 1
0.449558066710821 1
0.0519304495117864 1
-0.0611358019722658 1
-0.185745056361373 1
0.165184365662613 1
0.484649492826448 1
0.458878536108342 1
0.0403889714668854 1
0.180600743730879 1
-0.0219805878563971 1
0.351774574918602 1
0.414964848899326 1
-0.041553294771475 1
0.0717162927951395 1
0.409667477833884 1
0.338556391377425 1
0.13852888569066 1
0.597093208711408 1
0.438686758061026 1
0.456817526494038 1
0.333248353980167 1
0.395089833595346 1
-0.354773978676162 1
0.417439366042174 1
0.134220881725038 1
0.129341803288135 1
0.705211563705694 1
0.15797292305393 1
0.160434111599245 1
0.676382703750133 1
0.125159759519466 1
0.314140911464923 1
-0.0698179843909626 1
0.0842014068830549 1
0.582970856741812 1
0.226417783654957 1
0.12728968761297 1
0.577169762622973 1
-0.0161878551098646 1
0.498315530585373 1
0.0278001891882869 1
0.100306410013584 1
0.181845234303273 1
0.454792384001397 1
-0.00412027574024351 1
0.513333250531215 1
0.0810222990385988 1
0.234146490100198 1
0.412297210431565 1
0.289932300569498 1
0.378850522728092 1
0.334981887062746 1
0.579589481789698 1
0.356660353900234 1
0.504339077722776 1
0.592220675795031 1
0.410867005833042 1
0.295402673663038 1
0.49347016718393 1
0.3506698396383 1
0.462524748493484 1
0.0736929663702058 1
-0.0358591814418261 1
0.194488465923646 1
0.512063644274894 1
0.479900773256956 1
0.220986143153694 1
0.228180064587831 1
0.289462159182446 1
0.549748141323216 1
-0.0698068189891817 1
0.109285716002462 1
0.154719034774385 1
0.282080730610241 1
0.479145554243708 1
-0.0657208378709811 1
0.400845883237463 1
0.309745414294114 1
0.291875775744846 1
0.349644403461371 1
0.346704408337139 1
-0.192241459468472 1
0.15036564998136 1
0.492920237691311 1
0.279874839537829 1
-0.0469902292036049 1
0.166841741730259 1
0.1172685464565 1
0.0982064830010872 1
0.822914934775529 0
0.157525404220553 1
-0.0538225132675886 1
0.281882158400239 1
0.180846074566015 1
-0.00643231847627108 1
0.0918258602531781 1
0.335482233603884 1
0.422233596297125 1
0.202945281028454 1
0.0839187278265883 1
0.17464080762381 1
-0.34381487484941 1
0.242666842310522 1
0.318518521035018 1
0.113912647299814 1
-0.160473734532799 1
-0.128612880490065 1
0.112408493768035 1
0.234633062723324 1
0.27926032071626 1
0.4378745767205 1
0.387421407920447 1
0.519539258214821 1
0.17774383574474 1
0.164840136110104 1
0.386917281166646 1
0.103206647640491 1
0.00464827142392014 1
0.713196232634238 1
0.623062901918518 1
0.102073158648588 1
0.362339045283499 1
0.385853819351302 1
0.280580668888326 1
0.652631876660093 1
-0.0356736213993537 1
-0.319171636988989 0
0.0917577215555276 1
-0.415968766315185 1
0.758187578765264 1
0.187799445626456 1
0.453876927650051 1
-0.30854820915381 1
-0.197416502394883 1
0.650988191013763 1
-0.0768439901696612 1
0.25974265919784 1
0.132598018401773 1
0.522607733615982 1
-0.0741834999822567 1
0.617382936332937 1
0.446300161793956 1
0.388881503301318 1
0.474201758862859 1
-0.025668391957882 1
0.297404079061446 1
0.0984206962718875 1
0.650433961061022 1
0.918565266990878 0
0.72929776760712 1
0.177677561202549 1
0.246601937424637 1
0.679227864586375 1
0.157722944079521 1
0.196307248087169 1
0.213888997905367 1
0.302679421883792 1
0.084304985631384 1
0.384880903234733 1
0.45950277635118 1
0.387947835962093 1
-0.0669399730973071 1
0.390038984924789 1
0.192705425709073 1
-0.616133527789466 0
0.0168529722824348 1
0.318988424750068 1
0.311951504072178 1
-0.237414395676867 1
0.500572432418762 1
0.316449165534447 1
0.467895693771007 1
0.406617061241744 1
0.531584488809475 1
0.0965318377831476 1
0.0316124376912101 1
1.01875461117355 0
-0.0188162296466203 1
0.25666960801672 1
0.444758311519714 1
0.0795318069977189 1
0.0560601451838731 1
0.590013704280018 1
0.358276280007278 1
-0.0130726549518339 1
0.10447872781034 1
0.86181527255597 0
0.0830731414276817 1
0.298166768555358 1
-0.155948185669658 1
0.0368156823701129 1
0.174588033608328 1
0.199352726211514 1
0.440890146041915 1
0.448899214528464 1
0.139547124671307 1
-0.0478700139961029 1
-0.13680440838396 1
0.504837134999429 1
-0.162311479669273 1
-0.160695004416165 1
0.114422229544466 1
0.425042493985949 1
0.316508213473789 1
0.013960467695896 1
0.612743309800037 1
-0.820560368295496 0
0.443135202719807 1
0.354103911737605 1
0.205373661417143 1
-0.0387355002702145 1
0.346180743408579 1
0.27932163238015 1
0.317126849441221 1
0.0645903451473866 1
-0.0149242129255108 1
0.348922044151621 1
0.112212404904016 1
0.241178606547786 1
0.317605750203158 1
0.192487356098828 1
0.0630278030244541 1
-0.234027017626608 1
-0.35033329133723 1
0.658442720674188 1
0.321437983527049 1
-0.0480144490705918 1
0.986792954301759 0
-0.113984260718973 1
0.271768636822412 1
0.142013621352589 1
0.2283571540037 1
-0.0168607464422389 1
-0.215599137581003 1
0.144530903406519 1
0.413558688716873 1
-0.0656739132685703 1
-0.0144144990987866 1
0.500541841613271 1
0.231788528991493 1
0.539807115529926 1
0.452793782448527 1
0.186486225656596 1
0.020645954808748 1
0.216859987793126 1
0.255011939275038 1
0.210940482205091 1
-0.0384512716608196 1
0.12723475225552 1
-0.144959090717938 1
0.328239421157647 1
-0.235848511073033 1
0.172030191085109 1
0.175294665196804 1
0.143394485443386 1
0.114359597200225 1
0.252374023132481 1
0.602368943943681 1
0.00712861315135997 1
-0.162109038873056 1
-0.606318140985399 0
0.121739525011364 1
0.18628453261321 1
0.047148163917176 1
-0.47873056468379 0
0.297142508657168 1
0.18807015209437 1
0.687908922440802 1
0.402901266760688 1
0.522204295896141 1
0.42918002964522 1
0.181229950555831 1
0.147379042173545 1
-0.166334660125184 1
0.0206550113148901 1
-0.119567684188352 1
0.446380221136347 1
0.217717254387501 1
0.506595910680089 1
-0.258432352986964 1
0.432662200948208 1
0.294813686034069 1
0.00513314894473998 1
0.0890714938511537 1
0.305173129516181 1
0.190743696850089 1
0.599885659327989 1
0.288442773473582 1
0.503142553259661 1
0.339141053472432 1
0.242949304969535 1
0.0038020572266878 1
0.0982873729169766 1
-0.077760155124717 1
-0.226316587153796 1
0.503865293707626 1
-0.1882274857231 1
0.3557277206378 1
0.525471702020956 1
-0.300969765406202 1
0.736594069581367 1
0.0751013201765375 1
0.337327800911856 1
0.596923746212228 1
-0.0531245545675229 1
0.417820856571103 1
-0.107781497006471 1
0.189139145493967 1
0.272716515682233 1
-0.143508998036081 1
0.275657403493208 1
-0.233277414726849 1
0.37985305166191 1
0.135360084399926 1
-0.0554756924186706 1
-0.00965873887511058 1
0.212732804583284 1
-0.218977508509341 1
0.186935686188019 1
0.207892112103262 1
-0.225324796875394 1
0.266740922729049 1
0.0752331082506444 1
0.100580006654342 1
0.689661355731536 1
0.303016440228132 1
-0.109987252351553 1
-0.14818712945149 1
0.0581879940134547 1
-0.279616420676995 1
0.571386686228346 1
-0.201618337494361 1
0.0601479777278071 1
0.0906514335789676 1
0.189064168321177 1
0.00144428648992173 1
0.284479330701567 1
0.372119003741109 1
0.220749720614017 1
-0.152535415867296 1
0.0341857465229811 1
0.280654944976578 1
0.00941428728438767 1
0.519006848245122 1
0.152967075070227 1
0.329276562863458 1
0.303542169286836 1
0.0300421353189539 1
0.414940071279009 1
-0.0419666531510371 1
0.686171683365642 1
0.435822820814167 1
0.124661811403268 1
0.209962631597028 1
0.211367930431896 1
0.636964984026843 1
0.111023403117736 1
0.400158711628343 1
0.303042335610064 1
0.143251186887737 1
0.158642292014 1
-0.103823256280254 1
0.0434810711707177 1
-0.146374880091861 1
-0.101858606643822 1
0.449177410163769 1
0.339190860592443 1
-0.348744002075844 0
0.0961871750966614 1
0.844403894327915 1
0.238616395157002 1
-0.172651106484294 1
0.111399741159272 1
-0.252383087815994 1
0.305499175392016 1
0.091469662300359 1
0.145978572767006 1
0.152632076276509 1
0.507803985904477 1
-0.335331644020226 0
-0.25613650087826 1
0.0523870903979095 1
0.549995463523814 1
0.380795249491031 1
0.382878869242596 1
0.427193374695991 1
0.217761824749618 1
0.342657393164666 1
0.133305261754694 1
0.56364132573059 1
0.141708437733595 1
0.339079656161612 1
0.420997147605303 1
-0.0729374490670131 1
0.564392095691076 1
-0.0988068081325697 1
0.604101775273265 1
-0.431274593885429 0
0.610210263335568 1
0.247036148465299 1
0.467590546192175 1
0.287766803349793 1
0.146581950152426 1
0.281755476960239 1
0.000824606238836435 1
0.442294133985138 1
0.697765158582615 1
0.271020636129608 1
0.183212718108736 1
0.122593825570104 1
0.061367872453832 1
-0.0358833543471803 1
0.693797738039511 1
0.285533703476418 1
-0.0131962042146724 1
0.276086440452737 1
0.331335782162786 1
0.0491863400287512 1
0.453678030422623 1
0.397720303251502 1
-0.0360675121494718 1
0.230717970086591 1
0.215384572393971 1
0.418482733784224 1
-0.260287394913674 1
-0.0129241930644994 1
-0.0338387229411155 1
0.180713738101738 1
0.783618230977752 0
0.393921934181091 1
0.389233234498039 1
-0.0707655362915101 1
0.142213704217981 1
-0.275183381162571 1
0.228950920119065 1
-0.162289345455775 1
0.329862462947949 1
0.28111791445954 1
0.352172572754447 1
-0.409953805786667 0
0.147099122182624 1
0.096233594471742 1
0.257851400168652 1
-0.408438817184287 1
0.353917412124847 1
0.0424784571268384 1
0.380446741916874 1
0.0413854889390185 1
-0.00376402731036395 1
0.0508377712079347 1
0.30379839900252 1
-0.12282793345472 1
1.0149146189107 0
-0.194569272243551 1
0.337363200925907 1
0.54705163692392 1
0.157647965104203 1
0.013115621293656 1
0.302998637644991 1
0.126763966676752 1
0.545302199481748 1
0.227126720658603 1
0.549318128258771 1
0.125290375711308 1
-0.243661052705194 1
0.188002333366936 1
0.321224748751376 1
0.119584644780852 1
0.583892570057106 1
0.390137882930251 1
0.443469362994092 1
0.175588965181206 1
0.289363161640968 1
0.235010531751329 1
0.18191297263028 1
0.196521137029822 1
0.0452792056967371 1
0.301291923639204 1
0.318620924886708 1
0.196795748084659 1
0.0748963062618963 1
-0.103939609127014 1
0.33192779991737 1
0.112195364218668 1
-0.361738080986727 1
-0.292529022845778 1
0.0789222308492979 1
0.54062983637408 1
0.450092202881344 1
0.570996000237663 1
0.320081628355142 1
-0.144086825892992 1
-0.216376804326369 1
0.610108244828759 1
0.41112761115313 1
0.468653784558057 1
0.776860156088154 1
0.480215642868473 1
-0.017765076535291 1
0.0502679219171352 1
0.652481222610808 1
-0.184632756744481 1
0.680078981864551 1
-0.235322458940906 1
0.423375743293087 1
0.526801701550072 1
0.163634020178335 1
0.613787152612203 1
0.330205206369667 1
0.327282478542785 1
0.371542987060068 1
0.372654199741183 1
0.433711440392946 1
-0.51845654352172 0
0.234902620313903 1
0.133261920118283 1
0.0762457027380751 1
-0.189394639994571 1
0.227124580518701 1
0.484204756925257 1
0.178523851377392 1
0.400918887936582 1
0.111852988771837 1
-0.288807423480194 1
0.650763278397625 1
-0.423319260699784 1
0.203361675613162 1
0.576410459682764 1
0.397814882338634 1
0.123189661410001 1
0.0802806401597188 1
-0.439554922269393 1
0.779681073092117 1
0.925974723408044 0
0.232425225950119 1
0.48458058593832 1
0.609765963321031 1
0.11545421149731 1
0.467046256481298 1
0.161885184064177 1
-0.283018415078249 1
0.318678909754207 1
0.373633150324985 1
0.0749954482512257 1
0.104467514747188 1
0.357094174640492 1
-0.0887805830503293 1
-0.305936951892983 1
0.423802852965763 1
0.193425039737971 1
0.131716469420306 1
0.227212743919022 1
0.258088776242347 1
0.0809396287359029 1
0.271336414524295 1
-0.0105194648564104 1
0.743203608428294 0
0.0778534017865055 1
-0.333070300618029 0
0.218365642856722 1
-0.242669109202582 1
0.555658017596049 1
0.248982422427658 1
-0.402736617684735 1
0.188415333005583 1
0.268563954169707 1
0.781811534404542 0
0.328498231218157 1
0.211767813346062 1
0.49349454523007 1
0.0964570039882552 1
0.185089093264196 1
0.420881202724668 1
0.0308593592344558 1
0.591037935025525 1
0.178189304988939 1
-0.0436741192109193 1
0.173864992010833 1
0.681848687407342 1
0.219127665636667 1
-0.175109275066027 1
0.127620760487711 1
0.485232750184684 1
-0.0767690072802476 1
0.173731462257127 1
0.0223066861264752 1
0.303721953538467 1
0.221487833379965 1
0.289615393504306 1
0.127320206905712 1
0.861309768263538 1
0.343749978982912 1
0.65688440845351 1
0.135463493679553 1
0.285350720810494 1
-0.0749003580913305 1
0.0846327611845287 1
0.404796047333585 1
-0.226639535626431 1
0.521531559138149 1
0.357984433102169 1
0.489484471209829 1
-0.171110867786854 1
-0.11375242349241 1
0.460469717282704 1
0.301295692934018 1
-0.252742677962845 1
-0.377857771369521 0
0.683208987028346 1
-0.0510920450660148 1
0.229096999710731 1
0.379581000956273 1
-0.17114538414023 1
0.280520539265873 1
0.455923378650396 1
0.189245683749325 1
0.565003130367808 1
0.45596153495596 1
-0.130901819951922 1
0.214534790652544 1
-0.0343876167683871 1
0.555326178826827 1
0.360118369671432 1
-0.00706188783725872 1
0.253510795048193 1
0.201708365483492 1
0.427775562672341 1
0.24567910593234 1
0.239632118875807 1
0.398331558274862 1
0.256731950079014 1
0.269402341272548 1
-0.128526681987852 1
0.136325772061368 1
-0.302020376214727 1
0.00417420171373099 1
-0.0609311892280951 1
-0.0930044531362979 1
0.141811397069685 1
0.42041599992369 1
-0.5177567747988 0
0.407370634259591 1
0.387859885167369 1
0.106763908064703 1
0.0828905446240523 1
0.063848842149972 1
0.191457089119301 1
0.212846159327825 1
0.0328301676555738 1
0.186514000634168 1
0.167721723995447 1
-0.0736612574633083 1
0.423077947122236 1
-0.226248679799029 1
0.168605374515779 1
0.0998218163522833 1
0.10158171681712 1
0.203702375346267 1
-0.0556753491701453 1
0.158076844867262 1
0.413661098282582 1
0.299608540294746 1
0.194641832574193 1
0.207002299129033 1
0.211765116671585 1
-0.175661550312609 1
0.424836781824019 1
0.0184543552845885 1
0.732438157131179 1
0.413316672054853 1
-0.385328714819925 1
0.460076565737074 1
0.0575497498253425 1
-0.233217545010885 1
0.776999454329027 0
0.14777411968627 1
0.432068624420853 1
-0.404679275331132 0
-0.209640432697039 1
0.286159302844801 1
0.182006539753073 1
-0.147368393182001 1
0.0685575113431698 1
0.206517850986606 1
0.197234189489009 1
-0.0543333291199397 1
-0.0366304885981539 1
-0.21047916657577 1
0.250703494158589 1
-0.053847192290989 1
0.340762133351894 1
0.406375391784707 1
0.449790175600277 1
0.240380795831932 1
0.233559176083749 1
-0.0856260875767628 1
-0.0643870051325687 1
0.0953131753184169 1
-0.204551073550989 1
0.179156252844922 1
0.530288363004978 1
-0.0887208794795329 1
0.465568075325211 1
0.178495810256584 1
0.573693885493311 1
0.440363992961067 1
0.245249498169749 1
0.277692400869327 1
0.0142543157895468 1
-0.096385196012788 1
0.0615682290559048 1
0.116256880301815 1
0.298643403100976 1
0.29635484769812 1
-0.0974960970056664 1
0.553024249871615 1
0.162999612355489 1
0.362750476520823 1
0.284996209684628 1
0.393106130766544 1
0.33056112621732 1
0.319521102852325 1
0.133412832344108 1
0.403966247097015 1
-0.0292048918521126 1
0.32280975165203 1
0.0323817094889874 1
-0.0355553797863065 1
0.420744750921813 1
0.27644237503149 1
0.46817075100645 1
1.10105069406266 0
-0.234233128611373 1
0.308245709427337 1
0.231166464189801 1
0.136672040004975 1
0.0935566902926835 1
0.125588482123468 1
0.0625424395904802 1
0.222616534323751 1
-0.118863084795036 1
0.452908266526605 1
0.342369691651099 1
0.0900769501691635 1
0.122237695022472 1
0.358048731607052 1
0.586196939181552 1
0.127194476756698 1
0.445952960619114 1
0.454801075974067 1
0.378859293953401 1
0.500423825949775 1
0.799774909799495 1
0.0322340266618727 1
0.168122307323734 1
0.425824014437798 1
0.268525474074408 1
0.130624694507909 1
0.39418435448219 1
0.177919717090601 1
0.238231382915739 1
0.0591380530159098 1
0.718836309712152 1
0.364779042534463 1
0.779883706985503 1
0.125269013885402 1
0.127440290338017 1
-0.0582509392457966 1
0.377909712309222 1
0.133290108352691 1
0.27242481861425 1
-0.102192027601741 1
0.259164132300699 1
0.384692711928492 1
0.126997422784147 1
-0.0322645387903099 1
0.315487313961688 1
0.27640731470902 1
0.318352253072407 1
0.0947228310994577 1
0.353082654038256 1
0.408281271607881 1
0.0989341652384726 1
0.0624670072613087 1
0.0615100211499634 1
0.0329165950127587 1
0.0237997715118312 1
0.256155292371577 1
-0.0202687532143402 1
-0.0260525004769479 1
0.0478818612543865 1
0.347807091191679 1
0.336603859638231 1
0.505105565726467 1
0.52255577423342 1
0.387347155094191 1
0.203515772004552 1
0.515329116687139 1
0.320623751386541 1
0.626300784794934 1
0.500411354756381 1
0.772108133907885 1
0.845089778213713 0
-0.252549667856276 1
0.067053289922586 1
0.156126620832645 1
0.452694446344258 1
0.234382769985434 1
0.0788268250049502 1
0.271356402811208 1
-0.0494352889442534 1
-0.349939054093406 1
0.769624476854698 1
0.485408321614499 1
0.24646528560288 1
0.224474638411704 1
-0.177154599106078 1
-0.0817484470555238 1
-0.199230344698191 1
-0.0284032154749473 1
-0.204257271581723 1
0.236184975951596 1
0.668987607883029 1
-0.224234947203194 1
0.629430055085672 1
0.00243838354210333 1
0.00258943214814716 1
0.0348471853393016 1
0.512939309014807 1
0.412989278946832 1
0.0823303850035192 1
0.198354131037029 1
0.345099692680311 1
0.415158782906366 1
0.137867653847253 1
0.466066867726704 1
0.533907801847209 1
0.255829369147548 1
0.0462009251373519 1
0.448777592252002 1
0.00488926200279134 1
-0.0968134708049307 1
0.193158455586835 1
0.0859018256189525 1
0.262580656405053 1
-0.00942972857804447 1
0.418774368937653 1
0.160357433435465 1
0.0301494597816617 1
0.242370885870782 1
0.323759112023819 1
-0.0847643041813332 1
0.334349046136906 1
0.317842977646101 1
0.588260367366763 1
0.0576625563613645 1
-0.0555255672245498 1
0.244934799693814 1
0.111242777914525 1
0.503794266493215 1
0.395962663195184 1
-0.0150092127734881 1
0.312146391671696 1
0.490044180689379 1
0.078204080648682 1
-0.207211941573383 1
0.687531765294659 1
0.216762486829341 1
0.0939598130228861 1
-0.271573323110369 1
-0.0255874053003252 1
0.464860235396664 1
0.0953130650857054 1
-0.249722732730868 1
0.402351405353477 1
0.22174791288727 1
0.0346073292837022 1
0.169392389421633 1
0.395148727854942 1
0.314320388057834 1
0.38879330304336 1
-0.355712205630157 1
-0.187168520632037 1
-0.0386301828063724 1
0.417901667157579 1
0.164903665088138 1
0.258433811078912 1
-0.114399603870913 1
0.469392416693452 1
0.392892479499402 1
-0.0513336911612195 1
0.042084103409401 1
-0.500605311307116 0
0.276767857757356 1
0.438858843763613 1
0.0337790152319771 1
0.151714926965384 1
-0.21953679205941 1
0.131112508460575 1
0.732560767062465 1
0.56941985331454 1
0.772459611358256 1
0.0609765749718498 1
-0.228120458070828 1
-0.0591463374900017 1
0.469691257827248 1
0.209395979622952 1
0.767124172432943 0
0.189088252649238 1
-0.528380004213973 0
-0.110317719214888 1
0.0808207870336671 1
0.348067403914838 1
-0.0768621839172165 1
0.363321135303864 1
0.290861411759546 1
0.253758550080957 1
0.0384367478299507 1
0.773349443405462 1
-0.680257670484878 0
-0.166999458034622 1
0.184490141643784 1
0.27545032219199 1
-0.0436203530261448 1
-0.0757626615794012 1
0.364074786438927 1
0.085057082643456 1
0.10431439978031 1
-0.0999932957090058 1
0.385247333077819 1
0.421788675618748 1
0.154532832488041 1
0.180367201633086 1
0.068517253697106 1
0.190666748095376 1
0.109533456552911 1
-0.503128606480152 0
-0.389558404581142 0
-0.128607804079466 1
-0.26423675215668 1
0.226364674266407 1
0.205544380221451 1
-0.258593695756468 1
0.487771349688917 1
0.0227830312995666 1
0.331969421806792 1
0.237556089886985 1
0.264682536397662 1
-0.238105748574276 1
-0.201482166013488 1
0.126786398677497 1
-0.202934383511014 1
0.322324483430001 1
0.407212654182417 1
0.039738581785348 1
-0.375486578978363 0
0.101479443314389 1
0.0799023099827732 1
0.210026268146252 1
0.460586769224526 1
0.202714271343753 1
0.334753094874737 1
0.697665327822071 1
0.224110163427111 1
0.306280378212542 1
0.138520306918911 1
0.164349101446424 1
0.0717128186402496 1
0.392007411928104 1
0.0746381755937588 1
0.321441960530566 1
0.130930219238278 1
0.575531373262191 1
0.119620437113334 1
0.0636484651690069 1
0.228895556626106 1
0.288828189485136 1
-0.146457832132747 1
0.0960350336025098 1
0.061747394716329 1
-0.362765467611556 1
0.282866338648195 1
-0.0668818545797345 1
0.220814114828289 1
0.0746899521940188 1
0.270301784688959 1
0.00529109368599319 1
0.0190706039923588 1
0.415613596054912 1
0.583964426771838 1
0.0544623049083515 1
0.180751453384048 1
0.15367169202551 1
-0.192793926462558 1
0.0238376546577024 1
0.436569103627995 1
-0.208823118635191 1
-0.15563499855015 1
0.184741062994044 1
0.0325325626168709 1
0.427752509730428 1
-0.141910719322037 1
0.270947841970958 1
0.317827249440514 1
0.23903940798453 1
-0.0543193839744222 1
0.0768697761523342 1
0.0574306050732148 1
0.121055414320443 1
-0.000182198474691628 1
0.0675610651469575 1
0.333221411205389 1
0.820523597147833 0
-0.220671824213371 1
0.0230456200530964 1
0.354944065351123 1
0.412907227355338 1
0.0899658416573998 1
-0.311808766321288 1
0.290588070312855 1
0.452972022427399 1
0.261483357372199 1
0.363112504833131 1
0.708574711571596 1
0.129460547720534 1
-0.287406637513428 1
0.290331536618866 1
-0.399346644558433 0
-0.212679135795855 1
0.259989425835701 1
0.244164844643277 1
0.460043078044036 1
0.24895770254077 1
0.11633305909855 1
0.243216408704451 1
0.394795984260571 1
0.331399133623317 1
0.633608086840854 1
-0.20314002744228 1
0.379266261870533 1
0.487544772241358 1
0.41112106699318 1
-0.175092918534852 1
-0.0513734311726202 1
0.366738767996655 1
-0.0887423102034925 1
0.719859702937997 1
0.0808457497353114 1
0.401318736286002 1
0.913271393270505 0
0.498342576388564 1
0.303741576114444 1
0.287352381154607 1
0.238137661084014 1
-0.0707679802918374 1
0.426346157506012 1
0.432322893144692 1
0.602455832622755 1
-0.00731295827812575 1
-0.111429993936985 1
0.0956257802242738 1
-0.043407622922897 1
0.362018317314104 1
-0.158882482385965 1
0.265899102911071 1
0.531203380098508 1
0.763060222861536 1
0.483859394408226 1
0.249969801864703 1
-0.241257231798808 1
0.417031051270355 1
0.435243550420461 1
0.484433321956967 1
0.158666642676204 1
0.1985348199855 1
0.71332261882703 1
0.400550404076494 1
0.187097399574135 1
0.262041909066262 1
-0.260537071627572 1
0.278342078365578 1
-0.248813022995856 1
0.218583025829398 1
-0.0509443083320596 1
-0.194506744886879 1
0.180071468107402 1
-0.179457629127944 1
0.30852541999175 1
0.171286146113359 1
0.185677416250284 1
-0.182544032091547 1
0.427046141170571 1
0.614168514537581 1
0.00602100303992016 1
0.29910424115578 1
0.272766352878586 1
0.451127500756279 1
-0.0905858252390598 1
0.201404633015599 1
0.176743894848328 1
0.655641869711908 1
-0.149888676564742 1
0.488752891151186 1
0.397163783266976 1
-0.156521622268701 1
0.491153815835664 1
0.150019556872659 1
0.475469813593861 1
0.74286676300215 1
0.486431876218956 1
-0.0968425451993283 1
0.0836540399015692 1
0.805687718508296 0
0.46399429900263 1
0.100454744941745 1
0.25900083095488 1
0.222173106089843 1
0.317276231850347 1
0.197746306896627 1
0.170388790250913 1
0.603483085069309 1
0.182789191319656 1
0.113582532029614 1
0.338935054561617 1
-0.0983089765185694 1
0.000245409569864199 1
0.809289684942432 0
0.360676956093398 1
0.210475356845294 1
0.121866107691364 1
-0.0737150831200382 1
0.618537820666809 1
0.240534136971246 1
0.0882944119224508 1
0.785503919238439 1
0.116808024011546 1
0.298191449216793 1
0.414280738182712 1
0.38753709018267 1
0.727208422927628 1
0.370769847883184 1
-0.209803070883252 1
0.637103455535659 1
0.818239690830005 0
0.0290952160633504 1
0.571846004491333 1
0.626424419095475 1
0.19479639621168 1
0.392747814027182 1
0.81369282067205 0
0.286554417452069 1
0.188642124389875 1
0.0749449683777084 1
0.217113049323732 1
0.668214867203693 1
0.131319320603297 1
0.205127048599448 1
-0.124687406149771 1
0.170306505754654 1
-0.0573291465351613 1
-0.0111275260758543 1
0.425639962134794 1
0.230202325261344 1
-0.109702704130233 1
0.473673002353525 1
0.458723875916579 1
0.0346203185745766 1
0.0815341892643837 1
0.22377755841876 1
0.0498827717546524 1
0.714207633583197 1
0.153821224530137 1
0.399614319183609 1
0.58006313494355 1
-0.197584627478541 1
0.415079107871615 1
0.247308034433826 1
0.0684937259844242 1
0.250235165831951 1
-0.00986703242082085 1
0.359762375048357 1
0.284296181594235 1
0.555385767952229 1
0.230460547124221 1
0.324872582664181 1
0.534290275897363 1
0.0646597211217692 1
0.0814148306580622 1
0.0834929455667127 1
0.156094039368539 1
-0.289170452583152 1
0.159275533890018 1
0.333131513958802 1
0.150961161587292 1
-0.123044647839976 1
0.169929947856108 1
0.618141665966214 1
0.329647441154417 1
0.395027298904319 1
0.252722782573192 1
0.308399729771517 1
0.161777686542923 1
-0.088088453146546 1
0.457083102320663 1
-0.00233505538904023 1
-0.064470882473929 1
0.138472897496894 1
0.0925454150665895 1
0.660304695875124 1
0.021868826725918 1
0.135713334873973 1
0.374367140186749 1
0.131089112095608 1
0.146718527989363 1
0.167694926579161 1
0.516837953523794 1
0.501940700252016 1
0.0155704349424024 1
0.435255133678092 1
-0.118574672769739 1
0.0546418307086914 1
0.181164416684223 1
0.0481564536135007 1
0.0708033982657839 1
0.403265782409033 1
0.000255588236599782 1
0.390993832755275 1
0.282270316239203 1
0.150708952284119 1
-0.183200266512468 1
-0.140827262077057 1
0.434218729262162 1
0.423074052388238 1
0.570124447687817 1
0.307274268601974 1
0.176468798350295 1
-0.400252388862262 0
0.346580166719881 1
0.189601698680165 1
0.0548933098604563 1
0.165311387881958 1
0.241323537173796 1
0.261560718966296 1
0.339168559370076 1
-0.0965302598745503 1
-0.412289231667973 0
0.227132488622514 1
0.0209976685144273 1
0.424783031487685 1
0.462629050793442 1
0.0881159455701747 1
-0.0452714705412232 1
0.397866619503198 1
0.134523111217158 1
0.523839806173948 1
0.289092713192582 1
0.450852347200654 1
0.155431150404548 1
-0.182988010039642 1
-0.154443780794767 1
0.03408656093814 1
0.309846898873526 1
0.251278446646142 1
0.419869039071425 1
0.350320820107233 1
0.114156187649484 1
0.338410441559338 1
-0.0581172176279458 1
0.392954499794781 1
-0.0257224024047065 1
0.322280853509938 1
0.1385224365136 1
0.142396987795296 1
0.241482211743119 1
0.247492606095898 1
0.2947813386814 1
0.50262885355883 1
0.000852076554876305 1
0.2927355684728 1
-0.278333397950591 1
0.238928273189382 1
-0.0344673184594057 1
0.25928304044139 1
-0.0265103320591986 1
0.373757705826847 1
0.118137133308787 1
0.175635499205038 1
0.406313734868464 1
-0.115243422606026 1
0.33474206390232 1
-0.113728687077043 1
0.338370612804882 1
-0.0742465158502788 1
0.140499220890819 1
0.176494064271354 1
0.291451378348951 1
0.39633940241702 1
0.144299295131475 1
0.316623273035539 1
-0.116319629492587 1
0.154581180762863 1
0.26285675045636 1
0.181432355926307 1
-0.11468763363809 1
0.39273843437916 1
0.447547016226467 1
-0.501290603517983 0
0.255390469304225 1
0.254140792485772 1
0.354837741450252 1
0.193112264553985 1
0.383974987005319 1
0.122612247546833 1
0.51582453867551 1
0.0979709993740955 1
-0.338229851545947 1
0.20716219063219 1
0.013653016852125 1
-0.361668472255412 0
0.0280672617086803 1
0.571680808085007 1
0.36604286632413 1
0.628715906967906 1
-0.156090799897055 1
-0.304598712925609 1
0.368799404017934 1
0.411577893724099 1
0.318694132063857 1
0.109275348631331 1
-0.204339841338098 1
0.0010492045046749 1
-0.159883069477152 1
0.298142336300649 1
0.0538855038458961 1
0.219546733928526 1
0.198606769103257 1
0.206796090075171 1
0.601318131988095 1
0.200431130604147 1
-0.0428693560754033 1
0.109520183032269 1
-0.433411041112416 0
0.315291749699041 1
0.0867709850802022 1
-0.117551142321262 1
-0.471320076739546 0
0.0751435704546322 1
0.429400891924623 1
0.142880435167417 1
0.236891833159697 1
0.215536413716486 1
-0.111520260332073 1
0.00487863771912418 1
-0.182581906083091 1
0.439328932475802 1
0.349578032648952 1
0.421479796887621 1
-0.0408435552446176 1
0.313149163678592 1
0.154627424564872 1
-0.050406610242782 1
-0.00147088095409087 1
0.307902761454837 1
0.519850381488935 1
0.443219709882252 1
0.183187484254644 1
0.537944558223868 1
0.354591496739777 1
-0.0498985392972503 1
-0.0221999251356423 1
0.296475350765044 1
0.446087644718266 1
0.166674708431322 1
-0.295811720032351 1
0.250770194208297 1
0.115924399126369 1
0.13319282292233 1
0.493308361431627 1
0.31813126970869 1
0.24226236022777 1
0.15451045086326 1
-0.143432789476284 1
0.520410006904943 1
0.162791844756722 1
0.179253773279636 1
0.407936711042337 1
0.0758795719728135 1
0.00462251553771219 1
0.0336170333622323 1
-0.103152663634211 1
0.380881652145701 1
0.417820176804833 1
0.215904954747715 1
0.40846888995551 1
0.38456488240536 1
0.0330028894141068 1
0.538739777626467 1
0.137436642815347 1
0.210403050212024 1
0.423718227199489 1
0.588833598480069 1
0.875484548285162 0
0.154014496989134 1
0.192806445793913 1
-0.0172066175340067 1
-0.0947889198634697 1
0.449192767126121 1
0.179257881454884 1
0.400702097743839 1
-0.00751222405800189 1
0.234873840492455 1
0.364889955017413 1
0.0454352694823801 1
-0.352677839078911 0
0.327006051344055 1
0.353670369158112 1
-0.423490391095347 0
-0.260927831475976 1
0.489678370796172 1
0.443464167113149 1
-0.05572965733612 1
-0.225043433777332 1
0.394396163466485 1
0.196411825803537 1
0.183701208601251 1
0.440507584380517 1
-0.242458127959703 1
-0.147897079495441 1
0.0198047926806656 1
0.228538051925736 1
0.460617717746252 1
0.187435663815355 1
0.465759198014313 1
0.117904436064675 1
0.34490203091357 1
-0.1124667753143 1
-0.283185825685394 1
0.346070545739356 1
0.21903678767993 1
0.402374236174108 1
0.0877901824863363 1
-0.0115685302721898 1
-0.0574723478864471 1
0.041847559301128 1
0.184146136884127 1
0.327067873728571 1
-0.0238755271258817 1
0.0907170660806482 1
0.823339690503098 0
-0.257000826494852 1
-0.170506868237633 1
0.80159688740681 0
-0.157818312355562 1
0.409632418187372 1
0.325157590884622 1
-0.0022366166745853 1
0.155111484939012 1
0.147838554561782 1
-0.261658616599809 1
0.456711258966424 1
0.122428872263932 1
0.150720994375997 1
0.280600592093252 1
-0.0756801526477261 1
-0.0783416868730849 1
0.54268206789876 1
-0.114407448918574 1
0.149302028766012 1
-0.0876008979149947 1
0.396221942621159 1
0.300434745328795 1
-0.206408040278144 1
-0.108949776745926 1
-0.310140607572729 1
0.276067117597573 1
0.34841798746646 1
0.745187546805369 0
0.248311892157986 1
0.278343959829711 1
0.0331760634095594 1
0.06776270182825 1
0.300703750465516 1
0.130938101786875 1
0.405250043224744 1
0.283062349203489 1
-0.0159727839674851 1
-0.235160687443581 1
0.223543234931207 1
0.12840350538299 1
0.0938613105892623 1
0.00250509775509426 1
0.180707188146344 1
0.168550001716513 1
-0.0214145224185174 1
-0.351792642210863 0
0.0885849296086362 1
0.029657242337103 1
0.583903522439865 1
0.634929618261574 1
0.646986229041943 1
0.633466265701021 1
0.294141995153357 1
-0.191664131271783 1
0.0328168208858288 1
-0.27743549265336 1
0.185487185288604 1
0.228645019285233 1
0.0298956175806668 1
-0.248736642930037 1
0.522415487709156 1
-0.110471789918334 1
0.771498223345136 0
0.306430701644083 1
0.468523956629088 1
0.636979910532834 1
0.25227990055208 1
0.478037241970622 1
0.276957053103563 1
0.500738811417131 1
0.449184021293923 1
0.447700994510266 1
0.405278227021287 1
0.500705584109036 1
0.125628114252571 1
-0.0915786312989814 1
-0.216295944938481 1
0.39616631386468 1
-0.291231472931852 1
0.20721849502319 1
0.130062295659463 1
-0.256910076209601 1
0.509281464031685 1
0.317845241706009 1
-0.0150321000021375 1
0.632913333895233 1
0.386059639276059 1
0.0450738521902791 1
-0.220582332320986 1
-0.00669769530736652 1
0.312704556040115 1
0.123688710111685 1
0.240929697131546 1
0.144103606968699 1
0.354495104194389 1
-0.165860250142767 1
-0.177782550908488 1
0.750635617749007 1
0.414062761646388 1
0.41437798297218 1
0.182139983936952 1
0.397679541386344 1
0.0926834061330681 1
0.302070708081538 1
0.0655265331364425 1
0.643729010230699 1
0.324288866867441 1
0.13263355865023 1
0.154554474642765 1
0.0916866488176603 1
0.153029914685929 1
0.119232381450685 1
0.389875841923359 1
0.144644947611371 1
0.0154291432821099 1
0.0903827683967051 1
0.293725270760415 1
0.0202201200127504 1
0.705961328564226 1
0.742399162759283 1
-0.0370279150242695 1
0.565717963417617 1
0.325047189591354 1
0.260668692842874 1
0.168386908153469 1
0.178064824001046 1
-0.119131003962073 1
0.226309500196273 1
-0.201488149496971 1
0.152628102244143 1
0.170569105436322 1
0.062956177167561 1
0.0981198471240024 1
-0.208181309357698 1
-0.186662054919187 1
-0.757197280713439 0
0.477220889137893 1
0.404385705905683 1
0.03846112042468 1
0.196496485868848 1
-0.282659238440284 1
0.151058900645438 1
0.617706710748903 1
0.383157712089527 1
0.595272202814084 1
-0.283947911589073 1
0.308116699301215 1
0.42078306497216 1
0.595567995281539 1
1.05241854152855 0
0.666109513659536 1
-0.00864121561031004 1
0.23925511547252 1
0.576863918931473 1
-0.0470305682016175 1
0.257889135128284 1
0.2570047988379 1
-0.00570922696273542 1
0.296249982100339 1
0.445863019111349 1
0.105245437581066 1
0.389075954627445 1
0.652825494586628 1
0.00401626647820577 1
0.561511244999435 1
0.299144102159322 1
0.239398552806236 1
0.0971706538680118 1
0.512088163949494 1
0.00315985793454071 1
0.241145654471229 1
0.254268836811496 1
0.349085896150146 1
0.0138079229220981 1
0.15271837078224 1
0.543937612266095 1
-0.0765614117041652 1
0.301622760991508 1
-0.0837351520675595 1
0.679915485405582 1
0.348316585776613 1
0.361359614697816 1
-0.112988819009848 1
0.0239379770239581 1
0.525965270227556 1
-0.0816865966224845 1
0.157855409182442 1
0.586194282304654 1
0.330260353335897 1
-0.0889870207745502 1
-0.00532351120236543 1
0.440252090553585 1
0.349657841852495 1
-0.067081409162881 1
0.206295722027608 1
0.620983828892846 1
0.353082065132788 1
0.249561512613202 1
-0.104490706697238 1
0.0135153744445407 1
0.244593395144251 1
0.325918275536907 1
0.189071898594492 1
-0.243538181427298 1
0.492548933985711 1
0.133543009123564 1
0.297266933071091 1
0.0241551788069221 1
-0.36334540911291 0
-0.0861815723456608 1
0.152264767264041 1
-0.0628780252068124 1
0.0590495973963706 1
0.312459532859825 1
0.149445045318864 1
0.13716318345941 1
0.15239386539119 1
-0.29789303378894 1
0.474082073510152 1
0.307172803160755 1
0.257881602498415 1
0.265312582624152 1
0.455790156085718 1
0.117176314309682 1
-0.266623794696964 1
1.03879793597764 0
0.0897332359879126 1
0.365435516496951 1
0.321166392291669 1
0.0890440433903985 1
0.0522850023972334 1
0.111762231932628 1
-0.127701097210146 1
0.649874165327237 1
-0.086114740889455 1
-0.0129020896864946 1
0.0309126926636648 1
0.116552842873995 1
0.178762969484166 1
0.463129208767788 1
-0.187846958616501 1
0.169302181671168 1
-0.050427904560859 1
0.539020745288394 1
-0.133053768360781 1
0.069172992867388 1
0.634184978070363 1
0.32916003543399 1
0.435418748387483 1
0.243363979869606 1
-0.543728488273926 0
0.376752506950393 1
0.306791756933767 1
0.0380165454608033 1
0.263072829501801 1
0.0348658562529221 1
0.163941328972728 1
0.223381500661493 1
0.026979227860776 1
-0.0993031087721026 1
-0.132068369018295 1
-0.343345192689893 1
0.140700524331312 1
0.414787794093762 1
0.0608422159948773 1
0.111599413853737 1
0.0991866552510459 1
0.24487188300014 1
0.367424420473233 1
0.318145473308287 1
-0.229408299110899 1
0.0127163223215156 1
-0.0647516630241152 1
0.00342507356837485 1
0.490731810558245 1
0.334919569750702 1
0.175137334677209 1
0.362777860440386 1
0.0860939864890922 1
0.193612204452847 1
0.12241487075163 1
0.11810214812205 1
0.386406740455607 1
0.493270580259339 1
0.521205111849546 1
-0.540436843526211 0
0.0532641651461642 1
0.102384394244577 1
0.0504151098908374 1
0.251615594726392 1
-0.122265072171785 1
-0.0452875224409829 1
0.25431756221279 1
0.160899458709098 1
-0.21270335095646 1
0.268788424472405 1
0.148138315614842 1
0.492841392692159 1
0.553424853145078 1
0.306183787955517 1
0.139825407761482 1
0.182950379593119 1
0.415821831655337 1
0.769613446973831 1
0.701233867895219 1
-0.125638221356272 1
0.0373648131662426 1
0.703018837991853 1
-0.332486267998806 0
0.479758820367075 1
-0.181047332059133 1
0.197524068757781 1
0.279248858288749 1
0.0332182217926436 1
-0.23556999749497 1
0.17674700445174 1
-0.194188334787934 1
0.247256127343277 1
0.173563662038087 1
-0.165873548025559 1
0.105458128451417 1
0.383871464048457 1
-0.145058078543566 1
0.442557551923614 1
0.125319978387864 1
0.224369543185794 1
-0.0885074803075755 1
-0.413525977895328 1
0.102969935635599 1
0.21077531247121 1
0.322421506501665 1
0.151005318091831 1
0.157302294054636 1
0.476934530267789 1
0.359666611607265 1
-0.106189865649913 1
-0.0584946003943018 1
0.145971680908699 1
0.56052543023101 1
-0.281501435898926 1
0.142829744031126 1
0.405931918376547 1
0.620670542620302 1
0.0698050047059239 1
0.362520553115869 1
0.735772253183483 1
0.0548705630862983 1
0.950513703487189 0
0.00503341728989526 1
0.36923783491026 1
0.831014280610948 0
-0.335187977159453 0
0.0128072246635348 1
0.587442824973054 1
-0.00314153157303584 1
0.196004844528325 1
0.309263040130571 1
-0.262437021487774 1
-0.0526764500757384 1
0.404319960113808 1
0.529491694186176 1
0.288995307778415 1
-0.0203145083977305 1
0.170848219726195 1
0.110766232821208 1
0.430720107777256 1
-0.0687525642870482 1
0.577795883731453 1
0.602357779272535 1
0.125826832019821 1
0.458041718883931 1
0.0581557683128392 1
0.429003074684618 1
0.599325928185146 1
0.114796951193354 1
0.160317860307806 1
0.265992614942009 1
-0.0616887588029667 1
0.72544944145691 1
0.0232760622253844 1
0.122457140424353 1
-0.0829241296462414 1
-0.14453881981214 1
0.748248379744491 0
0.428624750861348 1
0.779731750628966 0
0.0224474674331897 1
-0.250257636130717 1
0.439170379658409 1
0.181390854658992 1
-0.00909014118631153 1
0.266698766490829 1
-0.0843022757430727 1
0.134281825063678 1
0.1972773452039 1
0.7206558146569 1
0.0861405202913757 1
-0.21516021656822 1
0.0981986287307845 1
-0.00604186499157724 1
-0.0897365845945609 1
-0.376577052822088 0
-0.00581417599034165 1
0.210979975427443 1
0.506603536342602 1
0.261432212179195 1
0.664670632561909 1
-0.0908171405226498 1
0.391125467443425 1
0.378722571726242 1
0.681819943418004 1
0.00668196500119873 1
0.467341526078863 1
0.179431968926627 1
0.0398682578202079 1
0.0945483431955544 1
0.325558834331713 1
-0.215930880078409 1
0.152392766617528 1
0.144366337418153 1
-0.139687812405874 1
0.365492733548726 1
0.392366033320697 1
0.560337864288037 1
0.530732159933561 1
0.164996248154815 1
-0.186356020139525 1
0.288500200896324 1
-0.0302972333205749 1
-0.0282412684715471 1
0.985693931241072 0
0.642309708347232 1
0.128688766961552 1
0.462749285352338 1
0.245295892675221 1
0.680741991769577 1
-0.027375765508559 1
-0.359971448704484 1
0.172059039980381 1
0.175105771161085 1
0.0476559330757337 1
0.139145902602656 1
0.0677969047723471 1
0.458062824467422 1
0.222697389228212 1
0.388952285968769 1
0.0600003113393623 1
0.124851535650838 1
-0.0495160227778761 1
0.133607046340078 1
0.27127578310845 1
0.349614089224707 1
-0.125039551070865 1
0.252981784391895 1
-0.0511887517040244 1
0.171893780798128 1
0.23896067331578 1
0.166114049360198 1
0.0740580312757489 1
0.388268711195624 1
0.0836921271922907 1
0.230623895959761 1
0.768305126732983 0
0.271397624373188 1
0.395629812136713 1
-0.0979758371188819 1
0.151019095272988 1
0.299262145968946 1
0.467383252833285 1
0.377213566525372 1
-0.0847324083803053 1
-0.320590815245031 1
0.298255407644226 1
0.56568328706781 1
0.144191047158759 1
0.162605433940254 1
0.206861166018072 1
-0.277469234249728 1
0.254811449390458 1
0.339842265590261 1
0.156327014272994 1
0.367329306078572 1
0.687079350001206 1
-0.126407972506814 1
-0.230536417377065 1
-0.256002102169857 1
0.654184133401461 1
0.55398054862809 1
-0.0188771830977635 1
0.297122819599608 1
0.265828055519443 1
0.34741167739709 1
-0.168109687529575 1
0.252516850108044 1
0.228839733010932 1
0.424506483799399 1
-0.0448182814796704 1
-0.115338075383025 1
0.0450385295785802 1
0.535928336195679 1
0.411348897798933 1
0.0244426846422517 1
0.135950134714975 1
0.690342599563559 1
0.13095941198388 1
0.0740451913543476 1
-0.0340134930199951 1
0.628112001132149 1
0.293443469511107 1
0.29196757699978 1
0.45533169694136 1
0.304636826812376 1
0.0886308036947453 1
0.545505430711747 1
0.0725777654881675 1
0.530223689406418 1
0.565031836327481 1
-0.257800919950706 1
0.398109680652959 1
-0.00438329160388912 1
-0.0453126674122918 1
0.425049335591137 1
-0.129536451690458 1
-0.289040013541598 1
0.276556246166037 1
0.169501913314051 1
0.139965336837687 1
0.256995278857693 1
0.420919712410922 1
0.193848574212435 1
0.303992048024019 1
0.333875781695068 1
-0.00532282601595815 1
-0.539955527772659 0
0.378343172592563 1
0.0562146343645279 1
0.0587198132862737 1
0.208937401661742 1
0.180143516813033 1
0.0159095770673356 1
0.366723002101272 1
-0.210283528534299 1
0.47162433454337 1
0.356278897920145 1
-0.199675375557171 1
0.346400223085482 1
0.619943470350024 1
-0.180692423553227 1
0.35018172997909 1
0.43213391779219 1
0.0280858444850175 1
0.245906759508021 1
0.484598716062316 1
-0.0146512147802938 1
0.24905928970542 1
0.0994555012728667 1
0.0916464394602391 1
-0.0763154911939536 1
0.464861483113802 1
0.181249416017415 1
0.672353962652569 1
-0.0448559159783057 1
0.458468779671899 1
0.321076565951975 1
0.364281597424011 1
-0.0406839916251059 1
0.457503506083284 1
-0.0312018047260569 1
0.554383658833998 1
0.304652261109376 1
0.250439105553941 1
0.113830546380173 1
0.397835755287797 1
0.387320266713402 1
0.0468520932246374 1
0.337322125475922 1
-0.543624407352693 0
0.442074221577675 1
-0.224589044490895 1
-0.0501867861994449 1
0.44785563781047 1
0.0573597241577048 1
-0.0100294068635995 1
0.0282616013185224 1
0.0951775790394156 1
0.169417299799592 1
0.448140229953199 1
0.604243831548408 1
0.163094022222278 1
0.351701468469202 1
0.22485281348929 1
0.553461211816667 1
0.37900587346416 1
0.0729356608933273 1
-0.201313614791261 1
0.328905694800804 1
0.0489093802169707 1
0.308915377659763 1
0.00346387432956652 1
0.0308291797622557 1
0.404024655058866 1
0.61000126649309 1
0.369598583260999 1
0.132584639617057 1
0.344298720344531 1
0.219870465744838 1
-0.0133506433780821 1
0.311519312841608 1
0.141177349071757 1
0.684743380753171 1
0.475401037961881 1
0.274585086117592 1
0.0158727369527372 1
0.148760041620965 1
0.0729723875518458 1
0.319072867976447 1
0.307258392770798 1
0.473766615875306 1
0.430095003286242 1
0.517312572678589 1
0.43024901237219 1
0.182572918929796 1
0.313399233215494 1
-0.43530078739962 0
0.506478693255559 1
0.120171016728302 1
0.284556118041673 1
-0.444093389063056 1
0.40589008238449 1
0.00482358022700254 1
0.119573509138657 1
0.340735414248361 1
-0.607984118117187 0
-0.0103561343243136 1
0.144573380153033 1
0.45532716551903 1
-0.0479464711813449 1
0.310051391142188 1
0.0883111793666984 1
0.332856306168067 1
0.0778136711312529 1
0.293425441106885 1
-0.150528388135842 1
0.0151464217736598 1
0.370010546984049 1
-0.00555449893413013 1
0.505250942299915 1
-0.0952430895977201 1
0.161847129646683 1
0.314304772054463 1
0.830404482126166 0
0.40379613373465 1
0.149082589750767 1
0.164819345777472 1
0.217445895060137 1
0.692742433484161 1
0.0959159503464637 1
0.262080853582424 1
-0.317671686354928 1
-0.33675748438521 1
0.260511685085209 1
0.478439026217233 1
0.47411068361398 1
0.224281967299001 1
-0.123136021320412 1
0.354130416841891 1
1.22296465639879 0
0.581676352761174 1
0.611002224034987 1
0.378473583413251 1
0.420946572727962 1
0.227889069673673 1
-0.048097757076287 1
0.00319023353647493 1
0.402194824515498 1
-0.115878851379006 1
-0.329660938657504 1
0.406395614486356 1
0.415682800510998 1
-0.0900472431999901 1
0.424580334999165 1
0.266238742462502 1
0.247497297724031 1
0.248141540296789 1
0.0917285475278129 1
0.15432758355957 1
0.505402283916168 1
-0.136730107008334 1
-0.0150781237596959 1
0.0603174231515055 1
-0.437670332887066 0
0.503963649238729 1
0.377250579153208 1
0.386282645867221 1
0.321768169047288 1
0.0863373438401036 1
-0.210101710071882 1
-0.0350647752741621 1
0.520726908405897 1
0.192232852171544 1
-0.0990202043531574 1
0.0288415359482239 1
-0.0803701437009268 1
0.0726564263343675 1
0.247625202354352 1
-0.228162201951561 1
0.308448850983075 1
0.31483912723455 1
0.35725116300648 1
0.298236535990433 1
-0.220900025543036 1
0.653867971317891 1
0.0386081676020658 1
-0.361539677593893 1
0.234275215186497 1
0.109061000839519 1
0.293101545601846 1
0.615616847469636 1
0.289665928645906 1
0.0696497479324942 1
0.340509598504832 1
0.585621840729133 1
0.137188546089738 1
0.361934833876321 1
0.210841575138724 1
0.480321791112268 1
0.0621197825313266 1
-0.220197850780559 1
0.563820573276822 1
-0.349982374588879 0
-0.101493132139722 1
0.236924723882917 1
0.0517099688130587 1
-0.187937628999131 1
-0.404896875557946 0
-0.397778439892337 0
0.18025773682078 1
-0.574445429018327 0
-0.252840460950888 1
-0.242620443468836 1
0.0119461883468748 1
0.475637139493302 1
0.585846993829811 1
-0.224946620593902 1
-0.276967055268812 1
0.39992604938204 1
0.329138001901025 1
0.49800812704858 1
-0.0262715900770653 1
0.565891675528326 1
0.438065748408368 1
0.447831626450397 1
0.177366346649988 1
0.0920861300557299 1
-0.249897816411169 1
0.183269406091833 1
0.435734384990459 1
0.206758032306903 1
0.438097358616063 1
0.121798524683381 1
0.0158119266058133 1
0.19420644480285 1
0.262658438466706 1
-0.0250370234779027 1
0.162430908115053 1
0.270721586183701 1
0.325024577082961 1
0.730661685880087 1
0.0318214629189622 1
0.553308294856808 1
0.20295742910273 1
-0.225735289469117 1
0.468499115482718 1
0.287370887327357 1
0.0483868081387334 1
0.491319729293547 1
0.048317241172698 1
-0.340751701509258 1
0.665499367176384 1
0.228397322102595 1
0.35826160074627 1
0.497543093319566 1
0.0256089548092093 1
0.636691010940832 1
-0.209879030881043 1
0.265044315730844 1
0.588424314204555 1
0.53832820807543 1
0.845550830037934 0
0.0822305807054485 1
0.191507699503224 1
0.0994524500591767 1
0.283176773609067 1
0.11346276453064 1
0.103752251070547 1
0.440312767779168 1
0.203294592646728 1
-0.236955510452059 1
-0.210113304620214 1
0.328300651761363 1
0.228586274116399 1
0.416884692233687 1
0.0912722549513092 1
0.250694229756662 1
-0.0372025776588063 1
0.360827654705419 1
0.708325997255064 1
-0.0314331030600868 1
0.0294109522677137 1
0.0857195744378339 1
0.132518452078695 1
0.0308212847324065 1
0.109523947893748 1
0.141195596552653 1
0.343488697670071 1
0.464582883668798 1
-0.147995054129488 1
0.313073012556054 1
0.36995548822667 1
0.0219497543552223 1
-0.527275324564959 1
0.711700567641556 1
0.549183983686175 1
-0.0871759065380072 1
0.0468201751274356 1
0.869302423398636 0
-0.14857528468654 1
-0.0668824269807406 1
-0.384663900990082 0
0.136133399963559 1
0.0504290507994932 1
0.121340485689515 1
0.0506182972818548 1
0.743232545072055 1
0.557352561219984 1
0.190630877270428 1
0.310801758960091 1
-0.245544607743091 1
-0.0345151098501722 1
-0.275882012389138 1
0.0825731449370359 1
0.495224918415389 1
0.162836524636698 1
0.462929682705856 1
0.233403565159802 1
-0.0160464994159695 1
-0.260608218567864 1
0.187431365441925 1
0.505903971343589 1
0.496979151540334 1
0.509202305509223 1
-0.0605660628174421 1
0.347619924997982 1
-0.00193378907907018 1
0.290069277800628 1
0.0350318106490681 1
0.069329005618514 1
-0.0834913526912946 1
0.432606100589683 1
0.431527627412956 1
0.25137661803294 1
0.588107539831682 1
0.393205450286194 1
-0.27962018214938 1
-0.216405533462961 1
0.0839011796660382 1
0.525890742547309 1
0.308113974632565 1
-0.139094350794355 1
0.315272700122847 1
0.0643702158173568 1
0.33238690044281 1
0.472932174295059 1
0.322535157252102 1
0.0150333605713831 1
-0.400531984439331 0
0.0430714878207974 1
0.410111424628591 1
0.21061104500657 1
0.338701965547727 1
0.090692281498167 1
0.457672620737581 1
0.0140250008346339 1
0.519216171791172 1
0.209279258434632 1
0.38835742249741 1
0.592044802361951 1
0.29638533245479 1
0.467248896154652 1
0.118517155414658 1
-0.192481336410695 1
-0.210826336255323 1
0.187717640229791 1
-0.0353966710592752 1
0.816409800157262 0
0.360661202120475 1
0.0485675008541747 1
0.0733227787174763 1
0.417186740449335 1
0.438832749908221 1
0.327269203712945 1
0.364107970735624 1
-0.331365871647258 1
0.728463644248354 1
0.190669957887482 1
-0.290570157050209 1
0.13897866018071 1
0.214199184611221 1
0.582370519431388 1
-0.0523454979459215 1
-0.39605712503975 0
0.824518539694949 0
-0.180389224218269 1
0.230176601207146 1
-0.242805482390064 1
0.0445094336920622 1
0.303099209527405 1
0.453325544648467 1
0.364057220920145 1
0.383536644300454 1
0.146022793479117 1
0.537971686069471 1
-0.0509604732917254 1
0.601211452822128 1
0.515623964447097 1
0.279331767356117 1
0.13743986588005 1
0.270566883603277 1
-0.123606780480169 1
0.215204997259126 1
0.214471724876733 1
0.877785945974516 0
0.127590276297682 1
0.502484423184322 1
-0.117202897542158 1
0.537018084681597 1
0.678286060155512 1
0.221666759419077 1
-0.0724718090294624 1
0.111062854578579 1
0.153478783706825 1
0.388248547931432 1
0.0682215335721499 1
0.264830085909932 1
0.0887010482946802 1
-0.126682882022966 1
0.520208263302437 1
-0.0400731937677817 1
0.305113608336326 1
0.237430156195339 1
0.343919811561075 1
0.0627296504881324 1
0.248151133404135 1
-0.205273345990427 1
0.409446234124546 1
0.221840328343177 1
0.208531760163567 1
0.0130423449731753 1
0.244230364422256 1
0.00924344171278174 1
0.43542280890312 1
-0.292412899532407 1
0.607229865374819 1
0.277644492879213 1
-0.294289716283841 1
-0.00875019757978647 1
-0.376415784347838 0
0.504423828624502 1
0.51228825987452 1
0.181868638800981 1
0.282939756049961 1
0.0918465564646608 1
0.395996196749274 1
0.577182646492782 1
0.181470267347317 1
-0.0373997432871276 1
0.397092857608968 1
0.594056786849601 1
0.440910825820833 1
0.130604779627448 1
0.141163781544853 1
0.0597237288910109 1
0.265491489789501 1
-0.0619838686333257 1
0.281166095606799 1
0.124041379091814 1
0.535338354394946 1
0.125698630611804 1
0.115909116857948 1
-0.0682089146477063 1
0.14867163890293 1
0.173467179577662 1
0.204061908835063 1
0.334706350016722 1
0.0173366945615526 1
0.0628940583699737 1
-0.376108756887974 0
-0.152881015809148 1
0.11541188643697 1
0.54992345775982 1
0.172969007952668 1
0.513445313101068 1
0.250880828891511 1
0.198471305930152 1
0.305688474915109 1
0.355474856121886 1
0.235714858213463 1
0.177163307204638 1
-0.0634641061592951 1
0.0286078760996681 1
0.509418648805186 1
0.31350785980823 1
0.477334276645229 1
0.232589342510962 1
0.288764993661982 1
-0.134208344100584 1
0.19474402089617 1
-0.23276210577916 1
-0.0896936889505631 1
0.0977079215575508 1
0.225871416851514 1
0.241408731548124 1
-0.298783370181113 1
0.609564196356762 1
-0.0206828111676309 1
0.450842337565762 1
0.0552063909032581 1
0.529367037737458 1
-0.125893936675372 1
0.370173450209012 1
-0.12753844487191 1
0.122842281169101 1
0.314231223264188 1
0.0675212717575756 1
-0.0468362406533976 1
-0.0477417638896672 1
-0.381016521577579 1
0.292143769826196 1
0.00830238204732404 1
0.813608179989408 0
-0.0609365407554843 1
-0.400913811864039 1
-0.30337208717201 1
0.458153018639297 1
0.233477273826195 1
0.434780674291627 1
0.193924495758865 1
0.207893049080285 1
-0.452201937777908 1
0.187118055027105 1
-0.0599600949967618 1
-0.0480547465811484 1
-0.161865070399082 1
0.210516311088218 1
0.113994509419387 1
0.320885066972675 1
0.454529043385789 1
-0.00399450092939286 1
0.570680716721535 1
0.239653999787987 1
-0.0757099593500575 1
0.288310057489421 1
0.103469148874312 1
-0.204863806967594 1
0.121135200901923 1
0.366677651653385 1
0.436412971894856 1
0.0728496228162151 1
0.52678696452414 1
0.201791627839609 1
-0.176859975274806 1
0.34192035798163 1
0.280108781611999 1
0.119754629473995 1
0.133297267395906 1
-0.0300704752662983 1
0.437560803405137 1
0.268640300546718 1
-0.0980001402981391 1
1.02949591085035 0
0.380962595946561 1
0.495464717824827 1
-0.102584183245325 1
0.261504137547527 1
0.0409743755491526 1
0.0402345082084039 1
0.564741682287939 1
0.603556610018019 1
0.48635897547913 1
0.388500767166215 1
0.41255822328631 1
0.495502894784929 1
0.415643503697888 1
-0.15600540959253 1
0.217441261496875 1
0.368091180525236 1
0.148440805952452 1
0.0813665103931473 1
0.656176132571595 1
0.560524002455075 1
0.0280234312355264 1
0.00420074738686557 1
0.0832477897278907 1
0.0775975154959656 1
0.0150840540601879 1
0.288973213526526 1
0.191472527362911 1
0.483323909049558 1
0.0762582728257653 1
-0.242187076272197 1
-0.501485844031515 0
0.0839549901120173 1
0.267141495973015 1
0.0606691951390607 1
-0.458141698258882 0
0.682803818005978 1
0.498455128220789 1
0.00859878780807337 1
0.337500150450978 1
-0.187167988177736 1
0.00746632789195625 1
0.321544297426953 1
0.578390497352759 1
0.0939798175955202 1
0.0516398911248058 1
0.18314802005082 1
0.449097737904865 1
0.0184069949572639 1
0.308132230596526 1
0.532494632137338 1
0.109896802091901 1
-0.0717235206299128 1
0.298869354524336 1
0.630252371622223 1
0.337530777339889 1
0.0619141915868932 1
0.0574597244207141 1
0.269072891829723 1
-0.569625282005909 0
0.326189334132317 1
-0.0528406460713305 1
0.262783647973698 1
0.247059306516916 1
0.240003635892887 1
-0.278970922856627 1
0.0245355728773301 1
0.135139252823598 1
0.0756658722414463 1
0.200765021436902 1
-0.0833288017883355 1
0.161756352076316 1
0.334351516707381 1
0.0204913941355712 1
-0.0924848443021918 1
-0.126377648958692 1
-0.222228262449585 1
-0.255717281503157 1
0.242105862180841 1
0.270508102591857 1
-0.0843846309002788 1
0.0827633099335074 1
0.431410846049725 1
0.1420908310436 1
0.00155769662855087 1
0.575485075398085 1
-0.156186778841225 1
0.38478872061896 1
0.448647653695576 1
0.546553391524971 1
-0.141096016145644 1
0.364466562909338 1
0.628537195263882 1
0.209620469896819 1
0.170840340356646 1
0.100867833886158 1
0.00735016818694556 1
0.134349217486264 1
-0.0110279222424132 1
0.216243110703112 1
0.38515974795485 1
-0.166731402811272 1
0.0644531398379838 1
0.712138038178162 1
0.0583782217754411 1
0.111546005248334 1
0.542451124679404 1
0.175735275848738 1
0.148215359428505 1
-0.539068680313225 0
0.496930608553933 1
-0.216711954169397 1
0.447488143792221 1
0.161325192509041 1
0.479180177502732 1
0.185478106825579 1
0.37152557868782 1
0.269293086425654 1
0.715253580380953 1
1.05552619756666 0
0.0110908168417214 1
-0.126975855490864 1
-0.304266974907716 1
0.213029631592698 1
-0.067102752797452 1
0.511310646876837 1
0.0987214317288811 1
0.477367275431216 1
0.161537327788091 1
0.042453262024277 1
0.177887088332572 1
0.397169409170311 1
0.0769026418138696 1
0.132741221226546 1
-0.063929512180143 1
0.401435356525036 1
0.200650168479146 1
0.25002812462146 1
0.419284313730964 1
-0.0184177769362752 1
-0.234930784139181 1
-0.0661390223272071 1
0.0496937009842052 1
0.38060620511533 1
0.402825170842452 1
0.127033331663639 1
0.0387564049530018 1
0.219923910927738 1
0.551849568904697 1
0.288202590754396 1
0.421346368552482 1
0.456200509518327 1
0.307024571204714 1
0.456817834036246 1
0.488160190401657 1
0.355162515193661 1
0.340522194338246 1
0.39289663383226 1
0.752357176232088 0
0.159421741612145 1
0.454610639791677 1
0.616819714049427 1
0.848380669460823 1
0.114257636110896 1
0.136842096416568 1
0.229758906057576 1
0.322362975067233 1
-0.227059296266282 1
0.0544292065938121 1
0.629932183489635 1
0.746181917831742 0
0.0688310117414155 1
0.169719327303661 1
0.464228109534807 1
0.593118078363544 1
-0.39273746719384 0
0.00128330686599142 1
0.229104308386068 1
-0.207904179179811 1
0.0339177555951634 1
0.231832355728977 1
-0.101629868206051 1
0.471900382231708 1
0.0381261441132119 1
0.18900559785465 1
-0.0943855497250078 1
0.123494347323808 1
-0.201493216007306 1
0.0882876002277039 1
0.70072924487505 1
0.266396930164296 1
-0.342459734968753 1
0.154441387537834 1
0.0523306930965951 1
0.409439843184959 1
0.105718250203208 1
0.338690068578308 1
0.490083319264668 1
-0.322436991971089 1
0.665082761527093 1
0.55912081876554 1
0.0883707509128174 1
0.341987764983655 1
0.0875486804294637 1
0.0348569322199748 1
0.101934481036208 1
0.0100579921048779 1
-0.0684015859648451 1
0.183651026200033 1
0.209330412737099 1
0.578771576510673 1
0.168352921727381 1
0.127911597438279 1
0.555511347596951 1
0.280795767819263 1
0.381728540312224 1
-0.329686229885023 0
0.584221071107579 1
-0.23745519402301 1
-0.105359472664136 1
0.0339480968745902 1
0.363512370864003 1
0.408191085645967 1
0.0630284703735026 1
0.381413925913104 1
-0.0716293663711853 1
0.289742783218859 1
0.511338674568021 1
-0.249318898481593 1
0.0463810099088236 1
0.17340271497122 1
0.582262076591633 1
0.284719271369576 1
0.543714799293977 1
0.265913639687918 1
0.548258840336253 1
0.471585263894323 1
0.00117160001912397 1
-0.328883759358843 1
0.112974213902768 1
0.508525849121607 1
-0.0685346090919248 1
0.153961633704598 1
-0.241330720375633 1
0.457296123191604 1
0.600332558712427 1
0.20728103276512 1
-0.323937303453291 1
0.344979186477153 1
0.328902166512922 1
-0.16754763461403 1
0.226076286781038 1
0.653095250376637 1
0.162196151003342 1
0.167098809232933 1
0.772152225898173 0
0.537768224792564 1
0.784182482556333 0
0.264504680807707 1
0.103927637426445 1
0.202914078546392 1
0.16646248980602 1
0.257137703027576 1
0.470520169108068 1
-0.154244503498827 1
0.11923611855431 1
-0.213201020830817 1
0.0998703260850326 1
0.720637342283159 1
-0.172624257421213 1
0.11928584180314 1
0.0515033326063617 1
0.100555954708289 1
-0.0564334653102738 1
-0.250097348116656 1
0.521202064567039 1
0.0131062859596474 1
-0.200733077831554 1
0.0428644342953389 1
-0.0679449088427778 1
0.0667809048681743 1
0.0933703654739138 1
0.201895889523822 1
0.104290491073193 1
0.557127924290196 1
0.184057515063517 1
0.578086774916288 1
0.0536830423127535 1
0.0462075056032827 1
0.233587478065568 1
0.368437897998201 1
0.0045436030732078 1
0.122615695084958 1
0.336248682480448 1
0.0945687066551965 1
0.0889357924466259 1
0.407416066056873 1
0.346687447829945 1
0.242680538452506 1
0.25991657223063 1
0.0685060014097848 1
0.460342003203004 1
0.108817925044808 1
0.434541689687776 1
0.0588166269273836 1
0.347524766007019 1
-0.429808494716264 0
0.625504397949923 1
-0.109865717603717 1
0.112728605958933 1
-0.40382798486688 0
-0.0482868739266287 1
0.318189036192957 1
-0.251081047585076 1
0.194705023018038 1
0.0368150054577672 1
-0.147768994674268 1
0.245282259444003 1
0.325962416484817 1
0.0653617955322047 1
0.378011265328386 1
0.161217133922755 1
0.565401972323806 1
0.09351358530929 1
0.289360365278268 1
0.508700515218554 1
0.217067312611564 1
0.241093192791549 1
0.0278840365390571 1
0.362661673296142 1
0.534459344857703 1
0.226520267725051 1
0.340786391057584 1
0.196064925449914 1
0.356846514734011 1
0.218594818575986 1
0.242242201678729 1
0.0650776906187727 1
0.69477051411196 1
0.266264663948248 1
0.0989111005160666 1
-0.0592390884195602 1
0.316465779477235 1
0.0261622989601408 1
0.509257118592005 1
0.567548715034301 1
0.148872392361689 1
-0.128399315125333 1
-0.00741282738626756 1
0.434242464765972 1
0.378276292864657 1
0.209176773124833 1
0.519006777787743 1
0.247095347929928 1
0.302293880452349 1
0.536323768586105 1
0.428869686841524 1
0.47579811713586 1
0.418755095501779 1
0.648493503933088 1
0.480023618222892 1
0.11999023763837 1
-0.0426200962616728 1
0.295425420035831 1
0.288262582725218 1
0.530327538851894 1
0.202153019127874 1
-0.210474597895925 1
0.240104658821736 1
-0.222241686096275 1
0.522134394740763 1
0.037092553243648 1
0.302603001386024 1
-0.00697822489300771 1
-0.130954740228416 1
0.324316246565854 1
-0.137243914042952 1
-0.0425026853418998 1
-0.0469334884427278 1
-0.126849037365156 1
0.0842321524815395 1
0.0917237259125546 1
0.0982467736893227 1
0.47413091884371 1
0.0221287461784061 1
0.0573119866468346 1
0.234446083298013 1
-0.145338938234977 1
0.090734996641719 1
0.287774213616673 1
0.170094572225757 1
0.221055187545452 1
0.0915067172353784 1
0.172601914460633 1
-0.000292192443042821 1
0.642351579274528 1
0.640556002007594 1
0.132417492098852 1
0.0481495719459626 1
0.109735628871475 1
0.476148136558369 1
0.492238574980381 1
0.227530988583314 1
0.278151663490059 1
0.22917096327659 1
0.0404819274550798 1
0.521287511192215 1
-0.395872654116072 0
0.235779559211869 1
0.791369404755717 0
-0.0572972361154768 1
0.35564694162901 1
0.357367645559287 1
0.0719533536898434 1
-0.126757141588679 1
0.28488871814065 1
0.282387419815129 1
0.445696923062871 1
-0.204716146228337 1
0.0998543890805263 1
-0.38649613353537 0
0.403465589558336 1
0.483763521961604 1
0.629458974113171 1
0.0756121945259326 1
0.284283538752153 1
-0.126367356070885 1
-0.00376636455741997 1
0.158000619102587 1
0.455129213106732 1
0.678794634478759 1
0.137839833847295 1
0.378690075665306 1
0.20662314598857 1
0.305119626342437 1
0.663384540868377 1
0.155241460921503 1
0.341117794177437 1
0.165565598597746 1
0.276421435148642 1
-0.0217034624223478 1
0.0444404438226026 1
0.484868751739054 1
0.534203550484783 1
-0.0246547575129271 1
0.417636905279046 1
0.0355417844279774 1
0.0113559386135275 1
0.597538645680205 1
0.676961994748007 1
0.387415930897754 1
-0.0881666605185449 1
0.0654398553346921 1
-0.0789049582680203 1
0.349394762432751 1
0.285725472872326 1
0.159098812050189 1
0.181990648313678 1
0.183720909845432 1
0.113799008449049 1
0.515515940290136 1
0.493687735699886 1
-0.288281746846981 1
0.662444447647975 1
0.356862024284251 1
0.00904274925145918 1
-0.286482286266499 1
0.265265061123065 1
0.169780539315322 1
-0.294403419482186 1
0.0506487962964949 1
0.380193298775726 1
0.690418308303249 1
0.542185655236838 1
0.581158416135135 1
0.252374240879454 1
0.155472267562145 1
0.0415380422446938 1
0.296768292946452 1
0.089120813715222 1
0.0215831031009503 1
-0.0610551449913132 1
-0.048046418419305 1
0.100565982329606 1
0.16412509472611 1
0.00303648740264507 1
0.365750357168961 1
0.321199561464417 1
0.409851630713727 1
-0.111253970689338 1
0.21305980859457 1
0.0410455220644812 1
0.22602987709336 1
-0.00286953128837865 1
0.846542429519835 0
0.200651191123846 1
0.104039459903921 1
0.176016694393863 1
0.266409648363377 1
0.371451675656521 1
0.0145232567085724 1
0.780297471856383 0
0.144817899530836 1
0.0229976500439992 1
0.333618950630233 1
0.258822739460681 1
0.819203459913924 1
0.155858789838219 1
0.0108678633043638 1
0.38945521515388 1
0.444114408848046 1
-0.0299039496571423 1
0.154802933227619 1
-0.468819386375911 0
-0.0608349825226733 1
0.497238626733634 1
-0.267553849164057 1
0.69736571924652 1
0.637743929729205 1
0.32409795471344 1
0.0583403574990428 1
0.434700926305556 1
0.21219453337804 1
0.369196553572926 1
-0.430782179799698 0
0.286764558554834 1
0.285462568605709 1
-0.125825073169132 1
0.629187511549032 1
0.0847678765726282 1
0.0211840288774894 1
0.075847117209898 1
0.421115395619221 1
0.703856158095767 1
-0.169038629520379 1
-0.221942170798943 1
0.347208580223455 1
0.257133879750803 1
0.576665621071216 1
0.365257702034727 1
-0.12426843643158 1
0.678398371372141 1
0.275216832224792 1
-0.381340772893454 1
-0.0106556340468971 1
0.230015573621451 1
0.591295773391124 1
0.175475135679661 1
0.183291868115632 1
0.831653674400642 1
0.147364167610039 1
0.600908888594275 1
0.541652001351481 1
0.471290480401073 1
0.32561123605358 1
0.334099459986455 1
0.332618463988294 1
0.51115034840825 1
0.273469443437843 1
0.513271300899189 1
0.128749914162718 1
0.432261335582317 1
0.132667433747193 1
0.253575924989 1
0.14998320113596 1
0.27917407929336 1
0.355312557509628 1
0.73194484688957 1
0.45348610054859 1
0.218495768050775 1
-0.197327026828697 1
-0.0326881816083854 1
0.416540259397744 1
0.388741538120609 1
-0.158156061803992 1
0.559427700262446 1
0.226935542401682 1
-0.0297080417490223 1
0.709636233974511 1
0.356164878691159 1
0.199474764269604 1
0.0305707443090175 1
-0.211754156903676 1
0.131693508922281 1
0.0812338878181525 1
0.29266118724196 1
0.271902588360609 1
0.211935844383263 1
0.264947658639064 1
0.0432118190499667 1
0.83221151893088 1
0.569081573166089 1
0.144103138858075 1
0.314626160909868 1
-0.0574568815521649 1
0.0261311354645079 1
0.202165823965617 1
0.120733263242573 1
0.517405323405916 1
0.399863581303861 1
0.267971292918648 1
0.234476980851318 1
0.171702408034615 1
0.179688195553948 1
0.852482174324577 0
0.130211329994885 1
0.193095327133039 1
0.384205985668572 1
0.401947281233094 1
-0.0231742716100281 1
-0.248583133465458 1
0.238642980994465 1
0.637551784780635 1
0.286363122837696 1
0.262024155428157 1
0.198810895009416 1
-0.147123886207292 1
0.167187612432241 1
0.488525655651297 1
0.295089276293973 1
0.200196287387051 1
0.233502156182236 1
0.220654658304269 1
0.36188236541165 1
-0.377349637379303 1
0.328946643336563 1
-0.240499954107027 1
-0.10774950059941 1
-0.0693977292819263 1
0.407408887480298 1
0.0729672673674682 1
0.421067513045493 1
-0.0411092414939318 1
-0.102967787807184 1
0.605374313295276 1
0.0813358532510303 1
-0.0767431907507414 1
0.601641797243446 1
0.903830102522655 0
0.474159714164161 1
0.417845500221625 1
0.0172224517322282 1
0.371849226985189 1
-0.110637815010841 1
-0.00393530286933955 1
0.0732008971107527 1
0.045499237959895 1
0.196452322373696 1
0.933188660834072 1
-0.15737380134115 1
0.542044898927904 1
0.414630373609077 1
-0.105070987186194 1
0.175877162579153 1
-0.121579745026919 1
0.419072579829701 1
-0.196866176879684 1
0.326230781939012 1
0.00899154804253481 1
0.376071142786009 1
0.211633791154476 1
-0.192318652760345 1
0.352216433451884 1
-0.0803775735164293 1
0.429343214510446 1
-0.119774804051702 1
0.00106263522523897 1
-0.113855019286693 1
-0.602788493422778 0
0.0243872863610828 1
0.233367394023875 1
0.155606953442414 1
0.464097943429485 1
0.18848629874502 1
-0.253460098470966 1
0.396573351578762 1
0.234189142618182 1
-0.0126035586987117 1
0.251469036131919 1
0.685567947501772 1
0.0053123019031685 1
0.109453283221639 1
0.439268940815583 1
0.375610542801549 1
0.282841583888665 1
0.00529338353974608 1
0.32766391962951 1
0.71787709524515 1
0.267406852303657 1
0.371774227522861 1
0.553701428403831 1
-0.309208206276559 1
0.00620701474760799 1
0.202392778060366 1
-0.087006554037785 1
0.331985305486223 1
0.456807328147974 1
0.583330092141089 1
0.305840162574818 1
0.538000864603981 1
0.604499680452006 1
0.286392073832136 1
0.0521303241942936 1
0.385620116523436 1
0.337539676855012 1
0.471294141720726 1
0.159077683822793 1
0.275252429414405 1
0.0571529728822444 1
0.1503550645013 1
0.107471456026497 1
0.409768096029658 1
0.238067774780008 1
0.59539743387036 1
-0.14109524095407 1
-0.184150713435319 1
0.388778602149965 1
0.205527718978173 1
0.187005879567777 1
0.514702627736874 1
-0.00596677344130175 1
0.373150769910734 1
-0.0158766676769279 1
0.318500273765436 1
0.225803101365514 1
0.00642645084695896 1
0.38990016703073 1
0.362737929016191 1
0.478287287391574 1
0.558745051865363 1
-0.40910532119738 0
0.182342637822751 1
0.258259895730515 1
0.58249717541052 1
0.497603010278263 1
0.304134347184776 1
0.147474487156621 1
0.356105404191437 1
0.208480747042939 1
0.339069040710998 1
0.304117706828736 1
0.315247703948987 1
0.264815901765601 1
0.207409422188622 1
-0.0503696419756139 1
0.270182330991755 1
0.168180860828288 1
0.723841824287131 1
-0.0197723204417568 1
0.165022000040767 1
-0.128037499742458 1
0.498281877387242 1
-0.00435884828165516 1
0.51418562702335 1
0.0324252844494743 1
0.466649156877953 1
-0.109014839220578 1
-0.23641114188677 1
0.270691604722757 1
0.725610918992582 1
0.474830109971103 1
-0.0140815576553477 1
-0.101800533169657 1
0.0591142913403028 1
-0.161532766854111 1
0.362935920396948 1
0.451659258150272 1
0.176435180473799 1
-0.302442543080429 1
0.30999988286013 1
0.380801774595024 1
0.315369802952798 1
0.604965367163121 1
-0.0155680655267321 1
0.321181729183729 1
0.0335346666927681 1
0.14697696506771 1
0.138531415712052 1
0.440710333045128 1
0.217224473612995 1
0.018031253029586 1
0.248762552223329 1
-0.285474056546075 1
0.287419677107005 1
-0.0961152474825548 1
0.47240654322973 1
0.112950414686898 1
0.360368952939147 1
-0.172020937914963 1
0.25017518246947 1
0.278460148792049 1
0.562407896885937 1
0.0213122606103834 1
0.243915979070131 1
0.0398563966790919 1
0.0557005118013639 1
0.181396667697363 1
0.375922162783493 1
0.690470310781585 1
-0.114089644854313 1
0.620466274099539 1
0.623217839063886 1
-0.215153294968271 1
0.290671899901825 1
0.636988986944343 1
-0.00201704289384193 1
0.289364784090198 1
0.0876590764477441 1
-0.0446050384554477 1
-0.00585960884491856 1
-0.036548374043113 1
-0.0836474970470126 1
0.0503144012152322 1
0.343386555711526 1
0.214258804710823 1
0.107444652927906 1
0.236949351036017 1
0.380301196741309 1
0.206460884098314 1
0.230523907659977 1
-0.0473294179290214 1
0.131382785232025 1
0.596256305848072 1
-0.00119182614279009 1
-0.1674019303412 1
0.518909679984871 1
0.52543846266464 1
0.108816677221317 1
0.113685891008078 1
0.562778627175647 1
0.533053312258892 1
0.223905629452018 1
0.574560271694487 1
-0.0591076515578066 1
0.212033527806406 1
0.457707617425113 1
0.522647560716049 1
0.162313394700529 1
0.225008812086209 1
-0.345489355136961 0
0.464222793156701 1
0.28558128237153 1
-0.0235569207763442 1
0.262130416540307 1
0.3817408821756 1
-0.221878696253401 1
-0.11167891499829 1
0.0590465019001102 1
0.114587282828173 1
-0.266378108112712 1
0.0309202497019151 1
0.231804407053678 1
0.186799724830112 1
0.121269605914321 1
-0.0425930526246258 1
0.104859286898625 1
0.259643217973841 1
-0.187988474673212 1
0.035780636604046 1
0.40259243434083 1
0.48438065472681 1
-0.256478397918996 1
0.154233958887421 1
0.236961595871878 1
-0.147480102986065 1
0.707785885513452 1
0.310213323603545 1
0.128140857718067 1
-0.0868052633290791 1
0.43925188315821 1
0.0485353072457339 1
-0.259474646263732 1
0.709892224699081 1
0.259388965870038 1
0.156538005718043 1
-0.194606258482509 1
0.437975340605198 1
0.0363958332315856 1
0.55793620903117 1
0.353462433121862 1
0.16148831116818 1
0.237759077095475 1
0.237025185771053 1
0.760295485946106 1
0.248062718647164 1
-0.0265611031672957 1
0.723317661419473 1
0.469687600947708 1
0.392613432686266 1
0.250552754986722 1
0.446385418710861 1
0.0238671250718557 1
-0.12284015185136 1
0.365973776809755 1
-0.0308464126068725 1
0.59133665596258 1
0.00215363330302623 1
0.290938912135624 1
0.175907193976907 1
-0.00111831424082214 1
0.464125445093891 1
0.0964036164566279 1
-0.24954036592697 1
0.110871782272875 1
0.0702481544084881 1
0.828951552052053 0
0.0943459753046038 1
0.658264547787088 1
0.182046236154541 1
0.172824928215416 1
0.156886637761366 1
0.605899175429808 1
0.0912411051100465 1
-0.000498284179115793 1
0.285347858774818 1
0.332877733966074 1
0.366460012160664 1
0.591304816996697 1
-0.263982478312087 1
-0.111745875058353 1
0.0622123724689149 1
0.142799904095699 1
0.508460327159154 1
-0.159524038522432 1
0.666653581432412 1
0.314527130848858 1
0.390002785405013 1
0.190792698933401 1
0.252701442460153 1
-0.12134751029547 1
0.471290708434443 1
0.095702371200732 1
-0.175329514965266 1
-0.0310556961056127 1
0.261712219635197 1
0.73618248131709 1
0.0155918586899174 1
-0.274749467247148 1
0.192256170546688 1
-0.306976240202941 1
0.324639339607756 1
0.273551685688426 1
0.754459423930667 0
0.0921730795015324 1
-0.372782487128997 0
0.264871323175491 1
0.133866845214892 1
0.371061304535433 1
0.24221881413633 1
0.344718689543802 1
0.223748082490123 1
0.54028270166978 1
0.334068786093283 1
0.350440513416135 1
-0.032982436357833 1
0.165150763574849 1
0.0315456360535806 1
0.315108607195232 1
-0.265162291961486 1
0.0594463722281546 1
-0.123446294675055 1
0.152113182323929 1
0.340822061775204 1
0.268131625031458 1
-0.390544505435252 1
-0.277136038766162 1
0.0875743093027415 1
0.214362795701175 1
0.143489606731657 1
-0.113349877510306 1
0.126158073128668 1
-0.219410735336786 1
0.893629387023461 0
-0.162137367811708 1
0.247504000290334 1
-0.231180194445779 1
0.514330129447098 1
0.46624518375924 1
-0.230595610128506 1
0.0255098883369353 1
0.196156936763219 1
0.22345063835868 1
0.0557825145432837 1
0.0434792997407205 1
0.523794666108268 1
0.285875066975437 1
0.531102816494368 1
0.00647370437639808 1
0.565799417157874 1
0.567318986449382 1
0.174777671772277 1
0.179846536389848 1
0.0252775595401146 1
0.442466451670358 1
0.372375138310604 1
0.266459742939741 1
0.20658854255779 1
0.0367373949415588 1
0.688014740680041 1
0.058222167657306 1
-0.0860109005939121 1
0.152931646337166 1
0.595823680669676 1
-0.054052979754305 1
0.120676777573781 1
-0.0760038671633944 1
0.337054712426169 1
0.220025920831592 1
0.416245976997064 1
0.460249064382994 1
0.39204406998721 1
0.0233333658551122 1
0.179891983444747 1
0.15408119709466 1
0.251112953082591 1
0.0754232755873421 1
0.610231830882807 1
0.203393639194311 1
0.101530561550188 1
0.495947358752648 1
0.342501666729599 1
-0.00955976575654846 1
0.142442115811103 1
0.534367042003356 1
-0.223844753268947 1
-0.430337976306529 0
-0.160501430928631 1
-0.129284621206345 1
0.0440472190452477 1
-0.0286666724957415 1
0.267126014078363 1
0.665193494725917 1
0.246236418399091 1
-0.0303290780894747 1
0.212961195782876 1
0.330749380738755 1
0.15497265640462 1
-0.459666750980315 1
0.358747081418544 1
-0.0489824899985492 1
0.207885952027917 1
0.0306828729835865 1
0.177319729519704 1
0.0261044888862082 1
-0.0177834335037427 1
0.550290679623931 1
0.226185596561721 1
-0.480018973500593 1
0.133845476999908 1
0.104724604525964 1
0.300148967586943 1
0.184301779079405 1
0.333333713916535 1
0.0200370792894061 1
0.0536924833427569 1
0.143561118393669 1
0.00652954515101906 1
-0.271761049095296 1
0.104188822087383 1
0.0423092374314382 1
0.0488668684376356 1
0.267948075541311 1
0.35100988922044 1
-0.101366785454411 1
0.303970447686212 1
0.272499588701298 1
0.047205707081306 1
0.412596617191177 1
0.211111638667279 1
0.303624290198573 1
0.267678652144756 1
0.10614984684964 1
-0.193739136835611 1
0.488974685133895 1
0.257301104717878 1
0.0224462259578656 1
0.142880885210724 1
0.708515867653275 1
0.293515141223646 1
0.563021617633774 1
-0.306249984629617 1
-0.168200792031028 1
0.275726327191061 1
0.0767519201638401 1
0.286229301011837 1
-0.0649329705284516 1
0.608934680084383 1
-0.314628320499655 1
0.287614672600259 1
0.0578603424810907 1
0.0936727448729009 1
0.0686568135845401 1
0.278113152125561 1
0.321234703266355 1
0.623233893244821 1
0.357429170638494 1
0.651806244195196 1
0.871985613041078 0
0.261783882331677 1
0.243647389447547 1
0.170360630375955 1
0.077131620383101 1
0.109131608480749 1
0.545152719511012 1
0.446049840465121 1
0.543066253027046 1
0.238865655774589 1
0.283092600571179 1
-0.0153097666821359 1
-0.0942259579885171 1
0.243510068536121 1
-0.0260084446357682 1
0.101914737562459 1
0.0661749686803078 1
-0.101240548567228 1
0.0304697595840925 1
-0.0788752722202113 1
0.172638414707485 1
0.139710906900824 1
0.0334281034287961 1
0.47018208107353 1
0.199700510611258 1
0.118054954025985 1
-0.0946623698440082 1
0.126985447987262 1
-0.116887236875352 1
-0.307832997696123 1
0.430395018775092 1
0.273401661326044 1
-0.153111215655342 1
-0.0281772622620131 1
-0.356862989926703 0
0.218327416067655 1
0.398945320646543 1
0.590840089102415 1
0.457725631579544 1
-0.102790234768336 1
0.0491943758529287 1
0.589228568519739 1
0.264640883819741 1
-0.0531554069636533 1
-0.182901199724036 1
0.0288640818704946 1
0.16481879738522 1
0.139673811387547 1
-0.440424147883221 0
0.104386999586021 1
0.0418992652118698 1
0.642192635358991 1
0.0628030561713724 1
0.148602619009127 1
0.164334474531084 1
0.408639246562205 1
0.0686009566060064 1
0.649539869942739 1
0.436858061551719 1
0.15764626227874 1
0.0459067220761997 1
0.196730255735321 1
0.265110268495889 1
0.307804458865195 1
0.364806958603588 1
-0.10270027147306 1
-0.11054873241915 1
-0.00119694337570572 1
0.0985654263082171 1
0.36007787962813 1
-0.446021399408036 0
-0.0387695146914244 1
0.600655037552922 1
-0.209107672374086 1
-0.159099909914799 1
0.440470606378619 1
0.012305762757144 1
0.368375144145866 1
0.678259362924368 1
0.399899294026921 1
0.314229908515581 1
0.55019115270441 1
0.264165522838474 1
0.42472557074985 1
0.12744109783112 1
0.301090751991838 1
0.372773899873577 1
0.430943967875292 1
-0.117105355542436 1
-0.124667298822442 1
0.377481342520007 1
0.325311899912014 1
0.345233226849866 1
-0.144915728738456 1
0.376998479884666 1
0.0653880916347575 1
0.337425900090536 1
0.191401646348517 1
0.268759995955696 1
0.683701191196484 1
0.125868990536632 1
0.675377162853473 1
0.338697965726924 1
0.304247753447167 1
0.0323136453180694 1
0.652475904996636 1
0.356963487589165 1
0.234057954503471 1
0.384485638797319 1
-0.0934296536811673 1
0.124161683438647 1
0.0110398856278173 1
0.596705009093392 1
0.429945122568061 1
-0.0320431835657006 1
-0.0878987446806753 1
0.105924090149991 1
0.0302927909053417 1
0.182025822390183 1
-0.0947757625895177 1
0.0765048465651097 1
0.180157262867014 1
0.31653057653205 1
0.183000447421807 1
-0.296127775313091 1
0.043095347788174 1
0.231478137332294 1
0.490305620728842 1
0.401692768952456 1
0.232092711421099 1
0.437157152631127 1
0.188122987967117 1
0.0430770031455196 1
0.141805822544268 1
0.119088773008054 1
0.532704286368065 1
0.329715341836113 1
-0.0280530716896042 1
0.175937506635323 1
0.224720773949763 1
0.229766129937919 1
0.315617984954577 1
0.0965292331820294 1
0.192883882110707 1
0.256653892020966 1
-0.170137451881377 1
0.150444650055678 1
0.52268351256764 1
0.555834476685139 1
0.464290160830541 1
0.312287774330924 1
0.303417189270648 1
0.249793552244594 1
0.00930975638175389 1
-0.245168539919974 1
0.310864601632648 1
0.458027470061026 1
0.0108752760801985 1
-0.0369720877121388 1
0.242219463462543 1
0.274904468927383 1
0.408472258563454 1
0.361452447908009 1
-0.0745755057472353 1
0.274886140576476 1
0.392556801694667 1
0.250915693285392 1
-0.166022121438682 1
0.224205370206986 1
0.342196186181158 1
0.314852652439836 1
0.0239697562389898 1
0.787330551406724 1
-0.29131381261451 1
0.357787253029701 1
0.260603961776198 1
0.25054150896893 1
0.272678201922887 1
0.536367271784458 1
0.209663024302005 1
-0.0365670891828266 1
-0.170262674393133 1
0.772440288751443 1
0.27141556765263 1
0.180872267840397 1
0.534644553983671 1
0.0192474870617875 1
-0.0690851430768733 1
0.460542957679798 1
0.0127271069522599 1
0.235263706685727 1
0.109140321129405 1
0.206568485015072 1
0.0129633296543133 1
0.956599053949547 0
0.196371230811796 1
0.650079872878578 1
0.402859809804805 1
-0.133936209967864 1
-0.484178310851835 0
0.11172357655079 1
-0.161923169173127 1
0.225774184359273 1
0.787231529143034 1
-0.223020847288271 1
-0.191262550155633 1
0.380085824152451 1
0.288607772194293 1
0.234608492558045 1
0.26310058798008 1
0.253036492740356 1
-0.0742310380756811 1
0.0415221248880224 1
0.575918282376871 1
0.407466289612935 1
0.260485343254773 1
-0.023284708925703 1
-0.327283060926134 0
0.109618817181548 1
0.163517524730908 1
-0.193388438096825 1
0.225376690056098 1
0.380384976342124 1
0.0919560995859719 1
0.869944254092403 0
-0.287372109048147 1
0.272040090057858 1
-0.221320659715292 1
-0.0441329444027309 1
-0.00141372735619104 1
0.0120822537681913 1
0.30815572000858 1
-0.317959860185996 1
-0.00771730072300388 1
0.602574231738086 1
0.389240321890814 1
0.147479840184098 1
0.791352048293645 1
0.00297087671913625 1
0.248107739603362 1
-0.332827912597596 0
-0.273372410446899 1
0.128792186927752 1
0.762790420845879 1
0.887550284811613 0
0.189393370238081 1
-0.132597764165024 1
0.432064639265 1
0.482453244777481 1
0.393698799856752 1
0.0312614960615171 1
0.410857317115407 1
0.0858911153594435 1
-0.0134549247830099 1
-0.0252314878473665 1
0.187691165857851 1
0.0354660285341098 1
-0.260441322670023 1
0.484179089200493 1
0.161522216454242 1
-0.4308565493957 0
0.042863225376215 1
-0.00961057266419905 1
0.133718052748799 1
-0.0414556200430871 1
0.830328019155847 0
0.074964353625094 1
0.474293056995923 1
-0.101440512751385 1
0.432661669736853 1
0.133766341149255 1
0.317245186225818 1
0.0678428705605285 1
0.555685498004628 1
0.388839549298729 1
-0.0341319569535532 1
-0.174352399881347 1
0.0650522245066613 1
0.0254194296885204 1
0.48462516446713 1
0.267384452585794 1
0.0170810119783616 1
0.162226437831292 1
0.363250218953212 1
-0.183487273150483 1
0.479752693671076 1
-0.00702201060163589 1
0.570100562632261 1
0.61680599842947 1
-0.0221789530889985 1
-0.23946757277549 1
0.018942159534437 1
0.344886874381475 1
-0.247968484765844 1
0.342049005577805 1
0.762889804767383 1
0.0627114217684358 1
0.322384218193232 1
-0.142647770146682 1
0.370958368462086 1
-0.242970256868827 1
0.858059214173336 1
-0.250335829662043 1
-0.0154878758727147 1
0.302145882393006 1
0.431742481524813 1
-0.138352473639406 1
0.0875198286459085 1
0.249359994578938 1
0.114211376973275 1
0.134120378500026 1
0.246287640021035 1
-0.184695974298598 1
-0.125641669123216 1
-0.304257281884071 1
0.573521478565015 1
0.631372327777564 1
0.134440752007302 1
0.538134091410088 1
0.832818025895764 1
0.0650783813635474 1
0.0167735480603 1
-0.261264732079017 1
-0.177132475359755 1
0.150174494619653 1
-0.00477358013793897 1
0.40396121175481 1
0.407866093864152 1
0.376650753122675 1
0.273456674350702 1
0.162686471952828 1
-0.0455258026139805 1
0.492030666619869 1
0.387815772984471 1
0.0357041517427298 1
-0.187585090207144 1
-0.00336092907315423 1
0.234522354554211 1
-0.596814725656696 0
0.414403951731461 1
-0.00349643444761559 1
0.148495937911512 1
-0.135181501793484 1
-0.0968031697158133 1
0.652566768472928 1
0.804324584049372 0
0.465287982746754 1
0.275456211265467 1
0.454376082898391 1
0.707613919289438 1
0.255360813840958 1
0.401293779229063 1
0.389491332358769 1
0.549298339657099 1
0.532672146099948 1
0.194844030419608 1
-0.133963431758293 1
-0.194641252805578 1
0.385109679277034 1
0.589925961898853 1
0.129669362658064 1
0.0996901949453541 1
0.290168854612497 1
0.475219196450903 1
0.313260268633473 1
0.678609458444781 1
0.448226073537058 1
-0.0406566265085102 1
-0.0535091593916027 1
-0.550296510603576 0
-0.20885011172661 1
0.124312800415307 1
-0.030024919177736 1
0.596711582021084 1
0.437266417464249 1
0.0761212833882648 1
0.100675648437772 1
0.390984878201951 1
0.760270376432756 0
-0.294645871097407 1
0.502934341654855 1
0.417454974677533 1
-0.0416708470881045 1
0.656325676414117 1
-0.108752054034882 1
0.258723111252132 1
0.262757647424212 1
-0.126403250888131 1
0.129621611495389 1
-0.149069241060434 1
0.114969560782244 1
0.399765880407238 1
0.186470217514969 1
-0.274404692996608 1
0.41366703734367 1
0.175983765215616 1
0.414040278208745 1
-0.0268342064575254 1
0.341991361458684 1
0.280016631438583 1
-0.00316038312405776 1
0.585847455686603 1
0.437346259646968 1
0.479202941720975 1
0.166529862043775 1
0.0658671965978056 1
0.0734162188407047 1
-0.271751387639883 1
0.199535346530565 1
-0.0245787277106899 1
0.296437177367975 1
0.246659490022963 1
-0.0791653166280913 1
0.162136894211932 1
0.256736031824287 1
0.353231452257384 1
0.28549487641769 1
0.776888254554219 0
0.289517604410218 1
-0.137280970873844 1
0.284269669030007 1
0.386266960892757 1
0.235691411915355 1
0.0681047076312653 1
0.464532277720848 1
0.775937065684198 1
0.307633255302539 1
0.0588413573704073 1
0.315760936702487 1
0.290743270396897 1
-0.0697051633260481 1
0.0260477188873598 1
0.094033398457967 1
-0.217925586870647 1
0.29462008027582 1
0.506639831801516 1
0.0539621432286978 1
-0.188326925242167 1
0.0697960116452643 1
0.190633033280671 1
0.234767610947009 1
0.181784168219287 1
0.362379755634341 1
0.193941545736414 1
0.485070043832297 1
0.211795661016945 1
0.278555653730974 1
0.252843808753063 1
-0.0532757363257503 1
0.299374650874552 1
0.460054345815627 1
0.232502140554398 1
0.342337461536359 1
0.220052695464124 1
0.579503534714944 1
0.292027231840725 1
-0.000351509858748343 1
0.314463582664568 1
-0.0238765369487671 1
0.634568757966811 1
0.426459849200976 1
-0.0128338050078859 1
0.0699905463427033 1
-0.4124833562636 0
0.339977667287779 1
0.0489066301620776 1
0.540744181424904 1
0.501589230233689 1
0.278176622337397 1
0.421103255534827 1
0.192386404949686 1
0.48316922603085 1
0.803525697007524 0
0.169060231037642 1
0.38270900808929 1
0.424704309544296 1
0.339021763153541 1
-0.0172901510426708 1
0.0320056771233862 1
0.312041423451468 1
0.449559941465379 1
-0.0386811940858111 1
-0.064685594937625 1
0.314006216688412 1
0.0352178664982035 1
-0.110164372205654 1
0.265141598715764 1
-0.0167239203080368 1
-0.0736292951287866 1
0.174933916832452 1
0.530126797221773 1
0.0805037814866694 1
0.00152312862293666 1
0.209960509510457 1
0.132595443980628 1
-0.0307880611361135 1
-0.0239450907715269 1
0.0582777299358326 1
0.0158576130474166 1
0.471305579626243 1
-0.00476818289815251 1
0.2813433866812 1
0.800282623731736 0
-0.250642012696265 1
0.252379136924118 1
0.430623490753446 1
0.367013498677446 1
0.312772485539016 1
-0.0293114024288363 1
0.0253002856181641 1
-0.149112162789386 1
0.370945264140346 1
0.73798619053881 1
0.0762566297487797 1
0.223412463526769 1
-0.444912328692424 1
0.161447806415866 1
0.0443054930989202 1
0.289009533238375 1
0.00655672639673899 1
0.164864985171533 1
0.536331776556481 1
0.152472449376613 1
0.200666763985575 1
0.385514608493709 1
0.272606366234686 1
-0.0185077345544166 1
0.72925776601146 1
-0.185987702692025 1
0.365601076405917 1
-0.192744397418369 1
-0.208606737298937 1
0.0403766380888411 1
0.582019966010259 1
0.474141769029865 1
0.097948313248657 1
0.0494438089620807 1
-0.290542690765935 1
0.0594259457930276 1
-0.0774276217259142 1
0.422394095349659 1
-0.163433620103992 1
0.310362208486704 1
-0.129716381035307 1
0.22254210753642 1
0.103259396054225 1
0.424390649225449 1
-0.241135314057695 1
-0.170197797860162 1
0.0631893492469701 1
0.304995883787892 1
0.284305945956872 1
0.496070271509117 1
-0.0282440495989654 1
0.0248898711956152 1
0.0259632467975777 1
0.0787682295067868 1
0.261244416183577 1
0.43864243731782 1
0.567185219634672 1
0.280463861895028 1
0.21361792351432 1
0.399827335675088 1
0.489321229953078 1
0.450182520483668 1
-0.33821297049574 0
0.492404543770977 1
0.0553482619218857 1
0.402669804881758 1
0.325832516250781 1
0.156837229329977 1
0.122015792446654 1
0.322228422255571 1
0.304223743150273 1
0.538598496109358 1
0.0828985067038555 1
0.117598239005438 1
0.0734913355980357 1
0.17112836797524 1
0.375723531314426 1
0.0716385031438535 1
0.3923933565745 1
0.752397574519929 1
0.961503872909536 0
-0.0682735129340313 1
0.62637060062743 1
0.22886734753774 1
-0.458949758621828 0
0.0388097474856827 1
0.180177517469354 1
0.301385647459619 1
-0.157257447320016 1
0.298728230273692 1
-0.0953773467467499 1
-0.153732673171044 1
0.206469249764338 1
0.0766339988881228 1
0.109332465285383 1
0.185390291620657 1
-0.131984715173489 1
0.026471726080493 1
0.779081079035692 1
0.143721301372771 1
0.701845234337802 1
0.126766667397544 1
0.27834474113257 1
0.275548552580033 1
0.798913838771534 0
0.31156319262606 1
-0.000733669648279422 1
0.128267195549192 1
0.39955669477649 1
-0.500651470099134 1
-0.113773330933713 1
-0.195146097877567 1
0.0194199577160412 1
0.265294990295992 1
0.676277941281016 1
0.63575085064781 1
0.106675389134694 1
-0.0972684381559099 1
0.556465797479421 1
0.127997027923754 1
0.238974459730023 1
0.65737156497282 1
-0.282780812610899 1
0.209626956820137 1
0.377720404112426 1
0.455642120769928 1
-0.59208448185071 0
0.475184694069668 1
0.191741297354861 1
0.549116929975063 1
-0.114409931756414 1
0.0452350028665859 1
0.213624625088739 1
0.354460322611169 1
-0.172013923342206 1
0.150965098299617 1
-0.622141160776156 0
0.120848311627632 1
0.337218468966934 1
0.152650750599559 1
-0.29073323294359 1
-0.162146839188333 1
0.317040418877192 1
0.398626191594315 1
0.0365032309335365 1
0.327389581384466 1
0.348913974300965 1
0.039738510767027 1
0.364175548543804 1
0.108029772790568 1
-0.143752475833716 1
0.267651443937019 1
0.0627529741597959 1
-0.145545887344296 1
0.040430759752229 1
0.542588604360801 1
0.265169289368838 1
0.238497581282317 1
0.168009759001769 1
0.0810743908810407 1
0.176449560253031 1
-0.247868198971589 1
0.138624368536843 1
0.389134258932101 1
0.608214164668096 1
0.409711441137842 1
0.710123249074585 1
0.395490533316679 1
0.615972618121039 1
-0.509141522676889 0
0.0339300247807877 1
0.0998697399039543 1
-0.383644785166489 0
-0.334211759005468 1
-0.0243964038478569 1
0.459831576080948 1
0.234780923536064 1
-0.115919998593598 1
0.69362691771059 1
0.4533457136114 1
0.112643571623574 1
-0.372609635172103 1
0.146049387209302 1
0.10786194135391 1
0.415261807187318 1
0.672678490129316 1
-0.513185655668642 0
0.333202283244243 1
0.177566602998552 1
0.961433369589696 0
0.378933344156286 1
-0.0124110006684624 1
0.177339638637987 1
-0.418686836638749 0
0.192492796190237 1
0.102564195157177 1
0.0502631559571069 1
0.1785772286597 1
0.338580352017092 1
0.307578948832395 1
0.508886821031691 1
0.097245476703104 1
0.542035299744416 1
0.22161520276887 1
0.187571175199797 1
0.515715652105733 1
0.267669198408599 1
0.31523912552175 1
0.395139467971423 1
0.682441408622095 1
0.193054193848829 1
0.393771408538406 1
-0.128608847926472 1
0.451111118355157 1
0.131530636220322 1
0.33813418168827 1
0.234393749003576 1
0.495821121244986 1
0.118780843668213 1
-0.0376401549231256 1
0.274703088534871 1
-0.0988244043262258 1
0.791589551129501 1
0.00358729453003737 1
0.559003156010566 1
0.0215345834351151 1
0.131308256191813 1
0.505441461821927 1
0.149841604453042 1
0.131279369744561 1
-0.237907892750396 1
0.260611423067674 1
0.20794751462928 1
0.0470935699236083 1
0.518199054998447 1
-0.211833195231322 1
0.447723431088975 1
0.357963952373893 1
0.360684582997133 1
-0.327699933971825 1
0.347542506594742 1
0.100603087723748 1
0.44061995960906 1
0.16069616964037 1
0.446651337540192 1
0.162741768335949 1
0.349385418093654 1
0.079189329633012 1
0.620448787064945 1
0.727036715365597 1
0.197154943544191 1
0.192134059899266 1
0.624166469248573 1
0.478090122622977 1
0.0360621512246484 1
0.200597804031896 1
0.159211709438444 1
0.524281213599262 1
0.2687698734237 1
-0.268342199062464 1
0.0933927392048985 1
0.0663507251914941 1
-0.207900658050177 1
0.182771825186248 1
-0.141273476392577 1
0.86448748796233 0
0.278554969458509 1
0.148362442649493 1
0.39741915060448 1
0.748323145444276 1
0.290877013997798 1
0.516792591200346 1
0.377933253237372 1
0.218424032806823 1
-0.0216393836196214 1
0.657934079849165 1
0.75304710654494 1
0.356787244093545 1
0.455647353641879 1
0.19346200356069 1
0.0499124327432206 1
0.401411783034871 1
0.356124310502785 1
0.272022770157253 1
-0.151609156886932 1
0.516384121721273 1
0.173094521277063 1
0.187111584262961 1
-0.508484760136633 0
0.0125199594203361 1
-0.257196850126223 1
-0.178258335605746 1
0.334111756358215 1
0.349391673500487 1
0.0570046724418905 1
-0.0855092343437489 1
0.505373951694903 1
0.0632278977056214 1
-0.0412477231743791 1
-0.103571681060588 1
0.114989724041133 1
0.52682975515714 1
0.399690822828042 1
-0.127190768865616 1
0.343008189135153 1
-0.0445773164838641 1
0.171088686572517 1
0.435837309536344 1
0.145288598068968 1
0.433649666758943 1
0.676011444464006 1
0.630603638833399 1
0.155435832831004 1
-0.186394510687814 1
0.114162482946472 1
0.264672706429549 1
0.755533989447746 0
0.0662809948743115 1
0.462983346329851 1
0.222086622625995 1
0.087346915172977 1
0.410172713384408 1
0.798317466397776 0
0.196030017009608 1
0.59908439466227 1
0.125877145505663 1
-0.415976933485843 1
0.386886254810364 1
0.334415604282807 1
0.359704145648116 1
0.142909312613869 1
0.150418981729412 1
-0.314691654684786 1
0.471326725626585 1
0.0757009175510999 1
0.343494796832406 1
0.190377608731043 1
0.145802971019098 1
0.807818618503704 0
0.381312150853493 1
0.220267957047084 1
-0.235079263823143 1
0.223747943419256 1
0.0865258597619861 1
0.563413741451109 1
-0.261920777788023 1
0.139839185572389 1
0.249454883061177 1
0.532751839716584 1
0.664830207355754 1
0.222123368861369 1
0.166525944350416 1
0.246955373447884 1
0.0713632453961755 1
-0.012609389830442 1
-0.131714705824835 1
0.301000978051241 1
0.200055138129545 1
0.055144721173997 1
-0.233243575227963 1
0.452875566294638 1
-0.0871135362633198 1
0.196296334027965 1
0.323687506438131 1
0.151282860392112 1
0.522793222504494 1
0.281000242534125 1
0.27532565650768 1
0.33017864152823 1
0.43855776884664 1
0.0254836604223858 1
0.61962522442957 1
0.284427442033198 1
0.465938624340964 1
0.0104999821552646 1
0.442696038461761 1
0.185048213754274 1
0.224401605987462 1
0.520135552890755 1
0.655009272038701 1
0.105128833635929 1
0.236376905577447 1
0.480992800935839 1
0.213908771206823 1
0.159186007616472 1
0.25660700883037 1
0.375633127675725 1
0.0263604142025772 1
0.322684451528699 1
0.279196779446347 1
-0.0503997470083798 1
0.00144717424702465 1
0.580651554919931 1
0.0247772007012603 1
0.239560378304572 1
0.124002957313856 1
0.326161843342238 1
0.37771705195623 1
-0.0315712527748169 1
0.312239944050855 1
-0.101535022843103 1
-0.0733105144678998 1
0.047239382148602 1
0.206210189166076 1
0.0696740252194443 1
0.209235313119886 1
0.147019461934573 1
-0.355670308164093 0
0.128249730189915 1
0.789719659345941 0
-0.154640007845862 1
0.388391438253775 1
0.0726380050532493 1
0.523397264519642 1
-0.124311802160119 1
0.397750499315823 1
0.281882290842935 1
-0.589205769760061 0
0.281116577185328 1
-0.240433458539308 1
-0.0318125807461333 1
0.239547801963347 1
0.383670685558344 1
0.0557411016679594 1
0.772361321253742 1
0.251411407190306 1
0.171482138298872 1
0.0504951870009067 1
-0.218156008970439 1
-0.00442671063114861 1
0.201995930014484 1
0.272409570305891 1
0.00360408759493548 1
0.0216746707571366 1
0.60896131772042 1
0.2439663751733 1
0.44231734191753 1
-0.0896572859115422 1
0.455990158424246 1
0.149426303477269 1
0.376798141660263 1
0.526000251158162 1
0.0895865351459616 1
-0.0619405112921715 1
0.645860216970346 1
0.190514843313347 1
0.202956696033 1
-0.413904277913505 1
0.242745016277126 1
0.649551250235089 1
0.781954236448806 1
0.254101292868055 1
0.29076993944256 1
-0.183333078915333 1
0.165651764323128 1
0.0597453699459444 1
-0.0496988961236421 1
0.310026573238808 1
0.616914878724766 1
0.00916002711865287 1
0.0568420495612105 1
0.1600243892753 1
0.4319578155029 1
0.291753679545208 1
0.0860114161773078 1
0.13618373011421 1
0.311681878784547 1
-0.0115347355962265 1
0.23526268290533 1
0.00520208087541786 1
0.146849248037348 1
0.192813089483128 1
0.405194667793437 1
0.572156980682534 1
0.360908401137009 1
0.615538250652057 1
0.654611757194955 1
0.24534243309404 1
0.389102147144468 1
-0.130805996453322 1
0.159262881133063 1
0.386995427480872 1
0.101826870564713 1
0.220960947075758 1
0.826832738350618 0
0.515058840987633 1
0.162284811038902 1
-0.318593211475156 1
0.634213151440719 1
0.357923097926661 1
0.766215382047394 1
0.107261624513262 1
0.147088692400904 1
0.328239901270131 1
0.574227808139268 1
0.241109612882484 1
-0.284133492664083 1
0.208641517636549 1
0.687823219194873 1
-0.0824140933905398 1
0.135366165640767 1
0.05048403541215 1
0.283164339028238 1
-0.212460578375458 1
-0.108617539908383 1
0.753421414357848 1
0.0134950298691065 1
0.34694398156587 1
0.286411082062139 1
-0.0465335560624503 1
0.156453251535568 1
0.0332417235450578 1
0.38105695726881 1
-0.0551436363430081 1
0.451787815452069 1
0.197899242812806 1
0.0304460403921495 1
0.283969033316851 1
0.0550551763765693 1
-0.236692177648669 1
0.122181013550497 1
0.0098674039591081 1
0.779106867411711 1
-0.077909405275409 1
0.214448132340843 1
0.216611958918409 1
0.106540320114093 1
0.115013553992328 1
0.142102044188301 1
0.400309395380143 1
0.316654892548732 1
0.151575156478826 1
0.267039657203354 1
0.309523452926738 1
0.232568312813232 1
0.281745043533345 1
-0.0398647304490157 1
-0.105721252110922 1
0.156522780745551 1
-0.0198374470064248 1
0.217537448744476 1
0.21025700015236 1
-0.155410893427526 1
0.432978319243149 1
0.34059408174056 1
0.427713108235779 1
0.409354200320406 1
-0.086997047396835 1
0.0976609387525713 1
0.534742129984984 1
0.403740150068136 1
0.451407100160417 1
0.289481489711098 1
-0.325912257800657 0
0.569577643653544 1
0.0455162588123608 1
0.444527031815878 1
0.0164949527914964 1
0.253708522296235 1
0.112250946019203 1
0.334526562513649 1
0.374292870804057 1
0.461258112319287 1
0.114586542281293 1
0.106286954307398 1
-0.0508621334003946 1
-0.252512836571921 1
0.339481437847104 1
0.534264389051118 1
0.614537544521368 1
0.164402903412885 1
0.291496223104425 1
0.305655660983838 1
-0.0200843151168723 1
-0.270145892978247 1
0.457782889071113 1
0.263742204258323 1
-0.152095834380413 1
0.00484023136745765 1
-0.292433608380281 1
0.232651189544409 1
-0.202046645243461 1
0.782563983471354 0
0.249436934668815 1
-0.351336527803481 1
0.25822017663954 1
0.466665222336157 1
-0.000614723429298067 1
0.372712722372348 1
-0.194541054336403 1
0.150362139478228 1
-0.388169887849158 0
0.414909884885158 1
0.258959740482165 1
0.237577105789863 1
0.681395690857803 1
0.614145799930134 1
0.55834089617998 1
0.51382270952755 1
0.173878957938987 1
-0.0690950702865823 1
0.184043157475581 1
0.41724609125133 1
0.465973250509072 1
0.20038298136846 1
0.351998064664433 1
-0.182412944244914 1
0.589684630620155 1
0.00573677955227454 1
-0.350764634175522 0
0.300557323859509 1
-0.250582455984185 1
0.22602914207405 1
0.103402413753843 1
0.235928873812447 1
0.246391090745608 1
0.288946845072727 1
0.123667664079994 1
0.71534659797885 1
0.337042145841888 1
0.149480129980295 1
0.044488252211763 1
0.253478995471615 1
-0.169393965091704 1
0.343340234530319 1
0.0460617048734814 1
0.343847629169429 1
-0.397153295117392 0
0.173838840084969 1
-0.143479156707786 1
0.343544544802165 1
0.107279029883033 1
-0.040005660124987 1
0.603383958176757 1
0.326833346809772 1
-0.0544478126834982 1
0.412014734973454 1
0.583077879787056 1
0.555311321406147 1
0.324151243777964 1
0.110292527347151 1
0.462861287289185 1
0.438232807006092 1
0.638230489634734 1
0.367388460099383 1
0.134001794827171 1
0.154858007808648 1
-0.137628405262969 1
0.379529224334812 1
-0.255198022431413 1
0.0369941072057809 1
-0.0955985837336182 1
0.179694768233777 1
0.0529754171766996 1
0.500578074575925 1
0.302060899357492 1
0.110769174952476 1
0.0678227137387173 1
0.0484374995074817 1
-0.031801100486789 1
0.127677536809346 1
0.231726543535138 1
0.500560917226442 1
0.190177256404206 1
-0.308642009417437 1
0.305745841103244 1
-0.348465581656422 1
0.0942021096411136 1
0.429282645538459 1
-0.350131994679591 1
0.546298794814414 1
0.0694426885459225 1
-0.127756588206346 1
-0.0639056418791531 1
0.577900091523563 1
0.305358512499007 1
0.388749388882248 1
0.217716867649855 1
0.361042960547532 1
0.0350494128541108 1
0.0236916372008181 1
-0.110678074452195 1
0.302450227682146 1
0.417506064017144 1
0.253854260972872 1
-0.276543861942068 1
0.318693678977299 1
-0.131645454213764 1
-0.00962746693192335 1
0.361441251386111 1
0.285624617137268 1
0.596173568121924 1
0.247423305257673 1
0.349152038559228 1
0.0865587127254814 1
-0.257793230525008 1
0.15501364618039 1
-0.232547707752211 1
0.280628684736886 1
0.164827530171766 1
0.234672052557928 1
0.567897916630627 1
0.264505043967029 1
0.173751983619181 1
0.411825069517231 1
-0.0145245727223653 1
0.288759988626668 1
0.176388511119243 1
0.420646898697966 1
0.208752101634965 1
-0.144889040233029 1
0.355689959960312 1
0.399819070880785 1
-0.0278340212158186 1
-0.0367486702711629 1
0.216799155295658 1
0.353421632871178 1
0.107541793621222 1
-0.170260251860023 1
0.412129056099435 1
0.325546024693015 1
0.206348774985827 1
0.212684142908967 1
-0.173637076693077 1
0.00264824243299283 1
0.94710440737013 0
0.331377401459812 1
0.434656556341759 1
0.173539563742825 1
-0.0629061390770727 1
-0.0366563955097297 1
0.121539996763702 1
0.539920469738653 1
0.354016870620906 1
0.0756666346411509 1
0.219930906778548 1
0.476495947945061 1
0.617936946565928 1
0.297191182416698 1
-0.372033786828705 1
0.155939409139102 1
-0.507041410143302 0
0.246657472477058 1
0.315381098637721 1
0.416426155902062 1
0.119518397004923 1
-0.237882238955109 1
0.155220797153792 1
0.143395902226234 1
0.42938012717331 1
0.782695148647572 0
-0.144758400735416 1
0.456924124466485 1
-0.261926809127248 1
0.387959595871039 1
0.49336266280872 1
0.368772116644051 1
0.305259263902775 1
0.44961855631816 1
0.502623269951267 1
-0.0806377022268324 1
0.351334523663986 1
0.191143922936202 1
0.473803868869552 1
0.0387286260733969 1
0.140463333776054 1
0.337508938421469 1
-0.0174418342275818 1
-0.0772411264963521 1
0.0779354830154263 1
-0.226974445843185 1
0.0699849198464143 1
0.2496751740974 1
0.280638617063718 1
0.68191852832188 1
0.13001681163719 1
0.226675835058263 1
0.209627697834022 1
0.340793484337896 1
0.299696344290246 1
0.57141408514736 1
0.170880664917013 1
0.503649168208917 1
0.602730669981236 1
0.496927936304722 1
-0.274265198821519 1
0.39949333646275 1
0.246893075381517 1
0.293293740901314 1
-0.0206595501555888 1
0.00831105601184394 1
0.407107351818242 1
0.0105052476987243 1
0.492730220164309 1
-0.0328759619917452 1
0.301105739845615 1
0.412671737784944 1
0.682604173305425 1
0.316384163832348 1
0.249005086407868 1
0.188768833182372 1
0.222132998139385 1
-0.391114422060912 0
0.0689600013462195 1
0.109264402758355 1
-0.0471104529878531 1
0.761996697000408 1
0.166544481212161 1
0.247685237206159 1
-0.0383276966375361 1
0.108044731787953 1
0.0481494236005178 1
0.375186415849286 1
-0.178987033271058 1
0.472681090746172 1
0.0584744281633355 1
0.418931571522474 1
0.224505241464138 1
-0.00497328525751457 1
-0.00208490343740171 1
-0.144562007691951 1
0.621776225463849 1
0.0104486065972485 1
-0.262590927987527 1
0.00542095162391688 1
0.835767471343768 0
0.380103550976359 1
-0.183211563817395 1
0.226790557442117 1
-0.0021177360392 1
0.299862748362431 1
0.430852171692328 1
0.172618153239756 1
0.0903886129702287 1
0.175817705518843 1
0.500696759063894 1
-0.0475286420377611 1
-0.0861787502718353 1
0.338491234785043 1
0.741341648415115 1
0.347765023973328 1
0.0557106504172716 1
1.02557338974861 0
0.704442911089982 1
0.496379128439009 1
-0.0918359099293999 1
-0.0557526426521784 1
0.828421462528329 0
-0.136109042370124 1
0.870643802830437 1
0.536503787656718 1
-0.0481500807720301 1
0.303626646036644 1
-0.22453184642647 1
0.378021627347413 1
-0.189807955168369 1
0.422543580837092 1
0.360446125714473 1
0.547112915999512 1
0.0126125827267684 1
0.127248694434766 1
0.472921692358182 1
0.220245742799925 1
-0.0925295418279128 1
-0.11727734803836 1
0.191198097964102 1
0.447259756594817 1
-0.0701499665361727 1
0.271823619837068 1
0.619496825010268 1
-0.0834294502578218 1
0.145424002574697 1
0.367332358218842 1
0.244838458320785 1
-0.212291407974712 1
0.5789601054752 1
0.222053044614506 1
-0.318733047527788 1
0.0140163587754947 1
0.331535366003983 1
0.249148462240443 1
0.0654731144840623 1
0.0454459357212847 1
-0.329031154947376 1
0.26499375137367 1
-0.12688206270271 1
-0.276525389916874 1
0.247760812918694 1
0.198240085134393 1
-0.169027127371806 1
-0.00542517610458718 1
0.219993655439885 1
0.56098468109177 1
0.37524038061864 1
0.469091282185904 1
-0.515013274601623 0
0.110353746076037 1
0.0441512004830878 1
-0.230220355979545 1
0.252500941602834 1
0.28216298483515 1
-0.100316095267836 1
0.314041640307463 1
-0.00199509936747427 1
0.570366899862782 1
-0.0648848647258346 1
0.473246696970248 1
-0.157966215262555 1
0.679625953456133 1
0.162240720066767 1
0.262207483308671 1
-0.15814373042377 1
0.296714559354977 1
0.186171632448231 1
0.249787673873375 1
0.400409041318245 1
-0.0933995953020589 1
0.387389428943521 1
0.0230847219415363 1
-0.175574043449035 1
0.0202535171664247 1
0.0866973605881072 1
0.361279615309273 1
0.127158380509223 1
0.308391070079603 1
0.19398857850755 1
0.0344876538070594 1
-0.221074924921946 1
0.466089404440921 1
0.709187758847466 1
0.314637585923777 1
0.394730945071325 1
0.0603728822802287 1
0.0667142083959215 1
-0.137876527164681 1
0.824712193793966 0
0.653635573205588 1
0.399996220696369 1
-0.264106038376886 1
0.394321200128171 1
0.193789691302343 1
0.436684195125411 1
-0.0884445169355811 1
0.135788791889471 1
-0.00366216827049009 1
0.105397962074833 1
0.588982286981039 1
0.195870852951827 1
0.0764400102546351 1
-0.212644304412596 1
0.403418428150636 1
0.119060750332226 1
0.0546707490748851 1
0.205250257320449 1
0.180740661405163 1
0.245140146450089 1
0.511827850385883 1
-0.357656181362657 0
0.222953826196822 1
0.395469570239308 1
0.0608756697035591 1
-0.268322368481754 1
0.672343191733467 1
0.340500545025718 1
0.324965080201422 1
-0.0679912944675213 1
0.224167428897209 1
0.241555309693603 1
-0.267797308326611 1
0.332454819437331 1
0.416042584444106 1
0.118928431878832 1
0.338527747546938 1
0.396521638538259 1
0.117191476283472 1
-0.159502734899232 1
-0.109779861810973 1
0.443013848847611 1
-0.21785726996221 1
-0.167345991257187 1
0.275828570841025 1
0.421221312913248 1
-0.0575840451909964 1
-0.0415617207847702 1
-0.27902673273185 1
0.135298499598873 1
-0.077494308323019 1
0.380926505680675 1
0.423607544779244 1
0.347337564590455 1
0.69992389403692 1
-0.199446754732928 1
0.477895579836178 1
0.0730678718129562 1
0.347184366705044 1
0.0384817459109948 1
0.27307686706263 1
0.287939845349648 1
0.296813269092609 1
0.43718849732538 1
-0.0100071949173866 1
-0.423026885445592 1
0.631938131006481 1
-0.0107795267041172 1
0.0407567190925886 1
0.157497268405724 1
0.144373892801717 1
-0.28451532941417 1
-0.164783240660802 1
0.308927077594066 1
0.266155917615317 1
0.00775776962054615 1
0.170210717571722 1
0.131236040869301 1
0.336014075473964 1
0.308049460323783 1
0.200288345913728 1
0.416489041719723 1
0.225274915153889 1
0.72739889627129 1
0.757230396241471 1
0.0890155453187812 1
0.0173986374332878 1
0.251536808937053 1
0.501860624060557 1
0.179357372178985 1
0.197462632006549 1
0.174593498542709 1
0.239589454232166 1
0.081862546178781 1
0.35257162171531 1
-0.222151254264461 1
0.263690510761625 1
0.0533697319409106 1
0.271007326784369 1
0.202299702853771 1
0.332441732179744 1
-0.0295754570946444 1
-0.0603733382217649 1
0.225100419710988 1
0.193666111810093 1
0.289360127760577 1
0.219542756006785 1
-0.0216771950153996 1
0.0935311759205363 1
-0.284657389940502 1
0.279742408423493 1
0.401385650133608 1
0.359313532673652 1
-0.294445750565864 1
0.380758928099753 1
0.268606906513701 1
0.558628859555395 1
0.477214341692498 1
0.334238494108071 1
0.583293966602718 1
0.0997590538006746 1
0.102247990635205 1
0.184928511770906 1
0.568448823803354 1
0.428940711454668 1
-0.00209623130899914 1
0.35829792381752 1
-0.0743450195065427 1
0.155491592415382 1
-0.124135702498316 1
-0.0575588497653445 1
0.29704234139772 1
-0.110204328269381 1
0.103389667926076 1
0.141582702141611 1
0.244266878491557 1
0.0579026768333211 1
0.160549077264329 1
0.229199853802493 1
0.0602441110039292 1
-0.0654729453263738 1
0.428544953608148 1
0.18258348074816 1
0.403179722590217 1
0.397938505285414 1
0.166875855956761 1
0.227720369488068 1
0.362918882175849 1
0.441482546274265 1
0.331307399231193 1
0.135147879750949 1
0.0303918006027988 1
0.411880912224583 1
0.416539562548912 1
0.152033678795243 1
-0.498087766648054 0
-0.223445592458633 1
0.279395394231453 1
-0.0319120367155702 1
0.120422345241254 1
-0.0629746966643865 1
0.0107735987173108 1
0.380225323177296 1
0.0666016844453358 1
0.776933864514393 1
-0.337449942083071 1
0.420542843984228 1
0.199696776787906 1
0.351079601144033 1
0.398897770900221 1
0.483263083147434 1
0.134913854400037 1
0.269551008956703 1
0.245866906748528 1
0.210627000424054 1
0.467126979321266 1
-0.0583497487669257 1
-0.417539134122107 0
-0.307841299732005 1
0.512672893124997 1
0.520277930221667 1
0.0926328661965146 1
0.154372187966089 1
0.301635680929967 1
0.391233053995415 1
0.342951226454256 1
0.693621535022371 1
0.259016524718561 1
0.512582388903908 1
-0.0295318425274354 1
0.147689029149403 1
0.183594151592599 1
-0.0566029574383649 1
0.215481814453558 1
0.328267849164083 1
0.30190483918794 1
0.538750013923722 1
0.242541913463116 1
0.468986971740313 1
0.696775114774371 1
0.677516550931523 1
-0.0147475272512959 1
0.37106519918217 1
0.546566913164298 1
0.242166226712949 1
0.107264516919564 1
0.542038919839262 1
0.106300958962354 1
-0.199996753562852 1
0.448143873057071 1
0.253424797788552 1
-0.0346604924507498 1
0.563497022049973 1
-0.0316692891109441 1
0.32142407085601 1
0.307779434533276 1
0.360782375156953 1
0.172948281149538 1
0.252169715113245 1
0.408848056070896 1
0.932267987730365 0
0.208268404652222 1
0.215002171687577 1
0.524173485520303 1
-0.240411751463905 1
0.380476881688854 1
-0.00743185364417755 1
0.0920745628436936 1
0.100597358629276 1
0.171940448361902 1
-0.206252514653841 1
0.40213373275394 1
0.500640416042025 1
0.0727520511708493 1
-0.0257934907446669 1
0.19179859758421 1
0.859268802925882 0
0.562498469790139 1
0.246661602844169 1
0.768429546275984 0
-0.201624014684914 1
0.403069243846212 1
0.103417225505721 1
0.456340928449529 1
0.746214752621055 0
0.173003747394919 1
0.409284596001305 1
0.0756904558248162 1
-0.205964870301223 1
0.284508698489753 1
0.153281234803163 1
-0.048163720678297 1
0.0585898054892105 1
0.316736061786869 1
0.378968807459211 1
0.337546481218335 1
0.146710398956822 1
0.00310287381661421 1
-0.0299813030385661 1
-0.27509679002911 1
-0.200261214471321 1
0.197569621799608 1
0.397428844676357 1
0.354530129152187 1
-0.0662958526217981 1
0.377753605317218 1
-0.162905536590544 1
0.541866426081409 1
0.0713825852395666 1
-0.390829217260209 0
0.200565941163344 1
0.466445924147871 1
-0.105496193904328 1
-0.00613404920154986 1
0.0589742708866247 1
0.102580859443231 1
0.0227053220381936 1
0.308269183895354 1
-0.0043233736805938 1
-0.166344180943719 1
-0.0277310057491088 1
0.148542404871807 1
0.3518966627709 1
0.507933045925091 1
0.250209454522382 1
0.324775610385142 1
-0.0485949767949634 1
0.212884960328429 1
0.853116413325146 1
0.11259589742249 1
-0.00172078495533384 1
0.238901994347144 1
0.561216324932507 1
0.48977273320039 1
0.157468787792675 1
0.444308166337596 1
0.115175172721415 1
0.232742262848222 1
-0.135419070274887 1
0.12276866367815 1
0.555421656471161 1
0.0596052086784301 1
0.302282631990097 1
0.177980578849412 1
0.260281501427961 1
0.322674619971093 1
0.159695980071364 1
0.460266267959816 1
-0.236950318969193 1
0.52833622723968 1
0.283156644993884 1
0.18273313673753 1
0.133287778694907 1
0.379215926652201 1
0.392514934736452 1
0.109492468625402 1
0.399791228273258 1
0.0232469623148199 1
0.0432900127834006 1
0.332742130588027 1
0.0977846282015364 1
0.115498747956879 1
0.283602977696021 1
0.376518671316786 1
-0.201544386229542 1
0.432930941415888 1
0.0241363236049174 1
0.329092653055286 1
0.0800185423668131 1
0.202663770790447 1
0.7579755676447 0
-0.0577254171231306 1
0.294636976606334 1
-0.0229060867589157 1
-0.0297407691727102 1
0.157752079127922 1
0.166957309627844 1
-0.241632263756015 1
0.0693693517997881 1
-0.111393876207665 1
0.116583141539026 1
0.309362006032187 1
0.180655140336244 1
-0.09600312334874 1
0.103822563602695 1
0.231302919133661 1
0.255864514969136 1
0.363643753185698 1
0.387046008950393 1
0.115646145367067 1
0.454429142335495 1
0.806199889314461 1
0.133170137998996 1
0.699927099920821 1
-0.279944881956958 1
0.723220196122185 1
0.652952878222387 1
0.620814453939546 1
0.438567437357312 1
-0.455027032990207 0
-0.0780251585450757 1
0.564475833453253 1
0.313439678573802 1
0.0930446889143599 1
-0.225200642707431 1
0.116685151945471 1
0.0134799193187104 1
0.292971063700178 1
-0.0372231759771939 1
0.453645461078755 1
0.196046229436764 1
0.0397771254442889 1
0.230832874339085 1
0.178752029232064 1
0.273873528047451 1
0.452647036465134 1
0.564974864695525 1
0.201644465100289 1
0.268025335410976 1
0.367420000039464 1
0.455536993956621 1
0.337331541454565 1
-0.157149630445574 1
-0.170291079400584 1
0.561214630070695 1
0.280803328336026 1
0.571308689037796 1
0.435060733696439 1
0.0525738296169304 1
-0.347769641852008 1
0.257364428422691 1
0.167561679906928 1
0.191494927146781 1
0.0846295654737809 1
0.0529157790860409 1
0.604093281349423 1
0.0118956691496794 1
0.142003628745246 1
-0.18891093540212 1
-0.140786768393911 1
0.0732911501365655 1
0.262573142569345 1
0.139024632615766 1
0.324275682925599 1
0.477164959915666 1
-0.449369677252001 0
0.36263715983258 1
0.31639459170274 1
0.17985691938413 1
-0.00549659262925338 1
0.314117538905123 1
0.103002277505777 1
-0.184226528121677 1
0.480702058276596 1
0.00133104509997259 1
0.310599317209906 1
-0.028213515191254 1
0.314988355961426 1
0.158070982314166 1
0.165395826791864 1
-0.0727310665134733 1
0.163335217717418 1
0.041631173541258 1
-0.0304225190208223 1
0.39997586949004 1
0.259186585752274 1
0.413703817634707 1
0.431298446471471 1
-0.0277653085852641 1
0.0254582966289954 1
0.475325528904204 1
0.61954454758165 1
-0.326563383012888 1
0.299696241747026 1
0.185354185354083 1
0.37871578499449 1
0.225586003881159 1
-0.159064897695305 1
0.459791002089299 1
-0.431809030969321 0
-0.0652108937890803 1
0.230579504276239 1
0.188512265480837 1
-0.263295976607824 1
0.408615831037545 1
0.420989739002734 1
-0.168812562834938 1
0.29684147248041 1
-0.184375156070778 1
0.0242427214983545 1
0.0662690960887143 1
0.454140466870779 1
-0.0504071088714588 1
0.147487888570253 1
0.171537649298524 1
-0.0572414867326433 1
0.0210409165377084 1
-0.184677124303373 1
-0.0990404367308214 1
0.299978301042233 1
0.336663951714732 1
0.270895870521809 1
0.132908139616308 1
-0.132852700627266 1
0.470546749104615 1
0.148610389204183 1
0.319336904475224 1
0.672469628749992 1
0.303258402184786 1
0.0213216481818717 1
-0.0987424559998133 1
0.410031597541419 1
0.311792279115268 1
0.0468259622596818 1
0.646154475303367 1
0.0916361570106118 1
0.104405083315792 1
0.434101145598359 1
0.569742723957921 1
-0.0239451725392585 1
0.0696337386500035 1
0.0405047559166322 1
0.225750711202812 1
0.466040010117982 1
0.139217429879973 1
-0.164834483329425 1
-0.0524674528993647 1
0.357526631842735 1
0.315525952081167 1
0.248046436778722 1
0.0777610507392187 1
0.399045183610933 1
0.12134253853601 1
0.371270897955053 1
-0.203117178949478 1
0.196302554969665 1
0.630387139020527 1
0.737181933426984 1
0.163395618897289 1
0.0679097592333439 1
0.394993594277496 1
0.4873830607133 1
0.490584011000345 1
0.183834904861802 1
0.350883662746211 1
-0.190982441460773 1
0.256896842075602 1
0.771598638759487 1
0.0954632265952363 1
0.583252272057559 1
0.528793863502319 1
-0.159973956164999 1
-0.11817113651701 1
0.001190493102481 1
0.140176539363271 1
-0.00626986319593405 1
0.11883394393034 1
0.313486826439507 1
0.281406362379468 1
-0.329870909082482 0
0.377560677024951 1
0.302902276237353 1
0.452538243628916 1
0.0522124654990985 1
-0.363792634557639 0
-0.227285836100075 1
0.270192561067077 1
0.33384689852678 1
0.555729972975312 1
0.165386206725273 1
0.216449752191746 1
0.216734546478494 1
0.16106553563991 1
-0.106079374558037 1
0.470764363729831 1
-0.23129971428594 1
0.327953302187399 1
0.122737286600207 1
0.149933434932254 1
0.415615832574599 1
-0.124306907483034 1
0.253313750128336 1
-0.315453250167615 1
-0.0347703142123955 1
0.171804884301602 1
0.501027998999921 1
-0.128673808763742 1
-0.144845956882073 1
0.233462949296752 1
-0.161222762752956 1
-0.0278250467819778 1
0.257915483205523 1
0.187818751214426 1
0.147640191031076 1
-0.035997501320247 1
0.512701584216376 1
0.071316474774545 1
-0.0426284657756466 1
0.366841873910627 1
0.175540934084603 1
-0.139776857236724 1
0.0872335537250108 1
-0.160730271504279 1
0.205225530469704 1
0.502149103192439 1
0.639088401532481 1
0.00293350847239958 1
0.240690614162501 1
0.0137238989383362 1
-0.262860770031462 1
0.521376663152733 1
0.489884096255958 1
0.936301921558991 0
-0.114487454017781 1
0.011041975579081 1
-0.217244917718304 1
-0.00446409481480056 1
0.186012791971887 1
0.284393494622051 1
0.894735154758708 0
0.592537580535366 1
0.143481714338347 1
0.393813760588761 1
-0.304572180035255 1
0.0705812088730095 1
0.555258018272888 1
0.240572473222473 1
0.375909366826433 1
0.886749234667561 0
0.0132695241394233 1
0.316031878759498 1
-0.213772226657769 1
0.0877547824710364 1
0.511058279974139 1
0.186546451958405 1
0.228411826469731 1
8.36327481116422e-05 1
0.282412484007188 1
0.188589129675487 1
0.257381207717633 1
0.196717486895049 1
0.333968262738255 1
0.0960683235209016 1
-0.155987131888284 1
-0.0566333167812938 1
-0.00820472075727785 1
0.470682974743986 1
-0.0943917092346994 1
-0.246514441835541 1
0.140021012107138 1
0.183578493673526 1
0.101313492104606 1
0.11679693727794 1
0.144591859419653 1
-0.0234299706093394 1
0.623943835560962 1
0.286524826556251 1
-0.456824666975199 0
0.0775322799635766 1
-0.184527550834865 1
0.610715867018821 1
0.131218522694726 1
0.0754097580041969 1
0.330545922231386 1
-0.154315361788889 1
0.302544512661114 1
0.519853086164257 1
0.649527324027188 1
0.266710720932593 1
0.492527128626164 1
0.00831851132030153 1
-0.24974425237065 1
0.0802473218823819 1
0.404582682399189 1
0.196585257460594 1
0.231600253304402 1
0.18281986341919 1
0.101327933642509 1
0.754370171107467 0
-0.0561300729176486 1
0.432598443223697 1
0.46040514890226 1
0.334621361829391 1
0.301718645596465 1
0.324122481944878 1
0.169173388367727 1
0.281496004428703 1
-0.0630222595499005 1
0.454719201068805 1
0.1882296030258 1
0.433044092529325 1
0.194062809587169 1
-0.195482294160133 1
0.730752951907446 1
0.167713255177626 1
0.360488797986454 1
0.113158082517088 1
0.0459297365703956 1
0.39115983187543 1
0.463967029717525 1
0.240013699949664 1
0.252044817661949 1
-0.0890647722590416 1
0.0350685704556768 1
0.333156181027777 1
0.411069506496701 1
0.647601231441367 1
0.131901362079672 1
0.299122800895333 1
-0.122529152653149 1
0.238338109139002 1
0.31833823074165 1
0.363179044185016 1
-0.327441915593027 1
0.570659390823362 1
0.403048791020205 1
0.419404715135309 1
0.0453426558847379 1
0.0575798959966466 1
0.256160716427798 1
0.708917782693497 1
0.0716779904348719 1
-0.0879290303010089 1
0.203299050514039 1
-0.167207728429662 1
0.0212328716207817 1
0.221901932160826 1
0.081838843102586 1
-0.0928016600349147 1
0.48611152374316 1
0.0159995203717529 1
-0.0128753484534397 1
-0.075987325062468 1
0.0636567127534142 1
0.225029441330089 1
-0.0212811257874688 1
0.550581444409357 1
-0.191230128723442 1
-0.266955262384988 1
-0.284610306948667 1
0.0264778963645751 1
0.291680074566976 1
0.374627352846997 1
-0.0412998265141112 1
0.0833499011440746 1
0.0685374885425082 1
0.457686932387616 1
0.481047107826437 1
0.156618966337823 1
-0.273938166352662 1
0.264659228400855 1
0.582323991843037 1
0.440879027450533 1
0.218863233874825 1
0.479595463018113 1
0.278316352786105 1
0.0356888225589154 1
0.283619182797124 1
0.13867444049267 1
0.549212139804346 1
-0.132133372792037 1
0.27900108788091 1
0.536263102190314 1
-0.0376092079100191 1
0.358422186766453 1
0.575413024646313 1
0.421660406597821 1
0.0162269493170962 1
0.128927294327412 1
-0.350800304384443 0
-0.160172763387053 1
-0.130940538255439 1
0.268016685441042 1
0.102045844153307 1
0.535124840205444 1
0.261282062993595 1
0.5256098522537 1
0.274266407768294 1
0.196309768056665 1
-0.365780779896894 0
0.027753239813034 1
0.111284082625796 1
0.602689112454968 1
0.552370778521802 1
0.290167264727302 1
0.351760987746262 1
0.564301759323268 1
-0.359000692261093 0
0.661526135050617 1
0.347655108076439 1
0.305806254378171 1
-0.272071194065839 1
0.284997664198639 1
0.020162507646088 1
0.215738945996529 1
-0.252795940078746 1
-0.250158042364524 1
0.432522173444328 1
-0.175125832984782 1
0.158761152774075 1
0.0282912356721771 1
0.056608734876388 1
0.311967633745502 1
-0.203639949106023 1
0.115411443651192 1
-0.210889206355209 1
0.294395735416815 1
0.525049842379092 1
0.08370058692645 1
-0.14403906197836 1
0.087494264137032 1
0.476961169708034 1
0.310249900910041 1
0.189045985176814 1
0.0519661081345457 1
0.122269922199508 1
-0.00284380919863916 1
0.193883932097414 1
0.426541314612441 1
0.0319854233817601 1
0.389131025472266 1
0.239661361989934 1
0.0012963754193252 1
0.272335436449658 1
0.231076896027272 1
0.470755493205602 1
-0.164585970077713 1
0.870901066194659 0
0.130180351180881 1
-0.0338433529756469 1
0.411669356086546 1
0.500641358865394 1
0.728411445872793 1
0.345792695092139 1
-0.0157170391678427 1
-0.224499018996401 1
0.516043161495126 1
0.169008466595486 1
0.15861953415316 1
0.0887630188909339 1
0.436616512807581 1
0.254407299071406 1
0.591106262398346 1
0.564194229432542 1
-0.056287170202963 1
0.0523776069790223 1
0.261947120191997 1
-0.119272814804897 1
-0.24717093033657 1
0.40582193361675 1
0.313617760598143 1
0.29774597967436 1
-0.238997114201377 1
-0.0905058643131427 1
0.387419172309457 1
0.378101643584717 1
0.456717883039055 1
0.437961926609081 1
-0.312994523203893 1
-0.120575827546343 1
-0.0995790745433075 1
0.147228247886417 1
0.151999435115311 1
0.369473383258404 1
-0.057811045770739 1
0.329761318314339 1
-0.121240639982308 1
0.331080910995094 1
0.0685761542355484 1
0.46092940784115 1
-0.191807083221965 1
0.242165882887233 1
-0.0466946468276396 1
-0.0580631293486812 1
-0.0800209866888645 1
0.299172151753408 1
0.413338521166628 1
0.218759889891206 1
0.310115932986025 1
0.410909815871601 1
0.0864741010502076 1
0.477943878012044 1
0.383530068147086 1
0.505650240523645 1
-0.597098954062697 0
0.195208050601794 1
0.0189690891895392 1
0.149887483820246 1
0.804297910626607 1
0.12830764409517 1
0.0217941385715913 1
-0.0207758797392615 1
0.25072191288104 1
-0.264218702920605 1
0.302129125299403 1
0.0570066225058226 1
-0.00840473866449511 1
0.29188503732693 1
0.105790526035651 1
0.370525581289077 1
0.0507178183366097 1
0.717747603435511 1
0.270281179276154 1
0.118508840547851 1
0.432591606859695 1
-0.00692210807156361 1
0.548499119570894 1
0.689802476740257 1
0.0916533003127258 1
0.320956862235436 1
-0.250768322969701 1
-0.0345240006489743 1
0.434705729409207 1
0.0924776435715963 1
-0.175341109532971 1
-0.350900171610579 1
0.187858241383053 1
-0.00473575647518513 1
-0.267347547528027 1
0.425346532316487 1
-0.0620127476620229 1
0.534194459996176 1
0.183890625171147 1
-0.217651725768679 1
0.39596874301802 1
0.465486795304635 1
0.0724070464421841 1
0.370055350270451 1
0.00204410315557513 1
0.0551474913077708 1
0.0633370019195734 1
0.40117448172669 1
0.720652856708135 1
0.13908198510134 1
0.183890729576031 1
0.256233050128436 1
-0.372808176750376 0
0.420138742372577 1
0.210126082560388 1
-0.375705437653205 0
0.201902817724668 1
0.510296747437692 1
0.662083696090697 1
0.290125860265256 1
0.500774985701268 1
0.0890131969650447 1
0.451991559507492 1
0.324934960876435 1
0.433970723697232 1
-0.231702714103152 1
0.30918007533991 1
0.16822692773149 1
0.188781433986777 1
0.246562803748605 1
-0.214276123934792 1
0.0366280898111856 1
0.450415134144765 1
0.643938000446727 1
0.192039459313567 1
0.510376086513492 1
0.285264692404124 1
0.0814487690039461 1
0.145926269352301 1
0.0504767613038544 1
0.64342934601064 1
-0.0844621244638204 1
0.200265836444387 1
0.0151723396511923 1
0.55325129987918 1
0.115022772539769 1
0.391559291297317 1
0.0346768002962106 1
0.360471410295702 1
0.345028240470224 1
0.54127512970305 1
0.198852452611977 1
0.477840512219536 1
0.449339740164009 1
0.284829975244303 1
-0.238864474912691 1
-0.305549221150051 1
0.43764820489821 1
-0.0952812116680531 1
0.177125233819011 1
0.198615686980559 1
-0.391155016063077 0
0.381076915701971 1
0.290992049113986 1
0.0182653433852037 1
0.18018669285161 1
0.00213038751080969 1
0.35252791272237 1
0.0300200403363854 1
0.328440799372565 1
0.315330329411201 1
0.472666496940381 1
0.27491076670276 1
0.524845500456073 1
0.621043674677638 1
0.0347694348579393 1
0.23465088648736 1
0.166183397268878 1
0.407467631808439 1
0.200005422966619 1
0.201149622100674 1
0.155346576716123 1
-0.29382369202978 1
0.212233257150905 1
0.289047009147491 1
-0.0671620608853451 1
0.192720920050716 1
0.562040668835352 1
0.0282929011009578 1
0.249744058708312 1
-0.0528402880455525 1
0.344160692840843 1
-0.293355453224894 1
0.932181111831087 0
0.29229593551965 1
-0.191923598624469 1
0.219399294573027 1
0.436856732689393 1
0.553720674315822 1
0.61082685678418 1
0.771088940523749 0
-0.0621726172871308 1
0.709125076694785 1
0.203281605972225 1
0.403440314949991 1
-0.0852773268387298 1
-0.0716370383883127 1
0.442316527221979 1
0.633557758181368 1
-0.20298014653804 1
0.535842272798475 1
-0.0376754767876074 1
-0.112174444069113 1
0.305165990599339 1
0.133351043485757 1
0.288743156989779 1
-0.0160465515028065 1
0.25908247613947 1
0.0591937542456449 1
0.213371672512243 1
0.36849321663058 1
0.469977716109372 1
0.290293729699482 1
0.337241888734016 1
0.317425617675413 1
0.573183198240154 1
0.336911833782559 1
0.619402361617174 1
0.6247691956886 1
0.228200432765794 1
0.356036277467315 1
0.0494854438907871 1
0.218985314401003 1
0.324163349897735 1
0.232378286688004 1
0.390288246349148 1
0.432767215291244 1
-0.0307438958216881 1
-0.00660666577282623 1
0.226233440366276 1
0.535990589643563 1
-0.30424589874409 1
0.44436019538159 1
0.0908967830244063 1
-0.0218376590778952 1
0.319692797797086 1
0.161809365399384 1
0.137281927210991 1
-0.00342796262432205 1
0.298371931689151 1
0.30443633777629 1
-0.0744515640720535 1
-0.0139185053812586 1
0.0676707888618846 1
0.0301524508331732 1
0.16717469341959 1
0.329864125174615 1
0.61021464507538 1
0.635624188960358 1
0.577829011411128 1
0.446297242284476 1
0.601815908606292 1
0.557108433252914 1
0.301942011469986 1
0.26978502896589 1
0.234593605469946 1
-0.188314671861067 1
0.143742585479407 1
-0.140587221601105 1
0.449668830079504 1
0.204460694113782 1
0.391219803221017 1
-0.0922660418071527 1
0.183305775660697 1
0.428661432004064 1
-0.0155911870863759 1
0.440419412542227 1
0.68612010434206 1
0.483250017221932 1
-0.191423060273988 1
0.379737155195393 1
-0.0868035723282882 1
-0.231334007056313 1
-0.148893056233461 1
-0.0410412912358983 1
0.492802161837666 1
0.551903116581744 1
0.210469418819923 1
0.411798880012407 1
0.63323932100304 1
-0.0116479280673567 1
0.828357312626521 0
0.52863601078394 1
-0.259064232453113 1
0.0395901255255223 1
-0.0190463314743095 1
-0.253875096678674 1
0.0616702462736403 1
0.785854417735245 1
0.306220581467808 1
0.625643607347323 1
0.94974873407763 0
0.157250419968172 1
0.353174955972654 1
0.448569236465762 1
-0.00799302427673836 1
0.425323620647631 1
-0.179645305271651 1
0.470435380414105 1
0.271283049085312 1
0.0150611956751846 1
0.0854945795882927 1
0.35170682635293 1
0.0640380935488742 1
0.164276762905911 1
0.144429147219514 1
-0.176858595528566 1
0.349740709721234 1
0.431062169584382 1
0.283404566644648 1
-0.286633930487473 1
0.527490651879067 1
0.421434163253177 1
-0.181083287893103 1
0.0832879042702826 1
0.55675453062396 1
0.179359353113539 1
-0.0751376977666537 1
0.271514637083733 1
0.444326297077742 1
0.311789006205283 1
0.464518727571093 1
0.544587734465036 1
0.245967683769149 1
0.755575184131865 1
0.20607254449966 1
0.27955167649724 1
0.193693730498851 1
0.133502476834487 1
0.253690337990598 1
0.655870974058097 1
-0.162458294224476 1
-0.0757838963888722 1
0.232450692519366 1
0.207691334455288 1
0.612935660790215 1
0.377854094054045 1
0.349865269810911 1
0.148405337477269 1
0.198066152033785 1
0.152444441796178 1
0.625420601553243 1
0.0290675397850127 1
0.235037206891265 1
0.252653550406048 1
0.408704241236482 1
0.240746443365959 1
0.102058282094925 1
-0.024005571052469 1
0.455098161169142 1
-0.00172802171960897 1
0.0995231606803494 1
-0.00767314251197529 1
0.349188107411304 1
0.094164791180372 1
-0.435843058554719 1
0.504614457485985 1
-0.0722205738823707 1
0.376464617697389 1
-0.189958140163166 1
0.182966959108615 1
0.50538086169639 1
0.542737058288929 1
0.00912173303937104 1
0.321426822638874 1
0.0943179367827953 1
0.0988191573124077 1
-0.0443953840146592 1
0.0548337513647961 1
0.205886187861376 1
0.177837605304531 1
-0.0284511284285788 1
-0.203777835411339 1
-0.156659260315814 1
0.44930307101887 1
0.315397468889907 1
-0.0355488528553033 1
-0.331963905439407 1
0.566186192744066 1
0.282767520131112 1
-0.477615842421337 0
0.123443001975165 1
0.514946893866415 1
0.0167548408937842 1
0.153426358286756 1
-0.0342256398161473 1
0.265311407384014 1
-0.0711652256246427 1
0.723053037289877 1
0.414648202291882 1
0.459872927127779 1
0.871021117486331 0
-0.195407502645494 1
-0.0605659568600693 1
0.251039050182931 1
0.148055922175256 1
0.205200167204384 1
0.324878519307838 1
0.247668852758262 1
-0.526296109417272 0
0.318018709561816 1
0.136151257245855 1
0.494247586306369 1
0.20758769729084 1
0.61733452146718 1
0.36580317275392 1
0.0622920034956154 1
0.19948653394726 1
0.35209779649546 1
-0.0441735590428499 1
0.02250832240589 1
0.0953692836466225 1
0.181972284071421 1
0.23801055672251 1
0.61265732270902 1
-0.053465321045009 1
0.761291808977737 1
0.187807047840529 1
0.179987532164286 1
0.135987022230829 1
0.188342597028493 1
0.00740335169743539 1
0.284597144362828 1
0.230583361299569 1
-0.0860450954515184 1
0.532199999306637 1
-0.0231078761551123 1
0.568761130344216 1
-0.0707063021795668 1
0.0684665779543231 1
0.230490532412441 1
0.351727018633488 1
0.585658656060508 1
0.0235202035303235 1
-0.00911571937252816 1
0.379146322848728 1
0.266685743822282 1
0.354332290548501 1
0.362183562174176 1
0.160214540795118 1
0.282159922627165 1
0.31044170740371 1
0.337441324504454 1
0.305962917358609 1
-0.212527804291632 1
0.806707667514759 1
-0.204340649657035 1
0.0493118019062405 1
-0.386246115710622 0
0.374604860166629 1
0.0321021288797293 1
0.436596939033406 1
0.219359769199228 1
0.516763154920433 1
0.048237163004506 1
0.27111031700827 1
0.200591838546998 1
-0.176420045206736 1
-0.276657628855883 1
-0.0284854677168048 1
-0.111763335961693 1
0.336854961784444 1
0.460082262581649 1
0.243445569921536 1
0.306821585849807 1
0.353163119568586 1
0.106335288537046 1
0.445124774662865 1
-0.119282785930664 1
0.470974045428532 1
-0.0416948067078003 1
0.578913064143178 1
0.148187955497085 1
-0.162055183209204 1
0.421584356981308 1
-0.273242952808522 1
0.492069985473877 1
0.809768520860092 0
0.0873446807624197 1
0.415599863680737 1
-0.349843754381117 1
0.163006008016099 1
0.249080277964154 1
0.0788567159680052 1
0.450830447715593 1
0.143356264712519 1
0.208522952672656 1
0.291215664867391 1
0.449290994240963 1
0.349894387416383 1
-0.182576465750148 1
0.310654919341933 1
0.476552023357834 1
-0.456887741086951 0
0.795676620564098 1
0.319562109672604 1
0.290913316100479 1
0.333699720525706 1
0.110273848316953 1
0.306656872670151 1
0.080557364518741 1
0.212439762585973 1
-0.0268704803331462 1
0.594307515799359 1
-0.358344834859608 1
-0.0329849799000798 1
0.332759030438789 1
-0.0185404796679289 1
-0.191536558756417 1
0.383527990471769 1
-0.074190647260556 1
0.351796950416752 1
0.460684761085698 1
-0.331877724637972 1
0.569057612541674 1
0.516563388648469 1
0.58799693060937 1
0.0617559733433935 1
0.209618866239331 1
0.476652704496939 1
0.163224849491715 1
0.443046702870664 1
0.0335401828820777 1
0.274373522737881 1
-0.253178386053262 1
0.416779707141324 1
0.124560749305156 1
0.241207446985757 1
0.179234518616618 1
-0.00944430755815082 1
0.159401673747295 1
0.247342380544084 1
0.524675043231357 1
0.330984755388945 1
0.361303119287239 1
-0.0148001802637776 1
0.244023283865385 1
0.292349823412435 1
-0.0207271034508382 1
0.212654889743783 1
0.147285295675585 1
0.237132557146572 1
0.244169967690437 1
0.398809776604518 1
-0.176381737881786 1
0.907196084201408 0
0.0486949385517985 1
0.179518925131346 1
0.296045548036092 1
0.686654325381436 1
0.123602501305075 1
0.186709033464373 1
0.336870964278547 1
0.12921033043585 1
0.289541565585415 1
0.571067139569213 1
0.0228752051469044 1
-0.0583105381249291 1
-0.0313181004153299 1
0.166202215147899 1
0.294029156912996 1
0.195135519289137 1
0.297752304087472 1
0.680078346050622 1
0.209886808065415 1
-0.229131420900332 1
0.429333344335237 1
0.178940572627372 1
-0.208251652675832 1
-0.32464475943414 1
0.316368217981496 1
-0.163017463360326 1
0.204061078931244 1
0.151502659170854 1
0.255968253236636 1
0.0506222628659744 1
0.219417933145627 1
0.406102326139239 1
0.167001807272478 1
0.403215015644743 1
0.240354034850927 1
0.363871552091407 1
0.360357860895597 1
0.416929666924617 1
-0.0814903027624593 1
0.150854207160742 1
-0.281873844673915 1
0.0074508228370772 1
0.0943593324586903 1
0.38466341275475 1
0.321071609541859 1
0.393264664240904 1
-0.202481193420017 1
0.535847891419097 1
0.317284450788052 1
0.0654159984718411 1
0.315729731350045 1
0.461947845307435 1
0.366589189421675 1
0.522644305881775 1
0.340443619511339 1
-0.0617937258690809 1
0.104966938644486 1
-0.132750191770194 1
0.317331676768879 1
0.352974464467335 1
0.474181288446577 1
0.368131135007669 1
-0.00498674233380411 1
0.196106443163107 1
-0.232234693429187 1
0.320160070326992 1
0.0295026875271275 1
-0.0262509505603121 1
0.130963742337477 1
0.314143673163587 1
0.267386969822784 1
-0.0988460577503742 1
0.44373985795556 1
0.0691057955267416 1
-0.207196715909967 1
0.00618289208267853 1
0.0694210366688956 1
0.48535689939532 1
0.172414244046807 1
0.166825400312246 1
-0.4421912173666 0
0.0305578071926166 1
-0.530263686464717 0
0.0279537744801719 1
0.254610635376169 1
-0.168005622007129 1
0.179565086794495 1
0.703056530081975 1
0.52868801120853 1
0.0275022757841562 1
0.515806482333648 1
0.0668886731643421 1
-0.04900527138596 1
0.364176889775259 1
0.146614068317923 1
0.36266133225534 1
0.0154345096565062 1
-0.0202014544206557 1
0.145617850391675 1
0.808864326759494 1
-0.170657814641101 1
0.393847318928992 1
0.128051739582319 1
0.339907316808779 1
0.130073012494949 1
0.111040402665238 1
-0.22550822251894 1
0.09475891944358 1
-0.0150962844369015 1
0.386004406566637 1
0.423204377480531 1
-0.259313570526154 1
0.0949290250320981 1
0.01149707290535 1
0.281238949766501 1
-0.239756321720558 1
-0.0905694881544573 1
0.181753075676919 1
0.196504631785147 1
0.362564488327055 1
0.406237715943147 1
0.171677797741495 1
0.113181494369481 1
0.156526277933085 1
0.534500656179678 1
-0.5065574234101 0
0.212704861142943 1
-0.460317700888261 0
0.290978988849091 1
0.433985545388875 1
-0.0527618313789772 1
0.222742183062059 1
-0.0583115988884054 1
-0.211458093178644 1
0.430634015744875 1
0.401650697308104 1
0.207800269781229 1
0.0605053406418689 1
0.472337076681551 1
0.178359303885294 1
0.467666743484694 1
0.207470603517846 1
0.375645007563517 1
0.0866228301193872 1
0.761698010937407 1
0.0194263306442508 1
-0.133022139384746 1
-0.0356123688420515 1
0.403490669042805 1
0.279172509232002 1
0.0838900249266961 1
0.389151295252295 1
0.302349603402616 1
0.235626430530461 1
0.0434739439301743 1
0.225495323811657 1
0.00590208225606453 1
-0.239962133511656 1
0.097036180772018 1
0.300184754069016 1
-0.112052575818571 1
0.458681633171376 1
0.142113277895622 1
0.190553665876714 1
0.125206812429134 1
0.302945074019492 1
0.448587385950215 1
0.38513820353623 1
0.231547799319598 1
0.119470716813208 1
-0.113294868114398 1
0.57098845759109 1
-0.569744137075112 0
0.191860483439646 1
0.10699199077428 1
0.0302255223532987 1
0.592658169033206 1
0.0212366217526063 1
-0.193358414087313 1
0.22928847790105 1
0.347606609573919 1
0.650806551053076 1
0.499154328061606 1
0.373757395191183 1
0.310079318604696 1
0.430509126016741 1
0.112243216650142 1
-0.0828458255871241 1
0.621654684434669 1
0.107310311623344 1
0.335891385957418 1
-0.0358792901618127 1
0.00997417471245879 1
0.256644121021214 1
0.363249370029933 1
0.43181087107448 1
-0.0561507940570959 1
0.381677514110019 1
0.182011899741274 1
0.561179397014854 1
0.366998462528347 1
0.0725356154400763 1
-0.155847896759095 1
0.191770405153658 1
-0.251392433413296 1
0.562257059424333 1
-0.0404799141683514 1
-0.0305415248755666 1
0.227235860804859 1
0.329039062456695 1
-0.118179314992913 1
0.893883767789362 1
0.495445462864621 1
-0.0261884776466628 1
0.194634748375676 1
0.143947523051384 1
0.41357276655143 1
0.0826561000044433 1
0.086569628381558 1
-0.0853457584031162 1
0.250552623721418 1
0.406550398533796 1
0.135870318853257 1
0.488325163866253 1
0.682298356504225 1
-0.0282605946939346 1
-0.53303492602643 1
0.898933399796781 0
0.275254090383432 1
-0.0646540753061538 1
-0.0478576708119945 1
0.000318953579385522 1
0.118715135843545 1
0.0911743315340894 1
0.26869466488777 1
0.010452476882786 1
0.223326500856665 1
0.578597977205679 1
0.666414887505687 1
0.299700556996976 1
-0.0452213274126011 1
0.838487750147823 0
0.283344659460409 1
0.375731096259055 1
0.629614641233363 1
-0.0788786700117872 1
0.145828536347222 1
0.058763630687681 1
-0.304122257393598 1
-0.177234914409036 1
-0.0620928213533531 1
0.404131770827153 1
-0.125227614921449 1
-0.0715045964788416 1
0.577346979981592 1
0.430424370949324 1
0.0976278475592001 1
0.0349481416490826 1
0.0921125079481077 1
0.397522949906481 1
-0.127275537638688 1
-0.0493958847724492 1
0.320206183456444 1
0.289800430232356 1
0.649493498002083 1
-0.172275448922262 1
-0.125966829049468 1
0.103321365409857 1
0.295657190422884 1
0.38234996013125 1
-0.0989678011219622 1
0.309351832239178 1
0.337500437238691 1
0.175739966912603 1
-0.0508014369614048 1
0.240550125351497 1
0.0401102022823715 1
0.0998329960557166 1
-0.147170106505799 1
-0.405775984075885 1
0.310019525482424 1
0.14099044327729 1
0.0557958281162096 1
-0.0663007692949626 1
0.111397610148422 1
0.330897825235601 1
0.0170901069071226 1
0.0219892937939054 1
-0.206908666623209 1
0.862853446590442 0
0.11025474170317 1
0.355886285584855 1
0.234505310740125 1
-0.197627664635029 1
0.417963168828637 1
0.434685632787716 1
0.358205874792707 1
0.327168079569448 1
0.466611111801264 1
0.543635927363186 1
0.305302755330239 1
-0.217926882467511 1
0.29264313599058 1
-0.224877983048134 1
0.350671581626663 1
-0.0738365896654345 1
0.0884650837123125 1
0.579329729456075 1
0.756799170753692 1
0.0754936050497568 1
-0.000129419994544976 1
0.0655231791566144 1
0.177452834405956 1
0.270409065187458 1
0.562578546337175 1
0.107367741096376 1
-0.224871081043116 1
0.198372275441855 1
0.31635859330409 1
-0.228939298549437 1
0.21460643145015 1
0.223503508413416 1
0.191857213753074 1
0.0510191981561488 1
-0.365130849026773 0
-0.0723388267750412 1
0.16400283943078 1
0.411522134143129 1
0.220405520790801 1
0.540083433754694 1
0.595210212608709 1
0.193589011402255 1
0.239577260850175 1
0.372676017130365 1
0.300044339776316 1
-0.223508523721471 1
-0.0994542907857735 1
-0.0612180389177838 1
0.528172379364977 1
0.629626545516323 1
0.0189792768520177 1
0.515954595027474 1
1.09864743836197 0
0.759643313108634 0
0.673670666762858 1
0.119323420464175 1
0.000428250154410711 1
0.159995502562328 1
-0.26286311612564 1
0.405467497193975 1
0.235873426682363 1
0.367524885443781 1
0.196799254742965 1
0.242643417236972 1
0.174534807554596 1
-0.102987996767082 1
0.163575458721266 1
0.601743239937867 1
0.633607791768573 1
0.0694074284767254 1
0.205144788889264 1
0.131206608775615 1
-0.182173678417398 1
0.545232056138908 1
-0.0219832567055684 1
-0.195072626950195 1
0.251550621418101 1
-0.201746200826094 1
0.0419046473539664 1
0.28208158460885 1
0.649487015510485 1
0.212047266566536 1
0.047468926823097 1
0.201907140728174 1
-0.0641172312659247 1
0.0304565522796704 1
-0.0382015724516826 1
0.35709988409067 1
0.223156655568826 1
-0.168563161442443 1
0.230553237068838 1
-0.0706838816213799 1
0.0765213441830949 1
0.349375606404677 1
0.0428771002659378 1
0.283999091425271 1
-0.373068973278815 0
0.0432588255800161 1
0.290614823928782 1
-0.0260156195327107 1
0.223676584363021 1
0.10611902617168 1
0.213908245180651 1
0.199738792667282 1
-0.142829317542917 1
0.455094251559112 1
0.125421504129056 1
0.196678911843345 1
0.72723973797613 1
0.294630789838434 1
0.177805294586458 1
0.590472289025507 1
0.030266319364377 1
0.443739935088493 1
-0.18408380492085 1
0.690008887627192 1
-0.211155679956077 1
0.15131517650241 1
0.156230394731945 1
0.0312246657010848 1
0.134381125404513 1
-0.0292317656420131 1
0.244047536521235 1
0.132722532392639 1
0.191819929293882 1
0.71347952000377 1
0.25548167536874 1
0.200775654348704 1
0.203327745710041 1
-0.358124330603352 1
-0.131305494309049 1
0.00734716359727113 1
-0.00821785799112312 1
0.23071925001204 1
0.0199103011056926 1
0.347104739744685 1
-0.117047092580755 1
0.00344068593086602 1
0.495598218501185 1
0.384866201180131 1
0.426309418862123 1
0.199655042337736 1
-0.193517473855351 1
-0.266724723859106 1
0.739109416542486 0
0.221296228986014 1
0.198570226090582 1
0.14272284523097 1
0.485333805125132 1
-0.0969179758677588 1
0.300788856549406 1
0.347793193364336 1
0.623289297050109 1
0.0483828088616065 1
0.253545363912961 1
-0.0287767852844004 1
0.169456717692451 1
