# Supplementary material for: Bias caused by sampling error in meta-analysis with small sample sizes
Source: PLoS One. 2018 Sep 13;13(9):e0204056. doi: 10.1371/journal.pone.0204056 (PMC6136825; doi:10.1371/journal.pone.0204056)
Supplement: S5 File — (ZIP) [file pone.0204056.s005.zip › results N = 10 theta = 0.2 tau = 0.2 sz = 30-50.txt]

"dl.theta" "dl.cp"
0.207043521435944 1
0.0568063177570612 1
0.0629688537798022 1
0.0458965281871037 1
0.311176546359988 1
0.193826214610608 1
0.23828351795188 1
0.13266424552363 1
0.25767161450453 1
0.0732117457868228 1
0.193967400072852 1
0.473633950520326 1
0.293851301162671 1
0.14757131108784 1
0.573630936222086 1
0.35484816441286 1
-0.225846136583325 1
-0.0244652876920158 1
0.272530266529708 1
-0.259429194977775 0
0.590598303606279 1
0.44672895492297 1
0.221580358332611 1
0.0833276506589557 1
0.121806128479023 1
0.210584309980541 1
0.0452345577676703 1
0.2761450701319 1
0.365248957435785 1
0.163512710329529 1
0.509939561098712 1
0.252114277016654 1
0.467556909007709 1
0.0630182076929542 1
0.458972806937687 1
0.0172092769175911 1
0.379919963752005 1
-0.34026142636806 0
0.297043483180499 1
0.077165160771162 1
0.358152003602325 1
0.0588208160968977 1
0.171492358749799 1
0.0925971694663065 1
0.124408596300346 1
0.410491567748501 1
0.233259012782064 1
0.359581485936574 1
0.25931516824701 1
0.663066712069425 1
0.345129268982898 1
0.571246461492263 1
0.266714596716763 1
0.419068052145319 1
0.532761969892828 1
0.248621029927848 1
0.133100168457325 1
0.0333883403931815 1
0.142180727713613 1
0.528437594788724 1
0.281379506712248 1
0.0245186894540783 1
0.364906454708837 1
-0.09981204425229 1
0.231178041405102 1
0.0598262372823437 1
0.379047946633097 1
0.00932000286153287 1
0.156211571088966 1
0.309653587763007 1
0.163124551376513 1
0.35162010894373 1
0.37944058626831 1
0.108409639624254 1
0.183044438511812 1
0.135686021083553 1
0.34886594112951 1
0.191406109667951 1
0.08596078715237 1
0.510277099256009 1
0.237745216801867 1
0.265206631238311 1
0.286735522828232 1
0.11788577308851 1
0.153552637987587 1
0.209047015941417 1
0.355063070660659 1
0.0375112941878709 1
0.159524161195779 1
0.37580788849837 1
-0.0815109755502989 1
0.114862941657678 1
0.431700953514785 1
0.152026879161979 1
0.298160607475256 1
0.382126335828576 1
-0.000762425086755295 1
0.135564865966828 1
0.247806140606825 1
0.139160430460624 1
0.0165470119691728 1
0.163292734457896 1
0.259048252083887 1
0.218082969846971 1
0.346622332104899 1
0.499249228629179 1
0.23094836601745 1
-0.0936728497638444 1
0.182161129748312 1
-0.0886805927248705 1
-0.0984924906971369 1
0.273378324852177 1
0.461588786235244 1
0.338358821551674 1
0.406391119512847 1
-0.027611451509987 1
0.558285379140066 1
0.275306312494699 1
-0.0838610480219259 1
0.624046165822856 1
-0.135907288446002 1
0.418938312772862 1
0.568965390097278 1
-0.167042548337398 1
0.261356984031687 1
0.058801175471755 1
0.312288657079345 1
0.0541011147333043 1
0.619628603675502 1
0.127100844448773 1
0.450487339392623 1
0.410154587213791 1
0.567430758427889 1
-0.216606086485841 1
0.208707536896749 1
-0.196075060470796 1
0.28564170908541 1
0.430796387679936 1
0.312366131156271 1
-0.0250545672041013 1
0.449945592200941 1
0.0220409683321296 1
0.554607234851648 1
0.461635166715776 1
0.255420474813743 1
-0.0174499026346457 1
0.36973022064169 1
0.0986189026930278 1
0.335656247544122 1
0.296068396538945 1
0.228453022364034 1
0.328121046088432 1
0.206835960498292 1
0.12754777301318 1
0.251858575972737 1
0.554113125872029 1
0.122690590938113 1
-0.0487304031069246 1
0.300497807292886 1
0.105016971142176 1
0.0464183072475291 1
0.397413043714527 1
0.441252961928967 1
0.308018233150231 1
0.0816277008063661 1
0.648350003622825 0
0.440422639115103 1
0.397264058499698 1
0.230201684031374 1
0.0705268656104267 1
-0.101824565303509 1
-0.0841275596990716 1
0.0921664197998131 1
0.289140324660751 1
0.370019907160449 1
0.453629899839403 1
0.180005936066353 1
0.213597161556442 1
0.745834543113098 1
0.226594275162567 1
0.346193661372855 1
0.134129212672765 1
0.167192315709606 1
0.167168055796785 1
0.368910998689553 1
0.251608966371277 1
0.0535474201794145 1
0.00464054582291566 1
0.350661110025254 1
-0.064916233557363 1
-0.0739341522116976 1
0.166042940624294 1
-0.184670381823032 1
0.042997268240695 1
0.512859763794713 1
0.431136093583276 1
0.0571730971311607 1
0.0821225839663063 1
0.249269873201958 1
-0.0430490422879972 1
-0.0963124228896794 1
0.07194416549205 1
0.457610896212852 1
0.432675897872799 1
0.0350209039945003 1
0.418920422905227 1
0.176023851413098 1
0.132006842426506 1
-0.112528304978994 1
0.0781168029517786 1
0.480715878933618 1
0.261139055013448 1
0.0201559405643343 1
0.146068994917908 1
0.302641615688995 1
0.154348819128515 1
0.71797310125043 0
0.496302908320072 1
0.458340355911293 1
-0.00963555895520701 1
0.282166485298973 1
0.270548953933822 1
0.375695595516831 1
0.229219013318562 1
-0.0404177985268849 1
0.278256946498845 1
0.195818348576763 1
0.30935694103345 1
0.163877032998143 1
0.342887458947584 1
0.246668068964397 1
0.0822682894010503 1
-0.22118185295909 0
0.172470575796058 1
0.105850930020736 1
0.334763932631504 1
0.413899085203349 1
-0.134145361699429 1
0.122699897530002 1
0.420821776942808 1
0.61746169164269 1
0.0965443192262118 1
0.22557172553327 1
0.0214704925210361 1
0.28229807152992 1
0.0418022536555782 1
0.161848406516602 1
0.289797522265739 1
0.189873996799767 1
-0.0998097534572541 1
0.206666264139146 1
0.206844104494635 1
0.0169236739572914 1
0.635971198201423 0
0.169521919084931 1
0.164449714954786 1
0.233221765103199 1
-0.240085582708915 1
0.13790363995591 1
0.123875656642357 1
0.255592866808207 1
0.340555324407226 1
-0.0102135769575552 1
0.228579443371728 1
0.192090303955446 1
-0.0671824340790404 1
0.475779896243249 1
0.440185574218146 1
0.0164180409975011 1
0.335669703947665 1
0.49588917783727 1
0.14962205474657 1
0.242259126630937 1
0.17464639823296 1
-0.0800951557054486 1
0.24289967543128 1
-0.0519474476824172 1
0.199312612023595 1
0.789620562594654 0
0.350486378664979 1
0.455982270356498 1
0.395790223190232 1
0.797075657011738 0
0.312931560166607 1
0.525660374005688 1
0.301921257776391 1
0.327047605892081 1
0.578933941131653 1
0.309333138001107 1
0.672745976258429 0
-0.039663022035063 1
0.477393986419637 1
-0.0399655192613601 1
0.0509908887487902 1
0.223857000056869 1
0.159663292966948 1
0.442453982601802 1
0.191129682106062 1
-0.0236144728321978 1
0.0166063533766125 1
0.128633584058097 1
0.370900600443731 1
0.348623109057243 1
0.395737241186217 1
0.46414921628229 1
0.289115981457574 1
0.0844798922200747 1
0.103101425804344 1
-0.108710225922943 1
0.116960826348113 1
0.272250874565806 1
0.402656173550107 1
0.388074478153354 1
0.527504046005552 1
0.0107469172284938 1
0.0270909168555899 1
0.292023368458041 1
0.223395448703485 1
0.360656333193352 1
0.0951341838897393 1
0.325222984518082 1
0.00146589447150849 1
0.159341383417427 1
0.49985334999898 1
-0.0130967381212413 1
-0.0889966516144705 1
0.0753391074504588 1
0.164064991548807 1
0.159413877900685 1
0.133332427365073 1
0.232409693369071 1
-0.0812512224441904 1
0.519287858046042 1
0.313043203216847 1
-0.110851438210073 1
-0.0564619796917266 1
0.296892602268644 1
0.290288255697622 1
0.141752804954258 1
0.342909067930117 1
0.276717463746924 1
0.388247798293499 1
-0.123392248493186 1
0.347748544108588 1
0.267881597707092 1
0.487450257478064 1
0.556919298000312 1
0.0568831859106549 1
0.126120332447224 1
0.0618228269217245 1
0.15453697334982 1
0.461488372211643 1
0.400999578924779 1
-0.0780061688247105 1
-0.281491032754668 1
0.405457172785654 1
0.191683585937833 1
0.145286227115536 1
0.238648372926336 1
0.156188085203744 1
0.0758980497191105 1
-0.22953447372032 1
0.268025850419964 1
-0.0160065008473009 1
0.332902205545583 1
0.37278049782812 1
-0.00749544993908569 1
0.354968472953296 1
0.112315859262686 1
0.210189778275682 1
-0.120077433384766 1
0.0317934876789905 1
0.315451704853234 1
0.195626404553788 1
0.209027142125884 1
0.446811416292813 1
0.0568310362347792 1
0.255619106906553 1
0.141021741790134 1
0.465111174485971 1
0.563354407035497 1
0.3819869972691 1
0.486793338501976 1
0.12630307904493 1
0.369551260978245 1
-0.104312180265177 1
0.401513169332529 1
0.246589165566027 1
0.243665415476198 1
0.38821452995773 1
0.185214810551118 1
0.358625473186443 1
0.37252701529621 1
0.134429258435401 1
0.348010084700632 1
0.231294171057204 1
0.395369381492296 1
0.234657602250204 1
0.512874222366026 1
0.233392747357767 1
0.163957965586435 1
0.547950358425133 1
0.199879728457329 1
0.121086548542783 1
0.382688147240695 1
0.0443273168953769 1
0.113929499298035 1
0.0401405823975095 1
0.117741329986072 1
0.131254006394934 1
-0.0207129455174874 1
-0.0306201886758562 1
0.183297341885961 1
-0.342266621530943 0
0.559161493175512 1
0.31756684209769 1
0.199492653775195 1
0.422577897439202 1
0.153306836444927 1
0.135017738721017 1
-0.0547693488345334 1
0.476100967066279 1
0.401115129415168 1
0.0379254166817611 1
0.0633732161754326 1
0.219341626033404 1
0.443490287302611 1
0.163169568318866 1
-0.0531832386137274 1
0.289604674984192 1
0.241361692610643 1
-0.0358602155208014 1
0.421002433521899 1
0.512113025005924 1
0.44597586726889 1
-0.239980016177255 0
0.0827840135747505 1
0.243967385122609 1
0.585786351683856 1
-0.119416754001203 1
0.0517969108250936 1
0.192371198104548 1
0.0824085758743911 1
0.307849333844699 1
0.368628100708358 1
0.250765952572196 1
0.532051332142231 1
0.220421308482432 1
0.765455823357038 0
0.107397442801644 1
0.340592872004236 1
0.0831521306911356 1
0.115450342445834 1
0.200002180701104 1
0.427553929519521 1
-0.0284828189239725 1
0.161925278225789 1
0.367905046785615 1
0.573531964599334 1
-0.067603262826636 1
0.218084702655126 1
0.296799268906804 1
0.582118016238379 1
-0.129064400881699 1
0.428949081404444 1
-0.0504585855501036 1
-0.0242161226901921 1
0.38261180905935 1
-0.00835714926190861 1
0.151518152252581 1
0.184667546614856 1
0.17187958544277 1
0.459681421288663 1
0.163458310253882 1
-0.354141338264369 0
0.00930267877275473 1
0.0778097754553963 1
0.389597110797775 1
0.190050783219633 1
-0.235599464250815 0
-0.0336736494126905 1
0.118646737472007 1
0.320656774629179 1
0.229830618628457 1
0.149941295347326 1
0.274354164080716 1
0.534999454916509 1
0.261240243211455 1
0.388996803381266 1
0.225718635197348 1
0.315779425573204 1
0.15828673838085 1
0.370282723059776 1
-0.129307777783165 1
0.625123462614324 0
-0.277206091259024 0
0.323600317224486 1
0.278841242331312 1
0.26947109583111 1
0.219877736350557 1
0.0205258963996258 1
0.15301139449341 1
0.175894157059658 1
0.5197899330133 1
0.340856613948682 1
0.218794495552394 1
0.698942494271401 1
0.430743909363372 1
0.413232103042062 1
0.0232839856573509 1
0.375664173498483 1
0.502333887977057 1
-0.186812159091331 1
-0.122035081636401 1
0.167671808506741 1
0.375579802235115 1
0.707376067765593 0
0.0667256253679782 1
0.506921083000893 1
0.349305363920137 1
-0.170476372461483 1
0.323475993412081 1
-0.0401170013383577 1
-0.0223807788942691 1
0.0325451291091068 1
-0.0119907672800108 1
0.332012782675563 1
-0.230505770921531 0
-0.0109251358470735 1
0.314995535696691 1
0.269689438217406 1
0.470331311331345 1
0.260995671937739 1
0.141758962886113 1
0.319264079281944 1
0.244383969133182 1
0.363944695739598 1
0.451826951838351 1
0.0783151049227175 1
-0.0916248252697485 1
0.410431524651346 1
-0.017341782018217 1
0.296407437038407 1
0.296430409591104 1
-0.206460218804452 1
0.798598065381767 1
-0.260869220178716 0
0.263021774951362 1
0.24582589025612 1
0.496079598015696 1
-0.0901153881282478 1
0.376983718251907 1
-0.0671062748688752 1
0.575167212842987 1
0.404388622852054 1
-0.0309773895323622 1
0.475391278731382 1
0.163304945213219 1
0.5365852572615 1
0.363601677013537 1
0.218871306679918 1
0.205005236333352 1
0.117341034671988 1
0.177725325003362 1
0.126470181058381 1
0.273406752723478 1
0.368082462955659 1
0.048579313953357 1
0.260023538451866 1
0.141812231593161 1
0.23083708712871 1
0.0202836990327902 1
0.14394153139997 1
0.0958643855514746 1
0.184063172869235 1
0.349443041368552 1
0.0304370925395177 1
-0.109944900511817 1
0.145890163723278 1
0.541749705422381 1
0.0148922157994786 1
0.45235420478262 1
0.304852223000816 1
0.291316518745493 1
0.39437576261945 1
0.380343716348578 1
-0.0373574243371698 1
-0.224400821162169 0
0.147192630579314 1
0.293082180525617 1
0.0607536514934107 1
-0.0965799335493215 1
0.232255149607285 1
0.313461356433528 1
0.178747797337111 1
-0.126649684467244 1
0.0404910160559603 1
0.0463909431987821 1
0.704032773014491 0
0.149489429525765 1
0.33356484927664 1
-0.100600313369881 1
0.709260021339975 0
0.33694147976844 1
-0.0017800151545662 1
0.444601695924877 1
0.21973487396314 1
0.156102073842696 1
-0.188554137071178 1
0.337525764752381 1
0.378246767313952 1
0.184337623411367 1
0.284413670658005 1
0.27997600997655 1
0.507105979347043 1
0.116594999183329 1
0.232326122800925 1
0.457022285586165 1
0.0400147021313588 1
0.24203532568046 1
0.20802303947554 1
0.127402126540939 1
0.211720353614113 1
0.0552312742954132 1
0.0530517289100177 1
0.57252773663128 1
0.201123724371257 1
0.257031482124664 1
0.219003867381392 1
0.241626362527899 1
0.634117249595054 0
0.285834029188645 1
0.209982189092915 1
0.441151142964566 1
-0.1606353376346 1
-0.0369421513360271 1
0.174009333666591 1
0.378487211104991 1
0.185906110987271 1
0.609939006324847 1
0.0201123696291762 1
0.161235327537579 1
0.479584500043776 1
-0.0298841253863147 1
0.287169109013015 1
0.251844233514861 1
0.0887827445047964 1
0.445386673318325 1
-0.0202305158964631 1
0.176186698867262 1
0.170060397459745 1
0.428689853024185 1
0.133964277274246 1
0.584251168889806 1
0.332093270351601 1
0.489868451556708 1
-0.337600490129243 0
0.23517480570343 1
-0.0600076177060338 1
0.620195218845383 0
0.41879434704715 1
0.0362231116001497 1
0.202354609618233 1
0.325243034876643 1
0.466601235689616 1
0.351906384197327 1
0.455483638287501 1
-0.048917852300222 1
0.212866896548262 1
0.478024098039735 1
-0.393417312181317 0
-0.0933903531894437 1
0.0591424567274828 1
0.101334317508985 1
0.364721497678953 1
0.0660632715748108 1
0.0787803767977709 1
0.349090941131291 1
0.258258925764684 1
0.319958905940894 1
-0.0242597090852924 1
0.27943524750863 1
-0.0138513427042437 1
0.182875973068091 1
0.307492219165187 1
0.268149972700163 1
0.247573694110309 1
-0.0115458870945395 1
0.182845013241142 1
0.184701838726415 1
0.106361196691497 1
0.553204768535135 1
0.0439887402497034 1
0.0257982224435785 1
0.567490665309102 1
-0.0188641492496975 1
-0.135367600791652 1
0.247238082790706 1
0.389860783111764 1
-0.0894037012909122 1
0.418642307323213 1
0.0576182385359861 1
0.522027203035606 1
0.740837219949292 0
0.162459397488415 1
0.111909432844741 1
0.214133588235827 1
0.60364194447664 1
0.0204459934705909 1
0.141101857726661 1
0.325513507535322 1
0.34163520227986 1
0.0199870335499208 1
-0.0278140110396551 1
-0.0089695129718321 1
-0.160580942214733 1
0.424977320518839 1
-0.0187717514101242 1
0.214932526242077 1
0.174810132798399 1
0.307701745339819 1
-0.0433975275261739 1
0.113046521257297 1
0.0232977961203844 1
-0.122027935016822 1
0.266094322077222 1
0.0968662266368591 1
0.0974319971091927 1
0.0390060110055226 1
0.0590175420573579 1
0.301874200372828 1
0.153227317480927 1
0.0615659963841913 1
0.1038027967194 1
0.43846128177401 1
-0.281380926406284 0
0.304275017381488 1
0.127446191068917 1
0.0947235352441647 1
0.318388338115602 1
-0.0947058329364711 1
-0.221097940581317 1
0.397044902175349 1
-0.0138326607082033 1
0.341115530906003 1
0.248742892788198 1
0.479724488056328 1
0.311996858249112 1
-0.218938494746008 0
0.259183729983338 1
0.0185116527136359 1
0.224989995547399 1
0.224911569875028 1
0.1775480115237 1
0.138936121274943 1
0.26173583638831 1
0.323594074494958 1
-0.087483835180084 1
-0.117901364650744 1
0.196242282779417 1
0.336557063382283 1
0.0579327574798293 1
0.138005591590579 1
-0.0623414470535947 1
0.296234188791335 1
-0.211330127478913 1
0.0751474654676308 1
0.394108888454435 1
0.363278914844336 1
0.152270551481239 1
-0.375801375970145 0
0.496342057196537 1
0.342301368425019 1
0.608919485188349 1
-0.118660576644036 1
-0.034736991000541 1
0.265465112863546 1
0.125486660531284 1
-0.00842962179257337 1
0.110218959551239 1
0.129615810815011 1
0.0706207219405518 1
0.39484686926448 1
0.266364091935006 1
0.381909948411358 1
0.0699579020073525 1
0.343941941828853 1
0.53105903660433 1
0.408019811124337 1
0.0404763362791592 1
0.0774677862431417 1
0.0660513069373468 1
0.210295666365726 1
0.364744200084565 1
0.45662366034613 1
0.173279036287646 1
0.320924122116396 1
0.215564060060906 1
0.138529707214583 1
0.112017308124426 1
0.473665980678135 1
0.420449713144645 1
0.383650314651296 1
0.116462692475161 1
0.0334814566860457 1
0.141783190525036 1
0.238420197228633 1
0.141482998455762 1
0.453902046376578 1
0.323703322227045 1
0.111692977428364 1
0.707921220600487 0
-0.0482807842671385 1
0.200342422895298 1
0.321611124762144 1
0.382746243732876 1
-0.168496546805442 1
-0.0300673023449134 1
0.357951077360562 1
0.354757906299006 1
0.0248671317713323 1
0.197275539329246 1
0.26049178323025 1
0.267773778910762 1
0.462509660508392 1
0.746646630482633 0
-0.0876945004076918 1
0.0425594968240711 1
0.0483192350134928 1
0.442236668698391 1
0.45566613014816 1
0.201833875154013 1
0.09594883847508 1
0.298299385264135 1
0.186729451427162 1
0.232740061169601 1
0.526997181447231 1
0.0563686634057235 1
0.0733880722794941 1
0.215425406080116 1
0.00214544841245921 1
0.0347432259203466 1
0.274400883395159 1
-0.108529699598964 1
0.322300081787902 1
0.242493295024279 1
0.385460897321964 1
0.227757498835592 1
0.381458572935633 1
0.304257521690393 1
0.141881102594595 1
0.176920965007565 1
0.303723885379041 1
0.28486509191532 1
0.133613318568335 1
0.0769753284184639 1
0.0801907256012691 1
0.362798794683887 1
0.583871898051347 1
0.153862410877312 1
0.147349326463376 1
0.585149464948815 1
-0.0626942079861212 1
0.300656823105453 1
0.124363412610094 1
-0.0175600478261647 1
-0.175312903273222 1
0.181719957172844 1
0.143725915732709 1
0.362523447908763 1
0.344815426524537 1
0.520428555659346 1
0.103687267147284 1
-0.172145173940287 1
0.285546899727548 1
0.231650060667356 1
0.190297515982626 1
0.0120232387715352 1
0.0643015396822706 1
0.161684153365628 1
0.272119610694485 1
0.0706742875060581 1
0.385887374988607 1
0.739334208940234 0
0.52738159172791 1
0.200827034817454 1
-0.0598420944089258 1
-0.128559050418231 1
0.150030043992512 1
0.141776112409936 1
0.351047584989762 1
0.0309231505939688 1
-0.246782139050974 0
0.055334263880522 1
0.365173662759057 1
0.199268391356399 1
-0.170253387180975 1
0.112712111448553 1
0.267927446474583 1
0.0562892401708555 1
0.218181677011282 1
0.304366256169215 1
0.207541058613889 1
0.0647523851996479 1
0.266482020728614 1
0.581300383387859 1
0.218574172915562 1
0.279122134461039 1
0.0093304090454258 1
-0.0363810781755916 1
0.19905600260809 1
0.532892013115754 1
0.374340299249966 1
-0.0775974413493121 1
0.430195685228164 1
-0.259446543620352 1
0.0343453877581628 1
0.230962475678784 1
0.0109207242295175 1
0.0599742616158385 1
-0.0957097870507888 1
-0.170114592553846 1
-0.0431842716392538 1
0.4359366115523 1
0.301479998096326 1
0.386465854066111 1
0.237967286873946 1
0.14048652247143 1
0.613407070736631 1
0.508136544635282 1
0.279084073574355 1
0.00243058211427218 1
0.188481976477825 1
0.146169391367399 1
0.387467095915547 1
0.180361230000577 1
0.271776486496749 1
-0.0761310738625217 1
-0.0527946785576213 1
0.470705572351499 1
-0.0721215173548686 1
0.365028848322607 1
-0.075183597892631 1
0.081470438198733 1
0.428288606812478 1
-0.0699873533178317 1
0.517987024385715 1
-0.0930318560015454 1
0.328070855146322 1
0.198256056235841 1
-0.227386424896701 1
0.236749571334005 1
0.479572303432017 1
0.196707116314911 1
0.136383462574048 1
0.507362422850325 1
0.317790074337049 1
0.0654212822678688 1
0.517017601367876 1
0.447359274442144 1
0.0471032067991582 1
0.215119845797964 1
-0.153579792551806 1
0.0642111780435572 1
0.667057459010949 0
0.416918427628517 1
0.127422883099798 1
0.0502608170133103 1
0.105546612277158 1
0.266815702775655 1
0.267000588249046 1
0.366754079101709 1
0.0857130043935495 1
0.0948146164680203 1
0.158555622505919 1
0.43488212128234 1
-0.187554974462871 1
0.324051053198921 1
0.403645923994515 1
0.121599954720059 1
0.0177386139645082 1
0.395839247794246 1
0.0187519745698306 1
0.821999729741484 0
0.375662180616191 1
0.111654943190875 1
-0.315364794746601 0
0.399162402280488 1
0.348361066284533 1
0.299441340297231 1
0.328999220878974 1
0.0443314068134827 1
0.313000473175772 1
0.1336576136389 1
0.354889648211829 1
0.4402480765188 1
0.26080612123203 1
0.237427008452502 1
0.125448335944438 1
0.3467644141449 1
0.0288180031328133 1
-0.0395334881670118 1
0.290659755233707 1
0.0247572141502142 1
0.0583734364802458 1
0.184017300239401 1
0.235471291534358 1
0.189729785629963 1
0.149847532620999 1
0.000389392491727369 1
0.374225252856067 1
-0.193215544949161 1
0.181187309118537 1
0.586320124025466 1
-0.203896554911012 1
0.216018399978957 1
0.066599547631243 1
0.689977624335862 0
-0.0537409085084216 1
0.317098471739071 1
0.0207500082465128 1
0.448460866197903 1
0.453231520067082 1
0.384633603953772 1
0.00872226888765043 1
0.4946798087173 1
-0.420874248576152 0
0.055432491153564 1
0.252821747561475 1
-0.0848292950623106 1
-0.185900521575191 1
-0.136780667703747 1
0.0676826688838262 1
0.0558335401393539 1
0.411638788854608 1
0.12042887547032 1
-0.0935663059887259 1
0.172482240621358 1
0.0430128448089164 1
-0.340295184485556 0
0.398336426048686 1
0.309672246394041 1
0.253743902135188 1
0.312155750849054 1
0.227959838762778 1
0.409131512527164 1
-0.132566844460402 1
0.469356931988606 1
-0.280125557822368 0
0.37706640430614 1
0.367853892432536 1
0.631451872062299 1
-0.149919722378632 1
-0.022729915431415 1
-0.0440682244173734 1
-0.134237689124464 1
0.439458833087076 1
0.450828837768588 1
0.392749391162303 1
0.43065848175546 1
0.0379270719475886 1
0.187706703446715 1
-0.0143497612721354 1
0.18775487167739 1
0.00352287504740642 1
-0.103381402986162 1
0.549281001182633 1
0.191781211360562 1
-0.0133329037193593 1
0.331862414765506 1
0.666630330455333 1
-0.265009092653287 1
0.361483123816927 1
0.087292327341923 1
0.154602693612101 1
-0.121957188883906 1
0.113197996483652 1
0.0566939581644594 1
0.112164260551486 1
0.225396109126188 1
0.416180511264333 1
-0.105856890911231 1
0.582187490649082 1
0.389616433042243 1
0.577745923550461 1
-0.133885182503821 1
0.0107430698860349 1
-0.10622051226219 1
-0.15381151568312 1
0.309216032202436 1
0.106132818172703 1
-0.0329204549641675 1
0.21068178886673 1
0.139013091207918 1
0.215377935882934 1
0.435830751740855 1
0.0485379305378333 1
0.0571266630843228 1
0.284626985737882 1
0.196696997345571 1
-0.264912110154217 1
0.492170301304092 1
1.01857015234137 0
0.221693323024993 1
0.21199124172957 1
0.348929915070375 1
0.212102001467005 1
0.527266756010934 1
0.548780378727339 1
-0.148667517929912 1
-0.0912872164472832 1
0.27963633700032 1
0.300564067011828 1
0.381214576654837 1
0.307888468315654 1
0.256777290858541 1
0.286372916477245 1
-0.00884310502688631 1
0.0488342994573164 1
0.269099740554611 1
0.185871823919538 1
0.073806102978185 1
0.0714201269768396 1
0.140202616425572 1
0.0918540701633132 1
0.0613870750120158 1
0.0986689382602903 1
0.166779341655758 1
0.208735438472657 1
0.415276696813445 1
0.229185231734449 1
-0.0134308252162203 1
0.24398104990758 1
-0.256039749111208 1
0.221823778456374 1
0.301871719140647 1
0.0810787434412679 1
0.418217997685843 1
0.232974217616792 1
0.349713329570493 1
0.225462408655428 1
0.717065221673846 1
0.031724212293452 1
0.273266343836044 1
0.346864535928943 1
0.417897323085538 1
0.293082748095844 1
0.129155126863654 1
-0.165646814408367 1
0.169586956841669 1
0.0507010900455154 1
0.345907672094804 1
0.0922886327551122 1
0.242623891858973 1
-0.104173784344539 1
0.037345251692846 1
0.167587900773466 1
-0.353707278941742 0
0.264271299386651 1
0.408491501167433 1
0.428251492140834 1
0.00146058029070061 1
-0.052238653865023 1
-0.00988281542331118 1
0.527051229983117 1
0.159776601361009 1
-0.0428328380271772 1
0.0739984785520614 1
0.154856843394005 1
0.0186126339119282 1
-0.0388622230952822 1
0.128592493175581 1
0.320812832615411 1
0.4935667648272 1
0.441730455055087 1
0.157687870777249 1
0.225579005614108 1
0.498870927083413 1
0.260717021718472 1
0.575223538010243 1
0.317561123454656 1
0.195874600621497 1
0.0699591102716408 1
-0.034238065641991 1
0.305689677493885 1
-0.177777981391803 1
0.127138108348688 1
0.0568411920063116 1
0.0437064370305233 1
0.182916616764271 1
0.0470779023947322 1
0.0277085828399142 1
0.200792155379231 1
0.240754833665382 1
0.552460079647973 1
0.0551710630911727 1
0.0827729818014712 1
0.3300530234206 1
0.35251982618156 1
0.201989296065452 1
0.0375528650566341 1
0.0505537533458194 1
0.204859826233021 1
0.606659133264046 1
-0.21593418829371 0
-0.102191588357502 1
0.343573355037467 1
0.185170217135888 1
-0.0900653132964153 1
-0.00164678260396732 1
-0.0908354624926337 1
0.189810957285683 1
0.33547182996962 1
-0.0342443159960197 1
0.470385430759733 1
0.156626061789868 1
0.553484919622147 1
0.220628817628194 1
0.178221781262324 1
0.368524351603999 1
0.226593686743269 1
0.259441762745718 1
0.151462727950871 1
0.213173499346378 1
0.313592982041657 1
0.0787622942630872 1
0.0541131898351374 1
0.26523717900915 1
0.0660003700034946 1
-0.156625855722744 1
0.26648621161513 1
0.180274999024185 1
0.0404048281037286 1
0.372697364717531 1
0.341309751623427 1
0.333287728748986 1
-0.0410615406061346 1
-0.387669000755776 0
0.330886849795395 1
-0.0195856704635286 1
-0.15515389996322 1
0.143025171240611 1
0.545011795549331 1
0.182823138448966 1
-0.130851695755495 1
0.133487347405678 1
0.0363815738755257 1
0.37830286663698 1
0.246494849264967 1
-0.039548855951117 1
0.205171811195137 1
0.338665366719366 1
0.42035212921392 1
0.368330077462722 1
0.0851302001432042 1
0.205717887729462 1
0.0888955877367922 1
0.184053063283754 1
0.219688576696559 1
0.339496794708794 1
0.0721635232663821 1
0.626919302773544 0
0.435980223005064 1
0.2194336459414 1
0.251552437914874 1
0.14158293046604 1
0.265872544618965 1
0.201706860803341 1
0.426454803540858 1
0.181020025667796 1
0.367343483796641 1
-0.0362243158757969 1
0.169948798190892 1
0.238434253750299 1
0.377550406994943 1
-0.194762148264897 1
0.228105271333734 1
0.19517932223692 1
0.869225954643077 0
0.0430106557668599 1
0.12103233534857 1
-0.165961634626004 1
0.242490720439969 1
0.154557073544073 1
0.19873200260608 1
0.25059938794295 1
0.385577742858456 1
-0.289418803152844 0
0.153902318140812 1
0.148110027608981 1
-0.00049941197449473 1
-0.132313261375678 1
0.31478543276558 1
0.0577645673331383 1
0.298954494533289 1
0.139513815892891 1
0.243361904616643 1
-0.0132512288911599 1
0.309527016912905 1
0.256889796905292 1
-0.0990682021102615 1
0.133618492011915 1
0.188849996613043 1
0.378603288422485 1
0.0477106229786241 1
0.168067638401104 1
0.257393045862726 1
0.176265313776738 1
0.406906347061535 1
0.269775498094767 1
-0.208929508838182 1
0.148752999920379 1
-0.0609147039566069 1
0.220889609754277 1
0.446530847099456 1
0.349206273066365 1
-0.0561496093824068 1
0.419529295695249 1
0.0653508990766363 1
0.21508597240328 1
0.537704717416983 1
0.36872589971257 1
0.3908348835314 1
0.124365822444995 1
0.283233217856304 1
0.2206411867319 1
0.391410751354986 1
-0.00270648189678352 1
0.0744635909628698 1
0.102191126340115 1
-0.158642010995652 1
0.281630612410438 1
0.181649969187829 1
0.0285832710667951 1
-0.556132450587073 0
0.162764014413165 1
0.262809905952496 1
0.1578246875826 1
-0.0717416198895719 1
-0.297740329934607 0
0.426432347459481 1
0.0217803522424373 1
0.717465129698055 0
0.19306529100991 1
-0.0751531317976759 1
0.459444633477673 1
0.53247845964914 1
0.305999854481454 1
0.356200809177892 1
0.266982017330519 1
0.341854935610728 1
0.104925060818846 1
0.087228570020784 1
0.544347409957484 1
0.566957430264264 1
0.0508725097497223 1
0.298722446368726 1
-0.00446453071621292 1
-0.183271256566705 1
0.574770217988659 1
0.0932703119359173 1
0.268269035947976 1
-0.252871751251143 1
0.254531380387491 1
0.0165774850558033 1
0.489720236250926 1
0.407028133924289 1
0.0984030614618747 1
0.0369618701833813 1
0.368418203683514 1
0.462682969370206 1
0.476226617244227 1
-0.207619086651186 1
0.341954693465838 1
0.472952099204933 1
-0.0526276245436273 1
-0.0275854370905071 1
0.220022885723187 1
0.310632714069458 1
0.0621723042208432 1
0.335101197372925 1
0.65658074436234 0
0.156923294546879 1
0.469286201638024 1
0.088811948287784 1
0.683576503133297 0
0.0455510745852217 1
0.0935835461626458 1
0.172729368427427 1
0.102785883497608 1
0.381718105712163 1
0.188842443908249 1
0.0114217600027027 1
0.0201698615394722 1
0.706757187397318 1
0.350323090404498 1
-0.178929994298723 1
0.27914127691538 1
0.21155960749368 1
0.461893133932466 1
0.343038836202591 1
0.227451612382394 1
0.0594484789029162 1
0.307509151038973 1
0.23995591108523 1
0.117974140869171 1
0.206926504234233 1
0.4251093911647 1
0.275923693049857 1
-0.0270501036093916 1
-0.0476232314665408 1
0.284362497861134 1
0.275265729626786 1
0.234033376013434 1
0.299668134274956 1
0.426743534005636 1
0.0395347421185942 1
0.0782954526628949 1
-0.159774853752767 1
0.257032658697774 1
0.284931111769969 1
0.399662267294578 1
0.167282463422301 1
0.0519486579985023 1
0.204815880284081 1
0.234854377982472 1
-0.085002010774802 1
0.25063993112932 1
0.128428167829148 1
0.0350575454968113 1
0.287556093546729 1
-0.150756396985568 1
0.0443041632032925 1
0.257805586177732 1
0.308132334739265 1
0.182711938531635 1
0.282491015926967 1
0.421913145083104 1
0.0546689722509541 1
0.441852791654858 1
0.256757385571392 1
0.295338582371346 1
0.060460466436092 1
0.253048075996606 1
0.122925187307194 1
-0.248769711492616 1
0.510329101228625 1
0.650425173651544 1
0.494327184057185 1
0.440298972045574 1
0.0988013076572125 1
0.191862136262563 1
0.406185671136762 1
0.301864988416877 1
0.231209725860592 1
0.264530983885117 1
0.571019917147013 1
0.627543360041727 1
0.63308063701203 1
0.11808581083058 1
0.399173448099009 1
0.307693783527932 1
-0.00965616006771189 1
0.117043921168669 1
-0.219872167516427 1
0.561929057949759 1
0.0356943689135746 1
0.222059161112374 1
0.297794139908371 1
0.111966307200469 1
0.131366199550839 1
0.199524720477489 1
0.240617689908071 1
0.301194738586556 1
0.469773354713191 1
-0.0358796189896158 1
-0.16305554101668 1
0.283244717793972 1
-0.0124302397321224 1
0.229879097679163 1
0.319779792555416 1
0.0634105892836588 1
0.350443696191587 1
0.12600780764133 1
0.291010587797986 1
0.156502591555813 1
0.033604281065861 1
0.206850468374658 1
0.624498116045142 1
0.436932489992558 1
0.406330671378758 1
0.328321692128578 1
0.10079880308856 1
0.255851461574674 1
0.185374042225775 1
-0.0102487975329654 1
-0.1577980689243 1
0.0199283490797215 1
-0.021053977696208 1
0.189187700266712 1
0.671422295235552 0
0.100052015319366 1
0.122158447550484 1
0.65263366882231 1
0.339777784094406 1
0.402353819653228 1
0.139690983295808 1
0.453412004763728 1
0.307857977316287 1
0.375027054793082 1
-0.227885133005626 0
0.474006747613727 1
0.173543181074276 1
-0.0859601538301464 1
0.429782124654123 1
-0.024737573477703 1
0.0304171677652329 1
0.0814409455984869 1
-0.287829132503946 1
0.223601380704667 1
0.336302560802334 1
0.312531068699689 1
0.158078864385355 1
0.403780003118174 1
0.108714431735388 1
0.584390334079617 1
0.372452958235214 1
0.0141142833455732 1
0.346755236186121 1
0.391533764955467 1
0.308421593368787 1
0.325754116513857 1
0.108346121525401 1
0.231125821971085 1
-0.00352250498010785 1
0.310527168012835 1
0.143432132850946 1
0.05241953570979 1
0.195829182821259 1
-0.11551030172386 1
0.0678450308377518 1
-0.0767784942406171 1
0.0301843123567758 1
0.237554473252478 1
0.138579861114321 1
0.233543563970623 1
0.162238609426192 1
0.0888574264572669 1
-0.0730888909253991 1
0.686469013630853 0
0.476415162957288 1
0.193477467146154 1
0.654022945011817 0
0.122639623687305 1
0.664747123643882 1
0.293635281051371 1
0.165996184610839 1
0.589093731510571 1
-0.0445661994463377 1
0.447128372860814 1
0.393855720035053 1
0.265468608940954 1
0.274397157311253 1
0.20096530501524 1
0.0398524482053657 1
0.251877769260922 1
0.083213084093119 1
0.290907426303894 1
0.141855983590577 1
0.207569518153128 1
0.304366509052022 1
-0.00632534430613319 1
0.0159096557959132 1
0.255610102674548 1
0.243240863073252 1
0.184021440846051 1
-0.085476951610456 1
0.126735357111949 1
0.127996363797766 1
0.15306037553986 1
0.21067905288738 1
0.264322443548602 1
0.305282685253398 1
0.433217548513349 1
0.124366266205684 1
0.367206160292179 1
0.494501919022849 1
0.288795760514391 1
0.120506225865915 1
0.133418831613286 1
-0.0661330160397182 1
0.0486685323825509 1
0.259777260739502 1
0.150477881268411 1
-0.021937081165541 1
0.223960553898639 1
0.353670758153679 1
0.317187615445236 1
0.0297816970476142 1
0.148227815703308 1
0.212862139367553 1
0.394343846682471 1
0.449205399462895 1
-0.0477800726679391 1
0.0786868010881268 1
0.157138350915083 1
0.265818555853457 1
0.268296957495 1
0.377978850077702 1
0.400934836062518 1
0.410835722838869 1
0.551756539894713 1
-0.000540485052001383 1
0.193185349236135 1
0.0417745995376191 1
0.313520637884088 1
0.371131770858463 1
0.375178799291879 1
0.216564115286963 1
-0.0724170892129898 1
0.414827855440949 1
0.380074718127675 1
0.416795040940259 1
0.422519887631476 1
0.331295863050731 1
0.102705761830092 1
-0.262789872035598 0
0.338470252773097 1
-0.409890034810136 0
0.411600405805997 1
0.162756598671635 1
0.322005062191157 1
0.298901550875191 1
0.191144183671322 1
0.152523120306341 1
0.0507710830526578 1
0.252926279451095 1
-0.275354538407783 0
0.0170514511629819 1
0.356425032052742 1
0.377328373680079 1
0.00137823348378915 1
0.550647001821966 1
0.344751663546559 1
0.513094581306692 1
0.250869300503975 1
0.395795226319431 1
0.136475225882856 1
0.0239912766955339 1
0.19761812756795 1
0.285679230347889 1
-0.0069752527213182 1
0.274194071502183 1
0.2140177128037 1
0.137098960836442 1
0.195724047520527 1
0.557490808590491 1
0.479967485680498 1
0.252831853317159 1
0.0894297425408777 1
0.00168659793156091 1
0.104282211935033 1
0.23945269583041 1
0.117569385674148 1
0.183267814528108 1
0.635251453103242 0
-0.000716364838135572 1
0.340133617108069 1
0.246449929105446 1
0.465316259005743 1
-0.298347403875098 0
0.51700016790778 1
0.720872788218981 1
-0.00015947577671023 1
0.132723221414078 1
-0.00297684318934788 1
-0.0425503768983546 1
0.765456493586725 0
-0.153791304926022 1
0.436666677155762 1
0.306610984975788 1
-0.185578167756251 1
0.115875090438243 1
0.249290691384324 1
0.312295799509337 1
-0.00894002975919257 1
0.192932559479583 1
0.0824976732297565 1
-0.121116054366563 1
0.0198717401756283 1
0.126792552286021 1
-0.163205418862921 1
0.480491017379752 1
-0.131965435794657 1
0.166688016646921 1
0.296566184883347 1
-0.00988461500893462 1
0.0655690208878213 1
0.126942572964544 1
0.398272948472759 1
0.18780766638338 1
0.237408631716892 1
0.12021195927303 1
0.307802565812172 1
0.0424268110226729 1
0.146617439888978 1
0.203609601896021 1
0.250599842019545 1
0.263339081599499 1
0.472865993638992 1
0.353341549129204 1
0.088785567009018 1
-0.297997739372309 0
-0.0204043201447222 1
0.13353953584304 1
0.116950526956319 1
0.287585334472069 1
-0.113174657221854 1
0.324670614821313 1
-0.0489971772210126 1
0.235710513228232 1
0.062534354176604 1
0.117520259862562 1
0.242822190906861 1
0.0470377148422992 1
0.138857902852584 1
0.10020614832967 1
0.136619851734677 1
0.105615658877914 1
0.0804116741005402 1
0.401037533828398 1
0.449082887466832 1
-0.0561499478323015 1
0.214388562837837 1
-0.263962342743656 0
0.314359781446132 1
-0.0478788539205799 1
0.261633866091238 1
-0.178337162325103 1
0.441916470836718 1
0.00527325674796197 1
-0.0726959089374703 1
0.0450839069718071 1
-0.0801202612227803 1
0.348408220270318 1
0.0463672567467779 1
0.472724844002701 1
0.198974980867778 1
0.347290084228199 1
0.611086783728287 1
0.0871453510340104 1
0.484234182086449 1
0.737795604461869 0
0.180005887350555 1
0.0349455346304007 1
0.703055254852057 1
0.174531345976973 1
0.017871736125685 1
0.0205408202539298 1
0.402627394657641 1
0.312894442477239 1
0.021236649898225 1
0.220656976490986 1
0.255420810948752 1
0.376186997261821 1
0.233365264993582 1
0.179622058800538 1
0.153003799500471 1
0.115148022189386 1
0.430481239470802 1
0.237834657434168 1
-0.145685790149706 1
0.577027645009703 1
0.095906096295541 1
0.430875800966791 1
0.476871713360941 1
0.0488754131574629 1
0.261817833833586 1
0.426593738400212 1
0.17670854281281 1
-0.0183509698886112 1
0.26758155878076 1
-0.114897081654995 1
-0.215022533735785 0
0.031633110280437 1
0.167670020539412 1
0.414292619852522 1
0.092505004250014 1
0.214943679203038 1
0.187587658018446 1
0.467722421971023 1
-0.0537236083460384 1
0.55088163470691 1
-0.0400861013186998 1
0.00943864928569533 1
0.283553798024206 1
0.370946920346475 1
0.562780588693704 1
0.309585205644458 1
0.561118937522377 1
0.270592282323036 1
0.305982044435238 1
0.0205208414078896 1
0.375257008663737 1
0.128678765578136 1
0.111215253246844 1
-0.220033771416596 1
0.327757178934759 1
0.251970331215823 1
0.117696469591857 1
-0.00251075402287525 1
0.478890087972987 1
0.161243353142759 1
-0.168353138298431 1
0.0329679263256622 1
0.220528114521187 1
0.110226020006122 1
-0.0396696797593722 1
-0.188688333147963 1
0.135975825462003 1
0.114078762851438 1
0.354465968946413 1
0.234732517650788 1
0.132943671681024 1
0.0649287053489991 1
0.0393764393072329 1
-0.115066052795058 1
0.036740095552804 1
0.0908454896127392 1
-0.0696252367361547 1
-0.0877475139121596 1
0.0177819663575907 1
0.163117727925245 1
0.289770173911128 1
0.187658986508736 1
0.0583927746180226 1
0.109749220616695 1
0.0657246030674545 1
0.234154789631274 1
0.152749418448599 1
-0.100784446773389 1
-0.295954956652599 0
-0.0526823529246382 1
0.422176092180602 1
0.253803936801789 1
0.266684845644399 1
0.631047058328802 0
0.218643678595631 1
-0.0176750408684517 1
0.158324248619393 1
-0.172978299269081 1
0.29833153431394 1
0.3388199263724 1
-0.202490187619343 1
0.291325656745683 1
0.280224359253647 1
0.622207049735296 0
0.316561711201997 1
0.0727443893933301 1
-0.0988991323335839 1
0.130362112433576 1
0.71617579622077 0
0.0160484549139207 1
-0.0869294403473182 1
-0.111855095901069 1
0.153742263871352 1
0.278134348487684 1
-0.115582669602613 1
0.180701094356753 1
0.227926576181207 1
-0.147443021266567 1
0.141845113792008 1
0.261301843140189 1
0.528167848853913 1
0.50280642213836 1
0.125914771324 1
0.117450441811809 1
0.682486159224029 1
0.236721742655822 1
0.785803137292808 1
0.0531072917313563 1
0.350461478453284 1
-0.0329353646729916 1
0.233945213402497 1
0.206940994608322 1
-0.0292003863190075 1
0.335432566930378 1
0.397308137869658 1
0.165103437055619 1
-0.124293745014633 1
-0.0307960413949384 1
0.0189810793408248 1
0.20732472475507 1
0.638879666698097 0
0.00730205618476369 1
0.435147262440608 1
0.317818971341413 1
-0.121016396336426 1
0.195342978911646 1
-0.0415931519949554 1
0.387555738664853 1
0.314346373376629 1
-0.243162924858211 0
0.0336829760180469 1
0.248015894485469 1
0.0251324621351123 1
0.0693120590497108 1
0.723898573387376 0
0.604293926879846 1
0.0846271062800664 1
0.29617064940432 1
0.325443126923223 1
0.436052466860082 1
0.100147306751679 1
0.0656342912778194 1
0.239866537610465 1
0.0238054667637527 1
0.469985513457048 1
0.219831831535104 1
0.322142848150115 1
0.517025906234796 1
0.477080322357591 1
0.528380181477168 1
-0.135639298855025 1
0.0215743069825287 1
0.189552482140934 1
0.589451768989748 1
0.358863332322369 1
0.452361504219689 1
0.343053797847345 1
-0.0468404629561174 1
0.456985350673838 1
0.231489344986233 1
0.121688950847547 1
0.165669649016459 1
0.300818701686946 1
0.551221730320588 1
0.0212120947889616 1
0.18232373461443 1
0.473998310254761 1
0.300846454459645 1
0.273251330571534 1
0.0994447438620645 1
0.00687605811082176 1
0.0207946066760896 1
0.0588320310697692 1
0.223615223834281 1
0.24910481706235 1
0.281269262336536 1
0.509079795745404 1
0.176314325596374 1
0.278965292670807 1
0.11694325810562 1
0.446096729355608 1
-0.0626449847172981 1
-0.159447305618253 1
0.126420467139995 1
0.350005039032062 1
0.38064689839012 1
0.0253165010249927 1
0.717823939839363 0
-0.110664228537401 1
0.634580202047592 1
-0.0367996858591493 1
-0.149162473558196 1
-0.00450086170844269 1
0.0622510337492293 1
0.192646643657816 1
0.298100314613504 1
0.244206806807238 1
0.264189130054947 1
0.128646139846365 1
-0.0423439295024112 1
0.229084071233576 1
0.306389359822476 1
0.18731041123255 1
0.228848319754675 1
0.343637206943176 1
-0.0152462249656766 1
-0.194605165074394 1
0.158578174656132 1
0.106924835555964 1
0.0917821343601298 1
-2.69626494170047e-05 1
0.361846800734307 1
0.032893918938492 1
0.0494030672379526 1
0.222706250881659 1
0.04028603715822 1
0.203342999416148 1
0.336232990771797 1
-0.26052255074347 0
0.0373135064106357 1
0.0216313917598043 1
0.500937842878425 1
0.344827577150073 1
0.0807465236007536 1
0.267566013404095 1
0.102140190233653 1
0.163896386089363 1
0.568809293728361 1
0.556952119042803 1
0.0523775040600944 1
0.0912075058192943 1
0.0860522542897715 1
0.419159771433026 1
0.0377678882516804 1
0.678465512510855 1
0.0965664979799292 1
-0.117028722497237 1
0.358494561680779 1
0.218545886758708 1
0.771592143168924 0
-0.161691855379844 1
-0.0306092553527521 1
0.154012394898063 1
0.350171562789442 1
0.183078817498587 1
-0.170070709743093 1
0.07723972063572 1
0.175888758907201 1
-0.198833202886754 1
0.473411202294969 1
0.082286384725517 1
0.392743665895813 1
0.0148723959078133 1
0.377455461096837 1
0.047094607560516 1
0.55551358893949 1
-0.180804759941527 1
0.379005459479715 1
-0.133731865843724 1
0.317626981753384 1
0.397210879126459 1
0.114003574676166 1
0.353460564117857 1
0.195903934832965 1
0.0980392700305174 1
0.669844833569751 0
0.516988985348844 1
-0.235925431876063 0
0.251114897711323 1
0.395091132208142 1
0.419290453190234 1
-0.0262533977408364 1
0.283856077061747 1
-0.158996723849235 1
0.405647670279312 1
0.485815339257538 1
0.1987549112757 1
0.759365523535807 0
0.389435301548483 1
0.10063166716914 1
0.188126560700042 1
0.41135287455464 1
-0.0673178092870415 1
0.275222100261664 1
0.0919787862011902 1
0.430013567576685 1
0.249580875829804 1
0.306942784958569 1
0.631976053792 0
-0.00531906125981915 1
0.165946473495879 1
0.262085037512343 1
-0.120570619376274 1
-0.0403479461078277 1
0.2603393417188 1
-0.0825070497344208 1
0.171053468782322 1
0.220570441871404 1
0.356551446443214 1
0.225938854281601 1
0.2970868249607 1
0.38850025187026 1
0.2442430357009 1
-0.0490450173663185 1
0.218564732261271 1
0.391172574737016 1
0.397808989710765 1
0.223185242004587 1
-0.15081966828092 1
-0.153123896961643 1
0.281320104489349 1
0.123870383244095 1
0.432531918489644 1
0.641219067421624 0
0.173466107093718 1
0.308099307628187 1
-0.138057183990432 1
0.284887946623602 1
0.0781329272935449 1
-0.064384670187166 1
0.334680490775639 1
0.174408391514067 1
0.207023812135077 1
0.241893624467526 1
0.428907967868721 1
-0.00633091316239115 1
0.414595318435595 1
-0.0392350737826842 1
0.201084803860924 1
0.586905220271655 1
0.382248884297355 1
0.0234270738839943 1
0.203297760504722 1
-0.0927284661347369 1
0.0968990176439642 1
0.00412901202695315 1
0.524301678722268 1
0.387769080854454 1
0.0222875151785131 1
0.268668796099609 1
-0.100491158176209 1
0.546011715493283 1
0.141833502943769 1
0.0564053161337247 1
0.294918221347051 1
-0.000550776155561525 1
0.113040949162016 1
0.624071822140264 1
0.0920915320864448 1
-0.0275889778012411 1
0.295780127449746 1
-0.147921497821108 1
-0.168697179694794 1
-0.0920791257645058 1
0.0955228467476562 1
0.0128909179561588 1
0.0463602444088966 1
0.127791701251979 1
0.184687424639685 1
0.11710890676826 1
0.00368056411890182 1
0.344528652901819 1
0.179388798407404 1
0.148854985420695 1
0.196433284823136 1
0.208615148422056 1
-0.0206125949984416 1
-0.0810449031686859 1
0.261223158464025 1
0.318198997867144 1
-0.0606426634951383 1
0.19651027394621 1
0.00676841143989146 1
0.275452923744521 1
0.618094274409287 0
0.387703566583485 1
0.253901624659513 1
-0.108917010414579 1
0.181975538967568 1
-0.0262205257433435 1
0.440846178352116 1
0.0987319662886912 1
0.0124496666574527 1
0.126885878134712 1
0.349490890697137 1
0.639654679279049 1
0.412162582667793 1
0.553341914732143 1
0.299693759414681 1
-0.13626413102395 1
0.624964408462378 1
0.574288727587273 1
0.306994856737515 1
0.0106351312460432 1
0.19630618632814 1
0.366469172014965 1
0.270726535939813 1
0.247146676064045 1
0.222944802547184 1
-0.355133294881156 0
0.194582751851393 1
0.0532826922653203 1
0.063703033513222 1
0.128975174348296 1
0.425107784195331 1
0.126992672279177 1
0.176408439468223 1
0.306337078458171 1
-0.0908523299103375 1
-0.172692436701253 1
0.0399432471032561 1
0.0230408574549969 1
0.0753744216607078 1
0.273460801991897 1
0.336357619520456 1
0.368314271908495 1
0.233686921368436 1
0.365587236143261 1
0.224211978120127 1
0.185611782119911 1
0.221808798810181 1
0.628220712588646 1
0.358607434352741 1
-0.123469450040507 1
0.262036938937235 1
0.474452040108008 1
0.462322968739297 1
0.563781891627272 1
0.727819789492166 0
-0.0539107468082258 1
0.180672413073761 1
0.374956760290851 1
-0.0298359982981024 1
-0.0279872868007923 1
0.491627292554042 1
0.26357758228144 1
-0.0164967641286018 1
0.430423773727844 1
0.252010640406527 1
0.0480029863962812 1
0.196695566995173 1
0.319177039141256 1
-0.0290345242426849 1
0.178208282980475 1
0.674211632232327 1
0.462414148462337 1
0.0413097707810696 1
0.108830329489234 1
0.14763680870378 1
0.257470391072226 1
0.119198958226036 1
0.340742768320665 1
0.0390425024998536 1
0.214820783363546 1
0.248747595844454 1
0.424375638632131 1
0.131954549103352 1
-0.188108664779862 1
0.105483686513744 1
-0.033115801572117 1
0.609949079003342 1
0.171450321510096 1
-0.35339204255726 0
0.270933106309188 1
0.194355177706072 1
0.150127249121076 1
0.0985353366810886 1
0.206288642458662 1
0.498954492939472 1
-0.248420003550473 1
0.083579840053421 1
0.349540570519663 1
0.344460967648515 1
0.502951258465578 1
0.440721315089673 1
0.0176331126417886 1
0.294639889780976 1
0.256301013913777 1
0.37309379774984 1
0.486268081356712 1
0.133120369509177 1
0.545198129943476 1
0.246843251386669 1
-0.00245139572360888 1
0.0249480648916803 1
0.479953468883273 1
0.639965287411083 0
0.0569262144522097 1
0.215235837481483 1
0.295811073208559 1
0.5477989231402 1
0.0125282424253077 1
-0.0683557083270244 1
0.0682867423935727 1
0.137066055581618 1
0.145173729286661 1
0.291345547413311 1
0.224662153395041 1
0.159444319260291 1
0.252278295065584 1
0.037514311352355 1
0.113127668020903 1
0.179541677412091 1
0.0742755701991833 1
0.422428340941368 1
-0.0475777007361027 1
0.480713988050976 1
0.135734721160683 1
-0.0780716243105214 1
0.0792881462569474 1
0.176859946825501 1
0.477264231382852 1
0.495673947122855 1
0.307818956159776 1
0.158341785609479 1
0.166324769115725 1
-0.107874531903409 1
0.150922559536636 1
0.058683870087958 1
0.14413729267793 1
0.329165963130764 1
0.457817880185763 1
0.248772638974916 1
0.123651304515527 1
0.333306990929505 1
0.353728486324201 1
0.649942950468612 0
0.235838196414767 1
-0.0602541813963112 1
-0.163667903594954 1
0.436234898357469 1
0.0199420627972639 1
0.201107004495263 1
0.370471464628736 1
0.249386557418505 1
-0.092247428638474 1
0.615174089031749 1
0.113324258673516 1
0.2537860802957 1
0.264741723226952 1
0.613052189185131 1
0.566678093974596 1
-0.0382902621739726 1
0.187279118898808 1
-0.15654372740911 1
0.00582938464200365 1
-0.032126308754172 1
0.488358082525526 1
-0.0739895227562894 1
0.268224298666165 1
0.333848275864819 1
0.22154877897017 1
0.695266433754315 0
0.240296048559767 1
0.252059451493444 1
0.333720124253722 1
0.216188515759868 1
0.0997919883753519 1
-0.445763750264156 0
-0.0576877506151268 1
0.396464142580653 1
0.181280637861882 1
0.471104064552585 1
0.146408098626944 1
-0.0179675026023371 1
0.248101129556724 1
0.187955803884544 1
0.0484294291044085 1
0.308188144090643 1
0.129690271052589 1
0.149709161485728 1
0.406402227866271 1
-0.0682695640064288 1
0.63241738191631 1
0.369940724950613 1
0.203130117367209 1
0.108745299353812 1
0.380244559748259 1
0.153972200926936 1
0.11942881130536 1
0.185228615096274 1
0.333137827767167 1
0.240233036058737 1
0.00514816061067207 1
-0.154499617949168 1
0.0894941789056929 1
0.383800102719584 1
0.256099813333079 1
-0.0261015310127682 1
0.445281242738278 1
0.127120360868632 1
0.694425884317529 0
0.309195788418251 1
0.335295571181184 1
0.272032776237069 1
0.00119952781681945 1
0.147828858910248 1
-0.147904161103864 1
0.175371677605404 1
0.66416687668207 1
-0.0428146395368863 1
0.41680613238199 1
0.165642159564497 1
0.38023976370284 1
0.275880382963407 1
0.105585488978518 1
0.144737326682891 1
0.305200017602014 1
0.391777475164321 1
0.356056614013468 1
-0.118901714984564 1
0.276595569348253 1
0.0798024533069408 1
-0.0569174902834023 1
-0.167130748727099 1
0.214043628675085 1
0.155454301293623 1
0.199638951048255 1
-0.0499764441712356 1
0.250761688410373 1
0.30721726939464 1
0.158046667389215 1
0.134618107065425 1
0.337663694255743 1
0.235827580526874 1
0.242090988206668 1
0.308340382471588 1
-0.0453082160519763 1
0.220804655467937 1
0.0476695945864091 1
0.482033826672453 1
0.15290970726312 1
0.167221080754099 1
0.189156909180029 1
0.224677003641108 1
0.427695050292774 1
0.37412042385495 1
0.267205611380562 1
0.281276618873812 1
0.256797509124897 1
0.276309677470235 1
0.0780609123859937 1
-0.25412206255035 0
0.0442968579604579 1
0.0776107850595522 1
0.46215513330945 1
0.0559470992135624 1
-0.0657916151807685 1
0.283479429370064 1
-0.140207405420142 1
0.163407291734186 1
0.392780700961567 1
0.334462794834061 1
0.0856659847631427 1
0.108455653544699 1
-0.0411422643806022 1
0.304957815927583 1
0.243033678877936 1
0.521990789490678 1
-0.159028124932116 1
0.113946970906698 1
0.34614517726251 1
-0.166352632201707 1
0.352339525750225 1
0.00345598708698609 1
0.191877141025819 1
0.0956702550963547 1
0.0701780756118876 1
0.248068229412357 1
0.185059885965516 1
0.112006579280455 1
0.512874357019716 1
0.0868811262424524 1
0.181933372929201 1
0.576547095171911 1
0.534457465142362 1
0.387996092501235 1
0.129808043821288 1
0.119747356469855 1
0.316670708701422 1
0.576484237092756 1
-0.173462218092147 1
0.41289316160453 1
0.00696949564390757 1
-0.0214645262896114 1
0.353954959123517 1
0.508553414882679 1
0.381690104451618 1
0.488591162194081 1
0.143327539792239 1
0.176253644202609 1
0.676078326201535 1
0.118463281189186 1
0.194437912342975 1
0.295682119527576 1
0.239134902010203 1
-0.0549999864975984 1
0.381331180529088 1
0.156392823123621 1
0.221151527443111 1
0.246132877458375 1
0.246671496540972 1
0.579680283799404 1
0.235360733094013 1
0.47812788940414 1
0.230710333327027 1
0.551283409798508 1
0.289455147515251 1
0.248414445214598 1
0.0698969240407995 1
0.0884701594246328 1
0.137320853096846 1
0.286912111453863 1
0.0867703199129097 1
0.176517321236884 1
0.211734818415569 1
0.270867180740527 1
0.32425460291057 1
0.306118216786908 1
0.339215457186973 1
0.153976599879649 1
0.334154478780983 1
0.00688328646815674 1
0.0710219471054374 1
0.0917913338291386 1
0.0751359060277419 1
0.373246526189648 1
-0.0677681428789561 1
0.504532104921989 1
0.10827931536198 1
0.0951172820828526 1
0.218574472687949 1
0.184639923086552 1
0.534932205349547 1
0.243691424934551 1
0.0147380421220697 1
0.166905101584485 1
0.420020668801342 1
0.0669406800384926 1
0.42361494380618 1
0.619677513187719 1
-0.171470618829019 1
0.258962415177098 1
0.438010048874855 1
0.00700430333610336 1
0.568759543706163 1
-0.12259796514577 1
0.0834865751227136 1
-0.08137631439845 1
-0.0353059512501776 1
0.246210933901237 1
0.520627222921919 1
0.410434270403682 1
-0.349255311622106 0
0.375547566262713 1
0.281175619684517 1
0.172042522824597 1
0.0878575709768141 1
0.105461965311293 1
0.207923255041144 1
0.31708270186689 1
0.349431785495361 1
-0.176782957348983 1
0.501878624351966 1
0.299218273324598 1
0.138836652781003 1
-0.0320389269960834 1
0.0375939174791934 1
0.307320411348708 1
0.705516837431851 1
-0.124071447917008 1
0.352649985841734 1
0.271409145211251 1
0.0519199505595141 1
0.409486724709528 1
-0.0206594629315269 1
0.506973676926243 1
0.142561949949616 1
0.236196873343841 1
0.17713290534236 1
0.119344789593235 1
0.00989266271417083 1
0.306866874387625 1
0.336937544461654 1
0.201604908606069 1
0.21251594783819 1
0.19543564556985 1
0.274089137047986 1
0.469290709975198 1
0.237395612215518 1
-0.067938114114573 1
0.0511728092239416 1
0.0138042574898646 1
-0.0754726555774142 1
-0.0817044358765336 1
0.346387288940391 1
-0.0665583324674229 1
0.0144863845482132 1
0.746108545008426 0
0.0361628092450313 1
-0.0531507406582175 1
-0.1069403959234 1
0.0239409436664425 1
0.155746563358565 1
0.160507632885907 1
0.0842113661499781 1
-0.485522505141202 0
0.305975389993025 1
0.253237575559365 1
0.323342122085642 1
0.0461674198839079 1
0.0113328755246741 1
0.0244453584569462 1
0.242065869693065 1
-0.13266546725579 1
-0.0327256524258654 1
0.554633321563273 1
-0.0267241555694959 1
0.0654245599522816 1
0.31724308614196 1
0.278974741882721 1
0.189283922071563 1
0.368118742562704 1
0.460522382381697 1
0.152952797581885 1
0.578301220472861 1
0.329003102925426 1
0.300668645162441 1
0.274900589405496 1
0.162701980267643 1
0.409727035995687 1
0.42868705058602 1
0.312174837229718 1
0.308276927754374 1
0.129642867457073 1
0.191672201524697 1
0.0783769866527556 1
0.377497020336281 1
-0.0156156196993172 1
0.45439987265948 1
0.273544839557544 1
0.368210983254691 1
0.346042771021834 1
0.0341355524447807 1
0.472676468301994 1
0.224718689654497 1
0.132902884890641 1
0.225349392333299 1
0.387839259673834 1
0.137139616501266 1
0.583703979655704 1
0.243311978680479 1
0.38769429596936 1
-0.0589918621777777 1
-0.0254770653369536 1
0.172393654475299 1
-0.197867865418273 1
0.0475146163349931 1
-0.0388367809113861 1
-0.167138252327219 1
0.133178438591479 1
0.47962726350999 1
0.0276892790452729 1
0.377660313365927 1
0.193365730939041 1
0.356740822456068 1
0.0636896945084761 1
-0.01807481238798 1
-0.0728967088240775 1
0.185257469692513 1
0.246509673541814 1
0.51716329195975 1
0.242070774200833 1
0.0755107413380946 1
0.308157312064063 1
0.0810069309147356 1
0.102742022749669 1
0.340068875577304 1
0.23472309515862 1
0.0590747078585968 1
0.145031769037935 1
0.486157755438733 1
0.383149328993667 1
0.325129298434462 1
0.0389921088225324 1
0.224233777486387 1
0.504566171701556 1
0.0956265754168966 1
-0.00335390079727024 1
-0.0723510252169377 1
0.0620342620083602 1
0.440493789055011 1
0.0907683153251712 1
0.336912255969379 1
0.0684592534996641 1
0.29657480410595 1
0.00029245478642561 1
0.091936733673236 1
0.188237717844626 1
0.0495719586670638 1
0.148555526345518 1
-0.114693782632015 1
-0.055874425241455 1
-0.0327712080861652 1
0.339061196240792 1
0.617042671146036 1
0.115008170452822 1
-0.00322866147516274 1
0.261854728155589 1
0.0102789859121826 1
0.284421121727683 1
-0.151811043211149 1
0.120320969688561 1
0.107177781442716 1
0.550040094015762 1
0.39132979422844 1
0.0849824037751167 1
0.321663762673512 1
-0.134615906451661 1
0.36430130738556 1
0.047691937233172 1
-0.174035537489216 1
-0.0644875095110174 1
0.13707061527268 1
0.447164062963385 1
0.249230833955424 1
0.195705951959884 1
0.31639174803993 1
-0.0285920320101781 1
0.393542702862925 1
0.449842483753182 1
-0.0499013353142222 1
0.17008475053016 1
-0.173522091075337 1
0.537695052648574 1
0.294549774905953 1
0.311174899799373 1
-0.224871806546312 1
0.460478965659285 1
0.237900425559959 1
0.126077426195896 1
0.0329751722528463 1
0.105079124287203 1
0.183489380499701 1
0.452069071861798 1
-0.167963383292637 1
-0.0254643854104571 1
-0.00696667106329007 1
0.184346459448207 1
0.194367487000051 1
0.191359446585148 1
0.525463377535077 1
-0.128339238497025 1
-0.151995586769068 1
0.545350360684984 1
0.119234039340227 1
0.380660694865683 1
-0.12277948004051 1
0.519234341952419 1
0.144499691790906 1
0.56271622241743 1
0.482037118596703 1
-0.0670732177446418 1
0.463177004668699 1
0.293461780826958 1
0.187498661006817 1
0.199936913159328 1
-0.115393912662459 1
-0.173176386693525 1
0.351495641345945 1
0.255352851266211 1
0.202302161659997 1
-0.205505227298471 1
0.0890667284039421 1
0.218124807860023 1
-0.0476293077357716 1
0.1862503682566 1
0.0258294846737857 1
0.236244805896596 1
0.173407345407569 1
0.563682929800176 1
0.0450267317381048 1
0.23228621162858 1
0.0804605819065861 1
0.222595837417229 1
0.189038221751087 1
0.154328038512291 1
-0.01963768617594 1
0.131901113216249 1
0.0300843809830205 1
-0.286086529238227 0
0.0128970947498653 1
0.345533493288237 1
0.17131984422185 1
0.354574085341138 1
0.250687576086339 1
-0.0499077718123977 1
0.108185344554152 1
0.289866891502063 1
0.665006309312319 0
-0.160463907100842 1
0.603354909366304 1
0.0241583235565187 1
0.574670045091139 1
0.269321385377552 1
0.132160743483817 1
-0.0416053503089392 1
0.118315746503515 1
0.363110578326166 1
0.360793770271572 1
0.369586513926789 1
-0.0641018388267623 1
0.0207545270809179 1
0.478105461171111 1
0.319899070337161 1
0.12475925885416 1
0.127388891260719 1
0.131030297441736 1
0.569751020065994 1
0.273826112559127 1
0.200254673852207 1
0.305112362792684 1
0.283018881232524 1
-0.239796463246979 0
0.3985290652823 1
0.263870533391839 1
0.109902291136798 1
0.0892802139078373 1
0.0345340259750878 1
-0.182127451474155 1
0.00155112631263582 1
0.123329148481626 1
0.181449724735799 1
0.445388213896986 1
0.498755199913653 1
0.527784903796872 1
0.00299281660882342 1
-0.0966035941043602 1
-0.0639964574658908 1
0.193529770049551 1
0.253456064848101 1
0.326954229546912 1
0.219298549659065 1
0.265844648771743 1
0.623593005584293 1
0.352663618552514 1
0.00962687238657892 1
0.118787014511082 1
0.0183374191177291 1
0.608723002768201 1
0.296066386624315 1
0.313297877387964 1
0.0547854107250812 1
0.635284455385503 1
-0.0440450416990689 1
0.314981553507243 1
0.136104774751221 1
0.534686367806961 1
-0.164457255923275 1
0.200036378405771 1
-0.170326853958619 1
0.521210626242302 1
-0.125227472185808 1
0.321774602910092 1
0.383317058228179 1
-0.0215368735758382 1
0.171551486686321 1
0.373632205170481 1
0.19963616736087 1
0.328584220541041 1
0.342230205703878 1
0.69673008365817 1
0.54913078393252 1
0.454596884143821 1
0.0523297173715918 1
-0.0639582818238854 1
-0.281837344475719 0
0.412628514182774 1
0.820177067456901 0
0.0939146548640716 1
0.0358790366791106 1
0.593066518000863 1
0.129709380959245 1
-0.000973949127948084 1
0.243327199431599 1
0.00540204042050085 1
0.197131101976431 1
-0.100660004250629 1
0.178208040398899 1
0.249899399491751 1
0.147698121526349 1
0.245647381590885 1
0.258579537283065 1
0.153438724682236 1
0.342581966521879 1
0.147932139066854 1
0.197908827965928 1
0.28863605669188 1
0.448338480028484 1
0.151291946755311 1
-0.0730858218722399 1
0.281006479026876 1
0.465639557676866 1
-0.0923291498605063 1
0.174069286353229 1
0.455857588528059 1
0.292821012747891 1
0.22363974091636 1
0.386480714457991 1
0.175327700544377 1
0.423097938704667 1
0.153921375317392 1
0.290285293367683 1
-0.0950723154719323 1
0.710302319144169 0
0.203236794761584 1
0.465057463005059 1
0.265983615243136 1
0.201255491011222 1
0.328529485039406 1
0.215471127459331 1
-0.0790548220514876 1
0.0263759557988672 1
0.35565467363307 1
0.502321758421381 1
-0.0372945687078333 1
0.227739990144395 1
0.0992580454254161 1
-0.0909966531767105 1
0.465980512764319 1
0.566121474201585 1
0.283077876435286 1
0.237962280526514 1
0.134126875623616 1
0.302616398686982 1
0.243289807360389 1
0.343709250915181 1
0.332177757411703 1
0.203635700493863 1
-0.229965160056901 1
0.136915869604216 1
0.132302540439027 1
0.408427109795866 1
0.325535577142712 1
0.443042601907372 1
0.0556716975833736 1
0.191787588865752 1
0.397763825264846 1
0.493638262642727 1
0.280096898037626 1
-0.0849019807953048 1
-0.0810883068884117 1
0.026068303591233 1
0.0176219422475342 1
0.0495248030531556 1
0.644987635469683 0
0.269499180497803 1
0.255461595714633 1
0.305681134807551 1
0.241910489000181 1
0.390504910549468 1
0.218769361249784 1
-0.0173492083848655 1
0.22631205030471 1
0.291707268347033 1
0.0268887950710424 1
0.340122865684904 1
0.158377705077108 1
-0.0680784199285343 1
0.0749628415167454 1
0.0650059686820007 1
0.119620789873385 1
0.0797067296239378 1
0.284732979629851 1
0.324778688308528 1
0.13078163516582 1
0.321061261896783 1
0.421450223477086 1
-0.227460972034288 1
0.00738108841381813 1
0.10614541395931 1
0.285660668806792 1
-0.16341964470753 1
-0.00989934888827704 1
0.770457166107488 0
0.111712594106734 1
0.401991892803717 1
0.0789381098122205 1
0.169636973249023 1
-0.203848509133997 1
-0.147866589310135 1
0.204270540739248 1
0.164168515249639 1
0.0142245442105784 1
-0.189972063039134 1
0.113994220900727 1
0.0351278740860449 1
0.378123138308786 1
0.348983709903557 1
0.334675799711081 1
0.506392369212278 1
0.434253977869494 1
0.394750190446859 1
0.234564696623256 1
0.208482147031871 1
0.213380006946695 1
0.132111538275086 1
0.46487700109151 1
0.0708156982336628 1
0.408606760489585 1
-0.636285436307891 0
-0.0544515776457285 1
0.512502831675597 1
0.414117646402538 1
0.331497953429497 1
0.64522653023579 1
0.722610116582535 1
0.12743952143259 1
0.26140785943697 1
0.410845124498031 1
0.207788003795067 1
-0.0132049507142319 1
0.0189401403923896 1
-0.0105289400550598 1
0.112759097308835 1
0.0408783629694602 1
-0.0532018283562895 1
0.369547646932562 1
0.240185721428779 1
0.0489524002881855 1
0.2097565658437 1
0.157913283282151 1
0.0700480153198319 1
0.155585269188872 1
0.0902673270536309 1
0.120426059304932 1
0.0691645404358433 1
0.26856622430118 1
0.212675044208654 1
0.402968258364168 1
0.179406535158335 1
0.250035623793377 1
0.164437729736009 1
0.324567324139509 1
0.54241955306348 1
0.14757666558357 1
0.734969917034455 0
0.513030839585025 1
0.319545265731892 1
0.195636808515656 1
0.292069235455767 1
0.532837019013685 1
0.425343630623786 1
0.542241451970594 1
0.0441223452069983 1
0.196841012032885 1
0.13162421884049 1
0.209067829675485 1
0.0541802104887773 1
0.126422647850416 1
0.144085733849988 1
0.207046238795914 1
0.572958868513422 1
0.497877505703945 1
0.317751571684419 1
-0.0863138274118906 1
0.28736492971146 1
0.209563877097061 1
0.281232616843749 1
0.348830073335599 1
-0.448404129067695 0
-0.206590512282137 1
-0.398812318110489 0
0.292113780709158 1
0.521534119322071 1
0.207737337762438 1
-0.148985631812514 1
0.57438799028179 1
0.232798171464205 1
0.180653296800702 1
-0.0320422123901629 1
0.0734756429632405 1
0.350649369815813 1
0.0914847764525272 1
-0.0361633354953519 1
0.156145236780026 1
0.18218457709577 1
0.264988140164304 1
-0.00942865258876568 1
0.423646326705286 1
0.491883145494831 1
0.542733840889439 1
0.250253902431498 1
0.4878334491036 1
0.089818432365172 1
0.1085244231716 1
0.0608398242561303 1
0.115463086158759 1
0.10782830005676 1
0.111345155035582 1
0.124005292192236 1
0.356672164543792 1
0.21404153456102 1
-0.121454602759894 1
0.0191074361916851 1
0.282024441876774 1
-0.115581049121976 1
0.269183799215205 1
0.154362536052372 1
0.289438987331593 1
0.0751102768396645 1
0.252668407691222 1
0.0534420121463509 1
0.25744401372626 1
0.324241272036978 1
0.282901609073276 1
-0.00291962331899251 1
0.582798306358585 1
0.0220651704607258 1
0.340321737789782 1
0.17564061492391 1
0.0519326631612293 1
0.191182636793203 1
0.0994661062790328 1
0.339107142902153 1
0.146794325607536 1
0.322721951460436 1
0.267869501160295 1
-0.0457191820755858 1
0.387117832239023 1
0.248213690495544 1
0.398886793303593 1
0.544507195452458 1
-0.27745144081332 0
0.223937897619425 1
0.534746744070351 1
0.107361191894217 1
0.250700910291194 1
0.343465153886112 1
0.180044651678674 1
0.00289705377687539 1
0.137718769718241 1
0.761648634288067 0
0.278509672178441 1
0.233462729185893 1
0.073834896163679 1
0.248458970116648 1
0.433821901642669 1
0.233928689326204 1
0.308467664906666 1
0.131900770900987 1
0.283980058268774 1
0.262075830158616 1
0.0928852854521056 1
0.225893958094623 1
0.528269176686774 1
0.607389768334049 1
-0.219177215824856 1
0.668181006960461 0
0.101329966440723 1
0.0740815472262858 1
0.613019790280199 1
0.3686027998659 1
-0.282693276681864 0
0.549344004153871 1
0.193492631946961 1
-0.0918947670529084 1
-0.0791931497374048 1
0.290606541019541 1
0.0445037592720587 1
0.418384601767918 1
0.197689762446452 1
-0.0555201515850648 1
-0.112256877797845 1
-0.063786780278271 1
0.168922287716146 1
0.428739127978291 1
0.173694298020251 1
0.0380632890275831 1
-0.207957420600316 1
0.106527827652299 1
0.449081416212898 1
0.413948809595462 1
0.0273322463596353 1
0.098662136230067 1
-0.0567423704505131 1
0.399078301926257 1
0.396140890225579 1
-0.0366590508754282 1
0.15323090490106 1
0.394030084271885 1
0.315442131155285 1
0.097359133347653 1
0.617608093859573 1
0.409588515194966 1
0.446860819954078 1
0.273562463690499 1
0.33728383732675 1
-0.192995275369303 1
0.432905835660265 1
0.135059190025725 1
0.169156504435676 1
0.596613790386985 1
0.211598885614523 1
0.161573835685217 1
0.558762695765534 1
0.243263741878117 1
0.314688609910773 1
0.0374500308915594 1
0.113693421841798 1
0.498209720938548 1
0.246199527558213 1
0.0576659547837148 1
0.450455896045155 1
0.0376923700546407 1
0.384729965876862 1
0.0143796437108159 1
0.0394686811810132 1
0.214444564621501 1
0.361635180989125 1
0.0527564206766123 1
0.493573071696471 1
0.0977370388545196 1
0.229441270879614 1
0.465813169801778 1
0.249042651527029 1
0.425920317123612 1
0.2679385900494 1
0.492898192225983 1
0.370214404162256 1
0.487178175815523 1
0.505392070368354 1
0.366993990433598 1
0.294485896315227 1
0.423433003862602 1
0.32586780092661 1
0.327950011233159 1
0.12918944179453 1
-0.00869357242895728 1
0.196738355685847 1
0.366151208934582 1
0.449754337082015 1
0.13995087347206 1
0.198144287835292 1
0.275523194907524 1
0.471387067646604 1
-0.0332906708206156 1
0.115687106004567 1
0.0463261076225954 1
0.219524009076935 1
0.418641187297546 1
0.0478095213233304 1
0.334326568428125 1
0.271074428924729 1
0.31558832051186 1
0.310074653031275 1
0.255213508069004 1
0.00208297045198043 1
0.224599855823534 1
0.398727122240418 1
0.290212234007915 1
0.0211653069642471 1
0.149840400845842 1
0.127565046305587 1
0.0955599437223713 1
0.660624309632755 0
0.180958541796911 1
-0.111362188663953 1
0.211062285511225 1
0.233761621270388 1
0.0926281212919213 1
0.0801100440422817 1
0.220914986973752 1
0.366438187469967 1
0.173575821123655 1
0.148479245700734 1
0.187061848882729 1
-0.188047048132664 1
0.239293744168148 1
0.200666132566517 1
0.184243339736019 1
-0.178568356047047 1
-0.121875551692749 1
0.172606250266034 1
0.191505829621105 1
0.297123007685263 1
0.503272299278847 1
0.30129174549569 1
0.420991132537848 1
0.17147921936305 1
0.148773930513242 1
0.411875555873743 1
0.123426457617823 1
-0.0139080648521243 1
0.58644779029277 1
0.533177938311064 1
0.101760405241579 1
0.287086191956286 1
0.331154410970007 1
0.206151770051879 1
0.490368538059918 1
0.0146416592867032 1
-0.232888494884465 0
0.00586165591741446 1
-0.242522454989279 1
0.561398084055473 1
0.206537738766724 1
0.446406931971869 1
-0.22560372394279 1
-0.15721493774602 1
0.649265135523392 0
-0.0403274196562791 1
0.23227149391178 1
0.0837906781065494 1
0.436346347182581 1
-0.084330733203941 1
0.492578754410627 1
0.396957260630514 1
0.286836840268994 1
0.465749718146051 1
0.0397651444511232 1
0.25261443090362 1
0.130093197101241 1
0.589050660661048 1
0.728388042842821 1
0.733136059698613 0
0.253551659515686 1
0.312192578405119 1
0.632525923606551 1
0.239673604841768 1
0.181286919431869 1
0.178775695282924 1
0.279071142515293 1
0.148074826367826 1
0.353307675020835 1
0.420957016633541 1
0.399327418107716 1
-0.0255583940336298 1
0.337345786286647 1
0.189715118619662 1
-0.473435125788156 0
0.0544155857584938 1
0.371563848552483 1
0.263248837970823 1
-0.212247412141491 0
0.440991018734989 1
0.231284095528091 1
0.467504333108058 1
0.368693485896982 1
0.510346726506724 1
0.0419641254928813 1
0.124029480219279 1
0.905724037580792 0
0.0358595564431386 1
0.285758229264154 1
0.420369401697128 1
0.166803263379623 1
0.168688030246258 1
0.495684521543205 1
0.303502308511848 1
-0.019336772777463 1
0.0194036557593742 1
0.751129634886365 0
0.131706985114953 1
0.247024812014072 1
-0.0959915410212008 1
0.0646567362499104 1
0.224850655731413 1
0.123877892645217 1
0.450247634492141 1
0.32316460962232 1
0.210332887686173 1
0.0235986780648581 1
-0.0268413121588809 1
0.421206724265881 1
-0.0353813415425503 1
-0.166332373524682 1
0.191648293447584 1
0.34751466276678 1
0.323551499674368 1
0.0516212619618356 1
0.484535864490376 1
-0.502837363849052 0
0.405318399987285 1
0.321376841131086 1
0.248264639865913 1
0.0367312204501969 1
0.34858517886568 1
0.288118253014239 1
0.331581297086633 1
0.074575283682153 1
-0.106606326182433 1
0.324880959880537 1
0.0912433901677459 1
0.233473574326467 1
0.275147809732919 1
0.197642752822829 1
0.15920457654684 1
-0.158224020107074 1
-0.219222703697291 1
0.515614858770828 1
0.300713443038198 1
-0.00108731420312436 1
0.760668353345272 0
-0.0708908481875378 1
0.30144709639541 1
0.172818971278559 1
0.221760154243866 1
0.0262159042580465 1
-0.192043145901509 1
0.146556914614642 1
0.343387838950658 1
-0.0454223885823964 1
0.0855322636404402 1
0.355393240632016 1
0.259748853023382 1
0.486236482021528 1
0.473609744504682 1
0.186848501738477 1
-0.00606274597241721 1
0.157292527182611 1
0.285444448103331 1
0.171449343256711 1
0.0521727312666175 1
0.181408010392625 1
-0.0711476672043866 1
0.349833221215443 1
-0.154965409266801 1
0.251331112395806 1
0.151977707630429 1
0.221297813275688 1
0.170543864301973 1
0.248264009268447 1
0.53534439787023 1
0.0209551687067958 1
-0.212050743742344 1
-0.506186163048489 0
0.16417765663374 1
0.192141611850943 1
0.0938865873310899 1
-0.349661708050114 0
0.354021532002592 1
0.301567488189775 1
0.587021532386372 1
0.377335384407004 1
0.513152938095355 1
0.433007015320772 1
0.211700092802464 1
0.160764799914631 1
-0.107912663851679 1
0.127244350702329 1
-0.0634139242986248 1
0.467343740132283 1
0.172666999425996 1
0.439565137238485 1
-0.183024485810913 1
0.378299486010904 1
0.330353677324087 1
0.0932477893552747 1
0.130937992825519 1
0.202402752781818 1
0.306089477777135 1
0.562716646446947 1
0.246237377060297 1
0.385118103305678 1
0.262102597195053 1
0.24576629818512 1
-0.0070845429915927 1
0.114601318162776 1
0.0475545535170017 1
-0.192184196879698 1
0.477227332085407 1
-0.120388595905532 1
0.373542381290022 1
0.399939224105972 1
-0.128447032431092 1
0.605814066659696 1
0.0376016853122084 1
0.219279320013209 1
0.584453253224933 1
0.0498828199903116 1
0.286706112009876 1
-0.0876972268429174 1
0.192295245468177 1
0.217331287438671 1
-0.0124582229110312 1
0.225711537186739 1
-0.0991778864749132 1
0.322495296317416 1
0.0764656179229176 1
0.0548706009616256 1
0.0991636727174248 1
0.29017341325471 1
-0.046088685283315 1
0.143500084629025 1
0.256344005242951 1
-0.114505240218343 1
0.203086314151244 1
0.0736626212977179 1
0.0298451516473613 1
0.531669957351649 1
0.261224520783681 1
-0.0102840539960401 1
-0.0857193378123437 1
0.0568383999075145 1
-0.147016690583118 1
0.424221949842286 1
-0.115065145621582 1
0.0777614764753902 1
0.133650546069939 1
0.184360313630507 1
0.10995176272012 1
0.20266627473455 1
0.268661390440622 1
0.141479955430637 1
-0.101734590836165 1
0.0550040185457553 1
0.292524587143995 1
0.0689107358436015 1
0.414559052389952 1
0.242368354571565 1
0.330195172106914 1
0.315005539213443 1
0.132891241842204 1
0.349578796141089 1
0.0583075042374882 1
0.624183613711101 1
0.414881969115376 1
0.0951933629408601 1
0.131163693957637 1
0.188736557001029 1
0.52063146862193 1
0.225177516068984 1
0.362892642295216 1
0.273201898238726 1
0.154677096232383 1
0.122466386919831 1
-0.106718552547748 1
0.0901235005793582 1
0.0227029106996497 1
-0.0764665543308599 1
0.384751273418049 1
0.308529723514069 1
-0.212388311727854 0
0.143400394518313 1
0.709266016534617 1
0.268222527748806 1
-0.188452980088473 1
0.0771156131547208 1
-0.130692881794614 1
0.309059954559729 1
0.0953475919758509 1
0.195006551527336 1
0.222273751615307 1
0.448546176923349 1
-0.176806628784998 1
-0.262682217920677 0
0.0637161252985389 1
0.542467417501815 1
0.359862084783935 1
0.433808112820461 1
0.338038352602387 1
0.240973810716576 1
0.24647116117971 1
0.154553908326918 1
0.484016600875282 1
0.182161175443625 1
0.338979752424184 1
0.331178384217579 1
-0.0677661494259452 1
0.455992551874453 1
-0.0352286344291123 1
0.424432888361609 1
-0.229824809662234 0
0.535194291150907 1
0.207407027214044 1
0.370922240826201 1
0.155382658204713 1
0.20617750376798 1
0.277557178322755 1
0.0765264999431679 1
0.306361581385242 1
0.657865361731296 1
0.230171927842345 1
0.193685068239735 1
0.097109359752892 1
0.118588885725604 1
-0.013702391308346 1
0.70229310539138 0
0.306859605744737 1
0.0403315147683569 1
0.296584715742897 1
0.329881901826656 1
0.0958609385233631 1
0.425170710678255 1
0.390630841630867 1
-0.03999615703976 1
0.211137015489701 1
0.188412265664258 1
0.389984692616493 1
-0.195189411417477 1
0.0957384036330649 1
0.00732738299045813 1
0.177658614485813 1
0.702221991108993 0
0.33770218317265 1
0.349924279127697 1
-0.0339939635356273 1
0.238089741191168 1
-0.191444796061269 1
0.217946736878897 1
-0.0854551381047469 1
0.286730380205811 1
0.297041545337993 1
0.301938989788261 1
-0.222807954711487 0
0.209915319952296 1
0.0970396363795557 1
0.263095266920153 1
-0.250773596648653 1
0.261936306961168 1
0.139196500556148 1
0.26378909148808 1
0.0591883077583607 1
0.0528002378789835 1
0.104982306744382 1
0.270811166260922 1
0.0149170912021537 1
0.806490267808261 0
-0.116297364458738 1
0.241284235408263 1
0.495193594835626 1
0.17201446569039 1
0.0698734564849126 1
0.24450411918599 1
0.105884478396047 1
0.481143895038513 1
0.200929113236492 1
0.493012120176674 1
0.170072440176762 1
-0.139799637294566 1
0.266595399245563 1
0.297835984425202 1
0.0322259293826563 1
0.416005393310359 1
0.337471655141163 1
0.426886236325032 1
0.167361273280802 1
0.309279117741668 1
0.193934622725821 1
0.227546210241388 1
0.159904889729142 1
0.0103827884181779 1
0.306818626869103 1
0.269111991259761 1
0.163923926046061 1
0.159031674896549 1
-0.0851777523402831 1
0.259556270222781 1
0.0953530378837271 1
-0.231268092299943 1
-0.1476490139515 1
0.0602718459206669 1
0.446406995361816 1
0.477070891164885 1
0.490077058795878 1
0.349175697053615 1
-0.112488351611368 1
-0.103624200761397 1
0.520447929154008 1
0.367127902038462 1
0.42479417435749 1
0.652353838248517 1
0.37058992585732 1
-0.0165710591122977 1
0.109864202988551 1
0.502560691667749 1
-0.0825239276230342 1
0.597743404306627 1
-0.165385120737123 1
0.380005771184265 1
0.471717043155376 1
0.146674868705399 1
0.639403253476632 1
0.36076171047377 1
0.279803453885102 1
0.263413409382117 1
0.411000235624442 1
0.4396899997993 1
-0.32696520235834 0
0.203587191750748 1
0.129674453016301 1
0.110111803854735 1
-0.0213892718352732 1
0.206108550249938 1
0.339369998820438 1
0.21388843665104 1
0.378122341414185 1
0.150528370829688 1
-0.175732685675245 1
0.637452451341316 0
-0.327239059689117 0
0.253816348425627 1
0.49431298594128 1
0.303863367648343 1
0.232071071273888 1
0.0842193791283713 1
-0.293086212987715 1
0.673323253321011 1
0.881557406431245 0
0.184771263019835 1
0.381926722291641 1
0.648861249151604 0
0.111482626750792 1
0.312616774240892 1
0.174975582290116 1
-0.187412617594166 1
0.375950025870838 1
0.312140843710816 1
0.139139718356762 1
0.138957555732618 1
0.308245375498563 1
-0.0244970880451669 1
-0.113031119514009 1
0.457372917842165 1
0.137814014251175 1
0.180248873932998 1
0.234711801246714 1
0.309213887945282 1
0.143415797527658 1
0.150945156336046 1
0.0282685741740026 1
0.571851852120667 1
0.164976219091887 1
-0.267340872957512 0
0.189535402456264 1
-0.138337236678718 1
0.40924655850171 1
0.222971039992093 1
-0.232973420007461 1
0.220251855847916 1
0.23069536493318 1
0.658781215250261 0
0.259177489949393 1
0.211685044025928 1
0.375809789544988 1
0.227834765136979 1
0.208416178643073 1
0.39465520143353 1
0.0902063400872503 1
0.554148099083898 1
0.261254633318811 1
0.0942363689468727 1
0.232896613024366 1
0.679450754966802 1
0.215911526306003 1
-0.186259042162317 1
0.123711865147217 1
0.413469432437954 1
0.0274333009619396 1
0.161933195603145 1
0.0434756737660889 1
0.251584430728046 1
0.296664935993696 1
0.26789695710961 1
0.194727469054779 1
0.848013455871837 0
0.281220447943018 1
0.476471132034954 1
0.139188259596159 1
0.187106592485356 1
-0.00812027835311589 1
0.18097778338478 1
0.340732111406657 1
-0.182189168934158 1
0.510156936001054 1
0.231411761679665 1
0.493718824151962 1
-0.0370186772485792 1
0.017905066867924 1
0.370890884470627 1
0.300025982653334 1
-0.152680516811552 1
-0.250564780072836 0
0.634523614196187 0
-0.0130144986196378 1
0.189910605272165 1
0.369129499631549 1
-0.150662683446216 1
0.218209128083156 1
0.509139572659321 1
0.132095397340662 1
0.570376051433443 1
0.432527668610153 1
0.0616305481167952 1
0.300858026724281 1
0.0328887659665202 1
0.540478493792643 1
0.343744155621444 1
-0.054425657006564 1
0.219752303213199 1
0.234397364022006 1
0.35006387238541 1
0.271410040720892 1
0.290405000224957 1
0.288633231522333 1
0.23855828996875 1
0.281072411981939 1
-0.040680473037432 1
0.191774344206661 1
-0.110337739633553 1
0.069062084666962 1
-0.0478959256921364 1
-0.0352444763670674 1
0.185917502297683 1
0.462369711621496 1
-0.240152540639503 0
0.348246820262435 1
0.384819763586021 1
0.122510170089702 1
0.104900598360355 1
0.0450147574750049 1
0.219842654281493 1
0.153374228595324 1
0.0610583758487117 1
0.155533716980684 1
0.114076228896288 1
0.0427811477287424 1
0.428208947809064 1
-0.163353453605327 1
0.137457653621232 1
0.123155304464929 1
0.199190988344744 1
0.257845061730419 1
0.0809426056259634 1
0.215894399643807 1
0.385828173198809 1
0.239710925279453 1
0.206777788405533 1
0.187360286115674 1
0.213808428643995 1
-0.0213126619608612 1
0.371652093505914 1
-0.0116917366020941 1
0.578603363272358 1
0.356291791265553 1
-0.187106473559484 1
0.384301920576978 1
0.16286018728512 1
-0.175113154928035 1
0.629704792800358 1
0.200820275825533 1
0.345644605645301 1
-0.258837467871263 0
-0.111695033828245 1
0.328151570099742 1
0.239207940533923 1
-0.115469289990227 1
0.127016324731516 1
0.170843711974495 1
0.230457387656765 1
0.0135951832928201 1
0.0383118309242426 1
-0.0971696675614562 1
0.282302381694549 1
0.0407470933057374 1
0.353329538289492 1
0.349291259649606 1
0.417583928191887 1
0.212564104452272 1
0.177705386396366 1
-0.0773253661265182 1
-0.0336317003797788 1
0.174421968553615 1
-0.145154412432537 1
0.120760947931621 1
0.45007408061649 1
-0.124917630552645 1
0.403319827625028 1
0.207807825508526 1
0.492077103212206 1
0.495926622422697 1
0.166537871566456 1
0.273137665104811 1
0.110837309796209 1
-0.143577092806236 1
0.0367039788881142 1
0.117793533845447 1
0.314484927326702 1
0.239923904583359 1
-0.0665325585431144 1
0.452457672553448 1
0.15204770577989 1
0.184349617667538 1
0.341061651225923 1
0.342259252009316 1
0.30250553345275 1
0.333547269125588 1
0.197939456740372 1
0.40596382687612 1
0.0117240363120541 1
0.314337072435889 1
-0.00586542934007717 1
-0.0485979318556648 1
0.380480377090487 1
0.321448349701884 1
0.372922042916501 1
0.879102564766291 0
-0.129868847608465 1
0.359014239020694 1
0.205808691044534 1
0.164033339972078 1
0.141126312404313 1
0.186488675724364 1
0.0908647653845866 1
0.243220650075911 1
0.00521363059281196 1
0.434351692827095 1
0.30726362162358 1
0.153328115627753 1
0.172973795220781 1
0.278952204992783 1
0.4918105930808 1
0.161926575304438 1
0.352461344278044 1
0.423034746494152 1
0.293773996464757 1
0.464819287859561 1
0.74472978886839 1
0.115625794401391 1
0.219304715733493 1
0.371564154065477 1
0.212232787741851 1
0.266607772754247 1
0.278503715255675 1
0.198827482815848 1
0.313948997813916 1
0.0585485005958839 1
0.570016604717092 1
0.297869600724276 1
0.710199392984499 1
0.156308244964537 1
0.170678300259595 1
-0.101093126471418 1
0.361705109845958 1
0.171334593937101 1
0.337592548986263 1
-0.111484213602458 1
0.238602839818229 1
0.24580516344392 1
0.239353878726184 1
0.0632571321677208 1
0.353548755460821 1
0.324013382684073 1
0.299567536272077 1
0.146141963316086 1
0.382569600222526 1
0.35892402152179 1
0.0958012501397383 1
0.0786429260085733 1
0.0555193136015434 1
0.000314578773119509 1
0.00309656919957552 1
0.182223088991557 1
-0.0183886172207843 1
0.0270153521530919 1
0.200926829150442 1
0.375730604524538 1
0.316155941441733 1
0.425838964248269 1
0.426381514928815 1
0.342528929923998 1
0.220129243120941 1
0.422113144373368 1
0.401477712896723 1
0.52094319268444 1
0.402803413124771 1
0.682003595755467 0
0.754020215477108 0
-0.156276231352367 1
0.13426955587624 1
0.171156361889655 1
0.374452626433206 1
0.218566766862801 1
0.0580713862077531 1
0.197463499884673 1
0.0139519983840059 1
-0.219366572056909 1
0.66932385615833 1
0.491945316152877 1
0.217246864431352 1
0.283868543985245 1
-0.0614806547386823 1
0.0421365251581605 1
-0.0524242675867619 1
0.0794604106995361 1
-0.110852049565554 1
0.194046137333808 1
0.551722133967204 1
-0.158121499663676 1
0.556086891843535 1
0.0325478777090577 1
0.0707608516424062 1
0.0931722053773713 1
0.532486336995147 1
0.36615207257499 1
0.0318012111133553 1
0.259436443867736 1
0.302734346313658 1
0.372369918436533 1
0.252941854703555 1
0.400923063059298 1
0.405500794925038 1
0.20617229188353 1
0.0583740780249311 1
0.380695291400247 1
0.101372432607875 1
-0.099128093075661 1
0.167762461122355 1
0.161650856778257 1
0.33683109792646 1
0.188005039944675 1
0.362764191271118 1
0.242885017178914 1
0.0725690894830328 1
0.189079797045672 1
0.249550194259525 1
0.0201739371157648 1
0.308047931731766 1
0.360966084100097 1
0.502209679897218 1
0.178517752581396 1
-0.0255999651298709 1
0.226664776425706 1
0.0752949131229822 1
0.419115386698527 1
0.31883502710659 1
-0.0119598063598843 1
0.253483065162802 1
0.385013040456327 1
0.0544520628467372 1
-0.138987795475369 1
0.613053964313628 0
0.244361630979467 1
0.0966696150870593 1
-0.110508356975401 1
0.0438398447438136 1
0.509566211954742 1
0.123171732267589 1
-0.104384081134447 1
0.267579143810824 1
0.212114644203803 1
0.019433943642626 1
0.192258919339912 1
0.369619669615949 1
0.265089173411893 1
0.25831457529174 1
-0.270197098960739 1
-0.030125476119381 1
0.0567303863203283 1
0.345723995581476 1
0.115781122662349 1
0.241527389611628 1
-0.00470799176475779 1
0.449394044347441 1
0.359875125385339 1
-0.088186194488392 1
0.0424322864320357 1
-0.320852152419201 0
0.246398116364949 1
0.425113314083646 1
0.0781062759911586 1
0.206118872630237 1
-0.178143544425803 1
0.11332600324407 1
0.68321283304997 1
0.513893986048873 1
0.70714680506676 0
0.0838735844576722 1
-0.193072628592156 1
0.0377310177650681 1
0.354678279688371 1
0.229417766979863 1
0.662806148363038 0
0.160084297770854 1
-0.492600401776723 0
-0.00813325126378928 1
0.102990807497128 1
0.297650185509219 1
0.0356674892212942 1
0.335954430220607 1
0.155028375403095 1
0.358552615939694 1
0.0766361044271743 1
0.727566810842054 1
-0.471417881627829 0
-0.138190047883139 1
0.180993536143193 1
0.300609132089699 1
-0.010121476300404 1
-0.0211903877386333 1
0.320220812056778 1
0.124986232316627 1
0.100438211007041 1
0.0158749815988286 1
0.336237000532985 1
0.403967079090071 1
0.203034441028944 1
0.282544714947138 1
0.15141813310833 1
0.127934664986092 1
0.131366967533619 1
-0.313718027637147 1
-0.322554191681968 0
-0.0910464973058243 1
-0.172617739768127 1
0.175947685752826 1
0.137161394803859 1
-0.172860156626785 1
0.462917991633765 1
0.0220633578854612 1
0.321859606831287 1
0.176426706509689 1
0.260574924201248 1
-0.181951890222326 1
-0.0928738568793608 1
0.154053089899525 1
-0.193054376502557 1
0.272132670681522 1
0.378703269377641 1
0.124525460683866 1
-0.308885671013858 0
0.134043133828618 1
0.13318726054702 1
0.260539390474468 1
0.376046087863405 1
0.170612315318499 1
0.306527193148096 1
0.542893064187704 1
0.210531940425176 1
0.31642832174489 1
0.138285011198019 1
0.195532022448269 1
0.0272882420360533 1
0.310586816421068 1
0.0746756432929791 1
0.394228928717613 1
0.199351835194212 1
0.42949292393194 1
0.192623861052897 1
0.0703962957439748 1
0.285153188375718 1
0.214249369174549 1
-0.13554648458742 1
0.0828115164731773 1
0.0891604990435567 1
-0.234779537920627 1
0.167262960668905 1
-0.0513349893481307 1
0.20530871037431 1
0.0566305423824588 1
0.215425598583825 1
-0.0749692567164374 1
0.0875488676584128 1
0.277880415778789 1
0.505922771605752 1
0.120160808758426 1
0.254797226158603 1
0.148916836850539 1
-0.112630104549738 1
0.0446173589264367 1
0.42837758424793 1
-0.0455268854580139 1
-0.0867173856913212 1
0.223142224939849 1
0.129213123176261 1
0.310536227803078 1
-0.0387755277959443 1
0.234311160917349 1
0.229833295910393 1
0.209166028441596 1
-0.00981127291882589 1
0.0881110117438954 1
0.0805890291575309 1
0.187503439654614 1
0.14515208266265 1
0.151537026852875 1
0.284103121647629 1
0.656414449146159 0
-0.0685103099384999 1
0.0243747370723103 1
0.297841650594417 1
0.369266512667313 1
0.0585496464003295 1
-0.253663526653985 0
0.308598641696368 1
0.364493125215421 1
0.326915087107288 1
0.308016335731613 1
0.660124606063709 0
0.187548863680495 1
-0.183223689120523 1
0.3203733567507 1
-0.352694200637674 0
-0.0962572703488041 1
0.24076910087428 1
0.184382638959993 1
0.343715149889554 1
0.260873051312756 1
0.137723378414677 1
0.228712358164816 1
0.361101585079484 1
0.248886057640512 1
0.547577154364318 1
-0.0876589259057642 1
0.27657956901985 1
0.512687663270364 1
0.364426082617443 1
-0.0517970125351987 1
-0.0440114367580206 1
0.350805293011824 1
-0.028426335431343 1
0.581119070442302 1
0.139532734832101 1
0.366557201495332 1
0.72695707957401 0
0.429508555730382 1
0.262434048344709 1
0.302498503611969 1
0.183649387513017 1
-0.0755307574758313 1
0.419798651331642 1
0.376284996445918 1
0.53007824830559 1
0.0993318594205951 1
-0.0287200840188407 1
0.117769535943211 1
0.0670096215299039 1
0.398343091853048 1
-0.00352401080216481 1
0.305217158088203 1
0.472762986971485 1
0.630117032738738 1
0.422755540234788 1
0.274427269578939 1
-0.179525935538543 1
0.378209357483525 1
0.383256069080023 1
0.428770255050172 1
0.152387493848019 1
0.155273173016807 1
0.691867132721494 1
0.339213601300677 1
0.23011044623816 1
0.208511763001507 1
-0.153191031198155 1
0.22465226870472 1
-0.122112967612377 1
0.2375921110343 1
-0.0376169269968781 1
-0.112860720256387 1
0.167513311743858 1
-0.11033410446852 1
0.266221748419337 1
0.115304041644687 1
0.214221950543955 1
-0.104157071337704 1
0.486172430321627 1
0.534609353880464 1
0.0437819334644315 1
0.401463800017383 1
0.29755371285551 1
0.401410454581591 1
-0.0511555616512834 1
0.209291147556691 1
0.094245932205046 1
0.559689405217031 1
-0.0622800865990987 1
0.456717374302738 1
0.288688217504037 1
-0.0877283898354354 1
0.40668203097086 1
0.188978844553517 1
0.377758582926125 1
0.670488456321073 1
0.509053679061279 1
0.0483896850090215 1
0.0194062563116078 1
0.693562292021572 0
0.415562330042423 1
0.15406759360204 1
0.294939536068906 1
0.300948003940233 1
0.384542244821893 1
0.184896334849412 1
0.193841431943717 1
0.554544363522025 1
0.116987235742034 1
0.101865037298027 1
0.350069375680453 1
-0.0752855572985836 1
0.0210022271527477 1
0.639152657413054 0
0.328626834258198 1
0.218525220492621 1
0.160320545662383 1
-0.0714341550848008 1
0.530980914716092 1
0.298927061219059 1
0.174700769789908 1
0.668239175192361 1
0.101865243980883 1
0.270780883760253 1
0.377350722729072 1
0.342194781862516 1
0.563827655130277 1
0.31283486363624 1
-0.161017140361039 1
0.579790891818616 1
0.634888100174235 1
0.0231461439922581 1
0.50711894160737 1
0.627657155451353 0
0.170350592045808 1
0.35447886685971 1
0.729993817605759 0
0.29637667757554 1
0.188236544163225 1
0.145516314315828 1
0.182436546012724 1
0.578602447096503 1
-0.00486008293065615 1
0.243122393933908 1
-0.113640392118923 1
0.12240464085093 1
-0.0244489285322345 1
-0.026232349220385 1
0.317952963931741 1
0.222128795741841 1
-0.0386720866007185 1
0.470116936118963 1
0.420224295784607 1
0.127998925077161 1
0.07630430423188 1
0.19330688878446 1
0.0396403277631171 1
0.66323800190095 0
0.0824194584511032 1
0.246518064546694 1
0.507619647154023 1
-0.043671575991229 1
0.423393195340024 1
0.244298002371894 1
0.084970547746627 1
0.274622582613795 1
0.00833620493724778 1
0.315093522870313 1
0.264526798181069 1
0.473501685311592 1
0.245053453514803 1
0.345196299813038 1
0.449481388141253 1
0.0429573781323065 1
0.160364778753117 1
0.0671356460441953 1
0.239192387144454 1
-0.0826537955710091 1
0.179537639981738 1
0.24358800671328 1
0.147621633961994 1
-0.0548810181766827 1
0.163215054909907 1
0.592401404351345 1
0.341017618843226 1
0.372532859844839 1
0.337388206568371 1
0.286706319172571 1
0.096048327884406 1
0.000139602486367754 1
0.412977204567826 1
-0.0445616659025819 1
0.048108676639929 1
0.169307364111486 1
0.100093284624619 1
0.590372568261205 1
0.0186206634487231 1
0.200442855298245 1
0.290474974429416 1
0.0963317165867184 1
0.168426323004648 1
0.196264281488501 1
0.418373940769075 1
0.466238522854633 1
0.0144404961462686 1
0.437605880397672 1
-0.0104166313292498 1
0.0172632839606737 1
0.165083097263343 1
0.0167509281100235 1
0.079771416409342 1
0.393744794579667 1
0.0758589598883524 1
0.397483164600678 1
0.266349996868774 1
0.147365310309429 1
-0.105140249129109 1
-0.129386713098525 1
0.416547717534243 1
0.395634762324781 1
0.63278573872997 0
0.303900587828403 1
0.169400201169273 1
-0.321225410553483 0
0.266056965287421 1
0.219264440974068 1
0.117354239778291 1
0.155660565307288 1
0.20911539880651 1
0.227905121837836 1
0.379288307288054 1
-0.0425222299647483 1
-0.288091006930531 0
0.214546386301509 1
0.0927151028895102 1
0.370521246362327 1
0.436801623452397 1
0.165070241014839 1
0.118083653302954 1
0.353975519022702 1
0.181205443928564 1
0.392376799426006 1
0.339132596605427 1
0.425127117921299 1
0.118632400254029 1
-0.0721145004835072 1
-0.0918689401650538 1
0.0658501380587068 1
0.239382813595174 1
0.315204718191119 1
0.426429633024554 1
0.383630309529543 1
0.179778780638842 1
0.32042233354802 1
-0.00842553825340919 1
0.445833080947497 1
-0.0215551871235102 1
0.273037575060353 1
0.189692490725643 1
0.215661176317249 1
0.218834957435732 1
0.118390536539543 1
0.290374536917425 1
0.471974037728802 1
0.0654376616944021 1
0.365932263039722 1
-0.168655570450509 1
0.268858073622076 1
0.0313383014272672 1
0.1921632087638 1
-0.073449429742782 1
0.274384641778143 1
0.108976887858474 1
0.19625829381524 1
0.416518713826749 1
0.0274361808132744 1
0.283418237579621 1
0.000248358897376927 1
0.364795050558648 1
-0.106578390986531 1
0.230686150162076 1
0.260828463102547 1
0.277728215038674 1
0.309330983309032 1
0.198665309639061 1
0.205806562685068 1
-0.0148662017883793 1
0.136799024847195 1
0.190644906106812 1
0.184858223938283 1
-0.0268198902256607 1
0.353940471224513 1
0.428359216381379 1
-0.319978481998586 0
0.217280441594692 1
0.259869333381704 1
0.361221617871667 1
0.204844561096396 1
0.358105107774682 1
0.212053215562567 1
0.482173481725309 1
0.0941898113055379 1
-0.237048032396849 1
0.177735474547754 1
0.0295344523317747 1
-0.196316406739235 1
0.0448975388032674 1
0.46830480044455 1
0.281363213119278 1
0.570236349869687 1
-0.054514590153432 1
-0.177456490634451 1
0.398398778508382 1
0.393064838629563 1
0.305704592016083 1
-0.0312012871136847 1
-0.184006774475103 1
-0.0222272915750099 1
-0.0808056068708348 1
0.266516776844801 1
0.153212362969824 1
0.254749140163327 1
0.205858061018944 1
0.199329162721983 1
0.529226484813802 1
0.193615666114847 1
0.0945650107677283 1
0.108856456680957 1
-0.264564292506766 0
0.308510717665952 1
0.0147372758996565 1
-0.0799867242380898 1
-0.381648370092596 0
0.124941972765799 1
0.397712469370478 1
0.179415421885214 1
0.300019384713983 1
0.246145631402934 1
-0.00134220378428389 1
0.0583584893009702 1
-0.141372713148005 1
0.329137881142322 1
0.302485430543281 1
0.355567857118829 1
0.00525245054945077 1
0.375239747176759 1
0.248219491833707 1
-0.0316943640192984 1
0.100317848352378 1
0.251505633854642 1
0.47217059051557 1
0.406282608238861 1
0.254188155442283 1
0.514818902631196 1
0.213624754241871 1
0.0721217413116208 1
0.0642899428139668 1
0.23318712461538 1
0.236110319123584 1
0.179940317184544 1
-0.221876407853885 1
0.236085327406202 1
0.0959346575727379 1
0.17976916480479 1
0.34618154348474 1
0.275373366327765 1
0.23962147242327 1
0.202301651371403 1
-0.0549051946768961 1
0.514612805664908 1
0.149581489577297 1
0.242313442543786 1
0.303147382603249 1
0.0856266302642728 1
0.0305833818833474 1
0.0526852915116663 1
-0.0197829945069855 1
0.344964775359182 1
0.328812544278401 1
0.179282434494797 1
0.37853030480457 1
0.42229810869426 1
-0.00608919158119417 1
0.555154992084742 1
0.13087740545173 1
0.191902820070893 1
0.424215546676798 1
0.514373331838398 1
0.705556063345825 1
0.216539884654549 1
0.195754504352539 1
0.020985034663625 1
-0.0399801002251897 1
0.381237519407222 1
0.208008753480698 1
0.344645625774751 1
0.142971811256207 1
0.287005389266198 1
0.302538252720213 1
0.104737331006034 1
-0.158399605719502 1
0.277074010538683 1
0.311441343245266 1
-0.24608084982226 0
-0.183245091466181 1
0.452080092214054 1
0.44165877130951 1
-0.0372066616877731 1
-0.102467258842237 1
0.41538337863336 1
0.205560942213419 1
0.215951676099803 1
0.428507243900613 1
-0.22193398739615 0
-0.11830114037019 1
0.0352849342734621 1
0.256032160491542 1
0.422467777511854 1
0.222517426445214 1
0.440638272139498 1
0.0541085154812956 1
0.33362814448748 1
-0.0870629376749372 1
-0.157477441007443 1
0.340722143368695 1
0.286468949457921 1
0.222681110501121 1
0.0930674781838296 1
0.0386023631341781 1
-0.00525549242666409 1
0.0983378446728059 1
0.216737026913052 1
0.321186866618149 1
0.0718563192046008 1
0.177425694882927 1
0.591691273167096 1
-0.16793886441505 1
-0.0406374960847423 1
0.704408345982463 0
-0.00569580105123434 1
0.341551816130613 1
0.22376560060854 1
0.128585437404436 1
0.16597000132611 1
0.206569692891737 1
-0.15180389360829 1
0.484608204543479 1
0.104853438460521 1
0.119817333600943 1
0.247930977950797 1
0.0154546436894785 1
0.00751641941384636 1
0.509235790577304 1
-0.0716484673529526 1
0.106720115873777 1
-0.0774786554491338 1
0.375766783622042 1
0.242612826736047 1
-0.108898648247361 1
0.0332706709097438 1
-0.298438134433329 0
0.324388477253413 1
0.283895976893394 1
0.643376333012185 0
0.178174629714834 1
0.133104555737395 1
0.140702581105359 1
0.165957392844491 1
0.254112078855106 1
0.0647217816716017 1
0.387625121032951 1
0.223139581366711 1
-0.0553317702134851 1
-0.291785134121144 0
0.10972352428015 1
0.0365096982062503 1
0.107914017000518 1
0.0102530320306585 1
0.211902926919378 1
0.133775474098886 1
0.0169676448386188 1
-0.270117266102099 0
0.0575972481365991 1
0.0735026054980695 1
0.429086281693496 1
0.649636990510525 0
0.517177853021546 1
0.526712058307889 1
0.248463600911669 1
-0.105672169323241 1
0.0827124947247113 1
-0.249511450740017 1
0.201461571790561 1
0.301591452631456 1
0.0791637597408732 1
-0.172919427930464 1
0.489672266457421 1
0.0293001320185377 1
0.558919293889289 1
0.280055257999232 1
0.358202512742545 1
0.546702303636397 1
0.212854220351731 1
0.458627035432649 1
0.318296992291714 1
0.455936574023406 1
0.456292059191567 1
0.438332931008025 1
0.343684588546268 1
0.501886869625048 1
0.209170052153572 1
0.0300910711083061 1
-0.121120988614724 1
0.298287633706797 1
-0.214823489340403 0
0.0784945847822744 1
0.161588987216896 1
0.0173824984988729 1
0.561391602323773 1
0.347465246581448 1
-0.00467160239823017 1
0.544673773940847 1
0.30173909372069 1
0.0627752569569301 1
-0.103446075100077 1
0.0411156518740957 1
0.30584983505109 1
0.12341231778433 1
0.221102920129716 1
0.15431976336257 1
0.369971195009006 1
-0.11967310623056 1
-0.122663765270696 1
0.596928998756657 1
0.391690878623205 1
0.320396169267967 1
0.158412678954472 1
0.387732255506491 1
0.125231056148834 1
0.23705584798538 1
0.107079385025049 1
0.542697555669507 1
0.361942044699268 1
0.143215347393641 1
0.237289889149364 1
0.102026466964936 1
0.185967678278622 1
0.0866127131758127 1
0.29465665845611 1
0.138801111076243 1
0.0309506433057651 1
0.123038258069166 1
0.24830182946351 1
0.017127957150686 1
0.536162528087731 1
0.575362032133462 1
0.00919626648827605 1
0.50304691531576 1
0.290981809294356 1
0.235564474683996 1
0.175369621970768 1
0.120825311069206 1
0.0378557982794952 1
0.248175633349438 1
-0.0587418878931274 1
0.244904283687931 1
0.0692877254173662 1
-0.0474761935907425 1
0.102299127874765 1
-0.0762109578511519 1
-0.0933340927088701 1
-0.508027769019216 0
0.38784349120089 1
0.394544504526111 1
-0.0155092508931381 1
0.246201124727706 1
-0.208819125409365 1
0.166905281212742 1
0.542084938809142 1
0.350325177255331 1
0.533006462107052 1
-0.149279934236016 1
0.289458073650519 1
0.452351059470844 1
0.518995805750058 1
0.824388776017713 0
0.572795955616941 1
0.0486739288602956 1
0.210148743284279 1
0.545274904839804 1
-0.0452691825295601 1
0.243919443329299 1
0.246924996814787 1
0.0332564133788819 1
0.252961594809131 1
0.391431793956029 1
0.0634102362630346 1
0.309329196152848 1
0.602332099706146 1
0.02440187158237 1
0.453208819077521 1
0.245947690468396 1
0.217453906656095 1
0.107859483690564 1
0.37287273437435 1
0.0554042278322722 1
0.267339451418905 1
0.248310778817439 1
0.277797708230661 1
0.0342630263636256 1
0.0500793726284834 1
0.512463325877607 1
0.0282167993609871 1
0.272301055400175 1
-0.0712780389100535 1
0.572446975589658 1
0.267016712076583 1
0.336309431390561 1
-0.043974511477041 1
0.0934593192016268 1
0.52188077515842 1
-0.0156177511272329 1
0.135658288463468 1
0.455870061178667 1
0.296627361518459 1
0.0673132599734243 1
0.000726701572769455 1
0.336871189148806 1
0.248079844687692 1
-0.0466144903983732 1
0.19930734553954 1
0.414341826757581 1
0.293909874598629 1
0.208039890659145 1
-0.00152948990172219 1
0.00486827543651199 1
0.228311997812053 1
0.328556415197948 1
0.237489502877752 1
-0.169682726862999 1
0.342452152299322 1
0.137060041718915 1
0.257485632204387 1
0.0322087302292613 1
-0.258183328753453 0
-0.0173269076744277 1
0.19777117060633 1
-0.0643147825319146 1
0.082311263348585 1
0.278824158122422 1
0.140658451408413 1
0.134191204102495 1
0.136490115112709 1
-0.261243255237319 0
0.40027774477505 1
0.259383787042221 1
0.219288017967164 1
0.26281514247273 1
0.406923900299775 1
0.129644465627718 1
-0.181393740602378 1
0.850162926757256 0
0.116201313935716 1
0.2721059630129 1
0.328612277463118 1
0.0710537584879849 1
0.0703404193375741 1
0.105872061312413 1
0.00933595247526111 1
0.591863533762632 1
-0.0715614165627305 1
0.0517322775097279 1
-0.00162203634481192 1
0.186593451222885 1
0.122321328327186 1
0.323263232867233 1
-0.0808996336186322 1
0.157165663580423 1
-0.00881771488345078 1
0.445035528236161 1
-0.111253925816753 1
0.213408323180158 1
0.592321949264038 1
0.236417427266463 1
0.328903971783267 1
0.299609473465592 1
-0.368320757057661 0
0.331951528153353 1
0.311018285448095 1
0.0623179632177835 1
0.238012276084727 1
0.0744069265652609 1
0.201795386388766 1
0.187816723436253 1
0.106150293998627 1
0.0238489944831496 1
-0.0601226020910134 1
-0.274537306272865 1
0.197259310393935 1
0.330174951671074 1
0.0321443671217292 1
0.139308660314827 1
0.115597309206974 1
0.242214509681591 1
0.318277823532013 1
0.336029742435776 1
-0.177185776495758 1
0.0423935617705956 1
-0.0893235794754439 1
0.0746503851833948 1
0.406250218173769 1
0.333186724734372 1
0.154549142989425 1
0.374110123993789 1
0.100555725657429 1
0.205293385469324 1
0.148927135462433 1
0.173043417671692 1
0.277830168748717 1
0.403243377395379 1
0.476300209697237 1
-0.393317201152052 0
0.0613192346139325 1
0.170363653127647 1
0.0107605735431385 1
0.168226426819683 1
-0.00155860201113872 1
-0.0174628590144207 1
0.2790464606339 1
0.169162144045746 1
-0.124347410583038 1
0.253948064667987 1
0.185343617527039 1
0.453866167402773 1
0.450477373614028 1
0.376335313732728 1
0.165823331400793 1
0.144362564517546 1
0.492175709597142 1
0.644340784403534 1
0.599892208856519 1
-0.0308078935917966 1
0.107140635032221 1
0.619111823125916 1
-0.259639426834313 0
0.450349010890508 1
-0.112941959794489 1
0.211686685354452 1
0.245264077761797 1
0.0416675602354593 1
-0.23992222940094 1
0.182596248341393 1
-0.0705371529794214 1
0.12050871286355 1
0.216321184946939 1
-0.149373109999546 1
0.151331355777369 1
0.348782567974751 1
-0.0855288824331222 1
0.361548263486164 1
0.149072303555472 1
0.192635118011621 1
0.0270424557070245 1
-0.236822990865758 1
0.147713386592218 1
0.251565075647856 1
0.245248867089694 1
0.150958809217264 1
0.12936778372472 1
0.423176650376599 1
0.284338482160748 1
-0.00157077786377708 1
0.0288826190396124 1
0.129009165224874 1
0.485333879348279 1
-0.138651469880792 1
0.159428430115548 1
0.346362282393399 1
0.472605981816304 1
0.0179013037339657 1
0.349814492554031 1
0.693549377535605 0
0.0779931481305992 1
0.807552121270418 0
0.0337801006486221 1
0.305547364090602 1
0.693265033739353 0
-0.198094793363284 1
0.064082301594361 1
0.604290181154588 1
-0.0173957687523108 1
0.210869986289031 1
0.352267540654653 1
-0.276959626510276 0
0.0297958281010671 1
0.396495192038698 1
0.513866336796587 1
0.231486159401215 1
0.0202549801686403 1
0.136013859772726 1
0.161879373715011 1
0.416449125040241 1
-0.025013941882522 1
0.449483927106333 1
0.502748061785692 1
0.212606206464317 1
0.39875578797329 1
0.0916918345425787 1
0.449142624164795 1
0.458546196541308 1
0.0608664697212768 1
0.161777278832524 1
0.330224754767604 1
-0.0100133453137192 1
0.543410886695253 1
0.120370545086963 1
0.168217072452472 1
-0.00257946776531244 1
-0.0883503293376907 1
0.672243996242566 0
0.430181673296676 1
0.625901597945599 1
0.104835522454297 1
-0.149000702394638 1
0.36377886040329 1
0.202936730369217 1
0.00780099650311849 1
0.244188660146881 1
-0.0678641059332365 1
0.203246023219369 1
0.160927914304413 1
0.653450924937042 0
0.177353019287072 1
-0.0917344801237742 1
0.0888863784865899 1
0.00816246641822109 1
0.0333831119519606 1
-0.237280049391714 1
0.00305102414272675 1
0.208369543718847 1
0.521325015623867 1
0.218784265935368 1
0.513792952821818 1
-0.112155092118224 1
0.378782644760217 1
0.325662699104929 1
0.607602409870056 1
0.0513579275078962 1
0.46767154148331 1
0.220308530172929 1
0.0360968839403384 1
0.209910787038925 1
0.321047030940261 1
-0.143137694079658 1
0.16453205455233 1
0.124755754529862 1
-0.0678603193389676 1
0.401128009223897 1
0.380087621740635 1
0.489304470639478 1
0.410266254326236 1
0.215867746642113 1
-0.156290887489005 1
0.319730326572845 1
0.082926594638554 1
-0.010794189375164 1
0.85167042832691 0
0.475481762691615 1
0.0814512036534662 1
0.401599655996924 1
0.202521158082723 1
0.603438981017742 1
0.143179164238447 1
-0.259031706359194 1
0.203084233043924 1
0.101839927706515 1
0.112483553890124 1
0.158295740801579 1
0.115921071763315 1
0.406274620615141 1
0.205940615537305 1
0.384901307818593 1
0.111669164814882 1
0.149122549162206 1
-0.0256814389402656 1
0.202643092079513 1
0.329150073465279 1
0.370681614470525 1
-0.0289930606529657 1
0.26214234868022 1
-0.0755418241877086 1
0.1442764312411 1
0.255479662273318 1
0.158820501216432 1
0.0736834354741038 1
0.317465763778331 1
0.0955704407085502 1
0.22268919788918 1
0.64952504670507 0
0.287321593830065 1
0.378288130317921 1
-0.128456987738671 1
0.146009815145642 1
0.339841287393202 1
0.466021461346805 1
0.325933553969795 1
0.0311033076901262 1
-0.165187493847902 1
0.26769728154874 1
0.436877218404176 1
0.109788000638822 1
0.176859993640198 1
0.199208227034669 1
-0.148483721445184 1
0.302214492614211 1
0.339384735302548 1
0.165579834599384 1
0.354937693931724 1
0.632631573288402 0
-0.0956689217715184 1
-0.176708454190184 1
-0.14871862059265 1
0.535165294761816 1
0.469500242900032 1
-0.0359021924685681 1
0.177628835705012 1
0.236439108017491 1
0.311998628035278 1
-0.0921022964572659 1
0.234188086158804 1
0.17192707444851 1
0.272446413701941 1
0.0708668860181155 1
-0.0781850060107668 1
0.109635511690485 1
0.457802761388844 1
0.343526810379517 1
0.020909145946042 1
0.137060575382027 1
0.564302137705877 1
0.195974676306352 1
0.103238069553801 1
0.118672851709925 1
0.499700649266342 1
0.241588022649995 1
0.36928863933889 1
0.416675419176855 1
0.333065451220311 1
0.094517049135326 1
0.45747320786325 1
0.124554468810291 1
0.537157864142012 1
0.464734197037995 1
-0.172021922524074 1
0.366806672470406 1
0.0179231115942709 1
-0.00545369093267026 1
0.394171920393726 1
-0.00480803732969513 1
-0.213257302769932 1
0.216042383104888 1
0.222247143969656 1
0.123021633617391 1
0.242897493207843 1
0.384499884548069 1
0.16326772058119 1
0.346461605929019 1
0.239876936564207 1
0.0438717275668162 1
-0.386801454140536 0
0.354263032287581 1
0.0545101569134922 1
0.03809406747812 1
0.236475906591752 1
0.177693697922386 1
0.00357443666196454 1
0.384837430776124 1
-0.118406741977793 1
0.370710618196334 1
0.305983519035707 1
-0.198768623179991 1
0.3202755926844 1
0.553068541961976 1
-0.124980934149313 1
0.290688001862085 1
0.374958081379891 1
0.131980818478038 1
0.233821079892076 1
0.385401781660032 1
0.0351195214218026 1
0.2788672652937 1
0.073518371502405 1
0.156092547270505 1
0.0583391602396504 1
0.43262432252312 1
0.18209669472746 1
0.689584005006098 0
0.0535121207507696 1
0.402955342867161 1
0.289817841694196 1
0.286090405882141 1
-0.096938493449893 1
0.466552271176305 1
0.0770448461597592 1
0.510002856194522 1
0.236042151177635 1
0.314284349983297 1
0.18636721794831 1
0.378093321611571 1
0.377133380707573 1
0.115258250725441 1
0.297670819920629 1
-0.421306537205926 0
0.474258035869335 1
-0.178162547212864 1
-0.0121970921364645 1
0.376836096524327 1
0.110558360094201 1
0.0128170389305118 1
-0.0129989736772989 1
0.0992031032813015 1
0.149026606428666 1
0.472459202600089 1
0.50247752604538 1
0.15360885107495 1
0.314640308854456 1
0.207796861749888 1
0.529546704437621 1
0.311375921474548 1
0.0867011491013542 1
-0.0564330256216913 1
0.342503771535234 1
-0.0166141137027194 1
0.315660901779953 1
-0.056814731816432 1
0.0944734737746928 1
0.459335552128209 1
0.614162839759993 0
0.329470723918063 1
0.158520622249935 1
0.365901704056774 1
0.134926783852154 1
0.0754676534204662 1
0.326570728488408 1
0.113424242242064 1
0.627081351086929 1
0.527708511415573 1
0.286164209402041 1
0.0119794737346021 1
0.157957504640264 1
0.204948866937771 1
0.337744278996425 1
0.279735277379344 1
0.414125433877132 1
0.333144932043316 1
0.500301174703319 1
0.414147803217377 1
0.24599149929943 1
0.285691093002407 1
-0.304795438767131 0
0.473838966734801 1
0.153194749254772 1
0.188865208138236 1
-0.346513702667917 1
0.428980757900497 1
0.0205050640841323 1
0.255606745542043 1
0.345636450356045 1
-0.459685201392346 0
0.0756292023754064 1
0.0631227500153521 1
0.438262814771243 1
0.00895581016095378 1
0.294072734658514 1
0.127397828937371 1
0.358677656716777 1
0.146136794852289 1
0.278631524374221 1
-0.0969440604627372 1
0.03012185403906 1
0.401555690972026 1
0.0176302061110313 1
0.483685786475525 1
0.00958240595630623 1
0.190218446160365 1
0.262373067493982 1
0.648345121549488 0
0.347830094716702 1
0.203003130205859 1
0.179793674213205 1
0.176697206781317 1
0.476774009034786 1
0.174695667125274 1
0.134749647734019 1
-0.167784734624634 1
-0.269454038018381 0
0.287811814799567 1
0.429810118261175 1
0.436068945078809 1
0.21780961338315 1
-0.168741405935978 1
0.282196096686661 1
0.99960691142304 0
0.500814078046596 1
0.512497246733517 1
0.328562038107305 1
0.428953654095902 1
0.180895130312198 1
-0.0458345644354915 1
0.00558006705042229 1
0.420434040826051 1
-0.121608301951989 1
-0.295868006466204 0
0.323931474706819 1
0.35429174282361 1
-0.0110228368845208 1
0.428181036264427 1
0.2275801466403 1
0.230945820943411 1
0.343271259024248 1
0.052224333539464 1
0.165918838206154 1
0.431899684331134 1
-0.0224546722657129 1
0.0816796297025225 1
0.0751746655857734 1
-0.288014650149839 0
0.444600442246544 1
0.40758206406739 1
0.410749152021072 1
0.330598300324047 1
0.103175100794947 1
-0.113242126638363 1
0.0771175559771743 1
0.40711166357207 1
0.22218084019631 1
0.00519376179247114 1
-0.00634934003799925 1
-0.0169696992473389 1
0.0624649174922004 1
0.309201250831227 1
-0.161869583102469 1
0.284579591004575 1
0.231554685703763 1
0.270215716022234 1
0.260548073612922 1
-0.110167003926059 1
0.533576425025482 1
0.0886117220287128 1
-0.195934431984524 1
0.16310243997294 1
0.0920055352605762 1
0.269198123258893 1
0.493884246836966 1
0.341144592277707 1
0.0581673382537414 1
0.404553160493854 1
0.499619174304982 1
0.100870145332055 1
0.191081207397924 1
0.171979734229988 1
0.393977282100457 1
0.060322458636538 1
-0.143226115683645 1
0.530966173479189 1
-0.28213300984824 0
-0.059681588766422 1
0.243480765857916 1
0.11909201708204 1
-0.104890875252688 1
-0.277423808474037 0
-0.293648960958691 0
0.21242107998466 1
-0.36213809387994 0
-0.145202356878663 1
-0.0902302346372773 1
0.14009189039915 1
0.424055534453011 1
0.570450828261079 1
-0.184210861720822 1
-0.170747350215897 1
0.383271956832393 1
0.366599699019308 1
0.401521319236521 1
0.102679792176416 1
0.485513849597142 1
0.359287000054106 1
0.379343375876117 1
0.152724701402898 1
0.132141466524474 1
-0.2190333178655 0
0.0987713420888985 1
0.368497995504431 1
0.20196866857318 1
0.463519477568287 1
0.170327161757879 1
0.0352228965761928 1
0.191465025311581 1
0.259665950929429 1
-0.00939647668214532 1
0.124197456059797 1
0.278796674525316 1
0.383320066063625 1
0.575632256779242 1
0.138253569575634 1
0.411290612983523 1
0.208255946542947 1
-0.0453364684150016 1
0.441189702695387 1
0.299044773608829 1
0.0575642098411935 1
0.397460305878288 1
0.170118164206504 1
-0.172167104362407 1
0.492706762938868 1
0.199463030840927 1
0.315655881795768 1
0.391575831681036 1
0.120379182875395 1
0.518488363813052 1
-0.117417231679765 1
0.260014870942338 1
0.542799147746289 1
0.46200094424115 1
0.702556246106659 0
0.212306787318443 1
0.20272707024609 1
0.146309375018668 1
0.241715729802896 1
0.16411965595056 1
0.136036991927657 1
0.340044632979044 1
0.210833740799078 1
-0.0562413688328966 1
-0.131587596027774 1
0.279487102048968 1
0.234824219338972 1
0.342204482166082 1
0.204580631142686 1
0.314228243729376 1
0.00860476891293446 1
0.447944587808985 1
0.602497614485484 1
-0.00995516592224659 1
0.0953216814026857 1
0.0637260539070939 1
0.194786660417801 1
-0.0115507672552658 1
0.156546407992997 1
0.17098306863554 1
0.303393779176071 1
0.453979343463684 1
-0.0426265445991314 1
0.310463830306782 1
0.34739704832538 1
0.0619320899322907 1
-0.359373163884622 1
0.601884019737354 1
0.427496991749605 1
-0.084997214814174 1
0.120943605905176 1
0.658311560643702 0
-0.0769469114790927 1
-0.0542420762888481 1
-0.220200644600139 1
0.100170692758148 1
0.0911395682198247 1
0.197132273152688 1
0.0532333976618427 1
0.626226316009504 1
0.504160485557269 1
0.213242378632858 1
0.324955561993709 1
-0.124040350165141 1
0.0510896377856998 1
-0.184840119704534 1
0.0785688585058047 1
0.400035989696378 1
0.215059503686382 1
0.401133844767124 1
0.267642258175342 1
0.0427976037578492 1
-0.144537278561933 1
0.183476572582566 1
0.52102824198061 1
0.476143802222951 1
0.413268307146458 1
0.0280519801910425 1
0.360741523183216 1
-0.023689129672694 1
0.231842238454751 1
0.0631152967068647 1
0.109027655545298 1
-0.0114358758279688 1
0.441434765506785 1
0.381942649642066 1
0.188134643540946 1
0.458644006274227 1
0.423467933810657 1
-0.156385555054675 1
-0.0680490457518058 1
0.286873513104178 1
0.421618722228601 1
0.218903971581365 1
-0.055756210519505 1
0.189215211015033 1
0.113336118089172 1
0.252308244988918 1
0.436220583006916 1
0.251673413287343 1
0.132426554416926 1
-0.215747040005422 1
0.0328176787488215 1
0.406098464787253 1
0.275161875769941 1
0.35636470541926 1
0.140175246873773 1
0.313651373207154 1
0.07520421088326 1
0.569005486529675 1
0.159941483134227 1
0.450937744196773 1
0.521403901109962 1
0.233637569057938 1
0.362794174763949 1
0.1826216169449 1
-0.113522902789409 1
-0.0420450368057077 1
0.261338878209948 1
0.03704838197941 1
0.673614427745409 0
0.350334457983169 1
-0.0139459318770277 1
0.0662503034579489 1
0.324886932207208 1
0.387306046698281 1
0.368422830761124 1
0.3006558062482 1
-0.209165871793746 1
0.670030188140492 1
0.172408395962807 1
-0.155304095370124 1
0.237125733490538 1
0.284083487301475 1
0.55145697774535 1
0.00773259759811689 1
-0.186110557469844 1
0.690514364625306 0
-0.129388604060833 1
0.159895132493414 1
-0.179011636729381 1
-0.0440731438080704 1
0.265214205289837 1
0.438823192280842 1
0.260771839667207 1
0.325934329927279 1
0.168569121670862 1
0.431219206032928 1
0.0201198208611887 1
0.526097289232331 1
0.504776596524993 1
0.26010224608751 1
0.282390947451058 1
0.224423319349369 1
0.0237299413034839 1
0.270401795700298 1
0.196917429424163 1
0.785976166478187 0
0.0791485977064869 1
0.475219445561573 1
-0.0515328761616088 1
0.531779007423386 1
0.539961963873037 1
0.238521332683805 1
-0.088134485625619 1
0.0174679951852217 1
0.211637116487395 1
0.339112456861593 1
0.152258811849521 1
0.210453622199698 1
0.126112307091629 1
-0.125072172781325 1
0.424304334529863 1
-0.00904026859031388 1
0.286679873375476 1
0.261173998362995 1
0.25571050627144 1
0.0929463985600951 1
0.17773578984077 1
-0.0864187480208219 1
0.487310462757323 1
0.213162518488717 1
0.238318149764492 1
0.118276515895124 1
0.206709533400113 1
0.0311457318155999 1
0.363641099517839 1
-0.230002002398897 1
0.526148398050623 1
0.235621894742351 1
-0.170409658757627 1
0.0815531539205563 1
-0.18455906390443 1
0.401701170916052 1
0.51461147688603 1
0.166906707855237 1
0.288644650103448 1
0.0741783954528435 1
0.362450856037749 1
0.568090901395146 1
0.287066779542939 1
-0.0500656483519069 1
0.349083703303157 1
0.502215359122403 1
0.388821114518848 1
0.138308800632605 1
0.220963802717495 1
0.148926243083753 1
0.290504697453848 1
-0.0156601138000094 1
0.269378032268361 1
0.1426149016572 1
0.40589204198936 1
0.115449147561856 1
0.144436287924375 1
-0.0169005458150282 1
0.141585669251346 1
0.108934752449602 1
0.193667117314394 1
0.279824951664657 1
0.0609301562595008 1
0.0929186573170946 1
-0.27930925186672 0
-0.0759014553859175 1
0.0740663336855174 1
0.424642444014037 1
0.210449565976745 1
0.452395280867465 1
0.273521151166749 1
0.215543872302505 1
0.290905789292277 1
0.28639370595564 1
0.252821660011083 1
0.224508261540454 1
-0.0263985912841078 1
0.0626913449168491 1
0.527340424427716 1
0.279055984585534 1
0.435856136371031 1
0.1983340685198 1
0.237033149494317 1
-0.064957802258368 1
0.194144376312235 1
-0.0845957820761439 1
-0.0466193471030324 1
0.17906984390956 1
0.215993440947262 1
0.183007305842982 1
-0.177306226421655 1
0.545992137151262 1
0.0391329666818785 1
0.42768000135922 1
0.118175785829839 1
0.415194596757449 1
-0.0913378936256411 1
0.362938854038593 1
-0.0217749168279849 1
0.0748571577425131 1
0.216052212384585 1
0.0426967931885513 1
0.0401600351930651 1
0.0237104426173793 1
-0.215621519396989 1
0.214598752690844 1
0.041845452543869 1
0.587559169716739 1
0.0720985888558631 1
-0.31452161730216 1
-0.187220790168021 1
0.418776602318437 1
0.166239718598757 1
0.394179620283048 1
0.214867859899145 1
0.241923162635778 1
-0.392155674902711 0
0.236889968628659 1
-0.0210640316641662 1
0.0206415627142692 1
-0.0620228645158395 1
0.207834022374561 1
0.122913104697687 1
0.332716467201251 1
0.359227745373677 1
0.042084912373056 1
0.482136370315684 1
0.271496362641936 1
-0.025426734787804 1
0.223189051565525 1
0.174473850995418 1
-0.147309521993205 1
0.0904238126100209 1
0.312649100276446 1
0.334001335224018 1
0.1214769910325 1
0.444822297054498 1
0.132751774573613 1
-0.121660897055421 1
0.265710309358691 1
0.267772137624741 1
0.102313098392106 1
0.223710680159971 1
0.00682385102867542 1
0.366194517899369 1
0.319944232500752 1
-0.0768173672263619 1
0.827764378382057 0
0.358409977115348 1
0.472599315097124 1
-0.0285136965641661 1
0.204609489012695 1
0.108097480798648 1
0.0591992192089905 1
0.447297631230256 1
0.598163752210806 1
0.498809787614877 1
0.410339802632967 1
0.445027114208295 1
0.434676880619363 1
0.405595835336875 1
-0.0219936265656516 1
0.295837642330149 1
0.280735538613652 1
0.14302808378345 1
0.056402753037428 1
0.476843152197948 1
0.438563336314458 1
0.0285825975825994 1
0.0216576484434835 1
0.0735676913437059 1
0.0514846378275718 1
0.0504314904194476 1
0.224256158149055 1
0.181732193050773 1
0.415322166903928 1
0.0941495222562106 1
-0.164088856393381 1
-0.378762234366664 0
0.0960714742995277 1
0.225918700143403 1
0.0609737768268181 1
-0.377642859221214 0
0.637109135153012 1
0.353350972376061 1
0.0975068349249809 1
0.308932951290114 1
-0.0928478422657805 1
0.100211237311287 1
0.360136748460509 1
0.470726142554433 1
0.0864841497573822 1
0.127030356704946 1
0.193488293656722 1
0.435770071897557 1
0.0275871975705301 1
0.332092884724283 1
0.401944733815875 1
0.162103281096297 1
-0.02622926594573 1
0.284911509203788 1
0.53196014107416 1
0.450400931655287 1
0.133829933301436 1
0.0969981357799047 1
0.195414220403318 1
-0.262953377327524 1
0.322576587688145 1
-0.0425529188938254 1
0.301457663186459 1
0.226950716912484 1
0.198604272540842 1
-0.176394130893177 1
0.100093342461136 1
0.15970996090274 1
0.162339180304319 1
0.209841183100653 1
-0.0798752422824464 1
0.151520605409326 1
0.249553842132389 1
0.072554276352037 1
-0.0852198635041519 1
-0.0939937806322256 1
-0.162846593951414 1
-0.167393306966863 1
0.207458465895801 1
0.245845600828009 1
-0.0782437334777616 1
0.0802935356064189 1
0.481052754988471 1
0.19475080096765 1
-0.0288006115128507 1
0.55566220767311 1
-0.0809719025656828 1
0.398322994057001 1
0.436270224684915 1
0.38474080739815 1
0.0112471928581125 1
0.34954952976872 1
0.434150955201861 1
0.205451993818814 1
0.123879867373529 1
0.0677430631801667 1
0.010480913002673 1
0.0251811830629615 1
0.0611660844355444 1
0.12985844121509 1
0.391769870279503 1
-0.145355136238787 1
0.136411565586041 1
0.560200370561621 1
0.0902805885323835 1
0.142904009232659 1
0.461266846375133 1
0.17602323034757 1
0.263538886972911 1
-0.434539068970806 0
0.418800813748164 1
-0.177759086871261 1
0.444923808154404 1
0.114209039247092 1
0.342205398504822 1
0.109637351046259 1
0.381834929684575 1
0.251271052643637 1
0.594080080111364 1
0.916227281169425 0
-0.0433028760789657 1
-0.0195547172404745 1
-0.167835253906661 1
0.228400222588227 1
-0.0146008368561564 1
0.389764897175259 1
0.00496257155392876 1
0.38148467499118 1
0.183038894846936 1
0.0828431193163378 1
0.194094636336802 1
0.260580318148878 1
0.111929848216259 1
0.144518976394486 1
-0.0844141866854307 1
0.298347682590972 1
0.139989344577178 1
0.255966995324877 1
0.360896038991492 1
0.0866851168760542 1
-0.142735334411258 1
-0.0615502651120019 1
0.0868241345592198 1
0.301888426279569 1
0.392329661319556 1
0.122135137315034 1
0.0362623702805367 1
0.194674986003186 1
0.368416978910363 1
0.215895776167318 1
0.347749503105602 1
0.431162815893458 1
0.273133921473548 1
0.333688385726665 1
0.456533806671986 1
0.275259349410536 1
0.381960637095164 1
0.368308863823787 1
0.696800979645536 0
0.182682256354024 1
0.440001129139729 1
0.574374299360636 1
0.72518164485405 1
0.108886304022585 1
0.137538058507377 1
0.277021607713308 1
0.277884796190726 1
-0.178299683378164 1
0.0320272232212722 1
0.611133134572354 1
0.606709664170516 1
0.174808529867642 1
0.1606256458032 1
0.454487147187375 1
0.496140276819626 1
-0.178075179108624 1
-0.0305523681759234 1
0.216117650068694 1
-0.186974485824361 1
0.10233806220733 1
0.279318487260011 1
-0.0094275724817082 1
0.428297122852422 1
0.141482268065802 1
0.157095257607765 1
-0.0953677738472121 1
0.0757220155382532 1
-0.0881159570196138 1
0.0567270432066465 1
0.572369230988345 1
0.237279631091146 1
-0.193661452270202 1
0.186649263445296 1
0.0683815534056369 1
0.393144254620671 1
0.113894812503185 1
0.358949112913208 1
0.353739239414952 1
-0.236900349522053 1
0.559879720355052 1
0.416702964655848 1
0.116383578835642 1
0.291754671621538 1
0.129453959585411 1
0.111330878585198 1
0.149905966891496 1
0.077730195126769 1
-0.0226899893898757 1
0.185008409538333 1
0.126660771433823 1
0.507090345402362 1
0.124098111918301 1
0.109971641319006 1
0.471925188839388 1
0.237761758368379 1
0.264385838563623 1
-0.297553280950796 0
0.527577335312608 1
-0.232235395459395 0
-0.0254240534704889 1
0.0415310209508041 1
0.414607191391624 1
0.322589963623962 1
0.079735224506845 1
0.270853132921935 1
-0.0690824843228256 1
0.338730815220355 1
0.525357180657787 1
-0.154058936077154 1
0.120808205661603 1
0.139477371887867 1
0.460234107536017 1
0.270550459087646 1
0.466023019041409 1
0.304013286683244 1
0.371793681702083 1
0.383940077517617 1
0.132039273009839 1
-0.247413583228488 1
0.150005940166603 1
0.500035422616192 1
-0.0324206172804361 1
0.179283984041394 1
-0.171974616619598 1
0.401168201423557 1
0.524048147936952 1
0.223816924360477 1
-0.267244390476908 1
0.342460543655055 1
0.275645165515274 1
-0.0668567911172323 1
0.279169119281204 1
0.578542420076193 1
0.0313426092050089 1
0.227249311710542 1
0.670819322880624 0
0.439904654803811 1
0.62165450836013 1
0.322268462901398 1
0.151557914658689 1
0.211124523973687 1
0.158398775340757 1
0.256172279940533 1
0.41008392322445 1
-0.0134660524856056 1
0.175459504259566 1
-0.07210561491504 1
0.0226123124374049 1
0.589301540459319 1
-0.105803154587191 1
0.0652640871804277 1
0.050007311245887 1
0.0598141174227285 1
0.0265861559547363 1
-0.115430373177593 1
0.44256696070283 1
0.0922653315329371 1
-0.218315144821774 1
0.13000201239056 1
-0.0468646366972332 1
0.0261899144447014 1
0.0845031745904655 1
0.220814395991784 1
0.113437143927257 1
0.540205555807026 1
0.135297523839981 1
0.409412887929111 1
0.077528594873132 1
0.0145512212739626 1
0.210160765020423 1
0.306930739800799 1
0.0816969787083844 1
0.117639132034209 1
0.325035865229386 1
0.104630003915189 1
0.0954056021460685 1
0.361918154594975 1
0.356270383180651 1
0.224570887886762 1
0.196085072681797 1
0.178516310902975 1
0.458831199187285 1
0.11269596712627 1
0.365307719846078 1
0.0740563167003763 1
0.239924569169118 1
-0.327493074137852 0
0.525115239279058 1
-0.0457463220717358 1
0.13554382523084 1
-0.235230732928524 0
0.0638318036588477 1
0.277229952471384 1
-0.104673180669693 1
0.23103682651063 1
0.0420636441496021 1
-0.0842914338032928 1
0.227791832679452 1
0.329438905544648 1
0.115715580452909 1
0.258623230992847 1
0.147877603100379 1
0.507371251297089 1
0.129777074228492 1
0.328948465092869 1
0.415761015660532 1
0.205526608569761 1
0.29249128896043 1
0.134215774554799 1
0.321882093668641 1
0.418136246653225 1
0.141553361571938 1
0.366945966126028 1
0.1921198797541 1
0.274266439972718 1
0.213816312572776 1
0.115033489072681 1
-0.0290452855976499 1
0.656924959836498 0
0.204301396363665 1
0.154563623003229 1
0.0906420476713662 1
0.35426581959889 1
0.125172965972057 1
0.543162497452795 1
0.44512613916485 1
0.162953475069687 1
-0.046262169283564 1
0.0170004571343992 1
0.368677045598862 1
0.326775626473558 1
0.14938836306252 1
0.515691505097888 1
0.294310266960771 1
0.197731708660599 1
0.406076173313105 1
0.38645712506849 1
0.441923855342684 1
0.396868814299467 1
0.552453982645916 1
0.423823893554493 1
0.0741625004723472 1
0.0262465510965067 1
0.223236208688518 1
0.245859624963537 1
0.496526296858057 1
0.173667240246196 1
-0.0293555455880961 1
0.231943652387074 1
-0.0774710640683079 1
0.566097358463971 1
0.129170560346423 1
0.283399501691563 1
0.0525976396027609 1
-0.045988412635952 1
0.334083744766476 1
-0.0391794521290411 1
0.0921294670001516 1
0.0517275378436464 1
0.0321280043955654 1
0.105292350189553 1
0.114571945999142 1
0.191928931252435 1
0.462063296986398 1
0.0685632083685421 1
0.0357899845726379 1
0.209962675474879 1
-0.0777119516455455 1
0.121836876304602 1
0.164596355990902 1
0.166876078819388 1
0.21675105885788 1
0.14167382305217 1
0.203887912234963 1
0.067015905044261 1
0.581787228035656 1
0.532029523095383 1
0.187291822870944 1
0.0869080102832129 1
0.223142480124602 1
0.372607721583141 1
0.399671430711142 1
0.19847416096228 1
0.260747576762685 1
0.249536475638458 1
0.0541646658085415 1
0.356252516844786 1
-0.355192759581917 0
0.218978200871094 1
0.630623345441906 0
0.0283616542508487 1
0.314659017205057 1
0.317188024542622 1
0.0936624734192555 1
-0.0572051452527582 1
0.247294131533643 1
0.317354291894982 1
0.344364785103838 1
-0.132533079250092 1
0.0760290875679672 1
-0.239785847401085 1
0.371439168899838 1
0.448800282939968 1
0.595570572605656 1
0.103731404200607 1
0.286143565957323 1
-0.0821602447395096 1
0.0891599523124871 1
0.139273511701547 1
0.392457682234789 1
0.644876399985663 1
0.215884923325367 1
0.34074246839722 1
0.220192086155188 1
0.244629700214015 1
0.619980167465552 0
0.156476812571416 1
0.253496762669042 1
0.155800917093777 1
0.313650436472078 1
0.0118241543179433 1
0.0556821073553246 1
0.543366076998285 1
0.422801795820034 1
0.052697783777908 1
0.429983580516734 1
0.00390560459333933 1
0.0683740538133373 1
0.497715790107829 1
0.543148416152623 1
0.439770239450948 1
-0.0340418060365365 1
0.0695508238010771 1
-0.0388937735148842 1
0.248263443397861 1
0.231090372959569 1
0.19518013824611 1
0.0734949253061473 1
0.188372819131495 1
0.195111882504371 1
0.397718204111647 1
0.558989951383562 1
-0.230172484872783 1
0.506919518854351 1
0.222408900049066 1
0.0671421902497566 1
-0.212209823766727 1
0.161779490377501 1
0.238607053009012 1
-0.146575006349322 1
0.126172770602165 1
0.307585588246071 1
0.525944739315225 1
0.456234885476427 1
0.466523676665756 1
0.329266402586395 1
0.170664189921637 1
0.0810954957548247 1
0.2958945775791 1
0.0826331149608111 1
0.161578947146203 1
0.0535060344554148 1
0.0895156607037465 1
0.199524307656804 1
0.199676637284268 1
0.000617719372894208 1
0.346546580585651 1
0.341314773363998 1
0.384333679309442 1
-0.0934812095262524 1
0.124544651681933 1
0.0461758283320751 1
0.205571727901231 1
0.0249829716897346 1
0.742057806333423 0
0.19656393477224 1
0.11397195826957 1
0.20974068432156 1
0.261393056868448 1
0.365318261946248 1
0.0182904437405717 1
0.710013749206143 0
0.101345533764287 1
0.0635050296721432 1
0.348930183666348 1
0.339429051727973 1
0.672048376533237 1
0.194875697562 1
0.0693825801982292 1
0.363652927375823 1
0.393656304456717 1
0.0915010720307463 1
0.178248051360255 1
-0.385978091656698 0
0.024611306191508 1
0.533896809204847 1
-0.122752305388454 1
0.601225903997446 1
0.587571130890676 1
0.360312813104032 1
0.00811847572894275 1
0.39040932283001 1
0.124230839732706 1
0.382036015600167 1
-0.286487514603204 0
0.287354825266944 1
0.202011443756399 1
-0.0256673713773258 1
0.591422357144701 1
0.0967797623081053 1
0.0484958478618263 1
0.0912623189853331 1
0.374481321849825 1
0.617971544716768 1
-0.0618552527711807 1
-0.0568405984549761 1
0.292458311700572 1
0.27233402221754 1
0.50473936760967 1
0.32793094936078 1
-0.0595920038288216 1
0.639542974808338 0
0.316923177067065 1
-0.168881741212332 1
0.0617075010944076 1
0.175227134931081 1
0.572222845533179 1
0.132303865408253 1
0.154700559880488 1
0.755059245820373 1
0.150590148521393 1
0.565134565413601 1
0.454938822268439 1
0.449937475282308 1
0.331395930429396 1
0.374459573867064 1
0.268891839763951 1
0.36611822546148 1
0.317711355345685 1
0.442033210627401 1
0.14368765254846 1
0.446365365539652 1
0.191122552439886 1
0.258000071365771 1
0.14279233035212 1
0.25852021974579 1
0.367637565428022 1
0.738279112305417 0
0.40365924386262 1
0.187602045113431 1
-0.118727182365589 1
0.0425373897038289 1
0.347284261729347 1
0.332264543538925 1
-0.140947848552334 1
0.555437607092181 1
0.153346054700854 1
-0.0603516052199246 1
0.543955207547894 1
0.275432903090746 1
0.230901602728174 1
0.0643201422471314 1
-0.0897734039353904 1
0.133508285120353 1
0.149586159740263 1
0.308234140897892 1
0.301691691523158 1
0.146768273035076 1
0.246936922819591 1
0.0493450780315655 1
0.617584187959161 1
0.455004981683403 1
0.177844927419029 1
0.281332763202693 1
-0.0305938163995705 1
0.0454418737536075 1
0.226925021861352 1
0.228597254657742 1
0.416287741730564 1
0.297120435552458 1
0.335011578735225 1
0.240683036750984 1
0.216994183226713 1
0.212416605263359 1
0.673122495447436 0
0.102409778486849 1
0.197813548590769 1
0.347073650528459 1
0.40939568186779 1
0.0616983681972327 1
-0.210303191584106 1
0.151317859118459 1
0.590306418471439 1
0.255471761507315 1
0.304937698260891 1
0.280838550785662 1
0.0153920771067378 1
0.14257708509056 1
0.406523070957547 1
0.330324155286014 1
0.159406379063486 1
0.281900555899972 1
0.230495153152058 1
0.341238527695914 1
-0.178841553849773 1
0.254848039553634 1
-0.105116940152389 1
-0.0686692013767385 1
-0.0188981577138597 1
0.451291150365636 1
0.0744325651040603 1
0.37383368314022 1
-0.0113708801328216 1
-0.0028287136826958 1
0.595178442787685 1
0.161582157104435 1
0.0580624979259874 1
0.538989046948029 1
0.740414123201982 0
0.307486316614459 1
0.303175640747661 1
0.0288851427768191 1
0.320256218525284 1
-0.0552713153812609 1
0.0404928300032409 1
0.0851170524088193 1
0.071765631882913 1
0.211856891286555 1
0.688901800833076 1
-0.0225096954830184 1
0.528551502373621 1
0.348754967615942 1
-0.0692256063820153 1
0.159633990687456 1
-0.03982302239857 1
0.338708333230605 1
-0.123758629373839 1
0.391468182086875 1
0.101134832516308 1
0.285403387509553 1
0.24899718416649 1
-0.0919677087692936 1
0.352688787809949 1
-0.0883733522966993 1
0.294805527264479 1
-0.100703722396064 1
0.0537227300407528 1
-0.0514583918820141 1
-0.349713118317594 0
0.155505507343244 1
0.302019370915299 1
0.164246831941759 1
0.405532236435696 1
0.188559774967171 1
-0.135181185055057 1
0.453846461582754 1
0.196065314745553 1
0.0557162555340397 1
0.185365756630213 1
0.543706121846503 1
0.0343367195662205 1
0.143382321074949 1
0.375974345227271 1
0.337490556821477 1
0.285421292725276 1
0.0390473148344096 1
0.197619084917004 1
0.54332264864488 1
0.151046955475258 1
0.336087381228726 1
0.509111450239636 1
-0.204519654286664 1
-0.0536281419070148 1
0.187087196251569 1
0.0107021437137556 1
0.279731143461997 1
0.406468793510857 1
0.462868620198939 1
0.382522820615186 1
0.401493558074556 1
0.506534832929584 1
0.225166992458552 1
0.0335652070432065 1
0.347905211001278 1
0.331941232646373 1
0.391971875887781 1
0.147314225733373 1
0.208153154104335 1
0.116871403007976 1
0.158422305150458 1
0.1676279595615 1
0.386669002364088 1
0.296098901159965 1
0.499896087735825 1
-0.126390313383186 1
-0.112378335797831 1
0.344126280048402 1
0.133704976024921 1
0.14647364099143 1
0.414840038089893 1
-0.0209959513523474 1
0.350430632081378 1
0.0636153002516052 1
0.263947194584419 1
0.192306755294799 1
0.0633361930681579 1
0.329097415529778 1
0.310830276932043 1
0.400416932944362 1
0.422883255218412 1
-0.204373442172343 1
0.228325214068734 1
0.353969842495521 1
0.510968459092648 1
0.354901823798897 1
0.309175114924583 1
0.102565176303112 1
0.395993428690433 1
0.203395654796647 1
0.262396492727587 1
0.33872186000956 1
0.315764250316657 1
0.223244427003392 1
0.244013170683642 1
-0.00966596078678406 1
0.291728927212355 1
0.124829261710564 1
0.51803307065832 1
-0.00338383603893018 1
0.192181946476272 1
0.01470872457828 1
0.472436431433043 1
0.0300509025813255 1
0.379694873771854 1
0.180910742223904 1
0.43084753151945 1
-0.00341838637476755 1
-0.129197600040885 1
0.317885011712536 1
0.612813861624962 1
0.453792014202153 1
0.0587006034855059 1
-0.0160344083436474 1
0.0726324630660671 1
-0.117947343992573 1
0.331436965602615 1
0.453334499027658 1
0.201912796668633 1
-0.24874859081395 1
0.261252001739095 1
0.352701636179549 1
0.339022968025896 1
0.551637801743181 1
0.0812585199247321 1
0.228966200992837 1
0.132338842695185 1
0.0546590060957972 1
0.189699149043054 1
0.389216726077391 1
0.197887804781257 1
-0.0349951758271174 1
0.250043676173549 1
-0.107247581479032 1
0.272478342848112 1
-0.198369982568197 1
0.507591372062827 1
0.0514654108789153 1
0.329685408402264 1
-0.125203833190827 1
0.240096358599076 1
0.268229307558956 1
0.409417560949547 1
0.0978911296914123 1
0.305852788292289 1
0.0800114432134869 1
0.103476454176166 1
0.267462925858573 1
0.283011458362267 1
0.625482774247351 1
-0.0669123906588585 1
0.511741282312354 1
0.513493780108196 1
-0.178744875317199 1
0.272568020119749 1
0.466541067137512 1
0.0587954092597911 1
0.283691746816505 1
0.127368533097485 1
0.0364102755203896 1
0.00385010193343256 1
-0.0202724036699724 1
-0.0377064653004603 1
0.0942111766628287 1
0.313440851750504 1
0.286078534759643 1
0.155430900225103 1
0.328069940779803 1
0.329736957258125 1
0.193074797965546 1
0.265181703497837 1
-0.00578822158079222 1
0.236718044115075 1
0.465490340152964 1
0.0476901662122432 1
-0.0465015328461347 1
0.441544903718828 1
0.445178444252306 1
0.124895132648597 1
0.136305546589898 1
0.482610129928684 1
0.500523583762174 1
0.307643085263732 1
0.486142729155807 1
-0.0884923840652714 1
0.245720472566952 1
0.394286988451073 1
0.430584332722267 1
0.127139937042489 1
0.206735721362029 1
-0.302504667511882 0
0.415131575396385 1
0.299631291644299 1
-0.0701187060523227 1
0.256940825467568 1
0.360755851449279 1
-0.134225362966644 1
-0.113616398662544 1
0.0134209254505099 1
0.201614978800493 1
-0.202396103318597 0
0.10139165532695 1
0.222361367632893 1
0.200852121631577 1
0.155948423568287 1
0.0812821192930429 1
0.104874935921328 1
0.29614441432015 1
-0.0334579828862702 1
0.106239052006894 1
0.370358050045258 1
0.407748551085827 1
-0.171659596927539 1
0.183918297858541 1
0.170403299797718 1
-0.104400258079037 1
0.661295479925116 1
0.263548950636311 1
0.0487849221810417 1
-0.087765831739689 1
0.33342908356826 1
0.0609115932358271 1
-0.122961116203847 1
0.568215932894922 1
0.27005921936407 1
0.0909707885602453 1
-0.149198034543414 1
0.423343447929409 1
0.126414217964085 1
0.484695002933574 1
0.226795589290812 1
0.223818485923389 1
0.239661415371807 1
0.209440682684848 1
0.634277240108604 1
0.272979564761438 1
0.0238219698233522 1
0.583484822826359 1
0.404504698952377 1
0.347186069229489 1
0.208869382755501 1
0.358446789683711 1
0.123142536237483 1
-0.0226768964618437 1
0.323913774504558 1
-0.0140596472443689 1
0.411396955983866 1
0.0685046240088225 1
0.37505917985093 1
0.198066391874481 1
0.0939062989039817 1
0.399734017595517 1
0.0339482224853778 1
-0.155009908197512 1
0.127958759479294 1
0.0877025537775906 1
0.721355831562107 0
0.0952639098125994 1
0.562962637228312 1
0.074414476815284 1
0.171948535023467 1
0.168458053407377 1
0.585645458429493 1
0.110148210342479 1
0.00272100572732983 1
0.255423274477341 1
0.336166733324121 1
0.355980273673219 1
0.493822759842102 1
-0.161779834162833 1
-0.112837290285744 1
0.162222591580284 1
0.130890181693855 1
0.430652321213521 1
-0.0178312925072893 1
0.636299944819185 0
0.328086059153799 1
0.337143652036492 1
0.228074703185753 1
0.286907439266026 1
-0.0635591158419267 1
0.484140155893964 1
0.17781581534356 1
-0.16898970529028 1
0.0517040150366231 1
0.19059216165514 1
0.611949734860057 1
0.0908078820373189 1
-0.154389115992714 1
0.223769490547798 1
-0.201342619754895 1
0.24935652196549 1
0.221507954653573 1
0.63596116056874 0
0.115232113243873 1
-0.249342866499464 0
0.274108912847791 1
0.0796840081563045 1
0.314235310464491 1
0.230583770134692 1
0.280606175289804 1
0.148517488805012 1
0.503782661674295 1
0.332874396709114 1
0.237561003317328 1
-0.0644039017812971 1
0.239164007408179 1
0.0370255985419497 1
0.295693181962206 1
-0.133194459242204 1
0.118509184665121 1
-0.0980399773483862 1
0.0979843553971851 1
0.340497286407841 1
0.271764833944205 1
-0.303329868555163 1
-0.131144490406023 1
0.0945409751348927 1
0.217554335949309 1
0.194514638815609 1
-0.0733504202705947 1
0.135632981773555 1
-0.141929671453596 1
0.828156114364817 0
-0.1133965866949 1
0.249609493561809 1
-0.214069907060176 1
0.519862211920525 1
0.416531621413258 1
-0.105600270852134 1
0.0302516350294774 1
0.196725911710345 1
0.211848480653295 1
0.0292600766722538 1
0.0986777736102198 1
0.42791823558758 1
0.268637388782292 1
0.503517273607429 1
0.0012644744501052 1
0.433150627554701 1
0.470955867609637 1
0.135325836854226 1
0.189394112269853 1
0.114253112701228 1
0.396702199764034 1
0.33664548967678 1
0.276656635511876 1
0.177283896104571 1
0.0348242802403571 1
0.557648417774411 1
0.0985555096279664 1
-0.0897667763370541 1
0.159644901653307 1
0.547980380150793 1
-0.0430948261012449 1
0.130677319029606 1
-0.00679054826167378 1
0.244337335399821 1
0.177519720956692 1
0.34007027446455 1
0.447033103952201 1
0.356276751353772 1
0.0464464904093622 1
0.202011553996528 1
0.121371761877844 1
0.224931783436007 1
0.137456281582738 1
0.54978399268634 1
0.160488485352845 1
0.0981219151428359 1
0.407831937985086 1
0.337743040636355 1
0.0361001229998036 1
0.163403070095205 1
0.504889503756688 1
-0.197200296681244 1
-0.381073725052918 0
-0.206052538394407 1
-0.0912338378204366 1
0.0199747369554568 1
0.0765898252714503 1
0.376423458259169 1
0.510066570122701 1
0.320496643132467 1
-0.00821980082056267 1
0.289570885838043 1
0.287314435520338 1
0.20325048962838 1
-0.316023659068112 1
0.352793851929825 1
-0.00249769661796818 1
0.251910761600253 1
0.0785836110002737 1
0.195617326741425 1
0.174763640155111 1
0.0698793053379918 1
0.491567164302634 1
0.275183056913072 1
-0.35693248975728 1
0.135002292067098 1
0.161423170706969 1
0.234612235844697 1
0.16817227600569 1
0.296340226028691 1
0.0473214662887352 1
0.0408219388925581 1
0.151290074443276 1
0.0697748851735958 1
-0.0699915702688306 1
0.179856727824546 1
-0.0139569551888438 1
0.0487322048869907 1
0.292164454168924 1
0.325153624570828 1
0.0544841886996618 1
0.335754146314813 1
0.250088509321924 1
0.124333184649489 1
0.410964114989256 1
0.311114381290018 1
0.226091673141373 1
0.305303087101296 1
0.119675684131169 1
-0.115727910165327 1
0.337464119316149 1
0.269638567095568 1
0.0423148773803318 1
0.0952368370816956 1
0.647317883369715 1
0.348794184449496 1
0.501679295392791 1
-0.14508721028212 1
-0.0514954723630066 1
0.299434035187912 1
0.0984650105975396 1
0.242267603466316 1
0.106804905646472 1
0.524476306553083 1
-0.147163795956337 1
0.304293857170747 1
0.099298146140455 1
0.20069449748079 1
0.0975451248843991 1
0.257939154405725 1
0.259055504492633 1
0.568167623961175 1
0.416196073356106 1
0.573042038003165 1
0.623167686023672 1
0.178704919194805 1
0.152656723886869 1
0.204483565728343 1
0.0890343563505197 1
0.153781700536647 1
0.510363373661725 1
0.428955063176407 1
0.403756006029099 1
0.330489058052754 1
0.325812711874722 1
-0.0120602214039085 1
-0.0576892497223693 1
0.233830500184595 1
0.0283729629634482 1
0.0922313256744728 1
0.109851495154299 1
-0.019853061960226 1
0.12247222826112 1
-0.0752692346994522 1
0.235962840140788 1
0.175578630786724 1
0.0334388278615596 1
0.471152217429317 1
0.249830359327018 1
0.0713710083454692 1
-0.0634346183869638 1
0.0329718167212825 1
-0.00619174901759513 1
-0.22709210511077 1
0.289261958506165 1
0.233509561156191 1
-0.0942865142237086 1
0.0104436926723093 1
-0.213700704503877 0
0.203729603363609 1
0.31782184607608 1
0.440869160760738 1
0.365625055295701 1
-0.132565041345917 1
0.125619041887688 1
0.618196664750477 1
0.282806063800711 1
-0.0506607148557253 1
-0.112782713324033 1
0.123703850562994 1
0.15002735496712 1
0.177633916352484 1
-0.392927797118727 0
0.165216365656949 1
0.055992855079081 1
0.665117525574744 1
0.0466884271870138 1
0.103685184618244 1
0.153116190039237 1
0.399229830522788 1
0.110331515558751 1
0.559130593468569 1
0.351350522040929 1
0.171459125786144 1
0.0297416764445525 1
0.202197084062992 1
0.18698211852984 1
0.239188953891313 1
0.355562154402328 1
-0.0035013372488724 1
-0.1404663132211 1
0.0533736698021217 1
0.110889779580805 1
0.262924261844545 1
-0.202581894957667 1
0.0125921484962717 1
0.558387786140331 1
-0.187514615523513 1
-0.093149400845405 1
0.365054369395828 1
0.0204529798009211 1
0.393109574391976 1
0.60692673648141 1
0.396525762949188 1
0.302099113659706 1
0.374435773132115 1
0.257317601187293 1
0.35415649547251 1
0.197634390552527 1
0.310432418332666 1
0.303270559051666 1
0.200882998772521 1
-0.0550887407665756 1
0.0112527984316245 1
0.290189398355855 1
0.36448440396878 1
0.224251775690034 1
-0.0925416961244314 1
0.352607268629049 1
-0.030349535058195 1
0.381208579048873 1
0.278687730872536 1
0.244966017829682 1
0.535870075107514 1
0.170834044716015 1
0.572950841159971 1
0.308680701954403 1
0.290495119176818 1
0.115352856163983 1
0.601966061118014 1
0.318724951285252 1
0.267324108095705 1
0.352553374936655 1
-0.0126783148135692 1
0.18181569549334 1
-0.0144745439247151 1
0.569014390162017 1
0.343056885823783 1
-0.0681529888795732 1
0.0452531920504135 1
0.119415331062948 1
0.109235145752288 1
0.192999212576795 1
0.0583693521924566 1
0.154732084502085 1
0.173460670726628 1
0.247039888744042 1
0.223174186843875 1
-0.16818226112209 1
0.0847109262485674 1
0.307003045979464 1
0.444196399245995 1
0.399912010328048 1
0.205757778547064 1
0.403162363282211 1
0.158389110818617 1
0.123885211234762 1
0.0873699332576189 1
0.0781912893712323 1
0.485283445696925 1
0.293630073875385 1
0.15255280896203 1
0.106369361037064 1
0.201639672672447 1
0.181838342190653 1
0.361938951959688 1
0.121981553999956 1
0.152769048659843 1
0.260316498002421 1
-0.0434383467655337 1
0.119633934637787 1
0.491275156851796 1
0.533806156792098 1
0.375317903383167 1
0.326423678758924 1
0.218758310033071 1
0.280697592850129 1
0.0855580049626516 1
-0.121867792860174 1
0.240791605052789 1
0.451899099061229 1
-0.0335605771986136 1
-0.00668998491986357 1
0.274346163171178 1
0.184543175482105 1
0.34497721688373 1
0.314010019773505 1
-0.10454597396789 1
0.201706867222487 1
0.384455218138869 1
0.283133630409609 1
-0.0583248920469154 1
0.139255071404236 1
0.322763177144417 1
0.312471826352579 1
0.0526480603718118 1
0.701175105852371 1
-0.23137374541349 1
0.313929091424179 1
0.278962393826719 1
0.248418686953994 1
0.299389683006335 1
0.359608875774115 1
0.182655068707146 1
-0.0779672757843987 1
-0.0879085298832091 1
0.632797582845556 1
0.246312331757094 1
0.157289422167147 1
0.479345585468707 1
0.0186329924147908 1
-0.0256613319702066 1
0.401586563811214 1
0.0620940887613838 1
0.272363183984299 1
0.12388498093153 1
0.136286334139068 1
0.0854833616770828 1
0.789145121837089 0
0.152070064621007 1
0.571946901100551 1
0.355417780405435 1
-0.0827784646858935 1
-0.30106505486355 0
0.0761110027609479 1
-0.114238206722087 1
0.246372868377964 1
0.664874561579997 1
-0.141968815919468 1
-0.12194686545631 1
0.34754820385861 1
0.362649440792299 1
0.215959344301351 1
0.1986346724361 1
0.228973549902855 1
-0.0472385363129287 1
0.0576153619679782 1
0.450359665531527 1
0.384289195252056 1
0.188309724522762 1
-0.0310936758033026 1
-0.222602426698247 0
0.094830170585498 1
0.155944437389482 1
-0.119135431365212 1
0.174666018174672 1
0.379508323337302 1
0.106505848548796 1
0.706592145568945 1
-0.133156197916481 1
0.212164150209755 1
-0.139199264401888 1
-0.0135649525404868 1
0.0304762479567936 1
0.00714818076103158 1
0.294997560108423 1
-0.258530284398032 1
0.0540461103775182 1
0.610650581320746 1
0.298777824865062 1
0.178675844045843 1
0.658040945531697 1
0.00446504999201831 1
0.232674902707918 1
-0.338745027019391 0
-0.150771511046931 1
0.0875720635267303 1
0.566665325813572 1
0.772755176470741 0
0.287313146210882 1
-0.071506923207237 1
0.324849481672333 1
0.411353893423391 1
0.347929494305444 1
0.0699070354441636 1
0.271067607855562 1
0.0361039281092612 1
-0.00574234324346447 1
0.0266408370475308 1
0.130562617830417 1
0.13270615192517 1
-0.141480817858711 1
0.389660140262641 1
0.246959598029736 1
-0.276851499785666 0
0.0543522341671204 1
-0.0533809493206649 1
0.222319854296884 1
0.0386108774250896 1
0.749137794957356 0
0.0678849864896182 1
0.484954167728137 1
-0.0364410401203939 1
0.419146799924832 1
0.153043674291618 1
0.20578141755613 1
0.145746303945795 1
0.415497781318813 1
0.349905765897415 1
0.0190834734637494 1
-0.0986670018215949 1
0.11553240804134 1
-0.0274356339170005 1
0.450122753646312 1
0.176040916931253 1
0.0502274408303411 1
0.162234797403477 1
0.330245458767136 1
-0.0810102604939948 1
0.468768316822341 1
0.0296688073748936 1
0.422063976541879 1
0.567837252203207 1
-0.0393617525923255 1
-0.168305961465138 1
0.0267875168768522 1
0.389028152482 1
-0.095914401649208 1
0.260782695412851 1
0.600526219348461 1
0.110466250748355 1
0.240660886305492 1
-0.13045439766088 1
0.288732552873834 1
-0.144946794080658 1
0.690390905876712 1
-0.151745962208909 1
0.0163250123029248 1
0.335021717141876 1
0.373983246883735 1
-0.00468538083424275 1
0.113331331409606 1
0.320683410909899 1
0.0845956664945574 1
0.178905510899198 1
0.314716204235801 1
-0.0481009697699131 1
-0.010835345957499 1
-0.205240589854265 1
0.59193033780064 1
0.592965540003587 1
0.0907872757528215 1
0.420510590924661 1
0.73877662456408 1
0.0901738414436102 1
0.0955812493479056 1
-0.109277561790724 1
-0.110769215525682 1
0.103535851648488 1
0.02817983485708 1
0.281660799469123 1
0.361062417912763 1
0.361876687518138 1
0.245593420597372 1
0.246660805205643 1
-0.00667375689329054 1
0.449465956501655 1
0.424571408767462 1
0.014502357087781 1
-0.0525649148286703 1
0.129700141813991 1
0.270019955239776 1
-0.410511890843927 0
0.339314169465365 1
0.0144642995898382 1
0.152527083070467 1
-0.0845162293853342 1
-0.0568353417570928 1
0.531403662897883 1
0.583913709808492 1
0.47329660849256 1
0.379520971982425 1
0.379595837743084 1
0.520855988045116 1
0.334025343697651 1
0.351811252486059 1
0.313174769313483 1
0.515267421044015 1
0.443992440398735 1
0.249351100119932 1
0.0260156290694647 1
-0.123854605462911 1
0.410499719554807 1
0.504940849991215 1
0.16742192844528 1
0.160790055977713 1
0.304776892521728 1
0.502218107324562 1
0.312452432640163 1
0.55139031304458 1
0.308791154266441 1
-0.0657635863445562 1
0.00826185801127033 1
-0.530800870796883 0
-0.117101670098886 1
0.182360702561038 1
0.0245231737917136 1
0.488737837717459 1
0.394191778176736 1
0.100389651015282 1
0.0584983161178433 1
0.417838550337424 1
0.597479090406908 1
-0.161596728731287 1
0.396430127681247 1
0.391179264698993 1
0.0107271597463743 1
0.64748062547251 0
-0.0678702663328466 1
0.251606935696709 1
0.238009322888004 1
-0.0940573545574921 1
0.126745283772129 1
-0.0582321500957186 1
0.183399438884744 1
0.379861815656559 1
0.183460276820964 1
-0.188636505311606 1
0.424237036242478 1
0.152916831961632 1
0.336337778507055 1
-0.0199071409617418 1
0.290150434616639 1
0.312911570403451 1
0.112753263718414 1
0.481134330791104 1
0.314702241876426 1
0.369963143799946 1
0.17526745008022 1
0.109294819098522 1
0.0715758934891431 1
-0.188180858821588 1
0.0891014650135862 1
0.00553143505511529 1
0.301623473267416 1
0.280411977100505 1
-0.0235957592498981 1
0.184382986751646 1
0.272226814949828 1
0.231496991880238 1
0.194923118489359 1
0.612527046243654 1
0.284632050273792 1
0.00466219135553773 1
0.311857286570792 1
0.407939857490516 1
0.286955731522646 1
0.149450562334388 1
0.412403136118967 1
0.658057046969136 1
0.247917328438745 1
0.114718654717495 1
0.300003710231353 1
0.276377824235771 1
-0.0508810287719502 1
0.0359920454978722 1
0.1099543970201 1
-0.0933697471275554 1
0.384953808290383 1
0.485059145891723 1
0.0883937548448281 1
-0.105562995433448 1
0.0926780175841382 1
0.349717292632757 1
0.200030330772321 1
0.175136608257498 1
0.345628186621224 1
0.212659924753275 1
0.412019096729244 1
0.182731688474072 1
0.281835160243608 1
0.202831457558343 1
-0.0130940632514047 1
0.199063982657947 1
0.384454882702694 1
0.204797509081501 1
0.2364673343791 1
0.213070872842689 1
0.510182788651986 1
0.283926991281264 1
0.0902990251390968 1
0.296589417600775 1
0.0103885759811653 1
0.542921568623185 1
0.284010948155821 1
-0.025883358569259 1
0.096468096414403 1
-0.264055115529239 0
0.247870562772309 1
0.0970561347208606 1
0.435348705565817 1
0.439439794346548 1
0.327986364678611 1
0.326919989712292 1
0.253534327873642 1
0.452837308525599 1
0.620357838962119 1
0.110560526064315 1
0.291168863612901 1
0.391795147892275 1
0.314766345736579 1
0.00884134099042073 1
0.0747031079696357 1
0.405965705304217 1
0.452766000778262 1
0.00815858565725068 1
-0.008056271585716 1
0.302706729509742 1
0.100146066432472 1
-0.0387107239286422 1
0.252896714672427 1
0.083313970234447 1
-0.0511168235338085 1
0.221646061528011 1
0.364879759149382 1
0.0611876993709611 1
0.0156346597753544 1
0.230824949638233 1
0.235312396037903 1
0.000140143541816573 1
0.0380682348861439 1
0.159576379152568 1
0.0163120613111379 1
0.478643029452496 1
0.0518487014413259 1
0.290618363939806 1
0.661151260016668 0
-0.219510039634143 0
0.204608344465858 1
0.359067121084125 1
0.324744718620951 1
0.236020254980778 1
-0.0477332503861952 1
0.0404622922131599 1
-0.0468273471471808 1
0.288107846495213 1
0.658870980681138 0
0.0948896567410093 1
0.2153417751449 1
-0.387798294868075 0
0.197716213939743 1
0.0953548020271383 1
0.325159362127828 1
0.0608811211478359 1
0.165173508857749 1
0.40983776056132 1
0.0792246932841202 1
0.291939248697279 1
0.310804405975643 1
0.268899267470526 1
-0.0138521174567007 1
0.64419150392711 1
-0.0131668049147188 1
0.365549547708653 1
-0.177402119660703 1
-0.183867165588132 1
0.0773569638894926 1
0.463474241715921 1
0.468160456114069 1
0.161208979274231 1
0.126110454706711 1
-0.244587299261894 0
0.0343575492569911 1
-0.0645787385647693 1
0.425644537655997 1
-0.121395027298445 1
0.282150528557912 1
-0.048409898083236 1
0.219028385958537 1
0.0958810741216081 1
0.298677751484091 1
-0.162021135093867 1
-0.169934260286852 1
0.109076735959105 1
0.266569278872596 1
0.313651802341497 1
0.51036421684085 1
0.0332457465349099 1
0.0437636865692532 1
0.054420642716522 1
0.0880175065981882 1
0.204779361892516 1
0.430435718253756 1
0.418229018128107 1
0.218996608177378 1
0.241776749963268 1
0.38111231149501 1
0.50716603542761 1
0.390550438416762 1
-0.255448141179352 0
0.437149199055422 1
0.147001424554027 1
0.296246756082562 1
0.331014607757905 1
0.226289281434535 1
0.122921419162058 1
0.268020693415201 1
0.27245678571469 1
0.388152488660736 1
0.108046618725498 1
0.0814361797341732 1
0.0952630986219706 1
0.178078397714417 1
0.378630196963378 1
0.0827819742959892 1
0.347069504243179 1
0.649425804442881 0
0.756510248914236 0
0.0150307894542282 1
0.600773890322771 1
0.266066472769101 1
-0.365177798901769 0
0.0833131514453514 1
0.151897472008651 1
0.29976254952758 1
-0.0834915319040634 1
0.238725857088922 1
-0.0290287270638985 1
-0.0239736036652161 1
0.234372729573174 1
0.0716829377437993 1
0.210281132004238 1
0.227863033149694 1
-0.0950666412625929 1
0.0726261744312333 1
0.719320256921164 0
0.239902399471407 1
0.575963706668511 1
0.0575940751698931 1
0.298553175273613 1
0.277934417224086 1
0.726680803958228 0
0.213769309926575 1
-0.0203004823341943 1
0.211286213734491 1
0.359901414529421 1
-0.266792090070536 1
-0.071762541172827 1
-0.105664028702843 1
0.0465118370159732 1
0.330411885193217 1
0.57281898106239 1
0.477858668180151 1
0.095890357319259 1
0.00518645878862181 1
0.413556544676202 1
0.137841093189011 1
0.274149627489966 1
0.656867000556369 1
-0.237595711124387 0
0.131650215361866 1
0.32292783306878 1
0.415349528215283 1
-0.390251750464188 0
0.380345755372522 1
0.264151356701747 1
0.45038105619689 1
-0.0634137723502459 1
0.0843842421972187 1
0.153212908823959 1
0.272892096767981 1
-0.134598093939814 1
0.207742014474654 1
-0.457180676681689 0
0.0988957204434406 1
0.346061108519735 1
0.147052578365811 1
-0.150202671360503 1
-0.0463788234717022 1
0.273566172259997 1
0.296905245676994 1
0.115868949527296 1
0.332838017759271 1
0.301331560746642 1
0.0847385256225667 1
0.228420521883547 1
0.124619881441574 1
-0.110854870343891 1
0.321649197327191 1
0.196344213942739 1
-0.0118641847251024 1
0.0993389573616914 1
0.491114674564738 1
0.224945297429773 1
0.258877225741209 1
0.147463615857111 1
0.192611942579489 1
0.137903096084963 1
-0.219394188988686 1
0.181702663228645 1
0.365087757340237 1
0.610195648270641 1
0.384347865326292 1
0.650946397688257 0
0.30397439515605 1
0.520445276725023 1
-0.387982983712486 0
0.0244825234965443 1
0.143393907125499 1
-0.227344137474827 0
-0.239232406943422 1
0.0289888208700724 1
0.522330068052387 1
0.144676414896874 1
-0.00523797999370251 1
0.550009386841827 1
0.346000307735504 1
0.148971902708631 1
-0.37239808749464 0
0.108433382947941 1
0.100121852371704 1
0.384412899729016 1
0.538911934178805 1
-0.36568402176655 0
0.299735840383676 1
0.21246551865993 1
0.706199816703474 0
0.375372037710918 1
0.0755972709089047 1
0.180210660357094 1
-0.275370161434707 0
0.183186364830632 1
0.0664892332480783 1
0.0934855058966839 1
0.202503087330917 1
0.351033591724596 1
0.253482265197428 1
0.487769901995228 1
0.1670100335296 1
0.466660431269761 1
0.270504274066814 1
0.217599095696651 1
0.482577077667845 1
0.304208880642189 1
0.332695301203061 1
0.312638561633481 1
0.603081718227111 1
0.125539978340138 1
0.309704014687053 1
-0.00644369809474021 1
0.445787106846893 1
0.223903658729128 1
0.386532078628198 1
0.222952223909327 1
0.374492151463191 1
0.192316424531724 1
0.0605298275705576 1
0.300671250996573 1
-0.105397038164007 1
0.652733159001356 0
0.0767920199577424 1
0.551119504979952 1
0.0453886365425322 1
0.126287874732116 1
0.475738774163592 1
0.138260508128364 1
0.202614722119974 1
-0.117408378100247 1
0.197134878429042 1
0.173658225463538 1
0.104766898235928 1
0.491151681109277 1
-0.0552310362861317 1
0.325356388581664 1
0.338468142486174 1
0.270877827123625 1
-0.126476535339556 1
0.289559371385271 1
0.132260439784967 1
0.365832472730819 1
0.192776208976455 1
0.45983950588896 1
0.13240903044865 1
0.287876771813356 1
0.0788278290591485 1
0.509779449664867 1
0.682313153666873 0
0.233549925271667 1
0.286684756687485 1
0.509165318189724 1
0.443668140835396 1
0.0635331438092581 1
0.177547355727448 1
0.204173414543732 1
0.440354661946825 1
0.21399582126219 1
-0.216207587942007 0
0.104312202238203 1
0.112917445915464 1
-0.04458286410708 1
0.109741059145881 1
-0.0365799202317697 1
0.737982922874961 0
0.3094561014482 1
0.208607321406963 1
0.381118711432671 1
0.625408547763171 1
0.280701531419031 1
0.379740670395369 1
0.353507020277702 1
0.150773939734351 1
0.010738285071594 1
0.542958647303001 1
0.610830715724369 1
0.337642737526424 1
0.375310548692913 1
0.183107796252722 1
0.0435347695346826 1
0.385809602383298 1
0.371241786798022 1
0.196228411346102 1
-0.111555371705354 1
0.485760916688328 1
0.214521372832837 1
0.127844789082056 1
-0.360091792545963 0
-0.0282580780166845 1
-0.213436591427159 1
-0.0583585950035911 1
0.291005596974789 1
0.314009543653277 1
0.139749293695678 1
-0.0691548184555521 1
0.462056199922243 1
0.0992126409532671 1
-0.0081465741711314 1
-0.0724816679190115 1
0.166339479947569 1
0.450830753491528 1
0.315885103802849 1
-0.0516554206160132 1
0.280336005696314 1
0.00604265090329299 1
0.151638884006518 1
0.37431159237506 1
0.180414674162315 1
0.378271741723951 1
0.655206733875218 1
0.538367845905999 1
0.175123145574735 1
-0.0850265144484158 1
0.174602525569367 1
0.315720630085654 1
0.601003355878023 1
0.141373529024436 1
0.463427146508133 1
0.187667122562661 1
0.0236693601621427 1
0.372833469495382 1
0.647225918808555 0
0.116413546224793 1
0.552025616082434 1
0.155102089810882 1
-0.289400904500002 1
0.377956437705417 1
0.328969432144971 1
0.335007206374779 1
0.163391579253697 1
0.0308906897961051 1
-0.104329349665917 1
0.417759553629536 1
0.103297525851739 1
0.261066552519344 1
0.223824223400102 1
0.168321467633904 1
0.658470729432317 0
0.324187771581163 1
0.251767718021706 1
-0.212798310758323 1
0.286242496236078 1
0.0932562219426584 1
0.561476886167882 1
-0.17857190906061 1
0.118385968448879 1
0.125704242305013 1
0.397061987843705 1
0.563374430674429 1
0.221891527581174 1
0.223250800104483 1
0.283212364503974 1
0.124830829263209 1
-0.0243072262362934 1
-0.0671332848244222 1
0.252051139240819 1
0.254247517044762 1
0.0147954347191862 1
-0.180881944005518 1
0.333763396576884 1
-0.133884969669108 1
0.204357730503562 1
0.23135514220311 1
0.136531654327699 1
0.420189396960873 1
0.30299692668046 1
0.272817676882747 1
0.261637679340909 1
0.355894891145494 1
-0.0249866192138917 1
0.592486939579272 1
0.295113608495877 1
0.349476668681987 1
0.11172892300661 1
0.41970674085891 1
0.223047129261074 1
0.327537111229586 1
0.410654001372453 1
0.591693923939056 1
0.0381911557943224 1
0.199301064719658 1
0.470489725253371 1
0.17203904813468 1
0.162145362197983 1
0.222192887475623 1
0.312271135476946 1
0.035693829392401 1
0.243015335208944 1
0.292354298940951 1
0.0103836322361074 1
0.0382014740347745 1
0.501543605016705 1
0.0772412059367669 1
0.273273068260898 1
0.131544931106104 1
0.269996203127799 1
0.378852247181142 1
0.0602432182646884 1
0.236108460170827 1
-0.0481137549311842 1
-0.0174488168250684 1
0.0367429766983647 1
0.230925176278204 1
0.153935917232786 1
0.246410235172247 1
0.206794335831182 1
-0.237443631422766 0
0.108145900165082 1
0.671495478375669 0
-0.159118285604517 1
0.379647108137741 1
-0.030114793459494 1
0.480062719697837 1
-0.0334083718353529 1
0.356308918546184 1
0.22111475318645 1
-0.393687044214793 0
0.265829439688156 1
-0.0869682763406605 1
0.0242248482857117 1
0.279918302777829 1
0.360139085729674 1
0.0560323837619449 1
0.583023447843804 1
0.255831296689116 1
0.269061734302777 1
0.173617722945965 1
-0.0686577032517161 1
0.0112622218103545 1
0.280061870856499 1
0.293914228314095 1
-0.00811000685703728 1
-0.00720370477668316 1
0.53618146040021 1
0.144809877060969 1
0.372574055094693 1
0.010167467934081 1
0.416671829405891 1
0.151433975129314 1
0.259073565608761 1
0.530574243278307 1
0.0987424542471392 1
-0.0636892778360383 1
0.553361643406137 1
0.222818009211848 1
0.175668489943644 1
-0.351070346549969 0
0.243100711530917 1
0.595524960857989 1
0.650539481281297 1
0.291556896824999 1
0.282761735228205 1
-0.0634706987485161 1
0.216419250826982 1
0.0731330250190309 1
0.0433173260598674 1
0.349905456817468 1
0.473110519511149 1
0.0745971584776056 1
0.190338091744862 1
0.219842835419143 1
0.325942816757507 1
0.318052305245334 1
0.146018625819578 1
0.109345928509566 1
0.285552290104754 1
0.0635090423591065 1
0.237821499370644 1
-0.0273557884904727 1
0.209336111479091 1
0.216099078281667 1
0.294584206129309 1
0.515458276484655 1
0.295284431662859 1
0.591816919736552 1
0.473164890686583 1
0.198927027878709 1
0.286529611538431 1
-0.0462534063766213 1
0.108476689673744 1
0.238019572180955 1
0.0660298109069549 1
0.242297482512546 1
0.60267129211533 1
0.381686481244331 1
0.154932808723241 1
-0.200838631722601 1
0.609137899629333 1
0.298720088551746 1
0.694290477322826 0
0.132516739431638 1
0.158080674087556 1
0.32822818288479 1
0.448695367156159 1
0.232824972520602 1
-0.159668320569026 1
0.299388921667503 1
0.578505106980359 1
0.0441104104371834 1
0.158930303539978 1
0.00470264386065059 1
0.289686451029805 1
-0.0850061744301417 1
-0.0140746365037319 1
0.662535533480549 1
0.0799536116895486 1
0.307968171208168 1
0.259196965487938 1
-0.00860735996985114 1
0.168024014340291 1
0.117980517436432 1
0.293856837649842 1
0.0933855541467036 1
0.329338188098287 1
0.217744943762227 1
0.0377990193328421 1
0.315200324909388 1
0.209000242312855 1
-0.106429637980977 1
0.0695628792253478 1
0.0173290063275839 1
0.675023136152826 0
-0.0164321392589246 1
0.219913908336192 1
0.210886967204203 1
0.114164802793549 1
0.164017206128105 1
0.0931435753306254 1
0.434725470242363 1
0.33044156652841 1
0.153237978560795 1
0.257854324165403 1
0.267592442230383 1
0.187760521579511 1
0.325527000380077 1
0.0644693777713157 1
-0.00206418002293005 1
0.217090057028319 1
-0.0424403460377219 1
0.198744247522128 1
0.144437840005262 1
-0.143546150805933 1
0.388059017293595 1
0.280214908863561 1
0.422072136299922 1
0.325843811550291 1
-0.0928385135115322 1
0.116962109722905 1
0.497971941115938 1
0.38832777861667 1
0.459507896570396 1
0.273912661745091 1
-0.186579720983343 1
0.438360817973086 1
0.0830985932610346 1
0.308465185261721 1
0.14880992249424 1
0.188983225960676 1
0.117265116880817 1
0.305807690445531 1
0.320084162160341 1
0.506604293783041 1
0.145297651736863 1
0.118721944291464 1
-0.0259009921949746 1
-0.241610675702682 1
0.391843106258291 1
0.415873167935932 1
0.516650010970041 1
0.0840038421902001 1
0.195406153102949 1
0.238842547050541 1
0.140895435356206 1
-0.100570963183513 1
0.349427484692961 1
0.158143066110846 1
-0.0920280966346827 1
-0.00900126105108591 1
-0.170758140945244 1
0.272994985036381 1
-0.22646046946188 0
0.667905190056613 0
0.231176546847728 1
-0.293203500108883 1
0.214226071784009 1
0.363239391997433 1
-0.034093897825216 1
0.312030207662724 1
-0.135946650013867 1
0.236396452399432 1
-0.271708179936313 0
0.316325333577542 1
0.265671276575851 1
0.280260733560724 1
0.527753691855154 1
0.43487589172886 1
0.489162436573626 1
0.369522139713897 1
0.195737395739019 1
-0.0589686140845098 1
0.18533967613229 1
0.437104082475533 1
0.406175756489552 1
0.203375236166027 1
0.275038196697555 1
-0.145583787263846 1
0.49187573110566 1
0.0167857307880019 1
-0.192505382694772 1
0.331668240759256 1
-0.201821470566363 1
0.255537606054185 1
0.0228771790945835 1
0.201635806745575 1
0.239905594265513 1
0.249280869352562 1
0.117722362801726 1
0.608634082801855 0
0.248438349067976 1
0.194723173216546 1
0.0462475983716987 1
0.23737617805044 1
-0.0476644661017129 1
0.354494979683632 1
0.110264575414129 1
0.262144458617604 1
-0.278250146337037 1
0.254599613725547 1
-0.0608891527842087 1
0.308972055261102 1
0.143836496888115 1
0.0136372221910534 1
0.604759038562137 1
0.312260790526588 1
0.0286652499571379 1
0.319086300343143 1
0.518204260011747 1
0.482726068759266 1
0.410542630616653 1
0.119407539163474 1
0.357527728508962 1
0.437918080246593 1
0.611053747929549 0
0.294766534496791 1
0.154483082423938 1
0.161741127657433 1
-0.0579140257731223 1
0.359679370999042 1
-0.128262638612714 1
0.0369295030866256 1
-0.0120808171970116 1
0.16912715776087 1
0.0198476932426773 1
0.410736819438313 1
0.2910550717532 1
0.071993927781598 1
0.118187747800441 1
0.0747901897077126 1
0.0574450097934331 1
0.0855804038126442 1
0.187188917169288 1
0.442269088952581 1
0.202961257891786 1
-0.165727305244714 1
0.301338021829763 1
-0.312739310191043 0
0.0516605072532515 1
0.450416179419284 1
-0.194730707835485 1
0.345785291906986 1
0.0388161928238918 1
-0.0355496184109342 1
-0.00687923194923665 1
0.529144409854532 1
0.318267596471687 1
0.364463797524324 1
0.2325569551851 1
0.284677950904801 1
0.117336512996494 1
0.0341933976149886 1
-0.0693948382901422 1
0.28973051024448 1
0.39445958741274 1
0.247615696413724 1
-0.239932008597732 1
0.351650976762573 1
0.00577207773681393 1
-0.0601227777736641 1
0.375987595567224 1
0.327389555108822 1
0.522075160261414 1
0.0959441796547111 1
0.348178139832936 1
0.153174570953564 1
-0.113580515674799 1
0.0821016498619061 1
-0.00548747740236049 1
0.220533441258006 1
0.144644850195214 1
0.20744555813002 1
0.463004684031682 1
0.247172346195681 1
0.247624437358694 1
0.409871193621018 1
-0.0281780969471557 1
0.303609193820101 1
0.162556376992677 1
0.37975280342649 1
0.178000689427382 1
-0.14613866843919 1
0.345571259438545 1
0.252056106232136 1
0.0897828712479183 1
-0.0123452134439866 1
0.136989503197276 1
0.2534739416718 1
0.156764440190797 1
-0.115164927009224 1
0.298811667749177 1
0.294362425696349 1
0.226367246869745 1
0.193292831456701 1
0.0105844811341533 1
0.0268193455784999 1
0.891126452236098 0
0.282070830426478 1
0.434236794325522 1
0.203767443127505 1
-0.0258343468502489 1
0.0555854026079701 1
0.0956486151163387 1
0.40323789289692 1
0.416510890966501 1
0.0126085985599607 1
0.244064056973934 1
0.425422773576902 1
0.53191562134124 1
0.267420219113049 1
-0.164854981461002 1
0.0718511978819592 1
-0.451711126181194 0
0.243062570718068 1
0.217728227708334 1
0.425115483945657 1
0.16185927866802 1
-0.058781646457202 1
0.160647749173666 1
0.12114736756094 1
0.300310769192735 1
0.568557885196176 1
-0.16436501325975 1
0.401388728222755 1
-0.200513507942569 1
0.404011431067894 1
0.480920438090099 1
0.405165336166611 1
0.265167101588721 1
0.352079870526706 1
0.45487505357436 1
-0.0196591554737301 1
0.297503718314512 1
0.0905983745884976 1
0.489084057197785 1
0.103036915119545 1
0.141598254423553 1
0.359812382514794 1
0.0190941575488228 1
0.0330912455723051 1
0.0856586687846496 1
-0.0960672597905951 1
0.00637273432862989 1
0.184582722276688 1
0.271187975578103 1
0.537160100123704 1
0.155213553725349 1
0.126722372697664 1
0.181608308702267 1
0.418070194340283 1
0.33631922264525 1
0.479375213311036 1
0.14349899444781 1
0.440362462294422 1
0.501878695296435 1
0.493145267777249 1
-0.107129126052169 1
0.339992703435897 1
0.278009441264677 1
0.334015468416053 1
0.0454421014998099 1
0.0115093267318072 1
0.325885981356617 1
0.00320124108890908 1
0.470545585109356 1
-0.00275133105975194 1
0.311163787965858 1
0.411797000547682 1
0.591920636214467 1
0.289287436489422 1
0.19130671988934 1
0.215792062411895 1
0.239618961472071 1
-0.199621051374862 1
-0.0152691937363994 1
0.164391291929791 1
0.0618099653985763 1
0.61442508897486 1
0.165374943811248 1
0.241360470628965 1
-0.023863345675606 1
0.152823930083426 1
0.166357147773713 1
0.282965063485289 1
-0.0742570036692591 1
0.435080258258611 1
0.161021242610668 1
0.346232240861114 1
0.204646086666885 1
0.0829091165595296 1
0.0894564045859348 1
-0.0988796965818679 1
0.510343232189137 1
0.0263799595852536 1
-0.138252128158933 1
0.0731666561622464 1
0.72999470417709 0
0.310663274310665 1
-0.0775092792529155 1
0.313348379034301 1
0.0524149753501052 1
0.20150063205522 1
0.372028409209368 1
0.14192310970887 1
0.182173114610295 1
0.100068972381792 1
0.401568492473177 1
-0.00653679210484328 1
-0.082541079509746 1
0.279216550069896 1
0.662548321992555 0
0.305893733229017 1
-0.0133918500383486 1
0.783511670829478 0
0.549613880040241 1
0.390428476766967 1
-0.0560083058728594 1
-0.0387590729934007 1
0.683370118195309 0
-0.0407013598060593 1
0.706770665557013 1
0.429590414228308 1
-0.0384657657831485 1
0.219479194676749 1
-0.157466242880828 1
0.321478459459273 1
-0.0736836408600543 1
0.453403716297492 1
0.38446612898322 1
0.498166242291892 1
0.107051118650697 1
0.0931549155038569 1
0.430900993217205 1
0.0685497329480668 1
-0.167224784157221 1
0.0137029087352236 1
0.228831249634856 1
0.263025368800068 1
0.0028893191709152 1
0.218996739768371 1
0.588502623071302 1
0.00908400139244596 1
0.316797124750136 1
0.279507966378877 1
0.259759971112026 1
-0.13743228080886 1
0.536397006401647 1
0.236737500562633 1
-0.211723252933253 1
0.0377647294812108 1
0.318528652976803 1
0.282325902018301 1
0.177771894158815 1
0.09383439134046 1
-0.18041749171455 1
0.298320502487158 1
-0.0912544590536594 1
-0.219508308892264 1
0.190526586213528 1
0.210803011319354 1
-0.0823839190845976 1
0.0112940276633348 1
0.238091422112605 1
0.44588396523076 1
0.31371223427973 1
0.375709153108882 1
-0.356580602476209 0
0.155085063444359 1
0.137910720190607 1
-0.0785581702139209 1
0.26882307729113 1
0.298061980842763 1
0.0386439628072185 1
0.39392443526211 1
-0.0380377303377263 1
0.495108035086277 1
-0.0792225410502726 1
0.336031848502534 1
-0.186006547140703 1
0.630097739770784 1
0.162224193146561 1
0.32449951911882 1
-0.0588365424326034 1
0.47582617130014 1
0.080561965381923 1
0.266206747962068 1
0.423680603191281 1
-0.055867306255641 1
0.327944425489871 1
0.0395348162875803 1
-0.117261657596955 1
0.107528198956508 1
0.102377828073009 1
0.293073949660581 1
0.146467520798448 1
0.278329596223207 1
0.295706786029848 1
0.105730087723044 1
-0.185054307869843 1
0.43146067239413 1
0.603876604573937 1
0.278961732241841 1
0.40031034922577 1
0.0845278732903485 1
0.0993700497784121 1
-0.0995072905192019 1
0.675515903844783 0
0.472921060423548 1
0.351609220377399 1
-0.115721865790253 1
0.351600168763726 1
0.220271516404135 1
0.415390171414852 1
-0.117646171597692 1
0.089012811952319 1
0.0155735069481448 1
0.0994837583313289 1
0.512618709846511 1
0.20817051078311 1
0.174390515879364 1
-0.21055674544754 0
0.421210981623373 1
0.180042892118416 1
0.0940532232479306 1
0.189399060169455 1
0.0978680946395334 1
0.207581494862634 1
0.378086854574337 1
-0.137869128092934 1
0.179158012728508 1
0.427355542057198 1
0.0422189926339462 1
-0.221844320517063 0
0.522684103191966 1
0.396006750415581 1
0.383731828223163 1
-0.0422316434022915 1
0.142575823246336 1
0.252856502522979 1
-0.195351804681562 1
0.245894420103779 1
0.476652835619227 1
0.106851313211366 1
0.330429150781056 1
0.367653603658357 1
0.13607169562701 1
-0.100531594024296 1
0.0214819344456841 1
0.353514131061756 1
-0.091192278714229 1
-0.121887024943165 1
0.288409236031293 1
0.447133023250655 1
0.0497670842964961 1
-0.0627512133548963 1
-0.124950149355845 1
0.190419360863348 1
-0.0103171667873573 1
0.278437161447324 1
0.3315920599075 1
0.388443754105091 1
0.602468456939264 1
-0.115913769628104 1
0.383231927786028 1
0.111471071810436 1
0.321048769362514 1
0.0545095352841243 1
0.242433488388881 1
0.31541020531138 1
0.356214810073235 1
0.404840511572883 1
-0.0223749078257783 1
-0.261640983076126 1
0.48458014145516 1
-0.0312010680733468 1
-0.000681902382823212 1
0.154698216503468 1
0.177452825746702 1
-0.0943399224604219 1
-0.115423160755513 1
0.262638096415412 1
0.224492198801051 1
0.0565117735542161 1
0.101816775563608 1
0.137592953156428 1
0.316321334976037 1
0.337656080227002 1
0.232964746526781 1
0.465708496553196 1
0.245701526766804 1
0.590333090697118 1
0.666024998521337 0
0.115574787843445 1
0.011277171868112 1
0.263375432621134 1
0.486756163288244 1
0.173877066181511 1
0.32427450797551 1
0.200196943620969 1
0.307807467339112 1
0.0641350629180689 1
0.264174885164927 1
-0.086601469913333 1
0.234712137663495 1
0.119542183352124 1
0.319075575057588 1
0.203213837613622 1
0.30291384017633 1
0.00844458192527395 1
0.0196225601921775 1
0.295501380888579 1
0.186294281044602 1
0.29153409851575 1
0.157380578652814 1
0.00535240735248864 1
0.15514614646974 1
-0.103880016141366 1
0.176487755379078 1
0.314263094242346 1
0.392603274082564 1
0.01026912287766 1
0.34474577569322 1
0.207640842091581 1
0.551732794465023 1
0.4712149219739 1
0.402638038928634 1
0.5275794379458 1
0.120634621853644 1
0.163949992702044 1
0.262660562200782 1
0.494624053367113 1
0.380647868833803 1
0.0189587956047616 1
0.363537156140422 1
0.0184011866280639 1
0.174393367467893 1
-0.0415460981067275 1
-0.0295022938319784 1
0.301084974048772 1
-0.168162307402569 1
0.14531950915351 1
0.0933334257383774 1
0.23049410649677 1
0.155290429195548 1
0.246456709394293 1
0.282730413821283 1
0.113518512424729 1
-0.05798481741221 1
0.413729389228228 1
0.172075333302842 1
0.252636353309579 1
0.339457355675044 1
0.195664802810636 1
0.199017837625534 1
0.329767302577566 1
0.373926263118373 1
0.334013715460255 1
0.226964472337982 1
0.0858117959196335 1
0.302300889967578 1
0.298765753311193 1
0.225847885385999 1
-0.261476100776655 0
-0.10532425397227 1
0.185514056781156 1
-0.0240245829221493 1
0.143053032777481 1
-0.000975381506284359 1
0.0405282110226272 1
0.287819849143884 1
0.100913643518055 1
0.641251630627759 1
-0.163547640954394 1
0.360469021405103 1
0.206771737485175 1
0.391198711355909 1
0.340001989884199 1
0.420763194050919 1
0.198706553281234 1
0.224955910016324 1
0.315311352069874 1
0.185252932480974 1
0.366149450936235 1
0.0123038453654765 1
-0.318491957106649 0
-0.246830779735936 0
0.461289133034593 1
0.450778941752154 1
0.196226285211602 1
0.0961599242226754 1
0.294402543094638 1
0.441023208114508 1
0.263212868506301 1
0.611775295905266 1
0.220731030787881 1
0.438246488577134 1
0.0238749587507562 1
0.203262187051975 1
0.205146999114414 1
-0.000312027691699106 1
0.16612087583062 1
0.253188696136809 1
0.283917257147409 1
0.40158996576544 1
0.172230428774242 1
0.446588287083629 1
0.618784649569731 1
0.464691983374545 1
0.053590027551434 1
0.326951839369586 1
0.391031605590748 1
0.222994742110443 1
0.149651000257946 1
0.434610810376818 1
0.126120149527641 1
-0.23432803638053 0
0.386718944428244 1
0.262665781857616 1
0.036542823109885 1
0.44271201720678 1
0.0263057884955297 1
0.157387668584328 1
0.326824322773249 1
0.299537275418032 1
0.0895164259551695 1
0.277576425470447 1
0.363816417622847 1
0.852272615670537 0
0.169179214453542 1
0.195843370188504 1
0.434893830770627 1
-0.122193168795349 1
0.373279004220686 1
0.0425236735993502 1
0.118881005029462 1
0.0969144223516027 1
0.194611856479727 1
-0.125993339812942 1
0.388991397960363 1
0.476290719486511 1
0.129299762850957 1
0.0815349176413951 1
0.231269334061923 1
0.658534513504122 0
0.582745135529291 1
0.296939859079954 1
0.589270173618988 1
-0.123267507768126 1
0.328073683113585 1
0.131164645747717 1
0.415819680256542 1
0.596214062368416 1
0.117853254577636 1
0.396518342853087 1
0.112322111371646 1
-0.114359049390194 1
0.260694481319084 1
0.122873609731012 1
-0.0714069724343975 1
0.168574134390437 1
0.263887597260436 1
0.302912666878342 1
0.344870639201109 1
0.0575562400676742 1
0.0446836103808076 1
-0.0193450454469799 1
-0.222526641909762 1
-0.077898857377564 1
0.27099200738769 1
0.373254543034325 1
0.265441386082489 1
-0.0138307247776623 1
0.34333456743033 1
-0.0750111108898057 1
0.450730014913571 1
0.0558823459548402 1
-0.210155091113516 1
0.235203484514154 1
0.515677356461341 1
-0.0180995487232377 1
-0.0303872191452116 1
0.0448958093868239 1
0.0754847906506775 1
0.0549458062969125 1
0.30166190068218 1
0.0117936843669867 1
-0.0669770888412279 1
0.0514135158248916 1
0.108109628771535 1
0.419506518918431 1
0.409670436162406 1
0.257423850082109 1
0.256748469454591 1
0.0299252508110022 1
0.207126477753188 1
0.713545808792451 1
0.187254286575448 1
-0.0248536531816931 1
0.197409384869829 1
0.399654758264973 1
0.502638656512371 1
0.0852296488806236 1
0.413338900158029 1
0.0885581855524076 1
0.195444393517825 1
0.00385199562988629 1
0.145483138425757 1
0.536297431766585 1
0.115599466817915 1
0.251994719440067 1
0.202194609723526 1
0.170998763840059 1
0.355402298978935 1
0.222032371281354 1
0.30794466908615 1
-0.143028523450214 1
0.465893600952536 1
0.214400248676764 1
0.136080914168262 1
0.0864703902598596 1
0.339008541113758 1
0.371926014325913 1
0.13101829687247 1
0.387491106233174 1
0.0365399454339762 1
0.12280041455562 1
0.4430300351726 1
0.150267105275676 1
0.138732530577044 1
0.246774410257419 1
0.397643588207603 1
-0.0625683140219105 1
0.302870899141003 1
0.0376592089508284 1
0.265862954267542 1
0.100421357217926 1
0.150532117035046 1
0.639506783451481 1
-0.0827176710152576 1
0.299215798625927 1
0.0197813677429659 1
0.0633280928016843 1
0.130282164019692 1
0.160516849135191 1
-0.187628982985935 1
0.219091202044853 1
-0.0848252088803165 1
0.166921651066515 1
0.417619132765843 1
0.150234454140019 1
-0.108881732013133 1
0.233297077256126 1
0.140040412702352 1
0.276941673728858 1
0.301727162069527 1
0.306739484897937 1
0.132117119404709 1
0.417564396758551 1
0.594796003516817 1
0.26489210377224 1
0.61964757389153 0
-0.147584229291016 1
0.672833793297477 0
0.510697915082383 1
0.463322646627424 1
0.406335347792033 1
-0.366084388481933 0
-0.00402973687345515 1
0.464304745574875 1
0.252058452680379 1
0.074661375567524 1
-0.0849333155274118 1
0.147308768203722 1
0.0421257999561211 1
0.257366841768936 1
-0.017242792361551 1
0.406365868519972 1
0.270596709043868 1
0.0259855042878917 1
0.19286909426355 1
0.22498962969196 1
0.249041758300782 1
0.400766687586508 1
0.49089413376065 1
0.212318560827142 1
0.295695147009942 1
0.34682262244052 1
0.359966100571583 1
0.319654840362184 1
-0.143151568358851 1
-0.062967201234707 1
0.574219055196547 1
0.312816526882428 1
0.497137088138207 1
0.410514220129816 1
0.127898221743752 1
-0.265807069232227 1
0.200155894267665 1
0.231487737640784 1
0.232740980471325 1
0.194834192011066 1
0.165444806045142 1
0.54149142285267 1
0.153400171970827 1
0.248233328468922 1
-0.197555545838537 1
0.0142760549585307 1
0.0913969502032951 1
0.264988504777736 1
0.203761017284223 1
0.318480048329748 1
0.342834323218322 1
-0.26211943062606 0
0.394186628795557 1
0.321224472680058 1
0.0959781929700203 1
0.121153102351717 1
0.348095256648357 1
0.124268674603022 1
-0.0486111180287943 1
0.491678104903628 1
0.0704081304305467 1
0.319690216663518 1
0.0438745007086811 1
0.30736269366396 1
0.171766756506324 1
0.260473544707047 1
0.0799608017515012 1
0.231095827675033 1
0.170346062214634 1
0.0142146817392966 1
0.435690249251589 1
0.304659258349492 1
0.514846442587238 1
0.406963717917712 1
0.0680410639709764 1
0.067252039137256 1
0.48088490032096 1
0.539871267827245 1
-0.215667178073602 1
0.287362036774881 1
0.185487014021293 1
0.351129885074199 1
0.118199927702885 1
-0.113548058020783 1
0.427988361661477 1
-0.289003649159108 0
-0.0277798031687724 1
0.252517965044705 1
0.139531397633337 1
-0.247316417232776 0
0.438563661656218 1
0.397014814110632 1
-0.114190164429172 1
0.371049451922662 1
-0.0398323669267934 1
0.105608581908481 1
0.15187046079723 1
0.500011284745942 1
0.0170675273030888 1
0.16497330324639 1
0.169233341136327 1
0.0202093305380869 1
-0.0418619212974442 1
-0.150883703485148 1
-0.100160438434399 1
0.283291869212475 1
0.326845876022111 1
0.267459832769774 1
0.114517477851412 1
0.0181418275700606 1
0.440749323271166 1
0.150716335464961 1
0.228653815397856 1
0.646805079889772 0
0.275412729870176 1
0.0388735159891402 1
0.00377632144354913 1
0.338515262089999 1
0.272493651676394 1
0.0799638788324462 1
0.603332904038285 1
0.24416556349887 1
0.0876590529210515 1
0.342237427164906 1
0.500486609654638 1
0.0761294379050668 1
0.119382181954227 1
0.128512791288995 1
0.252257348098752 1
0.358232797744828 1
0.148889810517167 1
-0.136089211799256 1
-0.0767481705741539 1
0.200587088067097 1
0.303615524414064 1
0.22630669556504 1
0.0872103413070894 1
0.378896492504659 1
0.200733042521796 1
0.357090211186224 1
-0.229723810669556 0
0.191992350130816 1
0.527009451180201 1
0.630688149810299 1
0.168621422610253 1
0.00864554627202864 1
0.322517746252826 1
0.360578042199509 1
0.442501800552063 1
0.134777430117986 1
0.315968099001439 1
-0.101754050394138 1
0.26556080962818 1
0.667015400651603 1
0.111660387434775 1
0.492241346483825 1
0.463441286936226 1
-0.043877689277257 1
-0.01056310112277 1
-0.0361389271368558 1
0.0843227356434334 1
0.0722606286085474 1
0.121248339732172 1
0.271269038520962 1
0.150020339199053 1
-0.254846746155915 0
0.380403719535184 1
0.269867648171168 1
0.396805481278945 1
0.120615715172995 1
-0.268558353383174 1
-0.15929435170551 1
0.235725920671108 1
0.398793777185468 1
0.556797537076338 1
0.23466239592632 1
0.242321303438513 1
0.254016147399467 1
0.129225803429259 1
-0.0943989844158671 1
0.387813718837782 1
-0.0954240516920351 1
0.222994960357855 1
0.129396908131831 1
0.142949738187413 1
0.409991750660138 1
-0.0813994801177559 1
0.229850947484861 1
-0.239894047470968 1
0.0507593544772821 1
0.148480806931364 1
0.481722423951805 1
0.0233630587362396 1
-0.140288879165246 1
0.271169545177468 1
-0.210779675867005 1
0.00803951642812203 1
0.272634165949905 1
0.178155451457713 1
0.1584556322675 1
0.0971206026045839 1
0.412945488477561 1
0.0899516761681072 1
0.00496552244358316 1
0.241532383608687 1
0.141012537458567 1
-0.0276772191954611 1
0.0660544776823104 1
-0.0864164929434209 1
0.222281739145493 1
0.515529930057868 1
0.632830845150992 0
0.0878964340224367 1
0.226529627216475 1
0.109763915211017 1
-0.155808964934738 1
0.379124777845022 1
0.367599434182579 1
0.807895442625737 0
-0.121528781305209 1
0.0237348389417004 1
-0.155914818750272 1
0.0490257349579714 1
0.219736767081972 1
0.176835440328633 1
0.802988369297269 0
0.537578987891687 1
0.189544007464139 1
0.283510925652446 1
-0.165959916055082 1
0.127021375619966 1
0.467089787072061 1
0.274336099546922 1
0.330419711887281 1
0.794826638821052 0
0.0862124168835372 1
0.307291277316034 1
-0.0515032332536246 1
0.0875262951111322 1
0.453686573870283 1
0.202919338184639 1
0.195745790479576 1
0.0232633923533998 1
0.238372677488055 1
0.13219075220565 1
0.214766428058092 1
0.280690285729216 1
0.235824775058705 1
0.1297402538011 1
-0.0297953351865579 1
0.0154372971085894 1
-0.0232802574187099 1
0.4198346602346 1
0.0524137098509881 1
-0.102873153774089 1
0.217740654586175 1
0.296502581726718 1
0.125543153945432 1
0.188858384454051 1
0.0897884971784227 1
0.0109676185774679 1
0.540464769152683 1
0.186802858628415 1
-0.374024797604534 0
0.0728145152014944 1
-0.0801914916522077 1
0.488701097358232 1
0.174581400171275 1
0.129213153327774 1
0.214132377809914 1
-0.140535472223582 1
0.226676294569032 1
0.481862839661959 1
0.493297293070274 1
0.332715326192973 1
0.382263188973694 1
0.0167502525065532 1
-0.142614903069025 1
0.139709732473808 1
0.330611752288535 1
0.129579278180913 1
0.252250858376143 1
0.205077687353073 1
0.146023135601486 1
0.637574519853057 0
0.056965089351611 1
0.313685018684921 1
0.405172330770213 1
0.260735075228636 1
0.244470701586882 1
0.310543593544901 1
0.276255999828996 1
0.162531366689607 1
-0.021874694548367 1
0.544958553911687 1
0.233301135784238 1
0.428307859496938 1
0.198385666394261 1
-0.143135777018086 1
0.649886006187414 1
0.23875647246627 1
0.322796539318697 1
0.177371127655438 1
0.0647744577701684 1
0.294957471427929 1
0.451328168063422 1
0.231367127085181 1
0.231611470398396 1
-0.0640656429661514 1
0.0338637808878517 1
0.34332741773374 1
0.380371092557731 1
0.499803078459591 1
0.0758450652390819 1
0.275458020421686 1
-0.0603540001923454 1
0.0975345151203177 1
0.360516448534065 1
0.308115055884512 1
-0.24871527868128 1
0.53469211539696 1
0.41605997025365 1
0.454399076978236 1
0.0510038406989341 1
0.15385574823514 1
0.20210213224228 1
0.569084698440523 1
0.173589146316415 1
-0.0526235606163122 1
0.242505446074332 1
-0.127715531029683 1
0.0718291135354862 1
0.259846837849234 1
0.111361880154152 1
-0.126914641058028 1
0.41787143935312 1
0.0631683456135452 1
0.0273049692566228 1
-0.00788492267046816 1
0.116060231719746 1
0.266088646919005 1
0.108071990280433 1
0.61276605866191 1
-0.0702410020177241 1
-0.0969593540032035 1
-0.184432224373769 1
0.164463473864549 1
0.294273351691828 1
0.335053591231933 1
0.0111642239058818 1
0.0815483508740418 1
0.168389920631689 1
0.364779854708318 1
0.376171219835629 1
0.115378578684498 1
-0.113514041699228 1
0.274715231005698 1
0.525244772412956 1
0.414003071532232 1
0.214821102652209 1
0.457056088380011 1
0.241141416361546 1
-0.0354570667841654 1
0.258019335060972 1
0.24515382552638 1
0.44435393485306 1
-0.0829918574048883 1
0.262502482732214 1
0.523266266403831 1
0.10049634806428 1
0.344030494949394 1
0.483391269595556 1
0.355157937050123 1
0.0753022884162844 1
0.125352236405194 1
-0.251383230190574 0
0.0388081823092617 1
-0.0308611430154229 1
0.300801619387302 1
0.180447587400633 1
0.402749474474036 1
0.370190314071396 1
0.463771324102329 1
0.196059432941674 1
0.165399309085693 1
-0.276518008203289 0
-0.0650868614052456 1
0.0998544752519398 1
0.482147835092826 1
0.499421022591849 1
0.314533832468755 1
0.296748416930675 1
0.424446647603527 1
-0.339963242632925 0
0.440827982873266 1
0.39383867530982 1
0.285194816353974 1
-0.157958537834636 1
0.379773039903965 1
0.144561506995259 1
0.275451514902098 1
-0.0928129923682774 1
-0.119433664049788 1
0.447235714933007 1
-0.131159849411298 1
0.06415400996149 1
0.111529069926401 1
0.0379940021162485 1
0.261435827511002 1
-0.0659213493979334 1
0.125645123425364 1
-0.102751185173987 1
0.293425864216938 1
0.43860263539075 1
0.080761960476948 1
-0.0161273996382938 1
-0.0156032608454302 1
0.461610018158592 1
0.334552222540139 1
0.255580160258573 1
0.129117412750564 1
0.0489208348491733 1
0.0798910202831428 1
0.283063043684321 1
0.385818866449418 1
0.0869381356784703 1
0.334261320031614 1
0.199080770809094 1
0.0786974466265447 1
0.308678050171953 1
0.180677753656975 1
0.358892278926506 1
-0.10568150397192 1
0.664184877254605 0
0.0656257218676205 1
-0.0466576855481118 1
0.401094201059505 1
0.485138540050501 1
0.645867570771997 1
0.305277428256404 1
0.0307187900097842 1
-0.227642673100708 0
0.501888947482772 1
0.161160496719356 1
0.160735690918194 1
0.0740352116831148 1
0.453563022799424 1
0.283666957895919 1
0.512835299302556 1
0.475262035208548 1
0.0581130638266104 1
0.145980160673328 1
0.283966459759514 1
-0.104021665955936 1
-0.110788745931729 1
0.349031449685827 1
0.257161127666022 1
0.322669950341232 1
-0.140422606236854 1
0.0227674959685753 1
0.373921859168739 1
0.278320824345338 1
0.34369678235863 1
0.420880963535817 1
-0.191218426712919 1
-0.093579447524577 1
-0.0551102638619561 1
0.19874289456695 1
0.204911107957538 1
0.350103231750769 1
-0.0464053473623639 1
0.340319992040658 1
-0.0218336065621606 1
0.295440678548541 1
0.159513713624297 1
0.384970037244667 1
-0.149337198915152 1
0.307748418420143 1
-0.00945252337557392 1
0.00417088529050756 1
0.0149767264672725 1
0.318120110453746 1
0.37998156599578 1
0.223619684834011 1
0.215139132214094 1
0.396121412610247 1
0.195169309849174 1
0.43336802259269 1
0.344033821138766 1
0.42685218408627 1
-0.361521215525727 0
0.204647610970795 1
0.092030555594258 1
0.217755177359814 1
0.669293926271674 0
0.180052932876348 1
0.0563953627340692 1
0.0517109220563184 1
0.163105989515938 1
-0.236486017509125 1
0.281513453511872 1
0.073929228336509 1
0.0290489349717273 1
0.268237557177009 1
0.180600910161248 1
0.370349070403328 1
0.0567936316775817 1
0.678990958386409 0
0.301539831526954 1
0.105284700217373 1
0.456542461672138 1
0.032298079363855 1
0.377612192857158 1
0.697813198901633 0
0.0755779267535354 1
0.319162282277901 1
-0.139825435518278 1
-0.0343652213898263 1
0.307913022053649 1
0.142292704783438 1
-0.0718268584955645 1
-0.152881167056457 1
0.197090774513069 1
0.0569530870132722 1
-0.124093132198622 1
0.354376659156795 1
-0.0397568979699991 1
0.564586417260516 1
0.200622206612203 1
-0.190065420167088 1
0.331377181250503 1
0.463717382169521 1
0.06714559575229 1
0.291617968960814 1
0.011964935037425 1
0.0595849088068636 1
0.066729830047892 1
0.33286374847963 1
0.608464072093469 1
0.0858601121074846 1
0.0867480320319303 1
0.259777953530056 1
-0.214561262654045 0
0.406594707828902 1
0.180301223482993 1
-0.199908369475724 1
0.208208690260994 1
0.412066703456197 1
0.518332434017147 1
0.387547491385756 1
0.509949269504483 1
0.199206549850551 1
0.463735626820347 1
0.355476860245971 1
0.431491005446519 1
-0.15847021291832 1
0.210455149532535 1
0.116486968933168 1
0.142525781129668 1
0.322696139849889 1
-0.184712514443396 1
0.0986433521500497 1
0.412801059623004 1
0.499410278053452 1
0.184962301232779 1
0.48841482168279 1
0.298601043301696 1
-0.0228888535381461 1
0.0859160244791397 1
0.0913482844522027 1
0.568667349631229 1
0.0223328289358859 1
0.199671765345767 1
0.0677679596709217 1
0.405631611579348 1
0.173135823057766 1
0.348757350902074 1
0.0361126667515538 1
0.364013221425841 1
0.363615344084297 1
0.463469231024157 1
0.286852250501513 1
0.324283553536327 1
0.419724872881139 1
0.337543540556947 1
-0.0839782283296123 1
-0.160937708217163 1
0.411643204129177 1
0.0257081516195154 1
0.104637312260885 1
0.171454978680601 1
-0.276760272373226 0
0.331368393363584 1
0.202926266399628 1
0.0606948025469823 1
0.245186087847125 1
-0.00822097829235135 1
0.252758079581239 1
0.111412016497739 1
0.247628404633257 1
0.323724246703204 1
0.429005370280867 1
0.324009673238476 1
0.397315759103979 1
0.437810448963174 1
0.170548171541828 1
0.26721986430635 1
0.156169409329683 1
0.318765670127944 1
0.168255995674348 1
0.163815829841494 1
0.176492655479906 1
-0.122573231444602 1
0.240398320470669 1
0.23013314480476 1
-0.00412254435599022 1
0.228489041937564 1
0.436608764628958 1
0.12805936606988 1
0.257718912975596 1
-0.00484982903777667 1
0.259339138526046 1
-0.15106581948333 1
0.807544375839071 0
0.268977493488129 1
-0.149399481494895 1
0.246710069753894 1
0.33797833235404 1
0.500953438084725 1
0.527736507443856 1
0.671919027659312 0
-0.0448186630404577 1
0.622187588387767 1
0.20300256888232 1
0.305430161682781 1
-0.0782642417575521 1
0.00407148515150477 1
0.334549622667606 1
0.534376752998727 1
-0.158213858614415 1
0.439428771505197 1
-0.0356354080534168 1
0.0106783600111066 1
0.274974394099554 1
0.113059422505658 1
0.309831549449283 1
-0.0106650515261138 1
0.229560143537691 1
0.128428405487326 1
0.171675278302808 1
0.328734556597046 1
0.314389981819447 1
0.235272423749192 1
0.254983218482566 1
0.357241989891748 1
0.412520751147376 1
0.390460740400609 1
0.535316595511019 1
0.491569457315571 1
0.173116747732574 1
0.316005816991028 1
0.123930674311991 1
0.21695289550299 1
0.34029553537567 1
0.252433261244068 1
0.346047259230572 1
0.438248908033485 1
0.00880772918831013 1
0.0906635251567146 1
0.286863435641039 1
0.407607883677079 1
-0.199706764309921 1
0.456411140359292 1
0.0823544265533944 1
0.0488989895210752 1
0.40599970714129 1
0.190055602808449 1
0.167920105426187 1
0.0102470806275319 1
0.336184106717406 1
0.265897932771948 1
-0.0118703907086943 1
0.0601968541894116 1
0.177835578807769 1
0.0233062894018872 1
0.172426810157316 1
0.210730348503387 1
0.565358465879426 1
0.490370424019832 1
0.537166584394422 1
0.359034331285861 1
0.61327270487449 1
0.474345860902801 1
0.321918183668328 1
0.362482931441139 1
0.235153108238385 1
-0.0707038603650064 1
0.238778845463259 1
-0.161532923364001 1
0.387468362597606 1
0.303531735272073 1
0.458138727102051 1
0.0313166732515843 1
0.208343777264414 1
0.412296845997268 1
0.0580440598409332 1
0.386754904720084 1
0.652761914562373 0
0.505307707389615 1
-0.139779002016927 1
0.312699359241546 1
0.0301238133753692 1
-0.117448873616119 1
-0.126343110977758 1
0.0716881818765809 1
0.375355165578442 1
0.460190859878037 1
0.301710358716899 1
0.355881142559601 1
0.525405399259133 1
0.0496903476059809 1
0.559124394287869 1
0.418115955444913 1
-0.226038687409604 1
0.173900395975961 1
0.0441812468269396 1
-0.194918692674421 1
0.129020245678411 1
0.673786508513933 1
0.271434847127326 1
0.585893362510547 1
0.867296598493697 0
0.141506489948528 1
0.376878470837498 1
0.425461409816844 1
0.0662643237521397 1
0.382119550044088 1
-0.0414404793012082 1
0.436405863711051 1
0.325222552888857 1
0.205475705591106 1
0.168391949176818 1
0.357745310374185 1
0.128717162328969 1
0.170549101167685 1
0.181470959573903 1
-0.188707568762891 1
0.315833419331818 1
0.361071191984962 1
0.269146256837591 1
-0.16430426627369 1
0.412361414396426 1
0.372625301618649 1
-0.0742799339475234 1
0.153956694305112 1
0.566750589192303 1
0.198778365357427 1
0.0604116259934266 1
0.211228690494559 1
0.364394725353444 1
0.298472673038959 1
0.365237453740364 1
0.585490308773965 1
0.200946915951704 1
0.689328969668638 0
0.146006365336459 1
0.202493834124187 1
0.293747997851354 1
0.152070008147427 1
0.245645934990476 1
0.592443855207094 1
-0.111582253266216 1
-0.0540776819260703 1
0.339903886584146 1
0.208800079125582 1
0.58033498532362 1
0.420124571940713 1
0.219983882048246 1
0.146083675156418 1
0.202592839145815 1
0.0823282798022152 1
0.574320394184589 1
0.175277326745268 1
0.196015508061574 1
0.136742806128246 1
0.359147675628715 1
0.311770129165799 1
0.133214268741152 1
0.0709103512559815 1
0.401887806509922 1
-0.0234722349227864 1
0.0428134935924863 1
0.0880498056420018 1
0.296190554121425 1
0.0686038703563424 1
-0.24686304623055 1
0.500608866710678 1
-0.0123924901397141 1
0.364370937933544 1
-0.0856349086420342 1
0.132574889791187 1
0.433327792596747 1
0.450616334065926 1
0.0441471024518946 1
0.29911566226467 1
0.202847881829371 1
0.139909775637632 1
0.0642496389014928 1
0.086522147022411 1
0.261941605878005 1
0.215084561541656 1
0.0722908794954308 1
-0.0215014140944342 1
-0.0866228839422422 1
0.417420189847475 1
0.286421753013503 1
0.0343952631316071 1
-0.272961913037705 0
0.442442172054041 1
0.212535419359585 1
-0.394578349045013 0
0.115534792764705 1
0.420822422467544 1
0.124254994760631 1
0.140862974641759 1
0.0290979498688906 1
0.275711724805677 1
0.0315440145168715 1
0.601959414485596 1
0.465580033900597 1
0.358915263598877 1
0.745275056769577 0
-0.138147380359223 1
-0.0751022039649892 1
0.243205005504555 1
0.221092929208965 1
0.172342715550357 1
0.274182952357973 1
0.2351449406351 1
-0.432837930605431 0
0.360732424718261 1
0.235293750958578 1
0.504556481015417 1
0.227275050461423 1
0.485219912463055 1
0.27522406521376 1
0.101324385045742 1
0.225747425723472 1
0.335186093422086 1
0.061854156239843 1
0.0107121132545206 1
0.204842889513365 1
0.133178433512348 1
0.187421483744392 1
0.529162447069065 1
0.0130659401215196 1
0.589678689029049 1
0.182589553330162 1
0.156578150674229 1
0.0876501039070371 1
0.185199861939334 1
0.11243828812421 1
0.224880375593914 1
0.206742960347013 1
-0.0164902510590408 1
0.535048967167074 1
0.0109953814825467 1
0.550467047667393 1
0.0173403114181828 1
0.103698282788555 1
0.313057760997645 1
0.386480590045315 1
0.469523035098407 1
0.0887230860603364 1
-0.0271247839546679 1
0.394633880329693 1
0.219672483297228 1
0.332598741399282 1
0.307767586263898 1
0.153396922949564 1
0.272182331904344 1
0.289917963085484 1
0.335369417327074 1
0.343745434355241 1
-0.0966362969148522 1
0.602605064987853 1
-0.0829545490431586 1
0.100929174888459 1
-0.24104306997356 0
0.391278084799105 1
0.0360597455460847 1
0.389979632121429 1
0.213618914665422 1
0.454447059456547 1
0.0518635615730497 1
0.157387397806479 1
0.260882918663207 1
-0.106484131319927 1
-0.191503873116607 1
-0.00645944782102071 1
-0.0414460968383914 1
0.293443727213214 1
0.345784911795001 1
0.307556551162323 1
0.268047363229097 1
0.349095550564746 1
0.102112164574359 1
0.341907504013519 1
-0.0699507098970968 1
0.406450904920122 1
0.0136674053571894 1
0.490152388095946 1
0.0775956565703367 1
-0.0546842257193094 1
0.372595333498393 1
-0.235434967731343 1
0.358729446054647 1
0.738085832539752 0
0.0838689470279222 1
0.395197827899917 1
-0.268504274821925 1
0.193399667212206 1
0.303142856545857 1
0.0162064766815855 1
0.37872814899275 1
0.0948988657758055 1
0.276169240723698 1
0.303127226913883 1
0.289665700884947 1
0.297812287551852 1
-0.157941399360756 1
0.199335093508015 1
0.309514487050436 1
-0.369212656667497 0
0.668050172628241 1
0.262942099563114 1
0.406327931565944 1
0.208118908269207 1
0.072542557407471 1
0.231296828172279 1
0.023295335486894 1
0.287693443871733 1
0.0569086208912258 1
0.457760578701626 1
-0.229338388071761 1
0.0941836461933513 1
0.2854019940597 1
0.0204156752466065 1
-0.0795904657048333 1
0.31222408253913 1
-0.031055277905322 1
0.381401083643348 1
0.436871042817851 1
-0.23745464971384 1
0.45871438674528 1
0.29790678114456 1
0.448499209778734 1
0.0902837492017848 1
0.185997626752434 1
0.331779400199304 1
0.129658410660762 1
0.378311645703684 1
0.0637219728174704 1
0.300623870073611 1
-0.226486217083772 0
0.397872563297479 1
0.177414349141791 1
0.164520942381504 1
0.147534605205982 1
0.0521225481000053 1
0.177145636211319 1
0.163196787866647 1
0.486500023499362 1
0.380752519951243 1
0.232256769175161 1
0.0755174311769726 1
0.223019805577379 1
0.260584590995988 1
0.0172764990180392 1
0.0928378805352087 1
0.14852743478366 1
0.222215214817951 1
0.203169004195701 1
0.379742648400605 1
-0.151561771624583 1
0.728972618773061 0
0.0680087146751469 1
0.243778998755882 1
0.311345913513256 1
0.586324045219723 1
0.122010020963342 1
0.127660452931666 1
0.43109329465765 1
0.0719645982401519 1
0.205936172335527 1
0.527576890818087 1
0.0982740660805852 1
0.0419974001410012 1
0.0723730277111756 1
0.102801935281383 1
0.39035071976699 1
0.164744626341704 1
0.265334290300355 1
0.580609818122195 1
0.161428552921328 1
-0.156976141705864 1
0.390401325049659 1
0.241805373834856 1
-0.0572908847766021 1
-0.239517363169067 0
0.352731311843616 1
-0.0871463507925403 1
0.194795498969214 1
0.11981752873979 1
0.308176130690072 1
0.0805493085283142 1
0.223762107622949 1
0.404079749451402 1
0.218996306057388 1
0.333103791810103 1
0.273450227955239 1
0.361893140459575 1
0.363614418806294 1
0.408050228408602 1
-0.0236613037723995 1
0.284661167878835 1
-0.139798787414951 1
0.0386541235101491 1
0.0949988917465755 1
0.300552181401028 1
0.33539687563402 1
0.338885089545379 1
-0.110285601825465 1
0.347129861794914 1
0.260440832128138 1
0.0623408709805692 1
0.208254965485647 1
0.359550424167858 1
0.290493869881359 1
0.344805281033503 1
0.346294788904835 1
-0.0838299628401457 1
0.144855411683868 1
-0.109683902985565 1
0.166970413991055 1
0.310800932256896 1
0.410255273595046 1
0.275471168828746 1
0.0660605930433197 1
0.302609881605245 1
-0.102569881287392 1
0.298642345457195 1
0.0801059003934502 1
0.0435751432194032 1
0.16545706790588 1
0.338674810548953 1
0.148448030140282 1
-0.0843321437138602 1
0.375341284975262 1
-0.0139015961718139 1
-0.193314328714527 1
0.0385051340802901 1
0.115003118621365 1
0.504464691000413 1
0.193256454303986 1
0.191826311209037 1
-0.34845026116715 0
-0.0262873317695726 1
-0.306898049326161 0
-0.0453151179692193 1
0.205242893830175 1
-0.0934600289105096 1
0.168553643524926 1
0.607618018867797 1
0.503472640785304 1
0.11677009993014 1
0.418215983757287 1
0.190990864555071 1
0.00266151782443522 1
0.331340695425159 1
0.0710141748614839 1
0.267871049438925 1
0.120843814503082 1
0.0315766879795397 1
0.174115479136018 1
0.741703786075219 0
-0.0417303065800332 1
0.319997110077082 1
0.123414327834799 1
0.288342672709357 1
0.154444547737675 1
0.226796205822885 1
-0.167931819448095 1
0.0969086477182615 1
-0.0555587043037362 1
0.409823326384984 1
0.441540596922587 1
-0.111888046936931 1
0.0871621357717956 1
-0.0334668425745596 1
0.194751941557715 1
-0.0745364278422069 1
0.0468952522292122 1
0.14764829081516 1
0.147045878257803 1
0.402144349615233 1
0.341871128287057 1
0.0882812903912805 1
0.0868210095964933 1
0.094172283872203 1
0.506241927950021 1
-0.344119353138093 0
0.272580390186851 1
-0.273343190526872 0
0.264274157616253 1
0.379701444479121 1
0.0516025460017032 1
0.249119258112966 1
-0.014515121358134 1
-0.0644171511589707 1
0.429118602524722 1
0.395891771755994 1
0.178647653007148 1
0.130087705581546 1
0.342383277634091 1
0.147535111233037 1
0.432907279933198 1
0.230233059432303 1
0.401089190034763 1
0.105690956347646 1
0.61521376986518 1
0.0285855268656611 1
-0.121460844865889 1
-0.00787138267286806 1
0.204109297630706 1
0.277292720949987 1
0.175553220428857 1
0.434647578149491 1
0.314632580849937 1
0.26009716579799 1
0.111239290921824 1
0.242373093505006 1
0.0309067999988004 1
-0.114258115492876 1
0.0869447258096491 1
0.317026724604896 1
-0.0708726394531113 1
0.460050266472328 1
0.132392528367583 1
0.186790749211713 1
0.13354760764538 1
0.332461413268887 1
0.46132512397996 1
0.31214917422896 1
0.261205003081016 1
0.162168272065887 1
0.00510368387652764 1
0.474406827590263 1
-0.459152119998841 0
0.171812705172016 1
0.0990907908366058 1
0.123067756856891 1
0.493169225737778 1
-0.0123896106586798 1
-0.112194256575335 1
0.232970327473838 1
0.295945793120969 1
0.560808033081367 1
0.448419798604836 1
0.390410461848637 1
0.288317933374435 1
0.422536902714404 1
0.108952163999812 1
0.00522370041174403 1
0.527565633513913 1
0.128246877804577 1
0.262811133588839 1
0.0364987281923494 1
0.101088768760365 1
0.269797499543155 1
0.27141699738184 1
0.300207328101053 1
-0.071543015607381 1
0.325285245278014 1
0.188763870615714 1
0.552269658011885 1
0.382893555112992 1
0.093128037027058 1
-0.101275792073376 1
0.161089782023584 1
-0.115623424728916 1
0.392375477862966 1
-0.0610424096614287 1
0.0821662470123721 1
0.205325481551571 1
0.280565368373307 1
-0.0456307353148018 1
0.749115236243511 1
0.487080785827919 1
-0.0459422260146435 1
0.191661314230979 1
0.0800962996285854 1
0.443885701583307 1
0.131779039422661 1
0.146831511598756 1
0.0162988182593813 1
0.359006044258469 1
0.397805191974095 1
0.163396488565446 1
0.494136904465258 1
0.614997077617907 1
0.0114568981408776 1
-0.346195591858092 1
0.770081399973525 0
0.240380262790411 1
-0.00133344708311359 1
-0.0795298616332059 1
0.123458308076688 1
0.126906493446632 1
0.156688565387734 1
0.244178164414047 1
0.0642605834170303 1
0.321974753483143 1
0.480596923175949 1
0.553686362922751 1
0.312501534051882 1
0.0650011169002748 1
0.774291736409201 0
0.191905371164056 1
0.346734187738989 1
0.573049550725485 1
6.5159448901831e-05 1
0.134402017709615 1
0.0323994902077405 1
-0.203861417748886 1
-0.114172433608474 1
-0.0322110480259641 1
0.438700897155324 1
-0.00530450233167547 1
-0.0432099421549665 1
0.555817759810808 1
0.334936404597824 1
0.154774503096574 1
0.0270236768942341 1
0.0924781885425756 1
0.320202951135875 1
-0.0163253169811918 1
0.0242276462993901 1
0.256693112780802 1
0.269119757978108 1
0.49229924076357 1
-0.0223618550915999 1
-0.0513786801401714 1
0.0974632712546377 1
0.246383348377964 1
0.289718922591089 1
-0.0562164726361609 1
0.200736484529476 1
0.313118953111272 1
0.357119145505489 1
0.00375443240951023 1
0.244462157022809 1
0.10366443687922 1
0.179647002269548 1
-0.0357004975014662 1
-0.312947849873255 1
0.256998171414724 1
0.189178725021011 1
0.188080004433782 1
-0.0607391362440409 1
0.0966459211618687 1
0.364940734613865 1
0.0417945213052887 1
0.126084331958519 1
-0.0874573019424059 1
0.644422779237303 0
0.178465732912803 1
0.355822033489963 1
0.319873774601478 1
-0.128723539881461 1
0.289033301045612 1
0.400662220679494 1
0.39513043403978 1
0.260439651435129 1
0.461526772776886 1
0.490223787302533 1
0.241753404169742 1
-0.0823294494311328 1
0.283895966195416 1
-0.0878443508675917 1
0.397992556872268 1
0.0106710561579356 1
0.149366313706877 1
0.51976360335086 1
0.683239637911428 0
0.0491402798249856 1
0.107188510154004 1
0.083205840008669 1
0.230755943303386 1
0.325022868008972 1
0.495121408310316 1
0.190518505946252 1
-0.119426820450851 1
0.196983204287971 1
0.325629053744051 1
-0.107670255190262 1
0.173409795565634 1
0.22588601501027 1
0.149544607478059 1
0.0294345675967839 1
-0.295016419319758 0
-0.0993675745391353 1
0.213696495778562 1
0.393538600946923 1
0.197696168632881 1
0.504637385516205 1
0.465555261100329 1
0.172090170537931 1
0.197629766603792 1
0.372422909070297 1
0.272450528982197 1
-0.149328155965888 1
-0.0305820763041145 1
-0.0518582108557143 1
0.533712494104705 1
0.579996781516556 1
0.0503639259157506 1
0.403652843448075 1
0.897595266764053 0
0.641320431030956 0
0.536557437714882 1
0.118340218515214 1
0.0167795214879709 1
0.243198016296646 1
-0.116472757658205 1
0.386845848989468 1
0.203111418742746 1
0.305840410699773 1
0.284471825024401 1
0.205414859948337 1
0.183015057474908 1
-0.0492443143890042 1
0.135882865447941 1
0.532998895515675 1
0.523845271650611 1
0.0772005022202497 1
0.284858419298748 1
0.0985396487319001 1
-0.135089955172169 1
0.412569761980077 1
0.0449090823863798 1
-0.144533917850545 1
0.189461635914121 1
-0.137981123610653 1
0.000404934457090486 1
0.243485120503471 1
0.495047262372086 1
0.247574782815398 1
0.120173729681262 1
0.253411835912822 1
-0.0059722734562023 1
0.0675893844413455 1
0.0225045598722779 1
0.334107746426388 1
0.27805124932135 1
-0.106580916507634 1
0.173104522478385 1
-0.0612498475008328 1
0.0121822232771457 1
0.336053850180082 1
0.140863632259127 1
0.269887869658937 1
-0.260888097054958 0
0.0648187724444967 1
0.242698640688944 1
-0.0266344363209266 1
0.225715820545348 1
0.0736295362521989 1
0.229106962282124 1
0.169107093099198 1
0.0487756022426159 1
0.331064253951256 1
0.134554489075331 1
0.189351494998041 1
0.583922381368277 1
0.251046116018601 1
0.213277852953658 1
0.422935501576087 1
0.0449366336496056 1
0.347790087989928 1
-0.101687649893481 1
0.583922131393763 1
-0.135022659246698 1
0.20624108380546 1
0.179687935502066 1
0.116766830349332 1
0.0920046040658332 1
-0.107804204036209 1
0.209625684060303 1
0.109267991756235 1
0.203962701016945 1
0.608754374366374 1
0.211374879098277 1
0.213124167829152 1
0.215522158107599 1
-0.307545765963019 1
-0.118355447095974 1
0.0674669979810043 1
0.0204024854214773 1
0.244470021126294 1
-0.0169496423716324 1
0.357712389610298 1
-0.00555060918350803 1
0.0994904634235975 1
0.528078803860104 1
0.374646439795437 1
0.403105062229522 1
0.226291115411859 1
-0.0522904222808687 1
-0.156974200124822 1
0.590035770360026 1
0.176803502967105 1
0.147822879567663 1
0.116494514890445 1
0.371564636567036 1
0.0161460536829117 1
0.280969425352682 1
0.360643084402774 1
0.532064332430718 1
0.134211384736776 1
0.231368134850882 1
-0.0208185683693318 1
0.157075898289644 1
