# Supplementary material for: Bias caused by sampling error in meta-analysis with small sample sizes
Source: PLoS One. 2018 Sep 13;13(9):e0204056. doi: 10.1371/journal.pone.0204056 (PMC6136825; doi:10.1371/journal.pone.0204056)
Supplement: S5 File — (ZIP) [file pone.0204056.s005.zip › results N = 10 theta = 0.2 tau = 0.2 sz = 5-10.txt]

"dl.theta" "dl.cp"
0.0773834725742492 1
0.16791612415755 1
-0.241489561034291 1
-0.19837736126186 1
0.196601273546813 1
0.255824641960263 1
0.349737701360629 1
0.216219229188243 1
0.153574345545479 1
-0.149716581521092 1
0.303558984416726 1
0.580727355838315 1
0.26148539600547 1
0.152881310589638 1
1.02742055666357 1
0.601691405089355 1
-0.940080856186433 0
-0.25404690674769 1
0.570450858365803 1
-0.730133202796142 1
0.962685483017748 1
0.619922912105931 1
0.162479169121267 1
0.0605942715635163 1
-0.010610390895152 1
0.329589413076543 1
-0.229460163565602 1
0.33157680618063 1
0.302615455865703 1
0.313728750150123 1
1.0350945058922 1
0.325861476904509 1
0.571004611308571 1
0.0703979922749818 1
0.705087537449522 1
-0.209461551788562 1
0.541751237464897 1
-0.890634952163557 0
0.0411433721534327 1
0.0527607861019991 1
0.400112615906214 1
0.0890274161261561 1
0.202645256652225 1
-0.0167772570737698 1
-0.215875338874934 1
0.297413624423725 1
0.0406871658283884 1
0.375814460866049 1
0.0166176621445194 1
0.721941630340798 1
0.20322677820383 1
0.696554383619986 1
0.243994386483067 1
0.637437948383524 1
0.705637327733857 1
-0.107693310539971 1
0.162629498960559 1
-0.070684803778502 1
0.180766771148456 1
1.08486339996544 1
0.212574932575799 1
-0.0731497963367967 1
0.586709476315686 1
-0.41549229623296 1
0.239745543368488 1
-0.170900934783593 1
0.562433363359142 1
-0.414117253093421 1
0.00397371682642492 1
0.318939615813131 1
-0.467202703238745 1
0.704157259257096 1
0.959016736506818 1
0.0613971455874397 1
0.0951552441363796 1
-0.0770580411912674 1
0.0312328399653024 1
0.144529609895678 1
0.0501607108285047 1
0.806662497972932 1
0.0324198845441543 1
0.473699926366761 1
0.559665675910819 1
0.123265315358489 1
0.0317612474077559 1
0.446653596842724 1
0.559910198993643 1
-0.260370299747414 1
-0.160219710573531 1
0.526701955831029 1
-0.398382282589531 1
-0.0682140708372867 1
0.529621174674204 1
0.109326101656062 1
0.347515871803155 1
0.503829176197806 1
-0.251889276867259 1
0.0494647399490613 1
0.531527435529043 1
0.578884069940295 1
-0.104553759068474 1
0.0356885318157614 1
0.317198081784487 1
0.280105325175203 1
0.369091354177208 1
0.733136027164612 1
0.614064022511806 1
-0.262405794815199 1
0.00207053752673703 1
0.0974136769267674 1
-0.547548715947671 1
0.0790602551106755 1
0.810805100944664 1
0.393067580786717 1
0.464741942469028 1
-0.47678384917105 1
0.885293216591374 1
0.325627867555249 1
-0.561309571840748 1
1.08333107750936 1
-0.250097692263265 1
0.794784790160318 1
0.863346386552531 1
-0.621807529007683 1
0.490155234761889 1
-0.400910487744241 1
0.0404274580167693 1
-0.106636333828058 1
1.11043098221309 1
-0.00734948992206008 1
0.693661600023727 1
0.675987849253895 1
0.706426535516231 1
-0.396248667491462 1
0.238758215759174 1
-0.647863752875835 1
0.428211643877574 1
0.444934099557225 1
0.410769493829598 1
-0.265231642118864 1
0.0391189741350914 1
-0.207163317125128 1
0.712711464988998 1
0.383998838179943 1
0.240180156333804 1
-0.218908552405571 1
0.320116879496607 1
-0.0737247217179204 1
0.395948940759041 1
0.458595123342237 1
0.226731095556075 1
0.387093200895522 1
0.271289572906969 1
0.274043550157086 1
0.359845267533438 1
0.90367247389359 1
0.0526343915031817 1
-0.1806168962978 1
0.254485444378695 1
-0.122103891172077 1
-0.152614173198997 1
0.552801863036407 1
0.638839831673073 1
0.417471828863678 1
-0.254136245251981 1
0.893089385404975 1
0.638562411680987 1
0.581116326520861 1
0.492447018692975 1
-0.108598438377304 1
-0.500386166717335 1
-0.183109911451697 1
-0.0769942230076561 1
0.458438892016667 1
0.293554296432909 1
0.785130923040708 1
0.21146568336714 1
0.0896188933148326 1
1.26480638594721 1
0.491632298633375 1
0.454319020775704 1
0.129514026598643 1
0.429397018164644 1
-0.0277261514320895 1
0.526773810925309 1
0.436314216845887 1
-0.265795643506846 1
0.115271114829023 1
0.273423003228169 1
-0.695385358660035 1
-0.278574436655352 1
0.258299751481132 1
-0.35210492846892 1
-0.180300407641721 1
0.820704028885007 1
0.37936358054455 1
-0.0335499107040828 1
0.11914204514755 1
0.290420898626674 1
-0.419630489897664 1
-0.475606061754203 1
0.0520741543073388 1
0.70212413235306 1
0.80376585292746 1
-0.189911435009308 1
0.731296410384332 1
0.38723404596693 1
-0.25353949127334 1
-0.140117627661767 1
0.0454509266456512 1
0.425741624387562 1
-0.00845256417241759 1
0.186083309278595 1
0.252252104489658 1
0.588802356553467 1
-0.127302721436696 1
0.92943173783489 1
0.719748974590674 1
0.786584354057052 1
-0.503281254464268 1
0.405472220065891 1
0.257339964377741 1
0.50031310271699 1
0.311459633181223 1
-0.11162861611745 1
0.30510430991341 1
-0.204950631750269 1
0.273524130619322 1
-0.0243114825394735 1
0.615166654356651 1
0.133740992419571 1
-0.147858145636167 1
-0.820622927868367 0
0.0481369787849339 1
-0.194472682653628 1
0.457014768171713 1
0.662618285481306 1
-0.0792413462556964 1
-0.152694577572334 1
0.517052410357197 1
0.834873278942841 1
0.232290647006098 1
0.0573624005761568 1
-0.307125328773572 1
0.184513923452365 1
-0.163305164155806 1
0.210599386101823 1
0.249299597412126 1
0.0449726402027216 1
-0.421252277229947 1
0.0322686337145099 1
0.233198361827454 1
-0.00177170756851358 1
1.06965702171044 1
0.0321534092977463 1
-0.0538865788366552 1
0.494962743019233 1
-1.05835567218812 0
0.154427548840175 1
0.00561443855816993 1
0.264615349417023 1
0.433783386443124 1
-0.203725709659461 1
0.158469310264967 1
0.0929063306287813 1
-0.551633266535651 1
0.23139311894454 1
0.67930392134973 1
-0.193612401021798 1
0.48180807913453 1
0.625625922698119 1
-0.00875833667322877 1
0.446967445804605 1
-0.131316962847346 1
-0.126570204620899 1
0.522342693194907 1
-0.421769279315557 1
0.362067375999224 1
1.39953199122074 0
0.860938294081287 1
0.812165211258033 1
0.343829062877541 1
1.03651378152253 1
0.0815160501245676 1
0.944383987162619 1
0.390595032051344 1
0.415732800011023 1
0.630284518891663 1
0.332095885663482 1
1.28980651574756 0
0.167706261995218 1
0.790024073668086 1
0.0680023633257722 1
-0.194022106439616 1
0.422189585176323 1
0.416206114373056 1
0.840691701689105 1
0.271833652425926 1
-0.385183155768892 1
-0.196607531638083 1
0.48590999150353 1
0.531757821344711 1
0.506122003063893 1
0.51149214493184 1
0.42357213606244 1
0.246594032185613 1
-0.0352277587841212 1
0.0205555337263358 1
-0.272170095192124 1
-0.0783774758598301 1
-0.120706390353044 1
0.717091400208372 1
0.58016049609756 1
0.359198282241869 1
0.128836786540478 1
-0.272822965171518 1
0.0345338109399622 1
0.372960848716211 1
0.780153540983788 1
0.133157476502291 1
0.505788289957328 1
-0.102179734191088 1
-0.275691497347792 1
0.43676568591504 1
-0.599655960568446 1
-0.449413738316756 1
-0.137860633603189 1
0.174753183826688 1
-0.130569525539364 1
-0.185462780435742 1
0.201164749786719 1
-0.498373198337724 1
0.785508628114868 1
0.439060696235346 1
-0.777885601799935 1
-0.429504001313616 1
0.566593532785092 1
0.261768298228755 1
-0.125133396349829 1
0.22559359034588 1
0.338723959801596 1
0.733080118264645 1
-0.170382639297138 1
0.419767672579867 1
0.453006367875024 1
0.642159039073248 1
0.945254956668469 1
-0.0445109696554735 1
0.090835088495339 1
-0.349080108921157 1
0.160716774482869 1
0.812619430094929 1
0.457758384803832 1
-0.248080145365697 1
-0.348286919106824 1
0.663575539611457 1
0.00826411432655037 1
0.335332168879725 1
0.13218924541173 1
0.0622467719140559 1
0.279596323408697 1
-0.627921736725163 1
0.344922622760616 1
-0.509308371895058 1
0.392247575568315 1
0.335213705516537 1
0.093807548042829 1
0.782521392273893 1
-0.145362698406507 1
0.400580286653525 1
-0.445568410633987 1
-0.160834374233568 1
0.589101783894435 1
-0.0975700030236704 1
0.160281190364865 1
0.668158814931579 1
-0.502434130889468 1
0.0813269977190743 1
0.0890970720028474 1
1.02883508086617 1
1.16242484145425 1
0.188323919933843 1
0.830770960889354 1
0.240041035406341 1
0.570328690211655 1
-0.567327051961705 1
0.614668512842818 1
0.14154342692095 1
0.262944050580449 1
0.40369165502497 1
0.332492957494916 1
0.410188819085484 1
0.598164853879402 1
-0.0950928058191464 1
0.831824492742769 1
0.398361492645253 1
0.896720488257313 1
0.322153722026667 1
0.89793106696224 1
0.475996287081269 1
-0.216258653635341 1
0.623442667653274 1
-0.031441714164918 1
0.151492761680573 1
0.268359871755737 1
-0.480231057052479 1
0.35273527172183 1
-0.273940669512491 1
0.0947706347182182 1
0.0230407773797239 1
0.0327293448781876 1
-0.3606678976731 1
0.192578456482967 1
-0.768138154684835 1
0.887449043029025 1
0.512732140633998 1
0.235463958475924 1
0.784021447693207 1
0.196528550012438 1
0.0755992077301865 1
-0.343688108053433 1
0.805270045765579 1
0.61901302723847 1
0.0308034271014754 1
-0.246467715312537 1
0.152342292717572 1
0.941924995842896 1
0.332316659469693 1
-0.358521658029382 1
0.390822447239003 1
0.249703715669401 1
-0.425652750238771 1
0.62899533923601 1
0.597503595131402 1
0.721316090035132 1
-0.715124930395062 1
-0.168640881835526 1
0.110768340956268 1
1.2618046710881 1
-0.361916728211913 1
-0.37404663433711 1
0.360952983712651 1
-0.162272065375239 1
0.263260765668017 1
0.556407519611802 1
0.474534679833162 1
0.710401045059859 1
0.257987220674438 1
1.0188237855833 1
-0.21908576205592 1
0.606141371024341 1
-0.20854813582595 1
-0.148597870098352 1
0.490590796219589 1
0.963115558057114 1
-0.307532469137532 1
0.126889452412217 1
0.393107139613105 1
0.842911483852139 1
-0.282562782604688 1
0.201912738960565 1
0.151496846278331 1
1.0000732652923 1
-0.467431930542822 1
0.616500379541157 1
-0.550848379221589 1
-0.194142112202186 1
0.476566540287075 1
-0.163818899033099 1
0.0385966920517707 1
0.497778137094615 1
-0.167657859265045 1
0.72669842119256 1
0.0381926545447037 1
-1.01182568961152 0
-0.36199014325788 1
-0.119651171553544 1
0.673332783171971 1
-0.0379168610191789 1
-0.733254048279135 1
-0.28250304107633 1
-0.127592418356452 1
0.541978671071855 1
0.243613739999314 1
-0.128947462049746 1
0.390560121476114 1
1.00288106339397 1
0.262225011972376 1
0.395463186271664 1
0.463530661079003 1
0.638987399146785 1
-0.0436005350100722 1
0.642825535666868 1
-0.521490345623675 1
1.04820655342617 1
-0.79822928077162 1
0.434459252206667 1
0.0575037350134915 1
0.397469514967473 1
0.189270086109152 1
-0.168847810281768 1
0.280272427231054 1
0.190268927338193 1
0.717653270547477 1
0.542443812825498 1
0.158442808304084 1
1.17312256670987 1
0.708062892805612 1
0.743046815293063 1
-0.222239502399261 1
0.423702701858303 1
0.752814051782931 1
-0.70981190688205 1
-0.44330486722455 1
0.290122527654758 1
0.533588258257576 1
1.21159888930932 0
0.0919764447492194 1
0.692479495315014 1
0.151374778104595 1
-0.757709010426832 1
0.587698841735642 1
-0.28102292350356 1
-0.375892994333104 1
0.18394727933049 1
-0.162954122715334 1
0.632224974094818 1
-0.680757477924097 1
-0.390890163205819 1
0.382173742999707 1
0.744493955300554 1
0.551208900946795 1
0.44960131091719 1
0.130454604249016 1
0.421606467881374 1
0.465705480938138 1
0.512502500858261 1
0.17062190635398 1
0.0737908196249162 1
-0.0717667984435965 1
0.45357960010245 1
0.107798278153689 1
0.324992004080321 1
0.613065769357253 1
-0.556905906647528 1
1.14390509613616 1
-0.418821653518414 1
0.596545819316014 1
0.18917235379779 1
1.13028858264052 1
-0.39436579146426 1
0.283412873605669 1
-0.41736123354395 1
0.552155201455707 1
0.462402859591082 1
-0.127872333169506 1
0.783654797359587 1
0.638498203922848 1
0.671705810163109 1
0.586821893768905 1
-0.116416234572754 1
0.214112542857978 1
0.387737072499578 1
0.171398420616116 1
0.0640673030852635 1
0.167152514951612 1
0.117206249532198 1
-0.425355106594809 1
0.152342147662326 1
0.148934077388648 1
0.0982253728575282 1
-0.421038755335173 1
-0.0214543428916912 1
0.310710070196111 1
-0.130594639685722 1
0.511651097774284 1
-0.108346441900541 1
-0.675938863690456 1
0.23429013522868 1
0.749659653716711 1
-0.227296020300842 1
0.622549108007986 1
0.326441966968069 1
0.412735608367671 1
0.693642390026636 1
0.474977253031034 1
-0.345290472108407 1
-0.780305878118389 1
0.0482227160807482 1
0.159736132416446 1
-0.0503003504428881 1
-0.662446848672425 1
0.00289146334371229 1
-0.109075428915233 1
0.0567407764590886 1
-0.272717932541962 1
0.0121032430947153 1
-0.00967860853364555 1
1.22064867228908 0
0.153290567286326 1
0.17145237962372 1
-0.713783454999313 1
1.19238127721072 1
0.288278609463759 1
-0.100400596389356 1
0.542877271173651 1
0.434420658171526 1
-0.0406305635249645 1
-0.866384712255158 0
0.574721832033359 1
0.285705055593926 1
0.253547022933494 1
0.41780998206831 1
0.346841449903721 1
0.707469145430224 1
-0.107211529451861 1
0.430160996660573 1
0.82745431354758 1
0.00214258065013308 1
0.282651769803246 1
0.0991463256757842 1
0.166210365672838 1
0.00110169657525108 1
-0.322174091102931 1
0.000613359558315318 1
1.0069180780172 1
-0.0711358505604673 1
0.575054544189269 1
0.198789244677484 1
0.569294712356732 1
1.18140132441103 1
0.617109884753847 1
-0.286710404323739 1
0.886634261385178 1
-0.707330421057654 1
-0.174293087289416 1
-0.00271936257878858 1
0.894850155378139 1
-0.147089829075186 1
0.845424566578694 1
-0.258301365870345 1
0.162942962031807 1
0.907574653959907 1
-0.518191106158946 1
0.338822273835641 1
-0.235048561126699 1
-0.119299319948403 1
0.691589703936305 1
-0.0491437439338109 1
0.163194698522727 1
0.0753464673207267 1
0.533580237282093 1
0.104363319190663 1
1.11214805796684 1
0.305284034771122 1
0.773977898347547 1
-0.913770680098714 0
0.331664294799586 1
0.112763276614572 1
0.87231792521524 1
0.55597215292514 1
-0.190596426704133 1
0.140359391436439 1
0.447390724341835 1
0.84865143608091 1
0.633901301685766 1
0.829654531071153 1
-0.377612855308542 1
0.110674738337984 1
0.615917615132312 1
-0.914447012692831 0
-0.321526912748587 1
0.124647219919106 1
0.0140314462568239 1
0.54623499806729 1
0.211684656918603 1
-0.127977460915388 1
0.298929437409252 1
0.160400170006011 1
0.553651018983193 1
-0.298805356809012 1
0.167844583607974 1
-0.115385144933929 1
0.325966814003324 1
0.367809731184851 1
0.365343099429944 1
0.0943296202937208 1
-0.124966949391453 1
0.605238326904901 1
0.253058330538644 1
0.0722610451514361 1
0.867883440157764 1
-0.172860426462358 1
-0.321817111886707 1
0.899900361019254 1
-0.57717098325022 1
-0.349933964270346 1
0.373439636269336 1
0.605700154850273 1
-0.421086776458997 1
0.605941678077102 1
-0.370588725802678 1
0.758689305987516 1
1.58065094983094 0
0.112282669649352 1
-0.291308530087198 1
0.353511700531997 1
0.986948012156178 1
-0.17624539140874 1
0.213515888644051 1
0.387306382241563 1
0.487676946898898 1
0.0543979336316172 1
-0.259505347941732 1
-0.242163374942871 1
-0.822172138595765 1
0.815647100260977 1
-0.464973987817473 1
0.269067966995357 1
0.268386941910366 1
0.442622511781143 1
-0.1071069099264 1
0.257405238736165 1
-0.358165641379167 1
-0.457859881080132 1
0.559210246096454 1
-0.0371856530677426 1
-0.206635591582621 1
-0.255265400927988 1
0.106664433910209 1
0.141912215735687 1
0.0955058427109243 1
0.233971044414245 1
0.0367519148205744 1
0.553530727828742 1
-0.701369569914265 1
0.643463861048337 1
-0.00315543756093462 1
0.078775304537079 1
0.290191301454122 1
0.0611555200528385 1
-0.499112061393723 1
0.802303473256902 1
-0.217293821647593 1
0.73861982706251 1
0.00669252900872065 1
0.453951702474341 1
0.0842348980805902 1
-0.583895780374335 1
0.47375044606162 1
-0.0287181695841069 1
0.29761336164904 1
0.258399843701563 1
0.0458248685361626 1
0.0274198957986535 1
0.234737787567076 1
0.181233834703292 1
-0.296229363279792 1
-0.101377652245884 1
-0.00443990108074976 1
0.300905658218436 1
0.0973568759895173 1
-0.0807283279931188 1
-0.391760981434604 1
0.427022361400277 1
-0.754936931491627 1
0.0717967620834251 1
0.211344924825656 1
0.712013765840639 1
0.342288674137175 1
-0.892271419611828 0
1.02711531077336 1
0.261137073069868 1
0.728232432463114 1
-0.515659176516405 1
-0.0397263893819099 1
0.179307652319446 1
0.0434786067072497 1
0.0191529951422537 1
0.191864173533375 1
0.20149578714263 1
0.121517093071303 1
0.471717986149194 1
0.366558677626064 1
0.593135111020003 1
-0.239664191981589 1
0.321480453643912 1
0.955519829559451 1
0.190288979925233 1
-0.23805663743554 1
-0.277990019652778 1
0.0412913136074543 1
0.18148442914223 1
0.455961809797672 1
0.639287044306049 1
0.0848591697148881 1
0.478355706680146 1
0.223654078158772 1
0.131384197304062 1
0.0743993372274657 1
0.915629593574157 1
0.465038125228876 1
0.635058350906609 1
-0.0633140925614001 1
-0.11520627530695 1
0.127278033538861 1
0.600268482807939 1
0.0957987196303772 1
0.441523588013249 1
0.629355695966245 1
0.325752555507038 1
1.36933401425334 0
-0.402499135657127 1
0.075748887663395 1
0.107070265000805 1
0.560374153042123 1
-0.717060800931121 1
-0.358061493096604 1
0.631646240211432 1
0.283935864877639 1
-0.30172851346431 1
0.227811764251464 1
0.532582466395927 1
0.185462637416864 1
0.681974862185751 1
1.23900664889615 0
-0.120718468979868 1
-0.399118570111988 1
-0.197071049623813 1
0.747503349803872 1
0.656927769833779 1
0.270051731879176 1
0.371289228850905 1
0.500015103748971 1
0.189381549664696 1
0.178705800510748 1
0.833229887537308 1
0.433814142626393 1
0.360732401475509 1
0.341587240966501 1
-0.259486388344055 1
-0.106568214120123 1
0.164415858181733 1
-0.31839571765629 1
0.611212588518064 1
0.388679444933716 1
0.501419667011997 1
0.370357684643218 1
0.474549016058836 1
0.611806570319647 1
-0.00274464740501396 1
-0.0831124288915833 1
0.477791483621796 1
0.136686416607839 1
-0.00065956264270281 1
0.0313848608546917 1
-0.199654174295178 1
0.464918730647433 1
1.11932090978698 1
-0.016614618594982 1
0.134332421635959 1
0.901439717565478 1
0.0539329430487461 1
0.529822812371822 1
0.0613427163760334 1
-0.310750995898326 1
-0.437370572466898 1
0.455597425321051 1
-0.181480889491821 1
0.361161152306053 1
0.75592297103366 1
0.733613222009916 1
-0.0464518383362071 1
-0.461569041759268 1
0.401704542750492 1
0.189503790214298 1
0.329279462676569 1
-0.605843772628764 1
-0.00654794892988621 1
0.153445612584668 1
0.473322359196162 1
0.0622305799651488 1
0.483189969606788 1
1.04779503995942 1
0.707171068155484 1
0.641697094213133 1
-0.088080037008852 1
-0.422922856873531 1
0.136867669428059 1
0.127163300715736 1
0.584150986626183 1
-0.221501051172081 1
-1.0447978151609 0
-0.308563604852302 1
0.350236516591902 1
0.299709924982391 1
-0.795672340521454 1
-0.0169642135132138 1
0.289516483397553 1
-0.0629844261636665 1
0.48832186523943 1
0.547490053403947 1
0.641946644215372 1
0.31705494689681 1
0.229001572397404 1
0.647019162807857 1
0.4554314972537 1
0.330744525308254 1
-0.436258131123267 1
-0.446828079105106 1
0.11057802399877 1
0.949727789888073 1
0.405293352974233 1
-0.424717073897771 1
0.469378123243317 1
-0.469186915430235 1
-0.319958635430569 1
0.398102660932615 1
-0.268866013226583 1
-0.257922648875408 1
-0.392173355840221 1
-0.472945615138777 1
-0.451483567394325 1
0.584075777326971 1
0.168751589491694 1
0.749216257570967 1
-0.0879148403350367 1
-0.106870631094854 1
0.698741472393552 1
0.697059932742768 1
0.363940998214732 1
-0.387903496824317 1
0.0290788308689762 1
0.13788351480693 1
0.486766468539111 1
0.156408071260368 1
0.47247601777279 1
-0.579717827588666 1
-0.223430282132745 1
0.909935207674449 1
-0.399511915202469 1
0.744405859725297 1
-0.485362277702828 1
-0.220239423070665 1
0.417813921391012 1
-0.355315439316773 1
0.831392149321163 1
-0.471048765673704 1
0.196445219138875 1
0.253296442982369 1
-0.499468802580116 1
0.268969241152342 1
0.990027255100869 1
0.0439381570183549 1
0.170098744660658 1
0.57411478027027 1
0.347952123609078 1
0.0294710008915471 1
0.785014354769163 1
0.725963285053342 1
-0.0304124629796133 1
0.325538351412111 1
-0.442437311954037 1
-0.096126049772524 1
1.26790190546012 0
0.40697617751458 1
0.26045086843541 1
-0.0918041072320576 1
-0.139503430310538 1
0.384807878503042 1
0.351318647975703 1
0.215221932198677 1
0.125091042136633 1
-0.0451060714059873 1
0.00875874528787887 1
0.607576663696829 1
-0.572277872462651 1
0.0620039533959631 1
0.409610674551488 1
-0.0552727610071653 1
-0.240866239721498 1
0.234996064316549 1
-0.428100525729776 1
1.63385070941993 0
0.407100055854939 1
0.178739175291174 1
-0.598806669256261 1
0.405705258530523 1
0.395959884480208 1
0.461473290426509 1
0.250518307147774 1
-0.546536709913334 1
0.548186042526447 1
-0.154175326447557 1
0.37077786408594 1
0.605458298779705 1
0.337130763191616 1
0.330965110755621 1
0.099729107397406 1
0.539383290438716 1
-0.220520687739976 1
-0.106551341196853 1
0.105647221638006 1
-0.244820627346933 1
-0.00928366292102609 1
0.0647564490716913 1
0.195779695072715 1
-0.0119637630350452 1
0.0993065276004695 1
-0.273868182472102 1
0.542929146883517 1
-0.936102581756426 0
0.3068812356356 1
1.15042957308727 1
-0.639339494002036 1
0.195226084301783 1
0.147532730964506 1
1.08709063683259 1
-0.113163881236987 1
0.770572298770205 1
-0.0893411441510274 1
0.64724975830615 1
0.677253539643362 1
0.542701088701246 1
-0.0381617315685067 1
0.321146895231755 1
-0.94888447630522 1
-0.161819749583751 1
0.560651972966435 1
-0.252877221405115 1
-0.57678428620983 1
-0.782668861296872 1
0.15158118872249 1
-0.161273850494679 1
0.525421266366678 1
-0.205570399371082 1
-0.152873320112343 1
0.439981803060599 1
0.0869453251187959 1
-1.38331384215572 0
0.552408863952596 1
0.431885545989405 1
0.415690453810074 1
0.477628175164962 1
0.342658353257522 1
0.55506768082185 1
-0.424061242179253 1
0.450052274963311 1
-0.828720086860609 1
0.550821833353426 1
0.530894127922946 1
0.575785854821822 1
-0.314651189400415 1
-0.149515901451289 1
-0.41044907841581 1
-0.757745210334808 1
0.693134166852142 1
0.689012283282269 1
0.639076080036865 1
0.655128155743943 1
-0.0970217061780578 1
0.108472259136046 1
0.013682074105354 1
0.46167179403679 1
0.0811234116459554 1
-0.681523580748226 1
0.61072805894234 1
0.294504623124292 1
-0.265006910505603 1
0.255069321262204 1
1.14728381569488 1
-0.640820056405366 1
0.596801921803561 1
0.00455005296198804 1
-0.124300817400239 1
-0.188186755794301 1
0.23336354082942 1
0.0880055334454344 1
0.278556455521756 1
0.0840515778709705 1
0.607036596992961 1
-0.277801747161909 1
1.01842792267905 1
0.554833260074111 1
0.816102790724678 1
-0.0931466933882166 1
-0.403612790879075 1
-0.451374587589848 1
-0.353340702427717 1
0.706509386477934 1
0.0367256331103507 1
-0.23571263857461 1
0.0876236541049978 1
0.13568582787083 1
0.248102758780907 1
0.431213244712834 1
-0.280533672875819 1
0.0687089697915095 1
0.582332945154699 1
0.293781112396885 1
-0.603281348454344 1
0.360498073805568 1
1.79183703514323 0
0.220573179583873 1
0.0550627977370291 1
0.486900826238058 1
0.515539801388668 1
0.672560858725593 1
0.64715610423496 1
-0.258883285793767 1
-0.603957178104861 1
0.588194247088077 1
0.308139233642939 1
0.386269264188025 1
0.29196525844458 1
0.325537375167137 1
0.31687930657372 1
-0.156280152835932 1
-0.0678691438737977 1
0.427237307193042 1
0.180476689147746 1
-0.130769968679935 1
-0.234868441720195 1
0.152761868612946 1
0.240737908924555 1
-0.235217292197329 1
-0.23438106322941 1
0.0721504517174566 1
0.172697477521523 1
0.571573194365941 1
0.026474403191163 1
-0.197025026858263 1
0.390237576421171 1
-0.712480184231533 1
-0.0368886857099755 1
0.483430300795906 1
-0.15579572819165 1
0.819101645198484 1
0.176394878170768 1
0.231763219434236 1
-0.0397506980029468 1
0.971003869938983 1
-0.204576189918645 1
0.0696972370235595 1
0.289575898026779 1
0.986061911014693 1
0.231197969014448 1
-0.189244533211408 1
-0.414539667313661 1
0.275621261827623 1
-0.165248626346407 1
0.753968567630174 1
-0.147399980031342 1
0.348449080961105 1
-0.0922391447138299 1
0.0825570121970353 1
-0.0692099519216248 1
-0.949417461337853 0
0.298706480980894 1
0.887725650418025 1
0.584834654999191 1
-0.188210413462637 1
0.0345297676035436 1
-0.0881390059352182 1
1.01242970604982 1
0.0483976661828705 1
-0.235356898276792 1
0.148339350037768 1
0.102647468656087 1
0.0425580194637799 1
-0.557558995692705 1
0.0353718502650739 1
0.517605134610842 1
0.393356847402173 1
0.881613868429575 1
0.257731286477874 1
0.477347581166101 1
0.561563357011432 1
0.461184714872771 1
1.22650539484489 1
0.4558541920659 1
-0.194257183921395 1
-0.0420865428658219 1
-0.491392646426807 1
0.604678763373986 1
-0.602451835287284 1
0.228438874466165 1
-0.163269116307863 1
-0.120729579816079 1
0.391611275109504 1
0.0916574488138063 1
0.104577808844796 1
0.0374820916137454 1
-0.248482505141803 1
0.943253639566486 1
-0.437393519893402 1
-0.0726747606238692 1
0.169142649136667 1
0.787359525556326 1
0.184865400767369 1
-0.0189560815098333 1
-0.0322627410185412 1
0.332862129578444 1
1.30471800930266 0
-0.809459004108403 0
-0.342721964141754 1
0.543919098334276 1
0.325442226170369 1
-0.377633879792491 1
-0.190329615980205 1
-0.351425052315095 1
0.187224621754252 1
0.510915152684448 1
-0.147899981687021 1
0.915599600330142 1
0.0156791899737897 1
0.788877635635872 1
0.243733783552818 1
0.0629551064606131 1
0.643411114064169 1
-0.0608566972756621 1
0.494277591615378 1
0.0550398951121375 1
0.126330663136284 1
0.0270121026403748 1
-0.320817414083556 1
-0.0627969205804104 1
0.136053525396063 1
0.0483089402929239 1
-0.679661602274265 1
0.246407247563648 1
0.396912398912297 1
0.0415290866978699 1
0.658614058402521 1
0.606959097944893 1
0.285092940994328 1
-0.229367674888064 1
-0.848209096480167 0
0.196363659499387 1
-0.489975327563335 1
-0.336256064514291 1
0.117209002541541 1
0.869006094516088 1
0.152854635005611 1
-0.631448987588919 1
0.147506625224453 1
-0.286859176255595 1
0.413866745246467 1
0.249429180428029 1
-0.144000596279167 1
0.169907744895181 1
0.960477622810214 1
0.665783344821824 1
0.290665607768008 1
-0.169424974208888 1
0.385864696408278 1
-0.0914420972667251 1
0.252859145120961 1
0.347385322673258 1
0.521664304192232 1
0.0665144510502384 1
0.957896314550957 1
0.742845500643377 1
0.123319457339956 1
0.39687170490816 1
0.205895645187218 1
0.553737035273797 1
0.0169972459164063 1
0.872804324778974 1
0.0764536250963078 1
0.186367812221046 1
-0.390301494173211 1
0.282544623642679 1
0.208947784324527 1
0.34902155777108 1
-0.361603833135163 1
0.240134607840708 1
-0.0167999717985597 1
1.10417374277776 1
0.0445509541157482 1
0.00137879408643349 1
-0.697397220870744 1
0.260234525244234 1
0.03856082413049 1
0.0852546266007145 1
0.277654160048224 1
0.389681886618664 1
-0.886819758398334 0
0.317357920922148 1
-0.023994855147726 1
0.0104628633814235 1
-0.596653771490309 1
0.336738527515758 1
0.0951405342892172 1
0.271913661993581 1
0.00949121831012457 1
0.479009887597553 1
-0.339003379326706 1
0.21308379678738 1
0.221510199630331 1
-0.299473824006855 1
-0.327918297787474 1
-0.025536990411913 1
0.498332514829527 1
0.00352863479418189 1
0.253155900503605 1
0.163697138209659 1
0.123539533308807 1
0.430744055227338 1
0.501479775982176 1
-0.629115423677101 1
0.068921357222457 1
-0.201456753429298 1
0.281652422781586 1
0.524008485538331 1
0.443995079852341 1
-0.468930607931939 1
0.651996945246931 1
-0.129232835584656 1
0.205252565407431 1
0.758692497714675 1
0.254021671884246 1
0.641186978445598 1
0.173001311586237 1
0.315866378524463 1
0.211526611768867 1
0.59672904963387 1
-0.304800020141345 1
-0.110624192975852 1
0.351786945761465 1
-0.690003242254102 1
0.555237529492812 1
0.090872740471303 1
-0.250340997666275 1
-1.26664860378822 0
0.0547151639350291 1
0.460526171868632 1
0.118522430628583 1
-0.332580364590146 1
-0.926249738901176 0
0.781448529426242 1
-0.124292110499027 1
1.03004049902452 1
0.390381037272896 1
-0.260678221197818 1
0.442852412526065 1
0.800800377704633 1
0.574849002056684 1
0.630675172329956 1
0.409052666299696 1
0.816902371946954 1
0.0737665704867231 1
-0.110895936717484 1
0.932424260663413 1
0.51161767483528 1
-0.0487475725083013 1
0.129350410790993 1
-0.105052871881622 1
-0.33920830412364 1
0.79004633860272 1
0.352847872787501 1
0.324832866545198 1
-0.634745638736635 1
0.113500922466897 1
-0.253848782992434 1
0.825868922248605 1
0.620084214627123 1
0.233567351953391 1
-0.189393477735504 1
0.484637109073533 1
0.689588663114754 1
0.488604982885453 1
-0.506577101248493 1
0.625017605498266 1
0.74726087760243 1
-0.101606219274937 1
-0.280370152709387 1
0.238727177707838 1
0.35237147357412 1
-0.193792512333373 1
0.272593623031254 1
1.08931745135694 1
0.125223060061216 1
0.499187472604256 1
-0.153789491934636 1
1.10207151344231 1
-0.355159391482204 1
0.175894864287525 1
0.245337555018045 1
-0.0909991148508747 1
0.483072689024299 1
-0.0350700139092226 1
-0.0249756675667319 1
-0.165359882492224 1
0.962969298436632 1
0.458715531011587 1
-0.475567887144081 1
0.159739096334711 1
0.111462833007511 1
0.615534926338804 1
0.416312814644472 1
0.253026688460559 1
-0.720231994082028 1
0.310968010484137 1
0.293235056819347 1
-0.0861895745689573 1
0.0951006985218365 1
0.508860882660056 1
0.14539308400686 1
-0.488875521852706 1
-0.240886042169984 1
0.292636897692938 1
0.0167704392887796 1
0.0945224882914097 1
0.222096914830637 1
0.540767548010969 1
-0.180598907794161 1
-0.379305695721097 1
-0.241593070278026 1
0.386151993995051 1
0.481345237277105 1
0.285994197603307 1
-0.0258443443372707 1
-0.0654175305028867 1
0.416607399857021 1
0.323734258818126 1
-0.678040649424213 1
0.335020257929867 1
0.227509825249822 1
0.137532111950085 1
0.612032662569477 1
-0.587548369177659 1
-0.283059769177607 1
0.510787053295144 1
0.549342960345145 1
0.409514771018493 1
0.318455212446821 1
0.64335124515083 1
-0.40472939369725 1
0.520301884796925 1
0.207013206237839 1
0.458177209372324 1
-0.249992350846208 1
0.168858935960902 1
0.177453709047409 1
-0.477582853018489 1
0.857253429513669 1
1.06612606229493 1
0.764556124650173 1
0.809059109776553 1
0.001057836748494 1
-0.214985060135379 1
0.551028570197072 1
0.266493622736311 1
0.0943787260600006 1
0.518499913581768 1
0.747610237709244 1
0.84437402802052 1
0.855142621079579 1
0.215376205294787 1
0.431430396243352 1
0.383554987732812 1
-0.139630675920731 1
0.0306293784278817 1
-0.469436435312918 1
0.820152265242629 1
-0.0951362949424519 1
0.386606678339453 1
0.198259559683869 1
-0.157701956402831 1
-0.131169082054485 1
0.175566187260024 1
0.282540871964035 1
0.397652039789816 1
0.833608303589345 1
0.0357645800919153 1
-0.583252105210539 1
0.31341538597576 1
-0.142696067793922 1
0.293464048179067 1
0.438908137321386 1
-0.0338347845496433 1
0.842230098794434 1
-0.00450369106965817 1
0.438032232476535 1
0.288827431079753 1
0.0799111071180761 1
0.0758910442695794 1
1.05110210094595 1
0.618497818495996 1
0.824979006029699 1
0.396142083300359 1
0.0788738342553744 1
0.485362618327488 1
0.250454641881348 1
-0.058844018001239 1
-0.318201789655288 1
-0.0947829943670609 1
-0.297963719757564 1
-0.0372170489349971 1
1.1080573481813 1
-0.192152560366314 1
-0.0145780071779063 1
1.06157998722083 1
-0.165988611063566 1
0.742210630432302 1
0.15391260042735 1
0.585272731777446 1
0.225813282025266 1
0.316204456027823 1
-0.894182048020573 0
0.840679733981482 1
0.474677779321026 1
-0.343168345562707 1
0.681526761414606 1
-0.325266759727295 1
-0.00448924308116777 1
-0.016856397836016 1
-0.624035329472103 1
0.183154902982167 1
0.19350640608316 1
0.448123423317578 1
-0.00846856273198673 1
0.648715832435281 1
-0.193927256945136 1
0.975931885077034 1
0.403101671082933 1
-0.0639696562161118 1
0.683244563012585 1
0.547157173226117 1
0.373811128550381 1
0.216067181680422 1
0.235560713616723 1
-0.0950086861970459 1
-0.324335882824336 1
0.586480412778229 1
0.337428197627286 1
-0.184909165355219 1
0.0818329418523302 1
-0.28136517061835 1
-0.0433163765454365 1
-0.00732275187852342 1
0.304727162421001 1
-0.237414740671887 1
0.182748286496294 1
0.535983986077631 1
0.145894992527545 1
0.108472803890873 1
-0.347392725610344 1
1.07713725876894 1
0.476677827498347 1
0.17209129409201 1
1.06366833543681 1
0.310016342626249 1
0.677591325442551 1
0.405870549002836 1
0.111125380873464 1
1.11359634005239 1
-0.390787190351541 1
0.93460043117094 1
0.689339939692473 1
0.287895913611031 1
0.316201592158145 1
0.0714475066414862 1
-0.0157003602085503 1
0.19925322151152 1
-0.229416904828683 1
0.449123787623777 1
-0.147302756601303 1
0.117411649721335 1
0.456775712338044 1
-0.274892725334618 1
-0.331384062562305 1
0.200066733439576 1
0.457980150039538 1
0.390402214994824 1
-0.247625828351195 1
0.0958054560362845 1
0.0703530229737618 1
0.182428331014564 1
0.3643410971656 1
0.376593942262498 1
0.402063163712364 1
0.705540633730036 1
0.301021630212158 1
0.493717194171694 1
0.306846775894474 1
0.521690115884359 1
-0.0871095741852096 1
-0.013372244566016 1
-0.119680524441463 1
-0.162020526686668 1
0.368866294634728 1
0.0478436370740924 1
-0.0182336184924097 1
0.58490329893429 1
0.720264731557231 1
0.463497811623741 1
-0.284267499771685 1
0.278964843208946 1
0.113814916268926 1
0.925847347394096 1
0.291030872007712 1
-0.419785906800488 1
0.00179190989993203 1
0.224259213101179 1
0.349682081310088 1
0.062218249281146 1
0.435749123365708 1
0.561802175255528 1
0.676701475822226 1
0.810800143606768 1
-0.34944235202734 1
-0.103138091978472 1
-0.0827165407437973 1
0.530635233452447 1
0.770263498986134 1
0.551288602861936 1
0.479367822510318 1
0.0367613974305449 1
0.474188772952558 1
0.433063832183012 1
0.626857435227618 1
0.249075809497299 1
0.483523155011353 1
0.114597904363601 1
-0.838911412120988 0
0.339828119143676 1
-1.26548492862821 0
0.771890555337021 1
0.185000162304547 1
0.386970379911118 1
0.581451442822749 1
0.405924052386449 1
0.0146920454707008 1
-0.101215937690964 1
0.382109626695015 1
-0.781527381386639 1
-0.193993723561795 1
0.986137814549532 1
0.672120112815063 1
-0.0941434010279545 1
1.06517717369139 1
0.530421739205946 1
0.699207279891622 1
0.588491121638284 1
0.543185312422283 1
-0.0285633191646815 1
0.12489350306615 1
0.42672324048849 1
0.11418133898241 1
-0.0999014845582626 1
0.181835705817505 1
0.209876575121364 1
0.00466648053154006 1
0.181411899144021 1
0.652911545041376 1
0.727499503842698 1
0.674411000633257 1
0.122880711415426 1
-0.154484622742329 1
0.141899704709078 1
-0.0239228118958195 1
-0.046428649510198 1
0.0269667834690217 1
1.18132102208251 0
-0.24129988936431 1
0.484233662667619 1
0.243777009174827 1
0.773466113561559 1
-0.857142002290894 0
0.868764833264469 1
0.98423684731752 1
-0.160670650367923 1
0.0295613385017487 1
-0.206405535670314 1
-0.29055217704757 1
1.29336278163162 0
-0.844891199141747 0
0.600536865500304 1
0.500706791823418 1
-0.852596644520663 0
-0.467343247368421 1
0.396804207368865 1
0.334567826391492 1
-0.245557169656767 1
0.057538536745432 1
-0.173174008011034 1
-0.501854737223326 1
-0.101489740262343 1
0.121653102962608 1
-0.527035068027501 1
0.681134663593281 1
-0.680574516879259 1
0.0727890987258751 1
0.505337972732463 1
-0.29409768010756 1
-0.0879099376385628 1
-0.0354955330881849 1
0.783193911428041 1
0.214725491471178 1
0.177399926563848 1
-0.0540550820920939 1
0.574237230481977 1
0.0728990688931226 1
0.0434689160866987 1
0.22518550032333 1
0.238898847528982 1
0.332049406690043 1
0.641939938118218 1
0.607061381041942 1
0.01344484262509 1
-0.647268302246927 1
-0.485273424999606 1
0.286255036063596 1
-0.243358641406011 1
0.422140384193219 1
-0.438376625547029 1
0.634412541735561 1
-0.269693277602456 1
0.129081833190499 1
0.000565193571575612 1
-0.333241701649684 1
0.290671203914137 1
0.0552911013184738 1
-0.335574956633629 1
-0.0325234278160608 1
0.228948874890405 1
-0.235668277654231 1
-0.0407867666075035 1
0.543733066003399 1
0.815439776682286 1
-0.419863828032565 1
0.165241675139971 1
-1.19760984799151 0
0.257894068318516 1
-0.17910387378257 1
0.145791428958155 1
-0.541580097286339 1
0.347881729842776 1
-0.55410458681081 1
0.0837056840024239 1
-0.0573891460760899 1
-0.346806504630716 1
0.646502270119516 1
-0.161262415080409 1
0.659779864373628 1
0.1747851385855 1
0.516292979226675 1
1.03070114252888 1
-0.199377377789642 1
0.666470560057267 1
1.46872882395156 0
0.110288370355324 1
-0.190229410053046 1
1.1512753325896 1
0.17835030523318 1
-0.322474710234092 1
-0.484299841207319 1
0.758601056204865 1
0.324695681408393 1
-0.17128393092186 1
0.18335223485259 1
0.443369602970731 1
0.688395856171263 1
0.385153765522162 1
0.142684606019227 1
0.0429070582073323 1
-0.102203129565371 1
0.606782754234119 1
0.408061782975307 1
-0.490837117484356 1
0.809665674859264 1
-0.0256534174928693 1
0.658858940452493 1
0.847598529833224 1
-0.0342684952063487 1
0.327718122198446 1
0.904613891791808 1
0.0499588353032326 1
-0.633201247008593 1
0.248917930481591 1
-0.302268705108723 1
-0.675909132122448 1
-0.243471993565261 1
0.283437069152025 1
0.648718872602023 1
-0.498247822003785 1
0.39040856832284 1
0.512660473278755 1
0.717213714449055 1
-0.358989921054031 1
1.04255670372262 1
0.0398597136413051 1
0.195186528216417 1
0.263819355007831 1
0.668322401909062 1
0.877106097424434 1
0.449324051554192 1
0.778054032853062 1
0.323524251268969 1
0.175650761534456 1
-0.0053372424121579 1
0.374698876027554 1
-0.000435987797840431 1
0.0180992238972744 1
-0.621157849821805 1
0.46215435619735 1
0.316907792248948 1
0.0279030277351344 1
-0.176428794539332 1
0.670957900134562 1
0.498415203595795 1
-0.20937881802218 1
-0.120310692617471 1
0.410397186366848 1
0.204395782677811 1
-0.538163476434399 1
-0.732313119455899 1
0.184776029812833 1
0.2167294544207 1
0.699195508508687 1
0.198955242715094 1
0.0807584331464048 1
0.0760646108345928 1
-0.203775598772773 1
-0.274214860536019 1
-0.0676873206255544 1
-0.0386338369600887 1
-0.433161357979248 1
-0.422650100330533 1
-0.263846806531907 1
0.111578228188793 1
0.414917515664722 1
0.140852934658544 1
-0.0233248557545875 1
0.253177133014439 1
-0.0989564681114373 1
0.418141871212728 1
0.036024301640758 1
-0.165790702356022 1
-0.982770665963634 0
-0.0163987610650296 1
0.567101542344286 1
0.19134381730093 1
0.664959860616503 1
1.03014965541977 1
0.180188356149846 1
-0.0865029916978543 1
0.0193211021612763 1
-0.413121342060757 1
0.172879810666462 1
0.494554987288051 1
-0.576689507583061 1
0.52584591079343 1
0.416967973293432 1
0.804252049842484 1
0.509309409630275 1
-0.254138943809956 1
-0.0450704446523899 1
0.0756869452540777 1
1.30574419530915 0
-0.306441493009011 1
-0.214228998396238 1
-0.491119409974374 1
0.124889793028191 1
0.329719852599224 1
-0.44239860990029 1
0.22448015900183 1
0.192967940238393 1
-0.546513078542322 1
0.0840619871072745 1
0.284884111365318 1
1.01608450825909 1
0.99110158422447 1
0.0156100275509872 1
0.0261120258650435 1
0.99296962605913 1
-0.139775626027202 1
1.46054017351211 0
-0.109183857563128 1
0.379375122993895 1
-0.161700656827482 1
0.425936260718756 1
0.417119458947484 1
-0.126189867564041 1
0.594315629123806 1
0.543545590131189 1
-0.0347540003347231 1
-0.630074175475279 1
-0.380826531399752 1
0.081674320782406 1
-0.0403239716639521 1
1.27734132721338 0
-0.348072000922604 1
0.708492400384256 1
0.103122654356399 1
-0.588595689255644 1
0.122644527936758 1
-0.0815109364575478 1
0.460844270808521 1
0.287921327923173 1
-0.597995968356514 1
-0.0141944263498915 1
0.315851209486968 1
-0.238536450737643 1
0.0614118364083709 1
0.849235086457049 1
0.698473664283507 1
0.0351139159780743 1
0.390482871240277 1
0.436711112832866 1
0.183752359343453 1
-0.00913578645402631 1
0.0909806903432893 1
0.232882835975458 1
-0.345684158690774 1
0.849628468011778 1
0.542834267015959 1
0.212687233704706 1
0.907204254078076 1
0.672940978747785 1
1.1310462132354 1
-0.757742840267137 0
-0.179322557851108 1
0.61350943798615 1
0.470924002574321 1
0.181341862199499 1
0.80929628891302 1
0.615052456399754 1
-0.202052432517742 1
0.877606376170282 1
0.106644370072388 1
-0.050615595595987 1
0.120871094318574 1
0.419840301896245 1
0.914690630831679 1
-0.0747254769307841 1
0.310647693325837 1
0.809199962669202 1
0.458717162728921 1
0.25084721537922 1
-0.0423530574405901 1
0.295159917630695 1
-0.00482806069258729 1
-0.0966058410824333 1
0.301325598842325 1
0.243046482376419 1
0.559782710545932 1
0.987836409413455 1
0.091741468588641 1
0.51548482905903 1
0.0573024092429906 1
0.272561156821805 1
-0.394484754748036 1
-0.742905475703663 1
-0.151292801355679 1
0.832738458387346 1
0.717481161701829 1
0.0601649809868536 1
1.34423067306176 0
-0.520097746387988 1
0.883791142131301 1
0.00482470110851144 1
-0.195502634766314 1
-0.156572832581323 1
-0.162203247587966 1
0.324091682506153 1
0.462349026901023 1
0.336984302267733 1
0.411808290938877 1
-0.0335565817770018 1
-0.306503342602751 1
0.0743266603336476 1
0.493962251625147 1
0.290682574335775 1
0.457391208054005 1
0.555819285212525 1
-0.0953988074218226 1
-0.761816333299435 1
0.378979452033606 1
0.375916221031886 1
0.0455076804361523 1
-0.00054206050373716 1
0.0668914639299487 1
-0.259200804401936 1
0.16203030333583 1
0.571617137719943 1
-0.218154788760206 1
0.271830970796005 1
0.181770731495879 1
-0.761841463016471 1
-0.256505521209952 1
0.233195341083045 1
1.08598823425953 1
0.620845305351483 1
-0.0738535643521666 1
0.432024217286398 1
-0.307048101834134 1
0.00639117025706049 1
0.788352099878516 1
0.776841607526816 1
-0.0685441751036939 1
-0.149485779171918 1
0.143408987098623 1
0.629698786638825 1
-0.211334491722657 1
1.032549615844 1
0.192250800392528 1
-0.437553899838202 1
0.827097878564662 1
0.6711166735023 1
1.41008817607012 0
-0.350600941668542 1
-0.165131599540398 1
0.229324957455812 1
0.313851146615396 1
0.116187580244947 1
-0.5826176058927 1
-0.112327658891323 1
0.258015627419261 1
-0.510511968330104 1
0.422519502432643 1
-0.329090588625038 1
0.5665893512191 1
-0.206827818056901 1
0.99040379255422 1
-0.214553296656954 1
0.841731860657726 1
-0.681586296084956 1
0.295893111770798 1
-0.136851180482869 1
0.564427457305944 1
0.401299005239059 1
-0.185068124090945 1
0.517699368334004 1
-0.112902687372055 1
-0.238658678080235 1
1.08523293607981 1
0.771366352787453 1
-0.853128629269967 0
0.0968731538254498 1
0.927009133012544 1
0.457527061218074 1
-0.59379349588127 1
0.610823535703341 1
-0.597299330668385 1
0.369944498729169 1
0.866006476643595 1
0.0914347129874557 1
0.930694051858106 1
0.396318508609057 1
-0.0966246608981397 1
0.241264756484015 1
0.853736183229509 1
-0.52910186290515 1
0.0934037862145787 1
0.0474586480129204 1
0.508579451431151 1
0.312748527290627 1
0.211135388877021 1
0.965219213247953 1
-0.228563357405358 1
0.00522831734923007 1
0.216600581601226 1
-0.685037790293057 1
-0.265729104690737 1
0.299300796017928 1
-0.260011926039855 1
0.128989848550109 1
0.233172625768578 1
0.691614340419024 1
0.349848939372339 1
0.371539067212301 1
0.507147930694938 1
0.261027103633248 1
-0.507817272530668 1
0.372454966797005 1
0.472322092881896 1
0.339866331679051 1
0.323239646168013 1
-0.710035587714802 1
-0.11468111428725 1
0.515518723219486 1
-0.355434818027165 1
0.723521517145756 1
1.19408289975876 0
-0.212409242834606 1
0.460843691339143 1
-0.625519243145105 1
0.496157874665693 1
-0.102785823791051 1
-0.0232261511948447 1
0.47328639276188 1
-0.137867588385307 1
0.291165631397925 1
0.4004049462908 1
0.53810036958965 1
-0.215558747653254 1
0.558541705491818 1
-0.196856681853334 1
0.334068036004811 1
0.869164545553358 1
0.333538001130891 1
-0.21135238839402 1
0.017660778244783 1
-0.527458829103874 1
0.195163348052457 1
-0.188754569017384 1
0.847797323246644 1
0.273882877835544 1
-0.387338981863231 1
0.463934884898564 1
-0.0441108469149531 1
0.949525232741645 1
0.038924178284658 1
-0.292769284757197 1
0.207530487483464 1
-0.0375505977092531 1
0.0436287553402859 1
0.806694388824048 1
0.052715171359931 1
-0.491518833440994 1
0.317682106753482 1
-0.143431807382929 1
-0.452402621595336 1
-0.345546034095776 1
-0.134881635768751 1
-0.290178880362494 1
-0.0582152693487485 1
0.0236492428263918 1
0.0625893102728033 1
0.0616039449921701 1
-0.347930467726143 1
0.424410832002294 1
-0.0953676000964107 1
0.170282186745683 1
0.11437842345919 1
0.374083818939292 1
-0.205338341101484 1
-0.305936815095637 1
0.480473027821007 1
0.579216215888111 1
-0.491986984925693 1
0.0859238957150948 1
-0.296431806621568 1
0.146837304623431 1
1.02112817223842 1
0.677855449589486 1
0.38180603263805 1
-0.215421970383263 1
0.0473867000670783 1
-0.319257257217785 1
0.669271297148735 1
-0.131712872895684 1
-0.13062760689271 1
0.0668888849774641 1
0.451066103251291 1
0.931279741214218 1
0.56433183066231 1
0.921207226840032 1
0.329464172906577 1
-0.494732868363471 1
0.960036758629047 1
0.882779276299253 1
0.0590434011902063 1
-0.136930743296153 1
0.321080126028375 1
0.643127485892101 1
0.0097276509851541 1
0.0207408000283944 1
0.164813128112258 1
-0.793178808666436 1
0.438257647246041 1
0.199533153232999 1
-0.0143472679823806 1
-0.156360371055852 1
0.255066931781623 1
0.0798160235164494 1
-0.0598294023014155 1
0.315417572792008 1
-0.764199887456113 1
-0.663643737191435 1
-0.131565446709237 1
0.071938833072053 1
-0.224387538689965 1
0.454796754185732 1
0.550601495535642 1
0.410137690854504 1
0.47405822503277 1
0.627587735445444 1
0.427810640546479 1
0.42055679065129 1
0.135772159106787 1
1.10501008420253 1
0.517883968781882 1
-0.167630832237552 1
0.334209340362808 1
0.501659062769801 1
0.631715913448807 1
0.847024229924256 1
1.11079700791487 1
-0.136518502778258 1
0.237202581840165 1
0.297552488023175 1
-0.123023815403401 1
-0.171301434486249 1
0.798165216864041 1
0.0883589177227732 1
-0.173706781183433 1
0.81220801778553 1
0.0381196173219958 1
0.104109333793175 1
0.204497456135898 1
0.189736960693477 1
-0.148470760278245 1
0.172942168146106 1
1.40250523116564 0
0.735393878503095 1
-0.0321000828503241 1
0.106741263135435 1
0.253140567876297 1
0.478138663366374 1
0.141194043915789 1
0.431646431196961 1
-0.417348765410591 1
0.145328345232057 1
0.115017997197247 1
0.625591802685705 1
0.155706852664603 1
-0.790728839497535 1
-0.224028488940656 1
-0.0937847523996315 1
0.999979738619107 1
0.0465200696579834 1
-0.959615025015245 0
0.181663862347865 1
0.388185647412412 1
0.0499275848058351 1
-0.0991452566837789 1
0.0586097487958013 1
0.808058861525667 1
-0.454111938797214 1
0.152574485993222 1
0.476572225974689 1
0.322868440720312 1
0.900005002061928 1
0.535158241279077 1
0.0142131917698953 1
0.357299384743502 1
0.43219383553906 1
0.510927756885228 1
0.74452389744549 1
-0.1008179696057 1
0.911070057457053 1
0.279660691018248 1
0.0022684825706977 1
-0.258696434623751 1
0.716384590048735 1
1.03810263589082 1
-0.000348403786831805 1
0.0244176232672607 1
0.154088654202042 1
0.972911999118852 1
0.0401446404279376 1
-0.410687064277375 1
0.0977750246090935 1
0.0556361026547817 1
-0.0748703279161882 1
0.25600567568543 1
-0.125502154601705 1
0.0915606463012468 1
0.348039467097217 1
0.00728464174880078 1
-0.0365832401542825 1
0.407016260338274 1
-0.153647474538304 1
0.642139035584343 1
-0.33170463262966 1
0.499977608542211 1
-0.0288990881387356 1
-0.213707936040456 1
0.418272646133367 1
-0.136055142268737 1
0.782052676715174 1
0.645513869940747 1
0.468530409067967 1
0.123128467784324 1
0.331765475907928 1
-0.21692539193073 1
0.142489300737278 1
0.151817341231666 1
0.201786114580115 1
0.542303655325519 1
0.774859718581111 1
0.364351740193103 1
-0.157031638309818 1
0.568551709734627 1
0.293493760822666 1
1.08113528360419 1
0.192181034047506 1
-0.394318224523076 1
-0.295799134281985 1
0.490384522813787 1
-0.191260122233035 1
0.751588394357255 1
0.409487554199912 1
0.0965297813868235 1
-0.0664050852388683 1
0.885224759034837 1
0.0314619289229537 1
0.241555554505811 1
0.19572681387995 1
0.908862054181152 1
0.784802778693638 1
-0.325616093995529 1
0.168800235989504 1
-0.424226001824294 1
-0.313995838301324 1
-0.242151143476159 1
0.45130443837891 1
-0.473717503978319 1
0.421828262540732 1
0.945519634432446 1
0.0938583992965595 1
0.97456751012032 1
0.559955175436025 1
0.214128992326476 1
0.54071763547845 1
0.171509505792705 1
-0.00417219181370648 1
-0.956115614130432 0
-0.0394408095821927 1
0.62169259740205 1
-0.0089299984908682 1
0.667875131751531 1
0.640194596605451 1
-0.194945274509539 1
0.156147977794067 1
0.17839555728554 1
-0.163834056610922 1
0.489680987992635 1
0.30901941005288 1
0.167995667373937 1
0.648569716435576 1
-0.0399552044733945 1
1.1193535626125 1
0.411580434635816 1
0.458332754421654 1
0.137845577158501 1
0.912724878898121 1
0.128628138915518 1
0.0132426966730132 1
-0.130232537649605 1
0.087300840795503 1
0.58204569480205 1
0.0447346545194398 1
-0.235227407989347 1
-0.0412547668054063 1
0.716597831613973 1
0.104973528039293 1
-0.250366008894805 1
0.625704078057576 1
-0.111960258888602 1
0.889774327767883 1
0.240760991653883 1
0.353998806018468 1
0.136875646133089 1
-0.34715627964982 1
0.339012437674862 1
-0.34285212887387 1
0.302007070596261 1
0.944734980237383 1
-0.264507666448541 1
0.328841422499866 1
0.0129460630330399 1
0.535120558428237 1
0.324158356925027 1
-0.135506801807324 1
-0.0143468311279488 1
0.306586686895261 1
0.733658302239392 1
0.327472572505879 1
-0.316738993200896 1
0.38388927600392 1
0.138700012273448 1
-0.518538580650604 1
-0.519357598079593 1
0.112022949075971 1
-0.148114216982758 1
0.368705751020315 1
-0.586579321108159 1
0.205769572946223 1
0.198895768785482 1
0.113498658262242 1
0.31215656545716 1
0.526448101993028 1
0.227157026499924 1
-0.136517305910923 1
0.479163826330761 1
-0.216369687329741 1
0.426942025112385 1
-0.0843473333893124 1
0.797005998417769 1
0.217302362667239 1
-0.0940589655248835 1
-0.288697458978026 1
0.509666175246536 1
0.221790745204112 1
0.475168416670668 1
0.530297972798709 1
0.286070979009537 1
-0.0360150865851067 1
0.26549195121824 1
-0.202269231112115 1
-0.424672813960957 1
-0.0277993136881436 1
0.0125130346394736 1
0.468702549596007 1
-0.280602799767639 1
-0.0660970184649341 1
0.43547388522658 1
-0.318829573550588 1
0.00569742743194869 1
0.561036201858483 1
0.400423074771539 1
0.0217931686847276 1
-0.00136982877848427 1
-0.137505502826823 1
0.10509927914002 1
0.36851075036213 1
0.798757849737528 1
-0.610494237386083 1
0.196414334084908 1
0.443226164159267 1
-0.892312841479558 0
0.519314629407287 1
-0.151179994869898 1
-0.0819303335612876 1
-0.432197322933319 1
-0.127306036421799 1
0.224318378913977 1
0.283098123303523 1
-0.189891343532217 1
0.499243029291168 1
-0.359141351108147 1
0.114243835714176 1
0.663287098851178 1
0.746453928589073 1
0.630200827868042 1
0.20466763521459 1
0.295850289393921 1
0.18663613567218 1
0.887422081820101 1
-0.7263326185548 1
0.558101583250288 1
-0.292043528079346 1
-0.113708609236636 1
0.49942408635045 1
0.714812792376055 1
0.435212228546657 1
0.841219926903997 1
0.0619176402269432 1
0.132410135277707 1
0.965843289923466 1
-0.129164689509277 1
-0.0227362802847008 1
0.497423409387633 1
0.336495256953495 1
-0.717400611347533 1
0.385338113475658 1
0.302816647524099 1
0.272002522597993 1
0.134627119846346 1
0.552197685461422 1
0.714234742491997 1
0.547766966747278 1
0.618764757639292 1
0.117653011734167 1
0.89595505993797 1
0.475219559223044 1
0.419449048030046 1
-0.124365593239507 1
-0.207109706140616 1
-0.0880364197097577 1
0.511370068538587 1
0.0595521431550824 1
-0.184453606310524 1
0.167352146421263 1
0.265562341780738 1
0.619769581542696 1
0.344202745209685 1
0.49616623811897 1
0.181845198418311 1
0.132156584927389 1
-0.0429644183421694 1
-0.252047212847063 1
-0.00827838907403748 1
0.319255490295537 1
0.56636042451233 1
-0.284439891074311 1
0.762400179995223 1
0.0489189159382624 1
0.126448405177453 1
0.0974842703541138 1
0.275635812184845 1
0.687758681986748 1
0.35210332380362 1
-0.00906283046403658 1
0.172299917034584 1
0.592555593982049 1
-0.00844324149779113 1
0.663835494696908 1
0.619086252700849 1
-0.845331261177637 1
0.191061493909542 1
0.613315135750514 1
0.0493005713733564 1
0.736192092223601 1
-0.417352987898532 1
-0.292468240153296 1
-0.0774713444743471 1
-0.503185171096976 1
0.435982633671544 1
0.750353774117138 1
0.278276154461311 1
-1.00638372689266 0
0.485964210512656 1
0.583459588928916 1
-0.0656597943577299 1
0.10703284693628 1
-0.0833001346054335 1
0.0909810319562114 1
0.368787446777233 1
0.409200085474628 1
-0.503189973455479 1
0.711007171509543 1
0.579954492032384 1
0.215812336108402 1
-0.265207997738731 1
0.0302524039961006 1
0.264301113714826 1
1.27938653664366 1
-0.723282332689862 1
0.609436315784053 1
0.239512167858365 1
0.0764821032848722 1
0.802303313043132 1
-0.529207093209083 1
0.930299105943875 1
0.0777937639049121 1
0.438034999337969 1
0.242397436186884 1
0.139983261158397 1
-0.021131725458268 1
0.575761692509041 1
0.407874023176343 1
0.017944968237766 1
0.111900395204739 1
0.0380870479812382 1
0.172433640091636 1
0.141272471424641 1
0.388088089337912 1
-0.590927249908699 1
-0.197510997418353 1
-0.138504522082859 1
-0.0449752003769448 1
-0.559116985145141 1
0.598782092280752 1
-0.287844873641898 1
0.00757504777579962 1
1.25333564337658 1
-0.114957264870032 1
-0.123949627041044 1
-0.673984733415763 1
-0.459593684510743 1
0.242507577545561 1
0.0456603762371609 1
-0.0171981142323335 1
-1.29392645455278 0
0.487368960797431 1
0.548978879912242 1
0.457980344845668 1
-0.364661071636656 1
-0.451127869123003 1
-0.207936326242835 1
0.0979161899884431 1
-0.372688889825436 1
-0.202590695516943 1
1.18045671378146 1
-0.469385383605357 1
-0.463738449956299 1
0.171599288624907 1
-0.0294889279600483 1
0.116319751456216 1
0.580553468909733 1
0.551616704667518 1
0.101916163473241 1
1.11146488190725 1
0.796471462818358 1
0.428786212351754 1
0.54690350623813 1
0.0406977619550989 1
0.845794874063235 1
0.70144833408608 1
0.358951707383609 1
0.356614089255045 1
0.208224570456102 1
0.143839028043301 1
0.0677549714400578 1
0.239129859761776 1
-0.204482163605393 1
0.417503072547296 1
0.438065469780975 1
0.368747080960976 1
0.505451320177814 1
-0.116282691996121 1
0.798184895159625 1
0.112681229488282 1
-0.273642221457745 1
0.176208626909141 1
0.502928719966319 1
-0.0518157147526822 1
0.656983148319285 1
0.483406865275181 1
0.628819486605594 1
-0.00161972994812581 1
-0.521125605528201 1
-0.111647066176191 1
-0.65695371293122 1
-0.0659306635876828 1
-0.0520817439945929 1
-0.456239177005079 1
0.127751174094307 1
0.640921475883622 1
-0.203519309879224 1
0.369936141596011 1
0.355510202467586 1
0.597410198377227 1
-0.130952423967188 1
-0.159141378062575 1
-0.613409108649348 1
-0.0348525804540492 1
0.280954401464679 1
0.526609087112046 1
0.483051382889976 1
-0.338449398897206 1
0.476056146093947 1
0.093221422017824 1
-0.151151228395885 1
0.499039865358036 1
0.32099720700794 1
-0.0150668103956824 1
0.304384428801965 1
0.726555549440799 1
0.810312678943188 1
0.451746327203852 1
-0.387232469034223 1
0.653649461299448 1
1.03151447968135 1
0.0205616038731216 1
-0.0788612836913493 1
-0.204853098795348 1
0.321145577204668 1
0.593953848164289 1
-0.0403554150972943 1
0.58841910810458 1
-0.164674453588759 1
0.373453355533048 1
-0.0173028079255474 1
0.258460274768155 1
-0.0515244295103305 1
-0.373367208027585 1
0.121355230869169 1
-0.522265493094976 1
-0.36423403431785 1
-0.323069363874614 1
0.536217896634446 1
0.716437483844314 1
0.148080107798963 1
-0.360080764418145 1
0.261975388674623 1
-0.177103147284926 1
0.105457671137548 1
-0.412396975781371 1
-0.0555160586474973 1
-0.00520001980570034 1
0.622261430356439 1
0.470490607820666 1
0.012325443753886 1
0.4022299571702 1
-0.706499525911861 1
0.746701360314522 1
0.15788061054756 1
-0.78484128786868 0
-0.482914463598252 1
0.213278097251885 1
0.421342265722856 1
0.353671484524419 1
0.0301782281078442 1
0.588699564012002 1
-0.504513510682948 1
0.317917852549415 1
0.619976195580172 1
-0.245120280629102 1
0.279651700232101 1
-0.538220394451912 1
0.593129814625845 1
0.301995338708776 1
0.28324667563136 1
-1.20460338932015 0
0.707529761602618 1
0.140340868013808 1
0.258766977667236 1
-0.247406103890711 1
0.369252173352711 1
0.0475305035341207 1
0.626220465907215 1
-0.74190743012644 1
-0.179029927358048 1
-0.258024651324687 1
0.392691983498584 1
0.273077192900963 1
0.329771783325015 1
0.48624354396461 1
-0.360859174375924 1
-0.572962453571424 1
0.689032824847118 1
0.0231300245456086 1
0.636515044582374 1
-0.699448611653473 1
0.728491654664317 1
-0.0631951604760816 1
0.90465553593887 1
0.595946997154722 1
0.105577579398806 1
0.77536634676581 1
0.275931811470487 1
-0.113009434243617 1
0.402821717590414 1
-0.68552170717509 1
-0.615668409246152 1
0.420270758248753 1
0.210111223926729 1
0.236462792719375 1
-0.383188753542345 1
-0.361543052874255 1
0.265866112090675 1
-0.158762001729867 1
-0.0534453122069322 1
-0.167250322503753 1
0.383459357376293 1
0.615725942627985 1
0.956838085912368 1
0.0504796816996515 1
0.524679197983084 1
-0.176736004549213 1
0.131935595709229 1
0.342212644551591 1
-0.0180035362311156 1
-0.132242520888246 1
-0.022702869525013 1
0.0912546986956461 1
-0.802736465220121 1
-0.192571580996894 1
0.776498986435568 1
-0.0154201960227127 1
0.445173120493137 1
-0.11173075246632 1
-0.310468492744749 1
0.112602396332014 1
0.130780915235704 1
0.92110330317456 1
-0.75715036437591 1
0.922695657751753 1
-0.0930234529734202 1
0.679947386139941 1
0.115593049767593 1
0.114561915274377 1
-0.514221045982059 1
-0.264303046241291 1
0.559485880751192 1
0.351250970393996 1
0.590825151445325 1
-0.260059074549705 1
0.00230697919370085 1
0.59096590835094 1
0.336983038253471 1
-0.172622153155085 1
-0.164322227134902 1
0.421879397519419 1
0.994279067499321 1
0.373128257574192 1
0.385293270377585 1
0.667865917003116 1
0.254105895767242 1
-0.624642968328774 1
0.553949862307427 1
0.210117477158036 1
0.405989772598688 1
-0.15919653367045 1
-0.103502911067257 1
-0.543800379637982 1
-0.113358050716743 1
-0.25472074146933 1
0.0743283083715547 1
0.584958245097601 1
0.997579279084118 1
0.73147226023958 1
-0.111979986763835 1
-0.202246413681907 1
-0.409389423259164 1
0.333477803794165 1
0.175958478171844 1
0.108230899410627 1
0.154173746742601 1
0.0895745129972303 1
1.25208929253736 1
0.513887919629984 1
-0.115083798736866 1
0.0947686154013827 1
-0.171258989421732 1
1.06004602441266 1
0.156645947307287 1
0.353063200392091 1
-0.0528207698356627 1
0.960319818135754 1
-0.336755353952102 1
0.260489841595421 1
-0.175036268741479 1
1.01041378311269 1
-0.419735554340902 1
0.212801544632498 1
-0.522992423364315 1
0.562089930825141 1
-0.684775975629574 1
0.667007226535133 1
0.851002683329545 1
0.0134278599304284 1
0.136464605066066 1
0.605375814064322 1
-0.0806696136261665 1
0.618221748117449 1
0.424226879483826 1
1.13519172632704 1
0.949122814661952 1
0.330871475352743 1
-0.147258652839795 1
-0.549004241085541 1
-0.737653157223842 1
0.675797245071904 1
1.32276252863504 0
-0.0534478917185503 1
-0.0596565636973835 1
0.373973028475018 1
-0.0465038472680076 1
-0.0557179852191195 1
0.359886290136682 1
-0.209754157981014 1
0.0569153218372795 1
-0.282442919707823 1
0.339998043971743 1
0.371200837516632 1
-0.352002871405086 1
0.209889643030566 1
0.321102018739431 1
0.448084067804684 1
0.364419617351374 1
0.034006487252053 1
-0.0912273806629723 1
0.337896343240418 1
0.432144704348194 1
0.442269295005142 1
-0.367484486942315 1
0.015508319176578 1
0.934591608573551 1
0.0289640957886076 1
0.0825224406300734 1
0.523853202037553 1
0.597047075962059 1
0.0138731418327261 1
0.796453515277391 1
0.530742215886367 1
0.560912201734266 1
0.348905454141583 1
-0.00774975301985177 1
-0.282446528201282 1
0.821800411021735 1
0.0786892229487631 1
0.889126915695826 1
0.51624997646856 1
-0.261398410379194 1
0.408016733152739 1
0.0768786896244339 1
-0.578508365448032 1
-0.211903396038167 1
0.46213534533783 1
0.943735725082614 1
-0.0578000943109123 1
0.166985482828413 1
0.119848282097221 1
-0.491133286693665 1
0.822847354411053 1
0.818372492094158 1
0.492270640562091 1
0.422425310039606 1
0.0074967062559682 1
0.240597934062649 1
-0.00181284706421118 1
0.66256786111653 1
0.4640954328707 1
0.129383040313688 1
-0.81581417308438 1
0.10296536434027 1
0.0739451619527953 1
0.371764254275802 1
0.311522937188763 1
0.247437767369924 1
0.054012148611466 1
0.138156200055934 1
0.519915995522881 1
1.04610513701191 1
0.460381457861216 1
-0.0748682848053139 1
-0.588224010402734 1
-0.272845571869522 1
-0.0319593832390909 1
0.136926796945049 1
1.11379741954703 1
0.0428471379541062 1
0.527041107049537 1
0.363873597811434 1
0.192968438478764 1
0.542839872251378 1
0.229197246155699 1
-0.208256333385429 1
0.18924644924662 1
0.3885548238022 1
-0.456170067738262 1
0.330789094681563 1
0.0557525476747484 1
-0.436378707726739 1
0.10805697795909 1
0.372108464194693 1
-0.130994534631117 1
-0.0683789376146048 1
0.276952647737154 1
0.456995174575529 1
-0.0560254784118751 1
0.412056983919294 1
0.783612983854604 1
-0.497771308899243 1
-0.4474444133883 1
0.209638709861022 1
0.533273190738704 1
-0.751661563432056 1
0.0347162192750551 1
1.21239708911549 1
-0.101175443444589 1
0.291572908193359 1
-0.191523608639417 1
0.36066649611558 1
-0.966410617536722 0
-0.153431009269182 1
0.275304245539554 1
0.364092886245252 1
-0.079897027110567 1
-0.438705105653167 1
0.175997239455559 1
-0.074859468791159 1
0.446052497608514 1
0.269804227625843 1
0.359682074959716 1
0.845854838359949 1
0.667029688341993 1
0.760561141455858 1
0.330130858281765 1
0.0821535881826048 1
0.248845202622412 1
-0.197038151259303 1
0.859360779208761 1
-0.287025071508192 1
0.44118691356395 1
-0.761868160885944 1
-0.0479261971973682 1
0.533855849747885 1
0.836355083943505 1
0.564661859513028 1
0.964987411323505 1
0.790168727858296 1
0.143324075422665 1
0.303118394882076 1
0.324954447274318 1
0.347958379405772 1
-0.370554783426326 1
0.0100095280084145 1
0.164072572802821 1
0.0260219080656756 1
0.0339589535722568 1
-0.175642252135059 1
0.67767383888938 1
0.442777259486814 1
0.026320099690591 1
0.0917727358589732 1
0.250486826326822 1
0.185536099774764 1
0.0395439499387508 1
0.211347166564282 1
0.228567492535086 1
0.0596179188661395 1
0.734627673520152 1
0.00981615969162173 1
0.120005000868706 1
-0.0380479624697208 1
0.409105786597922 1
0.481829270778675 1
0.459592142310302 1
0.853683416952468 1
0.217073637104128 1
1.05449989916189 1
0.696347472132714 1
0.421248621421697 1
0.288905716039452 1
0.539979019862265 1
0.661615673346838 1
0.669704455258856 1
0.664626152633151 1
-0.411339810735679 1
0.369226236097647 1
0.100986222410445 1
0.513307885166183 1
-0.190643113757898 1
0.104095455763927 1
-0.105883714368497 1
0.195561119162355 1
0.749669552646616 1
0.863265179924298 1
0.216131368447591 1
-0.258845025913772 1
0.654270163168515 1
0.271782943532382 1
0.534969108812356 1
0.574838675887005 1
-0.944737059668959 0
-0.874559986540868 0
-0.974509042369933 0
0.453248060954488 1
0.854128846926696 1
0.147579845011018 1
-0.728200922478566 1
1.06598161427741 1
0.049959371342695 1
0.389168118553663 1
-0.0372952589675235 1
0.115803481077104 1
0.47516628045843 1
-0.149282818503932 1
-0.436275472738358 1
-0.150468134069007 1
-0.0332729468172088 1
0.216416416661198 1
-0.04613719422897 1
0.575811112964026 1
0.911453931419679 1
0.853474632331114 1
0.456845225555757 1
0.610681199097242 1
-0.140230436409145 1
0.0578290234947564 1
-0.350623383345949 1
-0.0978211432190291 1
0.261699078424527 1
-0.0503007394596563 1
0.0703001180178849 1
0.447237470682468 1
0.316569727496585 1
-0.534020620995417 1
-0.203756829652807 1
0.457515190033412 1
-0.433793052854183 1
0.152283702029872 1
0.0103812748009016 1
0.334548353088993 1
0.0120563719057254 1
-0.074054118990511 1
0.00812852324734567 1
0.0883287997251942 1
0.220709774848179 1
0.133663653607918 1
0.011047482906572 1
1.08385905711317 1
-0.2728424999562 1
0.52985523250902 1
-0.151512921354419 1
0.0383483615972515 1
0.220758836453364 1
-0.123547538612436 1
0.325957468463408 1
-0.000858758093881209 1
0.782888547387178 1
0.397457708154901 1
-0.137236336606346 1
0.233184631912513 1
0.215377426277448 1
0.448041974917824 1
0.749101217756823 1
-0.60469215541695 1
0.0493252635289437 1
0.645651382083741 1
0.0563186794308033 1
0.171844189050321 1
-0.0207261265201955 1
0.0695142876789292 1
-0.106215318221004 1
-0.0443618321280933 1
1.36906452891441 0
0.0122556985409088 1
0.490340540158006 1
0.157048805167693 1
0.300902652332161 1
0.645884426696276 1
0.101267941778369 1
0.436231022924274 1
0.219090388742031 1
0.0214433663095089 1
0.109339638600967 1
0.0941202073847802 1
-0.0240545756544633 1
0.761545803577646 1
0.835635050713675 1
-0.198916007920032 1
1.08651916220776 1
0.319931893513519 1
0.374376937317172 1
0.746853021458206 1
0.554771924078221 1
-0.96224929512702 0
0.900900130146196 1
-0.00236831180968648 1
-0.348477695993061 1
-0.668166944204687 1
0.291701396608657 1
-0.236124832334147 1
0.753300002156209 1
0.447490383971518 1
-0.0653357595780736 1
-0.507583085140595 1
-0.409280815921948 1
0.261344742221028 1
0.608284352918021 1
0.0496783474066714 1
-0.107987170761071 1
-0.76618658771033 1
-0.127976241116368 1
0.852089664967337 1
0.759435231490814 1
0.0423382249294673 1
0.209545706544185 1
-0.0524629280272406 1
0.200210529679518 1
0.235623214451682 1
-0.284604546338622 1
0.142710685543713 1
0.458330427848107 1
0.424570678340455 1
0.0352458827267507 1
0.692113296080933 1
0.726567320902034 1
0.381273058903818 1
0.233535116663793 1
0.441611041048628 1
-0.69686036877658 1
0.551957330726084 1
-0.0719245258047711 1
0.0334427203947335 1
0.432834712032667 1
0.228356375787504 1
-0.0622528057770558 1
0.721977207267867 1
0.167364384699704 1
0.417819090016791 1
-0.159823442441973 1
0.236448184442113 1
0.598626539640684 1
0.256215429850482 1
0.233498149215626 1
0.942390889340535 1
-0.106968789953498 1
0.804113187445302 1
-0.163439034368375 1
-0.177494201064901 1
0.149857207047763 1
0.464571874763978 1
-0.0916530973991129 1
0.9177769566176 1
-0.0905006206930689 1
0.189695617493031 1
0.361250540661598 1
0.137032216135867 1
0.459025943053116 1
0.241801067941843 1
0.779338434071874 1
0.5751368599338 1
0.412723124356655 1
0.981225965659367 1
0.532083158344876 1
0.250658086582604 1
0.606998627153044 1
0.280185184437278 1
0.510905932991933 1
0.0516360126869145 1
-0.185963990061183 1
0.188905843449743 1
0.783699340501447 1
0.446670379812107 1
0.088837487915621 1
0.325140021119628 1
0.348285134549678 1
1.09735181077796 1
-0.0771403175287853 1
0.187154298189033 1
0.155946027269096 1
0.202658798968034 1
1.0017094459047 1
-0.339928328189355 1
0.521241034617836 1
0.174992177425689 1
0.263247319715533 1
0.234231424827806 1
0.57468496769695 1
-0.0504745698857555 1
0.194124094608249 1
0.183166401235671 1
0.254764792705249 1
-0.052328456764699 1
0.143956080250695 1
0.210683963111425 1
0.188165102280685 1
0.90477129106551 1
-0.0398168524217095 1
-0.207851335468466 1
0.359950830810403 1
0.188570093240087 1
0.0316085508263592 1
0.00152631547757395 1
0.237194868842734 1
0.607977357849322 1
0.3793096151181 1
0.0289004609855613 1
0.37535229757684 1
-0.66535847939599 1
0.107338805633626 1
0.169477233492314 1
0.413685933440858 1
-0.472335187642876 1
-0.536483207510023 1
0.214333098532778 1
0.389215136931559 1
0.527440865618593 1
0.677118241519145 1
0.515051411837827 1
0.643341787645438 1
0.0150320214469805 1
0.151698154524453 1
0.505717097091384 1
-0.00970724477905109 1
-0.248049093973804 1
1.14566489802525 1
1.08512860349752 1
0.0567141744966762 1
0.551203300547233 1
0.406110950098643 1
0.371028282819412 1
0.717919355118627 1
-0.143077268845359 1
-0.964740597698048 0
-0.113115828292291 1
-0.950561317119396 0
0.877599260364532 1
0.356142082336082 1
0.527644602462482 1
-0.271936831427015 1
-0.499362923458251 1
0.751081783128481 1
-0.255442420362176 1
0.0323797613154236 1
0.0275310031055217 1
1.04988897942283 1
-0.283491367056803 1
0.975875439435845 1
0.248771940630402 1
0.35301999902598 1
0.645041472591955 1
-0.555456490604302 1
0.535863713821274 1
0.119953034201148 1
0.926509594784766 1
1.18008935670967 1
0.855109426178403 1
0.161439085769173 1
0.294801451112345 1
0.706126997100382 1
-0.0404785090309522 1
0.0546579818496566 1
0.275413856112873 1
0.195080559702132 1
0.11622829109281 1
0.638880020856632 1
0.387658191090644 1
0.430996459990772 1
-0.326880438822626 1
0.238037275000921 1
0.186695563115075 1
-1.14655726359824 0
-0.105743070557473 1
0.730955443547239 1
0.402071261369195 1
-0.548781607725951 1
0.711947364363611 1
0.53495729634481 1
0.605374678976822 1
0.504724450245608 1
1.0000048249855 1
0.0567571794189378 1
0.0688024468829204 1
1.70959799351324 0
0.104785215415029 1
0.183024627093155 1
0.779605742942258 1
0.170075683864178 1
-0.0285355264973294 1
1.06649759191934 1
0.312055884450253 1
-0.539341630018514 1
-0.1346864915939 1
1.23983545557956 0
0.0427235898095305 1
0.277345047117085 1
-0.0670101632565942 1
-0.0376542965081535 1
0.217776754884145 1
0.161589748000373 1
0.766878431396424 1
0.247450995186201 1
0.0815671771361116 1
-0.17420031794883 1
-0.445355957311643 1
0.85870103145359 1
-0.333371770315355 1
-0.126331634735192 1
-0.0397656824118661 1
0.613730407340686 1
0.458000818263403 1
-0.0173693077301674 1
1.02999918679721 1
-1.31856645132826 0
0.435337118559392 1
0.5312071275692 1
0.230602628302164 1
-0.0411674086231445 1
0.0911643623934397 1
0.254380610097829 1
0.382192971415707 1
-0.295084888043283 1
-0.357870486340937 1
0.383109054087 1
-0.13341748933573 1
0.1720544834877 1
0.32166224772517 1
0.252128418459264 1
0.0190965889049484 1
-0.484622111809971 1
-0.640770104066895 1
0.711937926017188 1
0.57382768008928 1
0.0428069440902275 1
1.67433912776412 0
0.0508465588004145 1
0.377840866357301 1
-0.0444392732945081 1
0.0197886653512623 1
-0.224624427678333 1
-0.767430049046339 1
0.0865723048511138 1
0.414770661038059 1
-0.195646096499105 1
-0.281616871509749 1
0.537600633193787 1
0.0399475047351025 1
0.954279126718701 1
0.483572957297244 1
0.0832054273644087 1
-0.233972543783149 1
0.101967961126374 1
0.0465617975710543 1
0.0103284109972653 1
0.258261475511285 1
-0.157368795875591 1
-0.349269521369581 1
0.264818075808405 1
-0.752797447156672 1
-0.240627588964803 1
0.228168147738591 1
0.355821599332637 1
-0.140362254135243 1
0.21505897707714 1
0.587963014689956 1
-0.047157191888403 1
-0.574978296657705 1
-1.19102337536403 0
-0.0383701158732488 1
0.195314815551752 1
0.132440116662156 1
-0.929722221793243 0
0.19849360510619 1
0.407653096598386 1
0.824874464406659 1
0.45421124782197 1
0.817358551551932 1
0.524976123875054 1
0.366691476935296 1
0.369742130494945 1
-0.559061731120267 1
-0.23859388428437 1
-0.356779875227288 1
0.289160869808232 1
0.410362042504602 1
0.732036927993112 1
-0.518326049397443 1
0.639364934041809 1
0.513790035475702 1
-0.0256746033637518 1
-0.00507944407754898 1
0.233076547189365 1
0.200289259076727 1
0.903658210082641 1
0.52587267265334 1
0.611526689584389 1
0.245740437533279 1
0.311040031255314 1
-0.0703523989333499 1
0.00473826924851486 1
-0.18170264909724 1
-0.786135200019774 1
0.83850244279112 1
-0.598824393293485 1
0.333532081302511 1
0.602250022124626 1
-0.655557451367291 1
1.05866105418707 1
-0.202861318860241 1
0.466199659805135 1
0.626386785217116 1
-0.178657709206907 1
0.468472753300647 1
-0.174798957001253 1
0.227891762622515 1
0.149306310647454 1
-0.494089826640114 1
0.399005023443325 1
-0.571584132216508 1
0.207979596571745 1
0.0487113863621308 1
-0.258774005878596 1
-0.238725021940919 1
0.326696622095157 1
-0.458698310914798 1
0.320846416260732 1
0.0720865786891586 1
-0.41177137459173 1
0.249530304308013 1
-0.016240692391171 1
-0.253578531793207 1
0.956722382296187 1
0.38987235722943 1
-0.0415805874189992 1
-0.0923774932051777 1
0.0411581569631734 1
-0.889867666520712 0
0.425963340960632 1
-0.488468453184985 1
-0.182784995025192 1
0.0520926429212443 1
0.196329520808282 1
-0.0650604632146037 1
0.466500376981303 1
0.312370888863871 1
0.344508739953769 1
-0.0875478163027584 1
0.129320963907477 1
0.235007632540385 1
-0.197798136808648 1
0.506099507372963 1
0.0198250578441617 1
0.728802089549399 1
0.371455416724181 1
-0.00261344234498956 1
0.825709895444132 1
-0.138977501992168 1
0.814752350522218 1
0.597596795895365 1
0.0287560466419345 1
0.344114161850448 1
0.289209114049913 1
0.844277321639336 1
0.0615078148798924 1
0.552453718523457 1
0.219715814853261 1
0.130809755067574 1
0.0560891590173151 1
-0.512848481587778 1
0.110541848290792 1
-0.582184900898464 1
-0.319497699607714 1
0.386880067665038 1
0.265168628755463 1
-0.612094312701675 1
-0.133540437278734 1
0.91293992555754 1
0.387490117776293 1
-0.351448702436419 1
0.0068820898975398 1
-0.760868629400821 1
0.0895339540844876 1
-0.34176176975764 1
0.152226462207086 1
0.0783048486131245 1
0.597642229319735 1
-0.509443954061426 1
-0.647625657814525 1
-0.0469411444401964 1
0.892436550007116 1
0.332407551068937 1
0.446159419799844 1
0.461324918779692 1
0.370905309760424 1
0.474683220346513 1
-0.0164815616394086 1
0.923002771168798 1
0.271822569874469 1
0.397962316399025 1
0.276658417634236 1
-0.403095859758427 1
0.499387686199822 1
-0.460368396143074 1
0.766902006142884 1
-0.639124960088569 1
0.878736772479478 1
0.0967743900077175 1
0.988560310700335 1
0.186061955806535 1
0.216864815055308 1
0.181351829296496 1
-0.147830895427506 1
0.677348794912539 1
0.938136495351252 1
0.486866311642337 1
0.347378126769891 1
0.042229049597675 1
0.00375085985279885 1
-0.0360919264346687 1
1.12291685476314 1
0.418428153745011 1
0.0423619528594962 1
0.19390958893061 1
0.535142184921594 1
-0.0342743992612178 1
0.70036029437001 1
0.476835277612658 1
-0.182340518674551 1
0.375072162070652 1
0.115154298370345 1
0.340505078045329 1
-0.680992512195668 1
-0.0568337014295095 1
-0.108062789071245 1
0.135126356045217 1
1.44461523714387 0
0.6457827290002 1
0.448239164792916 1
-0.114495849345404 1
0.344773336128944 1
-0.416782214874101 1
0.246062739536489 1
-0.22485512478275 1
0.567875946391551 1
0.176579733840317 1
0.63035299892875 1
-0.90992999844991 0
-0.0655871652863066 1
-0.0427257193311046 1
0.192189825551837 1
-0.811939486930529 1
0.236482918862376 1
-0.201378810932887 1
0.127513795998077 1
-0.0180270481897553 1
-0.143272109454072 1
0.061182901097537 1
0.235812759419908 1
-0.325991239655653 1
1.31123082899288 0
-0.305961857241328 1
0.301212534255089 1
0.801976088652107 1
0.181468406184708 1
-0.192111303347573 1
0.345151159660312 1
-0.0638310776419227 1
0.686855755096699 1
0.130990130253932 1
0.563098135751137 1
-0.274375073231028 1
-0.843780968092788 1
0.129011093840827 1
0.541259452320794 1
-0.116195367362922 1
0.909486193150992 1
0.357611935836878 1
0.757154888942771 1
-0.0278543244747177 1
0.423967930327975 1
0.234420819352881 1
0.137646748295422 1
0.125925878990286 1
-0.210216634836498 1
0.245052072261371 1
0.586206547504661 1
0.100494489565301 1
0.0867517215130257 1
-0.512692547656651 1
0.281557296561869 1
0.0591694973297043 1
-0.691487523992846 1
-0.654007452436484 1
-0.264188301288729 1
0.91810380834397 1
0.896055263050595 1
0.677197350903202 1
0.350865188225718 1
-0.25982441642098 1
-0.718961260551992 1
0.821432595369819 1
0.597127504148655 1
0.415280295666243 1
0.801399230111786 1
0.768229940723673 1
-0.179258949756727 1
-0.113681967349089 1
1.04782931311504 1
-0.461137220609916 1
0.853250282015465 1
-0.399904870495525 1
0.714963783548534 1
0.447827216413004 1
0.0435945871110845 1
0.973733001148887 1
0.484919305280444 1
0.305957866397211 1
0.646064760732851 1
0.560829366957518 1
0.81507926613367 1
-0.724954306202202 1
0.0209037396737468 1
0.032752100294449 1
-0.0671557725740538 1
-0.525165435775275 1
0.0100346424938976 1
0.427354836800093 1
0.127418717869453 1
0.546724533780132 1
-0.117597356619084 1
-0.428912482239281 1
0.629240566313674 1
-0.735875830108759 1
0.414483296173166 1
0.735347228058189 1
0.146200571232867 1
-0.16884507129787 1
-0.139833888232931 1
-0.730017808803071 1
0.838532249759486 1
1.45429267247512 0
0.164588146445319 1
0.304483060270433 1
1.05443701056149 1
0.254588078840525 1
0.942747338409388 1
0.372733725464805 1
-0.609593931607849 1
0.260798107777723 1
0.29935442979039 1
-0.134833057942221 1
0.0259986904835393 1
0.384418125863825 1
-0.460647296383084 1
-0.533002515139627 1
0.650838719738761 1
0.234450574634261 1
0.274246182809355 1
0.101928755264923 1
0.00712551109624829 1
-0.0759892845624788 1
0.430809583553711 1
-0.186567938147168 1
0.926119393624084 1
-0.273367859256828 1
-1.00467442399291 0
0.316843932976113 1
-0.569858545949212 1
0.561367537732136 1
-0.0808012771959234 1
-0.700567136868987 1
0.161540486938285 1
0.117254424330914 1
1.13936680021267 1
0.297877890603617 1
0.0897513380948396 1
0.18646556181226 1
-0.0606400635021452 1
0.269914358830171 1
0.326411737319399 1
-0.283741931165469 1
0.579318788875466 1
0.231597796611739 1
0.0673942878987105 1
-0.180928985044321 1
0.630157731006242 1
0.304069906596297 1
-0.410729027872059 1
0.523725053956274 1
0.56802518865802 1
-0.194376588402388 1
0.158656248767407 1
0.146907668378928 1
0.0374583206884691 1
0.311300622526868 1
0.271096858883282 1
0.0544335377080177 1
1.17276362787613 1
0.321414109306008 1
0.841850213184207 1
0.109898318521064 1
0.446677818695931 1
-0.248449528670153 1
0.0264698356242752 1
0.515862622558749 1
-0.396268068515934 1
0.786050046691774 1
0.610290043320434 1
0.825216262889439 1
-0.287177421429676 1
-0.0820256446656046 1
0.584770383025212 1
0.286822284856445 1
-0.490184095530752 1
-0.487210250246061 1
1.15034857565542 1
-0.0042967784445839 1
0.0706747601361093 1
0.684440063366982 1
-0.48206477241196 1
0.200980310382501 1
0.440354093892604 1
0.0782746334978611 1
0.635439453104383 1
0.825852867221897 1
-0.153514807471272 1
0.480931079284461 1
-0.228736954537322 1
1.01148671329829 1
0.405587603060959 1
-0.0440668279059313 1
0.329477698877759 1
0.37939579496025 1
0.868190511746933 1
0.523637156419395 1
0.324993725220854 1
0.514400071812867 1
0.397886612873543 1
0.494989532269476 1
-0.448297423482929 1
-0.0335172764782737 1
-0.629591509469995 1
-0.0534581232033377 1
-0.0673518495928747 1
-0.12907828938802 1
-0.0632220690689242 1
0.533523702698736 1
-0.950135743074698 0
0.204341247368473 1
0.514074885442887 1
-0.0669215241547639 1
-0.0177882098964874 1
0.055794709381886 1
0.109210519437824 1
0.258868897528874 1
-0.0908893618099155 1
-0.0067775545585374 1
-0.0265478200833348 1
-0.250051586481854 1
0.773726264827174 1
-0.714092480605157 1
0.232079286247123 1
0.055264437656259 1
-0.0469200646491769 1
0.116880361755477 1
-0.087200817083832 1
-0.162983533629612 1
0.523315701149724 1
0.330173892108498 1
0.341298817276409 1
0.280855432396466 1
0.391696158015626 1
-0.502489036790839 1
0.439587702108084 1
-0.0943618005018163 1
1.28337361893422 0
0.670678205221104 1
-0.733589586535118 1
0.789103753189582 1
-0.16024445378137 1
-0.550161708538978 1
1.20204690068886 1
0.0693889898180563 1
0.463053797611491 1
-1.02047753829898 0
-0.446382606571654 1
0.629638917862629 1
0.378078153900482 1
-0.452638409500243 1
-0.226210199536105 1
0.198914069749511 1
0.00149656287056174 1
-0.366275211392953 1
-0.0469524045151229 1
-0.545691606272616 1
0.14030934809687 1
-0.125865491063612 1
0.427176066158395 1
0.342623094932572 1
0.868196182799874 1
0.33068316023623 1
0.230379173813227 1
-0.246989037172039 1
0.0590798634310839 1
0.239450089754604 1
-0.444555104716028 1
0.469589546232716 1
0.666560822569552 1
-0.644589620469845 1
0.611505071428661 1
-0.00157699007134512 1
0.751371834873458 1
0.382993443599173 1
0.147171647532423 1
-0.290214688834725 1
-0.211105736074745 1
-0.444925105788802 1
0.147299816007552 1
0.2764737117348 1
0.514355402836193 1
0.613950200211637 1
-0.186490466809691 1
0.823587835416785 1
0.004973046872249 1
0.407279986432209 1
0.24416778734414 1
0.364091915304164 1
0.289838801779313 1
0.0677101418787327 1
0.170612774601617 1
0.500526887027385 1
0.0496070670220949 1
0.308989953489499 1
-0.221726479275818 1
0.100693609830801 1
0.563062575105457 1
0.378887825181607 1
0.493372158009415 1
1.39680691303815 0
-0.400714055561993 1
0.539964630553515 1
0.0250496015276528 1
0.374172219749115 1
-0.0210738027421319 1
0.237650189635963 1
0.181326875136982 1
0.658171585333329 1
-0.208608211725754 1
0.464137371293051 1
0.340682405784383 1
0.367015654740053 1
0.0762477647922553 1
0.13927284009435 1
0.55812360144581 1
0.0164866027219111 1
0.460171406092472 1
0.567414736458795 1
0.12287303710211 1
0.664809251150668 1
1.43567989028367 0
0.0623487511365345 1
0.438998958551979 1
0.750691324740658 1
0.283299814351015 1
0.112904110995673 1
0.602552293628669 1
0.00341618065121033 1
0.383697519272245 1
-0.252613112574948 1
0.909711427348304 1
0.34140266745724 1
0.941200898895052 1
0.267727071219454 1
0.175776502812858 1
-0.206227451005654 1
0.531099379465739 1
-0.0401559576212666 1
0.179219858937622 1
-0.291095621026904 1
0.466980886011468 1
0.351745694071523 1
0.120981031888714 1
-0.175914600651758 1
0.416733868241268 1
0.134512656890702 1
0.500942601723953 1
-0.00429915984256601 1
0.386997255462908 1
0.494021687657086 1
-0.031473758207093 1
-0.147192009817139 1
-0.131464731278229 1
-0.02216424295949 1
-0.120658121606107 1
0.351943371239388 1
-0.140166854658229 1
0.0483009322937238 1
0.015692117751688 1
0.394641282644446 1
0.361207781779178 1
0.566612977292759 1
1.05015272999621 1
0.607162633220216 1
0.390390218065955 1
0.539981276962617 1
0.438359799644953 1
0.646456281063744 1
0.439798429583475 1
1.04518980710158 1
0.832500250168555 1
-0.469096760710204 1
0.200877470601465 1
0.0830214435747395 1
0.260074390709296 1
0.319266454743769 1
0.046185618244954 1
0.110106785542223 1
-0.365352239425062 1
-1.15973066175669 0
1.00791660175861 1
0.842916345562114 1
0.479122411765072 1
0.387228755406987 1
-0.451481907085431 1
-0.279264415694508 1
-0.360311943398504 1
-0.0965680265068545 1
-0.383061629707203 1
0.187473799739997 1
0.737755771343867 1
-0.619230063361154 1
0.813013670032162 1
-0.332066672873218 1
-0.122206329531979 1
-0.2778793634791 1
0.615387693900931 1
0.361931190639852 1
-0.281596936455299 1
0.196675721095177 1
0.45330727384917 1
0.534847423304496 1
-0.0391285988311338 1
0.916133135740039 1
0.516224144313973 1
0.246119239077744 1
-0.188334875882583 1
0.605574496260497 1
0.0935742596455848 1
0.058198167481643 1
0.188934620483811 1
0.220169607033547 1
0.37882064253911 1
0.240245107742567 1
0.508075520077652 1
0.142717884441297 1
-0.0547811365755419 1
0.039223804360575 1
0.621963657306141 1
0.0195484926309782 1
0.466313099707162 1
0.3652111748625 1
0.957335193833564 1
0.217268016941219 1
-0.0883033720068458 1
-0.0197350146916595 1
-0.26035293508231 1
0.712892843528622 1
0.537332709032217 1
-0.132715193409493 1
0.256644186238345 1
0.658073079743852 1
0.0942228867239901 1
-0.501097786498705 1
0.771498840786573 1
0.118972770221136 1
0.00301113546273489 1
-0.591550056350264 1
-0.231624125629415 1
0.525076884919226 1
0.0593032813794351 1
-0.378754456897298 1
0.211445899708668 1
0.223070540091412 1
0.341635102455782 1
0.383255816310046 1
0.588167217813654 1
0.259729990897259 1
0.558533911939311 1
-0.457183905466915 1
-0.268871628775417 1
-0.0604217021407752 1
0.502929859210254 1
0.0541123235622838 1
0.0614056415833508 1
-0.401014056067259 1
0.464835647217366 1
0.486577774191759 1
-0.278220137884006 1
0.280110485565021 1
-0.946197424647092 0
0.204737200694924 1
0.353129238803698 1
-0.0399519813203557 1
-0.000286072982859764 1
-0.542442799911227 1
-0.126380761286888 1
0.798952410987188 1
0.794444353770155 1
1.20971293709032 1
-0.227681534355826 1
-0.744669236983254 1
-0.055218799603486 1
0.561979975529888 1
0.409570092383058 1
1.15740854717339 1
0.00352448290571028 1
-0.951193179173536 0
-0.198966336074855 1
-0.216856983436555 1
0.246769659142745 1
-0.290265357041021 1
-0.104756515128961 1
-0.0187928371914629 1
0.395694000435083 1
-0.237382921790032 1
0.944372317804213 1
-1.28978017509991 0
-0.41208518223817 1
-0.0321296625041712 1
0.444107301332462 1
0.0144857721209291 1
-0.438313829228094 1
0.531344488524519 1
0.0710117127387022 1
-0.0913027606102911 1
-0.338661522564937 1
0.345946227065237 1
0.344910684789409 1
0.398040854769067 1
0.168945283808299 1
-0.0760709893771829 1
0.108985830953036 1
0.00755651571639201 1
-0.753589929378217 1
-0.968065053624985 0
-0.332612128575369 1
-0.499549403909318 1
0.410212750439 1
0.234091311349052 1
-0.388498275981183 1
0.734047449750033 1
-0.0487304865448428 1
0.335078344781843 1
-0.0861979229172038 1
-0.0478115529629035 1
-0.578285397363217 1
-0.353818870943989 1
-0.166793781698384 1
-0.537982192111184 1
0.438634414572562 1
0.457575560011595 1
0.114745698437612 1
-1.12467485160727 0
0.142419846376788 1
0.189809271065496 1
0.235514351389689 1
0.666307641330882 1
0.119891867535693 1
0.486831330214561 1
0.649137773596611 1
0.374384347837764 1
0.20865781390515 1
-0.0779376256209004 1
0.100014290837178 1
-0.145999274867457 1
0.572353295889781 1
0.0247470670622921 1
0.201744729301442 1
0.0882015326258096 1
0.738694032423113 1
0.0277647732986623 1
-0.118662972065471 1
0.327305726454656 1
0.466336294448827 1
-0.384799518515318 1
-0.142030359532718 1
0.0378234123296095 1
-0.476341092561109 1
-0.0682381816790562 1
-0.0515298752618771 1
0.464338286091521 1
-0.227433567677318 1
0.360186828231651 1
-0.409951126385752 1
-0.310163547982609 1
0.13358121957087 1
0.802677933561706 1
0.0840352183991234 1
0.292947112137888 1
0.25662274768938 1
-0.254879043536783 1
-0.166908693862442 1
0.721707884647171 1
-0.53439380341487 1
-0.55129575351814 1
-0.0473436092078415 1
-0.248378970199704 1
0.480422061316157 1
0.018741484992794 1
0.251708460360585 1
0.275031698616952 1
0.0305865906512079 1
0.00598323486570158 1
-0.105701847454077 1
-0.11416524033909 1
-0.109460606199803 1
0.227928637658221 1
-0.0695341433496101 1
0.649784020158736 1
1.17639071567411 1
-0.765765020204485 1
-0.181286084871282 1
0.15189914705172 1
0.257385911133081 1
0.0903161795404618 1
-0.540529011776849 1
0.480970829906675 1
0.420266005203092 1
0.400732016415284 1
0.400087049816493 1
0.898795501670691 1
0.0838999138160478 1
-0.598305489066657 1
0.0640105011081222 1
-0.544039343014795 1
-0.439356130620657 1
0.217264369596509 1
0.0844300791593277 1
0.53536064775154 1
0.283938575661848 1
0.221512276010744 1
0.329177542083231 1
0.221671723658989 1
0.527064223345643 1
0.765965694716263 1
-0.390863276133806 1
0.51000811591723 1
0.525960447933363 1
0.397333717093996 1
-0.33187587264713 1
-0.289704451790487 1
0.533723259427288 1
-0.394686302101832 1
0.845776273775765 1
0.284754226544906 1
0.709525089856745 1
1.27454390142031 0
0.262468627712076 1
-0.00651967569590692 1
0.335091451036996 1
0.0278398264174514 1
-0.324107369782671 1
0.576559578121395 1
0.550165804202025 1
0.919159066061817 1
-0.0406530784402925 1
-0.191407477612743 1
0.0192364597491004 1
-0.0552307715345567 1
0.699568625481327 1
-0.25595396412458 1
0.460098447188319 1
0.606880196362776 1
0.914824680076104 1
0.910456910291862 1
0.107363273111443 1
-0.410583425272279 1
0.338277479602052 1
0.584399345879906 1
0.823442262656307 1
0.195771733299803 1
0.196392674716582 1
0.970126179706711 1
0.384538993573753 1
0.345619326828617 1
0.140502562488734 1
-0.452727288272821 1
0.274421585273345 1
-0.59162215120184 1
0.230808476253413 1
-0.252365428810381 1
-0.68288496927375 1
0.246357361624355 1
-0.10833577022056 1
0.284496573822671 1
0.153694618359769 1
-0.0271843229910833 1
-0.659283162204066 1
0.77549289607523 1
0.754436149472808 1
0.0897425285217309 1
0.445663487213825 1
0.135736639332938 1
0.626130883805128 1
-0.38183757881599 1
-0.0334258436899019 1
0.0427488480647335 1
1.17876003549097 1
-0.409942663898261 1
0.747145560359786 1
0.926347911328249 1
-0.1966845914824 1
0.642007317194817 1
-0.0676458402470254 1
0.552932261907785 1
1.11165268268063 1
0.709805041914418 1
-0.34648194240803 1
-0.0906659051587392 1
1.18870635619961 1
0.250338857745456 1
0.0097233967139978 1
0.126591198163246 1
0.0901730980058761 1
0.488879513216743 1
-0.00890427117960937 1
0.195588535559046 1
0.941616579758502 1
0.32254335383566 1
-0.151012502978809 1
0.521640566383945 1
-0.27763389407788 1
-0.028513677143978 1
1.12059309175497 1
0.699051379922061 1
0.354091488627336 1
0.123058390312461 1
-0.23468346653837 1
0.78627326847741 1
0.132246199005445 1
0.133625669046222 1
1.00025263686079 1
0.221801066335408 1
0.357240916160983 1
0.560442546027192 1
0.472160587132152 1
1.0708223491118 1
0.697032409035216 1
-0.39247623426388 1
0.713603660892324 1
0.885790284166243 1
-0.105942275941274 1
1.03068008887736 1
1.1403043040973 1
0.344260867109156 1
0.266613454722481 1
1.49842458095774 0
0.210877758234021 1
0.179178367376827 1
0.32642388065818 1
-0.0642708641659954 1
1.0530818461168 1
0.216258885258635 1
0.278587021014699 1
-0.215604962367935 1
0.46337741822428 1
-0.180440486619583 1
-0.206175970773364 1
0.514051314069103 1
0.204652272605684 1
-0.600809280022387 1
0.632911453649533 1
0.701885160324953 1
0.12114878574592 1
0.325851220506009 1
0.209622479708699 1
-0.105876653585862 1
1.16534005988496 1
-0.107250098043969 1
0.076622810850063 1
0.994077981467355 1
-0.309664590832614 1
0.693647702012909 1
0.661761328430055 1
0.0905581066086062 1
0.199189057068739 1
-0.154113829414909 1
0.773907215434778 1
0.372259654762376 1
0.559309878577942 1
0.344100316593574 1
0.306521893733323 1
0.614426291813077 1
0.101879242927471 1
0.101482092435883 1
-0.0505424775750424 1
0.137101666233895 1
-0.480191746642602 1
-0.0162649801425074 1
0.272412717721261 1
0.185978657862269 1
-0.492157504259161 1
0.156738776963368 1
0.480865066201568 1
0.579801941332267 1
0.595510765354943 1
0.623917183907157 1
0.338925283982716 1
0.0366077587867076 1
0.100086556782463 1
0.303061982323052 1
-0.391972818574472 1
-0.22500967846047 1
0.128317805830805 1
-0.135999619165929 1
0.99464585647625 1
-0.369637997817389 1
0.260668860170527 1
0.258441319068498 1
0.168140670618216 1
-0.192814726904613 1
0.24006578690461 1
0.762947035590414 1
0.85068994624572 1
-0.272360148800711 1
0.846561067798208 1
-0.250375385017452 1
0.00323322958887523 1
0.0699854262963714 1
-0.082672762115601 1
0.341835310020781 1
0.405691983142959 1
-0.194169336889117 1
0.638155838709766 1
0.380730273021489 1
-0.0447172068229091 1
-0.533723426943297 1
-0.312464139603188 1
0.479766634704523 1
0.636693618386868 1
0.889837647396586 1
0.276512368256016 1
0.256779793737727 1
-0.588114682007518 1
0.400062960724606 1
0.3761180061633 1
-0.199028143536292 1
0.131308652790355 1
0.138864848320658 1
0.287566478294895 1
0.426164266043653 1
-0.36235684290338 1
-0.902925126677386 0
0.122008990156256 1
-0.382092619873433 1
0.587682649607168 1
0.536124674318608 1
0.284333807355387 1
0.0401125627867424 1
0.39879931448617 1
0.0570362399590037 1
0.578693054167791 1
0.424430549071505 1
0.322451689217042 1
-0.0632002704686323 1
-0.365826003318143 1
-0.510400205280763 1
-0.108904370407257 1
0.474576904590008 1
0.224600640783733 1
0.409637655617139 1
0.45670420371588 1
0.0617785566570219 1
0.615657254131464 1
-0.149468506573171 1
0.573875986186213 1
0.0844464524571613 1
0.421924334115513 1
-0.122181902314932 1
0.1737660014786 1
0.339786772773209 1
0.07544650665849 1
0.503691135727677 1
0.93648161747917 1
0.15777686541206 1
0.512137427508463 1
-0.546416648946615 1
0.421065585209182 1
-0.194967092164282 1
0.0311873676729921 1
-0.17529383365456 1
0.502141058201387 1
0.0834391712548232 1
-0.184255054061671 1
0.61672220598022 1
-0.14391264840635 1
0.738667025448177 1
-0.488043078973017 1
0.333830917142521 1
-0.129856488640362 1
0.364206001321454 1
0.477719905773338 1
0.269587014794575 1
0.381450356898372 1
0.0059604376756001 1
0.0475047883175069 1
-0.285734603108426 1
0.214976202660184 1
0.18816278098626 1
0.0524921056175207 1
-0.459219093103852 1
0.354489395092022 1
0.72212327653527 1
-1.02743742461416 0
0.30754936137441 1
0.414218626671189 1
0.106493103410896 1
0.263664480861471 1
0.383218569005023 1
0.262107769204425 1
0.668077395034364 1
0.0771551052504942 1
-0.755143698310361 1
0.180438710022203 1
0.0208087102543603 1
-0.783755201948239 1
0.0911561476868057 1
0.764343878675315 1
0.27083869018676 1
0.585954756367896 1
-0.33730854728046 1
-0.431729063154025 1
0.674650457422381 1
0.557616493053104 1
0.0830968568506042 1
-0.03370528867459 1
-0.563702885295118 1
-0.143605109950911 1
-0.635408133814196 1
0.24011298517322 1
-0.16406182804012 1
0.263655164185634 1
0.119208412436995 1
0.131889276140451 1
0.817216326313159 1
0.305767931745132 1
-0.0147049401029231 1
0.110994301684345 1
-0.794086958084345 1
0.589973903794971 1
0.00594687953529663 1
-0.490033873351667 1
-0.970052758948697 0
-0.15172167878138 1
0.599396288693088 1
-0.01181960998111 1
0.238344686446392 1
0.231289254174063 1
-0.250161652100551 1
-0.0450842934994801 1
-0.765738702965207 1
0.635061593054407 1
0.475585896064945 1
0.581327716529145 1
-0.246978108876985 1
0.400112984564678 1
0.220738059955905 1
-0.0402067170111223 1
-0.190473793043541 1
0.058902345481469 1
0.542693044508831 1
0.357642285795596 1
0.139604178085694 1
0.777158853054418 1
0.206850921322318 1
-0.249472425788503 1
-0.457689881616257 1
0.578995502496521 1
0.280580491786502 1
-0.00440157018286641 1
-0.517562151195261 1
0.199217523118805 1
-0.0746966127409164 1
0.221214041075548 1
0.660691482649701 1
-0.0442223437888727 1
0.749144325559932 1
0.0747448660477431 1
-0.318999092422504 1
0.798829269480018 1
0.427767656652359 1
0.392769554298144 1
0.399048365088377 1
0.0426946764697685 1
-0.136025904771673 1
0.137250466266063 1
-0.243211521582938 1
0.370549759723086 1
0.582071203378602 1
0.150897657238794 1
0.509929585378901 1
0.269247825683938 1
-0.170001497232344 1
0.888657135884825 1
0.0414619676074459 1
0.161531777019989 1
0.431668390052773 1
0.890540276966108 1
0.929726184725694 1
0.265988200556945 1
0.0748057224897339 1
0.0125013496414449 1
-0.242510567676092 1
0.247882917198084 1
0.132201653627552 1
0.50744731401228 1
-0.143265172779173 1
0.40304489983539 1
0.397802650019709 1
-0.141861398975851 1
-0.421133884082423 1
0.208489700890982 1
0.362045047920125 1
-0.928016134650174 0
-0.691523052053237 1
0.515606358774645 1
0.525382731408619 1
-0.292782600864761 1
-0.343648814948196 1
0.78014995657924 1
0.434503720608048 1
0.2604979805502 1
0.39494652248897 1
-0.519629084671605 1
-0.477613511844291 1
-0.171072984022519 1
0.160872897565532 1
0.571143559216278 1
0.295070381963434 1
0.373641462632008 1
-0.197389131534142 1
0.215224717421145 1
-0.360480503835928 1
-0.625045942919032 1
0.253328502397614 1
0.37775023791781 1
0.481858956419606 1
0.205997218209905 1
0.219920794618599 1
-0.615765154396387 1
-0.11546026372933 1
-0.0753499124773887 1
0.183964189441542 1
-0.184627130804969 1
-0.0422397452617039 1
1.22265292783858 1
-0.582948557462481 1
-0.391729068212472 1
1.1275580961276 1
-0.369305118438428 1
0.542819313476098 1
0.222329174469401 1
-0.361317242668277 1
0.278491987699118 1
0.28016464841303 1
-0.279689878126137 1
0.515192910586461 1
-0.108394426205272 1
0.135607185723172 1
0.0545154790428207 1
-0.214081343019003 1
-0.449465909295011 1
0.584714813537978 1
-0.123510379749937 1
0.0793001151330929 1
-0.267116873933456 1
0.604750332141471 1
0.179329105202282 1
-0.647965437016707 1
-0.104630725542803 1
-0.589237242430253 1
0.490769845799566 1
0.742032536083365 1
1.10615398617783 1
0.194985744911649 1
0.273722260296021 1
-0.167229087472473 1
0.0487843306037585 1
0.22608680052158 1
0.0597978200976916 1
0.564342517008513 1
-0.113077513996546 1
-0.132623971711466 1
-0.466179838787008 1
-0.0947889361211925 1
-0.0482974857550123 1
0.366428341431811 1
-0.0500641622341664 1
0.286829389121414 1
0.18105020295274 1
0.095578268981687 1
-0.705226018299361 1
-0.242366157560967 1
-0.281101603589723 1
0.672143777451135 1
1.09386055892507 1
0.53019768934242 1
1.02158584581266 1
0.321940227104582 1
-0.264009776340116 1
-0.0716089710249104 1
-0.491657060868026 1
0.441636324889719 1
0.17724671548529 1
0.103970041520793 1
-0.580304291202531 1
0.536828159897776 1
-0.200992159798888 1
0.892202514310083 1
0.53701640059848 1
0.636627381809906 1
0.717205579358323 1
0.245597760553158 1
0.801383580816496 1
0.581177107589216 1
0.839085863879464 1
0.730518272442929 1
0.636292664252478 1
0.493646346006114 1
0.560120513219523 1
0.177105443087296 1
-0.184359608373657 1
-0.317446099870188 1
0.360601343529025 1
-0.453909664503347 1
0.347206197307988 1
-0.0922485734903226 1
-0.287866589126297 1
0.988797030515689 1
0.382854189555386 1
-0.333306797100133 1
0.946816950196751 1
0.7170687179008 1
-0.213653175207342 1
-0.437257435910786 1
-0.200889750973765 1
0.488701731962608 1
-0.0502858599084235 1
0.249098405465529 1
0.0810643086492052 1
0.497516083914185 1
-0.114051633905602 1
-0.519724363884569 1
0.915491962701434 1
0.737764555653063 1
0.413859494678717 1
-0.0780453014448238 1
0.970856053246713 1
-0.238314903119641 1
0.333566368391946 1
0.127165053185898 1
0.765754620263146 1
0.520559599467716 1
0.294381029611874 1
0.205469614432233 1
0.119760190779928 1
0.101841509013455 1
0.110888166716586 1
0.421003336193715 1
0.155742377540444 1
-0.0351559054374554 1
-0.0105970649989752 1
0.464877621462544 1
-0.214398588529096 1
1.00318906507196 1
0.704836130663896 1
-0.206982806111747 1
0.908647467681374 1
0.458097593099507 1
0.326312655290994 1
-0.105413899885087 1
0.158720726850447 1
-0.258010795609005 1
0.37664213619902 1
-0.24093359342361 1
0.149614048709709 1
-0.0302261171038988 1
-0.232150847608558 1
0.348155488700559 1
-0.462381847272746 1
-0.328202143065478 1
-0.974729023619071 0
0.67440609053574 1
0.503525054588284 1
-0.124714016983646 1
0.194396722428611 1
-0.936278811896746 1
0.124508198307566 1
0.943528473943526 1
0.455879574494878 1
0.621257998452132 1
-0.376033874341315 1
0.209252095115352 1
0.714012476552764 1
0.629781632643638 1
1.14437679801971 1
0.750732155877156 1
0.323376755584685 1
0.19369355609582 1
0.779925912644301 1
-0.412325757155943 1
0.326823540199017 1
0.236830199508428 1
0.118812453157435 1
0.453876639418549 1
0.452392500106891 1
-0.210829272364591 1
0.444841497663393 1
0.866562166060317 1
-0.193117443324693 1
0.878835145830312 1
0.221938862293465 1
0.11044307522634 1
-0.00370019196647613 1
0.469381281901566 1
0.0727639167985981 1
0.465100340300469 1
0.443227962242537 1
0.293160913919701 1
-0.176700880289451 1
-0.011499206517544 1
0.717734504015131 1
-0.232189552670637 1
0.253052086752613 1
-0.134115224704998 1
1.08089110575463 1
0.392927052360059 1
0.258807697735949 1
-0.317366077545342 1
-0.197262443529287 1
0.795089930376797 1
-0.373389993227776 1
-0.138946168809192 1
1.00969360652781 1
0.262658175730631 1
0.0173282483704543 1
-0.107264353449802 1
0.325678036577484 1
0.289722889820614 1
-0.176407722059374 1
0.306491800458726 1
0.671653001283265 1
0.519581852821261 1
0.289459837275663 1
-0.266658868102442 1
-0.446007602182321 1
0.233522371948485 1
0.474187246940734 1
0.150852382353455 1
-0.572830710710757 1
0.625386942917923 1
-0.0132948161934645 1
0.329378230386544 1
0.0446706111795466 1
-0.625168885796107 1
-0.414695345745114 1
0.071450578927785 1
-0.273005783316887 1
0.0136240183612797 1
0.233237586930653 1
-0.0338097641146084 1
-0.028492580395509 1
0.230813477660509 1
-0.454896254947756 1
0.59009808752157 1
0.29680512916224 1
0.375943872492356 1
0.123185220080019 1
0.343554654808877 1
0.0188199127360911 1
-0.533110907042781 1
1.45793652078639 0
0.296242100850232 1
0.187097651246144 1
0.315734294394558 1
0.0536031691975674 1
-0.191522801986498 1
0.0572615512055233 1
0.00778836458894823 1
0.818993251428656 1
-0.337230478361406 1
-0.175707383726138 1
-0.118627526155324 1
0.115988528132135 1
-0.0669793385821962 1
0.707904284130656 1
-0.239042447609541 1
0.0733777112320399 1
-0.268496643570184 1
0.924247714244774 1
-0.462876459505392 1
-0.117179044908426 1
1.05998727768684 1
0.184046225069426 1
0.477076808648184 1
0.223888747734146 1
-1.07930174043761 0
0.261156639297611 1
0.459131572238511 1
0.0150579232067891 1
0.297258181128729 1
-0.208285403961468 1
0.325838450405514 1
0.52186096757876 1
-0.145615060706242 1
-0.110440854302665 1
-0.538464062361413 1
-0.880894102128873 1
0.306990940402736 1
0.933438767741522 1
-0.0940105959325871 1
0.0658918360327985 1
0.196464542945196 1
0.218804505652695 1
0.406354155506036 1
0.524442972417127 1
-0.771587362253994 1
-0.129457020225789 1
-0.40706258743802 1
-0.418335456030502 1
0.45214131036811 1
0.266637028901473 1
0.334991499066441 1
0.397071967508421 1
0.0591427739407223 1
0.283852540738525 1
0.226532451510335 1
0.129793552207601 1
0.523962306219595 1
0.573036272309603 1
0.839264377955281 1
-1.07957691206205 0
-0.210087893446458 1
0.196159401110859 1
-0.218543002088509 1
0.248237501340973 1
-0.415587623457367 1
-0.0638023572095466 1
0.0916001879624467 1
0.358144887357793 1
-0.645770391649948 1
0.393249097759915 1
-0.0330660449435357 1
0.870115780336681 1
0.659507688816894 1
0.421814922473875 1
0.268552383608669 1
0.0535610698848738 1
0.844614893034559 1
1.00680457380602 1
0.975491329140237 1
-0.375455899851037 1
-0.236992785226128 1
1.04074247175209 1
-0.657940225827197 1
0.536439582353279 1
-0.494432076275947 1
0.279058594871988 1
0.675939683198525 1
0.150935087769029 1
-0.62499524052505 1
0.0644063166652615 1
-0.685439801352892 1
0.344664673373096 1
0.0972984561366711 1
-0.387261160121709 1
-0.0719836826477632 1
0.54797089669169 1
-0.287841342757097 1
0.817805148563372 1
0.168061484680994 1
0.115866751420338 1
-0.282242447306664 1
-1.06621874269885 0
0.0572056394530897 1
0.150051027234015 1
0.292838188687899 1
0.249192767057242 1
0.344149806796515 1
0.629132728619297 1
0.367428664638847 1
-0.263970701490683 1
-0.293893352730935 1
-0.110165755505928 1
1.13518534014352 1
-0.690259912616451 1
0.219502873187445 1
0.392296122398491 1
1.18986411359246 1
-0.177893736820473 1
0.553249687199199 1
1.07174959157611 1
-0.0674347690746395 1
1.30007890989258 0
0.17093885711964 1
0.70385535475351 1
1.12145193951671 1
-0.911831297322139 0
-0.0284586442861857 1
0.756277517438146 1
0.0963893587568207 1
0.0650377659572314 1
0.514689537923918 1
-0.634202660617794 1
0.135852173505931 1
0.693497952035539 1
0.653789129582014 1
0.0446106807970582 1
-0.0179372925217799 1
0.236154922809295 1
0.030053003401065 1
0.440263779218469 1
0.0164094563636978 1
0.486715196089553 1
0.867517292096059 1
-0.0970076544200338 1
0.397209807945182 1
-0.00776483453604593 1
0.353720234388844 1
0.694367267480239 1
-0.013433421042865 1
-0.0118286626597012 1
0.36917250177257 1
-0.278750657407191 1
1.08920634693412 1
0.0173317711804096 1
0.248572095591739 1
-0.173276711427875 1
-0.191740500521591 1
1.20294240044776 0
0.350802146082959 1
1.20925313314896 1
-0.0495507479633665 1
-0.30254739080006 1
0.45519165734198 1
0.0317995350437875 1
-0.312814951643776 1
0.661562719150876 1
-0.192547062278792 1
-0.0542191587235798 1
-0.0810155416132033 1
0.926022171008571 1
0.146299187036818 1
-0.417328200548569 1
-0.0692718687239881 1
0.237159326415671 1
-0.288607814737858 1
-0.532073467979044 1
-0.209880135157149 1
0.00703025598593951 1
0.945922649642317 1
0.122272106734776 1
0.565838593979434 1
-0.870580142611434 0
0.491682355123981 1
0.609321729240207 1
1.06874392448284 1
0.00795570420973786 1
0.654446977296751 1
0.108273711489509 1
-0.416834756088447 1
-0.0558082542320223 1
0.48768637385894 1
-0.417661076927956 1
0.376996997038319 1
0.200262806820291 1
-0.10815892650647 1
0.345075592815853 1
0.79682074259566 1
0.521943621138957 1
0.957000177207257 1
0.233643601133725 1
-0.634067537390352 1
0.587693281236111 1
-0.118204762352355 1
-0.300372681327766 1
1.69476697165241 0
0.672087290362121 1
-0.064539389448064 1
0.389919113082935 1
0.0896476680962509 1
0.585510978238045 1
0.0831326412188416 1
-0.828283177942857 1
0.152146933660882 1
-0.0488376728145045 1
0.144733932449288 1
0.270275102747697 1
-0.0755915778681733 1
0.639045747724394 1
0.0926032149637775 1
0.493694393123152 1
-0.166884437305525 1
0.0216407801117971 1
-0.0817487751668711 1
-0.0461807077960994 1
0.464872971408541 1
0.335537538641652 1
-0.182269522465689 1
0.507249493676412 1
-0.0864102441426217 1
0.414383649983204 1
0.0889787064111814 1
0.268819032506046 1
0.039064938737628 1
0.566046034660316 1
-0.128961724981135 1
0.464607790210388 1
1.19041854129664 1
0.418333484064701 1
0.253193308305705 1
-0.223110822792907 1
0.222875795485006 1
0.293231298768898 1
0.691346657747765 1
0.328286588426815 1
-0.135588368342841 1
-0.717161290730524 1
0.0874933065031827 1
0.608384361836276 1
-0.0665305024800247 1
0.590466296187408 1
0.115115866005995 1
-0.655311615044395 1
-0.0581659855593277 1
0.636129222449909 1
0.256447181138573 1
0.410629146673682 1
0.889773305065378 1
-0.327034263616288 1
-0.664379124902013 1
-0.311237316024869 1
1.10799172607933 1
0.781544656295043 1
-0.258521362772746 1
0.373696356039929 1
0.442371733196315 1
0.395949794619276 1
-0.496169609474937 1
0.0957784186101471 1
0.133259967479055 1
0.166708756108915 1
-0.0885036539702406 1
-0.444402084747447 1
0.0512728759805835 1
0.746817931801083 1
0.241260494057315 1
0.0237580295914083 1
-0.0331967097215895 1
0.753994308043958 1
-0.162524846183652 1
-0.0212096477793164 1
-0.26266706615117 1
0.839004227373453 1
0.368754621740557 1
0.400783027201363 1
0.512280735309731 1
0.268864864340587 1
0.0523386983839619 1
0.477664804945513 1
-0.0208604544778633 1
0.754606141193955 1
0.981074192077402 1
-0.737199920266744 1
0.414381430316712 1
-0.191372547587429 1
-0.012395704945126 1
0.636722295245402 1
-0.255829375120765 1
-0.58439941549151 1
0.196760937858061 1
0.0477271887660977 1
-0.148173292263892 1
0.3066486946795 1
0.762932442177962 1
0.0817048210381668 1
0.594277361877536 1
0.168320841447236 1
-0.158095795561891 1
-0.957002277446151 0
0.361165217609528 1
-0.134411013961369 1
-0.246551324068634 1
0.603941364943266 1
0.374427214074999 1
0.0229476200360152 1
0.550407885855325 1
-0.480677234750062 1
0.368223604667473 1
0.627274809976521 1
-0.71944196394981 1
0.419459002003579 1
1.15300627342899 1
-0.438272001236125 1
0.276937889544448 1
0.166594064218695 1
-0.0523052900339232 1
0.185170722018581 1
0.235473927177648 1
-0.248590753233164 1
0.339687041606803 1
0.221817614327228 1
0.264475554044252 1
-0.371811426876801 1
0.895802082467197 1
0.0668409700942318 1
0.609685787888059 1
0.194483381920266 1
0.74148913399431 1
0.391417707000986 1
0.615550813133667 1
-0.0620448126721871 1
0.330140660718388 1
-0.0589097609431335 1
0.656478374810593 1
0.0773526838627084 1
0.244552789844038 1
0.193317872761047 1
0.425422277345055 1
0.536370219403249 1
0.0175344098957918 1
0.308466197464317 1
-1.10090697522515 0
0.630381191906086 1
-0.352102489775765 1
-0.0232628738299328 1
0.34295437957813 1
0.0354902274902135 1
-0.42567177593319 1
-0.230100920501321 1
0.0923124360988551 1
0.406404224656225 1
0.498508353221051 1
0.649095599697908 1
0.165682486688672 1
0.786369285084386 1
0.342782627059626 1
0.54177881276088 1
0.511997738089653 1
-0.039518706456097 1
-0.571305294409971 1
0.391371755555746 1
0.183958774996681 1
0.350979792151112 1
-0.230041249567883 1
0.0906270919714951 1
0.718386184844475 1
0.837230444155781 1
0.356161639927403 1
0.189006880637214 1
0.394997825640062 1
0.194978669533337 1
-0.204524722126763 1
0.161577238913922 1
0.11050537281096 1
0.689601780607151 1
0.787654718291833 1
0.306071822643983 1
-0.0700310740569287 1
0.089987810071675 1
0.233830793910511 1
0.386854422302649 1
0.76597700123596 1
0.836351314241797 1
0.533090115408457 1
0.888087128626132 1
0.76395032805688 1
-0.0178049708214044 1
0.266232536162565 1
-0.49228158629618 1
0.760203803571431 1
-0.118487333631993 1
0.380317551758167 1
-1.16633247513071 0
0.753134718912075 1
-0.40046699544391 1
0.398160168843153 1
0.33687174219997 1
-1.05725418106365 0
-0.255430198385341 1
-0.178426476404283 1
0.453392494583263 1
-0.374730994347246 1
0.497117009247415 1
0.207135127363475 1
0.352104343372658 1
-0.166952309767995 1
0.495895683953828 1
-0.472314373426706 1
-0.368189340236088 1
0.514576693300997 1
-0.0979809913915858 1
0.663909650021201 1
-0.453810430810685 1
0.525153129106867 1
0.422690753626924 1
0.894484667148715 1
0.238170120312069 1
-0.0733710217688225 1
0.0074164872631365 1
0.359088305114971 1
0.843666316842399 1
-0.0744102717441969 1
0.279900785055518 1
-0.474425249990586 1
-0.678796851698994 1
0.32629434638955 1
0.659507336536679 1
0.507930202609443 1
-0.0481126660835444 1
-0.397433531047827 1
0.406398937158262 1
1.48268804068899 0
0.809087686877816 1
0.922553235894458 1
0.543251634548094 1
1.0095499403891 1
0.255675050705021 1
0.00426957822443205 1
-0.1466062452783 1
0.623037238589185 1
-0.256877917895758 1
-0.61400473890484 1
0.469884789474784 1
0.804969257688493 1
-0.173346261233698 1
0.638246689338512 1
0.179626183943769 1
0.307440629639112 1
0.379497941281178 1
0.00241480839213731 1
0.177436245406381 1
0.474418737528661 1
-0.554243235019488 1
0.252531125942498 1
0.0803206979346578 1
-0.699993785297398 1
0.842707784975458 1
0.424809417044805 1
0.348563194696325 1
0.207806098541126 1
0.160631324761306 1
-0.523169355482743 1
-0.0844695142402253 1
0.628665748026579 1
0.0597362623427922 1
-0.345803421856842 1
-0.156093277447514 1
-0.325312232131314 1
0.143889915429913 1
0.509858565672456 1
-0.88253939188338 0
0.32409155126842 1
0.538230037770009 1
0.356303092008796 1
-0.0848874573336037 1
-0.477110184131795 1
0.941566389859065 1
0.198058449837726 1
-0.550651455099525 1
0.185344714564474 1
0.305324195348896 1
-0.000558084273234866 1
0.56978515598471 1
0.507183975746662 1
0.0389512873724648 1
0.565064964920442 1
0.786774541211305 1
-0.284042406375985 1
0.374405533352864 1
0.0275304005146059 1
0.479398966283204 1
-0.208655711139033 1
-0.439459456020367 1
0.819751096621328 1
-0.660528346538339 1
-0.215265759229037 1
0.149897834618547 1
-0.207381135664487 1
-0.563007538186777 1
-0.62726997776246 1
-0.557767135755689 1
-0.0729436619805108 1
-1.15997905913036 0
-0.486741711465453 1
-0.240007343625248 1
0.233920966714476 1
0.803774753908922 1
1.10682643302862 1
-0.834978962889183 0
-0.487863137549146 1
0.364002114610301 1
0.445774852747366 1
0.525344990795591 1
-0.268662410040279 1
0.717652479414908 1
0.530241540795949 1
0.598200313028714 1
0.284860778217341 1
0.0901659177566307 1
-0.472894581369451 1
-0.0477015781200939 1
0.591508990465579 1
0.138511500491791 1
0.609578497339251 1
0.00106003478800955 1
-0.218515359089262 1
0.0426048022265496 1
-0.00047421839053996 1
-0.393526880745288 1
0.12817548595279 1
0.400690034990895 1
0.43579898260057 1
1.13461233661481 1
0.0649961612148155 1
0.789798897128232 1
0.257341223798047 1
-0.161546241110879 1
0.517969857958521 1
0.716225225648455 1
-0.0797827599794945 1
0.469799785803146 1
0.0848073091145632 1
-0.476779687330713 1
0.554001494485857 1
0.104116370537538 1
0.587814699414401 1
0.610372354987382 1
0.266912842958701 1
0.732885744642408 1
-0.542684449589996 1
0.0099179162630209 1
0.62041878174365 1
0.467084652123207 1
1.22317267910226 0
0.308327718479485 1
0.371375695446629 1
0.122243190929454 1
0.220972915257605 1
0.546744054125654 1
-0.295309508310748 1
0.477419625044389 1
0.257832106909168 1
-0.651248684044753 1
-0.277940790551595 1
0.71102295865721 1
0.205045374902054 1
0.626257643494654 1
0.229364992564079 1
0.285475874569416 1
-0.117411472801362 1
0.529847959594988 1
0.938104696107852 1
0.160281127366118 1
-0.150360932503941 1
-0.140758462835803 1
-0.046264763187718 1
-0.00496700923129295 1
0.0707209974832215 1
0.308700311069769 1
0.381417881199859 1
0.35014627064264 1
-0.521955002967186 1
0.373167800662096 1
0.756086143478864 1
-0.0150371765413579 1
-0.728066989382334 1
1.0780801664049 1
0.749011425716196 1
-0.23737867340084 1
0.0366587175885591 1
1.56100909087409 0
-0.250732173207814 1
-0.318948451362091 1
-0.750966175486165 1
0.0241657480612607 1
0.107091764117024 1
0.238777859690501 1
-0.0922423246013198 1
0.956267668725655 1
0.94101677817794 1
0.0796518327863555 1
0.401163236668252 1
-0.649084952335576 1
-0.310021257106273 1
-0.62496268534383 1
-0.00418388694071883 1
0.316609791071039 1
0.499638632430624 1
0.218250778971561 1
0.16737300338497 1
-0.511346475153634 1
-0.142623559586706 1
0.150257845355295 1
0.897641422956709 1
0.400089469475815 1
0.663739447712557 1
-0.34957540619052 1
0.316562435919673 1
0.00969512247177251 1
0.348596765094137 1
-0.0381558950420226 1
0.206805724891001 1
-0.0833656127343297 1
0.45537971018937 1
0.43524801721224 1
0.224599667573229 1
0.892082472222168 1
0.502109463066812 1
-0.277017375272578 1
-0.442933790029987 1
-0.0525384655849361 1
0.618024444283066 1
0.650197058550591 1
-0.526724678699306 1
0.253780358815089 1
0.054562881195191 1
0.319898321901303 1
0.512604763599416 1
0.272866620484648 1
-0.0115157730584859 1
-0.799985093541923 0
0.0815265436512041 1
0.479057546578072 1
0.0210926476341386 1
0.606235973046391 1
0.219168040837393 1
0.759410924892693 1
-0.230367561505647 1
0.695935980075547 1
0.283702919845025 1
0.256548902493708 1
0.769387618274233 1
0.0942114314316268 1
0.642148467946486 1
0.138212798812557 1
-0.596053243149767 1
-0.691383493177418 1
-0.0158279880402533 1
-0.292201252906175 1
0.994642789295668 1
0.278341775736347 1
-0.167206874699952 1
-0.125338389303583 1
0.375983683701702 1
0.458069603584355 1
0.508305880894036 1
0.40167004315953 1
-0.651445905575622 1
0.769581650759127 1
-0.0438476087736122 1
-0.533958747887929 1
0.0387226641073159 1
-0.0587348188312359 1
0.629266528897704 1
-0.328416456556357 1
-0.781991783103571 1
0.947886244249478 1
-0.211670281508137 1
0.18620598217773 1
-0.63982285285028 1
-0.216466922708674 1
0.325676549068713 1
0.438510171079333 1
0.514229884783607 1
0.365336648935629 1
0.383044618504088 1
0.750570303213339 1
-0.331662904929418 1
0.489760015422285 1
0.694618336910061 1
0.131613963888467 1
0.022401072476463 1
0.310321150943089 1
-0.608896363879182 1
0.110758398984613 1
0.312550742372675 1
1.51072183698641 0
0.0147402110917123 1
0.50194784538196 1
-0.0644401316344624 1
0.866169967681627 1
1.04472989374171 1
0.207721612434556 1
-0.456376994102553 1
0.0203356604009443 1
0.151082108582821 1
0.727614051698607 1
0.138174443053848 1
0.342193302011508 1
-0.085124424593564 1
-0.745358333144734 1
0.743033528163682 1
-0.150880777820587 1
0.371732373045688 1
0.50977992798149 1
0.344751999403113 1
-0.0619120735301693 1
0.040383500664021 1
-0.684632622323649 1
0.206020457472216 1
0.286220532318693 1
0.168451263276644 1
-0.224375071031941 1
0.0986185421858782 1
-0.00317096170177869 1
0.563674771928547 1
-0.47274753353037 1
0.943012880701432 1
0.570075720633104 1
-0.539288761787527 1
-0.133041815781501 1
-0.434174320063957 1
0.604512195155901 1
0.665056672183967 1
0.0651668478476626 1
0.240755325433876 1
-0.0992183353032504 1
0.514725923946504 1
1.01070352230646 1
0.270560610534683 1
-0.0843294411165901 1
0.632455834950608 1
0.578902365178128 1
0.910838678958165 1
0.124432780984402 1
0.116497649765354 1
0.0587495404333886 1
-0.0463244550463528 1
-0.206873157811961 1
0.37073404456262 1
-0.105424619739676 1
0.631126951026512 1
0.0987713155028341 1
0.0879227348725602 1
-0.0447330578462004 1
-0.149330550800285 1
0.0284257803514555 1
0.182184595980934 1
0.485897511984685 1
0.239487562333566 1
0.0183904057386336 1
-0.550234160348984 1
-0.431756784411411 1
0.0778955331543845 1
1.04900369648589 1
-0.0929986650077511 1
0.710979791623263 1
0.442799236250762 1
0.113812492009601 1
0.359325776294499 1
0.238647873339033 1
0.457680151467873 1
0.392098701368281 1
-0.263318131910103 1
-0.178823859500669 1
0.672582505411787 1
0.389557248124042 1
0.663749630662198 1
0.0253557289214225 1
0.379152599841594 1
-0.39505516504022 1
0.188419923767076 1
-0.1252458464376 1
-0.162879612446848 1
0.0187670387234597 1
0.24963234186403 1
-0.0192815663850386 1
-0.281769748668914 1
0.713086536947968 1
-0.0751575612405284 1
0.665786213668416 1
-0.0966804313489528 1
0.919784514097054 1
-0.434414608440897 1
0.455001008986241 1
-0.314417898475399 1
0.0740633338177116 1
0.0818308204892777 1
-0.28305164159098 1
0.125525891802875 1
-0.0833765300627889 1
-0.534071056305285 1
0.178715798683079 1
-0.272343489566526 1
1.05078752662357 1
-0.192348318393813 1
-0.799247227336987 1
-0.61515590530466 1
0.476945197276453 1
0.0679038691084813 1
0.472335043313312 1
0.228751569426785 1
0.287006983034014 1
-0.944132042729979 1
0.0241260919733076 1
-0.0576570894081526 1
-0.581769699815986 1
-0.620516598553879 1
0.126921131783088 1
0.0773671056396644 1
0.504354849871475 1
0.507253608743182 1
0.0356862023042317 1
0.765697689221034 1
0.268148360297065 1
-0.406419839152289 1
0.08866150379234 1
0.159590824800172 1
-0.284707679030594 1
0.298892325786516 1
0.575958776574355 1
0.588270104962513 1
-0.0187257621736822 1
0.926124448584755 1
0.0479489280817298 1
-0.532027559410947 1
0.51074993729997 1
0.457913991803232 1
-0.254519059470524 1
0.156855769062742 1
-0.153641458558708 1
0.524491821525775 1
0.26383460276763 1
-0.368508562181019 1
1.4804614042649 0
0.519144939024662 1
0.538184642378154 1
-0.454554102822475 1
0.159782635805919 1
0.0700563499040069 1
-0.0878184897712648 1
0.843586245406599 1
1.06410450856633 1
0.506694948257741 1
0.361732953552039 1
0.341933325570461 1
0.737440450769457 1
0.384787092746412 1
-0.168074796967396 1
0.561032458151741 1
0.663260974958039 1
-0.0165006921419229 1
0.194207833663699 1
0.522872391603808 1
0.573639317650231 1
-0.129033467282022 1
-0.0637702309079871 1
0.158622153358713 1
-0.111861957116213 1
-0.0439944808141599 1
0.152691064078251 1
-0.0591494459714206 1
0.227846467340409 1
-0.0708434802582761 1
-0.722736332926435 1
-0.847330282445627 0
-0.0325235344013792 1
0.192998866333933 1
-0.0233533393998882 1
-0.886416050008638 0
0.77313674258001 1
0.240624878411641 1
-0.00609646597923828 1
0.259889764712527 1
-0.363648100713578 1
-0.204260216671849 1
0.568419900587369 1
0.900849013815839 1
-0.262050875402262 1
-0.115328039107179 1
0.112009001718558 1
0.306281243701925 1
-0.314401441752765 1
0.516570526168928 1
0.716415857739202 1
0.345705027218395 1
-0.188692719227442 1
0.459141264625898 1
0.897265858797457 1
0.526570873393872 1
-0.564319877666673 1
-0.195899998387263 1
0.0641267608773131 1
-0.981057742494188 0
0.42712595554439 1
-0.377325399530322 1
0.230618774110446 1
0.208296768535047 1
0.270065474406708 1
-0.689285272232057 1
-0.108563000914553 1
-0.289506181999686 1
-0.0459901884985721 1
0.232904750121695 1
-0.350260385557717 1
0.0388878491850729 1
0.383930372723022 1
-0.0911296583172312 1
-0.383824395410093 1
-0.0906255805856627 1
-0.386203738797559 1
-0.381897575446669 1
0.189885858588792 1
0.079379621042873 1
-0.0412441105154316 1
0.0425459650890755 1
0.91485942329124 1
0.220457428481613 1
-0.465753544839769 1
1.15431470589682 1
-0.593889537377709 1
0.365562963671403 1
0.735387225703826 1
0.491799392264013 1
-0.375068242285701 1
0.240281870250746 1
0.641622867989956 1
0.411775324101346 1
-0.0606179088363227 1
0.0684727444633104 1
-0.122941715442837 1
-0.0716148162989581 1
-0.39533534571445 1
0.124588763277343 1
0.438623666318136 1
-0.129397793301289 1
0.140896017936332 1
0.791869902158978 1
0.148191087876057 1
0.039337906098618 1
0.79009186254726 1
0.307583265395624 1
0.346650982962263 1
-0.847925249502949 0
0.961625673897788 1
-0.840331350551566 0
0.68515567965372 1
0.0413800720292036 1
0.961757025234801 1
0.262899302674031 1
0.936218908154858 1
0.239425255629909 1
1.18117145059777 1
1.50872133696571 0
0.015908257312085 1
-0.0603571088240483 1
-0.898772198417569 0
0.474217550799953 1
0.00670165058180172 1
0.496863449415626 1
-0.0357926029920225 1
0.420794896743813 1
-0.130568442033121 1
0.259246055892091 1
0.0605388460349425 1
0.453666943688402 1
0.0400454059249245 1
0.182051073776067 1
-0.110459846553791 1
0.475640783379443 1
-0.256050136123808 1
0.287069093277145 1
0.512137982119633 1
-0.596852172077257 1
-0.46208729650207 1
-0.288759713622471 1
-0.360696767396216 1
0.649319358640089 1
0.215161266349004 1
-0.170725184551299 1
0.172244675025521 1
0.365150049123842 1
0.775971676542328 1
0.378078399138505 1
0.58728058902766 1
0.677171495479243 1
0.398523844234284 1
0.50460180771944 1
0.645404162833697 1
0.395689416145282 1
0.858769988514863 1
0.760940720766153 1
1.271977297975 0
0.260665851135712 1
0.596819796643736 1
1.08431170734769 1
0.703156036564507 1
0.212700483573222 1
0.280402126086336 1
0.258112985478146 1
0.478598925442449 1
-0.632942487013016 1
0.0632407237570225 1
0.809352745262675 1
1.24814545424743 0
-0.0828447927499106 1
0.0497690771421655 1
0.698740578071127 1
0.794529233427124 1
-0.636001819950798 1
-0.1149601667559 1
-0.0074243659673754 1
-0.519514227185383 1
-0.202528999181024 1
0.225860210238785 1
-0.410433959556179 1
0.389457624861543 1
-0.198158503930228 1
0.167389729473014 1
-0.118928868099753 1
0.116939837315578 1
-0.478620386167884 1
-0.185649783249985 1
1.15111098731068 1
0.297614337113065 1
-0.297011420979312 1
0.195525120316063 1
-0.0381308072864948 1
0.277650171146455 1
0.110860933439271 1
0.30858604235677 1
0.712283965249356 1
-0.632642799457889 1
0.971918533630916 1
0.611731058912259 1
-0.0642682297952835 1
0.694332373403554 1
-0.145209509227602 1
-0.107359842687915 1
-0.0994115902593115 1
-0.187354654253526 1
-0.388744539598879 1
0.230252461746365 1
0.0622528413209882 1
1.00789389643652 1
0.375896864721365 1
0.220283928911335 1
0.619672577409182 1
0.435559507190707 1
0.548488788536598 1
-0.702754230205001 1
0.561565023788647 1
-0.342251818402035 1
-0.211989146000678 1
0.0833126409362816 1
0.473616653679184 1
0.531476684379241 1
0.00788882191367096 1
0.364543084458272 1
-0.465281790494205 1
0.39209747345444 1
0.656880553135454 1
-0.528549633580225 1
-0.090838453928199 1
0.337275209118741 1
0.368888473393241 1
0.454656000186639 1
0.889854497198089 1
0.26346761286478 1
0.681546234699306 1
0.708845589530855 1
-0.561746901666215 1
-0.34414718710421 1
-0.017867449668063 1
0.438981595543004 1
-0.29106094229586 1
0.0270871635874234 1
-0.632712234742356 1
0.899514738490203 1
0.731014945857856 1
0.142894802128783 1
-0.588264923336872 1
0.513414690822681 1
0.139347681215761 1
0.0867901744727876 1
0.177349883131704 1
1.0695934551666 1
0.0167987478277871 1
0.0611826230942242 1
1.0890630257904 1
0.651841385330729 1
0.883969962090009 1
0.51710940816999 1
-0.15533405828505 1
0.370659806046287 1
-0.031743192231132 1
0.0930253796591897 1
0.85962298517124 1
-0.305419381226646 1
0.0742633515087808 1
-0.449321197530499 1
-0.290094829774796 1
0.76955220452542 1
-0.376923550268036 1
0.159885539701607 1
0.133661241418228 1
0.265017592076471 1
-0.449504997037556 1
-0.520380795716336 1
0.498786160517262 1
0.315795363056879 1
-0.691226512358187 1
-0.041972760691457 1
-0.316082461107552 1
0.0228411870947466 1
0.0246008289805694 1
0.360852421702116 1
0.235015235979981 1
0.864164053588561 1
0.321954325507927 1
0.667031809984013 1
0.079931866077899 1
-0.330679385203392 1
0.162673627404125 1
0.361249944709654 1
0.0706821632768542 1
0.00169303442789721 1
0.257219743533623 1
-0.114431594974415 1
-0.318145389466707 1
0.462354801914539 1
0.430526145330961 1
0.219436720330985 1
0.0677885796313451 1
0.0551779916580196 1
0.603398240167555 1
0.155022696533324 1
0.583691701141148 1
0.181919738613216 1
0.266037451610131 1
-0.900127630915599 0
0.811068950228077 1
-0.293521570766669 1
-0.204429655610807 1
-0.621837087798537 1
0.0276426238992419 1
0.405849560028144 1
-0.546256348156434 1
0.0343146996397142 1
-0.0983485472841156 1
-0.389132962761785 1
0.225914698021172 1
0.440417257212342 1
-0.0076058672324802 1
0.231514596589927 1
0.12247093209048 1
0.98496309455239 1
0.288252752331366 1
0.165912433463126 1
0.491380608797893 1
0.307102993080533 1
0.382231344395243 1
-0.0143437573459586 1
0.62136752489489 1
0.980516703447654 1
0.132070122169838 1
0.280039454343645 1
0.144102099360422 1
0.274449147980257 1
-0.12171424118559 1
-0.0292653001869397 1
-0.0915236248816194 1
1.03068682992768 1
0.172388179694353 1
-0.125916534455629 1
-0.167712980608752 1
0.295291287803678 1
-0.151942333806232 1
0.781962551316185 1
0.791582506344616 1
0.152909308903241 1
-0.0840948692303578 1
-0.0941065266390307 1
0.507036206048709 1
0.450750750393407 1
0.1173750042545 1
0.682291950334283 1
0.404138962373886 1
0.290379119425048 1
0.942459906428041 1
0.506104301134914 1
0.484220086001461 1
0.433388908487434 1
1.17936427317812 1
0.352520126926324 1
0.24652729256847 1
-0.348305354198337 1
0.252416735890638 1
0.0370957988366613 1
0.60495304926759 1
0.0420454142182689 1
-0.349249693969364 1
0.161379331890479 1
-0.278893293687254 1
0.648503081295114 1
-0.167459466167904 1
0.17817527463819 1
0.18166952266597 1
-0.569710695187043 1
0.263647163584147 1
-0.27870573449738 1
0.225984741426399 1
0.208223581373577 1
-0.337013035279644 1
0.0299790567273423 1
0.0325942092589083 1
0.0155784946176329 1
0.737617318017645 1
-0.375817499789853 1
-0.166067707204045 1
0.0487684651262636 1
-0.439391663264584 1
-0.122917996024553 1
0.304617440691752 1
0.0755260436349939 1
0.113788762427647 1
0.222692644794447 1
-0.0710084174734544 1
-0.0933715859265144 1
0.812413303202438 1
0.894435709987317 1
-0.241721009732215 1
0.0403486101785884 1
0.234908617822608 1
0.469002536643032 1
0.623923440886336 1
0.236354963372286 1
0.37724349791042 1
0.11563446641884 1
-0.257990618763744 1
0.82965336786167 1
-0.91637557393243 0
0.386981118694545 1
1.14466206379242 1
-0.297764079721741 1
0.456994706627211 1
0.639774640426625 1
0.148372879868426 1
-0.369436841615022 1
0.325356547908782 1
0.481807036202165 1
0.344894869493282 1
-0.708229939668195 1
0.059380296522721 1
-0.624420121610506 1
0.205964374000652 1
0.582217059044443 1
0.883651378311001 1
-0.162243082767231 1
0.270308284645937 1
-0.302395548346713 1
0.0392211733927139 1
0.105742787675586 1
0.67453823416987 1
0.944536678532056 1
0.147918672468325 1
0.818728509647947 1
0.146871514106579 1
0.436279485191602 1
0.768802856382181 1
0.333790231934928 1
0.510792870956597 1
0.200559809473931 1
0.310237026311303 1
0.0517322599115694 1
-0.197447945617339 1
0.901995872958373 1
0.656926922274827 1
-0.182753746660414 1
0.86417667523373 1
-0.0949470732355154 1
-0.347920126344859 1
0.86024456588388 1
1.10347455831751 1
0.514399577790429 1
-0.144104114602227 1
-0.0128295415314785 1
-0.370119585684456 1
0.452543914591472 1
-0.0197817956503208 1
0.305815577033786 1
0.262667385539986 1
0.207217587972083 1
0.00073617107193881 1
0.675850800179242 1
0.744665288957837 1
-0.376648607408772 1
0.818780773360231 1
0.424853532591715 1
-0.259443063490776 1
-0.34087674264363 1
0.453003935734478 1
-0.086978027493658 1
-0.447575682097542 1
-0.0357465978342477 1
0.376361126719292 1
0.792318289019632 1
0.414108906387838 1
0.574083807417233 1
0.531670689446331 1
0.23954800362791 1
-0.0250261907613373 1
0.26305248405297 1
0.00584712153043801 1
0.0501148432708927 1
-0.144954752856595 1
-0.0274156524246096 1
-0.186620093069544 1
0.14283465182227 1
-0.221269030296944 1
0.399631264367935 1
0.284724916005894 1
0.457179882701351 1
-0.650492631327665 1
0.197489070034511 1
-0.0497841159500706 1
0.0996482816359151 1
-0.293324387237536 1
1.04580917431078 1
0.0405472152037239 1
-0.0472700694983627 1
0.403923494095229 1
0.00455039701521406 1
0.351744740720484 1
-0.12259023478404 1
1.37743306940883 0
-0.118924634137682 1
-0.379500545077788 1
0.260674685091147 1
0.374578154375219 1
1.20669889432596 1
-0.0718590225450368 1
0.0840761443370515 1
0.384998306627069 1
0.690730705632583 1
-0.00902446000049122 1
0.286948890598741 1
-1.07392596236676 0
-0.254254774865265 1
0.449274684220689 1
-0.660741425669446 1
1.20003083616877 1
0.596796557087041 1
0.221328154997615 1
0.136724561812633 1
0.329804182413577 1
0.0250400045078815 1
0.294653117411985 1
-0.752473985067947 1
0.381400147109996 1
0.354966843923024 1
-0.232998624528503 1
1.01883335999501 1
0.182960750011001 1
-0.0833501841986522 1
0.104220023318525 1
0.659319532686385 1
1.24107506283285 1
-0.180337661114426 1
-0.648348207356368 1
0.342457641067512 1
0.137960743004223 1
0.945994509129056 1
0.398919704090735 1
-0.237944185374406 1
0.86317225849908 1
0.596925665452846 1
-0.597150771393846 1
-0.214500549076181 1
0.320762236340539 1
0.954244934494678 1
0.272729199009125 1
0.0483004742408146 1
1.20152872695393 1
0.203571357569555 1
1.05480536129043 1
0.9877566070818 1
0.691382338765766 1
0.401860505255826 1
0.798354728367427 1
0.0176888858333313 1
0.633159625871457 1
0.186893807532132 1
0.779040896489829 1
-0.200570405215292 1
0.453553521882932 1
0.109128003575876 1
0.194044794068037 1
0.179700340787023 1
0.116025588870225 1
0.337398141593752 1
0.9518872980365 1
0.211879510449775 1
0.203439633411354 1
-0.596275744487615 1
-0.407875039938817 1
0.498736130062142 1
0.473337948793598 1
-0.640816768737905 1
0.856761501401453 1
0.288483224374198 1
-0.472610254388366 1
0.978843036713873 1
0.436668263677952 1
0.144698976407132 1
0.156395717601532 1
-0.467102305024796 1
0.14068949312912 1
0.0336516863863268 1
0.573513756806661 1
0.0894118096002668 1
0.125046031223901 1
0.135532696723839 1
-0.0480654633017298 1
0.936731464703138 1
0.483846739035458 1
0.166337459296025 1
0.325738809553491 1
-0.548313447701728 1
-0.0213945181957214 1
0.00962796996612719 1
-0.100255460803308 1
0.682759199294982 1
0.679222158256636 1
0.504078808754563 1
0.182386095556889 1
-0.0896024825855256 1
0.0925690312081941 1
1.32949458123221 0
-0.0626825513955891 1
0.297918000829044 1
-0.177958767454896 1
0.649494410288368 1
0.0333049491537845 1
-0.52862696565824 1
0.219072624049917 1
1.17532668379865 1
0.29581443541492 1
0.39249154857747 1
0.275333106536934 1
-0.549342572364863 1
-0.181763368459557 1
0.493895497279561 1
0.263286194622103 1
0.417030156105092 1
0.333286455190494 1
0.423890449917915 1
0.737329619575918 1
-0.876486151819291 1
0.333607753080187 1
-0.454764207025352 1
-0.076333877566644 1
-0.409857968255028 1
0.434168764021596 1
0.180537791680256 1
0.634757425712294 1
-0.0262391069539985 1
-0.294976347192904 1
0.766966391612182 1
-0.1098246653697 1
-0.0445099232829082 1
0.676967041183825 1
1.63094618114417 0
0.533732345223088 1
0.435662402401631 1
0.0660705219282965 1
0.477672718961345 1
-0.249171848058058 1
-0.363460705793021 1
0.191419426839861 1
-0.0850508746480779 1
0.267532153525297 1
1.24382504245877 1
-0.352792178569547 1
0.448594901339099 1
0.226925570000877 1
-0.366908996095197 1
0.145791568572033 1
-0.554667404072828 1
0.399398856652126 1
-0.221964197627063 1
0.178481174013846 1
-0.462388928639372 1
0.546753023433773 1
0.288161376887525 1
-0.602979207627347 1
0.362428093983777 1
-0.167617067464685 1
0.705135388479039 1
-0.498716279629965 1
-0.119677574401563 1
-0.603077906173099 1
-0.75563639164441 1
-0.203570800724538 1
0.121983226965108 1
-0.158407587458538 1
0.481739716769188 1
0.14234934677891 1
-0.606809477097788 1
0.419748165196946 1
0.131312260505657 1
-0.171866388382682 1
0.174883449222409 1
1.01812943551491 1
-0.197858095575026 1
0.195232958561369 1
0.325640576276254 1
0.54119549048186 1
0.345929488063505 1
-0.0255108208828945 1
0.424391235115973 1
0.68994696809669 1
0.368927191893937 1
0.281875374120157 1
0.765318501814515 1
-0.551860317735381 1
-0.327776020270356 1
0.201442282244471 1
-0.147286504719268 1
0.243708257083024 1
0.400836697896036 1
0.511161079687149 1
0.46545785469965 1
0.747028617061948 1
0.836854430550569 1
0.122015250557179 1
0.0586120712452558 1
0.671937750011775 1
0.617527515424051 1
0.367297804950725 1
0.164013302352844 1
0.419123865791353 1
0.0348813232664508 1
-0.0182852160968451 1
-0.0150746442854201 1
0.29913847832399 1
0.55761654952935 1
0.723963059552466 1
-0.265679810738926 1
-0.327263054867745 1
0.643415798643194 1
0.192727199178995 1
0.166179391031536 1
0.695720112759688 1
-0.00722220897437037 1
0.702018260841054 1
0.19730695723343 1
0.274175786537929 1
0.119443414585984 1
0.0545623533572889 1
0.455360078127762 1
0.365232998798986 1
0.820500770530121 1
1.03448179257711 1
-0.813010373567187 1
0.401084559875296 1
0.491014675191409 1
0.882751737993708 1
0.627590541859736 1
0.407569358897573 1
0.324021610655284 1
0.532894636878563 1
0.408242126054261 1
0.375311189237934 1
0.24821236948018 1
0.147460157531807 1
0.548837766014754 1
0.247361415947651 1
-0.280948199572329 1
0.179068141880856 1
0.299561495231968 1
0.699747297194874 1
-0.264104391209948 1
0.105263069411141 1
-0.0536413691619903 1
0.854066152435665 1
-0.107659888677138 1
0.800881421968315 1
-0.17986220306721 1
0.404411867753384 1
-0.0544647300117821 1
-0.348661573825121 1
0.207589784931463 1
0.892382637098027 1
0.305379203834085 1
-0.264100848892503 1
-0.418350297148154 1
0.0872035510919596 1
-0.575898080893172 1
0.362413901822775 1
0.607721965068865 1
0.206107196794046 1
-0.646656853495606 1
0.246843025818946 1
0.458466038045384 1
0.2378750596147 1
0.773530738238455 1
-0.204370804015317 1
0.163030407129211 1
-0.227145618506528 1
0.062426089615619 1
-0.0681062807474695 1
0.589102786268601 1
0.125589379234922 1
-0.0879367971974979 1
0.00622401653846907 1
-0.753078803655608 1
0.267443478637041 1
-0.305820470520034 1
0.388396183034713 1
-0.064757597982013 1
0.39747019294992 1
-0.291098220590927 1
0.0741916443739276 1
0.331596386240082 1
0.796330688753331 1
-0.113118736281815 1
0.192111964864685 1
0.184410999615759 1
0.0565311080852731 1
0.402241325993132 1
0.161522383819656 1
0.770802251399413 1
-0.35313340124215 1
0.924344365131489 1
0.812858050724188 1
-0.758764099062123 1
0.39726156305584 1
0.970701023155881 1
-0.369114087550108 1
0.379656044429007 1
0.0399207063894675 1
-0.233362333313816 1
-0.102216871283996 1
-0.0510228545482903 1
-0.163078571758553 1
0.0260708751437329 1
0.43257928378818 1
0.494997714106181 1
0.291302181129815 1
0.185005951918273 1
0.401808925469143 1
0.0564013552103587 1
0.241513192680496 1
-0.187731502376026 1
0.146782443055992 1
0.829829714017432 1
0.00757853239908385 1
-0.393604990171955 1
0.260957041951888 1
0.670245086580912 1
0.167956228733328 1
0.163597166678286 1
0.746716827138301 1
0.771170855609382 1
0.180069588362111 1
0.481380378232344 1
-0.328214260705003 1
0.181748907584596 1
0.383179845354508 1
0.815454024667089 1
-0.296955148880498 1
0.352377714599366 1
-0.518382480486189 1
0.749541971229374 1
0.273969522566358 1
-0.315911949509243 1
0.173350520917064 1
0.11741030754014 1
-0.289831581505882 1
-0.522117976619042 1
-0.323713570760759 1
0.0499771377433185 1
-0.846227487291115 0
0.152453858805924 1
0.0751937640660057 1
0.178877235372562 1
0.0876416747634912 1
-0.311333557496 1
-0.216138565587388 1
0.575997581738105 1
-0.375101405330229 1
-0.102773951080756 1
0.312599278934485 1
0.398195123002262 1
-0.799949095088031 0
0.398104282189541 1
-0.0274696314567265 1
-0.452904902266355 1
0.711809860975261 1
0.516518072854523 1
-0.0547120320166896 1
-0.198697261066925 1
0.558346488717228 1
-0.331508546501529 1
-0.650412637792784 1
0.812109601228174 1
0.237440480702206 1
-0.0931254512165902 1
-0.522859738424469 1
0.808005521713365 1
-0.0118184219097616 1
0.517108135314972 1
0.368123480409472 1
0.0741537714653282 1
0.543188945816815 1
0.42754185039425 1
0.759466241799929 1
0.233530932982068 1
-0.139911830981466 1
0.889398026260282 1
0.291107875653986 1
0.655270694068235 1
0.119913967373094 1
0.4204655576033 1
0.0355800157678082 1
-0.201804570925133 1
0.172420935026453 1
-0.0434113707941302 1
0.55811998935691 1
-0.179838261088191 1
0.712869413121458 1
0.00581839154217135 1
0.0418722480160559 1
0.659821988377537 1
-0.00679792695009554 1
-0.512363811447555 1
-0.0284424039404894 1
-0.215561566129444 1
1.31106887399049 0
-0.180604646256511 1
0.88048394932216 1
0.101758627818809 1
0.28221039917511 1
0.374980921061851 1
0.433547156203873 1
0.00380680889894083 1
0.254169473938065 1
0.337592461732146 1
0.509115253334624 1
0.298457575691129 1
0.459728779647454 1
-0.539217830967119 1
-0.286763840247133 1
0.238491177330988 1
0.0506134229068396 1
0.687417945633991 1
-0.163842886948636 1
0.989521339080136 1
0.390565706705418 1
0.381493760766057 1
-0.0298980260696023 1
0.0822257605075989 1
-0.356627351500254 1
0.406195072165365 1
-0.0968760586921588 1
-0.723605375286555 1
0.064256526660234 1
0.15322143298922 1
1.20481743303258 1
-0.245953210859584 1
-0.660647532218025 1
0.199845658798831 1
-0.717872378244626 1
0.264832580967248 1
0.228031036086292 1
0.938716435685762 1
0.00190117649574997 1
-0.840533869869554 0
0.499321841323578 1
0.255061774415622 1
0.482234118637538 1
0.172876466169137 1
0.646645116875656 1
-0.139004333721432 1
0.446993489132519 1
0.413479070646155 1
0.142979346480518 1
-0.258520568653198 1
0.160776058171876 1
-0.216318950081439 1
0.48707705099435 1
-0.383280473254835 1
0.253824711726689 1
-0.641566376651211 1
-0.167772628092701 1
0.572703483218497 1
0.435300628678176 1
-0.623558997884788 1
-0.598100815666098 1
0.176820872342821 1
0.365688028084419 1
0.267807899861237 1
-0.146870243523782 1
-0.0889383312741903 1
-0.268247909075741 1
1.01973853787859 1
-0.0457823055414247 1
0.305514319046958 1
-0.416299969476024 1
0.625374579268794 1
0.761383556068497 1
-0.62534022816776 1
-0.00813564582918166 1
0.203416646812786 1
0.0902479925834324 1
-0.0268315046366345 1
0.175532910637655 1
0.759597728418377 1
0.469061330171752 1
0.839862626040503 1
0.234503515452028 1
0.624665057918652 1
0.680880055347936 1
0.181226743642323 1
0.261493644301502 1
0.082021756218622 1
0.604273827157476 1
0.499516304625761 1
0.408706819166952 1
0.329878761549697 1
-0.212347736674126 1
0.876742039050519 1
0.149562916767308 1
-0.400543014319531 1
0.230911704389286 1
0.547143728962506 1
-0.104047608880823 1
0.000332761544411336 1
-0.221983419809804 1
0.495669327845649 1
0.268889656381037 1
0.442018118509417 1
0.635906285216522 1
0.214853499951605 1
-0.317465043142588 1
0.184765848595504 1
0.29312697147828 1
0.190575668553591 1
-0.235626578329796 1
0.75924948517661 1
0.19655307280465 1
-0.246883973791259 1
0.464432459051585 1
0.514491310533874 1
0.131421419412552 1
0.0754610473454194 1
1.19592153918934 1
-0.318558872404182 1
-1.03604213869472 0
-0.299872436228498 1
-0.588148687002419 1
-0.343915597508036 1
-0.0457347111028029 1
0.36551385737464 1
0.834985322536829 1
0.589395873094255 1
-0.0325381259723916 1
0.43821320077677 1
0.148503440631955 1
0.0512791504265228 1
-0.827733251849981 1
0.711725566421895 1
-0.228242033619939 1
0.152533124413099 1
0.0988323394814092 1
-0.0192059021154478 1
0.0646127691218244 1
-0.240350162395559 1
0.813379376896027 1
0.10709439669254 1
-0.71012894153581 1
0.136754948412927 1
0.345950899016173 1
0.415231662563283 1
0.140897272187743 1
0.603575799193325 1
-0.115404482100752 1
0.0630958396063715 1
0.208669055561579 1
-0.141388760882218 1
-0.370939211652392 1
0.104725376573137 1
-0.0783352114324239 1
-0.35823634766435 1
0.0481255618557032 1
0.258519965006651 1
-0.168750717025291 1
0.586843488392119 1
0.326469028959912 1
0.0436770151695595 1
0.57291436568639 1
0.49978762986791 1
0.202749959518912 1
0.0955329624187413 1
-0.178184186645874 1
-0.279692847117557 1
0.442779015836118 1
0.245084094790433 1
0.184853487621747 1
-0.0222372082442375 1
1.25669729534644 0
0.729431095444339 1
0.80906970955781 1
-0.639476575496082 1
-0.289351169365166 1
0.412067735219811 1
0.144224012545521 1
0.207862616505863 1
-0.138418842956854 1
0.832907120626014 1
-0.556623520852076 1
0.384935950336576 1
0.158048807306966 1
0.126147212581976 1
0.164173035665406 1
0.360511557768201 1
0.374414072859369 1
0.805202779853831 1
0.536210244885694 1
0.947965859527141 1
1.14082943969812 1
0.215219170522793 1
0.26971453027293 1
-0.0268799266456068 1
0.0566876429780586 1
0.134292474120916 1
0.511101457275824 1
0.66518290192206 1
0.786478635629619 1
0.200179551034898 1
0.509003132831909 1
-0.0492753019917797 1
-0.103416144321421 1
0.0962446117989819 1
0.123679129019813 1
-0.167999667139646 1
-0.0941134294235581 1
-0.324603102378894 1
0.147103700063929 1
-0.249734448330788 1
0.17696718590548 1
-0.187185231307288 1
-0.0355206745683435 1
0.730894024191355 1
0.149659600343328 1
-0.0786876075966524 1
-0.530529564580837 1
0.0213718327294632 1
-0.206067461784329 1
-0.620346230112444 1
0.384323848783782 1
0.319876819014918 1
-0.16325480394829 1
-0.232168283908733 1
-0.999459803450668 0
0.450727790857096 1
0.6917581182886 1
1.02514745026766 1
0.508337661859345 1
-0.561391113470065 1
0.0488282303471621 1
0.538781364705582 1
0.453390251077117 1
-0.139709935822974 1
-0.629318895012095 1
0.00241343344180869 1
0.144754537856889 1
0.199383197829773 1
-0.844371815113055 1
-0.0264685881444507 1
-0.115520151267508 1
0.649369342799788 1
-0.0237239342053287 1
0.0485820619489067 1
0.203609114691221 1
0.599228357116262 1
0.432148767004734 1
0.900048507571119 1
0.724078719556796 1
0.129183612793808 1
0.0327197333088708 1
0.229140630415487 1
0.326654722015252 1
0.543072622295448 1
0.529336526174676 1
-0.425044224484146 1
-0.328035947592523 1
0.0890705000860451 1
-0.119611392341674 1
0.387877419116245 1
-0.581901602323745 1
-0.626474316669215 1
0.743438592647258 1
0.00353193608743732 1
0.0349644389819888 1
0.536334368982603 1
-0.232080916672277 1
0.420986748319588 1
0.731603234835159 1
0.485020906652129 1
0.383024965779374 1
0.737324079938572 1
0.141295761266838 1
0.330001463993055 1
-0.0837037779650484 1
0.332492044974486 1
0.165205400274008 1
0.587683728406555 1
-0.414970444654511 1
-0.292221816052676 1
0.388695130362095 1
0.183982952953614 1
0.304450934567968 1
-0.247413903198887 1
0.527479862847083 1
-0.198271496097983 1
0.515867833874422 1
0.132214598912321 1
0.204080461049879 1
1.16408308748538 1
0.0813266860940852 1
0.778738044923989 1
0.622595407086795 1
0.160593461196013 1
-0.244940752574037 1
0.611135141579328 1
0.242400329331118 1
0.387992041702881 1
0.652987251087843 1
-0.345560307476382 1
0.201836203495825 1
-0.518958537319747 1
0.728272340134851 1
0.27978757846071 1
-0.100007949879694 1
-0.228418763016752 1
-0.226282573999749 1
-0.00839321769122611 1
0.180893823374319 1
-0.0349422884708094 1
-0.0322696786044896 1
0.0112538579539462 1
0.24185978602307 1
-0.0692132334184265 1
-0.622025545957197 1
-0.138980462912994 1
0.320634279023973 1
0.633074078300624 1
0.398618379760205 1
-0.0321438655326769 1
0.728763493437597 1
-0.0458948475157102 1
-0.0565785132986665 1
0.109886529567619 1
0.0931744303044492 1
0.668207860921718 1
0.210024162213557 1
-0.472858491148775 1
-0.188396389404896 1
0.357494364599308 1
0.00514271400549005 1
0.335701020250355 1
0.276659407047492 1
0.0305756213682575 1
0.218680606036062 1
-0.304212494809389 1
0.136715295968607 1
0.734999869888504 1
0.591214572180179 1
0.579838749432446 1
0.179343486429396 1
0.488488978255913 1
0.44630460682824 1
0.0638180588360704 1
-0.650822837667339 1
0.316527371810436 1
0.472038731135803 1
0.186138569430314 1
-0.0887100165775674 1
0.679598099126908 1
0.108677569473099 1
0.299938296318046 1
0.911845790370737 1
0.0299656778488434 1
0.421877386127694 1
0.406389993348418 1
0.303417194651187 1
-0.461383940228051 1
0.283944869512799 1
-0.0388540521763144 1
0.350788591359295 1
-0.0152414793268814 1
1.11708843088336 1
-0.835981279403094 0
0.42016882789396 1
0.367724222772021 1
0.483384120072899 1
0.217513131222542 1
0.785490784329039 1
-0.119286665795312 1
-0.373731322222085 1
-0.558685182607056 1
1.19914662671844 1
0.581546083095696 1
0.0309524116427083 1
0.842100826410541 1
0.0372417388551455 1
-0.440572103452057 1
0.625949897156265 1
-0.182070230876318 1
0.155078629921963 1
-0.0863893808775874 1
-0.148168264850857 1
-0.576803353579624 1
1.28080716392955 0
0.180945587144799 1
1.04664370949623 1
0.611595511286457 1
-0.103509754544849 1
-0.810248362483751 1
-0.336731307899476 1
-0.348182183291971 1
-0.0205515999007803 1
0.789509337843389 1
-0.477976856642341 1
-0.477477549140004 1
0.806119582820178 1
0.341909915777799 1
0.198872284930348 1
0.135073264930515 1
0.355771333404655 1
-0.172484056395538 1
-0.0899777722833276 1
0.550801295164207 1
0.715657083580293 1
0.186723323496171 1
-0.259042642970307 1
-0.547064830441553 1
0.260428588707059 1
0.126354189695272 1
-0.258927088129415 1
0.118529078879586 1
0.390537900438135 1
-0.16635176668784 1
1.19904601311974 1
-0.636451423740331 1
0.216338120295377 1
-0.430636996519063 1
-0.237524428113644 1
-0.12090842406927 1
-0.0634286373151764 1
0.0571403221076631 1
-0.94699171832699 1
-0.104385623155147 1
0.963435719011471 1
0.291109955190796 1
0.124236642134992 1
0.886861497649344 1
-0.0268346987115081 1
0.376643629235005 1
-0.724374347218968 1
-0.623269630800721 1
-0.168603920939786 1
0.996581418535514 1
1.68784891381018 0
0.143239810376453 1
-0.712156557566249 1
0.718672948227793 1
0.561039440207558 1
0.440957751590263 1
0.00683016028540129 1
0.640662043889419 1
0.156883511664892 1
-0.204013961350903 1
-0.292829936432094 1
0.330905093920964 1
0.0789765895239831 1
-0.499589273803344 1
0.724387635617961 1
0.197526268134177 1
-0.757138157164988 1
-0.00973608429751005 1
-0.0245483581200315 1
0.203819194886597 1
-0.204728757019388 1
1.00224829331534 1
-0.106921951577953 1
0.872393627177986 1
-0.622281245545543 1
0.523192185458126 1
0.226846111319726 1
0.520325442591734 1
-0.312626203531144 1
0.625277442350164 1
0.654688035863942 1
-0.264526703269814 1
-0.199715340057641 1
-0.223581131106741 1
-0.206398921101376 1
0.87221743687343 1
0.355111631626507 1
0.297344207742863 1
0.262348333711959 1
0.943609075311987 1
-0.590636984010534 1
0.702740736085098 1
-0.181097324585872 1
0.682600663357962 1
0.513660861143806 1
-0.12570674028939 1
-0.533889364958461 1
0.232804875724949 1
0.506315625055883 1
-0.630457277384234 1
0.477260027012332 1
1.03689124062723 1
0.226684212448526 1
0.527981080142918 1
-0.407358744741625 1
0.317553724394077 1
-0.421649642242243 1
0.908356385050511 1
-0.488387329923672 1
-0.136848543622966 1
0.678981227812494 1
0.800839898917804 1
-0.146795339904007 1
0.196144857705054 1
0.177151785662876 1
0.00176501159240422 1
-0.182011869005855 1
0.598663620455976 1
-0.239657382134844 1
-0.277787603329893 1
-0.633354334634739 1
0.580301402559201 1
0.917581509279981 1
-0.0921608631240717 1
0.82796988881562 1
1.01495871028224 1
0.03907233574159 1
0.125943788464024 1
-0.659797828340874 1
-0.684112282262722 1
-0.141568322867155 1
-0.085533701398693 1
0.464525084462226 1
0.479949354539558 1
0.60538994756219 1
0.233975285878171 1
0.359486544301014 1
-0.237790967846545 1
0.715800012836849 1
0.649670524675151 1
-0.305454247514268 1
-0.25382298645373 1
0.0811253485575315 1
0.205038742812831 1
-1.17599555715865 0
0.501873164946461 1
-0.348441060798831 1
0.29368456282687 1
-0.710368837981627 1
-0.292151426210555 1
1.00323142544114 1
0.969732170774919 1
0.741726436935463 1
0.44077388702397 1
0.695892002966512 1
0.812886828401043 1
0.713363252893482 1
0.603829798258113 1
0.381738347119831 1
0.659254295068674 1
0.526694636846748 1
0.0774830470251059 1
-0.383138745997645 1
-0.729574343258491 1
0.617900708112679 1
0.718097507820887 1
0.317437118906673 1
-0.0458266230197428 1
0.195427398780514 1
0.858578153719801 1
0.554299842900393 1
0.887922334960197 1
0.700832836351084 1
-0.0837820510821604 1
0.116693696500171 1
-0.775912951707287 1
-0.468390578888931 1
0.227016834695293 1
-0.275428744638423 1
0.688207513710304 1
0.608395466994303 1
0.315019343303296 1
0.0106640120017558 1
0.591432376719369 1
1.09417172067788 1
-0.526443720718586 1
0.641760524033075 1
0.692892081886903 1
-0.394176850305611 1
0.823446953109935 1
-0.0514556741904654 1
0.112272950361821 1
0.168519805168964 1
0.0614977836840973 1
0.276186163029817 1
-0.505329626001326 1
-0.048606744244376 1
0.560044408609835 1
-0.0437906265152329 1
-0.286379176212515 1
0.551750742792501 1
-0.143254521808466 1
0.424597553863813 1
0.0212709273935832 1
0.088094453185462 1
0.357811901826462 1
-0.0381023058855752 1
0.632951447953448 1
0.410798696250821 1
0.528762005029564 1
0.173174918722463 1
-0.0878918127350843 1
-0.0463554135546127 1
-0.453718975161904 1
-0.0587534154194386 1
-0.327480644222509 1
0.732090075822412 1
0.552208307425268 1
-0.160915846263776 1
0.123106052332701 1
0.252512105799573 1
0.104005016098076 1
0.0131686694369068 1
1.12481128154458 1
0.188454120189602 1
-0.151069492233082 1
0.525437439045544 1
0.840205606650922 1
0.422574036453398 1
-0.0333036752456412 1
0.431552405326198 1
0.931607160169955 1
0.372599694785952 1
-0.270675943828333 1
0.126452721979583 1
0.236185764315959 1
-0.259967254255564 1
-0.00564516005922447 1
-0.0799502061300064 1
-0.375491287101923 1
0.494218975437097 1
0.827308291679903 1
-0.300841407412653 1
-0.179774168537322 1
-0.118200657895939 1
0.461161158421236 1
0.189745198562942 1
-0.324461085180213 1
0.470568454901931 1
0.103331121477361 1
0.541274406937887 1
0.279735879730094 1
0.280104688984579 1
0.137129623512516 1
-0.127616533065645 1
0.12662373051533 1
0.707891124772573 1
-0.097658165762905 1
0.285787609039991 1
0.338575329262486 1
0.812426111588573 1
0.466313673457284 1
-0.0626990204135534 1
0.265911991667217 1
-0.147044804574792 1
0.736461668992746 1
0.76209869580055 1
-0.184807943870537 1
0.0456497193797295 1
-0.840701669125972 0
0.722486480698511 1
0.0373614772422759 1
0.74145366320135 1
0.418326026044774 1
0.222994763421237 1
0.525386073747819 1
0.124048065224004 1
0.409228519628568 1
1.16151615275871 1
0.0470345997708002 1
0.538951239490494 1
0.440935205211427 1
0.277945125089029 1
-0.241430991307145 1
0.0855387197260075 1
0.645309336553523 1
0.38240126899987 1
-0.171499023908793 1
-0.283810079508747 1
0.527985457912062 1
-0.142601457286541 1
-0.363486307392891 1
0.116430410136217 1
0.254423389600682 1
-0.220852077325654 1
0.147260248202683 1
0.476482510087633 1
0.246331321908003 1
-0.19241991288699 1
0.368205720950203 1
0.163482889563972 1
-0.231247317767773 1
-0.348803948183206 1
0.321358103376213 1
-0.114111654791244 1
0.865786551101315 1
0.0490781548243729 1
0.107069754567067 1
1.0710177778111 1
-0.55016014872681 1
0.452219398921614 1
0.683389309913006 1
0.393805597546453 1
0.319305173687441 1
-0.0779357130192997 1
-0.200403104841662 1
-0.504302665405844 1
0.237278971927297 1
0.557354776910998 1
0.430721519806175 1
0.197261083777908 1
-0.732539177418814 1
-0.052507363439292 1
0.102451165259077 1
0.528063237025002 1
0.365237682488742 1
0.359483322111364 1
0.610175907824336 1
0.154108602131865 1
0.430336935644714 1
0.140848802996475 1
0.214460196631298 1
0.174311242527725 1
1.06158194772465 1
-0.209541625052357 1
0.366358773878916 1
-0.519119183551566 1
-0.16822176949987 1
-0.201144195067897 1
0.550941456918588 1
0.846167390599213 1
-0.0575609590491523 1
-0.257440494469237 1
-0.456502613573413 1
0.1542090814525 1
-0.413402978236209 1
0.382102986973814 1
-0.271027173437788 1
0.134965639953815 1
-0.420558651795754 1
0.463401736361181 1
-0.174085216028038 1
0.346611012360364 1
-0.368676331432632 1
-0.314499116756787 1
0.00862693974842882 1
0.565391981217393 1
0.334718238197579 1
0.788115567096588 1
0.00815895257278926 1
-0.0971847439531076 1
-0.164130741966614 1
-0.153661350621587 1
0.303392602367414 1
0.582026608718953 1
0.649458124783636 1
0.285864761508445 1
0.233762279713921 1
0.601695724768712 1
0.538163448312117 1
0.634925257276767 1
-0.66177401181142 1
0.575114530440294 1
-0.185267977808147 1
0.0226295173580558 1
0.281938698528739 1
-0.0155537470474675 1
0.0667750105037517 1
0.384763066047795 1
0.236639235455587 1
1.01735466448689 1
0.241728770911741 1
0.0847554378955617 1
-0.19467919497691 1
0.120826329934726 1
0.547306238644937 1
0.0555978571558577 1
0.594149341755857 1
0.693326481082101 1
1.60763092075713 0
-0.192596057024993 1
0.96575610090579 1
0.149960644265016 1
-0.864485959511391 0
-0.0137338659011609 1
0.110979410383508 1
0.151198734162193 1
-0.556972619772579 1
0.229472749802586 1
-0.104941486654522 1
-0.661345996978405 1
0.26244869977333 1
-0.253284839714966 1
0.381232437095911 1
0.283818135069318 1
-0.240740326807005 1
-0.0527975290721027 1
0.815976057199841 1
0.187603151144989 1
1.10274192183018 1
0.161181190789304 1
0.390536698929802 1
0.177114453824251 1
1.06127073133528 1
-0.108185066102512 1
-0.141540308457348 1
0.0878663588364413 1
0.478635361220249 1
-0.892516470324233 1
-0.0419398096024435 1
-0.444530661962307 1
0.0712443601165427 1
0.325977524164829 1
0.772100071849371 1
0.577760476139961 1
0.0302313068852845 1
-0.214933044387122 1
0.696586296278093 1
-0.153300944429938 1
0.334462169748006 1
1.03112924496609 1
-0.559796550191348 1
0.457843057031641 1
0.534086942981596 1
0.244035247189082 1
-0.845737079265901 1
0.696176778802018 1
-0.0695526795087001 1
0.862951841830456 1
-0.442813493122268 1
-0.142113072064465 1
-0.136516373607743 1
0.364569676461979 1
-0.553214714142659 1
-0.0198582449939909 1
-1.1867404868918 0
0.10215614740256 1
0.732197625504597 1
0.242884951450013 1
-0.361495969327416 1
-0.544884639143861 1
0.58860792190702 1
0.306264916293096 1
0.0251452092674906 1
0.379165141886967 1
0.223573852071052 1
-0.19250524995982 1
0.468921574078067 1
0.00325963274435126 1
-0.185202522716853 1
0.547681445113917 1
0.0608791443264581 1
-0.342381794077648 1
-0.119624472649763 1
0.833914101548028 1
0.268525648019427 1
0.324242898137067 1
-0.107232829489868 1
0.0999162959302 1
0.0741079537176871 1
-0.646512425010991 1
0.0545150058668551 1
0.30064564091012 1
0.846599493151613 1
0.603256525385491 1
1.24339739817735 1
0.292551278460884 1
0.838856319339141 1
-0.998244823408612 0
0.0267384549224984 1
-0.127675242092666 1
-0.682265306641121 1
-0.663433887873424 1
-0.242470013573039 1
0.493822790464705 1
0.105013323506732 1
-0.138582779734886 1
1.03544354652569 1
0.353620909477989 1
-0.0876948691758627 1
-0.66433475736059 1
-0.0807775799577548 1
-0.0813832006528999 1
0.320996245532718 1
0.755165401669292 1
-0.777779758646203 1
0.580493657933854 1
0.432629084901736 1
1.31931266426169 0
0.599197581763452 1
0.115321593889605 1
0.168874120099502 1
-0.892975374201754 0
0.130014776429519 1
-0.130594854631156 1
0.211455903027575 1
0.0996385676783079 1
0.355790923122256 1
0.35104242664428 1
0.530848978136482 1
0.0377731089406074 1
0.71122100018277 1
0.238655602189001 1
0.0763492464281953 1
0.414419374025772 1
0.292822287348424 1
0.476648291908816 1
0.414631641192367 1
1.14704023153077 1
0.0572369367597915 1
0.850652636663507 1
-0.328945861852965 1
0.446070552996343 1
0.0545379832023835 1
0.407305161201251 1
0.397049302278752 1
0.733319735092359 1
0.0935211235883857 1
-0.165748577562534 1
0.477473024226582 1
-0.0208830874038631 1
1.12442720962096 1
-0.0754387495980941 1
0.762827061359695 1
-0.199603995298949 1
0.0851761808436022 1
0.52195439420756 1
0.14590572556908 1
0.122145290059436 1
-0.463273585947156 1
0.415123859202733 1
0.516216567070274 1
-0.402811891453268 1
0.933381132723936 1
-0.399041165848583 1
0.654239162222148 1
0.279475395058699 1
0.573989670497592 1
-0.581205352990071 1
0.5881083964442 1
0.177543382114974 1
0.822240541301369 1
0.278612485199074 1
0.607357006933617 1
0.446916689826219 1
0.396810949010787 1
0.3742828690767 1
0.643730076075754 1
1.08768697655026 1
0.151465955451558 1
0.107636238184015 1
0.848015445044572 1
0.582880049190898 1
-0.0829098202856746 1
0.0574352469281075 1
0.525381087124994 1
0.831535499813457 1
0.235966965332781 1
-0.520040864824787 1
-0.155366214569882 1
-0.0409499530413995 1
-0.577539870645736 1
0.14248028854217 1
-0.0459835567514997 1
0.951537978146183 1
0.522904135016037 1
0.04429411551207 1
0.431419915144317 1
1.06386197518305 1
0.48615580447006 1
0.524486624486254 1
0.0911353184186206 1
0.415185630338227 1
-0.325030043579437 1
0.663340670143488 1
0.956787230483602 1
0.154883374840995 1
0.564452557530488 1
0.240727385473634 1
-0.0939466589072557 1
0.394162385678833 1
0.460996857159024 1
0.338737004557794 1
-0.316749969152772 1
0.605213860650655 1
0.143056762253293 1
-0.167894736587762 1
-0.724569270673355 1
-0.224468463267485 1
-0.649320204837884 1
-0.309514558664422 1
0.281264657863177 1
0.307642867969469 1
0.141060502791947 1
-0.101370317049819 1
0.780441535003281 1
-0.111744788180374 1
-0.344808940532678 1
-0.256761207624854 1
-0.141811200891695 1
0.886627701120218 1
0.537924201641232 1
-0.472949987531674 1
0.252665548755517 1
-0.105705486385116 1
0.160315311530606 1
0.541662411303182 1
0.0941017308093206 1
0.552908557083295 1
0.693990022447612 1
1.10893726850161 1
0.0434925940352339 1
-0.450226389379679 1
-0.101561120223863 1
-0.0434810870660082 1
0.970915967874093 1
0.028432561118897 1
0.723969996580099 1
0.294458218098292 1
0.0695138133159233 1
0.625817603578394 1
1.0920828570545 1
0.13927534540507 1
0.693909403469959 1
0.52554491842004 1
-1.15778953373734 0
0.500481422422649 1
0.600874067312112 1
0.367290707666012 1
0.294624409640578 1
-0.104118812629256 1
-0.590652023164722 1
0.811927924001184 1
0.0294648095819877 1
0.375496624833695 1
0.470499966468982 1
0.168268545537892 1
1.1178603680263 1
0.382208823221458 1
0.535117751718357 1
-0.635351313531843 1
0.543179040657121 1
0.055760545769886 1
0.638877006547647 1
-0.501841977724524 1
0.0380406279371321 1
0.0743828598742835 1
0.392045732540645 1
0.717098700408264 1
0.162469165291161 1
0.128234366042696 1
0.279368693886434 1
-0.0963553417436871 1
-0.212719445604556 1
-0.212486821346613 1
0.354898392939719 1
0.194823879842351 1
-0.163824937052101 1
-0.0956849001811948 1
0.552368991471018 1
-0.381834595947625 1
0.105370929121271 1
0.235473104039298 1
0.192283736661948 1
0.341680703637403 1
0.0337589029874919 1
0.0919786867492774 1
0.0555723722327208 1
0.671653871867404 1
-0.293303982650577 1
0.883359533297872 1
0.584334064693617 1
0.415454657124442 1
-0.36333048878862 1
0.782871024020108 1
0.219898534452158 1
0.44454396546632 1
0.728947264532257 1
0.811505298167182 1
-0.10051316798574 1
0.291371524919113 1
0.867969004620503 1
0.158468784070221 1
0.113389551302184 1
0.166463391265279 1
0.746571153175223 1
-0.195624747472899 1
0.107530568002854 1
0.474527751705811 1
-0.127720224732818 1
-0.0467290264127352 1
0.536739489434015 1
-0.165235469305246 1
0.410423516672762 1
-0.111318512672259 1
0.225838852474531 1
0.351700667518319 1
0.1060287291543 1
0.548699630515763 1
-0.224994654138587 1
-0.0180408411160606 1
-0.191382779689658 1
0.245993672298246 1
0.0617270898909363 1
0.286397728896486 1
0.146908285466898 1
-0.367526194932003 1
-0.105471504320386 1
1.19016645134341 0
-0.561310312129551 1
0.707081797569619 1
0.189859854707135 1
0.666169629446696 1
-0.239115322303593 1
0.581499374213472 1
0.387143012293547 1
-1.08115024987392 0
0.425223256510102 1
-0.509294723895613 1
0.0209286476750091 1
0.0710788484441584 1
0.436407735753972 1
-0.0194820538132443 1
0.968498286955058 1
0.324398885539547 1
-0.0393578101888646 1
0.125399119528546 1
-0.750974728368136 1
-0.45144076663325 1
0.406328123675203 1
-0.177657678978856 1
-0.265175290844551 1
-0.0354062944879161 1
0.640153290119296 1
0.499245984698994 1
0.30679271945514 1
-0.138639325160202 1
0.620541712044374 1
-0.054481288834455 1
0.548166753085292 1
0.8429720523827 1
0.0172024913852213 1
-0.20776937362685 1
0.665360301330739 1
0.316877908505408 1
0.137721925779693 1
-0.545699313992196 1
0.219959351204136 1
1.15678664770764 1
1.10373265325106 1
0.371553585417969 1
0.278332477600715 1
-0.405671512607419 1
0.135223636528753 1
-0.126493796680398 1
0.0231682565165037 1
0.287931010675377 1
0.851202717755549 1
-0.227234663158759 1
0.105402083529955 1
0.466557810728114 1
0.590630828024407 1
0.37374248143904 1
0.0365626439453138 1
-0.0251684105977336 1
0.385407109661128 1
-0.401548559826044 1
0.139151348821416 1
-0.124700643662003 1
0.062935417442558 1
0.115621806136245 1
0.370632604561086 1
0.82374248607405 1
0.175127428180775 1
0.882787089220123 1
0.981848585778258 1
0.145186914845711 1
0.391141121204126 1
-0.339732534117029 1
-0.00950870745484567 1
0.194280855077364 1
0.126424383264059 1
0.377016793093689 1
0.889468109549392 1
0.283142233246397 1
0.263098046054317 1
-0.458570933876712 1
0.525952540194173 1
0.487073565686623 1
1.36946844883815 0
0.091752942248097 1
-0.109593717927219 1
0.531781400837608 1
0.351193770604744 1
0.157638449936272 1
-0.438101121708816 1
0.531989553155137 1
1.18491956266349 0
-0.128222082068408 1
0.326521969827388 1
-0.290491151605179 1
0.400822880755876 1
-0.456272631400593 1
-0.534738993983116 1
1.16690368006577 1
-0.318757435004586 1
0.580478549136482 1
0.570504661541571 1
-0.40534286168988 1
0.231087607862322 1
0.0843709057351097 1
0.457482241207522 1
-0.154671559377804 1
0.472500954346527 1
-0.234581221102039 1
-0.271699726631766 1
0.325095158006987 1
-0.258724361243513 1
-0.463224488908889 1
0.160119558782912 1
-0.142503621250148 1
1.08051522484578 1
-0.524293838515041 1
0.178443825079681 1
0.13851149218033 1
-0.108113053647139 1
-0.0268673781178974 1
0.0828526481440067 1
0.544725039441479 1
0.347655676015577 1
0.0280530086314001 1
0.422651884824406 1
0.628295233309306 1
0.283306508047705 1
0.310781193959435 1
-0.145191903687151 1
-0.295476200498623 1
0.210915393422772 1
-0.427193007908951 1
0.287048995393324 1
0.319794284581064 1
-0.652655492997395 1
0.854124419948952 1
0.379977095496669 1
0.435368285648064 1
0.596656032451903 1
-0.168449068517635 1
0.0653789982393408 1
0.543968484286625 1
0.282874334201865 1
0.74054363411824 1
0.0872478909133248 1
-0.693277875398062 1
0.927052161521106 1
-0.185912188410856 1
0.887566906549143 1
-0.0315941901396729 1
0.289937931873011 1
-0.0519073738875767 1
0.421504535516921 1
0.41302868365869 1
0.843789444487211 1
0.0279495509349816 1
-0.0417557770035359 1
-0.268119940832351 1
-0.760147058701127 1
0.219195011358922 1
0.867112443234259 1
0.917242816743862 1
0.108255115804662 1
0.212242478557519 1
0.0388974689283978 1
-0.397141353915232 1
-0.665154952752505 1
0.457761249427609 1
0.481674509741235 1
-0.308703635901744 1
-0.381135769740563 1
-0.594033924525244 1
0.35474330726667 1
-0.514626755715257 1
1.06787189775234 1
0.160889256387848 1
-0.757088913842324 1
0.297546316901321 1
0.793246808831019 1
-0.181708721522345 1
0.607676259138754 1
-0.680637599825426 1
-0.123222083366676 1
-1.18559761584704 0
0.325515775123721 1
0.40618421783636 1
0.24322541753821 1
0.743020345337752 1
0.826206515073343 1
0.8322023305049 1
0.593643589232455 1
0.141350542840261 1
-0.0464362093996172 1
0.305559418570848 1
0.941075833895995 1
0.42431223627149 1
0.26089492219173 1
0.269542876360192 1
-0.53801019683806 1
0.701238558978012 1
-0.125366202975064 1
-0.528234808737901 1
0.300315258767296 1
-0.607629952170045 1
0.341955662986539 1
-0.0364598938943803 1
0.159859120943461 1
0.342875661085577 1
0.264754060565527 1
0.313059672502253 1
0.912024002330239 1
0.504352746283934 1
0.0603342671578825 1
0.112227078720606 1
0.255759067061949 1
-0.622921336488418 1
0.627778614650103 1
0.0253668167048456 1
0.356922566785964 1
-0.818298503764719 0
0.16596541119033 1
-0.338538368260564 1
0.508066051397535 1
0.0353947194542643 1
-0.0574134206362848 1
1.16460422260999 1
0.200178161270205 1
0.191439776997484 1
0.299142770912446 1
0.863509575849222 1
0.445115068402449 1
0.448420718464201 1
0.260737260467258 1
0.365300080867628 1
0.56807048517109 1
1.14479088579824 1
0.241325445532919 1
0.250909438180776 1
-0.028156243091709 1
-0.196485896956073 1
0.237556618315843 1
-0.642507932757743 1
0.0218508360753201 1
-0.0187438864619612 1
-0.0723642902665874 1
0.038464870549544 1
0.542119415388283 1
0.449311737980271 1
0.163553682740311 1
0.110684972676131 1
-0.114997839042554 1
0.00488041587797811 1
0.266972663583251 1
0.32613417240679 1
0.641426752031037 1
0.0215617348303495 1
-0.720552792518215 1
0.315857420301689 1
-0.57057196429425 1
-0.481028392656987 1
0.6827571584374 1
-0.852452038129221 1
0.741524929208782 1
0.152911344230821 1
-0.135935974624925 1
-0.183366297775584 1
0.772879122976917 1
0.348303498108903 1
0.575498607273422 1
0.508824383248994 1
0.616960784363502 1
-0.345933983198923 1
-0.503777623512967 1
-0.493346521830051 1
0.128692153108567 1
0.441131428341281 1
0.0112546771301443 1
-0.848699208663405 0
0.276312399667703 1
-0.330385539556444 1
-0.0719685373162636 1
0.580999273380822 1
0.616012909158841 1
0.810600320678909 1
0.0814553356474007 1
0.434208521572207 1
0.0730664433648717 1
-0.593266792686958 1
0.243779749856056 1
-0.425008036896667 1
0.0752018098484388 1
0.0858567252116873 1
-0.0748349049184552 1
0.527412289904462 1
0.0945670977414419 1
0.223329641879548 1
0.383493575454829 1
-0.276062415207259 1
-0.0527207217891629 1
0.038691946997496 1
0.734855437329197 1
0.550122198807835 1
-0.733188873228502 1
0.405840029986893 1
0.670584335015441 1
-0.179865272969759 1
-0.367229013126337 1
0.143693217189488 1
0.456086934153229 1
0.321360721955559 1
-0.185775165671219 1
0.502311670583282 1
0.335801637029694 1
0.165130090583669 1
0.288163679091505 1
-0.649638426149947 1
-0.37188590839354 1
1.01361184718407 1
0.376387324796577 1
0.488939512186032 1
-0.013721339593134 1
-0.405204963915114 1
-0.0323732723078677 1
0.381956514468613 1
0.707359732309841 1
0.526219065248229 1
0.169232577444798 1
0.445251453390749 1
0.377232038394368 1
0.850824558135351 1
0.413352458169234 1
-0.612419065077607 1
0.0406404216371082 1
-0.96488190660398 0
0.157942079508505 1
0.550685354328983 1
0.342100295450356 1
0.118561455807629 1
-0.402826502412207 1
0.0933526027426753 1
0.31299994353411 1
0.560848715661555 1
0.980643414262853 1
-0.25006022341105 1
0.385380300906076 1
-0.553865416913092 1
0.613446677410034 1
0.538120273038291 1
0.351727672533857 1
0.245430253208127 1
0.584894412203651 1
0.997075127768155 1
0.111370752205702 1
0.508885041215447 1
0.452155988470535 1
0.748026370687362 1
0.0825356980727089 1
-0.203123485307881 1
0.627704633305107 1
-0.037848039200803 1
-0.408688282758599 1
0.0754108234548311 1
-0.512001289328622 1
-0.14150188974125 1
-0.0201217424076263 1
0.342801035222044 1
0.971179189821629 1
0.0274876649144197 1
0.448887291077929 1
0.179179141648362 1
0.508649091423709 1
0.152456781810168 1
0.754325385013429 1
0.238006776658361 1
0.548632892251453 1
1.00428917989317 1
0.752394429076866 1
-0.565070547961477 1
0.410715053791178 1
0.0597090079959633 1
0.227168911183107 1
0.16414274441234 1
-0.297464515236271 1
0.633873375095658 1
-0.106192983959267 1
0.935221260550138 1
-0.131221748666889 1
0.429174143931432 1
0.171546863929979 1
0.952584457048421 1
0.041160378198114 1
0.0656016417943565 1
0.218411395889358 1
0.167030195454725 1
-0.921619709594973 0
0.097059379144576 1
-0.0856487920309199 1
-0.0983810959173239 1
1.07037834941275 1
-0.109488199170372 1
0.322404499333726 1
-0.453594378332414 1
0.126158773678347 1
0.206130656315053 1
0.391628575770231 1
-0.307064432540154 1
0.771254874137269 1
0.0377382521922855 1
0.377921798836714 1
-0.00973269481789249 1
-0.284451141320221 1
0.0405308743435881 1
-0.578121837448669 1
0.65886132878487 1
-0.146098383432125 1
-0.409784808450219 1
0.235955550317408 1
1.20897085514291 1
0.81859799133819 1
-0.378343910023147 1
0.347126078477983 1
-0.121501750255781 1
0.187512293655384 1
0.788440426444607 1
0.11859727978683 1
0.117031949884964 1
0.0258999632502035 1
0.460709977820127 1
-0.285330149781261 1
-0.304429036885696 1
0.301291128361746 1
1.19180955356236 1
0.395173873561373 1
-0.103268706959945 1
1.33793585971487 0
1.00156187324051 1
0.864402995113189 1
-0.307090829340107 1
-0.47161262758271 1
0.989044913394624 1
-0.566333635724979 1
0.923674005331485 1
0.459831943110335 1
-0.466685152961481 1
0.0837751254693293 1
-0.500446548028765 1
0.563847461592505 1
-0.585067967917534 1
0.720660125245284 1
0.52452360730315 1
0.810964598666024 1
-0.0945494878022427 1
0.107718703605138 1
0.661821782635302 1
0.0780495480730077 1
-0.335753135936168 1
-0.0976302186530141 1
0.418789454871016 1
0.755197764389484 1
-0.0922203014316157 1
0.268257759734336 1
0.824643113750295 1
-0.237530602638019 1
0.0104321772701461 1
0.279213099337163 1
0.408737509042054 1
-0.449375747320951 1
0.703351018195129 1
0.275792343908109 1
-0.642823339076493 1
-0.0595423073735168 1
0.427029063329728 1
0.37809536064893 1
-0.0198323895482725 1
0.160308629110498 1
-0.625178039696306 1
0.251329711577583 1
-0.659229294679594 1
-0.336290371139428 1
0.308964556109719 1
-0.00245873876157089 1
-0.523964088263845 1
-0.0518424442154757 1
0.0899267902746326 1
0.626043791985546 1
0.34129056992058 1
0.356184283917382 1
-0.805920255340653 1
0.236189890786209 1
0.31825559420081 1
-0.567004672249436 1
0.252181920535863 1
0.16187442425952 1
-0.417316824317516 1
0.442325351714276 1
-0.0911509140492279 1
0.7129313111282 1
-0.318028960155684 1
0.729083900962925 1
-0.273637101950543 1
0.858140514958165 1
0.178677230100549 1
0.0126769229413321 1
-0.186997517927721 1
0.42847222779989 1
0.128927594267951 1
0.463638301902667 1
0.588547728556951 1
-0.261392311344532 1
0.487047360803337 1
-0.0525539067049442 1
-0.362052469818591 1
-0.368039406472092 1
-0.257741091294752 1
0.136912859200681 1
-0.037740067925236 1
0.368879267597964 1
-0.19958326934352 1
-0.0600270731621713 1
-0.459901211735638 1
0.577164736856427 1
1.15223852278339 1
0.9572567813873 1
0.776890822274466 1
-0.136745256809953 1
-0.0819372973774565 1
-0.144537081757197 1
0.627972097364075 1
0.685423189037679 1
0.733532768275826 1
-0.667026154878357 1
0.288608426828307 1
0.292429221952684 1
0.462634974869798 1
-0.505788094478785 1
-0.0380478544535307 1
-0.189313410049701 1
-0.024390584967163 1
0.588872051561073 1
0.488834259972312 1
0.123357047750615 1
-0.567658737232118 1
0.452248431494746 1
0.420844332491106 1
-0.187815195651219 1
-0.126859236777454 1
0.0641082452878735 1
0.152444357473001 1
0.580982444856003 1
-0.699545441171005 1
0.173383939942659 1
0.496830061703232 1
-0.00806925391971273 1
-0.595942613815929 1
0.811832558651725 1
0.108227891387347 1
0.622206956489235 1
-0.205786628047038 1
0.0851126963228891 1
0.237043653952245 1
-0.751161782476149 1
0.488596055893735 1
0.883526870279953 1
-0.15453023887999 1
0.16660424359789 1
0.687969392107517 1
-0.12700044669969 1
-0.51705501354927 1
-0.48857243813483 1
0.388156399819684 1
-0.302582340759656 1
-0.311287835426714 1
0.154640584418979 1
0.449036877170128 1
-0.217088048060514 1
-0.37032661955938 1
-0.699271481304867 1
-0.061289103354889 1
-0.0530877562991384 1
0.319534644590813 1
0.744356810370571 1
0.452174496669752 1
0.995179622140109 1
-0.199952477262518 1
0.758200686348892 1
0.0759917604704117 1
0.0118631369111677 1
-0.42205924263798 1
0.144132612408056 1
0.337419302041141 1
0.355534191572491 1
0.39933364753372 1
-0.0916841279343689 1
-0.800699605559136 1
0.614126932170101 1
-0.28932279878837 1
-0.00964022219434616 1
0.068896250695855 1
-0.0579473988624415 1
-0.591061012396914 1
-0.623145475022015 1
0.238604395030519 1
0.213575771564312 1
-0.0972851468677687 1
0.128049454124439 1
0.2562787704955 1
0.571415744711628 1
0.392807972001203 1
0.255176200401262 1
0.372573126169902 1
0.453560885042049 1
0.95617287888141 1
0.947131541944786 1
-0.0177836424546285 1
-0.201323120832482 1
0.385618288050219 1
0.913259084548845 1
-0.049947024295002 1
0.193150185747255 1
0.130752943478058 1
0.425524056657018 1
-0.125823027823639 1
0.248253482603974 1
-0.448749539312288 1
0.249332039803812 1
-0.276942297281242 1
0.276170179755548 1
0.186460886496296 1
0.458568763991683 1
-0.192382064098489 1
-0.168443257750738 1
0.162719229139012 1
0.268769664365515 1
0.175605578576417 1
0.235962044863159 1
-0.0470291448154109 1
-0.196223024625967 1
-0.328165883802105 1
0.402230544487975 1
0.403976767243881 1
0.511886345028789 1
-0.621027140509659 1
0.465203861479414 1
0.194410924216881 1
0.534855394718342 1
0.509150369670533 1
0.667656072623333 1
0.447632034641129 1
0.123771429835993 1
0.000685110800427408 1
0.159771459170047 1
0.441640863568029 1
0.303251929575032 1
-0.341229749164228 1
0.653673215277635 1
-0.225057829618832 1
0.0199546512472796 1
-0.61913409541766 1
-0.130051075978614 1
0.46183802656075 1
-0.466341974033712 1
-0.219698868884793 1
0.000786677548549899 1
0.0158630356719396 1
0.00598019454082516 1
0.048281163480285 1
0.318728095149378 1
0.00111370393152774 1
-0.148904252963916 1
0.4260093303928 1
0.12907410292683 1
0.219673969578209 1
0.280060840255769 1
0.115367666571792 1
0.398959122447137 1
0.537629700219929 1
0.45187079427245 1
0.157030235848649 1
-0.0787174943086949 1
0.259806309369485 1
0.564862904396896 1
0.634180684913667 1
0.214918541622625 1
-0.790160071582228 1
-0.0956378945741069 1
0.0192779987720899 1
-0.25248486137842 1
0.302527854813186 1
-0.551940595994686 1
-0.00436976554029303 1
0.286594248971977 1
-0.340082343132693 1
1.25585860732725 0
-0.67337817735209 1
0.570620689748612 1
0.0898719633187957 1
0.259165125048699 1
0.713957656086563 1
0.74573881954564 1
0.392082839105658 1
0.475338672306213 1
0.145165305591625 1
0.14136778974552 1
0.652690520748721 1
-0.130595923696053 1
-0.706808030767843 1
-0.773476933624047 1
0.547027116949522 1
0.26670991212652 1
0.191587498581952 1
-0.11098332659365 1
0.619041593725162 1
0.436443982076218 1
0.266710738677251 1
0.979248965259039 1
0.709743570506732 1
0.574577219512553 1
0.177715648970385 1
-0.0911069271244236 1
0.36590841506899 1
-0.12854520524903 1
0.0941796245073033 1
0.160415396607673 1
0.449511797580006 1
0.756554778761805 1
0.0143410773833676 1
0.574153751909735 1
0.996166136597025 1
0.803036520442771 1
-0.132131549874097 1
0.540443984959538 1
0.566808911137611 1
0.278092699694533 1
0.11921043926516 1
0.778413982095933 1
-0.222700394465639 1
-0.352493654959588 1
0.552250169442869 1
0.141047338345256 1
-0.482504534925901 1
0.449692059456596 1
-0.0794441184126492 1
0.195620196018864 1
0.273890700114501 1
0.467877002207155 1
0.236933923621143 1
0.153861633564059 1
0.180981101307698 1
1.51198275363706 0
0.463069677981634 1
0.313715201972319 1
0.525799641779156 1
-0.712151150741227 1
0.530391131103633 1
0.0757346992810363 1
-0.154540871740016 1
0.0486362660997684 1
0.194503838935632 1
-0.190506624477227 1
0.516046962125241 1
0.738671197023091 1
0.237357417456084 1
0.0429878955180603 1
0.241956076848047 1
1.17940760514641 1
0.773180483847577 1
0.559332068561288 1
1.20626018330144 1
-0.632451908655176 1
0.520217146560032 1
0.471163070487511 1
0.606538587937777 1
0.882826112417169 1
-0.144141350691177 1
0.634758230432821 1
0.00584170251549854 1
-0.560266736065251 1
0.333770397247816 1
-0.100567920280986 1
-0.367740315623004 1
0.207194137486401 1
0.304286257025358 1
0.583957994056365 1
0.406884969674421 1
0.0152844844340771 1
-0.148217237953509 1
-0.203436426630528 1
-0.541545182974408 1
-0.237128733576088 1
0.120445901880423 1
0.69721861721116 1
0.365467367120993 1
0.0641654153796652 1
0.37228613064254 1
-0.5623373224755 1
0.604174313223825 1
-0.150351913537669 1
-0.930566872504811 0
0.131996156384394 1
0.400314572606845 1
-0.396091891193535 1
-0.0483581175274937 1
0.0664520730833788 1
0.0386739440564567 1
-0.0660028189970266 1
0.344053419872227 1
-0.166550230644668 1
-0.336637490637795 1
-0.0887378923346024 1
0.00220899996044399 1
0.0168439124141346 1
0.438803046385026 1
0.321180963521327 1
0.564717017293226 1
-0.147495990395598 1
0.514193874142348 1
0.972793080218396 1
-0.134111280489564 1
-0.12899353987714 1
0.100999440250313 1
0.591421424163261 1
0.375147320198275 1
0.2244756930118 1
0.269485513148064 1
0.291637860961767 1
0.399430516034889 1
-0.476970179883184 1
-0.21740736280477 1
0.862148806804529 1
0.0468555636956781 1
0.702518964250698 1
0.200556164788903 1
0.375079111466433 1
0.565413007815862 1
0.391645586101788 1
0.362781845525711 1
-0.649021552756825 1
0.617703098945475 1
0.337794520835108 1
0.240892017013067 1
-0.077253344635925 1
0.482091506187577 1
0.650597534105639 1
-0.051135510882859 1
0.545202937681401 1
-0.229332301387255 1
-0.0278813580499702 1
0.637540734300587 1
0.207396520110363 1
0.0687670858746326 1
0.285919384098414 1
0.568429044785613 1
-0.2971685870809 1
0.570762721678384 1
0.0655119616826724 1
0.505275751796745 1
-0.26606702807919 1
0.624289274201573 1
1.0303636214246 1
-0.158606142638615 1
0.21812073683445 1
-0.189835403908567 1
0.234029415622386 1
0.292943962448908 1
0.301048013660157 1
-0.321714946552098 1
0.209429747294611 1
-0.481490478328241 1
-0.0693927103477467 1
0.541053953337025 1
0.211226652376676 1
-0.343700639218991 1
0.124991040066786 1
0.326237338415034 1
0.327109758968248 1
0.481901806467641 1
0.368043823102733 1
-0.132482218654668 1
0.311737355129868 1
0.910738465161897 1
0.300647960115078 1
1.09200463174782 1
-0.428881338913544 1
1.00959944838728 1
0.819785109840682 1
0.900010058758226 1
0.78904766692934 1
-0.771397220213235 1
-0.254495202313465 1
0.617630621283386 1
0.136573871418861 1
-0.0217444376052182 1
-0.356680100894248 1
-0.110169977534677 1
-0.142999972260941 1
0.202741584297327 1
-0.246409520200541 1
0.661108143773157 1
0.0269222992205518 1
-0.099442921629279 1
0.350167275667943 1
-0.016475242321206 1
-0.0843971183770428 1
0.798444276668814 1
0.689770310887174 1
0.246188503147363 1
0.272932759213495 1
0.514577755921572 1
0.451163600355352 1
0.15738931035629 1
-0.34353540959204 1
-0.38911210048284 1
0.627205341356948 1
0.444517314764994 1
0.870215711414648 1
0.54143795456202 1
-0.246713781831019 1
-0.694168949706249 1
0.00983594109219303 1
-0.0631241180171234 1
0.536577772550427 1
-0.0473804789238217 1
0.0866703152963167 1
0.61332327916945 1
0.0528643233523655 1
-0.041763009922125 1
-0.345005334985436 1
-0.521557996505916 1
-0.142990356927261 1
0.381104484227146 1
-0.0408728415392278 1
0.546249438507693 1
0.539369779121821 1
-0.54560609722487 1
0.515961163322523 1
0.38433662305526 1
0.0403290396062524 1
0.128433080786298 1
0.351286760345352 1
-0.024945688769446 1
-0.518928149843489 1
0.325105826349059 1
0.15792726631374 1
0.285619376490937 1
-0.182678767840021 1
0.499969827209242 1
0.186098901747463 1
0.0489398957572663 1
-0.269851307138002 1
-0.0174760888906246 1
0.0350319285327957 1
0.0887491171108215 1
0.651032878866028 1
0.126992211727126 1
0.837196637595888 1
0.603011863307434 1
-0.223064377204162 1
-0.135238985546144 1
0.754639187738774 1
0.789263465507166 1
-0.61862360590798 1
0.401821436530212 1
0.00496829202571856 1
0.221373557867258 1
0.388876075986109 1
-0.888792032557466 1
0.221508850611075 1
-0.88675660518589 0
-0.13536932892558 1
0.258635836277595 1
0.189633174340722 1
-0.760266564759912 1
0.601277985643904 1
0.485944441854654 1
-0.497564096666125 1
0.590844268403237 1
-0.39612422505 1
-0.223246261717866 1
-0.209374676125872 1
0.307612726174003 1
-0.158391779801012 1
0.302736531031835 1
0.110879292680608 1
-0.277953998992325 1
0.114200974536497 1
-0.160782379219803 1
-0.516767396534182 1
0.596085521517831 1
0.449565003101198 1
0.357185508122163 1
0.301109398422126 1
-0.242961817132211 1
0.626569666952583 1
0.251638931130748 1
0.2884551669485 1
1.40364522315962 0
0.373617211157534 1
0.0683392812349869 1
-0.0102173507247724 1
0.352552176569257 1
0.369617399687314 1
-0.224765848530149 1
1.11075476053958 1
0.181552971095712 1
0.139183312015739 1
0.445447041538172 1
0.88581251019842 1
-0.155794322296343 1
0.253512935514371 1
0.0220605979921875 1
0.402613461976072 1
0.768514133871637 1
0.2181613230579 1
-0.225352903963349 1
-0.628004428784022 1
0.0874021417998994 1
0.36269570917418 1
0.451435521690414 1
-0.223851531463685 1
0.485171749733378 1
-0.00526861677218646 1
0.728257620942941 1
-0.605994809630861 1
-0.199503344977037 1
0.813310010069898 1
1.06060951504988 1
0.110056782678534 1
-0.00564184143906959 1
0.481509604572162 1
0.413522888537392 1
0.804513103792281 1
0.102960957027055 1
0.815722329587756 1
-0.402919427698949 1
0.679212692452257 1
1.05102415420225 1
-0.0520958842552584 1
0.733649583185073 1
0.867033248458512 1
-0.26548024667256 1
-0.0686546883995776 1
-0.364238214065134 1
0.200919119231656 1
-0.0645215137517714 1
0.0517043580711369 1
0.480096659520513 1
-0.0120416875081555 1
-0.72180806821 1
0.80861417519109 1
0.315854955178751 1
0.696340331133909 1
-0.0621524612418269 1
-0.923814442474538 0
-0.653822299150357 1
0.206567343766554 1
0.26857679665911 1
0.406171622942276 1
-0.0160139860188443 1
0.457093958742846 1
0.225068011047553 1
0.277282104432567 1
-0.59302194900999 1
0.677933365407331 1
-0.651510443494736 1
0.443360676347798 1
0.103375862959676 1
0.256104933289608 1
0.587191164321824 1
-0.188478440641751 1
0.433936109389332 1
-0.809975942849599 1
-0.374355822398109 1
0.495020784022763 1
0.555734043238988 1
-0.411440006430199 1
-0.520539590493546 1
0.308713656315574 1
-0.511336967660708 1
-0.421452260471405 1
0.578709545397886 1
0.20176009509428 1
0.381126504635768 1
0.00906333696244103 1
0.695208581191926 1
-0.192012938638784 1
-0.000731984974724958 1
0.757628813577019 1
0.167078134715156 1
-0.153346496724561 1
-0.490273680944353 1
-0.328736121489371 1
0.30734581649408 1
0.811701812228922 1
1.3057058033726 0
0.221543382308732 1
0.49862673033195 1
-0.100033197099698 1
-0.644946147580576 1
0.806277629454503 1
0.695326797816791 1
1.01015622031724 1
-0.676618871973789 1
-0.0279139425596808 1
-0.639591553858019 1
-0.31683075188956 1
0.487780968516688 1
0.299510470555104 1
1.27608948578033 1
1.13138877195832 1
0.0780088218379569 1
0.564950349116355 1
-0.619534620250955 1
-0.221964297945021 1
0.794356125741987 1
0.364402129349445 1
0.413788660439283 1
1.23899409860595 1
-0.126019423728533 1
0.432230318299135 1
-0.230168783792255 1
-0.0797198668185014 1
0.892202725232634 1
0.251001280868106 1
0.391999756371958 1
0.0574232356673089 1
0.156471730652151 1
-0.19148172195803 1
0.31377533226131 1
0.3607965320549 1
0.0410100994075969 1
0.271941470800438 1
-0.30805912736109 1
-0.0575437208700079 1
-0.232405790244648 1
0.410934074701099 1
-0.247562792935024 1
-0.550461639513052 1
0.223080233778938 1
0.338899171646026 1
0.117199635101023 1
0.249403562998881 1
0.151948480350135 1
0.274676084906222 1
0.681897977539694 1
0.156066472217538 1
-1.02133725555358 0
-0.0133820627502621 1
-0.309485778408338 1
0.627282390596668 1
-0.252553721313769 1
0.0480182091201188 1
0.291583308119349 1
-0.732184476109908 1
0.363194137285505 1
0.711956635345976 1
0.920857185368907 1
0.494303072213702 1
0.578568640434181 1
0.0808372725381213 1
-0.48866288584835 1
-0.0360109288592882 1
0.775120525904139 1
-0.172494982158973 1
0.409816988427431 1
0.420831697560443 1
-0.0392841173806068 1
1.2136786442673 0
-0.106751533502591 1
0.274578980972104 1
0.817991785048725 1
0.251210851334328 1
0.231741855416574 1
0.189326368014706 1
0.162724929115271 1
0.50019792631837 1
-0.169171060098904 1
0.770950685385746 1
0.183395846731948 1
0.595918264325123 1
-0.127372912926642 1
-0.203336684635614 1
0.956368646043765 1
0.205063264142482 1
0.175195209811556 1
-0.102124357575252 1
0.0596557262731339 1
0.458973190873152 1
0.294627225824293 1
0.335127094279612 1
0.000620293104130865 1
-0.281768127103502 1
0.137519693306875 1
0.616691425423442 1
0.493429574109075 1
0.605607598767154 1
-0.119845889696207 1
0.0308240941291941 1
-0.19216027039802 1
0.238055051261656 1
0.50221231847782 1
0.185587751703367 1
-0.674925865793551 1
0.78083530382844 1
0.424899511488952 1
0.593410731674332 1
-0.32230635236977 1
-0.0146496430628306 1
0.351847137235789 1
0.945653761867603 1
0.00399632504832814 1
-0.00850452353448197 1
0.268167646849796 1
-0.12008940119598 1
-0.109382240836965 1
0.162215541726194 1
-0.13644042067806 1
-0.165519736208506 1
0.477978444229954 1
-0.292953884415552 1
-0.09201298718778 1
-0.0831009692537192 1
0.0494155476748345 1
0.363194103761777 1
-0.136987396358966 1
0.661268916343745 1
-0.514976487055126 1
-0.487290587543096 1
-0.603030112303904 1
-0.0382170518518547 1
0.35137664557578 1
0.14214251914881 1
-0.200945978450964 1
-0.00681614118369533 1
-0.13098789690531 1
0.588159038987951 1
0.331028623885313 1
0.203329505919063 1
-0.629759872659354 1
0.345528481152604 1
0.699194370238728 1
0.549233822967151 1
0.298973269217682 1
0.451735607290976 1
0.565425197387906 1
-0.271359406123818 1
0.579629670667741 1
0.135301984964916 1
0.629059719988766 1
-0.647159979423389 1
0.341832317472452 1
0.715504400953804 1
0.0470534788056612 1
0.399126487349533 1
0.872144210465939 1
0.920332279905447 1
0.199180852711258 1
-0.020320076919228 1
-0.76366829800274 1
-0.381750594701185 1
-0.058853280159607 1
0.45102386052724 1
0.394212176316998 1
0.552172786619943 1
0.213016047016917 1
0.684890714598978 1
0.303035674274316 1
0.119613094583591 1
-0.96281136922498 0
-0.169157802890064 1
0.0443355968871809 1
0.977623261885944 1
0.693352800296705 1
0.150200332162258 1
0.295089886508587 1
0.641392056297482 1
-0.852923115212038 0
0.620406878186778 1
0.616108526356136 1
0.345515813771234 1
-0.544964225218711 1
0.427691751632361 1
-0.0504904280966199 1
0.270697072656978 1
-0.806404428536231 0
-0.169110304087231 1
0.552605440275606 1
-0.643605580034689 1
0.120523288877172 1
-0.0333330735513643 1
-0.141577193417012 1
0.25075323152485 1
-0.362089172110294 1
-0.141626554480327 1
-0.448063890112709 1
0.0200071447470544 1
0.592663199688264 1
0.139394216823825 1
-0.46816131829485 1
0.0862597389131353 1
0.599334314627664 1
0.0939840684096826 1
0.0622441469998076 1
0.0454554434412492 1
-0.211884382796929 1
-0.1652854111129 1
0.172934971679988 1
0.383199780487497 1
0.0111387644656309 1
0.33373155920318 1
0.14126311263133 1
0.0899336461966902 1
0.549486102351368 1
0.345714033195149 1
0.442209867434886 1
-0.185634297127913 1
0.928740901514202 1
-0.0775389689999756 1
-0.182103020797364 1
0.469084144115069 1
0.695968291345864 1
0.737518800190413 1
0.473898554852199 1
-0.131139298566243 1
-0.817692183408074 0
0.576301098327208 1
0.219083531814594 1
0.0169535888700967 1
0.0993734198858476 1
0.584805897685926 1
0.370844756284727 1
0.744762506596747 1
0.782363168329956 1
-0.0150411736220888 1
0.0542145595335166 1
0.723880232259051 1
-0.177719358002149 1
-0.253404490738172 1
0.191358849302698 1
0.205279524350295 1
0.373358044795041 1
-0.234502713544531 1
-0.303094766539234 1
0.351978620431103 1
0.328699529682304 1
0.262960487462262 1
0.613690270901488 1
-0.529117691393143 1
-0.19828661030476 1
-0.0630721139115261 1
0.361641088669065 1
0.27686375969411 1
0.382333705506728 1
-0.590794904427748 1
0.346387506166939 1
-0.213991896516556 1
0.0888239757046921 1
-0.181688840811975 1
0.763096223985333 1
-0.457211492061534 1
0.726421429855757 1
0.19496722898741 1
-0.349605772206483 1
-0.27537253631508 1
0.174267673263481 1
0.375130097740716 1
0.417641148491446 1
0.323217286607546 1
0.481833422736625 1
0.0331767662891327 1
0.806810557514318 1
0.35315507183718 1
0.649463001195434 1
-1.18146550475379 0
0.312222468802023 1
-0.243743977302612 1
0.204293257091669 1
1.19949959410257 1
0.104257614535706 1
-0.183735170844321 1
0.0818711096355714 1
0.258014415916924 1
-0.468827415107348 1
0.53357731608607 1
-0.11321235635296 1
-0.217753303291368 1
0.56032955658141 1
0.0825987465314545 1
0.561736628518115 1
0.0825981318974738 1
1.03677908843185 1
0.440715502000654 1
0.0655604433884276 1
0.486176507605786 1
-0.169707799475769 1
0.489933238056396 1
1.15426719621336 1
-0.0903967587638829 1
0.279230206084802 1
-0.432558223957863 1
0.0397577748333393 1
0.504023971654698 1
0.0923667868066921 1
-0.329477861078195 1
-0.36489044031729 1
0.39752408972175 1
-0.211587502909408 1
-0.308229289059653 1
0.527710202158065 1
-0.562017759009715 1
0.882799452765435 1
-0.0343648752955051 1
-0.535305472354795 1
0.671588392131669 1
0.728984492219408 1
-0.0282407808233821 1
0.834852636292053 1
-0.328288460750733 1
-0.151383606991616 1
-0.0951133480444382 1
0.475536064691584 1
1.15184364876071 1
0.138035567977682 1
0.113182797278588 1
0.646768421876376 1
-0.54715545828347 1
0.466784360459804 1
0.0891547347431529 1
-0.603466510353288 1
0.429933799635418 1
0.958859710513976 1
0.967844783596957 1
0.668975160883444 1
0.611021250190558 1
0.0613284021692863 1
0.368767702114034 1
0.527780071968963 1
0.565601183511498 1
-0.249905238923877 1
0.120264670205733 1
0.140954265593383 1
0.230102786716791 1
0.377608354660726 1
-0.408045854493579 1
-0.0739257653358112 1
0.600059732951944 1
0.698489499467591 1
0.113841535445792 1
0.623464813700383 1
0.385687658265913 1
-0.286818053608765 1
0.00173231885650209 1
-0.285858038674443 1
0.8608352463505 1
-0.503236029719234 1
-0.0210055534425864 1
-0.0570768977844852 1
0.552547459017389 1
-0.134302757177794 1
0.17550493015744 1
-0.199029317948205 1
0.404987784173689 1
0.548964288053141 1
0.974884203441058 1
0.291364616134801 1
0.273771811913464 1
0.359980117615604 1
0.595238860052737 1
-0.308932241455673 1
-0.368045535711008 1
0.528560160924223 1
0.221354172825397 1
0.369928005557584 1
-0.154898677565696 1
-0.754883623180236 1
0.699405296847961 1
0.395051716947938 1
-0.291215182319837 1
0.358292349560662 1
0.00307493628101465 1
0.309086895650276 1
-0.122155851782547 1
0.420893263477449 1
0.559543795426752 1
0.804413752901534 1
0.472472980642112 1
0.474957194752842 1
0.893920826775628 1
-0.0209786009157317 1
0.633104041309484 1
0.290488905344095 1
0.552853072821137 1
0.106442692167621 1
0.168489277332173 1
-0.0394028364913301 1
-0.176337978889133 1
0.452099959937971 1
0.201134379795775 1
-0.382193337767729 1
0.216817622439228 1
0.704640201887212 1
-0.209968804150998 1
0.403949400013405 1
-0.0345144770925443 1
-0.0541930112129272 1
-0.791398206742678 1
1.04635635813819 1
0.0722327679210567 1
-0.360925905242642 1
0.0952574654983624 1
0.919022666807202 1
0.999797093544418 1
0.710391058542186 1
0.820074575144681 1
-0.409423194476113 1
0.881000008170619 1
0.242820689153099 1
0.71527893331509 1
-0.175124356901688 1
-0.299189434712966 1
0.358034491415515 1
0.803371570319342 1
-0.411767352371263 1
0.358724334963057 1
-0.0508619545899743 1
-0.159855831374624 1
0.0867421512704324 1
-0.0553264493168329 1
0.33688504169558 1
-0.121833502997884 1
0.236171840642049 1
0.149408369610494 1
-0.071512375993553 1
0.399712944626367 1
0.470446646791038 1
0.262148405686355 1
0.181245898938255 1
0.223647632492692 1
0.701880461154097 1
0.776799536209011 1
0.953409024898302 1
1.2106431331532 1
0.22604905515842 1
0.0620367903933274 1
-0.138763256391677 1
0.381790642004524 1
0.318994830011395 1
0.507685340550015 1
0.260685955425216 1
0.78024453861378 1
0.0654008795205606 1
-0.401824299210677 1
0.33840868019118 1
0.696803352157226 1
-0.676602284026681 1
0.670677984326961 1
-0.351704870405514 1
-0.441603234757511 1
0.232846666415095 1
0.275641834556308 1
-0.111509268306775 1
-0.154175945679977 1
0.185138126111811 1
0.2531588745862 1
-0.353288148937824 1
-0.0447088883212252 1
0.0456195630668581 1
-0.385982781330943 1
0.0115898684909193 1
0.402927957202959 1
0.835933948826187 1
0.801101323776209 1
0.704770437824137 1
0.472648959174781 1
1.06130208074557 1
0.4845070322093 1
0.413569566289796 1
0.334674683451502 1
0.467402845986233 1
-0.381853800683461 1
0.00412976923622632 1
-0.441647120739674 1
0.652990543246196 1
0.381643016236391 1
0.462953044291438 1
-0.134703916823568 1
0.0572104433070546 1
0.742329310383151 1
-0.436859173165273 1
0.340551942474456 1
1.07831020865854 1
0.606384990550138 1
-0.618014360184073 1
0.616031661902523 1
-0.287872438957287 1
-0.57381771035185 1
-0.374665518894337 1
-0.241062175525033 1
0.619649474391751 1
0.449102114193286 1
0.334957211722996 1
0.62369602102392 1
0.833334581436459 1
-0.0161096784308873 1
1.15428832359171 1
0.640858663552899 1
-0.516287065172794 1
-0.134728043787349 1
-0.359142209095584 1
-0.546101595131127 1
0.0149167612441659 1
0.360621291812168 1
0.379737510009226 1
0.835490062531582 1
0.873294462368551 1
0.235382788940567 1
0.284933814238617 1
0.526833783209296 1
0.0612637856336582 1
0.627342130915666 1
-0.213829488890277 1
0.918005895933093 1
0.19692952683508 1
-0.10870303404183 1
-0.11007026135331 1
0.513222412010336 1
0.000740622050166659 1
0.326201183430083 1
0.380452913282805 1
-0.416822021208911 1
0.558822317558107 1
0.779069064071399 1
0.225004853609926 1
-0.646522714640374 1
0.595434483684739 1
0.567558863918705 1
-0.442605586520735 1
-0.0794908734679783 1
0.917858742284763 1
0.106335555823894 1
-0.102170840910201 1
0.216348838385356 1
0.382719888689348 1
0.123856244016609 1
0.601219246909702 1
1.05288595123554 1
0.162828987554121 1
0.865460384607058 1
0.0669200951546063 1
-0.0128048978858402 1
0.576410006847016 1
0.000389144742629632 1
0.14301166246134 1
1.21616401326375 1
-0.491204639335208 1
-0.216296584494917 1
0.30980700845137 1
0.322111307803515 1
0.683063603266699 1
0.633458296302676 1
0.427715700424444 1
0.253106526351544 1
0.332640263878077 1
0.027053640927169 1
1.00573606646687 1
-0.0812762541193937 1
0.0193838620369065 1
0.479946370142795 1
0.444757165844523 1
0.648285831299267 1
0.0676334183055125 1
-0.324451266803882 1
0.742252008066816 1
0.00203478859019663 1
0.156047674715305 1
-0.0448612215479831 1
0.39712706506301 1
0.146719166290062 1
-0.881581960584883 1
0.60311361471977 1
-0.33148480380383 1
0.863879077056517 1
-0.209576971616731 1
0.247393682519762 1
0.678902797369979 1
0.454714258863831 1
-0.296314974614681 1
0.46508875439726 1
-0.0467545770125307 1
-0.0630342656640785 1
-0.201504342447862 1
0.0570068168109457 1
-0.062742853125701 1
-0.201941998226086 1
-0.0370764587064479 1
-0.288769901757957 1
-0.395426942373191 1
0.358356296342062 1
0.423885760234776 1
-0.103609152435173 1
-0.740430819066982 1
0.778857154074688 1
0.454189473487698 1
-0.733480250790541 1
0.1397611914604 1
0.475763323169521 1
-0.18867619705331 1
-0.18796302615782 1
-0.213500254711865 1
0.453556005271129 1
-0.229447769844762 1
0.6710475061267 1
0.586253095288399 1
0.32342709227114 1
0.952334091313147 1
-0.498190745457666 1
0.107001392545918 1
0.333412173699756 1
-0.107234004478293 1
-0.0542881738207823 1
0.197544808780521 1
0.524966522487977 1
-1.13556786718545 0
0.261417333140839 1
0.0815149768399355 1
0.787197587679665 1
0.0174495047540612 1
0.798083044979014 1
0.557762892508026 1
-0.117371210188113 1
0.220754756583483 1
0.670212941499002 1
-0.0997077507054993 1
-0.0977455724577063 1
-0.0744778569054956 1
0.0559015820389083 1
-0.00255812449084623 1
0.840671303264042 1
-0.466431320150173 1
0.809650205131677 1
0.224530076662628 1
0.199689996423641 1
0.027177438625465 1
0.199278422448278 1
-0.106187367944681 1
0.27321036318644 1
0.141134237448323 1
-0.452778741185545 1
0.68871911142504 1
-0.152314522341398 1
1.13269122537015 1
-0.143691022894656 1
-0.279263961523858 1
0.045212501229078 1
0.421518352904163 1
1.03629383895167 1
0.0897399479033165 1
-0.132258330547579 1
0.583573773826182 1
0.3623562458411 1
0.45635746044018 1
0.761803575999543 1
0.110151879009217 1
0.422413211749221 1
0.540349328131359 1
0.250856393326274 1
0.828486722622662 1
-0.168624862972403 1
0.932660409432952 1
-0.560825517164791 1
-0.103176005423556 1
-0.634205851468939 1
0.411862470539829 1
-0.111233244030733 1
0.76441129114589 1
0.370438116287194 1
0.696050621431332 1
0.0448931471411538 1
0.0844390304058561 1
-0.0610767994541629 1
-0.379208750585872 1
-0.597772508958559 1
-0.3376200096262 1
-0.0728774184982262 1
0.494607125094555 1
0.487507064211904 1
0.247638280158904 1
0.106625912826028 1
0.304538298907552 1
0.125103146172204 1
0.739864222459295 1
-0.528877441909547 1
0.0348107506416188 1
-0.101256899287126 1
0.93565652853405 1
0.277609677714841 1
-0.0539509728489379 1
0.48145103073875 1
-0.432980681364606 1
0.725076528698625 1
1.25558484406586 0
0.343264744677932 1
0.691412611172389 1
-0.258743878178159 1
0.069550668610967 1
0.145105313778923 1
0.0644518274999063 1
0.532029447917077 1
0.39548848007018 1
0.0840473421077916 1
0.285123941140827 1
0.543498075968081 1
0.500724786625502 1
-0.539473168251222 1
0.504295269292788 1
0.449232332037883 1
-1.02450750547889 0
1.08051583898652 1
0.198591168426316 1
0.266312406168473 1
0.37549243278692 1
0.159031413751472 1
0.382276163112684 1
0.17304131200402 1
0.201197908620813 1
-0.0908536744958951 1
0.828530079954788 1
-0.748404763038851 1
-0.0309308900022603 1
0.394233981586184 1
-0.0718486831271899 1
-0.459524948862152 1
0.595449942575221 1
-0.32737750716888 1
0.603694103454416 1
0.65572448292306 1
-0.596951485988396 1
0.82865025130748 1
0.604409580868912 1
0.755630066898698 1
0.0701985219644258 1
0.0988608881892657 1
0.63423200180303 1
0.290117134178008 1
0.524097865126036 1
-0.0574585978935916 1
0.373874940539047 1
-0.597526870262145 1
0.392870010549526 1
0.274345078921791 1
0.324275886471613 1
0.208435886506847 1
-0.434410296795471 1
0.191443588570047 1
0.144175771007516 1
0.76979285483927 1
0.23667815310028 1
0.46071139274721 1
-0.377609451357697 1
0.505202423659195 1
0.33044373116772 1
-0.224158269330125 1
0.36085492004197 1
0.299562962831927 1
0.195327162467528 1
0.325859747088172 1
0.193580437627709 1
-0.221837885931188 1
1.16106544429538 1
-0.211810491928333 1
0.0366467115699886 1
0.0837632251251698 1
0.64348141226693 1
-0.0823350022538334 1
-0.161008700451492 1
0.419875485909726 1
-0.125728202769972 1
0.0998631453866189 1
0.62618579500834 1
-0.171059179238401 1
-0.0707022367601029 1
-0.123814776454088 1
0.0370333048553345 1
0.171968316983324 1
-0.0587651509241194 1
0.219518814993397 1
0.991565106816253 1
0.124851443959216 1
-0.684864369796053 1
0.583916480894784 1
0.314793536531647 1
-0.265723845672012 1
-0.629316504551983 1
0.359628245056343 1
-0.413548093123518 1
0.117071917342698 1
-0.115529489636805 1
0.264330018374304 1
-0.219316366411777 1
0.140412196620503 1
0.718139967422199 1
0.361352896182619 1
0.380666537803594 1
0.046890775497396 1
0.275823067811086 1
0.397937987978951 1
0.517504609212726 1
-0.269597520751623 1
0.221141221487978 1
-0.540517368260312 1
-0.021672852233366 1
0.0734472321351446 1
0.659837435763251 1
0.625713682745379 1
0.801088807342562 1
-0.567070086263273 1
0.894392357277668 1
0.373677550788622 1
-0.132803288577926 1
0.327963510605806 1
0.646558319466801 1
0.481039363701879 1
0.752565205287008 1
0.37968953929 1
-0.407567275089688 1
-0.076880237282555 1
-0.0484905843235057 1
0.355442885957193 1
0.339512129633262 1
0.624586525760309 1
0.624811823998804 1
-0.110609403786774 1
0.347581882993568 1
-0.569856990269427 1
0.460310231719825 1
-0.260475933452609 1
0.0160736554830248 1
-0.171006506421473 1
0.413395041036941 1
0.0879433095291683 1
-0.21829533292557 1
0.474574523606862 1
-0.129006098147481 1
-0.332400830723728 1
-0.168859489466684 1
0.363131866892081 1
0.734664905368476 1
-0.0192818831898955 1
0.0957893006022768 1
-0.772276155751719 1
-0.328062782302198 1
-1.12420130360982 0
-0.480300849860418 1
0.0939954210895963 1
-0.324526137602852 1
0.139989469643303 1
0.946528406662659 1
0.504204691258161 1
-0.146100392772083 1
0.170939325201405 1
-0.0740535249221041 1
-0.285663755226116 1
0.424496747982468 1
0.331627518347645 1
0.321097900266574 1
0.0121392526732305 1
-0.275286569199519 1
-0.0466216472218748 1
0.915235998884995 1
-0.608394753611527 1
0.610326710672598 1
0.404329415362826 1
0.39870463368284 1
0.197593401183756 1
0.17642134552467 1
-0.697149238549025 1
-0.0866373617008867 1
-0.0807449048878749 1
0.52951225686611 1
0.446939934990791 1
-0.571305399912865 1
-0.0755146353432469 1
0.128901336951758 1
0.367866252830022 1
-0.331844366972403 1
-0.275407184801008 1
0.257723016112159 1
0.0889354723237111 1
0.495676043279776 1
0.279768498843919 1
0.2268948026087 1
0.105631404659184 1
-0.222275895830135 1
0.915708430407802 1
-0.61631819298824 1
0.397122824991297 1
-0.646810719696075 1
0.731168998095346 1
0.553628431652416 1
-0.147191225492918 1
0.0380406574869887 1
-0.356040494871176 1
-0.30818961724323 1
0.808026343924441 1
0.465447184635207 1
0.0252948082782057 1
-0.13525898587402 1
0.478717865778944 1
0.176939634746758 1
0.947944404834195 1
0.281511030535007 1
0.642101052758909 1
-0.116798336534025 1
1.02275836833232 1
0.076225243594011 1
-0.694284078574063 1
-0.111095916748944 1
0.258120439112167 1
0.276467396337939 1
-0.105194467001573 1
0.632035662929417 1
0.485982108756142 1
0.238144980892935 1
-0.0579410453275241 1
0.587025340358908 1
-0.361538120257294 1
-0.63281486335984 1
-0.284162837352677 1
0.515207215676967 1
-0.34052498007998 1
0.580165075575409 1
-0.297982279466333 1
0.114679194292694 1
-0.24186145760267 1
0.476248104286553 1
0.527088899760722 1
0.364984112304551 1
0.37166737811011 1
-0.244042944560476 1
-0.38366079675845 1
0.808349003605651 1
-1.00602778104888 0
0.0950051413958832 1
-0.00474836791535266 1
0.00989017614472571 1
0.964311349937766 1
0.00887974402238131 1
-0.375062330820527 1
0.273657001777957 1
0.4695944867242 1
0.741620961834631 1
0.676104702530168 1
0.407899864981822 1
0.521113970795164 1
0.267205662016321 1
0.155427890219675 1
-0.180231234320582 1
0.575987913017368 1
0.085527214498747 1
0.547551755515145 1
-0.142978558302328 1
-0.0387403864170068 1
0.206546894387735 1
0.465083490804211 1
0.452547650617267 1
-0.181327603361983 1
0.63600612407737 1
-0.128432535136776 1
0.792843964007359 1
0.612231464908765 1
-0.331435145781476 1
-0.483829538051674 1
0.121521125488662 1
-0.533165856190063 1
0.692479940611078 1
-0.203033156699511 1
0.0307043466357054 1
0.532542505546579 1
0.298285985475804 1
-0.154230624093789 1
0.880370252117242 1
0.823469249996853 1
-0.453097968086817 1
0.0339184396142703 1
0.316230231504261 1
0.688784962366573 1
-0.0423874995975659 1
0.0922508220050901 1
-0.109082474847836 1
0.455947897651004 1
0.676151285305432 1
0.139943795554255 1
0.945157910806297 1
1.40285406538289 0
-0.0780416738620419 1
-0.766024378648248 1
1.32385388448453 0
-0.108507953819459 1
0.00206401965662426 1
-0.400215097994659 1
-0.0831511385088424 1
0.157474679086498 1
-0.0922214066948673 1
0.380059517534857 1
-0.171864787991519 1
0.336341256760563 1
1.09757245151595 1
0.772589021588399 1
0.493445230307801 1
-0.0495428861754252 1
1.09538898318965 1
0.389598271717697 1
0.146001630544791 1
0.804967440333718 1
0.0504479705007856 1
0.291285852797536 1
0.285012901226117 1
-0.684614116277819 1
-0.60007667498294 1
-0.287640453118679 1
0.401841933472655 1
-0.147346795579821 1
-0.437232602026972 1
0.683566513921296 1
0.491298677066517 1
0.0681806321869876 1
-0.0854790698309459 1
0.0995587303297769 1
0.527699461086721 1
-0.166634362085467 1
-0.701924932561162 1
0.133634563839228 1
0.503162983713867 1
0.96133407442466 1
-0.272343472555405 1
-0.402423728787306 1
0.0677531183641612 1
0.510646894406214 1
0.604590683173631 1
-0.312537055667303 1
0.0816969707896155 1
0.56100484053257 1
0.395284975242679 1
-0.330733218182302 1
0.560926316784732 1
-0.172996612055231 1
0.168943853357742 1
-0.313703622866095 1
-0.294689521745256 1
0.220687084381692 1
0.335673934731867 1
-0.151187160034352 1
-0.522890562502142 1
0.224267425204102 1
0.470356602779357 1
-0.137625596447318 1
-0.0242477740978772 1
-0.536914310338322 1
1.22425231924397 0
-0.139267764910564 1
0.402737747696217 1
0.237999669911249 1
-0.140366486404735 1
0.618176147807611 1
0.676501015262301 1
-0.285129421483894 1
0.0247131195662634 1
1.08530407420685 1
0.663632255502857 1
0.606814849704038 1
-0.516513641224821 1
0.405298879555094 1
-0.293100192072752 1
0.142659883228936 1
-0.0172881897197874 1
0.286881398029941 1
0.531234984468581 1
1.02519712471235 1
-0.138407779007035 1
0.125459791131467 1
-0.0347114353691612 1
-0.122870716226915 1
0.257779144614124 1
0.457443170424773 1
0.185992540016985 1
-0.666080169880275 1
0.298206646854021 1
0.230438507063474 1
-0.650695741743138 1
0.474529883635405 1
0.221417110065049 1
0.23299015607449 1
-0.202123674066472 1
-0.589271907928821 1
-0.0312266588386275 1
0.210980828104955 1
0.396178052163258 1
0.372996732142175 1
0.945478103731867 1
0.520316579487657 1
0.119616573963582 1
0.248294164676362 1
0.808896981884004 1
0.456363901224048 1
-0.535846366998234 1
-0.14080255978405 1
-0.236781902456849 1
0.612107483605894 1
0.832368004748613 1
-0.158293264750709 1
0.530536968634397 1
1.21716855786757 1
1.03157179947909 1
0.861515774816362 1
0.322109995097169 1
-0.062052054661869 1
0.228319696593073 1
-0.693239111621008 1
0.164493037785139 1
0.298337733355566 1
0.397768826067584 1
0.273927137083197 1
0.0765911562739571 1
0.319012816063566 1
-0.209448173030696 1
-0.0226982595999615 1
0.994002597952155 1
0.845655752357279 1
-0.203750718910531 1
0.192191681390996 1
-0.373090190840136 1
-0.419100580315351 1
0.741614415718365 1
-0.226640009064492 1
-0.468301825547972 1
0.322588520443866 1
-0.260227174328915 1
0.193247598579862 1
0.0151335276642671 1
0.83984590029376 1
0.0664516662570907 1
0.191476278731159 1
0.0647518622263075 1
-0.449396162545186 1
-0.0324891735024892 1
-0.0428114625100026 1
0.615051641475265 1
0.458829062837765 1
-0.299426430367015 1
0.18469526716506 1
-0.0787110914631445 1
0.0797609702404707 1
0.401250563771611 1
0.0562790721551177 1
0.450167265579193 1
-0.613953578636913 1
0.044462680235431 1
0.257570180023063 1
-0.128655068028725 1
0.366803191345882 1
0.0740805659243254 1
0.298514475200532 1
0.262140908750233 1
-0.15058857395696 1
0.308553345829368 1
0.211694229675417 1
0.0425619845023127 1
1.23082620174347 0
0.127894939688356 1
0.668291750043752 1
0.640215246499102 1
0.00847150887482641 1
0.821412554604954 1
-0.164120021254251 1
0.960482892178691 1
-0.462289470552585 1
-0.139751437005368 1
-0.0458456018571183 1
0.104494361295937 1
0.00715947186157011 1
-0.405078845300257 1
0.256103558586152 1
-0.34211337078042 1
0.110337071438538 1
0.879912298264244 1
0.0441220655022025 1
0.14541393439755 1
0.238957990005246 1
-0.310816150084766 1
-0.351763617163393 1
-0.353328814074422 1
0.0273057571181178 1
0.0531929267887911 1
-0.0317095042228094 1
0.470487382424636 1
-0.449874069961572 1
-0.274252436212638 1
0.673565883928 1
0.382489063354701 1
0.49736187154957 1
0.304895641377777 1
-0.459370144808444 1
-0.182493516111193 1
1.206630134655 1
-0.0651259361115343 1
0.00743098798845737 1
0.179957410254237 1
0.788553420960998 1
-0.102769232226051 1
0.439597003695364 1
0.505347174153777 1
0.886667250612965 1
0.0417357959786376 1
0.266809959837468 1
-0.308699414904029 1
-0.0777656626988484 1
