# Supplementary material for: Bias caused by sampling error in meta-analysis with small sample sizes
Source: PLoS One. 2018 Sep 13;13(9):e0204056. doi: 10.1371/journal.pone.0204056 (PMC6136825; doi:10.1371/journal.pone.0204056)
Supplement: S5 File — (ZIP) [file pone.0204056.s005.zip › results N = 10 theta = 0.2 tau = 0.2 sz = 50-100.txt]

"dl.theta" "dl.cp"
0.173355430563285 1
0.0306501397884945 1
0.111100650824729 1
0.0661692467714079 1
0.316299333983965 1
0.266091300040932 1
0.179693225385397 1
0.119305922117898 1
0.188451578654095 1
0.142359639968824 1
0.162611921567459 1
0.407301774699451 1
0.298641278096027 1
0.186063904696646 1
0.460377471948548 1
0.269463011481212 1
-0.143980403594918 0
0.050576848725965 1
0.231130980597019 1
-0.114131621295345 0
0.476090618914361 1
0.350016362427717 1
0.26398694110044 1
0.111243991839136 1
0.127935048172032 1
0.261487339121438 1
0.178718706613423 1
0.270034234691473 1
0.316529589860345 1
0.169224334684561 1
0.389699579134814 1
0.192685610146136 1
0.379855526735554 1
0.0807753701205839 1
0.405180065633001 1
0.0764414477548847 1
0.364197105502827 1
-0.139559603216863 0
0.246644546147722 1
0.11896173475285 1
0.347315001889363 1
0.0927157892932343 1
0.229102738997766 1
0.0939247396997073 1
0.134884081537937 1
0.328789088369466 1
0.214372098639606 1
0.315479055011167 1
0.190968441305179 1
0.48414928500112 1
0.284787831857231 1
0.453361055168689 1
0.211584751251775 1
0.398366753477175 1
0.497203970205711 1
0.23523428662744 1
0.100961873721453 1
0.087409351059393 1
0.183217650186591 1
0.408729521099958 1
0.259802453490948 1
0.135423081448947 1
0.292923784336736 1
0.00398792982755038 1
0.12847856571541 1
0.114759395944231 1
0.375920881773844 1
0.0297968824334655 1
0.162355350141642 1
0.26432362455872 1
0.188050838354082 1
0.301616871870609 1
0.42416445696815 1
0.13331976523119 1
0.163402313129373 1
0.145839059853535 1
0.344366151586173 1
0.256944263388064 1
0.127201147773421 1
0.40111358606 1
0.205739477979537 1
0.243376043538195 1
0.313521287422011 1
0.138671963172633 1
0.204539833889036 1
0.186726789770115 1
0.302546820647015 1
0.0807445804177776 1
0.139028194140128 1
0.303439970096407 1
0.000313222980061895 1
0.149952526259386 1
0.404202240594053 1
0.190697850253633 1
0.232434126522074 1
0.319252763106718 1
-0.0188288922847972 1
0.118891370248613 1
0.201155381496971 1
0.0942373410443699 1
0.114706801633524 1
0.209176034714816 1
0.241985718698176 1
0.207251743504231 1
0.312757494338012 1
0.451378446168913 1
0.237273578890891 1
0.0349328133499145 1
0.131563068411998 1
-0.0352245995260795 1
0.0211404661571938 1
0.285540588215856 1
0.372426952769121 1
0.293665621541426 1
0.39160806072643 1
0.00484095699946831 1
0.47816798588651 1
0.238367212420158 1
0.0465575129213063 1
0.502690041065396 1
-0.0409953178519225 1
0.350983388718263 1
0.531547927807093 0
-0.0848667708211439 1
0.236545122802554 1
0.0724936003147007 1
0.293313927448041 1
0.0985800331051262 1
0.476115495939189 1
0.106098254697642 1
0.415097918543823 1
0.38112490126594 1
0.501209577788058 1
-0.154904216653682 1
0.223514959253638 1
-0.133107169936602 1
0.256860291036688 1
0.35197792249906 1
0.271293790381034 1
-0.0150460424664328 1
0.436017044631743 1
0.10741741986969 1
0.489552148742947 1
0.462117181957726 1
0.276134076362587 1
0.0638919360535677 1
0.319322046101067 1
0.160446801835057 1
0.290522901440242 1
0.298775031897489 1
0.223923320173195 1
0.321151961787846 1
0.247554230873481 1
0.120966612545065 1
0.227332837338578 1
0.434257609279272 1
0.130565117335737 1
0.00804207010170495 1
0.263952556195493 1
0.132903988784275 1
0.0962481809043484 1
0.362851461850855 1
0.360097603559089 1
0.303485806130785 1
0.088805721042383 1
0.538691463023473 0
0.477324491626964 1
0.359724678743005 1
0.220348659091315 1
0.111527400009743 1
0.0134239729513323 1
0.00506915484483994 1
0.131744002067455 1
0.331665658543349 1
0.284127168259784 1
0.384170854354537 1
0.164059895810542 1
0.206456530802102 1
0.550554500422904 1
0.183659971189215 1
0.346592720755769 1
0.0989088968959364 1
0.219368797121101 1
0.148650604944245 1
0.346498068552405 1
0.250198222248837 1
0.122789347160455 1
0.0812922837392199 1
0.337438141816873 1
0.00336183061552311 1
-0.0246101093299291 1
0.184609888936052 1
-0.0584662833490731 1
0.145142244660505 1
0.453287097634573 1
0.358917288546106 1
0.128095112876116 1
0.100366676658448 1
0.202474103247612 1
0.0174320701148861 1
-0.068119697447033 1
0.0509594875660061 1
0.380703023594754 1
0.461964997697664 1
0.0456432887578551 1
0.361319424919289 1
0.199080357221409 1
0.145036534575045 1
-0.0126544044307277 1
0.14778300024966 1
0.407075641453528 1
0.302586707588717 1
0.0544167979944031 1
0.160442706047728 1
0.273619188276676 1
0.18738199714846 1
0.579608298141585 0
0.441484961231505 1
0.408501307074737 1
0.0763172672336184 1
0.210444523318775 1
0.200089799481467 1
0.345998819219018 1
0.21686023372465 1
0.068316048621109 1
0.265882486557853 1
0.215585449278026 1
0.282518999224397 1
0.177236637925125 1
0.355973633417316 1
0.246562829904805 1
0.168446816468006 1
-0.116858320109633 1
0.173776509695121 1
0.165928050842285 1
0.313893996302928 1
0.396790480189873 1
-0.0635873753673181 1
0.183786857859769 1
0.383881331835071 1
0.51088337090189 1
0.148667953564604 1
0.246252012938807 1
0.0667458114250197 1
0.258030929286334 1
0.07621530820813 1
0.179202870757235 1
0.298632758775559 1
0.23176609408437 1
0.00361197139553784 1
0.185770966461765 1
0.200366458111021 1
0.0588196586401157 1
0.54035033765315 0
0.191660712380235 1
0.173356894945537 1
0.267512911293826 1
-0.116757266948707 1
0.201986565206674 1
0.141085553083172 1
0.273973209310037 1
0.322356708036543 1
0.00594462974046263 1
0.290486575145564 1
0.232332180157731 1
-0.0323470478596094 1
0.365186724480078 1
0.34896459151711 1
0.0565153026650385 1
0.3402264676613 1
0.409184037146893 1
0.227981711183495 1
0.236224665737976 1
0.145674015528533 1
0.0332809396607246 1
0.232433842611779 1
0.025782532218717 1
0.248380819729498 1
0.692487158580928 0
0.326331718184637 1
0.332005230849355 1
0.34243974402861 1
0.560539775941777 0
0.267499741524059 1
0.436326942741639 1
0.335773822198181 1
0.27099817405388 1
0.478253881477202 1
0.223845670277467 1
0.592373143064286 0
0.0703053835443339 1
0.38703106356256 1
0.0133491951351762 1
0.142399667159908 1
0.192176642864214 1
0.190078239186419 1
0.346815137693593 1
0.23066461699545 1
0.00299052891939842 1
0.051247374404407 1
0.207761686296407 1
0.27615717716728 1
0.356240300315111 1
0.309985823065279 1
0.373223228602353 1
0.28255111574782 1
0.0798128881288615 1
0.107490512125033 1
-0.0402647998006616 1
0.143831079280387 1
0.259792558055442 1
0.348792798590022 1
0.356639620045577 1
0.486732686542584 1
0.0849821274314542 1
0.0899709581067056 1
0.246259075502845 1
0.234669856183001 1
0.278693600484505 1
0.0946480825789918 1
0.313075051880004 1
0.0738040949400834 1
0.161301114846076 1
0.517666400782743 0
0.0240419550369503 1
-0.00261693392304463 1
0.107505763488362 1
0.157755709514417 1
0.208203861184603 1
0.133957946634318 1
0.210535346196304 1
-0.0102201626445665 1
0.4630809664525 1
0.328140527218694 1
-0.0474593482057337 1
0.0357450583386793 1
0.269680863639773 1
0.287903953317149 1
0.192458618006712 1
0.353431796197195 1
0.20800831242285 1
0.325285745095528 1
-0.0394726593259989 1
0.331112566995732 1
0.284229842258325 1
0.455788902352458 1
0.405283533207359 1
0.0453951557024823 1
0.142783781335022 1
0.115995717418766 1
0.161681697035269 1
0.39536534998639 1
0.34760190101005 1
-0.0609079168529803 1
-0.146362323306306 1
0.338910374638419 1
0.244864248106742 1
0.125452064662313 1
0.210679954967985 1
0.123674702186153 1
0.130460882481033 1
-0.0183033688335613 1
0.249707159929821 1
-0.0184046593077552 1
0.285296706643588 1
0.274770621792656 1
0.0202795103979393 1
0.285907520604871 1
0.149530549583703 1
0.166727439700374 1
-0.152955096037105 1
0.088219964595105 1
0.273616494475389 1
0.236246761668564 1
0.223911327250611 1
0.425698945997879 1
0.100432343847531 1
0.178009437191947 1
0.124783920750418 1
0.406086120550589 1
0.443564615880997 1
0.273771942819955 1
0.393967839946194 1
0.149233711934005 1
0.280431178714426 1
-0.0163931251149828 1
0.32009207467848 1
0.25212630059967 1
0.193200426467961 1
0.354573784574169 1
0.168782168949799 1
0.337250544379536 1
0.327299455900995 1
0.138634421187347 1
0.307882287370795 1
0.23500334445665 1
0.364354747326785 1
0.194565228004453 1
0.43884759593522 1
0.222413267135567 1
0.175302665842916 1
0.433418646574473 1
0.219482435904494 1
0.158444401884599 1
0.327492706897304 1
0.200463585159781 1
0.143603513593602 1
0.100629047837202 1
0.146684111400451 1
0.193906824272504 1
0.0850592228767884 1
-0.00762389175081555 1
0.177012449653134 1
-0.228612226304992 0
0.491996248450166 1
0.349398496759815 1
0.215753972408497 1
0.404697118150808 1
0.119665306741352 1
0.124075153596983 1
0.0652680364432326 1
0.386409625872094 1
0.34291312475155 1
0.0552247067865337 1
0.0879471207304308 1
0.141680732646047 1
0.378318601424123 1
0.134886039554455 1
0.00337385967775353 1
0.218130572884147 1
0.251147148307791 1
-0.0693650455003235 1
0.350578987740635 1
0.398522608671398 1
0.396773644020769 1
-0.0679920268069717 1
0.0923049923566814 1
0.225381228945046 1
0.481212919874335 1
-0.0306132309173526 1
0.103784070206791 1
0.217270342940281 1
0.108952388585165 1
0.333003036358939 1
0.339057740360424 1
0.214500951549011 1
0.49876002623829 1
0.251085917115815 1
0.585289037755224 0
0.0941923739787804 1
0.321914648768243 1
0.141449666332955 1
0.150968803664574 1
0.213368263532603 1
0.355778410162012 1
0.0190010374777815 1
0.177886023611641 1
0.344217776393274 1
0.487571962794496 1
0.0378018292490189 1
0.237879180250951 1
0.29214022189237 1
0.441091102075373 1
-0.0585427942212753 1
0.323469099739857 1
0.0215894722865968 1
0.0261233228194404 1
0.278316090685579 1
0.0547530042093177 1
0.143530260620282 1
0.207769106362781 1
0.208459964741299 1
0.397044737601043 1
0.206964997598687 1
-0.239041350132087 0
0.0255279462741977 1
0.107110255772314 1
0.297552020329892 1
0.207609506060566 1
-0.0709400572152086 1
0.00496429741223345 1
0.176061690730089 1
0.289856574022527 1
0.215010807253521 1
0.131688047494708 1
0.303037651477438 1
0.474407334462436 1
0.205705000952207 1
0.354179836608951 1
0.272234924561177 1
0.256129282585981 1
0.205724807605911 1
0.28995959000853 1
-0.0342195578246164 1
0.474782241081324 1
-0.126435584780841 0
0.236700109540824 1
0.256525832178971 1
0.273728458144859 1
0.244033028571699 1
0.0362008940426841 1
0.175173296249354 1
0.210931384657727 1
0.416908380068665 1
0.28270859525458 1
0.247341730798402 1
0.601754976709945 1
0.424584174562649 1
0.434383023466149 1
0.0576944661183011 1
0.357964577853416 1
0.391769838054341 1
-0.136608320290287 0
-0.0237953324713948 1
0.154753148516005 1
0.382323371060488 1
0.57523791661317 0
0.089174763660263 1
0.382998629819115 1
0.333943420364199 1
-0.0864704422455833 1
0.336875637803661 1
-0.0119964696579832 1
0.0120009145396164 1
0.0799275214716211 1
0.0356218106795286 1
0.268266382997828 1
-0.108109465499667 0
0.0257675430508887 1
0.32162448452895 1
0.241508627384173 1
0.332403172936942 1
0.25151665969866 1
0.168202821860045 1
0.314629737923757 1
0.212413582547048 1
0.423055168849309 1
0.32001702476387 1
0.0744272509695562 1
-0.0211960123454764 1
0.329276600134035 1
0.129670732989772 1
0.311377330924175 1
0.296700874535908 1
-0.0676973468168193 1
0.61196321431298 1
-0.162810154393797 0
0.293780093708404 1
0.254814475994007 1
0.36741909107714 1
-0.00128913550127749 1
0.342314031573295 1
-0.0272115145201864 1
0.528496487137124 0
0.318299898051195 1
-0.00964182318408169 1
0.395801365381055 1
0.170830313639534 1
0.444806265616823 1
0.273605115515069 1
0.206466076589304 1
0.246172554529253 1
0.151203221002142 1
0.199948534744437 1
0.236359791730035 1
0.241072016505007 1
0.302256579657637 1
0.11379586976503 1
0.212213698257451 1
0.147945394138187 1
0.203193827530027 1
0.0174269322063621 1
0.141661690886151 1
0.15530821979788 1
0.187919835332156 1
0.301415601130702 1
0.0558665971642753 1
-0.0462191602323766 1
0.104909895533104 1
0.496270258090497 1
0.0433234555444139 1
0.343352845806283 1
0.26156778591801 1
0.288019626512657 1
0.342482949361343 1
0.304412987887564 1
0.0227938764999087 1
-0.122165147535176 0
0.214242063059788 1
0.266540004564562 1
0.0651819772513511 1
-0.0524700366202289 1
0.199796826722873 1
0.359943871658834 1
0.127608717960592 1
-0.0938223575923696 1
0.0282497251824677 1
0.157531657491409 1
0.567534507253585 0
0.121837935075808 1
0.29564132128657 1
-0.0803415162331882 1
0.56513576076372 0
0.354972192088838 1
0.0563279010746626 1
0.423725351389558 1
0.233015536127611 1
0.122610676059668 1
-0.097122831406879 1
0.313957090360101 1
0.364521844545001 1
0.186131171716203 1
0.28062498502593 1
0.272751142234284 1
0.412238043259651 1
0.168961532852176 1
0.189202429597132 1
0.404399958524042 1
0.0800424631888878 1
0.262745266799699 1
0.189808655726798 1
0.190572604883805 1
0.234923990685871 1
0.111162401474159 1
0.111743324575751 1
0.48074977275327 1
0.18898021347808 1
0.282141197545662 1
0.270862793512672 1
0.177581179646341 1
0.507349812994561 0
0.275743311956971 1
0.237580446275978 1
0.35121887405902 1
-0.0345408487181507 1
-0.00356370497746068 1
0.10819577253064 1
0.357935129167269 1
0.227861206934705 1
0.49368584581637 1
0.0212355442874937 1
0.176424968675174 1
0.465429875540659 1
-0.00500460195926 1
0.225361767154654 1
0.214846934323888 1
0.0720385719948217 1
0.395320528940572 1
0.0690600786917744 1
0.15809773315091 1
0.208750091180002 1
0.376533586914555 1
0.161711763667628 1
0.486240015113905 1
0.28802651414276 1
0.363264056315932 1
-0.228531536992404 0
0.190828338971585 1
-0.0336062723539354 1
0.45687160069857 1
0.39742401531499 1
0.0712086700855567 1
0.179355956193031 1
0.318130659864098 1
0.401532366461494 1
0.336159470406065 1
0.367929443914952 1
0.00853292677173493 1
0.259097955270797 1
0.431640681698811 1
-0.238112144295833 0
-0.0607939106888947 1
0.0732353511244168 1
0.153415329310703 1
0.291224423948485 1
0.0924529677420296 1
0.0549366981319894 1
0.34283905209462 1
0.242022801009806 1
0.294935834725806 1
0.0268649920134696 1
0.257253786165668 1
0.036591291715669 1
0.184513264819489 1
0.315059792129092 1
0.294842847820801 1
0.221760224819446 1
0.0636382879471712 1
0.169161683323142 1
0.173475590778175 1
0.100752917290562 1
0.45744463328614 1
0.0966023848276259 1
0.0540155297682573 1
0.474381608355076 1
0.0067214569739816 1
-0.0632767123976424 1
0.266101306880801 1
0.317892858347593 1
-0.0748212084518814 1
0.354369026906546 1
0.115580172112662 1
0.427265170720283 1
0.591870991564486 0
0.187999762045222 1
0.129224268816141 1
0.23084474281136 1
0.501895415837276 0
0.0674331797748167 1
0.151748006647878 1
0.311118754346561 1
0.307861408321531 1
0.0037933977002748 1
0.021168441294489 1
0.0395925991230506 1
-0.127858384894795 1
0.347401250359947 1
0.0446855401406293 1
0.188772768508379 1
0.205825179043457 1
0.270471987044246 1
-0.00174670792103072 1
0.113871902655776 1
0.0451249679962981 1
-0.0112701618939033 1
0.28516572572813 1
0.177313691990346 1
0.100542644555872 1
0.127670754924462 1
0.101146173895307 1
0.251266806238711 1
0.172659574926348 1
0.140859841374867 1
0.0279638156861658 1
0.402058926724828 1
-0.156779026571521 0
0.285898755365821 1
0.14833994398478 1
0.10415201946945 1
0.273144289449924 1
0.00812275116569581 1
-0.0811153822192574 1
0.341813122762551 1
0.0511397728367523 1
0.290596257018356 1
0.224154196362771 1
0.383441096650952 1
0.319930606278795 1
-0.0759956110996918 1
0.258451848534795 1
0.0516715509618343 1
0.219713219748508 1
0.259103889265574 1
0.209456262203872 1
0.173033321748118 1
0.246167786961984 1
0.299296815450744 1
-0.0607545752899411 1
-0.0268472251644113 1
0.156221789685394 1
0.290830581086682 1
0.0931158360979873 1
0.118198130649426 1
-0.00580466719738926 1
0.33765924178358 1
-0.123651679771511 1
0.0996428251749853 1
0.318955037587391 1
0.271982833096436 1
0.124662209105366 1
-0.207494128771923 0
0.397497421309688 1
0.317973047210971 1
0.537061150858064 1
-0.0532636618678191 1
0.00573103113294599 1
0.240862709778016 1
0.148382597089927 1
0.0604453728828569 1
0.173591390604094 1
0.157325369513809 1
0.0572016962503519 1
0.375463444831574 1
0.240623011018403 1
0.314556130861016 1
0.12999284559985 1
0.274534021957145 1
0.420897159110147 1
0.306941114108394 1
0.119355668800247 1
0.111161808926492 1
0.117736692566701 1
0.204504784878135 1
0.361677128158461 1
0.423052796851386 1
0.184286638866287 1
0.274698391035927 1
0.143175502529694 1
0.134225919041494 1
0.127239760515061 1
0.379117355483786 1
0.425760201262768 1
0.289814695669269 1
0.164972847342659 1
0.0908317938311942 1
0.175230080079317 1
0.21377738588008 1
0.185017595088141 1
0.396098130750561 1
0.295392698971852 1
0.158618792831723 1
0.551905180287703 0
0.0103258207254356 1
0.207280298510023 1
0.280839076871282 1
0.299380835834948 1
-0.038522930936243 1
-0.00872077642100215 1
0.368819370820507 1
0.309215450260745 1
0.0688216122415293 1
0.155561470210571 1
0.25915987771908 1
0.304257012581216 1
0.422253276746911 1
0.582611006276771 0
-0.0434932392863629 1
0.116419120352004 1
0.165821308463042 1
0.396150798498243 1
0.438321047290409 1
0.205280656203091 1
0.145752493746483 1
0.259100465350768 1
0.196000341546388 1
0.238561277506358 1
0.454470632497533 1
0.127624065801417 1
0.148094335987713 1
0.223858321452937 1
0.00312889984796288 1
0.0168144943255117 1
0.233152622429248 1
-0.0805048698828133 1
0.264114019649481 1
0.250118227015899 1
0.364852153284052 1
0.282543837022082 1
0.311225277556207 1
0.255052558808864 1
0.1853564041672 1
0.0696706204050646 1
0.331763574046136 1
0.264332112008534 1
0.194257062558722 1
0.137314049650081 1
0.0958756886235113 1
0.273978079334935 1
0.457864258950825 1
0.192441548659576 1
0.163517776082035 1
0.542852693709659 0
0.017662658198392 1
0.245475605186471 1
0.134416883522637 1
-0.00633539786556341 1
-0.0665157919094322 1
0.160450673816866 1
0.155634551741122 1
0.291479413730151 1
0.328563610579303 1
0.45626559207477 1
0.143072357462559 1
-0.0829043133668744 1
0.301501584308669 1
0.252217060167183 1
0.210805769998586 1
0.105927860918726 1
0.129545017721519 1
0.183762756040315 1
0.254491496828176 1
0.0181192839436444 1
0.365238883256976 1
0.60626418391545 0
0.366725456116077 1
0.201939734292861 1
-0.0257716494435479 1
-0.0429935583112859 1
0.234821140479139 1
0.128696853247055 1
0.407603821918109 1
0.0679439683114137 1
-0.115563390035398 0
0.0485972725568461 1
0.38335549530546 1
0.247009291995754 1
-0.0878251035882502 1
0.147353068842222 1
0.279291160629826 1
0.0869708399019726 1
0.255649948780228 1
0.302550514751429 1
0.228514752387731 1
0.0549198623051802 1
0.237647397142959 1
0.464233539669013 1
0.188880418319149 1
0.238457292443434 1
0.0640284109134814 1
-0.00451105340015089 1
0.172945821166674 1
0.455310641915382 1
0.352739280611051 1
-0.0261271984083673 1
0.330473602293858 1
-0.129304988513042 1
0.104267420333981 1
0.191626963779741 1
0.0405524419113662 1
0.138578358570466 1
-0.0174897273837314 1
-0.0423520436263517 1
-0.00463093155876321 1
0.395178950601554 1
0.203179970989488 1
0.333855698906555 1
0.207969891239895 1
0.155624128616704 1
0.515445490061576 0
0.432168930596835 1
0.27534218250602 1
-0.00508689832871566 1
0.202312318772076 1
0.119891698667261 1
0.322263329506543 1
0.183876887962211 1
0.268849661097389 1
0.00125785357459024 1
0.0120917129391158 1
0.366638486074697 1
-0.0263265120956603 1
0.357463517947501 1
0.00796660402932647 1
0.158769698742476 1
0.388915754820639 1
0.033181100985732 1
0.393231799969409 1
-0.00411267076040524 1
0.283058484584907 1
0.238032832091421 1
-0.0668026094725896 1
0.21904278080818 1
0.412298343736266 1
0.210664436911317 1
0.189787071993934 1
0.436571496024781 1
0.336954551034035 1
0.0952771675378644 1
0.440915597255346 1
0.374614573956978 1
0.103985294190536 1
0.21577253624992 1
-0.0407903588135946 1
0.0862278490476631 1
0.560128117707512 0
0.423630322521941 1
0.155254857121403 1
0.03927843694692 1
0.130393674323442 1
0.183446357795555 1
0.236958375912724 1
0.3359503310361 1
0.130538529880119 1
0.168171889153575 1
0.143376473272598 1
0.371311101549802 1
-0.0823688701862812 1
0.263705783001696 1
0.399919493153771 1
0.138196012321057 1
0.0965585099860075 1
0.414327777407823 1
0.0479790356319543 1
0.614408826220013 0
0.270464727645664 1
0.201215929940492 1
-0.150566605385479 0
0.311001941004364 1
0.338210827158569 1
0.248177299951754 1
0.344943475147053 1
0.0704006462890699 1
0.331228556053752 1
0.119325330988025 1
0.297266193958482 1
0.338391335073212 1
0.317743833029957 1
0.243733708325918 1
0.2238395187339 1
0.343954620165938 1
0.0692716978424894 1
0.0234069423092186 1
0.266713380769766 1
0.0322831824380675 1
0.134585010992023 1
0.231367607750342 1
0.213996412179433 1
0.237931077793598 1
0.141694176090213 1
0.0453454038824366 1
0.31823758266223 1
-0.0680926420289352 1
0.127922203116808 1
0.463613001141779 1
-0.10082649865191 1
0.188184706328003 1
0.166698327828915 1
0.5658781534354 0
-0.0129905890136945 1
0.314454487115379 1
0.0731573642390574 1
0.406280906481469 1
0.366906836269875 1
0.3842773997874 1
-0.00594681317240709 1
0.425584854154183 1
-0.267704459148231 0
0.0838966491190186 1
0.176060921400512 1
-0.0201225724679325 1
-0.0624393658291604 1
-0.031609689666322 1
0.0960901030995541 1
0.0907758127072996 1
0.393176548990798 1
0.191837534285701 1
-0.02328788664288 1
0.199032567362672 1
0.0778919531443971 1
-0.168865326784749 0
0.407984651792205 1
0.282687893301219 1
0.297018879210274 1
0.285480640916769 1
0.211816121571339 1
0.331987519191577 1
-0.0556877212729172 1
0.361710510665791 1
-0.130333731098934 0
0.341215738095892 1
0.353019721561132 1
0.54543179960677 0
-0.0931310310243269 0
0.0423191011508811 1
0.0496310086766159 1
-0.0564392383092187 1
0.467785238066274 1
0.356325874604711 1
0.322073340558858 1
0.392472341630313 1
0.0467659979812688 1
0.205614098907879 1
0.0234516572363045 1
0.189125550229444 1
0.022172981596557 1
-0.00995957706298147 1
0.513997444161849 1
0.144529737479772 1
0.0414222929918856 1
0.305786934035939 1
0.521231373597439 1
-0.159131800002358 1
0.321596535399287 1
0.0763140016452679 1
0.173268936124747 1
-0.0266369588573777 1
0.143625942164751 1
0.103394065253455 1
0.159313273954133 1
0.208784184520148 1
0.359571313805021 1
-0.0388809774491239 1
0.459124993854628 1
0.372563814167534 1
0.506470657139657 1
-0.0124016892849627 1
0.0778660460610776 1
0.0139521637737762 1
-0.0355621827202352 1
0.285450525474788 1
0.130217854862953 1
0.0477905262384708 1
0.166674402708809 1
0.179762475496748 1
0.208806976614366 1
0.388812904347921 1
0.0732282321621347 1
0.112964198808102 1
0.24720054952439 1
0.195768111678574 1
-0.147570745408306 1
0.417322212723898 1
0.79920184448777 0
0.24599670842196 1
0.228977465897779 1
0.267460288085031 1
0.192921234844971 1
0.436834840899037 1
0.44737764185415 1
-0.0604695876831205 1
-0.038086604441996 1
0.278676831527672 1
0.200423935191368 1
0.310257096119998 1
0.289390958516291 1
0.215665019503041 1
0.2703675082316 1
0.00900882588564851 1
0.10431408006171 1
0.225893133846577 1
0.245699522552686 1
0.0746971834192461 1
0.181053286715395 1
0.0982357298974747 1
0.0992387390987768 1
0.115520637220851 1
0.0449542307552944 1
0.186315920765147 1
0.223860714268383 1
0.355420063424272 1
0.271120977204667 1
0.0719922776256533 1
0.284374953682366 1
-0.143846978966311 1
0.199399375093307 1
0.288110637010304 1
0.0661604801362591 1
0.378070041326473 1
0.278914640835697 1
0.272471237840489 1
0.232691944295359 1
0.598270363381465 0
0.0797795736521927 1
0.238889478511287 1
0.268520014488351 1
0.377636547803942 1
0.277795356483854 1
0.190472141849172 1
-0.0246630688223197 1
0.208194670197285 1
0.116361251758023 1
0.310074674128243 1
0.153286532071876 1
0.237541450199315 1
0.006742046275789 1
0.0924633010407673 1
0.194605119842633 1
-0.230999717374349 0
0.31081291549804 1
0.371808013422114 1
0.343333557082207 1
0.0801861071884365 1
-0.0664830292620475 1
0.0673293308873511 1
0.473067005516003 1
0.163134319153073 1
0.0260292821661757 1
0.0797327094720535 1
0.128240055738199 1
0.099701233844799 1
-0.00315827512717092 1
0.096879356525078 1
0.273786262811159 1
0.412886009342049 1
0.405056982415783 1
0.131379154830859 1
0.213464683011673 1
0.383037589386711 1
0.191871931017205 1
0.438502594484108 1
0.294942516841394 1
0.226914840280281 1
0.10995830622618 1
0.0518253974538448 1
0.338532269196885 1
-0.0515077006310453 1
0.144314732397168 1
0.131200684526927 1
0.0920989163142431 1
0.157532997790192 1
0.135832232857054 1
0.0467161733727923 1
0.196323365972046 1
0.296635767397852 1
0.407624882904549 1
0.0899571116149299 1
0.114589275007568 1
0.256277526435471 1
0.294627443022211 1
0.19688146144242 1
0.138279330640506 1
0.0184179531807174 1
0.227625735839129 1
0.516919855337295 1
-0.0816158916673452 1
-0.0452536537664235 1
0.302265946278572 1
0.163205175483112 1
-0.0316362044642266 1
0.0405893951014694 1
-0.0324654361555725 1
0.171469957471327 1
0.309315327816422 1
-0.0196336301636995 1
0.426961175410666 1
0.164585565783352 1
0.440714867964793 1
0.194360316456452 1
0.15108382850399 1
0.295794264607876 1
0.269198187418243 1
0.279595205785939 1
0.161079801018142 1
0.235553148282105 1
0.232628495976481 1
0.145070558450958 1
0.106096360637737 1
0.304240156429483 1
0.103954076827526 1
-0.0704269344991488 1
0.270758806044015 1
0.216919631604579 1
0.0309051408274086 1
0.330536147179872 1
0.295862617016068 1
0.305061595451083 1
0.0482586042088024 1
-0.223838839205293 0
0.28412987427196 1
0.0124432154563271 1
0.00897525601759271 1
0.159304445661051 1
0.490595809204366 1
0.191138916957177 1
-0.0719702442798996 1
0.108403437196151 1
0.055557239632246 1
0.336149170190861 1
0.170371541308655 1
-0.00169129801786314 1
0.241647358467937 1
0.291315303571239 1
0.349867607383364 1
0.321728749240371 1
0.122069443426745 1
0.228373128993035 1
0.141958245151849 1
0.186066813582417 1
0.229949388232306 1
0.305918634222195 1
0.0593091133371884 1
0.559196923289492 0
0.35582962828974 1
0.201081911078334 1
0.219854188666773 1
0.177958853901666 1
0.254551728518819 1
0.231623010224475 1
0.411704246043017 1
0.172636268840338 1
0.301712859409419 1
0.0482603090334271 1
0.197136983858178 1
0.221238129383054 1
0.276932331277163 1
-0.0716710643440328 1
0.216515305769881 1
0.183362544830912 1
0.674997163142113 0
0.0508043454927131 1
0.120407384027967 1
-0.109382230343312 1
0.297047611323223 1
0.169102750165599 1
0.217709227641802 1
0.247940727020191 1
0.321224047271164 1
-0.121664594370189 0
0.143774684955317 1
0.191855883853835 1
-0.0014798516700486 1
-0.0741392940433637 1
0.308596043613514 1
0.117669935273414 1
0.266221671907385 1
0.134392203286377 1
0.277656744637114 1
0.0395743835791124 1
0.247078355541109 1
0.247685507106577 1
-0.0241100296769159 1
0.21182686619059 1
0.143531236705941 1
0.304566957203389 1
0.0887463270904111 1
0.207205474487085 1
0.307649607180776 1
0.200040411484771 1
0.359753448172591 1
0.256446398776146 1
-0.0738895883371382 1
0.179639646799354 1
0.041311836351882 1
0.236448471966107 1
0.401454876341502 1
0.293726549910304 1
0.0510758498878112 1
0.351916315157847 1
0.16275612670077 1
0.228554176366402 1
0.424821604962672 1
0.322946079508908 1
0.262897627136484 1
0.160710968048908 1
0.264573747255412 1
0.206835367657058 1
0.351472302737558 1
0.0747017753265177 1
0.0945634449041588 1
0.112739914828152 1
-0.0970615087811135 1
0.255855686726144 1
0.181882415920683 1
0.0861632389667236 1
-0.352486750913092 0
0.163901156474746 1
0.225017448887767 1
0.131584094339279 1
-0.0107602486433643 1
-0.136199853330225 0
0.317727470876794 1
0.0184372658955514 1
0.592416372293325 0
0.100676480280502 1
-0.0456826115477762 1
0.40838044607556 1
0.450414244509506 1
0.31345767405908 1
0.320182189624918 1
0.282170000955878 1
0.310742663988455 1
0.173711515283279 1
0.127417526210971 1
0.36217557208827 1
0.476000021039871 1
0.103034975882594 1
0.259424302859677 1
0.00671130078792666 1
-0.0748581500275713 1
0.499606315513923 1
0.155679507540003 1
0.226763589074614 1
-0.188761770650901 0
0.219009390879249 1
0.0550474323278339 1
0.428731944347164 1
0.351225359850378 1
0.136553454058048 1
0.124132195619537 1
0.315568607082259 1
0.386778012068092 1
0.449558491125541 1
-0.0814665326132068 1
0.309497476965268 1
0.42362405128082 1
0.033042397267146 1
0.0369786213081267 1
0.207919835272864 1
0.243939013842583 1
0.0814187039705071 1
0.278088047625075 1
0.504785923938353 1
0.239334554405826 1
0.416420542612457 1
0.0916856726809288 1
0.552853469119068 0
0.125267381525252 1
0.115086781890442 1
0.147144695977097 1
0.179864254902039 1
0.395280435869833 1
0.183379250810067 1
0.0446869620408815 1
0.0808730137426267 1
0.541262725110523 1
0.321663253011573 1
-0.0917834268976628 1
0.236826067540154 1
0.162770092301589 1
0.439124607468127 1
0.33032324417264 1
0.25965591107702 1
0.0992638733823621 1
0.292510389010688 1
0.261992573561936 1
0.11641799854416 1
0.205834082867727 1
0.375682669681564 1
0.251724166531508 1
0.0564490844288407 1
-0.0129598101565694 1
0.257435794360131 1
0.227921938572259 1
0.255750851754117 1
0.23394661380937 1
0.408950878388965 1
0.08950181516971 1
0.118101885774205 1
-0.0252499492336444 1
0.264772080971474 1
0.299621395906205 1
0.361570618862275 1
0.168238450131288 1
0.0917502777293276 1
0.203276199379151 1
0.232337117953461 1
-0.063118333276473 1
0.2295848656498 1
0.143487498879023 1
0.0632427030597213 1
0.275348650281768 1
-0.0593355927503917 1
0.0936326105817747 1
0.173809946670303 1
0.289568365736335 1
0.191004618632732 1
0.278857614525365 1
0.327507106142433 1
0.095784460341886 1
0.36368765224036 1
0.20936604522467 1
0.311473769814979 1
0.106018689099393 1
0.226543849293993 1
0.096953478452946 1
-0.187008949099968 0
0.403291450836166 1
0.514431435073008 1
0.41373181604419 1
0.400188329830167 1
0.184207925097787 1
0.185080151204274 1
0.264738511040373 1
0.33696704949798 1
0.153705041610091 1
0.204211087803596 1
0.476242170456838 1
0.557882519882899 0
0.495500557633555 1
0.110525040171218 1
0.408596632022653 1
0.353004939228512 1
0.0787526127654726 1
0.126144111992713 1
-0.187565785419608 0
0.469043027630334 1
0.0543884992985492 1
0.22607483714247 1
0.22365926106182 1
0.158342490188898 1
0.168660581517003 1
0.199088802048109 1
0.210722026696294 1
0.308630747594707 1
0.35609562032734 1
-0.0364780378281797 1
-0.081124611265166 1
0.239731142910301 1
0.0377541829871437 1
0.238247403103786 1
0.340127907970863 1
0.138128566660161 1
0.330562751649648 1
0.144695135486116 1
0.307167409054719 1
0.185925508726162 1
0.0825407189387178 1
0.203965128538548 1
0.50918333310194 1
0.391345084390531 1
0.380628696979748 1
0.281484259226794 1
0.0373571350952318 1
0.213371458331398 1
0.188886371039819 1
0.0499097849823005 1
-0.0369777997734117 1
0.0118867032413686 1
0.0659275011456849 1
0.162705730670034 1
0.50511364053745 0
0.170851650422396 1
0.141352308924226 1
0.590693531040767 0
0.282875655189545 1
0.392659112787053 1
0.196665045571784 1
0.383798788426967 1
0.301844789144266 1
0.298912973934919 1
-0.149682220459312 0
0.412254690321117 1
0.233396962659411 1
-0.0520424782174695 1
0.370171566789815 1
0.022084061011004 1
0.0949088952936927 1
0.0985153811765534 1
-0.165544998680939 1
0.172822512666855 1
0.27988384147907 1
0.279938454554687 1
0.218710299344489 1
0.400774870753364 1
0.111201926350617 1
0.452174463962509 1
0.410303543640929 1
0.0399208956964207 1
0.280315776806768 1
0.358633605934647 1
0.302258240958561 1
0.24904617127373 1
0.0959945339498523 1
0.232346129860668 1
0.0381616052878647 1
0.269665381930894 1
0.143427267326281 1
0.117883250086218 1
0.229370182695944 1
-0.064704623986129 1
0.089707369217332 1
-0.0589242752240488 1
0.0690520368727756 1
0.235220191321451 1
0.175791887278949 1
0.234525896176644 1
0.146778998380633 1
0.144235226456486 1
-0.00362208166776769 1
0.553193311158976 0
0.441794183324542 1
0.228093573164508 1
0.464608421155043 1
0.116560389585309 1
0.553679288904872 1
0.26116614196225 1
0.167322453357155 1
0.450067710533135 1
0.0294142913164132 1
0.424375670275318 1
0.321284452266733 1
0.271078219632071 1
0.242226627063822 1
0.207625532094621 1
0.0337524247918648 1
0.243049170740979 1
0.0800334000124115 1
0.265789147774725 1
0.168715215536005 1
0.177878735677539 1
0.264054786116893 1
0.0239486696179349 1
0.0254635303250194 1
0.243809969558187 1
0.286530747489665 1
0.215873576711226 1
-0.0412511750784348 1
0.129730179355777 1
0.132600328309225 1
0.112909571757775 1
0.224199762961931 1
0.289091081875736 1
0.242446206205694 1
0.339307397931504 1
0.12893547973676 1
0.304700376460174 1
0.382480654380988 1
0.256401517685735 1
0.177240482223144 1
0.177740868542472 1
0.0382046572617698 1
0.0478370087114251 1
0.294299486732626 1
0.164138929025528 1
0.0461039186992872 1
0.113581537873517 1
0.327694221758569 1
0.299448588433727 1
0.0698161759288685 1
0.161275780976802 1
0.23376939040552 1
0.327464685539274 1
0.396441333043818 1
0.0812904746362394 1
0.0676747208106913 1
0.168336616983063 1
0.200432395467017 1
0.277028519573651 1
0.321668701326371 1
0.363670604104124 1
0.352013162495667 1
0.43406989792454 1
0.0134903095431362 1
0.229402034326714 1
0.0817827287549397 1
0.335046317766329 1
0.325098670264304 1
0.228123723367356 1
0.208277355530221 1
-0.043417762247538 1
0.390736214652551 1
0.315614690292891 1
0.357215844522955 1
0.365335509389002 1
0.296578637803425 1
0.178022775096838 1
-0.180152816501661 0
0.2882737459385 1
-0.235695065732721 0
0.316579544081247 1
0.128562084826028 1
0.320946202755464 1
0.268186728798398 1
0.153734928261641 1
0.213413281144021 1
0.0891175203597569 1
0.205667271255425 1
-0.214221009389421 0
0.0474939784806984 1
0.273274250378922 1
0.347876944987055 1
0.0644757632651216 1
0.466876286326967 1
0.344497961283053 1
0.447127816766593 1
0.23584394808928 1
0.363329437330736 1
0.162647895107729 1
0.104535780872226 1
0.246979397256205 1
0.269701937782386 1
0.0467862871136549 1
0.269707745421005 1
0.211120726240181 1
0.134771448548702 1
0.142417850855887 1
0.494305267051546 1
0.355154617926343 1
0.149736840592362 1
0.107365028964833 1
0.0293615034828689 1
0.157936067643961 1
0.230849918318367 1
0.157804319751554 1
0.223586853734326 1
0.523584113370608 0
0.0716435697710897 1
0.377619334721389 1
0.23413702346997 1
0.414425473552482 1
-0.133422643104793 0
0.475531916637731 1
0.559782629067534 1
0.0864326521181609 1
0.189482422006995 1
0.0756897347160064 1
-0.0319199788765336 1
0.632353761376359 0
-0.0222627112353821 1
0.370759717609375 1
0.252824753013539 1
-0.0686725267496437 1
0.148778194768927 1
0.302417864328697 1
0.250795679046458 1
-0.0063024101486335 1
0.210123043118705 1
0.171081964464864 1
-0.0649211104601226 1
0.0799919221439874 1
0.203631104592539 1
-0.0465973855698981 1
0.386692280986648 1
-0.060065185694082 1
0.194971588736757 1
0.248050254874287 1
0.041341462894895 1
0.115610350746733 1
0.11253507445531 1
0.331904453762255 1
0.218791984980666 1
0.276904255752537 1
0.114161382109151 1
0.262151200103286 1
0.0657269838783042 1
0.129216234879601 1
0.248546054171791 1
0.186565329449734 1
0.239216639542329 1
0.409000325066817 1
0.303824206819591 1
0.0977729890044837 1
-0.120362457842926 1
0.00290013946867136 1
0.114974733790029 1
0.145331892512625 1
0.240341522123808 1
-0.0459084651213536 1
0.384829981628373 1
0.0101178387194262 1
0.213306177410793 1
0.119871377265352 1
0.21271950492863 1
0.228996906618382 1
0.0996625730559708 1
0.159081906935143 1
0.09851705563157 1
0.152625321340184 1
0.161255264116151 1
0.0987040744556906 1
0.3952170760055 1
0.346708083823079 1
0.0167658721415091 1
0.220068734189089 1
-0.151414762745504 0
0.236440693905541 1
0.0217838039716655 1
0.276786101556215 1
-0.0634984532886389 1
0.395785692984252 1
0.0726129837344937 1
-0.0218707033265461 1
0.0522588840614975 1
-0.0624353146917174 1
0.263327294176822 1
0.0852573873370154 1
0.434715627872498 1
0.150701406870928 1
0.285378001310908 1
0.454366452300094 1
0.117300716434906 1
0.417351476339783 1
0.583723327294596 0
0.24617457776276 1
0.0736730187298472 1
0.531638907857914 1
0.178882297475629 1
0.0221093979338567 1
0.0592561902235387 1
0.390477643496826 1
0.358079553801169 1
0.0674877131052162 1
0.266140186503247 1
0.225805310263313 1
0.362281703126935 1
0.209283107371356 1
0.180651843062036 1
0.159716646208382 1
0.116675136328185 1
0.376990160860517 1
0.211208393082672 1
-0.0570863682172083 1
0.463774442061452 1
0.0780915146816371 1
0.337515868322677 1
0.386060098378935 1
0.0771299932503169 1
0.255090725171433 1
0.386697608474685 1
0.13904142799372 1
0.0777871218460028 1
0.234720218415561 1
0.027316496702121 1
-0.111530786562848 1
0.0419092673141589 1
0.183291692618563 1
0.317796947817493 1
0.138968537199731 1
0.230299455966974 1
0.1944946866234 1
0.432100755421286 1
0.0935699547773816 1
0.466695267119904 1
0.00504654737468061 1
0.000819799497270558 1
0.254744738936692 1
0.311111629127843 1
0.468829208527138 1
0.273287010576966 1
0.533040197114442 0
0.253586881545689 1
0.292848709954498 1
0.0871767734280806 1
0.320708647531791 1
0.154821709156244 1
0.137641111547426 1
-0.202063383772172 0
0.220458694245767 1
0.263666289145015 1
0.149877001223311 1
-0.0230825714518753 1
0.376150780055325 1
0.15506229907238 1
-0.0711177696490687 1
0.122509982795724 1
0.197714432361173 1
0.11714808752587 1
0.0149361072537225 1
-0.10404645121319 0
0.113572491000535 1
0.177161518426064 1
0.306303512305459 1
0.232650782504344 1
0.167276386899611 1
0.170469635897537 1
0.0809612037024366 1
0.0107238344780416 1
0.0537333606059082 1
0.110436302383967 1
-0.0284942501185087 1
0.0265339210169876 1
0.086835714680414 1
0.204942756129619 1
0.215799356665898 1
0.203730326288589 1
0.100611745818007 1
0.0842849511531432 1
0.0969740381504795 1
0.225371394440943 1
0.165337843064169 1
-0.0774178305379014 1
-0.203170813675968 0
-0.00888369614463983 1
0.383735444076563 1
0.236565584036971 1
0.245473823367839 1
0.576279895621507 0
0.192016902766216 1
0.0387835907414531 1
0.153289703658528 1
-0.100928234631925 0
0.274310851157488 1
0.303041902672985 1
-0.0330112437612413 1
0.289591999261838 1
0.259479040132678 1
0.5351006664483 0
0.32185560083747 1
0.0907715479882021 1
-0.00621636789010119 1
0.172661849489144 1
0.584440032994702 0
-0.0037692576264619 1
-0.0661166814910704 1
-0.0460320678952392 1
0.109056354032581 1
0.272706674399131 1
-0.0623663359922364 1
0.19775895530074 1
0.246269348373493 1
-0.0545132514273536 1
0.172065055463118 1
0.225069679047078 1
0.456252056882102 1
0.440671010502849 1
0.150123328128497 1
0.182525559954375 1
0.476962255298534 1
0.24666284242568 1
0.60229467879798 1
0.0740568832080892 1
0.331027466056268 1
0.0678778479698712 1
0.177336705154262 1
0.157737814495027 1
0.0519596768322558 1
0.236716630528077 1
0.380809765974347 1
0.177691386701543 1
-0.00780682207957449 1
0.0411780277378451 1
0.056771794485126 1
0.193414274950647 1
0.525581463000537 0
0.102194817174548 1
0.374973183569102 1
0.282575720409999 1
-0.0385678118079275 1
0.213717281073041 1
0.0227880218011254 1
0.345774928248208 1
0.324041885343884 1
-0.149313460844416 0
0.0734512858316323 1
0.228269583810589 1
0.107900538364875 1
0.008195938664836 1
0.559365117617376 0
0.474585395313569 1
0.101886967200423 1
0.231374299405607 1
0.331935750980693 1
0.318674185439831 1
0.143912709865648 1
0.117062479275529 1
0.296643529696673 1
0.0497660616987107 1
0.440380351728544 1
0.214483563489178 1
0.269376331040044 1
0.346232489308651 1
0.468181898898121 1
0.425993739910932 1
-0.0438693357209235 1
0.116567877959142 1
0.188152644541234 1
0.476108178351844 1
0.282167655349595 1
0.369362814443643 1
0.301000311248124 1
0.0740760198155398 1
0.403141277675581 1
0.213072316605828 1
0.116914771806471 1
0.180239328605095 1
0.257656798072582 1
0.490848343199878 1
0.0110471184297608 1
0.190598741411798 1
0.341566114674779 1
0.2814303620872 1
0.228262378170595 1
0.142803892491547 1
0.0279833691582283 1
0.0589425630072311 1
0.0981087339353731 1
0.242516727662437 1
0.23290788509754 1
0.213693712623143 1
0.389425003244055 1
0.214662539341226 1
0.306450204223062 1
0.114779476555321 1
0.411434362522441 1
-0.0216215186738442 1
-0.0214166763921755 1
0.122279286303791 1
0.299085573214624 1
0.358153979842418 1
0.0467448742186912 1
0.597370152039418 0
-0.104403388799071 1
0.496082023856695 1
0.046991857117229 1
-0.0678980316016204 1
-0.00344472593093281 1
0.0556890319004607 1
0.176733328027675 1
0.293239735009857 1
0.234610446420195 1
0.235153502567666 1
0.19877143705026 1
0.00178534003137159 1
0.222305366286727 1
0.303310970784797 1
0.196579920668043 1
0.221696362010958 1
0.292408237540766 1
-0.00153478043241143 1
-0.122110920386746 1
0.199339451066174 1
0.0860235563916456 1
0.138722575319822 1
0.0487674105221975 1
0.310254205130408 1
-0.0341545125855176 1
0.117075919853876 1
0.190487266059171 1
0.0814245732290171 1
0.167087613835476 1
0.314854532501949 1
-0.110268184764756 1
0.117419792117492 1
0.122692691279771 1
0.425236471736332 1
0.265143140976303 1
0.0791074123564465 1
0.223366913872319 1
0.0894185754139264 1
0.139938655525447 1
0.465492719973838 1
0.55327874349606 1
0.0210767262549787 1
0.0851882232219593 1
0.119507520920659 1
0.357376477069457 1
0.0960843573186556 1
0.568296062476609 1
0.138097852108948 1
-0.00759578756027322 1
0.300541585115563 1
0.179518674834787 1
0.651462214802795 0
-0.0769199804288897 1
0.0350336003264567 1
0.136706548641769 1
0.337399540661547 1
0.224842183526433 1
-0.0936058961964571 1
0.099624071559467 1
0.206335859775313 1
-0.0639155214588126 1
0.425097354445563 1
0.123120137444766 1
0.337076707889644 1
0.120473876106936 1
0.318989325260561 1
0.0990609198243719 1
0.410023572942855 1
-0.111812547625474 1
0.355385921958758 1
-0.0544561159830791 1
0.338069592309373 1
0.356659360170717 1
0.11292596731776 1
0.319815014410094 1
0.22991624613463 1
0.126966199838541 1
0.560893595165632 0
0.410097284599357 1
-0.0773721354568387 1
0.25625496739795 1
0.36505097466583 1
0.334824057650332 1
0.0547465807197877 1
0.266721708700016 1
-0.0687033686614001 1
0.406872513973243 1
0.443381373479446 1
0.113874123257481 1
0.618309700932109 1
0.322959632637687 1
0.100208199989598 1
0.212315163278711 1
0.300144662630325 1
-0.0581320100069308 1
0.217345446928136 1
0.0365997342218592 1
0.432373854212563 1
0.27174069750947 1
0.280091602056252 1
0.500331472771417 0
0.028741463760057 1
0.127155331693979 1
0.311322197474855 1
-0.0578535329542168 1
0.0367637813526639 1
0.260764584581114 1
-0.000996044108082378 1
0.245013092125839 1
0.248550602193482 1
0.256163790849616 1
0.237012052561654 1
0.241022546623242 1
0.267052796314159 1
0.27898417841477 1
-0.00497750521673398 1
0.243251765206693 1
0.378498918665703 1
0.330568569842319 1
0.214666057600407 1
-0.0755771149330575 1
-0.0528320791735696 1
0.223244556527625 1
0.142675022965297 1
0.400204118998851 1
0.517113478407742 0
0.183449687196025 1
0.228637987421378 1
-0.0671376016181623 1
0.276891949517823 1
0.0575923498478906 1
0.0419469336163323 1
0.274666524558149 1
0.189376981446772 1
0.246063222673706 1
0.179087496124034 1
0.396779880803963 1
0.0330461430184637 1
0.382354013560413 1
0.000456796171092115 1
0.211477255902822 1
0.470427937183225 1
0.311517889310229 1
0.0760210984138424 1
0.195636726920465 1
0.00142743073629174 1
0.105464914755495 1
0.105619468011002 1
0.475377500655823 1
0.333024311396006 1
0.0572117432172321 1
0.21817549661511 1
-0.0679145390024185 1
0.452165728586778 1
0.154977895883621 1
0.157573448726111 1
0.297319453399728 1
0.0574787117053955 1
0.129039262175447 1
0.494727093339248 1
0.05023028241205 1
0.0522457333306936 1
0.272465133685985 1
-0.121517134855243 0
-0.0382114733225458 1
0.0297995529517502 1
0.143273332085616 1
0.0732493898909152 1
0.0954238984081055 1
0.139506997965853 1
0.219625253621004 1
0.121271018814024 1
0.0508327197030907 1
0.31807966350066 1
0.230635367699398 1
0.161807528685554 1
0.199498136354322 1
0.259030087749285 1
0.00413921655423352 1
-0.0278445398802583 1
0.234583185200245 1
0.322735493528311 1
0.0177612130080816 1
0.204045114655037 1
0.0824335403368999 1
0.306796586119093 1
0.499994799673367 0
0.422444225967164 1
0.263663309179935 1
-0.0555491167652296 1
0.155954774019538 1
0.000868219907617013 1
0.396088533789512 1
0.117362082998877 1
0.0281046802905814 1
0.180428447306452 1
0.335228933390995 1
0.543517227763381 1
0.355495580535009 1
0.46089802968541 1
0.293164385341993 1
-0.0359272438903557 1
0.538473736411383 1
0.494209466725171 1
0.295979047485665 1
0.101477389717841 1
0.265070939522912 1
0.337590651111858 1
0.314766605674372 1
0.287732503035118 1
0.188503704850376 1
-0.18962216635627 0
0.117953955730376 1
0.121856785124167 1
0.0663059781963048 1
0.17145191999066 1
0.361433452326947 1
0.135141168938279 1
0.200364140144513 1
0.355780436228325 1
-0.0100495512531343 1
-0.0401458620622639 1
0.0754238293196848 1
0.0355114741209592 1
0.0802703640019774 1
0.221894228693701 1
0.323029327149009 1
0.310501080658973 1
0.21873882568727 1
0.301117071045934 1
0.255514921918146 1
0.166702085515721 1
0.204829071171016 1
0.555202736145153 0
0.325781635066901 1
-0.0651737812028428 1
0.235531496690542 1
0.394789812850808 1
0.386101071366436 1
0.43082103977518 1
0.556283551372758 1
0.0304512980779726 1
0.198545349923815 1
0.261440177751895 1
0.0148069448928448 1
0.0568679889910638 1
0.395316898163332 1
0.21107766997677 1
0.0458421697801897 1
0.372258644640812 1
0.215744272280283 1
0.0765025083233966 1
0.202096291899805 1
0.321153280309853 1
0.0161129660295122 1
0.165475173367703 1
0.54397088968902 1
0.379270426617682 1
0.110517947017794 1
0.156388751844529 1
0.232089722628638 1
0.235364985366134 1
0.170836799341993 1
0.237536392391505 1
0.105413365763281 1
0.181353297949697 1
0.265599736554725 1
0.378620316210506 1
0.212227240931635 1
-0.116307740502479 0
0.117849731703538 1
0.00721141571939099 1
0.513263738000484 1
0.172468668861587 1
-0.195986055199895 0
0.349008234077672 1
0.236562293704384 1
0.201156064433726 1
0.109767268714543 1
0.208097205621433 1
0.452135361538354 1
-0.146177020127877 1
0.140275278752165 1
0.306668861191194 1
0.329525019009835 1
0.441843723443291 1
0.362852077240081 1
0.0652961079835958 1
0.278773529765446 1
0.279840176475426 1
0.301433644598083 1
0.449973679315972 1
0.168263077518315 1
0.464017196949777 1
0.223608310405124 1
0.0586320722078426 1
0.0842816118105632 1
0.455964117872022 1
0.49165532943575 1
0.113476836879315 1
0.185669680296117 1
0.287838443902577 1
0.490377612267712 1
0.0359490532937811 1
-0.0339204576008668 1
0.0392415436852085 1
0.149443293927365 1
0.161760910371769 1
0.258824904671035 1
0.259082923430133 1
0.179816809933556 1
0.258744809940195 1
0.092345619784948 1
0.177275687296556 1
0.165270360844372 1
0.0957378707090767 1
0.349951570600681 1
0.0176717005223029 1
0.421400791302848 1
0.113389558386053 1
0.021465470636582 1
0.0986645673866434 1
0.178067628126689 1
0.402881899094692 1
0.425574672062787 1
0.300700622684187 1
0.156931640752187 1
0.165990033461739 1
0.0172106360034671 1
0.16631554360438 1
0.0830240699790473 1
0.167434359349836 1
0.314958162081165 1
0.395738930751562 1
0.164853999343881 1
0.0885495888540478 1
0.282606843731156 1
0.319681751765747 1
0.523016325668213 0
0.231583611262261 1
-0.0107656987756218 1
0.00535906752376967 1
0.375474966091091 1
0.158705686655301 1
0.163847137566638 1
0.343025275761251 1
0.28973963980274 1
-0.0411480289425101 1
0.47798807642456 1
0.120393823342271 1
0.281686933674551 1
0.262107561259299 1
0.498790767086482 1
0.481225179269749 1
0.0413957429001034 1
0.0898565306473593 1
-0.0531474379359211 1
0.034147391182201 1
0.0521838844618981 1
0.413527609077177 1
-0.0163898700898068 1
0.225644684726685 1
0.249047199646262 1
0.219069101073098 1
0.53792844235299 0
0.189599274115616 1
0.264477856229324 1
0.248650212150485 1
0.201646852050489 1
0.155316300052979 1
-0.297727250990002 0
-0.0334923340523505 1
0.35413058795497 1
0.176616627212917 1
0.402621089716093 1
0.124161919474512 1
0.0698845366351783 1
0.203348924269725 1
0.232508035018997 1
0.0576673641973536 1
0.297023473486156 1
0.128330504393217 1
0.203563732739611 1
0.344924891508774 1
-0.014179553130201 1
0.578614111297535 0
0.311925886662185 1
0.214761815005806 1
0.107417886426139 1
0.324497497164741 1
0.154652322877652 1
0.113561450775023 1
0.149477421136373 1
0.262851461096805 1
0.278341529744024 1
0.0753056198623078 1
-0.0886168835883609 1
0.131871636408591 1
0.346719291599203 1
0.232759908493752 1
0.0624669434262764 1
0.380557821409214 1
0.148921433780532 1
0.535316368169313 0
0.239802781940834 1
0.303443100935677 1
0.289869862244488 1
0.0351971542202922 1
0.188192026303884 1
-0.0644663552789434 1
0.16995770367744 1
0.54906932388905 1
0.00938770344016589 1
0.351296551753576 1
0.24926214561857 1
0.384902036831795 1
0.242043015919981 1
0.11865258309852 1
0.154376648147232 1
0.310355123482981 1
0.321893243475704 1
0.303028635868605 1
-0.0750397180032721 1
0.264710868202546 1
0.157539146942898 1
0.0156998114766939 1
-0.0720603028680653 1
0.228865512118823 1
0.115702446150964 1
0.230791397070417 1
0.0142089121813481 1
0.199291411019076 1
0.297740811100985 1
0.160212502070684 1
0.119846581866298 1
0.327206920405236 1
0.209950841277352 1
0.224792994885038 1
0.304551717298525 1
-0.0629448054276795 1
0.23489234474155 1
0.08539947543928 1
0.449041731853427 1
0.144293631264458 1
0.168138682239237 1
0.19267713961211 1
0.219947123196847 1
0.296767760027564 1
0.348510398729177 1
0.256608781043339 1
0.307152060952306 1
0.267237960620596 1
0.28784514322665 1
0.119709132933499 1
-0.144935366876493 0
0.142020620979083 1
0.136839767296475 1
0.398505992236721 1
0.0549124624232795 1
-0.0498514886945538 1
0.267565979807561 1
-0.0437704336275641 1
0.205955623609839 1
0.347110532680707 1
0.275964973651624 1
0.0530627248287438 1
0.131054008430408 1
0.0667103611838224 1
0.276278332792473 1
0.215067230957572 1
0.49149675897894 1
-0.1097971085665 1
0.116288094744937 1
0.262232776190514 1
-0.103182704935311 1
0.244890925477607 1
0.0790587731205536 1
0.157029284815701 1
0.150418562874472 1
0.0909235601161637 1
0.254942499791342 1
0.246045975100275 1
0.121196608779768 1
0.429297066549438 1
0.101533695367408 1
0.185666555904636 1
0.476546035232572 1
0.436294460431799 1
0.375844341546823 1
0.167060680478429 1
0.154995904340019 1
0.290812391237638 1
0.450053247152862 1
-0.0736948599660757 1
0.294817855205522 1
0.024541961034677 1
-0.03698969640692 1
0.307684707393658 1
0.448436558000261 1
0.285042661529739 1
0.45750434762687 1
0.145140055532358 1
0.139355780692191 1
0.510675799883305 1
0.197929584308245 1
0.138836239897718 1
0.274336946990572 1
0.252091013819054 1
0.014459002806797 1
0.310776336735033 1
0.165179269473184 1
0.219714060670962 1
0.251331115239456 1
0.17020915038343 1
0.502428158342757 0
0.199235803763799 1
0.438265770356552 1
0.183652290694889 1
0.473931663677538 1
0.262509486504929 1
0.257839128057882 1
0.113824036471003 1
0.109294952581867 1
0.171252269117263 1
0.242616809270552 1
0.169738304719 1
0.236122068417799 1
0.178974262091889 1
0.230535797360792 1
0.294397069849998 1
0.30497915574575 1
0.292657001488191 1
0.172435150977348 1
0.255965085665357 1
0.0877554053585863 1
0.0724613454351135 1
0.108524008372216 1
0.0823290973969391 1
0.328071945631729 1
0.0521378101954948 1
0.441233361456786 1
0.161529781003095 1
0.0301994160514556 1
0.147910377123874 1
0.217977412195374 1
0.377232579652884 1
0.213390961975042 1
0.0685129895578097 1
0.196882353356838 1
0.346703089900942 1
0.12721271662586 1
0.341739527778197 1
0.498378354272215 1
-0.121688136858914 0
0.215483376684628 1
0.337892097692016 1
0.0199179997784447 1
0.507215685176037 1
-0.0373083518569203 1
0.109009709837668 1
-0.0221159711744698 1
0.0534534299653373 1
0.21823849448419 1
0.448532988915066 1
0.345837501675071 1
-0.260003181914541 0
0.330600044398815 1
0.265305951658269 1
0.155767850066093 1
0.161219333745687 1
0.104493923998159 1
0.207564952527265 1
0.247582176370125 1
0.310353842246319 1
-0.0731048438497562 1
0.392839337840264 1
0.275535786127807 1
0.149816977220064 1
0.0736918233388115 1
0.103071803276051 1
0.276694004975204 1
0.595472432249691 1
-0.0328911098012155 1
0.282986018823671 1
0.185167660678923 1
0.104337942095675 1
0.344681836357021 1
0.109917104760071 1
0.400712232246318 1
0.114279982728935 1
0.213651376240003 1
0.180898091817101 1
0.150771359158706 1
0.0587937194221688 1
0.25053922252999 1
0.2724781457724 1
0.238160734768883 1
0.213471102388853 1
0.21052658523756 1
0.260213179185147 1
0.390082601270879 1
0.262995438620807 1
0.0238900268309496 1
0.098511528904128 1
0.0713531862649298 1
-0.00108164174023567 1
-0.0283425319910345 1
0.393888870044774 1
-0.0205881366754048 1
0.0696899034849242 1
0.621753939090384 0
0.0828976392637324 1
-0.0180366145375173 1
-0.0363788338949852 1
0.0552875761165301 1
0.209343468782339 1
0.20393874518043 1
0.103190226167479 1
-0.286022791222678 0
0.248207859718115 1
0.253052537654829 1
0.322376306707898 1
0.127929149167961 1
0.0347416609284382 1
0.0607459253479323 1
0.244261616315206 1
-0.0872970101695108 1
0.0296273950939608 1
0.529225260597656 0
0.00931068696839397 1
0.149767461489618 1
0.272201481547387 1
0.248320986671279 1
0.214651055341069 1
0.310442510184878 1
0.36537126908406 1
0.165747879646114 1
0.510604137273741 0
0.296028023232362 1
0.279698441089802 1
0.266685033428473 1
0.160408920078372 1
0.371225348773632 1
0.409278592914252 1
0.259640087453112 1
0.225864749772264 1
0.0811276319520999 1
0.186565978050781 1
0.147699359461834 1
0.307279005795779 1
0.088854766487769 1
0.321568639265749 1
0.223704648302405 1
0.360905236270748 1
0.381850817057659 1
0.0927054352319922 1
0.417927496449538 1
0.263718939847119 1
0.161163480985136 1
0.225409112048704 1
0.35056915155781 1
0.212655544760865 1
0.490105905140504 1
0.289320036308394 1
0.303147882814637 1
-0.0115560466784872 1
-0.0346213552123958 1
0.195083709081916 1
-0.123125082621231 0
0.092241693001112 1
0.0406429164558726 1
-0.107085421094835 1
0.125565402357603 1
0.374878743623969 1
0.0694980280035578 1
0.303604042483807 1
0.15329468734203 1
0.335262767258729 1
0.135818826446682 1
0.0613472018347061 1
-0.0578357324381749 1
0.198094324558221 1
0.221980130817774 1
0.429433968704243 1
0.188157351684209 1
0.122650581818866 1
0.230098738037666 1
0.0890469289702577 1
0.104904871860124 1
0.263051149864458 1
0.222307750395239 1
0.0857118755547265 1
0.0920676871579373 1
0.448410492887741 1
0.353832848233585 1
0.279653611231638 1
0.0896477742750209 1
0.199339192036398 1
0.4512945842956 1
0.13234961040417 1
0.0828787971617942 1
0.0026333074736939 1
0.0893718689229418 1
0.436022857280087 1
0.0868176925407889 1
0.289279122869725 1
0.170776242206868 1
0.346744745039898 1
0.0468529925966914 1
0.145038435259216 1
0.186945063618923 1
0.0609493814422642 1
0.17077325695608 1
-0.0102564281505702 1
-0.00134964229513023 1
0.056470384270271 1
0.298515554773732 1
0.493731314336272 1
0.175739706337803 1
0.0398703500636498 1
0.201497489677624 1
0.0748428689543395 1
0.278426147197613 1
-0.0790193521916727 1
0.160769853975528 1
0.149198998872657 1
0.471055164342518 1
0.323710162096012 1
0.0958476502840672 1
0.278867856699464 1
-0.0131039727988909 1
0.317571242158326 1
0.0731712845393186 1
-0.0913948144885301 1
0.00871638773144044 1
0.153377044740315 1
0.434620926855974 1
0.211936867002339 1
0.212794903948818 1
0.287987991727218 1
-0.00204904554712975 1
0.296538397081127 1
0.402857204869194 1
0.0185824947105725 1
0.137437124490255 1
-0.0922823442616612 1
0.480342856554135 1
0.207246821247572 1
0.271421879669397 1
-0.0662326310433854 1
0.40544288344338 1
0.218282046371989 1
0.142358624455446 1
0.0151126164705047 1
0.143976006450811 1
0.196623605557276 1
0.383393453407164 1
-0.0530693625952906 1
0.0978614419193209 1
0.068850728799849 1
0.169325366644354 1
0.194679735996486 1
0.168144943423064 1
0.448960314829124 1
-0.0798485755608952 1
-0.0290651974442785 1
0.473777606738532 1
0.132256035448078 1
0.271895801628803 1
-0.0493194506480204 1
0.42465462104072 1
0.124940511956167 1
0.485424881951398 1
0.409741104268674 1
-0.0119429542069053 1
0.393437101776263 1
0.254001061946649 1
0.201895441796578 1
0.15237127513244 1
-0.0116929528727404 1
-0.0737013407460579 1
0.265822776584286 1
0.185430036638287 1
0.166903845433032 1
-0.13452408792361 0
0.104305126917874 1
0.203892244329941 1
0.0241764298229717 1
0.203555149820557 1
-0.0180642439983729 1
0.228218877035582 1
0.121660894833352 1
0.438647525753656 1
0.102433904670335 1
0.230287322965234 1
0.115057200590036 1
0.247056097688771 1
0.17372524775047 1
0.194092581770427 1
0.00556596772382846 1
0.20372480609804 1
0.047884664034266 1
-0.156949262426866 0
0.0464550244012396 1
0.359385734371257 1
0.204915116155592 1
0.324181225846932 1
0.194935149486326 1
0.0169582069556617 1
0.173913954954713 1
0.284307534245319 1
0.56468676160624 0
-0.0630058602335469 1
0.512706770055385 1
0.0915780445375517 1
0.499535537496809 1
0.265661162266643 1
0.154752853199911 1
0.0226445848949025 1
0.181462976786219 1
0.333754712597324 1
0.272392235384137 1
0.323871351456641 1
0.0745249575524115 1
0.0686061609464682 1
0.431034431087315 1
0.252361949300492 1
0.153891711345205 1
0.177491300792597 1
0.170979191910062 1
0.504326846646306 0
0.273121704243894 1
0.172263725605764 1
0.277520401652806 1
0.267080354316799 1
-0.197340233900182 0
0.323633849844051 1
0.210432833718047 1
0.113884869117187 1
0.121202019366891 1
0.0542967599906079 1
-0.10048139936097 1
0.000651777803447967 1
0.124369869852952 1
0.1813445813099 1
0.434528925083691 1
0.450224773115164 1
0.443053173841066 1
0.0429614487365552 1
-0.0834301491064139 0
0.0204116342964379 1
0.203739908395473 1
0.226024563279871 1
0.356039059980437 1
0.247793184752954 1
0.308233038583632 1
0.452901004412616 1
0.33626006408453 1
0.0316972651872247 1
0.11020912442617 1
0.0278606186907681 1
0.513041419797567 1
0.238649501274614 1
0.319220079131966 1
0.103084229327444 1
0.506496872992531 1
0.0199969941496761 1
0.247192352081312 1
0.152009470315639 1
0.460292772686247 1
-0.0594921349287848 1
0.190258741638292 1
-0.0661699225930192 1
0.417228906740042 1
-0.0127487148220035 1
0.297710277430468 1
0.303302973674293 1
0.060109334778946 1
0.159583322911421 1
0.37441718395302 1
0.222462839125454 1
0.257184989817099 1
0.244038065009078 1
0.561467801945509 1
0.447042412647177 1
0.385998023509799 1
0.0499175745891737 1
0.0250238127749658 1
-0.171005434691462 0
0.328050743675007 1
0.65945334520847 0
0.182862503249185 1
0.0935673135647028 1
0.478954266292469 1
0.118949610133885 1
0.129040367875065 1
0.174404402940998 1
0.0572619464415342 1
0.167979240531565 1
0.00563542747085158 1
0.158325870760482 1
0.261716601912025 1
0.183542581642539 1
0.19186317681538 1
0.273233101362866 1
0.158063356955765 1
0.34423674581032 1
0.149812076155156 1
0.204308594418748 1
0.275633373205927 1
0.39756644308955 1
0.143169510644016 1
-0.0159750854677694 1
0.289868372644624 1
0.396920756516923 1
0.0308024893882343 1
0.253169518005911 1
0.421173946628217 1
0.239886540427927 1
0.250570263499981 1
0.351562811189004 1
0.146215851191426 1
0.345282683011456 1
0.15846919054072 1
0.33150682489124 1
-0.00575575665571509 1
0.628894320821529 0
0.15867502451077 1
0.370078630345326 1
0.299685401191723 1
0.235090106121253 1
0.249614195196521 1
0.176517296606686 1
-0.0159486617311951 1
0.0912230520466688 1
0.324026174537416 1
0.40819626509413 1
-0.0220281125814519 1
0.253109413761 1
0.140978747693506 1
0.0225158180923745 1
0.354661724976543 1
0.476993697223856 1
0.293393984831946 1
0.257576982748506 1
0.174719728142036 1
0.21734845809012 1
0.199882406923545 1
0.281079963650825 1
0.267739253152297 1
0.22848336873943 1
-0.1216011554281 1
0.163726602327505 1
0.107405916981758 1
0.350196797113359 1
0.289687767991499 1
0.416552903193575 1
0.0773085270936486 1
0.222742393582722 1
0.321816971941643 1
0.387841064711404 1
0.243398591721886 1
0.0216448633944321 1
-0.0657371694986308 1
0.112035653164156 1
0.044234389279482 1
0.0671151131810152 1
0.546733587444099 0
0.260498529153625 1
0.227338759356669 1
0.289629251576225 1
0.23197496436329 1
0.352148097189598 1
0.190103002327759 1
0.0282345711810833 1
0.243651567700072 1
0.237883497841999 1
0.115685478778836 1
0.325057794293315 1
0.183782276263868 1
0.0343232967669695 1
0.141465489334878 1
0.0509603012865656 1
0.13695290519107 1
0.121476994228948 1
0.298964966897422 1
0.228504346893679 1
0.150481122210056 1
0.296304554469328 1
0.332538693144689 1
-0.115596052149922 0
0.0856032314929198 1
0.172686931724527 1
0.218039583093876 1
-0.0453197519646142 1
0.0377691766518655 1
0.656711753551465 0
0.132927757255164 1
0.392148852765927 1
0.170732306136922 1
0.197590481319305 1
-0.116190872147014 0
0.00159083535210217 1
0.227086062829388 1
0.189606197486753 1
0.0690890754006217 1
-0.0548461956497726 1
0.127945991899654 1
0.0555715917642134 1
0.310962276818465 1
0.332165969352777 1
0.321373939379723 1
0.470771317588797 1
0.334889987487412 1
0.340486964707003 1
0.234158652822649 1
0.234633279662101 1
0.258158729422317 1
0.131164368967708 1
0.405854345056405 1
0.0984803449451144 1
0.331095731551732 1
-0.448897210585629 0
0.0441058600112183 1
0.437736408042157 1
0.379604839954878 1
0.291195881546015 1
0.571950122554931 0
0.558771888230529 1
0.113394796790817 1
0.298855509766218 1
0.377430138386308 1
0.17411428422085 1
0.0269559712491425 1
0.0743526120899998 1
0.0543870736509456 1
0.151213308734955 1
0.0926516328485446 1
0.0188769909809537 1
0.306966843573403 1
0.273325713193587 1
0.090630520509543 1
0.199822573633799 1
0.168203328722639 1
0.091086278831263 1
0.185738243157109 1
0.14538586947715 1
0.187991133443658 1
0.104892065986373 1
0.236770550394972 1
0.204629665384699 1
0.373229224053611 1
0.172768580552441 1
0.23809499147293 1
0.232647154152126 1
0.263906387966704 1
0.467149785206193 1
0.1955133972742 1
0.553445453515309 0
0.437444253818476 1
0.272272954159426 1
0.16032620167482 1
0.224131464468572 1
0.507435912530269 0
0.355837599389744 1
0.452746587031827 1
0.0478994133299067 1
0.164361511066913 1
0.142327590847475 1
0.248900184613434 1
0.148607915592821 1
0.106065633098698 1
0.153570300109609 1
0.210630300876853 1
0.540806868017958 1
0.415441449692472 1
0.269781152749262 1
0.0200903836908825 1
0.205789440405172 1
0.183142047739707 1
0.224906214482876 1
0.335232185386344 1
-0.298329885581836 0
-0.106724474434558 0
-0.259983140626575 0
0.241195598977048 1
0.449511569919613 1
0.188115512243648 1
-0.0658551725445492 1
0.458447971448749 1
0.174222151697066 1
0.18226657915177 1
0.00257478808439927 1
0.0775614331236825 1
0.286415725727169 1
0.157777142985516 1
0.0166641047130286 1
0.178644258901456 1
0.189063336949929 1
0.227144086067355 1
-0.00503143437421901 1
0.369150086518373 1
0.394951152311957 1
0.434064613578738 1
0.211035001594246 1
0.4697201331461 1
0.0812174943449727 1
0.143136999160798 1
0.0946649451924075 1
0.155004969956629 1
0.0632116294208833 1
0.123304193049764 1
0.136174634371801 1
0.320536389177383 1
0.163273977564281 1
0.00169073725245824 1
0.0407405308760366 1
0.300329690799509 1
-0.0265315375219815 1
0.196191804158187 1
0.153433279422625 1
0.306650414333132 1
0.0840679457643013 1
0.271140300699833 1
0.0682315855314141 1
0.319951155859363 1
0.335026818119809 1
0.239946405608392 1
0.105776446965126 1
0.466453196411624 1
0.0909235359492309 1
0.309551034362963 1
0.210771168334042 1
0.136486886343115 1
0.192616225008387 1
0.132094256013818 1
0.31309831950892 1
0.150500498222725 1
0.301744493396561 1
0.221061816412649 1
0.0483778787398306 1
0.323078472490053 1
0.212505789448169 1
0.306436416199331 1
0.480719933293833 1
-0.157575139086269 0
0.237358386446048 1
0.419637111033816 1
0.151443286289851 1
0.252334568623858 1
0.230365228046354 1
0.193703930576553 1
-0.00749473262204222 1
0.163801725190602 1
0.64748999551665 0
0.249527340296441 1
0.200162500260983 1
0.119648975595668 1
0.224008974537358 1
0.420296167483674 1
0.205171312167128 1
0.24811930897585 1
0.143784770205964 1
0.271208908003632 1
0.249834734155873 1
0.0971418157187146 1
0.225805648149386 1
0.388909030479072 1
0.501067000315383 1
-0.144285977167599 1
0.570577637998819 0
0.144357090815711 1
0.0981980763962022 1
0.492691179290907 1
0.371380013433003 1
-0.18651367362348 0
0.458409402103995 1
0.213050711602744 1
0.0319877109646168 1
0.0527342597972988 1
0.260885324529923 1
0.0907060681251171 1
0.327591749128879 1
0.224974330356468 1
0.0487176593462785 1
-0.0813230611074196 1
-0.00921842353747054 1
0.203483332135532 1
0.418472979934515 1
0.163520243592515 1
0.108456517928936 1
-0.10756578376287 0
0.170472016823413 1
0.350015790278436 1
0.331231300723923 1
0.0352201654778322 1
0.150939816437935 1
-0.00643789808869283 1
0.404589229864799 1
0.327151331186752 1
0.0331123786016502 1
0.195242839999018 1
0.339900729753874 1
0.267142134933136 1
0.160356630035821 1
0.498631196839524 1
0.304326342594156 1
0.369164875389876 1
0.23160920086858 1
0.318536121296369 1
-0.100959736015427 1
0.338621562075352 1
0.17375656627785 1
0.162491970289695 1
0.450723930853299 1
0.215026592770711 1
0.185149057725992 1
0.496714245184984 0
0.204901706367851 1
0.26853905491018 1
0.104305842448065 1
0.112118315769257 1
0.46676973600121 1
0.229316388865643 1
0.127303541819706 1
0.437409741984274 1
0.0803070305760974 1
0.35815123083075 1
0.129793502721013 1
0.0719223669536975 1
0.192609511287063 1
0.373628744130249 1
0.081198385931125 1
0.327824948798206 1
0.116499892074901 1
0.279366015316317 1
0.377493325810559 1
0.229922546001602 1
0.318463244520523 1
0.232755033832906 1
0.530150862638718 1
0.298194646923575 1
0.398584677386471 1
0.44548949758096 1
0.302512844740182 1
0.229230552654993 1
0.30446112355765 1
0.320422894127274 1
0.310394840588869 1
0.111898997153001 1
0.0767994203198921 1
0.213347454038142 1
0.357766127217949 1
0.331760965620304 1
0.162136991563592 1
0.19785174796819 1
0.218125624334433 1
0.397010553586785 1
0.0602451590533731 1
0.163994206624032 1
0.0981906060963428 1
0.294393018076062 1
0.341768406455563 1
0.0437103388646669 1
0.314679283381579 1
0.24444873710704 1
0.260862965565682 1
0.287677662166333 1
0.281935159437312 1
-0.0231815061057076 1
0.185916500553056 1
0.41254490657903 1
0.267210529306228 1
0.0407086689114351 1
0.182634894540192 1
0.193341388771877 1
0.126971376675901 1
0.477948693503592 1
0.162884999495441 1
0.01144064127615 1
0.194136292168685 1
0.221889074748306 1
0.167628950834391 1
0.0996394508078396 1
0.230106684413828 1
0.333379898906874 1
0.217232418785006 1
0.205420799549345 1
0.20614121572414 1
-0.0520163262217349 1
0.197560696649559 1
0.155193091466639 1
0.206110119252402 1
-0.0483445941153848 1
-0.0674002445450255 1
0.180806606427047 1
0.201382399957206 1
0.30157129277029 1
0.45106590629657 1
0.303273228384173 1
0.364504422964565 1
0.18428931990679 1
0.21759013529537 1
0.37101043975301 1
0.138507371154579 1
0.0107911211244512 1
0.485320817809175 1
0.435261997567438 1
0.111106349822209 1
0.29030435440276 1
0.282259814522331 1
0.245778345787301 1
0.362319000329631 1
0.0907376222263013 1
-0.15972179783422 0
0.0782509766014556 1
-0.133436139512393 1
0.513686625783875 1
0.166771989797434 1
0.361839059538632 1
-0.119333592160914 1
-0.0675501917600296 1
0.525598209894022 0
0.0178946846810333 1
0.271675727003248 1
0.129713940680558 1
0.383852233783511 1
-0.0443143769871246 1
0.401711720216556 1
0.369177823842414 1
0.321442329569517 1
0.399136567762089 1
0.0027140514413052 1
0.20973993595443 1
0.164060925659162 1
0.493196044734873 1
0.637025793408343 0
0.637615726530717 0
0.22465568067104 1
0.303419414379661 1
0.485131487033472 1
0.203390877784277 1
0.222149900894637 1
0.184815091147313 1
0.273001711734916 1
0.215357461739846 1
0.39306976632826 1
0.39359250497851 1
0.348584095945236 1
0.0525969717482109 1
0.300058670297095 1
0.204223319994711 1
-0.268064957796553 0
0.101959464136796 1
0.318320898580335 1
0.224724600873571 1
-0.109517436501701 1
0.378275723351389 1
0.23454041065417 1
0.463865253059002 1
0.313476396084105 1
0.441085721770707 1
0.0984377559034919 1
0.133869477155027 1
0.758726570408933 0
0.0738445826379303 1
0.287155349336457 1
0.355567264787263 1
0.153649290793042 1
0.182566502543073 1
0.354019000982463 1
0.313234213456776 1
0.0018888297553948 1
0.110676074563671 1
0.62963858864418 0
0.143833433547185 1
0.249983852100882 1
-0.0158545580341577 1
0.184549032587626 1
0.204181982025443 1
0.189635810191717 1
0.44165458345317 1
0.303219766186365 1
0.197724774675008 1
0.0886722737071874 1
0.00291908602153414 1
0.420195301619236 1
0.0266351132419361 1
-0.0955827734525301 1
0.1927758021394 1
0.281430988526243 1
0.306263315324832 1
0.0948354721118533 1
0.382371655768656 1
-0.355603353406423 0
0.431974743827467 1
0.322039712612347 1
0.182745914448486 1
0.0866730763418124 1
0.32413612820544 1
0.232067099226925 1
0.329237369372612 1
0.0940840827159641 1
-0.0345745619982677 1
0.303284615794248 1
0.131241718647634 1
0.228111710501099 1
0.204609507372945 1
0.213400303683887 1
0.206869854825231 1
-0.0706419947272281 1
-0.09735876120682 1
0.463102203916968 1
0.264652520811968 1
0.0110539057933177 1
0.60788862478763 0
-0.000294679441914617 1
0.272428171865047 1
0.22436272134269 1
0.222923528166229 1
0.069655238670498 1
-0.0816170154760419 1
0.113284690914899 1
0.309715532102315 1
0.0332803615931177 1
0.140932221423745 1
0.340447676429664 1
0.22532414734669 1
0.408170052482667 1
0.378220863877708 1
0.218947920497852 1
0.0849893379518945 1
0.155776676262499 1
0.262281638950376 1
0.165017127885568 1
0.0608494357397026 1
0.233067774378612 1
0.00721107422652297 1
0.295292124562506 1
-0.0845662101297146 1
0.276099492260757 1
0.120732689001119 1
0.190541323493223 1
0.168549650120018 1
0.243278228201179 1
0.444785382488868 1
0.0894325976646679 1
-0.113907714856382 1
-0.302207493053644 0
0.214032875254802 1
0.146621491638455 1
0.0429110221629763 1
-0.222100940602371 0
0.302904821388813 1
0.313845858670809 1
0.498015222171573 0
0.31934645137714 1
0.39480027051083 1
0.352312979102691 1
0.177124499483179 1
0.168629112837192 1
-0.0614794364693305 1
0.124568239814572 1
0.00910625013676623 1
0.432645901380733 1
0.183248005223609 1
0.35553895058048 1
-0.0876424365014292 1
0.33312628065777 1
0.299857911148939 1
0.0935810357787664 1
0.149007609483118 1
0.266907628888896 1
0.283148016629302 1
0.492107078261643 1
0.21064451786954 1
0.35633639627704 1
0.270130570754881 1
0.237547323883923 1
0.0288352776790835 1
0.117793204580193 1
0.0472691194023957 1
-0.0623818309937114 1
0.401648860952268 1
-0.0522976758259346 1
0.361304340786421 1
0.333009287370007 1
-0.0404230820809195 1
0.459501249041716 1
0.134673203521437 1
0.279243073527453 1
0.451699853613288 1
0.0844871899821895 1
0.31847997753468 1
-0.0334792233563744 1
0.193420953870065 1
0.23152992566856 1
0.0211233867155631 1
0.26445972259115 1
0.00902305023344839 1
0.334046453652027 1
0.122252886356771 1
0.0777963620997295 1
0.109989109031839 1
0.281863190204616 1
0.0122840661758696 1
0.117133615982246 1
0.234314764302763 1
-0.0548355515781512 1
0.212571708010674 1
0.10406428983225 1
0.0211779975247191 1
0.456698905562175 1
0.243441881598766 1
0.0731991428655343 1
-0.0543474749661842 1
0.0611678905029495 1
-0.0255305488546508 1
0.420899333515169 1
-0.0115891715541323 1
0.14803882808904 1
0.0899045198354508 1
0.223207871430946 1
0.118548490858076 1
0.259835248871625 1
0.226525855934918 1
0.19614548600791 1
-0.0194967305622668 1
0.149939442146212 1
0.264875743958156 1
0.162971749266735 1
0.404886466251968 1
0.186077965678201 1
0.239131174595211 1
0.278223378188057 1
0.1802798362698 1
0.345825485995638 1
0.00880897357576188 1
0.535766219601123 1
0.363403068232924 1
0.129180111180335 1
0.140018291920563 1
0.15513233928958 1
0.40011416896247 1
0.223723818637285 1
0.278800580134987 1
0.262317033723637 1
0.144417931829658 1
0.127825944377043 1
-0.0238792208949054 1
0.11356069358052 1
0.0838683297760622 1
-0.0149915496369082 1
0.339980031079434 1
0.297994903668899 1
-0.0631099704836882 1
0.159625631318891 1
0.581581358272826 1
0.248990827699354 1
-0.0658207090354767 1
0.150491537630292 1
-0.102980932545605 1
0.288642238340256 1
0.150787145771135 1
0.214377017588233 1
0.188825093438221 1
0.356466513820663 1
-0.0732100267868068 1
-0.0878618300424001 1
0.154636663208828 1
0.430206694844077 1
0.368322092242898 1
0.340673649094209 1
0.299148260740174 1
0.265074770860488 1
0.226758175634673 1
0.169530913027332 1
0.410711292818818 1
0.171453824433625 1
0.363459862600798 1
0.343886093909204 1
0.0299387977599278 1
0.377129045859475 1
0.0557345732298204 1
0.379149601563195 1
-0.135416192487411 0
0.444265037921097 1
0.212307560234328 1
0.3586457702014 1
0.161543207265629 1
0.172547717307201 1
0.313500324304332 1
0.104532691223221 1
0.27064298238399 1
0.587221564649053 1
0.219519318469477 1
0.233066889221518 1
0.10264443181148 1
0.125537397731856 1
0.0348172176275411 1
0.613358581529706 0
0.217233397128758 1
0.105761959671792 1
0.296141063343226 1
0.223955650068017 1
0.137701087740515 1
0.386285552992966 1
0.298330570694692 1
0.0687469250936154 1
0.169095005613453 1
0.200383992914219 1
0.329568751538032 1
-0.10121452030133 1
0.120437489777342 1
0.0740723685015646 1
0.225569628559385 1
0.518495894842405 0
0.272111279574428 1
0.309158128349114 1
0.0033632940039123 1
0.195281008459921 1
-0.0717941301865308 1
0.266642027962563 1
-0.0224612068916223 1
0.278632787515193 1
0.259212792111988 1
0.249173816744031 1
-0.131719524291365 0
0.288407922043078 1
0.167438221184219 1
0.203030118851354 1
-0.228620502393078 0
0.303393430837722 1
0.172905489168345 1
0.236645603176549 1
0.114821909955365 1
0.141438996047576 1
0.0925979542679477 1
0.282739959179906 1
0.0333221178030305 1
0.661930108128941 0
-0.0919618567961205 1
0.277035059780749 1
0.491637147990242 1
0.174704960390104 1
0.158108814842129 1
0.234305015743076 1
0.132164418406392 1
0.359513875634144 1
0.212297794154614 1
0.366965874607395 1
0.127075932276994 1
0.0345491991963368 1
0.28362835992208 1
0.280493640753542 1
0.119534887363698 1
0.369311384022952 1
0.310206219111519 1
0.420966071850409 1
0.182006606381753 1
0.282821315025186 1
0.247327152595795 1
0.217933522245773 1
0.156359448057708 1
0.0710626937051549 1
0.253345106568917 1
0.229883186808454 1
0.185733249290413 1
0.193791827733388 1
0.00578830304892441 1
0.228133982036281 1
0.124751651986754 1
-0.108101978561247 1
-0.0543076315453223 1
0.067844495868855 1
0.34682760483283 1
0.362981237454362 1
0.476411123142709 1
0.307058990411085 1
-0.0664943336206628 1
-0.0108739944307736 1
0.480647713166434 1
0.3480995921682 1
0.382974073335979 1
0.597069069886858 0
0.374888419139684 1
0.0324162966489267 1
0.136948354199675 1
0.410650757897372 1
-0.0428800117897305 1
0.533993712173879 1
-0.0890199898626468 1
0.350990113175161 1
0.379156947544925 1
0.140641948257197 1
0.456092022461196 1
0.325959940413922 1
0.246844105253712 1
0.209237408425376 1
0.308987098670358 1
0.376943119023125 1
-0.198991070542738 0
0.182381667157642 1
0.160230974311501 1
0.154058160879789 1
0.0343659741461473 1
0.154051042094707 1
0.31786670799652 1
0.175171665967661 1
0.311981966289447 1
0.173101016677565 1
-0.0648866267829428 1
0.500436013130639 1
-0.17049244099591 0
0.236829587860762 1
0.397989733749446 1
0.267170695833528 1
0.246839848003284 1
0.091189908612536 1
-0.222173104021498 1
0.547781739135574 1
0.709436645787418 0
0.169535922330338 1
0.367870142711287 1
0.533379825500142 0
0.132289845347533 1
0.289168403917104 1
0.195910627515049 1
-0.0431396313580759 1
0.361770036743552 1
0.298302334939281 1
0.207423641807297 1
0.133796886493698 1
0.289648723404793 1
0.0260047233759651 1
-0.0899176211504293 1
0.410419456574307 1
0.169302112905952 1
0.219273124175469 1
0.231144619924202 1
0.241870134850658 1
0.170308167690416 1
0.19544826438002 1
0.084497620962709 1
0.447417628337331 1
0.198291268208607 1
-0.0957398538529495 0
0.186319915596514 1
-0.067798712117154 1
0.391314858851602 1
0.24125433330972 1
-0.162930540727142 1
0.210668913898821 1
0.257022300793919 1
0.514232189108993 1
0.254697489429011 1
0.181360292080992 1
0.355818159809889 1
0.222138559271954 1
0.186376177664589 1
0.34501536559984 1
0.0863491896018929 1
0.491824588115096 1
0.249464238179538 1
0.0822638043129102 1
0.180687301742736 1
0.581659683720107 0
0.201458324674698 1
-0.0668546179045202 1
0.177488325594877 1
0.345987843564504 1
0.0605804418821453 1
0.183082962642227 1
0.0868458581942942 1
0.249333160567952 1
0.236143589972337 1
0.236779015906687 1
0.173643029083511 1
0.694624823429994 0
0.243989653236894 1
0.460518008374836 1
0.189120294527489 1
0.175853307527708 1
0.0341134375790979 1
0.197366409995235 1
0.327487663286666 1
-0.134875445893974 1
0.454080376759069 1
0.205069635319149 1
0.382370220902074 1
0.00386836222106415 1
0.115188329318789 1
0.360085398210786 1
0.274019321563621 1
-0.0155129786485392 1
-0.080384581445069 1
0.531597912255044 0
0.0184445678202002 1
0.164288783648163 1
0.264634201638719 1
-0.0765921468402606 1
0.236588448200887 1
0.455979974715967 1
0.150426835244551 1
0.428300992053243 1
0.389676710599129 1
0.0593778524112934 1
0.265852498686714 1
0.0612727351762871 1
0.410499325424582 1
0.299480657308225 1
-0.0280106345809175 1
0.216555362112229 1
0.2377983146581 1
0.310682853616841 1
0.24509688985251 1
0.278797661173101 1
0.263953999304229 1
0.234253073053297 1
0.259735356176119 1
-0.00766953770172606 1
0.239902773302532 1
-0.0442952527704057 1
0.11548638798529 1
0.010397136596053 1
-0.00503944779076619 1
0.123267698905934 1
0.43191979679712 1
-0.206584757784699 0
0.316362035352167 1
0.304538697295768 1
0.14410903215361 1
0.126524587090585 1
0.0748357502343604 1
0.177659952454907 1
0.163523742415445 1
0.0869840342129296 1
0.166230659008476 1
0.199211936787787 1
0.138397411510421 1
0.351130291936454 1
-0.0696655749201483 1
0.136790876337259 1
0.203626082009593 1
0.168725606811843 1
0.246531985783474 1
0.113468870670299 1
0.239266832907592 1
0.315989805797661 1
0.290347678837814 1
0.206910578640842 1
0.206799747759061 1
0.24169991143684 1
-0.0406062099029235 1
0.321229607399784 1
0.0203592748321873 1
0.540675937856916 0
0.291495918482825 1
-0.0280695574525967 1
0.334231620008207 1
0.151745658159798 1
-0.0609886416106111 1
0.529378476303654 0
0.133690608162123 1
0.283971539492962 1
-0.172033402594788 0
-0.0437299053126791 1
0.289727186144661 1
0.217409291797395 1
-0.0648340759804102 1
0.16471735954162 1
0.194339544677525 1
0.236430960457723 1
0.0799997896630715 1
0.069569598222691 1
-0.0414627199055027 1
0.283257337678021 1
0.0584007786353499 1
0.378042435919652 1
0.344791681514386 1
0.383289589532659 1
0.158638539617957 1
0.197812741720228 1
-0.0563033709612423 1
0.0149668139195172 1
0.170048123190669 1
-0.0557597396808897 1
0.119605061475274 1
0.392567055579766 1
-0.0705088407260787 1
0.350044100803368 1
0.274522427365203 1
0.437503657308131 1
0.400036370442837 1
0.262939274189348 1
0.287645166892888 1
0.16411351930633 1
-0.0488030381847658 1
0.0844167177707812 1
0.14772643823087 1
0.268028495750219 1
0.255331571017197 1
0.010773837652519 1
0.38381392064949 1
0.186794729705195 1
0.161792039254218 1
0.262489605197745 1
0.286165388101151 1
0.271466141794992 1
0.307905235053794 1
0.177883020067216 1
0.343724389629751 1
0.0199617962669117 1
0.258348373292641 1
0.109705345945541 1
0.023600725235803 1
0.35983730106787 1
0.358921486555809 1
0.361677117915788 1
0.737254047393914 0
-0.0431131564658208 1
0.283603441085072 1
0.267125469362411 1
0.191947220416566 1
0.219093511393267 1
0.220949154914808 1
0.0988787933517429 1
0.206312113917472 1
0.0219894910972436 1
0.357401452468835 1
0.33260837238881 1
0.102053300620387 1
0.160022711458433 1
0.27668472115306 1
0.431637777955405 1
0.16446172954122 1
0.367189142328236 1
0.379114046590714 1
0.314569937463135 1
0.383218311319994 1
0.593654728928937 1
0.121294768804866 1
0.177894491007929 1
0.380025572315381 1
0.214317459422664 1
0.19571804597254 1
0.246269266369572 1
0.174494438776612 1
0.298982366295922 1
0.162641864254817 1
0.449863689190123 1
0.277268496785248 1
0.596587211116216 1
0.160925376886573 1
0.158127562983043 1
0.0122800412104261 1
0.333581166351258 1
0.189747332423188 1
0.230115225550665 1
0.0228573343268176 1
0.167863548718652 1
0.186701780624572 1
0.216221278968495 1
0.0857079682976828 1
0.333493130494672 1
0.249741725001516 1
0.227311621873457 1
0.111754279391427 1
0.359251886331561 1
0.287615413658564 1
0.117637158131015 1
0.196738835637754 1
0.0350589348898074 1
0.0736310882200703 1
0.07108468774295 1
0.208090163712344 1
0.0318464204583077 1
0.0569185630065389 1
0.13585886650433 1
0.286210925427832 1
0.346424685834082 1
0.371792821512174 1
0.333621042568026 1
0.324543611091231 1
0.22729913161197 1
0.327641140304729 1
0.328671211178239 1
0.49254690976745 1
0.365902724384382 1
0.557707762791636 0
0.594731965886349 0
-0.032937873497976 1
0.185133002306422 1
0.167262303156436 1
0.334676127996734 1
0.201978613324409 1
0.0869430266635479 1
0.189875723329008 1
0.0569574490236673 1
-0.0130181575883218 1
0.490366580852112 1
0.418945820338078 1
0.217135448708364 1
0.268244333530838 1
-0.0323971988892764 1
0.0569553455175571 1
0.0105352057773406 1
0.0910975486905917 1
-0.00880445389298813 1
0.196463068113661 1
0.46959310271574 1
-0.0894262488877837 1
0.493853500167881 1
0.0752110071636052 1
0.0713282156841748 1
0.170797123085917 1
0.455826186758078 1
0.32957429025121 1
0.126271425363878 1
0.236249198893762 1
0.229469866168673 1
0.388510801235022 1
0.296543012092208 1
0.368355182337531 1
0.38168395212766 1
0.256857238670826 1
0.115919144111179 1
0.325789046129939 1
0.131191004716203 1
0.0146338019648715 1
0.149842119086583 1
0.164997338008915 1
0.324741637338092 1
0.146221791129371 1
0.311330570768557 1
0.161149064196627 1
0.0543769084503514 1
0.161322151246208 1
0.241672143977696 1
0.0623761614993662 1
0.301862458577163 1
0.353597532728878 1
0.439510226278843 1
0.204877280499297 1
0.0692606992006504 1
0.231224253952401 1
0.0507420424692389 1
0.358373603787182 1
0.268242520363639 1
-0.0061717136158443 1
0.244527990407338 1
0.326440611489024 1
0.0377918575853195 1
-0.0101138962122477 1
0.48932667954046 1
0.219914979592186 1
0.0982371667609279 1
-0.093013477218488 1
0.0322851680046548 1
0.453100198544739 1
0.11810283842926 1
-0.0553070314807131 1
0.296639456701887 1
0.257821493756707 1
0.0720025990537254 1
0.192291930420616 1
0.372853601773273 1
0.287795202722114 1
0.292201281890506 1
-0.118548422780848 1
0.0735735816648021 1
0.114420500385852 1
0.289683675171426 1
0.0652793130350819 1
0.298950381395766 1
0.0462537597445698 1
0.365911330624446 1
0.320575448513469 1
0.00818023003385148 1
0.0744500212150837 1
-0.190690787290195 0
0.239023242141536 1
0.391637412284667 1
0.115477422257005 1
0.171691416572213 1
-0.0364852762817678 1
0.185032636030826 1
0.527406791148118 1
0.417069570309977 1
0.576706136418643 0
0.143449712259096 1
-0.112398912903687 1
0.0798278168348474 1
0.293364677880014 1
0.177397687227205 1
0.504307334167096 0
0.150453627828321 1
-0.336366639470911 0
-0.0069195487047536 1
0.135931625008189 1
0.242915594869132 1
0.120377551779403 1
0.316981158173961 1
0.119101839610867 1
0.33980795999935 1
0.155744327788092 1
0.578112558549554 1
-0.333848126755688 0
-0.0967536335476927 1
0.154861413454725 1
0.303851857516123 1
0.0365483267427354 1
0.0567090492286948 1
0.308917680174732 1
0.0979426717513874 1
0.137785153138857 1
0.0897591660730711 1
0.370341388477436 1
0.326886446593038 1
0.166395723911506 1
0.249879721033022 1
0.159989782289067 1
0.0803097795396339 1
0.114255237115156 1
-0.145443099031063 1
-0.161090101691821 0
-0.0579216431083923 1
-0.11258004408902 1
0.184077623459076 1
0.178126538589191 1
-0.0541758061773332 1
0.419161895602418 1
0.0872344225364193 1
0.293515571099443 1
0.129971233320536 1
0.317244628693196 1
-0.0881509863435419 1
0.0156305809953035 1
0.226264646315806 1
-0.0616432362127727 1
0.276182911563659 1
0.289426337361832 1
0.144303686357212 1
-0.107682989088474 1
0.166369967213878 1
0.168605235866095 1
0.245299059009544 1
0.33675937920877 1
0.215474396324783 1
0.257013036203364 1
0.451181492840247 1
0.247286962098124 1
0.313764066430791 1
0.174020506644975 1
0.164101411609499 1
0.0941171121588972 1
0.24757969958774 1
0.108542176602041 1
0.298148467060404 1
0.225356889556945 1
0.388716194537209 1
0.185093737954374 1
0.112943966971006 1
0.293902440511366 1
0.192687254989464 1
-0.0533341923600277 1
0.102886230936981 1
0.108469825635112 1
-0.0978677573824644 1
0.182828748501481 1
0.000936373885418215 1
0.173822864096073 1
0.0904844588975597 1
0.21187778661868 1
-0.0323119743433074 1
0.114283390934048 1
0.280418128109312 1
0.428473449020066 1
0.0969535840048937 1
0.222074868411986 1
0.164038356533874 1
-0.0254116540385474 1
0.0889840453540569 1
0.383410850439641 1
-0.020016679509321 1
0.0198035816904526 1
0.213119445001991 1
0.169615605404026 1
0.257618325348134 1
-0.0195162558868085 1
0.212786435175791 1
0.215488791741506 1
0.214031089343706 1
-0.0224834421884399 1
0.132700255064935 1
0.0831424034357513 1
0.163414041114293 1
0.124625955735059 1
0.191181782960072 1
0.33004185108366 1
0.571206207736271 0
-0.0292479590091097 1
0.081842698513163 1
0.232056295319252 1
0.311687090841961 1
0.0223666058991736 1
-0.11202723849628 0
0.319557817942161 1
0.265735701035819 1
0.273933663920812 1
0.227784964646857 1
0.578195524128935 0
0.163696452265424 1
-0.146995737807204 1
0.268909289531294 1
-0.265824875237324 0
-0.0471436058726171 1
0.253819013722957 1
0.208181331818174 1
0.297606574716836 1
0.246182371034124 1
0.142822123341557 1
0.238947550574696 1
0.310256716949622 1
0.208740526011894 1
0.452592933349745 1
-0.0111285437368512 1
0.262780274619255 1
0.450413703535684 1
0.328910623424914 1
-0.00908272277367318 1
0.0315143789771761 1
0.332314081437251 1
0.0482191850942092 1
0.509380846358823 1
0.171877053511835 1
0.333607567722353 1
0.583552866458047 0
0.409051891929094 1
0.250184168156081 1
0.29763143661642 1
0.205254797296659 1
-0.0300931549307172 1
0.354648749383635 1
0.334642333036458 1
0.458768865555707 1
0.144673946515496 1
0.0724636224307809 1
0.149691632964723 1
0.0852871470622784 1
0.317067867802746 1
0.0503702246333701 1
0.320850488778223 1
0.417252108835422 1
0.517542445200047 1
0.36310972081693 1
0.287511650208472 1
-0.024866276283135 1
0.281391821021571 1
0.356716882833217 1
0.408281766116675 1
0.1904008135444 1
0.205647518222946 1
0.56169961358831 1
0.312425831325864 1
0.237823834121243 1
0.201164359851731 1
-0.122011823222002 0
0.263103248180938 1
-0.000878584735597945 1
0.199050199906718 1
-0.0022025937374483 1
0.0119858864907422 1
0.166196063512169 1
-0.0199265389696662 1
0.248791747732498 1
0.141867579943561 1
0.197109306409617 1
-0.0127447158062865 1
0.355790623046264 1
0.447352547627152 1
0.103169028612862 1
0.419376688843956 1
0.296766659376162 1
0.405944951870728 1
-0.0379429710468404 1
0.213544307768728 1
0.154035295620921 1
0.526709215262265 1
0.00916449959341977 1
0.444486416000519 1
0.288067067356734 1
-0.077396357608245 1
0.320437408854452 1
0.155752402067243 1
0.354184240555903 1
0.536942738132543 1
0.493725143615686 1
0.0747590565619129 1
0.112077380276437 1
0.602940811861401 0
0.345020777380846 1
0.145901025371799 1
0.263077059536227 1
0.240648037751585 1
0.314063198467301 1
0.177773774249187 1
0.21354230209975 1
0.40075264219081 1
0.126040631626977 1
0.14381805402409 1
0.317513433847464 1
0.00390181599784534 1
0.0703894324395711 1
0.549730147763924 0
0.243687822036579 1
0.215550004784348 1
0.201884627191233 1
-0.0396782267926121 1
0.416540862705323 1
0.301139353305446 1
0.167731465383072 1
0.569404931756515 0
0.142393739266318 1
0.224263080113322 1
0.357011224740354 1
0.288254358336903 1
0.464064681710407 1
0.290315743945209 1
-0.0801870395760306 0
0.403136875487559 1
0.525276272347037 0
0.0757919496000839 1
0.452452405437299 1
0.472110118355752 1
0.187345672313271 1
0.315765112039767 1
0.577656560024348 0
0.27007946968234 1
0.185976168834154 1
0.193549814175218 1
0.179002073831208 1
0.458290738781841 1
0.029706531736086 1
0.238630312037297 1
-0.0435675972749431 1
0.11272737564378 1
0.0677359621898829 1
0.00676090934699334 1
0.299982347954974 1
0.237389003344731 1
0.0487792620164994 1
0.423453993764531 1
0.315232600462132 1
0.133961682462189 1
0.107274740528628 1
0.218062159185651 1
0.126274502392477 1
0.586437835896013 0
0.106405297041239 1
0.27516329232754 1
0.477860940520771 1
0.000320072929284536 1
0.323741071273442 1
0.221895379500305 1
0.0889289782767482 1
0.220072025109039 1
0.0825167858463542 1
0.268454269117902 1
0.274977035894483 1
0.367070216713645 1
0.245217720053289 1
0.285816873585403 1
0.376510382732776 1
0.0348655172498995 1
0.162458731378704 1
0.0944017776330572 1
0.191468343008092 1
-0.00734907662559469 1
0.212177897899192 1
0.218015488987918 1
0.120803125059635 1
0.0293998826444216 1
0.222708418665138 1
0.524613435379445 1
0.273629246867592 1
0.305573846650015 1
0.289520254513255 1
0.304491048266272 1
0.165591909964266 1
0.0486881709675706 1
0.328150406881398 1
0.0554749431286462 1
0.0701109433050033 1
0.186576829593985 1
0.112765388040546 1
0.487510637175375 1
0.0649046436545159 1
0.19546657662361 1
0.278589637253977 1
0.0925177111082408 1
0.224577092248089 1
0.151908327095997 1
0.368566901315589 1
0.375796673817293 1
0.0926869847446145 1
0.357837155129712 1
0.0347691727459802 1
0.0568101495840768 1
0.107701888940415 1
0.0767838146902314 1
0.0955133760680915 1
0.355358156686447 1
0.0623787287054408 1
0.379287590304921 1
0.291523183315252 1
0.12912303970256 1
-0.0468302677243033 1
-0.0412217571726085 1
0.366728901819473 1
0.356048720495127 1
0.479051555577067 1
0.312546567569382 1
0.170500072377377 1
-0.153118886150362 0
0.230992193123536 1
0.198789707394086 1
0.156804853829342 1
0.131956339015211 1
0.227724291497516 1
0.227471937662265 1
0.273424013935955 1
0.0057204807041136 1
-0.195926808851864 0
0.177636648018799 1
0.109215665648626 1
0.310290496720862 1
0.38197405592915 1
0.160047478329556 1
0.107115253837032 1
0.309469332912342 1
0.150131680648856 1
0.387661174523215 1
0.338895264797171 1
0.386377790973591 1
0.153453231047718 1
-0.00531755366792223 1
-0.0409652652363525 1
0.102581603879453 1
0.245538124948637 1
0.318165627931489 1
0.345754494418082 1
0.314423332555551 1
0.223246657833099 1
0.267593203522273 1
0.0491074095285531 1
0.317103562626948 1
0.0422879405200435 1
0.26591086656816 1
0.194201934738305 1
0.206576422488895 1
0.234527521993225 1
0.100152485473835 1
0.258666566806796 1
0.441094808144052 1
0.0879304433720458 1
0.34717059913475 1
-0.059528889869984 1
0.257952303388014 1
0.0196061629511047 1
0.156644680336974 1
0.00780977834983167 1
0.212827174112501 1
0.0481062075989881 1
0.130373041589461 1
0.344410253693124 1
0.0127827281843223 1
0.212286300390896 1
0.0771068419281394 1
0.359974223476829 1
-0.0162708217954537 1
0.226091886461861 1
0.171162192346521 1
0.295790470090581 1
0.269786040395776 1
0.211241101219144 1
0.210894062046787 1
0.0421436696015986 1
0.137412008878538 1
0.181739491576024 1
0.230758072952252 1
0.0109450318084937 1
0.338087391630393 1
0.394693193944817 1
-0.212892400392836 0
0.216819653427751 1
0.209897046911083 1
0.283306001762329 1
0.219162606087124 1
0.3140929063458 1
0.18171221285046 1
0.479577478267721 1
0.0786274871080939 1
-0.0875159904121255 1
0.242200112009684 1
0.0453785313736723 1
-0.0490541042901964 1
0.0721583888160348 1
0.444364704603976 1
0.211420715077081 1
0.454463252674549 1
0.0134173929758225 1
-0.109968281891385 1
0.312365214339406 1
0.32684601673104 1
0.343077395625767 1
0.0736658692279356 1
-0.0802922984814031 1
-0.0402804845992165 1
-0.0300616689151565 1
0.241757834752143 1
0.207128568003901 1
0.22462263620701 1
0.213409889515924 1
0.212350011211959 1
0.469480213384194 1
0.216222905249062 1
0.0769128953089315 1
0.111129844098274 1
-0.171294107645723 0
0.260808369191487 1
0.0596384508695182 1
-0.0565654242182227 1
-0.221688770872622 0
0.1450744449021 1
0.340564273093233 1
0.134297331950157 1
0.279823092778973 1
0.290940488612459 1
0.0642914668276774 1
0.144423057774802 1
-0.0522786783625589 1
0.361516894560109 1
0.258956622531925 1
0.313768912360486 1
0.0824574074504409 1
0.313493725510748 1
0.230899464679203 1
0.00731762131296293 1
0.112627112204548 1
0.267499077516324 1
0.456873211726365 1
0.337326646615053 1
0.247342030150245 1
0.409461622928891 1
0.2706116765668 1
0.136345019326747 1
0.0916151796321205 1
0.160386475091336 1
0.296922724870686 1
0.195143896415022 1
-0.141408120328767 1
0.186646923276127 1
0.177536490751488 1
0.184042755649322 1
0.298365461234691 1
0.316716443391798 1
0.198637227711731 1
0.171543629934542 1
0.0539019497726287 1
0.413706866919878 1
0.129788751914098 1
0.222559180337058 1
0.228887614395904 1
0.103315337901585 1
0.130003566565475 1
0.0810226142382164 1
0.0408460412636688 1
0.326051164011323 1
0.326754157999155 1
0.183007519933251 1
0.319959560352798 1
0.407804116561484 1
0.038753317555719 1
0.476355246945583 1
0.13653620956016 1
0.164826330070455 1
0.363344802145231 1
0.390793786943634 1
0.631289361303335 0
0.197856713215039 1
0.171071164067391 1
0.104713084099553 1
0.0132626725391528 1
0.329589900832039 1
0.156564700486982 1
0.311256091641384 1
0.153148964164491 1
0.254404301976612 1
0.243593388494044 1
0.142017747936535 1
-0.112373473457116 0
0.272261300371081 1
0.310330435199674 1
-0.151484203963385 0
-0.11164287684085 0
0.362003424817949 1
0.348371594534442 1
0.0579174185679733 1
-0.0452710530305957 1
0.336679841639736 1
0.192133862293766 1
0.245396395405377 1
0.335562014784385 1
-0.104986111702329 0
-0.0217975696743358 1
0.142726338353731 1
0.224843833673078 1
0.387228609954287 1
0.226625904235646 1
0.406528704252763 1
0.115971616033263 1
0.279774591966619 1
0.0683615727416132 1
-0.0114148920448904 1
0.348579197011371 1
0.254635431397322 1
0.243655762761648 1
0.131686393215132 1
0.0358686945141642 1
0.0446094790477761 1
0.164839973876104 1
0.146820929207822 1
0.310170677187065 1
0.0847411425154696 1
0.180100725257224 1
0.523412116823254 0
-0.075869530324461 1
-0.00423671080696587 1
0.606541089973853 0
0.00183851399636057 1
0.298551425975823 1
0.275591389917961 1
0.13505307271446 1
0.166920882361897 1
0.212489737310847 1
-0.0070624388635252 1
0.380264023942043 1
0.117050227614004 1
0.175687300539184 1
0.243874802456216 1
0.103069320436047 1
0.111692539210364 1
0.354576640350344 1
-0.0221860297312955 1
0.0966641145134578 1
-0.00373088417197102 1
0.350552744876318 1
0.226408369455675 1
-0.0780657479295951 1
0.0107306805843133 1
-0.104363791859005 1
0.319901381578141 1
0.252086547320794 1
0.487589377042398 1
0.213106840573506 1
0.205721234822792 1
0.150208330455052 1
0.0885316192207392 1
0.296631380951501 1
0.143674961648173 1
0.271903188117517 1
0.239404635451296 1
0.078370595240648 1
-0.18470915961373 0
0.148307937953344 1
0.0773140008666761 1
0.136461645485743 1
0.0998982683602341 1
0.205173320650893 1
0.165831632193572 1
0.0682871378727173 1
-0.16350760144784 0
0.163408473096937 1
0.0568055311519491 1
0.34439771995435 1
0.511607749466902 1
0.413628614114826 1
0.453861553044239 1
0.272234209677123 1
-0.0711621958029764 1
0.111752896820798 1
-0.124415034373825 1
0.209953351392303 1
0.264545808099231 1
0.135869483061315 1
-0.123369543845441 0
0.397196048620231 1
0.110404255396238 1
0.47764590816248 1
0.264488659358031 1
0.31832593288754 1
0.455078604752161 1
0.250723584315114 1
0.37379219901118 1
0.267588671104673 1
0.354822806165291 1
0.376731212632092 1
0.339167579121843 1
0.325576078315157 1
0.449701024172839 1
0.161383600218321 1
0.020076339820201 1
-0.0542764702434516 1
0.297288333206096 1
-0.108267943895552 0
0.137816378848614 1
0.234129726908429 1
0.0939761714007011 1
0.4509315041759 1
0.285894951286372 1
0.0367077623967545 1
0.446525343256631 1
0.320794038035867 1
0.118718296889956 1
-0.037192830307349 1
0.0850909115287422 1
0.226068369100456 1
0.133085493146646 1
0.241349470932668 1
0.108836498451324 1
0.313792050594068 1
-0.0360400344404515 1
-0.0392630024471912 1
0.495776339683902 1
0.338009384086742 1
0.27995799099745 1
0.181074316609162 1
0.373523452422253 1
0.108760522409579 1
0.258422534754427 1
0.146409489179105 1
0.469216807107883 1
0.277410058018318 1
0.170528074272137 1
0.265782005799122 1
0.151261125232573 1
0.185577178085864 1
0.0928777099649502 1
0.287195072308188 1
0.192998516941988 1
0.0993510432696322 1
0.162294357453042 1
0.21118768222528 1
0.0658106387855184 1
0.483851590984964 1
0.526069905393823 0
0.0335633272822974 1
0.441099410006705 1
0.232071898740602 1
0.246144040799045 1
0.204959044737699 1
0.0903961525529266 1
0.0793230846749329 1
0.242234626157354 1
-0.0211635588408886 1
0.236367786896934 1
0.110867921578368 1
-0.0129720245909534 1
0.114337600113581 1
0.0207121416912953 1
-0.0291272338580443 1
-0.345570744282861 0
0.363054689372754 1
0.344199528831513 1
0.0131702085258752 1
0.227854843758038 1
-0.0813533292056096 1
0.164228326436817 1
0.518205163452555 1
0.262516285181006 1
0.395068938037435 1
-0.0797351669356719 1
0.276152406700726 1
0.428095530075839 1
0.45226487028334 1
0.673033072076901 0
0.464860436777632 1
0.0960681142579136 1
0.172345437140269 1
0.501364267064575 0
0.0266903343859077 1
0.21557298420075 1
0.259165425339941 1
0.0764117661806151 1
0.280084064016085 1
0.392144597266736 1
0.119436548716271 1
0.282355549600107 1
0.465384883542995 1
0.0838102366753028 1
0.366150543695781 1
0.261692155537489 1
0.243624951932046 1
0.1614643048379 1
0.376998626456679 1
0.0866957581642303 1
0.207155492630791 1
0.217733443390746 1
0.25548317103954 1
0.0909020716533126 1
0.0937810164582256 1
0.500328010086553 1
0.0781878214559209 1
0.276008863632843 1
-0.00507763126949953 1
0.441573854503698 1
0.301546097374152 1
0.314021196617518 1
0.0379483486294351 1
0.110462036175656 1
0.446355396588117 1
0.0248257557273137 1
0.101844360413111 1
0.408629942202124 1
0.231946011883978 1
0.0368392743088252 1
0.030404167090265 1
0.312572151593306 1
0.215885855808577 1
0.000907928549871387 1
0.247925514023299 1
0.37615209553076 1
0.223632302517493 1
0.229341229880292 1
0.0549388272499622 1
0.0490373263620688 1
0.242501862068712 1
0.286517017225634 1
0.212225032643993 1
-0.0995836612048844 1
0.249003836040267 1
0.146122375234106 1
0.255133532065753 1
0.0514281376621317 1
-0.131179605231168 0
-0.0255244713018911 1
0.163320524596446 1
0.0594318375102543 1
0.0759016857735273 1
0.248191387573095 1
0.176184244543438 1
0.168082283145082 1
0.152703252352469 1
-0.157318420979214 0
0.321636443525889 1
0.277479254443484 1
0.175477677227137 1
0.262345952799 1
0.305963468526478 1
0.143630877528662 1
-0.0976568992343253 1
0.673069629674143 0
0.133244395043491 1
0.273292147072437 1
0.316551218678045 1
0.0592876655606309 1
0.0539466106504857 1
0.089739822751752 1
0.016771756956496 1
0.590245304750317 0
0.00782293795011181 1
0.0981942591789333 1
0.0511013183631525 1
0.148949835540429 1
0.158644709340408 1
0.33793931026379 1
0.00109412577551074 1
0.151533679087961 1
0.0450634263560699 1
0.362157103929043 1
0.0073401587910282 1
0.252038236983098 1
0.447339999119804 1
0.229035972497869 1
0.335680158541726 1
0.260239421765179 1
-0.282998671227506 0
0.311398763377367 1
0.293060748741005 1
0.116484207317931 1
0.228860557175971 1
0.138995209422426 1
0.212961373338744 1
0.231538612778803 1
0.110676424612358 1
0.0509116973366307 1
0.00724107994569839 1
-0.193169506337928 0
0.137068412557828 1
0.274642451432561 1
0.0558078991423321 1
0.131906516520206 1
0.0967803016732372 1
0.2419113938954 1
0.288275276446332 1
0.319703748733894 1
-0.0818291244532926 1
0.0743412499883211 1
-0.0107909644538867 1
0.101365655133545 1
0.378683018840594 1
0.314102248010746 1
0.156506263126664 1
0.320022414646008 1
0.101657205492768 1
0.185096581565716 1
0.131280677004155 1
0.184581901312113 1
0.313907172689918 1
0.415533008466015 1
0.345425942253342 1
-0.271488837789356 0
0.0889079542520236 1
0.143515816404542 1
0.0946221431549939 1
0.193714176086245 1
0.00680999606347742 1
0.0500895080834055 1
0.284654965547598 1
0.123077701164075 1
-0.0323484142220039 1
0.202031209379423 1
0.205328332092593 1
0.390649182501806 1
0.38794527852762 1
0.348856235563326 1
0.205811534382244 1
0.137901396336 1
0.408303254563291 1
0.573998890827831 0
0.480063010147268 1
0.0293986460702506 1
0.173507312417785 1
0.565291330726925 0
-0.136475505293667 0
0.395144970366256 1
-0.0329177788963739 1
0.20376747914754 1
0.14427989110765 1
0.0155248995217806 1
-0.0939594894447682 1
0.167119054767244 1
0.0127487774707592 1
0.15486049062438 1
0.245794052484979 1
-0.0386154014221126 1
0.125690537736255 1
0.345799200343574 1
-0.00705874917841136 1
0.311450372046535 1
0.13949068042438 1
0.190052306843334 1
0.0834829027835324 1
-0.15515656520615 1
0.119266157364534 1
0.231685096156367 1
0.249245935451028 1
0.150762199199162 1
0.141474146114552 1
0.381770078870618 1
0.247050402732711 1
0.0290745185865185 1
0.0469298613406195 1
0.185149104199003 1
0.423058799471343 1
-0.0253077317304711 1
0.16966614825377 1
0.286726254104638 1
0.445105615401355 1
0.108986388312918 1
0.335806123832077 1
0.544461282358272 1
0.145291920391609 1
0.571824360641865 0
0.0547932956762767 1
0.325112564038187 1
0.597325431088411 0
-0.107380265930873 0
0.0783092008746437 1
0.493182294892559 1
0.0818287393045252 1
0.25113191279711 1
0.243510166616293 1
-0.124796756882044 0
0.0319766286198175 1
0.293090770405732 1
0.403668243413927 1
0.203772728727497 1
0.0354879984931432 1
0.194408404917853 1
0.137009293620098 1
0.338252466283696 1
0.0336997333478066 1
0.441101720571668 1
0.43623868286313 1
0.187471493581122 1
0.344037636657183 1
0.101855426375154 1
0.361704639775549 1
0.372581694324815 1
0.120807562967606 1
0.19174857412296 1
0.270140244257177 1
0.0410480131285002 1
0.449418073741953 1
0.0977628609014054 1
0.183261328701542 1
0.115608327766564 1
-0.0247859144435679 1
0.490264690190928 0
0.400929599704334 1
0.530042513937846 0
0.137470564157876 1
-0.0431452568162665 1
0.350271751304191 1
0.237020924672557 1
0.0517148969742812 1
0.227105535111003 1
0.024381424894695 1
0.196388405150188 1
0.135058732053995 1
0.522426596216592 1
0.134778289708623 1
0.00516077870286184 1
0.106458123061819 1
0.070957687226138 1
0.0730024324821743 1
-0.165453605801948 0
0.0968350106448388 1
0.229547558433001 1
0.45130719064723 1
0.230754673658674 1
0.4612182404982 1
-0.069014443016263 1
0.360259102834835 1
0.287941820677976 1
0.485914928771417 1
0.0722714495525315 1
0.411935006121845 1
0.197304773175773 1
0.0876039368650807 1
0.172366966567122 1
0.318937822711862 1
-0.0401098031895613 1
0.143459685532561 1
0.198161417486679 1
-0.0244436032999916 1
0.334668702110994 1
0.300076202407682 1
0.444964645567096 1
0.322437704758351 1
0.259135991534699 1
-0.0122895375337459 1
0.33174672952172 1
0.0901475275876425 1
0.0176448182460896 1
0.747121348780317 0
0.446987559467563 1
0.118876997708873 1
0.401238841257386 1
0.189538014341199 1
0.493181606084006 1
0.146757987695479 1
-0.132600021493653 1
0.225759129090684 1
0.0932871072965031 1
0.152802240334987 1
0.154770586491549 1
0.139407025781768 1
0.35312165975215 1
0.200803826033455 1
0.376056625437491 1
0.147704045612575 1
0.174882553577512 1
0.0295864333101911 1
0.19615208850502 1
0.286338431379115 1
0.361682920181521 1
0.013609696829753 1
0.225922380620118 1
0.00110705301398036 1
0.210767808755573 1
0.220239123537391 1
0.164636469100769 1
0.110980089032545 1
0.307410867546521 1
0.156447171263094 1
0.182098186068979 1
0.510744680748299 1
0.249575045079875 1
0.371125816516939 1
-0.0457420619779078 1
0.190265534846299 1
0.258315609518104 1
0.392447743318316 1
0.279183754667247 1
0.0491529375137349 1
-0.135544003112919 0
0.213305593307879 1
0.362513278287112 1
0.140974031731186 1
0.196633740121465 1
0.16202383338897 1
-0.0560946010425164 1
0.243422681213586 1
0.268273375746177 1
0.170671907809574 1
0.336145399863515 1
0.519511448940718 0
0.0103401002524852 1
-0.0557128087681754 1
0.00443627324577498 1
0.45166433761435 1
0.395554082510433 1
0.0839943006557913 1
0.161588283888205 1
0.222822149751051 1
0.309431623766367 1
-0.0793667895990967 1
0.197145121527549 1
0.212754931840595 1
0.35659617603947 1
0.140003883693979 1
0.00145395301255932 1
0.10051030983923 1
0.435293239735945 1
0.282009041292502 1
0.103374030437709 1
0.129622977840485 1
0.505412547379542 0
0.211011150393812 1
0.205096412134301 1
0.164594341150941 1
0.407037031781874 1
0.171157952420889 1
0.272336852503219 1
0.386982035471219 1
0.273414923296605 1
0.0948420159992384 1
0.362762942764171 1
0.128285850640827 1
0.423696647026643 1
0.403295849073857 1
-0.028101705978325 1
0.356155115597125 1
0.0307628712808902 1
0.0536247856899695 1
0.329809408768425 1
0.0453589133706095 1
-0.10183565315577 0
0.205494172125617 1
0.244496739468103 1
0.178564647448298 1
0.237172596509598 1
0.294427437427411 1
0.184516329208038 1
0.321049368883757 1
0.259232191385899 1
0.104997249777612 1
-0.218103372108488 0
0.338294954699094 1
0.0354112063140716 1
0.0656633998136281 1
0.261553069635256 1
0.199227023011728 1
0.103466991987867 1
0.334639019989359 1
-0.0169941367545716 1
0.306137836907619 1
0.282771864753292 1
-0.0452663427904233 1
0.258602040124159 1
0.504921481025629 0
-0.016399908956155 1
0.264038355935602 1
0.301143893735823 1
0.145904166197063 1
0.264365639688838 1
0.350164314109219 1
0.101769576351364 1
0.28130463749898 1
0.109068998372535 1
0.124519874287957 1
0.10109879951023 1
0.388260918595383 1
0.217298761784793 1
0.487693908184188 1
0.0573763661117624 1
0.35553604646453 1
0.250926465899456 1
0.257353912764786 1
-0.0359119406838473 1
0.385568206244919 1
0.0989788804511423 1
0.39591323863548 1
0.187489864377871 1
0.257518104574323 1
0.212133323486479 1
0.288370922849591 1
0.328129397905298 1
0.149845311162518 1
0.28140262310591 1
-0.27911529266306 0
0.390215041434106 1
-0.124501533086921 1
0.0122448787116046 1
0.308107506351532 1
0.0753573925708949 1
0.0424324326275724 1
0.0205890512547985 1
0.126587643371317 1
0.150739878502289 1
0.372150040706567 1
0.521487916661257 1
0.218276258658783 1
0.227086220275362 1
0.179037105740146 1
0.411059314466003 1
0.298707613668837 1
0.141257919869575 1
-0.0312353967543588 1
0.307175332749237 1
0.0475664748924381 1
0.253361112604533 1
0.0414693963928836 1
0.128071307212182 1
0.352383774232666 1
0.504462013466146 0
0.305744345695469 1
0.151777421425825 1
0.292048944688496 1
0.114942067348795 1
0.0949087956614065 1
0.254457266556445 1
0.162904906505974 1
0.503905372075389 1
0.437434377561114 1
0.286997748955808 1
0.0720398366490227 1
0.125389755838281 1
0.212542629307429 1
0.269044953644531 1
0.236356117802985 1
0.316790231992514 1
0.260133123045898 1
0.380080144231397 1
0.339896638633399 1
0.213910693664019 1
0.267867043703446 1
-0.156831372341062 0
0.38488950320111 1
0.147295841510172 1
0.198738560091818 1
-0.233180861582048 0
0.37666565170796 1
0.104811838215475 1
0.240211747187921 1
0.287112920643451 1
-0.296600433402423 0
0.156640979922821 1
0.116382421542601 1
0.377948869670343 1
0.0417747515071565 1
0.289227926588637 1
0.142596400119884 1
0.342537425913522 1
0.221871904891479 1
0.219650335839706 1
0.020273082029091 1
0.0370812449565877 1
0.330666697689731 1
0.0870038522866879 1
0.363885710199065 1
0.0150004942440979 1
0.177397681139311 1
0.246977036466888 1
0.63571354416372 0
0.348359024200172 1
0.181888930909915 1
0.217806094014889 1
0.14406074974422 1
0.471735797023096 1
0.17196020962205 1
0.173010429087652 1
-0.115668092219394 0
-0.0938044223689644 1
0.252820745941478 1
0.385458405968902 1
0.386297293699368 1
0.256475709170116 1
-0.0424694884094908 1
0.270982003081552 1
0.810844799586594 0
0.456247806840314 1
0.411770361468714 1
0.298465049621448 1
0.418621567767234 1
0.174921758319502 1
0.00838346814640572 1
0.0535778904812757 1
0.34984613917353 1
-0.0333833408572855 1
-0.135196829988646 0
0.332024337333512 1
0.306599491725957 1
0.0585146523240976 1
0.427127563541207 1
0.218718822944325 1
0.196101702314393 1
0.299278524653065 1
0.0957860256813763 1
0.200006320546801 1
0.360063198002522 1
0.0525115663913211 1
0.0785011783222269 1
0.110828260800513 1
-0.169284903281932 0
0.385222072444382 1
0.350645416969754 1
0.312354861108272 1
0.261469119185759 1
0.110950098079421 1
-0.0524042112551846 1
0.12659546051647 1
0.368032827489349 1
0.249083865538546 1
0.0920345389652761 1
0.00104591555803364 1
0.0228521311801925 1
0.0768371517378064 1
0.291701438481223 1
-0.0597988634388613 1
0.214926341384017 1
0.264782797288728 1
0.266672149341851 1
0.275464197514845 1
0.0357752026308925 1
0.467968857714095 1
0.10906686369936 1
-0.137420440666485 1
0.194003717976502 1
0.143173067471039 1
0.232837593583967 1
0.395161201701739 1
0.26585354088436 1
0.0993210204223844 1
0.34419346998292 1
0.425561355732157 1
0.126831209090613 1
0.227705150992101 1
0.1761167199991 1
0.424128675355239 1
0.073454187005449 1
-0.0738291715293847 1
0.43929731552953 1
-0.192795953220079 0
-0.0110492286113621 1
0.220455550398686 1
0.120870196052311 1
-0.0332483987602729 1
-0.140027954765993 1
-0.194487773980073 0
0.216395017034591 1
-0.246522163090077 0
-0.0611972372775636 1
-0.0597978503915005 1
0.15552914914472 1
0.340720848847457 1
0.445197467336388 1
-0.126325046539522 0
-0.0458171757328636 1
0.345052306138939 1
0.371102979252349 1
0.325106005452806 1
0.150628006326978 1
0.41506639938455 1
0.259980865508271 1
0.357406118766741 1
0.153612182372455 1
0.178875310543538 1
-0.156796234425507 0
0.148212963083437 1
0.335207426640948 1
0.186124157899079 1
0.340694973107498 1
0.150005761464929 1
0.0791889104934784 1
0.210409819820469 1
0.275551653354993 1
0.112283743306246 1
0.139058213432785 1
0.238961158295398 1
0.318640031795046 1
0.50774796039752 0
0.0897061574985167 1
0.358583890883812 1
0.207876244086612 1
0.0435537881082453 1
0.348814053102248 1
0.277510050060071 1
0.0742021060523822 1
0.331585912041641 1
0.187006695859911 1
-0.0603027280846169 1
0.400339956669054 1
0.228528497680498 1
0.278215674772176 1
0.402227427840657 1
0.158954562554066 1
0.393040056465894 1
-0.0142310188307075 1
0.258989794881087 1
0.421861134533222 1
0.378013666576176 1
0.556294297072953 0
0.18045386448352 1
0.21714614731197 1
0.136847566997379 1
0.22441122902558 1
0.155497061860532 1
0.126041738460207 1
0.290458269151044 1
0.183325771461791 1
-0.0525855442861493 1
-0.0607802366264578 1
0.306969269694998 1
0.252770829681473 1
0.280401046908449 1
0.216890057008153 1
0.273256842732547 1
0.027480533285306 1
0.364167450734403 1
0.463298761012312 1
0.00874257548751683 1
0.195480600191205 1
0.0867832491481799 1
0.230462957795224 1
0.0794264378922852 1
0.134927470167199 1
0.183207751023707 1
0.32334697962878 1
0.408341592005873 1
0.0453879496548163 1
0.311566843111441 1
0.352778443530018 1
0.0984471828103438 1
-0.193778615994807 1
0.493784359054356 1
0.323372048726767 1
0.00180613642160624 1
0.166203012328018 1
0.546042495318483 0
0.0429231588646104 1
0.00756604679420815 1
-0.12912873756091 0
0.0972590033405695 1
0.166645342451276 1
0.168611135409367 1
0.108069739312997 1
0.570210474030769 1
0.424511881391802 1
0.208762310333085 1
0.298984626259791 1
-0.0567107274926682 1
0.069193832938797 1
-0.059209191203452 1
0.0690236246653353 1
0.322397365960565 1
0.232344379745357 1
0.334244122861678 1
0.302490246765677 1
0.0567991370156594 1
-0.129741099353258 0
0.207315366486232 1
0.395095550723428 1
0.390545230163244 1
0.367300446102543 1
0.0491127388733094 1
0.32578325648007 1
0.0272837226127159 1
0.216180548554501 1
0.08323897160077 1
0.127932331349777 1
0.00804926904577771 1
0.318661780638034 1
0.326455382009194 1
0.157459207344916 1
0.47015927658272 1
0.326400928191465 1
-0.050722592792211 1
-0.0498067403608443 1
0.297855314226873 1
0.373774749500556 1
0.213518156469007 1
-0.000716344337074706 1
0.252590546382597 1
0.139403043829316 1
0.23696671175092 1
0.343870146817479 1
0.215566516037932 1
0.152207984811676 1
-0.167892674382833 0
0.0924951579949484 1
0.396842281892953 1
0.268873113703033 1
0.322610346922679 1
0.148663455916494 1
0.320787602076633 1
0.170425365515186 1
0.526876383756506 1
0.18363598954515 1
0.422414431792241 1
0.436745179589049 1
0.237477549195991 1
0.319982659321051 1
0.157687270103917 1
-0.0232164807092935 1
0.0564224108899943 1
0.256231950620131 1
0.0892187191515503 1
0.553298980808723 0
0.305429062080878 1
0.0865300756841381 1
0.0906854100377398 1
0.266856056958487 1
0.297551264298187 1
0.289213181369053 1
0.226564427061856 1
-0.100823300362504 1
0.538511681611158 1
0.172604225873418 1
-0.0423981729878652 1
0.186850145043221 1
0.289290618574968 1
0.439606529047109 1
0.0352720791151252 1
-0.105717278016102 1
0.601148059424114 0
-0.0960854704635901 1
0.211781305970452 1
-0.100327212637601 1
0.0394362202793269 1
0.296048800026657 1
0.383267441154827 1
0.247699985982003 1
0.263763930799653 1
0.191340565878717 1
0.386486897028193 1
0.0922546535968309 1
0.45011655994597 1
0.437737418203328 1
0.355963490691272 1
0.311096698882175 1
0.226441493468299 1
0.0187534154162601 1
0.234313408962871 1
0.200727973795606 1
0.676433380935476 0
0.105679305034792 1
0.361642574707886 1
-0.00757763048359801 1
0.413488750709922 1
0.446037067777417 1
0.229459074793025 1
-0.0538954193864766 1
0.114644081314268 1
0.284615101590482 1
0.297941376810598 1
0.0977598981732251 1
0.169117631175752 1
0.201073896429724 1
-0.0257151279376719 1
0.403119801006557 1
0.0466544954534614 1
0.296969005052389 1
0.286218070024626 1
0.19261651189746 1
0.0956128340060905 1
0.189664196241127 1
-0.00398111326545866 1
0.393596486962821 1
0.238755055231592 1
0.230810319641862 1
0.124283788041203 1
0.231500635233539 1
0.0636295406462482 1
0.348057111769201 1
-0.112310792328248 1
0.424326668964195 1
0.21714075211064 1
-0.00239580330750545 1
0.123438080307734 1
-0.133688742064286 0
0.33720367838322 1
0.432863437497727 1
0.18087054567138 1
0.238738469681592 1
0.137216435944049 1
0.301485663812556 1
0.401969445794857 1
0.261388801848236 1
-0.00932865379815341 1
0.245291609097522 1
0.464812401467544 1
0.274184045747835 1
0.183457610786644 1
0.176711086762217 1
0.140368433236238 1
0.227289117625264 1
0.0489415868072471 1
0.243635548200952 1
0.152451592985653 1
0.351583246430547 1
0.131147585310059 1
0.216825292357764 1
0.0807441944896431 1
0.188521435481361 1
0.16872670316227 1
0.165270630667816 1
0.235879999196181 1
0.0204425154431112 1
0.120749873745037 1
-0.144736652642082 0
0.100439654666888 1
0.14292313284514 1
0.351548979695344 1
0.223257237412923 1
0.40347059420517 1
0.196178223470681 1
0.218792069792629 1
0.308359573511177 1
0.25729069739136 1
0.210128703061036 1
0.212579394820247 1
0.0312976121635551 1
0.1306745375705 1
0.487799512919006 1
0.241688859550778 1
0.41060832289197 1
0.159665468380678 1
0.213407821041491 1
-0.00579945169433303 1
0.221892991473495 1
-0.0137359176712566 1
0.0117818313563547 1
0.151316805202098 1
0.235743404071489 1
0.226791942870425 1
-0.108420504733934 0
0.471345824483282 1
0.107766409792673 1
0.361350958415918 1
0.151826029358106 1
0.364785434366321 1
0.000997351388518142 1
0.330497540727352 1
0.0283543275040909 1
0.105964578199227 1
0.227311736751464 1
0.0321868277428308 1
0.0910400309850549 1
0.118302028771345 1
-0.0950680032876395 1
0.215343519793761 1
0.0337313259877457 1
0.534843123577606 0
0.120354529261893 1
-0.138795078457877 1
-0.0910910821205966 1
0.348317284827372 1
0.185084143309263 1
0.299876536449344 1
0.197792140521885 1
0.2310076538038 1
-0.271568242409913 0
0.236550637870675 1
-0.0375727761156605 1
0.0811575069260202 1
0.0100831457771625 1
0.220254384733928 1
0.170829646349414 1
0.224239330491789 1
0.306712034035617 1
0.0827910252660023 1
0.426915017992652 1
0.235105533520287 1
0.0590681831533488 1
0.220018763203847 1
0.163312247049075 1
-0.0521916717662173 1
0.148028392751008 1
0.303506941740866 1
0.269401830446963 1
0.139927731006416 1
0.363076441285053 1
0.125138545074963 1
-0.0812031083788476 1
0.235764133014426 1
0.244338168839252 1
0.172736122863249 1
0.257651742791838 1
0.111254956203052 1
0.357226663894567 1
0.269864643472586 1
0.0571343476568769 1
0.641259479311218 0
0.328579367216806 1
0.377657923172475 1
0.00289368342129552 1
0.196092698484747 1
0.143596277806097 1
0.102542060916866 1
0.447174336275203 1
0.532939009403565 0
0.399088770770858 1
0.345632957501109 1
0.382780937556825 1
0.38280424989143 1
0.285394007319986 1
0.00457277642810355 1
0.271129367537454 1
0.26439185847518 1
0.152453736459255 1
0.0736033960458356 1
0.441700766418399 1
0.338022033081715 1
0.0693101574295731 1
0.0733831359886989 1
0.0945661172237886 1
0.041970287394379 1
0.0481105779677976 1
0.230833843055318 1
0.189456781037218 1
0.351643024297107 1
0.0943498558822856 1
-0.103086601944584 1
-0.270513972797995 0
0.12165948153761 1
0.268963306071213 1
0.114619037430386 1
-0.261547741399118 0
0.581340354127902 0
0.40952986544835 1
0.193079622945264 1
0.208312275011258 1
-0.099303792402623 1
0.101915126828091 1
0.334939611756796 1
0.430472948686756 1
0.151114859885535 1
0.139010823074187 1
0.155618685735981 1
0.364293368340653 1
0.0812351065980334 1
0.345795931619501 1
0.332601673728766 1
0.18346274887686 1
0.0440439853940359 1
0.241184577579409 1
0.433211876512687 1
0.415606421717831 1
0.170011730863275 1
0.0933508537734557 1
0.172383423273288 1
-0.167623656514484 0
0.344928768249023 1
-0.00172074753704903 1
0.285157577829232 1
0.192524323285853 1
0.226080800047842 1
-0.110513827796033 0
0.111731012137396 1
0.217698714457272 1
0.114848263436651 1
0.209725733097802 1
0.0135137277639073 1
0.208040259613839 1
0.249872199380677 1
0.0924763212446744 1
-0.0190242238694282 1
-0.0198699636561211 1
-0.017398060435756 1
-0.0750120573677114 1
0.154602043695671 1
0.298605991306193 1
-0.003863563699923 1
0.107779612431401 1
0.396540799904446 1
0.206679549486243 1
0.096817333455693 1
0.46211853431389 1
0.0104817375904466 1
0.340575804680278 1
0.411694464626998 1
0.405002452601458 1
0.0675750397909653 1
0.312997172160019 1
0.399407669422998 1
0.201032744713315 1
0.180468800094168 1
0.129321867846392 1
0.0817191711668753 1
0.0383105090220052 1
0.140935681599337 1
0.184325148465959 1
0.314385572582156 1
-0.0628939025853608 1
0.132539548464059 1
0.471169034672189 1
0.128383571130131 1
0.122847008901012 1
0.424178804316118 1
0.165067129274593 1
0.262886062830596 1
-0.249966036059707 0
0.400545785318994 1
-0.0767277394191613 1
0.356976346742513 1
0.140246360341175 1
0.29734535962981 1
0.144262074223307 1
0.313135139295352 1
0.209929448616361 1
0.448633168030233 1
0.68388833547774 0
0.0419284348840842 1
0.0296926061102631 1
-0.112138324878779 1
0.219447802016995 1
0.0522015063279141 1
0.348571753744978 1
0.117508132724731 1
0.33933245676196 1
0.190671294869518 1
0.105120588541269 1
0.16126763001824 1
0.251873718015667 1
0.0760740360628474 1
0.133162934203433 1
0.00743040923888596 1
0.26724396855387 1
0.204469544651162 1
0.248628506179305 1
0.329484465414962 1
0.113159713555644 1
-0.0844911346765563 1
-0.00524399194644767 1
0.100353149301343 1
0.268025194572261 1
0.325811383147361 1
0.170490311356361 1
0.0156107026740209 1
0.181980158436232 1
0.340921915343156 1
0.265606218824211 1
0.327835386639025 1
0.335944215372263 1
0.228457810659412 1
0.307948266325603 1
0.423084850970214 1
0.253211043113539 1
0.318827857035665 1
0.266060714020365 1
0.563416186846861 0
0.163207596462499 1
0.438001600513307 1
0.477127787130388 1
0.544360202236734 1
0.193006817296778 1
0.128887451201029 1
0.292386075793446 1
0.242288201336619 1
-0.10052213530871 1
0.0545350629855628 1
0.468479093899765 1
0.513709553658366 0
0.13847857926702 1
0.199809845232664 1
0.416216126185128 1
0.388269027803159 1
-0.0671064917945249 1
0.0238556599642556 1
0.224129635560865 1
-0.0877370004961026 1
0.123186532612467 1
0.236964980654763 1
0.0849711805694 1
0.353300822811549 1
0.140693419167762 1
0.147655646272662 1
-0.0337294630968101 1
0.0972915487248448 1
-0.0624225541281473 1
0.101105843417485 1
0.480719860947618 1
0.208263010753102 1
-0.104027387687911 1
0.134051056631493 1
0.0224683454508806 1
0.343704893940827 1
0.134638629550482 1
0.312938334413981 1
0.31154774921374 1
-0.0974398100792544 1
0.441460850321172 1
0.36318143498463 1
0.151149251148537 1
0.289885584069135 1
0.130453660151587 1
0.137927484230232 1
0.147004495229322 1
0.110212183565099 1
0.059462004038153 1
0.149962908923719 1
0.19023886964 1
0.437548597878975 1
0.16590517747322 1
0.115545985280913 1
0.395890648757558 1
0.214189000055678 1
0.279817375562088 1
-0.177254183582596 0
0.398634736613283 1
-0.0771424132424609 1
0.0179893977271488 1
0.103206148010911 1
0.384542164645291 1
0.30155608938405 1
0.133346555990537 1
0.252577899739216 1
-0.0106342270652865 1
0.322001402193644 1
0.472067954524885 1
-0.0434131822950762 1
0.170803567718053 1
0.129676689370042 1
0.433833157931658 1
0.295754151753676 1
0.421408873591612 1
0.237380677696473 1
0.353677360567717 1
0.351346909281915 1
0.164717975734 1
-0.122586567406331 1
0.175469465243601 1
0.427215397617566 1
0.0127512453248515 1
0.220303554989908 1
-0.0567649791030146 1
0.357848091913252 1
0.453589160745841 1
0.252313189901545 1
-0.148406479933497 1
0.30281010564705 1
0.255426187920129 1
-0.0292003593038741 1
0.230736034695549 1
0.404511052051224 1
0.0814875269235754 1
0.279149893094778 1
0.552703791115053 0
0.377476772850121 1
0.487761687811804 1
0.270206213242978 1
0.148005515241361 1
0.186852165436782 1
0.178262765352783 1
0.218531239913747 1
0.284200934132894 1
0.0170127721396774 1
0.211192986591271 1
-0.0412580141545043 1
0.108581363474189 1
0.514535577193644 1
-0.0179306459049029 1
0.0956127070691979 1
0.0760583732317909 1
0.124018025733821 1
0.0740931358897936 1
-0.106562877150357 0
0.410682472452615 1
0.101214646213198 1
-0.0694477812570699 1
0.208706322801157 1
0.0486046514476249 1
0.071908810018906 1
0.164341516431068 1
0.183898570218921 1
0.149909664491071 1
0.399720031957243 1
0.182690685848379 1
0.364295666704138 1
0.104615888539948 1
0.0612595241385314 1
0.21143084873238 1
0.268236264237517 1
0.114213462995791 1
0.143255151060531 1
0.273941785894131 1
0.150264544103399 1
0.0999763072125553 1
0.302539700823894 1
0.293535642693086 1
0.25850541555738 1
0.150446227912528 1
0.173899022320871 1
0.377782952886876 1
0.160733403023667 1
0.322118714205259 1
0.045892475699634 1
0.190914691395045 1
-0.189163681692579 0
0.445181405455403 1
0.00972722099498049 1
0.164855859068814 1
-0.11209858176473 0
0.0719081988281747 1
0.262709646063026 1
-0.0535790983743071 1
0.194918467948889 1
0.0740102810676295 1
-0.0410544279600094 1
0.183265939059815 1
0.294978586644434 1
0.141595336042751 1
0.266731184137686 1
0.194216452627816 1
0.390900663017026 1
0.0531470659498569 1
0.270448549911096 1
0.355825186355801 1
0.196910591502698 1
0.268803265653954 1
0.156586282808935 1
0.316832846282138 1
0.403330564999486 1
0.187839251382622 1
0.326626054786245 1
0.190770990256879 1
0.209702848983996 1
0.200981448129846 1
0.154527419278021 1
0.0390656327320266 1
0.558852833383179 0
0.181573045523797 1
0.170095276217567 1
0.0395460643890958 1
0.338819131938723 1
0.119871014143531 1
0.430498781886118 1
0.36080391544354 1
0.207754018628474 1
0.00536775514977332 1
0.045829163841132 1
0.329728159308831 1
0.321474967995322 1
0.161119669648789 1
0.419628763073761 1
0.27926723802581 1
0.180982910355943 1
0.261724072186206 1
0.327845752673171 1
0.357061645427514 1
0.372415000423416 1
0.447739040347621 1
0.368193152530802 1
0.134023501304526 1
0.0989980532464133 1
0.231712883972143 1
0.246789205820262 1
0.400175364112947 1
0.161143554624786 1
0.0146380812137812 1
0.187478521505542 1
-0.0483053575565887 1
0.447823612005841 1
0.117373864872258 1
0.249484071004774 1
0.0985898187286051 1
-0.00856726909382664 1
0.271968665895232 1
-0.0215642259945655 1
0.064743381393931 1
0.0372344751579715 1
0.0872239401728902 1
0.103486625221125 1
0.1579553856695 1
0.177132175787605 1
0.361907093362843 1
0.151630538352266 1
0.151019810480944 1
0.228142499143771 1
-0.0146093225605947 1
0.127868182719654 1
0.213330679372255 1
0.20107696266846 1
0.282769919067881 1
0.143488568154272 1
0.251860341944986 1
0.0601575818201672 1
0.464070833168758 1
0.544729527414081 1
0.193052077085377 1
0.0742014844951343 1
0.176037140999783 1
0.397653510765644 1
0.406319426675008 1
0.215777928907572 1
0.2528877573077 1
0.27529694735454 1
0.198359515053056 1
0.347628456970152 1
-0.167740753501945 0
0.264169953552283 1
0.495702540282759 1
0.0583774222070211 1
0.310942152958491 1
0.308087424006706 1
0.101805479123411 1
-0.0159465031540673 1
0.328474249946239 1
0.262936345798903 1
0.332435451995448 1
-0.0841078574932383 1
0.124055007190843 1
-0.0866014542454931 1
0.349871538652835 1
0.340726606048199 1
0.50854377936644 1
0.128454096804341 1
0.258028508014055 1
-0.0345263919648562 1
0.103870816580084 1
0.152792005162033 1
0.366597621685103 1
0.574708494180459 1
0.248526615212383 1
0.31934312228878 1
0.20033087349068 1
0.270435709308892 1
0.497879855805582 1
0.221804344379719 1
0.213516862891193 1
0.120616244660498 1
0.307657297435936 1
0.00182552068407244 1
0.100682629965852 1
0.449149473450206 1
0.373858129932914 1
0.0513801514647181 1
0.40125977220234 1
0.0362874386805787 1
0.0738375226039611 1
0.450352953018346 1
0.439932934719207 1
0.405698177377764 1
0.0544090895919546 1
0.085922656210127 1
0.0119508845738569 1
0.240139767588354 1
0.233281374481559 1
0.208128406373616 1
0.0566258736772984 1
0.220647215761847 1
0.210011363596635 1
0.362383684636723 1
0.448754432807395 1
-0.0889906752781089 1
0.464967955970666 1
0.237545272973811 1
0.133826699501757 1
-0.178565185765313 0
0.127111290368802 1
0.195917855715187 1
-0.0462430231644752 1
0.101065779664797 1
0.317883540499216 1
0.465019231627747 1
0.396295393022121 1
0.420159181544807 1
0.309942281980407 1
0.129942193013192 1
0.102488293647235 1
0.235283831432808 1
0.112049579036224 1
0.196553219500583 1
0.101501292364432 1
0.0842436076336628 1
0.206970677093881 1
0.20757677015739 1
0.0757484964880329 1
0.295236893066506 1
0.307479163909895 1
0.347257554932745 1
-0.0177024588085759 1
0.157345680867839 1
0.130212729456234 1
0.253309927774862 1
0.0993543770675527 1
0.645093964743488 0
0.131980367879773 1
0.15282818093185 1
0.163568723693839 1
0.226102535596839 1
0.34368239074962 1
0.086755919050632 1
0.60388984061274 0
0.106662252067756 1
0.0567971277236789 1
0.340783227110189 1
0.351980875279902 1
0.545561700579295 1
0.168756256958131 1
0.0996429014539638 1
0.345260364686364 1
0.31928873123829 1
0.109503204230909 1
0.226426279132621 1
-0.280056758330843 0
0.0772035608271721 1
0.489652830434476 1
-0.0726473355441619 1
0.553832990889394 0
0.473152549691913 1
0.323647282670476 1
0.0836352994259354 1
0.307119295432753 1
0.164567889339731 1
0.326019022200385 1
-0.224158257279679 0
0.212112144402657 1
0.224371605258759 1
0.00963818957490139 1
0.481378452594736 1
0.0885418520204971 1
0.0683859627436014 1
0.126324009884113 1
0.328391351166812 1
0.504910801432708 1
0.0620621986764506 1
0.0030029921439187 1
0.266777177190359 1
0.308464987890416 1
0.432646774326097 1
0.316394958943131 1
-0.0183490214045491 1
0.553986233788305 0
0.303039479545671 1
-0.0437595226149048 1
0.155079930888819 1
0.174386022411845 1
0.377748015252022 1
0.172869152449122 1
0.143259841184638 1
0.507808617514038 1
0.181530949843765 1
0.437016332625363 1
0.343300256966907 1
0.339150999888106 1
0.290901312458296 1
0.323859331726705 1
0.24970627974601 1
0.320237335692021 1
0.306186199080895 1
0.378104797555993 1
0.178610297545819 1
0.342228241382345 1
0.181697909459693 1
0.24910951709163 1
0.125474798307669 1
0.233388939118095 1
0.332475418786236 1
0.619016887730353 0
0.351030681748642 1
0.180216523374983 1
-0.0591440918737756 1
0.123390811351099 1
0.343336726726651 1
0.284274592688693 1
-0.0394829876647619 1
0.453883007795268 1
0.15072499617627 1
-0.0117743655030345 1
0.406418344696477 1
0.291438879494811 1
0.271109662987319 1
0.089188909907913 1
-0.0119394856224753 1
0.0656222676418659 1
0.173227608568561 1
0.277757522064291 1
0.299902606991857 1
0.138724148700274 1
0.22587558813768 1
0.121541535886109 1
0.576743875840481 1
0.394971241878009 1
0.20178640918598 1
0.262723180025906 1
0.0520507862010696 1
0.101257365082819 1
0.179509248108229 1
0.155271249894674 1
0.393668009760945 1
0.244267313990907 1
0.274855622036215 1
0.26995181816663 1
0.133448676257158 1
0.206423179342609 1
0.54235281327613 0
0.158629951744471 1
0.218080748911358 1
0.365233105292502 1
0.377962223442522 1
0.0852451063229105 1
-0.111419412474085 1
0.181534578841317 1
0.48739437738181 1
0.269853673892377 1
0.249895137604075 1
0.261372292510936 1
0.0371682325758926 1
0.220676369667417 1
0.337372916189434 1
0.253925964976604 1
0.208537805819434 1
0.224940390333712 1
0.265433459440636 1
0.296184443004849 1
-0.101214433936615 1
0.254692424180496 1
-0.0617120063087518 1
0.0156261284618805 1
0.0244747693408451 1
0.407513036860509 1
0.0898260395377795 1
0.374665927342512 1
0.0352038536279498 1
0.0189558257821248 1
0.546516826790355 1
0.180187484769324 1
0.0748633554903499 1
0.447844487416799 1
0.60162455883324 0
0.289374267425458 1
0.271611210838543 1
0.0372209185931055 1
0.312508747326678 1
0.00915555503717785 1
0.0842285234690587 1
0.146619325628785 1
0.13592754237519 1
0.184159093458258 1
0.578914091057467 1
0.0493284701361005 1
0.454274581100843 1
0.34172271863841 1
-0.00649591313437168 1
0.148149775550939 1
0.0419397274124365 1
0.296923187247984 1
-0.0504551005579836 1
0.317938789541024 1
0.103083101086161 1
0.26580359276397 1
0.23491128142233 1
0.00169545771887294 1
0.337029651560541 1
-0.00662457926836237 1
0.287291211392707 1
-0.0295344281042938 1
0.0211405511159405 1
0.0227194941368733 1
-0.276639172579241 0
0.190013667108153 1
0.21919420805697 1
0.132213348636512 1
0.360937485570014 1
0.186877543135287 1
-0.0846710321466723 1
0.377214377252771 1
0.230772431604987 1
0.122492058926834 1
0.157929149432734 1
0.439400433901731 1
0.011184480226031 1
0.209456090901538 1
0.317689355067738 1
0.262401462535933 1
0.302078244454324 1
0.0810754869536834 1
0.217544494446501 1
0.410628516994829 1
0.0969644099556724 1
0.349173362680634 1
0.413925432216827 1
-0.182189897538159 0
0.0050599256178061 1
0.200027090808802 1
0.0879803105448903 1
0.28238998023515 1
0.313990509550041 1
0.370634480329923 1
0.256618019205168 1
0.352860880581408 1
0.412933576421429 1
0.210920496283079 1
0.0573012227436142 1
0.308836444418529 1
0.270562775231053 1
0.377550828020853 1
0.12704824735247 1
0.194410109491135 1
0.103343362839143 1
0.200036524755518 1
0.164982860447819 1
0.325952426015972 1
0.208119911041342 1
0.403851871732247 1
-0.0739550786369733 1
-0.0823880890397805 1
0.385498293997848 1
0.143029449340514 1
0.141259838431379 1
0.366859424619125 1
0.0908374230476734 1
0.322795936509079 1
0.0627950487876986 1
0.270354025549886 1
0.235552323732574 1
0.134814909501736 1
0.288538416354874 1
0.300760928407879 1
0.381859571106572 1
0.338966352385637 1
-0.129741547197965 0
0.261361735348909 1
0.255864303439287 1
0.411911119074384 1
0.298152430260082 1
0.297018656898053 1
0.144844773783138 1
0.273467273698073 1
0.199376147891376 1
0.255710883663518 1
0.304629079434536 1
0.268252824269304 1
0.223319383547186 1
0.253629740505804 1
0.0527789331349866 1
0.248917371858024 1
0.154882752959579 1
0.450778814895591 1
0.0895099556090509 1
0.234821572769935 1
0.0465866199767226 1
0.397627449167693 1
0.0607785113256049 1
0.363723142283194 1
0.18462343815266 1
0.378548317539411 1
0.0426355028508075 1
-0.058528249765504 1
0.349940891688822 1
0.513558097159973 1
0.396922897818536 1
0.108722229142596 1
0.034692058087748 1
0.0972525451373403 1
-0.0228452691708991 1
0.325342214618002 1
0.381693781148923 1
0.209181206932663 1
-0.107215159935524 1
0.205296926814446 1
0.342710551524932 1
0.324706322349184 1
0.464451208413994 1
0.145585928557023 1
0.22445664577235 1
0.147874919851554 1
0.125269799237341 1
0.258024206338655 1
0.322428106950317 1
0.195387716260785 1
-0.000949812387475206 1
0.221961212271633 1
-0.0949300273479637 0
0.2448776650523 1
-0.0329479641062735 1
0.429923093776652 1
0.113568067658166 1
0.31270375713433 1
-0.0177418444144004 1
0.23174436517928 1
0.243704816697883 1
0.417569230389897 1
0.124186637974828 1
0.275204948086912 1
0.0452822124820975 1
0.118347635592346 1
0.233832911909417 1
0.286138691881686 1
0.526399292063042 0
-0.0180605746145401 1
0.387358055057883 1
0.446437507044983 1
-0.0775378793852161 1
0.257331846112214 1
0.398436017984619 1
0.0730825547936649 1
0.249243549363346 1
0.181489330731655 1
0.082284317224091 1
0.0934136345915043 1
-0.00981904067000935 1
0.0749912790129318 1
0.157428079778037 1
0.309968354230852 1
0.290122907044492 1
0.115529140209618 1
0.276429576636045 1
0.286479815993003 1
0.22735754459633 1
0.185341659489234 1
0.00109535383295707 1
0.162332267940527 1
0.434749481036469 1
0.0428485859518517 1
-0.037886526404649 1
0.377166708322752 1
0.367680139267608 1
0.159647405661362 1
0.115377366615971 1
0.444271555653431 1
0.43969836201355 1
0.335416854462773 1
0.427403427841423 1
-0.0364016978637157 1
0.215371799127074 1
0.324030421875128 1
0.404078782045627 1
0.0919627997621268 1
0.212772962282273 1
-0.164444685229905 0
0.371546493676063 1
0.281301645825865 1
-0.00971985620255066 1
0.126725666784146 1
0.293192127014014 1
-0.0130199430651905 1
0.00588186633619533 1
0.0984561177622477 1
0.244409126157287 1
-0.109578502967388 1
0.107030206924259 1
0.243913115639329 1
0.175976580032975 1
0.189762721225008 1
0.0905653203031593 1
0.128749554378 1
0.237289242107342 1
0.0422308009935297 1
0.152749862430585 1
0.339776342713489 1
0.35313934640328 1
-0.0717624246843594 1
0.194342248895357 1
0.230010456818432 1
-0.0932129374305446 1
0.484413552039376 1
0.28838002032856 1
0.0931516305502418 1
-0.0434005674814173 1
0.337448902438442 1
0.10882097361719 1
-0.0529971156086456 1
0.456845059713178 1
0.331130151026279 1
0.111197372165528 1
-0.0689586293507358 1
0.338973857761146 1
0.104798011917486 1
0.407338914841849 1
0.186939379902597 1
0.241927562361988 1
0.256781645263372 1
0.213902049817289 1
0.560633846027984 0
0.222004715390059 1
0.04760507347179 1
0.514828559147973 1
0.28426153659386 1
0.29720561318934 1
0.170942325038522 1
0.304929880196818 1
0.108143950178121 1
0.0278100841325573 1
0.344662591758939 1
0.059873471245098 1
0.385837801724288 1
0.100461458025147 1
0.349854494354673 1
0.14905122144096 1
0.0951192542414756 1
0.32609189381503 1
0.0940249162927197 1
-0.111131859617076 1
0.145368475462304 1
0.116556074588316 1
0.570232055000541 0
0.116078640203125 1
0.463164661320268 1
0.0689279871489572 1
0.162945144706537 1
0.200796751271424 1
0.450921696766016 1
0.147953945696168 1
0.0420922559766338 1
0.238199127834866 1
0.24271886197145 1
0.319126352865325 1
0.395608433915775 1
-0.0646987979975018 1
0.0186459142682759 1
0.165119853095795 1
0.134595189862745 1
0.385162814504284 1
0.0181629195380063 1
0.525527888769348 0
0.353039355953279 1
0.317076325523564 1
0.213669784584119 1
0.275207541598875 1
0.00727719467779338 1
0.403036164514956 1
0.196792046403801 1
-0.031549978619298 1
0.0932697843152271 1
0.251318201046896 1
0.486572490533327 1
0.152917564195572 1
-0.063234127995009 1
0.249751467939891 1
-0.0842453546060385 1
0.206068901057278 1
0.20658673070979 1
0.506380135871571 0
0.101054806707864 1
-0.129884738611064 0
0.227052233794175 1
0.0955240848590834 1
0.290845848360681 1
0.210076268726585 1
0.245934620900976 1
0.196200207400797 1
0.415123233521347 1
0.290510905421125 1
0.293484105442444 1
0.0148014795025095 1
0.195618771907807 1
0.0701052883700007 1
0.256215405078912 1
-0.0598867211958931 1
0.198919021756067 1
0.0187621340657765 1
0.151143036561469 1
0.307060836206681 1
0.236488795032505 1
-0.145677201010892 1
-0.0444337130609997 1
0.176268347119142 1
0.15427230180065 1
0.159252714970739 1
-0.0510224522129535 1
0.185490279180847 1
-0.0374689856541273 1
0.636818975841059 0
-0.053944315768413 1
0.273509199068748 1
-0.0639557843869978 1
0.457188904525781 1
0.343861594654788 1
0.0375804321341168 1
0.0270317688753162 1
0.227552867786872 1
0.229767772237387 1
0.0646399325893955 1
0.0970583449993137 1
0.31875175291712 1
0.282135631045332 1
0.473383079744501 1
0.060684801340381 1
0.409321357259815 1
0.487932864395743 1
0.170044836740042 1
0.195966148418192 1
0.116543003352635 1
0.391948382035454 1
0.291357301498049 1
0.22809825701011 1
0.159532178636593 1
0.0875411968506287 1
0.492047773800659 1
0.145335142022213 1
0.0116968306804461 1
0.150787132277501 1
0.439790458885856 1
-0.0225539340142127 1
0.158784829389967 1
0.0551336951991094 1
0.245077581636448 1
0.178703248084547 1
0.306663354746502 1
0.377743941251082 1
0.328665041073711 1
0.0472516735180117 1
0.268670558700328 1
0.179319533966463 1
0.257230059500841 1
0.169698125905231 1
0.437568286445874 1
0.136663985619203 1
0.143672767478199 1
0.36762978752335 1
0.295621717598187 1
0.0733858300517976 1
0.175925797896216 1
0.438135734018223 1
-0.124476102921375 1
-0.20627341727938 0
-0.13051444985931 0
-0.0158125859138771 1
0.0483702650580394 1
0.116526553278073 1
0.344284557898293 1
0.386352501355375 1
0.283244956035088 1
0.105907895751413 1
0.213880659062472 1
0.258494191979263 1
0.199917115286243 1
-0.151766621435167 1
0.30140238063584 1
0.0322151189844581 1
0.215041868548413 1
0.130012795930186 1
0.149311204164182 1
0.115121402574934 1
0.123628158619324 1
0.432596439053869 1
0.192221428926752 1
-0.252735342059204 0
0.182833764770795 1
0.145116337757868 1
0.191988741209399 1
0.234816466959392 1
0.273694244117099 1
0.125325759369998 1
0.0409724824684881 1
0.146679230913098 1
0.0342297203564133 1
0.030965570984912 1
0.239734834387915 1
0.113388751554173 1
0.0468946031381056 1
0.288841145208839 1
0.305612464682554 1
0.0736419455910915 1
0.278008936950801 1
0.272198232753318 1
0.0748479505282789 1
0.359363995326268 1
0.328379465846122 1
0.296732269533682 1
0.312755874796511 1
0.142032036403538 1
-0.0446385717700857 1
0.336067190733596 1
0.23753339411401 1
0.156605218757859 1
0.0904010422548384 1
0.552555327630106 0
0.314471509770405 1
0.40510592439533 1
-0.0616649851190342 1
0.0137989286551019 1
0.245626543464459 1
0.0889731271067667 1
0.260827479677644 1
0.167336880802897 1
0.47392147069248 1
-0.0619154147513886 1
0.222809874884837 1
0.145672736736883 1
0.176072047363119 1
0.129582879242377 1
0.250671553493583 1
0.192731668523314 1
0.554988121563013 1
0.31764409801163 1
0.43000550184403 1
0.515753491285811 0
0.222862800036169 1
0.18423898399323 1
0.160241603519155 1
0.0852069927195721 1
0.132477023914234 1
0.417839827832641 1
0.352708211736633 1
0.457250391666674 1
0.299546443146607 1
0.271385107203506 1
0.0401357457588095 1
0.0267140796655695 1
0.234714651856904 1
0.0149800323512026 1
0.11605565171016 1
0.131584955170866 1
0.100004358335244 1
0.161376044595576 1
-0.0166373666580277 1
0.190294922885988 1
0.218736261431046 1
0.0748540827257351 1
0.335980096589883 1
0.224618483448886 1
0.0944568151203943 1
-0.0297288247153316 1
0.0577098676331443 1
0.0605939978133266 1
-0.104151063260051 1
0.194385931051035 1
0.259517240465919 1
-0.019164963040551 1
0.0407714452305298 1
-0.106620167032985 0
0.186139053204175 1
0.322234789995175 1
0.398347897081191 1
0.335309440437995 1
-0.0868203546580423 1
0.130918947281543 1
0.547333801458987 1
0.234529615953435 1
0.033466845229271 1
-0.0166265230611256 1
0.0894351313433162 1
0.182639003676853 1
0.136409711267774 1
-0.283078770389479 0
0.116373571069225 1
0.0651295986824568 1
0.547193142925638 1
0.0862893862390142 1
0.126331241739792 1
0.125740865241482 1
0.338462862578988 1
0.153487632218535 1
0.459369934161928 1
0.305563480885038 1
0.151859213907 1
0.127566085994619 1
0.180999356369835 1
0.214652835269786 1
0.25360182000562 1
0.32450846949714 1
0.0357064712401221 1
-0.0635482793019848 1
0.0848535357683743 1
0.106355831919452 1
0.307702403512216 1
-0.097788094758977 1
0.0364763072778957 1
0.499202476814046 1
-0.0370383963439471 1
-0.0314739785750024 1
0.306444257610145 1
0.0327015936132013 1
0.344123462266652 1
0.567049841275327 1
0.36024895911864 1
0.262686513118135 1
0.327281854785602 1
0.293928376712121 1
0.35022995112215 1
0.253551605921114 1
0.27138991691994 1
0.318235484971618 1
0.155054554769169 1
0.0144625270553752 1
0.0495111816421401 1
0.319824707813353 1
0.331933442147652 1
0.244283953148196 1
-0.0503794764489771 1
0.357030681588786 1
0.0603186443450026 1
0.312211839301291 1
0.284163965566596 1
0.22218497974134 1
0.453595631714718 1
0.184782262474819 1
0.456181610607086 1
0.332651575765888 1
0.267303204586454 1
0.171683779577511 1
0.496060913153355 1
0.360072821080133 1
0.196611065633572 1
0.300889863819998 1
0.0152395640310432 1
0.212502566875949 1
0.096179855847009 1
0.482321970132746 1
0.266939461501911 1
0.0230766204487318 1
0.0628896057306955 1
0.169492621238393 1
0.109989323894625 1
0.165807527269298 1
0.132124499560679 1
0.201559849958482 1
0.18306811168008 1
0.258413715854912 1
0.245655807814834 1
-0.0522981977661092 1
0.134625754040679 1
0.258298906553505 1
0.425105911039149 1
0.396778863257018 1
0.236013096644809 1
0.355150666031211 1
0.168962722633701 1
0.145006634673946 1
0.151997266355467 1
0.145638793516492 1
0.396850176708982 1
0.291455746270299 1
0.141187838056819 1
0.167665286874999 1
0.186591939542513 1
0.208750634277263 1
0.295913269646234 1
0.140084026776348 1
0.127525509897235 1
0.252596729974708 1
0.00397201311621782 1
0.116862323563243 1
0.386523064385992 1
0.448477909140463 1
0.332617223187311 1
0.307287324967723 1
0.253671929292373 1
0.251167650027047 1
0.136459657290127 1
-0.0900386757103489 1
0.227876413166665 1
0.410503264339334 1
0.0144835426984195 1
0.0408831929351554 1
0.265567638743004 1
0.223168110859998 1
0.363363939775464 1
0.314916047490484 1
-0.0456747352769991 1
0.210402422732201 1
0.316861167363001 1
0.285342310872307 1
0.0797758669474681 1
0.147691741521168 1
0.272336718617503 1
0.284529761231037 1
0.115364827673672 1
0.606924459525149 0
-0.0991114812336536 1
0.302994935400761 1
0.280660477476519 1
0.243003548008103 1
0.249451650109566 1
0.337652916741238 1
0.205996827835244 1
0.0323303521338247 1
-0.00827365558538377 1
0.513945420904013 1
0.237387539083645 1
0.161953663724528 1
0.426791065888315 1
0.0346409947031408 1
0.0318559926345643 1
0.350331205837856 1
0.147210039775674 1
0.263737084945242 1
0.156323189472809 1
0.217484287864215 1
0.124781486437193 1
0.623664463345239 0
0.222245663254337 1
0.468062532648648 1
0.295386260374795 1
-0.058003216478591 1
-0.195975951348746 0
0.115182639247676 1
-0.0262541579694868 1
0.237153858852798 1
0.536555578768859 1
-0.0624710270598226 1
-0.0423017694273833 1
0.311038632183286 1
0.301933896552524 1
0.160057154899853 1
0.21998830759222 1
0.206778607385222 1
-0.0322485681761774 1
0.068601274706855 1
0.34567351069048 1
0.275157646845339 1
0.246633889868111 1
0.117429063269932 1
-0.107224847725791 0
0.0595146896851365 1
0.182175364289482 1
-0.0673247332206746 1
0.170208903172179 1
0.358194249721833 1
0.114322620237425 1
0.504889988533947 1
-0.0486713396416835 1
0.215696196785639 1
-0.0735830163634276 1
0.0330548589179449 1
0.00176527328252854 1
0.0649893670919472 1
0.308205020739679 1
-0.141453032689991 1
0.0980514964032462 1
0.497741527582546 0
0.284028265616149 1
0.141243493963093 1
0.515925373513653 1
0.077033109511061 1
0.231525335906189 1
-0.189718793784641 0
0.0026497588832617 1
0.104236171637829 1
0.469716899126094 1
0.622768027320173 0
0.291494105460874 1
-0.0133809900909865 1
0.248589081316025 1
0.260344696976668 1
0.367853278417411 1
0.158868890296906 1
0.239489178782661 1
0.071316155075989 1
0.0499689716893794 1
0.0723498058711301 1
0.1337443801268 1
0.0744479844947337 1
-0.0650143209384183 1
0.360066024423032 1
0.235272783549548 1
-0.149172501524659 0
0.0943815579409792 1
0.00754564046541904 1
0.245296364973232 1
0.0942395580806996 1
0.557052531361697 0
0.101578157141987 1
0.365949732475763 1
0.0238222270535855 1
0.380592601302902 1
0.15743357277076 1
0.197567211887416 1
0.15358865813765 1
0.359697336370819 1
0.275071829719978 1
0.0737780077783639 1
0.068540090594339 1
0.104451975071796 1
0.050624667458127 1
0.399245431155549 1
0.180321753788785 1
0.0901511480291834 1
0.181799614087251 1
0.28213487820554 1
-0.00407332257151116 1
0.431541896937741 1
0.060061171452393 1
0.378144940305433 1
0.450800835000075 1
0.0482254802755211 1
-0.0677166643663394 1
0.0600495427418547 1
0.352686616567313 1
-0.0256391450310296 1
0.298051617594326 1
0.518453722123333 1
0.0775581289651694 1
0.216595436448296 1
-0.0737647743764622 1
0.260237049321041 1
-0.0390694509053857 1
0.548052930894275 1
-0.0637675078984271 1
0.0346628529542969 1
0.222989028283173 1
0.346432603649989 1
0.050634090105165 1
0.124977141554069 1
0.316949182232878 1
0.11923721365516 1
0.158046071361482 1
0.27952101377089 1
0.00297293911440317 1
0.0135053200030165 1
-0.0955858985456549 1
0.501322906479402 1
0.47602696352647 1
0.127613972151668 1
0.357332536104702 1
0.620532922521829 1
0.121733043974058 1
0.153710071831021 1
-0.0300453927450284 1
-0.0405421373316261 1
0.172018808266495 1
0.0739479280982335 1
0.237228179387227 1
0.312401386490831 1
0.314705209241856 1
0.291474322578853 1
0.186821703520975 1
0.0708054885194063 1
0.344695295979473 1
0.422320510704631 1
0.0602862573299463 1
-0.024119314047098 1
0.0845545047836428 1
0.2083352711272 1
-0.295417081425651 0
0.281434185613354 1
0.0352677269925515 1
0.154557835287533 1
0.0130228069138467 1
-0.0486739347874091 1
0.464282541713803 1
0.476722106562367 1
0.469390781178085 1
0.303863224382836 1
0.366975839570431 1
0.4357914469968 1
0.261993308836502 1
0.322531548570198 1
0.277016320093883 1
0.450383965455684 1
0.413780177511941 1
0.235778202546 1
0.0230251586173177 1
-0.0735070278025335 1
0.392072893485144 1
0.435398141715181 1
0.206352812127709 1
0.189099642727309 1
0.314922625680525 1
0.414311931504365 1
0.255850278946841 1
0.491070845700185 1
0.304012116394598 1
-0.0232462835341746 1
0.0854005353131303 1
-0.340587487290652 0
-0.0252805243891576 1
0.170766028048022 1
0.0579934756749493 1
0.337124791923827 1
0.336391582682376 1
0.127280618100625 1
0.0720178753764719 1
0.334514267011968 1
0.524728377706013 0
-0.0585695707522767 1
0.325851029822117 1
0.329482208093018 1
0.0766832970269644 1
0.499206384100063 1
-0.0169524749267215 1
0.249707144248438 1
0.266399348395956 1
0.00143432759661069 1
0.103191320770079 1
0.0269146600781949 1
0.208238328819585 1
0.329466685820915 1
0.269420895448712 1
-0.0925744418563107 1
0.360661914324992 1
0.140726359845459 1
0.339108547833009 1
0.0393261797359274 1
0.294452536143002 1
0.294607019958041 1
0.116930869592047 1
0.421041621590403 1
0.305744351163904 1
0.371811850650339 1
0.226351157753766 1
0.10814119342872 1
0.132829054841678 1
-0.0622803174847455 1
0.155343416270151 1
0.0629052796208992 1
0.270569358806431 1
0.246701230769163 1
0.0509069543497689 1
0.209634512760928 1
0.271811169404224 1
0.255069054980609 1
0.186298346990205 1
0.518653867766063 0
0.26225644063203 1
0.0633192620344757 1
0.287439943899247 1
0.301267594196437 1
0.300760865867903 1
0.162797266109284 1
0.370682030195459 1
0.530351998181324 1
0.226706062159949 1
0.161692678826688 1
0.290024139869389 1
0.192958936776027 1
0.0281547831974673 1
0.0785488139622015 1
0.138544789513649 1
-0.0750767205937999 1
0.356571093954871 1
0.363749815169489 1
0.0994080732045663 1
-0.0264842188494913 1
0.125338754040124 1
0.268802565565876 1
0.213233740069729 1
0.182680593467286 1
0.311463656095862 1
0.215659115094734 1
0.426596882384123 1
0.223286654984714 1
0.298119325067415 1
0.241929049414067 1
0.0748013690298741 1
0.19229734259281 1
0.326991551233731 1
0.213406490100891 1
0.202751706846768 1
0.189127619325996 1
0.377126348871551 1
0.279509861708191 1
0.14881467679307 1
0.25513361738393 1
0.0487527877583893 1
0.529290671537808 1
0.278995473558061 1
0.0205294206562387 1
0.125850840111139 1
-0.161337934777471 0
0.216409593515566 1
0.126489976609452 1
0.364743064318753 1
0.426584853309158 1
0.273636494131902 1
0.284627502218217 1
0.237625770781482 1
0.420351362441213 1
0.533779731866919 1
0.112753522098216 1
0.316185997514387 1
0.342971806262207 1
0.248889536015969 1
0.0639849779869942 1
0.028749865686238 1
0.332454030026419 1
0.37152203221043 1
0.0510959850694814 1
0.0330043689031395 1
0.261295288534246 1
0.12608417362557 1
-0.0404776999169269 1
0.251981672633108 1
0.0654212119729018 1
0.0404236565518963 1
0.20657515442888 1
0.363170928155168 1
0.106264823688083 1
0.0959098477617577 1
0.187152448236081 1
0.227003365320046 1
0.0355778682991942 1
0.0652369128673025 1
0.167654718687959 1
0.122338240694169 1
0.401373711976269 1
0.105049100089956 1
0.284187643466708 1
0.556915557977105 0
-0.156537935288614 0
0.14749164827848 1
0.332289201438877 1
0.314891439145357 1
0.239462719778301 1
0.0500144289715822 1
0.108420657218001 1
0.0155402749957906 1
0.262796526819029 1
0.495598266154646 1
0.144670864118834 1
0.237554255124705 1
-0.240747485498127 0
0.219128346971811 1
0.1274935367895 1
0.241476544860814 1
0.128376888159941 1
0.200909818891792 1
0.338951272188303 1
0.0687341096784028 1
0.234560451798211 1
0.279427291742461 1
0.281392883328149 1
0.0177744131479362 1
0.533592770109406 1
0.0493675804303963 1
0.322530815768474 1
-0.0660406333617299 1
-0.0346738501966689 1
0.102856264316442 1
0.416514933982148 1
0.393753119344776 1
0.157989913233509 1
0.189062811772083 1
-0.104904590900436 0
0.0791706094475182 1
0.0363107028919134 1
0.342251188222931 1
0.00435459221972571 1
0.272947470801762 1
0.0220470403281967 1
0.247669972779285 1
0.127835337664032 1
0.276448861066901 1
-0.0521573189413724 1
-0.0651093194985266 1
0.138054434505128 1
0.265843619490777 1
0.287630987562368 1
0.416747992228832 1
0.053235297511369 1
0.102376812667043 1
0.105779602516686 1
0.0751929716264844 1
0.160223953576626 1
0.309402731524897 1
0.353873704596873 1
0.224149646225082 1
0.223201513184089 1
0.349183755404217 1
0.430657195244575 1
0.339928188769452 1
-0.10659175042181 1
0.396513356549029 1
0.163859201447337 1
0.303926799969605 1
0.257269482394232 1
0.219215444633471 1
0.122000845783396 1
0.288381215611632 1
0.325747106703414 1
0.353670283391508 1
0.0713488619351901 1
0.112863620585944 1
0.161594825947313 1
0.206268058622156 1
0.352131021157182 1
0.079041475135046 1
0.354447199358261 1
0.569235830670973 0
0.647712412786618 0
0.0635226465841054 1
0.477648159116754 1
0.210225367573952 1
-0.205351052796491 0
0.111536290062053 1
0.156656432296757 1
0.251297279715339 1
-0.00809286175913727 1
0.236672031057675 1
0.0347319472723561 1
0.0331036377118763 1
0.197769865634736 1
0.132326046005696 1
0.184912122414184 1
0.206930077622239 1
0.0386448285612005 1
0.0859292302410363 1
0.564198207840314 0
0.20191839532124 1
0.475760019762743 1
0.105456616802067 1
0.260427658997945 1
0.297671723073679 1
0.581754367474431 0
0.225948883873428 1
0.00774680696012701 1
0.217206207571653 1
0.31917465674034 1
-0.114875359015936 1
0.0124813608907265 1
-0.0535929137416614 1
0.0661253863270778 1
0.25434234068926 1
0.459789140902668 1
0.42025245260252 1
0.143680472471138 1
0.0837250988983843 1
0.35851063325009 1
0.153018823818811 1
0.269065586691476 1
0.606076316916144 1
-0.145488059030052 0
0.0691766678020643 1
0.263684296911297 1
0.363375794118613 1
-0.337624546117784 0
0.339587005336941 1
0.228523454988889 1
0.36182715243287 1
0.00322730901713111 1
0.121171689362002 1
0.15835844113757 1
0.260049509396202 1
-0.0240113003945285 1
0.17611588383569 1
-0.310165466238463 0
0.13308893299227 1
0.278407003754331 1
0.122825282601464 1
-0.0682465710048279 1
0.0622842386300886 1
0.295711405602734 1
0.301188693904561 1
0.129308657933824 1
0.314646014034964 1
0.285087284341466 1
0.0720196441349444 1
0.232769899576885 1
0.154389072333422 1
-0.0320281520508221 1
0.258373325531536 1
0.230491643801616 1
0.0365565790212733 1
0.143721726690561 1
0.422907513909758 1
0.16995080389311 1
0.24882419037006 1
0.198940500473163 1
0.1819856693415 1
0.142594090342428 1
-0.0899365885074746 1
0.124855526392074 1
0.385490196304561 1
0.485152934464449 1
0.29643420011263 1
0.557813010413578 0
0.313771436971229 1
0.428631380195646 1
-0.213203354628787 0
0.0897820849736474 1
0.138816575310429 1
-0.157671806983191 0
-0.154299789827614 1
0.0999701392485084 1
0.436889446321468 1
0.178671998595495 1
0.0380735686630699 1
0.446256220801027 1
0.296678035212319 1
0.186036528519616 1
-0.270201603525376 0
0.138657281857855 1
0.0886127004710872 1
0.345399113543415 1
0.419690166819134 1
-0.268594028389128 0
0.27775596977386 1
0.215283772060119 1
0.59174089985226 0
0.328553963187049 1
0.0803792845957373 1
0.155662656796609 1
-0.15862043235091 0
0.155246390223758 1
0.103002034385657 1
0.149013694140162 1
0.18726583145405 1
0.339170375901036 1
0.236786906960489 1
0.36593642967566 1
0.13545755393023 1
0.404296250212031 1
0.245531798008614 1
0.220328707258837 1
0.401584843301742 1
0.302929927344601 1
0.257560207079733 1
0.248643412918369 1
0.55444078899188 0
0.156184353290361 1
0.32112652924153 1
-0.045198640087694 1
0.36399171204038 1
0.236889141291653 1
0.277057142375951 1
0.236179102486301 1
0.34984113624016 1
0.17351441431844 1
0.0861289995804426 1
0.293517177983636 1
-0.00654826387867328 1
0.455474202737315 1
0.0730198426293934 1
0.460362619184205 1
0.114513819053454 1
0.110905515744713 1
0.437974072314481 1
0.158846452342122 1
0.152124794659191 1
-0.0653992289201866 1
0.24871679769947 1
0.167120848249632 1
0.096691938161616 1
0.433606535358226 1
0.0244690098345626 1
0.290931576304887 1
0.307849558317406 1
0.224071124130436 1
-0.00251708948900705 1
0.219525386207504 1
0.212184599222137 1
0.310824506190929 1
0.180205454838424 1
0.402480195184621 1
0.147025137294045 1
0.257209801273974 1
0.101563441322931 1
0.457184734211994 1
0.525586537449531 0
0.21802299143638 1
0.232803752888129 1
0.426219305718395 1
0.375046228835127 1
0.0970128691403083 1
0.135759679080094 1
0.168147584933482 1
0.351527852717649 1
0.263574226312686 1
-0.0793641646952407 1
0.120470308934865 1
0.191407676364305 1
-0.0298008269835163 1
0.148210915225648 1
0.0201847825925885 1
0.674387050078853 0
0.301896254467976 1
0.211442830091024 1
0.382979657728131 1
0.510932195392853 0
0.284473004033457 1
0.320208118829522 1
0.331182495200243 1
0.183822018741851 1
0.0639118222760224 1
0.494476177634217 1
0.525321127882616 1
0.328531428959715 1
0.314538100656227 1
0.189545370473991 1
0.154652490549517 1
0.364305449383682 1
0.337591918108015 1
0.203319680857096 1
-0.0780426990734207 1
0.412395353079306 1
0.181668002387798 1
0.14120736261996 1
-0.212011417970527 0
0.049165362011447 1
-0.0878002720007931 1
0.0196098031282741 1
0.215098119078055 1
0.263662597136876 1
0.105548789978139 1
0.00542829600886569 1
0.34905873070284 1
0.0925160246022665 1
0.0161865043491562 1
0.0414112248250379 1
0.160196227051364 1
0.340524827846321 1
0.268827210382039 1
0.0128191066547876 1
0.280745425122987 1
0.0733387504119983 1
0.183178364307376 1
0.341891268054665 1
0.202257462104816 1
0.316897635635793 1
0.552129873008457 0
0.386263908519428 1
0.176154249339869 1
-0.0354373180876837 1
0.181402127716645 1
0.27946495720419 1
0.489648046813574 1
0.188308844427007 1
0.396990089204462 1
0.158062404475454 1
0.108380335291574 1
0.301540073881579 1
0.560094608716699 0
0.148606992256204 1
0.471920270413656 1
0.11688418668318 1
-0.141452037344898 1
0.354800408348706 1
0.31219077744833 1
0.201936324923203 1
0.183615463941486 1
0.0343662997337718 1
-0.000450226699324204 1
0.386737116033346 1
0.12645001832983 1
0.199796561178912 1
0.231722095840969 1
0.213399525009297 1
0.577618284224861 0
0.315156680309608 1
0.213176237178248 1
-0.0879555290879717 1
0.224557834548935 1
0.135403542305555 1
0.445521428630052 1
-0.130900671086246 0
0.0929565049054889 1
0.147358220037485 1
0.369131307823999 1
0.467132490998061 1
0.200037532289025 1
0.239658646381851 1
0.295394368986233 1
0.164490370397797 1
0.0652164511115147 1
0.0299426488807126 1
0.256285308882664 1
0.260906395235036 1
0.0885769120337094 1
-0.0776961597429517 1
0.367150722434186 1
-0.0652672034640247 1
0.168696526813988 1
0.194207486266562 1
0.187475657478662 1
0.353100903873914 1
0.30141300806312 1
0.315267930144632 1
0.220108606640399 1
0.272208777494611 1
0.000782044351377745 1
0.52060253025231 1
0.239591803331877 1
0.311702938428659 1
0.112549537182503 1
0.391862189892847 1
0.212748536739866 1
0.28648124512649 1
0.37641619524978 1
0.430822100858248 1
0.0762102152671197 1
0.225094424803879 1
0.390658070136985 1
0.230067734341944 1
0.164703676820002 1
0.213785567954866 1
0.303021167739803 1
0.0756928430975856 1
0.208118300159154 1
0.263411439671184 1
-0.00556237059337322 1
0.080640363806964 1
0.446140121871482 1
0.137626803330771 1
0.256456101694493 1
0.185124244569595 1
0.306054128083213 1
0.347692563107518 1
0.0424129410087805 1
0.250728792767758 1
0.0624332416527661 1
0.0420724018137309 1
0.10435332404517 1
0.211895299811663 1
0.159487054306954 1
0.219129703038196 1
0.177045948852791 1
-0.12554505523294 0
0.129958422242406 1
0.520933968066855 0
-0.044830099452058 1
0.452389150163536 1
0.0133211939098008 1
0.370511734603821 1
-0.00830833762887829 1
0.302771897396439 1
0.210538390712225 1
-0.215523838612842 0
0.210670005454336 1
0.0204126168456948 1
0.0182188334907005 1
0.264754334327758 1
0.356480006661288 1
0.0976986671577746 1
0.539410892837012 1
0.269767167337758 1
0.217465458203276 1
0.162282238980806 1
0.0264735701968051 1
0.091469311592675 1
0.246195168925693 1
0.311992122378529 1
0.0510453088653839 1
0.0647803421004207 1
0.390845518490822 1
0.180025409710882 1
0.322938623030407 1
0.0321635328651233 1
0.318168848098434 1
0.163853650980231 1
0.257365575098873 1
0.424823706888307 1
0.129788965887035 1
-0.00624659691557209 1
0.52016103878087 1
0.239571693481185 1
0.219963023931225 1
-0.215588978475494 0
0.247579306487911 1
0.491000920914924 1
0.548779366164426 1
0.263415532377818 1
0.21523869985551 1
-0.0140372897280255 1
0.184360739785282 1
0.106420847600044 1
0.069870958567175 1
0.334674145968149 1
0.401694661032292 1
0.093670640709216 1
0.218454318260081 1
0.225767941596819 1
0.303859628246715 1
0.31933827999606 1
0.144402106836591 1
0.154201507220652 1
0.254065885264316 1
0.0766351481959319 1
0.288043606680772 1
0.0118773025838662 1
0.152851260583187 1
0.206819443288619 1
0.2741748157175 1
0.447050372025819 1
0.309142163969101 1
0.450643381662617 1
0.434616714280641 1
0.158782700676893 1
0.329567090987935 1
0.0238447801526526 1
0.171057009383692 1
0.291093479565158 1
0.138492541157248 1
0.295760474313739 1
0.501102899349509 1
0.392192187739811 1
0.140536715682442 1
-0.136265559251392 0
0.504491002225559 0
0.321589030174933 1
0.576114279559486 0
0.15259570579069 1
0.221796440031325 1
0.249120655587353 1
0.410723076322191 1
0.273547519595113 1
-0.0487237947371841 1
0.222125773076277 1
0.477459835401048 1
0.102322730343142 1
0.142750751605991 1
0.0955033228043303 1
0.237011039720425 1
-0.0264376799591564 1
0.0786159159160916 1
0.494365069424834 1
0.105053111590775 1
0.333307675327452 1
0.257647188111862 1
0.0792205176022394 1
0.144996856324377 1
0.128506628110736 1
0.24937331736009 1
0.140367695935312 1
0.316163227965407 1
0.207239676118218 1
0.0861653638027131 1
0.300081426784745 1
0.176896264513286 1
0.0150157200974774 1
0.127862244864626 1
0.0587560380504987 1
0.541821111685051 1
0.0709614118631925 1
0.175607095708424 1
0.193861688079143 1
0.206023544167265 1
0.0915168862598321 1
0.0945804768588057 1
0.40320339398327 1
0.369295417609504 1
0.171865247158136 1
0.201951156588862 1
0.292643154139595 1
0.163200416560637 1
0.30348145769663 1
0.10162369515147 1
0.0158235089887375 1
0.198448429021326 1
0.0163339465246579 1
0.167810380921607 1
0.156733355350258 1
-0.0235680242861335 1
0.336342773480939 1
0.282247807778589 1
0.43703639610446 1
0.328111788807721 1
-0.00425571597819172 1
0.128290576503371 1
0.350449272035239 1
0.409349990156213 1
0.399819654378725 1
0.256651636189142 1
-0.068486365237144 1
0.392069443427865 1
0.122687031074443 1
0.318495822171948 1
0.174381866993496 1
0.208472381682098 1
0.104561493541647 1
0.305840148288997 1
0.255830440495898 1
0.404150082818181 1
0.130878821746947 1
0.136336602198608 1
0.0643585954733779 1
-0.103104449284955 1
0.319430776645923 1
0.406237524537945 1
0.437308192007619 1
0.13133710944018 1
0.218285691555278 1
0.236046419514693 1
0.0859125850147774 1
0.0276055444731794 1
0.352700680318081 1
0.148175141064759 1
-0.00422826724797398 1
0.00242753438501001 1
-0.0992584900493866 0
0.266693069623085 1
-0.126353269252385 0
0.569851158256917 0
0.23965050343313 1
-0.198985318560915 1
0.171418697621194 1
0.311743319972063 1
0.0485691673969382 1
0.29081256120416 1
0.0250891503511833 1
0.229058394056356 1
-0.0909744199146344 1
0.340762248069377 1
0.222477469708927 1
0.283929983522288 1
0.416794563014136 1
0.386085860744158 1
0.428301022298416 1
0.268996078762638 1
0.211372439236604 1
0.0127177291198542 1
0.271372870777523 1
0.404006010230118 1
0.297506593617339 1
0.249284412540064 1
0.271532554936814 1
-0.0370340390519792 1
0.373617544479765 1
0.109109424794329 1
-0.116826533843725 0
0.320260000615431 1
-0.0790376362195819 1
0.246249318964032 1
0.0817458724761045 1
0.174445040911767 1
0.287530845634622 1
0.221928015471022 1
0.19183093817204 1
0.457362219222368 1
0.260798969331501 1
0.20319941446416 1
0.137524734999514 1
0.238708905516765 1
-0.0194338463873696 1
0.317595219898568 1
0.148851158382711 1
0.272403786476642 1
-0.161432925036082 0
0.248293253853559 1
-0.0155825388484725 1
0.251764935129137 1
0.119379431594695 1
0.022583871618104 1
0.526662184386878 0
0.305294700691287 1
0.0443774887807386 1
0.326659284085618 1
0.460041575286038 1
0.422030618948575 1
0.384199036816214 1
0.1559551851555 1
0.383678581815535 1
0.336495861084655 1
0.472778875548527 1
0.268295636014936 1
0.209519184162824 1
0.190633181852923 1
-0.0351278674128267 1
0.309832845863344 1
-0.045063412035928 1
0.132783485581539 1
-0.0556822048199786 1
0.187774942850266 1
0.120152582783791 1
0.323117278040678 1
0.273282670411787 1
0.0985705977124253 1
0.0994566426040766 1
0.135595660943919 1
0.047959397817837 1
0.110920541766957 1
0.204346668050147 1
0.34893630114041 1
0.205061051200146 1
-0.0957425535842025 1
0.297297199899411 1
-0.263254632757769 0
0.145136134434492 1
0.385551518373987 1
-0.161946661171747 1
0.373759646604399 1
0.0877538638644506 1
-0.000393924716111646 1
0.0561576908694325 1
0.376739754167797 1
0.292289025910208 1
0.302185095030945 1
0.222155727268816 1
0.263897026284084 1
0.097661734187378 1
0.0680337676610607 1
-0.00177539941162802 1
0.254127692954874 1
0.365898209067412 1
0.253965262062585 1
-0.167869487356905 0
0.334028983430653 1
0.0510027710857295 1
0.0199334547613028 1
0.335634148544489 1
0.278776668010345 1
0.439020294522101 1
0.159838304430135 1
0.299457764256512 1
0.17263422081169 1
-0.0173317227903348 1
0.122385917928066 1
-0.00556388462966525 1
0.247008630195189 1
0.136378944640069 1
0.183340848776404 1
0.375368488459661 1
0.273259812171466 1
0.224250666143951 1
0.311132236558597 1
0.0117673428660333 1
0.295299854578001 1
0.133126597020666 1
0.292911212550699 1
0.183131310200207 1
-0.110164128772388 1
0.266375539075564 1
0.24198773799408 1
0.155193294641867 1
0.0250237738009975 1
0.175266137059526 1
0.170947700563308 1
0.166691236483888 1
-0.0127961541409549 1
0.220236374848243 1
0.252235728743104 1
0.156444818716451 1
0.214840547246607 1
0.0703114398847647 1
0.0429080293553394 1
0.773946640499357 0
0.246780102655324 1
0.392397145641597 1
0.17963863699215 1
0.0783248591085275 1
0.125462750201893 1
0.129061343479591 1
0.32014497750768 1
0.307198606784144 1
0.0431012812676645 1
0.234568449173566 1
0.406315503993054 1
0.452118310024984 1
0.217382307603199 1
-0.0767091423035966 1
0.140041887788359 1
-0.265495422388039 0
0.234627901089318 1
0.144745405058397 1
0.411679481796988 1
0.176193604579381 1
-0.00194002956385453 1
0.170324297709434 1
0.105176783038552 1
0.302118262216063 1
0.526223296706733 0
-0.0868444354121453 1
0.390749537961136 1
-0.115959328358072 0
0.33218121001367 1
0.444925027158465 1
0.328677030325402 1
0.21414065017308 1
0.391490995742979 1
0.381127950138749 1
0.0420204079855757 1
0.269815819152211 1
0.125871894772943 1
0.448936458074323 1
0.134830985707275 1
0.117913837874152 1
0.32484285801885 1
0.0970240072559045 1
0.0308182129898565 1
0.0942408033025362 1
0.0305549893544946 1
0.0515369909958809 1
0.194652642872264 1
0.218219377415595 1
0.44169474181851 1
0.22775784467545 1
0.189674687802785 1
0.209866770397999 1
0.407812349075783 1
0.273249352924641 1
0.413663661328605 1
0.209981762372292 1
0.404262651206791 1
0.409963150850016 1
0.405640900045218 1
0.0194899668782 1
0.320257607759427 1
0.236556781748515 1
0.338145086507382 1
0.0576159957668313 1
0.0377509633120191 1
0.300035842411278 1
0.0920557008541798 1
0.373991414869867 1
0.0694365096184737 1
0.282470839565366 1
0.352215893641152 1
0.47019387878892 1
0.241874896899754 1
0.193948289463339 1
0.228926397461771 1
0.182679288309003 1
-0.105420529313611 0
0.0314674838491314 1
0.156937364942758 1
0.0377965646863046 1
0.497268113858183 1
0.168343820672865 1
0.22916361613519 1
0.0615515394219218 1
0.218247243997948 1
0.155660582641421 1
0.280041664638082 1
-0.0684129081968631 1
0.371994920699883 1
0.222605095389307 1
0.330972644322543 1
0.27981430935472 1
0.0645289422891971 1
0.150463589731001 1
-0.035333519332797 1
0.431192117548834 1
0.107378327336871 1
-0.0555621125619991 1
0.111984710060432 1
0.589119107713694 0
0.275485661075203 1
-0.050856752164864 1
0.225422493083782 1
0.134651720130256 1
0.201797286080384 1
0.350444300542205 1
0.207714087570062 1
0.172799479350185 1
0.125172230002025 1
0.367901151499741 1
0.046002096099666 1
-0.0144686338301551 1
0.332838843037419 1
0.569559346158932 0
0.307269204574781 1
0.069080063174181 1
0.642242880987555 0
0.398151492043577 1
0.285482059755135 1
-0.0003705407562428 1
0.0132406428723879 1
0.579924389949321 0
-0.00972270353044613 1
0.570728888206646 1
0.404507465633127 1
-0.00270450500835792 1
0.183867991409008 1
-0.0431116421361301 1
0.334111807987954 1
-0.0138714141533185 1
0.363695649674269 1
0.317501926387697 1
0.463907292898656 1
0.083752636460972 1
0.108380934078244 1
0.387854566486932 1
0.0854369592497358 1
-0.0370957424396403 1
0.0347990216416671 1
0.209515394013846 1
0.23397420730344 1
0.0708372060119535 1
0.16628209837915 1
0.495136446399127 1
0.100994345954033 1
0.262439566906355 1
0.227249347487806 1
0.265798062362973 1
-0.0957569814856397 0
0.437532164982359 1
0.265555701005306 1
-0.158275706686447 1
0.0294064389596531 1
0.27018749597056 1
0.299061858086311 1
0.158661374739962 1
0.0714072769121321 1
-0.0855722111001648 1
0.282056090176041 1
-0.0269951321293139 1
-0.1096691468366 1
0.180085334223591 1
0.252291114875516 1
-0.0802998577547373 1
0.0324390670934035 1
0.25090615428494 1
0.379533590716115 1
0.282094935594336 1
0.273354985657434 1
-0.251578096298657 0
0.160446990434922 1
0.100973922076953 1
0.0418152521809543 1
0.324146430596416 1
0.27594709354331 1
0.096471408893448 1
0.346570256821861 1
0.0149649092512576 1
0.448077923567967 1
0.0287395934648324 1
0.348517647594921 1
-0.0505402167591724 1
0.576698788786214 0
0.171231220421488 1
0.278462133330842 1
-0.00873942214987658 1
0.360933036791663 1
0.060823253785179 1
0.254836186547602 1
0.355069179244602 1
0.00362074982387674 1
0.318292637868515 1
0.0759201665528217 1
-0.042985842032167 1
0.175070231975952 1
0.0781337026591396 1
0.255643547047877 1
0.122074833210223 1
0.266111717465538 1
0.21994646315402 1
0.138736045524872 1
-0.126978973576149 1
0.366407597720733 1
0.442973726644268 1
0.252225163288152 1
0.348347723355793 1
0.183505243202251 1
0.144029372232591 1
-0.0139422289889719 1
0.582773178438267 0
0.366788736398078 1
0.308203393084822 1
0.00517499065874929 1
0.312087694835816 1
0.204735686398974 1
0.303867470309149 1
-0.0378466869829086 1
0.12951823747826 1
0.0655509131665548 1
0.121609787253855 1
0.451175791041259 1
0.22327429676197 1
0.146911186132433 1
-0.0516494838764658 1
0.415112011974948 1
0.131318247665923 1
0.122714847474524 1
0.192268043575069 1
0.135198655964549 1
0.217067296523465 1
0.317130998059502 1
-0.041215509430086 1
0.225239963698888 1
0.38987898601144 1
0.0849962891910869 1
-0.112413997689187 0
0.439505406242427 1
0.309858470784641 1
0.324195798996716 1
-0.0230474829688693 1
0.138749511077573 1
0.187193287115196 1
-0.0482761262850253 1
0.263138025028052 1
0.364009743178031 1
0.14781049162587 1
0.272875973109079 1
0.37191072024021 1
0.133578642860546 1
-0.047774778702474 1
0.0638588195061304 1
0.307044226032928 1
-0.0675733578785632 1
-0.0393732196544026 1
0.248156095723946 1
0.385680036238438 1
0.08808489249007 1
0.0105943703153133 1
-0.0779524373754747 1
0.254485920789255 1
0.0653964564238002 1
0.256133892379471 1
0.299378933961378 1
0.365903718000206 1
0.478221059791059 1
-0.0322142630560231 1
0.392775018791044 1
0.12618250031649 1
0.252390580352865 1
0.0727490852811334 1
0.221449914927855 1
0.257333669202218 1
0.341692854464608 1
0.315682100443219 1
-0.00725409380398985 1
-0.194231810583302 1
0.437433881737306 1
0.0563429058159455 1
0.0840210868743695 1
0.127721875676879 1
0.176529590135497 1
-0.0296560370327248 1
-0.0109782373366495 1
0.253146934161231 1
0.185750948916883 1
0.113728710012285 1
0.157111489641409 1
0.173743489251844 1
0.319350440312379 1
0.29156640438528 1
0.281227533569149 1
0.309545702710247 1
0.213678976897987 1
0.510182035512717 0
0.521995230193679 0
0.155773251978236 1
0.0384727988719853 1
0.254965289215473 1
0.432476055631872 1
0.138911908678954 1
0.283744074364148 1
0.139832435470539 1
0.286405679019767 1
0.15459099119354 1
0.2897579246565 1
-0.0023466258732337 1
0.240556123506058 1
0.177943264488635 1
0.296574718107224 1
0.177908466044362 1
0.308520620816635 1
0.0936462446024781 1
0.0621164074279904 1
0.253676956227206 1
0.153797576542001 1
0.229003869181829 1
0.191401683582391 1
0.0625179751894301 1
0.150122029633586 1
0.0195701782140732 1
0.168930002519363 1
0.300972888668317 1
0.340617477536715 1
0.0291931078998119 1
0.290638071078029 1
0.183931302138804 1
0.478118369375362 1
0.36747529061965 1
0.374938952690512 1
0.449008065286393 1
0.103090249567356 1
0.192814848979627 1
0.280043085144996 1
0.406556394059665 1
0.339742782649468 1
0.020180137274078 1
0.308992433890518 1
0.0823837521328495 1
0.157474802253194 1
-0.00469087388425816 1
0.0157303019095503 1
0.249741305783831 1
-0.070153857863467 1
0.179383572337613 1
0.14553183256712 1
0.238439336020026 1
0.124219591754167 1
0.194409815775286 1
0.267916531943419 1
0.1363853994467 1
-0.0535861201655802 1
0.417911119421155 1
0.215239617779915 1
0.277903941240316 1
0.31725171649265 1
0.180917149069888 1
0.20704398623397 1
0.333258482957006 1
0.345388748995291 1
0.248555042869522 1
0.19881702631458 1
0.115606156853487 1
0.302422692170146 1
0.310553561027831 1
0.244043726219779 1
-0.17544255496663 0
-0.0622093829325062 1
0.197011951361971 1
0.0305171962527462 1
0.14656804460837 1
0.0295001936015392 1
0.0843100229019684 1
0.289614546449585 1
0.208537367750856 1
0.482493287103041 1
-0.052256492531507 1
0.30918483015467 1
0.164722883613467 1
0.348838770722624 1
0.269991093772229 1
0.373400745903659 1
0.21818733629272 1
0.18627361189346 1
0.265642470308537 1
0.243972695240784 1
0.334912878170407 1
0.0514489574138052 1
-0.179972482906006 0
-0.113789104449823 0
0.332989824884785 1
0.430868316899242 1
0.199346635042408 1
0.14537996636911 1
0.226556111515166 1
0.378567017692878 1
0.268750037083496 1
0.49892748319306 1
0.170446205423217 1
0.443940191463689 1
0.112341809259469 1
0.162170369049626 1
0.257928496971738 1
0.0897741055929674 1
0.232230859512242 1
0.223411705564839 1
0.261790796168971 1
0.328322718176783 1
0.193740869162866 1
0.350983198703697 1
0.562211217107156 1
0.439188415143095 1
0.0762416110242068 1
0.295714238527873 1
0.369023596590404 1
0.224217398193563 1
0.117466953843158 1
0.37597606317971 1
0.192968750727485 1
-0.151457631052091 0
0.349998539593975 1
0.270361617675862 1
0.0244721062703041 1
0.456397602191758 1
0.108707984551506 1
0.190228255076439 1
0.310306915473615 1
0.264836286839739 1
0.18071428355673 1
0.268812091132273 1
0.366367895362166 1
0.647071754713516 0
0.186768859113337 1
0.245091365761706 1
0.401071478613517 1
0.000897559737914625 1
0.366416099573535 1
0.0815928805696053 1
0.183713282241423 1
0.131142065965646 1
0.17688142010366 1
-0.0459122486037401 1
0.322218660762326 1
0.38182032100403 1
0.169989083888112 1
0.0474356553676957 1
0.229600584713268 1
0.541111588310433 0
0.449273205325365 1
0.256935631058908 1
0.520821694351814 0
-0.0437970877928212 1
0.287561292517024 1
0.186726984247405 1
0.361080849625232 1
0.468836264788435 1
0.205346552390755 1
0.334722342040738 1
0.154770984573768 1
-0.0324588280991537 1
0.164792942861237 1
0.142546289600467 1
0.0562369134455858 1
0.211872740026317 1
0.282347499575142 1
0.312238931809695 1
0.295806196248734 1
0.153856943104821 1
0.0788834157705311 1
0.0340377603351651 1
-0.0644632977152527 1
0.0244309452701531 1
0.231923522499929 1
0.368137290756897 1
0.295014606481701 1
0.0503776980088663 1
0.316318812106949 1
0.0293223618188939 1
0.391828514128748 1
0.0490251888019143 1
-0.106203912938624 1
0.23161959300166 1
0.452070869891573 1
0.0553773930818099 1
-0.0086776408981198 1
0.0681952742885425 1
0.11789975330604 1
0.0800627146187966 1
0.26070821279616 1
0.07429890874184 1
-0.0104325471826758 1
0.0472096269243011 1
0.16140579975171 1
0.321713319319662 1
0.365182764551263 1
0.300286596929259 1
0.262611144436895 1
0.0926198254077345 1
0.199206378521621 1
0.614438158606571 1
0.212480786932419 1
0.0738785158502511 1
0.162952038423136 1
0.39186353547412 1
0.435611848061164 1
0.108790424504575 1
0.325979282731206 1
0.101602817253099 1
0.181274590463008 1
0.0936769297229211 1
0.144279995618915 1
0.492271328593766 1
0.119338677092571 1
0.25068006666604 1
0.167348295449123 1
0.190697746358422 1
0.371788030821553 1
0.204792922695925 1
0.210081404609479 1
-0.0476935254347314 1
0.392590063001019 1
0.220278740186583 1
0.122811774847116 1
0.164748867586414 1
0.352822331963654 1
0.355364379006699 1
0.0865864039729158 1
0.30275946608975 1
0.0828966074135879 1
0.13205443118917 1
0.395601178891259 1
0.150485852980525 1
0.131499608486861 1
0.270714183878959 1
0.35690074757165 1
0.0165150685424837 1
0.309365704769438 1
0.10565072439721 1
0.295539492635837 1
0.114906144844649 1
0.151767140396967 1
0.52181548670333 1
-0.0320438607710597 1
0.287586381684375 1
0.0675968100974179 1
0.0796777689475736 1
0.187564091766076 1
0.193854277660845 1
-0.110510504416834 1
0.177762617548728 1
0.024397371176114 1
0.178558738850729 1
0.351152129426278 1
0.138702037080683 1
-0.0371671657563209 1
0.21341382960488 1
0.169121206734438 1
0.25205810914171 1
0.223305197977584 1
0.301510150688697 1
0.112466804204619 1
0.412539977824152 1
0.505584801376146 1
0.261426455139714 1
0.551189567186748 0
-0.0544445412752096 1
0.556851213598925 0
0.412213039693868 1
0.453988776916649 1
0.398792542277804 1
-0.198988219587247 0
-0.00452750408758282 1
0.367133159243638 1
0.291822713611885 1
0.135861746636852 1
0.00459892094945294 1
0.109365830806198 1
0.088215958897429 1
0.267650584748894 1
-0.00327047769523254 1
0.325715030922738 1
0.21689626592265 1
0.121471289842299 1
0.222786265762579 1
0.210322532394451 1
0.219207620886818 1
0.369309305368231 1
0.43678024001647 1
0.21042405142002 1
0.283322275929393 1
0.354416258674495 1
0.30805355696063 1
0.294699101331027 1
-0.0660445781473517 1
0.0182112438281052 1
0.460665458322125 1
0.293014710352995 1
0.414557953064596 1
0.348549841210161 1
0.0948870254771196 1
-0.132125899312857 1
0.223957688717316 1
0.24726721124967 1
0.234430664165565 1
0.196661003441859 1
0.155812402708049 1
0.428038477360241 1
0.133926530853018 1
0.234468644310647 1
-0.102490544288324 1
0.0264330348432441 1
0.105872889402397 1
0.311881059713257 1
0.230612330274159 1
0.279028562233353 1
0.315562869127676 1
-0.174347009155418 0
0.321576410091512 1
0.288162407167142 1
0.0994177088048872 1
0.142006648882238 1
0.377842927504798 1
0.207724400898871 1
0.0322526818909829 1
0.449061706405381 1
0.105114724647917 1
0.314482722753515 1
0.122004945434217 1
0.198599616795121 1
0.200045354026567 1
0.242276575559259 1
0.0198899489707645 1
0.243878092070815 1
0.175317876409651 1
0.0500891109006086 1
0.376129422329585 1
0.320052773034558 1
0.454106100726401 1
0.348462738554646 1
0.109179637257854 1
0.0996266370346443 1
0.393425646221079 1
0.430682515733645 1
-0.0755065533003896 1
0.245906519868105 1
0.1660164764981 1
0.345458404774686 1
0.102677400497262 1
0.0226807682199591 1
0.392160375090482 1
-0.153470432681116 0
0.0329943663978251 1
0.267202278187009 1
0.162782682097347 1
-0.102809106766193 1
0.396806583152573 1
0.375517971189821 1
-0.0382332489464379 1
0.311055967260299 1
0.000344892541476613 1
0.103841948887859 1
0.194352658717639 1
0.476148051342866 1
0.0574981524652325 1
0.177150406000318 1
0.194924652905358 1
0.0895025905270736 1
0.0369306835427414 1
-0.0925771094974213 1
0.00830393311262095 1
0.238565301879071 1
0.263685408918454 1
0.222230622962265 1
0.117930574469123 1
0.0929101600471967 1
0.376539745215006 1
0.0921429215713619 1
0.22498779670152 1
0.525333123602617 0
0.250605660712575 1
0.0680158238700469 1
0.0469393492565139 1
0.325251352777752 1
0.24470649582934 1
0.216730184968493 1
0.50516718984089 1
0.245641382773355 1
0.0717362103097252 1
0.325040981147931 1
0.431578168883148 1
0.120657855713514 1
0.108646977906618 1
0.146680957942193 1
0.19604766798365 1
0.305335994105007 1
0.194192889305558 1
-0.0613050548700798 1
-0.0192833782031432 1
0.223356820509953 1
0.364914509481256 1
0.186049805447253 1
0.112803796882174 1
0.289803395837531 1
0.176845272066652 1
0.3379979987892 1
-0.162234311992266 0
0.181168590961356 1
0.450636200982923 1
0.545302468759978 0
0.164548534516133 1
0.0993828408924739 1
0.250102786202084 1
0.309600439859873 1
0.366477948916553 1
0.179175369333499 1
0.306991077878097 1
-0.0364826471007243 1
0.327294072187953 1
0.529458235435349 1
0.083649205031082 1
0.415474334746574 1
0.379983939828989 1
0.00425763951385941 1
-0.0206843226642195 1
0.0899950318157921 1
0.104432563861855 1
0.0536231640282285 1
0.151563483236382 1
0.242456853999134 1
0.08572471094785 1
-0.130510947292967 0
0.297057603995128 1
0.281206380680124 1
0.304202475301989 1
0.204469445604508 1
-0.161873284856733 0
-0.0775564262620003 1
0.297486773461353 1
0.361558577866973 1
0.456504182829424 1
0.280106820877109 1
0.225974331680629 1
0.27994184673275 1
0.149314508400064 1
0.0527830767044658 1
0.302946420625274 1
-0.023422994768451 1
0.23150306930189 1
0.116433597285551 1
0.147586546584937 1
0.335022401942804 1
-0.00437447868747897 1
0.218250271980066 1
-0.0857981573779063 1
0.0518176663180207 1
0.173185999265731 1
0.379478428967203 1
0.0956515308216002 1
-0.0301130420451936 1
0.281347495413325 1
-0.0689865530073591 1
0.0672606536238654 1
0.245720314075281 1
0.220222378901428 1
0.182987245037224 1
0.129697373055342 1
0.375136043595131 1
0.0822300937528169 1
0.0737294539832748 1
0.25476041520565 1
0.118269782298301 1
0.0253791492066591 1
0.081093329850112 1
-0.0150867571020915 1
0.201162867425131 1
0.424487448208063 1
0.536864389108792 1
0.00230850801311978 1
0.240491109687975 1
0.138960869633613 1
-0.0254438176125284 1
0.363968164510058 1
0.31805626806378 1
0.657068873733381 0
-0.0362867916480886 1
0.0551595385739736 1
-0.0592582273604315 1
0.148225388402694 1
0.212156013925754 1
0.14271393496313 1
0.670315520056249 0
0.430025810294752 1
0.189144193263689 1
0.23756762843683 1
-0.101328165877642 1
0.171862339778503 1
0.413327763790246 1
0.241641837741538 1
0.317231848907787 1
0.626528601062589 0
0.123058773981455 1
0.311044016957205 1
-0.0666298665649145 1
0.0927608010546689 1
0.371486921837225 1
0.195219747102997 1
0.204654753951383 1
0.0700067359834248 1
0.218378001730971 1
0.130316335816414 1
0.207285695130666 1
0.264982481973758 1
0.267912249301451 1
0.0838457178388182 1
-0.0254628206558446 1
0.0339710439643283 1
0.0787700351307662 1
0.427566020034986 1
0.0637802239832425 1
0.0395343962710917 1
0.210547317033063 1
0.292106562567218 1
0.118071910402851 1
0.189901774683015 1
0.136617459517603 1
0.0406815987461478 1
0.425207339839501 1
0.269172977641218 1
-0.248302235997159 0
0.0540121569924879 1
-0.0458367036559745 1
0.452837259399736 1
0.157498047844666 1
0.161900002181679 1
0.243803687192783 1
-0.0298047119191164 1
0.25502285143631 1
0.452216301720942 1
0.451011471359726 1
0.271982662831663 1
0.283470226927658 1
0.0523118473976912 1
-0.0358542568109804 1
0.175867203247028 1
0.251065039996952 1
0.148302511063379 1
0.260243746683678 1
0.157734129006702 1
0.187347129553717 1
0.508818276150888 0
0.0728114096866594 1
0.230338723333292 1
0.310266878457856 1
0.211807817886475 1
0.189343340081644 1
0.284885564570079 1
0.276145512488244 1
0.211670512289262 1
0.0723905694159343 1
0.415622550020348 1
0.192063041938552 1
0.380065037425336 1
0.232310008783412 1
-0.0498940370348201 1
0.529033080807721 1
0.199503537286553 1
0.335790102878308 1
0.213297693623127 1
0.0741424811706696 1
0.272277627605751 1
0.411497547116295 1
0.261603899552621 1
0.197726268369356 1
0.00640601051087782 1
0.114258833282384 1
0.283025949220509 1
0.316910831336065 1
0.415968686747485 1
0.142755340895682 1
0.220968282826674 1
0.000352125804281282 1
0.13693747012189 1
0.338832551133233 1
0.290593696122526 1
-0.15137121722029 1
0.419049898991594 1
0.448056389364564 1
0.412322583155969 1
0.125868204364558 1
0.172757498080499 1
0.215385695789599 1
0.474868758798129 1
0.153643680720548 1
-0.00569759021707759 1
0.257561149771836 1
-0.0828371912135406 1
0.0803652556520817 1
0.221242924667375 1
0.156292953239544 1
-0.0429679829911968 1
0.407442674352599 1
0.12616520081523 1
0.0811845294300041 1
0.0334350284835948 1
0.116694537402795 1
0.262147787031521 1
0.106492130226661 1
0.539649523138219 0
-0.000942915449767216 1
-0.00910108610531751 1
-0.0662836566269332 1
0.139853462379651 1
0.238857210719793 1
0.379760436775291 1
0.0861726070420756 1
0.11684652401717 1
0.193961258776885 1
0.307244007286959 1
0.329080931514923 1
0.195525095939683 1
-0.022463199431995 1
0.266583943027047 1
0.440361563506285 1
0.366960272294118 1
0.200355429075037 1
0.355930034701148 1
0.247755343970757 1
0.0653520391157678 1
0.231023228215639 1
0.22596895390285 1
0.355272256066224 1
-0.0315512135486619 1
0.276549351580382 1
0.429377501422784 1
0.0752405040471066 1
0.287973541286051 1
0.445780046119682 1
0.340631534304441 1
0.0927895837739094 1
0.146851033388615 1
-0.117238438946971 0
0.0930572225031171 1
-0.0226851277828079 1
0.233038623049639 1
0.18282737019556 1
0.337422924990288 1
0.300457373774759 1
0.389568069110343 1
0.226925861479182 1
0.181645187448027 1
-0.114788364987496 0
0.023812822285988 1
0.106634544458311 1
0.409738699683236 1
0.414094722523477 1
0.292631415128797 1
0.244354480883424 1
0.396244411694138 1
-0.252829621784164 0
0.344954609276273 1
0.351929883909476 1
0.274216231845085 1
-0.0653305644533314 1
0.291801857917268 1
0.230644162334171 1
0.233560223995645 1
-0.00781555018161439 1
0.000667083353727789 1
0.383654569857648 1
-0.0556948754227815 1
0.121066517805171 1
0.0876903309239852 1
0.102515517553491 1
0.226407251797109 1
0.00351348945127565 1
0.143110803483742 1
-0.03526093084622 1
0.213033157616555 1
0.328365384559934 1
0.0493446224153259 1
0.104881356471457 1
0.0696601485994645 1
0.387678216268461 1
0.274805500478361 1
0.281766022093648 1
0.0984806884468907 1
0.13260094142303 1
0.0803355961040106 1
0.278634783901054 1
0.302208895297894 1
0.122595797093356 1
0.249320633079197 1
0.234273365166399 1
0.155844469435873 1
0.260321921110677 1
0.172432923090415 1
0.371201012192743 1
-0.0254676549153282 1
0.578080690615003 0
0.133259628663591 1
0.0606783089088638 1
0.345876367930428 1
0.421648412278406 1
0.583515442353734 1
0.276806531189565 1
0.057625015850982 1
-0.104845730759605 0
0.437284701906856 1
0.147121930612906 1
0.221985039849014 1
0.169952358283038 1
0.37904304017273 1
0.244651374004552 1
0.448305013588446 1
0.397071284042654 1
0.0817577945847533 1
0.142434361794168 1
0.243858652375889 1
-0.0589138218121775 1
-0.0451896210324348 1
0.365504641567888 1
0.250814759363073 1
0.233090455963993 1
-0.0447994149512778 1
0.0260801416361092 1
0.379226511149425 1
0.25091448916372 1
0.323187910562651 1
0.373435311096507 1
-0.102036987365507 1
-0.0880154631101299 1
0.0156582646432626 1
0.207035783031672 1
0.201736000708616 1
0.309277102466559 1
0.0121941847907351 1
0.281747977766613 1
0.0293401199147 1
0.27219655478815 1
0.155956466984145 1
0.359067678640719 1
-0.0368888332607367 1
0.223580151361718 1
0.0320521837274963 1
0.0673189071365221 1
0.0253958304544767 1
0.340884727016795 1
0.342820574697299 1
0.217614387231755 1
0.221295977722252 1
0.378584331879123 1
0.186060937238194 1
0.337431007689722 1
0.309187326547936 1
0.363222281598819 1
-0.23315172275725 0
0.23126625091235 1
0.119916319096105 1
0.236487987512469 1
0.538040123229364 1
0.202778066623852 1
0.128658175740883 1
0.0725604986527344 1
0.190561573016301 1
-0.116202969415668 0
0.251571563343277 1
0.097265402652916 1
0.115388636153337 1
0.238920776721632 1
0.206720069509079 1
0.334032593624429 1
0.106852227941834 1
0.570920247028306 0
0.26957872550263 1
0.134194113886728 1
0.387351482401557 1
0.0489518308003961 1
0.326444021990082 1
0.594798597269648 0
0.0918128646470681 1
0.266733688664358 1
-0.0994827967555942 1
0.0414597544593228 1
0.306866925130703 1
0.167473314016262 1
-0.144832661177894 1
-0.119863168225015 1
0.166763706327597 1
0.112186406228958 1
-0.0302801155762537 1
0.357412700638886 1
0.0225085188268278 1
0.432176049054132 1
0.172792198314586 1
-0.0495473818180173 1
0.353698217319374 1
0.350166209813114 1
0.128008296952596 1
0.267323743987759 1
0.037122461292332 1
0.11946784166209 1
0.144324857142544 1
0.341099416476072 1
0.499765554150691 1
0.0772306369046069 1
0.15930064485042 1
0.189038956830448 1
-0.10458454573003 0
0.390360824293377 1
0.215411561121452 1
-0.0827034783480485 1
0.176258403666681 1
0.386057961158215 1
0.4446950635295 1
0.306168904528726 1
0.403173720271967 1
0.209681492365452 1
0.366555176346986 1
0.279164169239135 1
0.379370692203815 1
-0.096334625934199 1
0.282532246966926 1
0.152215050927782 1
0.163621811556673 1
0.293148517899571 1
-0.125892892704111 0
0.105974312909586 1
0.390444720252354 1
0.410201124614946 1
0.183212575527061 1
0.41964316329089 1
0.292407736899012 1
0.063312766098564 1
0.112636698416138 1
0.0942215809408242 1
0.465811962425927 1
0.0691264171458242 1
0.18000298969142 1
0.0993182033083534 1
0.382860886478255 1
0.187863224154214 1
0.302864081962395 1
0.0444213156170856 1
0.379684936483368 1
0.307506255361248 1
0.401486018487629 1
0.243163294184065 1
0.281369523912936 1
0.365877191039659 1
0.333365215192509 1
-0.0419720517907877 1
-0.10508778572027 1
0.321871942864537 1
0.107973608814392 1
0.160892350463634 1
0.201798764472502 1
-0.121136301282887 1
0.306514518179106 1
0.217946089720288 1
0.134341870852836 1
0.227715804409642 1
0.0800322328173365 1
0.190836604299066 1
0.131696012894018 1
0.305717578598669 1
0.3206001330665 1
0.39999076092478 1
0.303432746733044 1
0.346324781140846 1
0.417689187358884 1
0.171860273648814 1
0.167716494161946 1
0.211919322402795 1
0.316673897547858 1
0.221064885204675 1
0.1379182020982 1
0.208657374240191 1
-0.0240926538496594 1
0.266230580534995 1
0.203326021688823 1
0.0940126175128848 1
0.171331490797981 1
0.34943053632272 1
0.15851248258282 1
0.262149443517179 1
0.0562184950530367 1
0.215838419054859 1
-0.0917559025039857 1
0.678716009331183 0
0.292990592737848 1
-0.0533418511531455 1
0.258637069523792 1
0.301590910168555 1
0.379698160740782 1
0.490940430745425 1
0.546553985154238 0
0.0158799865859736 1
0.527789534376656 1
0.200091581589063 1
0.262271374376941 1
0.0107419274363905 1
0.0451029545527207 1
0.339072642478293 1
0.421769355850763 1
-0.0987601940692349 1
0.423073935614673 1
0.0105856488046783 1
0.0411721691494846 1
0.270740557219884 1
0.176801132703748 1
0.271461012980165 1
0.0104320596000654 1
0.167090826367633 1
0.126803903549412 1
0.217965145838885 1
0.299113339114655 1
0.3025031384574 1
0.265974296167343 1
0.26856789633807 1
0.314007787905112 1
0.432219029323009 1
0.335635116419046 1
0.394951678321455 1
0.428549663726321 1
0.200499374501936 1
0.302011629713961 1
0.120701081712911 1
0.242090430937886 1
0.271984405323382 1
0.21815035151891 1
0.381472254723343 1
0.363929216178275 1
0.0305109516257596 1
0.119540083621824 1
0.281348608140318 1
0.358013990427415 1
-0.0827770872772076 1
0.366680100452297 1
0.12358143086665 1
0.0941274657529431 1
0.301358593361602 1
0.22119827244156 1
0.176574218229124 1
0.0190552617787402 1
0.299997036264496 1
0.239566972336329 1
0.0670183687914858 1
0.0429763802025235 1
0.164948622480897 1
0.0373037487305935 1
0.19191938364058 1
0.233182243076807 1
0.427928113364641 1
0.481776664931345 1
0.458148296195431 1
0.318517781603113 1
0.528196247505198 0
0.447839709786715 1
0.227048382467477 1
0.254893675309509 1
0.202810444323589 1
-0.0382246169577524 1
0.223771203143607 1
-0.0638460476032777 1
0.330176875926117 1
0.259112427538499 1
0.392334194871783 1
0.0338781313827457 1
0.189940571259605 1
0.314635634613803 1
0.11030746918619 1
0.314821992808853 1
0.509897099611395 0
0.422700821724561 1
-0.0178783382469017 1
0.32541085166714 1
0.0562649421996636 1
-0.0557187394322022 1
-0.0238079616787969 1
0.149497227056346 1
0.390881685276472 1
0.402558716912944 1
0.286896761542183 1
0.283693032629857 1
0.421846043178277 1
0.102774284073542 1
0.4734061942906 1
0.419886365150984 1
-0.1425598530733 0
0.210874473517134 1
0.0836877332291712 1
-0.0576791507083626 1
0.11368094137662 1
0.561645299551257 1
0.266264115339457 1
0.493421849364558 1
0.634242759968939 0
0.20505380717293 1
0.354816049909544 1
0.396199889848005 1
0.0952907448292227 1
0.36269545494732 1
0.0183805350328618 1
0.38822317343208 1
0.284882915746806 1
0.184849503629673 1
0.194843627196588 1
0.305296195412847 1
0.0878808242879947 1
0.164636108336476 1
0.225837218294966 1
-0.0779142482258671 1
0.307356310175212 1
0.30413878013097 1
0.273999652576544 1
-0.0924997118813762 1
0.355784621913198 1
0.327340998353078 1
-0.00761254877793233 1
0.181367649646612 1
0.470238111352788 1
0.243769827948564 1
0.0834112573603755 1
0.180322898760715 1
0.311814563942622 1
0.287506394307713 1
0.341423633743659 1
0.457195550396884 1
0.198746332627253 1
0.521137078951999 0
0.151527932184937 1
0.247902102003632 1
0.248504576609255 1
0.180124549086192 1
0.213163825593777 1
0.496503957994256 1
0.0278741562990377 1
0.0112531789290856 1
0.253479500823355 1
0.188846285236917 1
0.477110335651789 1
0.358409914099889 1
0.189534615611996 1
0.176767501159251 1
0.214406454298242 1
0.153395927227628 1
0.458543401379373 1
0.112132142084447 1
0.201838418835339 1
0.209814100944772 1
0.312234627092437 1
0.236665099038105 1
0.159443450855084 1
0.0825369392014043 1
0.302857298713422 1
0.00570782910776932 1
0.0993779507889484 1
0.108366677980564 1
0.309902013323475 1
0.0734996777429299 1
-0.0652842046234725 1
0.444334451800279 1
0.0525960864901759 1
0.335519019206166 1
0.0429955040904259 1
0.148463949362081 1
0.405680021879136 1
0.386282312911922 1
0.0977149724511102 1
0.31602822074015 1
0.209726708251606 1
0.155077489070819 1
0.0970398439950712 1
0.0259938758479509 1
0.253892519181247 1
0.179051729593951 1
0.0546442507062185 1
0.0225877660768838 1
0.0238692328802214 1
0.380944241178422 1
0.242606266103443 1
0.0587925196512211 1
-0.182451436529422 0
0.413580166408681 1
0.24183533217509 1
-0.212976142766226 0
0.167586741151856 1
0.428257731219207 1
0.197842923676099 1
0.18882023713636 1
0.11254797294572 1
0.199578068334279 1
0.0821023734939077 1
0.465825870597315 1
0.369455264466525 1
0.349859781114553 1
0.614946422622241 0
-0.0868753093883306 1
0.0202789973093058 1
0.191491650803223 1
0.245010695591649 1
0.144684814323573 1
0.246919847097832 1
0.231347184703271 1
-0.265272933327524 0
0.296510277834869 1
0.261537621810587 1
0.436887871929538 1
0.218807569022582 1
0.401487255247691 1
0.291877592824834 1
0.110038716969975 1
0.148278240557293 1
0.327602650811849 1
0.0960550599949391 1
0.0373418503119602 1
0.161417240069616 1
0.0952839760116772 1
0.16928808451251 1
0.449999859843743 1
0.106644580641521 1
0.540758359351409 0
0.203528487204518 1
0.187810412066016 1
0.162311737700138 1
0.150026572364018 1
0.171344713503511 1
0.249114498089286 1
0.2748761018073 1
0.0579331145382628 1
0.452754176725529 1
0.0258618687224231 1
0.477896527554585 1
0.0470041642362134 1
0.133826766339329 1
0.243536841206805 1
0.265077596564859 1
0.439210365323062 1
0.118566920794054 1
0.0612740387721427 1
0.326105770276033 1
0.233876938494239 1
0.288696715623286 1
0.287016278011946 1
0.244988170345433 1
0.234736345140092 1
0.314267369614803 1
0.3009154047093 1
0.27143012493722 1
0.0357337613343843 1
0.496668240720041 1
-0.0927400763137258 1
0.135618154628646 1
-0.15025263019207 0
0.339700152021632 1
0.0551650303410367 1
0.305018379926738 1
0.173937551206098 1
0.393866509661032 1
0.163841459264948 1
0.170450533959393 1
0.244016300765808 1
-0.0251709795505212 1
-0.0592283954960569 1
0.00742330068423381 1
-0.0526258749478797 1
0.247051860709918 1
0.278025949528262 1
0.304726465066066 1
0.25221362266679 1
0.340549424016726 1
0.132430003379613 1
0.364658091869492 1
-0.0151920307336127 1
0.37713195059002 1
0.0685673398393006 1
0.407987252664053 1
0.128716939500198 1
0.00502691752123173 1
0.392277866143157 1
-0.0916257788130058 1
0.259115298020462 1
0.571312307260796 0
0.0965977460750117 1
0.323054565571132 1
-0.163913845193745 1
0.235568833774395 1
0.259865627941094 1
0.0837322777725761 1
0.300482100226307 1
0.112974005258463 1
0.256743647533275 1
0.267713068248892 1
0.326579916567741 1
0.243208842917007 1
-0.0421217308072247 1
0.20186100570901 1
0.27398121840879 1
-0.227690323050395 0
0.549136410729502 0
0.27461147088868 1
0.37111379291444 1
0.249227101507953 1
0.0856504446090066 1
0.182821823765092 1
0.0900850345085944 1
0.24865548740598 1
0.0780832628630781 1
0.419389347609533 1
-0.11507347461654 1
0.0772811112306337 1
0.277254370793443 1
0.0628397889188859 1
-0.0512531255661467 1
0.319404371621236 1
0.0402732989421489 1
0.356438968685107 1
0.364441503342055 1
-0.143359544917882 0
0.419080662803212 1
0.291730995716017 1
0.427964897196745 1
0.147625646292832 1
0.218794523076955 1
0.336269096247467 1
0.143401418439524 1
0.38680303609692 1
0.0827876746909889 1
0.264991181668903 1
-0.113864923340574 0
0.320640168941769 1
0.147715778285829 1
0.218432598040407 1
0.154845939716655 1
0.126028205687682 1
0.164664770802758 1
0.203823095971216 1
0.453609090794178 1
0.364895401492055 1
0.264130254167084 1
0.150267733348862 1
0.281890481999752 1
0.273591696261371 1
0.0846391996004994 1
0.160935814051004 1
0.176302982536419 1
0.22354792940712 1
0.152491084983249 1
0.361589778707148 1
-0.07700312864773 1
0.601503618120776 0
0.126154477450631 1
0.231312291580614 1
0.286681185868457 1
0.474483755701403 1
0.135316436641547 1
0.204841522233886 1
0.366067534708112 1
0.12453013012369 1
0.26328997330247 1
0.437900167560354 1
0.129625152777147 1
0.0797382694640612 1
0.0672390487233501 1
0.13761992502252 1
0.357116694830991 1
0.170748302794991 1
0.250839698846035 1
0.489500980297423 1
0.185226438932334 1
-0.0663753361514493 1
0.269213021707325 1
0.177081249180954 1
-0.00207652604609998 1
-0.0728219811117111 1
0.320891975055197 1
-0.0148116550446994 1
0.201209748888673 1
0.211235472229496 1
0.308865700460287 1
0.0762543231800345 1
0.236503547251193 1
0.349845613504812 1
0.184247946693986 1
0.333634732549879 1
0.278481746822263 1
0.403518413612152 1
0.311270039696127 1
0.378882693180541 1
0.00155059785738502 1
0.276113403150433 1
-0.0183433043044693 1
0.0756532587560118 1
0.137215023196674 1
0.241668149234492 1
0.348315785412319 1
0.30449426674607 1
-0.0124973927755064 1
0.37065459311078 1
0.277270481343538 1
0.0819482128065139 1
0.226337297739296 1
0.360008948526178 1
0.26248494472419 1
0.380903591174307 1
0.281413578749215 1
-0.0252796853180823 1
0.185261873467515 1
-0.0342723941237816 1
0.199624796301939 1
0.266013217826193 1
0.389683226345871 1
0.24090987769317 1
0.106364428266455 1
0.253912494351662 1
0.0219273045444709 1
0.254285846891095 1
0.146094047895288 1
0.0991681641715371 1
0.216296063635343 1
0.361393000561273 1
0.12773917498118 1
-0.0190935241241444 1
0.324952274330694 1
0.0650695569604884 1
-0.101284205002712 1
0.0911042163167515 1
0.139589272556237 1
0.447593843463307 1
0.276057227891344 1
0.212017943975759 1
-0.166888206976059 0
0.060896775075856 1
-0.231343199146672 0
0.012414272776815 1
0.194482633997478 1
-0.0120348922948805 1
0.209716113106451 1
0.47777482443611 1
0.485097484752474 1
0.123413218043375 1
0.36713094608683 1
0.180892710162206 1
0.0445228382660186 1
0.274607659260638 1
0.127202850185039 1
0.319530321076325 1
0.106346205950629 1
0.0438937541178755 1
0.233753398002829 1
0.633524552328853 0
-0.0118548583285075 1
0.260349108130229 1
0.163172776969377 1
0.289632285182043 1
0.172920756673594 1
0.19416779708713 1
-0.126550106093107 1
0.119756278444528 1
0.00430509120520874 1
0.355530904160688 1
0.384121572490453 1
-0.133716303391331 0
0.124613732480206 1
0.0212762208092962 1
0.200947625803878 1
-0.0531465714142041 1
0.0515671202115173 1
0.170002050042925 1
0.165506740954775 1
0.371767887469504 1
0.324906009950001 1
0.145333969393812 1
0.142932971345852 1
0.154676864553203 1
0.447233602850332 1
-0.267600895628416 0
0.198703606946628 1
-0.166722489088771 0
0.284137348826483 1
0.302934104610097 1
0.09319014021738 1
0.254370952516471 1
0.0392007795698019 1
-0.00775716326567589 1
0.42809409121206 1
0.34763701589813 1
0.198808686976736 1
0.137235659623733 1
0.384952610650852 1
0.159171191981012 1
0.357558146842812 1
0.22185260423125 1
0.323577888250501 1
0.127052354280561 1
0.509474518459722 1
0.0609062286743332 1
-0.0486611680424743 1
0.0526122629142156 1
0.223737040140946 1
0.25484717329521 1
0.15802674737164 1
0.367737720308438 1
0.26729078703044 1
0.28956642365062 1
0.0884260968770692 1
0.242990960289642 1
0.119495860940429 1
-0.0556443006103166 1
0.150579584891355 1
0.35801150968113 1
-0.00111085177112517 1
0.398840919458472 1
0.148132663777776 1
0.197606759233153 1
0.187781675519596 1
0.351115183730463 1
0.386550612548858 1
0.278581835670345 1
0.262263002452348 1
0.14415862582084 1
0.0166221520984722 1
0.436511551737948 1
-0.278936078960667 0
0.26169094908727 1
0.0961505644355246 1
0.0947822382389333 1
0.413842648715223 1
0.0446195152849442 1
-0.068204644039274 1
0.22573837267075 1
0.228191728668568 1
0.486100271891221 1
0.399089533645704 1
0.317615784864644 1
0.217460293687633 1
0.408346445186695 1
0.163905403978806 1
0.0422178535010173 1
0.484101488018224 1
0.101688247758261 1
0.284427698167417 1
0.0392722677941119 1
0.0936419367873363 1
0.203592837494633 1
0.232653940059251 1
0.310020455601595 1
0.0306578110084405 1
0.331897568498969 1
0.119787795064368 1
0.466472031726889 1
0.306399358520709 1
0.132324870250617 1
-0.0677296256768776 1
0.187559403823445 1
0.000201026207108448 1
0.389585424593934 1
0.0209958246038709 1
0.125850041334939 1
0.171869258648109 1
0.297556004456047 1
-0.0190037684330903 1
0.615678942564711 1
0.401843133785512 1
0.0292206668482882 1
0.163183681144614 1
0.0723307161843273 1
0.373133343674224 1
0.156733833131698 1
0.188423605022511 1
0.10130431414057 1
0.34178473276127 1
0.345739657604276 1
0.159891564617574 1
0.394644031968302 1
0.498544498296564 1
0.0945587159790742 1
-0.249923037794719 1
0.616520471925513 0
0.237566761489155 1
0.0267366476685349 1
0.022386490849667 1
0.0925449623978223 1
0.16860512537164 1
0.150371934078346 1
0.22546555800344 1
0.111901925520494 1
0.25627794877649 1
0.383081856757326 1
0.51284388857432 0
0.258675274308369 1
0.0656068302098139 1
0.578819705792599 0
0.19555401924819 1
0.277536639457419 1
0.517097525573535 1
0.0220097461613182 1
0.162088240393172 1
0.0850344793237088 1
-0.133401308741606 0
-0.0351032049855026 1
0.0652775429192179 1
0.32314805073758 1
0.0365834334949611 1
0.0631018400489051 1
0.492046572488141 1
0.324854758966633 1
0.162961250289552 1
0.0873020172061059 1
0.12356708296441 1
0.305756716522114 1
0.0439154032945379 1
0.0673006149513015 1
0.296628276922995 1
0.250749062060418 1
0.440317724645352 1
-0.00199017163897539 1
0.0245962053167657 1
0.150509370075534 1
0.212013910955543 1
0.258137720880629 1
0.0213915196346057 1
0.265164443116488 1
0.292616471741278 1
0.289349968433306 1
0.0783733561227156 1
0.19826385368471 1
0.106421537094935 1
0.151677003866135 1
-0.0264916092327869 1
-0.27240404500958 1
0.261066038402649 1
0.201563894822851 1
0.205726187700106 1
-0.0114956436728752 1
0.095515767972783 1
0.343488037661589 1
0.0895801921892162 1
0.180976038996651 1
-0.013774909690954 1
0.537717546715586 0
0.198949583899323 1
0.27294253110643 1
0.248711580090182 1
0.0141461236948225 1
0.263731283717176 1
0.360530621266094 1
0.36892499957336 1
0.303432982852848 1
0.400928667463996 1
0.359231929836305 1
0.205304199600419 1
0.00782387120601611 1
0.237548513009309 1
-0.0457126569096037 1
0.312263030614643 1
0.0133028000693386 1
0.174096333672502 1
0.487685794531971 1
0.550350653405172 0
0.0839690070754084 1
0.121103236434689 1
0.101722608265603 1
0.167756989334454 1
0.337493834798807 1
0.469608019921955 1
0.140138488703499 1
-0.0378067011587683 1
0.232812062241055 1
0.308209930269194 1
-0.0258615205791334 1
0.176479471633075 1
0.2346185696093 1
0.218854817962694 1
0.0872532726290884 1
-0.247220521652729 0
-0.0150971858856163 1
0.131795581267071 1
0.292650204274129 1
0.171043047547943 1
0.35922888265803 1
0.434581485323768 1
0.141529909159761 1
0.197804200494594 1
0.316280091226073 1
0.235370258475098 1
-0.0111960681008624 1
0.0603936089328001 1
-0.0336254804113224 1
0.383232763084677 1
0.501420321759362 1
0.0734351181964869 1
0.348670193296327 1
0.737914507931001 0
0.550703304799748 0
0.440025333839919 1
0.0968523533077571 1
0.0953203941307805 1
0.228952004956137 1
-0.0383184659520245 1
0.358086411855652 1
0.203337065980522 1
0.314852474308155 1
0.188404559751665 1
0.232783505124307 1
0.161734014264772 1
-0.0770857234078743 0
0.191330424325581 1
0.434622318467654 1
0.416341372012382 1
0.142249810321304 1
0.275334406303766 1
0.141870371631949 1
-0.0479568210710635 1
0.34561223342495 1
0.09681980770107 1
-0.0816277829676063 1
0.23574453018475 1
-0.0547559991989578 1
0.00288806951164495 1
0.228102162873959 1
0.464539641942513 1
0.187056504921708 1
0.172109051508568 1
0.222578011062794 1
0.039290304596134 1
0.12378700858578 1
0.0560018973701641 1
0.235561009382678 1
0.27724697351332 1
-0.0420532951549604 1
0.192008262318242 1
0.0185557372404807 1
0.120718476480339 1
0.363458281699333 1
0.110376485253547 1
0.250593873498149 1
-0.105022564497333 1
0.112493882721677 1
0.214145163931893 1
0.00300439601051488 1
0.212784564427433 1
0.0409647305816416 1
0.156918881578247 1
0.167208858508342 1
0.0576481912944204 1
0.302628000756019 1
0.100402174012008 1
0.247572067737658 1
0.476378783468602 1
0.188170303787842 1
0.196134981608457 1
0.395632853295033 1
0.100867807120266 1
0.352792099371691 1
0.0125012294224161 1
0.415899687186149 1
-0.0679871958823265 1
0.259451846436093 1
0.26830376068897 1
0.163034817543062 1
0.102699990695532 1
-0.0604493896770344 1
0.208225580685599 1
0.0791995523856653 1
0.222924361149569 1
0.491108972678511 1
0.235923222461753 1
0.228940400653539 1
0.20969478240491 1
-0.203367243380247 1
-0.0451084199575887 1
0.150218068504449 1
0.093780049180693 1
0.224141342693561 1
0.0658656424459353 1
0.351436834469091 1
0.00990561517693244 1
0.0989478993480107 1
0.51240224422957 1
0.343631278517791 1
0.395071660675113 1
0.218608880068702 1
0.0569685250527679 1
-0.0877799104412886 1
0.47568018495749 1
0.208261477268063 1
0.233020890790262 1
0.139060440711442 1
0.380989174546414 1
0.00415647613714211 1
0.234882539768691 1
0.33240312814009 1
0.475977158782942 1
0.107191496304003 1
0.254026867246958 1
0.0183233366447591 1
0.172393916516378 1
