# Supplementary material for: Bias caused by sampling error in meta-analysis with small sample sizes
Source: PLoS One. 2018 Sep 13;13(9):e0204056. doi: 10.1371/journal.pone.0204056 (PMC6136825; doi:10.1371/journal.pone.0204056)
Supplement: S5 File — (ZIP) [file pone.0204056.s005.zip › results N = 10 theta = 0.2 tau = 0.2 sz = 500-1000.txt]

"dl.theta" "dl.cp"
0.213782819631145 1
0.0973743414145694 1
0.124871428357914 1
0.204929313337282 1
0.183523350923066 1
0.247121354061385 1
0.146183851939491 1
0.185849375741082 1
0.0242532534929031 0
0.191340882701936 1
0.277165574183672 1
0.198715723427554 1
0.239775807380609 1
0.134585504522915 1
0.28469428867948 1
0.128188889229529 1
0.251572127430745 1
0.143079091205696 1
0.232160542983581 1
0.271854702398365 1
0.287814718001554 1
0.269397047903972 1
0.247966807059121 1
0.156540258192252 1
0.156214315133062 1
0.281633567638921 1
0.355731745035214 0
0.156172493193836 1
0.119275603777352 1
0.210887351403469 1
0.156822120596791 1
0.101683904993443 1
0.158764217668227 1
0.154483470242573 1
0.335886029523925 0
0.199835412907316 1
0.170077687206082 1
0.27744172899664 1
0.21958742958088 1
0.192714982393956 1
0.294389274283415 1
0.113204522614392 1
0.191892509475219 1
0.191273112386862 1
0.0526198096858093 0
0.172482933233167 1
0.34957539116411 0
0.162797338135585 1
0.205837828768598 1
0.274477713005413 1
0.300094733114316 1
0.23932882350172 1
0.162519576616133 1
0.307571437757924 1
0.1931154302797 1
0.326728751580067 1
0.182529651516872 1
0.214990368934343 1
0.196955141366403 1
0.10171933052233 1
0.198534122373855 1
0.0911989989351673 1
0.0987091524693951 1
0.120791254484884 1
0.170000072926899 1
0.189728654251119 1
0.217412223194512 1
0.121352865838909 1
0.168836373467706 1
0.139951733313627 1
0.327260225152502 0
0.152429462288336 1
0.274574107888981 1
0.00477202613181977 0
0.038187643591826 0
0.0886459457231554 1
0.170646085145168 1
0.223222130617251 1
0.195377380537105 1
0.165411238616609 1
0.248050712875517 1
0.228441719273965 1
0.193996074683698 1
0.216321578148957 1
0.326131853987827 1
0.154097952610945 1
0.273294668334208 1
0.103513410623799 1
0.1900339768385 1
0.24230471729754 1
0.214619733371415 1
0.171912789290216 1
0.258452925483063 1
0.265936378671101 1
0.174461319117843 1
0.230404555471513 1
0.140182877726661 1
0.146834182907108 1
0.219627199287488 1
0.106206856891961 1
0.278150336631333 1
0.282765434029849 1
0.25773324772432 1
0.203579070376097 1
0.290656126813307 1
0.21186774276302 1
0.223505900264011 1
0.114125333863493 1
0.104737873770202 1
0.0784687244343445 1
0.21943043785354 1
0.237049660302027 1
0.153902896442601 1
0.307150542339844 1
0.350863725555307 0
0.290554219780972 1
0.320734701383962 1
0.256947538399519 1
0.28730431290997 1
0.0694063201116575 1
0.0973570109451316 1
0.151895049301015 1
0.257345292981041 1
0.215217331106767 1
0.00879015853651258 0
0.172778470669134 1
0.35758403525297 0
-0.0114214311156955 0
0.156274304371489 1
0.168692135950579 1
0.187129236862522 1
0.269527584015639 1
0.21467765869063 1
0.161918852299345 1
0.181481859244692 1
0.063061455748794 0
0.146609743045588 1
0.392477296449418 0
0.150674373015707 1
0.299947791802762 1
0.227739691470403 1
0.309942815590574 1
0.296999227945485 1
0.298054699316419 1
0.28773484071989 1
0.193572713993081 1
0.258079903657002 1
0.225759948268564 1
0.220801852763658 1
0.180407582471371 1
0.182003037789655 1
0.288065364987679 1
0.168027809818482 1
0.17882652295913 1
0.133105522555528 1
0.293309602131817 1
0.165861789855221 1
0.206165763711772 1
0.233207181644862 1
0.183631927658012 1
0.122472616880578 1
0.225930356093974 1
0.187956011383672 1
0.145121452508795 1
0.22625290353983 1
0.227344511115012 1
0.359404046649252 0
0.243854809371099 1
0.224517968689939 1
0.144867363821267 1
0.323434980006393 1
0.304957603357066 1
0.306518571004649 1
0.315020714410764 1
0.339382301384321 0
0.10466496079549 0
0.203758207518925 1
0.0909669984554662 1
0.0503848979082836 0
0.0504226308317852 1
0.167921144445833 1
0.132658233116525 1
0.285592997699664 1
0.181635294369124 1
0.183933341002879 1
0.156338536137084 1
0.26810028801155 1
0.291974337074034 1
0.185404056323081 1
0.226012669712484 1
0.137180106612191 1
0.27631724613276 1
0.150631435868368 1
0.27363124413108 1
0.295611146321621 1
0.28418460185232 1
0.146212215938152 1
0.211132534750692 1
0.078567838991802 1
0.252430174271237 1
0.109929423691517 1
0.101766509072433 1
0.204658616655352 1
0.265182730387338 1
0.249056670883614 1
0.190443306918571 1
0.267364063888647 1
0.177370970731058 1
0.202423607578699 1
0.150201223029214 1
0.218767549404481 1
0.305197876471026 0
0.148944757557574 1
0.143440005005767 1
0.260316345765164 1
0.185706622386425 1
0.268317635128652 1
0.250917148053434 1
0.0407138879375462 0
0.311521876128515 1
0.108349670506721 1
0.168263173388965 1
0.13098867311805 1
0.150966645489933 1
0.16117117550823 1
0.295500153266593 1
0.182669463945434 1
0.166875025455383 1
0.227948960194773 1
0.225338323636669 1
0.256500871178727 1
0.259586802874992 1
0.174706616759182 1
0.222013420837116 1
0.273180865983507 1
0.299762432530679 1
0.226824141278726 1
0.183082048033453 1
0.25457886715779 1
0.199111687851721 1
0.303499512324404 0
0.205882189155342 1
0.266518555432686 1
0.0490700356580593 0
0.276771677968768 1
0.199601917737243 1
0.154133162612392 1
0.167479549328756 1
0.302495994600237 1
0.201373979575371 1
0.153604422968367 1
0.106566736856838 1
0.141881996416546 1
0.324508168908571 1
0.318547693187046 0
0.287051379282445 1
0.310764751100323 1
0.225299143192013 1
0.244142195367512 1
0.182743329667834 1
0.249370939866155 1
0.277972986736014 1
0.12791089008745 1
0.288022191459149 1
0.277718466828194 1
0.153648947792871 1
0.264127905291317 1
0.270884931556694 1
0.152891334917072 1
0.153063285808934 1
0.225743516030595 1
0.357150458492952 0
0.150491551394374 1
0.254761734941124 1
0.190484381974469 1
0.200048301313306 1
0.24632761414291 1
0.208719070480884 1
0.311722231999352 1
0.150640574726309 1
0.0872925588077194 1
0.227088769529664 1
0.223077474139791 1
0.315172830428074 1
0.119096130747538 1
0.311342343418852 1
0.131292220856907 1
0.262197645990089 1
0.0755062795670786 1
0.25676277147566 1
0.201063927201326 1
0.238804492284011 1
0.100624424730683 1
0.28010756977447 1
0.143115724037447 1
0.0311490198842887 1
0.276790734282763 1
0.20498939025159 1
0.254073140076736 1
0.239723043126559 1
0.255752835044086 1
0.0825696383245212 1
0.323705822805325 1
0.152173677232709 1
0.202399258473742 1
0.320871686173215 0
0.126953520697131 1
0.188463508452038 1
0.140718996560716 1
0.339233556593455 1
0.291292734245219 1
0.168490456984945 1
0.322046065650294 1
0.235367022311252 1
0.152345242338448 1
0.196888558668942 1
0.16940565433863 1
0.138792270404614 1
0.0689533735942238 0
0.167830586801535 1
0.185119758130861 1
0.194293221029227 1
0.233954056157162 1
0.441803724391833 0
0.193512107749099 1
0.349183165073797 1
0.191176531664018 1
0.226490689584406 1
0.241322841559049 1
0.0808993623250941 1
0.128445076472096 1
0.256339407685628 1
0.236011746261704 1
0.252883569407932 1
0.13715906662774 1
0.394798408580598 0
0.218819795814765 1
0.174066567365162 1
0.267987261043331 1
0.285428694721484 1
0.205886866148913 1
0.187614266356724 1
0.0440083813055332 0
0.278658041004893 1
0.156477963270293 1
0.274558197041242 1
0.158816573600596 1
0.112937360487902 1
0.213933237231405 1
0.248856010620464 1
0.242574864178416 1
0.157348391104442 1
0.154449646302697 1
0.0612005267756634 0
0.134626714096943 1
0.269069845185323 1
0.272462824104646 1
0.0916985452009273 1
0.148565762246505 1
0.210030346192697 1
0.235797272204108 1
0.331097374667448 1
0.18804468976894 1
0.0937241633816925 1
0.200262608298372 1
0.14290838430124 1
0.142931140090813 1
0.11451711056325 1
0.153065571563933 1
0.109461163345503 1
0.181236074756393 1
0.169404146829652 1
0.143472216956942 1
0.220654753808799 1
0.115215262439121 1
0.221525752754492 1
0.241309098654914 1
0.276176333081036 1
0.128054004596564 1
0.158978266283189 1
0.131308090398558 1
0.255676928218602 1
0.154482668755542 1
0.181529106640853 1
0.24759090207847 1
0.275019634241455 1
0.29306339085057 1
0.210876389129334 1
0.0805073453167865 1
0.204284795218729 1
0.255536680264281 1
0.239982184183627 1
0.209579221818249 1
0.265231332005844 1
0.239398053863887 1
0.185576336778197 1
0.197796405114322 1
0.17846771844297 1
0.21998759052535 1
0.139091057643146 1
0.239790365757523 1
0.150114425532456 1
0.350506709801776 1
0.16722177443872 1
0.180278179547095 1
0.22333247038118 1
0.30656192768387 1
0.282363064161123 1
0.0666224252176078 1
0.219660334151311 1
0.296351616788966 1
0.194171426230043 1
0.253762552649795 1
0.158787769428286 1
0.196818883276188 1
0.356048190629711 1
0.254325962297196 1
0.175665824994688 1
0.14257024866294 1
0.220510769067536 1
0.204019777431479 1
0.148855990725277 1
0.133766741095147 1
0.23057005512205 1
0.141336631444715 1
0.142501042020292 1
0.0816560174483873 1
0.0787410881537009 1
0.101658717576093 0
0.264712912567025 1
0.162013913010531 1
0.0963075405316 1
0.157784897024445 1
0.277116196118151 1
0.291952777179457 1
0.44464709376045 0
0.145749049040488 1
0.190395012566708 1
0.280114829737017 1
0.091443562424295 1
0.200077575289606 1
0.290994325808265 1
0.21303915319761 1
0.306276218462842 1
0.231321663576829 1
0.400127283228462 0
0.31609729336127 1
0.185630176908223 1
0.265805331324017 1
0.131451427151264 1
0.199562178093817 1
0.213979962943776 1
0.24413035735803 1
0.171018137278522 1
0.132325816909436 1
0.182210796305617 1
0.180112173569351 1
0.271233958682252 1
0.301891344848688 1
0.315800461985796 1
0.186847344817268 1
0.264720734007174 1
0.191204605396047 1
0.219563707448422 1
0.144181153119179 1
0.0705144640902008 1
0.203813019868854 1
0.0418306681411751 0
0.176429237027322 1
0.218800164924558 1
0.103641182771076 1
0.389139174762167 1
0.278904192884662 1
0.175155201551078 1
0.0704604950433999 0
0.190408714150683 1
0.00356908884046902 0
0.149408146415474 1
0.216410900918024 1
0.286121789174197 1
0.135518429629752 1
0.232813701623988 1
0.0926332245796157 1
0.109527175790932 1
0.146735793512964 1
0.129663677474621 1
0.135378154454941 1
0.130295083335541 1
0.290925941111991 1
0.115973061061637 1
0.19404814456975 1
0.2923295713958 1
0.109268491654921 1
0.207575849699054 1
0.344913320858382 0
0.228652449922636 1
0.245513993368087 1
0.256310780652409 1
0.162014095678944 1
0.266473951733863 1
-0.00157676453127313 0
0.0220671819968782 0
0.161208548159017 1
0.151889112061324 1
0.0690611313620656 0
0.21790696415341 1
0.201781249955798 1
0.27738108421467 1
0.27294246923974 1
0.194426478082249 1
0.238569501743077 1
0.122835329078134 1
0.323905078496333 1
0.201301966056558 1
0.11526891916347 1
0.192510539911767 1
0.226900320105221 1
0.129610806767599 1
0.196186916930558 1
0.395692179721183 0
0.182750649627316 1
0.258544986379399 1
0.282726208660633 1
0.150506006251298 1
0.113644292976043 1
0.205210802092526 1
0.167830927109755 1
0.214847100461682 1
0.23647443947258 1
0.236045349770518 1
0.122167734827204 1
0.168744854851052 1
0.142321650749147 1
0.275591864084198 1
0.221720908920351 1
0.139567925017601 1
0.298009583211312 1
0.127079864010197 1
0.250276296988043 1
-0.0408143843636274 0
0.190148531628018 1
0.314071865179722 1
0.241411350657893 1
0.0983263141129548 1
0.139063218561597 1
0.32973154224586 1
0.142807375064383 1
0.127108150533417 1
0.20356631763915 1
0.0960840493884764 1
0.176201883287251 1
0.209507642012536 1
0.0868645383353245 1
0.380346378090855 0
0.081368799627197 1
0.111703856644098 1
0.212017856443262 1
0.0424519348832721 0
0.290535038280843 1
0.0730255815759116 0
0.258741066330891 1
0.270772313087299 1
0.164891539927276 1
0.294749200920609 1
0.214658112889058 1
0.350195405059419 1
0.184726044211138 1
0.321809414421264 1
0.248910952783284 1
0.0796430720625706 1
0.206735300367742 1
0.167903580193885 1
0.0643283175616604 0
0.100197891533043 1
0.106177138801724 1
0.0529396043284923 0
0.244157112509527 1
0.0609634344354146 1
0.160751202968298 1
0.281509016778555 1
0.181329497886516 1
-0.000725983369767487 1
0.153852162679459 1
0.252650241832321 1
0.156913535283966 1
0.329784273814803 1
0.103093930534082 1
0.18891247531747 1
0.263124974423005 1
0.0981610122399725 1
0.0792518065420264 1
0.14662793723657 1
0.194887680321343 1
0.346552281043933 0
0.0525529036061126 1
0.10811555229667 1
0.199811356075324 1
0.212548489605311 1
0.208297848994624 1
0.142647383422204 1
0.210726681509305 1
0.0316666607537309 0
0.326515140453167 1
0.186726085265573 1
0.121595377743388 1
0.222281718824004 1
0.160965840418407 1
0.104689668107269 1
0.249495346131167 1
0.210922222370154 1
0.250805968886957 1
0.237980401932681 1
0.329952574637396 0
0.222698349619061 1
0.141824299270224 1
0.228439099655381 1
0.147413991229491 1
0.19319094438815 1
0.185591330369329 1
0.206990120939367 1
0.254400024592233 1
0.169938479817962 1
0.305032271439117 1
0.180449481282856 1
0.162736099524116 1
0.118714258884938 1
0.152275258507451 1
0.0742362117082116 1
0.329653281722789 1
0.0670279526314766 1
0.222508691456895 1
0.225047361128851 1
0.190619361048364 1
0.189342189726215 1
0.226354774675032 1
0.171121964409155 1
0.117446569948266 1
0.224834548342981 1
0.279944488689129 1
0.185728143679384 1
0.257761028574521 1
0.185332039083877 1
0.308481444289952 1
0.107341769846099 1
0.24358306939255 1
0.124707866455802 1
0.161098400832512 1
0.127595550304657 1
0.226217262426052 1
0.11013810564046 1
0.28143850293531 1
0.277569357306117 1
0.308841906772351 1
0.191392483522057 1
0.203138523650624 1
0.0529973524129643 1
0.0195183030835342 0
0.113591061206984 1
0.145215891418698 1
0.222860632929699 1
0.229907525862892 1
0.155556574062192 1
0.112846535885741 1
0.205035357350455 1
0.0776741930253866 1
0.11123835821664 1
0.169830019919342 1
0.222487153593049 1
0.221612239439217 1
0.284366768839262 1
0.379557765648077 0
0.115353116206128 1
0.103232084792734 1
0.232502202493609 1
0.048401039042301 0
0.239694553868579 1
0.172745549788448 1
0.242034152894904 1
0.0910977105282718 1
0.240529338073818 1
0.102310022726387 1
0.19171720576135 1
0.20675760004 1
0.229450648154247 1
0.113717233523226 1
0.196868749700706 1
0.157299781413814 1
0.0428916962455719 0
0.226703316090352 1
0.172474263739591 1
0.17120783992237 1
0.182703231118649 1
0.207071451625683 1
0.142119313264835 1
0.366177683687876 1
0.201722480656891 1
0.214656253501637 1
0.233723741282016 1
0.136392048665413 1
0.0613809638993069 0
0.247804545971219 1
0.221410012321019 1
0.237584890549433 1
0.214134281488984 1
0.231962616799319 1
0.204108549017562 1
0.237892368892363 1
0.248847561913007 1
0.177927254180193 1
0.201776457028695 1
0.293078847663306 1
0.183365664080492 1
0.0799503726053706 1
0.105895920690463 1
0.218220154194766 1
0.0467798271844378 0
0.145623299101362 1
0.304187299165528 1
0.246264102179396 1
0.257550801479212 1
0.165352677137547 1
0.100075444554365 1
0.102192671968152 1
0.163314032309642 1
0.15095410886778 1
0.2765512368275 1
0.205894543282988 1
0.242586358132082 1
0.232707283847929 1
0.0912457215030432 1
0.21123321948344 1
0.227401380115399 1
0.224689499117083 1
0.140628801693685 1
0.241105643036154 1
0.243325302788009 1
0.168413452788532 1
0.178526626009876 1
0.0846006331775613 1
0.157922459996049 1
0.0496460325226282 0
0.186028288678971 1
0.0623564612347925 1
0.27835014047941 1
0.159066285898058 1
0.229204098607204 1
0.145914776182221 1
0.337349705495505 1
0.198828208138359 1
0.148461000489667 1
0.247738356932064 1
0.227109111049395 1
0.220054195271361 1
0.256667783479628 1
0.212545136350566 1
0.217065499050752 1
0.137661813396428 1
-0.00539460955514408 0
0.0501800883461407 1
0.116677490906493 1
0.150811942035801 1
0.177845336195892 1
0.160483437620667 1
0.174221200888426 1
0.419167365891817 0
0.135760943984475 1
0.0601173894896151 1
0.227991747120162 1
0.235764421819533 1
0.0653053414833044 1
0.136459643603313 1
0.177417346707313 1
0.188081848943574 1
0.323860948296491 0
0.197926516834626 1
0.000226340143382636 0
0.311325044731323 1
0.0949778238969918 1
0.117489532362482 1
0.222141106730882 1
0.143662920569773 1
0.0933462853786116 1
0.314353530857996 1
0.218906960226462 1
0.122746320737781 1
0.154539572014778 1
0.152183801118867 1
0.0927008902197506 1
0.212425137528931 1
0.252836672386434 1
0.2268215480819 1
0.296670145635733 1
0.14820590636036 1
0.355167395122548 0
0.306037656703999 1
0.244416232032941 1
0.145749386801316 1
0.129495062565177 1
0.0460128161166972 1
0.179549193569059 1
0.225311316499047 1
0.244842769020269 1
0.102208059231903 1
0.183634124767518 1
0.150872566823107 1
0.248686887151687 1
0.057112052955393 1
0.194762536512008 1
0.312850005829549 1
0.273925589081015 1
0.121436311419323 1
0.194935721794557 1
0.387119856899552 0
0.188766799513599 1
0.232332335501612 1
0.269836312200409 1
0.158892124731676 1
0.133947707466147 1
0.251578163016961 1
0.223884876738328 1
0.240808294188079 1
0.106844144551755 1
0.361247744067986 1
0.152551892269631 1
0.264937339231758 1
0.212751731932263 1
0.0514615394787354 1
0.186418142216278 1
0.279283852970264 1
0.313710115629523 1
0.20171664135268 1
0.174360511280637 1
0.106508709079968 1
-0.00485538583026269 0
0.20734314942934 1
0.267661214826095 1
0.442475103484706 0
0.155574205701819 1
0.223066454444725 1
0.0259683766961528 1
0.141584117382714 1
0.0377943596694085 1
0.28466279691789 1
0.106348576559956 1
0.0527042140248951 1
0.10120312354384 1
0.184362221265063 1
0.371260391676626 0
0.250032263963918 1
0.145181664117359 1
0.294841381659439 1
0.103626137689865 1
0.20722164893877 1
0.279704183813079 1
0.197693721432155 1
0.133918821066305 1
0.159402970000786 1
0.176508866179808 1
0.105181483759837 1
0.230545204037381 1
0.12453393248855 1
0.246705927450991 1
0.111755157192213 1
0.137695902298512 1
0.104876452342176 1
0.061791208321586 1
0.0787921810808172 1
0.00634532492669867 0
0.239875720279187 1
0.204685772166948 1
0.210062478928322 1
0.234120360987163 1
0.18873394799311 1
0.0111943470570476 0
0.185220231611703 1
0.207675513239167 1
0.269696317078086 1
0.299569003351834 1
0.120583432884098 1
0.293467437104597 1
0.142301027666053 1
0.0751007376169483 1
0.201051203026606 1
0.247021699582864 1
0.0776011180443919 1
0.00680086463031182 0
0.0969940628160055 1
0.202453055363295 1
0.201523203377994 1
0.13890240123202 1
0.348511015923223 1
0.246058216220636 1
0.180416459330402 1
0.113886019825856 1
0.222687831001477 1
0.301176446595721 1
0.188163387387403 1
0.322066010854825 1
0.286676145473452 1
0.17464631814715 1
0.262190887664934 1
0.0825346396821561 1
0.177252143509241 1
0.194282692707129 1
0.334058546073162 0
0.173735193392624 1
0.166168266355457 1
0.192022925023672 1
0.25415044639131 1
0.196969896994233 1
0.105655262402207 1
0.161341504038486 1
0.285620041443932 1
0.113589314534988 1
0.257744058445424 1
0.268106548231827 1
0.196129729344752 1
0.112797110226981 1
0.12579803173221 1
0.258563605491207 1
0.103718722621154 1
0.200741557026487 1
0.104593330303283 1
0.112528476622836 1
0.186794279480613 1
0.140062886608604 1
0.288704492493814 1
0.179533638336763 1
0.265379046145043 1
0.120598787936866 1
0.229672934269198 1
0.0859558457151515 0
0.151072561670591 1
0.206173965676905 1
0.267921448597878 1
0.148123088173243 1
0.271579635826189 1
0.228597111357964 1
0.304721383960572 0
0.0360893100517881 1
0.172267295516369 1
0.185702893883965 1
0.25746330663951 1
0.264777379473849 1
0.263456541441631 1
0.408440190724423 0
0.187691668248871 1
0.104962663278224 1
0.12716156885898 1
0.21460758526879 1
0.224976777048545 1
0.216210189330609 1
0.313449487405429 0
0.38779433915858 0
0.26413617988027 1
0.170019023046339 1
0.406290416452141 0
0.213895128133041 1
0.282930476796307 1
0.265607292035616 1
0.225262642799545 1
0.228072107312926 1
0.166643785309465 1
0.150325361220251 1
0.159304123636482 1
0.31245021273851 1
0.197131953314273 1
0.0797222743884454 0
0.218681409718958 1
0.15205126816858 1
0.120725305384311 1
0.287943404981979 1
0.107792470498222 1
0.266023110099434 1
0.0427416683210319 1
0.162459783467598 1
0.170241501946178 1
0.152638942810044 1
0.363982967349171 1
0.196216447382605 1
0.249779165648146 1
0.325782328471318 1
0.260173344851561 1
0.195606025995759 1
0.10472764376487 1
0.209232191770884 1
0.236954489454223 1
0.134559239552294 1
0.402730306408007 0
0.153398415233463 1
0.24300760028905 1
0.240708770212169 1
0.285426476579282 1
0.225415220261918 1
0.238912918044702 1
0.31379836913338 1
0.214291019327146 1
0.238624937198494 1
0.302347189683813 1
0.315536761521971 1
0.198579962652289 1
0.174283335391571 1
0.160056298130959 1
0.187616254463889 1
0.231630338451724 1
0.308300283248686 1
0.0852040443116789 1
0.297159744976912 1
0.112590863325395 1
0.336917489094017 1
0.178759431586272 1
0.238668066640033 1
0.15993539673896 1
0.174792828950472 1
0.18577817176509 1
0.231592974766781 1
0.2365835109262 1
0.314055891195822 1
0.0601020888276584 0
0.220343452614239 1
0.203201404903122 1
0.127882431873797 1
0.188335473718328 1
0.295999211603526 1
0.0836421110339066 0
0.219752401743431 1
0.24076817282161 1
0.198007750156918 1
0.111781898927047 1
0.184561344512499 1
0.132384426287351 1
0.234062714880089 1
0.151366443799188 1
0.300203040489009 1
0.284007337178963 1
0.300798393032468 1
0.120846935317668 1
0.140371257900642 1
0.168130090019095 1
0.233225226221369 1
0.235228332220446 1
0.250508393299321 1
0.266450670274282 1
0.127469044778907 1
0.144724053493876 1
0.212267084898626 1
0.122856325165293 1
0.123035659481252 1
0.221843035709769 1
0.337264625062038 0
0.220309315337334 1
0.348997156937749 0
0.0677162477008699 0
0.099470752578787 1
0.322997759315411 0
0.226404997747161 1
0.319018863284686 1
0.116189459611979 1
0.267468455062962 1
0.224547895008843 1
0.234940446972058 1
0.235385145128156 1
0.0795105732722042 0
0.174902903645053 1
0.184936693235016 1
0.313918405386209 1
0.24379161122701 1
0.134107227158926 1
0.201276037548497 1
0.279133628539812 1
0.221589044168294 1
0.170788837713092 1
0.293945177741219 1
0.0468951285521465 1
0.180144735811763 1
0.132576449320997 1
0.143537305087138 1
0.184214023129729 1
0.204734852629663 1
0.277303673734483 1
0.254370605350124 1
0.192254160061924 1
0.178895618972986 1
0.212097506491372 1
0.321298247944653 1
0.139980958643897 1
0.297043826069459 1
0.18775552517632 1
0.294887196799567 1
0.150536321098926 1
0.23817370557121 1
0.163251687551506 1
0.272909270323136 1
0.180200428727787 1
0.209260202228074 1
0.302158184276925 1
0.148804162123021 1
0.139064488540612 1
0.1905719702341 1
0.288660333890806 1
0.17757099027586 1
0.229419111116321 1
0.311167588168386 1
0.172596895407761 1
0.184975172686731 1
0.244486603649822 1
0.145513380475367 1
0.277652101119364 1
0.265798580349874 1
0.145310144563279 1
0.244097254549985 1
0.140629187652016 1
0.0684712292866733 1
0.277246254244346 1
0.278301993806489 1
0.243126654347704 1
0.203311321346519 1
0.111768743146477 1
0.160678545116654 1
0.114254097626744 1
0.205735193938848 1
0.176418642423928 1
0.276012880608005 1
0.168433286854983 1
0.188836514519021 1
0.326613236278356 1
0.128233919698747 1
0.238664756266648 1
0.234331625159928 1
0.248121067474542 1
0.220946474958088 1
0.123512560566726 1
0.300101502137313 1
0.123077929341705 1
0.131422561013046 1
0.166431991006069 1
0.126301561520416 1
0.178313287702139 1
0.314135433621584 1
0.168895693187062 1
0.301769203224435 1
0.235509296363409 1
0.138312929938851 1
0.238720432014106 1
0.264276489782931 1
0.150032391686745 1
0.201900167858508 1
0.344294187349248 0
0.248034893987927 1
0.252481568021433 1
0.327345030069092 0
0.19201114682747 1
0.295334599997121 1
0.239578911752219 1
0.127613223333517 1
0.0789442140984173 0
0.167167600940834 1
0.209901161918508 1
0.303862681552159 0
0.140008607352008 1
0.225948300292179 1
0.246040266799016 1
0.130107815118848 1
0.110384366403299 1
0.325725832581394 1
0.311817650254024 1
0.264287013047914 1
-0.0621351843185496 0
0.192033436550634 1
0.311207429857109 1
0.239045329793125 1
0.108186006044555 1
0.111944546802491 1
0.260197936961369 1
0.185483288965009 1
0.127301760451816 1
0.163337644378184 1
0.237399602437548 1
0.169174161516418 1
0.190412971594441 1
0.231917949071378 1
0.235703751649721 1
0.181321367808339 1
0.179965827466503 1
0.291907360192589 1
0.333799016372144 0
0.139674994113326 1
0.339677850135773 1
0.133555995782678 1
0.138245841694458 1
0.108587597258437 1
0.106736410430517 1
0.201836369331328 1
0.308774310709546 0
0.200096201230978 1
0.222889291735277 1
0.143731043070656 1
0.17411498007108 1
0.231634042420449 1
0.229926332502007 1
0.0842312144798902 0
-0.0185443774211036 0
0.341902737993723 1
0.189235438458035 1
0.200497898200681 1
0.0326579373283103 0
0.282710852552317 1
0.165608565470648 1
0.221725013252582 1
0.133301253083248 1
0.208416646718696 1
0.238653025920643 1
0.240254305595194 1
0.0810046086128896 1
0.23547890416791 1
0.129646521744337 1
0.102621822502141 1
0.159849454784405 1
0.253637392111134 1
0.102813989247724 1
0.275881323888087 1
0.287224525321716 1
0.285204151209766 1
0.197507069550849 1
0.193446889763526 1
0.0865862051554132 1
0.174371818928611 1
0.366696182419565 0
0.185704930241552 1
0.168724509023627 1
0.329244495269724 0
0.301134873531281 1
0.0790867288396606 0
0.201808079293505 1
0.24554367290975 1
0.254276110099456 1
0.0635438426775638 1
0.192720522243186 1
0.265591459196466 1
0.266490028198989 1
0.191329003724755 1
0.232842943695512 1
0.270920916349481 1
0.19942526866626 1
0.159857021853813 1
0.127070872874257 1
0.258333603737735 1
0.279061847911931 1
0.0701529665936652 1
0.166963122826243 1
0.166686898385957 1
0.130945273516608 1
0.236391166532585 1
0.196377270904296 1
0.27727724376446 1
0.179904671942829 1
0.329988468415908 1
0.305213725924535 1
0.175164012088914 1
0.0076009212666979 0
0.0976763291784453 1
0.112257828602932 1
0.0890668490991529 1
0.138186216671479 1
0.288522089320609 1
0.197891346861082 1
0.254655210135054 1
0.35215668325015 1
0.23068061789711 1
0.183327609300182 1
0.283723411289099 1
0.183683365540032 1
0.129167880437918 1
0.211627846256888 1
0.155562088144364 1
0.24495149790965 1
0.126711003555985 1
0.212330203533773 1
0.17123178068601 1
0.059153404543921 1
0.0176931719682129 1
0.125342783790761 1
0.339803476386449 1
0.137570175188287 1
0.213337842753844 1
0.232637723683794 1
0.235577412950506 1
0.157343710439871 1
0.06710382941338 1
0.216326849612908 1
0.0332678706753717 1
0.213796403346584 1
0.238832216461902 1
0.0946291293550289 1
0.257979019594819 1
0.125085881565553 1
0.255648168177507 1
0.113388953578066 1
0.287345966585921 1
0.267924657843587 1
0.233650981653494 1
0.32207727636294 1
0.184348997395604 1
0.192044330859162 1
0.104492074892046 1
0.385789422250325 0
0.254662564597267 1
0.188250783065476 1
0.220800884400333 1
0.223451790435169 1
0.224235725813104 1
0.341368425341502 1
0.184073320839756 1
0.287013866275488 1
0.313065790629459 1
0.146500840260538 1
0.311292320170912 1
0.204087254948315 1
0.260562669014063 1
0.0536632124589303 0
0.207498788995366 1
0.312765902771911 1
0.0314297757043281 1
0.202208921435007 1
0.297264086340701 1
0.204514609019732 1
0.164587237393474 1
0.334208760651267 1
0.240393815472417 1
0.168351574963991 1
0.0988081208429626 1
0.187220981115993 1
0.212889394227618 1
0.241953971933795 1
-0.00896774503697846 1
0.126101426914765 1
0.179929941417569 1
0.124783427326454 1
0.208472109046695 1
0.212474944553711 1
0.174118554916566 1
0.192308354747793 1
0.317149267628869 1
0.073665534956899 1
0.165275148454758 1
0.167055791874066 1
0.332090410599564 1
0.287248646100702 1
0.20537083283082 1
0.126008516048814 1
0.204095952936143 1
0.210246356520108 1
0.224717107865087 1
-0.0132467804994142 0
0.294108354445483 1
0.152880211785882 1
0.221822460954595 1
0.0658935711843402 1
0.198143042278577 1
0.141830346239009 1
0.138831965100455 1
0.26746230127825 1
0.150768079550671 1
0.317387986700128 1
0.192728391087024 1
0.259162369635396 1
0.234911443991501 1
0.137936993991052 1
0.237041370612419 1
0.0883544747134025 1
0.302592241416086 1
0.419624007546737 0
0.0987866207153558 1
0.185094266335572 1
0.228622651265116 1
0.144086556726506 1
0.239979021107594 1
0.217918379669131 1
0.225233394416635 1
0.161754022317442 1
0.236655338118569 1
0.213634567402515 1
0.343836072200266 1
0.30037839734853 1
0.181051993772939 1
0.16396944378804 1
0.178582826189388 1
0.222422703238065 1
0.333816814975757 0
0.273127570242477 1
0.39792080319486 0
0.368881880878514 0
0.174941761162373 1
0.273998333766521 1
0.121130742902624 1
0.210151187560812 1
0.160909494409744 1
0.184953887996016 1
0.131532499035627 1
0.203656717982962 1
0.251326946065629 1
0.211538889050993 1
0.132700678169081 1
0.2092590873314 1
0.255898772186444 1
0.157656693931782 1
0.390936752804738 1
0.12885684470591 1
0.227076548158018 1
0.189606356197243 1
0.0948976134746039 1
0.21477827240496 1
0.281826061011584 1
0.298531125501143 1
0.155785595161782 1
0.387206762576095 0
0.0978140671909441 1
0.145251459610193 1
0.1220246337987 1
0.257000684685279 1
0.311105587005694 1
0.266688798183272 1
0.231286091969219 1
0.0992634697857648 1
0.106472924335407 1
0.227953042139772 1
0.17783695220067 1
0.1006210381505 1
0.0317809872707213 1
0.175222116781004 1
0.197654775140696 1
0.24486294244771 1
0.139057814596359 1
0.103165770497543 1
0.245798566486867 1
0.0648757229384912 1
0.154409585732751 1
0.229844066414128 1
0.354487596586926 1
0.332356143792847 1
0.17539401429434 1
0.165126464664355 1
0.242368653380507 1
0.098635745906822 1
0.110756706873 1
0.129726038514483 1
0.214411958182847 1
0.241632298165632 1
0.346350436074159 1
0.193663991741848 1
0.176568049024215 1
0.235861061782136 1
0.131925975960067 1
0.341285128711705 1
0.163871907902205 1
0.21170099285632 1
0.372183708509539 1
0.332092366365768 0
0.183956927890599 1
0.173622076599018 1
0.199514273511074 1
0.13120054301952 1
0.297926686651816 1
0.159770204144498 1
0.0863904274406056 1
0.20909357197258 1
0.199450902014843 1
0.197804227420347 1
0.255301434214595 1
0.258804425394011 1
0.156316416706647 1
0.285099945194949 1
0.202408032713059 1
0.274346180857421 1
0.187449889470373 1
-0.00740056700421459 0
0.226432775699842 1
0.218732366413662 1
0.162754959516344 1
0.221008761493038 1
0.286432785104678 1
0.163792475011935 1
0.215009712462735 1
0.303068411824981 1
0.299170090494032 1
0.212439223685994 1
0.0226176699088312 1
0.177971623963394 1
0.0529157068833186 0
0.347340785319252 1
0.250275366189305 1
0.224576037037858 1
0.06373251834642 1
0.148621571709196 1
0.262576458033279 1
0.255496530964138 1
0.159891352813732 1
0.200271644212028 1
0.232192375190636 1
0.205408085409251 1
0.246115936394737 1
0.284211356021306 1
0.149921680637557 1
0.220924955391853 1
0.244584767894007 1
0.23740458714004 1
0.136956637737856 1
0.146702165478928 1
0.270731118047624 1
0.272513464388613 1
0.181930753980914 1
0.156846255388761 1
0.235812826659948 1
0.18254678082095 1
0.241195747148566 1
0.262179898135849 1
0.17890583737767 1
0.167457429535632 1
0.194063250858691 1
0.191340004352152 1
0.223815007017961 1
0.192706234954598 1
0.253547763441208 1
0.286120607520643 1
0.152673353204783 1
0.00320192257111149 0
0.370044684423284 0
0.304964674528068 1
0.184774799219088 1
0.198874616460539 1
0.346359068521356 0
0.227548216939368 1
0.174726987279842 1
0.21883596952578 1
0.222697058790164 1
0.132525097814975 1
0.182397601263844 1
0.291882579000972 1
0.186841247729023 1
0.114131754715144 1
0.139243649215731 1
-0.0586595910478991 0
0.152809222506412 1
0.289327920964466 1
0.168953440389156 1
0.152210693868067 1
0.123427861188662 1
0.175715178904656 1
0.161576996079369 1
0.206262835984157 1
0.382272949961156 0
0.271711413422075 1
0.18845275163527 1
0.204156600401529 1
0.215819690100188 1
0.169302236423133 1
0.188646128093025 1
0.177887114644918 1
0.226820245719087 1
0.188324058136735 1
0.15403873060835 1
0.255613545429014 1
0.23514435192199 1
0.254812310371515 1
0.181078789046427 1
0.282682562697589 1
0.045831071304735 0
0.206639562039308 1
0.183384524354285 1
0.0786997705715089 1
0.210409874136282 1
0.268724781543981 1
0.220315098955823 1
0.136621121000659 1
0.25847938574353 1
0.343956140365431 0
0.139739348680573 1
0.113044687096301 1
0.171514480306987 1
0.145317094543221 1
0.193393421402519 1
0.363232599205286 0
0.150555391403191 1
0.218219783799398 1
0.17153347317046 1
0.281600251073369 1
0.256390489152779 1
0.0944143955465173 1
0.34262270396486 0
0.201567275470859 1
0.209197603768567 1
0.250528083686444 1
0.288012382780945 1
0.198038987273266 1
0.023361357414756 0
0.0420608265187479 0
0.177822343227311 1
0.272538518364263 1
0.174206108344583 1
0.27667638349213 1
0.17663227517913 1
0.166365411192069 1
0.269529390512023 1
0.320002946518596 1
0.127897087040453 1
0.0479059200603778 0
0.13157244539735 1
0.331019758089261 0
0.266450590399112 1
0.254316117064884 1
0.257894604324969 1
0.207084694633126 1
0.197492629965043 1
0.174938735220189 1
0.229234304708824 1
0.291691441520237 1
0.372710575505889 0
0.122952579356533 1
0.223624026669285 1
0.00680396103911881 0
0.240128924853474 1
0.192778731529527 1
0.102470018221425 1
0.400441236364981 0
0.199952622844859 1
0.193105541104598 1
0.0101220196457831 0
0.408529786720295 0
0.103044276849013 1
0.261954208005853 1
0.171165620307355 1
0.235127993084774 1
0.162689413958778 1
0.195710198783773 1
0.351428599982912 0
0.217540448481017 1
0.306857116912042 1
0.141194666630469 1
0.220544736257592 1
0.114484640400649 1
0.209297123408673 1
0.219066498907411 1
0.160590442575997 1
0.299118334311637 1
0.309173551244908 1
0.152756168977683 1
0.280117392454866 1
0.286352662110732 1
0.218276034573617 1
0.258047426327443 1
0.246251971812585 1
0.0847313680042632 0
0.259432804548633 1
0.336102835245781 1
0.159721939686918 1
0.220010394364408 1
0.177607375041684 1
0.275605878536422 1
0.0728101383170624 1
0.132668114866491 1
0.0797461683500988 1
0.167436825565017 1
0.22518448926426 1
0.229590014514676 1
0.212419624644236 1
0.101986669875637 1
0.196288799871899 1
0.197619555507581 1
0.197319554535776 1
0.245275594815739 1
0.211917696409983 1
0.208581060613834 1
0.131741888901019 1
0.159696577515082 1
0.187315180734781 1
0.29428187799396 1
0.0704281952896522 1
0.33031632773974 0
0.304476418378896 1
0.161052979175156 1
0.205126907500059 1
0.311690011604966 1
0.15766864566509 1
0.225142686949014 1
0.265807569468255 1
0.158947610293268 1
0.384522855881095 0
0.246939718515402 1
0.119355920664078 1
0.224143823488801 1
0.299608868728875 1
0.178448654957295 1
0.20728088764477 1
0.142319776727875 1
0.198229588146171 1
0.17694132389521 1
0.286004615387915 1
0.233425143437241 1
0.155835356111757 1
0.0677415377820396 1
0.19500331720361 1
0.231653622482626 1
0.16907315057396 1
0.145690080438276 1
0.140746684921268 1
0.0873850711025128 1
0.242599640353712 1
0.116245431206862 1
0.158932334263823 1
0.154942864182647 1
0.0800595325960108 1
0.184750698477697 1
0.147624490500642 1
0.199045589139698 1
0.128705831239393 1
0.220839881665788 1
0.203478965598221 1
0.0972838353331587 0
0.152640524757762 1
0.165945210635597 1
0.21787633848408 1
0.297929829084655 1
0.306980310099821 1
0.193991789085446 1
0.216627146627729 1
0.230095265146687 1
0.143577136657996 1
0.0512220553121406 1
0.402128356607347 0
0.263809090529364 1
0.318987819408123 1
0.171637440142788 1
0.267389509461472 1
0.209253143281599 1
0.265220855301603 1
0.216976773250377 1
0.192523952509124 1
0.235757359067997 1
0.2492950839465 1
0.290135659551598 1
0.268929191700172 1
0.106420144598579 1
0.0879165899282304 1
0.247434914546101 1
0.128432221599073 1
0.207402927497342 1
0.287548265618191 1
0.13251573879436 1
0.126676908758128 1
0.104414207226651 1
0.317058982915272 1
0.252014019993065 1
0.284947684679265 1
0.370186823646131 0
0.0834006523350136 1
0.223322462147139 1
0.163117260111829 1
0.180842114121517 1
0.188336309475893 1
0.339523523973888 1
0.316694156015841 1
0.188401692123772 1
0.267178976876494 1
0.152972579562494 1
0.199108771883528 1
0.125903346300314 1
0.0819399017998224 1
0.174645481302514 1
0.270814943161874 1
0.189528512524505 1
0.208933463395194 1
0.172038891845876 1
0.33379156346576 1
0.200340205728627 1
0.0796645098456591 1
0.273074280799556 1
0.23818090776021 1
0.204705451892954 1
0.108854737642979 1
0.150846114055338 1
0.341737682475155 1
0.0981449095708666 1
0.222240891360338 1
0.135695888399806 1
0.184071590740012 1
0.178950401622664 1
0.17738773837515 1
0.258756060809345 1
0.0360284828205929 0
0.0370385740979711 0
0.230647116711981 1
0.303238964846848 0
0.335967108103363 0
0.133992292841607 1
0.0835303232807766 1
0.234144528760637 1
0.251199494850155 1
0.277757322214677 1
0.2698355548817 1
0.373265886878582 0
0.282729953957306 1
0.264275627847953 1
0.201028754533625 1
0.300349875698036 1
0.107485291065811 1
0.173405111759043 1
0.0482402401908913 0
0.0714102049947127 0
0.184147415819027 1
0.0974128039251897 1
0.0940148011375962 1
0.298926149394465 1
0.203033167798384 1
0.282085663043767 1
0.121428217453523 1
0.210113496506464 1
0.117832721733572 1
0.216838242704158 1
0.107345723009328 1
0.0927751579137987 1
0.205530528532582 1
0.11600893757684 1
0.183151871322552 1
0.2873442888452 1
0.209749958062648 1
0.167285742823048 1
0.143699452098066 1
0.181835884945496 1
0.1628306953608 1
0.160591066398496 1
0.235729338781278 1
0.136151676868084 1
0.236605689625404 1
0.268232263633315 1
0.181999387175014 1
0.0816738212613872 1
0.103596362574339 1
0.181498420750342 1
0.163796556273858 1
0.244197402225217 1
0.142848037819573 1
0.145953490937305 1
0.147431799921419 1
0.333277728776413 1
0.265542167072485 1
0.0681085259216776 1
0.315464672778232 1
0.275993780581807 1
0.147193855387166 1
0.172715858444978 1
0.12531021777635 1
0.098300770221869 1
0.317907604261696 0
0.279912113928896 1
0.359944851128462 0
0.192738834100473 1
0.242198811491635 1
0.229850016719798 1
0.267277766138781 1
0.0712864785550803 1
0.25808843887582 1
0.212818479952475 1
0.14521208813719 1
0.0951597750803228 1
0.14452381157287 1
0.060778021400762 1
0.230512123685265 1
0.159266406458763 1
0.212254131804004 1
0.262604528719846 1
0.179750569480703 1
0.131529101657745 1
0.116125013405363 1
0.229972195830768 1
0.238790828489479 1
0.148614445822453 1
0.252546965665309 1
0.1380486331222 1
0.250313561547003 1
0.0938416337217812 1
0.185765327019491 1
0.281905202675989 1
0.201853044596616 1
0.135008332715879 1
0.0662010282293666 1
0.035138698464694 1
-0.0158457298220648 0
0.345596101113497 0
0.032138816598097 0
0.374656913019652 0
0.0778755644250534 1
0.13351322401951 1
0.177098561523483 1
0.192923252587564 1
0.192282298055752 1
0.218549212576137 1
0.249010065639664 1
0.151379426288736 1
0.175488324343828 1
0.178037114579998 1
0.216402613420613 1
0.220086136535974 1
0.0797407288627342 1
0.0640201539541867 1
0.236619977677604 1
0.238524338242117 1
0.157080488722769 1
0.265719255764597 1
0.313035549421567 1
0.189429089375804 1
0.163984925760632 1
0.192889130294341 1
0.179352475342043 1
0.155954746377892 1
0.181161860488958 1
0.304101153121582 1
0.0870159840923313 1
0.183519572385817 1
-0.0093060200444182 0
0.331304257552998 0
0.260785765959004 1
0.370517692259872 0
0.116894853170415 1
0.174641497240126 1
0.327043104580886 1
0.212371499887515 1
0.412676693474489 0
0.149111882283392 1
0.0836628055970786 0
0.307220044407622 1
0.223637302626528 1
0.177856610551293 1
0.268920288293705 1
0.117729274611683 1
0.2400596488283 1
0.125509447804066 1
0.262362989219357 1
0.131544622499919 1
0.126246516962018 1
0.13438662210167 1
0.140817519681518 1
0.130703413968456 1
0.0834874179923687 0
0.105284098796764 1
0.160615195174072 1
0.135935533045072 1
0.0979479637809427 1
0.126426698313774 1
0.168452343387353 1
0.123098882171884 1
0.394272627404533 0
0.267066090258038 1
0.117299143739773 1
0.261875107066991 1
0.0345710185925836 1
0.271180100181814 1
0.16916521410415 1
0.194939208282587 1
0.0933440722376404 1
0.112150722231525 1
0.172916812550625 1
0.233910013306866 1
0.134969050648837 1
0.0913272515509156 1
0.0850054507026233 1
0.178143714621144 1
0.231368547042295 1
0.226909332151382 1
0.238555988994302 1
0.0960564803159097 1
0.053491432506994 0
0.271887306517486 1
0.217645797111509 1
0.230650653470517 1
0.139648097730375 1
0.121973689288608 1
0.224779914532379 1
0.256011579834793 1
0.217725332502703 1
0.11626419196189 1
0.222712989374576 1
-0.00533844791675327 0
0.107890083011409 1
0.0951075521270469 1
0.34147756109986 0
0.101273872786065 1
0.252226650808352 1
0.111231965080392 1
0.181610546983362 1
0.235208370137059 1
0.242353720452336 1
0.0722040648834783 1
0.194514528245827 1
0.293036254274695 1
0.210183225142594 1
0.191419752961962 1
0.150533848949594 1
0.285149087310632 1
0.229078476256478 1
0.187791379034216 1
0.198706744176775 1
0.306468019571225 1
0.056916158544263 1
0.0740791281733484 1
0.258030186386466 1
0.0420677902020682 0
0.23666146572623 1
0.235409281554503 1
0.218244064246152 1
0.240935379069394 1
0.254302415876285 1
0.117241040195081 1
0.390828254986375 0
0.144148912036718 1
0.227910643199581 1
0.0666862105980031 1
0.297195615563215 1
0.137651864066011 1
0.2154178570629 1
0.192891436207846 1
0.199792723727471 1
0.0837301248939404 1
0.427741292096587 0
0.167861549781837 1
0.297803738454895 1
0.197773326326538 1
0.163327269797538 1
0.134878678156976 1
0.179502885859403 1
0.317407078091565 1
0.28952738657691 1
0.115417063703504 1
0.25705578738191 1
0.235654441738665 1
0.16515720489319 1
0.204212326415727 1
0.297401675884539 1
0.221867659126317 1
0.284187539988547 1
0.0848961403052984 1
0.307020100146514 0
0.137665328795512 1
0.0862050249680772 1
0.309822179205938 1
0.153934160236783 1
0.173468980467976 1
0.348394457581969 1
0.171197321798836 1
0.277371416203633 1
0.0752188037567019 1
0.0954981680161777 1
0.198179118393008 1
0.25031649814042 1
0.275761136930008 1
0.129725951596504 1
0.19331319340467 1
0.185235075984115 1
0.0175186728954927 1
0.318526092791591 1
0.146340692579281 1
0.0468060414530494 0
0.15151476320927 1
0.170618740264263 1
0.160895432956863 1
0.382226974759665 1
0.173317729147761 1
0.231674548419776 1
0.211845696110991 1
0.142583171732157 1
0.150377723812982 1
0.247044623549456 1
0.0855780961491061 0
0.227039050315097 1
0.243814054496039 1
0.117628674027209 1
0.279601776813256 1
0.142173307690458 1
0.263955750121942 1
0.262201829522527 1
0.201324403643164 1
-0.0028097687342967 0
0.11570460510954 1
0.18272428172871 1
0.226293756633525 1
0.328000045121396 1
0.18918226199317 1
0.169908345999409 1
0.144696294671799 1
0.274051533017514 1
0.113769996690326 1
0.239645239564802 1
0.165597308860452 1
0.254739165454794 1
0.204169020143293 1
0.185457144967688 1
0.20679271230492 1
0.0982674184433496 1
0.27066936724109 1
0.16878266016692 1
0.206527206747679 1
0.195155966076838 1
0.100802808843705 1
0.182501581611975 1
0.068283393801946 0
0.204116299764733 1
0.223588438735586 1
0.331893643734025 1
0.111465732694077 1
0.264286243868181 1
0.276933620867289 1
0.211023415226555 1
0.229041886067275 1
0.174501439049094 1
0.0985660366591507 1
0.330427597467734 1
0.230498319580186 1
0.147017527767913 1
0.147728175460688 1
0.215151129856527 1
0.147900165492605 1
0.247386221529904 1
-0.0178881739095328 0
0.345997419188327 1
0.232538150154952 1
0.115113301157791 1
0.259882189481324 1
0.283938292390828 1
0.271208107041176 1
0.220909675776756 1
0.141222413577009 1
0.107269915450188 1
0.253432542310531 1
0.167747835891613 1
0.27985790844584 1
0.28597356131579 1
0.240879656806217 1
0.203455989070744 1
0.299115441044887 1
0.246547191718025 1
0.075798102856754 1
0.198762257245743 1
0.301425788765474 1
0.194213453355362 1
0.266840748593651 1
0.27143706565909 1
0.134434109451794 1
0.250667213436875 1
0.231375544183797 1
0.20847305992109 1
0.136729551235894 1
0.146966443168672 1
0.277203382479926 1
0.174002947798197 1
0.248146680084786 1
0.227733058920784 1
0.1243125942424 1
0.308281156806855 1
0.312988366816019 1
0.221139412540399 1
0.395807434977199 0
0.0942115027324231 1
0.296758547999319 1
0.229035799268941 1
0.33632796363177 1
0.359948387405981 0
0.290303432901983 1
0.21395360939152 1
0.212031200071198 1
0.266494018640925 1
0.385191152243305 1
0.198627961407611 1
0.125739088531573 1
0.102090011954567 1
0.057126663288335 0
0.233206257010607 1
0.312903950717374 0
0.211441016030362 1
0.172512529178174 1
0.181867845517133 1
0.253766859578725 1
0.156475252989968 1
0.210805297927217 1
0.319944260655026 1
0.187604153667777 1
0.0743525387044294 1
0.175846720594106 1
0.169444901383682 1
0.226949573391853 1
0.171546169296639 1
0.155139432703476 1
0.0979835415676791 1
0.25977624108386 1
-0.0281158833017033 0
0.153357804460893 1
0.207753538278902 1
0.243179136464642 1
0.116102234330422 1
0.174644562357358 1
0.315441776976384 1
0.282307985784891 1
0.106885199461544 1
0.198712943120958 1
0.20753432503227 1
0.265565682344432 1
0.237132016946595 1
0.267400025042269 1
0.110790325060462 1
0.126056839716292 1
0.236958512636085 1
0.165251524376863 1
0.241498078874901 1
0.284024037008159 1
0.149076483442814 1
0.0941333973618926 1
0.266867899485427 1
0.149396714000364 1
0.16297947668215 1
0.22871856468343 1
0.0588054651514293 1
0.207618269874104 1
0.253110327312092 1
0.340896427460963 0
0.228107683062431 1
0.163799116449846 1
0.13643426330823 1
0.300249683897335 1
0.134095336313285 1
0.33335931839115 1
0.226577915473698 1
0.294790046410095 1
0.119829022521206 1
0.189874825951685 1
0.195757878859114 1
0.374106140527199 0
0.190968873877838 1
0.232418799674514 1
0.20640232706844 1
0.186376556305358 1
0.108383900717771 1
0.15200774954271 1
0.280345937500882 1
0.24112510451646 1
0.147108578914843 1
0.172675133563496 1
0.206049693466648 1
0.190639358094987 1
0.154177058832655 1
0.229343023825238 1
0.187867978320086 1
0.188590439199297 1
0.263518414905355 1
0.169846616107404 1
0.371506522830532 1
0.251347047965567 1
0.159653602471594 1
0.216807975634346 1
0.116963098187143 1
0.160176227101977 1
0.294365233413252 1
0.245441421714449 1
0.283896025699448 1
0.121369697493086 1
0.300277989080103 1
0.287434792042112 1
0.183525893282932 1
0.251452881001946 1
0.130977335259193 1
0.25475015979925 1
0.223928306919892 1
0.213811075924873 1
0.305869454504955 1
0.252527906154788 1
0.219513175366306 1
0.146047035853912 1
0.354579272043704 0
0.207262874890239 1
0.193899891916997 1
0.167696640189345 1
0.173269104430166 1
0.229003053369127 1
0.21898425866359 1
0.113088066222555 1
0.174174074866629 1
0.166235532700147 1
0.353681313633646 1
0.212343869402986 1
0.159778574362323 1
0.257611408477754 1
0.156539983638568 1
0.273309844166675 1
0.178654377793193 1
0.0642627790407832 1
0.215356250976778 1
0.144708483856982 1
0.346514129026445 0
0.2154116879028 1
0.20745239788399 1
0.184055621857381 1
0.184826370567684 1
0.22239935469604 1
0.321139907429868 1
0.155580231500229 1
0.252023656638054 1
0.371772908681211 0
0.354345638934134 1
0.227427993024472 1
0.302856045160678 1
0.338672930835992 1
0.206285867974702 1
0.178096480844964 1
0.182225134384893 1
0.182177026312499 1
0.266325769274442 1
0.170473889727295 1
0.283933083806932 1
0.0366184042057241 1
0.0999753458576814 1
0.192731922976011 1
0.137885315214582 1
0.201152037525739 1
0.350427561561595 0
0.214054689183823 1
0.186238670485449 1
0.0951800817952768 1
0.241311094886422 1
0.176167943600377 1
0.165108990992393 1
0.227748931193774 1
0.166624606275411 1
0.16930474921166 1
0.248401169390353 1
0.190332806422479 1
0.0633087367710582 0
0.193367392265361 1
0.177542496252027 1
0.330312349819269 1
0.106059877944264 1
0.222217974685005 1
0.257445108876772 1
0.26683002395069 1
0.0105727452192394 1
0.294463634768923 1
0.11978794084376 1
0.257069618892528 1
0.227784892249352 1
0.0920772528679561 1
0.346135988801283 0
0.170858871460446 1
0.0595704622998253 1
0.0639909729596506 1
0.175336233924659 1
0.257686862605978 1
0.144734052941823 1
0.133531031310618 1
0.250868906617968 1
0.165991728448434 1
0.225747566334654 1
0.156724069497026 1
0.100778314940311 1
0.239808515520407 1
0.320438842247023 1
0.259204219341641 1
0.109531863821751 1
0.182047485030143 1
0.242360840656992 1
0.107203575063208 1
0.25222732552116 1
0.211616523187616 1
0.22126875226997 1
0.204516012497473 1
0.112905261517192 1
0.168540219616953 1
0.127789124091007 1
0.160611009103666 1
0.190382756896604 1
0.155966579355215 1
0.295411788557695 1
0.150363093453309 1
0.0946004025525488 0
0.0834843198247947 1
0.29815432148457 1
0.0983582328600064 0
0.271275524751213 1
0.214522616802052 1
0.202223544004808 1
0.168423412048742 1
0.426371390875313 0
0.177951345131665 1
0.171721798316569 1
0.149408438803778 1
0.211563280210045 1
0.205197930928767 1
0.15003762363374 1
0.122915851983818 1
0.217536291317905 1
0.230613939066388 1
0.282963068998515 1
0.190339243800995 1
0.302949147726063 1
0.216226660341832 1
0.0669063878965763 1
0.376078111040751 0
0.213816657958793 1
0.195226792469807 1
0.12468170366924 1
0.155110766549656 1
0.275214947281283 1
0.22861072925283 1
0.18981303495598 1
0.228731835314838 1
0.245543715684144 1
0.292410113518555 1
0.293626481575696 1
0.321607860331663 1
0.214152768148833 1
0.150546138690942 1
0.247881640458124 1
0.28241357959109 1
0.275199792884651 1
0.213168192206477 1
0.0272239071488137 0
0.232999635904857 1
0.103138351811414 1
0.294357000840164 1
0.244452178984962 1
0.131519431721059 1
0.0532633939553599 0
0.0898724219699122 1
0.233365493250776 1
0.166896866965641 1
0.103221360255628 1
0.264417130803172 1
0.0758948228782952 1
0.192064722804258 1
0.240484900726536 1
0.166140119311741 1
0.120764535898206 1
0.112371367804061 1
0.172875155718808 1
0.227738182603638 1
0.250016054870485 1
0.304557916488673 1
0.283215998337022 1
0.13405875411756 1
0.238870853256068 1
0.107675927192147 1
0.17073400643108 1
0.275863978417393 1
0.272612694678996 1
0.431239946095504 0
0.265719939517639 1
0.183501398142465 1
0.172819132893313 1
0.17168369012301 1
0.185657563704742 1
0.195253957274439 1
0.165873987981712 1
0.0170998533270211 0
0.312901269685609 1
0.232176319650399 1
0.0855898895688329 1
0.231931601615461 1
0.220614773206799 1
0.0961621438099223 1
0.317092683757114 1
0.279932119877324 1
0.141555469685922 1
0.154496627401806 1
0.166806435364298 1
0.202488422500319 1
0.1951835067346 1
0.3914955705704 0
0.0912394857418286 1
0.28654965803877 1
0.294410731944067 1
0.417239213781724 0
0.0475398418343311 1
0.215050302630502 1
0.177609546035696 1
0.239615098713648 1
0.173527447342044 1
0.387372124687207 0
0.230868714930227 1
0.278430978740396 1
0.0799878741719379 0
0.196982426210082 1
0.17717764690525 1
0.302491982232351 1
0.0482253931204653 0
0.28682494482266 1
0.214492079242459 1
0.265161397696842 1
0.22796664607407 1
0.214868026048288 1
0.209472445773899 1
0.317482337909682 1
0.191667104233465 1
0.17443561647625 1
0.0496078580245667 0
0.154178675135163 1
0.276051119218881 1
0.254431906585907 1
0.301727077227765 1
0.152163086783642 1
0.238793750052574 1
0.202151870997561 1
0.250169963108483 1
0.201644890807018 1
0.0922254216360583 0
0.290335644291977 1
0.194300266055375 1
0.113327932573775 1
0.142299957706111 1
0.226658099877871 1
0.209189250223069 1
0.098393570182389 1
0.293130280399019 1
0.192246114998934 1
0.244903648493431 1
0.0648479081219772 1
0.0737960085694442 1
0.160790376703204 1
0.261438416803866 1
0.294207337711145 1
0.257896499109145 1
0.208026780614126 1
0.059361031965388 1
0.279551782913003 1
0.185943543620904 1
0.168309401651088 1
0.194898830399281 1
0.292008155443589 1
0.131813548225228 1
0.294072453280707 1
0.235267955964934 1
0.218314110786815 1
0.212380203106708 1
0.210726665191715 1
0.165913249655466 1
0.258227857259332 1
0.160685405767542 1
0.231426482154639 1
0.167670569822015 1
0.23748065927588 1
0.168357068989014 1
0.204522784741546 1
0.112583006149111 1
0.142847264750146 1
0.254182459431244 1
0.357658752827652 1
0.0957237942820554 1
0.131514109105608 1
0.248603715403035 1
0.159945946800472 1
0.188369211919521 1
0.165105190000061 1
0.223336894202417 1
0.297530671936783 1
0.199644581416859 1
0.205233385440585 1
0.311310311554006 1
0.228223134881312 1
0.2067982620759 1
0.175747470895032 1
0.381106528350138 0
0.165039682475121 1
0.100056978799702 1
0.271792950034545 1
0.391498183154963 0
0.178767155049708 1
0.0487922894386989 1
0.204832456056371 1
0.194851694793296 1
0.147564726668223 1
0.312810853313609 1
0.276932785613616 1
0.309176721738997 1
0.21019429874085 1
0.165403964789754 1
0.197365631777638 1
0.15825029041557 1
0.152336306993448 1
0.163226535784608 1
0.1809821032051 1
0.231874352952999 1
0.289896043640461 1
0.29638473852902 1
0.115105683607703 1
0.258477840203907 1
0.247430131106561 1
0.307623127372687 1
0.235239087356174 1
0.241546900058623 1
0.204312530007928 1
0.134199370419873 1
0.276276753531986 1
0.166287619898769 1
0.259498912200607 1
0.236261995989683 1
0.165975708936518 1
0.260277535891042 1
0.321520095899982 1
0.149388623985911 1
0.202831370892298 1
0.246855366524705 1
0.155745702286932 1
0.183877310693575 1
0.143867491853138 1
0.353312893711768 1
0.152749945382288 1
0.151732014584429 1
0.121645576507055 1
0.172906020819505 1
0.2328366127221 1
0.220233612655064 1
0.214748829136676 1
0.140042633019901 1
0.237640836931693 1
0.0946856720637983 1
0.170642618404625 1
0.208005663609175 1
0.344085953642633 1
0.272797854913554 1
0.189272464787693 1
0.357150823705953 1
0.186688314653579 1
-0.060122062807254 0
-0.0316153786091863 0
0.284767311621693 1
0.167659482054948 1
0.164186346374926 1
0.156856692810645 1
0.0938982335700558 1
0.176923546134258 1
0.259095685203767 1
0.169756352431247 1
0.194362323883787 1
0.112818608033213 1
0.333708547302964 1
0.22763618013812 1
0.172434084785958 1
0.151628403704641 1
0.286757041238707 1
0.20093422205061 1
0.222417343563165 1
0.133242818198623 1
0.328448888406538 1
0.113128227428349 1
0.0914795592972744 1
0.130411967556206 1
0.18560623028693 1
0.13522534106792 1
0.112965526225321 1
0.21791019038114 1
0.133636945635461 1
0.162324889534023 1
0.188645621722252 1
0.300157722501536 1
0.0815095991173533 1
0.277846499995926 1
0.265450841492385 1
0.248577388937782 1
0.208917922419844 1
0.242987229158144 1
0.289483480887092 1
0.136397836664128 1
0.0767362917059312 0
0.255242267629382 1
0.325967366182263 0
0.242987444989353 1
0.242130908872692 1
0.200434503677442 1
0.270726962230058 1
0.142110561675749 1
0.179760747058777 1
0.17054876680692 1
0.194840512042673 1
0.0992296368513052 1
0.241558034259138 1
0.102212596611222 1
0.192479056000846 1
0.132551241470469 1
0.171085802085168 1
0.324029139840684 1
0.207140115355161 1
0.211808419844921 1
0.23786436939311 1
0.261163853272183 1
0.155468207905825 1
0.127761411516704 1
0.31268306115533 1
0.356433180155556 0
0.211646628517033 1
0.269415256184991 1
0.120528511292431 1
0.226577228482915 1
0.203582269456522 1
0.3136943318729 1
0.193466369419905 1
0.217654583498515 1
0.20250955657685 1
0.174560383258794 1
0.301550405790992 1
0.310587900199117 1
0.244897574074421 1
0.064232950765215 0
0.182943299366811 1
0.196548179477835 1
0.196467677340937 1
0.287938977102105 1
0.378458422460916 0
0.326513169727937 1
0.149311135855639 1
0.284617788747018 1
0.0740305091921528 0
0.103440809061042 1
0.239697715600946 1
0.264486267760822 1
0.307100781271831 1
0.267352471747599 1
0.137400131008969 1
0.218909592412835 1
0.115402017705911 1
0.208450402526421 1
0.23425142962762 1
0.17178810045848 1
0.294058847660476 1
0.286439388609419 1
0.214207842116963 1
0.0293719252533604 0
0.132725857992247 1
0.0423889053655381 0
0.193339662395188 1
0.218345838105821 1
0.114357453905816 1
0.0766562185759627 1
0.278228468197641 1
0.0122511037660874 0
0.288928614688023 1
0.131664024216919 1
0.246000083450001 1
0.130332663895385 1
0.13112248489697 1
0.172051894710506 1
0.149578470666253 1
0.0202824391098697 0
0.213907768684446 1
0.144385474909825 1
0.0916170760443281 1
0.270429141176491 1
0.165782585906624 1
0.16570957905609 1
-0.0209132995574464 0
0.29037237779638 1
0.31495811656343 1
0.334501477892504 1
0.249386814098535 1
0.203337256681129 1
0.164032327865765 1
0.206604700912652 1
0.160738823943986 1
0.125054931734493 1
0.0585374687831629 1
0.125943585048374 1
0.158692287613337 1
0.187432016203557 1
0.177012157751506 1
0.137227249255028 1
0.178777335712235 1
0.0572537924248186 1
0.273652724213974 1
0.253883461703741 1
0.288371014132553 1
0.288895872789515 1
0.267219687820168 1
0.296017454771143 0
0.200178063909034 1
0.155378528092598 1
0.192232446197143 1
0.242037027482749 1
0.288056384610533 1
0.324258731795005 1
0.182102781428063 1
0.152318859546035 1
0.305768641384909 1
0.307960194985351 1
0.21009372462766 1
0.0262570012399462 1
0.28267240449226 1
0.245904843319046 1
0.19839286639192 1
0.254752882072619 1
0.276330528507724 1
0.116192055390787 1
0.28934157609385 1
0.275526016976904 1
0.101206375480745 1
0.242607187746489 1
0.0534190195093732 0
0.239906319948116 1
0.21687767576286 1
0.143581327163412 1
0.205870785569921 1
0.188768723680865 1
0.270391595823662 1
0.275035707801766 1
0.350406938224408 0
0.22327284604983 1
0.274248540419816 1
0.162586124711597 1
0.146200400153659 1
0.0878366399902297 1
0.157014375852578 1
0.117688057692426 1
0.35123480363397 0
0.256559511777652 1
0.26581880783073 1
0.14557634723218 1
0.35502639152802 0
0.17183529898383 1
0.194953714967545 1
0.095809916058422 1
0.204422374121678 1
0.169134877923825 1
0.314269930065884 1
0.114191392706668 1
0.313229780113689 1
0.131274951768978 1
0.134964903970839 1
0.251763665834802 1
0.204923227470353 1
0.211054982331348 1
0.0738954655363962 1
0.257392144541428 1
0.274644737985674 1
0.275528603858843 1
0.127617367546097 1
0.189593917304282 1
0.12314917408327 1
0.270163451532978 1
0.222209429919038 1
0.320494648142392 1
0.171702812493299 1
0.191515076189577 1
0.137422170285036 1
0.326139911378893 1
0.274884880319718 1
0.0820052828351259 1
0.113591177148364 1
0.25511931857599 1
0.22435730061699 1
0.185908194539863 1
0.30140373674904 1
0.165925631736598 1
0.212468258032712 1
0.183495605515652 1
0.261927279135702 1
0.112362631033005 1
0.116755938512459 1
0.229952579850094 1
0.112212499271012 1
0.082940361436808 0
0.209840183068552 1
0.385082687570417 0
0.223217480132341 1
0.262692563357323 1
0.106706520613916 1
0.214419607767249 1
0.228314366041669 1
0.262234824668059 1
0.308806357975795 1
0.245942627547785 1
0.0723093002011116 0
0.154226048940634 1
0.268668025640915 1
0.229794959359036 1
0.166985874750358 1
0.217358085859425 1
0.193700704161654 1
0.197893692630781 1
0.166936751813675 1
0.225922459460471 1
0.146891830208074 1
0.204759527354844 1
0.160778773919953 1
0.374818734662084 0
0.215541291280482 1
0.272715138586627 1
0.225851499127241 1
0.2031140125815 1
0.244775324061624 1
0.279654587733963 1
0.167457282973914 1
0.192221637993878 1
0.181733941795891 1
0.126023308117277 1
0.27855954131907 1
0.135866605849807 1
0.0706386839243842 0
0.299664854788986 1
0.226505764946349 1
0.31466019638803 1
0.266467201243245 1
0.267473866363476 1
0.234374789788068 1
0.256953242103794 1
0.271561558248184 1
0.0401863074885284 1
0.306764621971922 1
0.143092642732025 1
0.142647813054941 1
0.246366370794645 1
0.140827003223413 1
0.258670113902018 1
0.100784055118391 1
0.354235229997317 1
0.200548765004848 1
0.264762893067983 1
0.143458789273793 1
0.146378589506031 1
0.13752904175037 1
0.126984514393599 1
0.137048408669765 1
0.249297167278595 1
0.0661067376746386 1
0.270304037262603 1
0.141624032727428 1
0.101743167698677 0
0.239069028655432 1
0.227271071455106 1
0.190160311710733 1
0.2080872992048 1
0.138033191827605 1
0.138103954104129 1
0.175397901294435 1
0.129873945609579 1
0.214484804859125 1
0.244236616394654 1
0.287041855811331 1
0.18054723918198 1
0.149002073617566 1
0.1820518709533 1
0.222108299809595 1
0.0877334877658324 1
0.186781774482329 1
0.169219772126959 1
0.278752557164104 1
0.0627060611913707 1
0.332084912159697 1
0.204708870115701 1
0.158883321560548 1
0.0982751958400608 1
0.325881427157501 1
0.218416210730692 1
0.179328128799413 1
0.197183249716484 1
0.0779132416587442 1
0.206783325487239 1
0.216375497608326 1
0.259700584003246 1
0.120124679506652 1
0.141070420080076 1
0.238788138898335 1
0.281767450045323 1
0.319122534462354 1
0.181595641099359 1
0.182496005849968 1
0.1852259471184 1
0.149156577350934 1
0.120173997556611 1
0.138934683283913 1
0.330664692300236 1
0.217404777839638 1
0.23777852641901 1
0.154987955504845 1
0.282051276839889 1
0.120389262167005 1
0.332050160319873 1
0.22785636971968 1
0.0915127511838856 0
0.267368496448768 1
0.259445307152388 1
0.176346954793684 1
0.118120976955196 1
0.207042315318006 1
0.289051549278543 1
0.282453236920573 1
0.0541173985560013 0
0.425553485773525 0
0.248991336174236 1
0.1922002265098 1
0.205104924741471 1
0.349659100614711 1
0.128248454343806 1
0.124894404296015 1
0.256189173985918 1
0.101259590716353 0
0.185452987476979 1
0.283118522805403 1
0.140478867374226 1
0.0822472673992302 1
0.17394329404609 1
0.133042740398373 1
0.182013998657953 1
0.104193491952343 1
0.04451217315392 1
0.24505250809126 1
0.196158060424759 1
0.338271746049972 0
0.228294411089155 1
0.0711274398976039 1
0.251597143782275 1
0.257536655846622 1
0.17643965342956 1
0.105468141586777 1
0.216081093677953 1
0.15686508570564 1
0.278118680485009 1
0.257429095245192 1
0.215218969330823 1
0.203677541084402 1
0.242753391526653 1
0.200541700273513 1
0.0828413557889774 0
0.426470938600457 0
0.28615370310753 1
0.194751126837273 1
0.154389316359072 1
0.0994871904712739 1
0.149291291395947 1
0.23014588292925 1
0.288069108548594 1
0.107266187843287 1
0.142407739445375 1
0.138797211548178 1
0.264507491444939 1
0.218216836784603 1
0.358000986813631 0
0.325589162115982 1
-0.0431742246189154 0
0.205873741511916 1
0.126000981107987 1
0.351441448411795 1
0.143042376773511 1
0.160933451249677 1
0.139144464255954 1
0.169067612022213 1
0.212706431709449 1
0.109196499327416 1
0.149943283500015 1
0.293450301741218 1
0.24657519419979 1
0.240132342368991 1
0.170661187406487 1
0.0771377989229472 0
0.202541657022356 1
0.167929304061851 1
0.215384372713548 1
0.279692086452776 1
0.193915760620316 1
0.104551554633562 1
0.123044808403824 1
0.18932387204135 1
0.197840808275307 1
0.203142668161996 1
0.16149042360231 1
0.297597637206426 1
0.181526943002856 1
0.231197542732709 1
0.378639572100316 1
0.262101630426354 1
0.11199528828068 1
0.0783295152752868 1
0.214204674804422 1
0.119710764881753 1
0.0581048905507908 1
0.142211157588544 1
0.0173999209905003 0
0.183585908798439 1
0.100721705478983 1
0.169805647145194 1
0.115801562887058 1
0.221519905241089 1
0.170185134711845 1
0.230628579989374 1
0.0301269945690789 0
0.342211150246937 1
0.234743690796767 1
0.179469005424088 1
0.214964291142389 1
0.133122055098137 1
0.191684950587251 1
0.149413068535393 1
0.198247619063982 1
0.19330949294918 1
0.125508558972272 1
0.202953681404037 1
0.317331556549938 1
0.077967363689754 1
0.0758187490586339 0
0.105983155569382 1
0.110681106197826 1
0.327565988734641 1
0.110769331948818 1
0.249361397520786 1
0.312923260312088 1
0.0578438987384535 0
0.263145996715816 1
0.149523423423783 1
0.210282549165746 1
0.238016005893534 1
0.229103041916721 1
0.145968705464666 1
0.0157549950190795 0
0.100116045686059 1
0.280923172340866 1
0.288277620297544 1
0.124967184366942 1
0.0911534012473167 0
0.276584847085595 1
0.193129926856809 1
0.228477949033124 1
0.196577703124131 1
0.0696428546919375 1
0.139005219155329 1
0.199073766379895 1
0.100464485348837 1
0.266676037905969 1
0.197261684201309 1
0.165610099393163 1
0.223814502733017 1
0.346566910296382 0
0.201734497711635 1
0.245981393526409 1
0.278979888257937 1
0.19261599018771 1
0.0558781456526517 0
0.170088781289028 1
0.250734934455599 1
0.170620645218696 1
0.269441770088144 1
0.0451744665594068 1
0.160930711722442 1
0.240535793977393 1
0.191252809772421 1
0.0934803469637039 1
0.169980554506226 1
0.0538291549798312 1
0.21053315056957 1
0.264470813469276 1
0.261863129562643 1
0.255546326736788 1
0.183896971038736 1
0.29292186363641 1
0.148422754285033 1
0.0947169501533103 1
0.156647062650698 1
0.106388305343041 1
0.134585203878886 1
0.230379477881456 1
0.210527048857896 1
0.149565996375086 1
0.279936906040332 1
0.150457279433256 1
0.17832497830994 1
0.220920297891156 1
0.221949592371552 1
0.152798157426976 1
0.13551762591734 1
0.0957824070975087 1
0.224892367436464 1
0.234761785199345 1
0.228826900219119 1
0.262196912931168 1
0.0518313799521447 1
0.151144218315561 1
0.217147974466408 1
0.238456284518643 1
0.294344953048607 1
0.168510172798586 1
0.241057011808586 1
0.179747693420714 1
0.121789784780466 1
0.249579984255654 1
0.196922300169877 1
0.226759500033848 1
0.178533157673623 1
0.180562766182181 1
0.195165276567147 1
0.25147351239476 1
0.178769095841432 1
0.266438154593774 1
0.205565783337357 1
0.144686752227587 1
0.127078998026236 1
0.125197784472664 1
0.272093358764605 1
0.263402332223859 1
0.2523785037673 1
0.277480632566574 1
0.127627342230057 1
0.211358097751445 1
0.167275711451831 1
0.208209482940257 1
0.264710140829719 1
0.205471548790829 1
0.165149090785099 1
0.172692778203679 1
0.227027997229159 1
0.267406380070394 1
0.1681100494475 1
0.10357757051 1
0.30311797799924 1
0.335117673613375 1
0.241126326733107 1
0.2845386985286 1
0.165567545946648 1
0.124624851510372 1
0.147266384880888 1
0.291947955275898 1
0.20826853609637 1
0.109016012319403 1
0.340391231840503 0
0.129578838795812 1
0.215619807772067 1
0.119649331080937 1
0.239984467056926 1
0.153834004847859 1
0.222371312017264 1
0.151411743329043 1
0.151385059616031 1
-0.0241347532270997 0
0.344752590753459 1
0.284525220251939 1
0.243422460892448 1
0.305819937842246 1
0.204991962946005 1
0.256914267912081 1
0.122569835269068 1
0.166755777536997 1
0.253818473164961 1
0.202237678219171 1
0.216116570807705 1
0.233388330202995 1
0.126335250239221 1
0.204502577871553 1
0.186124425506697 1
0.202646239578744 1
0.24254894211216 1
0.312111043900392 1
0.265825128501682 1
0.119679180194855 1
0.0719569574946912 1
0.0856152969639448 1
0.225441853068237 1
0.139920992059034 1
0.286003769156481 1
0.108460134912586 1
0.282868874782568 1
0.290896194277561 1
0.216741157826286 1
0.265862383651699 1
0.223387581729453 1
0.157094768691506 1
0.312615856843473 0
0.272368756231519 1
0.191865633665391 1
0.124826243444757 1
0.184969274343092 1
0.181369738665618 1
0.200982161567373 1
0.15307198176536 1
0.247397663060431 1
0.2205845119564 1
0.203051354694259 1
0.128362779929716 1
0.175908418133281 1
0.25700202289184 1
0.228525303394872 1
0.227060858934347 1
0.278368336748937 1
0.143966357141634 1
0.0769641338480526 1
0.259087298617929 1
0.136576734358902 1
0.295842572509854 1
0.0451800637866025 1
0.260569721582411 1
0.143842137323473 1
0.202516501000158 1
0.304952955237009 0
0.172827379367898 1
0.307404367735061 1
0.099230351083686 0
0.0593951777412532 1
0.194588045863771 1
0.131752883859187 1
0.224893471997263 1
0.429755298856102 0
0.239923288992025 1
0.274184640173077 1
0.191023666070052 1
0.236629454145557 1
0.259671034368632 1
0.268833808593547 1
0.326289417618372 1
0.256504033478281 1
0.270836696520623 1
0.270858722342924 1
0.382864343000869 1
0.104105383659694 1
0.125416708347869 1
0.190532289657478 1
0.104954039041029 1
0.251526740081911 1
0.219430450258435 1
0.0642233110406862 0
0.0853306951609388 1
0.237628812988796 1
0.120974861374335 1
0.300534507248425 1
0.248141616447854 1
0.151434799261228 1
0.156494259621683 1
0.249724924408639 1
0.319277126778794 0
0.149704182023899 1
0.208572800750458 1
0.225393619506612 1
0.161182393448166 1
0.0829025835143067 0
0.0486297124909078 0
0.257450986001672 1
0.114874340776994 1
0.103972342557432 0
0.317777909864033 1
0.313469449395575 1
0.277582595332507 1
0.169467030994309 1
0.263376697659509 1
0.282745666373404 1
0.210499784575498 1
0.310423063589109 1
0.297390233103166 1
0.12877459823375 1
0.170052600580931 1
0.0145381184445597 0
0.358111895756816 0
0.238995433357657 1
-0.0431507618651204 0
0.328336027662009 1
0.163232080388962 1
0.142657319306849 1
0.210326603426289 1
0.155746314395503 1
0.140291924941592 1
0.26094356922488 1
0.0929787338569681 1
0.342877024162472 0
0.182110693490812 1
0.0999552403318762 1
0.283268095716249 1
0.308912495628021 1
0.0447604555923226 1
0.0495996966448765 0
0.253246409946498 1
0.274544365879898 1
0.136202078726245 1
0.0906182815163082 1
0.205840967339691 1
0.252403048058619 1
0.226133747345504 1
0.143169546394783 1
0.251558770371325 1
0.137432060040043 1
0.152987682535526 1
0.123274376692607 1
0.0352173277265555 0
0.213533965773581 1
0.252198894132677 1
0.176161006862767 1
0.120972947563859 1
0.151535483571866 1
0.148456040065492 1
0.215812649073474 1
0.10909612525613 1
0.348544236008962 1
0.22223785321331 1
0.25900540977954 1
0.209855991074553 1
0.251651038392079 1
0.193007260336244 1
0.128802491145035 1
0.18289742222324 1
0.324321443134962 1
0.37464287333483 0
0.185054429012432 1
0.277056571485685 1
0.101764177343153 1
0.147880054959297 1
0.129801891075383 1
0.332354508864918 1
0.100439316949502 1
0.118088118813053 1
0.159844804282474 1
0.180939129796635 1
0.270341813497885 1
0.175752237266233 1
0.10921720756711 1
0.0397849200096823 0
0.369199058257571 1
0.0693044110681124 1
0.133187381926436 1
0.109183038108028 1
0.244631492726678 1
0.312708416645226 1
0.0867022372667973 1
0.243640024896023 1
0.162070635503684 1
0.229513432032711 1
0.174199307867389 1
0.140774209906303 1
0.125616315629691 1
0.248275218355606 1
0.189777515927687 1
0.172174563867443 1
0.178355240851489 1
0.144090689958413 1
0.17700635666503 1
0.265585199399317 1
0.214587025899575 1
0.205402804688823 1
0.150458564786224 1
0.187164583444281 1
0.199067717707069 1
0.111452185213419 1
0.098096291947584 1
0.212889187187706 1
0.295734783370111 1
0.303026417850901 1
0.19623518672949 1
0.163974800276064 1
0.18596821311281 1
0.253158945399413 1
0.129070936801643 1
0.169624565056032 1
0.15633407126243 1
0.153848483208788 1
0.0051428068477445 0
0.269953531646357 1
0.269113492776843 1
0.168463540526496 1
0.240954033683794 1
0.158932509065471 1
0.22164913352762 1
-0.00774015458404146 0
0.15530136386042 1
0.220745142380903 1
0.106881056862459 1
0.208134767697608 1
0.230720664150711 1
0.20122945213722 1
0.187680398553879 1
0.190343338046108 1
0.163036810895779 1
0.341180226308885 1
0.400780922986128 0
0.114445535635173 1
0.280097055461089 1
0.152473709906929 1
0.210287948521677 1
0.128968796640431 1
0.111011688132639 1
0.219920290687103 1
0.206478872196571 1
0.23177011595811 1
0.0270014704360191 0
0.197935534137178 1
0.329979373816152 0
0.325259296697913 1
0.211468590275677 1
0.221856581115771 1
0.153737209287184 1
0.175287875908054 1
0.203781424421074 1
0.252647463221946 1
0.17605948590655 1
0.22054177393696 1
0.0525065314028979 0
0.380651913536452 0
0.22511979190768 1
0.204996902340611 1
0.28675313110039 1
0.21732544729645 1
0.0804627623092463 1
0.144991384309942 1
0.125108459059814 1
0.195188601047735 1
0.168530864918764 1
0.284506124322717 1
0.152581559935027 1
0.272751117926146 1
0.135981051098616 1
0.0957922574501673 1
0.0901088112035198 1
0.118882775694127 1
0.189200806670572 1
0.34517509074659 1
0.126631580048027 1
0.165892927947065 1
0.221727511408532 1
0.0950201570425363 1
0.294549008201874 1
0.107840449889889 1
0.184137141156354 1
0.162008716376884 1
0.320151290385597 1
0.20652345453006 1
0.229358887004734 1
0.244527565080385 1
0.100514301296612 1
0.191726750610637 1
0.100110315989176 1
0.288786948227691 1
0.271257264434477 1
0.266547620034469 1
0.184396680662128 1
0.187219595448947 1
0.1927771967946 1
0.231871207029948 1
0.134487868924816 1
0.209967916759445 1
0.348044639479996 1
0.245547623602182 1
0.22285794809119 1
0.35305806620901 0
0.165831690425689 1
0.194177931531924 1
0.18701864046846 1
0.113013872898519 1
0.241295329406399 1
0.265950986647252 1
0.209400849460303 1
0.117335524833899 1
0.15621362681561 1
0.181137656356094 1
0.0484935934458254 0
0.281154402870879 1
0.229962429438335 1
0.281851354419029 1
0.0692135893480563 0
0.196463596575984 1
0.11120024040215 1
0.312772529994482 1
0.0728913648301715 1
0.362444835044376 0
0.0348587058331506 0
0.165076430872217 1
0.0085198034747136 1
0.195703800426699 1
0.154022100199076 1
0.396329578801386 0
0.044777809906668 0
0.260772590286289 1
0.275806912573408 1
0.0973557488685307 1
0.159732372197858 1
0.190716749125878 1
0.232077643284535 1
0.132773905315081 1
0.115603916023107 1
0.218821352254979 1
0.333283901164389 1
0.177273456298572 1
0.173212668056072 1
0.149506215306063 1
0.209830900466992 1
0.312739522110922 0
0.0755654337200502 1
0.235948914909905 1
0.130763940982378 1
0.167724146513021 1
0.126921011629155 1
0.261673021104077 1
0.161578480116945 1
0.27948652858129 1
0.203567160293015 1
0.205453170741015 1
0.195708326459228 1
0.415218385254739 0
0.227818376468201 1
0.211572782295649 1
0.126918198654546 1
0.179216613351285 1
0.384381578884691 0
0.353281751839324 0
0.218956347976807 1
0.252328958096647 1
0.176768235811257 1
0.139239429405336 1
0.236540481566373 1
0.184498779514526 1
0.0690958371997255 0
0.191044750635413 1
0.241648205005869 1
0.0764341350620964 1
0.402935586305853 0
0.185278434537385 1
0.144848271519013 1
0.124876172367798 1
0.153397373742237 1
0.184428435253138 1
0.177477020162477 1
0.300845299029541 1
0.351938109140944 0
0.281620247737381 1
0.273338560375209 1
0.0430973689925794 1
0.239908209489284 1
0.264131883964534 1
0.258368180110396 1
0.172348311675062 1
0.399188925100184 1
0.279177111596403 1
0.102522297427329 0
0.10855585979576 1
0.130760818673229 1
0.12996857426893 1
0.185433985564902 1
0.381721598926244 0
0.125927355613676 1
0.220463987197647 1
0.0910564124747802 0
0.14430302527023 1
0.258490242964142 1
0.256002185566933 1
0.0551159431877629 0
0.193742170902883 1
0.30859379987918 1
0.326483550554397 1
0.0840358625622784 1
0.207408506401758 1
0.320671218049242 1
0.170688090186108 1
0.303556421980415 1
0.279749877001286 1
0.160468583640048 1
0.153344694389548 1
0.131041787992092 1
0.0684576247218783 1
0.272766258410088 1
0.303098785794459 1
0.166400516762006 1
0.192687274859336 1
0.100804227982245 1
0.0140992588298033 1
0.215461896424741 1
0.26024770327771 1
0.27828984549144 1
0.227327041211453 1
0.206582009801834 1
0.144310652247777 1
0.106291472989843 1
0.213909699525517 1
0.197272553594884 1
0.123687481878135 1
0.229273145619136 1
0.0830219684439445 1
0.181552024270667 1
0.296841898409127 1
0.124863105165824 1
0.336792021112129 0
0.150248290414265 1
0.350891382595526 0
0.107099613471711 1
0.310662554101497 1
0.181228506969854 1
0.122667166201764 1
0.410168727175762 0
0.0858752192480145 1
0.0906818977632893 1
0.3396688856952 1
0.238202882269627 1
0.149333409761016 1
0.282656691739665 1
0.271598683958693 1
-0.00662538502323223 0
0.0682983985589907 1
0.148934825143144 1
0.149820842831839 1
0.16366991046075 1
0.174607566251468 1
0.234411484176197 1
0.119883131617167 1
0.205907952432203 1
0.302920469338578 1
0.250299000539601 1
0.245902189143298 1
0.283873185631561 1
0.314350084453433 1
0.210187232724164 1
0.181210755938314 1
0.213239916760031 1
0.239466911272956 1
0.132176703420902 1
0.19155345121447 1
0.401006246946655 0
0.117085194639274 1
0.172957326942066 1
-0.0165653688251722 0
0.342662086644472 0
0.306708249596092 1
0.238739454310716 1
0.178441561258088 1
0.230464010866598 1
0.206541676041777 1
0.24117046657165 1
0.146520767914494 1
0.0874026894445666 1
0.36045690321635 0
0.201668865675635 1
0.251093786256153 1
0.145337128963741 1
0.273622750322484 1
0.193556756500102 1
0.122581771068733 1
0.220485147977393 1
0.311185592586738 0
0.22417063988866 1
0.0820508461609071 1
0.109278622495504 1
0.24535024488261 1
0.197873675049097 1
0.134374581262779 1
0.115155989237016 1
0.291115803734165 1
0.140033468803693 1
0.317451286803303 1
0.305451980123582 1
0.250287282356382 1
0.275816160401859 1
0.203914572065663 1
0.229792534814177 1
0.169967394525477 1
0.20244024501787 1
0.18161710205926 1
0.309899569065425 0
-0.0172058565853252 0
0.317922666165091 1
0.0631482797244817 1
0.16436810254113 1
0.152355857350458 1
0.228935126420336 1
0.198744107081742 1
0.266838164254131 1
0.164204410835791 1
0.159442333482642 1
0.2331502927547 1
0.169137602834852 1
-0.00498887659673553 0
0.0921879112959305 1
0.108186671238993 1
0.167301759636556 1
0.397282878289865 1
0.203877750871016 1
0.0981173588229277 1
0.235389243809723 1
0.259526825874113 1
0.248243379436483 1
0.0739299681936408 1
0.0788490224307352 1
0.25445876530068 1
0.104875030634387 1
0.173692041878408 1
0.260121984839039 1
0.173750006503778 1
0.360755409525506 1
0.346079106211708 1
0.180411160500912 1
0.186130702815876 1
0.0741979746692662 0
0.0817257692963222 1
0.216824788726368 1
0.127871957488574 1
0.125490407938161 1
0.144744376122184 1
0.146201499960035 1
0.203661695494634 1
0.332839818847646 1
0.144064717098615 1
0.219920249533459 1
0.0997279190010507 1
0.0449538829433873 1
0.0748359886705024 1
0.12606486609311 1
0.297752966716197 1
0.264560373778145 1
0.0700907245278486 1
-0.00766385357614429 0
0.352113709456217 0
0.386587672677292 0
0.188419898043053 1
0.123813643482164 1
0.294714358364866 1
0.223844177807384 1
0.235990009558097 1
0.233126356707949 1
0.339905029673393 0
0.406569868352039 1
0.266573981937358 1
0.185563504751138 1
0.105799737404747 1
0.217945226285729 1
0.195327637406322 1
0.28474388926106 1
0.214617822771759 1
0.164448784994219 1
0.234854939231098 1
0.120926342386736 1
0.318061500314789 0
0.107706643075732 1
0.149594851194221 1
0.222856477994742 1
0.235899407432736 1
0.208016271153153 1
0.142161998176393 1
0.22597775135503 1
0.282202245531214 1
0.330353047115853 1
0.304272690914393 1
0.242378654468684 1
0.320624613729515 1
0.280522876730211 1
0.284386099505503 1
0.132775415704194 1
0.342607675010448 1
0.102579530192037 1
0.353602111577274 0
0.157081213514787 1
0.393179742283343 1
0.259580318515497 1
0.261696815897646 1
0.000857411912211954 1
0.372958318752087 0
0.122057953031954 1
0.14254042954058 1
0.210484078918549 1
0.106736306348542 1
0.065271429254763 0
0.185332195386689 1
0.20787007139703 1
0.214691575846331 1
0.290386560558053 1
0.202710673419867 1
0.269243945155229 1
0.173250982344133 1
0.213075029287801 1
0.271856887701288 1
0.104002374785254 1
0.123713810174919 1
0.146604379051033 1
0.205673042482271 1
0.244034996274882 1
0.209588508809493 1
0.208076441156526 1
0.215959538969212 1
-0.0542985584101585 0
0.193154887871397 1
0.261898556075463 1
0.2418248569576 1
0.235599374681061 1
0.259227127203855 1
0.201182090532882 1
0.0698901819352915 1
0.157091769875614 1
0.20883518261972 1
0.142972055051014 1
0.214237755832379 1
0.409911644493534 0
0.214612631652286 1
0.282580692245146 1
0.207508339788699 1
0.245463987407636 1
0.337289534004767 1
0.250519814566466 1
0.285674203395582 1
0.233983968719356 1
0.145623402505097 1
0.0945142912422214 1
0.263618347114073 1
0.147547096006153 1
0.245509454627706 1
0.000945853004450324 0
0.278306049967928 1
0.174211358892972 1
0.268667769522966 1
0.155370709600763 1
0.326080212299138 1
0.216486073057495 1
0.235573579229678 1
0.265111462365959 1
0.175432617517582 1
0.121738936533755 1
0.180064444100914 1
0.295179255551625 1
0.123772082652873 1
0.25959134201848 1
0.0752420541189796 1
0.154275426105144 1
0.37054217653725 0
0.153177395191846 1
0.209103301135036 1
0.189743289974543 1
0.312430462826495 1
0.203984081232279 1
0.154815525927922 1
0.105059610227503 1
0.173293690301984 1
0.161633259505418 1
0.341046763352661 0
0.207644481711738 1
0.137645236370717 1
0.123758492488373 1
0.267339450948437 1
0.179818921399783 1
0.206917661639112 1
0.223276518728387 1
0.0354981444067194 0
0.254390730671405 1
0.181392916801671 1
0.0890777952962676 1
0.21904760506359 1
0.260445362130584 1
0.234048120035515 1
0.141768815542962 1
0.250863311101604 1
0.159505959886682 1
0.318850946289767 1
0.203629460795609 1
0.209518205030981 1
0.259592298213964 1
0.281467840421267 1
0.313890953403588 0
0.165482885746837 1
0.227059044775211 1
0.226102943859754 1
0.0546746423993094 1
0.341625492378603 1
0.378041325585897 0
0.174377603412014 1
0.225906551377928 1
0.209744183925092 1
0.211963573282074 1
0.200723527874983 1
0.161005548166546 1
0.139840810017454 1
0.116691007874218 1
0.24582158444269 1
0.0697047722216198 1
0.115536926397883 1
0.285999567655193 1
0.24993848853611 1
0.18481137484396 1
0.126746271570096 1
0.231761978048121 1
0.204749077802813 1
0.0960344228767417 0
0.154996324951735 1
0.0958257250325857 1
0.189811414788715 1
0.213949906946748 1
0.196143378789816 1
0.217021587961675 1
0.244184357532337 1
0.135383143434876 1
0.0751728141564378 1
0.354861855443965 1
0.190587595908511 1
0.249126856111769 1
0.241671230644651 1
0.281923413192725 1
0.154883714835057 1
0.296799957836459 1
0.214482848172557 1
0.175993101175688 1
0.231502401632761 1
0.287251440211076 1
0.258563898939896 1
0.288644554741227 1
0.172235977547044 1
0.0965026612804675 1
0.132447427565656 1
0.191802120610454 1
0.157422667820571 1
0.137725073346813 1
0.262420224372929 1
0.115622289000937 1
0.14002657748544 1
0.0838244922101499 1
0.172324046319778 1
0.2426136673008 1
0.11834981746706 1
0.304809671520962 0
0.204238239301171 1
0.278295925813663 1
0.338138911717184 1
0.132688128291107 1
0.139220559272316 1
0.247147618652689 1
0.213629129278137 1
0.14701377536073 1
0.181050866590198 1
0.287422412201489 1
0.0512886328749973 1
0.19142441326032 1
0.260120014988164 1
0.171634030505076 1
0.18934124246912 1
0.111626287829854 1
0.185990455671621 1
0.416777509122543 0
0.22547703428169 1
0.139740472041006 1
0.160653200955789 1
0.243213416997107 1
0.112832983798212 1
0.223451194138787 1
0.199342695652616 1
0.253371660949386 1
0.235753010757297 1
0.19958475499035 1
0.242170955582852 1
0.235404081199091 1
0.209911910125386 1
0.102475224650736 1
0.321892332565528 1
0.203411637255461 1
0.321210037728592 1
0.228002937628689 1
0.019125645067968 0
0.16153434921155 1
0.191976010973916 1
0.163008108722614 1
0.235851263981781 1
0.240848281482213 1
0.179493420545528 1
0.275026033352807 1
0.266570260364023 1
0.125899468113204 1
0.196877575392703 1
0.133349127797293 1
0.231722937138953 1
0.0953977508945942 1
0.214441568619235 1
0.197490685107959 1
0.074154755549437 0
0.172490374951175 1
0.122698060342179 1
0.0846416906960937 1
0.102284076381431 1
0.172937928137564 1
0.153913902398632 1
0.208708410925469 1
0.263108763712753 1
0.0769063482254647 1
0.321914612725893 1
0.320406610881998 0
0.211676629389334 1
0.102611276425113 1
-0.0708009766685253 0
0.169148253336326 1
0.173767963939635 1
0.24804662354656 1
0.237599431027754 1
0.141163015644276 1
0.0634255615245786 1
0.267640348518504 1
0.396823551554038 0
0.344182393785057 1
0.289980386493883 1
0.201418105901866 1
0.260798644021163 1
0.198071718137084 1
0.166322293575477 1
0.187199044266316 1
0.126495009451412 1
0.196761293626627 1
0.104928520633653 1
0.0847917383953986 1
0.00309599099225971 0
0.191387211125052 1
0.235068456619784 1
0.258723595017192 1
0.158922451588645 1
0.103084782342247 1
0.202419405747771 1
0.40172365575742 0
0.171133461929138 1
0.188246856871658 1
0.1932483052139 1
0.0476819654424355 0
0.251471820643419 1
0.185093859709281 1
0.158905573929566 1
0.300482971368462 1
0.203470848706883 1
0.232819134333052 1
0.291129063877022 1
0.216769916852209 1
0.344912648745056 1
0.154338223251819 1
0.274935824461284 1
0.21313462798152 1
0.354063289845638 1
0.285689536345099 1
0.314490396089836 1
0.243685196659957 1
0.258005339920631 1
0.326869023795268 1
0.24126503422628 1
0.265603006121402 1
0.103157016320503 1
0.0775580995321969 1
0.0842905366247469 1
0.202564850986834 1
0.0776977777990205 1
0.133223627310792 1
0.327065395205233 1
0.199088974011494 1
0.278238985216067 1
0.107522824941577 1
0.164404953877232 1
0.0127890049090099 0
0.232629598773817 1
0.0857072206662375 0
0.135895099567582 1
0.204052923714048 1
0.239269459659371 1
0.261564267414112 1
0.103526782755989 1
0.12308918230699 1
0.199232184449957 1
0.218004733443608 1
0.23465480644843 1
0.22869284451599 1
0.0868596545310304 1
0.220827171006725 1
0.39139074982961 0
0.203992984294933 1
0.251132393064996 1
0.196675476174949 1
0.111810661321727 1
0.216013081191075 1
0.213689739654873 1
0.0181414563632135 1
0.191848935376307 1
0.0817677074844941 1
0.233251799374612 1
0.198863071179534 1
0.168330857996355 1
0.161157284854662 1
0.326722554233285 0
0.147721466134063 1
0.157156750489552 1
0.15442804645514 1
0.280426579300696 1
0.15880483906239 1
0.159561813573283 1
0.214808994663522 1
0.114457917918619 1
0.199037045613649 1
0.250959661740178 1
0.310586935064763 0
0.139548893656286 1
0.0663437031331925 1
0.230861358980159 1
0.116524757878188 1
0.17239930907156 1
0.177336826637114 1
0.206739897494085 1
0.157779053964742 1
0.256751806731785 1
0.0823083832021324 1
0.220499732006878 1
0.304329049051689 1
0.165818572730942 1
0.143505067924469 1
0.238126068493291 1
0.217939347752237 1
0.220337633239897 1
0.182577469249743 1
0.144551922543153 1
0.149993891828963 1
0.248633429497988 1
0.317826491273449 1
0.244820485806002 1
0.0701630401837238 1
0.268958303129208 1
0.247658706181557 1
0.27638360594322 1
0.348295765229733 0
0.172202905115601 1
0.24467285178176 1
0.135196826242767 1
0.200329828215624 1
0.249133018053588 1
0.249889282498671 1
0.316548352334358 1
0.202175429040597 1
0.277185515309536 1
0.26822216199605 1
0.0939312891738949 1
0.320200524753387 0
0.0743431032788472 1
0.223712189840684 1
0.1864716098029 1
0.248330620302177 1
0.308330050231646 1
0.217283406599918 1
0.164258770759445 1
0.334203804422083 1
0.296688635574483 1
0.24126910742534 1
0.289268761232511 1
0.320572006656207 0
0.246755263825816 1
0.27982818869745 1
0.107635489218883 1
0.0648149300631888 0
0.253291170487321 1
0.289546877433854 1
0.198302120682185 1
0.25209413909494 1
0.196183581401912 1
0.327608740969733 1
0.0855557177298152 1
0.179390648388905 1
0.200994712245618 1
0.259999470756742 1
0.197508463416732 1
0.184230275990088 1
0.196012734000391 1
0.111984244470327 1
0.274987695946123 1
0.257798489904017 1
0.39205825350955 0
0.0920396344503447 1
0.274440715936205 1
0.185341018590188 1
0.206182228665754 1
0.146801275840217 1
0.217116985588504 1
0.189715057607666 1
0.15350669284177 1
0.17230161823881 1
0.256714847300942 1
0.217182610462132 1
0.230271745506087 1
0.322128497227906 0
0.257828559166417 1
0.24512375291669 1
0.353968461782077 0
0.1811633847411 1
0.266088293282817 1
0.293834730777629 1
0.191729214157949 1
0.159576243763081 1
0.223637216615046 1
0.320896947881142 0
0.0257462674173656 0
0.0688512777415547 1
0.342086782758497 0
0.240516241866702 1
0.110164918384563 1
0.187283724642661 1
0.327718178900674 1
0.206484451521172 1
0.126141429918886 1
0.108810886413262 1
0.0535362513990675 0
0.164496089916909 1
0.191553023749585 1
0.139971204351591 1
0.255692804936556 1
0.212120055702839 1
0.160761390389908 1
0.432048222176267 0
0.234454158356081 1
0.20721224143558 1
0.277020094703177 1
0.0805762874786483 1
0.188699190556156 1
0.213996349372104 1
0.179574023377476 1
0.296285820875155 0
0.281805227106119 1
0.318507769518388 1
0.183948087587549 1
0.180742271860485 1
0.281460514392391 1
0.16798816426822 1
0.188339252845672 1
0.271839575767517 1
0.0558493794062786 1
0.0785344884081209 1
0.113494774955147 1
0.123966673033795 1
0.0261944458295579 1
0.105490722316028 1
0.12743868168263 1
0.184317796894289 1
0.108223946977968 1
0.0618493747860721 1
0.169867087343707 1
0.256558145814565 1
0.158461839209647 1
0.0852778627717125 1
0.210060643171165 1
0.210438239649434 1
0.280069909341894 1
0.0680059720034751 1
0.321907868886481 0
0.264095145254422 1
0.260422783879714 1
0.182184507778603 1
0.147858270258783 1
0.147611589478185 1
0.197874165310532 1
0.208220356742079 1
0.135266473537549 1
0.198840342939416 1
0.208600344887243 1
0.246487401498088 1
0.252706564974433 1
0.079081690114704 0
0.070317587695301 1
0.05988470508251 1
0.212171434614842 1
0.227262132987099 1
0.216706309020626 1
0.340141865244982 1
0.135071245507477 1
0.135494121730115 1
0.159800079942713 1
0.271259383509624 1
0.377915946758535 1
0.185907412095562 1
0.223661305648257 1
0.190289587939511 1
0.160649832288771 1
0.246001032462263 1
0.306032891348514 1
0.252822605371783 1
0.169144296558854 1
0.174460209254476 1
0.120769684073025 1
0.161766952918083 1
0.213212118658079 1
0.250594043172612 1
0.119450282084182 1
0.299142745669579 1
0.129184810395851 1
0.292585855158037 1
0.13533545623103 1
0.241145298403025 1
0.0993967769129009 1
0.172203724245948 1
0.212484866553261 1
0.182417698848546 1
0.0544002260439789 1
0.116200646685397 1
0.187873700462206 1
0.159337220650846 1
0.345114806470924 0
0.224936234160096 1
0.309363101322071 0
0.212247317164378 1
0.277608707402144 1
0.0352906282588715 0
0.177746193867318 1
0.228684932608459 1
0.125546154050686 1
0.294052029618733 1
0.217437329606377 1
0.0928541079735804 1
0.223898478341898 1
0.0782861011952758 1
0.143441704683209 1
0.19673998346429 1
0.120743656812516 1
0.148377288296821 1
0.128892724377263 1
0.210062671804839 1
0.154870291272562 1
0.136371630710423 1
0.166346731617951 1
0.254781604395222 1
0.220305597384609 1
0.22971340645835 1
0.269368316636636 1
0.233081147764389 1
0.174805901128975 1
0.113408963329408 1
0.351876517237778 0
0.291705981460962 1
0.234800090665716 1
0.148404813773302 1
0.315932568592061 1
0.0965200031527563 1
0.183767775418106 1
0.27723196124691 1
0.406902524059324 0
0.279866033369762 1
0.287126009658959 1
0.307161641007874 1
0.0990861817145904 1
0.115577833835674 1
0.22513152276265 1
0.10660240857802 1
0.105460016511155 1
0.238307873857542 1
0.281534117091388 1
0.191024722802411 1
0.0946746837833931 1
0.180623594746242 1
0.229610678477123 1
0.0303338197565567 0
0.235847024081824 1
0.296132778182667 1
0.209707121671226 1
0.0700524259640068 1
0.193276900739513 1
0.119657442361622 1
0.110008460854136 1
0.0625792321494099 0
0.162162538927229 1
0.159419424856253 1
0.0905002832280797 1
0.0464727188926566 0
0.289659826375383 1
0.357390353419273 1
0.0534797196815509 0
0.161804154119092 1
0.168638487081201 1
0.248946359551644 1
0.0900896148601923 1
0.24557976544404 1
0.239024754561503 1
0.0998072259930211 1
0.0669187209349987 0
0.0904482911875999 1
0.263233856825673 1
0.0112878502178492 0
0.222470586566206 1
0.170864199633496 1
0.158345995957561 1
0.292963370635799 1
0.16239618117933 1
0.139585277430278 1
0.188737993128248 1
0.190341059961808 1
0.200849240041975 1
0.221201538847446 1
0.105411952799741 1
0.128453379271369 1
0.200995293383437 1
0.191447801008293 1
0.241141421797794 1
0.12217597092765 1
0.302632581315875 0
0.064146016280659 1
0.272743894386286 1
0.211907996609712 1
0.125271495691173 1
0.232378543741093 1
0.359549882478337 1
0.315980341715406 1
0.14276944015988 1
0.164663971126815 1
0.0641529360037465 1
0.238364518458905 1
0.184751188384154 1
0.28396712787896 1
0.151236531966954 1
0.216461383942844 1
0.272104333995487 1
0.36352269505167 0
0.266897941940219 1
0.133377498432897 1
0.178752256816013 1
0.138048634430151 1
0.175595143506604 1
0.11876116769044 1
0.128422522525135 1
0.139826292935166 1
0.308128409025532 1
0.175353389155493 1
0.0958026032340621 1
0.238243433013814 1
0.2833740239026 1
0.210273039099026 1
0.14442547558299 1
0.181577881075476 1
0.23548955626733 1
0.12536064286471 1
0.138863080786655 1
0.0989607034126473 1
0.264280630858198 1
0.206834474924335 1
0.0819206122925924 0
0.119049078399707 1
0.254124988467703 1
0.301220632711607 1
0.112576449010453 1
0.337095057494267 1
0.208456602347496 1
0.369898407532008 0
0.265690677786737 1
0.289962985238034 1
0.071184383576426 1
0.13504891048796 1
0.328818867886271 1
0.0153411771574417 1
0.227814609904582 1
0.175247880116181 1
0.285366652227519 1
0.028242256507537 0
0.278045783724833 1
0.182098550338097 1
0.226539901469364 1
0.143019361217033 1
0.123648407383357 1
0.132049405352208 1
0.258502831937122 1
0.191342826689699 1
0.0517416352712712 1
0.254824520843655 1
0.283321726549094 1
0.177119133750052 1
0.193214250862504 1
0.0846320975329172 1
0.164378046177882 1
0.218103444907841 1
0.374450946396466 0
0.210335405519635 1
0.225656299552022 1
0.00894220191522473 0
0.235209723145462 1
0.247219245029027 1
0.0530895570173224 0
0.236124667366745 1
0.0874036526463865 1
0.137813799169281 1
0.221657155886524 1
0.180815833642337 1
0.205092128249824 1
0.227848130845292 1
0.125597121923989 1
0.332184069369179 0
0.195037014434751 1
0.0894748350185478 1
0.14781821579128 1
0.142143750568798 1
0.195321292662509 1
0.195967830396975 1
0.12414242418968 1
-0.0370777030603725 0
0.207823287742489 1
0.27432949714367 1
0.269756792478772 1
0.193696383374278 1
0.308856853226211 1
0.160586642162812 1
0.237637547752262 1
0.225974347941164 1
0.130479899485694 1
0.192644156356786 1
0.214142636215724 1
0.11035414717052 1
0.24669202499248 1
0.121954123863028 1
0.237221283818913 1
0.205210632735683 1
0.170262149716625 1
0.332267546097888 1
0.303009572853773 1
0.229557328303224 1
0.403406194030498 0
0.139212799297471 1
0.117296814545615 1
0.135872390021402 1
0.221046024871661 1
0.256058003435549 1
0.10310373180214 1
0.29652281143848 1
0.260944158500025 1
0.299018531576688 1
0.158982762095525 1
0.228718852163359 1
0.213897399588641 1
0.346639423936814 0
0.180032497859783 1
0.22701050986559 1
0.234259044469513 1
0.303740197569754 1
0.234225579845637 1
0.208443970779332 1
0.214889791664701 1
0.258213185674263 1
0.156527561404658 1
0.227857838661785 1
0.167680579329339 1
0.316328240922653 1
0.257930044871806 1
0.0656436688097151 0
0.05706314443261 1
0.0736277664006506 1
0.123229057245445 1
0.267901364564067 1
0.272237471796423 1
0.0687092030165142 0
0.234682869880875 1
0.18657786436195 1
0.265044080286637 1
0.225280188351185 1
0.254199264750687 1
0.190900756795392 1
0.135128171248587 1
0.260899491154106 1
0.177558351881132 1
0.134995438793443 1
0.0754580233663389 1
0.076722994745042 0
0.28848478447491 1
0.320606840477007 1
0.0816373151301412 1
0.24200217692978 1
0.243798631036845 1
0.194169558257377 1
0.0896016446007486 1
0.19405677630903 1
0.219506570662584 1
0.150442170736636 1
0.199530626772359 1
0.192733884681795 1
0.258120318308836 1
0.0862571746421453 1
0.229536791779906 1
0.268521625199704 1
0.223500551355664 1
0.226541503695087 1
0.0697923094585522 0
0.204582390384527 1
0.186547498131869 1
0.317320460258791 1
0.178244676537888 1
0.293213075525573 1
0.184038444272219 1
0.0954188247152312 1
0.247207335954022 1
0.0494442059263892 0
0.284871528771199 1
0.232587287632484 1
0.150528790041508 1
0.0926540240812922 1
0.209783195493097 1
-0.00649446529363553 0
0.164809167129254 1
0.181244513520611 1
0.155352802216052 1
0.257392210132582 1
0.227272258370045 1
0.145321124491217 1
-0.0290807017491144 0
0.227877640711417 1
0.296734048187524 1
0.236890793318268 1
0.27448554616897 1
0.334032983930333 1
0.204851581218051 1
0.0924780037584237 1
0.171406144847944 1
0.299872766965976 1
0.178347049150938 1
0.16202198523415 1
0.269200482728599 1
0.11271389867092 1
0.23062554454669 1
0.112231772683809 1
0.265187925762768 1
0.271700036164225 1
0.122550021983122 1
0.228217630846757 1
0.23050762985872 1
0.174864657142668 1
0.261092445902093 1
0.261343321222358 1
0.00440789365143648 0
0.211972910016349 1
0.224669657153496 1
0.196833440474711 1
0.165468481787933 1
0.242974171280789 1
0.209549416775152 1
0.17014521993323 1
0.191821582376539 1
0.159909243346223 1
0.159783421334781 1
0.165962419238012 1
0.0251368587778375 0
0.332511890817458 1
0.178974894806814 1
0.264471180752457 1
0.270533161711123 1
0.158861833637512 1
0.228639464412429 1
0.20179538651 1
0.297999922643334 1
0.155576282734964 1
0.209968970641858 1
0.12341672184146 1
0.238303040732061 1
0.172422957472611 1
0.0223052600944237 1
0.204471573654691 1
0.132175824426395 1
0.09146937601682 0
0.170152009502483 1
0.176430558280192 1
0.116688561677254 1
0.110722890565547 1
0.152945307955821 1
0.163479636461338 1
0.200578055785129 1
0.204358703271404 1
0.208136309161927 1
0.22146243321707 1
0.35035812683745 0
0.315333840279645 1
0.0800050382278634 1
0.221210721277331 1
0.121471388425886 1
0.184447566570198 1
0.0469351780056762 0
0.320290383343212 1
0.195560959374306 1
0.311473598641103 1
0.155765773439969 1
0.162433637128926 1
0.279102897154805 1
0.158432050301462 1
0.279438572391022 1
0.129653805104703 1
0.161075172958099 1
0.310934597910321 1
0.0758743006237095 1
0.213784473020051 1
0.264391933364806 1
0.231709629971459 1
0.237890875009267 1
0.17859594272863 1
0.134163222560986 1
0.188058818832097 1
0.231109941459131 1
0.239878485218631 1
0.205043791832678 1
0.268437173770858 1
0.239875240262541 1
0.164519988226556 1
0.0959902503578838 1
0.187839523456278 1
0.217137496338468 1
0.240966650214607 1
0.304840623035223 1
0.146415764381742 1
0.185896080518329 1
0.168868686758661 1
0.335375397294947 0
0.183496621421537 1
0.230335368423727 1
0.202080118441548 1
0.199325124381193 1
0.317502601342022 1
0.1538296142213 1
0.157370740129313 1
0.133804597128966 1
0.232091852632744 1
0.124575321441855 1
0.149170837662497 1
0.177810111404146 1
0.0432790445512047 1
0.145125161344878 1
0.338779129571804 0
0.236151922295346 1
0.246528136393654 1
0.232290534019203 1
0.229532698889559 1
0.164793553731529 1
0.200483284279216 1
0.10031797363682 1
0.280666176935284 1
0.13577303875444 1
0.0520956911135176 0
0.297658445245675 1
0.257647392323841 1
0.1829627541831 1
0.208398192896178 1
0.102608957755916 1
0.0982683361086995 1
0.206624906627273 1
0.163606776766544 1
0.121661239536104 1
0.271396551798347 1
0.189561766397336 1
0.226460290450679 1
0.172997144330525 1
0.281011582876651 1
0.298483379976259 1
0.0492916893994802 1
0.332169893453441 0
0.255671552116871 1
0.129061270394015 1
0.118822025839992 1
0.206202453770581 1
0.072029517391427 1
0.240482204371374 1
0.245825538609847 1
0.086023194421538 1
0.0591856837205241 0
0.158449053814039 1
0.18704426767848 1
0.378951872876803 0
0.0592088375895086 1
0.25058844248315 1
0.139027408079298 1
0.261948416004828 1
0.224300979688136 1
0.244746917287009 1
0.220347464930091 1
0.146256061491208 1
0.144640401955312 1
0.194132003119937 1
0.123069186092665 1
0.318804505044808 1
0.185717277421027 1
0.249984510347492 1
0.139476209890353 1
0.203784484492376 1
0.0830226653091292 1
0.192640461818686 1
0.19153391636237 1
0.116575030494384 1
0.186234469291082 1
0.18418242108987 1
0.295645792889912 1
0.24012084064458 1
0.125392923805748 1
0.183857542878233 1
0.348787014553081 0
0.059541717380531 1
0.27645754417294 1
0.159420468616948 1
0.0242913635815922 1
0.170783516499649 1
0.239608026849765 1
0.186508450531816 1
0.233126758639742 1
0.165696205992966 1
0.149071196106763 1
0.221329481132389 1
0.158170441589049 1
0.238538978825892 1
0.254108339567504 1
0.373832363723595 0
0.0743045346715126 1
0.292858560264111 1
0.234878450390639 1
0.109034861421946 1
0.187543351833795 1
0.267364490141423 1
0.191514362880295 1
0.219178868283314 1
0.150836820665197 1
0.114205899031433 1
0.190658810034368 1
0.328711613007215 0
0.146672343344394 1
0.224413237211357 1
0.166904867743849 1
0.306170935516912 1
0.318054367023716 1
0.110094810878299 1
0.228343830659028 1
0.129525610161997 1
0.236543788602069 1
0.204159872962856 1
0.163274645732005 1
0.30888540803213 1
0.208742565897407 1
0.187057302200032 1
0.226690456009834 1
0.250329460502108 1
0.223501876349101 1
0.279112524178001 1
0.27663978333259 1
0.199938403386767 1
0.198494534741757 1
0.402567909170484 0
0.279992547008356 1
0.27320995051731 1
0.12062881662486 1
0.0117663403899288 1
0.22755027913077 1
0.230413472435283 1
0.235376688424718 1
0.214510607082464 1
0.280790449343267 1
0.0679495974007346 1
0.262734996923994 1
0.238785447474522 1
0.164807346044303 1
0.188540267494429 1
0.209934870013122 1
0.224663683604071 1
0.226783663322226 1
0.168862308270857 1
0.217509957091681 1
0.144354379411834 1
0.266318352633642 1
0.188928651831891 1
0.256821409162769 1
0.233174699867313 1
0.199604599577276 1
0.253639122076336 1
0.304636905554128 1
0.432587262898949 0
0.253470653391309 1
0.288499225483542 1
0.172517108756662 1
0.12968160526462 1
0.134715475052981 1
0.173936844685959 1
0.247934255946466 1
0.191051742219872 1
0.219770295913904 1
0.0471271327956934 0
0.296468901971303 1
0.295825682638136 1
0.197890012348337 1
0.20915402449761 1
0.200678159350202 1
0.327517439177776 1
0.183485068991094 1
0.258631392807556 1
0.187964514659886 1
0.241285473146881 1
0.141074407986995 1
0.0299759730115664 0
0.194658171282058 1
0.142663705990119 1
0.123806256375028 1
0.230534751920697 1
0.128916761580201 1
0.173507398275212 1
0.208272075533311 1
0.316733048383763 1
0.252421598264024 1
0.166375057807111 1
0.25970090904907 1
0.266824125669678 1
0.133400441469395 1
0.116043451513368 1
0.34042398629152 0
0.221772081811531 1
0.23718521975601 1
0.100356091889764 1
0.175583677369986 1
0.083163798912942 1
0.259248814442957 1
0.286945663655745 1
0.194578962425098 1
0.17739798608483 1
0.219286369542372 1
0.262596545028962 1
0.117892483977975 1
0.307617197511194 1
0.25446701368372 1
0.254941670204462 1
0.115201401576666 1
0.284286253768737 1
0.231268104522988 1
0.271703073645912 1
0.141404191465814 1
0.259527028514305 1
0.213022878648245 1
0.268698268390646 1
0.11215492961209 1
0.201769143815015 1
0.14855538831688 1
0.119896776956232 1
0.13120582325123 1
0.261933047730231 1
0.367980631947005 1
0.253433355650954 1
0.297922618470419 1
0.0662451399079446 1
0.184705682858922 1
0.22450355761003 1
0.244214721139056 1
0.169699528307047 1
0.267326309359715 1
0.116611295043521 1
0.331328824692599 0
0.250483132399341 1
0.172699272311166 1
0.0990779527508907 1
0.0793670611912342 1
0.253853988022696 1
0.125950285091631 1
0.226977957082097 1
0.276162032757745 1
0.278173048763259 1
0.210255069373932 1
0.249848083473123 1
0.247715490670415 1
0.295060729514756 1
0.189202997820363 1
0.149752548645168 1
0.315551927251803 0
0.238469777147577 1
0.143114790252256 1
0.273056848545511 1
0.231969997966054 1
0.293149787912249 1
0.16105963241307 1
0.142629932562481 1
0.220099094282691 1
0.144111433569548 1
0.167508911823943 1
0.101506388534453 1
0.204852234885133 1
0.164428041169592 1
0.230474833025516 1
0.18433478984184 1
0.156920552486072 1
0.0611259143954745 1
0.137269838778197 1
0.297685598576861 1
0.247018519033959 1
0.323015837540032 0
0.140278197787964 1
0.0609610398590998 1
0.111865290866742 1
0.238566691896966 1
0.145050265644201 1
0.0289309991556366 0
0.330249045828789 1
0.163079686250001 1
0.221163904844932 1
0.114715488342047 1
0.127173245563727 1
0.188907048544342 1
0.273205872726793 1
0.195494366290157 1
0.389108231683471 0
0.107175299324157 1
0.152373563879634 1
0.0725600317656327 1
0.103300401776491 1
0.087449088382874 1
0.0940960910015179 1
0.131581129725259 1
0.136229273418654 1
0.209215053078771 1
-0.00569096022676811 0
0.234456554223657 1
0.246636581532737 1
0.173092177464241 1
0.140464887028372 1
0.272602921497122 1
0.311632016571201 1
0.174328870648527 1
0.144984283998762 1
0.284589042734407 1
0.141393311786406 1
0.174024841755417 1
0.28647816850974 1
0.124069048580223 1
0.187310217475613 1
0.259823449762217 1
0.122851435383175 1
0.0975685036242465 1
0.213325772387401 1
0.267763546230234 1
0.364937846030185 1
0.220140670046084 1
0.169413988108037 1
0.368423956339376 0
0.312965147431532 1
0.107529103033677 1
0.242158040763278 1
0.270491086152967 1
0.235404178478477 1
0.178392541469439 1
0.231508107310085 1
0.261506926960531 1
0.101586065679888 1
0.136505376873107 1
0.30989657540271 1
0.209327428772479 1
0.115045634296656 1
0.128318526259353 1
0.0828903233508885 1
0.11028576554299 1
0.262502289843429 1
0.385443596506529 0
0.158823219083138 1
0.0961331463282668 0
0.193947387346258 1
0.212097439829659 1
0.14460851289588 1
0.241229946351107 1
0.120123463292375 1
0.201851410269416 1
0.212930573903227 1
0.181771413519815 1
0.21572541317184 1
0.1134932379043 1
0.214152381400285 1
0.316254111550561 0
0.138719895903991 1
0.116458687651036 1
0.332227491054608 1
0.100548806247722 1
0.151265322397385 1
0.099851114626356 1
0.217606935493865 1
0.245915797855833 1
0.273432872664522 1
0.259945307028926 1
0.12936934409826 1
0.115164983356606 1
0.130706241032026 1
0.194717447073029 1
0.214201126691839 1
0.185956417687596 1
0.249436108302885 1
0.265372828046711 1
0.305370033517818 1
0.34670113725127 1
0.256189982750125 1
0.160136148736969 1
0.249499416405083 1
0.0865740205592858 1
0.310103686849595 1
0.256226984419599 1
0.257974940283491 1
0.2865884176446 1
0.285279214698211 1
0.252113890070411 1
0.166922055245909 1
0.141726232396 1
0.18994416501641 1
-0.0156133105325243 0
0.232792998939932 1
0.26736744476609 1
0.127669808229331 1
0.0925141958734752 1
0.336721476267611 1
0.215358948368677 1
0.185247181947237 1
0.200832466131176 1
0.207644930059997 1
0.267073146264611 1
0.0714778979212753 0
0.140010685885449 1
0.168369269163312 1
0.159369169389638 1
0.19412396976789 1
0.229608281659138 1
0.0914890691280525 1
0.180697451667413 1
0.227700505268969 1
0.109231713787039 1
0.235109359191042 1
0.253702974415106 1
0.20858557613513 1
0.113127990943256 1
0.106552099183267 1
0.176956585978875 1
0.2748034085628 1
0.14827155205622 1
0.202922726132763 1
0.213965359359135 1
0.188431125593731 1
0.25263262690935 1
0.143570895058153 1
0.262537492955266 1
0.190955261636368 1
0.29480040304326 1
0.317742170935495 1
0.322142399727956 1
0.226396258384825 1
0.0327094064657364 0
0.152593241524637 1
0.132203322527706 1
0.334423373375801 1
0.334848209501194 0
0.26315812127989 1
0.250459973275516 1
0.165826094049377 1
0.184819840794214 1
0.259382330645785 1
0.116937142907631 1
0.237689479901686 1
0.153872250109565 1
0.220746145732626 1
0.182903816782008 1
0.302280441477012 0
0.208280730938356 1
0.187662004527035 1
0.298930883335783 1
0.235064118103203 1
0.283658623908059 1
0.165711801219863 1
0.198069508061926 1
0.303651921694147 1
0.20204273753285 1
0.291853267792498 1
0.0609435207469356 1
0.16825695907783 1
0.234637266280828 1
0.123124445581488 1
0.263965134583412 1
0.278003792021471 1
0.171972979064864 1
0.218448885331889 1
0.317632553652776 1
0.315905176025509 1
0.21011319071542 1
0.179195739496195 1
0.200441263724637 1
0.181028621773659 1
0.179958275679325 1
0.321244633220701 1
0.243695481285718 1
0.195624092943644 1
0.23608941214556 1
0.465350917851908 0
0.298356819750911 1
0.255380950355746 1
0.287110212733765 1
0.194567422734175 1
0.18715660660644 1
0.290564016239033 1
0.260641729401653 1
0.0491490840373465 0
0.124898429607952 1
0.299286093681835 0
0.225678915588464 1
0.33283681949425 1
0.113440474266194 1
0.0921828733733055 1
0.19322302706046 1
0.146166990121888 1
0.197905641926709 1
0.206784935084559 1
0.23280687970073 1
0.254799044472304 1
0.230105468441877 1
0.170065679813892 1
0.261523173370802 1
0.262009575274761 1
0.143173169065869 1
0.100497392971469 1
0.279706445449228 1
0.146366593280296 1
0.157087749993619 1
0.279776242850053 1
0.231460235875429 1
0.153492111126954 1
0.194928431050089 1
0.116255577376284 1
0.21725856959318 1
0.0995858153904413 0
0.309138245429044 0
0.100367526500553 1
0.213223869139582 1
0.179378152720583 1
0.143357903254593 1
0.218567937055999 1
0.213925639132705 1
0.294210061615328 1
0.0764437838083414 1
0.15924816133645 1
0.225876160840579 1
0.308282796367344 1
0.174471714277162 1
0.250555189796741 1
0.112262620199808 1
0.108624760504069 1
0.104326599953504 1
0.163949625962027 1
0.303312661598577 1
0.181952565337291 1
0.239451439606286 1
0.308576458605126 1
0.312980039993752 1
0.426226231789835 0
0.302080505696695 1
0.187905118284542 1
0.271206161095006 1
0.262300837737649 1
0.155588677696401 1
0.193375820349751 1
0.264359796465769 1
0.169277689035561 1
0.0942415987890781 1
0.277557435657708 1
0.158376013568138 1
0.213296010333842 1
0.303541687503402 1
0.171048322256009 1
0.283268477481998 1
0.123785167945343 1
0.108068294179967 1
0.256216585392093 1
0.152076297597393 1
0.164357944684316 1
0.192190765420501 1
0.21385662476675 1
0.137645747706808 1
0.157106767567442 1
0.175065078939905 1
0.186847992388964 1
0.25287448686058 1
0.221970490658969 1
0.1484468072332 1
0.181035607512583 1
0.200274595532535 1
0.216410246281181 1
0.163253729289802 1
0.189506680316683 1
0.290190665652521 1
0.303128754900686 1
0.188656574319341 1
0.352105797940247 0
0.193279926017133 1
0.175664344640995 1
0.245874214396644 1
0.137795754072856 1
0.191286451453847 1
0.0291026293034158 0
0.219801974203311 1
0.305525367821103 1
0.22199732979106 1
0.117238551643762 1
0.179017962685116 1
0.179477260170778 1
0.141403275563133 1
0.360894323289575 1
0.161004340659248 1
0.037292070279513 0
0.161914890823792 1
0.230370025740287 1
0.2056595379344 1
0.0386316020449423 1
0.199325400749998 1
0.145186299844355 1
0.344984969686505 0
0.200108467304457 1
0.11645422237049 1
0.102963733941972 1
0.13863046631049 1
0.237242493360173 1
0.241810924531806 1
0.157702136691679 1
0.162913276705032 1
0.0895696071260062 1
0.212147149505101 1
0.157070484829171 1
0.207588913608474 1
0.169366150625546 1
0.297896240729266 1
0.158745060314672 1
0.264700869370924 1
0.252917826656965 1
0.0867885623356002 1
0.15459143654134 1
0.205140321368178 1
0.20140544983964 1
0.168851485636554 1
0.215505252699687 1
0.249459145675475 1
0.199310866284964 1
0.149698299374166 1
0.120915529376866 1
0.153925424251849 1
0.297261535090217 1
0.104855163813777 1
0.336246843627158 1
0.224662002198545 1
0.251329090421104 1
0.201123905708468 1
0.133151185064137 1
0.0221643830919351 0
0.236864890708581 1
0.191684888890143 1
0.153744297483535 1
0.202879438440808 1
0.171376067744843 1
0.147588987681145 1
0.328283848104797 1
0.33270346105923 1
0.341393607649375 1
0.187008971732957 1
0.320742529162632 0
0.38646597766807 0
0.137284529617556 1
0.237709574366007 1
0.0112063089163562 0
0.107593641733367 1
0.332802862506977 0
0.179048480833373 1
0.229782539330623 1
0.186907781514379 1
0.247784947516928 1
0.286589451901381 1
0.298252541579959 1
0.131177698551664 1
0.249445469895819 1
0.286007115431425 1
0.239933490893347 1
0.246618643876355 1
0.291383744115194 1
0.226034924206925 1
0.152559083057388 1
0.236786770338699 1
0.144463027545155 1
0.258650315046926 1
0.209915254872836 1
0.196150825206822 1
0.360681795249555 0
0.217174740834879 1
0.0459547228507876 1
0.186001974556819 1
0.177805440857193 1
0.320903060447274 1
0.142863063366527 1
0.21365220682512 1
0.260298799170691 1
0.0232808464680924 0
0.174001649032094 1
0.170052630487759 1
0.137632979514113 1
0.0257848875911433 1
0.184669416951779 1
0.17759915650963 1
0.151871264137052 1
0.198493710811985 1
0.156431544436007 1
0.254806891448461 1
0.251159323959703 1
0.347919074080584 0
0.146572141479052 1
0.197961992802308 1
0.179859263073549 1
0.201680037321528 1
0.221795825650138 1
0.302465464639616 0
0.188141300506882 1
0.137081922471677 1
0.166142488970804 1
0.153600877687172 1
0.106673257342215 1
0.268270646789818 1
0.315955044952656 0
0.208332050855488 1
0.237082868233595 1
0.146252663248762 1
0.263698470619332 1
0.349731984939343 1
0.175188573315856 1
0.309100799944482 1
0.228248219950091 1
0.240734288008322 1
0.240259754255138 1
0.206375291012179 1
0.215726107153123 1
0.314094766972677 1
0.120429965533557 1
0.147629673768028 1
0.28517767787472 1
0.0914921385070225 1
0.196499991555827 1
0.134032891545792 1
0.258188648610376 1
0.210148571398049 1
0.227290101824638 1
0.197699939952121 1
0.151678676734476 1
0.28184544981655 1
0.234384582306212 1
0.192502772620125 1
0.197575154525895 1
0.290759355782094 1
0.130955012681571 1
0.138357595493726 1
0.17882166696262 1
0.308224965530796 1
0.0668354424824135 1
0.280820719008652 1
0.198626502873097 1
0.227629284202469 1
0.214796492629095 1
0.228990025333273 1
0.204422920689067 1
0.206556669143788 1
0.192085079121744 1
0.124890882623477 1
0.280573514083654 1
0.0651391236970818 0
0.234653799664806 1
0.305355853650192 1
0.305379718207993 1
0.112396541829414 1
0.193731517660882 1
0.149531498441601 1
0.188059164743168 1
0.28847563810009 1
0.10033639571044 1
0.184831811120949 1
0.189266205031672 1
0.244449792962382 1
0.14262423198807 1
0.253155633528155 1
0.168558255081205 1
0.215418250014759 1
0.349841247177246 1
0.237128490493317 1
0.176385766103675 1
0.196493682563552 1
0.25058322222917 1
0.15431041314668 1
0.314062741899115 1
0.132670956069713 1
0.211942728367825 1
0.279647241064431 1
0.0965273111320319 1
0.128435009504074 1
0.27231939827128 1
0.107384470444633 1
0.32509506578386 1
0.129442345410729 1
0.0881989351615029 1
0.172522258654309 1
0.270021028534364 1
0.222746194365163 1
0.199821607244957 1
0.224893228950441 1
0.166395369342301 1
0.138651018410826 1
0.245540732617166 1
0.267307532009276 1
0.0697595983717983 0
0.118684917747381 1
0.259182982602249 1
0.196620510935153 1
0.207723021531607 1
0.2039428437765 1
0.139734382249273 1
0.1412606176564 1
0.174129647612906 1
0.135899074602063 1
0.162206353077428 1
0.315001857821481 0
0.14171524107292 1
0.270464416304338 1
0.17592023959577 1
0.0348543182513346 1
0.1199444250658 1
0.208932425087174 1
0.302858898211393 0
0.222532840411142 1
0.131418907946475 1
0.169433172316424 1
0.348134206718896 1
0.292747382899921 1
0.190306368197744 1
0.203366367104662 1
0.0311959337538865 0
0.0805386709149477 1
0.0508405050402882 1
0.147166559124152 1
0.222417370849312 1
0.406309407480929 0
0.175615538963492 1
0.249345449177793 1
0.207283937912272 1
0.242926757299762 1
0.0286090253333452 1
0.242332177086167 1
0.341798903192694 1
0.110290030163325 1
0.147671502139544 1
0.24059469595728 1
0.24989980448671 1
0.196212036605901 1
0.317767725481218 1
0.211420927922738 1
0.188685600495536 1
0.205686157134011 1
0.0799513133656232 0
0.180943882468683 1
0.213470077549038 1
0.173581332258974 1
0.161534640839437 1
0.232892881965695 1
0.10557525301219 1
0.254589104052153 1
0.0709951450493253 0
0.332966028611355 1
0.117541099522474 1
0.10928990811756 1
0.206075575266708 1
0.0395302173664733 0
0.171572607043798 1
0.271775792770467 1
0.174625622403248 1
0.171884923001455 1
0.17781925585404 1
0.222273251154745 1
0.221229023005557 1
0.133177350951681 1
0.256287062745877 1
0.184326074244799 1
0.330393121339494 1
0.201510816672596 1
0.174554902823055 1
0.22543289135047 1
0.220678694214439 1
0.196422592181555 1
0.296985761207122 1
0.031882638309319 0
0.194779493064308 1
0.257555452813635 1
0.0948023328718943 1
0.254052753328471 1
0.00412398584725028 0
0.246397030220345 1
0.323453820788071 1
0.241966761973979 1
0.204313571423668 1
-0.0269794211822275 0
0.214925357632814 1
0.221712459700578 1
0.188795033934223 1
0.229123887684751 1
0.305247645658641 1
0.170121986858328 1
0.221578969594073 1
0.143029832021672 1
0.246366048324266 1
0.127091428579278 1
0.231341213716194 1
0.241829140751073 1
0.159240832332054 1
0.112069997393677 1
0.206719094789028 1
0.221315192039497 1
0.247457943360713 1
0.272799972860671 1
0.291808454591561 1
0.168908459034743 1
0.195453758850924 1
0.204346863727209 1
0.178641226052452 1
0.250116361159072 1
0.220624647969091 1
0.141893881726905 1
0.182270238126352 1
0.207409212941828 1
0.239015723595408 1
0.03458402751467 1
0.221173321829512 1
0.350776482432687 0
0.18751307937564 1
0.21940965312056 1
0.392561828402117 0
0.215514643348637 1
0.120148227623662 1
0.153513812904234 1
0.228974539148442 1
0.137250386894437 1
0.197134672838082 1
0.174945848696816 1
0.232419707872275 1
0.151809540790013 1
0.0567189742311498 0
0.153632948571262 1
0.0893827728169939 1
0.193369626233504 1
0.0687706796751844 0
0.292856390152086 1
0.120793910065366 1
0.120290702972438 1
0.247924358345076 1
0.233073774343713 1
0.0608444494299172 0
0.237204863756546 1
0.217155940725942 1
0.274600473852996 1
0.0713685623396101 1
0.196320375066086 1
0.326320659682757 0
0.23160896659095 1
0.0944498666315696 1
0.10265310917192 1
0.18447183176475 1
0.314429946810317 1
0.324179359274872 0
0.355519215111986 0
0.234681105621039 1
0.141970735050604 1
0.267284469782834 1
0.196437944703787 1
0.324718335153788 1
0.137544055870199 1
0.21585760953494 1
0.270654082834156 1
0.14297039486217 1
0.236770342597224 1
0.366973396927475 0
0.337735415224649 0
0.155529251078582 1
0.0964808927251797 1
0.183861725457701 1
0.301964621550062 1
0.203737883570386 1
0.155683498253333 1
-0.00691652000257767 1
0.167797066915996 1
0.20438256024042 1
0.289926588334004 1
0.169960553944543 1
0.217648811064615 1
0.242429335364311 1
0.143626087981553 1
0.361317581392392 1
0.140743179094067 1
0.197620652445706 1
0.182100050926662 1
0.0834504285711165 1
0.216352470406614 1
0.161438336661245 1
0.0778141195037488 0
0.326398378834386 1
0.215932439621595 1
0.158683320029228 1
0.187281398026168 1
0.169526489834368 1
0.178252219458343 1
0.155846842224908 1
0.177939965944585 1
0.263153778185369 1
0.249667888628194 1
0.319983569265934 1
0.301251756362551 1
0.242806141751836 1
0.286201229650503 1
0.233608165634887 1
0.246901095055345 1
0.0672503251997259 1
0.197366083871905 1
0.0953478838766305 1
0.285482333145345 1
0.0847911754507882 1
0.19814143247136 1
0.198170260315016 1
0.0682331813090417 1
0.207235976595351 1
0.0648002024671688 1
0.121793719183992 1
0.192740963513526 1
0.277196398453057 1
0.231845935888223 1
0.141221696163253 1
0.292398442979263 1
0.162525397485532 1
0.141575625898901 1
0.16672405656066 1
0.116272061625834 1
0.126442088598306 1
0.310210089069029 1
0.13552202670763 1
0.100455938267624 1
0.167950930953449 1
0.191444984804121 1
0.132926325041721 1
0.143446168786024 1
0.177749737364132 1
0.087454735620355 1
0.24087377664856 1
0.138098100911143 1
0.147540774813225 1
0.223463858349941 1
0.255580046117681 1
0.134273463172789 1
0.107199119749415 1
0.142357672300253 1
0.162209630107295 1
0.192130357655183 1
0.14603789004603 1
0.261228948808464 1
0.256417815979799 1
0.188683825513181 1
0.144811938049432 1
0.238374932375573 1
0.120209195776648 1
0.196303033026406 1
0.050382970513127 1
0.225018665746875 1
0.266967472547062 1
0.0894772847849214 1
0.127138663110313 1
0.168544889587008 1
0.245610672447979 1
0.239784386472605 1
0.21788430559237 1
0.140048457165723 1
0.082699827802783 1
0.33327811057699 1
0.13286749739795 1
0.0768089134969857 1
0.165391271343893 1
0.252156807380516 1
0.250139440304665 1
0.439517510768679 0
0.371088059850162 0
0.284752569339491 1
0.141987854645132 1
0.155952824164959 1
0.251279086869617 1
0.143546531593998 1
0.149194355295101 1
0.152140455919798 1
0.224136683122438 1
0.169822928052821 1
0.341450240193469 0
0.23555741115035 1
0.313376399083763 1
0.199314161658052 1
0.179608338735445 1
0.13455053747623 1
0.213197711049367 1
0.20179686080566 1
0.204380512987218 1
0.225510745955813 1
0.303311771760232 1
0.236347224484388 1
0.292417601300745 1
0.0804304196704899 0
0.0902692690927033 1
0.183532266882991 1
0.193123772636611 1
0.144051709203661 1
0.185843740333149 1
0.157867579276776 1
0.177823478838925 1
0.00040604848053462 0
0.0539739424554784 0
0.202250950711216 1
0.0603979905158591 0
0.141052475742544 1
0.0310565010209488 1
0.176929294450739 1
0.228797375461829 1
0.229589808618273 1
0.192442524680645 1
0.232015443137633 1
0.292969973309492 1
0.279968394338488 1
0.210258306805155 1
0.215825749892117 1
0.257408055994003 1
0.207659137803555 1
0.264022411692844 1
0.226735151910528 1
0.0700512045655482 1
0.223754705912732 1
0.233989836781188 1
0.0227895276414022 1
0.160240128855824 1
0.163581213214708 1
0.287450192753259 1
0.247734349295084 1
0.230156638013939 1
0.216626257461732 1
0.202097729888959 1
0.21659237133407 1
0.133898893684588 1
0.259856478687452 1
0.166362754513546 1
0.221016445448947 1
0.318132358443963 0
0.287689714191525 1
0.224525922323294 1
0.192317587323399 1
0.340608398853027 1
0.167531149927009 1
0.240189918116806 1
0.199153142731703 1
0.144491812469879 1
0.190739700381401 1
0.361562058821313 1
0.185246353008267 1
0.371766540283728 1
0.195406097467011 1
0.194977399097677 1
0.225763937206026 1
0.116670670318866 1
0.284916942471441 1
0.18118444850792 1
0.209554233185623 1
0.0706459866402478 1
0.254189706438977 1
0.263020185515931 1
0.0510954510216474 0
0.0720502268941193 1
0.117127491688099 1
0.14039221382796 1
0.205567931699086 1
0.0689589820148622 0
0.242587221218766 1
0.147312154127582 1
0.141619466549093 1
0.136992338300088 1
0.2438070984988 1
0.237359821139549 1
0.136527588178232 1
0.138990591610996 1
0.148224128974798 1
0.348353583162184 1
0.218020852458749 1
0.217018163125112 1
0.31235724223627 1
0.251997745565569 1
0.0161930791637771 0
0.116444740757178 1
0.284194206565542 1
0.227161601278807 1
0.110900620530323 1
0.258129248353067 1
0.0807942604157803 1
0.120553463604929 1
0.210117845640869 1
0.146549520890583 1
0.230823858134204 1
0.148232675793999 1
0.180797848393317 1
0.176979666910665 1
0.266658884759121 1
0.187129924151073 1
0.280463535178929 1
0.243271817625253 1
0.163597564406316 1
0.124642881257257 1
0.202905699757059 1
0.153322107336793 1
0.308989528230904 1
0.155718194855021 1
0.207030653225979 1
0.138767081509609 1
0.15431507208625 1
0.0531695377392483 0
0.339261572387984 1
0.136385489141646 1
0.326959521025909 1
0.181868648052942 1
0.1580988895547 1
0.191450452722638 1
-0.00972584103717245 0
0.151530960855716 1
0.174547859839844 1
0.152763813400031 1
0.190558701670133 1
0.245778776962315 1
0.106042531465814 1
0.212665082673906 1
0.228759234640684 1
0.202488466564377 1
0.356641916016579 1
0.249091008721229 1
0.156527031902255 1
0.17637305610189 1
0.335181129847981 1
0.159023466811223 1
0.33859522351532 1
0.167629817095952 1
0.182394961866213 1
0.184410389224918 1
0.228885309400831 1
0.222575158545794 1
0.222747949087308 1
0.167248940544897 1
0.269064581635382 1
0.160376458361649 1
0.15826383474146 1
0.229473820459861 1
0.265017887368952 1
0.146534337120655 1
0.0836512567673858 1
0.300484520517238 1
0.182225457491101 1
0.13929979188429 1
0.244506388144573 1
0.205821744419157 1
0.429906815146119 0
0.147269451354668 1
0.175848330693065 1
0.285469816934027 1
0.203950945136643 1
0.17333000246261 1
0.194353092720631 1
0.309262718851034 1
0.139525303312407 1
0.152066844990236 1
0.222188382616726 1
0.191717067854557 1
0.286448236703561 1
0.207710910917901 1
0.099907925671518 1
-0.0314603362829216 0
0.180969022844343 1
0.227787340710038 1
0.283107122271701 1
0.360208230684244 0
0.247899302168427 1
0.0359144042078862 0
0.261063950311524 1
0.105395758408735 1
0.191960911825241 1
0.279720210516764 1
0.0977795402649493 1
0.134091881492643 1
0.222837508614086 1
0.126265349837791 1
0.328389488458758 0
0.253867664386839 1
0.181668528378801 1
0.222070547115381 1
0.195953867008774 1
0.100455370952299 1
0.130106747539002 1
0.153253730032034 1
0.155616162321743 1
0.208439810700077 1
0.235400470085811 1
0.304335334474983 1
0.121559666099898 1
0.225616832007574 1
0.189326841846365 1
0.221819670645738 1
0.31690994802866 0
0.0650061013664198 1
0.132067202969391 1
0.279773648262207 1
0.273106068424724 1
0.227226184039031 1
0.215872491723091 1
0.220277797955005 1
0.00261380798957337 0
0.217183320817677 1
0.245345324259042 1
0.213355495772647 1
0.113381167697524 1
0.196472166759481 1
0.250271423048081 1
0.432963302429272 0
0.256340558457324 1
0.19180641795325 1
0.317713100742382 0
0.215835472640097 1
0.237027277313089 1
0.205937823731245 1
0.179810410417798 1
0.18130060485908 1
0.124822717006092 1
0.174709050254447 1
0.171536187413994 1
0.264256120155876 1
0.173807554994664 1
0.245407236635109 1
0.174718757085572 1
0.221906407552412 1
0.0296483440036094 0
0.1978350166244 1
0.39178057463416 1
0.281528037312708 1
0.193527366869393 1
0.282900626295362 1
0.336253267781887 1
0.176506668330108 1
0.188169310094612 1
0.22506763220886 1
0.110866558568074 1
0.166101158201418 1
0.371620602874705 0
0.338364165064146 0
0.214478762272102 1
0.214665916634978 1
0.243448787871764 1
0.217776515966742 1
0.219747727357846 1
0.138326957841393 1
0.135247577237049 1
0.192007336486957 1
0.116864417392291 1
0.267330374730559 1
0.103277896037232 1
0.183952682729328 1
0.178691319613635 1
0.274758412654442 1
0.153669155833093 1
0.170335746322646 1
0.145827084389198 1
0.0759156700093114 1
0.294491673145832 1
0.203566516282927 1
0.238587077539543 1
0.124737599284589 1
0.185647024194354 1
0.268051622959894 1
0.266750621800735 1
0.101006353077263 1
0.225513313489554 1
0.247218020031464 1
0.135980347448695 1
0.17018258120156 1
0.271947898819136 1
0.29715647800177 1
0.243790440848484 1
0.265040060196827 1
0.168568760099895 1
0.140803924198102 1
0.189727121739467 1
0.175671541393022 1
0.119062621985307 1
0.323112396594933 1
0.25484347467269 1
0.239731852077355 1
0.284249981351782 1
0.223169659140421 1
0.103862592019916 1
0.177246823440663 1
0.240665419637389 1
0.138342188893052 1
0.257623026664486 1
0.316583770460975 1
0.10920258201395 1
0.320051184198999 1
0.287200785851324 1
0.176443891188256 1
0.17115550262836 1
0.189909012518215 1
0.225852823803695 1
0.144709804406064 1
0.15530575081273 1
0.273553974757751 1
0.343660547141078 1
0.179192393351066 1
0.259998164539762 1
0.150284730825051 1
0.158574788435779 1
0.0607967333421857 1
0.300810552853123 1
0.311327246790584 1
0.183602839969146 1
0.260669484693463 1
0.0798648017263298 1
0.241299188006066 1
0.228616108091567 1
0.321876363204826 1
0.257451575088838 1
0.217847061406327 1
0.289443930411905 1
0.160143315224512 1
0.204268092985708 1
0.230504676469983 1
0.284832040652428 1
0.0695764966470364 1
0.211432012493941 1
0.307996143677927 1
0.148667554689926 1
0.174323280532373 1
0.331059009832791 1
0.429334936591116 0
0.165145485355244 1
0.259236041917779 1
0.192446547547828 1
0.321021580394303 1
0.0759781618899818 1
0.189392368811219 1
0.131446452247778 1
0.129038893806133 1
0.269276647208072 1
0.184416033313708 1
0.0970678233539382 1
0.159005661862085 1
0.108950562905933 1
0.140962570638839 1
0.178277164987389 1
0.284257222255 1
0.191625934084371 1
0.248505297245462 1
0.219953872367442 1
0.278047501277136 1
0.150074395000968 1
0.276982826681602 1
0.198405958603615 1
0.246339901316087 1
0.284591618137941 1
0.0924845993109618 0
0.1577188225681 1
0.169630386368124 1
0.210706967565968 1
0.0591963486734812 1
0.158075592837944 1
0.260077005208108 1
0.159151504548372 1
0.132432175116637 1
0.206609578245053 1
0.170420524095433 1
0.252072185674149 1
0.06464155869074 0
0.273619542758451 1
0.145478026853806 1
0.177392467914398 1
0.194447838859497 1
0.196850902763719 1
0.127735131840031 1
0.279808895397514 1
0.0957575655501152 1
0.377423679752035 1
0.357166350494445 0
0.240306904460313 1
0.0932605669121651 1
0.247274118694454 1
0.31754141954684 1
0.164209918919038 1
0.148850746897461 1
0.115563093759386 1
0.226535871917272 1
0.231991051072663 1
0.136622090129274 1
0.0565278369985121 0
0.267905210720624 1
0.291218635999188 1
0.137298063137633 1
0.235685166486126 1
0.0775943326161555 0
0.195112858236769 1
0.112001096107607 1
0.210961435463026 1
0.1000319598644 1
0.163985350348767 1
0.164500215831586 1
0.2202631390372 1
0.168161744554252 1
0.24389105101104 1
0.216764524074234 1
0.270596660045303 1
0.152596200685187 1
0.189299110234207 1
0.256836589983159 1
0.0824146815857321 1
0.227197365877282 1
0.196883520158712 1
0.225722865461215 1
0.101180806488695 1
0.193912201964667 1
0.204574782835052 1
0.0460254498809466 0
0.183915892342392 1
0.212006607325125 1
0.0792377973734984 1
0.19452409982835 1
0.120758354701144 1
0.127817131759668 1
0.181811342843862 1
0.184514210703102 1
0.161393443410099 1
0.255923620931792 1
0.290290579816294 1
0.29417496038508 1
0.274704018469536 1
0.226635019981636 1
0.131196121149647 1
0.0928994672215953 1
0.327705932929845 0
0.186303389665756 1
0.270275906720071 1
0.230572185416501 1
0.219770888085863 1
0.24613481194253 1
0.198760870132804 1
0.348386739447355 0
0.142505771984999 1
0.132084056740665 1
0.209861717381104 1
0.170806676148654 1
0.367356408690675 1
0.281993727790643 1
0.159615893426461 1
0.245352454485871 1
0.374274241302391 0
0.128292533930089 1
0.130141569729305 1
0.173605315555742 1
0.263297626276192 1
0.160310581604243 1
0.0829752653460522 1
0.328380648823299 1
0.107879831179264 1
0.0512760209493285 0
0.320725873102902 1
0.286463080983848 1
0.216085895937222 1
0.189385111686566 1
0.191528592552651 1
0.193651563653892 1
0.302422308649105 1
0.348461616849639 0
0.163324109843723 1
0.356767031801532 0
0.162686833526056 1
0.0832990396866435 1
0.21475975105325 1
0.270409377006345 1
0.363905837694358 0
0.196541842466104 1
0.176873019775758 1
0.230230492149042 1
0.0689762645908764 1
0.140989325239742 1
0.159036577348066 1
0.182966628164504 1
0.120354369895832 1
0.193571788055394 1
0.287310921826813 1
0.180878886974232 1
0.0508563225767433 0
0.319256381557034 1
0.288300487498181 1
0.134938855754131 1
0.134970392961306 1
0.165893339677471 1
0.100038002283284 1
0.237698546901693 1
0.297079377046611 1
0.206167806532523 1
0.244558465309711 1
0.176394945389745 1
0.264493774201693 1
0.18452702457592 1
0.209529219140918 1
0.288756251398111 1
0.135586652039486 1
0.0875830477929826 1
0.246865474441537 1
0.235719029579183 1
0.19645688136507 1
0.266196058310177 1
0.22234627417733 1
0.176551231914962 1
0.134278240542489 1
0.0739024197870287 1
0.194931862935806 1
0.185482090619826 1
0.290332407740809 1
0.156048801544474 1
0.214598714686224 1
0.29439011118022 1
0.150781272741375 1
0.0646423215605608 0
0.226162447214141 1
0.162878584049197 1
0.176420132768617 1
0.17489054407843 1
0.202651995396397 1
0.214404650837888 1
0.0422522420406191 1
0.0502948770121928 1
0.248162824026943 1
0.0666527019191432 0
0.236792924435098 1
0.159834237664987 1
0.230469846788172 1
0.175183304098461 1
0.103102075308484 1
0.169036059156352 1
0.133228424457466 1
0.295774757633664 1
0.296379209089314 1
0.223146540898041 1
0.108433866036523 1
0.132652529993727 1
0.240390595896403 1
0.17274992373724 1
0.237534237170216 1
0.224085065512956 1
0.150915248103735 1
0.171267910542101 1
0.0771841469569925 1
0.141517766378502 1
0.102220361023705 1
0.149592332732658 1
0.199529767055843 1
0.205485493497873 1
0.208483142226067 1
0.316579658589209 1
0.243414266307566 1
0.287355641511711 1
0.177750753074038 1
0.20843933109973 1
0.174668389490515 1
0.212652718612321 1
0.113199884697282 1
0.170391077864748 1
0.143180134103287 1
0.13941029076375 1
0.2932604499128 1
0.320012093763661 1
0.119710190778218 1
0.0654153096302942 1
0.235360313394281 1
0.210633612233348 1
0.207648421238361 1
0.237034958436377 1
0.351775826840867 1
0.188750996316277 1
0.177560191026935 1
0.2102828464231 1
0.236902964221702 1
0.176277934107178 1
0.159249765550825 1
0.107837363534359 1
0.230763755399629 1
0.280411809291333 1
0.249020500570264 1
0.383931524088143 0
0.161862310661329 1
0.314702380583912 1
0.199185761189457 1
0.256387370762647 1
0.202213440600645 1
0.203901132142177 1
0.179550243517096 1
0.147813632479087 1
0.0112620830318056 0
0.235773393810994 1
0.202538332051972 1
0.237364007248674 1
0.194276762956919 1
0.303156425374473 1
0.14338990613006 1
0.251957783018408 1
0.169313344661499 1
0.251380991881155 1
0.281474674875569 1
0.193476849842906 1
0.0937114209154132 1
0.181134261902058 1
0.24026976004007 1
0.159870192041669 1
0.207722203623261 1
0.162110674187357 1
0.132402846576383 1
0.228915107365245 1
0.165378204819944 1
0.165272701721049 1
0.111228555662884 1
0.206078263862383 1
0.171643862543217 1
0.164877336613029 1
0.237763103580516 1
0.195719339111501 1
0.226435914664982 1
0.306454761324213 0
0.184081925476249 1
0.261312752521922 1
0.201107919360317 1
0.148180288311464 1
0.270028534818234 1
0.0852109847274128 1
0.294282644922228 1
0.230982913820048 1
0.169646850821291 1
0.207985106016458 1
0.230493360502064 1
0.197332344005414 1
0.190675854816351 1
0.263177510297497 1
0.169641941744212 1
0.261970341164526 1
0.138759389404385 1
0.313036552929597 0
0.242396371191847 1
0.342756129209475 0
0.259182108806646 1
0.128350552406082 1
0.0399348972516294 0
0.150173333482399 1
0.207292470395576 1
0.281199800591696 1
0.18297636089514 1
0.0662642650757111 1
0.259362698377938 1
0.377021355372919 0
0.264838705333296 1
0.115490807502325 1
0.276090845787531 1
0.111561744379907 1
0.268074208935164 1
0.179664047877002 1
0.136697723791511 1
0.273544210091943 1
0.101602890185362 1
0.25829439536958 1
0.135365601439711 1
0.151171803456434 1
0.260724501939843 1
0.187497117670508 1
0.269716043309528 1
0.224221345866195 1
0.268236785559514 1
0.38937770013618 0
0.132558389454775 1
0.355565367032172 0
0.286921810726434 1
0.234333371350048 1
0.0281382598082072 0
0.203539575202059 1
0.185487912068198 1
0.218120673186697 1
0.188435500613067 1
0.257812195729865 1
0.240561777078972 1
0.276774026578996 1
0.184347657818778 1
0.324476391044484 1
0.04334321864344 1
0.242356873494669 1
0.162049468069308 1
0.216803521616197 1
0.103412979232866 1
0.101328127275535 1
0.313993989319038 1
0.115522454779407 1
0.257957072761064 1
0.314213326641857 1
0.186447314654683 1
0.100077900147353 1
0.336355617959087 0
0.0657742194379678 1
0.226106579939956 1
0.0105173958043965 0
0.139646256132501 1
0.0982627587533112 1
0.140889878859384 1
0.337839807147528 1
0.351923823126591 0
0.234964430978014 1
0.206851479805092 1
0.316237319049142 0
0.198652444152352 1
0.117238397874151 1
0.227615668018494 1
0.0891759593753582 1
0.202165677432218 1
0.0820040606257608 1
0.173079788029743 1
0.175306004479536 1
0.209218650768058 1
0.256989329444136 1
0.0266626814120854 0
0.0386802180784038 1
0.187859264930366 1
0.193648040767932 1
0.224544503641898 1
0.123265626262506 1
0.22859039289133 1
0.0810237029884678 1
0.2118896730371 1
0.275126423538321 1
0.279219711782628 1
0.209738295826489 1
0.294083546554568 1
0.129538175018773 1
0.255873524477099 1
0.207569191264845 1
0.193691084905592 1
0.398029908637039 0
0.0641091128233682 0
0.293990022190671 1
0.30078383761092 1
0.245880755627328 1
0.326364774057769 1
0.304329032629664 1
0.09521180707755 1
0.203849507056672 1
0.420044757190932 0
0.190190791152266 1
0.218424686237294 1
0.232926314642041 1
0.158304048783199 1
0.166161568522984 1
0.179892025341423 1
0.18708748238005 1
0.217375475124595 1
0.124810644076041 1
0.1222031191009 1
0.0519169681057438 0
0.14637568104127 1
0.113368672966017 1
0.2181450451151 1
0.221754959903516 1
0.190338690427647 1
0.173161737470629 1
0.252546702523206 1
0.298516089314613 1
0.194164442269637 1
0.114462849589644 1
0.262510307102671 1
0.168630753237078 1
0.269637690664804 1
0.111127287837711 1
0.144420392654772 1
0.180471926135425 1
0.230908831874618 1
0.0888137501482074 1
0.073897406269749 1
0.177814661825197 1
0.178479418477288 1
0.157305952165893 1
0.120516896664431 1
0.219859888722769 1
0.17146336025979 1
0.131470478245544 1
0.271206829304079 1
-0.0198615426803331 0
0.172016542137914 1
0.322263219253427 1
0.21660789868937 1
0.129110982633542 1
0.266234916084909 1
0.0806198689217606 0
0.142355952482669 1
0.273005351246167 1
0.141925062105787 1
0.0984985164863669 1
0.164379753105051 1
0.308216128964749 1
0.216295726078979 1
0.232641749024757 1
0.298243967610959 1
0.309203670544566 1
0.198194024696014 1
0.186033252332086 1
0.245304735055619 1
0.24929136148812 1
0.213787192400807 1
0.220718769352685 1
0.116706764127664 1
0.172545365081584 1
0.300185535243245 1
0.24385373446944 1
0.0679302915133219 1
0.108658128290792 1
0.339016159045365 1
0.109249018053736 1
0.270338139467471 1
0.238911358740001 1
0.0896439252896003 1
0.113048375915282 1
0.296290402169889 1
0.244235687737565 1
0.353022949659557 0
0.186135840223814 1
0.246624652872412 1
0.243643748043427 1
0.209239306940279 1
0.387495615906172 1
0.234058004211254 1
0.172928839023587 1
0.286458868171647 1
0.170122652270367 1
0.201450740496351 1
0.125715849240235 1
0.111301126733968 1
0.24223967225871 1
0.145820026139709 1
0.217009929419066 1
0.171987312972412 1
0.158419295085342 1
0.155280873242527 1
0.229352782893943 1
0.188963898554363 1
0.131584783422324 1
0.174579782753404 1
0.297110129136303 1
0.0725232025468502 0
0.254169247988069 1
0.326317269835297 0
0.0462462960432126 0
0.17938744628966 1
0.0723982362188965 1
0.137522900547956 1
0.159027589942803 1
0.249430583229057 1
0.00868889613824179 0
0.371574435358602 0
0.268266028858819 1
0.172539604285026 1
-0.0700327102084582 0
0.205853106003893 1
0.0912379636194361 0
-0.00373378721730459 0
0.191013663560594 1
0.145556685615316 1
0.346182363705072 1
0.0660751109849547 1
0.164042610289883 1
0.141777364951844 1
0.16707132445282 1
0.193394202370343 1
0.211645869681281 1
0.218670018966303 1
0.358379000928411 1
0.302953596483633 1
0.186803939420817 1
0.209276472480022 1
0.240356874302837 1
0.122315632833361 1
0.255746257103001 1
0.223082040675175 1
0.360496231113378 0
0.269578121129382 1
0.177671585321843 1
0.285989061909912 1
0.306845009365937 1
0.230094660966989 1
0.0849871276370403 0
0.256633101384266 1
0.313643754854779 1
0.236831337506473 1
0.161115802089879 1
0.185293053580232 1
0.165659245828665 1
0.239642098939892 1
0.0883542686990065 1
0.124723988226177 1
0.315181543306183 1
0.250767983715878 1
0.155613492890397 1
0.153076560074773 1
0.247477351778184 1
0.217551517719783 1
0.024382851457268 1
0.282465653342509 1
0.157466430054869 1
0.326685236176071 1
0.138761994776044 1
0.183269839546013 1
0.189274723896534 1
0.227605867609272 1
0.142463556297336 1
0.190452357912481 1
0.330034720247381 1
0.199982430788961 1
0.226286251152941 1
0.104730294732851 1
0.359317778643032 1
0.212699149862629 1
0.230389643853139 1
0.159049279874542 1
0.129528260111223 1
0.148345563202361 1
0.0728665205351113 0
0.236047061589633 1
0.223762781797274 1
0.2206038819648 1
0.145835765177584 1
0.0578514287278699 0
0.298575788763073 1
0.256559639640214 1
0.134307895723659 1
0.267742165924584 1
0.143696146332041 1
0.117667946376942 1
0.0936923036558358 1
0.153662961192428 1
0.165344699427672 1
0.287115039319313 1
0.0302690355425489 0
0.16956762828506 1
0.201584023596986 1
0.165144043607512 1
0.327009782471431 1
0.139346657182057 1
0.243961696143005 1
0.121744888965104 1
0.254745768594177 1
0.0638080344193357 1
0.165704699457622 1
0.283650467446364 1
0.114784187681521 1
0.060888183105296 1
0.198591064048633 1
0.188927249274648 1
0.220021132736737 1
0.281107478659893 1
-0.054299862856301 0
0.125764516412141 1
0.114237214043667 1
0.236541940276503 1
0.180685505459812 1
0.228723809264669 1
0.0398871167819206 0
0.0970294398920094 1
0.272226716475147 1
0.229086990283358 1
0.211922374294646 1
0.0947675748811392 1
0.158369748254351 1
0.183555390211517 1
0.265149651598425 1
0.197371907919817 1
0.0662695145238475 1
0.269998333425875 1
0.13622765294761 1
0.286795572624017 1
0.251110155057705 1
0.225752548195334 1
0.153488857756511 1
0.200247627693193 1
0.305713935331821 1
0.214756032302785 1
0.130884102533743 1
0.229389118937287 1
0.146254566381374 1
0.294425179974459 1
0.429282545838849 0
0.194093454309399 1
0.143197707490013 1
0.156705373585167 1
0.239388656358626 1
0.334299461927762 0
0.393452125717674 0
0.128401191086128 1
0.287759969279589 1
-0.0096760280853058 0
0.277812462715609 1
0.236268289856601 1
0.246786649180615 1
0.304754313217683 1
0.248643707253613 1
0.263346670087941 1
0.18076814488013 1
0.121097932941178 1
0.190050270392531 1
0.301615012840549 1
0.289918725692449 1
0.216696207303063 1
0.291077014778879 1
0.232350994582446 1
0.2233611442947 1
0.242072175987351 1
0.257001489674799 1
0.251152881821419 1
0.332189703614139 1
0.32387026824725 1
0.215553935171498 1
0.20875772629331 1
0.324585263610036 1
0.287409764048264 1
0.223776240646699 1
0.111070160383858 1
0.11529909708196 1
0.190686765295481 1
0.263492068969785 1
0.185092688137207 1
0.186302797365177 1
0.20082828689731 1
0.238816552127061 1
0.180431057520161 1
0.0864288811111277 1
0.342059468301241 0
0.1909327316104 1
0.202601577805122 1
0.23222950816111 1
0.268238161914932 1
0.312143919654414 1
0.313877184148556 1
0.304589310395544 1
0.165863393850827 1
0.105033860624076 1
0.210294526651294 1
0.270463642697253 1
0.174195755716855 1
0.0485167396714063 1
0.200168339249887 1
0.284887275898601 1
0.106611688423596 1
0.282166512799372 1
0.115023727253686 1
0.0685867108249222 1
0.222573815129427 1
0.249760900347252 1
0.204683991073827 1
0.247120910034287 1
0.103313036363352 1
0.26165107144296 1
0.183053806155429 1
0.18822409576243 1
0.242273868009067 1
0.177173233735968 1
0.116753553478408 1
0.134059599409744 1
0.119844735726954 1
0.2483389722009 1
0.14742609445126 1
0.178607395850116 1
0.217667223971577 1
0.19616454467928 1
0.272465043570595 1
0.221401434900775 1
0.0340573043434261 1
0.138880395707532 1
0.183845962000503 1
0.203879027442267 1
0.196497801828632 1
0.291860888666787 1
0.140941556474416 1
0.228208556253831 1
0.221657376896661 1
0.24886508270738 1
0.20680885337295 1
0.238408383496825 1
0.281859146438462 1
0.182965984439844 1
0.17662888386474 1
0.205048754591832 1
0.268888088847074 1
0.363791238498069 1
0.169859205837664 1
0.200299878205593 1
0.0551627487030414 0
0.0996140143119763 1
0.189805745060704 1
0.0998284376643332 1
0.174399341317931 1
0.249859551599525 1
0.25351959728442 1
0.252639050927943 1
0.236089400768056 1
0.252426102552895 1
0.276962520193494 1
0.302962649433116 0
0.19939623859699 1
0.159854869037868 1
0.234427942227649 1
0.180222497704773 1
0.149981348916401 1
0.179064404579982 1
0.12362270722201 1
0.248889267899808 1
0.234932557142912 1
0.0442547084544494 1
0.273945931081557 1
0.248202100728479 1
0.249811498868183 1
0.0972093777015055 1
0.245762777258397 1
0.135300980107536 1
0.0631299309456107 1
0.112130013881604 1
0.231646321693516 1
0.19590849410299 1
0.240243642233752 1
0.279719321821652 1
0.121273631164439 1
0.0300078287027037 0
0.14183876925903 1
0.172320982341352 1
0.0656216023180305 0
0.276811094489391 1
0.191200567926843 1
0.101518273670093 1
0.243518202141085 1
0.309149421117004 1
0.160356926006032 1
0.0970377427502074 1
0.120496799410285 1
0.191862195290644 1
0.254069867577358 1
0.0892819920014373 1
0.276683253179007 1
0.182586000336418 1
0.0550624981665543 0
0.193376128775294 1
0.181552164541949 1
0.222068291019601 1
0.289524566160618 1
0.0828502831937113 1
0.325581402504542 0
0.0776749248260907 1
0.208118372382801 1
0.20276216007457 1
0.409246002842223 0
0.200083943858606 1
0.138584400692808 1
0.191173597010805 1
0.19486442738964 1
0.196311818738 1
0.159148126563315 1
0.185530410046182 1
0.0412878848857021 1
0.251872445907838 1
0.165027095485919 1
0.187032771519985 1
0.142859250533583 1
0.215017320877886 1
0.281250945998843 1
0.130476563135587 1
0.126765242103437 1
0.238675010142931 1
0.277838422981635 1
0.227709400519118 1
0.188907216199296 1
0.099718787423249 1
0.217840134443492 1
0.241775295227149 1
0.284452154755942 1
0.242109780401281 1
0.0970047943955537 1
0.241604146254407 1
0.137415437740862 1
0.142221858324867 1
0.27195393907055 1
0.246020094895865 1
0.162574345495585 1
0.0839070849223263 1
0.218922896260387 1
0.166352612651641 1
0.14653682338999 1
0.148656987833651 1
0.142970685420254 1
0.199652947220271 1
0.153693623593958 1
0.243176875870484 1
0.126459475090068 1
0.241029587000361 1
0.129515601959859 1
0.240967566071439 1
0.155578919523828 1
0.24995630836889 1
0.18047437889085 1
0.254380263061871 1
0.235500743689576 1
0.123127677053572 1
0.144286512433213 1
0.111988677020704 1
0.142820899061386 1
0.0925411485280857 1
0.344100682229722 1
0.211988064526887 1
0.173953152509718 1
0.0634377808695269 1
0.189592302930804 1
0.0535522090513946 1
0.121954223531612 1
0.294102451680442 1
0.149890928305271 1
0.175785003480306 1
0.227775907519763 1
0.238751342254615 1
0.209913811577218 1
0.0946049238868053 1
0.344220460494241 1
0.0916444564350467 0
0.296476440527261 1
0.0870018818590786 1
0.122535702669826 1
0.329932312494163 1
0.282873288530189 1
0.190548039632316 1
0.10009894394661 1
0.209518049226268 1
0.0675042973157651 0
0.090752930964746 1
0.164763353285318 1
0.261080641431861 1
0.342589009663641 1
0.150763899172599 1
0.0863067504914658 0
0.148141082750869 1
0.111457159069269 1
0.252725531890797 1
0.186311076284585 1
0.243098506305523 1
0.156456756065985 1
0.101256836463298 1
-0.03037404748781 0
0.293568508766685 1
0.202298835115399 1
0.303478225471518 1
0.142098418748566 1
0.236116216897944 1
0.120028525341996 1
0.335363275460169 1
0.313872221929863 1
0.183911401881133 1
0.0704390444776219 1
0.215965266385035 1
0.145212446236243 1
0.316169569940482 1
0.381184065650597 1
0.311611988801146 1
0.279377607267951 1
0.177777308922712 1
0.104232149313493 1
0.210530474001766 1
0.34675945263406 1
0.203768104455135 1
0.272205037178569 1
0.306001051535232 1
0.207611514879733 1
0.231871560605799 1
0.386882705222981 0
0.198684030865892 1
0.130739756203364 1
0.247755715858235 1
-0.00479667982983042 0
0.191801043653837 1
0.170547846138677 1
0.100074403356574 1
0.0662394595238808 0
0.217108589551514 1
0.25254814078816 1
0.149721712413523 1
0.28762929843218 1
0.201479029701624 1
0.261467372332306 1
0.211595126073591 1
0.278995216681959 1
0.154872712419914 1
0.231275851171258 1
0.070291827507681 1
0.244607357378004 1
0.158743810804839 1
0.208006856026275 1
0.117809756324384 1
0.20704674363883 1
0.152469790642034 1
0.265820845632835 1
0.326723852001008 1
0.193628406152747 1
0.193732108861175 1
0.205499608150414 1
0.364036042074959 0
0.206396132948446 1
0.234433583895523 1
0.163417803672137 1
0.154588576452709 1
0.237397485435825 1
0.223415714249045 1
0.232107389051703 1
0.170230757241256 1
0.184712680171085 1
0.226520550943661 1
0.230915745586043 1
0.237579116052155 1
0.14601556625517 1
0.241682720687968 1
0.176892665418223 1
0.0843184639722468 0
0.202152246334828 1
0.0886259291092346 1
0.245991156657236 1
0.242607930340433 1
0.304866121964958 1
0.203757853241836 1
0.164287447202603 1
0.289017486407955 1
0.157096889681648 1
0.300960496471975 1
0.275638478649427 1
0.324199364320126 1
0.203166564950812 1
0.290058033901276 1
0.249388261766738 1
0.368404403162679 1
0.212040492314798 1
0.178059016486179 1
0.203313544739364 1
0.168468747710028 1
0.120536342074614 1
0.248854607900759 1
0.265868958905293 1
0.268798022902388 1
0.0739232193796285 0
0.0897929696927073 1
0.247829464445296 1
0.211940116940458 1
0.336121599131164 0
0.407305229803228 0
0.274318614043122 1
0.364409381960989 0
0.162581109624277 1
0.151971700352452 1
0.258562462672011 1
0.331735255607781 1
0.16112673336944 1
0.239294544079817 1
0.282894116362814 1
0.107136895349363 1
0.156869379046644 1
-0.00640266818936536 0
0.186178699582022 1
0.181200734631404 1
0.0945923105725004 1
0.13239075858386 1
0.259352321454554 1
0.153272161601949 1
0.0653641135335665 1
0.307109828876493 0
0.0920222167130492 1
-0.0529427412189784 0
0.227037436892251 1
0.193128884044814 1
0.173874427233973 1
0.153706743032486 1
0.23562255194978 1
0.199030042701583 1
0.356259420046261 0
0.22490972219585 1
0.133643978368345 1
0.195364942951021 1
0.158142495627849 1
0.197481424895177 1
0.237934436957241 1
0.0541237935092614 1
0.247612321452227 1
0.252491198003863 1
0.0976865080982737 1
0.199994259902417 1
0.198674346762034 1
0.141122458263733 1
0.118887323100217 1
0.175244976405565 1
0.1714251794452 1
0.145133017549395 1
0.132777903885544 1
0.189325001774791 1
0.077670139580327 1
0.127060069255756 1
0.0387477786662778 1
0.292287440718751 1
0.08888432936328 0
0.101037831461149 1
0.163322109134411 1
0.263757683280532 1
0.210657327377358 1
0.211331334533493 1
0.19358561072012 1
0.196182019897566 1
0.0253199890915604 1
0.213540247140207 1
0.0865119177867134 1
0.180233982527025 1
0.25016315171863 1
0.183516381264433 1
0.21011722308935 1
0.232516009785148 1
0.313114589685573 1
0.22932594271883 1
0.32078290548606 1
0.17342258653938 1
0.133168455846071 1
0.201368326888331 1
0.241414753106302 1
0.162621805367207 1
0.219543419547551 1
0.174289409571558 1
0.161046033804407 1
0.116498332520503 1
0.144294709916825 1
0.232975348685427 1
0.239638454053339 1
0.186609989652393 1
0.291672477531628 1
0.223936282860939 1
0.123110119856871 1
0.13906618665844 1
0.261499288558606 1
0.143242498889298 1
0.220616035693259 1
0.197348633748079 1
0.177691058923028 1
0.263801229015982 1
0.117449679487796 1
0.151467344912908 1
0.228830316897646 1
0.300018984332225 1
0.264597683147328 1
0.225466912275123 1
0.0833256886791616 1
0.287398755426026 1
0.155582501256376 1
0.0499680337839522 0
0.181812574853815 1
0.0768336492054512 1
0.171570580796397 1
0.212796856896447 1
0.173835920843405 1
0.0595687193939205 1
0.127708122255964 1
0.195269280899331 1
0.248761111876658 1
0.141347588291288 1
0.164093999149312 1
0.130515101603401 1
0.215940170654346 1
0.335365707287255 1
0.274599402521064 1
0.197011076412857 1
0.222750500322134 1
0.130913856637819 1
0.208330909720177 1
0.250589899088342 1
0.296130191075039 1
0.30446439574972 1
0.327021713604625 1
0.315658968876689 0
0.202254130648935 1
0.183423576979894 1
0.275778147196861 1
0.240501646901224 1
0.0976768900476374 1
0.17011293721572 1
0.169362031680686 1
0.20445929923718 1
0.241944402168395 1
0.0994738723652104 1
0.267048803122796 1
0.337181558879353 1
0.287644708850753 1
0.302849518638572 1
0.315073035654111 1
0.0269645474595415 0
0.313113089775477 0
0.228297591113111 1
0.188682852245025 1
0.134417024300231 1
0.112270592107672 1
0.227494693073663 1
0.209303201699599 1
0.170012607791569 1
0.202262561442838 1
0.287286420891177 1
0.278398388919224 1
0.14068262635846 1
0.291783949898228 1
0.010668981812753 0
0.304068590602309 1
0.120898204940135 1
0.253362673053021 1
0.179068944860745 1
0.109803443674487 1
0.333982630840821 1
0.2133966642107 1
0.287740398467974 1
0.149091013244354 1
0.301505173336802 1
0.188944138930176 1
0.239736665361651 1
0.275826424788037 1
0.220418051477603 1
0.138895511060905 1
0.191036998797349 1
0.253240368799727 1
0.32395176085402 0
0.342767801669178 0
0.230012935317297 1
0.097332735111227 1
0.172009355185545 1
0.311173798094853 1
0.253912012430971 1
0.148801019554813 1
0.0443715208231659 0
0.204273694531024 1
0.264244571955593 1
0.110541581004355 1
0.202716564053979 1
0.344186960222621 0
0.148142482749367 1
0.152175692456832 1
0.199087933132352 1
0.230408645837331 1
0.202280721485649 1
0.195211368094115 1
0.226518793687496 1
0.143422535434422 1
0.111111282279821 1
0.186029688747127 1
-0.0103072618844565 1
0.072008030508451 1
0.284493907113309 1
0.224314802596549 1
0.272176731321331 1
0.143902256413523 1
0.206524056886367 1
0.273150179331135 1
0.140966795356567 1
0.247109798106738 1
0.276902814981201 1
0.0366638402539278 1
0.252519209393418 1
0.422566388454381 0
0.324472583254206 0
0.317954731280334 1
0.172868573132796 1
0.220314492000576 1
0.109847368681933 1
0.293449176909477 1
0.275098109177698 1
-0.00091662363109281 0
0.144610694867439 1
0.143394543403968 1
0.285074355049568 1
0.129620964283367 1
0.164475995408684 1
0.276107544750589 1
0.25758088465203 1
0.22025702802161 1
0.229183213727213 1
0.142606138909296 1
0.134011492494793 1
0.119235599298253 1
-0.106375583864474 0
0.0956142450024566 1
0.298155928759328 1
0.31318169732238 0
0.049437381175231 1
0.173182688677498 1
0.183367255102974 1
0.280091776737711 1
0.153139048645593 1
0.261310427729469 1
0.147274389684961 1
0.246342469476064 1
0.10882823348132 1
0.00542703558700139 0
0.24762376272735 1
0.260227361381743 1
0.203716390797007 1
0.184207322727424 1
0.115981668671891 1
0.086136061875306 1
0.178805847693027 1
0.217492504042388 1
0.167798178671718 1
0.172337046494136 1
0.240103614344015 1
0.248272553953472 1
0.0163641024131171 0
0.28284463357837 1
0.230437878730012 1
0.175725211129527 1
0.25561939816473 1
0.341566597675544 1
0.319773966093825 1
0.228043610394933 1
0.230423590312535 1
0.0602381097406205 1
0.280036906402377 1
0.133726391107969 1
0.324841523600251 1
0.0832761882707521 1
0.188738293740599 1
0.314065611256518 1
0.124316701738852 1
0.284505861059715 1
0.201068633322114 1
0.114293736170118 1
0.230835434793644 1
0.186349570828004 1
0.225368115291339 1
0.0998727800842354 1
0.0183071624206761 0
0.178538562196594 1
0.275274802852913 1
0.0963343373277978 1
0.356266506588623 0
0.228272345168496 1
0.145614719779534 1
0.280685571958153 1
0.141104889430943 1
0.0720711835686371 0
0.266148585344237 1
0.20287063463213 1
0.331232961128316 0
0.185265856254555 1
0.211119364368453 1
0.139692066344995 1
0.176710117138268 1
0.163040981718512 1
0.236075509506462 1
0.199556320227455 1
0.215801396146967 1
0.121341787293147 1
0.144338079886493 1
0.218878395082606 1
0.158968413104202 1
0.230056357379171 1
0.109843541641905 1
0.301928537274572 1
0.210756630978688 1
0.315700791997199 0
0.278553928426253 1
0.255874383156553 1
0.0988607937851304 1
0.181448991212062 1
0.173258723510185 1
0.313515741722019 1
0.146807674127186 1
0.0974572346235565 1
0.239673835719358 1
0.182239564020579 1
0.153791390538701 1
0.218773356768741 1
0.529650448398378 0
0.236240539308272 1
0.252093110965157 1
0.221864817547873 1
0.226517369481003 1
0.213628853596969 1
0.157015255302701 1
0.250266915943199 1
0.00171115596628017 0
0.231483744701133 1
0.279448936765383 1
0.289362545460655 1
0.201748195345801 1
0.199998803752198 1
0.220716299418865 1
0.308218749871128 1
0.316251438129879 1
0.265115448648558 1
0.261430387622615 1
0.102970648734322 1
0.217220127992799 1
0.275601977059487 1
0.231634178859069 1
0.139091064861935 1
0.164708568106609 1
0.32407448551984 1
0.164273600809383 1
0.156550169848798 1
0.322084695330909 1
0.23737909004694 1
0.036332597922589 0
0.170542263089324 1
0.240363037165165 1
0.123377110959801 1
0.183469894068001 1
0.323143207571874 1
0.203434790165927 1
0.288240844797867 1
0.196214767091082 1
0.197140828723234 1
0.302157250139296 1
0.215327778643854 1
0.176249878864373 1
0.21872940094796 1
0.039558342068651 1
0.294294214743115 1
0.0929577106041078 1
0.122020288861811 1
0.213207033011289 1
0.218582211883294 1
0.368955457870821 0
0.155323155021538 1
0.331740715022282 0
0.324660184939184 1
0.0233888893362989 0
0.188051574321662 1
0.216113755451801 1
0.251428144351315 1
0.233515216344691 1
0.344424833187114 1
0.0795873394380539 1
0.0615770095976609 1
0.326847810125412 0
0.287187126824524 1
-0.0278469818774643 0
0.212764752522291 1
0.203214060779628 1
0.220854787993024 1
0.330567124762449 1
0.236508023123172 1
0.147528716148607 1
0.222761872356886 1
0.0786787124930082 1
0.334040208832381 1
0.144008974177187 1
0.255477289461221 1
0.154146692734807 1
0.128252643228964 1
0.207534393944899 1
0.143693028095697 1
0.0687713938063416 0
0.13466262888619 1
0.117833495742095 1
0.248793545512041 1
0.242296247812656 1
0.166335072809794 1
0.24027041960036 1
0.218270666851042 1
0.174614514027303 1
0.223210448033309 1
0.254187255590491 1
0.267016968698384 1
0.180592898644606 1
0.147198908019339 1
0.126855287383425 1
0.317699938673837 1
0.0746993709338289 0
0.081987791080967 1
0.160830248171273 1
0.104966934921868 1
0.188303666874446 1
0.237088451901752 1
0.25730641168307 1
0.2192892587736 1
0.0758328059560935 0
0.0406338863762036 1
0.224570767372536 1
0.163331732137142 1
0.143766761694582 1
0.203568483375207 1
0.18992335965441 1
0.264614565167981 1
0.337405435709228 1
0.29108511035949 1
0.0999588519875919 1
0.168464750404179 1
0.143645904684411 1
0.288631074062921 1
0.192146863598035 1
0.316215244520888 1
0.217318805740999 1
0.238440566466725 1
0.141878493247574 1
0.0594927200010355 0
0.234169596925663 1
0.1500245364014 1
0.262658258740255 1
0.307451759123711 1
0.16841065168352 1
0.186673378818627 1
0.23825188808565 1
0.363810038485147 0
0.172659017223912 1
0.127084005153517 1
0.110046261059107 1
0.292095253464567 1
0.290434281016044 1
0.206309349684145 1
0.250172304457077 1
0.0357034609093857 1
0.10255167645808 1
0.313738301061097 1
0.161947969679654 1
0.201847107042672 1
0.141749773742409 1
0.167501187218018 1
0.33219240100946 1
0.0276791846991769 0
0.279035555967257 1
0.151076736799139 1
0.0873649283236094 1
0.202263230183538 1
0.243748809838816 1
0.241298702200229 1
0.221453652429109 1
0.00880662999884712 0
0.4199360145099 0
0.0925701349424428 1
0.299308261266906 1
0.197493417181197 1
0.0524731535967608 0
0.226507885908517 1
0.250826436487385 1
0.246001308633753 1
0.208948956792347 1
0.266938816580491 1
0.322362594226696 1
0.171701516359261 1
0.21492010891292 1
0.137867902504125 1
0.156643286608933 1
0.141345935892324 1
0.0361685610682849 1
0.140817936385164 1
0.259721412465102 1
0.293921016605042 1
0.29786949012905 1
0.117158807045678 1
0.134278182839819 1
0.22078520440664 1
0.22550732286035 1
0.116690900750765 1
0.164273754254063 1
0.103408670663544 1
0.178088043694906 1
0.166379368151224 1
0.126669597412815 1
0.107976439077895 0
0.264113224454666 1
0.170594436874006 1
0.190362677324216 1
0.112271198095443 1
0.262795173785107 1
0.183052902118306 1
0.18681282754538 1
0.286670512167493 1
0.116869799412449 1
0.22013738064747 1
0.282090938138447 1
0.29143826023162 1
0.129555562060714 1
0.205753824417633 1
0.267845157318482 1
0.185718119558412 1
0.0764088735903606 0
0.133998793890192 1
0.201113564876654 1
0.160311844124594 1
0.382126166665015 0
0.287353399957761 1
0.28361907903268 1
0.145623288489053 1
0.113772166801035 1
0.193285657074287 1
0.259403883271939 1
0.302470598554083 1
0.243796384445522 1
0.276850532051007 1
0.281327263129223 1
0.0807297842227713 1
0.23711167526513 1
0.149456201757448 1
0.00627498882679174 0
0.257483475060676 1
0.189472999474355 1
0.167822750035131 1
0.297726331974041 1
0.271294574135758 1
0.125355305760634 1
0.298195542856883 1
0.273888521021995 1
0.248196780889341 1
0.236608200022133 1
0.217078228898725 1
0.301808842794606 1
0.150952388651611 1
0.203237422041705 1
0.147562071064927 1
0.172635282268017 1
0.227810886549797 1
0.24711228074783 1
0.205447786315715 1
0.222954211412713 1
0.138457607090028 1
0.295996575767454 1
0.133234063822064 1
0.291913593122631 1
0.122187596910521 1
0.248555189278194 1
0.16612962651802 1
0.269505189955451 1
0.159223343845933 1
0.125116797106051 1
0.153487673808963 1
0.290255814595154 1
0.0808739425387181 1
0.111091320181773 1
0.210853454800943 1
0.315544319445341 1
0.170493113642755 1
0.264007177590328 1
0.183304746511084 1
0.0889223867797233 1
0.10688455570142 1
0.270106966652205 1
0.327385598029983 0
0.286575633232997 1
0.144207206695519 1
0.265122474143177 1
0.149417041813264 1
0.356098578209053 1
0.171960265266019 1
-0.0122453594176657 0
0.236546347169094 1
0.170892630599507 1
0.223522210369196 1
0.158107437039376 1
0.191058726623986 1
0.15015167874099 1
0.250131051009783 1
0.347934043509274 0
0.233940331519925 1
0.148633183044574 1
0.270227711743595 1
0.264002957927606 1
0.276705266854718 1
0.153673825108509 1
0.291616869906538 1
0.280683692639323 1
0.0998672888135899 1
0.154763448070842 1
0.291591554055901 1
0.245773377171145 1
0.333972874328422 1
0.202841475861888 1
0.261365946222792 1
0.196271004361746 1
0.215805122371979 1
0.189838156147817 1
0.222179821059406 1
0.197081771967295 1
0.106330432010337 1
0.297954436901641 1
0.223768582643223 1
0.173025913840877 1
0.205186346814868 1
0.227202878593098 1
0.304856469424532 1
0.185341161567458 1
0.351944227291282 1
0.196861967253433 1
0.115248641506552 1
0.316846057342429 1
0.165674988739024 1
0.160137972798669 1
0.265627475103821 1
0.22617671309276 1
0.234118286818858 1
0.249411465737791 1
0.0200487685650861 1
0.116410232993705 1
0.0921289796705179 0
0.00592941553319101 0
0.233467671611359 1
0.237699606084758 1
0.29965086759938 1
0.216756774984848 1
0.26823657317819 1
0.245711287011048 1
0.212579614553899 1
0.210080444938648 1
0.188392509206167 1
0.141157615615183 1
0.179232982797867 1
0.294263836590415 1
0.0479591728874295 1
0.264354128394399 1
0.1824068383864 1
0.14187833685347 1
0.243735048236782 1
0.272290770243222 1
0.211268734766497 1
0.153434750899057 1
0.238263030730115 1
0.0735580441523623 1
0.339904852608469 0
0.159082872242054 1
0.238321812957368 1
0.0603655747103411 0
0.157387590666098 1
0.158172636631281 1
0.254975146758179 1
0.0577503011998038 0
0.27344446370673 1
0.284969499856453 1
0.109546853686934 1
0.19423777200785 1
0.248422719849741 1
0.24314267262587 1
0.233872530474815 1
0.278200218945918 1
0.248693725926672 1
0.107255386265629 1
0.348955237374598 1
0.214922232434004 1
0.145960237842448 1
0.166590938274504 1
0.126620935113102 1
0.351098304464645 0
0.294811424018664 1
0.184286986709276 1
0.206404796626259 1
0.133607824407977 1
0.236774953825289 1
0.272630083490913 1
0.235068728998974 1
0.298530471076837 1
0.313964300930978 1
0.145129705436046 1
0.179606077809221 1
0.282678338574446 1
0.260375119676667 1
0.0389811342520285 0
0.190774693442859 1
0.176627055895014 1
0.172739078811153 1
0.0631948945162382 1
0.177259519771527 1
0.194179992601852 1
0.0961990238401373 1
0.285376751256035 1
0.0696283607316551 1
0.133764421879028 1
0.187223331594244 1
0.19717211306888 1
0.178516533981378 1
0.139889641674304 1
0.129200018868119 1
0.270201342993497 1
0.228024205148091 1
0.18112458816062 1
0.0991983239851023 1
0.202109190571476 1
0.186650044720612 1
0.24331776520919 1
0.233882645155872 1
0.246697832158311 1
0.184244786443931 1
0.131277126089035 1
0.1184323366284 1
0.268955178460695 1
0.25432109775654 1
0.307784493215413 1
0.168360752907962 1
0.28922327169035 1
0.186931252538155 1
0.18543665563787 1
0.313727951744322 1
0.214038982259002 1
0.25163168208451 1
0.120102687209802 1
0.356485020007159 1
0.145850804905817 1
0.10236324978447 1
0.19206543119372 1
0.252339062696356 1
0.143356779637305 1
0.250102424510474 1
0.0963431039419021 1
0.232698419055149 1
0.27012703623563 1
0.222132554142636 1
0.255919731402495 1
0.327995046211424 1
0.175493023889923 1
0.263165723371813 1
0.318903008144343 1
0.320414921521703 1
0.151870739219383 1
0.299221617583537 1
0.111780496211379 1
0.242401937864636 1
0.222740312894295 1
0.152657728735516 1
0.119593841543185 1
0.158854317552488 1
0.16171699113389 1
0.255926709411482 1
0.32397366734541 0
0.271874766857033 1
0.179322818419645 1
-0.0696397344238142 0
0.307366924769318 1
0.236110567706021 1
0.0870702719133723 0
0.171473247865488 1
0.279811695375136 1
0.140682206500875 1
0.384926187792349 1
0.136439437141643 1
0.457625093566901 0
0.189895588305644 1
0.284095373567101 1
0.157846008547237 1
0.192942838198133 1
0.170302164358514 1
0.209294944288252 1
0.16523944412119 1
0.214490139838141 1
0.0388325652636902 1
0.329666363481805 1
0.258790841377288 1
0.229143551052161 1
0.168853796144403 1
0.211819153723304 1
0.0869555372635368 0
0.0395706048314774 0
0.306225287220834 1
-0.0818618708355737 0
0.231787833198428 1
0.18203848409034 1
0.164576904759742 1
0.263871559043287 1
0.0530155354423182 1
0.245664076609714 1
0.225248211068661 1
0.056440488005536 1
0.253574860456743 1
0.127571133953766 1
0.208042239011976 1
0.328877204096215 1
0.171446287174265 1
0.131979200019896 1
0.355737375814954 0
0.277805664893607 1
0.240404814666142 1
0.0867376361080676 0
0.128284634654698 1
0.398172109435096 1
0.203464737843033 1
0.129586012833932 1
0.316527491708734 1
0.261726983610956 1
0.140446249753623 1
0.178572998816519 1
0.377454578430157 0
0.0796418711007899 1
0.209466459940318 1
0.177322860956834 1
0.154229280345984 1
0.249077456661275 1
0.19230274985496 1
0.257416811077892 1
0.255465358457935 1
0.247286525644714 1
0.272622634098123 1
0.261320253547349 1
0.230893042930154 1
0.138699722207664 1
0.14018661492169 1
0.257689584432992 1
0.221899843638246 1
0.146186769197832 1
0.307839234222232 1
0.112417955480171 1
0.100428267693616 1
0.0318021318172761 0
0.190413251613778 1
0.112255964264901 1
0.210712988139798 1
0.189532019622085 1
0.31379473120753 1
0.19976517433608 1
0.16630879362035 1
0.318613066117316 1
0.193410533092906 1
0.177028256691218 1
0.192663113025689 1
0.0551781086812165 1
0.0841137621085036 1
0.12882458739482 1
0.164284509433694 1
0.213458894186201 1
0.194168915975528 1
0.296034521785619 1
0.300509713014432 0
0.363602721659056 1
0.216551577304826 1
0.0721717508883318 1
0.209238449922387 1
0.296519652924982 1
0.127093162003013 1
0.205743037353328 1
0.127519702040552 1
0.232489675954362 1
0.168824297167308 1
0.26281321262012 1
0.317822795867049 1
0.14987424726481 1
0.0776957963438927 0
0.177151318287201 1
0.249452085345896 1
0.188370531325401 1
0.0997924616167756 1
0.319578892261719 1
0.206275984269667 1
0.183287232525355 1
0.149334684755871 1
0.209846663159729 1
0.127285413900715 1
0.101720496016775 1
0.211781243174893 1
0.19470845730575 1
0.0573562715378061 1
0.32588520788043 1
0.346536786035507 1
0.154997904945873 1
0.218714687618305 1
0.178360810622598 1
0.132633124158764 1
0.133024744179784 1
0.208522140199853 1
0.368446460051741 0
0.186430806701729 1
0.207962438569417 1
0.207856133031393 1
0.115333124568476 1
0.105128807040096 1
0.22029296154224 1
0.210565873130145 1
0.166820279540452 1
0.1653453645865 1
0.213685218162756 1
0.234001441250101 1
0.215584185274658 1
0.0745494884071679 1
0.268039399960167 1
0.0852972358640325 1
0.201371331328077 1
0.17802069561059 1
0.191043831959323 1
0.134581292510246 1
0.226356170075774 1
0.146309293109061 1
0.204135822721918 1
0.179371669114157 1
0.287363827380067 1
0.219949190548068 1
0.163480143930143 1
0.123009938503665 1
0.298695725171344 1
0.194255826891716 1
0.0577535621435503 1
0.112481142404379 1
0.177260784210948 1
0.122879759903702 1
0.241543630162026 1
0.0500496127485063 0
0.12861724296526 1
0.180483128034556 1
0.176521861545471 1
0.205838324361289 1
0.177884245295919 1
0.257201598702942 1
0.151056880093241 1
0.0325181960839655 1
0.408933478990714 0
0.234470371430414 1
0.272214305690362 1
0.150529104884891 1
0.095034260317121 1
0.130376202655737 1
0.123981339262576 1
0.248904452116485 1
0.194181952781214 1
0.340377481334482 0
0.235244560386447 1
0.234581155524667 1
0.210936782389543 1
0.318983304841985 0
0.132328685177173 1
0.250963570287367 1
0.227685180162242 1
0.305791174375949 1
0.236259546014515 1
0.168098710452718 1
0.18987107730071 1
0.162212677628637 1
0.104539826988193 1
0.114532773251676 1
0.28930367911782 1
0.110622674519873 1
0.239071727734841 1
0.24293347260796 1
0.0872026015008901 1
0.331106963439431 0
0.173126298674583 1
0.210673132670297 1
0.265017049147533 1
0.165070557253272 1
0.166631055711266 1
0.164260756870566 1
0.00987756182903959 0
0.301324385730054 1
0.220571684260536 1
0.0809116580620753 0
0.103165621344522 1
0.25006439498291 1
0.326444089060217 1
0.126449827609659 1
0.405463614637393 0
0.248578696248979 1
0.129929312179837 1
0.340712388459264 1
0.208089691349164 1
0.191615354950991 1
0.105449961008712 1
0.239100003916528 1
0.0864971644071748 1
0.237124174454491 1
0.264132694638128 1
0.271984332199257 1
0.159923990185591 1
0.271285865653717 1
0.196178832471338 1
0.207793729769363 1
0.238756331020409 1
0.212387782616302 1
0.17908260926073 1
0.0770844648325735 1
0.208572309032319 1
0.136049209857681 1
0.248410925921734 1
0.25192816426925 1
0.384191067116665 0
0.308331276859104 1
0.0811016758584147 1
0.185999714360312 1
0.235287510563673 1
0.377602378282867 0
0.149551524606513 1
0.144324126714593 1
0.217413559187639 1
0.291804836719542 1
0.143305689991908 1
0.191593755886767 1
0.158968109366444 1
0.241815090326888 1
0.433624405278284 0
0.233577318078786 1
0.12458709628351 1
0.213266318387359 1
0.227593693929991 1
0.113551350576237 1
0.154316010097995 1
0.30854864872857 1
0.271738373705667 1
0.214473184043007 1
0.18564451355249 1
0.236070541703752 1
0.272272669874877 1
0.230079912291767 1
0.128222881744226 1
0.139023396387641 1
0.280851650338594 1
0.236742445942584 1
0.154433878206011 1
0.146925686522848 1
0.2158145977791 1
0.26645844376833 1
0.0971389621641919 1
0.231226034847113 1
0.238521482455114 1
0.293327092471026 1
0.36710583886658 0
0.161185046493198 1
0.161133853338767 1
0.331937772438147 1
0.189306912437526 1
0.0743182986322159 1
0.168574862087322 1
0.0916627232668024 1
0.287858088994843 1
0.272266439489328 1
0.244767596677974 1
0.050928150808197 0
0.247923713263362 1
0.113857830959752 1
0.257926837671724 1
0.273053046474557 1
0.281297439083223 1
0.231847591971517 1
0.24580073507244 1
0.160041316413397 1
0.288551658470877 1
0.240745243289234 1
0.161297824145093 1
0.205832877897184 1
0.217586378480227 1
0.291040154565332 1
0.210377050118568 1
0.273568817692665 1
0.256073290719196 1
0.151839354200733 1
0.249622625671801 1
0.188575890894951 1
0.203734892729139 1
0.282270666481151 1
0.339605067431892 0
0.330022413098274 1
0.105493171504283 1
0.312269838078063 1
0.232102016838825 1
0.211195371052348 1
0.222135930527098 1
0.144444216234151 1
0.22986733720033 1
0.162485628960314 1
0.260600545197226 1
0.13947206213824 1
0.155504591645944 1
0.242443645398604 1
0.252918014602898 1
0.129408075869859 1
0.211703430957477 1
0.235917741744006 1
0.117385571071829 1
0.372344702220009 1
0.174433110052313 1
0.246524176845801 1
0.430589171128788 0
0.131760622753863 1
0.170441783624141 1
0.280853608937829 1
0.222838326178255 1
0.215621245662324 1
0.334632533542119 1
0.244603731960697 1
0.191068371168364 1
0.247543126904967 1
0.251101836645554 1
0.155010025342734 1
0.222951392332374 1
0.140943099359044 1
0.227829516095738 1
0.226626344688173 1
0.214844877791627 1
0.18368113617985 1
0.203585489789884 1
0.178434960939313 1
0.273970265223842 1
0.0825611199398857 0
0.354981167896189 0
0.212342655193081 1
0.15492982873775 1
0.182888533760295 1
0.247932296388993 1
0.200196706519853 1
0.249091889232862 1
0.238002582655367 1
0.225586557587047 1
0.343958406160891 1
0.187619574952269 1
0.263762610456508 1
0.266927767367025 1
0.313581131061265 0
0.18611027348429 1
0.133140052724343 1
0.248034443784942 1
0.127366699373056 1
0.166127985806023 1
0.19673647432299 1
0.0842318137605062 1
0.281712494575785 1
0.339979173316973 0
0.169626580575444 1
0.116620706705518 1
0.311584239131669 1
0.127249187733836 1
0.181060510180197 1
0.140370648121449 1
0.0780725625802308 1
0.161054337887035 1
0.0246370832495788 1
0.189342934476425 1
0.369952213474554 0
0.248783186335053 1
0.147857347361288 1
0.214084172563352 1
0.24498432753748 1
0.247038454933357 1
0.203418504112993 1
0.271847092589032 1
0.177801650856522 1
0.105975744753766 1
0.25769426261718 1
0.253567720054125 1
0.269985218952304 1
0.0266646641248712 0
0.33207351785546 1
0.271135830424574 1
0.335568120142855 1
0.272620795944331 1
0.146299334710347 1
0.221921242659094 1
0.237543811438871 1
0.23659682422629 1
0.256542029024966 1
0.152722516817738 1
0.173234478573092 1
0.235346052757249 1
0.270050233011469 1
0.202320677532653 1
0.16941612179577 1
0.223411203790037 1
0.272170662837766 1
0.255095562348499 1
0.193576839980199 1
0.289394555171849 1
-0.0430335426364392 0
0.307182868220462 1
0.232469584373482 1
0.183768369678678 1
0.279069379497183 1
0.275779256562907 1
0.0824137529948697 1
0.327400801958443 1
0.148254852264592 1
0.249595804315846 1
0.310731259722002 1
0.333297239967907 1
0.208203386923661 1
0.193306438521549 1
0.256230553396234 1
0.205522861524736 1
0.260234201469074 1
0.274871040323284 1
0.203253680152482 1
0.335111449485712 1
0.103142370997266 1
0.162317925602295 1
0.0792673793533891 1
0.11969341119813 1
0.181552619556392 1
0.158516591028648 1
0.0882234710233071 1
0.124109162863572 1
0.264664407456474 1
0.362670046632987 1
0.197093482288194 1
0.198705102148433 1
0.0770701329639656 0
0.190269594399013 1
0.166892739779858 1
0.233891408648714 1
0.155422994576338 1
0.268605265150843 1
0.243911212228773 1
0.204992216986307 1
0.14063502817545 1
0.0614261535515482 0
0.235024694279181 1
0.312770666367102 1
0.420540573061202 0
0.291023323944434 1
0.350787632484502 1
0.17233504419959 1
0.228391793818516 1
0.257179780326664 1
0.0589518598072381 0
0.233136756942405 1
0.243252179621597 1
0.232020974943065 1
0.191924261583697 1
0.242728064513994 1
0.146565972093831 1
0.222970527211189 1
0.206086212530924 1
0.281749735975562 1
0.178716349679551 1
0.141609757555686 1
0.144486403228732 1
0.238938557685328 1
0.289951171128695 1
0.0405113112184369 1
0.120530868199395 1
0.192373588087088 1
0.173842602598658 1
0.227228999898522 1
0.105481310693934 1
0.089981115185623 1
0.0811228433700769 1
0.178598707664224 1
0.0993841766603421 1
0.160908099445075 1
0.350912967164064 0
0.126461587060353 1
0.247628633574975 1
0.0841411434167162 1
0.238090362801098 1
0.363122163396304 1
0.292768083286779 1
0.187026391788821 1
0.148215646327769 1
0.146050508491599 1
0.0917631114585256 1
0.154396885799818 1
0.186292008635514 1
0.22817572620082 1
0.305504806140522 1
0.148959100016419 1
0.361620910832728 0
0.128989010300938 1
0.0735643399097636 1
0.249480832519996 1
0.130255928654076 1
0.351966819003353 1
0.210583778326363 1
0.0461221822494844 0
0.222214315680591 1
0.36094188441715 0
0.226307779127714 1
0.0870429295612264 1
0.209927476714754 1
0.224918791142337 1
0.361527107919602 1
0.154135854855278 1
0.0956617060069277 1
0.277111829448153 1
0.348988111588504 1
0.253541863988168 1
0.114601213581231 1
0.0873159711857178 1
0.315906693603541 1
0.274184637622622 1
0.258135095976299 1
0.347227196278599 1
0.191908559859191 1
0.299847808414536 1
0.236879426824887 1
0.0794316256248075 1
0.150571130601032 1
0.0809106117281667 1
0.312314505879609 1
0.0553002361096249 1
0.0867515747640488 1
0.29951980253076 1
0.233623579437523 1
0.214430288610293 1
0.0635694910661946 1
0.146597452944773 1
0.145649890596328 1
0.127933585100241 1
0.0617265159798317 1
0.0851795453640129 1
0.313898519436022 0
0.086316920429569 1
0.109324077769803 1
0.176433436828327 1
0.252533869641384 1
0.140225604350581 1
0.286644084151641 1
0.180895324983017 1
0.238078691359093 1
0.259971732691247 1
0.229397603908417 1
0.287303070685836 1
0.236940080964418 1
0.19566448462801 1
0.200295237336814 1
0.0885615332963129 1
0.19409179035952 1
0.171994732806631 1
0.145086089777241 1
0.172576412023015 1
0.230454581422753 1
0.233512734459355 1
0.284192825324533 1
0.251923599543996 1
0.208069274754076 1
0.104087462283239 1
0.144329311250861 1
0.240499261195279 1
0.179711852308133 1
0.18596321813763 1
0.21360071876721 1
0.183772002565003 1
0.243161777304406 1
0.209166271088592 1
0.220669782511095 1
0.147505713462389 1
0.239936059588199 1
0.155652980606397 1
0.148927855897438 1
0.230808300303271 1
0.333754629752527 0
0.313441750833862 0
0.153357101875146 1
0.0481034666965952 1
0.118787168991941 1
0.214137358900048 1
0.231588649811897 1
0.231877553844137 1
0.124833193664519 1
0.200540640656859 1
0.254487474176116 1
0.277249552756689 1
0.15862063113688 1
0.214257037867497 1
0.145613730631976 1
0.198481647352828 1
0.156614677137329 1
0.306171505623627 1
0.31333909464031 1
0.131737498479461 1
0.213065506769998 1
0.157566550312153 1
0.145196872565387 1
0.203782255227404 1
0.159856233012544 1
0.185020101611874 1
0.384190628111932 0
0.339896130801275 1
0.316320236204261 1
0.373000425465147 1
0.086577068995272 1
0.310738321680905 1
0.208256362014845 1
0.0295131599805686 0
0.244732752421364 1
0.305735891461032 1
0.232472080002134 1
0.246695345970538 1
0.189763375267459 1
0.122262575384689 1
0.246214923432827 1
0.220793221661629 1
0.338273705059306 1
0.194719944315221 1
0.207743592466995 1
0.183662180929508 1
0.225988331551934 1
0.141540360087519 1
0.107564825698349 1
0.174103220709248 1
0.145063048078361 1
0.278610997570773 1
-0.0601875274061189 0
0.312259282322536 1
0.25704325616352 1
0.293920680734961 1
0.211026896418573 1
0.268980552817721 1
0.150345656892053 1
0.139319723362189 1
0.28977516707996 1
0.262098318815309 1
0.174450054625124 1
0.261948230729883 1
0.134574633258631 1
0.288635704024754 1
0.17290288038897 1
0.361025666746585 0
0.214298432913495 1
0.120147508270628 1
0.21177062151401 1
0.161116226580069 1
-0.0108866638188393 0
0.182835976617967 1
0.326909300568444 0
0.0805190646009719 1
0.190084908174776 1
0.206850293524622 1
0.219266119645758 1
0.229664408880611 1
0.136897290524675 1
0.0742523112592671 1
0.201146593930786 1
0.236010073382583 1
0.230898011404519 1
0.12168902881415 1
0.189597477380126 1
0.20229841536466 1
0.236128278364767 1
0.29713645541291 1
0.273522786323892 1
0.329052192740772 1
0.0487780771382953 0
0.254978125725121 1
0.46582002238392 0
0.206630336660738 1
0.147564830037935 1
0.221293346779391 1
0.113809624092823 1
0.198916923163607 1
0.327190564345305 1
0.19846126929637 1
0.195217588199774 1
0.23114966751047 1
0.412004245124334 0
0.0746099430436679 1
0.29118028730706 1
0.114830605816172 1
0.178808668575617 1
0.156224422210569 1
0.0662480342998511 0
0.306576412434599 1
0.283471702729005 1
0.218164333419401 1
0.153866741538578 1
0.226888753559999 1
0.143032863477049 1
0.220768444644932 1
0.181335962467407 1
0.224975932941795 1
0.195435069853866 1
0.131714057097728 1
0.321068920034236 1
0.0417126497084994 0
0.261150142945922 1
0.316900484318667 1
0.146121553149367 1
0.249203763782462 1
0.138533203392883 1
0.22111779701462 1
0.00995544402754786 0
0.282884119598397 1
0.162706066236231 1
0.184178563982097 1
0.0595414960120502 0
0.104818568498948 1
0.0350232771695565 1
0.108607285711554 1
0.153690224160909 1
0.35053805981518 0
0.267871804581299 1
0.159092490190954 1
0.3030581934339 0
0.318537117101245 1
0.231690235818897 1
0.27376157418735 1
0.154001135578214 1
0.178181725857944 1
0.125756657498205 1
0.282993587031013 1
0.0919090361193002 1
0.243966963651998 1
0.076600822840193 1
0.241082528100173 1
0.0706948830847387 1
0.273372786049271 1
0.148418432754995 1
0.15941427318817 1
0.2901616568019 1
0.0567063516318461 0
0.0987594123666729 1
0.289052355405645 1
0.325485224184255 1
0.248486362466907 1
0.269146305860451 1
0.263063419613721 1
0.2320690324133 1
0.139560809450946 1
0.258345465378865 1
0.275344936028439 1
0.184921899255207 1
0.274070829923266 1
0.237893889614202 1
0.131161874688125 1
0.185164394416111 1
0.0544070223697924 1
0.110942945191657 1
0.164118746156166 1
0.135531986748432 1
0.0462519663220573 0
0.144645901027232 1
0.307357680792772 1
0.197286047035685 1
0.22422158580455 1
0.221053882632043 1
0.280994040654539 1
0.258205502134402 1
0.0917569219081952 1
0.21818578277008 1
0.171816456925311 1
0.180261642508557 1
0.108931860628611 1
0.35337091165289 1
0.2265223837775 1
0.109790999477494 1
0.285887922320929 1
0.0679311391275365 1
0.274382644950742 1
-0.0269484432336527 0
0.0571705488835019 1
0.209377301517947 1
0.232202485673214 1
0.0801926952708773 1
0.28041901633798 1
0.203791857812116 1
0.186861930937588 1
0.194982341642878 1
0.0949088328429843 1
0.155299283942178 1
0.13534967729984 1
0.0768987536997217 0
0.24189849161713 1
0.24204503982662 1
0.151035966987923 1
0.204670425979246 1
0.148484842216194 1
0.39370472448232 0
0.210195693869077 1
0.15205012994658 1
0.170727794565201 1
0.0271367789456623 0
0.252099432904579 1
0.216894071571314 1
0.181059108618816 1
0.32402078378299 1
0.282151054269027 1
0.252945237179337 1
0.216716750754555 1
0.229853556868408 1
0.157338866811155 1
0.0805056138333475 0
0.177732553916423 1
0.356360738336137 0
0.0914631864472445 1
0.0333748780849552 0
0.243751739168789 1
0.233144603058501 1
0.23402371882882 1
0.188706535344369 1
0.21172443926647 1
0.137821030040612 1
0.264642617702798 1
0.274540394261022 1
0.141221955580691 1
0.252269282164417 1
0.114965089032397 1
0.0480169834720064 0
0.245191150930634 1
0.301603266810162 1
0.151479387372873 1
0.224246933836116 1
0.161482988348882 1
0.117214752049472 1
0.236818995294995 1
0.0684287782650478 0
0.0446344793917623 1
0.0510202638474154 0
0.0395216722481414 0
0.220893488800019 1
0.253052402277744 1
0.222323307886155 1
0.218160202427518 1
0.184267996459842 1
0.279855971153311 1
0.255136707159749 1
0.254389935585952 1
0.183543209461229 1
0.280742868776403 1
0.14158451917485 1
0.267301505885774 1
0.110477127652251 1
0.313741555263103 1
0.282002648862137 1
0.180422544832037 1
0.254771093861416 1
0.219931399357787 1
0.260128828207481 1
0.186317729521897 1
0.213773869378847 1
0.122281208969089 1
0.213183684558314 1
0.201846274967744 1
0.145960121330871 1
0.234641974679165 1
-0.0518605404194308 0
0.162778255707897 1
0.121038367051048 1
0.21281336334273 1
0.318375089641357 1
0.153089644947527 1
0.152928020020789 1
0.338327811558211 1
0.272867959149667 1
0.275060404045237 1
0.264800033884616 1
0.247562430183778 1
0.149944282123866 1
0.236745138887239 1
0.0956983069824183 1
0.171295962145427 1
0.101516617449665 1
0.020260360178589 0
0.184010851316347 1
0.197539811941349 1
0.181545799122384 1
0.289381480373917 1
0.311973115586502 1
0.208106709098069 1
0.295611761867781 1
0.1848974517147 1
0.236567472840346 1
0.212011769617212 1
0.344436739534845 1
0.157693332239462 1
0.0918766420022778 1
0.194740016651445 1
0.175687343793567 1
0.238284652783763 1
0.381113519955544 1
0.240519607801939 1
0.28386914412818 1
0.217696767780937 1
0.0962795321245364 1
0.196194669800589 1
0.233197807480906 1
0.186752166815305 1
0.226699122016091 1
0.116468573259128 1
0.0734062575816806 1
0.119419221630033 1
0.173466457766141 1
0.134620351923179 1
0.207328631789183 1
0.249929702321651 1
0.251791629060608 1
0.093602509869643 1
0.122973798273393 1
0.299255009371077 1
0.136682595812665 1
0.150845163546941 1
0.199911489735777 1
0.278440792342733 1
0.164167383394773 1
0.109407196922522 1
0.152829993044252 1
0.229856519461474 1
0.15793450811113 1
-0.0289355628280601 0
0.188787704172213 1
0.197137463849029 1
0.226431789823452 1
0.236096390677827 1
0.273286897015204 1
0.0202503933247452 0
0.136830046035786 1
0.0942499318299025 1
0.146302505208274 1
0.118143896661827 1
0.204217209803386 1
0.184308085395809 1
0.177289840051965 1
0.24756621877618 1
0.294570574075964 1
0.117140943566374 1
0.115372971396799 1
0.281555508335558 1
0.123907736036114 1
0.172058382955089 1
0.159565119407168 1
0.272349600987831 1
0.150993539832937 1
0.336543237011243 1
0.0670510372891608 1
0.21057522517763 1
0.238721285621304 1
0.11997064480179 1
0.167078602746899 1
0.259816187682776 1
0.185085685235134 1
0.172094089796084 1
0.188308347990657 1
0.085402032727731 1
0.137077062293974 1
0.244854546771877 1
0.0083032179928491 0
0.430214581492777 0
0.203303725820919 1
0.320033982876334 1
0.265669196122643 1
0.317350188042599 1
0.0575136200412549 1
0.279461667022941 1
0.307163279367044 1
0.34098775241564 1
0.314147063329385 1
0.270358381868165 1
0.214933973638509 1
0.189086157917725 1
0.293069151598284 1
0.270065746714684 1
0.0954657255858369 1
0.245202126173026 1
0.109388383840893 1
0.24247307657938 1
0.184765742845411 1
0.30636845696774 1
0.235948285224511 1
0.108609623170718 1
0.285758994045176 1
0.217144761570901 1
0.185026575404893 1
0.146483862791734 1
0.221889507202983 1
0.119114351472287 1
0.122560705068108 1
0.211827567398751 1
0.0400824008823109 0
0.13034561506315 1
0.339223749985182 0
0.25588547747535 1
0.206362076051899 1
0.239135406987768 1
0.123576674739556 1
0.213767213889435 1
0.234602410842952 1
0.346220175584364 0
0.170174619091104 1
0.158287057480418 1
0.0980311412547141 1
0.0985373408781092 1
0.363077626350929 0
0.233565920541401 1
0.223074090428518 1
0.211432298432649 1
0.273784530825681 1
0.166775258601831 1
0.20392455117992 1
0.0798140414336378 0
0.162512875362641 1
0.174513618174509 1
0.224360194114827 1
0.0843496876759974 1
0.129086922018894 1
0.211677438586993 1
0.255599729963705 1
0.234888902066729 1
0.199024592944572 1
0.0469542249248484 1
0.263094580390909 1
0.207816356973476 1
0.142230682207484 1
0.308140220294212 1
0.21516415029646 1
0.192846530340043 1
0.119517828589245 1
0.353625612659799 1
0.206594239428728 1
0.224576878099423 1
0.245018098318412 1
0.211167721138178 1
0.327202762828076 1
0.231993519320783 1
0.293133570972703 1
0.180472184902449 1
0.0993067940771718 1
0.258409257717604 1
0.294789658202492 0
0.162693323056698 1
0.144197557265179 1
0.139904549476571 1
0.209854438382943 1
0.183736605217092 1
0.318810848931405 1
0.199081290925829 1
0.230509800910204 1
0.193470375012781 1
0.20765880700531 1
0.305062448726494 1
0.220586019690061 1
0.125256063693877 1
0.279571585603105 1
0.165242345267408 1
0.341196755257072 0
0.286140598598177 1
0.198793442063331 1
0.220683209805405 1
0.116944795095349 1
0.144161506899945 1
0.221690237332931 1
0.240346035035714 1
-0.0320017567040044 0
0.160011982834158 1
0.202342051620936 1
0.361043886347023 1
0.173120756325631 1
0.282795729389958 1
0.272825810751131 1
0.213169158700396 1
0.162285164448688 1
0.210928363505078 1
0.125681681595659 1
0.183766820197264 1
0.376318155945915 1
0.162897393867991 1
0.209463657799365 1
0.125556576325267 1
0.199128077974514 1
0.272840069953508 1
0.128739321754318 1
0.112637826384818 1
0.306912625569602 1
0.0479453860098136 0
0.0997142963756328 1
0.292269813502357 1
0.129846787751626 1
0.247813798544724 1
0.0770158277107381 0
0.190095273825847 1
0.134889136350515 1
0.149633836465948 1
0.202372868812282 1
0.267356771875367 1
0.185470584929752 1
0.167047701158409 1
0.296752625750676 0
0.138771118493817 1
0.244890813587374 1
0.228037317363744 1
0.14417110042662 1
0.235872390382733 1
0.105425214723016 1
0.202713054325908 1
0.338785576919519 1
0.0388756469129633 0
0.225022045176182 1
0.239132483159145 1
0.331847141494944 0
0.164738373158917 1
0.178022066741966 1
0.157081935780592 1
0.369630995922994 1
0.160089925432495 1
0.128520750809291 1
0.139109652107534 1
0.273772853713194 1
0.243042572104627 1
0.279602574286658 1
0.171429500891845 1
0.319541159535191 1
0.188553051944186 1
0.210905714251689 1
0.283175519431935 1
0.245413527675469 1
0.24137453877654 1
0.257363543373081 1
0.12149677668457 1
0.211492886692247 1
0.208815530969356 1
0.304040230773639 1
0.0978749467093993 1
0.287480954561989 1
0.130842200704712 1
0.226680266834693 1
0.258840910700465 1
0.340357540807868 0
0.23044537349697 1
0.184556493124393 1
0.127741581074065 1
0.188188020106495 1
0.264947671720919 1
0.354607868846439 0
0.152324708642476 1
0.311266137389971 1
0.31108067769794 1
0.199434968391461 1
0.270041431996057 1
0.170701211542408 1
0.158960813935599 1
0.223786089073168 1
0.15782214574049 1
0.123750128646188 1
0.243852043044975 1
0.120954868691855 1
0.108884338561998 1
0.105084353825689 1
0.153270863626357 1
0.111568478947427 1
0.103803069571471 1
0.199716521783826 1
0.125525963696284 1
0.280330958591415 1
0.190169605326972 1
0.187256478887621 1
0.320964586061552 0
0.271373656225144 1
0.239888858984005 1
0.193923119446772 1
0.0780277329679709 1
0.103565433577329 1
0.338170940230589 1
0.268778492726719 1
0.152507897425953 1
0.210587826181689 1
0.194829064365936 1
0.169147278324227 1
0.141366173722692 1
0.0763452482491403 0
0.255372676867703 1
0.161689657697065 1
0.149011093819102 1
0.342143962447619 1
-0.0017591495048476 0
-0.00438168795667784 0
0.263151444225222 1
0.337812267707079 0
0.2900293502609 1
0.0661621053694503 0
0.0436485550844675 1
0.238448368343256 1
0.191966466672857 1
0.127834610187102 1
0.157728112206921 1
0.175008374713373 1
0.206390089532684 1
0.201678085378068 1
0.216476305102898 1
0.187676874719189 1
0.190730705895606 1
0.0755643919609633 1
0.272738093050245 1
0.230954505961388 1
0.209366947063332 1
0.154887382666384 1
0.168655028260206 1
0.285307659130631 1
0.314123765673746 1
0.151925153405754 1
0.0277453990183428 0
0.21223477566528 1
0.246309594188561 1
0.131486547663157 1
0.230398436380953 1
0.22143347256554 1
0.157112610151068 1
0.27289074398286 1
0.227715661662564 1
0.240851596008857 1
0.157686409199478 1
0.116200514604215 1
0.197441555308052 1
0.185048014269231 1
0.298820295716976 1
0.233140842216165 1
0.440922452186635 0
0.106324787117096 1
0.202986164450621 1
0.131217984368071 1
0.129342403755792 1
0.294538401845793 1
0.227838006042549 1
0.09652546737566 1
0.341971297541979 1
0.301492424418163 1
0.105127223265879 1
0.11406593885122 1
0.191607418771684 1
0.237762503582823 1
0.386729367988105 0
0.133578899684163 1
0.109817062463856 1
0.220121086928978 1
0.357348555102529 1
0.176326049224392 1
0.213502849117678 1
0.207440521358759 1
0.279988516077682 1
0.106355592297175 0
0.174388070346766 1
0.258675664776257 1
0.172759842720282 1
0.216498237121494 1
0.280657471198933 1
0.311049559972989 1
0.243440918352282 1
0.283968306442833 1
0.306808355885942 1
0.263243324379597 1
0.206681124099365 1
0.146822708835179 1
0.136987116887512 1
0.151408057133041 1
0.0743825093364362 1
0.268923299601721 1
0.0834716506467085 0
0.225323334995281 1
0.208985968874394 1
0.168117392558543 1
0.101203373785911 1
0.213396031722028 1
0.271048607531069 1
0.180415240388376 1
0.224534030836936 1
0.362484466999057 1
0.311729764893573 1
0.138363205197434 1
0.0974802795080909 1
0.191836935064301 1
0.168706204473236 1
0.137840381332622 1
0.253202130326912 1
0.327161430286732 0
0.362130104328787 1
0.144535639071781 1
0.256808684632351 1
0.0782847895010574 1
0.216350865057264 1
0.209110177448496 1
0.263532213487548 1
0.115914216889917 1
0.246600235562505 1
0.133722657753911 1
0.187816752670497 1
0.338655018614679 1
0.108158780394352 1
0.224395174433291 1
0.37424211135922 0
0.22981069784103 1
0.206280584607889 1
0.102158494873669 1
0.249477454010518 1
0.202657688038278 1
0.177159686082783 1
0.296062373919014 1
0.206488401684658 1
0.207425830099866 1
0.19223620279169 1
0.240733126575092 1
0.107773462049721 1
0.178364905636683 1
0.21757815871368 1
0.274688097887471 1
0.218619903848275 1
0.148960413374464 1
0.222098452358244 1
0.26384053049638 1
0.320430175909528 1
0.0920760590689759 1
0.0727420820776026 1
0.199012959579381 1
0.165758217962391 1
0.147264715274307 1
0.292206900754996 1
0.179356947593446 1
0.103880568317569 1
0.288516399725234 1
0.243864398957657 1
0.144295057341378 1
0.260389962979935 1
0.100734250645321 1
0.0896804047233253 1
0.131294969144359 1
0.176828837942859 1
0.223650566737945 1
0.201098648967641 1
-0.000616799294213117 1
0.290173902648842 1
0.310560366901835 1
0.193549748027708 1
0.265097976454956 1
0.186603697277858 1
0.111104651729443 1
0.20313282914624 1
0.251087836529065 1
0.165362287973041 1
0.246667720001069 1
0.273698737676133 1
0.245030288888907 1
0.259573158894456 1
0.150782088253634 1
0.341830108760714 1
0.222427139931494 1
0.231451153826 1
0.145766906944791 1
0.174777994646454 1
0.349947372558925 0
0.13954190448769 1
0.290821364156654 1
0.104864676747971 1
0.215387993934368 1
0.29025464176961 1
0.153399758576589 1
0.292531730258474 1
0.265602787842338 1
0.255501858365188 1
0.389535727276823 0
0.235299092168775 1
0.145613696918968 1
0.120670716808632 1
0.180837266149797 1
0.183992268922764 1
0.147439710612555 1
0.254211335125575 1
0.128384490766872 1
0.183021531788821 1
0.0830816746835355 0
0.241788352333208 1
0.137317910472128 1
0.164944013463301 1
0.178827104476309 1
0.086302115741287 1
0.336624927026229 0
0.283644953350805 1
0.252260658912768 1
0.230964582733773 1
0.153647879186058 1
0.276838384297074 1
0.162994768101767 1
0.236672351213522 1
0.135799280135153 1
0.144160016276283 1
0.216874117318951 1
0.0411000726992904 0
0.0119764212681907 0
0.0576373332829242 1
0.24765526474584 1
0.234263407540266 1
0.231188329538503 1
0.153531999225045 1
0.153608550954881 1
0.135083320030701 1
0.230335062889495 1
0.112989220684126 1
0.158162644707097 1
0.308955456385203 1
0.15690659596249 1
0.206098422768909 1
0.119621249300063 1
0.34161281040714 0
0.232182276607923 1
0.194518764150812 1
0.295473589602268 1
0.154719602020836 1
0.243958939831765 1
0.173912410134834 1
0.215526726093528 1
0.254007836917559 1
0.16018130978407 1
0.17560971401082 1
0.137916835954049 1
0.280778866659859 1
0.174089172784823 1
0.250550465891057 1
0.239123802318245 1
0.0866796394584339 1
0.093994750561422 1
0.218332120546944 1
0.0713655436976443 1
0.12753962742726 1
0.238420900989961 1
0.266623554523758 1
0.173909804091648 1
0.048374884615334 1
0.173658780120008 1
0.147888333646663 1
0.322786188935093 1
0.232578611093786 1
0.332211298247629 1
0.0686087816201138 0
0.195796492224176 1
0.0638439589926669 0
0.077484747691403 1
0.191842156195867 1
0.166814275277009 1
0.275324876080616 1
0.151089427170617 1
0.165660008257012 1
0.293362617193588 1
0.259829506531472 1
0.0656034660719974 1
0.153801930890699 1
0.154613330554697 1
0.168849546829434 1
0.0811746243513617 1
0.101169946151545 1
0.35113897692992 0
0.255679177815116 1
-0.00313844029938012 0
0.178485738444589 1
0.0752202779115394 0
0.270536071755966 1
0.109668470920875 1
0.218641119912843 1
0.177851206978383 1
0.144556235878541 1
0.286430465443902 1
0.21779725320073 1
0.160955421011545 1
0.268471596161161 1
0.10378001398575 1
0.228800242719732 1
0.200416710066981 1
0.217179473404892 1
0.173967843433029 1
0.0651055121008767 1
0.157220515775504 1
0.157849329797103 1
0.246014848991676 1
0.126661105317223 1
0.162755132497786 1
0.112312628707671 1
0.113993823068937 1
0.24367062769576 1
0.153852107589847 1
0.246242512157975 1
0.139696918869531 1
0.218883461548407 1
0.323968664185802 1
0.239352615512175 1
0.0462826673713997 0
0.160033290308951 1
0.251947827453148 1
0.310612694248609 1
0.210710966402812 1
0.122289942433421 1
0.196588725117948 1
0.21146524458353 1
0.22838688905449 1
0.29630475327017 1
0.311252703836432 1
0.218125925628008 1
0.115690783323915 1
0.347134169832164 0
0.113076705943741 1
0.220990287752784 1
0.0299910171314263 0
0.235167285054666 1
0.123267496967185 1
0.182095284336512 1
0.21932758932356 1
0.229093461021357 1
0.166480675134788 1
0.208846040789185 1
0.399521508597147 0
0.314696485321922 1
0.250526701750279 1
0.30951561493684 1
0.27770559628754 1
0.301648191867566 1
0.279920761817719 1
0.166696502499528 1
0.178565977640089 1
0.312863203221614 1
0.0950289667960962 1
0.231394205219 1
0.102928213807685 1
0.334321031795894 1
0.156240216981191 1
0.309739195116417 1
0.160731288825625 1
0.167802044645073 1
0.12832647630588 1
0.242199859541697 1
0.221109842220498 1
0.214728429371405 1
0.174107044731171 1
0.19374041303954 1
0.213972587574089 1
0.231134886176964 1
0.0943090168780181 0
0.27404538783356 1
0.232335996091805 1
0.163852757922672 1
0.352558307364474 0
0.174708751416734 1
0.244655629945945 1
0.100884572473326 1
0.235348377006455 1
0.173391403884796 1
0.300882721303518 1
0.290628017909432 1
0.245184417714689 1
0.150892592988641 1
0.256260853912973 1
0.322722215940554 1
0.101986475270168 1
0.174433500643721 1
0.494964220958691 0
0.147719290991489 1
0.211226444197027 1
0.439337055188864 0
0.176943583576568 1
0.167861231160784 1
0.205641478512719 1
0.171554749886893 1
0.0867536119909289 0
0.364116788776805 1
0.252903509301526 1
0.260036028976246 1
0.295044831318198 1
0.141498511539138 1
0.149126787005435 1
0.172231617043377 1
0.140690416862898 1
0.187969193265372 1
0.235887495063855 1
0.0618465024003871 1
0.140692862257399 1
0.228017167262413 1
0.199301858919828 1
0.0882652454775057 1
0.197345304306842 1
0.183966624164634 1
0.30920130854789 1
0.00707003144593448 0
0.217190449842736 1
0.220349595942486 1
0.252343049297543 1
0.155470214052814 1
0.0816255496525368 1
0.302483993934342 1
0.399676915591762 0
0.170046213982451 1
0.425393448443835 0
0.127500468477465 1
0.30578233996276 1
0.309740003593553 1
0.129046676527232 1
0.195696638460045 1
0.274434694698968 1
0.225927076504755 1
0.0623226090385617 1
0.264237281005577 1
0.206799435048411 1
0.25562772283659 1
0.422379803200608 0
0.155552312244668 1
0.184239582846062 1
0.165498372208488 1
0.125813515377786 1
0.1331145292355 1
0.133442399211979 1
0.149098075754893 1
0.262430222892827 1
0.239732514478119 1
0.358879718504258 0
0.0968024749761996 1
0.326567015703577 1
0.245970978410914 1
0.158864723503976 1
0.206487632750817 1
0.183358330225247 1
0.306499201988231 1
0.148631395155085 1
0.219562102262498 1
0.212757263532268 1
0.273139873779971 1
0.210330456368908 1
0.146961226635085 1
0.062668056468687 1
0.138509737091779 1
0.129190168507471 1
0.21489440358999 1
-0.00216035805883533 0
0.135536864504092 1
0.0520357117909579 0
0.268497227225616 1
0.262266068791139 1
0.0635773572638368 0
0.168662664040814 1
0.254245884317907 1
0.134806339322595 1
0.183454711519285 1
0.153709713282618 1
0.286914931955137 1
0.255453256155465 1
0.165121694660471 1
0.320154447042525 1
0.0296177067981072 0
0.194012632887609 1
0.345525353667492 1
0.118691039092978 1
0.113119418856706 1
0.21542354893241 1
0.173170512560158 1
0.146005072306047 1
0.0865316422046184 0
0.134579503853141 1
0.16721064436786 1
0.225576071670573 1
0.173915210453862 1
0.252152633700794 1
0.249388983191625 1
0.172583351134728 1
0.162490934247458 1
0.276998599264902 1
0.116088558617393 1
0.216138264839125 1
0.191106978517868 1
0.263852700764014 1
0.175659981133739 1
0.206797811178176 1
0.129743203612825 1
0.274078922244835 1
0.128517585615818 1
0.0649908926617515 1
0.266474514873544 1
0.0825902414052477 1
0.279787281888463 1
0.213940190251241 1
0.35244799456991 1
0.136760050118101 1
0.104401702650478 0
0.255994916617112 1
0.171363813130657 1
0.212298147345458 1
0.223717673783923 1
0.257368625366202 1
0.228672213443006 1
0.224118486918891 1
0.265624320312708 1
0.351908544224822 1
0.22790775846016 1
0.275317026334307 1
0.127579518063855 1
0.254464924266861 1
0.203475359359445 1
0.150457151619775 1
0.233885948428389 1
0.188321576665542 1
0.357645799993576 0
0.160606339856855 1
0.207690190416086 1
0.11848317963054 1
0.270687150737947 1
0.116977263663635 1
0.324915412447046 1
0.0993832393388508 1
0.36795304977805 0
0.294051984044009 1
0.185301100881855 1
0.0575237324327378 0
0.242245402724429 1
0.222753234561009 1
0.169739699705629 1
0.341167246338041 1
0.136113217014977 1
0.168098265611299 1
0.154414861541845 1
0.158678507588815 1
0.237915616445206 1
0.160987552784786 1
0.184588625170596 1
0.166212152609122 1
0.305052391881643 1
0.161702246973339 1
0.390663596322132 0
0.252774409085476 1
0.126961327862001 1
0.127180182036315 1
0.147408777979045 1
0.21984907228038 1
0.231282076865756 1
0.235424912174902 1
0.305043906665904 1
0.0235570986950703 0
0.173883978378475 1
0.222648376510246 1
0.419556988680727 0
0.29612442387084 1
0.102033010066009 1
0.189434047797776 1
0.0445371880959564 0
0.154783380556752 1
0.169640943367319 1
0.259822299488811 1
0.207351286432383 1
0.2537466225547 1
0.325909318723495 1
0.130991925475578 1
0.233631768508104 1
0.170177036571896 1
0.21089343329068 1
0.103947573058636 1
0.244871460265141 1
0.199392680218889 1
0.211487680197058 1
0.214071198418581 1
0.240796226971056 1
0.296985156855322 1
0.259469806566686 1
0.165769999001941 1
0.127348999321009 1
0.263996991610675 1
0.181056620299995 1
0.214382194201398 1
0.0860236896940843 1
0.163313376943229 1
0.200204770904555 1
0.0461685964581237 0
0.0831891790954227 1
0.274720855215615 1
0.125144279094726 1
0.0740461624212599 0
0.166100640736335 1
0.103956395312421 1
0.250082741104423 1
0.175381475660232 1
0.242548348240873 1
0.149422326184774 1
0.1624342047633 1
0.272420256781546 1
0.0928797931453962 1
0.174164486249145 1
0.148088521886957 1
0.163775463694419 1
0.278923112340561 1
0.281195165210566 1
0.242391013618635 1
0.330226962183068 1
0.202174004578775 1
0.230500443523124 1
0.0431779982424273 1
0.205912582023513 1
0.233261310659829 1
0.23176754933725 1
0.199429418319547 1
0.161193777428323 1
0.206564573765002 1
0.159084887965766 1
0.264939939750942 1
0.173083856667934 1
0.060720850781154 1
0.164464393465626 1
0.223521309507686 1
0.121418321448605 1
0.102805164480102 1
0.265678823260747 1
0.162231612589052 1
0.227770810205991 1
0.159442213632559 1
0.262547832513649 1
0.278891321405938 1
0.21231380980504 1
0.208188812301547 1
0.24713201955238 1
0.182933122467712 1
0.252315727740091 1
0.202673088086347 1
0.271708072529365 1
0.275515057502712 1
0.133382420721103 1
0.149773277242779 1
0.376637457897671 0
0.187811584944363 1
0.0890513581117191 1
0.213825964254432 1
0.158786495646845 1
0.270424383763609 1
0.137070349705799 1
0.108880881854732 1
0.193050685014116 1
0.111674111433264 1
0.139989978724712 1
0.238867540101736 1
0.260412187781228 1
0.200886072945881 1
0.215741748758457 1
0.165584359951212 1
0.263429291902559 1
0.416271273677926 0
0.290062113038325 1
0.114592725756684 1
0.124752343775789 1
0.30922069895971 1
0.345221895970644 1
0.189519231149036 1
0.16626564662861 1
0.261213028930584 1
0.201228141741421 1
0.222111330186891 1
0.0885274012087657 1
0.213518606486732 1
0.159577586023046 1
0.178461491161776 1
0.149364416384567 1
0.112121917005253 1
0.216930605992666 1
0.127294784606956 1
0.191012628444983 1
0.242804787217609 1
0.192591478543398 1
0.134244843789323 1
0.0957103603638472 1
0.146068339372213 1
0.204675739422001 1
0.337274960542757 0
0.161826180795192 1
0.245916490544927 1
0.312553018228909 1
0.280284317769508 1
0.242976866366643 1
0.0934978788045433 1
0.0848889707764062 1
0.3533505712335 0
0.242950882671733 1
0.321669486161892 1
0.112424098306599 1
0.324514804336999 1
0.103125764003046 1
0.186649149200344 1
0.272265486701954 1
-0.0111991669180837 0
0.285562680383218 1
0.168171514000037 1
0.175573736911936 1
0.187596966082049 1
0.157508872270785 1
0.116523145074115 1
0.214257563044314 1
0.118255996926182 1
0.242136668166022 1
0.160473406010895 1
0.285644227443192 1
0.201165726040185 1
-0.0107216895481237 0
0.255418046539659 1
0.15658989785101 1
0.210432200118412 1
0.110750870849315 1
0.326025806889083 1
0.260786890943792 1
0.18246522363916 1
0.200093133786876 1
0.1306100236746 1
0.247763607478986 1
0.249374505731453 1
0.193677076654612 1
0.325854043449882 0
0.142144031874523 1
0.297012194454777 1
0.215433189452463 1
0.220192533435971 1
0.223437785451611 1
0.245324586096312 1
0.0876385368498496 1
0.22293281241595 1
0.166284095752054 1
-0.021458333924824 0
0.0599975664377887 0
0.171655051691727 1
0.149462323660962 1
0.140343882449392 1
0.122839106292968 1
0.382245724412732 0
0.188841813310905 1
0.0218225770915174 0
0.206032107422973 1
0.351896099670556 0
0.229648042958335 1
0.149877443069651 1
0.185061621321714 1
0.229258402865172 1
0.151021973622371 1
0.26456307265139 1
0.138686664436035 1
0.199551478181035 1
0.227922842739599 1
0.123998268453247 1
0.234622204852575 1
0.223729614552003 1
0.252993003751812 1
0.168894566371733 1
0.231772374531143 1
0.310713005907455 1
0.153921820033673 1
-0.00425825431513611 0
0.100141079528936 1
0.211899053588246 1
0.214817043820082 1
0.227307359527099 1
0.0947574691410516 1
0.243025996819108 1
0.244755586948854 1
0.251804691415047 1
0.473654234957593 0
0.318946952252023 0
0.205238848082564 1
0.290249116650649 1
0.349198171152506 1
0.085870165541686 1
0.179354089657864 1
0.23628080534563 1
0.109835754895951 1
0.318949962973148 1
0.224863840907426 1
0.123057728377322 1
0.173794542546672 1
0.181479595577081 1
0.264951450215389 1
0.14508377490793 1
0.201536826239102 1
0.129897745099262 1
0.342995018528959 0
