# Supplementary material for: Bias caused by sampling error in meta-analysis with small sample sizes
Source: PLoS One. 2018 Sep 13;13(9):e0204056. doi: 10.1371/journal.pone.0204056 (PMC6136825; doi:10.1371/journal.pone.0204056)
Supplement: S5 File — (ZIP) [file pone.0204056.s005.zip › results N = 10 theta = 0.2 tau = 0.5 sz = 10-20.txt]

"dl.theta" "dl.cp"
0.466182768232014 1
-0.604594029424043 0
0.00202250962079736 1
-0.198703725078581 1
0.331345107621817 1
0.260341859982562 1
0.100030517364696 1
-0.357466189932377 1
-0.139367521617584 1
0.0653209496442813 1
0.194933422530988 1
0.383253374646294 1
0.457568841016551 1
-0.064899836353312 1
0.613159470316556 1
0.290632002965433 1
-0.3131261264354 1
-0.26672039802158 1
0.00455185228762123 1
-0.470287357702924 1
0.750735703825333 1
0.42534575389207 1
0.0534829929367679 1
-0.190343807718793 1
-0.2150344996935 1
0.470520915081909 1
0.134655782251212 1
0.405214407162518 1
0.6503670052309 1
0.063517353587829 1
0.64821704239572 1
0.152448849961404 1
0.500808537944246 1
-0.0457768722911563 1
0.634798304723585 1
0.157216282858595 1
0.290651015869855 1
-0.589406593176539 0
0.234625959714787 1
0.0542861325660872 1
0.507469436187887 1
-0.0943134618875552 1
0.487370252161592 1
-0.147151426349425 1
-0.112521072716681 1
0.18292571292881 1
0.256694724289984 1
0.255382011486507 1
0.370124925580502 1
0.96119992974969 1
0.298486248023468 1
0.633468801670033 1
0.340522280060208 1
0.495941217714868 1
0.830702706045801 1
0.37753490160132 1
-0.217690964886639 1
0.1055001369983 1
-0.0905511338170606 1
0.258418753377092 1
-0.125292629349589 1
-0.117030051133902 1
0.396886387377336 1
-0.290559580716989 1
0.295577543356777 1
-0.0455703936216887 1
0.685656121257663 1
-0.482089246854649 1
0.233599407011464 1
0.251920357831084 1
0.0312489480790877 1
0.285773864694841 1
0.605265545543183 1
0.00272294522354906 1
0.265822208280574 1
-0.204811447595182 1
-0.000823226255256437 1
0.336639526899704 1
0.0924214224265483 1
0.528633724106712 1
0.17371174666918 1
0.276688489009178 1
0.458071081059897 1
0.134251228383851 1
0.236550769775625 1
0.239066318584977 1
0.476272136523161 1
-0.213395491132182 1
0.214808676592697 1
0.334998879217419 1
-0.18382907209459 1
0.28263020266316 1
0.713149446225808 1
0.148777764668898 1
0.283545884127715 1
0.147389383685839 1
-0.0121876615362517 1
0.147778335962399 1
0.474436389996083 1
-0.218607164859855 1
0.0912503930962401 1
0.0860827326956 1
0.343946399015456 1
0.174671489576606 1
0.527025660934244 1
0.915752360361807 1
0.248638805492108 1
-0.184489660461968 1
0.226990756864144 1
-0.21716898755562 1
-0.124090005413421 1
0.534413875220494 1
0.527589865833532 1
0.352986843887828 1
0.851638497865788 1
0.126559387381047 1
0.979533515189848 1
0.257009390122434 1
0.175137830728306 1
0.449100124733975 1
-0.47770287628479 1
0.649275529777303 1
0.777152227169907 1
-0.368581479234891 1
-0.0595432401344557 1
0.120754978311534 1
0.372425978070292 1
-0.104359360799067 1
0.807769621362565 1
0.00484275897140113 1
0.586931196672864 1
0.474261928487009 1
0.6129112576809 1
-0.0976766306580374 1
0.578171088965879 1
-0.410450694894892 1
0.297900379591679 1
0.602324197070057 1
0.601548180542752 1
-0.14273041611536 1
0.812888171441713 1
0.115668518086447 1
0.730714661287099 1
0.575822514254126 1
0.555819103486439 1
-0.00983738530869111 1
0.486853450407301 1
0.426791513317931 1
0.458266187775068 1
0.362672932934587 1
0.170421111914664 1
0.197642243268431 1
0.180173896643832 1
-0.0634050844623041 1
-0.0110328581489451 1
0.906978951969101 1
-0.422394213574266 1
-0.340334399269645 1
0.37956704644897 1
-0.0707597016438607 1
0.486176017844493 1
0.448281074035595 1
0.349768323834866 1
0.244854618558333 1
0.0114931844384632 1
1.08843675171965 0
0.772250731210892 1
0.674246555998036 1
0.305400765641029 1
0.122590241129433 1
-0.487776180778704 1
-0.363204693866533 1
0.670686596106658 1
0.50721844132451 1
0.728916349391363 1
0.0886083964404857 1
0.0229120166982804 1
0.0196722049504284 1
0.898481214942269 1
0.0374514988649504 1
0.465676173931239 1
0.101748417365858 1
0.230524375286766 1
0.121392021605664 1
0.587026836809364 1
0.214646638696546 1
0.263077484152293 1
-0.138326004874891 1
0.530220439184607 1
-0.35037050318439 1
-0.184265171995537 1
0.0685436680531314 1
-0.163222864386383 1
0.368558157868766 1
0.777675160041054 1
0.49999481291897 1
0.0681150166737303 1
-0.242127837884966 1
0.214376301192784 1
-0.300891721419736 1
-0.451202070099977 1
-0.101526266228137 1
0.686455108095918 1
0.421521004344738 1
0.154750497414678 1
0.429595219675386 1
0.283010498389383 1
0.0145889661024369 1
-0.0872937538689524 1
-0.303402925325977 1
0.78757507444343 1
0.398559522408328 1
-0.0264947480425211 1
0.203319908416249 1
0.36811174983989 1
0.35339039791655 1
1.23009378954334 0
0.683146843008959 1
0.384627288877008 1
0.0157199732919096 1
-0.0117698390184578 1
0.608099659446655 1
0.630558902547564 1
-0.0309440386171697 1
-0.322905627169632 1
0.384996036642761 1
-0.229213120543227 1
0.386481142595931 1
0.395746461627816 1
0.756660558493205 1
0.268160484582257 1
-0.088586682161325 1
-0.159753209032098 1
0.165803122310656 1
0.252593943964195 1
0.297828248044113 1
0.770103584979914 1
-0.0581810798237156 1
0.269233088631963 1
0.720076840004475 1
0.635019257185739 1
0.159976320814067 1
0.46892558219857 1
0.0767220949290234 1
0.247704125214069 1
0.0972354713525219 1
0.198490943904731 1
0.137977124624264 1
0.234624841948893 1
-0.380034955379147 1
0.116385994626106 1
0.353696058442991 1
0.069430740930586 1
0.549824301166853 1
0.247595354655497 1
0.218189937436387 1
0.00738648451007551 1
-0.0239145386802913 1
0.143062976813566 1
0.199610738583139 1
0.329491248395481 1
0.418073476669919 1
-0.282916449046029 1
0.363750903855796 1
0.0183627149813935 1
0.0897832140608494 1
0.648654844224647 1
0.212595939148954 1
-0.121779933487298 1
0.461515705603392 1
0.545095024110144 1
0.250030232188573 1
0.375675256280162 1
0.00291337019297555 1
-0.103823543319923 1
-0.0509919374403763 1
-0.0529413966011861 1
0.601616397759711 1
1.09769593882471 0
0.366985980245338 1
0.762257108743116 1
0.388325575491627 1
0.738629061568615 1
0.348558822812272 1
0.540351696711443 1
0.506276105399922 1
0.512000631481723 1
0.51868123341822 1
0.106597314569479 1
0.808851855786313 1
0.0565885651257003 1
0.552422228206686 1
-0.253662436609657 1
0.190167578188372 1
0.220825088879118 1
0.407365007647135 1
0.54625551003622 1
-0.0842717840278272 1
-0.245090148921663 1
-0.215779773517419 1
0.125651368064644 1
0.309108888625657 1
0.653955289217456 1
0.603584358980155 1
0.513960564414405 1
0.485230850439748 1
-0.22989596433962 1
0.0937025602615445 1
-0.198380162167986 1
0.0780077693019863 1
0.45361168042812 1
0.408394285545553 1
0.492365740251927 1
0.473418109359788 1
-0.17697307170573 1
0.132680036977236 1
0.412077846068776 1
0.243534640974121 1
0.292031252258742 1
-0.302194701643089 1
0.323189287890742 1
0.173164675738883 1
0.176165542784903 1
0.909387665700775 1
-0.480173478231144 0
-0.145116374278013 1
0.304409834943744 1
0.238893638379457 1
0.0535000050416758 1
0.273444089284797 1
0.238687225455115 1
-0.0274070318546659 1
0.861020966593923 1
0.466754693359428 1
0.0261770276204255 1
-0.0704175013131335 1
0.505443175849301 1
0.288752527141283 1
0.128442829517357 1
0.481263391536749 1
0.367929512643879 1
0.6962836333146 1
0.0259984020355827 1
0.396250387276135 1
0.20617815287417 1
0.509186265330286 1
0.581510055732527 1
-0.0448614734932454 1
0.309333344907721 1
0.100020232108939 1
0.243176151869443 1
0.792832723964861 1
0.616742365524831 1
-0.390079873974 1
-0.560332591710794 1
0.69351423796932 1
0.0713610803987795 1
-0.0548554662376614 1
0.180597840168465 1
0.153544196944543 1
-0.0457014857193983 1
0.221265408251247 1
0.299549539831729 1
-0.350076238262992 1
0.31676059123609 1
-0.100496048601749 1
-0.0987056279500551 1
0.458329683992811 1
0.11040514354819 1
-0.0531831102935981 1
-0.62755177864302 1
0.202090765250005 1
0.078963003969752 1
0.156220247075672 1
0.316500930874857 1
0.774490922148289 1
0.237496952132495 1
-0.0349597244513156 1
-0.0539642579099025 1
0.610475653499885 1
0.646821878701871 1
0.26306177532832 1
0.367462272986309 1
0.0558526747569423 1
0.285419866223345 1
-0.246008980607257 1
0.565914671678571 1
0.227698163933576 1
0.038970699832873 1
0.526949846427398 1
0.00465922970321636 1
0.333227205126556 1
0.555510190797582 1
0.230645815983768 1
0.352003974919613 1
0.010511394973949 1
0.337442908631086 1
-0.0538368330216925 1
0.840819731773171 1
0.16983107054427 1
0.279753414067285 1
0.00376363307245544 1
0.0152949339111288 1
0.177541838978755 1
0.205835252910497 1
-0.197596346115375 1
-0.02697980741234 1
-0.178172877634343 1
0.196337614356551 1
0.173466898140295 1
0.0791077254389593 1
-0.0706825554414638 1
0.140472285206986 1
-0.882161262480164 0
0.676820846368021 1
0.432963718271475 1
0.286478628413553 1
0.510676712705658 1
0.0580355325016545 1
0.233076284314 1
-0.148387671806573 1
0.660908980097924 1
0.270868267142224 1
-0.0366441689875688 1
-0.111219588275094 1
0.0137194368512979 1
0.603894211447933 1
0.109995718304566 1
-0.0333775161501455 1
0.267971764947719 1
0.0315493779785412 1
-0.33676373332896 1
0.505920964960509 1
0.547196394578063 1
0.62466944013138 1
-0.132893932369881 1
-0.0320198034372461 1
0.232625082689093 1
0.913124455613021 1
-0.413879272131457 1
-0.356304828631389 1
0.102370354877965 1
0.351305383662654 1
0.746464692796423 1
0.666299238875161 1
0.510540962259271 1
0.872615040774454 1
0.259291772085392 1
0.68576760385706 1
-0.159775760882619 1
0.462329433534945 1
-0.0696016907887466 1
0.0863560188158573 1
0.561512018690917 1
0.576730202526763 1
-0.430209488935995 1
-0.0229920702062937 1
0.377662668994703 1
0.546781630726707 1
-0.0312768556735972 1
0.593573647338441 1
0.235509165849946 1
0.846755925197982 1
0.000881477920045198 1
0.347181738877578 1
-0.413863389062134 1
-0.000633336269986885 1
0.717207710049797 1
-0.0916407030591621 1
0.191839743009251 1
0.251342577801191 1
0.115471589333916 1
0.479218036542344 1
0.0829871637373529 1
-1.03534940767607 0
-0.0807270846490893 1
-0.0648364709030134 1
0.340254058131249 1
0.182438375046287 1
-0.00337272589535229 1
-0.166380701437356 1
-0.328054356625711 1
0.299756937090833 1
0.259959584546725 1
0.171972910456058 1
0.309364436464158 1
0.66424623861707 1
-0.110171564404313 1
0.572818730027471 1
0.349616950823114 1
0.36329617163487 1
0.163804409774234 1
0.0416027297379099 1
-0.226410755468252 1
0.478149181484763 1
-0.409980573042351 1
0.186537035579779 1
0.225213740626839 1
0.290883925859664 1
0.547973418653408 1
-0.25390940154721 1
-0.0708309430390607 1
0.208349453884269 1
0.506849755732044 1
-0.249777374014004 1
0.0447411273713126 1
0.74933028718216 1
0.524374485910615 1
0.830059513062755 1
-0.119024571552591 1
0.323570675778275 1
0.235878570098089 1
-0.50386519505834 1
-0.304649115066885 1
0.0910742262027066 1
0.498916022626698 1
0.816186688122026 1
-0.302829472107557 1
0.628166783199526 1
0.504947240631814 1
-0.204025143801767 1
0.397404120015941 1
-0.00880160796395835 1
-0.214731959335361 1
-0.0376152372175882 1
0.154945669174295 1
0.445406297623947 1
-0.106741150376702 1
0.182529317040788 1
0.0199668680349297 1
0.436755576044424 1
0.203314373107642 1
0.319356111771422 1
0.0272521606731088 1
0.56276196327435 1
0.45019828534036 1
0.854105760896526 1
0.217477336593899 1
0.0603820804358977 1
-0.205855850056723 1
0.404123478145024 1
-0.263991533080068 1
0.541402733562467 1
0.3115542008876 1
-0.486472435664789 1
1.05751423624152 1
-0.695325461612899 0
0.698631057094577 1
0.206340931282495 1
0.338987369489459 1
0.02833710739813 1
0.686160903619352 1
-0.376253597284603 1
1.36301179127942 0
0.651943532509856 1
-0.420027578005199 1
0.667014901779988 1
0.158872899989292 1
0.899968604033596 1
-0.102661481073073 1
0.269450954418848 1
0.243890067931259 1
0.362422434037383 1
0.0274015191886934 1
-0.079698780189555 1
0.577693463774397 1
0.329962866028045 1
0.128547789486331 1
0.227514350577802 1
0.123833800582955 1
0.564390933145814 1
0.0110989699759158 1
0.034650164856152 1
0.0556653695113908 1
0.195935428160821 1
0.199062919133371 1
-0.121975494489148 1
-0.434189140808621 1
0.0329481744945505 1
0.821220771938725 1
-0.0547599745137978 1
0.649765382698493 1
-0.00829581955697406 1
0.490001707270443 1
0.507697031547555 1
0.301275712169755 1
-0.183045968295916 1
-0.639560797986944 0
0.357430295126367 1
0.510568296966031 1
-0.0503535728047612 1
0.0506596232970253 1
0.224934740145129 1
0.337134090114988 1
0.0344397982584692 1
-0.260638887296996 1
-0.662485465640138 0
0.161278344065873 1
0.870277821607725 1
0.0131223370605034 1
0.468850828976747 1
-0.241106949466906 1
0.684645174864768 1
0.777930961470533 1
0.00265052304589103 1
0.405603344780325 1
0.193402054857347 1
0.261166425784888 1
-0.59865800059468 1
0.427684339110746 1
0.572989740130187 1
0.166930445459187 1
0.616335205688813 1
0.253872395901802 1
0.522935542946492 1
-0.0656089356424029 1
0.138407652435801 1
0.623613530387215 1
-0.0330729168657422 1
0.194081763070421 1
0.568396136820119 1
0.204154696279077 1
0.40328165364349 1
-0.220024620599928 1
0.191699814915288 1
0.907991963921913 1
0.280550700242782 1
0.649139038647599 1
0.177678027478239 1
0.208559202226694 1
0.764034794003208 1
0.0233340946447181 1
0.460261639253247 1
0.543164084341058 1
-0.238247217175923 1
-0.380687298620674 1
-0.242572938889998 1
0.491280094487735 1
-0.0137439507008279 1
0.451762715510773 1
-0.171026833703041 1
0.226984522092849 1
0.849691544368027 1
-0.245696193918045 1
0.479189218963584 1
0.11411335355192 1
-0.134736661684371 1
0.398071152695127 1
0.0851118097512373 1
-0.234235417911783 1
0.437198880522792 1
0.802698032828747 1
0.26442278332288 1
0.932017942372764 0
0.341495165218739 1
0.616868354625909 1
-0.593450767173128 0
0.153518253625262 1
0.241574987919173 1
0.897213223818823 1
0.440966304449973 1
0.0561805435770655 1
0.281379554566102 1
0.0914769473562151 1
0.779787026537505 1
0.20839996821891 1
0.622189090828022 1
-0.324807969055111 1
0.404836452560762 1
0.687657906871 1
-0.882589761473416 0
-0.13878456370371 1
-0.0947734672439787 1
-0.0113760914354709 1
0.426381076978003 1
0.527488726891342 1
0.416667567145966 1
0.336856153439668 1
0.661370314668787 1
0.090868993902009 1
0.0888907869850645 1
0.0949000235854823 1
-0.127668339252799 1
0.127583913515134 1
0.133704893846453 1
0.107981498645583 1
0.41877387924825 1
-0.424365422610842 1
0.32595595485418 1
0.102509043068753 1
-0.0751793477331765 1
1.10694119380945 0
0.0705164512393449 1
-0.0271613956473347 1
0.559657090960304 1
-0.360087107266218 1
-0.309920995893472 1
0.593832346135108 1
0.471989020881526 1
-0.679648206988803 0
0.279615555838997 1
0.0338984317243633 1
0.508183288943948 1
1.10659316419229 0
-0.0396369816265273 1
0.164487710190202 1
0.290825057424503 1
0.603321721729904 1
-0.0917915218946844 1
0.240040386980179 1
0.306109894303927 1
0.421031939464348 1
-0.224917020860746 1
0.242800664395883 1
-0.213163269328871 1
-0.839164560581258 0
0.508322358227988 1
0.0773838743325362 1
0.101301598164873 1
0.140007015975777 1
0.459080966393853 1
-0.137157396792131 1
0.0285117668583068 1
-0.120200937428253 1
-0.229586648064291 1
0.617157598723653 1
0.154570271438808 1
0.0264137278499203 1
-0.259832253087712 1
-0.0734163400916393 1
0.341372688077417 1
0.231827274583565 1
-0.144243879093962 1
0.329409803198695 1
0.842895241811281 1
-0.306822926620676 1
0.290069086274752 1
0.0601900188054251 1
-0.579254569988286 0
0.439442691075451 1
-0.250361627151049 1
-0.343601740677387 1
0.142534823823622 1
-0.268940336939165 1
0.4085145207929 1
0.250837318661957 1
0.438552376020352 1
0.466501673897732 1
-0.472614828242358 1
0.762636674208872 1
0.747975566331816 1
0.178722459871352 1
0.411534013259269 1
0.193333835187022 1
0.496116408882283 1
0.529563205345479 1
0.434336756271976 1
-0.325907682232763 1
-0.229047459552875 1
0.167509439489819 1
0.503625728787866 1
0.0974031403749012 1
0.0200829158844629 1
-0.318010523995984 1
0.362609315544271 1
-0.427317531162559 1
-0.480334413391317 1
0.600517906342908 1
0.358205312631762 1
-0.290894911164347 1
-0.708500562353447 0
0.568666163884594 1
0.492607655646841 1
0.871648080662715 1
-0.388206388932449 1
-0.306615636042392 1
0.367779224769526 1
-0.222718888685101 1
-0.0052710989387465 1
0.204357437800997 1
0.347477635723571 1
-0.012981956549545 1
0.407876201561585 1
0.38630885679053 1
0.556168563220862 1
-0.359697932471369 1
0.446736049189655 1
0.290509391217211 1
0.842336557095192 1
0.0312090638668111 1
0.0546042608137429 1
0.0346900200382281 1
0.020389597179392 1
0.643635335691671 1
0.678799588434888 1
0.005528888848449 1
0.255391664871219 1
0.0906151403172504 1
-0.059443825485096 1
0.0823577272214649 1
0.630257921535256 1
0.68101375456788 1
0.462970023848003 1
0.14426283894544 1
0.0241626921885639 1
0.304855746581822 1
0.240449095648977 1
0.0300172338827156 1
0.626086025363768 1
0.253730727022147 1
-0.03593129219918 1
1.03308148478213 0
-0.330181662830299 1
0.367333734392304 1
0.275708648894662 1
0.587477139565843 1
-0.421499922727872 1
-0.0839428673621811 1
0.390520174228183 1
0.700086133629839 1
-0.144099644419744 1
0.169570344801767 1
0.270496141436374 1
0.163215071897369 1
0.519243441326764 1
1.21351856396006 0
-0.45121372827016 1
-0.139151640014825 1
-0.0792560261650925 1
0.602807052132971 1
0.404009356540038 1
0.0971385641718983 1
0.212130841935457 1
0.266785150312863 1
0.0489562541368304 1
0.541337964796943 1
0.926375921432393 1
0.209682998100798 1
-0.115065778717774 1
0.0547599008970045 1
-0.25736767358754 1
-0.183507201036033 1
0.0693133981039159 1
-0.414914187903057 1
0.519793990564587 1
0.25556532090867 1
0.133305545410819 1
0.878132041659731 1
0.61773133176035 1
0.408275900971775 1
0.0781134162358236 1
-0.415899160477291 1
0.551807964045248 1
0.348390872430611 1
0.336588229256472 1
-0.105419167636319 1
-0.0266058616128749 1
0.414855767823819 1
0.691114798371242 1
0.11300026386384 1
0.0887735251133435 1
0.742654717568615 1
-0.0591535669474492 1
0.299270774899173 1
-0.102644136983408 1
-0.210799996451987 1
-0.517629506178649 1
-0.159975613598075 1
0.114643415767237 1
0.435148164990268 1
0.662897423720537 1
0.76363736236178 1
0.0221519001173044 1
-0.324853274325281 1
0.456959598933139 1
0.271354941507549 1
0.187490419588937 1
0.323161113127267 1
-0.278657825678626 1
0.0577139568057812 1
0.311325585922585 1
-0.0855196775289066 1
0.666315650938627 1
0.998175392231315 0
0.611387641483275 1
0.233464231966139 1
-0.367655865483079 1
-0.395852250810389 1
-0.690366533258763 0
0.108233259095548 1
0.777595700546527 1
0.0512871045418653 1
-0.455769728446314 1
-0.0818256036038219 1
0.554462272698652 1
0.661546593745181 1
-0.308044633088564 1
0.440911803399401 1
0.365986636871104 1
-0.0208681358762923 1
0.297896399145576 1
0.466415400734795 1
0.10294346527637 1
-0.295318300149022 1
0.535541433113833 1
0.324629313279941 1
0.220638198731578 1
-0.00422516515824692 1
-0.123970910120872 1
0.0275531367582391 1
-0.0888037742209682 1
0.640072790767959 1
0.591588944960077 1
-0.640400338047639 0
0.530154680947499 1
-0.626060418971769 1
0.255812252203737 1
0.137378001184987 1
-0.0722255407499142 1
0.165183103703157 1
-0.226529354836968 1
-0.147845933851531 1
-0.437350656869074 1
0.0524685988515892 1
-0.32144220430256 1
0.360708776577944 1
0.328557984345893 1
0.419083391714539 1
0.959615215292286 0
0.328418438646139 1
0.576444368488978 1
-0.209568271212408 1
0.225553737439559 1
0.0817021502242401 1
0.464210606718457 1
0.226318242048948 1
0.571030051233995 1
-0.187320622212252 1
-0.0346298179127165 1
0.587814448834239 1
-0.248977958970181 1
0.4647234837796 1
-0.133185678644598 1
0.0274449641164475 1
0.637248745643471 1
-0.192994272431199 1
0.600183583235357 1
-0.357032566936564 1
0.272601439110911 1
0.15256185935439 1
-0.453057852384603 1
0.318687435190329 1
0.389935632795874 1
0.107484619449643 1
0.20690392197902 1
0.557243905056367 1
0.978961925503965 0
0.0467406822177309 1
0.855873674741792 1
0.419035199625669 1
0.18106467098069 1
0.406653672545152 1
-0.498896855513837 1
-0.261984514848289 1
1.13286261429351 0
0.589633900442035 1
0.413054613167711 1
-0.282831947983542 1
-0.0130571979686643 1
0.146155539285745 1
0.32954826794639 1
0.650316121449449 1
0.0741657041162633 1
0.154577148190913 1
-0.0403822548900747 1
0.610890116219087 1
-0.38636099478277 1
0.0625435723165133 1
0.885748595265271 1
0.19407722456611 1
-0.151202410629805 1
0.847267922128825 1
-0.164367807150369 1
0.969898450103882 0
-0.0078290965974635 1
0.134408869357428 1
-0.220659781911783 1
0.435430396583776 1
0.59906515674249 1
0.342032696624567 1
0.495027038222669 1
0.116722402521445 1
0.582914710603444 1
-0.0755388272614034 1
0.390667222713255 1
0.501759514919395 1
0.502278169757101 1
0.305200260161942 1
0.117751699352483 1
0.245820038509078 1
-0.483537680611613 1
0.388395184259125 1
0.290758631713615 1
-0.252162959446048 1
0.0952610885748046 1
0.280199465405429 1
0.130750035521488 1
0.284542609362501 1
-0.0768705746812493 1
0.0566372580786941 1
0.729743220078373 1
0.0152020466645115 1
-0.230702149682576 1
0.643061963410636 1
-0.171568752374722 1
0.136229477970886 1
-0.180919026733793 1
0.985721507172303 0
-0.164186176270757 1
0.0720603593303021 1
0.357014818732791 1
0.506995695994602 1
0.216193150209311 1
0.341188188653228 1
-0.21777347599373 1
0.555945678687566 1
-0.809801874162413 1
-0.325962394473363 1
-0.0962105165540275 1
-0.255675159306893 1
-0.584855636978003 1
-0.379223687975307 1
-0.113268510791691 1
-0.126272934044399 1
0.595630427378748 1
0.537122806297469 1
-0.0263727945498552 1
0.357168777983857 1
0.015797818476416 1
-0.491684473802466 1
0.509337641105421 1
0.584826957276127 1
0.402092636620223 1
0.387343460376117 1
-0.0339248229109454 1
0.25604490491032 1
-0.716143378210266 1
0.162762020851895 1
-0.370700932195201 1
0.835894119023282 1
0.101459740590476 1
0.989174938267776 0
-0.434202720792881 1
-0.00364521276640992 1
-0.0640400644214682 1
-0.406904432717055 1
0.485186699397427 1
0.173591901645546 1
0.810668242294253 1
0.673368904871465 1
0.195943457945317 1
0.266877077005318 1
-0.00259659567860041 1
0.271368037788661 1
0.312226114569016 1
-0.238704021029251 1
0.844805236250256 1
0.164531442105139 1
-0.251355375842344 1
0.611139407192213 1
0.418776179850778 1
-0.525819543290528 1
0.627312865746568 1
-0.41600370448501 1
0.0393721243977217 1
-0.278006842554599 1
0.0649690504044452 1
-0.515876602208562 0
-0.0218015310096615 1
0.206723466459002 1
0.600566512401007 1
0.141020552523188 1
0.813215215517524 1
0.187564687784975 1
0.667879863427118 1
-0.179079392361183 1
-0.399691488881104 1
-0.380973951094708 1
-0.394801838587806 1
0.203636610155095 1
0.184567637611207 1
0.158699985226435 1
0.273797226294772 1
0.319489401775972 1
0.0633829932559824 1
0.357477825218483 1
0.0117532278700972 1
-0.341834304728998 1
0.218962720954615 1
0.193719394413421 1
-0.329604164419777 1
0.643996211565902 1
1.49217817247213 0
0.210997002606922 1
-0.021301254202327 1
0.539897221473777 1
0.209033080570879 1
0.766170279878441 1
0.563581087636494 1
-0.249002219196815 1
-0.272030391065465 1
0.0635775819706803 1
0.208524692072877 1
0.884821689751087 1
0.427692342837424 1
0.353553495934606 1
0.275363939607279 1
-0.378427442121986 1
0.0900950148118518 1
0.137181033925198 1
0.1685175476761 1
-0.143315089694601 1
0.252185069267955 1
0.0341130489264031 1
-0.0790202483517982 1
0.460854391274612 1
-0.316471120802308 1
0.545238135224701 1
0.305854533006654 1
0.387203172209104 1
0.272916032682825 1
-0.29330007361404 1
0.558687582519274 1
-0.494656384017616 1
0.473700232717577 1
0.575407051657618 1
0.0841940046907923 1
0.236088367245555 1
0.453954945901447 1
0.252349072305003 1
0.0761165673427571 1
0.881123707558288 1
-0.13503732095167 1
0.32976454274766 1
0.366636018338184 1
0.699245473573416 1
0.188409508549458 1
0.193371455806876 1
-0.107620524996903 1
0.136328865021725 1
-0.131364628783154 1
0.221280420172997 1
0.0198594782196152 1
0.169791625502968 1
-0.321198094905883 1
-0.0494100634902277 1
0.208625735026129 1
-0.536614021823409 0
0.360438435710656 1
0.259875190439939 1
1.02414081852343 0
0.00446462603070292 1
-0.34238890596133 1
-0.0205871017572795 1
0.858476548106865 1
0.0158309408754151 1
-0.176867732649153 1
-0.376366582068428 1
0.341872580537373 1
0.247859683354955 1
-0.381951069620543 1
-0.127513590466036 1
0.344037239987822 1
0.682883091611559 1
0.290105063495458 1
-0.0760439164897002 1
0.397996543631204 1
0.26066188299375 1
0.15918684536864 1
0.759165968609078 1
0.374804468107857 1
0.424861354820662 1
0.0843861648746276 1
0.408918905042657 1
0.639407364153568 1
-0.242209146947884 1
0.0502456087964467 1
0.362324269867458 1
0.436338727703218 1
0.0751830265282316 1
0.057906009279455 1
-0.450549521750836 1
0.098158632586264 1
0.410771272134804 1
0.560616719635995 1
0.255488178584054 1
-0.0762574853840694 1
0.418686029090948 1
0.357957002499431 1
0.275889784003865 1
0.118353600310871 1
-0.184765087275643 1
0.178365852951436 1
0.860287318874796 1
-0.270164968649588 1
-0.361110913510041 1
0.583454398000112 1
0.159846344565166 1
-0.191456798955478 1
0.0233943193249199 1
-0.450870414246185 1
-0.179407993162818 1
0.348797379414653 1
-0.321598481989392 1
0.734152612995281 1
0.280292515680618 1
0.634251407747809 1
-0.0853538857803364 1
0.125377504312231 1
0.518872654671032 1
0.337038254334305 1
0.304761589139398 1
0.0435151431442379 1
0.026046374603766 1
0.418107837786982 1
0.283348966174482 1
-0.0607508540814899 1
0.433543280374904 1
-0.0204820319603572 1
-0.388092085975806 1
0.296369787696715 1
0.505666168442886 1
-0.232922251576392 1
0.590012915705085 1
0.288022551031159 1
0.453989006046115 1
0.0977278111436361 1
-0.929338119594776 0
0.0784939465571486 1
-0.15586467496361 1
-0.233189850866977 1
0.0331205384213731 1
0.656321001191148 1
0.230137924330946 1
0.0350417645026946 1
-0.0574774918238258 1
0.00541953310156286 1
0.738910613160104 1
-0.0954548022737448 1
-0.189388568055838 1
0.313757095525274 1
0.248146390501736 1
0.484153022248754 1
0.366062974488692 1
0.0981609534188166 1
0.143721844717385 1
-0.227299057099346 1
0.261671123819195 1
0.476814963270848 1
0.319736179683314 1
0.165077914621105 1
0.827633343293992 1
0.539615282997275 1
0.0902286185111374 1
0.41390043041108 1
0.0582599540459597 1
0.379654590022619 1
0.535204693875232 1
0.764080553481589 1
0.201658288972249 1
0.528009422157608 1
-0.327327829892829 1
0.119531730326533 1
-0.132645466727389 1
0.325482736497966 1
-0.245158502065027 1
0.286948588885629 1
-0.123443191071674 1
0.944119627212491 1
0.00948234095049411 1
-0.18629779753856 1
-0.821627592138487 0
0.229527363059501 1
0.219464356955583 1
0.220442606804246 1
0.30239682977116 1
0.328790126254163 1
-0.725929772977983 0
0.202651951144659 1
0.0954510084149031 1
-0.0938649873540953 1
0.141545559832753 1
0.6749024402333 1
-0.0314185264879955 1
0.323449899477946 1
0.104537483736711 1
0.39369452428864 1
-0.167620306195316 1
0.397480999174819 1
0.299690695792854 1
-0.345175082579696 1
0.363789888234457 1
0.0934056870053622 1
0.255105436662229 1
-0.250159149737197 1
0.223962902283725 1
0.301632888963709 1
-0.0481459025680716 1
0.427613227469295 1
0.501599415187979 1
-0.249232376161707 1
0.32926174147764 1
0.0292837417127353 1
0.727231286911201 1
0.327921407433557 1
0.460792857438719 1
-0.381884409097917 1
0.589031812232533 1
0.096250438236606 1
-0.00833012502162181 1
0.527346786535464 1
0.228307958828249 1
0.274247469983404 1
0.268035499341761 1
0.281713354393258 1
0.0688510213430406 1
0.0462783950395379 1
0.0530878166473457 1
-0.0889380680226636 1
-0.424550794827458 1
-0.401317338497661 1
0.279274960759429 1
-0.017766749797757 1
0.0095153698515709 1
-1.26535622117698 0
-0.0143062920481509 1
0.213096476272811 1
0.046288368639257 1
0.102982172602579 1
-0.310120504450026 1
0.521169016559692 1
-0.171360167739835 1
0.620244546607337 1
-0.307823177540159 1
0.00247885433798435 1
0.511919272926991 1
0.886140335991313 1
-0.0201227580082594 1
0.650041799550988 1
-0.256015390793532 1
0.55416760874834 1
0.216074074864141 1
-0.0668277765225898 1
0.200431951938459 1
0.851132707920976 1
-0.280302459435664 1
0.673234723748127 1
-0.176615958195986 1
-0.531074211442755 1
1.12559133957621 0
0.0428225638985895 1
0.230054634461779 1
-0.636789814891307 0
0.343000785709393 1
-0.019271988673342 1
0.645363190790959 1
0.230610977630444 1
0.145861542783562 1
0.31558080642545 1
0.756884264320347 1
0.695409363346712 1
0.725093273350585 1
-0.165470593031877 1
0.350929239335382 1
0.660012874490803 1
0.0726861404711896 1
-0.0310903693766766 1
-0.179462076375615 1
0.547554969114186 1
-0.0402784945242702 1
0.3487989627877 1
0.869878648102472 1
0.24464177941193 1
0.56304732678305 1
-0.214860234314388 1
0.708092561229394 1
-0.114378509248437 1
0.228555721211397 1
0.0224269526905873 1
-0.274864034293171 1
0.643905303306143 1
0.273666779293972 1
0.182353818167423 1
-0.147983730395782 1
0.474808688625599 1
0.317484607688968 1
-0.217889560014761 1
0.303553301583698 1
0.607273453531392 1
0.561981117033342 1
0.350646205137417 1
0.385181554942459 1
-0.403659940064213 1
0.416932468070709 1
0.384742820503014 1
0.390319308234216 1
0.250171947965967 1
0.795031012879096 1
0.324750766234504 1
-0.110327861739903 1
-0.125548637392655 1
0.461846440656017 1
0.263256996414529 1
-0.00994635206809213 1
0.337292529510676 1
0.935435852339984 0
0.196319463901984 1
0.00687108137392731 1
0.169749332396732 1
0.308245597952541 1
0.386149383335046 1
0.434416975746626 1
-0.274795813556458 1
-0.206714007399102 1
0.0668388676187111 1
0.199002740471576 1
0.216863234598437 1
0.355999462173037 1
0.175490796077465 1
0.186509774203571 1
0.416549415392992 1
-0.673296178288146 1
-0.00495099985255552 1
0.270674094860437 1
0.377951533541345 1
0.10220261227972 1
0.343731317580389 1
0.369634252414348 1
0.0894534680347228 1
0.560109034870139 1
0.386926711398897 1
0.116680919068331 1
0.158407479618571 1
0.180429889063842 1
0.269490188791674 1
-0.487456593336468 1
0.472916343690686 1
0.727273024387518 1
0.821830248199871 1
0.517149757599258 1
0.0759982683390659 1
0.124162098159294 1
0.198376698658624 1
0.746349714349486 1
0.249405553324864 1
0.280194420593294 1
0.643697801195623 1
0.937578366133529 1
0.332128340501923 1
-0.213933020870456 1
0.509001216812357 1
0.431156694946016 1
0.242743132815236 1
0.288055486818589 1
-0.536643005961119 1
0.460002335801247 1
-0.263233936985607 1
-0.0266783186181811 1
0.239466859022804 1
0.280332760028578 1
-0.166859817527762 1
0.211336028773521 1
0.216256307744564 1
0.0873374927060784 1
0.335876336887644 1
-0.455721683667614 1
-0.227241002108194 1
0.0393689333353454 1
-0.211637605819305 1
0.212828933091304 1
0.3337186674762 1
0.338786547298543 1
0.703911561812261 1
0.0198911834052712 1
0.0148286300021963 1
0.336104699198527 1
-0.368519681979912 1
0.25069680294721 1
0.906499286761147 1
0.682699529778732 1
0.217015725644517 1
0.448915318096698 1
0.134847727972721 1
0.525491336192985 1
0.0824186423483401 1
0.0592010807240736 1
-0.34958444027717 1
-0.119860379151592 1
-0.0365637866615337 1
0.155333547921007 1
1.06270833928297 0
0.0747113423816134 1
0.0631353431101513 1
0.875063285854756 1
0.410175755192477 1
0.239829069643607 1
0.226838496549859 1
0.304410930300056 1
0.370704071174633 1
0.464984115790406 1
-0.411564623215368 1
0.489259658772955 1
0.234570101232473 1
-0.223212593611352 1
0.62799266539366 1
-0.0326505575865741 1
0.253690298485113 1
0.0482064079582713 1
-0.466286095000746 1
0.166405235847783 1
0.467059601761635 1
0.280628988216281 1
0.19603139375995 1
0.572987536340437 1
-0.0286839488419154 1
0.0698456688386294 1
0.589856196057355 1
-0.112115584617474 1
0.588557352510441 1
0.340385760800883 1
0.199827097555827 1
0.476899905242495 1
0.376218495285828 1
0.171118532368728 1
-0.18638564749102 1
0.254786175270503 1
0.291615185094712 1
0.0753286782136397 1
0.238331209419659 1
-0.36116633267802 1
-0.0816462506904073 1
-0.696410651562439 0
-0.183308259646836 1
0.481775199102531 1
0.611620478201958 1
-0.117344644326888 1
0.056695730355473 1
0.264344443910022 1
0.121709710399616 1
1.05000764813303 0
1.16515476886725 0
0.338131024032136 1
0.470360693989179 1
0.280248576337839 1
0.843512825849724 1
0.309277406982508 1
0.00146593047169935 1
0.746091666919381 1
-0.298506563999622 1
0.383900244648499 1
0.435149275435955 1
0.170784963955071 1
0.207845774250626 1
0.0457172308523956 1
-0.260243961302958 1
0.340405581520033 1
-0.239841464401131 1
0.375004114976796 1
0.0102152482367101 1
0.141848137155623 1
0.21308684690051 1
-0.236773717902318 1
-0.0783441125000532 1
0.0799676451938273 1
0.259427883113382 1
0.262939131472853 1
-0.525293467643437 1
0.268691575619554 1
0.0938901247228808 1
0.23427536304635 1
0.279957344890736 1
0.358302640808598 1
0.318740322157814 1
0.682574104085499 1
0.0875250868767991 1
0.421231951443849 1
0.518196562211042 1
0.321188330274363 1
0.0403148737253477 1
0.0546216078644992 1
-0.170130051281704 1
-0.188431456539572 1
0.370198882891016 1
0.116705990749476 1
-0.124091258270211 1
-0.0695490481413775 1
0.647372094400978 1
0.557230550510735 1
0.0861970974927994 1
0.19755547493641 1
0.173459412853544 1
0.85843138156258 1
0.717918961907214 1
-0.00674183219377079 1
-0.259872665346541 1
0.205519773512818 1
0.1709397508235 1
0.383174207005413 1
0.595284954691532 1
0.596165006258103 1
0.536512638795127 1
0.78922670122399 1
-0.0372296268418634 1
0.590920340953905 1
-0.225153234334562 1
0.407390033837026 1
0.417442274702388 1
0.446036295969193 1
0.102878155298669 1
-0.500600719732013 1
0.545511726637563 1
0.419544781388081 1
0.156025872757021 1
0.41344189032291 1
0.349020626610591 1
0.341976246819491 1
-0.202180285782082 1
0.575072612363713 1
-0.855601442883115 0
0.417561743815038 1
0.133201598194719 1
0.38683969415256 1
0.450665740868294 1
-0.151148695778605 1
0.111831933335985 1
-0.213173466749146 1
0.365263457082776 1
-0.315017833246756 1
0.402882036227464 1
0.418185886378942 1
0.576750239863596 1
0.273700937426407 1
0.570872210747474 1
0.261048962702358 1
0.6295071579063 1
0.314512391808539 1
0.476518228969504 1
0.220998480731235 1
0.0387499341427119 1
0.42097290467533 1
0.277298861768036 1
-0.262423156495212 1
0.671517641595223 1
0.333564840787715 1
-0.292313221302992 1
0.499895144445705 1
0.434003036951877 1
0.497054706045583 1
0.00510841374604961 1
-0.0703769482600923 1
-0.197645259720341 1
0.77952596093883 1
0.325509214863704 1
0.0960680443289911 1
0.282257965289244 1
0.557098185292029 1
0.190671680041823 1
0.47607333503833 1
0.217756140382633 1
0.682553173819031 1
-0.630825717852725 1
0.63096563442784 1
0.722883942427511 1
0.049639126899061 1
-0.104151323938989 1
-0.00714918670594934 1
-0.256709758865346 1
0.909973338654185 1
-0.325716675881309 1
0.548230306510428 1
0.459479883941585 1
-0.288937445890696 1
0.0443465114459636 1
0.337664032687155 1
0.620052983406601 1
-0.551495720752478 0
0.249732928628282 1
-0.315284482167798 1
-0.345204804967873 1
-0.38549493824502 1
0.145669903461073 1
0.32158222761303 1
0.642957092244472 1
-0.232318929936714 1
0.309967694729251 1
0.177888034782548 1
0.000682538233785997 1
0.0697048816495784 1
0.20799639874047 1
0.361975006832651 1
0.231482305107027 1
0.35230476163057 1
0.122145073007702 1
0.225270775052162 1
0.0388965513497717 1
-0.0137884344563059 1
0.760404754990344 1
0.0328950464776269 1
0.338243251987638 1
0.540842131466439 1
0.316032260302722 1
-0.122972263848636 1
-0.219294560102888 1
-0.322515488024466 1
-0.0744629427866225 1
-0.199822936393914 1
0.326718692131483 1
-0.69425973816698 0
0.365390544786066 1
-0.129230268803389 1
-0.00451384268838492 1
0.329544329609426 1
-0.129672448921084 1
0.154936337492696 1
0.0483368465553999 1
0.571398565980059 1
0.0190141422417861 1
0.0345113993589001 1
0.185092157148078 1
-0.0961741398966631 1
0.537057117607883 1
0.720285396987385 1
-0.222326828573427 1
0.0587368375008436 1
-0.245084391457417 1
0.222171900436513 1
-0.196950800877181 1
0.484354108011873 1
-0.283880444091992 1
0.585484200989867 1
0.140245397496039 1
-0.704393539427013 0
-0.172587968843072 1
-0.558907030729735 0
0.273213152938332 1
0.251772660429335 1
0.549119012290844 1
0.139974143846163 1
0.402147075070067 1
0.973836155727746 0
0.482223074397556 1
0.211408371661674 1
0.899836546581043 1
0.170042525402758 1
-0.174310803199548 1
0.800775394298323 1
-0.187024019840879 1
-0.0723808548165651 1
0.0263685494689609 1
0.415325836878746 1
0.743401501893064 1
0.19112113605145 1
0.176929752179357 1
0.401152064348619 1
0.610892251441516 1
0.243232044778574 1
0.0535121482456082 1
0.411463108173196 1
0.124195167338939 1
0.418338437358992 1
-0.147789424702754 1
-0.422295625462269 1
1.07178922756995 0
-0.194312823417587 1
0.352228322208035 1
0.669042218925206 1
-0.224377645282904 1
0.167225948097599 1
0.54158855714027 1
-0.258045342819013 1
-0.265129565545056 1
0.491574308629584 1
-0.0371642135787853 1
-0.449752217776918 1
-0.219665121931744 1
-0.153044590510398 1
0.442934310238473 1
0.00668618757889426 1
0.18590468979821 1
0.0437436496333329 1
0.591725843796171 1
0.448911217663392 1
0.644969835137863 1
-0.549000900851958 0
0.386214962245648 1
0.22301571523719 1
0.520016522167015 1
0.691422557638201 1
0.430983318186273 1
0.775134234167519 1
0.171111498255606 1
0.396110373782176 1
-0.205949502001753 1
0.491999021970949 1
0.368973441053632 1
-0.0981322581056204 1
-0.538866408921268 1
0.279573888825458 1
0.519096920342291 1
-0.0616413143343207 1
0.255182650553938 1
0.662684209932654 1
0.263680070014499 1
-0.238960977329828 1
0.226264791836763 1
0.248702803534385 1
0.133294474026732 1
0.0183250302938438 1
-0.450767197188386 1
0.153742500703086 1
0.138255423401768 1
0.515350819560101 1
0.0362193340719305 1
0.00928135637567006 1
-0.089740138768987 1
0.0379670794990496 1
-0.403697778990381 1
-0.131946790013705 1
0.354425896833561 1
-0.275093780246961 1
-0.159128020148566 1
-0.0944172733243453 1
0.0908339345265095 1
0.118355151491265 1
0.277615630008572 1
-0.0450018607266163 1
0.327791861918767 1
-0.141394043973139 1
0.171016699877961 1
0.206498085915526 1
-0.279316034090678 1
-0.200286941600029 1
-0.388576745398981 1
0.323776583947199 1
0.0872814625729569 1
0.28657300985656 1
1.08087124936798 0
0.416844062400089 1
-0.153812193105616 1
0.160477406032884 1
-0.413465949691048 1
0.0656994136676617 1
0.660063022594551 1
-0.613336149591973 0
0.708848406787961 1
0.245115462061846 1
0.966573180623498 0
0.577449202343175 1
-0.187878991382545 1
-0.15036822173728 1
0.443820651340025 1
1.15203164535303 0
-0.7680867389238 0
-0.145445606232649 1
-0.321223406283368 1
-0.106028828762346 1
0.451180652985128 1
-0.291359927116516 1
0.171810252204882 1
0.370541413473618 1
-0.424717317022931 1
0.28234399441969 1
0.293280562223289 1
0.757705393081575 1
0.576258113974716 1
0.177937011838922 1
0.0911864856924613 1
0.772814601530396 1
0.520928066311644 1
0.835245705006433 1
-0.242520032603118 1
0.107413579348807 1
-0.00456512883427316 1
-0.311859527914941 1
-0.104746983839613 1
-0.199505436744046 1
0.346332576993546 1
0.432031987788216 1
0.242750866259998 1
-0.182618349818639 1
0.217208477818571 1
-0.0508206622460672 1
0.202838555810378 1
0.82311240804146 1
0.229831484383083 1
0.720879334986591 1
0.269301915389822 1
-0.650712665708918 0
0.444009332563666 1
0.0242289528859158 1
0.112447689624475 1
0.35032980687358 1
-0.742918345202255 0
-0.137965147430399 1
0.307984313445928 1
-0.108755063598365 1
0.171365402318633 1
0.985965367699799 0
0.719508128159098 1
0.0879437091749129 1
0.332788790404348 1
0.166820868803246 1
0.754957901012196 1
0.268740978055265 1
0.163159038871915 1
0.302810885572816 1
-0.181153339785231 1
0.679265589156536 1
0.471529455631075 1
0.0863605832822244 1
0.428209586055854 1
0.736353356507779 1
0.506677618170823 1
-0.205777613495175 1
-0.0446470354375008 1
0.311485079184835 1
0.601352724535749 1
0.413924057322292 1
0.173596440872941 1
0.785580105230152 1
-0.277562626701926 1
0.439997229599859 1
0.473979078892393 1
0.123981569310967 1
0.104609708671225 1
-0.10695736790429 1
0.590402793889301 1
-0.115041700696561 1
0.20160701575738 1
0.259593587181596 1
0.58983993904076 1
0.339632263759173 1
0.125206090087453 1
-0.23706440685603 1
-0.0906979011644067 1
0.0162207666777646 1
0.187919438633404 1
0.293448947057294 1
0.23845633230154 1
0.733286025164598 1
0.148203657594385 1
0.719901311668421 1
-0.0486620960891071 1
0.714827865201498 1
0.0170652247546273 1
-0.26209132691377 1
0.29129325004573 1
0.429292303243993 1
0.722601193913235 1
-0.205451837872605 1
0.860718664376853 1
-0.0905053513205166 1
1.03365879946904 1
-0.319970779119576 1
-0.206226326949534 1
0.187743035258596 1
0.30266627454815 1
0.253988845165659 1
0.364904332132008 1
0.224184735488121 1
0.396885815530555 1
-0.0804431176534172 1
-0.134703884505682 1
0.333777530036391 1
0.389952339883943 1
-0.170411783148174 1
0.390858386020193 1
0.502178403524075 1
-0.180186624403737 1
-0.657102649530344 0
0.181167766091564 1
0.482045659664014 1
0.275624358192621 1
0.0558269059271207 1
0.476092184428734 1
-0.416723030359834 1
-0.084436992804685 1
-0.378030012594916 1
0.122153303430427 1
0.284893073342151 1
0.515950236510598 1
-0.236637737433183 1
-0.168905366418289 1
0.0560080964364508 1
0.77867403516921 1
0.0912631687094083 1
0.353966740834966 1
0.361248319939863 1
0.0643490513335618 1
0.00788477155630357 1
0.605820431592168 1
0.591435912853952 1
-0.456537890745704 1
0.393717299336718 1
-0.0433480510107578 1
0.562293876735537 1
0.188548121768037 1
1.05512627627922 0
-0.0978346354794829 1
-0.213537282311974 1
0.16760599757994 1
0.41232795356478 1
0.78930912965624 1
-0.30352401050169 1
-0.0897974660721794 1
0.122207196275964 1
0.57332416089463 1
0.253164424782885 1
-0.161316744746733 1
-0.100585990373158 1
0.0020982697079814 1
-0.376863375103218 1
0.414107243499675 1
-0.389830879168647 1
0.481497935897365 1
-0.0282014068547845 1
0.394830878326789 1
-0.0498461022827867 1
0.593892080652232 1
-0.496065078766298 1
0.404452572934615 1
-0.525448690963978 1
0.675835275169401 1
0.523605355391237 1
-0.282690747198352 1
0.434314983185126 1
0.599042812045766 1
0.202803207560839 1
0.839386434361623 1
0.554119088093032 1
-0.250825824930762 1
0.21878207208332 1
0.305012150969408 1
0.612224954034723 1
-0.234583768804646 1
0.254065301862619 1
-0.285256995813766 1
0.424484855638566 1
0.861737138897223 1
0.233449705206351 1
0.640134431908176 1
0.472504113929795 1
0.131320317262464 1
0.317748592118982 1
0.247481087799975 1
-0.157519158471694 1
0.220605447608766 1
-0.567073671012169 1
0.861866425655795 1
0.0526595030317004 1
0.282272538541466 1
0.819549940734697 1
-0.377856620772388 1
-0.201717617682304 1
0.205626048271101 1
-0.287723569745141 1
0.201458258121798 1
0.306226835835488 1
-0.305615487587184 1
0.312319763499872 1
0.123847364142519 1
-0.0354032459055048 1
0.733488041550693 1
0.270092977955678 1
0.385991108471957 1
0.510572633454859 1
-0.325298625502222 1
0.207851112587328 1
0.63363866863673 1
0.552612979312701 1
0.174464802892862 1
-0.382127007837428 1
-0.573941582542413 1
0.80500523601239 1
0.211144238894728 1
0.51801981431136 1
0.765528193215657 1
0.00436904171836484 1
0.441638954506288 1
-0.335874804980372 1
0.574956896337692 1
-0.086591236971742 1
-0.0606962535741693 1
0.536292836822454 1
0.260234431021894 1
0.263885769599702 1
0.109278134370024 1
0.257140423676482 1
0.11536101409242 1
0.441361344455665 1
-0.183787088706864 1
0.0929337816999465 1
0.379147190681824 1
0.133528821288685 1
-0.230710735196453 1
0.294119940146681 1
0.0648046809804545 1
-0.0826268476873663 1
0.0649633054490024 1
0.797574102950763 1
0.306986038974692 1
-0.0819777106617255 1
0.379336577238466 1
-0.380386213385187 1
0.672619435734245 1
0.0282747302889904 1
-0.0980492385626027 1
0.235449117481405 1
-0.0573901572796216 1
-0.0127995579792805 1
0.619626594297184 1
-0.185854001955033 1
-0.0729260935006965 1
0.0699742691577822 1
-0.308555585564348 1
-0.278904001312786 1
-0.0214356976266326 1
0.0617130778234565 1
-0.0810216924909968 1
-0.132208527374704 1
-0.103381623701425 1
0.107903851371343 1
-0.0178744561345565 1
-0.317244136769376 1
0.364061664715712 1
0.218664672389702 1
-0.0618408282443423 1
0.449655671228604 1
0.464108865175563 1
-0.19827068026205 1
-0.337591019351502 1
0.0813674499984902 1
0.584909392184557 1
-0.22533122014652 1
0.181867159291543 1
-0.205861741170605 1
0.431195748421942 1
0.642476769205673 1
0.901363862183782 1
0.0720985586951296 1
-0.356916624189768 1
-0.0275127645839108 1
-0.350301006160353 1
0.380649041497074 1
0.390515619990073 1
-0.248123208488276 1
0.374936008377766 1
0.257227702090049 1
0.941710711898193 1
0.778654677821877 1
0.748850283614066 1
0.529249624976743 1
-0.2579377112672 1
1.00489044823047 1
0.708881889147682 1
0.414199997654434 1
-0.0167915863475734 1
0.301366794381999 1
0.443274634554945 1
0.446625306561241 1
0.30082942938474 1
0.429233462214021 1
-0.659221391862094 0
-0.0355513319604633 1
-0.154898407402369 1
-0.0554538203936199 1
0.437161272856264 1
0.44564024002399 1
0.0955064705218474 1
-0.0706520441589537 1
0.583257471261684 1
-0.196913412217042 1
-0.246712916465359 1
0.0508708568007516 1
-0.380503600403607 1
0.036758258317138 1
0.228820239972225 1
0.546838335490432 1
0.15312726314394 1
0.11477149438177 1
0.480961722784824 1
0.335126457202204 1
-0.143819841241419 1
0.197168365737752 1
1.26938634824636 0
0.66166163911717 1
-0.144948587218298 1
0.25474536678286 1
0.495355119970341 1
0.639035019480469 1
0.122330615119794 1
0.886511911808 1
-0.294315080476755 1
0.139068418140861 1
0.352859533713524 1
0.0264913406910119 1
0.0298598421130202 1
0.524773266801113 1
0.440893210416482 1
-0.120256422716197 1
0.357692212532935 1
0.414569400388971 1
-0.00837083369706368 1
0.285574413826013 1
0.115870141978332 1
-0.312075005132643 1
0.266009910706763 1
0.842776337338419 1
0.465509057092627 1
0.0705577843322428 1
0.354293085977534 1
0.263971561298038 1
0.287824346652047 1
0.0826435271998064 1
0.361909346532775 1
-0.0552968528398244 1
0.101907504768982 1
-0.064220653715932 1
0.670262730253362 1
-0.0818130349153878 1
-0.621713697867484 0
-0.0343457647160607 1
-0.174017440468435 1
0.646768155576623 1
0.156618754177658 1
-0.677835558292385 0
0.314488244676926 1
0.317726879043323 1
0.0391985423330141 1
0.183996624329602 1
0.246694561292604 1
0.766605466934033 1
-0.447416591848493 1
-0.160420213409064 1
0.292872513634978 1
0.366709065601369 1
0.810437995789699 1
0.410028153957134 1
-0.317528546830104 1
0.323099553266771 1
0.417868167340678 1
0.397862945496279 1
0.441416639557202 1
-0.0307646259972213 1
0.649242292203255 1
0.427061734155482 1
-0.200070340013549 1
-0.170250099811423 1
0.615847340257743 1
0.587225754828004 1
-0.0385837815631119 1
-0.00174621718973314 1
0.408144918659052 1
0.89231835989842 1
-0.151047237031273 1
0.37804913986886 1
-0.234166051086188 1
-0.0309779706695124 1
0.185717673079768 1
0.295716894604084 1
0.367233035607621 1
0.0811584786895206 1
0.208926496632529 1
-0.0562159482512891 1
0.5294023682557 1
0.16735375034134 1
-0.0482881786941903 1
0.500026347716916 1
-0.0667329642790169 1
0.287429998332932 1
-0.0098964008759195 1
0.110599926378314 1
0.000267701373383784 1
0.450388213846889 1
0.830857523217243 1
0.532703419973927 1
-0.11784006042306 1
-0.0675780867789295 1
-0.227743637660213 1
-0.0346363354270974 1
-0.00447055740213473 1
0.245219247408412 1
0.175627726809349 1
0.576344402283754 1
0.760388016989072 1
-0.412985318628898 1
0.114601494441985 1
0.299455768942155 1
0.91692094841485 1
1.10496648592249 0
0.108955454267177 1
-0.26007135831125 1
0.0643174331356872 1
0.642617637854654 1
0.481723644018585 1
0.243235780178319 1
0.43625681052075 1
0.315194915689227 1
-0.528561634092729 0
0.695013997877079 1
-0.138616434828954 1
0.239346242351993 1
0.533779018958331 1
0.761097392909709 1
0.572868828780525 1
-0.444643735885691 1
0.0137125257260336 1
-0.597423544736748 1
-0.248720147360666 1
0.0305117429389254 1
0.64128508419595 1
-0.0487268621529437 1
0.17619614632738 1
0.0581508743877159 1
0.0862110345486636 1
0.820697157825841 1
0.305027417556353 1
0.57254184149285 1
0.274733373500424 1
0.562968517168361 1
0.403236666759872 1
-0.671472911369053 1
-0.326576517593241 1
0.318277232562636 1
0.18077025372651 1
0.582887741741806 1
0.382132473343988 1
-0.0329620116925086 1
0.259309020885365 1
0.349936729455414 1
-0.0613025320951765 1
-0.00623213688336571 1
0.281082315773483 1
0.259597019633658 1
0.648287659654551 1
-0.222282866245077 1
1.03603484073563 0
0.490062088687664 1
0.191660010952301 1
0.14528743537555 1
0.240519106362299 1
0.0358461981173833 1
0.115175586925804 1
0.131272914239243 1
0.280799792324437 1
0.349117074699346 1
-0.176924512430437 1
-0.331628851225653 1
0.0596079224614602 1
0.470151588691351 1
0.118133725134296 1
0.200258331533999 1
0.61939011404692 1
-0.0333210807822671 1
0.902492342840053 1
0.279086950563468 1
0.148802827571065 1
0.415118211040335 1
-0.289466850375095 1
0.121688054447653 1
-0.362281410284297 1
0.130079787799446 1
0.560348362857389 1
-0.591534102196546 0
0.378745717273754 1
0.165000028552612 1
0.537984570717784 1
0.16021695490453 1
-0.0784491861996803 1
-0.0500856770642527 1
0.251945838719362 1
0.466205506614258 1
0.778797589346383 1
-0.309861950518652 1
0.473656492976477 1
-0.120330513262004 1
-0.52947943427607 0
-0.49741878836833 1
0.0801784977158582 1
0.119948988016182 1
0.225603452104419 1
0.200771795431521 1
0.417077994622595 1
0.241957377628456 1
0.210801427168736 1
0.425859984624744 1
0.245891872163184 1
0.194020161499226 1
0.178560936888277 1
0.513165996106308 1
-0.203272773868804 1
0.165102948656964 1
-0.149947171731032 1
0.406093326549505 1
-0.0639010792869798 1
0.211459808592079 1
0.167753991723225 1
0.162008411145174 1
0.235341229613499 1
0.513582820078547 1
0.102477500600145 1
0.888819978985 1
0.503281545208358 1
0.439428523378445 1
0.0173626909990875 1
-0.240097821679547 1
0.104439423924445 1
0.170475607059425 1
0.554286380233183 1
0.0725233790405487 1
-0.247868182506957 1
-0.0281093480479487 1
0.00365996684341388 1
0.116656023099119 1
0.413156758627806 1
0.636922919220902 1
-0.239860439847049 1
0.110191918042291 1
0.00270532538574217 1
-0.00686738208211229 1
0.0640788276546539 1
0.603986715231904 1
-0.435265192506867 1
0.185667827162004 1
0.680205810426262 1
-0.463364987351487 1
0.233191746287692 1
0.184140171921701 1
0.0740453949237229 1
-0.140408526730059 1
-0.233202547572768 1
0.150424139308236 1
0.30817765852417 1
-0.0101005481069077 1
0.64459106363008 1
-0.00817710706157399 1
0.306015409318933 1
0.56523844746682 1
0.4490098553315 1
0.415761184596919 1
0.103547775002572 1
0.675546306848584 1
0.0459820114175524 1
0.492061428566823 1
-0.326735169822258 1
0.393038637877273 1
-0.533394943545276 1
-0.42631895195623 1
0.481583165490634 1
0.563901332029796 1
0.521141974026804 1
0.606094440036798 1
0.325346277081802 1
-0.0664420198110731 1
1.16781863075542 0
0.102880197605898 1
-0.245696797169878 1
0.0575035177117819 1
0.431232106496742 1
-0.0310292078970083 1
0.498802290359485 1
0.223476472816807 1
0.00938401869844446 1
0.225382221453769 1
0.549193425676178 1
0.754673759798823 1
-0.139147791143041 1
0.539208378882378 1
-0.222562550601612 1
0.768062648211884 1
-0.0318633131163336 1
0.319702413676778 1
-0.225394008711609 1
0.229893927799281 1
-0.299531456805887 1
0.127967336024992 1
0.241362193207577 1
0.0320712734351887 1
0.308786419071036 1
0.352636278735335 1
0.341143027853492 1
0.343269718724813 1
0.248487580425367 1
-0.094519313015132 1
0.730498079470993 1
-0.0857049584256443 1
0.171266931726915 1
0.0775607437877987 1
-0.147213434578979 1
0.460384653489849 1
0.00769076615131617 1
0.816711729122694 1
0.365217858116127 1
-0.226719917274392 1
0.336387484052029 1
-0.0689783551768768 1
0.631436747422407 1
0.189853954795308 1
-0.206150431759384 1
0.0679476754690731 1
0.2387215040671 1
0.179348039991098 1
0.512959619484852 1
1.02074856563063 1
-0.709019262721071 0
-0.0309393535734649 1
0.457409632900834 1
-0.182926571007793 1
0.95087374002913 1
-0.326892299227299 1
0.114034541750752 1
-0.164979010208139 1
0.0118567383273507 1
0.444383858162582 1
0.885870764414463 1
0.214053115429801 1
-0.702208633480844 0
0.41032817002299 1
0.589526635944935 1
0.157911353612475 1
0.098654409607621 1
-0.1375898737063 1
0.153326877816706 1
0.316772826954616 1
0.338284482685683 1
-0.424399057496186 1
0.747241813643624 1
0.019740916398125 1
0.0848310088990886 1
0.0688511746258044 1
0.384569414515319 1
0.348796853260431 1
1.16968279292499 1
-0.378570757139004 1
0.634689519979581 1
0.498494875752102 1
-0.143453048755585 1
0.408843204706046 1
0.128743166288933 1
0.967792646322889 0
0.184111327996495 1
0.40251362829491 1
0.199209152452234 1
-0.00271927671648196 1
-0.168135695172518 1
0.282864400674184 1
0.50269582669727 1
0.29946336786518 1
0.170754633135061 1
0.418824350716737 1
0.585880306950455 1
0.175951152602351 1
0.128025273006816 1
-0.240223789374891 1
0.0950343886519814 1
-0.0378970261725417 1
-0.470949815079756 1
-0.311574534906215 1
0.610215591337731 1
-0.318240622943747 1
-0.334678260751453 1
0.73614059274279 1
-0.165249133648093 1
-0.249228436825494 1
-0.0385452525802755 1
-0.0332619452814 1
0.188894269940716 1
0.449012819036225 1
-0.0153613459841209 1
-0.721122607658223 0
0.309063527941574 1
0.2519752294607 1
0.416850550130966 1
0.028073924124535 1
-0.12530593237139 1
-0.221886346505612 1
0.599488291721017 1
-0.337610084993186 1
-0.0766837683205311 1
0.753160865238283 1
-0.0722969217195182 1
-0.0120440955312213 1
0.186475458496691 1
0.0324842800311763 1
0.0918830276606128 1
-0.100153538192584 1
0.600220401923498 1
-0.0590662441664672 1
0.693521555268834 1
0.450573855338472 1
0.389369113255351 1
0.272682632562327 1
0.169477415250824 1
0.294929842080132 1
0.572683322952247 1
0.452727762175544 1
0.499830074030408 1
-0.0146211822250404 1
0.141758141251895 1
-0.000612815044179676 1
0.563068026503217 1
-0.292143783434096 1
0.20480812002576 1
0.306729469929765 1
0.468589821793181 1
0.584612648220962 1
-0.161379035997082 1
0.369545747053757 1
-0.0054715632137424 1
0.304324313993759 1
0.639534987244474 1
0.427651442906417 1
0.27977887256704 1
0.541289141456622 1
0.664445917241121 1
0.199953658837927 1
-0.267068769976259 1
-0.409984578385293 1
0.286372189288928 1
-0.12473247281142 1
0.0370570651450581 1
-0.108740299278041 1
0.352200978733997 1
0.0607952736918574 1
0.563064785930041 1
-0.0155317794632978 1
0.309631473105318 1
0.136892738884789 1
0.732180560074462 1
0.261265786855398 1
-0.257733112385046 1
-0.170602090283158 1
0.190695682027416 1
0.38063689752727 1
0.734871767177159 1
0.480829585139243 1
0.00564551798487242 1
0.276135088848048 1
-0.0248246516455921 1
-0.0715678656244051 1
0.321602010991954 1
0.214803919689117 1
-0.137084642964572 1
-0.0236988614623315 1
0.711465319398135 1
0.374132023715508 1
0.421734404670374 1
-0.145744617019838 1
0.251381328422956 1
0.497613480051066 1
0.120728845759899 1
-0.0983893218998443 1
-0.216198170907346 1
0.249128600799493 1
0.720323769981233 1
0.0264301218837035 1
0.324291290364264 1
0.238142226337699 1
0.259908879476529 1
-0.0381722686199542 1
0.281868007721557 1
0.200951307266537 1
-0.00250612026676983 1
0.0981324994262402 1
0.099440761863829 1
-0.179443072831759 1
0.133927597012672 1
0.126616187834467 1
0.814925729111866 1
0.0732347217703344 1
-0.108150061252341 1
0.186187132839527 1
0.162655006710509 1
0.463391332273487 1
-0.286076767082265 1
0.54653416226595 1
0.10673135051668 1
0.825092920273638 1
0.714018097966329 1
-0.113630029060927 1
0.319376042481209 1
0.0161147113672731 1
0.214483910208044 1
0.00176740821176198 1
-0.256130040886902 1
0.0319534227023573 1
0.00328301320490615 1
0.780795448187565 1
-0.037407738242381 1
0.398240893966663 1
0.503190266857966 1
-0.264896260258525 1
0.49206903725847 1
0.547584440008079 1
-0.0803245675368701 1
0.122053496979071 1
-0.316972610196959 1
0.849877071347089 1
0.322303961222054 1
0.41416359285113 1
-0.530066306735572 0
0.48507396243115 1
0.334223128703712 1
0.256473985948092 1
-0.299911190958931 1
0.0525318417705555 1
0.227930233024156 1
0.490642591748968 1
-0.173610009278008 1
-0.21176673466967 1
0.108887809062303 1
0.216767981784762 1
-0.0258783321960386 1
0.30508335860915 1
0.873577567820356 1
-0.502500074658752 1
-0.649231148393053 1
0.242120879049188 1
0.0900676160245901 1
0.17988803616817 1
-0.457595978126754 1
0.679853521112796 1
-0.0153573215231536 1
0.638583125279165 1
0.612535344507036 1
-0.261582007203333 1
0.526922011852718 1
-0.00501233505422363 1
0.334109294738758 1
-0.167969793333314 1
-0.330128300118519 1
-0.426736728270821 1
0.316441372264609 1
0.478029109256827 1
0.519503307550267 1
-0.591791604945825 0
0.152251428908108 1
0.0857781485864896 1
0.00590550032092438 1
0.108579428023726 1
0.0149875369196458 1
0.210051635075649 1
0.0378023296631752 1
0.517591435082079 1
0.122598334796813 1
0.427583148544519 1
0.0511714426653542 1
-0.0243291154932815 1
0.313834520149285 1
0.110193586882516 1
-0.286559430345225 1
0.300943332832759 1
0.117172584299893 1
-0.234019922439299 1
-0.00285198533235229 1
0.529783781211105 1
0.13828533179588 1
0.280281214938936 1
0.324595738246331 1
-0.115738932228902 1
0.11653408676738 1
0.368876497525521 1
1.14444680673602 0
0.0676989880758228 1
0.811262790710648 1
0.128064439137172 1
0.561334094586701 1
0.375980617809961 1
0.0748159031874504 1
-0.335887101646165 1
-0.125909361865065 1
0.136443409775056 1
0.565708374685933 1
0.384935472809141 1
-0.219335369843832 1
0.215816620777402 1
0.562180823501894 1
0.0343592409882466 1
0.216236967506823 1
-0.0134992540509619 1
-0.127082618408233 1
1.09939237506799 0
0.368180756723987 1
0.314553483747876 1
-0.049631716344602 1
0.397783915046166 1
-0.168095609531692 1
0.582012850425875 1
0.251969567741676 1
0.265206813855752 1
0.097500089476975 1
-0.575885659606535 1
-0.605503305239574 0
-0.212442191686374 1
-0.191428811579738 1
0.345019233171295 1
0.513948903265245 1
0.578378201970819 1
1.0801326588168 0
-0.182845297787318 1
-0.39227794754313 1
-0.0566300660884137 1
0.194324200810671 1
0.0220168245087853 1
0.58383371945054 1
0.242945427171938 1
0.369364526434489 1
0.84600821314029 1
0.345111888302645 1
-0.142225104605173 1
0.0731280928835244 1
-0.0401336346597571 1
0.54888161194119 1
0.491754393573709 1
0.496835606815296 1
-0.271291125140384 1
0.896554217413579 1
-0.211788964041759 1
0.33423979318604 1
-0.207906624407659 1
0.884880169735369 1
-0.336335407662558 1
0.145519132948896 1
-0.359695953394456 1
0.997218457539911 1
-0.240590086497352 1
0.350228099963058 1
0.148377439833595 1
-0.137373254275264 1
0.236048167543859 1
0.720497045988537 1
0.151522569491315 1
0.391805358550052 1
0.385393489766582 1
1.29319706245971 0
0.725050258375043 1
0.34372643145349 1
-0.376344109574085 1
-0.395963103384936 1
-0.42110309357698 1
0.429315094759669 1
1.12564104120439 0
0.142178059905867 1
-0.0817114833159386 1
0.555777830917571 1
-0.124006735435978 1
0.0680719286272721 1
-0.208388826516979 1
-0.220850713468737 1
-0.482089737490463 1
-0.201487044860726 1
0.133315746162995 1
0.314828183115971 1
0.476646961598278 1
0.25715420510081 1
0.666850451078761 1
-0.50594966698591 1
0.231115614884569 1
0.0647554837769131 1
0.316848014590965 1
0.376959918860883 1
0.428199651414847 1
0.25174282497998 1
-0.188542785230805 1
0.522102382074063 1
0.759369356077348 1
0.0519309846316583 1
0.0797092777341768 1
0.576758787115609 1
0.353063089032878 1
-0.136413542404392 1
0.530351676159753 1
0.395508705122114 1
0.438028833916821 1
-0.018576386475249 1
0.44591611201827 1
-0.634750274796545 0
1.03144478624938 0
0.194368561805035 1
0.245316458224863 1
0.481193923570534 1
0.149880377165168 1
0.284899408484469 1
0.169334869541313 1
-0.69182685041848 0
-0.112654294840237 1
0.633445597324416 1
0.492965311696001 1
-0.402442102093572 1
0.24053389814878 1
0.00831791287651161 1
-0.254057059864694 1
0.620017552151755 1
0.939950695712553 1
0.412687067142178 1
0.427614614181481 1
0.0238562386929072 1
0.194120737279767 1
0.217553301405409 1
0.305684061222787 1
0.0505389554209234 1
0.303428654975705 1
-0.741234907058691 0
0.216013122913132 1
-0.0913203118455859 1
0.460068266392956 1
0.363669462136642 1
0.235922718382157 1
-0.285019387614771 1
0.106176707024988 1
0.46006735899121 1
0.462658474777082 1
0.466366134319166 1
-0.110904228664511 1
-0.446731815216216 1
0.141813212429523 1
-0.451957694456397 1
-0.061897902283577 1
0.735535735337995 1
0.167166939859678 1
0.400753191578835 1
0.360382420740899 1
0.222023627034627 1
0.827541876755251 1
0.189244206481617 1
-0.218135498463816 1
0.142716434559047 1
0.368591598465529 1
0.174008524457241 1
0.530827982264554 1
0.188984593883284 1
-0.163944299589628 1
0.268521756999672 1
0.183346377219388 1
0.0792225054692127 1
0.0681336988308673 1
0.273503636441025 1
0.268373740652979 1
0.341150309844105 1
0.254247551122424 1
0.106141180431255 1
-0.511490910447675 1
0.0845405899679977 1
0.374942468689215 1
0.41060283610758 1
-0.176017465419838 1
0.0951931261882911 1
1.01898964204014 0
0.130857549238264 1
0.566668038280696 1
-0.0925666002383862 1
0.285884525635942 1
-0.463197939784997 0
-0.27456381245121 1
0.327816708179557 1
0.0387996464612621 1
0.0844617962363678 1
-0.35265113008586 1
0.306233971285404 1
-0.0723164978384744 1
0.264107754804301 1
0.421420828051819 1
0.495220686804348 1
0.382988289030675 1
0.701784867495676 1
0.597271503598646 1
0.0968840796519953 1
0.353317221440012 1
0.320304866230595 1
-0.394541871373612 1
0.559408314855011 1
-0.215736031107038 1
0.588042144820048 1
-1.08065926509336 0
0.111430435214604 1
0.355354312798484 1
0.398820174501078 1
0.361516707617269 1
0.880986456422166 1
0.897249918003871 1
0.272317753903874 1
0.263842955984696 1
0.418676678712239 1
0.323034623323003 1
-0.521449284798182 1
0.248916087625235 1
-0.294952780960838 1
-0.253554008527291 1
0.261531589222783 1
0.129632968365544 1
0.323248254721088 1
0.758531149059584 1
0.00902716492773509 1
0.490487896284432 1
0.197784725964952 1
-0.0758563750686278 1
0.0301407800311782 1
0.47631260090548 1
0.170845154863498 1
0.187610861957854 1
0.031464023882269 1
0.397496809773057 1
0.572856302278477 1
0.222138415185208 1
0.232337876507554 1
0.375974723881247 1
0.296756894573934 1
0.724940664304109 1
0.138263895391549 1
1.17392983704291 0
0.443068026294357 1
0.145550889057242 1
0.107493946746591 1
0.269020550102173 1
0.966565754253106 0
0.296619529034967 1
0.544602602904704 1
-0.37647012804932 1
-0.211375047341546 1
-0.0392899158200658 1
0.210562027708643 1
0.617372043112535 1
0.00712403586398026 1
-0.0222376518324936 1
-0.0639980884519453 1
0.817065004604055 1
0.543351881436145 1
0.547491610700376 1
-0.238356999522374 1
-0.0351509105267703 1
0.163341626814425 1
0.368403238574296 1
0.607664906127458 1
-0.623876113881712 1
-0.345004593286266 1
-0.882322785461382 0
0.135089497264694 1
0.177382516805809 1
0.161332048176332 1
-0.303314942296806 1
0.626191640785873 1
-0.220787883380324 1
0.318298811063236 1
-0.134856682526569 1
0.110852538174037 1
0.430748056844541 1
0.0792107262076032 1
-0.600616042307646 0
0.231632438710901 1
0.430489388756905 1
0.305952065713332 1
0.0458113487062747 1
0.425803290756232 1
0.689577636750744 1
0.820974391316071 1
0.259569381809046 1
0.790368625002543 1
-0.400605216445162 1
-0.021760106757288 1
0.0286650891943642 1
-0.0586158435052749 1
-0.0812410338712331 1
0.0607652253484557 1
0.0898084113642988 1
0.481650051814772 1
0.0531817657442148 1
0.0481812185773072 1
-0.345885428959054 1
0.230375098262522 1
-0.484024004490458 1
0.399758410949665 1
-0.204450775088907 1
0.303855825564512 1
0.261895851790384 1
0.159689997771025 1
0.106607650723883 1
0.350588899548296 1
0.544410093678913 1
0.178164023911332 1
0.176642093019389 1
1.05252248675875 0
-0.0577009422431263 1
0.24962549370573 1
0.185148751514217 1
0.0775923668931575 1
0.199518674680902 1
0.420257654222368 1
0.400744876453822 1
0.078228310034788 1
0.276884596758186 1
0.277820023193095 1
-0.300092337558249 1
0.593649515198808 1
-0.301257122243212 1
0.0747798753953117 1
0.431205315231838 1
-0.475491520386857 1
0.355723037727861 1
0.863658477653356 1
-0.03571794928674 1
0.182525482443974 1
0.212500445545547 1
0.230876243859991 1
-0.366776297791598 1
-0.341479804618712 1
0.775038418844109 1
0.153758245404206 1
0.0696884280006775 1
-0.0471004251582086 1
0.670211818980216 1
0.660347232801309 1
-0.0108232610469662 1
0.352010581855722 1
-0.695125549388321 1
0.0418963828996257 1
0.0160301135896655 1
0.0807364679697975 1
0.207493960837324 1
0.801143266779513 1
0.748734923132091 1
-0.255913051102456 1
0.904068918210487 1
0.156921968133171 1
0.074929105545736 1
0.503605049259815 1
0.511758499958767 1
-0.66356696408862 0
0.409711396822367 1
0.20238209324285 1
-0.204732140092971 1
0.133696917890441 1
0.253897713833014 1
-0.058118673475081 1
-0.00374380689516499 1
0.180095788920833 1
-0.1469590050714 1
-0.175418129134534 1
-0.233441800072217 1
0.377341529417257 1
0.620441858561871 1
0.173670034477908 1
-0.016830809300931 1
-0.522587857397299 0
0.00906067913580777 1
0.619268573381405 1
0.436792784585611 1
0.0564569932508701 1
0.0526814198349088 1
-0.373015819746519 1
0.501846892919934 1
0.177330354957365 1
0.247451189924796 1
0.347724883153621 1
0.734287235259946 1
0.366632469263564 1
0.0818653386218876 1
0.764029324409965 1
0.581659148542686 1
-0.0105964056172592 1
0.196735694315584 1
0.414519437460783 1
-0.258519174739346 1
0.242427389005436 1
0.0407175898969789 1
-0.0277271872734748 1
0.275596648081133 1
0.0218066507305636 1
0.213614345055673 1
0.523378027879381 1
0.408339497251419 1
0.3641753454999 1
-0.211442127995656 1
-0.12970371723468 1
0.583202585205548 1
0.0833439076163467 1
0.11039199517705 1
0.72865939547962 1
0.108316874854217 1
0.396666581076248 1
-0.12392760939857 1
-0.0221093340334905 1
0.223010299695035 1
0.662039733746247 1
0.111051012955264 1
0.383053039062213 1
-0.133432169814612 1
0.213616941047887 1
0.284058818860018 1
0.107634080869629 1
0.376540730261275 1
0.198603720742492 1
0.475548079551872 1
0.255581081004701 1
0.55480350253166 1
0.395919233202989 1
0.420580745798795 1
0.0653353426390791 1
0.532489974023658 1
0.249604244979378 1
0.584614084427168 1
0.0301403258483973 1
-0.0556328941123742 1
0.408944971649517 1
1.00328276739146 0
0.40101626150711 1
0.432002854630693 1
0.206281678544855 1
-0.0583119910534862 1
0.624256108557168 1
-0.135114650171788 1
0.269112258080745 1
0.0339247032847671 1
0.60179232817354 1
0.502809259623063 1
-0.0860474997613623 1
0.590674419516544 1
0.199860020656818 1
0.31616145964025 1
0.236931596839756 1
0.238390119654986 1
-0.136904160409028 1
0.234368897490341 1
0.665220958064523 1
0.334847288454043 1
-0.0973785905372834 1
0.178338821587339 1
0.213271899046025 1
0.40984809554905 1
0.473402673036905 1
-0.0820485775862453 1
-0.524730572831474 1
0.352629067825361 1
0.473297938270758 1
0.0151314928911841 1
-0.36893067436531 1
0.281590397767776 1
0.387332937396401 1
0.443235675920684 1
0.479387043564851 1
0.404834362550382 1
-0.205267398986996 1
-0.200879650134983 1
0.312100774690127 1
-0.126773135009838 1
-0.630612024824027 0
0.0248398001261574 1
0.198199561104838 1
0.0972252043329236 1
0.148749466140701 1
0.427245702682896 1
0.730681408522183 1
0.522412350488921 1
0.242409367986401 1
-0.250024112236369 1
0.321353372387025 1
0.338747356100445 1
-0.120598284057029 1
0.804400609952574 1
0.792476856223419 1
-0.0996698228576575 1
0.180300814958327 1
0.0114030448179004 1
-0.0175516925687835 1
0.590613535087313 1
-0.18549188074357 1
-0.51654726145216 0
0.0452077999966195 1
-0.438454588585797 1
0.396027382699308 1
0.154399051299363 1
0.44853607980644 1
-0.272756883858292 1
-0.512856736121149 1
0.80283211182267 1
-0.468227263825834 1
0.0920085931319183 1
0.384031594385335 1
0.627697967543721 1
-0.307341259157238 1
0.755864495612786 1
0.775478452232793 1
0.399781433133108 1
0.750145138864852 1
-0.048753841514099 1
0.0576029062039178 1
-0.0763223842595993 1
0.499023591002646 1
1.25105320491635 1
1.2287026902525 0
0.357156512212013 1
0.461796164282444 1
0.642566570693481 1
0.0575713737667565 1
-0.198150088288713 1
-0.174719695333833 1
0.175148598310073 1
0.153599318572733 1
0.436931181849738 1
0.0604075115934808 1
0.383238432582398 1
-0.198877719529228 1
0.344100236349975 1
0.0168851746481241 1
-0.698468133345623 0
0.3601602774251 1
-0.0989552835523591 1
0.138429731030912 1
-0.211075732604633 1
0.825429610983377 1
0.284129984633673 1
0.897309695921774 1
0.4965398325148 1
0.529657749688491 1
-0.0166626148564119 1
0.324926735198992 1
1.56054875643069 0
-0.0360913562287118 1
0.331592850588945 1
0.509514928353187 1
0.190518638637161 1
0.0318250492357569 1
0.125913253036912 1
0.253614511653043 1
-0.266663130388762 1
-0.212020133613897 1
1.08252122906316 0
0.241858357291509 1
0.15941991235114 1
-0.360747686497306 1
0.134474596953398 1
0.529858624767202 1
0.328731761475419 1
0.0940474432998021 1
0.376593677116537 1
0.146851999456131 1
0.23854723308169 1
-0.121964992653664 1
0.471107263380215 1
-0.233710513770498 1
-0.456133557778052 1
0.303458625742735 1
0.394258584206057 1
0.228110797502979 1
-0.0659188962173558 1
0.37527709210514 1
-0.816496705781077 0
0.372924207094985 1
0.518799893097878 1
0.28154105565242 1
-0.204647797507126 1
0.203248704380927 1
0.373091512552566 1
0.226667185348416 1
0.451358349165287 1
-0.558310639106475 0
0.353740620923846 1
0.14146435693572 1
0.142286735397638 1
0.307335181985843 1
0.288274544462915 1
0.375067623957102 1
0.199574789203563 1
-0.491831499868499 1
0.490026167933171 1
0.241125645610323 1
0.160085433745502 1
1.16142459512338 0
-0.234274660377694 1
0.230756670383907 1
0.601980909836487 1
0.479089367221048 1
-0.144461057790126 1
-0.398266075952575 1
0.0109933432383245 1
0.515212315742399 1
-0.319926095001863 1
0.0914295353064269 1
0.547951704127536 1
0.474337363144057 1
0.463699446276146 1
0.534618308036238 1
0.228679576054597 1
-0.15254131943096 1
0.0956027247344044 1
0.255531614847353 1
0.0854285459237859 1
-0.15986686835669 1
-0.101906210683992 1
-0.0653077286837074 1
0.173612084140423 1
-0.389308301137284 1
0.398252481808336 1
0.120415756689761 1
0.374762465871285 1
0.139344736692536 1
-0.13459705250403 1
0.826813575790886 1
-0.0519520308465016 1
-0.114908065196116 1
-0.63896755319976 0
0.308482865242437 1
-0.480941370444149 1
-0.196663906952466 1
-0.413755279689374 1
0.373446104204292 1
0.399015569015794 1
0.489326597121658 1
0.413567809057172 1
0.22178125450422 1
0.869719490725416 1
0.197938166625861 1
-0.0288137543199397 1
-0.0608584768486623 1
0.0175095211396619 1
-0.134421948737481 1
0.625977823554739 1
0.196067372742336 1
0.788056861159209 1
-0.312412796817482 1
0.713575626651609 1
0.509826696048458 1
-0.234919090189105 1
0.115939261479996 1
-0.0717519906376486 1
0.0999560519118683 1
0.437520148418473 1
0.326460899231185 1
0.589151542360776 1
0.252979145919415 1
0.224927372738833 1
-0.0056111754744563 1
0.239940047504913 1
-0.148925375046161 1
-0.251490718747157 1
0.630629588725798 1
-0.407411847895129 1
0.399131203121422 1
0.267478854452545 1
-0.133188814202891 1
0.812773606570371 1
0.275157066346478 1
0.352422949004284 1
0.820132557906759 1
-0.0749009361292126 1
0.402162697573339 1
-0.128116136496726 1
-0.0628799915466157 1
0.18068847688809 1
0.111539676281466 1
0.257831882206537 1
-0.0993688230846763 1
0.361885781379573 1
-0.225609807115912 1
-0.336876669471068 1
-0.0886291716674901 1
0.397720701403103 1
-0.0535410730082327 1
0.25887484374799 1
0.169806967985824 1
-0.247146873666865 1
0.185026589995002 1
-0.168797887943787 1
-0.232441207143146 1
0.702589518978835 1
0.210504087867099 1
-0.0840288456380908 1
-0.583262154500661 1
-0.138995162478336 1
-0.231445863642758 1
0.647665143880229 1
-0.386561147439797 1
-0.0486351612654109 1
-0.0768833407318797 1
0.311718679557941 1
0.125060016731154 1
0.250172390106065 1
-0.0924674172749138 1
0.114947094362245 1
-0.524476669141537 1
-0.0478933330044439 1
0.256912536032881 1
0.366624879780033 1
0.514098585285504 1
0.240688019005743 1
0.559062912873715 1
0.15402653924705 1
0.103467557999238 1
0.164096601412229 1
-0.34774505558068 1
0.911378608209841 1
0.255010286794606 1
0.00719174584226999 1
0.0607404779045522 1
0.0873034039615202 1
0.820463706465161 1
-0.0870858799590108 1
0.70430824783404 1
0.70811888942525 1
-0.136808785447689 1
0.504368089378313 1
-0.237066997234597 1
-0.120487280727979 1
-0.0244032127583699 1
-0.510390829376887 1
0.483006253372992 1
0.445756091196853 1
-0.486793976657729 1
0.132947531431864 1
1.17538809412281 0
0.240617706968413 1
-0.739512991293552 1
0.295411568872519 1
-0.541079426651944 0
0.137294995579108 1
0.218854345748569 1
0.485345412199109 1
0.126528759625992 1
0.483136068810239 1
-0.286388459519748 1
-0.336116949323102 1
0.0923115413044087 1
0.759223126940718 1
0.339851656838634 1
0.694305295896039 1
0.318621375312551 1
0.585672549823241 1
0.223916952822468 1
0.0899878938469751 1
0.715581512780704 1
0.158018690807665 1
0.680545726272237 1
0.727582635197491 1
-0.112876009393203 1
0.471984685458155 1
-0.225355844278435 1
0.298392370175913 1
-0.455810092883116 1
0.683731005581925 1
0.481605083452863 1
0.407029246831695 1
0.141798163861141 1
0.134289191658411 1
0.368793186240381 1
0.0816635743682345 1
0.302103613687522 1
1.02146285181424 1
0.0450158888578572 1
0.0543675101466682 1
-0.106925403017164 1
0.0393765100864973 1
0.219470990097472 1
1.40871853371863 0
0.108729400528958 1
0.0451455329441237 1
0.301750627190706 1
0.116961385540743 1
0.029956327009996 1
0.358407484200953 1
0.0575399206934665 1
-0.0332231625432796 1
0.382717273220966 1
0.585310903394948 1
0.536499374849642 1
-0.295033042134849 1
0.427878499189167 1
-0.152112268963375 1
0.361067612519739 1
0.975129287953609 0
0.097116022046958 1
0.473193363997711 1
0.274256118043114 1
0.35959189085737 1
-0.424696575197171 1
0.355405490056387 1
0.231379156161246 1
0.652585704061831 1
0.315992953450016 1
0.0960427708438746 1
-0.348119379908191 1
0.396020053123482 1
0.157122665730041 1
0.331322786963801 1
-0.534941248304215 1
0.460892523811797 1
0.232383639416619 1
0.21262995000446 1
-0.0027038505517179 1
0.1930158164995 1
-0.098814379409032 1
0.169173163923669 1
0.0941307084488246 1
0.993367082873466 0
-0.700929839513292 0
0.415841775233658 1
0.553978005141089 1
0.165671113810081 1
0.0507304275907777 1
-0.125829308478156 1
0.0844584464436904 1
0.448112617642995 1
0.118327101024943 1
0.0417613554952324 1
-0.415823978500606 1
-0.142810966819381 1
0.703749947155253 1
0.308446508305572 1
0.0863126527850757 1
0.747845507316473 1
0.158629997303431 1
0.873378075194876 1
0.0590226734912479 1
0.383788666653724 1
0.5998108223893 1
0.346669017575564 1
-0.0688635911826144 1
-0.189628198815469 1
0.5583168010929 1
0.318777619326989 1
0.112027462651395 1
0.521889616835344 1
-0.179579017326521 1
0.590235231447344 1
-0.100123874446876 1
-0.428713851447144 1
-0.0833182107792874 1
-0.165565640790765 1
0.216399182437612 1
0.370145356970325 1
0.645926220631572 1
0.0815745968600373 1
-0.152091898657918 1
-0.315207244239343 1
0.578277486074314 1
0.654592416249311 1
0.453207418242407 1
0.297716762131215 1
0.766761253357915 1
-0.0572110079937474 1
-0.0832703808356627 1
0.69217202407011 1
-0.654221517633749 0
0.915151880641529 1
-0.260384264449398 1
0.524652605345058 1
0.546680096549679 1
0.146472573921043 1
0.687582973245214 1
0.551961326612255 1
0.751681553524658 1
0.244321593515353 1
0.298257588548767 1
0.427152763844726 1
-0.673400559689381 0
0.259736417130234 1
0.335714461061306 1
0.0726816737956459 1
-0.362522604240196 1
0.0745744255186074 1
0.587904940465639 1
0.586166965189999 1
0.0800514653862411 1
0.160441523454109 1
-0.131065118155304 1
0.770979916043147 1
-0.53409412432641 1
0.219831968796636 1
0.307404334205735 1
0.330755961605226 1
0.212114368988427 1
-0.229186648172377 1
-0.200824887394837 1
0.829311005328678 1
1.4160055601173 0
-0.171883151617524 1
0.37669384174549 1
0.830277264814895 1
0.194562095672479 1
0.485144495636757 1
0.148477403524797 1
-0.395307493373607 1
0.408794367162094 1
0.290957931826632 1
0.241891725465187 1
-0.39194498680655 1
0.268916710381417 1
-0.579621477767798 1
-0.460874337248136 1
0.413037863925552 1
0.221324173410572 1
-0.00228870388201184 1
0.217330189555356 1
0.50299111699753 1
0.115227671869573 1
-0.0620764155849815 1
-0.0404250950375883 1
0.470363305448739 1
0.299540503747847 1
-0.398252658857934 1
-0.0832109117912312 1
-0.283931813723305 1
0.261426841686266 1
0.502690631089021 1
-0.434202714628673 1
0.346755724044052 1
0.405871525337347 1
0.778037688570837 1
0.340705791575097 1
0.21184531178064 1
0.661961087774412 1
0.272315341900295 1
0.211223551960385 1
0.616232361972754 1
-0.203033809183915 1
0.210484221658883 1
0.151049006870028 1
-0.147364566069682 1
0.00428337920896263 1
0.519360144241687 1
0.250629106890361 1
-0.530694694502649 0
-0.106358413418733 1
0.520180347993677 1
0.259838683216277 1
0.290651420315591 1
0.285504272839762 1
0.420105446105815 1
0.231337388968975 1
0.400348769445867 1
0.099682023300373 1
1.28347523472483 0
0.263847305271517 1
0.726196289250759 1
0.527240342979396 1
0.206057678936168 1
-0.0096768060047743 1
0.0619475437529713 1
0.277624340809864 1
-0.48404840190433 1
0.629036495545773 1
-0.0534097202615588 1
0.526464371171858 1
-0.446918862714897 1
-0.17038316610176 1
0.473061576421846 1
0.34650415975078 1
0.0582489676529333 1
-0.322490480316341 1
1.13370787685047 0
-0.332932194762379 1
0.0126650537156835 1
0.397869514654237 1
-0.701202063340594 0
0.260262342750086 1
0.910687752332906 1
0.249849006660719 1
0.558609062854314 1
0.579560595544116 1
-0.118357157105818 1
0.149848522425098 1
0.019389517928092 1
0.621328320495536 1
0.41588982239705 1
-0.455496522196833 1
0.0169772544438604 1
0.536105183759914 1
0.479017281496607 1
0.43849172163215 1
0.444575617777016 1
0.328236056601889 1
0.628844436247445 1
0.217856252057504 1
-0.31999008428896 1
0.193216569788862 1
-0.3834805067756 1
-0.106644963280112 1
0.452742973695693 1
-0.324167888026158 1
0.449322862230074 1
0.985855107692386 1
-0.421649875932781 1
0.419386040974603 1
0.401645177298907 1
-0.000151817643106655 1
-0.108624733782562 1
-0.0717439834169689 1
0.0400897772765715 1
0.636842664410233 1
-0.139545294207748 1
0.274262661354427 1
0.443364708561212 1
-0.011596181600041 1
0.507281992371306 1
-0.295939481002069 1
0.418916600028471 1
0.367520725957505 1
0.0238095019147826 1
0.197346180755537 1
-0.0675933694991801 1
0.262987969901107 1
0.464113024571675 1
0.0257369397420432 1
0.128744521153149 1
0.12552415993834 1
0.0543133938689179 1
0.123151846993697 1
0.258122127099882 1
0.0418159466188913 1
0.66770640549583 1
0.299320516751726 1
-0.064454932915804 1
0.576477682392954 1
0.0113326152374825 1
-0.59473521709015 1
1.08868952754127 0
0.0288665886812786 1
0.63161960880816 1
-0.422807480590336 1
-0.145852764747131 1
0.569794832823442 1
0.255444493129909 1
-0.325888103198367 1
0.250443621065017 1
0.359240019421698 1
0.286370351946027 1
-0.399893537980816 1
0.474942128520372 1
0.227538072555073 1
0.316223714677057 1
-0.239413067688594 1
0.776358028408589 1
0.57356440945876 1
0.526829395779144 1
0.207724644334977 1
0.391336042191548 1
-0.366387726116896 1
-0.0374833251787517 1
-0.0506190379969582 1
-0.340010484291392 1
0.0599205225947035 1
1.09054764925826 0
-0.307101974401687 1
0.560206046195854 1
0.188136173277377 1
0.456451135804505 1
0.508545318035073 1
-0.0233474296288689 1
0.142276248155196 1
0.222844837843778 1
-0.248071474835005 1
0.00891872631448016 1
0.333795749966876 1
0.230042477722635 1
0.524280782818108 1
-0.0981558812080353 1
0.545634258862322 1
0.282266844516577 1
0.0349640937701095 1
0.497254848343723 1
0.174535393443747 1
0.269392744798523 1
0.604783669308796 1
0.100396655407482 1
0.596751899984083 1
-0.380379984608419 1
0.155768778231784 1
-0.187925639118108 1
0.0553583450243639 1
0.391523091913658 1
0.688454325685854 1
0.570048641875275 1
1.0674851313354 0
0.243564618848635 1
0.120110227504349 1
0.258549289429447 1
0.317966170911987 1
0.37968873008977 1
0.453212315186235 1
-0.0156642719507357 1
-0.130523105768931 1
-0.140618979766007 1
0.532342060517991 1
0.343284549108573 1
0.363381934149497 1
0.435616834477849 1
-0.16675797947045 1
0.621590061046288 1
0.226871175623811 1
0.228323146782571 1
0.552622074209772 1
0.0583355858495941 1
0.758738817606622 1
0.937500941533992 1
0.153033461892565 1
0.274056054597286 1
0.537389830354577 1
-0.237825307001413 1
0.455524114786527 1
0.277025429432418 1
0.140055819419342 1
0.450306321003149 1
0.438258968781288 1
0.780286148499055 1
0.503285383990042 1
0.869242009802873 1
-0.150589813116131 1
0.0712500875753605 1
0.0997171700763561 1
-0.00120763709474593 1
0.289825671959584 1
0.35523745618796 1
-0.404508234561583 1
0.129026934927153 1
-0.0668435964515041 1
0.150513496082886 1
0.0297828813311369 1
0.555200790745801 1
-0.0175920203534847 1
0.506955545019969 1
0.126829801582073 1
0.480160706057347 1
0.205722920921447 1
0.095708126339805 1
0.25041069797666 1
0.0412060168722811 1
-0.298407228769078 1
-0.158253377860715 1
0.0283474223284335 1
0.0781979939763229 1
-0.215380354816527 1
-0.0354035032243751 1
0.561356390515868 1
0.51912785803282 1
0.447799012879491 1
0.55893573954003 1
0.693718951223513 1
0.299334939324201 1
0.431304955183088 1
0.480820777963077 1
1.05006260470852 1
0.781424117000129 1
1.10687323495517 0
1.23132424007011 0
-0.0892692837933109 1
0.261475079459645 1
-0.0874036412309218 1
0.720202941857317 1
-0.138139041531404 1
0.0975136852178237 1
0.300262052032665 1
0.101573517355732 1
-0.544386039779426 1
0.83365295910199 1
0.732591550160568 1
0.0287894555817146 1
0.457459972037006 1
-0.0318277596039383 1
0.177113951558194 1
-0.404490845424367 1
-0.256662323669957 1
-0.394708685123538 1
0.289993309197967 1
0.718492156282109 1
-0.220311666782715 1
0.699414385662858 1
0.00418411095706372 1
0.0509732758400906 1
0.2736941889335 1
0.691203637539395 1
0.42110076689089 1
-0.132058673019909 1
0.276717508567107 1
0.397270091187632 1
0.0180391386017891 1
0.22486661469608 1
0.721630305241596 1
0.466943302489457 1
0.243960075747679 1
0.0360711751723972 1
0.597824468663332 1
0.107953111879058 1
-0.365955339843687 1
0.242231541745597 1
0.169301889962433 1
0.694208145838017 1
-0.0224666015784305 1
0.19926520620215 1
0.143470830016588 1
-0.105541132037538 1
0.167859889699222 1
0.262120968516094 1
0.321188602079285 1
0.503144210703428 1
0.572557386585447 1
0.523365511652825 1
0.405042221638516 1
-0.0229663296954955 1
-0.0196902942406263 1
-0.261775783896433 1
0.524937903318871 1
0.624537607783644 1
-0.347795561494159 1
0.398719247299753 1
0.319613858810753 1
0.0443776665791954 1
-0.159965612306604 1
0.587897143189818 1
0.48974475668814 1
-0.126178606202776 1
-0.612952947251506 0
0.268753393766331 1
0.889660653815587 1
-0.161654520834586 1
-0.322090549070435 1
0.402895895983544 1
0.084966311080196 1
-0.127078224142105 1
0.00888711909307846 1
0.685013196020683 1
0.217383311389313 1
0.37895037061645 1
-0.351141037152817 1
0.00109780053610652 1
0.0654934661539944 1
-0.0462588521004713 1
-0.112442476359156 1
0.570123607152007 1
0.0192085817437676 1
0.535312815616915 1
-0.154318344482591 1
-0.0970688412235339 1
0.187112111325168 1
-0.656794922142516 0
0.963658850510483 1
0.821991629879035 1
-0.063192145944833 1
0.00068322909958056 1
-0.354065151627562 1
0.102583600161853 1
0.508436246975585 1
0.683183528577945 1
0.866579963178384 1
0.284248328611637 1
-0.444084546158281 1
-0.0397416516500383 1
0.116539411224062 1
0.191928212051341 1
0.698427942102538 1
0.130822650404795 1
-0.807805372662086 0
-0.24422679092383 1
-0.0139060512278031 1
0.306843882574267 1
-0.0357585197610472 1
0.317266996716463 1
0.558148347618951 1
0.120105692919278 1
0.0630997957223645 1
0.859723974679447 1
-0.672532636528935 0
-0.55348315834835 1
0.0400111703789038 1
-0.00163443444991589 1
0.0729098273456316 1
-0.166784061632017 1
-0.0594714490422152 1
0.152164686228573 1
0.0481796284078362 1
-0.061980256392052 1
0.487211875209717 1
0.428518361323466 1
0.202888615895846 1
0.621155519185557 1
0.166980283126817 1
-0.164279618114959 1
-0.0244590787299 1
-0.675687113182713 0
-0.460903874122932 1
-0.147763760370329 1
-0.453000578444219 1
-0.167449803548207 1
0.165242574350173 1
-0.526018033643702 0
0.619268878482758 1
-0.0339303616180798 1
0.328647682636974 1
0.23128114112836 1
0.462434547491856 1
-0.20286171782877 1
-0.0328606908356942 1
-0.141477527605632 1
-0.13540195537834 1
0.365545861903894 1
0.522062574120351 1
-0.0644266985442379 1
-0.514875502245348 0
0.144709131718985 1
0.423161209987084 1
0.333759016582102 1
0.431334577040665 1
0.32212984187916 1
0.334182829600534 1
0.813214121191213 1
0.5558664738754 1
0.326729225039915 1
0.00597756677551914 1
0.011616007444189 1
-0.119425510071747 1
0.241733109186421 1
0.0872012057435171 1
0.0595110912239497 1
0.437251628707378 1
0.508846112814356 1
0.459236342349809 1
0.210676248497856 1
0.447407487374977 1
0.56046259550694 1
-0.371343305883511 1
0.167446640573882 1
0.0236148768291059 1
-0.195849242553714 1
-0.0212607310133928 1
0.0142002948074873 1
0.24390262532451 1
-0.248109937427203 1
0.245967158212529 1
-0.261741886333633 1
0.0214506804373135 1
0.71707224472627 1
0.703705715763841 1
-0.191358387642396 1
0.325565013840813 1
0.136729989384041 1
-0.0996356853812088 1
-0.14283236824006 1
0.673828668437349 1
0.307637087653135 1
-0.367551506870653 1
0.238207019160485 1
0.330256341398389 1
0.451307611191371 1
-0.195962097675156 1
-0.204123320742087 1
0.260869196514513 1
0.313929605779832 1
-0.26676951444937 1
0.0769301524799017 1
-0.0383509217549088 1
0.650705035746703 1
0.306994142677659 1
0.271049837635241 1
0.241923892736675 1
0.797338897266634 1
-0.0351711963419954 1
-0.128126177083664 1
0.18841770127468 1
0.664824226844054 1
-0.0391384361329706 1
-0.706272607408674 0
0.413066895024905 1
-0.0693636342681633 1
0.443634261135082 1
0.28085270203703 1
0.930821372861468 1
0.257390995506082 1
-0.502880579112365 1
0.173552385652285 1
-0.771128818068014 0
-0.472342884579991 1
0.195793717765747 1
0.270393739318933 1
0.309966316372893 1
0.334881233621273 1
0.369640890891779 1
0.0976531239207818 1
0.547713528696551 1
0.364522893351352 1
0.611974606016638 1
-0.152649354581943 1
0.244971456019232 1
0.697474976391301 1
0.605175934171674 1
0.704402697069036 1
-0.11309778199038 1
0.428244511293041 1
0.452533198835808 1
0.926360864261901 1
0.129508323963818 1
0.47392870608789 1
1.04751980212368 0
0.274281783302789 1
0.15053955370475 1
0.752611016846652 1
0.0484129499067857 1
-0.106762281449365 1
0.13870468653662 1
0.659548277073268 1
1.07361872065163 0
-0.105888653961915 1
0.125641622071815 1
0.228767331624318 1
0.0663059557361951 1
0.375342967276017 1
-0.277672302909123 1
-0.0960879389292282 1
0.614725414685292 1
0.659637738603169 1
0.754724507863764 1
0.54132862589624 1
-0.570682795758129 1
0.496762031492105 1
0.380525239952012 1
0.459472756089156 1
0.179481599505552 1
0.633284733222939 1
0.920102321378687 1
0.393444848618014 1
0.371709988331078 1
-0.0729938403855895 1
-0.445366129507347 1
0.334272425204654 1
0.254482654171463 1
0.114760548341385 1
-0.186551008526558 1
-0.338174199383359 1
0.257786600314065 1
-0.353667585597728 1
0.596508758180734 1
-0.0917336435266358 1
0.371842993382462 1
-0.241497827178376 1
0.584020864628307 1
0.626118227797148 1
0.127820042539626 1
0.68580354894264 1
0.419428976169265 1
0.612984716875111 1
-0.295483322497931 1
0.500495584322835 1
-0.103912824585998 1
0.555792721347831 1
-0.237864806133601 1
0.729490196786337 1
0.138944074419459 1
-0.455999341881821 1
0.204274234813259 1
0.401012193454773 1
0.205428534710987 1
0.619946992812335 1
0.844292879899871 1
0.241994151253988 1
0.279886210652481 1
1.15494317057136 0
0.658118876043584 1
0.000699379005509454 1
0.0131898681900988 1
0.180295745783394 1
0.464121832095443 1
0.0648914497462214 1
0.0586374977161851 1
0.254798481328035 1
-0.256752954842016 1
0.187597217515971 1
0.436872847892531 1
-0.249285145958738 1
-0.224967111086819 1
1.05918908052697 0
0.359677121706817 1
0.0748862212799811 1
-0.127505688481239 1
-0.255393000453153 1
0.74046901344422 1
0.263242031104023 1
-0.230511706993117 1
0.624350174199525 1
-0.00108502076664796 1
0.63556222698519 1
0.573939520431689 1
0.503869146109842 1
0.923713163268707 1
0.458623267907295 1
-0.516632312213472 0
0.351054386096208 1
1.00690467320564 0
-0.0175081222074925 1
0.76933237404936 1
0.38829411503135 1
0.400574273288483 1
0.742530020270329 1
1.09683429927415 0
0.277507926558617 1
0.249332115223076 1
0.0554935451457067 1
0.228883481995052 1
0.375678005672932 1
0.048333943298804 1
0.108083748907098 1
-0.218498490272298 1
-0.207352117329115 1
0.131538483261553 1
0.352443494056726 1
0.155838579937627 1
0.0545880010685866 1
-0.290282463587854 1
0.602975732786016 1
0.333571670823421 1
-0.141297190472963 1
0.110010646667169 1
0.39705352297551 1
-0.0360352229373838 1
0.832987815147403 1
-0.0125036490831119 1
0.463811066536194 1
0.71306139837308 1
-0.21271982663333 1
0.488445581413936 1
0.174293609391471 1
0.041469028948148 1
0.421927788941428 1
0.203253857572359 1
0.447087511917225 1
0.322310073004776 1
0.314065660168261 1
0.338526219470295 1
0.263215702270168 1
0.0710478098020354 1
-0.576044455822872 0
0.0811848540041877 1
0.290055050543292 1
-0.0873637068288594 1
-0.262835595227127 1
0.177914194237974 1
0.064597204945947 1
0.0661338901933255 1
-0.0333969704143424 1
0.207725775220694 1
1.07172810990506 1
0.714039030852204 1
0.172354870516427 1
0.29236175847406 1
0.388110390868441 1
0.103218888290369 1
-0.0539647096922824 1
0.314470479250478 1
-0.0815639941804998 1
-0.0875309250148346 1
-0.114415061960458 1
-0.302747756354755 1
0.841227298897431 1
0.0971176605538678 1
0.0373295833754665 1
0.595947571146475 1
-0.0605716871160414 1
0.302943605717704 1
0.101658805141358 1
0.669736415513924 1
0.570922382827126 1
-0.312788399637099 1
0.24335830601976 1
-0.277776872675101 1
-0.387154245076475 1
0.0862572888443119 1
-0.0584420876392417 1
-0.0418218446993118 1
0.639979456928647 1
-0.180033217608848 1
0.516664396740834 1
0.76323957253843 1
0.181766669035357 1
0.0801947986700002 1
-0.241091479348412 1
0.504673122062879 1
0.336118397329394 1
0.761096551922129 1
0.370262926323801 1
0.403263153513156 1
-0.385454631922553 1
-0.0543112479183868 1
-0.134189431465473 1
0.289968425016808 1
-0.0301781100792174 1
0.355758375111352 1
0.525730737374234 1
0.181447562525925 1
-0.215443271987861 1
-0.326248772234294 1
0.126689899362123 1
-0.23985867785206 1
0.53266063469271 1
0.561129005775956 1
0.519092439274418 1
0.129460058920571 1
0.0345150587101986 1
0.0317152929852983 1
0.560289858400544 1
0.406882556961896 1
0.515625168317218 1
0.0815813396226319 1
-0.44512491172335 1
0.0146953965430312 1
0.00167531651365228 1
0.268804252246766 1
0.569528700099595 1
0.536274185643283 1
0.403048992625638 1
0.242126610519358 1
0.345923159425902 1
0.0318848319977748 1
0.527741416955804 1
-0.319309648532965 1
0.648182740686359 1
0.183821368848743 1
0.337916188772162 1
0.34159760491621 1
0.38341640694772 1
0.254113759230381 1
0.433749787906829 1
-0.131303303311152 1
0.541245518478972 1
-0.484620941866706 1
0.423191290992329 1
0.253927359357546 1
0.303107076019352 1
0.101788884556467 1
0.224433650153955 1
-0.330924666827365 1
0.061262808213464 1
0.51230895463617 1
-0.255861495395498 1
0.388933488318674 1
-0.181273376452033 1
0.565479807990845 1
-0.326020769379347 1
0.338884882150021 1
0.355189334371538 1
0.505616238482051 1
0.256685878549512 1
0.289914020561774 1
0.476864035483574 1
-0.0834625672851689 1
-0.15519972950865 1
-0.0529385013107182 1
0.56681360661218 1
-0.235064613369203 1
0.221004717936154 1
0.442526912150949 1
-0.748974427262021 0
0.580793588253158 1
0.0701223376355092 1
0.236010851337725 1
0.0154267651278116 1
0.278101495941579 1
0.0999628988142568 1
0.703678338165288 1
0.0897343008520344 1
-0.518910946203686 1
0.382085584112672 1
0.294339275437936 1
-0.0210629495903273 1
0.152903781286972 1
0.721704101557584 1
0.057547123546873 1
0.975811642062561 1
-0.552705624371026 0
-0.686013971332437 1
-0.239850288725233 1
0.542499440859097 1
0.371891947811604 1
0.105429886624709 1
-0.351763745995044 1
-0.298034079319365 1
-0.354024135923258 1
0.412724461744192 1
0.300226986604305 1
0.132219458763203 1
0.310852999384211 1
-0.0682366318887958 1
0.802738857269872 1
0.992465373446105 0
0.131734809514091 1
-0.097392825263832 1
-0.100242234239513 1
0.290068115290871 1
0.171836168681399 1
-0.709154199561295 0
-0.721364071734422 0
0.393488332835883 1
0.321503124656664 1
-0.155868562400564 1
0.0675482179539647 1
-0.0159387448668135 1
-0.278780661847881 1
-0.0397737140712249 1
-0.542418885247014 1
0.411502460076264 1
0.236043542888095 1
0.415170557196324 1
0.03744521711716 1
0.557397572874994 1
0.020513378152734 1
0.0177219058368446 1
0.0802503265566942 1
0.440843536755836 1
0.83310491948531 1
0.670642664515267 1
0.458117975666121 1
0.625255255828901 1
-0.111358025463375 1
0.0602148380762994 1
0.380859792321777 1
0.0709146849873153 1
0.443214571866527 1
0.223901262809789 1
-0.469161740928227 1
0.167885504272832 1
0.12484227525723 1
0.193805574424061 1
-0.024937337654991 1
0.524508961801369 1
0.209242840506686 1
0.711728804365539 1
0.0125648395080267 1
0.659479410894733 1
0.382957239642661 1
0.196816838694158 1
0.329200424108911 1
-0.0888123145914874 1
-0.0304284021498532 1
-0.337221864223398 1
-0.238967176198399 1
0.384096011886943 1
0.464628456431664 1
0.305493899982926 1
0.453129508917909 1
0.628241820359969 1
0.130166572618663 1
0.551849442681995 1
0.134667184619023 1
0.284526934525483 1
0.373583960293467 1
0.575153948122466 1
1.0759762165712 1
-0.163795671811114 1
0.337835922430239 1
0.147144961269818 1
0.00481101110992135 1
0.0925781652286836 1
0.105002744336119 1
0.299569012800443 1
0.100371907495311 1
0.205132032486038 1
0.386101910696787 1
-0.014028602073479 1
-0.330756642142772 1
0.0446718056472723 1
0.173050441470668 1
-1.07032401829849 0
-0.428453474943948 1
0.778082202626603 1
0.563682622974899 1
-0.117043862811408 1
-0.415481607495192 1
0.411095813899152 1
0.278016235490594 1
0.573646269056509 1
0.496874841832196 1
-0.493118519654447 0
-0.485491952004443 1
0.222926478508703 1
0.248934066611921 1
0.531457517121125 1
0.19193481608454 1
0.0882364928216838 1
-0.214622710686343 1
0.130871355378147 1
0.13064404052245 1
-0.21283172087615 1
0.509310291438328 1
0.795921536032256 1
-0.0296345387405089 1
-0.0977412891443847 1
-0.413575654690779 1
-0.327822991691138 1
-0.0349254431692081 1
0.210904813742518 1
0.624915002629893 1
-0.0932463203579429 1
0.343118741254029 1
0.904744378380055 1
-0.460837544804609 1
-0.239346587562022 1
1.03250377524143 0
-0.169457321680906 1
0.500293962148748 1
0.534534102194515 1
-0.0554346505965164 1
0.384799922431086 1
0.313332151354803 1
0.124216748914256 1
0.369432216365955 1
0.257992449305718 1
0.150017321775373 1
0.315012289560582 1
0.106888720318897 1
-0.116799301309607 1
0.437721951235672 1
-0.0106989252980851 1
-0.0415637024286155 1
-0.268116564169654 1
0.181463427887178 1
0.21611510225131 1
0.0138668990313766 1
-0.0699646812637752 1
-0.448815311041638 1
0.254199362526518 1
0.133906487736782 1
0.7679727329358 1
0.333056433459156 1
0.150015509704085 1
0.281835803724768 1
0.0502126766192964 1
0.346743911621367 1
-0.0355896716394438 1
0.454993930752451 1
0.291072289663758 1
-0.00247887659051749 1
-0.377249803337023 1
0.0213651884962121 1
-0.222393858528801 1
0.475743499361048 1
-0.0504341686832792 1
0.281625406525169 1
0.529099861315966 1
-0.219418251359352 1
-0.399492853625327 1
-0.0382089109020693 1
0.0476687105967048 1
0.374066718717641 1
0.46258216667762 1
0.553360765792459 1
0.851383209703015 1
-0.0210882807634882 1
-0.332772263203083 1
0.144879321687691 1
-0.0371831852267553 1
0.167541463658817 1
-0.0308405475522141 1
0.159859432027958 1
-0.554544599033726 0
0.289500813730301 1
0.11213400487284 1
0.649200992505122 1
0.5318081079789 1
0.386999060606198 1
0.703813557634381 1
0.324894071748002 1
0.318260055422453 1
0.236885179012972 1
0.690775632108455 1
0.412708339945668 1
0.569720589325737 1
0.346549466358591 1
0.279590245907639 1
-0.0250750219093434 1
-0.149723355136851 1
-0.127970200955894 1
0.712647435684182 1
-0.584297759191559 0
0.089311708408256 1
0.250290794363064 1
-0.0962240598419167 1
0.210955821329403 1
0.0637625127586807 1
-0.488019305832437 1
0.834275493632004 1
0.412921685256168 1
0.446704702753147 1
-0.224200850449514 1
-0.0639690527838815 1
0.404227640437223 1
0.270189719950924 1
0.524871293483111 1
0.0856620188886087 1
0.193780546229661 1
0.266810304952725 1
-0.242801287447709 1
0.894500002763456 1
0.329035790935613 1
0.247056993556332 1
-0.111703977644054 1
0.851693980551499 1
0.109905747033234 1
0.254385251534622 1
0.0873143352580971 1
0.379513876127493 1
0.575826504134038 1
-0.128619045884281 1
0.509653690953722 1
-0.0190762905796373 1
0.199113810465917 1
-0.0977756267443971 1
0.421209449793458 1
0.169716222792762 1
0.631674948256726 1
0.353497940730928 1
0.311009526733921 1
0.0845297663720266 1
0.818964515448678 1
0.894241267873084 1
0.164639427523853 1
0.566126314722563 1
0.106607204672492 1
0.341547742376149 1
0.0355118876244588 1
-0.102421751876735 1
-0.0202165249804017 1
0.324550545020187 1
-0.211617206845022 1
0.340229233795953 1
-0.210702270719999 1
-0.200809237038873 1
-0.131086886279879 1
-0.361114195220749 1
-0.125280756872718 1
-0.884029480171736 0
0.596206583896439 1
0.847977038651545 1
0.181355006086832 1
0.457549735354881 1
-0.205321313316223 1
-0.1020312283562 1
1.04038879903046 0
0.352709025703212 1
0.703080791564706 1
-0.343635734551318 1
0.443481926641106 1
0.559622281635283 1
0.581679170481383 1
0.807248596755011 1
0.540793678445931 1
-0.287426278308218 1
0.233780739078091 1
0.786871609754112 1
-0.128695550702576 1
0.16382218659319 1
0.363210700380797 1
-0.149470692191798 1
0.339981950641278 1
0.559879322682015 1
0.076538368740179 1
0.452351748114651 1
0.747838838458022 1
-0.218539239919517 1
0.325842448188036 1
0.0874204437990205 1
0.270415744377511 1
0.039099544892371 1
0.437000918061607 1
0.247242740376392 1
0.457794894364688 1
0.0537167523618581 1
0.184984644708012 1
-0.309196228262553 1
0.138979218009857 1
0.661349757054455 1
0.00276523530946496 1
0.518468956395023 1
-0.524744692277056 1
0.982906670861323 1
0.524178448894807 1
0.45561128771471 1
-0.189246100018542 1
0.0732643122349934 1
0.690030989954463 1
-0.573383838886452 0
0.124346219283146 1
0.519556545553775 1
0.348982718153334 1
0.14282911199056 1
-0.143140911793309 1
-0.0445292677954482 1
0.190397394385632 1
-0.138275333588427 1
0.27828440321524 1
0.667129294971289 1
0.196154367418718 1
0.191804436518169 1
-0.0915354353372077 1
-0.189824128318919 1
-0.0295787373596402 1
0.291445897545812 1
0.0423134936121956 1
-0.449811064408598 1
0.123353180789675 1
-0.0848922448021461 1
0.200645291121967 1
-0.19054203033811 1
-0.15485724758823 1
-0.231932592007025 1
0.11214223424066 1
-0.215531188334155 1
-0.0192493330801393 1
0.251990314075061 1
0.0387858023160919 1
0.390138595189741 1
-0.0242917556024934 1
-0.531115257119099 1
0.685954162715218 1
0.178510414109024 1
0.0464762360264967 1
0.49762803183404 1
0.302933657049264 1
-0.160342998666976 1
-0.343459600492467 1
1.48077763933027 0
-0.0230136293073751 1
0.475002081425794 1
0.522865435747937 1
-0.0168659690017421 1
-0.405438575725052 1
-0.423271828871849 1
0.0752713765819648 1
0.860957349503469 1
-0.162572063253665 1
-0.131882579702916 1
-0.044930715942563 1
-0.112222661061661 1
0.164509846798859 1
0.163507128949963 1
-0.12537448798983 1
0.349849144011825 1
-0.120126166635939 1
0.719823007633967 1
-0.35157615417491 1
0.486129221401735 1
0.502515612785369 1
0.446106003054053 1
0.401608294428209 1
0.682149645831349 1
-1.00425414578721 0
0.345605242859538 1
0.482480202010198 1
0.043297739219807 1
0.23893966707209 1
0.0945064195957683 1
0.454662785631843 1
0.192577368924688 1
-0.201833013716191 1
0.231661816968889 1
0.0826913529136191 1
-0.437206774685639 1
-0.0536289155112489 1
0.348060713153586 1
0.215189925504376 1
0.123608495830353 1
0.338354908248427 1
0.212542544374276 1
0.423256227152415 1
0.400882418531384 1
-0.428810506085255 1
-0.248522161459111 1
-0.362137031512631 1
0.0466022115950259 1
0.409566545485098 1
0.55334668994571 1
0.318485091725109 1
0.497454616178627 1
-0.0576391766317099 1
0.19727375649901 1
0.0858460233638112 1
0.241744606612959 1
0.150927440163088 1
0.794775958915383 1
0.540067244049289 1
-0.696318258973802 0
-0.0161620426260367 1
0.0526619206287508 1
-0.0653124704697496 1
0.255530900413574 1
-0.0897001767072065 1
0.101967651214775 1
0.328968349755629 1
-0.349459078376628 1
-0.333455649154712 1
0.163553557097579 1
0.000309529512689283 1
0.493594390311534 1
0.62117448983566 1
0.773466548863007 1
0.207261584419715 1
0.0645941096777573 1
0.586517179858024 1
0.68016343934308 1
0.860138191234705 1
-0.0506074614400004 1
0.184487122330565 1
0.832091855544247 1
-0.240055560799091 1
0.662862648306962 1
-0.245111972495828 1
0.00255692511021364 1
0.0182905875218783 1
-0.177731015920395 1
-0.363512124630683 1
0.187780826509354 1
-0.10102114830706 1
0.180555627146287 1
0.312424469059063 1
-0.49050644289117 0
0.26547805160053 1
0.585129041559739 1
-0.308322287211099 1
0.394915965508753 1
0.0877623186099135 1
-0.000265155429801114 1
-0.020530731844691 1
-0.56098616720528 1
-0.117924674585571 1
0.0337798935693283 1
0.36136703054235 1
0.0049527408770827 1
0.0733287369409212 1
0.89696257278512 1
0.227631986197634 1
-0.213984971799229 1
-0.148942747628264 1
0.319544431114705 1
0.953004357713617 0
-0.244802372839502 1
0.0148376502989191 1
-0.411290948047633 1
0.320452812434864 1
-0.282599301540203 1
0.558825729897961 1
0.842642316039362 1
0.389968780792598 1
0.898509830102559 1
-0.0546207026649508 1
0.0241691302127906 1
1.09381370144466 0
-0.542637385046257 0
0.103102632326695 1
0.800290781600315 1
-0.246666990808681 1
0.140008808887497 1
0.277600779451945 1
-0.323585169671615 1
-0.164366655975742 1
0.489584498372588 1
0.449895103761869 1
-0.250449634713603 1
-0.347918057343664 1
0.386118090974863 1
0.0672370896930995 1
0.489238034442571 1
-0.177201784587111 1
0.548363095305938 1
0.673711951990783 1
-0.268189481350244 1
0.615815049369981 1
-0.0163728261138507 1
0.567373829388317 1
0.75240874540984 1
-0.00516466836154571 1
0.105221284452216 1
0.343221199579775 1
-0.243426248100103 1
1.1870232978206 0
-0.0883674063109789 1
0.18881098985831 1
-0.0197430507118826 1
-0.324005561709539 1
0.713061806584652 1
0.298838958054385 1
1.07051134588986 0
0.312952024079713 1
-0.133733244555332 1
0.633521835710132 1
0.366727969419851 1
-0.060036859990783 1
0.180639018315056 1
-0.0806201993896797 1
0.117713068735312 1
0.0639323991968815 1
0.766159218699913 1
0.149570029439265 1
-0.0592169490135399 1
0.0850990187142336 1
-0.114882296958816 1
0.294219325894291 1
-0.428316044655281 1
-0.517307046259 1
-0.181718790318837 1
0.843223096238118 1
0.301532640236402 1
0.650659973642775 1
-0.461575804261119 1
0.370031117549062 1
0.551240256193496 1
0.650751989088298 1
-0.114666644532337 1
0.513131141258511 1
0.140297697026133 1
-0.110519627815789 1
0.20742751287464 1
0.350418665721881 1
-0.618039936732798 0
0.246833291293768 1
0.789335469092076 1
-0.375289764488718 1
0.336238450782634 1
0.228724522016811 1
0.537107875697039 1
-0.0272309685166607 1
0.225377861946056 1
0.154855878191553 1
0.969012008103304 0
-0.126080205779996 1
-0.284869965490654 1
1.12965474846655 0
0.412627300664156 1
0.212848478905595 1
0.663636776734367 1
-0.0135120094367725 1
0.886556802114897 1
-0.0702529494104455 1
-0.601677877443095 0
0.131712420978782 1
-0.0867406491800937 1
0.35996093214958 1
0.102625219299287 1
0.0709465267670314 1
0.383607112301686 1
0.264536327029126 1
0.555685602528475 1
0.0305661496526597 1
-0.0378130915703301 1
-0.138888402205024 1
0.094956515803903 1
0.24679847943213 1
0.568168754153607 1
-0.364367218830369 1
0.139288257484776 1
-0.539606769913889 0
0.391858323504616 1
0.212675001304573 1
0.0590759288813948 1
-0.0478791808506703 1
0.396746441120421 1
-0.333896712023407 1
0.178099958913001 1
0.409501236334793 1
0.207234512593069 1
0.455023133306364 1
-0.269311922540441 1
0.229731200555442 1
0.443105279666816 1
0.458377240479192 1
0.340203285245504 1
-0.321390350886655 1
-0.591066122708415 0
0.0787690620959997 1
0.596633361089001 1
0.0780208260249041 1
0.00193981996309176 1
0.128191124767967 1
-0.351416451132713 1
0.339576357775916 1
0.301908024943401 1
0.202235190646468 1
0.612241788403802 1
0.44791778592106 1
-0.393075373318848 1
-0.238774076398505 1
-0.167861331467553 1
0.78032222626204 1
0.559836832269405 1
0.117665637390241 1
0.180685628193037 1
0.0174687245769789 1
0.684068587080041 1
-0.299704821503099 1
0.0802143653460118 1
0.147683360386507 1
0.592866786665842 1
-0.195570251451467 1
-0.208971138593498 1
0.392901201437254 1
0.556098209666559 1
0.434294739285082 1
0.341067123383287 1
-0.171988309630089 1
1.01861225643365 0
0.290979105787843 1
0.190506545184984 1
0.025383968050203 1
0.689214893858473 1
0.159604703512298 1
0.294577782055264 1
0.318937443121924 1
0.156296134945566 1
0.339234122620998 1
0.550601946928064 1
0.0508930009416092 1
0.622744183571552 1
0.879563921517524 1
0.0199724399163472 1
0.445930827427531 1
-0.000628944760161343 1
-0.0943574182057068 1
0.869674470298565 1
-0.105192102531093 1
-0.108480624079197 1
0.0785994377848413 1
0.0415650831366982 1
0.0974912477504286 1
0.711575172339327 1
0.439725608454017 1
0.2529234399801 1
0.312009275651777 1
0.165518222126587 1
0.0185158953837212 1
-0.602162777826327 0
0.584555968265256 1
0.0505183003383559 1
0.121010356448987 1
0.276423826883673 1
0.224534829841801 1
-0.00464408851631403 1
0.612778919585511 1
-0.281944731033883 1
0.715546102296215 1
0.350795760406576 1
-0.480270662326898 1
0.396619879971651 1
0.750404488478074 1
-0.372825660311178 1
0.306535254851662 1
0.52880041573322 1
-0.145870730826526 1
0.15597321864972 1
0.369119909690364 1
-0.217636041269944 1
0.475763809812807 1
0.325156445698504 1
0.208792353118743 1
-0.252899159607643 1
0.397090947519578 1
0.0861054432478504 1
0.224940848414598 1
0.12950338293174 1
0.672877393026341 1
0.378800830842839 1
0.396830650416158 1
-0.187203799722886 1
0.346194464342529 1
0.052404066637579 1
0.793074924775978 1
0.365232992057797 1
0.429291650944363 1
-0.0918830029536887 1
0.102796856623244 1
0.156041134572482 1
0.141627545083078 1
0.470512376874518 1
-0.821872627263942 0
0.440147909016868 1
-0.242439971650241 1
-0.0432585828258721 1
0.7583286062346 1
-0.281270661112194 1
-0.142249759952611 1
-0.271986976096535 1
-0.0193473835196384 1
0.241066170676834 1
0.752949643733236 1
0.977550800666834 0
0.0740388765000949 1
0.413369735628309 1
0.215972094170323 1
0.746816232762026 1
0.799960792799815 1
-0.1677212397793 1
-0.128457259763418 1
0.511267843501875 1
0.0541707652090651 1
0.349383536558099 1
0.0402376834163405 1
-0.0501970908859949 1
0.614598690613425 1
0.851107808882906 1
0.468203404619501 1
0.435210218358295 1
0.418696522238287 1
-0.104265684312484 1
-0.11851787393968 1
0.279582538994627 1
0.0492247712145462 1
0.664328374171243 1
0.426856866841318 1
0.167022743412658 1
0.200727713805218 1
0.155686189120299 1
0.243522103618127 1
0.468735012222966 1
0.451550224191509 1
0.503235260337691 1
0.71264802662139 1
0.501520722319378 1
0.576929863568885 1
0.541366973338874 1
0.266881005865324 1
-0.497680408353715 0
0.604491977447226 1
-0.0159055188639999 1
0.236836301559434 1
-0.361551730187168 1
0.475170435740776 1
0.0731021195646598 1
0.403173499582541 1
-0.237356013342359 1
-0.95454645353056 0
0.0606523736979233 1
0.139770610623248 1
0.445432689045249 1
0.143610875636785 1
0.454180402812649 1
0.142751593765756 1
0.369841746352498 1
-0.00189242954288887 1
0.176509908831196 1
-0.433146732054679 1
-0.0513734962166071 1
0.41799249922499 1
0.234736022121246 1
0.679044280229707 1
-0.164804433433089 1
0.0114647877962755 1
0.169087476067416 1
1.16653481027471 0
0.173042197100971 1
0.173823245475889 1
0.308118149621345 1
0.246464455332691 1
0.508667064682723 1
0.114828264082354 1
0.177724925221312 1
-0.507768477477762 1
-0.163783057346079 1
0.0399439165259076 1
0.442274008546661 1
0.823740644432586 1
0.651136026918044 1
-0.265976615674575 1
0.63720199692876 1
1.33850591314479 0
0.560110107595328 1
0.542429508785937 1
0.476442622902222 1
0.623060321923407 1
0.637110227127169 1
-0.00255580511894218 1
-0.00369394281009447 1
0.452363224124533 1
0.28391480434648 1
-0.148538577228665 1
0.564305661801062 1
-0.0821865679448545 1
-0.281353602641222 1
0.680812600424329 1
-0.201908387238382 1
0.309024444615795 1
0.351735442724404 1
0.0154746443306803 1
0.237814220481716 1
0.581241938074137 1
-0.388297058249516 1
-0.368341675162488 1
-0.0356151257049863 1
-0.527220193520792 1
0.596428403612984 1
0.561849761542718 1
0.370322073854496 1
0.322009269110917 1
0.0816543963988209 1
-0.0176757137007931 1
0.133941442939827 1
0.589633152354487 1
0.409720537590706 1
0.12077992599258 1
0.101013107931276 1
0.000305634901343096 1
0.201753601210929 1
0.469070948187312 1
-0.292150154065582 1
0.208114674014583 1
0.0716059268038228 1
0.367941248823956 1
0.352091084074825 1
-0.181803790771444 1
0.820407836518309 1
0.221366677953022 1
-0.254073636894535 1
0.404916811170873 1
0.381318949718534 1
0.105215473327808 1
0.583958772434298 1
0.262859247563845 1
-0.143380223885185 1
0.369975419282918 1
0.966631019985866 1
0.146566180366162 1
0.392912775121493 1
0.0404874998178047 1
0.640361847944629 1
-0.155337636901701 1
-0.179584759333043 1
0.629927608752985 1
-0.50323078635018 1
-0.123811353586663 1
0.284493012328726 1
-0.198305272431909 1
-0.0315574930596714 1
-0.397727191055137 1
-0.66986582185779 1
0.194982308123066 1
-0.417096976790026 1
-0.355233546789737 1
-0.177638435321349 1
-0.307655497080478 1
0.607408186611232 1
0.580994772104634 1
-0.499830694212854 0
-0.211634155500362 1
0.550986691108181 1
0.169603986185148 1
0.623206550090127 1
-0.601495068954549 0
0.488487034589035 1
0.251567831469235 1
0.408355831742322 1
0.0446754585870129 1
0.407639464119182 1
-0.557254849452473 0
0.168756559542658 1
0.497144326589529 1
0.270491087442903 1
0.415143995070403 1
0.0335457107781849 1
0.290717401987831 1
0.0492640088334259 1
0.295178269514213 1
-0.15297633913014 1
0.145212409390428 1
0.19830007547737 1
0.540877855165537 1
0.641414109247797 1
0.121546320295742 1
0.417103746085 1
0.234447350883789 1
-0.326341966942506 1
0.658175775870879 1
0.0121456797854791 1
0.150042547211461 1
0.405697018875132 1
0.263239192368374 1
-0.683827606047587 0
0.0430494292910386 1
-0.111020974277354 1
0.304705436814945 1
0.267215925649498 1
0.312473374804842 1
0.633045341592071 1
-0.283977740447406 1
0.37878650283164 1
0.916416834272827 1
0.636888149318904 1
0.995541708184236 0
-0.145473870609716 1
0.210505207061459 1
0.0124155296483383 1
0.520653923987836 1
0.345985075428544 1
0.135723412123231 1
0.46952936187408 1
0.136952907196598 1
-0.47521872686237 1
0.00642173916182606 1
0.281292047973545 1
0.390855616994181 1
0.520729643919218 1
0.0951491024020747 1
0.0484892970227495 1
-0.0260717675715616 1
0.485644252673338 1
0.592144599259204 1
-0.176856065267505 1
0.0684839321361731 1
0.131965921914462 1
0.402750849574023 1
-0.0571723338107862 1
0.44041180316964 1
-0.193205079123487 1
0.547478588744408 1
0.254119701308803 1
-0.119154937599415 1
0.423810692714848 1
0.679028752061508 1
0.41637063390398 1
-0.57847335322663 1
0.703172551731174 1
0.381354616911803 1
-0.251635544370928 1
0.169251389543039 1
1.17044092378605 0
-0.276708921300184 1
-0.234457674781105 1
-0.522648488025718 1
0.323729659856143 1
-0.170826166365451 1
0.0720128892581071 1
-0.0842498379999681 1
0.602357202314973 1
0.793453962864658 1
0.133299500730192 1
0.507695771389037 1
-0.540815983979864 1
-0.0767290757174373 1
-0.390099260096528 1
0.0777902496408574 1
0.750903974692678 1
0.430291977510009 1
0.658913726587744 1
0.51028975730135 1
-0.336799664998928 1
-0.446455799424921 1
-0.118628932251499 1
0.569796591938288 1
0.570359619920915 1
0.438809826155709 1
-0.0907547918661414 1
0.532771677676979 1
-0.237875249495609 1
0.0796443918055589 1
-0.0534500129261136 1
0.0209469161732092 1
-0.48825596797345 1
0.625735024596011 1
0.652338521367574 1
-0.191748294154197 1
0.51219509972655 1
-0.0995192185606673 1
-0.285408705837154 1
-0.0328065587065629 1
0.359453840549077 1
0.325290734708688 1
0.133410438156924 1
-0.0378434156858349 1
0.535933566140277 1
-0.0151373811491848 1
0.63707364899591 1
0.495022099593439 1
-0.302016479097697 1
0.117061919358115 1
-0.537480448433461 1
0.264571072426603 1
0.394011174992801 1
0.516873892096159 1
0.457403212719556 1
-0.0309242867778028 1
0.554372079577769 1
0.0125300277068202 1
0.489727606598712 1
-0.0860880376369799 1
0.389653230930351 1
0.627810664475979 1
0.380328518036192 1
0.205492248897437 1
0.142723553478212 1
-0.590276610003882 1
-0.145023337490851 1
0.330986183087812 1
-0.0536621908765046 1
0.696734089313819 1
0.481928796222117 1
-0.0260617941102122 1
0.139181928398797 1
0.367750090678936 1
0.239971238910766 1
0.440208241172638 1
0.218993434310456 1
-0.344773163636855 1
0.666050709197512 1
-0.0440498078189463 1
-0.463000219366308 1
0.133080285944751 1
0.19415287284537 1
0.613253706921228 1
-0.228604038395943 1
-0.123948849462485 1
0.993333900827555 0
-0.408001251858582 1
0.318037020816535 1
-0.473448504127628 1
0.41062512352869 1
0.359528706255184 1
0.130152537481599 1
0.296400052600744 1
0.201183225437989 1
0.256956104491491 1
0.404842382644116 1
0.029644158947081 1
0.465576467067896 1
0.288053207482924 1
0.422519096620415 1
0.358542200358598 1
0.126967404514314 1
-0.377081522681163 1
0.119145714839374 1
0.0968215057316505 1
1.35144181468688 0
0.121476556410498 1
0.664789669683447 1
-0.0956110376855009 1
0.672410688009525 1
0.65602228938065 1
0.312898196612904 1
-0.274337897704451 1
0.0970603082346047 1
0.370564794192676 1
0.610386730306033 1
0.119542081834642 1
0.308924245030944 1
-0.0952552339877033 1
-0.199099953130204 1
0.576484004788502 1
-0.23085464970559 1
0.159099291692651 1
0.332039891779839 1
0.307137065322372 1
0.0906848610463739 1
0.0326606944777129 1
-0.339570661677196 1
0.471889383778986 1
0.116703411272136 1
0.202948284935104 1
-0.1228592669746 1
0.286572371253746 1
-0.44920848118519 1
0.596950270142133 1
-0.383121583946877 1
0.795502219874582 1
0.240598060188751 1
-0.23598470600044 1
0.00685723957330525 1
-0.252291079934147 1
0.320409903043794 1
0.515073492180124 1
0.0426809109238732 1
0.303278570931632 1
0.0129098454678064 1
0.205211089168879 1
0.574772915203849 1
0.100837308652648 1
-0.357765470212812 1
0.462318114999711 1
0.895228587710538 1
0.414631507838325 1
0.017524337502082 1
0.103720065735987 1
0.296777211758875 1
0.410721517744288 1
-0.135967743049725 1
0.0364511465778021 1
0.136393166065968 1
0.374599989659643 1
0.12987894979491 1
0.58575586970222 1
-0.0899927171772342 1
0.0809505153709166 1
0.114263886079278 1
0.121074556968797 1
0.262057851361428 1
-0.351284008454785 1
0.0433991661727566 1
-0.602715181219353 0
0.109728300597743 1
0.187971776203346 1
0.214275620821504 1
0.188646895641891 1
0.655136311915198 1
0.172497970729297 1
0.407098949378992 1
0.422883869228651 1
0.310297835243105 1
0.138161176833128 1
0.24377706469534 1
0.218129723739355 1
0.0949686179975367 1
0.978820922989821 1
0.422503790944836 1
0.504242510770409 1
0.117645042736862 1
0.353520442033103 1
-0.172641268258788 1
0.152940860337968 1
-0.0503516401358858 1
-0.0744244380771596 1
0.0252464585503671 1
0.0944789269669261 1
0.755293282736237 1
-0.177013503009232 1
0.587515746165571 1
-0.0792896996145157 1
0.397681936767647 1
-0.067668864550636 1
0.688084703691424 1
0.00935496898318586 1
0.241484028134577 1
0.135761654859909 1
0.0475053759268442 1
-0.191374765461296 1
-0.164419708762434 1
0.285253210909792 1
-0.0420355061009067 1
-0.203845054282902 1
0.367667193089672 1
-0.317439064766189 1
0.585781884348683 1
0.0288987755962725 1
-0.298304740705552 1
-0.509642501890956 1
0.559226291934988 1
0.112867168702762 1
0.0858221026551345 1
0.259212869377673 1
0.113255836631669 1
-0.46400726600478 1
0.0792167106707939 1
0.0339628063082552 1
0.0810622127740115 1
-0.493368958222175 1
-0.256878260529665 1
0.213840901912215 1
0.244754984592196 1
0.400627837681938 1
-0.0145082369548997 1
1.07106948290154 1
-0.0971617840247789 1
0.0947589835637364 1
0.150261074986922 1
-0.0448183619286321 1
-0.205178086001023 1
0.415416916445381 1
0.600505747070802 1
0.292207490346865 1
0.127136382175496 1
0.263608871305782 1
0.134891028507229 1
-0.112304278883343 1
0.364941426218366 1
0.310502702933522 1
0.00369660323602457 1
0.358105843053312 1
-0.12590265097041 1
0.583338088608175 1
0.134881698070381 1
0.0109245546231032 1
1.16496016923978 1
0.416270288513343 1
0.541127269476053 1
-0.174920321266577 1
0.333134088864968 1
-0.0551929089284136 1
-0.0510631394150458 1
0.620723900739928 1
0.602032256046717 1
0.569629276831655 1
0.390851119884113 1
0.443872444194341 1
0.46865214248275 1
0.313796658915379 1
-0.0156087809220572 1
0.606626609988536 1
0.160050937655686 1
-0.176890382613974 1
0.409767163455461 1
0.827861713918331 1
0.415811187239319 1
-0.0436033981084841 1
-0.345482572517432 1
-0.0165097339239577 1
-0.703025077556701 0
-0.3116335557931 1
0.44529518394651 1
0.475290294504729 1
0.191270372151719 1
0.320559996767015 1
-0.115135764607519 1
-0.81768117467895 0
0.317586094397944 1
0.494818637757133 1
-0.0509444609804462 1
-0.347281598657847 1
0.852658020379643 1
0.513757801435109 1
0.385508196265967 1
0.318065571299994 1
0.217889769271312 1
0.0337248989904747 1
0.61837841487257 1
1.02933599274831 0
-0.065997183315504 1
-0.0469371307576558 1
0.213000864558858 1
0.428550193863874 1
-0.0809959593023615 1
0.600101726806932 1
0.662891920271547 1
0.00123018697144317 1
-0.344676893722885 1
0.224822018348082 1
0.865249047500315 1
0.750847960169541 1
0.542878962483114 1
0.270337201792683 1
0.189214411183885 1
-0.550311674329185 1
0.719629026944762 1
-0.126377064439227 1
0.350426271057562 1
-0.0311861091708492 1
0.17212938889665 1
-0.375407339770552 1
0.249731721432571 1
0.254628438223812 1
0.0243909848013267 1
0.169931812996263 1
-0.275971112125562 1
0.512807578882788 1
0.179358949078207 1
-0.14416673041155 1
-0.00150182482787942 1
-0.488814195863022 1
-0.227152820235421 1
-0.43649724698532 1
-0.140087263346969 1
0.472834395155396 1
-0.484473670545831 1
0.345104473744317 1
0.326631686131767 1
0.140358749849331 1
0.149555651173787 1
0.989252328926267 0
-0.00461472838706243 1
0.448979201350409 1
0.399042659053475 1
0.442017033738775 1
-0.0119475997167396 1
0.116608613938862 1
1.30190006373829 0
0.23359498514256 1
0.308345069670805 1
-0.034683237429888 1
-0.217658491740515 1
-0.131506873891916 1
-0.0100560131123751 1
0.118488274476621 1
0.396301453540537 1
-0.179376835792036 1
0.23006830158791 1
0.821455011702871 1
0.0755004386730628 1
0.154008419615984 1
0.334533283057358 1
0.188488456169487 1
0.447839379527387 1
-0.745321170476442 0
0.523753923054327 1
-0.384947824846434 1
0.016405377149878 1
0.000823601573601507 1
0.0279500533423417 1
0.0744016760384442 1
0.45700637874919 1
0.212045535163775 1
0.577354576344076 1
0.967447618394106 0
0.088806142665936 1
-0.213648904688675 1
-0.285353047075471 1
0.257565177612108 1
-0.256640767970014 1
0.935807509020887 1
-0.0151181715332336 1
0.406973778536901 1
0.109690209523257 1
-0.0459977449272311 1
-0.105689257738639 1
0.215378125802207 1
0.112053357283906 1
-0.246895172006441 1
-0.16221335886108 1
0.399648525553285 1
0.566739005096438 1
0.52240027556278 1
0.568115933468609 1
-0.1660214591199 1
-0.409302008855102 1
-0.258911796249284 1
-0.310255128614111 1
0.375425173823259 1
0.593674964825175 1
0.111498539794599 1
-0.0558097027524746 1
0.0226490751669227 1
0.747698376320836 1
0.254842024503597 1
0.444563272077626 1
0.111396018806901 1
0.638123627817351 1
0.431991851410483 1
0.647821899828586 1
0.220047199061243 1
0.445254644264353 1
0.186475717645613 1
0.539385513073114 1
0.101711710096601 1
0.832596998855554 1
0.376593669138518 1
0.811116290926288 1
0.129166906643442 1
0.227272922822001 1
0.255249821115764 1
0.230060641575711 1
-0.397170938549346 1
-0.0521965713585002 1
0.328538922967867 1
0.813495292826801 1
0.754576409885925 1
0.152338406826001 1
0.594228536229811 1
1.00694610505798 0
-0.376547133343012 1
-0.107553086528952 1
0.368583287870861 1
-0.158041187330349 1
-0.0062498353533967 1
0.259721544225638 1
-0.238604483290445 1
0.435033903880216 1
0.78157566163814 1
0.207940666836975 1
-0.320481243288633 1
0.0762545760212057 1
-0.29449005196971 1
-0.107090603554844 1
0.62046231594406 1
0.130525118836686 1
-0.419912186714996 1
-0.0285572074553319 1
-0.0599111182213893 1
0.0556042961218778 1
-0.0916372344314616 1
0.294451908610391 1
0.527286185147419 1
-0.44628901182977 1
0.715559907223391 1
0.337793539039641 1
-0.0611100374295136 1
0.421524331840877 1
0.236724376788641 1
0.184062264071608 1
0.144540702460871 1
0.0877575189346187 1
-0.0650715888380171 1
0.314146800130105 1
0.070553218418079 1
0.704522929616618 1
0.24877933348004 1
0.0468210174851793 1
0.603913617238308 1
0.0564549437808545 1
0.365325719053846 1
-0.580078656969191 0
0.634180831701825 1
0.124548574012298 1
0.208763942311368 1
-0.0111476692005789 1
0.728967491554258 1
0.131840927111407 1
-0.12169695771157 1
0.221123279245874 1
-0.355523497891581 1
0.449697771456138 1
0.738777790362446 1
-0.442419914835956 1
0.24072705362742 1
-0.156867376924626 1
0.439853365677206 1
0.296302911777809 1
0.564477513115829 1
0.472416939249546 1
0.352200118932363 1
0.37803000664264 1
0.0719957613527363 1
-0.203515978161652 1
0.0850013036441414 1
0.814762212628658 1
0.266845285170195 1
0.209556930810302 1
-0.320587127531548 1
0.596170750142406 1
0.865327105447137 1
0.179201880873401 1
-0.617730770641515 0
0.568407939040776 1
0.120972830582783 1
0.122751485814933 1
0.385271208452468 1
0.516755791728164 1
0.0209951237106054 1
-0.0906128474789817 1
0.769543916345591 1
0.572037878380067 1
1.00005777682498 0
0.326594456722559 1
0.040887947866161 1
0.176819704051372 1
0.0815121147629643 1
0.110933085946771 1
0.195904736532647 1
0.559921465908891 1
0.610403165386477 1
-0.107013451699788 1
0.277958328067482 1
0.71881751078095 1
-0.463573773165329 1
0.210287744404896 1
0.342225826848347 1
0.251437482140676 1
-0.0598838166518191 1
-0.591707729445583 0
0.432152539993416 1
0.0528097460419509 1
-0.284214382142778 1
0.0443333457313067 1
-0.428807838463239 1
0.068000091701092 1
0.408485087115438 1
0.329818364525008 1
-0.0101834386308272 1
0.633550894035882 1
0.115383808023261 1
0.501732736143363 1
-0.244949106416372 1
-0.105880296424434 1
0.0985616550686475 1
0.310432823083105 1
0.220812850129478 1
-0.122577840565367 1
0.573636664400367 1
0.340971389760023 1
0.0594631253823648 1
0.375574283222289 1
0.669044396312176 1
0.295491446407508 1
0.245654612403931 1
0.0931692723966077 1
0.447536108715177 1
0.0197363754501527 1
0.623046191556113 1
-0.0469215511157192 1
0.509465926915256 1
-0.425191347308977 1
0.760454821377638 1
-0.191933876933648 1
0.264980818988102 1
-1.09903100015193 0
0.219167471150651 1
0.544711337335631 1
-0.282172050974064 1
-0.0995947499450316 1
-0.0491810619485538 1
-0.227932670340915 1
0.163204170018148 1
-0.0372232408108721 1
-0.151680086435222 1
0.676855426766882 1
0.0451736412315333 1
0.530127086602954 1
0.277623070165861 1
0.273008775323887 1
0.501967503821393 1
-0.0887224375057022 1
0.154307692712025 1
0.0110254178440621 1
0.378134449234486 1
0.6493374209794 1
0.157284803794777 1
0.55706677009929 1
0.122357089407681 1
0.109917038792175 1
0.0863890303783071 1
-0.19626037795852 1
-0.304082393041609 1
0.769019401412748 1
0.25886014906205 1
0.314391057426167 1
-0.371542001695415 1
-0.0767770730334468 1
0.137437185471531 1
0.448734581173026 1
0.521434422666571 1
0.472080785808868 1
-0.24477637774112 1
0.188511585604385 1
0.369647630867652 1
0.486818669027723 1
-0.134161546675687 1
0.635361522202293 1
0.353070511586257 1
0.124824957678056 1
0.0157614943647403 1
0.238614966758332 1
0.534936772385885 1
0.705137071931239 1
0.614971006761556 1
0.245512859745923 1
-0.0635837043700991 1
-0.166804291031665 1
-0.0263422672731171 1
0.117884668915585 1
0.221884697351373 1
0.177349668274984 1
-0.212344896464117 1
-0.026634950648885 1
-0.297619192547408 1
0.765159709198954 1
-0.0576820767661221 1
0.560332374190498 1
-0.310316302886552 1
-0.199855069930093 1
0.567964810967705 1
-0.423277088599589 1
0.0649394459491861 1
-0.495603845746124 1
-0.0846618614828946 1
-0.00497131960391778 1
0.288356036954236 1
0.117351639254273 1
0.373271432113934 1
-0.111757441141081 1
-0.0193931335550826 1
0.148305225611354 1
-0.423390291958845 1
0.11457783250294 1
0.102648630450662 1
0.475381605692038 1
0.135242737102747 1
-0.0381400502169761 1
0.119314752121644 1
-0.180149944992048 1
0.94352056039999 0
0.740867366236608 1
-0.126275554565923 1
-0.522223499595646 1
0.17839367161307 1
0.662860625364201 1
0.918367628007291 0
0.838406159529949 1
0.22210946732692 1
0.458571240615455 1
0.160341263980432 1
0.297126459874091 1
-0.476504043013098 1
0.261668040368583 1
0.782277058554894 1
-0.311929353139088 1
0.562672490547015 1
0.440351443108265 1
0.0409270704358929 1
-0.114502115877805 1
0.376905594167292 1
0.126067390912035 1
0.422643753977996 1
-0.321956855567468 1
0.054644311022739 1
-0.368597881706862 1
0.357201629910025 1
0.0493199627254182 1
0.654374388844045 1
0.126464325372256 1
0.254821765032936 1
-0.585817148070628 0
-0.213491799996192 1
-0.0334881749176639 1
0.634605247048733 1
0.797094079026871 1
0.404412071781348 1
0.0217071537365261 1
0.127918727445969 1
0.588026572266812 1
0.803425742918794 1
0.307292512769455 1
0.416423525650758 1
0.0126035914941274 1
0.690846751667579 1
-0.191779165035637 1
0.142465299795989 1
0.469963381467369 1
0.282264511303294 1
-0.33827302060297 1
0.403041870884375 1
0.343559291294753 1
0.121160158566961 1
0.705954012729393 1
0.58964128773105 1
0.564357985071443 1
-0.14901885124833 1
-0.101593451490961 1
0.0197738015173967 1
0.207615283304625 1
0.26540474750219 1
0.246053127786929 1
-0.194124994024206 1
0.0512087587885046 1
0.0331016198908586 1
0.856775466194872 1
0.523434853026368 1
-0.428985730893584 1
0.85879650298406 1
0.466647451253356 1
-0.160365205789982 1
-0.447870629054746 1
0.212455582452654 1
0.400832833386357 1
-0.278036802651986 1
-0.0862547866574444 1
0.521879953327927 1
0.820253179767965 1
0.483431060680055 1
0.600660373440327 1
0.846160851983294 1
0.0919408197350531 1
0.0556255737751257 1
0.0611259540568194 1
-0.0206664947173375 1
0.292349859168708 1
0.170389044551572 1
0.178045803558653 1
0.322867689737052 1
0.112514066062026 1
-0.257999197706246 1
0.441678704534523 1
0.509969019464836 1
0.582090449131272 1
-0.1262280368721 1
0.183770704596819 1
0.407200493211054 1
0.370910545607815 1
-0.155208242809636 1
0.624745551209666 1
0.147571165031242 1
0.327220321376199 1
0.224188129739768 1
0.22138114844365 1
0.331195775661515 1
-0.0335334037269995 1
1.21717421372452 0
0.178862067616365 1
-0.0778866842221961 1
0.175214773075586 1
0.5947900234328 1
1.03055781825075 1
0.00337263399955648 1
0.58267122538496 1
0.42577182525808 1
0.708968642936995 1
0.117554668012753 1
0.0558827992812295 1
-1.0549228271289 0
-0.100508374120798 1
0.702568703597339 1
-0.427977950071199 1
0.555505452870796 1
0.974902221111875 0
0.510816343377338 1
-0.013667708540403 1
0.620968633153768 1
0.447108029059081 1
0.46466527385158 1
-0.668323835205848 0
-0.0763192545753123 1
0.154453083335021 1
-0.674885467546239 0
0.54312322601368 1
0.0660886976808446 1
0.123616759066065 1
0.215078494863185 1
0.363453701896943 1
0.288164616665309 1
-0.298142780313172 1
-0.137018111865918 1
0.442214057917174 1
0.410998160721364 1
0.817533120908715 1
0.468270842114713 1
-0.28529814511198 1
1.01344842709621 0
0.477797701456756 1
-0.657306369383203 0
0.0159195170962208 1
0.213366566131108 1
0.607276467299578 1
-0.00140654803802019 1
0.131494342720568 1
0.419078457809972 1
0.176229376891575 1
0.456004895211755 1
0.356981983906976 1
-0.12894348827174 1
0.343167246343612 1
0.387956350645022 1
0.284525547171712 1
0.181996688654577 1
0.132163837424273 1
0.323974074448779 1
0.157374905450167 1
0.128834155808253 1
0.326597215299378 1
-0.11025102985373 1
0.315381979102545 1
0.0755193133923767 1
0.496663587373748 1
1.02578616657346 0
0.296640571541732 1
0.0781727862302478 1
0.252815613583294 1
-0.0794065556174328 1
0.444020796495669 1
0.52874663395959 1
-0.147771494002179 1
0.70002653176914 1
-0.00618455354388094 1
-0.301270834136705 1
0.789369435829106 1
0.386244618811985 1
0.261474616129317 1
0.0171623707972435 1
0.387053052997809 1
-0.195454811124724 1
0.098873187704776 1
0.288269805717083 1
0.116511400988965 1
-0.0936136978250452 1
0.113515473033371 1
-0.0699005404170968 1
1.01348748043498 1
0.485025951697022 1
0.178005028005141 1
0.360960405882173 1
-0.0530432372533925 1
-0.0752179495607319 1
0.51379471426012 1
0.0272295296164389 1
0.607759502421127 1
0.273192896471902 1
-0.156882710243935 1
0.287435364108266 1
0.116933536046365 1
0.284309034622105 1
0.57357679697309 1
0.318904114318264 1
0.243461200997421 1
0.453506881958773 1
0.555693747675366 1
-0.0846862225005744 1
-0.697240128846878 0
0.0451394631235685 1
0.608646395482114 1
0.329162164681551 1
0.285131184838149 1
0.369941492897596 1
-0.48801247905776 0
0.341636281624671 1
0.382482045385273 1
0.484445737719767 1
-0.293056614600999 1
0.311999306459648 1
0.316804414766913 1
0.744475641153835 1
-0.541757441485173 1
0.523804805920831 1
-0.117560104520997 1
-0.126646470571206 1
0.0571948553499643 1
0.935130574011221 0
0.0888259205704219 1
0.0673957649342012 1
-0.325329515213711 1
0.237645295774413 1
0.838368944808942 1
0.538631389897721 1
-0.0901291215534077 1
0.43201419679058 1
1.09059516196378 0
0.643905011381558 1
0.126389694310883 1
-0.332286613294378 1
0.35296194598943 1
-0.0446486083205549 1
-0.141814122529897 1
-0.0807449876170701 1
0.170865492255668 1
0.149258817070718 1
1.10599693550276 1
0.0211817490666558 1
0.592072487612821 1
0.545498174734598 1
-0.106206200676492 1
-0.0785022897506033 1
-0.349875792484542 1
0.261120999909544 1
-0.151426725571152 1
0.320978108979485 1
-0.0327140492237183 1
0.288479547359418 1
0.456524499660916 1
-0.285379261909073 1
0.205888126583889 1
-0.495912706120588 1
0.335245210718525 1
-0.31206621464461 1
-0.306429093025287 1
-0.13078150564852 1
-0.594608593668308 0
0.000156024498535023 1
0.101826687961671 1
0.0280801718739576 1
0.599624059109807 1
0.292862538206825 1
-0.414798207170692 1
0.761309509566106 1
0.247963821937115 1
0.0197294471509998 1
0.38288810890272 1
0.627601694892067 1
-0.0839074037957503 1
0.309769644732811 1
0.320151159183311 1
0.333522798698748 1
0.300640763295221 1
0.062701714793102 1
-0.0829091570833641 1
0.634499796184008 1
0.344002823867312 1
0.832053521556311 1
0.496559775769952 1
-0.409065729913223 1
0.240902431472759 1
0.118784302436551 1
-0.114439268067581 1
0.404353824973634 1
0.21411689154082 1
0.646304907834639 1
-0.0737732975069791 1
0.213375745314073 1
0.625580171617484 1
0.417880747452151 1
0.0394934894726372 1
0.411775143060968 1
0.153445350070661 1
0.769073451072991 1
0.103508530244603 1
0.0757505606900955 1
-0.0426195172867353 1
-0.00131804733909502 1
-0.20897495135018 1
0.446091394528458 1
0.19312986017795 1
0.529805539433909 1
-0.308360505615467 1
-0.374933006849756 1
0.839180345527342 1
0.343024458829182 1
0.0424859509350626 1
0.164798020274534 1
0.0846670386721302 1
0.478622865191123 1
-0.348362848196804 1
0.179591370828079 1
0.130639186211384 1
0.017559412481416 1
0.528739343949436 1
0.514532574585973 1
0.45862219626888 1
0.0808924697265229 1
-0.159123693186522 1
0.0403711866140426 1
0.335361772316903 1
0.570359965748395 1
0.400356352112002 1
0.243682136870051 1
0.116371301051894 1
0.127279481074803 1
0.033330721647657 1
0.515880983836724 1
0.455330693852614 1
0.265974500396483 1
0.416366480994509 1
0.571449795758824 1
-0.0818995393937083 1
0.472068029504997 1
0.156856646819555 1
0.780719506042446 1
-0.0315805867847023 1
0.121786452694914 1
-0.268070906225786 1
0.557834135831004 1
-0.0110322637713998 1
0.106588810881153 1
0.294422459149029 1
0.303937124159454 1
-0.315413647007869 1
-0.430283068974324 1
0.653127200383767 1
0.606869736023623 1
0.709336824546503 1
-0.21474300058514 1
-0.257045475763849 1
-0.034326782625261 1
-0.227112692558521 1
0.728017402024815 1
0.450128948465747 1
0.378251205654655 1
-0.372686276113242 1
0.297542985940686 1
0.648742056322341 1
0.416344074010178 1
0.679671836057759 1
0.352105206739517 1
0.479993244057921 1
-0.314438860703918 1
0.379660828124295 1
0.466724369340194 1
0.491624165232126 1
0.243292063411328 1
-0.378267943036433 1
0.0719996021892693 1
-0.580465273532953 0
0.0721922402088754 1
-0.379524580496281 1
0.798717904732006 1
0.321676314929142 1
0.206441092292607 1
0.0232966462131283 1
0.632245357218439 1
0.284187917313241 1
0.603705371701461 1
0.103929907433331 1
0.368978046112543 1
0.144701529706034 1
0.146908646620506 1
0.431007342302534 1
0.425469974631765 1
1.08469222236591 0
-0.0570663226894376 1
0.621989351563207 1
0.725794524914077 1
-0.11459194243302 1
0.217371448871333 1
0.505278041636122 1
-0.0746947254473939 1
0.381467187505702 1
0.220526944707634 1
-0.123601522177888 1
0.0190517344218441 1
-0.365054198066831 1
-0.0501303673775628 1
-0.0113895380241916 1
0.553399544459648 1
0.23814840376812 1
0.0853995778280611 1
0.239248129855357 1
0.206063762787956 1
0.236008313447637 1
0.374533914565177 1
-0.0494835596126239 1
0.0241887672881762 1
0.441519319885293 1
-0.166688070545663 1
-0.199542448583394 1
0.260965524459504 1
0.158762977637515 1
0.177736501216984 1
0.0389815621470959 1
0.525049345138959 1
0.559354939028206 1
0.811817315965609 1
0.555825111207173 1
-0.338660236171034 1
0.404707330747063 1
0.502573292142607 1
0.820679356475656 1
0.318077489936527 1
0.427710312222725 1
0.184069121204979 1
0.481282675424005 1
0.434386861543545 1
-0.0135594003686517 1
0.198880851392692 1
0.268066413269087 1
-0.192570316434571 1
-0.0553418300307104 1
0.234146983004592 1
0.468955824252526 1
-0.526133736706153 0
0.078792389914164 1
0.447992168746635 1
-0.220670839946945 1
-0.137612731997584 1
-0.0103290168459104 1
0.0263746803074939 1
0.414956688676431 1
-0.19864314869766 1
0.205684902736994 1
0.572056212105953 1
0.394108830255974 1
-0.382610920037955 1
0.321445543193341 1
0.229943615734821 1
-0.436007223782914 1
0.679166593093421 1
0.31702999365129 1
0.141275333011722 1
-0.467098630560681 1
0.408240992543415 1
-0.317218959595807 1
-0.451784630534678 1
1.00144077787508 0
0.242858448150322 1
-0.23425637408683 1
-0.352060042628837 1
0.554777514169249 1
0.228299224665446 1
0.623297565435754 1
0.234180285951712 1
0.83602318273182 1
-0.00126415475477712 1
0.261365383707367 1
0.915668731635872 1
0.244512652381645 1
-0.159718434874212 1
0.55328960790789 1
0.251568939030135 1
0.396984430174586 1
0.0148437806247263 1
0.324225119525704 1
-0.294416919787473 1
-0.282599952293279 1
0.0420719571803997 1
-0.0413072461005431 1
0.513940941474951 1
0.255367370300082 1
0.81155122341642 1
-0.209389965993053 1
0.580672210172949 1
0.500146217632408 1
-0.0159008678779659 1
-0.595198043744171 0
0.20537720134245 1
-0.0627961262132138 1
0.97107745043874 0
0.114825920180894 1
1.02266129489569 0
-0.464035492424552 1
-0.00831916896275716 1
0.227252656298848 1
0.426026298496646 1
0.328588827881981 1
-0.243885515740622 1
0.248773450386728 1
0.32424362565029 1
0.615501501173661 1
0.431516566200447 1
-0.195330275285552 1
-0.197855050579574 1
0.424468352017267 1
0.185678541116391 1
0.520073552210312 1
0.00934239635458176 1
1.00857767598389 0
0.58424398463108 1
0.419554347626455 1
0.192294915192908 1
0.177790104917417 1
-0.189337070018632 1
0.919273985701346 0
0.0296630506074929 1
-0.138696297697669 1
-0.0743914759942586 1
0.769779810923585 1
0.856931623747657 1
-0.00314325695334498 1
-0.149407225008054 1
0.535359817712256 1
-0.467297657810162 1
0.16198928840454 1
-0.0321719592316998 1
0.78649936107501 1
0.0323715519063379 1
-0.193180975338044 1
0.141961407081988 1
-0.0807156639892034 1
0.387552222865968 1
0.0580493423770107 1
0.0321243247305699 1
0.0753204934256501 1
0.250088292861379 1
0.430734498211271 1
0.368875927443798 1
-0.246168857884134 1
-0.0402276478252217 1
0.00973731904689568 1
0.366982526252625 1
-0.261409083438348 1
0.43050000920268 1
0.111207002272429 1
0.224454643444402 1
0.49244197629807 1
0.00289854892739932 1
-0.627633524394117 1
-0.295171874706913 1
-0.139414666324128 1
0.228196305412288 1
0.179734286932973 1
-0.428630084381284 1
-0.0117039866092405 1
-0.474641422025241 1
0.786089228095712 1
-0.62173500570171 1
0.382013342745001 1
0.306414309958113 1
0.653107057004398 1
0.41053515576132 1
-0.0085704968945472 1
0.0413120132396147 1
0.0449962056644364 1
0.0276741369008293 1
-0.199208329550914 1
0.0279955089586531 1
0.18048618218573 1
0.765071920793427 1
0.971347473443909 1
-0.48935707727691 1
0.771766927169497 1
0.706113252074451 1
-0.0242534872620379 1
-0.0339303990122062 1
0.381546418420498 1
0.545612153171361 1
0.154378181133324 1
0.311835110537114 1
0.195182616059227 1
-0.143706827555311 1
1.05984398719955 0
0.229456119210103 1
-0.0622588659743686 1
-0.15247035324391 1
0.415078932153965 1
-0.181272019305142 1
0.0127797081401154 1
-0.164521739983572 1
0.0315445585863614 1
0.194310681324706 1
0.390603926788548 1
0.533033318156498 1
0.33000268848145 1
-0.097851727477201 1
0.394947377848467 1
0.22697412040389 1
0.613546581329471 1
0.256272340690167 1
0.237154317236403 1
0.471230611799954 1
0.144751101965282 1
0.445146442724613 1
0.425947945985136 1
-0.13905971965183 1
0.0758082373133214 1
0.65032704579906 1
-0.320168330399187 1
-0.477301823391514 1
-0.477947056758615 1
-0.280246107355118 1
-0.170239860682229 1
0.246503827720333 1
0.453247209404421 1
0.576114405191788 1
0.520173609200597 1
0.0153218849766947 1
0.163321572772484 1
0.639961820076411 1
0.40622096471142 1
-1.02502649286503 0
0.278446313637129 1
0.256827834956845 1
0.159777146168564 1
0.146622556411523 1
0.291188228565702 1
0.0607546888974825 1
0.171406827590548 1
0.335731528851339 1
0.0573470152892611 1
-0.692114492501898 0
0.380140328388364 1
0.129031896536073 1
0.297544793315839 1
0.133131834170664 1
0.499469424512657 1
0.12199728171332 1
-0.33004237925693 1
-0.171076974799064 1
-0.0480901635153332 1
-0.288648621081349 1
0.117608698812521 1
-0.049792451210659 1
-0.0930159297062132 1
0.540713208333631 1
0.309830996566807 1
0.0858847453184012 1
0.429961494493011 1
0.279237890129676 1
-0.0358497218846774 1
0.700549407595584 1
0.294517397790246 1
0.709543334222567 1
0.276539313641865 1
0.333317927260121 1
-0.118460894143596 1
0.427679921340327 1
0.526827665106113 1
0.491973907643148 1
-0.180383515294559 1
1.11592667013255 0
0.365791348187955 1
0.453072418545 1
-0.221858443622947 1
-0.215773331886343 1
0.28654823286064 1
-0.0624494762228677 1
-0.0635427279899238 1
0.276497275433067 1
0.722683498432717 1
-0.78113412361049 0
-0.0258498575651712 1
0.0986383287302618 1
0.278936281124734 1
-0.0057742249679588 1
0.293101360864013 1
0.224024429965286 1
0.889961162979522 1
0.214524511402533 1
0.847253556509129 1
1.05264398040019 0
0.197181973156163 1
0.0193553934490444 1
0.0474109444641951 1
0.00576378447358608 1
0.0943191344241331 1
0.681777275285162 1
0.322807083586607 1
0.598132645676713 1
0.380509440510584 1
0.117470936340474 1
-0.0779572254233414 1
-0.107198984203532 1
0.109283233347235 1
-0.172540226407962 1
0.240169568556326 1
-0.0518524873815313 1
-0.310610733608906 1
0.432808005128408 1
-0.360566086893703 1
0.0895883262446361 1
0.259263495134601 1
-0.112538884048566 1
0.674690633740857 1
0.290487446629116 1
0.0412240132188944 1
-0.113929506828616 1
-0.0209206485081713 1
-0.178992333322233 1
-0.550030056391027 1
0.332697178266425 1
-0.100989913092054 1
0.00363288260233813 1
-0.187287992714164 1
-0.209699324006358 1
-0.0213556318870539 1
0.651282342258901 1
0.744820835053906 1
0.243215724731681 1
-0.408706465483588 1
-0.0840067751508015 1
0.85967424582135 1
0.280069786018888 1
-0.221080331292947 1
-0.417931827812779 1
-0.0663970505524023 1
0.183519442017327 1
0.196043206163716 1
-0.356530877777013 1
-0.0545504408511847 1
0.218825400739178 1
0.660786203172141 1
0.137442361753305 1
-0.531721178906793 1
-0.224429498597104 1
0.447552118844175 1
0.200872289736799 1
0.386589716942342 1
0.41741396377113 1
0.0825648021019161 1
0.0179211861677947 1
0.0335872377025866 1
-0.0684321559687331 1
-0.0234079973478119 1
0.46613743574014 1
-0.109050004942361 1
-0.310418197503984 1
-0.0526188301438334 1
-0.0436748656819905 1
0.295451707091712 1
-0.470219902557441 1
0.347428667513209 1
0.821537399015379 1
-0.260594898069785 1
0.217226860230727 1
0.215874167317544 1
-0.361100767943879 1
-0.466848781127589 1
0.328799094532182 1
0.388694629752318 1
0.350984720794686 1
0.560600210587493 1
0.527004033465674 1
0.628577998623368 1
0.500202847286073 1
0.235396985438175 1
0.446676991856449 1
0.485401796572962 1
0.058673064313679 1
0.118748425468925 1
0.461543381415423 1
0.293837364102655 1
0.221618712099113 1
-0.164848209211651 1
0.456062454895669 1
-0.163824534661527 1
0.53959922081465 1
0.265143994326974 1
0.0440059239442943 1
0.749802712317645 1
0.23119871628486 1
0.968726732395176 1
0.281726617814646 1
0.369807958665382 1
0.0441905744852545 1
1.40023536723798 0
0.501292028701862 1
-0.10580812909967 1
0.388673964597069 1
-0.357838332225309 1
0.545245645013249 1
0.0259904810885758 1
0.634408433942463 1
0.470271073509459 1
-0.435163831151437 1
-0.294764690398743 1
0.155982558875007 1
0.239196241818469 1
0.000453165119265977 1
-0.0577102901742185 1
0.137030452065391 1
0.0942139394080777 1
0.168183254690414 1
0.200546348366078 1
-0.302913994731685 1
-0.0191805673220266 1
-0.010805465762507 1
0.577839767582854 1
0.510455353229137 1
0.212564372310097 1
0.436712152419236 1
0.006726465008524 1
0.0688576245673307 1
-0.0321827866853552 1
0.214576617853915 1
0.51752298459325 1
0.408530337680722 1
-0.0391067254377244 1
0.122225680465825 1
0.183417338678223 1
0.0279453819958344 1
0.275594210953525 1
-0.0722641023000495 1
-0.107923084433511 1
0.331105322794075 1
-0.186414710432144 1
0.247919693433742 1
0.501018190202371 1
0.923857695814129 1
0.47068608269348 1
0.419756656605693 1
0.178745704034243 1
0.496317674802495 1
-0.0207542123112085 1
-0.254781400819703 1
0.113905781038045 1
0.495419210150568 1
0.124933157210259 1
-0.157492687544794 1
0.231342784320659 1
0.183708785923971 1
0.602917584794299 1
0.573224459733722 1
-0.175166853116785 1
0.691698873322172 1
0.307337737435882 1
0.327381468452416 1
-0.000143244492090383 1
0.0477381770989428 1
0.3201408904094 1
0.288892315356619 1
-0.0951412803961636 1
1.04363025336545 0
-0.0577526211167986 1
0.265733573587287 1
0.290208708077321 1
0.27671983247684 1
0.418885604170012 1
0.446663860914625 1
0.3468359266075 1
-0.125543607824298 1
-0.00118256799735027 1
1.08019285546159 0
0.347363235851338 1
0.134237501438356 1
0.703433115738927 1
-0.175257310070505 1
-0.2605608783722 1
0.272101054689981 1
0.328862635750065 1
0.407952567355056 1
0.0107670717755103 1
0.392435094221202 1
0.249720335007669 1
1.0752167465243 0
0.380298214116543 1
0.907957999627546 1
0.601738502500115 1
-0.394317703909377 1
-0.625468673701198 0
0.160967614891115 1
-0.108312139814317 1
0.0329623984869316 1
0.742952141644538 1
0.00673113458348602 1
-0.418246296799909 1
0.290735272066074 1
0.377109790361279 1
0.125449482946297 1
-0.334732410923065 1
-0.0301259815041345 1
-0.145130200075418 1
-0.111198731872284 1
0.516408835461999 1
0.0401128164900525 1
0.258999536064441 1
0.11430605302978 1
-0.717670889981677 0
-0.114413519448544 1
0.368837773668611 1
-0.384338986844103 1
0.112635178341241 1
0.549709764354627 1
0.285295399389312 1
0.985513927946018 1
-0.668463214234696 0
0.373196926753566 1
-0.406110590099727 1
-0.42802497213355 1
-0.178787201556038 1
-0.029748901892053 1
0.369903872676058 1
-0.441918353256031 1
0.0634631789390861 1
0.89458423696782 1
0.365457056720658 1
0.241841237533902 1
0.77128313620062 1
0.0442571140488056 1
0.302632868086321 1
-0.57728092966669 0
0.158945729957453 1
0.0766277903880159 1
0.822550235636872 1
0.693310506378788 1
0.408423290314826 1
-0.0787289294319011 1
0.306952921378992 1
0.460546945372083 1
0.693506671849154 1
0.180719638813235 1
0.171434387768801 1
-0.156591416079678 1
0.0157063081476185 1
-0.0907525405459009 1
0.363732232750994 1
0.248835941382875 1
-0.0100816644062403 1
0.681828603733891 1
0.16969241939591 1
-0.428371622251611 1
0.0458984601560821 1
-0.117624313361502 1
0.280899530178375 1
0.0539147363287172 1
0.706969162817695 1
0.10383362139176 1
0.43385190273997 1
-0.211831313436299 1
0.38438349288009 1
0.0666063184721798 1
0.196550590984254 1
0.075629566160798 1
0.324153160149077 1
0.271839850639544 1
-0.116739506549774 1
-0.139682121105643 1
0.0681276895335329 1
-0.460570824148588 1
0.831421528762306 1
-0.0313311477087631 1
0.0173603413087134 1
0.145038474024094 1
0.316860193537899 1
-0.177963945596336 1
0.69272235675689 1
-0.0397974018206725 1
0.624074730731474 1
0.527712067920013 1
-0.338314290301958 1
-0.318310644039715 1
0.244229893053861 1
0.593262240659829 1
-0.0652629113334322 1
0.659503692392103 1
0.883291616295978 1
-0.330102802083824 1
0.451230245902162 1
-0.184710078509009 1
0.0661638763009015 1
-0.252035895764414 1
1.24709113294864 1
-0.640488784724661 0
-0.146149202633318 1
0.182382443828739 1
0.381267409229532 1
-0.26220478459125 1
-0.107818296693941 1
0.117654752392636 1
-0.0552356257349297 1
-0.0175484230835094 1
0.547368089931611 1
-0.246988646866573 1
-0.297047373563106 1
-0.241601611943352 1
0.675244892297834 1
0.336857963766907 1
0.152683149031731 1
0.222026970008518 1
0.899235186067227 1
0.804877061670879 1
0.431281546043441 1
-0.256706942457528 1
-0.206190658248886 1
0.0456799004660896 1
0.115522338560962 1
-0.0434136966296975 1
0.321779831088349 1
0.399950095967819 1
0.229555940610438 1
0.244049812949657 1
0.0357629536186024 1
0.253337644868336 1
0.517828756949421 1
0.100282138566237 1
-0.3959598962143 1
-0.0212987298397161 1
0.0982277685323129 1
-0.679228878891718 1
0.574993859371703 1
0.00506973495523012 1
-0.0556988363347248 1
-0.119884983801788 1
0.116793103372764 1
0.838647935425088 1
0.671974413198075 1
0.895563892871007 1
0.385304530491183 1
0.441712690298932 1
0.773830448698275 1
0.18782808686117 1
0.244200787673929 1
0.267664929043229 1
0.79296440600276 1
0.673938209117181 1
0.242462830827112 1
-0.13244213893538 1
-0.266015915646878 1
0.657896604969576 1
0.505085376414019 1
0.556569174271833 1
-0.0287506951144791 1
0.547419783291528 1
0.474973901941534 1
0.191362879743443 1
0.690981808472397 1
0.63069407043338 1
0.0651816238187421 1
0.00741709154365707 1
-0.611220686897996 1
-0.510555484457358 1
-0.202613434356101 1
-0.0991579004793374 1
0.5645890493215 1
0.554597992965596 1
0.735045203016579 1
-0.106572723432881 1
0.703256891138029 1
0.30625304663573 1
-0.442898694853329 1
0.545162634268935 1
0.67062860939081 1
-0.520849887079892 1
0.464456290403598 1
-0.304923115685432 1
0.0322152315924015 1
0.358656837749354 1
-0.220363833048783 1
0.446164768588519 1
-0.156196452230876 1
0.126593913526235 1
0.440380575294613 1
0.785894121385336 1
-0.197974014309691 1
0.659436980472868 1
0.0426717703478387 1
0.552838111346571 1
-0.12326463881183 1
0.118332394804056 1
0.78396715306117 1
-0.084364811931797 1
1.00303754996523 0
0.548280568058941 1
0.454926921608818 1
0.0693231924998183 1
-0.032808472378973 1
-0.253903861683881 1
-0.441080537333628 1
-0.0872097892279065 1
0.249860396449213 1
0.306739877284061 1
0.554834197533551 1
-0.171841426903087 1
-0.135803841590477 1
0.249061027836967 1
0.504578445961367 1
-0.140881260592819 1
1.08927050008071 0
0.244525936771151 1
-0.338459701664824 1
0.493195881116165 1
0.382797101337353 1
0.254177868913522 1
-0.140195072048818 1
0.647651169758286 1
0.923683526338287 1
0.201896875864765 1
-0.0622147763133289 1
-0.35720805391713 1
0.251305223749175 1
-0.0906773932036271 1
0.0480221176939559 1
-0.0632617024059565 1
-0.54117288012128 1
0.26931989487256 1
0.748715501805222 1
0.119445991248903 1
-0.242605790313465 1
0.0419709993184864 1
0.529408547289084 1
0.370983121157574 1
0.19868598620878 1
0.405517674315242 1
0.209823255215109 1
0.459746429110634 1
0.0554604712962076 1
0.416669158974756 1
0.132143024020804 1
-0.00239572612574085 1
0.430837108777225 1
0.587218811142368 1
0.232011764823511 1
0.0610209069352566 1
0.126797813852767 1
0.652858678070687 1
-0.0847553627645884 1
0.129649266630771 1
0.242128239761579 1
-0.112130223726857 1
0.348143204310491 1
0.404929721506187 1
-0.213693145127024 1
-0.125553047136312 1
-0.717166480928134 0
0.118644463927725 1
0.330716431059534 1
0.696649857165648 1
0.683503841267368 1
0.48260621528646 1
0.336919428891838 1
0.308708532423753 1
0.645079495421568 1
0.604304917451003 1
-0.095051011554484 1
0.370603850338032 1
0.564963374936339 1
0.144293623665258 1
0.273090259238857 1
-0.238098761551524 1
0.356030626817276 1
0.789815133047989 1
0.11288493107921 1
-0.141305418336738 1
0.389552546373109 1
-0.422112315597799 1
-0.482792190605215 1
0.196050031169087 1
0.225985716262311 1
-0.171650859007967 1
-0.0674142050060871 1
0.255365283646433 1
-0.270622833886332 1
-0.114194930341475 1
-0.0752584386942885 1
0.339080477942189 1
-0.502486888592484 1
-0.110059802785756 1
-0.0547232095476316 1
-0.194557149912688 1
0.54234632357117 1
0.187765953525434 1
0.227388250797798 1
0.908756716736745 0
-0.675013492413767 0
0.0115666598956008 1
0.335949127519048 1
0.0663607561592122 1
0.504253390407685 1
-0.338640376094131 1
0.390345189005037 1
-0.389515787636999 1
0.309933503471073 1
0.450893641813078 1
0.118210641130033 1
-0.00121446093092771 1
-0.684790073459091 0
0.056204981615956 1
0.437295150499981 1
0.261818391828039 1
-0.141808616005337 1
0.21838131552285 1
0.371387135128765 1
-0.0692521122085771 1
0.486031570203036 1
0.200769121979895 1
0.335598732784572 1
-0.432112113809484 1
0.791359780564367 1
0.154128747531771 1
0.323615687966378 1
-0.49414195814661 1
-0.286743232093864 1
0.156453404415906 1
0.896068331666186 1
0.59906333926412 1
0.046423291650866 1
0.249204257712472 1
-0.380713509564162 1
-0.544091840182267 1
-0.248994176945642 1
0.539123205444822 1
-0.299657856315757 1
0.5016006665287 1
0.0793017573845613 1
0.335601102604946 1
-0.0356296572226771 1
0.204422105794662 1
-0.338593945257555 1
-0.421696144525047 1
-0.117926987449097 1
0.109925868065044 1
0.0347205771065846 1
0.673476860858409 1
-0.404506196191918 1
-0.275114668121159 1
0.130724801432674 1
-0.0514864378195508 1
0.265270699296593 1
0.400812067030804 1
0.395173884857029 1
0.356226741847573 1
0.123908217103426 1
0.312887367048757 1
0.902563263825392 1
0.372042878092563 1
-0.104112606162861 1
0.564994730664008 1
0.0553074975357907 1
0.670038274884326 1
0.00570919749482464 1
0.290674015418977 1
0.0823896741016332 1
0.26916256558631 1
0.196778208226193 1
0.0805113961715313 1
-0.284916322144076 1
-0.0971306491205537 1
0.0830566489394045 1
0.316528127018381 1
0.427698192386522 1
-0.0658884619711405 1
0.598743090019037 1
1.02035182983245 0
0.833327602009968 1
-0.029346119490502 1
0.684550834403772 1
0.354418566822839 1
-0.72835977277236 0
-0.0169859569328449 1
0.0747479733618508 1
0.0714296569091949 1
-0.336437582380087 1
0.106062229340226 1
0.196443399556063 1
0.0665032974002371 1
0.261626598146168 1
0.276192717549594 1
-0.0958178625340632 1
0.108972487589277 1
-0.204155909611789 1
-0.0503130323105177 1
0.996729508406411 1
0.0348946189388019 1
0.412754348751819 1
-0.00489695202297211 1
0.192551493772052 1
0.534907464500459 1
0.0935734230192487 1
0.232643088432442 1
-0.155348804834081 1
0.105233624382491 1
0.384000563514454 1
-0.749250991564001 0
-0.259382670543689 1
-0.273370744223042 1
0.0181152627671123 1
0.433996943346078 1
0.839931742254698 1
0.677192604881766 1
0.000298677695005585 1
0.369760117427133 1
0.245886703854121 1
-0.10362823219389 1
0.453228334290403 1
0.939585420414551 1
-0.506727904697043 0
-0.209109681311574 1
0.361601149926036 1
0.267643692845325 1
-0.89265458085267 0
0.57405453421148 1
0.227956366249907 1
0.556568539750216 1
-0.532035086715088 0
-0.0239064729753027 1
-0.158372048148025 1
0.43440661915472 1
-0.137332336370829 1
0.0290072254736886 1
-0.393882488349731 1
0.0569088556691242 1
0.507383570495543 1
0.349582084992772 1
-0.472911480775665 1
-0.0356081600173143 1
-0.00949768004551907 1
0.412317616009243 1
-0.429812982484616 1
0.0666047090727853 1
0.366424428569166 1
0.125390779709782 1
-0.112033865767868 1
0.132185874228197 1
-0.412461192160958 1
0.225562452452955 1
0.34914669129737 1
-0.321959504226823 1
0.0182745533527381 1
0.598533754094498 1
0.0627405839995668 1
0.201685395415554 1
0.364258710449357 1
0.166283363826527 1
0.347017794420688 1
-0.169504781268077 1
0.3163757843039 1
0.0896142159250507 1
0.776500976154912 1
0.246546389174373 1
0.83656146360674 1
0.279488346499522 1
0.65174352612135 1
-0.46032951096166 1
0.134542480224645 1
0.339177773131464 1
-0.497499309976332 0
-0.560386542284127 1
-0.0825149559626967 1
0.638799799366329 1
0.112369000452986 1
-0.441355909543684 1
0.715620982224697 1
-0.108798804650469 1
-0.0119331119165087 1
-1.01542465911738 0
0.532183857450155 1
0.0170415530528681 1
0.271343726502842 1
0.73620843559682 1
-0.495847843123458 1
0.293564235855521 1
0.265718687255147 1
0.968437230007233 0
0.856578884405959 1
-0.117370434244866 1
0.0685855472525002 1
-0.490014068182972 1
0.228825428381493 1
0.619235571190652 1
0.143505759243944 1
0.266988095770399 1
0.626336988334659 1
0.410096423438407 1
0.26624179881484 1
0.11683397715316 1
0.603927507291632 1
0.170205849418468 1
0.222857875842632 1
0.508630866708473 1
0.285937885652703 1
0.605677783029899 1
-0.00749699340670934 1
1.05846531335801 0
-0.0347963172336165 1
0.243197806866464 1
-0.484616546711838 1
0.308643697525233 1
0.296554813512663 1
0.199907637484371 1
0.191298391966458 1
0.402456534465122 1
0.0471490430129263 1
-0.0426508601045237 1
0.640725795740809 1
-0.0149929670091322 1
0.712025806199486 1
-0.240727601481819 1
0.562585421731108 1
-0.0342448383441204 1
-0.294844515011812 1
0.819994915871544 1
0.175292295060276 1
-0.0375963345145879 1
-0.260800857027361 1
0.10149641062364 1
0.0128234179999165 1
0.132766308892182 1
0.612376776162979 1
0.00589494846338589 1
0.661696420059012 1
0.514103949733003 1
0.214095859445697 1
-0.357440555176577 1
0.612449591010705 1
0.500465437464829 1
0.418587755078408 1
0.391842690823147 1
0.371799671707273 1
-0.130592149229062 1
0.262420449181041 1
-0.0827827117250114 1
0.390751431666111 1
0.754024912343238 1
0.0786427509930863 1
0.229867629862981 1
0.853051528623807 1
0.602747717627129 1
0.101071264808296 1
0.0572774276885903 1
0.137335925170723 1
0.397248339940371 1
-0.0394371676311954 1
-0.508479725281564 1
-0.0712024585501097 1
0.329956565828849 1
-0.273756849124758 1
0.398942134731829 1
-0.0127133692332203 1
1.38564220722737 0
0.36294558412065 1
0.290056546058099 1
0.941068132998103 1
1.04114618888603 0
0.309133563065241 1
0.474218319744127 1
0.340281114402999 1
-0.0304789820475752 1
-0.558082484937721 1
0.799182111049822 1
0.888878829097443 1
0.464548365073015 1
0.0594179813862494 1
0.219533574368491 1
0.388963926882408 1
0.526369036663479 1
0.451928140542435 1
0.239524887425756 1
-0.750557081968688 0
0.856326588679266 1
0.474295872857361 1
0.155413881143735 1
-0.567649907231592 0
-0.219665891270642 1
0.0592051621240066 1
-0.240829305707923 1
0.506826516970738 1
0.317766236963307 1
0.0926142514524666 1
-0.237813731081626 1
0.260406503885655 1
0.0673669998474391 1
0.0465919383262384 1
-0.160618792781538 1
0.0919446356908888 1
0.241379619327496 1
0.384179760825537 1
0.299411667421205 1
0.386330468838705 1
0.0731793604166444 1
-0.168267584133558 1
0.512071876095192 1
0.275489212768856 1
0.705468007266472 1
0.956331333317511 0
0.720905101760334 1
0.199723030079836 1
0.0189777968755621 1
0.185420057455633 1
0.439691377399947 1
0.79337295510803 1
0.114394353373568 1
0.698346613023627 1
-0.113832414898176 1
0.262411074299499 1
0.261904622048755 1
0.566523663389197 1
0.17545066538939 1
0.753846959744165 1
0.0486787091306307 1
-0.661423699353477 1
0.534935228780385 1
0.534633841982088 1
0.157992297337021 1
0.100558179114836 1
-0.293875954386177 1
-0.317433182991111 1
0.5367765771858 1
0.0281314442370191 1
0.437195010687346 1
0.364918830139325 1
-0.0205725487202087 1
0.901510809909006 1
0.0739933134460765 1
0.11011076096924 1
0.0348787546101956 1
0.129793012675086 1
0.0330924014998012 1
0.366663827068174 1
-0.131820516259726 1
0.265680946595003 1
0.266832415318302 1
0.364923148748515 1
0.748297128768025 1
-0.0249072361800262 1
0.735620018034212 1
0.276767130165622 1
0.531836656022904 1
0.478641294049519 1
0.435310058347044 1
0.322432971240223 1
0.377646353956457 1
-0.136023655378493 1
-0.214511102318836 1
0.400177435813852 1
0.0488832509736553 1
-0.0401442894406933 1
0.225375176944298 1
-0.159265243594904 1
0.508702780529845 1
0.613354207355495 1
0.11310379392937 1
0.650750355410813 1
0.795860659623805 1
-0.266645691882221 1
1.02892577291388 1
0.400479201797916 1
0.375356445856721 1
0.213740337204341 1
0.514546211116098 1
0.266563477152459 1
0.482977613318216 1
0.938218019949991 1
0.651427737780155 1
-0.108563130004139 1
0.22230768932279 1
0.131824826793911 1
0.254225091945188 1
0.150677087790544 1
0.348911944135305 1
0.264121277739145 1
-0.16661908324463 1
0.349862047568924 1
0.434514429796119 1
-0.0508667641354396 1
0.109243237221698 1
0.65829059467749 1
0.447325363389962 1
0.15587113286283 1
0.0252247169460203 1
0.685384331027229 1
0.456278681520866 1
-0.504202814809985 1
-0.0946141494257524 1
0.0206375432487783 1
-0.0317915573937839 1
-0.0515167823652921 1
0.131658170677103 1
0.0947403594877377 1
0.170206786238662 1
0.248270885702511 1
-0.165303970678887 1
-0.169741849233528 1
0.981858094109686 0
-0.425409642294167 1
0.625451401125064 1
0.299422234588879 1
0.79441784224422 1
-0.214854180960203 1
0.403936924699611 1
-0.270468446064762 1
-0.714390872105944 1
0.367286656219095 1
-0.277616409251077 1
-0.223513259036088 1
0.274689823131091 1
0.675177550204037 1
-0.373698492000192 1
1.00523426589117 1
0.205119308948532 1
0.175732414121831 1
0.133830784863835 1
0.00398049717166445 1
-0.258544501105771 1
0.220464788802592 1
0.49616200996628 1
-0.226402941023604 1
-0.219643421979228 1
0.219389868925209 1
0.210675760484493 1
0.446426799041646 1
-0.374762578075776 1
0.340970371337006 1
0.153367893838008 1
0.500993113025264 1
0.68800138563107 1
0.037320858773657 1
-0.218493641365318 1
0.912782770404139 1
0.167773474571791 1
0.236133550733247 1
-0.647533065592554 0
0.178240617998999 1
0.733119735724161 1
0.954575016863477 1
0.358939979753336 1
0.0848017111186858 1
-0.293974127781288 1
0.134051145628188 1
-0.260185647489118 1
-0.122645500307745 1
0.645334104298672 1
0.328787683406981 1
0.430743698240631 1
0.309663643358092 1
0.159843196916208 1
0.364191397424134 1
0.430325165201208 1
0.0338247852722442 1
-0.0565596200030356 1
0.525165856190496 1
-0.326951164428203 1
0.695707168267628 1
-0.187895016234068 1
0.107115797190494 1
0.289732700746734 1
0.406808072983123 1
0.60892580200957 1
0.509037292410714 1
0.500481807261874 1
0.666932311427634 1
0.00452489809066697 1
0.287549458368754 1
-0.00321545398228551 1
-0.217595630646391 1
0.425642764308497 1
0.126721408285336 1
0.392784773936885 1
0.711084378863042 1
0.445562966927928 1
-0.171087573285519 1
-0.499454127992516 1
0.879837363769461 1
0.232854392894172 1
0.805108189640808 1
-0.122957788976241 1
0.213762390900438 1
0.0598280886130104 1
0.695912618208551 1
0.315843358254727 1
-0.413164632218401 1
0.0594839270053094 1
0.913781038007058 0
0.0426691720730084 1
0.187700676215188 1
0.500020559645671 1
-0.00280748622834956 1
-0.231256852060079 1
-0.0740071970328394 1
0.971905912167411 1
0.47791202565912 1
0.416000891405981 1
0.401407161689484 1
-0.187222009520311 1
-0.18295920786083 1
-0.0581539674194333 1
0.0878343469685499 1
0.343205235334258 1
0.254410103218621 1
0.505082667250011 1
0.341319841057304 1
0.610778075184733 1
0.217313928694964 1
-0.285943624868169 1
0.121129124122563 1
-0.12840629036456 1
0.717617754303711 1
-0.374318578207547 1
0.173442835178449 1
0.265120830253632 1
0.211745986790497 1
-0.34086133768123 1
-0.0172271566221467 1
0.695979626370123 1
0.476655293088324 1
0.204705085472804 1
0.341331729612198 1
0.386867132705729 1
-0.0970207487352937 1
0.966357231186056 0
0.0564959471855132 1
-0.30172331476546 1
0.218645349758533 1
0.141162308476718 1
0.403218991206752 1
-0.0450736311399551 1
-0.391584971953544 1
-0.22718856259692 1
0.143303717727397 1
0.699962952496316 1
0.538771600569075 1
0.0221345237527848 1
-0.0149669333209255 1
0.347068288507559 1
0.583164563161251 1
0.667986423755073 1
0.471709232619899 1
0.147841529904392 1
0.448635440962704 1
0.304560359883285 1
0.271198285756358 1
0.1126219850503 1
0.320317542865297 1
-0.129275070206784 1
0.119826301019364 1
0.192532619175207 1
0.350051981245627 1
0.202842737529738 1
0.391155330746883 1
-0.0390717614689445 1
-0.353014299823014 1
0.456556732882033 1
0.546508909916093 1
0.613462808334031 1
0.140387246877442 1
0.361918646216882 1
0.251178749644984 1
-0.0805673590854266 1
-0.137418460056754 1
0.448793240301927 1
0.0427143438668423 1
-0.261739153418554 1
-0.0664715342541288 1
-0.256741765134964 1
0.39747959335619 1
-0.101319570125602 1
0.703959449571409 1
0.125481375671995 1
-0.746458334196713 1
-0.0248856121249335 1
0.34637959055175 1
0.0149322138241535 1
0.378109180160978 1
-0.151811125816942 1
0.472733706139463 1
-0.502190302152708 1
0.428833175379032 1
0.368928356651714 1
0.246965188385888 1
0.609654219889955 1
0.836208832911606 1
0.609484147082725 1
0.410839275531736 1
0.454813073758689 1
-0.156841078962159 1
-0.0993233751515453 1
0.480688326044473 1
0.221781353714834 1
0.53073083619207 1
0.361888360053685 1
-0.336539601605503 1
0.442890905287525 1
0.121442408108129 1
-0.502312161607841 1
0.309652840286962 1
-0.296588813157874 1
0.222167959310524 1
-0.0542204765431745 1
0.488749853323431 1
0.101747278969539 1
0.037359716087944 1
-0.0407997357808676 1
0.263517293021716 1
0.448309923264769 1
-0.158648433362906 1
-0.096943507735995 1
0.421769674263527 1
-0.335823206147909 1
0.546905056876134 1
-0.155461504702614 1
0.293172548664925 1
-0.275026817895005 1
0.445332281090017 1
-0.273202450515279 1
0.38716015495046 1
0.58139522418787 1
-0.187059242592597 1
0.685077476187987 1
0.516485763077131 1
-0.119277587285004 1
0.507459622186221 1
0.732355205524075 1
0.940553242219336 1
0.518938038573222 1
-0.242890307024418 1
0.477411179760362 1
0.296795867897123 1
1.08486009216803 0
0.206298773783921 1
0.309239014950107 1
0.417369530950592 1
-0.11822744643983 1
0.450066645367527 1
-0.296859185381856 1
0.0447383829793798 1
-0.497800574424316 1
-0.188699330240451 1
0.123453231913505 1
0.439566511645453 1
0.362402861483083 1
-0.0319777313632253 1
-0.061426018511616 1
0.0642356749803679 1
-0.26576910989182 1
0.365120748535565 1
0.275235810530344 1
0.474001195529742 1
0.188766700471124 1
-0.540247114420214 1
0.504448714699007 1
-1.07633097725658 0
0.190251593745704 1
0.737674911283274 1
-0.296458493154097 1
0.911122554959644 1
0.101549919023673 1
0.00745889373438668 1
-0.0339748546344924 1
0.569434837892917 1
0.360774506125396 1
0.231395458971258 1
0.414686584977255 1
0.218703652322222 1
0.0528407742572168 1
0.26379040777514 1
-0.031463062433193 1
0.0324131250581366 1
0.344418503113693 1
0.0704640940442315 1
-0.600641065561131 1
0.574021351873057 1
0.193522240892418 1
-0.266989368752846 1
0.122163148528492 1
0.198186798519822 1
0.378131573678375 1
0.0650539308219765 1
0.375054656945919 1
-0.205770172205194 1
-0.431232529918242 1
0.304046496934875 1
-0.231011472988771 1
0.301992840874452 1
0.306188863917381 1
0.185125450634362 1
0.412564200719915 1
0.486969771850489 1
0.138998602245849 1
0.274140765793331 1
-0.718818254886916 0
0.566359180422888 1
0.0843344332877839 1
0.27558974983469 1
0.601448373127747 1
-0.530548456069503 1
0.446870218322385 1
0.296604456932396 1
-0.255959126577743 1
0.00234492182211961 1
0.196224417094941 1
0.297673323913193 1
0.105744834964272 1
-0.173844514203646 1
0.491447051863453 1
0.197292790997199 1
0.257647340602204 1
0.0803195353245794 1
-0.0161844622183624 1
-0.4116907966171 1
1.26507435812316 0
0.332648235964375 1
0.741165231368526 1
0.0829490344973383 1
0.135216169909915 1
-0.056266478394154 1
0.168649557438486 1
0.463829971905411 1
0.255435282172897 1
-0.232413690487108 1
0.422900822125646 1
0.639029257153901 1
0.701306794437955 1
-0.0848934374697895 1
-0.50881174175619 1
0.405634388620279 1
-0.834772299053385 1
0.621392851372488 1
-0.292033340941819 1
0.462724254693433 1
0.0690570813301025 1
0.0818486711620809 1
-0.0648350151975173 1
-0.093442610406165 1
0.728678692889058 1
0.727328806900769 1
-0.468499541949052 1
0.504853430313244 1
-0.223908112703933 1
0.564282745071969 1
0.478593907521316 1
0.345002860197743 1
0.0893493718532047 1
0.604492224596692 1
0.700547534784031 1
-0.0828437173606629 1
0.0820406421073784 1
0.187304147816729 1
0.628936617418711 1
0.241585855308495 1
0.103196172499493 1
0.542546357043485 1
0.122240867292269 1
-0.255118968301702 1
-0.104428100524826 1
-0.138977570418906 1
-0.128769412757002 1
0.0862039563864037 1
0.265876997643973 1
0.711207451917362 1
0.27677879593047 1
0.128501370097553 1
0.123197430878197 1
0.657163932368376 1
0.371904750627254 1
0.895805743320746 1
0.082159429828893 1
0.652417790033517 1
0.425882716081954 1
0.200087639120252 1
-0.181423272835409 1
0.392198274677052 1
0.315949280456378 1
0.23962112682189 1
-0.0330994110932118 1
-0.203065146022396 1
0.286604411746689 1
0.23686550567285 1
0.519852958560688 1
0.284618077205931 1
0.651847319714323 1
0.390508868693096 1
0.836647818471302 1
0.0477990391581584 1
0.209496284933109 1
0.357799292595915 1
0.165265593790197 1
-0.407090103323412 1
-0.61688066567822 1
-0.129380510443612 1
-0.100037853905614 1
0.948801531527233 1
0.292738373731554 1
0.355678126701916 1
-0.0123160054168702 1
0.192186035833856 1
0.191881022420095 1
0.427519300206044 1
-0.182002733853009 1
0.53732744802142 1
0.247126402021071 1
0.310396796680675 1
0.117809022150768 1
-0.1026587226904 1
-0.0157175646539142 1
-0.327784182655805 1
0.534789574571475 1
0.125660015342287 1
-0.301331665071594 1
0.330885070902649 1
0.892267918307755 1
0.397535603798264 1
-0.225838371470601 1
0.78491276459946 1
0.0222117393564269 1
0.254306911396641 1
0.085259633855056 1
0.145893205257429 1
-0.0459010059733669 1
0.0925894462590151 1
0.425397798799998 1
0.127641578803903 1
-0.331986829680575 1
0.355067522446765 1
0.954318378517548 1
0.254557776122714 1
0.0741060601943103 1
1.20816733450817 0
0.37091462667554 1
0.203450297100007 1
-0.26109766797164 1
-0.152248994146197 1
0.972975801221059 0
-0.329257763586035 1
1.04110865399683 1
0.381785343955525 1
-0.352286992058957 1
-0.18892373377581 1
-0.177826868838095 1
0.0594975249700189 1
0.19280931462181 1
0.628587514312788 1
0.377711758654949 1
1.06776368038054 0
-0.200330888094385 1
-0.214334553115003 1
0.664841656695746 1
0.0115043929245403 1
-0.0859839920745861 1
-0.278347289233009 1
0.205016216418448 1
0.31476472714561 1
-0.0518169206322885 1
0.0776119147030833 1
1.00541072757083 0
-0.00340273401152363 1
0.580087177258501 1
0.25347697608188 1
0.160053070498582 1
-0.611596666814834 0
0.673710431122268 1
0.27354597813376 1
-0.125923168913798 1
-0.146898843601424 1
0.29640855400593 1
0.404530129679195 1
-0.23631104421346 1
-0.0715800406230455 1
-0.591036005423527 1
0.449205578028781 1
-0.213357232795904 1
-0.176411538013719 1
-0.00829467972965488 1
0.192333870115089 1
-0.418227598720094 1
-0.0708676616309523 1
0.448090810065764 1
0.817858121833156 1
-0.104212507875421 1
0.174688838772447 1
-0.339237860226336 1
0.236735411404201 1
-0.00669107096364555 1
-0.196690249678201 1
0.440378991986823 1
0.346550953507528 1
0.121651669240546 1
0.473326724838784 1
-0.113130681547278 1
0.775383600066842 1
-0.170032375419221 1
0.520625944394391 1
-0.232646006327127 1
0.807439601697217 1
0.42144025688483 1
0.410579587680436 1
-0.680470480432952 0
0.403537965678993 1
0.0164916696065893 1
0.234454542745327 1
0.616661452655091 1
-0.121278759412207 1
0.524537087417877 1
0.247196985375329 1
-0.472181385892911 1
-0.0185705869699053 1
0.0869915876735337 1
0.306102136178665 1
0.161419000754268 1
0.315359616752853 1
0.215946618157787 1
0.29477729417245 1
-0.496499264316131 1
0.752143092119045 1
0.793902021512043 1
0.244543560577766 1
0.480581923999115 1
0.481372630791776 1
-0.214633162192327 1
0.027584084065699 1
0.910691876177424 1
0.986094283291579 1
0.518239841527153 1
0.0604365232625573 1
0.296235994471244 1
0.342298607407498 1
0.519728418837657 1
-0.178258866928361 1
-0.221577195047793 1
-0.05201387819286 1
0.104484153848581 1
0.709037906061202 1
0.0457788748051789 1
0.158929174873146 1
-0.518880816730334 0
0.744104876404034 1
0.219309416504381 1
-0.186363923106137 1
0.115600447682217 1
0.00599205010775155 1
0.282147254953825 1
0.572342009274762 1
-0.13285997337598 1
-0.17836007362056 1
0.513764906741294 1
0.53901202365564 1
-0.49510847713634 0
0.708937527940882 1
0.357348799669192 1
0.468394685049689 1
-0.706131690917624 0
0.0325993215078788 1
0.0810465056617936 1
-0.19934012373827 1
0.333534761063594 1
0.539602385416864 1
0.0465914563979984 1
0.51462842694489 1
0.561665942940859 1
0.389915861450943 1
-0.265995406302053 1
-0.0928728629945115 1
0.339959112466151 1
-0.377667593610424 1
-0.421487909444909 1
0.459009900429843 1
0.37971382230234 1
0.0641488523353282 1
-0.2207518326904 1
-0.472005870199573 1
0.215170383887274 1
-0.343967189076437 1
0.357420161932842 1
0.439991917207216 1
0.37298686033581 1
0.875447905910207 1
-0.415897690687646 1
0.217531605227167 1
0.186981607951798 1
0.628893222585195 1
-0.116734034298597 1
0.137513096740921 1
0.515798253286793 1
0.365172216170988 1
0.463132331791357 1
-0.153834114128256 1
-0.172095009830723 1
0.897607877041496 1
-0.0165899893172789 1
-0.363530773245058 1
-0.0292775728638418 1
0.00571427353417189 1
-0.0679175876675144 1
-0.0997307195094301 1
0.346576688225307 1
0.392711150778668 1
0.0303568767619991 1
0.314021652538023 1
0.15803289989322 1
0.474635382240129 1
0.206551516663639 1
0.462696419380934 1
0.489477093958599 1
0.142363115295326 1
0.731567888004015 1
0.843937799181959 1
0.044132515549844 1
0.196390906399128 1
0.325793175955801 1
0.798074994822535 1
-0.0230255787852453 1
0.370840429534821 1
0.207869241997701 1
0.350666656530129 1
-0.451873143283236 1
0.586564100831967 1
-0.201902291228887 1
0.131667775473516 1
0.546536884709422 1
0.436938460326425 1
-0.201296684636422 1
0.336399238430691 1
0.332140174492171 1
-0.0728420696791335 1
0.193107728948869 1
-0.00867464650942158 1
0.330672844128929 1
0.333476691668596 1
-0.12656095655228 1
0.0486172065404537 1
-0.517155497991509 1
0.246662380133442 1
0.663190390752491 1
0.559052621358494 1
0.0221536564730876 1
0.393837413493782 1
0.204950634143363 1
1.02875267252525 0
0.303325726243861 1
0.68880806876459 1
0.580292433398163 1
0.272262671213987 1
0.139370137820809 1
0.391980169740374 1
0.69292861033381 1
0.487153026706837 1
0.142189759089452 1
0.46033097412477 1
0.309830840064016 1
0.168031123252636 1
-0.305276115628766 1
-0.0746350661549523 1
0.475162776700369 1
-0.217981542756934 1
-0.0664470128182257 1
0.0547324357741022 1
0.174222907177735 1
0.114284948047497 1
0.464570573709882 1
0.27044110740054 1
-0.152311731529629 1
-0.279319370158605 1
0.371207251791173 1
0.409125783362741 1
0.206590205617383 1
0.352235145612104 1
0.13373884557207 1
0.53477424436027 1
0.652706255866572 1
0.37042648761887 1
0.148634664689815 1
0.801134782070259 1
0.0347282147501467 1
0.692245510896385 1
0.416792776144176 1
0.0447336998196772 1
-0.534692216443853 0
-0.359386283415471 1
0.000279134990307781 1
0.0354539708673891 1
0.0307494790900964 1
-0.0817454706684787 1
0.347091794225898 1
0.0754088892110839 1
0.167989188760924 1
0.966500358665668 1
0.030043275224203 1
0.576128843956156 1
0.181702511437986 1
0.622748339646763 1
0.0115009900042611 1
0.432486590060891 1
-0.0350915178878863 1
0.142657586137484 1
0.18960007533971 1
0.35884863686021 1
0.623269388184316 1
-0.259642431486294 1
-0.559006870735888 1
-0.456502231858232 1
0.831113710905831 1
0.274563911643768 1
0.385655779303139 1
0.145642392204031 1
0.261692071767883 1
0.450852941874698 1
0.349576749292201 1
0.815096105280211 1
0.190684814829412 1
0.59227577310602 1
0.256834171129053 1
0.194806524086376 1
0.193070475109862 1
-0.154225888192072 1
0.256021573817794 1
0.135382191597273 1
0.153210941912435 1
0.411974006280766 1
0.051948017873786 1
0.35525988515957 1
0.747094368721689 1
0.834494763679869 1
-0.308721843114056 1
0.473827040271943 1
0.647187194333575 1
-0.0583953035477885 1
0.00349175990002372 1
0.72295279432104 1
0.336980117787391 1
-0.406115965610715 1
0.533620521411069 1
0.248689221547081 1
0.144698257636195 1
0.602991386698437 1
0.131869258925596 1
0.144651675755489 1
0.454110712426455 1
-0.0150466312984407 1
0.274291668820661 1
0.462497303618892 1
0.419302391101696 1
1.06935034640911 0
0.334501010307986 1
0.349374510019328 1
0.693927348195287 1
-0.236513776108047 1
0.577036573820496 1
0.242898039241236 1
0.30943073760173 1
-0.00475184100799794 1
0.184837896252963 1
0.115748694992225 1
0.527840153778176 1
0.689836713676829 1
0.0154397661404643 1
-0.129405344853359 1
-0.0637567412116862 1
0.844104629076899 1
0.292089387547328 1
0.495837962309232 1
0.905600275838135 1
-0.430781101709065 1
0.0949747565093549 1
0.228323460516019 1
0.31215727018837 1
0.735087302247781 1
0.586323703381789 1
0.711895368304815 1
0.0963183613562936 1
-0.157879156016674 1
0.600672391150534 1
0.107733584948948 1
-0.114389600657105 1
0.417519792377299 1
0.472265395236237 1
0.400991202661452 1
-0.293246979652816 1
0.460628132492566 1
-0.0132705174571804 1
0.346782904365831 1
-0.389385656743502 1
-0.150200913517539 1
0.209937338883435 1
0.467426041992988 1
0.274620408770226 1
0.00777758684252552 1
0.375410783106786 1
-0.445301934442035 1
0.341774022697051 1
0.0731143266208374 1
-0.68586857161779 0
0.379858848371971 1
0.583474707381244 1
-0.140554857381785 1
-0.172346557665842 1
0.0941826074136843 1
0.473939673978861 1
-0.138303056871054 1
0.453152564331753 1
0.568852652375878 1
-0.29091349247705 1
-0.0789216665349183 1
-0.00351434057323435 1
0.37021523734606 1
0.53910419194422 1
0.579120189401385 1
0.356094580129945 1
0.16682484679558 1
0.130231569482389 1
0.646619197463202 1
0.441337360587622 1
0.108414249371937 1
0.0522400466492749 1
0.293096225690799 1
0.864269262261434 1
0.45737213627852 1
0.318071967341699 1
0.065389848778981 1
0.336143342401472 1
0.0957526775378887 1
0.304238693591074 1
0.656173996078554 1
0.0445956876659349 1
0.28013712484779 1
-0.133890092632356 1
0.132334235438903 1
0.197567885684196 1
0.168240945353775 1
0.246632078308426 1
-0.366817452112701 1
0.245743345060303 1
0.472945435775752 1
0.354750664776848 1
0.159779004510386 1
0.448362409009412 1
0.50921948830094 1
-0.139951479522502 1
0.560230442274703 1
-0.412405941633805 1
0.130917211612859 1
0.511453268008173 1
0.10946090055622 1
-0.0903976642038302 1
0.389816522874171 1
0.351185786028359 1
-0.230713705145885 1
0.776123669393201 1
-0.182013068567825 1
0.857044733099847 1
0.0259465518070144 1
-0.201674397392312 1
0.74261737868546 1
-0.374371165297437 1
0.359888292499128 1
0.112020190999916 1
0.0141245717560621 1
-0.0921576425454651 1
0.261827302671016 1
0.00137871469649122 1
-0.0741643255396383 1
-0.0663970944114518 1
0.109642989084897 1
0.415515882620019 1
0.40552967844171 1
-0.0955362951509778 1
0.291697339535738 1
0.0747190008672339 1
0.25557633497944 1
0.259815681583601 1
0.11415887177085 1
-0.0451648648554669 1
0.890373569743448 1
0.532353215609517 1
0.115158576195555 1
0.849573264161719 1
-0.219952697968981 1
0.816012599962239 1
0.549162883695602 1
0.694133449243362 1
0.855115016054688 1
-0.732475027525717 0
-0.169877616561171 1
0.439333679405085 1
0.262919299921224 1
0.0589213170271551 1
-0.14388759421541 1
-0.363494290443456 1
0.172945730337863 1
-0.0940900513480034 1
-0.240330284928788 1
0.481700711549717 1
-0.236113068220033 1
0.174597050971753 1
0.343233723045906 1
0.244047379475684 1
0.403614504358259 1
0.530507898241009 1
0.653893306998996 1
0.221051286571459 1
0.245968957385719 1
0.517667414461902 1
0.64049307759421 1
-0.221609157073447 1
-0.318107914979328 1
-0.188739686152313 1
0.539386590649871 1
0.608605309714645 1
0.513168931108314 1
0.367799979000429 1
-0.256255857836448 1
-0.812618294974187 0
0.210566338706907 1
0.853333846059606 1
-0.00109737887847444 1
-0.134898116222246 1
-0.0346681663444085 1
0.536444257670513 1
0.0849970176495973 1
0.0169768030229623 1
-0.134156279665878 1
-0.253080346681896 1
0.13356880993359 1
0.603017909339047 1
0.0765560547139566 1
0.290574128112441 1
0.412590627458689 1
-0.718883768108366 0
0.441142844235023 1
0.496098982933044 1
0.135887271106051 1
0.183390408243018 1
0.666377246420623 1
0.362574335965657 1
-0.0805041558272777 1
0.845590938162176 1
-0.492333955207463 1
0.505627656028706 1
-0.0358229634144581 1
0.416642076321897 1
0.223649499835719 1
0.324992374267157 1
0.337371061659584 1
0.357884846248642 1
0.000642527601976986 1
-0.403550187736758 1
0.618714079619195 1
0.505897219578711 1
0.581115063913758 1
0.597716890907627 1
0.017817132882965 1
0.169865976487864 1
0.639683572094074 1
0.60797900813262 1
-0.519959378130663 1
-0.0878769872733906 1
0.0919298486836464 1
0.273871169983981 1
-0.832253058782974 0
-0.169450697549726 1
0.324478671585822 1
0.0891579311858355 1
-0.2415471754056 1
0.52474930252556 1
0.222848715555594 1
-0.502935718157142 1
0.740341062469241 1
0.677145381042592 1
-0.026794574702783 1
0.416930738866749 1
-0.561088626140715 1
-0.221414436420741 1
-0.140261283363457 1
0.613182440701015 1
-0.131796667648241 1
0.164050943030531 1
0.239435919832773 1
-0.0398649888148808 1
-0.476825968930964 1
-0.851066449837973 0
-0.0711059192645245 1
0.442232457265496 1
0.34178925970165 1
0.354181505889366 1
0.146645814382336 1
0.692448370133323 1
0.522732323768169 1
-0.149503512434157 1
0.29125646525633 1
0.657878514767393 1
0.482878418904306 1
-0.203590668423453 1
-0.145215797451373 1
0.136396021651271 1
0.292549908269837 1
0.212978000463367 1
0.93332178904766 0
0.287587126441722 1
-0.182556166603688 1
0.723593513966881 1
1.05180076219365 1
0.0830569211211915 1
-0.386877323923644 1
-0.184438920564433 1
0.183674959047268 1
0.515220054841092 1
0.45152710324742 1
-0.587394509242559 1
0.216679801388482 1
0.0157498700423119 1
0.591937144762013 1
0.378947245694548 1
-0.132425361300723 1
-0.0597811247448446 1
0.12711017858069 1
0.063011249410834 1
-0.767720865821072 0
0.0757513233739053 1
0.746075080678482 1
1.19178652445963 0
0.534779269621883 1
0.013656680861524 1
0.0872293464195063 1
-0.037036714176668 1
0.344339322254118 1
0.216465417405017 1
0.314064870028761 1
-0.188414290919263 1
0.475024232949429 1
0.868856405121018 1
-0.165492945915343 1
0.628421716704165 1
0.351413643167937 1
-0.0985610786382896 1
0.714456380040268 1
-0.190400842623489 1
0.233334405834458 1
0.00192733858256912 1
0.173991418103691 1
0.129814153262872 1
0.0599550028362389 1
-0.481171047925364 1
0.345711833878215 1
0.428931304072706 1
0.205174854773646 1
0.345752984478701 1
0.17569788198003 1
-0.506341904875774 0
0.39734607350366 1
0.710146372417168 1
0.54581485943368 1
0.606990180083027 1
0.351646086076492 1
0.241303397076709 1
0.0810747682763468 1
-0.121461061028298 1
0.236428344701834 1
-0.50831768700795 1
0.149654400281724 1
0.209399334579173 1
0.0163506594416969 1
0.503968744805598 1
-0.333255142845588 1
0.261475915425668 1
-0.193985316470684 1
-0.180390416474315 1
0.126380423319613 1
0.299735838586787 1
-0.216465635613867 1
0.0700702232517273 1
0.310660505992824 1
-0.0507449668650924 1
0.0827689742068848 1
0.19217386300436 1
0.387895995580086 1
0.48036567920655 1
0.223814689817189 1
0.670921827644507 1
-0.00440090670954565 1
-0.158896514607918 1
0.312081914731792 1
-0.0510203135573819 1
-0.0429528493223632 1
-0.381990819114404 1
-0.305150249530368 1
0.208867322136336 1
0.333727411518062 1
0.841826648235745 1
-0.0778051299831196 1
0.279384868396747 1
-0.0802971942213926 1
-0.357793148655122 1
0.693445829709443 1
0.464027678797205 1
0.975219276551675 1
-0.203549085734629 1
0.230884935343337 1
0.00325958692670261 1
0.0195328827174738 1
0.264452315826058 1
0.0412468485401971 1
1.2223219515885 0
0.669756959407759 1
0.197460878826173 1
0.139972972293377 1
-0.572549231587816 1
0.0373020656146979 1
0.716711473118857 1
0.221948431302072 1
0.518577450067852 1
1.1530946422376 0
-0.223769179917078 1
0.301970829756828 1
-0.154679378753297 1
-0.0877049366867441 1
0.406620360444922 1
0.215602491526661 1
0.226861557482356 1
-0.00844876545929297 1
0.233544686655383 1
-0.0786107902688656 1
-0.144656246395951 1
0.14973469137793 1
0.0876562840195952 1
-0.370261161145374 1
-0.124696873155812 1
0.102261067714489 1
0.315644785688142 1
0.184417110741456 1
-0.0674176047748898 1
-0.132920304151576 1
-0.420693971686158 1
0.390843988153563 1
-0.113386972941958 1
0.453282374517372 1
-0.113357911264948 1
-0.27239290945434 1
0.918754132330278 1
-0.31896140395848 1
-0.313381938266416 1
-0.342471095354051 1
-0.00551072351518808 1
0.727411888380879 1
-0.213972865252181 1
0.0288603600360592 1
0.574295205891306 1
-0.341234354082771 1
0.198255265747624 1
0.699875124448241 1
0.925200242781899 1
0.514150116885082 1
0.376671982853211 1
-0.216349277770718 1
-0.353324298220165 1
0.226640316955194 1
0.0728888115677746 1
0.224022657817561 1
0.0839846203568252 1
0.290539063915794 1
0.214008796288068 1
0.827404330539361 1
-0.228679346209564 1
-0.132296802031353 1
0.337534184528457 1
0.22594386220045 1
0.404056780653111 1
0.289516478345492 1
0.14126355226834 1
0.203230928289995 1
0.0918506798981709 1
0.825529608423098 1
0.543936599784619 1
0.566093093248761 1
-0.174823025676607 1
-0.419993677940111 1
0.916576938218721 1
-0.392138677896203 1
0.369321595520689 1
0.198112923478433 1
0.00286965991103747 1
0.349265040305989 1
0.403038104170505 1
0.168502963113475 1
-0.0571878001087839 1
0.154441485818349 1
-0.154835323038476 1
0.465060242672452 1
0.460040274905689 1
0.668596331284403 1
0.163988338071113 1
-0.0319606488684823 1
-0.346935667232482 1
0.0425198313871085 1
0.487195545586908 1
0.246078330567445 1
-0.257993928934381 1
0.37498449145431 1
0.758523125894386 1
0.82460736912184 1
0.157773015713848 1
0.360515786870371 1
0.283712271212194 1
0.734138852401597 1
0.372868763922069 1
0.00222812534922964 1
0.216936313925224 1
-0.140513670297261 1
0.103927682311461 1
0.0877940018956734 1
-0.371405264150012 1
-0.186043067692162 1
0.820822261333208 1
0.13875438563239 1
-0.0300840193423455 1
0.0298499313434363 1
0.056789231317574 1
0.355055814949075 1
-0.202665942624065 1
0.757343593035486 1
-0.113570380591757 1
-0.397556794080175 1
-0.139773017210025 1
0.0284848796615957 1
0.186281415141726 1
0.737143532987902 1
-0.00965464621193443 1
0.183707059452041 1
0.0762293302716907 1
0.439566672243741 1
0.414544064751322 1
0.115259524624999 1
-0.278307250968817 1
0.308807126893288 1
0.620848229773236 1
0.629718512505744 1
0.190168500209527 1
0.529137113088931 1
0.34752110206337 1
0.250157285882226 1
0.485411723252789 1
0.15872344791948 1
0.596421041882202 1
0.0458643522217543 1
0.141151126523968 1
0.865742299583634 1
0.0752752305741392 1
0.424997406931417 1
0.572485229453905 1
0.313084749202913 1
-0.164069534280302 1
0.139687848540335 1
-0.0757873684650679 1
-0.0477396899781474 1
-0.355475580338082 1
0.645251369568503 1
0.246829209291475 1
0.483589958914362 1
-0.0390951545646154 1
0.60550238666083 1
0.329682115548672 1
0.109830672958523 1
-0.356951793728584 1
-0.0164366184076831 1
0.089327170005222 1
0.485145226896787 1
0.442897334224161 1
0.868766797415717 1
0.350870842818061 1
0.628387588442733 1
-0.901908236504619 0
0.525252640656199 1
0.48167366988904 1
0.11489405988092 1
-0.222203236778091 1
0.384254963741921 1
-0.140529751123273 1
-0.00908029251021578 1
0.250883098144496 1
-0.665022050826219 1
0.325122932320441 1
-0.287946189434023 1
-0.16566563796059 1
-0.0954014048920423 1
0.295345638307942 1
0.429473838791487 1
-0.218793031210417 1
-0.0468892628761117 1
-0.192181195415535 1
0.282893196080974 1
0.535782121123977 1
-0.100953716079508 1
0.056221328198285 1
-0.0482073399463123 1
0.609884705181157 1
0.417641052463222 1
0.262539324545817 1
0.0418899681601805 1
0.0199218112055334 1
-0.15806093361656 1
0.287808845963325 1
0.310749432462056 1
-0.117198702587921 1
0.381778566522045 1
-0.104079235132499 1
0.559978789293196 1
0.513896912136297 1
0.507482354158336 1
0.689625415742939 1
-0.35752086747334 1
0.72879622502406 1
0.234367750484713 1
0.0182898695446498 1
0.467735129286771 1
0.605443385871269 1
0.620140012956065 1
0.702618400586991 1
-0.120228876518426 1
-0.386500351709218 1
0.423271285051116 1
0.0355751175258758 1
-0.0416634567050335 1
0.413845756007434 1
0.455426517459427 1
0.679935128530245 1
0.633577535571938 1
0.674338243492362 1
0.133377738346935 1
0.323543164664529 1
0.0846281400651998 1
-0.263187548414418 1
-0.437348240931649 1
0.268068117395488 1
0.435911850665525 1
0.465992448703703 1
-0.179722503574477 1
-0.250827947098587 1
0.31203763369839 1
0.33523850149621 1
0.611743756417419 1
0.0102186471852423 1
-0.429566840442731 1
-0.242763083035106 1
-0.202404025081934 1
0.0130780755872272 1
0.144645558950843 1
0.245941201942347 1
-0.292826823140742 1
0.469751411612273 1
-0.0970117223336042 1
0.34267919454355 1
0.0703240998440666 1
0.432526981120139 1
-0.186789967842603 1
0.226931915169916 1
-0.376217508635452 1
-0.125906379614324 1
-0.369557159720521 1
0.33672898171002 1
0.504681070769216 1
0.152734533173912 1
0.0120204352138034 1
0.536446742726421 1
-0.0912052541410858 1
0.0201714244859668 1
-0.0182725944475217 1
0.797452504743735 1
-0.838038975869037 0
0.228027491881683 1
-0.186707761985535 1
0.131199728978453 1
0.315579550968168 1
0.198042322555856 1
-0.186287592805092 1
-0.147255000710376 1
0.505002597901084 1
-0.357984349313816 1
0.252520042446629 1
0.377590440115025 1
0.221953152098091 1
0.138815221947327 1
0.138154645452226 1
0.400661834947299 1
-0.0797835593267121 1
0.676828556875416 1
0.169026071667891 1
-0.343327655785221 1
0.409124639407276 1
-0.198777653063447 1
0.55459232687057 1
1.3030920433271 0
-0.12833015306144 1
0.388263758109305 1
-0.631250079879912 1
-0.0988997252288714 1
0.4228087244552 1
0.323904604672236 1
-0.490311089141149 1
-0.415357487882252 1
0.263369518014255 1
0.225053527208857 1
-0.365625658972106 1
0.000259120318460593 1
-0.0948181568638189 1
0.541323579375265 1
0.0130117083722478 1
-0.365272506820781 1
0.514626638956404 1
0.442707837601608 1
0.128541776832774 1
0.342763269950129 1
-0.568543792744942 1
-0.227750225600255 1
0.0754341501222436 1
0.639074737128125 1
0.827150706554899 1
0.115652140919351 1
0.0450362190204749 1
0.028477477731154 1
-0.380014521770552 1
0.623458235807986 1
0.119841590743661 1
-0.462583939965415 1
0.391105868408834 1
0.688418301082001 1
0.856989321268513 1
0.354994263104535 1
0.532687251099423 1
0.310261284349399 1
-0.130114670388024 1
0.230783187428817 1
0.417946715863213 1
0.0400717133968605 1
0.445426270036435 1
-0.0554715193576247 1
0.435229973610671 1
0.36599491184474 1
-0.584045630441011 0
0.00249916688362264 1
0.431278879274322 1
0.292490892560078 1
-0.105618024241887 1
0.664133026898217 1
0.369278347750072 1
-0.0433976095261839 1
0.065485881258965 1
-0.0781977276921678 1
0.908628207590187 1
-0.370075989421981 1
-0.146939006694574 1
-0.416957686250515 1
0.635780762332165 1
0.121177625185822 1
0.324142056778677 1
-0.185371983387225 1
0.439718132894702 1
0.75014225071349 1
0.6641311195824 1
0.469147806144306 1
0.362494199163026 1
0.673925137746571 1
0.18871185109102 1
-0.432259645838042 1
-0.56507881548774 1
0.620863091044342 1
0.150027140283417 1
0.368593891300201 1
0.283958484556208 1
-0.648933261535304 0
0.394645083742361 1
0.343128941967539 1
0.0332670106120702 1
-0.0725564809300583 1
0.547702954684252 1
0.0662884598065507 1
-0.0328533783797001 1
0.482121524205881 1
0.501682606893477 1
0.530883752251141 1
0.253882058381835 1
0.41518994591503 1
0.482052432342258 1
-0.240981116080367 1
0.171634043667968 1
0.216152649813589 1
0.364570532814822 1
0.261162556045206 1
-0.0844205203442612 1
0.00940510729123173 1
0.386429354633691 1
-0.00377153208696685 1
0.245881013243762 1
-0.105524837183298 1
0.110990913711453 1
0.0808164718656871 1
0.0417456504635581 1
0.399980248296946 1
-0.00478699461818145 1
0.16292439446237 1
-0.0986821737362762 1
1.26106485293965 0
0.539351219374279 1
-0.270925373908892 1
0.209311214798885 1
0.332411964042329 1
-0.180865669849088 1
0.824152697487408 1
1.07974893857533 0
-0.258715323760362 1
0.922155479632824 1
0.0732173653847558 1
0.338771738381252 1
-0.285999100696162 1
-0.287677855503767 1
0.509766471818123 1
0.689850671096045 1
-0.478790831554326 1
0.787817545470912 1
0.303982647033705 1
-0.16621765292065 1
0.136697207630105 1
0.201455717906607 1
0.688797271101332 1
-0.159912928325358 1
0.0984098030342567 1
0.130780176300479 1
-0.0109751742683106 1
0.33008902903042 1
0.509434913516229 1
0.0920642376306782 1
0.276978633844857 1
0.361614123994677 1
0.560919672614805 1
0.444619803668856 1
0.747863997432277 1
0.854545479148481 1
0.119624065264627 1
-0.00760770153819139 1
0.128631484558693 1
0.197251592914281 1
-0.263927468567299 1
0.244178350643191 1
0.370194909801105 1
0.55912848453287 1
-0.269433935384885 1
0.0380336715612175 1
0.600698718509838 1
0.867210540178071 1
-0.303086557406521 1
0.269528559090699 1
0.048614871576493 1
0.0941840567246495 1
0.428692550110073 1
0.195054600846488 1
0.0042289132610795 1
-0.0791895101560799 1
0.321021477571507 1
0.163482849567357 1
-0.0649195242442942 1
-0.226839930682604 1
0.367452475739744 1
-0.247422000682284 1
0.26642540559659 1
0.58952854625486 1
0.775925858518111 1
0.619287688800824 1
0.751163007528705 1
0.427460650652065 1
0.59337071564065 1
0.894611906182693 1
0.189661240887589 1
0.279655998212026 1
0.28210904556707 1
-0.310929153106886 1
0.219297882765733 1
-0.0854061790031039 1
0.142179942427469 1
0.448455635415389 1
0.431435022745657 1
0.150753352122195 1
0.185994296564026 1
0.67826120586434 1
0.020586673385779 1
0.405680510399215 1
0.919968850059475 1
0.561745601866164 1
-0.338594419767794 1
0.418944040486904 1
0.344286416326704 1
-0.273206317266471 1
-0.244810705022263 1
0.198536266232853 1
0.609142710693243 1
0.130152385323746 1
0.173566602913637 1
0.188084355419472 1
0.362468073032065 1
-0.0549692102025765 1
0.694591868112174 1
0.402345919250124 1
-0.794282886834568 0
-0.143441424741142 1
-0.281755159887146 1
-0.445353183550993 1
-0.0889762801517511 1
0.59992135387926 1
0.498441628076394 1
0.877896144609863 1
1.05571971030126 1
0.187774826464702 1
0.602490867900449 1
0.257569927296903 1
0.118273504749999 1
0.499371467695887 1
-0.149878556208526 1
0.530116390923959 1
0.313841305341359 1
0.235842976187219 1
0.219561534285095 1
0.538309124889772 1
0.115534685493611 1
0.0140836977383702 1
0.386178498264696 1
-0.37623845624875 1
0.410674682324729 1
0.297966449992948 1
0.222764263483228 1
-0.419299102712429 1
0.348583532224456 1
0.697281656124834 1
-0.257070379081377 1
0.0638964621973846 1
0.593385470925719 1
0.243591663859227 1
-0.0943320244338626 1
0.239234254477208 1
0.532975123042638 1
-0.0247313412045956 1
0.176646416325599 1
0.506872925540263 1
0.0349746250873551 1
1.02100729449782 0
-0.149241998137835 1
0.232195240617215 1
0.390294272708629 1
0.131985202597432 1
0.330105070078946 1
0.731562775457889 1
-0.428051451201404 1
0.0929325091098644 1
0.492385966671002 1
0.221929904864175 1
0.808498446691225 1
0.657645330472563 1
0.106160016179394 1
0.422393926360707 1
-0.241033019894736 1
0.3554460752204 1
0.557219563715772 1
-0.379906046801028 1
0.2688063203124 1
0.442859034568175 1
0.543361591630644 1
0.365728084437349 1
0.145906589981431 1
-0.241750832509905 1
0.294972440059392 1
-0.138887896060212 1
-0.302684358559196 1
0.000673951098837416 1
0.438610926402821 1
0.0528753679022683 1
-0.408832776680365 1
0.691315173326963 1
-0.315782218450731 1
0.358473874551712 1
0.273593947402389 1
0.0343917209051118 1
0.572721544910065 1
0.816336760262883 1
0.152234322119898 1
0.266968472912645 1
0.288569094934322 1
0.0730312906669263 1
0.159413113680532 1
-0.0500582947999558 1
0.760279911571442 1
0.218915019323763 1
0.151940861800522 1
0.0393881300429577 1
-0.474616677251744 1
0.576095670271105 1
0.225540645546597 1
0.194523542445263 1
-0.022182193977515 1
0.635607338207902 1
0.269429037117578 1
-0.516331606368771 0
-0.193665008742161 1
0.644333702085893 1
0.267651208159896 1
-0.0926622110990551 1
-0.0489662213977919 1
0.0847052719177566 1
-0.256933355860271 1
0.306140815712839 1
0.572995055309196 1
0.405269356531357 1
1.01126657284736 0
-0.341177221710648 1
-0.0623680144244906 1
0.492206350951836 1
0.249993616822762 1
0.10099044437935 1
0.303577269478491 1
0.208821738375444 1
-0.769867742465358 0
0.5948495021806 1
0.391811401293595 1
0.734723141142789 1
0.13071928205442 1
0.853424546140329 1
0.581960361938548 1
0.12766545970231 1
0.0267582166550086 1
0.784945805688432 1
-0.123692032807506 1
-0.0969951088636305 1
-0.00350977787728418 1
0.194002339174027 1
0.0702575431644581 1
0.776654601688834 1
-0.357663524923971 1
0.764329282529444 1
0.350310271327385 1
0.366146453338219 1
-0.249945780211744 1
0.314886727948921 1
0.178934524875717 1
0.2862200348986 1
0.452694680215427 1
-0.190817193691127 1
0.719026751152743 1
0.310381840180363 1
1.0597651739366 0
-0.335423739869498 1
0.117707489809617 1
-0.122295480843868 1
0.423256809169872 1
0.582696710452059 1
-0.249402515942104 1
-0.213570322618299 1
0.614871044809566 1
0.358815093122906 1
0.386870334656149 1
0.202999519797808 1
-0.0924376272157225 1
0.380798278304085 1
0.724522419408597 1
0.377039708486162 1
0.385273681918083 1
-0.0921695885216266 1
0.647049029037461 1
-0.545513966737801 0
-0.0534281712664706 1
-0.622880811140733 0
0.256482869301905 1
-0.107760824022186 1
0.489864908393142 1
0.170202807422869 1
0.593166610886433 1
0.0476109576833282 1
0.466247705408533 1
0.44715183164872 1
-0.245344830499195 1
-0.28823886125223 1
-0.362352614369087 1
-0.509454333212561 0
0.288031740887309 1
0.203003818412506 1
0.211845402306672 1
0.431115117470507 1
0.019281345210767 1
0.0419481329820037 1
0.510988253951137 1
-0.319021625704738 1
0.159903550142119 1
0.0195180075077346 1
0.498629475431187 1
0.0380075188330569 1
-0.106415087032454 1
0.440436270061445 1
-0.181040148262421 1
0.120443503668213 1
0.425398306600068 1
-0.318886255095133 1
0.587728574957854 1
-0.536354017089767 1
0.00636529773286321 1
0.36576088677648 1
-0.0544511486768515 1
0.556131380743804 1
0.203631145443366 1
0.267954710720815 1
0.391832803440945 1
0.457962963029834 1
0.225259644853241 1
-0.385994294344774 1
0.353887349034917 1
0.454242025208284 1
-0.697628285350017 0
0.957990588299742 1
0.530166764137494 1
0.56794132661564 1
0.541146201724773 1
-0.149626150300265 1
0.162447893173465 1
-0.113682231797169 1
0.38527932942432 1
-0.241793123276516 1
0.573471012694438 1
-0.662473503179151 1
0.254145283633919 1
0.763670984987844 1
0.467128380590768 1
-0.631734384823876 1
0.385122340516496 1
-0.0815115303897794 1
0.592522456924942 1
0.562212857157249 1
-0.220133152153413 1
0.18562729815372 1
0.690340392446195 1
0.626328454345965 1
0.182260226001418 1
0.0635055236988094 1
0.260982136470789 1
0.0981340510320773 1
0.627449939123509 1
-0.113744588310094 1
-0.158413040508062 1
-0.48511055666168 0
0.601181722851887 1
-0.0797412925520671 1
0.162458587075758 1
-0.0232226074868903 1
-0.132397469569757 1
0.191683451852397 1
0.183848519496915 1
0.870512237670978 1
0.662230690848122 1
0.14533521414823 1
-0.175624089415323 1
0.46711941740112 1
0.574770991461384 1
0.586596036490587 1
0.134911627588578 1
0.0645360453839884 1
0.0584256966126007 1
-0.180462075549346 1
0.43009502059069 1
-0.458278097281542 1
1.06808966522056 0
0.224957286996655 1
0.252371976135287 1
0.149870771202686 1
0.722702552582942 1
0.0625248201912763 1
0.179313225500904 1
0.974067710730483 1
0.0366764756020348 1
0.216295768903675 1
0.732880010220525 1
0.106144142058451 1
-0.0536349479728765 1
-0.0102511107119967 1
-0.0230305848646831 1
0.456598355266945 1
0.327240817018856 1
0.232602047470246 1
0.372426664237976 1
-0.318695318129389 1
-0.147667648218967 1
0.362925346889247 1
0.0419785860098982 1
0.0882152192414048 1
-0.157150709411508 1
0.407005271141287 1
-0.29095284588493 1
0.366805596128452 1
0.403144279277824 1
0.221714206425419 1
-0.010673778721531 1
0.358740640473905 1
0.62779312894889 1
0.393358258109364 1
0.72136570805759 1
0.184782933630488 1
0.401722808906507 1
0.356938834874158 1
0.555505836844931 1
-0.427028236033459 1
0.207806678407811 1
-0.320655654080971 1
0.0155992264155215 1
0.123446590359008 1
-0.006125198578757 1
0.402645334462086 1
0.482260724863685 1
-0.382427603916904 1
0.19881479617188 1
0.324433536148727 1
-0.0560083259397992 1
0.0986994959375419 1
0.13639298249739 1
0.0808555745771687 1
0.4115829219487 1
0.728039694560065 1
-0.195291028671843 1
0.353288589862599 1
-0.400653832234355 1
0.0628557653041862 1
0.858863413249195 1
0.490464786594054 1
0.724931856217435 1
0.30469027836596 1
0.442736730842175 1
0.227126769339387 1
0.362775184298832 1
0.288084162627901 1
-0.181062893244998 1
-0.0856906000155227 1
0.564775630525376 1
-0.248531938454061 1
0.210817694676009 1
0.51277244189023 1
-0.17106480635097 1
-0.484613136440413 1
-0.104601859678243 1
-0.0847504267834753 1
0.413690419349396 1
0.354258968492225 1
0.169594628659911 1
-0.749595160441309 0
0.00508741098574467 1
-0.752650698553161 0
-0.432990540473562 1
0.315736868430434 1
-0.341719704198023 1
0.173411467530377 1
1.04650868291949 1
0.813768252326747 1
0.362012313659381 1
0.55300818907365 1
0.200361772872046 1
-0.067616616650407 1
0.448387501619067 1
0.379554648234227 1
0.136619579132147 1
0.114107437213888 1
-0.332178310402197 1
0.0478119227073372 1
0.994233077683949 1
-0.313650413875774 1
0.288039736127807 1
-0.094267282694752 1
0.61014741453031 1
0.177563881663803 1
0.357364166222445 1
-0.412823136975174 1
-0.229877945359426 1
-0.237879924711405 1
0.247217279274189 1
0.584105418629741 1
-0.26625243745326 1
0.207675511181206 1
0.122183528228957 1
0.0579158859296364 1
-0.264689090176913 1
-0.19838399872239 1
0.0558145938454943 1
0.0967728396437808 1
0.520820470256923 1
0.74232050895416 1
0.0735006570473373 1
0.0142501382759417 1
0.111796369052954 1
0.972344558786775 1
-0.853925940868736 0
0.149061700151491 1
-0.61531435116812 0
0.228483591676742 1
0.877175720846176 1
0.00897713132716002 1
0.289830262005035 1
0.0907628795893205 1
-0.0997513638971836 1
0.646200661494007 1
0.568258810662027 1
0.0771582145826808 1
0.203654317063841 1
0.73948486694647 1
0.19171171613799 1
0.400361688501789 1
0.372737982336293 1
0.492792627573795 1
0.0821405910347112 1
1.03008707548887 0
-0.0416073784909382 1
-0.348079165114379 1
0.00797903918190088 1
0.370594483422785 1
0.429444504231551 1
0.0504099490080192 1
0.433429574672295 1
0.328151028199944 1
0.525660537091436 1
0.127713281346709 1
0.130087695213265 1
0.397997397972 1
-0.00650715929719056 1
0.114985869025393 1
0.0876221615399353 1
0.0938733843481792 1
0.744894259895486 1
0.0549892949167632 1
0.0212576474500636 1
0.351561983267019 1
0.606205357004804 1
0.697996067336502 1
0.239090476352842 1
0.447212532738932 1
0.11167606192286 1
-0.0900974834664417 1
0.732080045858959 1
-0.872555931941204 0
0.239118398961496 1
0.11453632424793 1
-0.227795962200967 1
0.689504918101503 1
-0.154414769335256 1
-0.165688737698236 1
0.366666631342747 1
0.235524214711594 1
0.790216265388855 1
0.922776045729942 0
0.593435777958132 1
0.159848745484554 1
0.352382315385768 1
0.0776555414519281 1
-0.21158988580785 1
0.807249565774647 1
-0.0292309112696445 1
0.375202379614164 1
0.0673863138455785 1
0.153348913444657 1
0.464422657017042 1
0.401321456317438 1
0.426423289747062 1
-0.329826205678388 1
0.319571166432731 1
0.356031661961832 1
0.984733897198904 0
0.262431627942904 1
0.00382621919875148 1
-0.381876250637072 1
0.293974065277227 1
-0.432137275174536 1
0.632906370574539 1
-0.0658478628006266 1
0.420700809017629 1
0.132557449866009 1
0.328521540750923 1
-0.342582773390251 1
0.627990086253314 1
0.657827375049597 1
-0.537249551783155 1
0.107653333759519 1
-0.094414861020089 1
0.491864306631157 1
0.185701169216332 1
0.0467096432565225 1
-0.131278822514575 1
0.390665101687259 1
0.588538284349458 1
-0.0779460286078563 1
0.672617655118256 1
0.798159455938475 1
-0.187801300464708 1
-0.754593759192061 0
0.789493919689551 1
-0.172250371482919 1
-0.197777654588797 1
-0.268099073600658 1
0.140411958806806 1
0.00294061322519582 1
0.0783877745037237 1
0.227189753440669 1
-0.0175136745010798 1
0.424225839657365 1
0.87627278459997 1
0.823174446949453 1
0.11838105074446 1
0.00585202229696347 1
0.892310053618646 1
0.167914788529498 1
0.591514082302975 1
0.683531518744491 1
0.692370908991697 1
0.306202053263008 1
0.284259700403857 1
-0.646694950809685 0
-0.234181291186236 1
-0.221573827039951 1
0.403447484142855 1
-0.17523499936518 1
-0.254250059584348 1
1.08191448655669 1
0.464745812597718 1
0.0834315571276966 1
-0.0216691566262851 1
-0.172108178208196 1
0.422417042726708 1
-0.0886783904098146 1
0.0967906877577362 1
0.379330860387129 1
0.22069795059274 1
0.553334506163805 1
-0.212043420439244 1
-0.258793788186063 1
0.0543191544177226 1
0.695468017493651 1
0.431289639368309 1
-0.21674902276218 1
0.506453993587479 1
0.0960599735679822 1
0.404618979865825 1
-0.132608166084989 1
0.131233231151407 1
0.273521124619708 1
-0.092922805366654 1
-0.304691570485579 1
-0.338803384850535 1
0.0771392587398924 1
0.2421259218889 1
0.225222618165754 1
-0.147848939977925 1
-0.310734195708013 1
0.315479541279006 1
-0.0959187724431544 1
-0.0075152175620196 1
-0.180442096194608 1
0.981220138411108 0
0.290668729257563 1
0.30701003126355 1
0.41610690395392 1
-0.285086106736648 1
0.361791458635571 1
0.486127131592819 1
0.728730302390835 1
0.369491386732384 1
0.801884740232955 1
0.285508320665632 1
0.155367585140935 1
-0.213364991732701 1
0.0502855064797025 1
-0.358049232687228 1
0.362677717966491 1
-0.750488136979986 0
0.306052030856808 1
0.692120960681298 1
0.581521766281753 1
-0.0319826315691448 1
0.195128064036735 1
-0.203417334208134 1
0.0807173133755504 1
0.606611751496147 1
0.674629376863132 1
0.223696796748404 1
-0.398745871388005 1
0.298535218893441 1
0.617305372498516 1
-0.610323708606195 0
-0.241972763988895 1
0.19813854748827 1
0.514628235372326 1
-0.1044709522795 1
-0.71617813543693 0
-0.147794152389547 1
0.0749678199637692 1
0.499728922705599 1
0.0521808143212641 1
0.632063413327715 1
0.351832103876541 1
-0.0738240748867541 1
-0.100177554680789 1
0.599161989359933 1
0.73569591457373 1
-0.213189433333755 1
-0.0892567833835588 1
-0.253239553588812 1
0.770323545925574 1
0.654540314062698 1
-0.0829856470524943 1
0.523129316932924 1
1.79356814441216 0
0.883857496370637 1
0.721593196546398 1
-0.149872751904399 1
-0.0518011247858802 1
-0.0016505480164074 1
-0.213038485776476 1
0.302070294653458 1
0.332470988124881 1
0.262280826659743 1
0.173146616708576 1
0.0895947718090974 1
-0.0314691775681304 1
-0.528880063866929 0
0.38930249781338 1
0.423640888996276 1
0.444153009944823 1
-0.14871270907796 1
0.34136188810755 1
0.0327945801914171 1
-0.0443048154758365 1
0.723766096321443 1
0.00621353025596 1
-0.176374287184091 1
0.621839813783808 1
-0.423193581281176 1
-0.202355918119839 1
0.316792365869326 1
0.683138704753945 1
0.05817105824573 1
0.11717740063994 1
0.26348760871478 1
-0.264933597061201 1
-0.0183882588424132 1
-0.0532048154277928 1
0.0484236135626334 1
0.33502919075358 1
-0.0084479649700365 1
0.214373698494753 1
0.227638074049706 1
0.00412237250441697 1
0.377467027257894 1
0.0698379738895906 1
0.493486178854577 1
-0.362530723710209 1
0.240706562986623 1
0.212244589066186 1
0.0346626756979783 1
0.254319196226738 1
-0.35206387886597 1
-0.0330591548704135 1
0.176808674273172 1
-0.0482608005221239 1
0.451488422341273 1
0.269168869662914 1
0.255383349637752 1
0.670910594925702 1
0.194488358002616 1
0.29530629672007 1
0.343310867555804 1
0.103150776214535 1
0.332108393967186 1
-0.365849653678814 1
0.684353358762792 1
-0.510715347642399 0
0.178510605385646 1
0.319338156684523 1
0.149268600493987 1
-0.130920892525495 1
-0.362701899876402 1
0.150503845080517 1
0.152203637676632 1
0.100066787981639 1
0.65851000086277 1
0.160701456581929 1
0.128055362011233 1
-0.119715851539781 1
-0.400454929001483 1
-0.210357973668611 1
0.0167956695968771 1
-0.249347314004064 1
0.261145448323957 1
-0.0759978765350307 1
0.699030636025845 1
-0.559439624399384 0
-0.063082170025397 1
0.676734109635369 1
0.757018301888193 1
0.480777604688231 1
0.225337562429162 1
-0.266454676066405 1
-0.289650785619556 1
0.777530574249042 1
0.367786706204122 1
0.101715183185449 1
0.230812824850742 1
0.581027274993663 1
0.0516347235634924 1
0.388659905672596 1
0.618796993763422 1
0.81306367050589 1
0.149031575180324 1
0.240637352960487 1
-0.221354069815054 1
0.142539290967897 1
