# Supplementary material for: Bias caused by sampling error in meta-analysis with small sample sizes
Source: PLoS One. 2018 Sep 13;13(9):e0204056. doi: 10.1371/journal.pone.0204056 (PMC6136825; doi:10.1371/journal.pone.0204056)
Supplement: S5 File — (ZIP) [file pone.0204056.s005.zip › results N = 10 theta = 0.2 tau = 0.5 sz = 100-500.txt]

"dl.theta" "dl.cp"
0.140216694304038 1
-0.0912539309944454 1
0.197642596438196 1
0.0230806083637659 1
0.260215973028013 1
0.246091201110226 1
0.103175781079094 1
0.12193160104356 1
0.00614239767494559 1
0.387951771582359 1
0.238813655596276 1
0.300169266571387 1
0.383169187423442 1
0.119511377710102 1
0.381893805099748 1
0.040137940893544 1
0.137702113857889 1
0.0913715878807804 1
0.186824473089517 1
0.206232344483958 1
0.387703377923845 1
0.382497107402231 1
0.413577041465539 1
0.139256332078011 1
0.0668118476053147 1
0.459807947059364 1
0.856250668278164 0
0.149127799828468 1
0.137332079649532 1
0.0759405102392293 1
0.0728721411969932 1
-0.0448107673948618 0
0.221383816898338 1
0.214539296532519 1
0.549376946917164 1
0.358237211348755 1
0.142024185641664 1
0.456197102376582 0
0.182509151157938 1
0.152070468597494 1
0.40451745051045 1
0.0195748232691062 1
0.0795108168082371 1
0.0303212625358525 1
-0.0868351801485451 0
0.343086005288306 1
0.771272079490973 0
0.0767267222046027 1
0.0164406781392423 0
0.450076998167731 1
0.354815584428579 1
0.299232453514099 1
0.0998568969055477 1
0.394832586162985 1
0.0529264502923112 1
0.483540049616874 0
-0.00970040557471839 1
0.246055303897044 1
0.148079077011352 1
0.211367828604026 1
0.0518089671436872 1
0.123928767422529 1
0.131931871026902 1
0.191916547077485 1
-0.0408698558548583 1
0.31333241512077 1
0.342842801069524 1
0.049831979494978 1
0.344468717895058 1
-0.0607710949204982 0
0.373264942322402 1
0.0494682241625518 1
0.279527825399987 1
-0.0392729060487542 1
-0.116812594517619 0
0.0418994333125516 1
0.45303857662081 1
0.334267307004754 1
0.198181983835934 1
-0.0257482597100987 1
0.201979187867388 1
0.0258896002549568 1
0.315004251966597 1
-0.0470294354801179 0
0.313974637215376 1
0.240334856123864 1
0.33307792543585 1
0.330439424299489 1
0.370368431603299 1
0.214439684947322 1
0.288252375067912 1
0.253745792862089 1
0.277520934530748 1
0.326902228337389 1
0.15938442017467 1
0.132574202376927 1
-0.214598263337603 1
0.229560008649218 1
0.146149367842314 1
-0.0834468604022626 1
0.429888908374807 1
0.257831320137934 1
0.331073874503274 1
0.0637089515046667 1
0.260769278131194 1
0.308578657679156 1
0.0386377381597461 1
0.0840504020172059 1
-0.0542814740517822 1
-0.0535162049729568 1
0.361079303222698 1
0.234402672086813 1
0.0298692369826128 1
0.444344132616994 1
0.559132521828128 0
0.0794070734510026 1
0.332835655489367 1
0.197412833369746 1
0.251570733616619 1
0.0270253400794906 1
0.236971426387459 1
0.019703721674845 1
0.327666428254609 1
0.109466262571838 1
-0.0648876384229163 1
0.303647916608968 1
0.430279805570346 1
-0.0561754924871346 1
0.0551275215457529 1
0.177136666603984 1
0.094223377013303 1
0.497401443487474 0
0.545345043813098 1
0.0668143011429925 1
-0.0748012576159525 1
0.017936768930254 1
0.106601747959633 1
0.139879883964776 1
0.297157359092848 1
0.133658051869314 1
0.440229875738668 1
0.527013369863621 0
0.576859544597198 0
0.447265646819659 1
0.349746647222884 1
0.00264399108127261 1
0.347631214639386 1
0.444342058143055 1
0.154698470671827 1
0.180745085613958 1
0.289499844087501 1
0.412938999545498 1
0.399171302765155 1
0.272974776792776 1
0.127825252781128 1
0.3384860316084 1
0.0838140913783093 1
0.0938516818782279 1
0.381584188908618 1
0.205364226064513 1
0.37358349949794 1
0.154688015004205 1
0.204997893036357 1
0.0807701926129178 1
0.0760172228193935 1
0.303761023921725 1
0.61959162329873 0
0.271060199607436 1
0.192763752888817 1
0.207387027714496 1
0.158579647208382 1
0.0262347310797014 1
0.123858630458082 1
0.30276646281628 1
0.219304871341644 1
0.281938455387301 1
0.112693838544297 1
0.112236051918042 1
0.0690234562278007 1
-0.0780678740120849 1
0.141871049244298 1
0.164991506539072 1
0.459399335402497 1
0.0683152053975162 1
0.276891299472155 1
0.167166025984241 1
0.286900805065676 1
0.221210530175716 1
0.283256553196655 1
0.297867508103746 1
0.0777687451786367 1
0.14137340670225 1
0.0924836063264263 1
0.598574962685191 1
0.401819931349451 1
0.26835604719124 1
0.0761416161232281 1
0.0605937924753818 1
0.0364185788790723 1
0.378918117923786 1
0.13243922629741 1
-0.0437676389922606 1
0.305946017066348 1
0.334705219184337 1
0.305558868966861 1
0.25065961913138 1
0.310824774412525 1
0.166529131673054 1
0.0170221052049755 1
0.105519440412934 1
0.305203317310424 1
0.508878390461376 0
-0.0208373846283002 1
0.180108335274577 1
0.440836000778006 1
0.306896451034137 1
0.331955905658774 1
0.199632734344145 1
0.267975823759156 1
0.442987198902208 1
0.100673535481772 1
0.0657988727248093 1
0.106718409273751 1
0.00913050487665226 1
0.212642289554045 1
0.382078770110061 1
0.156430680221632 1
0.187455451709001 1
0.247971837669242 1
0.499950110003566 0
0.445524487435187 1
0.305393302232283 1
0.141433891858886 1
0.314863285168842 1
0.39253062181753 1
0.390383716913233 1
0.396592755236461 1
0.116972645619804 1
0.309158855186255 1
0.150850617512881 1
0.234610337215461 1
0.319776148800808 1
0.349312143544567 1
-0.102491545524526 1
0.360550504544528 1
0.186588582082089 1
0.154112190841196 1
0.214613408043623 1
0.380815902955325 1
0.32103156653001 1
0.341093191452886 1
-0.18655925203558 0
0.103858190100689 1
0.436850727829304 1
0.376721195489601 1
0.383804616552608 1
0.254800451170164 1
0.0439059713899242 1
0.222110344004096 1
0.328725308488385 1
0.379632000364723 1
0.329550864855579 1
0.0127632735713476 1
0.368397569156418 1
0.223224781942607 1
0.456061021455425 0
0.261307360787263 1
0.310315793421195 1
0.0418988117816418 1
0.186831856649208 1
0.336942282661221 1
0.470752156996495 0
0.151960285675757 1
0.166375811236633 1
0.356553006447534 1
0.239651540262518 1
0.215202267977851 1
0.34723306682296 1
0.543053524259967 0
0.0840218925098654 1
0.0220660828589032 1
0.133614175858506 1
0.225533938194697 1
0.51625313958354 0
0.158392285527199 1
0.363837135811749 1
0.267142626285934 1
0.327514061420199 1
0.0522367998484176 1
0.315003633014672 1
0.267728018386867 1
0.267449866117278 1
0.118000479690834 1
0.285143651633912 1
0.120358344135085 1
0.0860003374914872 1
0.300237908378409 1
0.0658617001977511 1
0.242920766196459 1
0.153338710047579 1
0.285342254665364 1
-0.0970509018611073 1
0.521054833382621 0
0.0847343259465355 1
0.0777910352074974 1
0.416449522813241 1
0.168780973022934 1
0.318245344190485 1
0.081378977712808 1
0.328556298630159 1
0.595388580366373 1
0.163676106512701 1
0.397548899879315 1
0.457514938396468 1
0.0858065450455298 1
0.306931048093856 1
0.399664907418024 1
0.332009209645736 1
-0.093590193615145 0
0.151674315839481 1
0.00548039148595469 1
0.158217683667532 1
0.307673198732702 1
0.800260288647467 0
0.202467356841446 1
0.364209243584585 1
0.198789006633673 1
0.157167551278639 1
0.470363092772226 1
0.116033879761542 1
0.183554002058603 1
0.21022179657655 1
0.515791510676126 0
0.373675323295196 1
0.137533371670994 1
0.445430948805276 1
0.18064063337227 1
0.0862096835131634 1
0.341658763245647 1
0.45494784279405 1
0.166720313256867 1
0.234692683876648 1
-0.085387162698307 0
0.324472832411378 1
0.183480449191586 1
0.31510253241744 1
-0.0275649247419596 1
-0.136506799139791 0
0.285156688245096 1
0.407558807362764 0
0.289372154373369 1
0.140591666851881 1
0.0825399258728888 1
-0.150079250521897 0
-0.17297283334836 1
0.499997268775178 1
0.216628310989202 1
0.0257138307278512 1
0.417650041292998 1
0.0563321935105111 1
0.200417750278065 1
0.435790089984626 1
0.00789401320944515 0
0.122703791433322 1
0.292052921036882 1
0.272220301109289 1
-0.00108312799279539 1
0.321973421570821 1
0.441427530368166 1
-0.0309988459084294 1
-0.0860728447358479 0
0.285769669902173 1
0.0552260779651976 1
0.236499031582074 1
-0.0826488012076995 1
0.337775110244119 1
0.344775082921952 1
0.0813660064691294 1
0.31523118555183 1
0.00268254705718822 1
0.0879640283867263 1
0.194540511417754 1
0.148040752939393 1
0.0699000879912236 1
0.312349177698345 1
0.410987720102962 1
0.386063245510067 1
0.232945485863463 1
-0.0197749049106686 1
0.302778770409677 1
0.255287282762714 1
0.4283799080724 0
0.461731945678034 1
0.137946554346423 1
0.356762168512165 1
0.0830070419583139 1
-0.0273824136049992 1
0.161054452982692 1
0.279841971576913 1
-0.0631347886266913 1
0.310588955382874 1
0.281413791278624 1
0.254215180920618 1
0.20288527493215 1
0.0803968547903832 1
0.456199539500262 1
0.0624460756031082 1
0.249850684218675 1
0.00879606841400096 1
0.300661138169655 1
0.430918198080831 1
0.172601362879021 1
0.259028291541385 1
-0.038241933486422 1
0.207203166259065 1
0.338420082163055 1
0.389960238361733 1
0.339574237801776 1
0.132989334232621 1
0.437850856243966 1
0.239495349026966 1
0.208515034648197 1
0.0331648523642657 1
0.24311031202291 1
0.11154268938677 1
-0.0245493603349911 1
0.0878326169045019 1
0.132577345719919 1
0.0608266232620468 1
0.193434611852186 1
0.134349681189209 1
-0.339259728414365 0
0.254457754735315 1
0.13926019309148 1
0.415680350928253 1
0.601116535054217 0
0.114660683601021 1
0.311507566570452 1
0.283749000447801 1
0.156330878312005 1
0.275142493708407 1
0.342518293718179 1
0.175719642374985 1
0.530448467463729 0
0.14145987211725 1
0.457310876433072 1
0.444706972303024 1
0.163067241828647 1
0.352388492885206 1
0.062402595744879 1
0.476450799481198 1
0.294567392035546 1
0.480839478498484 1
0.143150731241243 1
0.0817019099096134 1
0.159752432862515 1
0.0471563979140654 1
0.502729794634993 1
0.303908063838077 1
0.436685619180895 1
-0.0074728588104598 1
0.310931043160819 1
0.228645845882526 1
0.217001090250403 1
0.0172954106459269 1
0.123520868103578 1
0.0932226550328741 1
0.124456842713364 1
0.016697426821782 1
0.174823696061327 1
0.183616691330305 1
0.586056707484956 1
0.390241951234982 1
0.282803123012322 1
-0.260987123806762 0
0.0948181492313621 1
-0.12957935649994 0
0.0455620692711217 1
0.389012160665307 1
0.56978297633012 0
0.165875728737753 1
0.334631990085661 1
-0.129931170187852 1
-0.00645309790958034 1
-0.107641919526279 1
0.351292552422189 1
0.169374139686953 1
0.0571665810437967 1
0.21360461197786 1
0.154759054516307 1
0.0862925746225102 1
0.593984265635717 0
0.0114367210560564 1
0.130074430098526 1
0.291557803019233 1
0.246439547829418 1
0.216663906511678 1
0.308620978293206 1
0.118705659969128 1
0.508094521460453 1
0.115705233066218 1
-0.0114488476774886 1
0.189449150505272 1
0.00419051019824925 1
0.0554025979995805 1
0.244561688176136 1
0.286628138951769 1
0.387613466704096 1
0.409756027730219 1
0.13195796540607 1
0.114272994551588 1
0.0848810598118352 1
0.228455810784054 1
0.0145030512362432 1
0.148206419496488 1
0.30934379801303 1
0.221920892889461 1
0.101314173236784 1
0.14456321373255 1
0.543028593998101 0
0.298085697478615 1
0.325656196050865 1
0.101587852912739 1
-0.015257958982794 1
-0.129164548607987 1
0.236016320063995 1
0.244397597364667 1
0.273273187233394 1
0.267832753176521 1
0.274978831354113 1
0.220833246547318 1
0.164734246141283 1
0.243589991718759 1
0.290309865172047 1
0.132723259507608 1
0.082508490701494 1
0.647728330335247 1
-0.0784449169891035 1
0.0491833804094444 1
-0.251755791499811 0
0.0842446545378936 1
0.236608001946486 1
0.28788964504937 1
0.0223566335534456 1
0.0270806879931614 1
0.193733408299818 1
-0.0698033712579385 1
0.266492876823716 1
0.17383392574388 1
-0.0582786978751877 1
0.0636350543780871 1
0.462504376840867 1
-0.0280464300563232 1
0.648176129612015 0
-0.0283949404581212 1
-0.0117812300239631 1
0.233589627434969 1
-0.0611074878250426 1
0.491219723556604 1
-0.0181770216566815 1
0.408579315073284 1
0.339951663952243 1
0.224250389479934 1
0.158870524825493 1
0.350312288261509 1
0.466903279606452 1
0.266935081294249 1
0.392894271828555 1
0.214321373703798 1
-0.0320024202125895 1
0.293917325245191 1
0.166435114515217 1
-0.186875499276376 0
0.0933134053763369 1
0.305150859814721 1
0.34666955733598 1
0.178291576753156 1
-0.108905425505192 1
-0.0577312290775648 0
0.455824388349053 1
-0.0649009876391592 1
-0.132540903057553 1
0.232101549350154 1
0.466624213654217 1
0.0626576112957085 1
0.445228835718642 1
0.225242176021491 1
0.149731937625566 1
0.436307342736059 1
0.0808113256573414 1
-0.16661889702342 0
0.266104697838155 1
0.134666848016655 1
0.486682546448805 1
-0.0420897845463065 1
-0.118153635657804 0
-0.0620568437999754 1
0.375194309057807 1
0.197828327778627 1
0.196112074209776 1
0.269378390028818 1
-0.0275865481816423 1
0.420055901181456 1
0.222473134315857 1
0.234832071804361 1
0.208662790952988 1
0.0655559561572653 1
0.139272670602067 1
0.301693646928677 1
0.29008044460883 1
0.377056562555017 1
0.158275934942092 1
0.401568419120432 1
0.350485711200491 1
0.189760362296183 1
0.289421833257416 1
0.0773205745999132 1
0.201152502767067 1
0.129545591129101 1
0.339686849261374 1
0.175496431636661 1
0.266073484770006 1
0.343144539332535 1
0.393760599040103 0
0.203826007380716 1
0.0793750512307171 1
0.247637026160764 1
0.110063061869794 1
0.509704588411317 0
0.0623434830828655 1
0.282780388946595 1
0.445671616639153 1
0.366920067224355 1
-0.0684329198222533 0
0.493003390941455 1
0.146858893490131 1
-0.00959984047015528 1
0.14001970149112 1
0.163391490654749 1
0.0938044088994993 1
0.20129357720101 1
0.23575782559511 1
0.501677443188079 0
0.222537038506555 1
0.276963122688889 1
0.0347901844122744 1
-0.0646029050666415 1
0.238752309836073 1
0.0544219962357403 1
-0.136989302087477 1
0.306595112424318 1
0.385801428696702 1
0.199349863180023 1
0.159737436510651 1
0.198537659444271 1
0.111430797902307 1
-0.0430715784079198 1
0.0263816633001474 1
0.0762394868516205 1
0.293099283381156 1
0.280370266769218 1
-0.116846626146705 1
0.145775478306412 1
0.378747899382663 1
0.14969962797957 1
0.151769906367782 1
0.109510519739979 1
0.156232757512174 1
0.266894879391782 1
0.200875961944083 1
0.41026378491369 1
-0.0438203064350154 1
-0.247000512849183 0
0.242748794916348 1
-0.200862152179538 0
0.328239861148694 1
-0.171315762255929 1
0.247591475369829 1
0.304970685780453 1
0.196209730379753 1
0.0394308719976815 1
0.113522721921665 1
0.202180648948296 1
0.0255751522092321 1
0.17483512284892 1
0.508821010041813 1
0.0722815960561348 1
-0.115223657517798 1
0.11764166309195 1
0.0377453742690281 1
0.0718495021723193 1
0.326658641696831 1
0.243242092530825 1
0.255446866501719 1
0.488931602562151 1
0.18970385738649 1
0.168379536267933 1
0.201521385518213 1
0.363870441390045 1
-0.371898332473098 0
0.202722709195227 1
0.302679913062353 1
0.321608850257898 1
0.159066915676029 1
0.177876101156986 1
0.469938866631077 1
0.0935310859509353 1
0.264748920436991 1
0.283577812755307 1
0.167596101533005 1
0.324225633871851 1
0.248588167182824 1
-0.00656615899121318 1
0.348413490917548 1
0.258608387124196 1
-0.0420876141287454 1
0.129957499651475 1
0.604818523958134 0
0.0506815223512459 1
0.245673601335515 1
0.20758816425051 1
-0.0243739568291675 1
0.204613598587384 1
-0.0458791372247667 1
0.0878814583933636 1
0.19264136929692 1
0.219886457997717 1
0.169648072512228 1
0.33155255060478 1
-0.0997531368479613 1
0.384970321432357 1
0.131344737067552 1
-0.0255669892142758 1
-0.0788095428793952 1
0.347575563091103 1
0.206827995409878 1
0.272155574775088 1
0.392643400697179 1
0.040740283680235 1
-0.0720516325787982 1
-0.0830917092931618 1
0.0250714728258327 1
0.0340183945398492 1
-0.0968277035083685 1
0.33222029831424 1
0.197348378844352 1
0.206244913926272 1
0.639522130608286 0
0.0794396114494008 1
0.168313747433908 1
0.391454340278513 1
0.207272114585436 1
0.418792811508233 1
0.349082864837919 1
0.327602476147553 1
0.328188164182314 1
0.428071459366508 1
-0.18920139682645 0
0.0101554062831549 1
0.00884076563126034 1
0.246698447437196 1
0.235123451454716 1
0.0342177117805244 1
0.205670593988559 1
0.507621406987842 1
0.315327258076177 1
0.0113716808649779 1
0.281522137672457 1
0.0497590548362468 1
-0.137435755335344 1
-0.00292107031177621 1
0.17047994376507 1
0.470037072908427 1
0.524839331135519 0
-0.191851435775016 0
-0.247563657025933 0
0.460503221052769 1
0.268144912868726 1
0.286947152567941 1
0.292970282300359 1
0.123019612119398 1
0.0873555177319272 1
0.369352349978136 1
0.0820758316345106 1
0.0605270808801238 1
0.0220767501651958 1
0.345021366378489 1
-0.00504933481034548 1
0.240693099351985 1
0.243653126944452 1
0.246782984960544 1
0.430008213533272 1
0.0965620184450067 1
0.542117071053409 0
0.383151818383087 1
0.300564049085171 1
0.208124335892623 1
0.0734401902154002 1
-0.0985909981427751 0
0.120947856811164 1
0.284875388734178 1
0.371887849699546 1
-0.0889672457988216 1
0.239295880453749 1
0.0249291503036947 1
0.440681994410065 1
0.0575317167387807 1
0.400928098093299 1
0.345206497831422 1
0.273627571980461 1
-0.0763466152409138 1
0.297907863670316 1
0.547447097537811 0
0.287913264951363 1
0.194203314171267 1
0.156787977175788 1
0.217630137706741 1
-0.0143336274938561 1
0.244051821886431 1
0.417451256675601 1
0.14226868564074 1
-0.0817722603549364 1
0.48472531626106 1
0.126148997974628 1
0.322509850914561 1
0.228294833728221 1
-0.0696476151232206 1
0.128398912908407 1
0.277390762917304 1
0.240612432727818 1
0.472273186980396 1
0.412237654822185 1
0.236470305534194 1
-0.184730419891692 1
0.162468332326968 1
0.481783730048372 0
0.639865382397561 0
0.0873132401439654 1
0.218701724575584 1
0.117413660883802 1
0.0394026606363743 1
0.00142045946428122 1
0.252806369150825 1
0.102835153064212 1
-0.222698663628297 0
0.0781399054237344 1
0.303669883865913 1
0.601161484774416 0
0.187223351564914 1
-0.0450797448087678 1
0.613869511489271 0
-0.0288206262497282 1
0.320503581147026 1
0.178120815603224 1
0.398136629882078 1
0.2155443969042 1
-0.0284249447025377 1
-0.0145228950818892 1
0.0319015196806793 1
0.435372049579383 1
0.0526739188138257 1
0.55211307828305 0
-0.042223788221518 1
-0.016634528904058 1
-0.0522716087129073 1
0.187422595152693 1
0.145294264163923 1
-0.0660953878338809 1
0.343719956592956 1
0.232139858278819 1
0.0166373432026248 1
0.260388806164068 1
0.169480574279773 1
-0.0892687329252365 1
0.223477576476739 1
0.255654634322238 1
0.249521725721123 1
0.505189716715096 1
0.197940147162121 1
0.299072616702663 1
0.129784538520369 1
0.116526088365386 1
0.30608974404605 1
0.322355395882477 1
-0.119367713981536 1
-0.0786155804457167 1
-0.134910084820653 0
0.309224158742908 1
0.0898517726502611 1
-0.013419190441008 1
0.527551913893394 1
0.196291416110826 1
0.135484400633244 1
-0.066251243536439 0
0.239526564619539 1
0.451749951568818 1
0.150448011035944 1
0.511368514829215 1
0.384726155132909 1
0.242655193523121 1
0.231463380194327 1
0.122310418185516 1
0.142558691820071 1
0.254895327029938 1
0.402982085272182 0
0.440638908935424 1
0.166199395240852 1
0.109973268297473 1
0.393640454213312 1
0.0390456914373809 1
0.0621622049099701 1
0.108938544879544 1
0.433164758728098 1
-0.0244557413441786 1
-0.097155424043191 0
0.270709463184404 1
0.248768636952879 1
-0.167523453928502 0
0.341824232819075 1
0.495229676474517 1
0.0323222361530244 1
0.159482097367834 1
-0.0890640424679179 1
0.214880099622394 1
0.0137586072383974 1
0.22255423527476 1
0.522412914321825 1
0.186803751034242 1
0.39641236371423 1
0.221938119274552 1
0.0926390347323502 1
-0.149879944561942 0
0.353928888944842 1
-0.188209249490332 0
0.0548309381061316 1
0.128614071715022 1
0.346734508649155 1
0.332289796576284 1
0.20264735844055 1
-0.084153144320386 1
0.125624274241412 1
0.269998139580502 1
0.463646335473897 0
0.261579600296586 1
0.325801820098665 1
0.466903393276636 1
0.0647545628420499 1
0.00415677153332103 1
0.2180442318011 1
0.500911668130519 1
-0.0176022830477888 1
0.33161622973948 1
0.390907967508649 1
0.33206985873241 1
0.0989260542451114 1
0.543592619786485 1
0.673694542408555 0
0.165525390524258 1
0.350189484210354 1
0.268351658061921 1
0.353481356453792 1
0.1488832904074 1
0.0665845323923072 1
0.0179814145175262 1
0.271577586388587 1
0.429966875071908 1
0.469925212510416 1
-0.0360726458153526 0
0.22491311312924 1
0.192538401151454 1
0.238307875872417 1
0.487313152067225 1
0.116267846883761 1
0.380059833803262 1
-0.0366901879727461 1
0.0806368731823254 1
0.202222698961234 1
0.0742398748491483 1
0.53914055941427 1
0.331230026501806 1
0.236075084412589 1
0.524868172383045 1
0.205649376200588 1
0.405244991626485 1
0.0869590928352483 1
0.358840151932206 1
0.423318049854593 1
0.0456860589876995 1
0.572191174458371 0
0.124338975799198 1
0.210357387014743 1
0.258767862733512 1
0.210656254118822 1
0.0914775263871423 1
0.0940377999405098 1
0.235186068261172 1
0.35407771551742 1
-0.0751829117701593 1
0.273172168690271 1
0.28857585986904 1
0.132698158695646 1
0.119240462090749 1
0.190373198400875 1
0.0367075320202895 1
0.351907318792687 1
0.382045201634421 1
0.0149394377002693 1
0.552026981783038 0
-0.0592196331636457 0
0.303455872880507 1
0.25645251538159 1
0.366469308448437 1
-0.240390761185205 0
0.0471409337993183 1
0.142298257373472 1
0.339610642579178 1
0.237256004040261 1
0.501095612322298 1
-0.12958734433943 0
0.102606253822671 1
0.363744820521396 1
0.0790518094009804 1
0.0688760748896245 1
0.190235305330755 1
-0.130433879870635 0
0.424822345948977 1
-0.036727458274522 1
0.154378186601518 1
-0.0411368327111972 1
0.22791268628307 1
-0.101193502344294 1
0.488471871107967 1
0.0669515274901114 1
0.335981551866443 1
0.389709269155218 1
0.443707596098175 1
0.159907695743274 1
-0.15587375596339 1
0.107931768600646 1
0.390503921222042 1
0.329938840844516 1
0.100305680986887 1
0.302069072073628 1
0.075992516599478 1
0.0953337547286609 1
0.547532535102276 0
0.267121366021384 1
0.105868511924082 1
0.104835111437883 1
0.49905388152216 1
0.309624847648707 1
0.609537598124163 0
0.108521660410126 1
-0.0202531116636109 1
0.450458848253207 1
0.372789932672937 1
0.572223354020619 1
-0.184829827010984 0
0.323844108325363 1
0.396406468407883 1
0.367740233934402 1
0.454614872582339 0
0.0155985625867622 1
-0.154146999508646 0
0.100813085356108 1
0.39687559916133 1
0.296712577963993 1
0.381196050508749 1
0.0924533752326996 1
0.359814187611081 1
0.216929770796876 1
0.164579169844805 1
0.325696468676125 1
-0.0519289576390416 1
0.409249890052433 1
-0.0192017297993345 1
0.133430497544026 1
0.0648250697695369 1
0.336833463557117 1
0.325273516442122 1
0.416272482928813 1
0.2882366375256 1
0.166701496317902 1
0.103055166597193 1
0.405311014402677 1
0.250765644183804 1
0.414768967172274 1
0.231168570895031 1
0.197522426697671 1
0.137381482031738 1
0.289148570379028 1
0.318831210317493 1
0.365856002258628 1
-0.0193606158030595 1
0.205854654613864 1
0.317823039416393 1
0.222356217507576 1
0.184268286460569 1
0.0518269767721698 1
0.253382425784159 1
0.115816488104445 1
-0.0361451436382188 1
0.441939038340544 1
0.195170667501984 1
0.0857449424139656 1
0.196377274823623 1
0.0846728450339885 1
0.171550787058285 1
0.368973913350659 1
0.14710738359755 1
0.172756278093889 1
0.11574416021227 1
-0.104729554136955 1
0.355909096933106 1
0.170753241899214 1
0.12359456303952 1
0.199217870845166 1
0.125593447162749 1
0.214062132103293 1
0.261234166722547 1
0.158528623126378 1
-0.00881928774009744 1
0.304287080351033 1
0.0931941503362459 1
0.0171170063981535 1
0.410611195515578 1
-0.0454538758217441 1
0.244658615188154 1
0.16360861731939 1
0.337409836400081 1
0.24408410064207 1
0.142810327700732 1
0.445780895056938 1
-0.00182813152293264 1
0.157786984934588 1
0.0157327059954947 1
0.105102472232492 1
0.110595939074722 1
0.208027400495174 1
0.17453024358197 1
0.290478309740445 1
0.335060789570754 1
0.17085604108903 1
0.262503133571296 1
0.326837951286932 1
0.317061072005999 1
0.236576078117674 1
0.640357502678622 0
0.238687435587455 1
0.391274702431915 1
0.38942996721778 1
-0.0722646063925796 1
0.302245358607229 1
0.232315677283269 1
0.123795687259279 1
-0.0188111711119609 1
0.128760628979265 1
-0.104286786740251 1
0.466862334228168 0
0.234329034395687 1
0.121835502147049 1
0.250504820857725 1
-0.00646250304782396 1
0.0989350584249978 1
0.365669304628421 1
0.166289100780362 1
0.294887030486674 1
-0.169939344924662 0
0.173023322682675 1
0.410580268480236 1
0.413439321207624 1
0.152944223388592 1
0.0291887999939285 1
0.480233779825391 1
0.142246539196559 1
-0.0380611246163534 1
-0.157194615617159 1
0.12060559568026 1
0.144301121004357 1
0.0827198542507517 1
0.233630564707856 1
0.404299100042298 1
-0.0707878915522476 0
0.354311346974316 1
0.37979454311129 1
0.299050547199183 1
-0.0109846030422486 1
0.482796395905368 0
0.290850203964816 1
-0.0426628306663532 1
0.207314034393847 1
0.0405670832677653 1
0.385391223313562 1
0.545604037594846 1
0.295907403187359 1
0.214808204775888 1
0.0627016172366307 1
0.132104944473148 1
0.199724179273153 1
0.167766495984699 1
0.11192517304253 1
-0.347274149622574 0
0.37404884771348 1
0.256316343222426 1
0.242248361522241 1
0.161741914667972 1
0.273544277690099 1
-0.041719286415587 0
-0.0667903259928083 1
0.138092939102448 1
0.112202481960736 1
0.141791260628379 1
0.420661518244668 1
-0.113983098630517 1
0.328108623151758 1
0.0641049637147383 1
0.108010956116582 1
0.0168449482801448 1
0.400419275289554 0
0.147078749601825 1
0.779492239930941 0
0.221922326760804 1
0.0755907598766906 1
0.232084348693237 1
0.378976486409811 1
0.0354766165916234 1
0.219768146210144 1
0.418639400870849 1
0.120618572848397 1
0.239330750917217 1
0.472590926662261 1
0.309455340741775 1
-0.0131836971622126 1
0.324592895563524 1
0.0841779522881461 1
0.3372849391458 1
-0.019945005785224 1
0.00301081730819839 1
0.504293092950206 1
0.242042625336279 1
0.221007987793303 1
0.272215334394506 1
0.2016973911655 1
0.304147086469206 1
-0.016741057992918 1
0.00623668109977892 1
0.216734433670436 1
0.516796215844175 0
-0.174771651001079 0
0.0470775358873511 1
0.29772949914735 1
0.156068768184683 1
0.285438707904219 1
0.122797486512132 1
0.421955490022024 0
0.406000573881864 1
0.348255424359036 1
0.215032959163967 1
0.302609514689954 1
-0.193970047594103 0
-0.0302311462015228 1
0.244477267301255 1
0.0754924815582423 1
-0.0742920741533058 1
0.280145580576564 1
0.026341452147466 1
0.29740398605207 1
0.651764496747587 1
0.231830543512302 1
0.23792025963187 1
0.358119818162901 1
0.150782292872451 1
0.0604703276695315 1
0.221787089026571 1
0.0919753625641139 1
0.302265376602334 1
0.154371712998211 1
0.138720377423682 1
0.155119070527723 1
-0.332389081776797 0
0.140076351478033 1
-0.125655373291232 0
0.604900536805499 0
0.217230579575643 1
0.358145065279496 1
0.244463578332693 1
0.384617748864795 1
0.120291349902452 1
-0.0725618907524229 1
0.263236483657405 1
-0.213765220960587 0
0.204370803256608 1
0.34965473933728 1
0.164613173784582 1
0.178803035371243 1
-0.000736971765102921 1
0.109054965724367 1
0.0968704475570172 1
0.377377135773944 1
0.234166305830002 1
0.142916519528939 1
0.225282473212662 1
0.185459954783721 1
0.167616017271384 1
0.143530031671886 1
0.429910524509231 1
0.296167063441531 1
0.121534052404432 1
0.361985643244947 1
0.222859441112913 1
0.0412408647192492 1
0.317874027003307 1
0.438178385404818 1
0.365822693719692 0
0.590354033818475 0
0.472810011240469 1
0.500978217969808 0
0.258886619115888 1
0.3734127721903 1
0.0692237354363762 1
-0.0429242297388785 1
0.354928805433643 1
-0.0289267332295469 1
0.254525249164105 1
0.399880423298857 1
0.143355016671874 1
0.14983110493532 1
0.458172241771652 1
0.435039681381102 1
-0.0718074566037612 1
-0.108191016761578 1
0.0187122880661484 1
0.102869530551656 1
0.263910400507946 1
-0.333031187112511 0
0.116662483896199 1
0.0884479689895625 1
-0.00178790910648552 1
0.196431877442631 1
0.214812828784913 1
-0.0281853627733634 1
0.00871044601814766 1
0.721691738145556 0
-0.208336126435187 1
0.151013673016082 1
0.143467113621738 1
0.598101012629514 0
0.370700538367693 1
0.196046048432029 1
0.0852466774137844 1
0.364112716948082 1
0.322283070395729 1
0.390902362488608 1
-0.114135868782796 1
0.504448993484746 0
0.190625653833555 1
0.441025469267364 1
-0.134887891395157 1
0.108682474024437 1
0.299800963274674 1
-0.0891762202427697 1
0.267462024971251 1
-0.0418995099892998 1
0.302396439284616 1
0.385974086873355 0
0.274761394585109 1
0.19580764112123 1
0.151215099849238 1
0.25421596461653 1
0.067613544477496 1
0.408624253429245 1
0.756755741097143 0
-0.0282111858974683 0
0.218823247714651 1
0.316023151084597 1
0.0399562742454063 1
0.332825096386247 1
0.107500428805544 1
0.195289279292499 1
0.142372247096328 1
0.380728638175724 1
0.206798422757928 1
0.64367011484751 0
0.415784950021899 1
-0.0118304661536677 1
0.367517765124073 1
0.29968960644522 1
0.0951040182019966 1
0.0281664547930431 1
0.479234247915301 1
0.496846642299327 0
0.43659299387271 1
0.195099176655613 1
0.228110941576578 1
0.241020396905708 1
0.0989967185870617 1
0.131554610312467 1
-0.0147477343950115 1
0.0114824097257522 1
0.282789977950497 1
0.254291189357899 1
0.270907108240496 1
0.34442850514603 1
0.185686413933227 1
0.210004307771019 1
0.0860717173043072 1
0.401892852176959 1
0.0771474113752232 1
0.234675104478793 1
0.373167451033621 1
0.108526306028269 1
0.257933241042801 1
0.220986300583462 1
0.302516368324951 1
0.0334029061006317 1
0.624602533295957 0
0.33356756523526 1
0.301014975228454 1
0.195395356234523 1
0.286390044887754 1
0.316936965613167 1
0.401394092319691 1
0.176624214892654 1
0.167558909713508 1
-0.100662891989334 1
0.31829388532525 1
-0.0555126441416188 1
-0.1059812845708 1
0.0707062257329752 1
0.0946723731637375 1
0.265934310982917 1
0.224409438379548 1
0.100291195824255 1
0.0736025696986825 1
0.0441347994547253 1
-0.236510641046119 0
0.028388748310689 1
0.272667841195042 1
0.363191795831319 1
0.305734947174113 1
0.301340304937644 1
0.321139291071181 1
0.0308979326294325 1
0.00935455488912705 1
0.121221364994632 1
0.0180680226171038 1
0.194154554745755 1
0.369090039643081 1
0.204975601790332 1
0.0848238768052379 1
0.0614006209469281 1
0.40085839708688 1
0.0881976067309305 1
0.581971881176804 1
-0.00702001854736961 1
0.0167108021560871 1
0.503270689975434 1
0.454397325221631 0
0.248938783428298 1
0.124136707303623 1
0.0437792596661396 1
0.232784703735941 1
0.462023219431014 1
0.153339814477773 1
-0.104340328289157 0
0.28797348730915 1
0.219763350158374 1
0.160060048116373 1
0.544796095335109 1
0.475281343754066 1
0.0816756802198519 1
0.309879824654476 1
0.153125961805358 1
0.178163481442475 1
0.164425107154139 1
-0.377611022576231 0
0.101152423829695 1
0.294918996442338 1
0.0816277205097247 1
0.127704243499591 1
0.342016041483033 1
0.338302243375628 1
0.437036141132759 1
0.336851351766124 1
0.419219804147951 1
0.320978799913369 1
-0.0146528103040187 1
0.290245355082764 1
-0.0855437526726864 1
0.371290070712422 1
0.337265058269794 1
0.289316340909053 1
0.130285472182008 1
0.131622549576189 1
0.525330342664451 1
0.23419763756692 1
0.131246556578701 1
0.102597849352502 1
0.233870668141262 1
0.140301527026978 1
0.363863717946225 1
0.386724586465479 1
0.0989097444002806 1
0.312031114967884 1
0.369223219081023 1
0.335177981688622 1
0.194967579619768 1
0.143972114655566 1
0.38072814263123 1
0.24074557303808 1
0.105936714522867 1
0.342395917696351 1
0.156951151840657 1
0.134446455772631 1
0.491229526310779 0
0.267530262755753 1
0.213323606870673 1
0.176177486046853 1
0.170499144681767 1
0.126619893555762 1
0.153217888567954 1
0.384455096285757 1
0.338901253789984 1
0.337265563556991 1
0.250314149114485 1
-0.0241123922378616 1
0.416465123117631 1
0.375194993548033 1
0.121476843248731 1
0.121468523346299 1
0.254059442007098 1
0.133305848707047 1
0.272713573141838 1
0.259381252840309 1
0.320227934323122 1
0.0352736315297829 1
0.0883639170965259 1
0.371231299264224 1
0.0857359908921592 1
-0.128672933939595 0
-0.0470825731708797 1
-0.383945712723406 0
0.121687060761724 1
0.26455075357606 1
0.148490375094955 1
0.0140486087475258 1
0.0275999545905915 1
0.128320399092259 1
0.228491909838792 1
0.284326214320347 1
0.641330355161563 0
0.490395354898855 0
0.120521270400367 1
0.220555260208855 1
0.253547255554989 1
0.232888334052341 1
0.127824549631881 1
0.104141726065653 1
0.308415462160548 1
0.161808854109247 1
0.191239683211298 1
0.267613439874966 1
0.272276994665777 1
0.361648007830672 1
0.0337092112818635 1
0.220901337994727 1
-0.0297199563706206 1
0.127428439635885 1
0.147730623178125 1
-0.0766753155243245 1
0.269346910145323 1
0.121576496027437 1
0.30176282574831 1
0.112633592730988 1
0.441973425145661 1
0.381845424486871 1
-0.0254983733897199 1
0.0532684341686008 1
0.163096873797076 1
0.0825510599577145 1
0.0793542005474324 1
0.450625559570507 0
-0.115443561517669 0
0.148658508803162 1
0.254640946499611 1
0.408799623663691 0
0.228225862146686 1
0.135470975110216 1
0.505210639247618 0
0.285332427600117 1
0.24505329215227 1
0.411040247272695 1
0.207191047802682 1
0.0852043422178861 1
-0.0150798004574929 1
-0.0377959466014256 1
0.343981348414155 1
0.0774558466672289 1
0.0734741438470038 1
0.141685455513879 1
0.306290460503356 1
-0.0724431980569677 1
0.420428481323546 0
0.48698256619621 0
-0.123678261850146 0
-0.0560039047540385 1
-0.0276242688430347 1
0.486645966399145 0
0.296076862500547 1
0.308188952866429 1
0.356435051932323 1
0.338819981941226 1
0.199169578270907 1
0.393098042550698 1
0.146014938374796 1
0.320424638082039 1
0.421229985852474 1
-0.167287932984365 1
0.244150489944396 1
0.00685613264330968 1
0.280988716586047 1
0.129796119799131 1
0.119712824790751 1
0.356406424599998 1
0.195306537990874 1
0.367350477329663 1
-0.205749332989894 1
0.361748942713196 1
0.00574071938256713 1
0.15104289133116 1
0.0630933511518389 1
0.606260197422933 0
0.108183451088073 1
0.109239169183935 1
0.573957093078872 0
0.0821848256162271 1
0.215440844457614 1
-0.0899422649544236 1
0.174234647940192 1
-0.32104842615976 0
0.2490082123554 1
0.400929272284457 1
0.320439736988023 1
0.34241796309762 1
0.281846970357152 1
0.227115509569737 1
0.600210644752702 0
0.242132600746892 1
0.243374911879715 1
0.291556314855692 1
0.172284992961221 1
-0.0474474858086446 1
0.261046859981634 1
0.514991210580712 1
0.162301239685351 1
0.055228736559484 1
0.328717820366951 1
0.50046982776406 1
-0.252507022043577 0
0.0667027106731733 1
-0.0549398590315897 1
0.0652360757580655 1
0.348126775718245 1
0.108079058999475 1
0.323040262451583 1
-0.0125599460867223 1
0.20464103666016 1
0.302979643056188 1
0.237152736207082 1
0.287587225492435 1
0.177611282866977 1
0.196152838649156 1
0.134385627469092 1
0.35063605573772 1
0.24386410759368 1
0.414483455254266 1
-0.0897397624424573 1
0.619752849011928 0
0.472783210473654 1
0.153146893910741 1
0.279733549951053 1
0.0226969023838323 1
0.296187383745069 1
0.281574603354813 1
0.287700984081529 1
0.107055354405077 1
0.500933126748293 1
0.0772769014562494 1
-0.0613965632184529 1
0.110940848715925 1
0.260070397915841 1
0.434634384187145 1
0.206981584085217 1
0.0668004505824304 1
0.369014793526476 1
0.115518332808054 1
0.323169748624834 1
0.175394399733289 1
0.0933288326012247 1
-0.0607284006169912 1
0.208021444071016 1
0.166623711090328 1
0.188297555153284 1
0.15347454399032 1
0.00934201352136037 1
-0.0294991319378393 0
0.543440651171629 0
-0.200729984162332 0
0.152732562546588 1
0.354763228584833 1
0.111686239758852 1
0.276294813300043 1
0.174382148778078 1
0.0709607874441655 1
-0.08094584321236 0
0.309944914279518 1
0.0449867276086635 1
0.0497792436469311 1
0.295035126963513 1
0.250384561580728 1
0.187559164497884 1
0.326060585300251 1
0.496118160537396 0
0.0757275737965042 1
0.131698255832444 1
0.543981059152679 1
0.278845689021885 1
-0.0489021041549656 1
0.453875669750289 0
0.218974354205173 1
0.548764165961367 1
0.253498087368743 1
0.512765518295389 1
0.283834740266403 1
0.278269016867446 1
0.119967587961118 1
0.198456767307318 1
0.283028594146403 1
0.367975098222702 1
0.331103546341646 1
0.507442786922897 1
-0.24459001903212 0
0.0311900708805167 1
0.124408968596608 1
0.0766163113042119 1
0.374510035706468 1
0.192910837756901 1
0.178782620770745 1
0.191876019346495 1
0.0620789163111002 1
0.361743320669127 1
0.324606099851284 1
0.156263197635464 1
0.587942133664966 0
0.0833623753378402 1
0.226346376141588 1
0.241101561252315 1
0.106725682489913 1
0.275980928253126 1
0.582439987998609 0
0.539188453275462 0
0.0375789043415918 1
0.203770001088257 1
0.0543884450275265 1
0.287316513789493 1
0.0199594707245502 1
-0.00259214307270695 1
0.215397418157272 1
0.434580892629089 1
0.0489965378793712 1
0.115843258401884 1
0.225757833538066 1
0.521521107481939 1
0.0893494041174385 1
-0.0205303747764129 1
0.229661834316307 1
0.231554744700888 1
0.245033773744972 1
0.0434448948886205 1
0.0212683693607328 1
0.372899002935265 1
0.0920243738848906 1
0.278677726604052 1
0.0911831246069015 1
-0.0223599566579896 1
0.317303241997522 1
0.267562609530958 1
0.371477528885924 1
0.0129936744768068 1
-0.198771593019156 0
0.271412719199171 1
0.576459282664235 0
0.279785848765647 1
0.0686317615584911 1
-0.14958938371679 1
0.26497954418455 1
0.256907131321568 1
0.324779120369732 1
0.29647097315954 1
0.616887662132973 0
0.0998172447313033 1
0.0290832772996794 1
0.227331771870573 1
0.375950110991469 1
-0.0931105132601589 1
0.231169793622663 1
0.0993038266711699 1
-0.104802038192196 0
0.157826104535443 1
0.046116097148508 1
-0.106193505797517 0
0.281759725892342 1
0.216209723226661 1
0.206589012297205 1
0.103734614340409 1
0.260308738122122 1
0.0203728100761133 1
0.158868990819013 1
-0.174357071899098 0
-0.013891339391241 1
0.319378522159131 1
0.0889465968656089 1
0.269097917976999 1
0.198491312735531 1
0.409338461668486 1
0.154078078187296 1
0.0284773162274762 1
0.251794887674158 1
0.424317569280655 1
0.172337168460344 1
0.308203255402958 1
-0.0640794430433437 1
0.0905355748662581 1
0.363953959036582 1
0.44985922316818 1
0.0903701790153546 1
0.134833617130653 1
0.0383227500518152 1
0.12688671973134 1
0.316664455635054 1
-0.0935677100097797 1
0.00368068331600204 1
0.0537018979545554 1
0.444793779293001 1
0.34302013722996 1
0.0975845755132792 1
0.421422190630728 1
0.334941512926286 1
0.281204859626669 1
0.408403999069115 1
0.110731499950076 1
0.342557813730819 1
0.300978347187703 1
0.37377447032564 1
0.392820199384895 1
0.0460010673922053 1
0.331027334453912 1
0.191740982575145 1
0.325820536823727 1
-0.0533300767953008 1
0.55518389204961 0
0.303532369336945 1
-0.141774985601858 0
-0.162396144194394 0
0.0990876534025496 1
-0.0864343135634879 1
0.325880603857082 1
-0.0504825352443607 1
0.291866089513338 1
0.290919599877337 1
0.0765673245023416 1
0.566419940358101 0
0.15903461466629 1
0.179760699295427 1
0.407807839478497 1
0.0981826233379207 1
0.343350882005333 1
0.0179973467522254 1
0.253017305084496 1
-0.199480811242537 1
0.130672654641375 1
0.391251657647769 1
0.462428898425301 1
-0.0974490470374224 1
-0.113711385640112 1
-0.0269778672669382 1
-0.284722829367758 0
0.37167281091666 1
-0.004783796342856 0
0.686565059698006 1
0.237347320635542 1
-0.244792645846227 0
0.162315051522092 1
0.134551172272451 1
0.333520295854394 1
0.263756458794923 1
0.259812676181777 1
-0.110786153806395 1
0.22247650134469 1
0.281881815692864 1
0.353978320829332 1
0.241859861655237 1
-0.0299722861942417 1
0.00853041667078351 1
0.0527214976207543 1
0.171135494380132 1
-0.00845089980852306 1
0.311247337843906 1
0.160676719124605 1
-0.0775962214584126 1
0.145243062231192 1
0.0219335556106906 1
0.238607415920302 1
0.320158875199823 1
0.31389260759504 1
0.33966155123598 1
-0.086218449083858 1
0.165547084255862 1
-0.013416735028051 0
0.157755124674204 1
0.138428211386672 1
0.623107921033164 0
0.0587149757292807 1
0.0779125715341149 1
0.493142376759918 1
0.247249787461341 1
0.241131702288762 1
0.114358110335676 1
0.0406566672744823 1
0.179186950801069 1
0.185177566958933 1
0.0832257829104874 1
0.264666804326723 1
0.00227701683572784 0
0.465337121470992 1
0.0711912573437522 1
0.131500972160466 1
-0.121146335054523 1
0.00548741957443432 1
-0.0531735521009 1
0.0338343891927058 1
0.236923463236145 1
0.00530678818022615 1
0.156659468819469 1
0.222826499132348 1
0.0651414146710423 1
-0.0338795451105097 1
0.013945329785443 1
0.060993086149253 1
0.0458277572429951 1
0.282429166755205 1
0.235657222355087 1
0.0810297972364903 1
0.458935395750867 1
-0.179322051187905 1
0.48060910375048 0
0.0964634910407526 1
0.206054017061426 1
0.275135634541113 1
0.0271016534113188 1
0.316402080779882 1
0.109835972095487 1
0.0830180434943513 1
0.0533506835579972 1
0.034026242082806 1
0.106235234843578 1
0.212481935934259 1
0.000517211276037439 1
0.506536512338893 1
-0.0570408494538392 1
0.0676008056419306 1
0.404398353710561 1
0.164881055710052 1
0.376686189219388 1
0.0245663084668755 1
-0.0524948074445494 1
0.409268897765957 1
0.213792709060822 1
0.16508750780632 1
-0.0855547978550607 0
0.326475599513036 1
-0.103326441432034 1
0.305420007710986 1
-0.0550203622905521 1
0.485751622101845 1
-0.0937038202932283 1
0.242972401906075 1
-0.0393525400990174 1
0.134186692631137 1
0.46629615251424 1
0.169273197439365 1
-0.135105638410844 1
0.340068151561305 1
0.174870697354498 1
0.32311126809435 1
0.0508975672764988 1
0.0771429454542784 1
0.431555596255538 1
0.192124637322903 1
0.390816952196884 1
0.14341451052087 1
0.32412632460386 1
-0.181677557034447 1
0.118608880562649 1
0.330172237761197 1
-0.144489844825581 0
0.21999632257978 1
0.448913097944281 1
0.26571465706556 1
0.287401376806771 1
0.309079077154379 1
0.0578018501980388 1
0.49560746114272 1
0.0937507878236661 1
0.100401599055357 1
0.0425083980442311 1
0.542346856689274 0
0.137588932432667 1
0.127271035699372 1
0.523979420742095 0
0.0745586963385188 1
0.0548106455374421 1
0.802986225035245 0
0.0300886618385736 1
0.448889399754727 1
0.567754611894726 0
-0.16525998646364 0
0.0545596116912227 1
0.202940034499176 1
0.466185336448486 1
0.393321346307871 1
0.0708179343234294 1
0.525284162565828 1
0.29105262290571 1
-0.0359567345658222 1
0.321888434212196 1
0.652082102284881 0
0.390350145837149 1
0.474083050418658 0
0.107530137948767 1
0.17592860626901 1
0.184800886813057 1
0.104833455112599 1
0.213019522592977 1
0.358977421280577 1
0.319405407747856 1
0.274741459936341 1
0.122596553460293 1
0.225500092055675 1
0.0114403265759809 1
0.0580997055355091 1
0.113329946350437 1
0.200552450689652 1
0.289225257956452 1
-0.291931089776932 0
0.0111331949357551 1
0.226705778231681 1
-0.00092405242021449 1
0.560033206188223 0
0.10346497675394 1
-0.083840120985705 0
0.381205367614836 1
0.0260893576160527 1
0.164329031790037 1
0.583301546478092 1
0.135589824260077 1
0.233488187006471 1
0.258428455841981 1
0.0862034505185159 1
0.206012520881946 1
0.316623818010887 1
0.0887294428037546 1
0.351132513636844 1
0.193709000558083 1
-0.0338385323409407 1
0.481715965731103 0
-0.0983690959985335 0
0.21790097645512 1
0.307273733971032 1
0.293070552862796 1
-0.0560924945287661 1
0.188345129541681 1
0.0583814306000208 1
0.378973643773715 1
0.504362853566245 1
-0.150425579498266 0
0.0578982134326892 1
0.195405732279309 1
0.358620364537113 1
-0.129408230018422 1
0.338707627564442 1
-0.0786619614192979 1
0.00885564738587427 1
0.132856173232948 1
0.178292860692801 1
0.306754234066057 1
-0.0554418335316032 1
0.419607507970512 1
0.114210860633292 1
0.255648468688793 1
0.236986605699375 1
0.255391796064069 1
0.0252739165254166 1
0.00331084235141661 1
0.19473960512609 1
0.219736749972277 1
0.34694455292097 1
-0.107345396550295 0
0.662041786974942 1
0.50203926358421 1
0.00538065236297347 1
0.0218890398387712 1
0.0306498337076909 1
-0.210387131831315 0
0.620552458019748 0
0.112282795075579 1
0.509190242666286 0
0.205120628004006 1
0.30822864350744 1
0.126224347320633 1
0.405998933296797 1
-0.15134513660718 1
0.503732236772517 1
0.201621551528201 1
-0.000388126772539367 1
0.242617380668175 1
0.413818043594909 1
0.242053970860132 1
0.0685572086214174 1
-0.0417395291057822 1
0.147540183225289 1
0.358990660885948 1
0.1549886493192 1
0.412785323491482 1
0.280627848940805 1
0.278593994620395 1
0.264038785561516 1
0.519411417429843 0
0.233636831042453 1
-0.0332925643067104 1
0.18773362556878 1
0.150882600710663 1
0.212502912736729 1
0.29840572634014 1
0.163657912536539 1
0.276781143324705 1
0.482840628130614 0
0.291699135174708 1
0.404601551995001 1
-0.156215485373476 1
0.187655212211681 1
0.216160099783934 1
0.138738269075883 1
0.127854569297917 1
0.282912408645838 1
0.0289305718338865 1
0.423520255453912 1
0.29391460159199 1
0.205746806198965 1
0.61524713726687 0
0.109350442069001 1
0.466227818049894 1
0.274160705107507 1
0.261325596392811 1
0.445970569752887 1
0.361809844604556 1
0.138589635103995 1
0.321517872621387 1
0.395938990179916 1
0.726838120612951 0
0.317939583346276 1
0.0509808776288953 1
-0.0352072711004389 1
-0.205321251762843 0
0.161914760474199 1
0.327700551464126 1
0.305649617955733 1
0.208579938091926 1
-0.0247348086812555 1
0.285898282735163 1
-0.0241184434691482 0
0.13845224868727 1
0.386984471499785 1
-0.00415104264276614 1
-0.119838351969405 1
0.122966878628754 1
-0.0460416041265887 0
0.471016823309613 1
0.0408127675542889 1
0.0582635446671279 1
0.101310161819386 1
0.198685166282131 1
-0.0756064153642762 0
0.0599386967416531 1
0.149947622974562 1
0.253406550873789 1
0.0199261625738471 1
0.345984794983712 1
0.213494866870245 1
0.154982030668868 1
0.0622162973068139 1
0.0742666356872835 1
0.0470114092451318 1
0.300429736548276 1
0.336725433111682 1
0.13695066369349 1
0.10314151714546 1
0.216525623973621 1
0.365592584901037 1
0.286157937938319 1
0.266035423653946 1
0.371432449570208 1
-0.0127181720653434 1
-0.00346332134053985 1
0.296275185609234 1
0.0947942629664249 1
0.196022032247151 1
0.377653481029433 1
-0.140096991287756 1
0.213149669971852 1
0.333973990124495 1
0.296924490706119 1
0.159615956381903 1
0.121148936944625 1
0.221267955612898 1
0.413791617054002 1
0.0980767412050994 1
0.365884880472045 1
0.283010144317116 1
0.178636206369073 1
0.157807317066274 1
0.256625242217798 1
0.053429532846314 1
0.255910609663336 1
-0.0507114236740556 1
0.248078145328461 1
0.401038238790025 1
0.155677659961771 1
-0.00233117006794462 1
0.132078150862162 1
0.418439076317701 1
0.254778151798602 1
0.171568283197266 1
0.112280482014966 1
0.105992089500765 1
0.295897901458297 1
0.070363192941703 1
0.390686132446279 1
0.0882477078498631 1
0.229557847036393 1
0.289679562972959 1
0.375607927224213 1
0.392724672510374 1
0.476413266282852 1
0.354680807441892 1
0.218835010459741 1
-0.0281666585301814 1
0.317605335713608 1
0.571394594322125 1
0.160133186752244 1
0.151993939494118 1
0.249296723129985 1
0.168957524751148 1
0.515608121206475 1
-0.00138303943105158 1
0.155722764620402 1
0.0457107012876273 1
0.244891783736261 1
0.329441400312267 1
0.297748991344311 1
0.275638464378662 1
0.355294874203911 1
0.228270675905934 1
0.0903071688777206 1
0.43327993541704 1
0.138633989432294 1
0.427670416709265 1
0.155181718456233 1
0.0934192114465502 1
0.277750275782063 1
0.128334579763187 1
0.133596943092492 1
0.194086382229238 1
0.160099747115297 1
0.32712945475331 1
0.159234206051828 1
0.0622269017915212 1
0.212068933066078 1
0.0220050704422523 1
0.150457226274096 1
0.130909635904018 1
-0.0158078348751045 1
0.142248868450213 1
0.0900600608446109 1
0.444359667508025 0
0.0301193733265197 1
0.169968775464248 1
0.228211703048879 1
0.298455935128023 1
0.197018262682599 1
0.272004358751602 1
-0.093445608806001 0
0.268777567394143 1
0.521823597469207 1
0.402115494978571 1
0.188952155971684 1
0.491310025081979 0
0.483763597479297 0
0.0792410494235038 1
0.225746832117264 1
0.120593256352728 1
0.261835738966731 1
0.345439423119833 1
0.174284164638713 1
0.331504293304232 1
-0.0297711977280385 1
0.0186521884316759 1
0.122675437812402 1
0.101875616318229 1
0.379878670559644 1
0.414848050332179 1
0.172038044850192 1
0.196395340760839 1
-0.111796471695206 1
0.391106446234791 1
0.262972340513605 1
0.112778148326307 1
0.472180192143083 1
-0.197979783398403 0
0.287103690022561 1
0.29043728720838 1
0.0267334665018492 1
-0.100952050867176 1
0.160886860903205 1
0.109443289278816 1
0.421998924513239 1
-0.0283434579027515 1
0.15354980284277 1
0.142173218492698 1
0.379541817365543 1
-0.0225096000205165 1
0.23538857847856 1
-0.120123981291497 1
0.374431052320044 1
0.221882542380733 1
-0.0559806038173135 1
0.42892005336438 1
0.321588800714518 1
-0.0604308027607246 1
-0.0543876313281041 1
-0.0166898081353823 1
0.288022634507971 1
0.185256366316118 1
0.287170901275082 1
0.279288309664255 1
0.0965764993160878 1
0.435018479748066 1
-0.0730442813054842 1
-0.130119131172848 0
0.403269308786498 1
0.310212120767575 1
0.485818285133938 1
0.210032496575379 1
0.224881037580115 1
0.444436115042266 1
-0.0346621195078764 1
0.0960392183156017 1
0.440326693525635 1
0.203907436384556 1
0.106331695274481 1
-0.0238872101605297 1
0.188730119420961 1
0.122870154979298 1
0.0798039691404697 1
-0.152593700032531 0
0.384197765227587 1
0.199682081765443 1
0.119989679338603 1
0.189933408721845 1
0.00791640412514496 1
0.51438444973031 0
0.142750830318879 1
0.287042268599826 1
0.251160465118351 1
0.159886109954827 1
0.103570901450489 1
0.394804066666745 1
0.218514933603159 1
0.115571393252845 1
-0.0516328237804058 1
0.370752797998 1
0.344846758280243 1
-0.0483512334757778 1
0.208605266666998 1
0.0129588577758892 1
0.357948749298856 1
0.423536453803333 1
0.0285262666116607 1
0.4715365844617 1
0.139283655427022 1
-0.101446732122955 1
0.461273498425532 1
0.216238139520916 1
0.236601527039451 1
-0.254534357908891 0
0.24547554766487 1
0.357971335335749 1
0.184240514066284 1
0.220301424022896 1
0.393146016672315 1
0.160738303390006 1
0.275169934329218 1
0.262908646135538 1
0.360828936426534 1
0.290815479203961 1
0.0673586231599275 1
0.414771036906102 1
0.311240227402425 1
0.316322749596961 1
0.12708883760563 1
-0.106443317973218 1
0.400885781029675 1
0.159105320402582 1
0.266743305424896 1
0.116130646556875 1
0.0811370840026864 1
-0.154328373424943 0
0.0302956002044492 1
-0.0525766284942894 1
0.304457472009346 1
0.19062282766769 1
0.199706253269422 1
-0.175275831619036 0
0.13069133214935 1
0.358598396459646 1
0.188883693608551 1
0.250155586368363 1
0.239025474998659 1
0.0944348999785514 1
0.470045095572763 1
0.297910405328979 1
0.407381008356359 1
0.310614275377911 1
0.190820089220748 1
0.228228948644333 1
0.029207329862052 1
0.172158127392054 1
0.455328861535875 1
0.394205313326728 1
0.508518215180122 0
0.296688016999271 1
0.0762405052170273 1
0.459089894745601 0
0.14196639420883 1
0.263496843313919 1
0.0508794345021623 1
0.085553814061671 1
-0.234311255762987 0
0.332979699465148 1
0.531668224261804 0
-0.0725649316104587 1
0.273218901438979 1
0.225885259927116 1
-0.114578464009137 1
0.315448784057325 1
0.444879967213408 1
0.168471777020862 1
0.0175356281250363 1
0.216404131348991 1
0.388401619360128 1
0.080241128218421 1
0.514941468622717 0
0.29500924960162 1
0.526890366044257 0
0.136445423615993 1
0.75079947353991 0
-0.140075346618358 1
0.431332067236557 1
-0.0757995060728519 1
0.269579129839728 1
-0.0305817425002924 1
0.459103395351861 1
0.1545331198475 1
0.558999727647263 0
-0.125789339412823 0
0.120605792632953 1
0.132418643875006 1
0.264138856883493 1
0.202944419952298 1
0.2417827114494 1
0.256610680016223 1
0.416550908121053 1
-0.0143812602693742 1
0.270552846008186 1
0.156313498088059 1
0.36101645414031 1
0.231948593833314 1
0.222210016549807 1
0.0937022378230872 1
0.230278760513957 1
0.449837409253833 1
0.288673792854245 1
0.363285740953931 1
0.033922862857459 1
0.122972518367978 1
0.319686039608865 1
0.331658337558628 1
0.33359985831303 1
-0.0859009844952408 1
0.36415544530957 1
0.0933124133253302 1
0.152202459344892 1
0.328672587586225 1
0.293364935337637 1
0.240496658746603 1
-0.361006530093856 0
0.349518660621331 1
0.248002220099774 1
0.426652170259415 1
-0.00174961383018121 1
0.0911505405026862 1
0.0871999762602448 1
0.222570386854091 1
0.234759927812534 1
0.282886750467598 1
0.188984358497567 1
-0.0043552240064301 1
0.47590814479318 0
0.0378777859179865 1
0.290236746487777 1
0.0642899486083013 1
0.0730425194965451 1
0.0109344293445283 1
0.370620865483534 1
0.349714153634514 1
0.170109812854016 1
-0.0712323609053097 0
0.285191999988977 1
0.085388218375651 1
0.150677396242606 1
0.0368259595797801 1
0.149192979202472 1
0.164172797163676 1
0.202380545275448 1
-0.156402823169806 1
0.127032522523735 1
0.0564011279899446 1
0.0195384131256785 1
0.325211892860201 1
0.597257016742307 1
0.0260602747348035 1
0.178491037374845 1
0.211271355148335 1
0.218198670216023 1
0.164690231041242 1
0.317290883347699 1
0.153439531025989 1
0.3821829131309 1
0.271827377813054 1
0.277541766482699 1
0.426090972771262 1
0.227881488011352 1
0.320408830565086 1
0.195590699673158 1
0.156348428256836 1
0.256897337442422 1
-0.20044653250165 0
0.380949938291397 1
0.40080479775228 1
-0.0198520631360572 1
-0.0101883053029126 1
0.256415503077888 1
0.0934951659759842 1
-0.138264165970209 0
0.219465568096626 1
0.245179724661811 1
0.284047783995101 1
0.467647312205892 1
0.0817645993709726 1
0.268399715357062 1
0.02845195902421 1
0.0869943689200313 1
0.194050060215586 1
0.263357369396807 1
0.222218079545574 1
0.311029765701814 1
0.102549372945862 1
0.222743382669759 1
0.253715451326444 1
0.184622494536304 1
0.281316113769638 1
0.300103159938799 1
0.22995239434928 1
0.243181737368591 1
0.165492234492197 1
0.264898258503204 1
0.314795289993965 1
0.236914816248433 1
0.245692105827572 1
0.18913366977594 1
0.350639634278109 1
0.323562400974712 1
0.108850001435266 1
0.127842034956263 1
0.385520510827095 1
0.239036836373514 1
0.0481146282319455 1
0.0942477225383014 1
0.347245793408168 1
0.229702530932621 1
0.215783960782683 1
0.0214865037722504 1
0.280092822745803 1
0.01143124463848 1
0.251228392054327 1
0.436930715877167 1
0.252426000647458 1
0.338826230775249 1
0.156905136207936 1
0.272429843209802 1
0.21831669611052 1
0.540221871698238 1
0.466151710877251 1
0.190953767519082 1
0.652333612302009 0
0.253345831257872 1
-0.0825194486895555 1
-0.191555308793576 1
0.320801911115475 1
0.148151760030043 1
0.192953553588714 1
0.219282128365831 1
0.0125320806407096 1
-0.00301834804569857 1
0.164866259911046 1
0.17529483947331 1
0.104226906362821 1
-0.0637414730327563 1
0.376836069764645 1
0.434543246397446 0
0.166801066287457 1
0.131472112740159 1
0.393078416804347 1
0.362175044206554 1
0.488654438639483 1
-0.00892760756742347 1
0.372687453306168 1
0.220488485174916 1
0.0415018211743381 1
-0.106325377663489 0
0.132577209990124 1
0.251920508054428 1
0.0348352945913594 1
0.12286858635691 1
0.170932936524089 1
0.0281118214327746 1
0.169313645806621 1
0.368066802814004 1
0.0501981882109168 1
0.293748385619867 1
0.116934127773492 1
0.279874526372095 1
0.20934256638766 1
-0.104965166094977 1
0.411066135587891 1
0.132401963099508 1
0.0462724550241924 1
0.4168059416245 1
0.572731096028968 0
0.182611068455326 1
0.372144669619185 1
0.272917005026491 1
0.0864231629250189 1
0.00576951921351219 1
0.149619276428704 1
-0.039697516969874 1
0.359964276112497 1
0.255422317302373 1
0.330633798576373 1
0.0528276949564478 1
0.128067003227991 1
0.0791218317398718 1
0.247628679751581 1
0.291221969942448 1
0.0732074791805691 1
0.0740766470226588 1
0.238910693258944 1
0.345775046850912 1
0.21928442697513 1
0.0142357793197339 1
0.46086488431584 1
0.508886300137827 0
0.189273559213479 1
0.35437492759354 1
-0.0204725643352624 1
0.160703942236688 1
0.166826131589882 1
0.471726362682092 1
0.0868821740627118 1
0.146355947836173 1
0.252865588718196 1
0.110297136088272 1
0.156977525143527 1
0.398413218522426 1
0.130252411983467 1
-0.179808765348536 0
0.294361093272837 1
0.159186865100834 1
0.0101042739448594 1
0.32823836854683 1
0.478005129583165 1
0.323188612863446 1
0.357589406575449 1
0.204300261244307 1
-0.00122970679248242 1
0.112853089549665 1
0.370700762897372 1
0.49133817326556 1
0.207080793464983 1
0.298535830941908 1
0.0200278212909752 1
0.00207118614169845 0
0.0915616859635363 1
0.257038604119446 1
0.360246829278525 1
0.12709311074891 1
0.266318714224782 1
0.374736879756474 1
0.428473736361742 1
0.270599979038528 1
-0.0390295618833081 1
0.10861059850308 1
0.498729832541848 0
0.390314433186387 1
0.0745607812688654 1
-0.228255965468164 0
0.287414259613889 1
-0.099748675379875 1
0.283909808977251 1
-0.127725165880979 1
0.270902002086861 1
0.175263012760603 1
0.039878504727781 1
0.0475997250083302 1
0.268160113646274 1
-0.222463490559424 0
0.3947789664803 1
0.15762360976408 1
0.0511475262906537 1
0.358496872528684 1
0.00912850470699125 1
0.0783182581482648 1
-0.167682975934952 0
0.0865081674131535 1
0.343217100055573 1
0.407366969077201 1
0.19296144482573 1
0.315889794610997 1
0.0251806841196856 1
0.37217323316834 1
0.0980438676864503 1
0.00186468618785413 1
-0.196667941161776 0
-0.102706660478042 1
0.102870520585726 1
0.248676158736325 1
0.0921778943714515 1
0.314228512188152 1
-0.150210154926858 1
0.010160680141191 1
0.115821381993795 1
0.417231803563817 1
0.30421012956365 1
0.380117324844927 1
0.226833849153256 1
0.385429936689559 1
0.280856303265521 1
0.253631131178851 1
0.305598031008342 1
0.190804049506969 1
0.218400321489197 1
0.413297097788134 1
0.206394631452431 1
0.167388671484346 1
0.156478351048405 1
0.469119891257921 0
0.236307725471532 1
-0.137673660658054 1
0.302626640929853 1
0.283406929677241 1
0.0467301534215063 1
0.170508335108782 1
0.40633540999452 1
0.0565766163418785 1
0.263177561262039 1
0.297521919242757 1
-0.00352335089989624 1
0.217271422427268 1
0.0519839536524749 1
0.166798721256862 1
0.273225127958846 1
-0.149987592813183 1
0.210454409530135 1
0.160055062902984 1
0.354563943439636 1
0.350146432618163 1
0.406327965768149 1
0.454092882198185 1
0.474694208797629 1
0.130254515881828 1
0.0480682481332792 1
0.0507849548199873 1
0.273063505377898 1
0.115053444915691 1
0.593754106610503 0
0.155174876809269 1
0.376205137764736 1
0.227093832437803 1
0.549685710252415 0
0.19047450071457 1
0.107891460745146 1
0.088843213650419 1
0.406313104189953 1
0.06986993770356 1
0.456471156630612 1
0.0489677580222278 1
0.533401157656915 1
-0.0590058164890682 1
0.171215345381716 1
0.156626344707108 1
0.217842329264123 1
0.167016599449248 1
0.12482833209923 1
0.212619504552216 1
0.282889339954742 1
0.23982271090774 1
-0.0218549480242429 1
0.0209299889754408 1
0.162778809109369 1
0.313508769904249 1
0.30090144488425 1
0.385841605511855 1
-0.143002167956649 0
0.148811260696293 1
0.20101824385123 1
0.14016939427945 1
0.389703373696474 1
0.0504275350216073 1
0.160491982773973 1
0.135618453881815 1
0.30807772619268 1
0.114255856163146 1
0.577131036060287 0
0.276447281063492 1
0.402725462456584 1
-0.155156635454136 0
0.477042599124665 1
-0.0506147148090261 1
0.153582105115094 1
0.259586777392109 1
0.0193144168661896 1
-0.11543773098283 0
0.0665827633315616 1
0.604941832943831 0
0.0835169471435603 1
0.451863810118957 1
0.0396554737179478 1
0.401549163744314 1
0.223298168242459 1
0.23255841291768 1
0.365331724849833 1
0.41378363515565 1
0.186898119743798 1
0.0473678209728365 1
0.499018861904311 1
0.347164288610178 1
0.265346546167091 1
0.427070605396019 1
-0.0741245952774157 1
-0.0355305124112807 1
0.250111361117587 1
0.0396618163532794 1
-0.137037496255141 1
0.311305772326099 1
0.22972752878043 1
0.536435118866836 0
0.242817515196492 1
0.299167248585769 1
0.287549912662182 1
0.279483336361589 1
0.240714745801984 1
0.351730232529893 1
0.162803583984659 1
0.252913179999837 1
0.000488893637565387 1
0.0089559915587731 1
0.334641500066998 1
0.158129864168687 1
0.0343830989708662 1
0.326335907819374 1
0.438087611703595 1
0.432554754748806 0
0.310210196130773 1
0.42053290296006 1
0.13358052726566 1
0.0230194327605641 1
0.0186402131542018 1
-0.15638791584694 1
0.112954403944539 1
0.116587402544984 1
-0.0389914178918039 1
0.28823796329509 1
0.176987353715326 1
0.262373510364463 1
0.0130659858995147 1
0.487646062039933 1
0.114243142346169 1
0.435530492627669 1
0.19309198660861 1
0.141183875998695 1
0.260975263628865 1
0.172715534814709 1
-0.154674370216962 0
0.167716865780116 1
-0.103911866002078 1
0.349981495286247 1
-0.0495882455580285 0
0.152418768629129 1
0.330915423039808 1
0.249640192311241 1
0.151733586617485 1
0.308926431361287 1
0.0562670618390314 1
0.0901787532020459 1
0.296974087247515 1
0.116654022334173 1
0.0374992397674143 1
-0.0862618583244199 1
0.513574749949072 1
0.354240736266918 1
0.124448403896986 1
0.398636734062536 1
0.169424153102102 1
0.167391818585151 1
0.168579734844166 1
0.283787102234407 1
0.601025874630004 1
-0.0265611658052158 1
0.481234779892621 1
0.325672025702123 1
-0.0606730039006768 0
-0.081372742155292 1
0.308668696834394 1
0.241908174013384 1
0.26147340849402 1
0.328436263683111 1
0.444957035909855 1
0.422326535733258 1
0.308003528413407 1
0.330324484262828 1
0.0860601080312914 1
0.133389341941093 1
0.113775045737497 1
0.221758512688534 1
0.534168679849863 0
0.156800071373938 1
0.277463141443366 1
0.0922070864469401 1
0.0842018429028821 1
0.152493347122036 1
0.274689059011808 1
0.483841901418823 1
0.306789849175601 1
0.449447075751188 1
0.015950556699785 1
0.264550758720762 1
-0.0313923447420214 1
0.44869688183164 1
0.323780435352919 1
-0.000863552665359091 1
0.247533114782503 1
0.22662662658383 1
0.214799799631439 1
-0.269769312259818 0
0.173910773643356 1
0.338110303848212 1
0.0901924762200759 1
0.119280822941019 1
0.661588207807985 0
0.193807090155883 1
0.106168183137283 1
0.333568892312974 1
0.492289848564336 1
0.145623174035939 1
0.0572365599127739 1
0.291127357054375 1
0.161938834065125 1
0.081965853035948 1
0.42401970015776 1
0.171746783084782 1
0.187108593458427 1
0.047186396115254 1
-0.0289782616032966 1
-0.0146018211722163 1
0.19081591248014 1
-0.111924891593395 1
0.196373698212465 1
0.254779639439055 1
0.601003400333128 1
0.230669140491622 1
-0.299396975928587 0
0.0994484265265085 1
0.53528323945952 0
0.110781454851527 1
0.073942638040278 1
0.23134526732472 1
0.0755177802000239 1
0.342052007118178 1
0.211844263297268 1
0.142091965932732 1
0.154124717495892 1
0.374796081146876 1
0.191648192788925 1
-0.0693840909839266 1
0.639788724629066 0
0.337500814906942 1
0.25957245918634 1
0.0931667650570241 1
0.00358211246452093 1
0.204642064623382 1
0.316448523141696 1
0.276402383788603 1
0.0168727249166542 1
0.0591707096745612 1
0.0241464840688151 1
0.409693989983618 1
0.385661909672247 0
0.406051185793712 1
0.32426555768181 1
-0.286515824431862 0
0.141662492983975 1
-0.031485580880481 1
0.48239649205831 1
0.311320594328601 1
0.419173565831621 0
0.0185599551660647 1
0.188778295686908 1
0.270277599458454 1
0.24935908656225 1
0.0741696942427288 1
0.201560201957508 1
0.136055572254667 1
-0.205777503106946 0
0.124099086737665 1
0.0599309952332526 1
0.150487398567558 1
0.136063206687967 1
0.097601243832652 1
0.511575967932923 1
0.292637771091076 1
0.105826514044252 1
0.0652209095032775 1
0.370946059097949 1
0.179921989968428 1
0.318008037644898 1
0.112809610599944 1
0.443853828102157 1
0.147836989220403 1
0.0121604596847841 1
0.609079440739997 1
0.261155653893661 1
-0.276107579139552 0
0.0330187386998946 1
0.0841971107179375 1
-0.0393642560583571 1
0.154453446886528 1
0.0128509963238497 1
-0.143938745488238 0
0.177482066575911 1
0.225390247609753 1
0.0687401893802232 1
-0.0351115486318398 1
0.253929836160735 1
0.15495101603593 1
0.219430741500536 1
-0.163936725868562 0
0.60048447808978 0
0.309490427516586 1
0.201368848251943 1
0.210020529091193 1
0.210569346869032 1
0.252463739268434 1
0.0213440063077963 1
0.357103518224861 1
0.479274618068723 1
0.0612866014122564 1
0.11476513579183 1
0.366038469396139 1
-0.0079421758584764 1
0.0324107823505098 1
0.176882973106201 1
0.16861303082569 1
0.378145728888432 1
0.110079900419742 1
0.497164823125258 1
0.303965094774259 1
-0.0692019584749523 1
0.19273427170832 1
0.116531862439371 1
0.25118159155374 1
0.337067286680971 1
0.169055540998101 1
0.258148694907633 1
-0.187883000360261 0
0.0089194049210915 1
0.342447738379087 1
0.251651929357668 1
-0.0171673970724812 1
-0.000658613269645602 1
0.189534363591497 1
0.377049753162713 1
0.082714265266334 1
0.208262700658464 1
-0.0755692022696884 0
0.112585436133349 1
0.220505099172614 1
-0.0511003167755481 1
0.289609968163926 1
0.113808185207752 1
0.164091168021373 1
0.150226707866304 1
0.359493286568842 1
0.281338319117709 1
0.11029476656505 1
0.529381993138199 1
0.482180095559212 1
-0.105402901569044 0
0.155663923661895 1
0.332588808905336 1
0.352085651856787 1
0.626945439856763 0
-0.171290787396456 1
0.146046604459103 1
0.268558826172124 1
0.141571434924947 1
-0.035916001367796 1
-0.00122041638316148 1
0.00915899300704098 1
0.0263630106653015 1
0.582481375109961 0
0.293039544111581 1
0.206507964277322 1
0.208977321523331 1
0.0424795361101923 1
0.30809459032168 1
0.0260199667256458 1
0.124768058139583 1
0.197219403283349 1
0.163706644021943 1
0.630912350061289 0
0.257730456533307 1
0.229724971393158 1
0.301478230329442 1
0.166077805497428 1
-0.0283512373382806 1
0.192475393585399 1
0.289911940171472 1
0.0667384555863278 1
0.128956474991098 1
0.0488733085316631 1
0.30963161338871 1
0.320538542886497 1
0.361339863280136 1
0.293964829193312 1
0.0249801910445999 1
0.0801389014474881 1
0.337265468597143 1
0.232840365405668 1
0.363605882528058 1
0.430960270868337 1
0.276119893787998 1
0.0835799813639778 1
0.124446949703808 1
0.457562117591371 1
0.243439661884633 1
0.221051002325896 1
0.16047539664682 1
0.0965122125863385 1
0.163028213502581 1
0.155364673003709 1
0.2079820914348 1
0.402633812901709 1
0.394278806760417 1
0.0732555625531602 1
-0.0601723112799502 1
0.21113538308082 1
0.373765021796093 1
-0.0338495136325851 1
0.343997862740256 1
0.250953584329941 1
0.0673050044540374 1
0.46578907850275 1
0.123797018501783 1
0.428957449829295 1
0.224675070744736 1
-0.0106910918377666 0
0.0174979137003047 1
0.0853974300037192 1
0.0880317351602205 1
0.15815427210653 1
0.24595555905706 1
0.00920619368694334 1
0.298048981715842 1
0.328376089697925 1
0.22862533229525 1
0.443865060087716 1
-0.0874816219936716 1
0.189782445562099 1
0.040235801982985 1
0.268215776857595 1
0.124095879071889 1
-0.127535554999828 0
0.358473493897397 1
0.0200635611292281 1
0.093906217022375 1
0.0211416195691112 1
0.379929327709845 1
0.0747969150849852 1
0.185922138204284 1
0.0708501997699557 1
0.206524402811973 1
-0.152732285386692 1
0.45778784388144 1
0.164358930466915 1
0.243783343294696 1
0.376558230148576 1
0.31908314428198 1
0.243828109366172 1
0.110950950873899 1
0.000794667040397275 1
0.051738087209807 1
0.0680871273485305 1
0.407439774901704 1
0.202915839160103 1
0.142739706311332 1
0.257777815205771 1
0.106045243416277 1
0.328630463761028 1
0.194581653884821 1
0.298588850587407 1
0.350463248716867 1
0.0416243183473938 1
0.0838096399741656 1
-0.0445090768687002 1
0.142015989582151 1
0.0624683129687915 1
0.359480536530669 1
0.345502752474554 1
0.406524168208771 1
0.481827180224138 1
0.322754951633615 1
0.344494871234496 1
0.113315684266944 1
0.0680753815258159 1
0.294677278326016 1
0.44792212061105 1
0.131861454989529 1
0.19334990810554 1
0.195029799367355 1
0.136665061020544 1
0.34571442901652 1
0.0485662733149309 1
0.417540771448675 1
-0.0282763840374729 1
0.365969733243572 1
0.00452485267120131 1
0.192022147043108 1
0.163351772156672 1
0.0993897154203229 1
0.232773202595444 1
0.392076623244255 1
0.151553256903078 1
0.0196156239308854 1
0.443578735743576 1
0.0397215150985591 1
0.466149727478608 1
0.388227855952524 1
0.123834620204682 1
0.0146892561402577 1
0.136647105206794 1
0.435554060524347 0
0.295046643828959 1
0.365866001536304 1
-0.0315721081005592 1
-0.0271653708809618 1
0.112497564646574 1
0.165438222929702 1
0.324559702612782 1
0.635713449874332 0
0.332700127256686 1
0.475169184160109 1
0.0789851498566579 1
0.29066929490333 1
0.497899125445946 1
0.138590096130372 1
0.163807451747731 1
0.313480112072811 1
0.26347413721107 1
0.479866752286179 1
0.408242549332984 1
0.0339952108025945 1
0.049806133450848 1
0.378008376299628 1
0.0973347955061498 1
0.37573896171014 1
0.0967457063288496 1
0.00974543710076292 1
0.0614259027454245 1
0.219704047886809 1
0.140919125359081 1
0.557364050076392 0
0.292356881873562 1
0.0861365132355137 1
0.120889837261374 1
0.240114333552972 1
0.567431792129375 0
0.16435364821887 1
0.418616057391294 1
0.23372883653732 1
0.231734664131594 1
0.0807095690309315 1
-0.16755593626806 0
0.181696206898631 1
0.0897568324092113 1
-0.0559739615797977 0
0.47418355956639 1
0.299490108762503 1
0.252236621087266 1
0.177560115357311 1
0.391658825274467 1
0.506542408199397 1
0.520365220462776 0
0.254738906649703 1
0.261277381456061 1
0.420359719714757 1
-0.0932784877412309 0
0.0981218178174385 1
0.519425846403071 0
0.261165924747538 1
-0.083137005581581 0
0.287945499130913 1
0.191847010712876 1
0.336972045066097 1
0.163083253902373 1
0.169729117019967 1
0.0148412490337362 1
0.471855369784761 0
0.0964041082640752 1
0.378878218129391 1
0.0691234812311036 1
0.114277365808247 1
0.334337638381758 1
0.480917146124992 1
0.0490248167063671 1
-0.139771045694299 0
0.239391684710922 1
0.411733611146238 1
0.230328352307045 1
0.0882826560700156 1
0.242927113577614 1
0.421239294717823 1
0.198242053655472 1
0.118941673462899 1
0.256778030121245 1
0.266549741633571 1
0.102731595579078 1
0.184553852524058 1
0.0510083840232178 1
0.192479105862402 1
0.460657053533682 1
0.369219400852197 1
0.195784342943944 1
0.169843286789293 1
0.0894591838563671 1
0.517011079937122 0
-0.0343304436227079 1
0.4673283088755 1
0.286633709522959 1
0.162271902713781 1
0.0545608593863807 1
0.294677676765918 1
0.208659332127645 1
-0.0846923624328488 0
0.0142959236289905 1
0.497701434747805 1
0.318144687116639 1
0.124393045172213 1
0.306819286416067 1
0.257886409286963 1
0.103574310625858 1
0.137251776459639 1
0.380595696585389 1
-0.174337932251169 1
0.147102611298 1
0.228585495652182 1
0.319123819988211 1
0.560927040517966 0
0.0398724758620922 1
-0.00994909973439748 1
0.0795547489637996 1
0.275923335464734 1
-0.393726614186615 0
-0.0373482750973766 1
0.0245427743013433 1
0.243206591923992 1
0.338525504095435 1
0.0895462146313437 1
0.0409222159243536 1
0.161999654991153 1
0.128528255802092 1
-0.0413829646891777 1
0.130525839850868 1
-0.0289359353308896 1
0.0435526370424512 1
0.0852021489585474 1
0.159288701317674 1
0.0161964255313551 1
0.0682577191294881 1
0.227522385849842 1
0.28368897165487 1
0.166104660650692 1
-0.0537599251854273 1
0.146612062555579 1
0.359578591245346 1
0.207434283062578 1
0.324459107149099 1
0.0147315986338164 1
0.225317727207442 1
0.400859095059141 1
0.312309325106963 1
0.0762113388636092 1
0.269512628248455 1
0.282344889273091 1
0.116119263861408 1
0.0559732680355613 1
0.116428630491491 1
0.210760953541335 1
-0.00760003246773764 1
0.193742700726453 1
0.139342163709602 1
0.461886187822149 0
0.291560954439912 1
0.409190689705906 1
0.180955730784131 1
0.333542855348906 1
-0.088508255673933 1
0.114408741536473 1
0.18961409092947 1
0.102397331602325 1
0.240569499702328 1
0.234516126955247 1
0.298584228914932 1
-0.0154438439604323 1
0.348771337694197 1
0.084123492230779 1
0.395156970204436 1
0.403957610852626 1
0.0865324768290821 1
0.26774263910787 1
0.0146795099647873 1
0.219412786103299 1
0.210127217955847 1
-0.0736919346344315 1
0.138066809840008 1
0.124941450621086 1
0.211658543317123 1
-0.231527292968876 0
0.226028400550939 1
0.3043494368252 1
0.384107386594298 1
0.104276790517982 1
0.396692592049728 1
-0.0616864968040356 1
0.22371491968677 1
0.295948568490758 1
0.223011812452194 1
-0.0281454625612367 1
0.0539287585799219 1
0.0854486067458858 1
0.380144389472395 1
0.112413866553083 1
0.270366711684369 1
0.525683963775115 0
0.271738464377622 1
0.0830657408812044 1
0.0298831921617921 1
0.12459340121125 1
0.135160782788697 1
-0.0266817230037755 1
0.417737333837096 1
0.398296653437491 1
0.171844918064328 1
-0.0480526450067795 0
0.018164496660757 1
0.020030854750887 1
0.137047059234331 1
0.240249544746019 1
0.521148630878122 0
-0.0440962909072918 1
-0.132218913799104 1
0.162721948300171 1
-0.114631130067571 1
0.307314505476641 1
0.0161047294293241 1
0.147328894218021 1
0.529597850645336 0
0.243363003973309 1
0.379567144836295 1
0.529939423551148 0
0.255001640661234 1
-0.0838641040919149 1
0.159718203284776 1
-0.0129886924341202 1
0.405901903374128 1
0.18734787456041 1
0.188777627523134 1
0.222054613225074 1
0.113129507658175 1
0.159223919593909 1
0.174829150161719 1
0.325479550689388 1
0.24854123808282 1
0.528378394243989 1
0.337735739076054 1
0.170137954646653 1
0.27469982375603 1
0.319939755403148 1
0.0903008027895091 1
0.180808312064931 1
0.144722361615445 1
0.29195318623235 1
0.44257526300792 1
0.319853401095555 1
0.0428355663830329 1
0.040302699101786 1
0.207576623816538 1
-0.145434626650319 0
0.497520402265365 1
0.311475219134066 1
0.372759744338907 1
-0.0769172389988767 0
-0.00895714384585919 1
0.127255342215954 1
0.252662557849729 1
-0.0810947244057831 1
0.483099288562824 0
-0.0560992070128811 1
-0.0528705910341883 1
-0.0197976198619935 1
0.0415350373543685 1
0.218415386035441 1
0.491239760566744 1
-0.0813909968746921 0
0.182084684103181 1
0.318009492422638 1
-0.0885205349823842 1
0.264641896122617 1
0.174817599572813 1
0.273652485840455 1
0.113800573798196 1
-0.153544295884504 0
0.185753743810776 1
0.489604354309293 1
0.307003638333952 1
0.266912067000342 1
0.0734848557857626 1
0.234260562181644 1
0.423994157355883 1
-0.0664199750667085 1
0.265452792397104 1
0.113943631775201 1
0.0174987535002302 1
-0.133524790961221 0
0.600143805700719 0
0.259178788508145 1
0.296567622242202 1
-0.030671943014656 1
0.184191736756314 1
0.2031483542971 1
0.555573556119637 1
0.420360397926411 0
0.288112661947442 1
-0.0199399424501219 1
0.305898787711425 1
0.316887293728396 1
0.142390583212024 1
0.239290255536005 1
0.181391964633516 1
-0.112701080197703 0
0.253814908177895 1
0.201083483619246 1
0.00994544517962143 1
-0.188126942051093 0
0.312540312816155 1
0.437858250524454 1
0.119532312438016 1
0.533302447108057 1
0.0840335974721373 1
0.136545163798069 1
0.216352821875363 1
0.179081198965781 1
0.258656844153952 1
0.0231207947504489 1
0.364836020828196 1
0.553961197115128 0
0.353622194378479 1
0.480794017692252 1
0.0365138528810871 1
0.306287379995759 1
0.236017054554508 1
0.114368299813203 1
0.274833480136298 1
0.4959632962752 1
0.282858316338184 1
-0.0225934025551368 1
0.0581999348858978 1
0.0115700146536848 1
-0.0928470739887052 1
0.189596721116969 1
0.430339864740875 1
0.0745095135284519 1
0.124469889357565 1
-0.0332926887656486 1
0.229669745042685 1
0.36192979512012 1
0.269085795732602 1
0.150637416000561 1
0.162855302510621 1
0.353308140107549 1
0.249622661330742 1
-0.143545788795278 1
0.144311199867034 1
0.483838709464405 1
0.349034363241522 1
0.289138364548171 1
0.404560058999204 1
0.259077477283578 1
0.164407080426991 1
-0.0181056393703441 1
-0.0126189560898027 1
0.27020823937355 1
0.309200218180256 1
0.056648660220201 1
0.0717641811439305 1
-0.0430812595434737 1
-0.15018991623525 0
0.239607405571793 1
0.383920840321091 1
0.494455873662628 1
0.0248428539551902 1
0.323716355102855 1
0.266074428902107 1
-0.134924074348396 0
0.157663425360542 1
0.358611569541797 1
0.112424691161065 1
0.145596352453374 1
-0.190198838265036 0
0.0675991702560238 1
0.469951553206135 0
0.145541891999129 1
0.384114803246658 1
0.071972157275882 1
0.437080592769597 1
0.0873143128038481 1
0.30116377777154 1
0.172391456060424 1
0.121103131178296 1
0.683631889908076 0
-0.120135386480745 1
-0.165736416887218 0
0.35805311050388 1
0.468621075980199 0
-0.0986587354277717 0
0.303916501316853 1
0.21484500516696 1
-0.0500969183889657 1
-0.0341047405033394 1
0.243415632830709 1
0.0929195876378527 1
0.31777011442483 1
-0.00962726948015634 1
0.143099604394334 1
-0.0396369794813621 1
0.276558342240784 1
0.254587019547335 1
0.200056596651818 1
0.409368956198919 1
0.214030837955364 1
0.148931186423814 1
0.234498128835898 1
0.253432646217799 1
0.0950690797616772 1
0.122477742312661 1
0.230854241881663 1
0.196076754965486 1
0.536252696517708 1
0.0325573350485021 1
0.124375747355781 1
-0.0478701694042697 1
0.380983569080793 1
0.173668035646477 1
0.129770889202327 1
0.142011645042183 1
0.239285186919062 1
0.279069879311567 1
0.25993098982075 1
0.145458823607896 1
0.0786024932735645 1
0.443595298580334 1
0.225754031699357 1
0.190495697225788 1
0.220052187220712 1
0.38315249970094 1
0.0823707945376082 1
-0.0321660177473229 1
0.467887625029821 1
0.649323495675339 0
0.160781578479938 1
-0.0388782561737405 1
0.213316823434899 1
0.373129628906423 1
0.231168332276854 1
0.16819865613268 1
0.069362600329621 1
0.242041637720726 1
0.0265497957645886 1
0.426744128536852 1
0.0738200152378293 1
0.387388887029011 1
0.301461052356064 1
0.401902641614657 1
0.372106723571105 1
0.03279480669815 1
0.321501330425313 1
0.0730834844878039 1
0.448590684844057 1
-0.374045491478525 0
0.370799011862361 1
-0.0579702946461309 1
0.0688965920105255 1
-0.0121538296465772 1
0.211296355399292 1
0.274489018633549 1
0.478194928392336 1
0.184927850819341 1
0.301257603487935 1
0.181070902472392 1
0.220983776759092 1
-0.334594838631894 0
-0.132601978261439 0
0.0320312860736607 1
0.177476233907157 1
0.592901628377531 1
0.265913138258721 1
0.181510478645938 1
0.0268694988938682 1
0.23303229259756 1
0.201214791645804 1
-0.244347333953747 0
0.0711117869291298 1
0.261264895562312 1
0.134495579076674 1
0.109797448629386 1
0.140182624454864 1
0.072485873809981 1
0.45698936939368 1
0.351470080998814 1
0.141475528411361 1
0.233273377885696 1
0.0463922094882639 1
-0.0347803258193696 1
0.26352553628011 1
0.256950710611892 1
0.210374771222538 1
0.0711947612434976 1
-0.019714104853556 1
0.132825180099398 1
0.572201766327889 1
0.220112326359593 1
0.230822276895275 1
0.140753844118287 1
0.00945731178611121 1
-0.0400647463102529 1
0.127782684629918 1
0.403358282134878 1
0.414319924329826 1
-0.0620963007370525 1
-0.0841951432142955 1
0.291451416693957 1
0.312478405914416 1
0.177432003198378 1
0.153389961933242 1
0.322184139062006 1
0.24571088298197 1
0.343226653486775 1
0.0768760927983115 1
0.538463312540184 0
0.493715326777289 1
0.290783463415625 1
0.136891727939789 1
0.225598998599616 1
0.309873721067316 1
0.141040611428564 1
0.314330138404127 1
0.356682241835985 1
0.17514330977732 1
0.227890454748532 1
0.0126760404284273 1
0.541196542022744 0
0.0145807090161404 1
0.112379752966049 1
0.151118804389641 1
0.287379714152758 1
0.115523919696907 1
0.0140697335182216 1
0.239888844713199 1
0.347763642654034 1
0.40206187010051 1
0.372851626859288 1
0.122855732404318 1
0.553044241106974 0
0.477977570918564 0
0.208814989846224 1
0.284565184505465 1
0.142954289372524 1
0.167566909200239 1
0.359659139071477 1
0.097185446982141 1
0.73978139930635 0
0.309611155290903 1
0.564969986955942 0
-0.0525879830909871 1
0.329156185049665 1
-0.0145473341005711 1
0.139644376981635 1
-0.0298427751234077 1
-0.00973132125798593 1
-0.161556264695561 0
0.232724006865089 1
0.194200287163827 1
0.226208788639263 1
0.522386288511371 1
0.155245568081304 1
0.370849309017424 1
0.235296653578682 1
0.307502820991056 1
0.564223654071223 0
-0.0130569092379568 1
0.107844073210296 1
0.166561833156657 1
0.312887626218328 1
0.0380203901580111 1
0.348924207758195 1
0.207080798353773 1
0.351115815396168 1
-0.487756667592672 0
0.0360476864471423 1
0.316889013248435 1
0.283457376073287 1
0.348109602082734 1
0.149003088972546 1
0.334816856987114 1
-0.213516030642638 0
0.139498578456555 1
0.448724616045032 1
0.13382294810292 1
0.285353561895131 1
0.609734386866558 0
0.271252683456851 1
0.291860593082619 1
0.198099806247918 1
0.290857372184025 1
0.444427279752178 1
0.266359284706019 1
0.590102054894672 0
0.363118931090992 1
0.149640115766977 1
-0.0525519852459431 1
0.272669356046546 1
0.143767352597488 1
0.540617852451637 0
-0.204214012890299 0
0.247148068306459 1
0.178572226623339 1
0.333486394428533 1
0.292069496659813 1
0.309099369278874 1
0.220037167017191 1
0.31314724675728 1
0.348900758850268 1
0.266163997269216 1
-0.00121596032388871 1
0.163917726769652 1
0.695716337998057 0
0.215580376403921 1
0.196058188054932 1
-0.194516833548585 1
0.16259139773413 1
0.531214504729028 1
0.225022404085619 1
0.0763111870458298 1
0.415676329716234 1
0.362754956625857 1
0.229881138503079 1
0.236353300174896 1
0.00813723996937936 1
0.127334062706269 1
0.111175872006213 1
0.465722194157782 1
0.155568133162196 1
0.134278959111614 1
0.036835007245888 1
0.224816220911238 1
0.0667274550210989 1
0.147453373335921 1
0.121611557540563 1
0.124994923150734 1
0.447174554632389 1
0.332607941271378 1
-0.0965773856174197 1
0.37731887829035 1
0.533795211895463 1
0.146102714876354 1
-0.0980572763962113 1
0.167434837277663 1
-0.0278186711931326 1
0.176658142884342 1
0.0367354480873991 1
0.265673899377109 1
0.442088038495869 1
0.37883413327687 1
0.226712320593027 1
0.0489842520121103 1
0.244623772178313 1
0.486843758767936 0
-0.0803625619649264 1
0.384677573107155 1
0.456553719784598 0
-0.00513837780385105 1
0.144723531487402 1
0.448128648193502 1
0.307198054727578 1
0.537112175049544 1
0.184216733829785 1
0.3067314853106 1
0.0255382366263512 1
0.0530980044174833 1
0.0107736788477436 1
0.106270636812405 1
0.516791545196322 0
0.320183989563504 1
0.159640132125168 1
-0.082736462988296 1
0.178631812010634 1
0.186738931529683 1
0.123290529725039 1
0.00518840996741243 1
-0.149723505663659 1
0.158266462646635 1
0.218537264979683 1
0.130179707633793 1
-0.0623060220403288 1
0.299426977805789 1
0.258363126368678 1
-0.123097840981406 0
0.485569513462153 1
0.409539829095532 1
0.445922310003184 1
0.295858667399185 1
0.495557073908311 1
0.0106409698029166 1
0.259257915237154 1
0.410382244289185 1
0.26299038848998 1
0.401195564627534 1
0.185799159562663 1
0.446753376368603 1
0.2667045685996 1
0.12168475695923 1
0.120039419730393 1
0.174183070102036 1
0.234884391004339 1
0.184900294190109 1
0.323746258191326 1
0.345796969081429 1
0.0215055161198796 1
0.0802573385327887 1
0.00804353509081292 1
0.0393621593828962 1
0.167458296342678 1
0.161477040878994 1
0.314136169579082 1
0.203041470153571 1
0.346912307073633 1
0.24280461049146 1
0.159269912515113 1
0.118453357924813 1
0.300036985977302 1
0.289768368245187 1
0.149364785780651 1
0.0720689687971897 1
0.256784661634375 1
0.0668964036316756 1
0.240192106764215 1
0.106738133589189 1
0.170714006219893 1
0.0395838262720061 1
-0.0384095309459134 0
0.342064683041675 1
0.566059254160892 0
0.0360524101224699 1
0.0556596254839552 1
0.108410750367007 1
0.184105125066776 1
0.0244292056723826 1
0.408372389065208 1
0.453709264353852 1
0.345682780792767 1
0.20568381706518 1
0.312131231718653 1
0.339812468348816 1
0.246444002951239 1
0.243819639489371 1
0.0740864621840123 1
0.523999684030567 0
0.12506479005969 1
0.342604819582685 1
0.3034112133799 1
-0.0542203792856028 1
0.0906617993592776 1
0.225179238105847 1
0.265051903381613 1
0.26607100160639 1
0.0440565979140554 1
-0.0338431044095934 1
0.293526929892243 1
0.385419150747097 1
0.265695699148819 1
0.236484833470108 1
0.173706274591022 1
0.359084129065547 1
-0.147477963343252 0
0.118319004242433 1
0.0395951779914155 1
-0.194190823605092 0
0.0686427649357407 1
0.185043290010711 1
0.00749021300612762 1
-0.0965620925114798 1
0.107215413697865 1
0.262884183627892 1
0.446489175894019 1
0.255317268652718 1
-0.00779013121138807 1
0.335690586534051 1
0.274966230769785 1
0.40431268202732 1
-0.0162336412792069 1
-0.27547431759598 0
0.0677610839867381 1
0.189576628176122 1
0.114883660599295 1
0.279848854455111 1
0.148842831818792 1
0.213209408048461 1
0.445786446684651 1
0.385192093697282 1
0.392114469281966 1
0.52328392695044 1
0.0788756590138874 1
0.483572636042423 1
0.362042376550764 1
-0.127907723554418 0
0.0434878192850037 1
0.0387653869843355 1
0.165915763174264 1
0.00573826582056776 1
0.0916148795097529 1
-0.0954484899899627 1
0.376285476754025 1
0.170844301595306 1
0.22166423841271 1
-0.0715985468086 1
0.335545737343781 1
0.0961998717799523 1
0.686448239926035 0
0.129349738994901 1
0.227789452237667 1
0.254119943503609 1
0.0641351955403264 1
0.241261936217386 1
0.129810655759461 1
-0.0492443729498245 1
0.563723771152021 1
0.138747230501386 1
0.26088266340037 1
0.428211565143752 1
0.182416567995572 1
0.310879363584818 1
0.137438477940883 1
0.361369821058688 1
0.378498988312827 1
0.722082242004835 0
0.357591148020103 1
0.190128188725698 1
0.315115731310756 1
0.130226155778071 1
0.288066282468241 1
0.422738846069816 1
0.318590309209259 1
0.0596641077134639 1
-0.0689716263272531 1
0.183740342333545 1
0.337811414988923 1
-0.20531097512867 0
0.0686940664651622 1
0.283522613512275 1
0.125516691941406 1
0.0986737712160062 1
0.202836346976735 1
0.105732622197027 1
-0.158733914713238 1
0.197784692452682 1
0.132054884381154 1
0.167348160638804 1
0.163375135080073 1
0.133326635598999 1
0.315608133812101 1
0.0316384256000475 1
0.220092729250871 1
0.148693532617113 1
0.0335396678761679 1
0.223260287170518 1
0.126838026695714 1
0.159982242439796 1
0.271774391274505 1
0.532725628085573 0
0.150634153033714 1
0.0648212062595143 1
0.173133003704164 1
0.0191669375405282 1
0.488420964506253 1
0.504956400295455 1
-0.032917118460004 1
0.233461074255059 1
-0.0354586720705709 0
0.361821352049917 1
0.179979772660426 1
0.0624722468943562 1
0.179592774347813 1
0.359212645150944 0
0.342257024469022 1
0.179214561055866 1
-0.0649085486089148 0
0.420972687677711 1
-0.0668003060921272 0
-0.000409838797332723 0
0.207811413616468 1
-0.0490195613363633 1
0.277090451291883 1
0.216079970396964 1
0.259452176849016 1
0.100252991360154 1
-0.099648803573445 1
0.263874599700892 1
-0.0997609694212533 1
-0.00933383246675432 1
0.137266728865006 1
0.347865259563141 1
0.165959027881135 1
0.340960631032336 1
0.117594054291401 1
0.339390206026904 1
0.161620294274311 1
0.210551677951425 1
0.253967840786964 1
0.281959763712187 1
0.191490227774826 1
0.247950398480443 1
0.282475760663957 1
0.0324232610563051 1
0.15778928341048 1
0.279212856889132 1
0.400648885118626 1
0.425118196147386 1
0.141287551004597 1
0.229334889722436 1
0.36350566235282 1
0.560426316531719 0
0.228171230334758 1
0.0779117158499112 1
0.433349753605759 1
0.0363796287423405 1
0.171320313081532 1
0.249016219231184 1
0.23590698245736 1
0.416398503067443 1
0.414935395850581 1
0.358312529538823 1
0.28729674611845 1
0.382106480029159 1
0.455309285238051 1
0.37064592790074 1
0.175209221047768 1
0.190554909655974 1
0.313646791170895 1
0.566560188490423 0
0.365188552917594 1
0.111249928199149 1
0.339413786281118 1
0.396922375311255 1
0.259586807334802 1
0.320589493436348 1
0.224424357513267 1
0.477205518312741 1
0.357894324059927 1
0.182908655385741 1
-0.20623288077101 0
0.265158093571182 1
0.344965138691943 1
0.0705010528682093 1
0.169147824702348 1
0.250598496335757 1
0.247286995226749 1
0.0670771313995193 1
0.0753522243280683 1
0.13504600404017 1
0.282807439434154 1
0.207799129234024 1
0.277423989573556 1
0.291533441268273 1
0.0675691819308232 1
0.257803239697674 1
0.309024936956538 1
0.41851170290386 1
-0.245288572604721 1
0.503339384866675 1
0.114728066813265 1
0.426078752712255 1
0.00810713711034299 1
0.436010079372467 1
-0.0698680570300965 1
0.0099601179354178 1
-0.0761467478221279 1
0.403370380946738 1
0.288864812803014 1
0.258704631233112 1
0.498477351539093 0
0.367285224851424 1
0.317888993432422 1
0.606026389502461 0
0.186172883392743 1
0.397263074637562 1
0.232032977244834 1
0.420304340364418 1
0.367949075949182 1
0.288818686274371 1
0.340979709735042 1
-0.017185502754714 1
-0.17780613649563 1
0.305517468685446 1
0.386622058611242 1
0.0571202061713455 1
0.235768178886388 1
0.304659966565686 1
-0.110568726073761 0
0.033444299138581 1
0.0771343605239018 1
0.0730093545449853 1
0.235489435530403 1
0.469821273125825 0
0.0944910804427581 1
0.406100610263848 1
0.161409517439683 1
0.141480333175091 1
0.533559738246643 1
0.237951230919513 1
0.21386748169792 1
0.277377109184067 1
-0.0486342290113691 1
0.0228290297149769 1
0.29569189243669 1
0.200982570839921 1
0.378865401448831 1
0.324212664064962 1
0.321646090147927 1
0.195523944372621 1
0.0225473188054184 1
0.378139599495988 1
0.124101530628931 1
0.199017274916102 1
0.327419422290108 1
-0.116144383091687 1
-0.096481398734827 1
0.203186177974543 1
-0.0870759466861859 1
-0.231639543769789 0
0.0886802248516883 1
0.202657318903876 1
0.149914314314574 1
0.0835465594178888 1
-0.132723458945723 0
0.343115470482373 1
0.337146785893073 1
0.130273964701536 1
0.088041530792967 1
0.303842426361543 1
0.282522342509622 1
0.585376036041182 1
-0.0267113676742027 1
0.456371751836304 1
0.399836755377847 1
0.262893100425832 1
-0.140340120644619 1
0.071677901166516 1
0.185842031970853 1
0.108855683306727 1
0.186741724745645 1
0.355180116493123 1
0.431403309444939 1
0.20634953866376 1
0.183760171507444 1
0.193242013519626 1
-0.0215563950697221 1
-0.259290068549883 0
-0.0506385578589217 1
0.132064656250237 1
0.166162284163802 1
0.0966168959992635 1
0.446755850474512 1
0.117661363391093 1
0.00826482720336023 1
0.293947146363712 1
0.335536642881013 1
0.672667125424914 0
0.165411257533715 1
-0.0834679406532184 1
0.0838009978220526 1
0.128947375790907 1
0.27355227606774 1
0.444006510691251 0
0.39021783338042 1
0.138561451609496 1
0.0863159123000068 1
0.0718202292932951 1
0.184674945657607 1
0.156099805237071 1
0.283150063881652 1
0.0997161778210762 1
0.289757920084166 1
-0.137895576176793 0
0.53248802942081 0
0.0653740480717546 1
0.354605180680758 1
0.102306005931354 1
0.0646871143856488 1
0.129090097991495 1
0.143835274726741 1
-0.0494796792678149 1
-0.0347274546607542 1
0.0498263542991334 1
0.0343222098111231 1
0.326006056697521 1
0.294343805900421 1
0.538128539513012 0
0.395736664959078 1
0.182401045033148 1
-0.179196245575053 0
0.133753880538855 1
0.408722346449326 1
0.300990678343802 1
0.368179321488646 1
0.231729159131359 1
0.0831304103053854 1
-0.142332684428164 1
-0.0641355651118445 1
-0.0140018124015572 1
0.228027865224978 1
-0.0801062683355681 1
0.319276221930437 1
0.233929391405801 1
0.304624594909476 1
0.11958256367071 1
-0.0265794853596105 1
0.220810951175574 1
0.318384357592717 1
0.0861761604328456 1
0.266470515755659 1
0.214194169999135 1
0.423406195043918 1
0.287971882161323 1
0.165554421549615 1
0.60098475138193 0
0.382062925459896 1
0.427962033446474 1
0.191805464475589 1
0.0793719044774515 1
-0.0983834271215464 1
0.323873866221652 1
0.407915163095303 0
0.445444653089018 1
0.411138707052493 1
0.0804575997509959 1
0.620064914235647 0
0.00704481735978037 1
0.0450206589715461 1
0.114009947224767 1
0.0452253717619707 1
0.0963585035450935 1
0.447998793229361 0
0.341105966966625 1
0.178409519960793 1
-0.0567467929535843 1
0.212535930960947 1
0.244199248457215 1
-0.235060948066914 0
0.325580091988947 1
0.255308039386164 1
0.202652230583735 1
0.1879649753462 1
0.118376381303101 1
0.221397463497912 1
-0.0833696171260311 1
-0.126041038814798 0
0.230567419135814 1
0.0592906533768198 1
-0.139609792696151 0
-0.284808818344109 0
0.32423211064263 1
0.731280653651886 0
-0.0813445163194983 0
0.383754226004234 1
0.129042842778641 1
0.398550756856868 1
-0.167668985131207 1
0.34222818971937 1
0.349823714331019 1
0.0108216342876532 1
0.0859382650628036 1
0.0229898239581584 1
0.211345607584099 1
-0.247031736656999 0
0.348934291651306 1
0.135213390398758 1
0.146977601576073 1
0.298931604174826 1
0.132000425501549 1
0.135393841871238 1
0.259920308742244 1
0.039144122447637 1
0.173945202767441 1
0.300152291481344 1
-0.100368812846792 1
0.130707181715422 1
0.154317982729121 1
0.0781686192125124 1
0.354953249330539 1
0.0705868950877663 1
0.424073603547762 1
-0.0689469413059005 1
0.393243866660337 1
0.217386619383935 1
-0.14107611688524 0
0.187060948883833 1
0.463444456715952 1
0.644722621671784 0
-0.0374423812857049 1
0.0663439270360217 1
-0.273698989424883 0
0.211730487802694 1
0.388431224419165 1
0.405543070642687 1
0.0672552597989652 1
-0.0199479906448391 1
0.30141449651396 1
0.439631276357769 1
0.253537222345681 1
0.351595263084821 1
0.124483716873564 1
0.0891970833137049 1
0.0725751503313676 1
-0.104868428789551 0
-0.184462574131938 0
0.0105578012458324 1
0.260675864084951 1
0.314895301078449 1
-0.0622543053136264 1
0.265456145809571 1
0.482544834503203 1
0.340940741084249 1
-0.0504017320089444 1
0.149869837346518 1
0.331835259529676 1
0.0724868694871038 1
0.293963352341082 1
0.127393858059301 1
0.393106872396958 1
0.126203638726829 1
-0.140956061844964 1
0.0580545823052858 1
0.423206461422679 1
0.425379891925653 1
0.0748829164693245 1
0.436171588647911 1
0.139232539520195 1
0.45451764090726 1
0.460558942061244 1
0.344554257430198 1
-0.223755946940641 0
0.132395794436882 1
0.560103392938308 0
-0.130495284425448 1
-0.067661060890536 1
0.36562326056 1
0.478645260693237 1
-0.0303430727083067 1
0.411586411229846 1
0.0732100565537061 1
0.360704711255738 1
0.263007113685697 1
-0.140767205549527 0
0.0191303147778805 1
0.272655915241109 1
0.0317253752722912 1
0.0543525323192723 1
0.310310161131558 1
0.414088456502488 1
0.187480359559267 1
0.271327955214382 1
0.174214354093228 1
0.141058855843522 1
0.233236685865638 1
0.371869487485036 1
0.156698622212915 1
0.349873647292282 1
0.0727242472008395 1
0.26095373096385 1
0.18805238925848 1
-0.100266500160351 0
0.171904919944631 1
-0.0141654545070055 1
0.0409623695838005 1
0.183731146468914 1
0.0742769796278828 1
0.0439640289654485 1
0.207244365525081 1
-0.0826858680879628 0
0.355931455635109 1
0.278040203058535 1
-0.197996697442671 0
0.282476768666566 1
-0.142352516146419 0
0.0021569388855067 1
0.373731753811276 1
0.12152023344543 1
0.00128933422469914 1
0.261750104145891 1
0.269962501633057 1
0.237071181563819 1
0.104067540493545 1
-0.0873388474361088 1
0.0960165854940988 1
0.344298372907693 1
0.211068150343737 1
-0.0861446494330787 0
0.150476131072822 1
0.539467623055796 1
0.0759569741042678 1
0.408963605300413 1
0.0489354852937275 1
0.372704336113125 1
0.326043136494868 1
0.0956787401802442 1
0.470666712475739 1
0.483080765477575 0
0.328869769043111 1
0.480223716492468 1
0.0123954954977087 1
0.0139445075681662 1
0.156441526448721 1
0.295275165169439 1
0.273485079069525 1
0.0178250143285137 1
0.277281322859586 1
0.123847862849793 1
0.440291268756465 1
0.105348042594461 1
0.0481143093631243 1
0.13456214466177 1
0.321069740959302 1
0.33679015904887 1
0.366652689880931 1
0.15482285862085 1
0.344030631088419 1
0.262327270832336 1
0.245990370919703 1
0.312281945335709 1
0.128448584214916 1
0.384309988521552 1
0.309277415107629 1
0.334182225775556 1
0.372942302520483 1
0.615070219109223 0
-0.0199759684294456 0
-0.143111335619149 1
0.0486608173417067 1
-0.0515974639153882 1
0.210413217447733 1
0.234700334005349 1
-0.014170686556653 1
0.0572070811069414 1
0.32140483873712 1
0.227641279090228 1
0.271323143731479 1
0.347683840526002 1
0.273016839629871 1
0.262517939613655 1
0.424912992842442 1
-0.0316544728603509 1
0.272838491536488 1
0.118052116671376 1
0.195616214057323 1
0.468128630842788 0
0.296743878345334 1
-0.0789793233921403 0
0.271963374231176 1
0.121738336651738 1
0.133769005916589 1
-0.0839178904323982 1
0.0928344839496587 1
0.17911852910311 1
0.177675935130406 1
0.0795130162915513 1
0.132224929095142 1
0.396734891234351 1
-0.21812819195363 0
0.229194305144308 1
0.286218826526114 1
0.211557321226371 1
0.178732785073943 1
-0.161078877112656 0
0.108101314108847 1
-0.014062163315477 1
0.452104629712796 1
0.241112819067832 1
0.335215072542187 1
-0.0304064922188414 0
0.251371528652298 1
0.299910908202574 1
-0.0599261873999541 1
0.225157034317279 1
0.128163971908492 1
0.267456615057495 1
0.18105282528856 1
0.148226278343182 1
-0.108221901588144 1
0.115637362042702 1
0.175150137555387 1
-0.140660953449128 1
0.219418025951137 1
0.310866360886973 1
0.256565315082688 1
-0.0121517404597594 1
0.00551803315814662 1
0.358556659305988 1
0.0177497115625739 1
0.246661432651177 1
0.38559620192581 1
0.019105861061939 1
-0.166952005783202 1
-0.0103231237651753 1
0.191237427319481 1
0.233846017215146 1
0.172223310451702 1
0.341008155670171 1
0.022098949997964 1
0.225003997683037 1
0.147378379162825 1
0.316359323565163 1
0.144739047008005 1
0.0405617445954436 1
0.064438340667508 1
0.292776438234928 1
0.173954824367211 1
0.0840177875375415 1
0.246742540500066 1
-0.270959524983748 0
0.257179179513877 1
0.381015905137399 1
0.386493164786215 1
0.161753943565157 1
0.144556989593747 1
0.303429379971843 1
0.218603339834432 1
0.198749194403028 1
0.0677165463386638 1
0.215097681548091 1
0.312592089518622 1
-0.0513077583560485 1
0.362578629476776 1
0.131374082950289 1
0.310177131595834 1
0.54407660387962 0
-0.0210946320099942 1
0.233582681018234 1
0.357443376740658 1
0.482815261478947 1
-0.0369479143910266 1
0.200916878223574 1
0.169479745713458 1
0.092574300152673 1
0.0601475627215508 1
0.0384925184417706 1
0.314197697073992 1
0.150477118181314 1
0.0915766227135562 1
0.252858720527834 1
0.0799776432671272 1
-0.0637767447643916 1
0.0503538630423947 1
0.223416110585161 1
-0.0811560258053528 1
0.0149068186768329 1
-0.0907626943680416 1
0.112367647247984 1
0.0926357453922074 1
0.411944682633352 1
0.512739717373417 0
0.0107918501870194 1
0.338865373865275 1
0.0165403851002143 1
0.167829487424726 1
0.00061350854313387 1
0.422637873578255 1
0.376897346417511 1
0.458120513972412 1
0.142554970021742 1
0.29596108026864 1
0.128886443307871 1
-0.0960399406303795 0
0.450003742514256 1
0.0902469913660855 1
0.0443006810563994 1
0.525971346237061 1
0.0229162585995186 1
0.154744980016719 1
0.234491340419804 1
0.15858424632851 1
0.261452252684447 1
0.101476086536036 1
0.186065397566969 1
0.0289021103510723 1
0.152968261096076 1
0.178028792411824 1
0.33245714216019 1
0.444546654565653 1
0.388408145411767 1
0.0320315777089637 1
-0.155168994110695 0
0.254348013666993 1
0.19018046032566 1
0.269038499420815 1
0.474336428307177 0
0.183011696235892 1
0.299486985556344 1
0.0921583965477331 1
0.418495485940441 1
0.0014493329444014 1
0.305775344397499 1
0.367768909516655 1
0.260857154438769 1
0.384921384660913 1
0.135883953356351 1
-0.0279998562522425 1
0.249771829239693 1
0.0439734093367449 1
-0.0875790705368643 0
0.0124031867845926 1
0.0485199125741577 1
0.091752079380442 1
0.0164269198559521 1
0.499505053137182 0
0.215438606598855 1
0.0922835653402889 1
0.11089147854573 1
0.313007520249675 1
-0.0371714956952611 1
0.127880208607808 1
0.188436853656308 1
0.334538118643625 1
0.053276590079559 1
-0.148948198132597 0
0.390166769173236 1
0.284053462593493 1
-0.0257520741656864 0
0.426436224173713 1
-0.0179970963884217 1
0.0956703394384908 1
0.217966410755659 1
0.049506127555608 1
0.135616246369364 1
0.355667831347968 1
0.297040757819976 1
0.238146594205828 1
-0.0591216919415473 1
0.31280499675685 1
0.568931830261045 1
-0.166134891406966 1
0.432012999947949 1
0.17020744658947 1
0.0304100183955558 1
0.138327456044422 1
0.38103172353777 1
0.0280638443479293 1
0.235272633493324 1
0.423912869827003 1
0.0513876800737062 1
-0.0566293287539815 0
0.0138018233421174 1
0.0260510456385924 1
0.717229993062518 0
0.177163872590749 1
0.204835222951305 1
-0.0744081682311142 0
0.0903817914643435 1
0.197804529954584 1
0.00652662604107924 1
0.275440455744507 1
0.0627102514370182 1
0.0796556261020005 1
0.428168670688477 1
-0.0233336809925886 1
0.406395731370425 1
0.314618550837778 1
0.40688980673106 1
0.325354512731281 1
0.16517515712341 1
0.00892921141768005 1
0.16237962996018 1
0.0492762460668876 1
0.00318548794924564 0
0.0445649865117743 1
0.309910652308858 1
0.0316152672254973 1
0.305556509685118 1
-0.00357894359196542 1
0.298800495541165 1
0.371487664108658 1
0.020474388175358 1
0.232290516367264 1
0.19737696257858 1
0.0346492325258376 1
0.0137875129751907 1
0.233539596110197 1
0.209221881393307 1
0.119755390335512 1
0.104464697622793 1
0.123043246732314 1
0.0582037809318657 1
0.114069446193364 1
0.560727169944569 0
0.454014188069732 0
0.261203483200167 1
-0.164262190362512 0
0.306736961608214 1
0.045965290376557 1
0.0427039914267588 1
0.067249716062812 1
0.286510892411564 1
0.0557708977147346 1
0.382784707123752 1
0.00452814403979848 1
0.0752146620481542 1
0.261131292582734 1
0.305014035063431 1
0.150858622037501 1
0.303236484920592 1
0.173319040046169 1
0.381972185868106 1
0.522481485910109 1
-0.00802845793470155 1
0.158317218602628 1
-0.0897049089515601 0
0.333778398737306 1
0.308290197348106 1
0.309248380941343 1
0.566749205937653 0
0.342144066005273 1
0.170549089527169 1
0.404093037624417 1
0.424198375059461 1
0.272527377636448 1
0.298302030555693 1
0.395568132364218 1
0.41771385077868 1
-0.0276730946738691 1
0.5861470638118 0
0.353159073028437 1
0.201972483660481 1
-0.00953176591546604 1
-0.12137120174464 1
0.311943398438189 1
0.35831427535078 1
0.334319550679216 1
0.15626004989634 1
0.421177784834909 1
-0.0798569396701325 1
0.137178961921926 1
0.378493184386209 1
0.167182630678951 1
0.0674214612006724 1
-0.0605388482481793 1
0.21003632526311 1
0.388231618151948 1
0.220380325008564 1
-0.0392978106562081 1
0.131385728760837 1
0.225208993454668 1
-0.0323337313986827 1
0.0800757157365013 1
0.241105341039053 1
0.194285944039608 1
0.221081155965339 1
0.353096332799875 1
0.433823621085051 1
0.094733653047986 1
0.186509244704344 1
0.106504126014001 1
0.0923140962312664 1
-0.131840241689935 0
-0.00810236860691594 1
0.173891904157775 1
0.258678973234172 1
0.316378684852 1
-0.114481483350944 1
0.294922069913972 1
0.244114846158247 1
0.276147723451364 1
0.141517948663554 1
0.146547790373236 1
0.316151811955251 1
0.357729166675088 1
0.407910607904647 1
0.081364717544634 1
0.183228816398796 1
0.239569696291272 1
-0.084989311381538 0
0.23921353686747 1
-0.246661316688048 0
0.0727443965898239 1
0.175594283806332 1
0.380256751327992 1
0.199005168355326 1
0.131966691342919 1
0.571133393664993 1
0.362294964200486 1
0.0312353244110816 1
0.299763943129282 1
0.358734402448655 1
0.295751139993742 1
0.123659528072221 1
0.361390190627609 1
0.415652238408041 0
0.364327901636119 1
0.150872563622641 1
0.0426208483433984 1
0.266248736027338 1
0.255074254536816 1
0.327562252048302 1
-0.0918095279640219 1
0.179163987264455 1
0.222982816826929 1
0.271919410601603 1
0.330647579214938 1
0.41681081752877 1
0.215158183160482 1
0.439801176033091 1
0.199948710668969 1
0.0442413542952076 1
0.136725706652477 1
0.199788680391442 1
0.130715391790615 1
0.359478786666091 1
0.210098229660632 1
0.286737146053048 1
0.155975194389516 1
0.0980011184403993 1
0.0563160985775679 1
0.0595127447694213 1
0.0776565726872815 1
0.233807529980333 1
0.509822297605937 1
0.187638809985291 1
0.320268790610426 1
-0.0478238424047218 1
0.18430396261307 1
0.305015765436505 1
0.158880496251649 1
0.0279735265506307 1
0.34701122777736 1
0.199313814016859 1
0.454326459250238 1
0.285653184934508 1
0.338614826797416 1
0.119133448963648 1
0.153191139502262 1
0.267419991675518 1
0.0562053779564047 1
0.311250807337378 1
0.0731336668240613 1
0.452621202202009 1
-0.0751482892152013 1
0.284686122523284 1
0.442867844329141 1
0.279655920328187 1
0.147969569604967 1
0.0242685148533286 1
0.291257917755317 1
0.242449908995496 1
0.0618919424429086 1
0.452985228158879 1
0.155594016906247 1
0.500163170595375 1
0.157824634646308 1
0.0652946728726591 1
0.266019342042305 1
0.127806872500052 1
0.166665380201599 1
0.174204554811193 1
0.267918261812602 1
0.230833303668585 1
0.388988904970522 1
0.238555234536911 1
0.231656299989265 1
-0.0122918336054126 1
-0.0421077925270128 0
0.235919557009913 1
0.279910161457891 1
0.620991819169277 0
0.123394865023069 1
0.137032830941594 1
0.0845879832387468 1
0.269896618142527 1
0.262097731208387 1
-0.0362361703598408 1
0.262116274938447 1
0.268802227932945 1
0.188654215529518 1
-0.0267265997777023 1
0.122808608294477 1
-0.0227043577069961 1
0.296036290401134 1
-0.0112305910197751 1
0.409124302633051 1
0.0408256474251393 1
-0.000352176520393863 1
0.156451878956667 1
0.126184706999896 1
-0.102610099491115 1
0.0760043253214216 1
0.102740305919112 1
0.138602075252725 1
0.24208625099929 1
-0.0621414997333813 1
0.236725394317742 1
0.493950047621159 1
0.3095613902439 1
0.167206372134222 1
0.376557509095456 1
0.314038858726861 1
0.140543285751889 1
0.183920437862396 1
0.418444610705651 1
0.00978181096859632 1
0.353208574615608 1
0.0908858128295272 1
0.0969408791522944 1
0.111091450182946 1
0.367164134836229 1
0.154544275364259 1
0.17348780963489 1
0.0701512195284133 1
0.352510137201062 1
0.215624933712952 1
0.255631331446418 1
0.155024736608087 1
0.411813232149887 1
0.479444295617829 0
-0.240983798942337 0
0.178016946425692 1
0.354102591952309 1
0.58061534219188 0
0.405111490896754 1
0.46161052934159 1
0.388998174531824 1
0.0076761062897966 1
0.184705651337256 1
0.564758432970332 1
0.133576408804082 1
0.0133325388508589 1
-0.0520298153407718 1
0.0140509954737142 1
0.187359138764504 1
0.273885346567739 1
0.468283608069699 1
0.418248475128703 1
0.0420047296853906 1
0.151422034451084 1
0.204581487346354 1
-0.0375343882227191 1
0.136657105950009 1
0.150832420596618 1
0.293610966984573 1
0.300189814574253 1
0.267774199972739 1
0.168836300832398 1
-0.0222845420715371 1
0.180925036013851 1
0.301815499285993 1
0.0295935405830331 1
-0.0672159236285748 0
0.50386225723024 1
-0.0102600808073674 1
0.0712162458651525 1
0.0625981292424948 1
0.0832214993499071 1
0.0804849108292047 1
0.313954774701707 1
0.402019215582393 1
-0.0617059776587547 1
0.0162719536608087 1
0.144838230308474 1
0.173615574604663 1
0.147589060892087 1
0.19762640093453 1
0.294653755510437 1
0.498055733334997 1
0.487258025479816 1
0.408660975192911 1
0.365749679956638 1
0.235489983065877 1
0.198443635439652 1
0.126816413538382 1
0.326554905210931 1
0.353059333099414 1
0.298238303690708 1
0.492663294123862 0
0.33200364228012 1
0.317986620029198 1
0.105739668858182 1
0.217899554386262 1
0.175285424192116 1
0.172877799125875 1
0.303878192648411 1
0.290199506196981 1
0.121136800280536 1
-0.182034307133115 0
0.337848409222058 1
0.248442909701242 1
-0.100763413571617 1
0.115051123831895 1
0.231862344867653 1
0.150278108508078 1
-0.0600345620104341 0
0.180317170479687 1
-0.0476880520592053 1
0.251678043064486 1
0.28803104074401 1
0.0464638579539925 1
0.092711427793929 1
0.106373646556213 1
0.200010860201204 1
0.120817479751213 1
0.0926315711580069 1
0.530893987297287 1
0.406053477780097 1
-0.0994090141651671 1
-0.0787611491369638 1
0.388395540581073 1
0.319002032333965 1
0.15008078880378 1
0.0840284594771515 1
0.223345181456996 1
0.246471510639728 1
0.101570790950948 1
0.0845798981546563 1
0.226317944176832 1
0.166088810595243 1
0.500527093399939 1
0.376428035244801 1
0.293064518416618 1
0.0835562725582444 1
-0.206722359172214 0
0.18878548775137 1
0.0708962497249238 1
0.415613051838361 1
0.194785686234273 1
0.470953513428691 1
0.282813286248344 1
0.176098899839095 1
0.155118880327836 1
0.199891616769113 1
0.305157126069159 1
0.180317851243273 1
-0.0285066463287256 1
0.0738560889598929 1
0.370370597151381 1
0.320735896280481 1
0.134005830286556 1
0.157499615122657 1
0.0542262997300849 1
0.222238853134798 1
0.155896450407569 1
0.100777117510287 1
0.18258746317198 1
0.211550258306119 1
0.214417005898786 1
0.524938298211457 1
-0.108876389052927 1
-0.157525698571346 0
0.242928206248533 1
0.12464200448661 1
0.324871386168091 1
0.0112848049862991 1
0.0644466370968283 1
0.185850422110041 1
0.307923876153542 1
0.615770088143101 0
0.138975986430592 1
0.289805142375197 1
0.0226884024866006 1
0.191417344948704 1
0.205750693551368 1
0.266329279775263 1
0.626812206936847 1
0.264101367108015 1
0.228000272252461 1
0.559083741211506 0
0.387966440042678 1
0.267049452204904 1
0.509445210118682 1
0.200261725429273 1
0.194958543739818 1
0.245565438712787 1
0.267751607794812 1
-0.0736437771626399 0
0.0400723790895308 1
0.339997925708698 1
0.137387990522186 1
0.490075006009315 1
-0.0158317291989305 1
-0.102979206774924 0
0.240530854621007 1
0.330017969816926 1
0.359300517470143 1
0.17702762307255 1
0.390070486805485 1
0.36225975258464 1
0.043128896723177 1
-0.0958838415770544 1
0.135441878066554 1
0.421730553304504 1
0.145254070325358 1
0.187340731759386 1
0.361309195321219 1
-0.00606114857947457 1
0.154888337261933 1
0.374333636930828 1
0.151097908660854 1
0.075507922630248 1
0.158951858567053 1
0.181842276122023 1
0.286232453455831 1
0.106384815380695 1
0.424463214028287 1
0.0767671474668451 1
0.201303778730045 1
-0.0771154733282636 1
0.292519184739193 1
0.246277864700385 1
0.26947868143162 1
0.302964757061327 1
-0.167403254125295 0
0.0503974337295269 1
0.0642253708839927 1
0.339635678703606 1
0.10014701069343 1
0.407473739440235 1
0.0386508890645565 1
0.278412565537844 1
0.0364874753517688 1
0.121745521046043 1
0.397773120071393 1
-0.0884239097070495 0
0.264691095391448 1
0.271796705643724 1
0.257557311874442 1
0.478787103160462 1
0.283348523375524 1
0.336060034137426 1
0.256200525531311 1
0.219035614757128 1
-0.000738384074842682 1
0.0955250583352013 1
0.310485172193305 1
0.169518364151377 1
0.0346756461058709 1
0.287033410051851 1
0.29215586843049 1
0.228688258285721 1
0.105173270857888 1
0.181881922380102 1
0.448134850338034 0
-0.151332168662708 0
0.00126538368518019 1
0.229644087237447 1
0.118153307252467 1
-0.0266456328334595 1
0.357820266240228 1
0.0267888704154266 1
0.113472121009562 1
0.0798099894362206 1
0.0269961786912246 1
0.415215155891473 1
0.0907547059310248 1
0.175999026050125 1
0.0896033544625851 1
0.272488769014857 1
0.132595876018885 1
0.402187905580995 1
-0.0656714907279956 1
0.15923442690348 1
0.186856893588628 1
0.413257347299157 1
0.234236620624428 1
0.414940725195782 1
0.199276544586667 1
0.147797149462625 1
0.338519583068289 1
0.104039762414166 1
0.353890737980339 1
-0.25228106284166 0
0.214503873337736 1
0.18407441123376 1
0.276067997435347 1
0.130223867151917 1
0.166307673891156 1
0.347066458411639 1
0.108628576762218 1
0.60793293759121 0
0.2739399772803 1
-0.209922420661304 0
-0.0469165419507284 1
0.255297609148107 1
0.231825199988104 1
-0.287094045528681 1
0.0794302510300981 1
0.2032879568736 1
0.478456381496139 1
0.24613433177165 1
-0.031144353740156 0
0.125092431726848 1
0.171946946561809 1
0.382022768057542 1
0.180659301667567 1
0.0337853686586452 1
0.0625248444783504 1
0.0787977045529345 1
0.161164829030352 1
0.178538769646342 1
-0.0341703632720136 1
-0.114905250763974 0
0.17745653158472 1
0.34286704197519 1
0.181698450684512 1
0.265154443042216 1
0.0879813282675165 1
0.233077242509455 1
0.369311504580956 1
0.214936542076707 1
-0.0538234958071572 1
0.0211237931243489 1
0.128438051565748 1
0.141677384176405 1
0.0470097672364433 1
0.0630681976480065 1
0.0603536129711344 1
0.349672800722657 1
0.178504342532377 1
0.404112645264297 1
0.355277043594973 1
0.237277856271533 1
0.167207349861007 1
0.192104817630303 1
-0.200954785672431 0
0.334740249282416 1
0.234624829772803 1
0.31413285680881 1
0.0811835771803779 1
0.17079717167023 1
0.106257137378032 1
0.295836681405069 1
0.364480708153682 1
0.472668162243838 0
0.337682711699425 1
0.510361879525803 0
0.494408366978358 0
-0.0107682893402176 1
0.307429535335245 1
-0.234684029982932 0
0.16295123038925 1
0.355604521750559 1
0.084804500099043 1
0.43398559324925 1
0.151846317280047 1
0.0273317799027207 1
0.344262488191056 1
0.3034568791012 1
0.206486489030189 1
0.113000714957655 1
0.338320843003111 1
0.133741738472788 1
0.363678677279526 1
0.346184870241151 1
0.045609297574056 1
-0.107765044324243 1
0.327339473839793 1
0.148326393256658 1
0.425600405406429 1
0.126629295920647 1
0.164913999756083 1
0.253235717145753 1
0.327828514264784 1
-0.00981554079611295 1
0.358612497953828 1
0.14069346765521 1
0.426539201238499 1
0.329927732689412 1
0.262666122671787 1
0.622354907329037 0
-0.187634011437659 1
0.0438788937814848 1
0.120966872491517 1
0.0975812436802631 1
-0.0657454688678915 1
0.19466236370138 1
0.178883547467813 1
-0.169476168767932 1
0.154462513404365 1
0.0755743473224364 1
0.16287331005665 1
0.334019738776552 1
0.507279280279592 1
0.106041553459146 1
0.151894084714551 1
0.350224502579989 1
0.116593318143853 1
0.352704166202007 1
0.202254606118908 1
0.175051046113692 1
0.0643465733611754 1
0.124461360011633 1
0.144915067321343 1
-0.0543791758853564 1
0.33221219873854 1
0.493025194606205 0
0.361685784559192 1
0.35664615163032 1
0.218163930463419 1
0.344641808686477 1
0.669114580924269 0
0.0885605900038755 1
0.394255187405785 1
0.433206703393344 1
0.336364440500261 1
0.222015650007778 1
0.0417575205851205 1
0.151944881308457 1
0.346672477162942 1
0.149809032702734 1
0.213140657608943 1
0.450863239673551 1
0.129114870855615 1
0.12964673836424 1
0.0183574280622152 1
0.256769979251138 1
0.133598132036596 1
0.312313015728892 1
-0.0879252992114785 1
0.244566855439128 1
0.315576145779809 1
0.173784944453291 1
0.101706086041183 1
0.30631743441911 1
0.254248057832509 1
0.322304297579246 1
0.035072619024828 1
0.109649886661514 1
0.382950843610009 1
-0.136825145395297 1
0.349884876630597 1
0.120906035745379 1
0.286105505677212 1
0.398145017274037 0
0.381314864201877 1
0.361708227528471 1
0.0977949505273933 1
0.190420755961127 1
-0.0669646992185231 1
0.308077059462007 1
0.177757583838556 1
0.42822480092813 1
0.306756660837469 1
0.577268567942666 1
0.0668586817508837 1
0.0263824032039141 0
0.0273432471412311 1
0.0824086466600226 1
0.60932757256333 0
-0.0653182474440765 1
0.266459781936649 1
0.175661047167562 1
0.251833887813315 1
0.158286514049095 1
0.195385067918781 1
0.195615404139807 1
0.167252273151046 1
0.384404117067056 1
0.51777731793194 1
0.201718889160203 1
0.0614906100380843 1
0.332801275064981 1
0.162091235799048 1
0.380162468622686 1
0.136853962356462 1
0.396380616193572 1
0.313705142150695 1
-0.0833267762742909 1
0.0463342776305429 1
0.27583152325482 1
0.211550783722101 1
0.444612592364608 1
0.382658382007417 1
0.180593207223574 1
0.0754786045144692 1
0.264544500619183 1
0.216854715341461 1
0.370847801353156 0
0.307606985079614 1
0.209031204360649 1
0.0874088867162002 1
0.443427129288743 1
0.203943669959488 1
-0.193959319229203 0
0.165078711922312 1
0.123541979814568 1
0.335808833625515 1
0.0974755298300444 1
0.178271776256434 1
-0.0908578354657797 1
-0.1528771849566 1
0.266437650412249 1
-0.0632324285348188 1
0.375819012944743 1
0.481003276958558 0
0.0822917140267304 1
0.077016106421176 1
0.136850741896756 1
0.0363701733409591 1
0.131497259362375 1
0.20455382072452 1
0.350396232012617 1
0.0720890524114234 1
0.110664187349463 1
0.179844426690928 1
0.462228804034306 1
0.278401853483604 1
0.290563998479975 1
0.0818525508906475 1
-0.191880368163354 1
-0.0908800435010886 1
-0.153893719732112 0
0.344339070765501 1
0.312116275189821 1
0.672720402261242 0
0.209616164645523 1
0.304077638072101 1
0.462437239879928 1
0.247246653455095 1
-0.141073058757078 1
0.330024632565189 1
0.268683624838532 1
-0.0611870668383893 1
0.0935087861470323 1
-0.044409172116504 1
0.304465718121505 1
0.289326501054415 1
0.386843044936992 1
0.259000277533466 1
0.184634449520038 1
0.201543447252121 1
0.14754845451395 1
0.173476957456361 1
0.0479463848581088 1
0.0419043993135258 1
-0.00220477437802379 1
0.267000731874961 1
0.0356823482962426 1
0.386139111694931 1
0.136855990185661 1
0.27327461189448 1
0.162463771203136 1
-0.0147887406677839 1
0.273587328992444 1
-0.142867851427505 1
0.134913693774562 1
0.2880109651306 1
0.278285139478535 1
0.148996560215632 1
0.0436022491392014 1
0.21617020029685 1
0.0386252147265574 1
0.180295094602732 1
0.202664440345953 1
0.179809506883377 1
0.169661118333777 1
0.199982485711212 1
0.238302550348493 1
0.0315565388111101 1
0.10715471927148 1
0.307783341697769 1
0.297211021763228 1
-0.0826896576727675 1
0.114114827972012 1
0.239142123989298 1
0.214849299978919 1
0.373740315926562 1
-0.0229326141426265 1
0.134300390009461 1
0.203223005036806 1
0.153066904058041 1
0.314235347319201 1
0.0209489600196544 1
0.246139039774206 1
0.279468194626204 1
0.0826076849491698 1
0.0881801785964096 1
0.387155725774249 1
0.191724974123872 1
0.295619272006772 1
0.283231541139276 1
0.190262681467808 1
0.204728121376365 1
-0.0109111065265044 1
0.183028028485275 1
-0.0373820825820137 1
0.102425978667294 1
0.0887864112056792 1
0.291793064110572 1
0.16093128869452 1
0.115317117275997 1
0.325685174651561 1
0.286670876164234 1
0.276887632162614 1
0.36000680190566 1
0.133969533516282 1
0.0238842784780312 1
0.136353168159879 1
0.322273487421648 1
0.37347818762037 1
-0.050976100985164 0
0.240595776262151 1
-0.13283953200343 0
0.335857616736133 1
0.480124192642121 1
0.214490193351426 1
0.219668116563999 1
0.493602280918831 0
0.0584337838181108 1
-0.0457290409820345 1
0.117646432258203 1
0.169407629739618 1
0.0301043534252749 1
0.240143885089484 1
-0.016969766941542 1
0.360148681159646 1
-0.044630987163843 1
-0.00650621622876334 1
0.169147027654024 1
-0.0497394438550227 1
0.0269520988418441 1
-0.0556181304324467 1
0.404126434197653 1
0.0817906157066311 1
0.175748715954198 1
0.271238417764209 1
0.461610690768207 1
0.0942371044052838 1
0.336746325925923 1
0.417931666834865 1
0.160836661365414 1
-0.0762825650009651 1
0.37352638237032 1
0.531377736288646 0
0.273647162863384 1
0.0314045230565399 1
0.0819338338566378 1
0.0323139380919718 1
0.439610804671017 1
0.33076641727519 1
0.469155319701074 1
0.281206502637783 1
0.107170612828444 1
0.17337309084518 1
0.25603808335404 1
0.430279461278243 1
0.178690019006511 1
0.254911151167491 1
0.340616471267229 1
0.0895856951766326 1
0.327589009694985 1
0.402205763663604 1
0.422269079993744 1
0.337364975528618 1
0.218764771412461 1
0.0155027630672711 1
0.409326754269645 1
0.161670638330207 1
0.115521340384579 1
-0.357410060556706 0
0.204151653161558 1
0.0966824268012666 1
0.409941636466693 0
0.0591607678690421 1
0.133504324792435 1
0.342586336396173 1
0.198822060563942 1
0.435773209896175 1
0.0351409190426532 1
0.00559517507971516 1
-0.0520065668886728 1
0.118396451481709 1
0.337010869065656 1
0.156877684662143 1
-0.273428457188972 0
0.54235053030316 1
0.125951481394506 1
0.164661366027621 1
0.298789105239294 1
0.0590195891322163 1
0.305659892426847 1
0.271673907726782 1
0.177135634377707 1
0.370882920220591 1
0.39901328792717 1
0.464083341915088 1
0.3347960689293 1
0.439554906625873 1
0.300828038542272 1
0.043198779796438 1
0.152370224652933 1
-0.0801594808285448 1
0.128466332391179 1
0.0442702816598319 1
0.26689012080761 1
0.166151328890067 1
0.202226556288075 1
-0.0989304392174895 1
0.163064084801795 1
0.179704788062106 1
0.105521304547801 1
0.210266276274189 1
0.204568614331296 1
0.326153524486653 1
0.622872018836635 0
-0.0144714943641636 1
0.402905104007431 1
0.0856409533694944 1
0.0569142967146434 1
0.252474990362266 1
-0.0857696397179344 0
-0.0241082615008257 1
0.299902457816699 1
0.154554895940043 1
0.0284750954610776 1
0.185877542337499 1
0.288947057675655 1
0.261404695409379 1
0.158698909560084 1
0.223469374574097 1
-0.0935759699285661 0
0.375278173548233 1
0.223755196120388 1
0.0342189592429404 1
0.132491529705547 1
0.243079289583937 1
0.17063559327637 1
0.0494488469289001 1
0.209747083710252 1
0.22601466525474 1
0.177001920411063 1
0.0223904010770962 0
0.511471699187182 1
0.29748502476622 1
0.136271565407138 1
0.221629720976005 1
0.204739187274736 1
0.128757935815303 1
0.0465106819295932 1
0.0435042173775863 1
0.243946642323401 1
0.401993556968083 1
0.087960343027293 1
0.145789207221915 1
0.341223454236071 1
0.286528017186779 1
0.457984658049755 1
0.190479958180265 1
0.390012113687662 1
0.222599737806992 1
0.356728694189518 1
0.172914182038288 1
0.00786664499759811 1
-0.0264458302538754 1
0.40416280573883 1
0.136364169867807 1
0.536299673388764 1
0.370708944722519 1
0.63093130940301 0
0.259524348475475 1
0.0450038540186752 1
0.417659125822752 1
0.0262269360457296 1
-0.0655596406657765 1
0.0196784066771257 1
0.189854347375571 1
0.0174765511488454 1
0.58283733461825 0
0.324995912326845 1
0.456572011377946 1
0.109781521259475 1
0.187795889760999 1
-0.20919458293839 1
0.276082852274846 1
0.248411143618821 1
0.311467355094606 1
0.290153240653119 1
0.435737986867358 1
0.130784733195167 1
0.373670995744392 1
0.0871149189059009 1
-0.0732153030313413 1
0.0967072266900962 1
-0.0912760592910205 1
-0.0916389411305242 0
-0.0837389603764222 1
-0.0653498511612245 1
0.280925006791654 1
-0.0587216192298936 1
-0.158012050461973 0
0.245925708081815 1
-0.0592626384234856 1
0.275974162080827 1
0.00605382749287699 1
0.0864241653961696 1
0.279263809103322 1
0.202298863373404 1
0.12198011446178 1
0.155568730942852 1
0.245759844363457 1
0.278888935956316 1
0.119535872992014 1
0.262284142569882 1
0.3125108316234 1
-0.0741188546957435 0
0.225239594087824 1
0.127681929537732 1
0.149945919192578 1
0.0418118240928316 1
0.242548591623948 1
-0.01583941377173 1
0.259700320692048 1
0.0551345065866033 1
0.471747563630806 1
0.0355989922004067 1
0.165632922722149 1
0.281945321166495 1
0.405164818745184 1
0.270130564382584 1
0.128926470519651 1
0.154280934033504 1
-0.00358304754615802 1
0.194455744249369 1
0.273631063197412 1
0.388380298489477 1
0.134745347025948 1
0.04476816933063 1
0.616672520063157 0
0.169301872441507 1
0.152629169530365 1
0.420392793554082 1
0.18177190498699 1
0.128817130971873 1
0.553878996311274 1
0.140840003440127 1
0.323749095159192 1
0.315320704833183 1
-0.132090174905297 1
0.315565953832568 1
0.0957867415593744 1
0.292844828445674 1
0.300317594621479 1
0.282158646953391 1
-0.270845987196421 0
0.333518133678705 1
0.305860108801734 1
-0.0882878151998104 0
0.00541873922069829 1
-0.218693622810061 0
0.165421876445592 1
0.475749841416152 0
-0.0384546122404166 1
0.105643997911059 1
0.0866845175205962 1
0.17138755812354 1
0.353340200791323 1
0.257650180462678 1
0.172270251964458 1
0.215546385540271 1
0.038839868991153 1
0.239836119598083 1
0.506703025200129 0
0.0604429485085435 1
0.296153607030571 1
0.449264830955591 1
0.22562650800458 1
-0.078365087779453 1
0.160016013281713 1
0.201549353136408 1
0.208873430201829 1
-0.0206760621058844 1
0.282600628502865 1
0.154855444409072 1
-0.00900566983174979 1
0.177194722972465 1
0.234205543312762 1
0.316120141856252 1
0.108862657649646 1
0.127474573019716 1
0.0519754856124207 1
0.484520856779678 1
0.0422816783915416 1
0.264782855149295 1
0.163257394353091 1
0.0173268212943692 1
0.188831117259811 1
0.193607352871657 1
0.10559395234394 1
0.345430252439819 1
0.212386716226382 1
0.157174658846763 1
-0.143061483450611 1
0.273155020875132 1
-0.0379036083054142 1
0.478020370409198 1
0.126759259391499 1
0.506359053505276 0
0.204509264642441 1
0.256355663904067 1
0.153050458679673 1
-0.261156433150682 0
-0.113025386268954 1
0.26939617619668 1
0.220006917177278 1
0.047717109064565 1
0.200435525199255 1
-0.105399610917924 0
0.0569853718883749 1
0.148495114625299 1
0.103201800296947 1
0.432549948315388 1
0.257537478350281 1
0.0943450959389484 1
0.169646942966445 1
0.39994418274148 1
0.171874449296737 1
0.267909826950458 1
0.308518884025708 1
-0.004837296443377 1
0.121566796045377 1
0.179268471367248 1
0.170638640506837 1
0.0844124370251226 1
0.129086881850904 1
0.324238481832302 1
0.255953885189906 1
0.172706896698047 1
0.147402143267483 1
0.581066037162496 0
0.182688643308097 1
-0.0165630711113996 1
0.335881359718583 1
0.0793916997260995 1
-0.0965349801635159 1
0.511768872070843 1
0.385612922880981 1
0.585597676107281 0
0.0272763847892346 1
0.378499406690934 1
0.379404449842841 1
-0.018612033184696 0
0.102218886740366 1
0.409688180514327 1
0.475102806133521 1
-0.059486914282867 1
0.133503830968185 1
0.333311487672107 1
0.226660207764686 1
0.310607694018365 1
0.273876622109003 1
0.169778112333597 1
-0.398430472950596 0
0.270034644372659 1
0.26065956370913 1
0.330054214549255 1
0.208685322153878 1
0.405594410466196 1
0.0720716822020814 1
0.290870639545334 1
0.21412764889156 1
0.179534156529103 1
0.140669926899096 1
0.0731782767875306 1
0.189555805088606 1
0.262688854791132 1
0.0822790690913695 1
0.46421538446842 1
0.31878853874023 1
0.0761195212783272 1
0.345125160757107 1
0.115035563102689 1
0.104887952159588 1
-0.17438570422259 0
0.116041664577103 1
0.140547312133772 1
0.216334525087338 1
0.0940334176158099 1
0.279476669132571 1
0.3152337736934 1
0.0967809378791152 1
0.0952219313225428 1
0.396422584562484 1
0.321753969019837 1
-0.13352743868496 1
-0.0243995713771266 1
0.377854735806178 1
0.408064238641844 1
0.275285118868977 1
0.288884458867853 1
0.383285360507827 1
-0.0194081018562177 1
0.226091352230306 1
0.471331086641727 1
0.312049958772533 1
-0.146258624923323 1
0.356252530671774 1
0.498339627558737 0
0.553431560686603 1
0.533711155311502 1
0.215949556025315 1
0.420193254579486 1
0.210411335089506 1
0.131961709734853 1
0.232595790951536 1
0.182806786931045 1
-0.111615906398683 1
0.194128137222521 1
0.14962423466684 1
0.25457333899718 1
0.313784594991503 1
-0.151162856324074 0
0.291166032125143 1
-0.0871505949818868 1
0.372832518156263 1
-0.140339342107556 0
0.357338246302635 1
0.385140314070126 1
0.48475585173616 1
0.210559169563317 1
0.383079575026455 1
0.17851793196671 1
0.201448169909294 1
0.177882788745512 1
0.364264435785431 1
0.0301583922363254 1
0.153619078980372 1
0.292312932033334 1
0.393685611189899 1
0.253099455723245 1
0.21795739596032 1
0.192853806384386 1
0.376102309064236 1
0.303924139944128 1
0.173700006682414 1
-0.0709800511731069 1
0.338427449685706 1
-0.165196553010422 0
0.228728472899881 1
0.118697287015956 1
0.277334070028232 1
-0.0653236006993363 1
0.372037261941555 1
0.130914863317005 1
0.240338009990916 1
0.124694211423086 1
-0.0672775608689169 1
0.444871342043132 1
0.152313250825014 1
0.169741559116496 1
0.259699345146058 1
0.180186507281164 1
0.16445418730117 1
0.225692049174525 1
0.102496896210577 1
0.481304969215283 1
0.346929551086506 1
0.258190345422147 1
0.0458173988553277 1
-0.00792464529319657 1
0.354582787881379 1
0.319490014451382 1
0.329777640093977 1
-0.0536648087727105 1
0.00624472794418347 1
0.14798264712071 1
0.109978790857361 1
0.00798295394693658 1
0.39139450514344 1
0.265241681624438 1
0.26338450885985 1
0.193453805171715 1
0.343419920766517 1
-0.212963121083011 0
0.096912554886346 1
0.132764306184355 1
-0.156128681927606 1
0.240573128575905 1
0.317994732667745 1
0.110715917182903 1
0.361143702523294 1
0.265310578227307 1
0.256999322167331 1
0.219993085346969 1
0.258966358805577 1
0.309926900247392 1
-0.0203644810458833 1
0.0852627717077936 1
0.372564328138007 1
0.396403386595486 1
0.324246925914034 1
0.254178579976934 1
-0.0247326901125499 1
0.200873031660664 1
0.0648242811235281 1
0.367953338422499 1
0.274946430202271 1
0.326454926812767 1
0.576124832923899 0
0.0130048398501726 1
-0.00594102787996874 1
0.38619582999983 1
0.503582825163482 1
0.149258829636316 1
0.0585538325394078 1
0.214296382104155 1
0.231098405570243 1
0.157256241638996 1
0.0622735027848858 1
0.250569291544405 1
-0.0790081291479842 0
0.161395806404654 1
0.522859865672945 0
-0.012315692127687 1
0.213949088892724 1
0.366124573691667 1
0.624185486455099 0
0.0418762778668956 1
0.496473552763235 1
0.0750893088847143 1
0.471608482820437 0
-0.205020336261066 0
0.0118386865499222 1
0.0286118759439355 1
-0.0238050471071786 1
0.39570605055014 1
-0.0162646443805804 1
0.201479116090614 1
0.190702771688804 1
0.22950977438996 1
0.0209072431493778 1
0.167903018774782 1
0.393536840113269 1
0.00603317941053112 1
0.418293473886898 1
0.156201927814405 1
0.375888648495288 1
-0.0557457562996796 0
0.542561015935809 0
0.114403612464098 1
0.411410415376528 1
0.561216963067253 0
0.088946473565897 1
0.0415827988443553 1
0.0349134808839069 1
0.141237918017423 1
0.0844273295974841 1
0.120842886136483 1
0.309715932429556 1
0.0526655182843558 1
0.0370647037391286 1
0.381907243741547 1
0.33964984420429 1
0.112653374750191 1
0.222750537294046 1
0.438469477022798 1
0.229891923123265 1
0.235386082198599 1
0.389831526887251 1
0.317678039769997 1
0.090748707648752 1
0.274825936909843 1
0.133665935454236 1
0.632783558541571 1
0.409912474089344 1
0.357448620389278 1
0.151634425375415 1
0.266429530374878 1
0.311446503809541 1
0.123852720514614 1
0.0193159808766213 1
0.175061285734782 1
0.31013113347327 1
-0.0738469410899829 1
0.0104739156091817 1
0.18853661803217 1
0.393622856831608 1
0.348350271991063 1
-0.0557709967973101 1
0.306401473824452 1
-0.0972877782965781 1
0.241781201005269 1
0.142555150704576 1
0.248303962917366 1
0.012980701204484 1
0.166162212608598 1
0.0953162964656978 1
-0.0116264762565619 1
0.0733288506643359 1
0.294588220692744 1
0.205481162359832 1
0.470978776030881 0
0.138039748347313 1
0.445867433396194 1
0.114863650601319 1
0.093384724308706 1
0.0840717826633766 1
0.089270809827291 1
0.344316278990141 1
0.154659785493626 1
0.255933532784401 1
0.0178621082082682 1
0.08096906953474 1
0.479540130558288 0
0.480078189360716 1
0.169088308796457 1
0.0248634282378112 1
-0.151406023814703 0
-0.169781622922031 1
0.320416081970533 1
0.0602361025914553 1
0.179432279773681 1
0.246950416866503 1
0.278808720534839 1
0.478471423742286 1
0.48230741514269 1
0.301455413220945 1
0.131452920465358 1
0.175408101305259 1
0.356998046701144 1
0.191471106921782 1
0.329587541488113 1
0.197709948803908 1
0.0301078383840933 1
0.25456109947205 1
0.064802140628171 1
0.42808861325097 1
0.127902458832409 1
0.0147041557721319 1
0.111173879626079 1
0.164102601875599 1
0.39262928844903 1
0.310781178009195 1
0.250700154253388 1
0.342545754130419 1
0.403371681834308 1
0.234741703181321 1
0.181656588246562 1
0.0241311328933669 1
0.325262954379611 1
0.0502051250922303 1
0.168419137864543 1
0.279780100961999 1
-0.0949936131589331 0
0.092299046002962 1
0.0969946385584198 1
0.330360710092046 1
0.205495389277424 1
0.173515282722289 1
0.315336712748888 1
0.145733635367135 1
0.436858754137837 1
0.41990334607551 1
0.073542304146559 1
0.555254475899575 0
0.113655183831091 1
-0.219021836354537 0
0.313755062299691 1
0.500000682997674 1
0.433577880465114 1
0.232474170318265 1
0.146647634056279 1
-0.106886143529787 0
0.00365405262371525 1
-0.0248536849456479 1
-0.0312094130799703 1
0.271020312252199 1
-0.0373796895960475 1
0.222191716801606 1
0.340376543999417 1
0.460799923839225 1
-0.0377590694669107 1
0.412956803007581 1
0.246716104030667 1
0.104110095518392 1
0.157587354198885 1
0.106279307981091 1
0.0334610411028747 1
0.146860289157815 1
0.339918701986742 1
0.222243497033917 1
0.209448586833307 1
0.1363929824284 1
0.272706899624254 1
0.168203598720857 1
0.0693031826179637 1
0.337557268583552 1
0.175090767014029 1
-0.293790607503513 0
0.118993881634035 1
0.488626406943653 1
0.122239362189174 1
0.214986442710424 1
0.263429011183841 1
0.362783517730384 1
0.134626335897517 1
0.087730062626762 1
0.25720906484856 1
0.195721243207159 1
0.213391165468316 1
0.119677080824299 1
0.115025018284148 1
0.521454090700515 0
0.188404908074358 1
-0.0467806166940394 1
0.109538261249285 1
0.137328553597685 1
-0.00657743552064012 1
0.120693572919525 1
0.0379246006491439 1
0.072258190771877 1
-0.0258838035577264 1
-0.16814953294606 1
0.224991211288492 1
-0.0254948323482486 1
0.219765730269292 1
0.00144676360190422 1
0.339742202088216 1
0.0636610153761235 1
0.0986911111355917 1
0.11008125363186 1
-0.0344355633690469 1
0.45159040849241 1
0.239809258224104 1
0.442872299971614 0
0.160485881868178 1
-0.0287772692720009 1
0.082921212051927 1
0.260279975489281 1
0.122440089734 1
0.346822586227727 1
0.207092950558406 1
0.294572261986049 1
0.0289630265955503 1
-0.0285559837453648 1
-0.0948891289384663 0
0.243259251118231 1
0.174655812846737 1
0.212513101985866 1
0.135603106024527 1
0.496714640606939 1
0.339952410751748 1
0.230988100484763 1
0.0472562397321112 1
0.269041852887571 1
0.154695086920062 1
0.222823395661718 1
-0.116799422492028 0
0.0375912482501024 1
0.0977740723606403 1
0.0261510772976648 1
0.494050526124747 1
0.442340511228346 1
0.196418519818299 1
0.0695648164940215 1
0.348377143303049 1
0.350289577105208 1
0.199552852972177 1
0.122480347511569 1
0.427228888814568 1
0.0731581857197428 1
0.342697392628953 1
0.380894684933338 1
0.38993512461313 1
0.25661101435288 1
0.0123621134060284 1
-0.0452864550845482 1
0.344114850569591 1
0.363971052010099 1
0.460871061853583 1
0.458918311670865 1
0.0977729696271331 1
0.455715489279212 1
0.293462139302799 1
0.445306307651157 1
-0.0804665335675727 1
0.186656543953038 1
0.186082886657016 1
0.0254448554344277 1
-0.187979595812878 0
0.092156254668801 1
-0.0819397882438526 0
0.428006290383357 1
0.0746141182720357 1
0.474616034268336 1
0.155483927397408 1
0.260950929034523 1
0.151643066636137 1
0.417757616391809 1
0.167653306199259 1
0.0782170125301782 1
-0.0381783391861444 1
0.108015648199032 1
0.0846742126177251 1
0.290325315415723 1
0.143938181827676 1
0.245221840872749 1
0.0671997472571856 1
0.326199461920008 1
0.178569214498222 1
-0.00518984836377334 1
0.241405143342185 1
0.254415810784205 1
0.0926934784681835 1
0.326300450832106 1
0.1392403941589 1
0.293069418250442 1
-0.0609411154124569 1
0.26961832705211 1
0.252425583476199 1
0.257247026139288 1
0.350359323100522 1
0.141565542088779 1
0.195158717253301 1
0.0544002917363534 1
0.275066714191089 1
0.0402000721745773 1
0.0538967453208318 1
0.235405983887394 1
0.217863852305133 1
0.0246452279542168 1
0.109105458110244 1
0.447834871519537 1
0.127409803895589 1
0.143448982927774 1
-0.0742383348420235 1
0.108338332948793 1
0.280984495351313 1
0.726513303770962 0
0.39868481777577 1
0.0839114304905577 1
0.154934339373462 1
0.00699343433656445 1
0.239182339349155 1
0.0799604992275529 1
0.209406928460941 1
0.0517806386599546 1
0.175854080330359 1
0.4088034137468 1
0.154228989726636 1
-0.132021721915764 1
0.430768349345166 1
0.0188650202893065 1
0.296029250934174 1
0.453232734871766 1
-0.013596019403771 1
0.116192755161384 1
0.0987348853137768 1
0.314428731091943 1
0.0147662536593441 1
0.0717930933260146 1
0.315043005410052 1
0.204640989936829 1
0.38100218231495 1
0.0867200869254211 1
0.492896676102253 0
0.588949475035781 1
0.246402263132462 1
0.322914239447962 1
0.378387988705602 1
0.185231890478849 1
-0.203623749520317 0
0.268781033606562 1
0.229585854789956 1
0.21094605400179 1
0.0602406152275664 1
0.341292953252816 1
0.290354302529925 1
0.258707548648117 1
0.124807944192881 1
0.630196889343441 0
0.0749938314618609 1
0.145206352080441 1
0.135921869758415 1
0.0822214207792255 1
0.210208824066813 1
-0.0581182834043344 1
0.51524348680995 1
0.218928967381532 1
0.198339227555755 1
0.413484220149645 1
0.155145832202551 1
-0.0380513622664718 1
0.473501236418367 1
-0.040311698688602 1
0.0366153627909006 1
-0.0808415887911994 1
0.0716759332261733 1
0.0988771378356806 1
0.154638769181899 1
0.243459393952049 1
0.435794780779411 1
0.170050359328671 1
0.177924839245191 1
0.426415555258915 0
0.154022208915305 1
0.0203112702658105 1
0.189107173734481 1
0.0386606808014156 1
0.228639235907501 1
0.190213991821563 1
0.153155306756472 1
0.158430661508333 1
0.100760105328734 1
0.228159562679084 1
-0.262507250771397 0
-0.106517170032092 0
0.0118072731412322 0
0.447443925614302 1
0.267881668890537 1
0.0170986252252321 1
0.143524237028004 1
0.0686162864512265 1
0.0614598075232194 1
0.403946998986358 1
0.274311109899638 1
0.247679743388867 1
0.252238251688578 1
0.11193221770309 1
0.393846213545722 1
0.292823359299979 1
0.221451231386341 1
0.703684900984677 0
0.0204305072507885 1
0.381696965742461 1
0.346164930598287 1
0.156133976334489 1
0.536101200157106 0
0.349265665234037 1
0.194327876847094 1
0.210810415439688 1
0.530099957579683 0
0.163785450210392 1
0.174625921394169 1
0.202835329806782 1
0.507395074084631 0
0.117473718842905 1
0.0100244823744665 1
-0.0447639532392796 1
0.143973282881612 1
0.0306718508381913 1
0.297209662725216 1
-0.103082501914378 0
-0.0244483286267481 1
0.00782145043346362 1
-0.0263128699677842 1
0.21120950006612 1
0.28606366520277 1
0.305965645974684 1
0.0896717109632197 1
0.320315107527821 1
0.108290679743167 1
0.169690929919044 1
0.349957382965409 1
0.224282122586002 1
0.0871717903733193 1
0.0689311291836599 1
0.343424878909378 1
0.312675938606818 1
0.328384949735016 1
0.00894419198404501 1
0.129325511473429 1
0.151309937830759 1
0.203271526079545 1
0.0228554051660008 1
0.0831031323081211 1
0.433782003164884 1
0.193495574004445 1
0.264416744341259 1
0.406509330397174 1
-0.0723406479622505 1
0.130025549484322 1
0.195582560756597 1
0.315698524546051 1
-0.0446527811367195 1
0.445649662409788 1
0.00755487617581713 1
0.0561202788149652 1
0.332063769729324 1
-0.0618674513336858 1
0.0401470624294041 1
0.201970456994604 1
0.290942926542463 1
0.302618953556816 1
0.133414439099538 1
0.322613997137553 1
0.382053652516499 1
0.182536784439092 1
0.0682985723553261 1
0.0934959822261134 1
0.378862129494214 1
0.139251513426772 1
0.259566969965822 1
-0.130513268755127 1
-0.0578587242474969 1
0.431324602357693 1
0.143048666361561 1
0.129752081904729 1
-0.0375571649700546 1
0.398764022257195 1
-0.106994313668953 1
0.284865124236302 1
0.178643633623948 1
-0.0307173580769343 1
-0.109851433434332 0
0.445147335048823 1
0.378331726630087 1
0.40830572387344 1
0.133218003307849 1
0.473422398990343 1
0.127138247062823 1
0.124340288627732 1
0.462077871746679 1
0.232476018275782 1
0.168022636651379 1
0.484911093381913 1
0.250216619750066 1
0.332694265237732 1
0.103947823612233 1
0.0616770491075482 1
0.148027885254601 1
-0.10901202331422 0
0.160051799373746 1
-0.112045913384615 1
0.146937791998414 1
-0.0521575718867904 1
0.351409145190461 1
0.297321002015245 1
0.106058851671759 1
0.273234309812198 1
0.197492465893438 1
0.0620795793181671 1
0.353649098556227 1
0.317382196893175 1
0.0741445851669406 1
0.236981098927936 1
0.135395828799227 1
0.119104738826427 1
0.16127744856879 1
0.353835096920982 1
0.0755710675348814 1
0.276280891397617 1
0.221802059673991 1
0.175644665463291 1
-0.350734438573827 0
0.166238524859226 1
0.156828470736297 1
-0.123630459952264 0
0.104003603525554 1
0.261090887948686 1
0.356714513943359 1
-0.0519217474024413 1
0.0917545589060596 1
0.24579886395716 1
0.30678577007423 1
0.233491609224237 1
0.311593905180463 1
0.173121195095214 1
0.537666787037869 1
0.393674734598796 1
0.165211906565244 1
0.207118059555438 1
0.305790885253898 1
0.0651801180754355 1
0.188424821947528 1
0.154777497018147 1
0.626960255358078 0
0.346755615216377 1
0.196373726503342 1
0.327030443908627 1
0.455831772973212 1
0.147758924067601 1
-0.0893555696591664 0
0.209171623103377 1
0.602640890197119 0
0.254867183935402 1
0.172040970935814 1
0.260476658283846 1
0.421562177838038 1
0.211407586363002 1
-0.038780483122385 1
0.177707861411419 1
0.468490238394069 1
0.306812378075499 1
0.0875479825174438 1
0.203056940510169 1
0.176461892451846 1
0.256403910294727 1
0.104271279146025 1
0.272338419588186 1
0.151574440057117 1
0.450917321231983 1
-0.0349155549254899 1
0.31108400421521 1
0.269170116040306 1
0.182108637448405 1
-0.048503740156263 1
0.183131090645224 1
0.66296200794394 0
0.0212546882936597 1
0.355258081541944 1
0.136867811048781 1
0.412818345192793 1
0.297831549973055 1
0.164614621082754 1
0.0945341704115028 1
0.304743584708223 1
0.187888155608549 1
-0.233761951284372 0
0.263821145632244 1
0.181745982777443 1
0.390650832490404 1
0.128592931884249 1
0.101660652764534 1
0.324036345614713 1
0.364778539075571 1
0.143278326179114 1
0.286439287933429 1
0.0649402814574974 1
-0.183056573205874 0
-0.123438959689001 0
0.113144084128344 1
0.0587439278687934 1
0.139407997714501 1
0.0233676721871607 1
0.282204758088646 1
0.189146399188812 1
0.155521603605893 1
0.515931167304472 1
0.0135384431324413 1
0.325219463872131 1
0.150736252386355 1
0.133168603334703 1
-0.145377806398372 0
0.102681657840849 1
0.471143268053786 0
0.175924571652836 1
0.128117685387261 1
0.214744048816386 1
0.489802337256975 1
0.160883441386664 1
0.122747198412915 1
-0.353923862351782 0
0.148181761603502 1
-0.233624936410329 0
0.15895112173876 1
0.157471574319612 1
0.00363229067575689 1
0.0209915494972769 1
0.0852437303430992 1
0.522393150860676 1
0.207268212886644 1
0.12116368307903 1
0.0425358813999292 1
0.26665822147729 1
0.411637110106038 1
0.317002038346489 1
0.165595522193232 1
0.0495872377127832 1
0.0163883744043133 1
0.180636091355782 1
0.230269544529908 1
0.394838017023915 1
0.329204732097358 1
0.231975499417447 1
0.174400686051935 1
0.507192628048254 1
-0.00915578487537091 1
-0.00757682701063282 1
0.227465374185508 1
-0.0900366125437262 0
0.0973840225925968 1
0.65780510205819 0
0.251878238026284 1
-0.0118773430427602 1
0.21692730368323 1
0.611062826528937 0
0.50652256123147 0
0.622091060839338 0
0.160399837206809 1
0.351793500838562 1
-0.0108299692757477 1
0.205361301913128 1
0.432039447180223 1
0.274925330331731 1
0.33855045538875 1
0.237589543220044 1
0.304156336994831 1
0.341200725835455 1
0.0555221968052879 1
-0.0317445750339225 1
0.415283771108751 1
0.178452885542049 1
0.191261790503444 1
0.345825174751349 1
0.0277464555853302 1
0.357160151266232 1
0.321591151451576 1
0.371672093901528 0
0.271270069284292 1
0.513086001110948 1
0.0835657292669355 1
0.0602389262161387 1
0.131877331032653 1
0.404735535278819 1
0.454259993808701 0
0.351952888245042 1
0.0306015168204239 1
-0.0523158724625205 0
0.255387591115334 1
0.546995565879857 0
0.388944709962333 1
0.252774095238463 1
0.357963399180373 1
0.147302431453273 1
0.253783514369956 1
-0.00111449738862542 1
0.430441275241758 1
0.239740087110126 1
0.292396748957866 1
0.290461268377056 1
0.572447545961623 0
0.579032724950208 0
0.294037574956216 1
0.424224442969542 0
0.0681132838034726 1
0.303048753961527 1
0.0658933554069948 1
0.254697290024517 1
0.356219687693824 1
-0.0892528565964626 1
0.40895481065912 0
0.303240676641765 1
0.145413369470377 1
0.318120590244439 1
0.300138104895487 1
0.131935235279388 1
0.21709547021213 1
0.305024095013772 1
0.150298116356101 1
0.208129315760644 1
0.445777542237943 1
0.340771181012707 1
0.153981029030849 1
0.252134867080958 1
0.251599804811408 1
0.1547762832854 1
0.194999225484699 1
0.25447258465201 1
-0.135095162461649 0
0.379672863792407 1
-0.0565740849324968 1
0.138785287602066 1
-0.0343683668629132 1
0.322348381558608 1
0.513947722549929 1
0.331103752459638 1
-0.271842755349752 0
0.0269370536961553 1
0.317547715731932 1
0.367531435618672 1
0.433650562696317 1
0.23459553758695 1
0.225175505703861 1
0.298529764883451 1
0.40117628124442 1
0.368163319029521 1
0.174046294389086 1
0.284202487051388 1
0.379295843459849 1
0.392049806646752 1
0.280841192885676 1
0.0788658963959061 1
0.305904714963937 1
0.437735681285685 1
0.38048955378247 1
0.0195568229070047 1
0.0930426079423755 1
0.0135998926841426 1
0.10211593379258 1
-0.0422301377065402 1
0.0383034362840991 1
0.0555852674772668 1
0.578523898883525 0
0.514311417017059 0
0.235904096345429 1
0.272095746226201 1
0.105236579747268 1
0.584719115413762 0
0.322104008120729 1
0.118443030582574 1
0.134186062507167 1
0.189298354228759 1
-0.112477332639219 1
0.292642279527484 1
0.000392321894810636 1
0.373369233740317 1
0.224968597490938 1
0.150929920051829 1
-0.0162965969350567 1
0.299848364348706 1
0.413984962419842 1
0.178387770056215 1
0.35048312776589 1
0.0424269961505029 1
-0.0879617564736655 1
0.13073863876772 1
0.24741977489929 1
0.145112416653635 1
0.168666739530018 1
0.45447464543377 1
0.0763376887835426 1
-0.0541960053812885 1
-0.106483445274112 0
0.046257037445328 1
-0.128165129313817 0
0.216730093913995 1
0.276064791975111 1
-0.136680313228761 1
0.07682069000958 1
0.180404179860318 1
0.0748785823909044 1
-0.10449303745913 1
0.0687068493862608 1
-0.103992912951099 0
0.291798686508176 1
-0.044061193444581 1
0.391720615035877 1
0.332567537454354 1
-0.0169982847299585 1
0.0626441529186051 1
0.128162525532455 1
0.317113221587329 1
0.298889083923089 1
-0.0964017285519201 1
0.375460666435728 1
0.157449037971621 1
0.0998401209456015 1
0.177261587909587 1
0.512253498024675 1
0.174683448518354 1
0.0403150607746602 1
0.0655136166460324 1
0.152298717425267 1
0.254930681217567 1
-0.116770558410383 1
0.151018633179373 1
-0.0165650908677637 1
0.168565331621568 1
-0.00652335077393749 1
0.0759663122857543 1
0.125963541038629 1
0.295867801245454 1
0.305337029833047 1
0.0408422279359834 1
0.182573711478869 1
0.279022984728958 1
0.341729229019657 1
0.185109005333895 1
0.136118431179447 1
-0.00194742641969626 1
0.213402757974629 1
0.415111904826869 1
0.372824782793207 1
0.428574643495741 1
0.0415063292326226 1
0.370989969338269 1
0.225917559093981 1
0.0316881497734533 1
0.212822768964195 1
0.47744683950815 0
0.0796860097576327 1
-0.0161694200655968 1
0.328020761573676 1
0.186161301233329 1
0.00357295503960286 1
0.25085340631007 1
-0.343343687131176 0
0.278066965951443 1
0.298440172439649 1
0.29630809213038 1
0.121991593881424 1
0.487980876342795 0
0.279550250609773 1
0.302672502239622 1
0.12187726115208 1
0.229313060040641 1
0.250848078285187 1
0.403969273433008 1
0.217764215946007 1
-0.0353299408130493 1
-0.016390619613003 1
0.309354798134535 1
0.127710742961704 1
0.0873267328103643 1
0.383131956852045 1
-0.0279018548931733 1
0.190040641165311 1
-0.0266898454135193 1
0.416607434440482 1
0.058692938286636 1
0.0499834143951154 1
0.418442572888151 1
0.0448695593660003 1
0.0509365707035198 1
0.243892685809842 1
-0.00744965978559468 1
0.374697091964787 1
-0.106302612087617 0
0.271924537009737 1
0.198481176181271 1
0.265478375076396 1
-0.0928125747987556 1
0.259473700004291 1
0.490884978542871 1
0.47638116512692 1
0.423619138469759 1
0.139931882472797 1
0.35460367587625 1
-0.0224244884277601 1
-0.173714081690227 0
0.202864986687424 1
0.253203394836335 1
0.465244189855982 1
0.053962488798337 1
0.360991356188483 1
0.00453740740021772 1
0.120235708400823 1
0.19042344324982 1
0.1120414951393 1
0.153223528992292 1
0.278775294264537 1
0.100835919298387 1
-0.0254859042926025 0
0.549307807898906 1
0.141237395081785 1
0.412725746467141 1
0.0319873810977758 1
0.0875741364670502 1
0.0734541991498646 1
0.590517089899791 0
0.406597870847596 1
0.215486984343987 1
0.142702606586525 1
0.260051000131834 1
0.18651613654489 1
0.311477180927361 1
0.453293911600006 1
0.280074044184928 1
0.430834558097816 1
0.0886299960935468 1
-0.0169152333028243 0
0.495346348177252 1
0.523599059795371 1
0.292245880696695 1
0.230543190427092 1
0.353773495537509 1
0.181399421767403 1
-0.0739459192342651 1
0.413640113292301 1
0.0614507427365221 1
0.159354163818586 1
0.12702634059827 1
-0.0350337138935037 1
0.138882634269062 1
0.141614853397115 1
0.00124626164423167 1
-0.0533260157803545 1
0.260114952914213 1
0.21891860309051 1
0.265033249631016 1
0.4161761675675 1
0.208683378456326 1
0.249870333539256 1
0.295231664732842 1
0.36590017490306 1
0.150207316583668 1
0.266530314097871 1
-0.29697725981118 0
0.433022323764687 1
0.332621970156685 1
0.00667332509489612 1
0.0726050729157403 1
0.446012655718347 1
0.193134999808234 1
0.219859022903138 1
0.701832888512202 0
0.114584376274014 1
0.396512083941296 1
0.0239128463362961 1
0.384069768865621 1
0.181765837455268 1
0.275737251968243 1
0.334713983246076 1
0.11124607482056 1
0.324388558110976 1
0.319733337542508 1
0.268290373421587 1
0.194400364794297 1
0.129324384988683 1
0.110620088655955 1
0.308685515435141 1
0.303205435012088 1
0.0365377693192551 1
0.259524573565471 1
0.136121450819309 1
-0.142259972370466 0
0.288677384454229 1
0.317479105603977 1
0.527602845941531 0
0.2743575716496 1
0.403202781663256 1
0.211500572416622 1
0.261143613816118 1
0.345850110359044 1
0.199159837563675 1
0.428992424261384 1
0.0486262875508691 1
0.343075265300542 1
0.284608203208271 1
0.115770123132675 1
0.360403522803864 1
0.105636393546346 1
0.103631763769269 1
0.237699608524697 1
0.146194241907145 1
0.349628774976461 1
0.000581817290345218 1
0.258744320178884 1
0.1039339985652 1
0.354884375038912 1
0.0682642188557055 1
0.0653767880106895 1
0.209985025140695 1
0.322122472284997 1
0.195313506409635 1
0.402449076585136 1
0.30230530805804 1
0.603640342503141 0
0.116117060182498 1
0.345400731773571 1
0.225015826812071 1
0.220976220732669 1
0.0201614873882054 1
0.267230552173666 1
0.26040253815199 1
-0.158824188802372 0
0.000444489414093308 1
0.0534446285498244 1
0.0581248802827084 1
0.214438670285612 1
-0.0116519202978783 1
-0.0159957482922142 1
0.377669159036867 1
0.0456935377384401 1
0.00107322471641964 1
0.102432118783408 1
-0.0463025727397111 1
-0.3741829890299 0
0.319721225994464 1
0.231435367152209 1
0.378458587215415 1
0.181709880419622 1
0.123445587192543 1
0.167226003468811 1
0.625593930766032 0
0.318415280247525 1
0.017045642000308 1
0.352688339220279 1
0.070009810051402 1
0.174307531089209 1
0.261657354232431 1
-0.111041627413528 0
0.14291552105644 1
0.153382358637351 1
0.047515425990935 1
0.214331190003857 1
0.195566628064756 1
-0.0419643196515321 1
-0.12977228461499 1
0.355149780729383 1
0.227686464489402 1
0.174194272570969 1
0.0311368370412064 1
0.245488769610311 1
0.009288809519769 1
-0.0239099156541482 1
-0.237623219296087 0
0.281017002820422 1
0.206904131551283 1
-0.14179610946316 0
0.0241799246644277 1
0.0254290991433864 1
0.246984311264035 1
0.19544264381124 1
0.367406167371298 1
0.271401187105625 1
-0.166084531124813 1
0.149234052687737 1
0.0201746439594873 1
0.284143010729318 1
0.229097744886767 1
0.244333803441831 1
0.178888286459306 1
0.126121831890077 1
0.197237348044309 1
0.492266036964677 1
0.424470872769909 0
0.161673431627783 1
0.100236712894097 1
0.110969345393792 1
0.130066370501893 1
0.171232686148759 1
0.244881157015746 1
0.431745120421693 1
0.0310330180814614 1
-0.157843531007461 0
0.171296043707425 1
0.267072407777893 1
0.264545399764287 1
-0.0424341902171164 1
0.403589306469382 1
0.57225732167222 0
0.30409758352047 1
0.173093638940681 1
0.378132677017585 1
0.210548133067285 1
0.291761406993915 1
0.304398971614816 1
-0.0273185784111676 1
0.427156084135741 1
0.0850953050622487 1
-0.0655795356379333 1
0.169922061126936 1
0.305188444519598 1
0.382664178226423 1
0.296810574091122 1
0.118586028727181 1
0.365874523006106 1
0.222599610581312 1
-0.0882147442229439 1
0.131153183498572 1
-0.0883582594317513 1
0.110099604251951 1
0.148039381977735 1
0.256216943436893 1
0.197119397008182 1
0.0235241081053804 1
0.0439340103459817 1
0.0684109996700191 1
-0.113141026780802 0
-0.0629646559236092 1
0.163956509424622 1
0.124410345481794 1
0.569297406778648 1
0.432787376177573 1
0.256756994342367 1
0.295731295181121 1
0.04269187180453 1
0.0991415054844247 1
0.314240081498397 1
0.396333905606956 1
0.52920616421261 1
0.139081606941624 1
0.404501290712704 1
0.163921171411067 1
0.291781989808113 1
0.111407449903837 1
0.353708007524751 1
-0.0453197859216168 1
0.216652238689835 1
0.200341825615298 1
0.0396555605390789 1
0.382541520840001 1
0.0257231712153703 1
0.332417508172795 1
0.664512718684075 0
0.271676885204778 1
0.207993816811674 1
0.463105535032741 1
0.108647478511418 1
0.332964767887741 1
0.108107551580571 1
0.236186579977219 1
0.360735836501934 1
0.0570511364960892 1
-0.147753176377974 1
-0.0522327429148939 1
0.248520038051241 1
0.095820320450616 1
0.308714872226706 1
0.4376985250006 1
0.2149154463501 1
0.254652702778885 1
-0.0522476592700607 1
0.464684461293948 0
0.0476204780691084 1
0.430053286028353 0
0.0879168412555545 1
0.118464275891803 1
0.500314878124184 0
0.152881396215232 1
0.221992836477894 1
0.194664084086134 1
0.418148509450469 1
0.311169512946778 1
0.443680811489751 1
0.284243812598759 1
-0.0109666325547114 1
0.143394784593132 1
0.150767435466742 1
0.217898171772458 1
0.376626577744597 0
0.354541353132106 1
0.201628700918356 1
-0.0484783861511729 1
0.376618498128824 1
0.276307302307742 1
0.546069031905766 0
-0.132420611248579 0
-0.220155343625883 0
0.106278051548633 1
0.297004451508682 1
-0.325495269189299 0
0.304955945453151 1
0.521952085635659 1
0.0973266891333435 1
-0.0731622920147873 1
0.265395587840988 1
0.125872440562367 1
0.0130503084734081 1
-0.0560775819812603 1
0.0327400923656631 1
0.18080652144019 1
-0.0480557211780962 0
-0.00366769689252441 1
-0.219983476903161 0
-0.0231755764049037 1
0.539795742116651 0
0.205076175907978 1
0.174155312409059 1
0.0549856514345242 1
0.239807016428566 1
0.301003692488082 1
0.0344636695250489 1
0.224587312312887 1
0.397376955171444 1
-0.15770776166167 0
0.28850545216377 1
0.463628554463462 1
0.364422622401474 1
0.561339788077235 0
0.227863823528078 1
0.387339936517971 1
0.0912149915894115 1
0.351134825461489 1
0.385664520976305 1
0.241954867818231 1
0.0891856747173799 1
0.0799428891264966 1
0.30195454430395 1
0.274850134865868 1
0.1080734927766 1
0.46343807257024 1
0.430273804555123 1
0.248679090600953 1
0.314552976982975 1
0.187505641187537 1
0.0345033065399009 1
0.179551570767517 1
-0.166064799610553 0
0.0838742159608009 1
0.198755579174818 1
0.172905054086044 1
-0.185077227476975 1
0.192345132375177 1
0.351839529478629 1
0.355009619251069 1
-0.192719550092433 1
0.383601529388239 1
0.187379671450352 1
0.356343159367679 1
-0.131506259253192 0
-0.205287144946646 0
0.26542087476011 1
0.253547182749361 1
0.255343566929652 1
0.395750465199861 1
0.166752628633339 1
-0.0794599391310679 1
0.0876486645588072 1
0.0262998363290916 1
0.0834811931161529 1
0.230453416238786 1
0.321719610338634 1
0.335563898763202 1
0.0236658806225221 1
0.355817715631757 1
-0.0199746319078648 0
0.154435277172519 1
0.206788160122438 1
0.456020232408247 1
0.263568829499093 1
0.24968018283722 1
0.104602802065991 1
0.0106303876758398 1
0.564234847268376 0
0.097485089640143 1
0.387275248260095 1
0.0391387968862165 1
0.126397877442417 1
0.413275990363172 1
0.19022309417399 1
0.314162976797054 1
0.159049902002515 1
-0.0545866857597886 1
0.286774366639853 1
0.193246997714949 1
0.142069781883078 1
-0.0643249776254194 0
-0.096612308283771 1
0.14232793655421 1
0.30124517252393 1
0.122741711062775 1
0.404799403871802 1
0.222747894522514 1
0.132867382748304 1
0.0768078932562946 1
0.0794751539833393 1
0.12532518188805 1
0.34622965714308 1
0.484457087241549 1
0.404057532366824 1
0.253365517851568 1
0.326278194464653 1
0.0930006042244878 1
0.132358889108158 1
0.0754936618331461 1
0.338650708000903 1
0.174437714668919 1
0.0205223153339466 1
0.286868185106433 1
0.0451058776140849 1
0.0609960144777153 1
0.130798897967755 1
0.31572600784661 1
0.149287845660384 1
0.335161724257252 1
0.289446716710078 1
0.442822805260069 1
0.351288569688199 1
0.526958192885372 0
0.0879916442666431 1
0.124538164813117 1
0.217824865593898 1
0.45823550766515 1
0.0658852162051626 1
0.294304858852557 1
0.35476838943788 1
0.200673288360109 1
0.00734781126564462 1
0.0103799082206736 1
0.848294056403826 0
0.226849157377078 1
0.513407736622531 1
0.325052230793881 1
0.389900957317014 1
0.257320438623776 1
0.0614528425957308 1
0.421274400699501 1
-0.197671668909838 0
0.405039362938063 1
0.654494169396269 0
0.146987859743827 1
0.108521210324898 1
0.161360532613607 1
0.136387657995318 1
0.405123848024354 1
0.48374741035819 0
0.328128809002056 1
0.236661386503219 1
0.0723212221398493 1
0.144495122261783 1
0.389804092118548 1
0.288419771513368 1
0.156828879160304 1
0.0532824058632704 1
0.37182552813543 1
0.270526292756719 1
0.0617569320183028 1
0.46896742482264 1
0.183466913473741 1
-0.0235606336490207 1
0.157253599475852 1
0.14650204439093 1
-0.128865952571949 0
0.289712137314589 1
0.418629704743205 1
-0.0281087128452004 1
0.204509127834699 1
0.428708194025169 1
0.163584455554078 1
0.28577863928339 1
0.377601051839895 1
0.272131453210257 1
0.0252651908069203 1
0.053959192316739 1
0.439478250885926 1
-7.10583544052817e-05 1
-0.162391483184353 0
0.136280934421581 1
0.194575607413298 1
0.355987437625546 1
0.112625664851755 1
0.389507485435881 1
0.403307836379155 0
0.0148384382310894 1
0.20794522670824 1
0.0800967889509704 1
0.377584759219003 1
0.325684239592221 1
0.264979311764549 1
-0.0874359262430836 1
-0.0992730195225794 1
0.386007506552937 1
0.305073923643691 1
-0.259176350656038 0
0.276535028485416 1
0.124475976011956 1
0.316338815086173 1
0.332986587431289 1
0.235537620338299 1
0.0115546030358921 1
0.199955005462117 1
0.230978356744537 1
0.498420029441372 0
0.102886181424746 1
0.0449288303589507 1
0.258210959947587 1
0.0983588331081543 1
0.259316816493593 1
0.287913604143506 1
-0.0769597124596088 1
0.164081222627325 1
0.034008337712857 1
0.369417465449863 1
0.326967555097021 1
0.039154840249993 1
0.122342456581498 1
0.159897709926165 1
0.0374968525530698 1
0.33558965198514 1
0.422661085070183 1
0.260823822253704 1
0.383727470029389 1
0.0894603125362203 1
-0.065003483667526 1
0.452624317064734 1
-0.151284365295728 1
-0.057652026955564 1
-0.0978488728430146 1
0.124119183262218 1
0.102677911713917 1
0.389538973186213 1
0.27762538993243 1
0.0471416295489565 1
-0.123411506793981 1
-0.200525456378136 0
0.313123370324191 1
0.183450350586301 1
0.0541519224807255 1
0.182774284759453 1
0.447004647143392 0
0.341796991623176 1
0.416993421576274 1
0.302221328962064 1
0.127819931526874 1
0.125276193865308 1
0.145910902718723 1
0.207512996817855 1
0.309341603663292 1
0.0399415660948919 1
0.00703590483723106 1
0.219937101745264 1
0.08319091656064 1
-0.0566988901225969 1
0.288681845229861 1
0.0902629521079959 1
0.145464711637249 1
0.468901259804116 0
0.147727618425331 1
0.158549385346624 1
0.472130655300392 0
0.536556521715909 0
0.204736381934642 1
0.070452375416805 1
0.0634367692575738 1
0.307807788628096 1
0.457831973897147 0
0.0897854897466945 1
0.178431406572809 1
-0.0752480662611788 1
0.0924217320934615 1
0.410271515932101 1
0.231530874134543 1
0.283016762379352 1
0.312768138768483 1
0.0965842614637001 1
0.6230649608831 0
-0.188491032589557 0
0.258815761655743 1
0.059559195556261 1
-0.053168775682639 1
0.0494109737964449 1
0.254595453087111 1
0.20842971719137 1
0.189360260341224 1
0.0169384311141657 1
0.712713264792101 0
0.241287317629244 1
0.315820782092312 1
0.365450147398001 1
0.169295427642428 1
0.208230035929118 1
0.307354544996244 1
0.493399429088683 0
0.165995427474967 1
0.0383890559951424 1
0.717176718963659 0
0.071249617083455 1
0.11987267462343 1
0.135522394393091 1
0.119522959051377 1
0.111724561485637 1
0.070133656826034 1
0.0971561158316996 1
0.184855792837526 1
0.0651876458941535 1
0.36127736630769 1
0.18444700863984 1
0.033273899341769 1
0.446170712604639 1
0.114103618547988 1
0.161442293720565 1
0.0878143987697025 1
0.133345035280685 1
0.0993919313016467 1
0.0648943158478303 1
0.235858441772049 1
0.019454521534313 1
0.262476028878715 1
0.23726721020278 1
0.198706731566346 1
0.0729142292623151 1
0.472817088377974 1
0.0767268810760799 1
0.185627849205805 1
0.27127811039559 1
0.0306742008740853 1
0.231385999774302 1
0.460657781017911 1
0.20153165370193 1
-0.0950889921547323 0
0.275043124463912 1
0.269709224389454 1
0.387043999515324 1
-0.109598600720418 0
0.0778898369407449 1
0.264500297455149 1
0.224305707559168 1
0.560012706702009 0
0.301704233844354 1
0.38157244308459 1
0.0627900603014865 1
-0.142365367895672 0
0.381634554298069 1
0.280248063582206 1
0.288846346147132 1
0.319599452854708 1
0.219420606739775 1
0.54338716301166 1
0.150177343715923 1
0.33579789974358 1
0.0585395200777292 1
-0.150437153251704 0
0.488397946804307 0
0.121581604933882 1
0.126329026615389 1
0.276541857556984 1
0.235116871219074 1
0.161359834438968 1
0.370449092896468 1
0.384175948545932 1
0.342349781698817 1
0.127413424932597 1
0.0863253420273267 1
0.353099612265417 1
0.129262005488718 1
0.19292317117213 1
-0.0729969224455401 1
-0.00567437972865179 1
0.451789019620754 1
0.422935685018541 1
0.18424427402482 1
0.197366830740532 1
0.139782214600667 1
0.288304505920179 1
0.202981034999008 1
0.241048135965131 1
-0.0608976458698424 1
0.486598759262324 1
0.0591097483082281 1
0.33710125162741 1
0.245722210833128 1
0.140647360428748 1
0.240640422667865 1
0.595563312418998 0
0.0391970312124931 1
0.236324285314701 1
0.241397000454937 1
0.288461230725331 1
0.0573732128866369 1
0.449927242895897 1
0.502796191510129 0
-0.0173177203021008 1
-0.0102436786632978 1
0.469833691177356 0
0.472267862182874 0
0.252585627770571 1
0.0385149516383908 1
0.333229250183321 1
0.0149057735937273 1
0.435600600040972 1
0.0847011404395557 1
-0.166677135474397 0
0.450518694211488 1
-0.0495833653485073 1
0.162308073410261 1
-0.0138067716205523 1
0.225686245170994 1
0.240039396954995 1
0.185114990698762 1
0.502114023971861 1
0.0460401784598759 1
0.0745136725358422 1
0.247505172261146 1
0.0714753203505797 1
0.430080631899416 1
0.149334309712797 1
0.322824499276886 1
0.440926055382316 1
0.15364381865012 1
0.149556323227181 1
0.260227646759081 1
0.0655916580366414 1
0.400980584201276 1
0.0883551949852609 1
0.352616953294825 1
0.0784306480607532 1
0.247476889509467 1
0.198733873065492 1
0.32481056802144 1
0.294781875472617 1
-0.128504382397724 1
0.243341914105728 1
0.234344942473026 1
0.233083422895853 1
0.142206186139443 1
0.334358299295453 1
0.265949353414546 1
0.223340756002674 1
0.384823205703632 1
0.303818327613839 1
-0.0719197123340117 1
0.213254058712849 1
0.270683054268177 1
0.158516209190596 1
0.401144142563012 1
0.0612343632620031 1
0.463163727633218 1
0.329873908935343 1
-0.322885116972104 0
0.084451061127952 1
0.0078360831486762 1
-0.0843316223098238 0
0.418334177842582 1
0.255448788160087 1
0.614886696067383 0
0.263338672411768 1
0.244770187164079 1
0.175528563718506 1
0.489373054161981 1
0.0456401767850037 1
0.0745436862381144 1
0.0819815644566694 1
0.100098088937079 1
0.207299542407997 1
-0.166391345305394 1
0.272607408971796 1
0.158751861270676 1
-0.0453415907875535 1
0.522802685057598 1
0.272182247843066 1
0.20635923857543 1
0.112743111925457 1
0.228877504797301 1
0.0459680319991633 1
0.405848177521177 1
0.26038272038979 1
0.117594569923035 1
0.109877227735076 1
0.0633735022132074 1
0.284015028923332 1
0.226828658176823 1
-0.0496747426025301 0
0.253421451476946 1
0.139665414674608 1
0.00474024032528318 1
0.192193349214854 1
0.229531853373471 1
0.308679924793939 1
0.506673435944774 1
0.261992661028432 1
0.208574460777548 1
0.114876571541573 1
0.368294695441727 1
0.0870584624037058 1
0.0385060268922801 1
0.139498021215755 1
-0.00352802126317336 1
0.401528649443248 1
0.268462338224239 1
0.160356906101043 1
0.24538637845998 1
0.114595091534079 1
0.307404842060135 1
0.443687410001598 1
0.293446581148999 1
0.285015140086488 1
0.425846019316624 1
0.249559772273235 1
0.250171606506127 1
0.427638511331815 1
0.408762603621905 1
-0.205699231057971 0
0.245445103455209 1
0.273016515570865 1
0.145322330602942 1
-0.0549197856288486 1
0.25476558732673 1
0.218010057791108 1
-0.0140966906093069 1
0.352081510957838 1
0.0149462264813412 1
0.154573983653093 1
0.0769125035157983 1
0.210368478005951 1
0.239053272625979 1
0.261661301629219 1
0.0267685361912241 1
0.466055683301429 1
0.092444153167175 1
0.259811343987083 1
-0.280065363264399 0
0.201610285192768 1
0.493403852545247 1
0.133784341422086 1
0.133704849533784 1
0.0686937351777533 1
-0.111252507611735 0
-0.13413257627748 1
0.0766466242755282 1
0.557990683087761 1
0.256505732455679 1
0.268429131045967 1
0.045498008679572 1
0.137834687038146 1
0.158006619219213 1
0.183901494202382 1
0.497017546253415 1
0.260330250112212 1
0.388726974490498 1
-0.0464793534078897 1
0.528312297747443 1
0.00845815623468505 1
-0.00388397505419896 1
0.0924180269819216 1
0.20075883025506 1
0.207510084794302 1
0.36527206204633 1
0.0359256128421057 1
0.166827180178454 1
0.273139358337273 1
0.344978810535783 1
0.209319051746207 1
0.334611272007227 1
0.288818055504049 1
0.306581530900728 1
0.22136878113439 1
0.397427487776706 1
0.058087668105628 1
0.213591143360557 1
-0.256259364197612 0
0.523517749534929 0
0.071238792547072 1
-0.0703831681972528 1
0.177594857769805 1
0.123166674075209 1
0.145736597718408 1
0.310384130345555 1
0.317619098933419 1
0.162809602292526 1
-0.00482077487982207 0
-0.463201831002419 0
0.0855162178537322 1
0.314305074943937 1
-0.0275693597103262 1
0.0943453587085718 1
0.108818994541992 1
0.12796346558608 1
0.407841743918428 1
0.00537447045263514 1
0.977696501076767 0
0.171629541721267 1
0.492916584704291 0
0.0696858410228261 1
0.18604175741038 1
0.155466432349723 1
0.0190845761379614 1
0.0450168882847336 1
0.266349459253912 1
-0.156908720229085 1
0.354457696576049 1
0.445593512264635 1
0.420239509342347 1
0.120652102658983 1
0.262482065961015 1
0.111751634313944 1
-0.152486604965021 0
0.25398781565607 1
-0.645633292660186 0
0.206272266102976 1
0.282965545393114 1
0.168484282188814 1
0.144948267706247 1
0.0564539752528544 1
0.372105006454309 1
0.199850600504247 1
-0.155659356037869 1
0.374925214068049 1
0.0418443190365577 1
0.16020554454341 1
0.416319257942105 1
0.187964570659294 1
-0.0199986208028463 1
0.567099572496162 0
0.235879836947328 1
0.138371500816842 1
0.0959561961201803 1
0.0255291325893329 1
0.573781897360096 1
0.230457109404809 1
0.168417858405602 1
0.371502764184313 1
0.235376431263067 1
0.164552529705824 1
-0.046098155017552 1
0.493718166343579 0
-0.044393486809383 1
-0.0238995764986544 1
-0.157014208489172 1
0.141180467350039 1
0.304937428323281 1
0.178342756958269 1
0.468634107403761 1
0.338407974229027 1
0.3682872962164 1
0.343769985186079 1
0.238337669018903 1
0.232436875431455 1
-0.0930598566884587 1
-0.000688516388258165 1
0.245572975523565 1
0.301091282921199 1
-0.139562733617577 0
0.431964344368794 1
0.0273498345942932 1
0.00896679608493011 1
-0.195129984056608 0
0.348693860539786 1
0.130522688474621 1
0.186019520488525 1
0.419314873440754 1
0.534640206032905 1
0.215086099956458 1
0.1381676342921 1
0.30809966923579 1
0.396927188286322 1
0.233438280791714 1
0.110363037792296 1
0.0709442867180454 1
-0.134461937864226 1
0.212849412855107 1
0.315054084662016 1
0.260218911346012 1
-0.18615996451933 0
0.281388091096098 1
0.351376885514218 1
0.351990450704112 1
0.130971309316778 1
-0.00852092549506686 1
0.302332066717727 1
0.61174723139946 0
0.0311827124095073 1
0.327043522963683 1
-0.104939652569632 1
0.287655665958126 1
0.104141056953545 1
0.321462046222127 1
0.165096487597133 1
0.0150271415354283 1
0.10505953757987 1
0.308417628248753 1
0.262690493206823 1
0.0437568595219582 1
0.114178150893584 1
0.547889719159086 0
0.0712192739624995 1
0.308694155852942 1
0.187368908274177 1
0.160713024183443 1
0.128075725246913 1
0.0431817127371341 1
0.277227468212039 1
-0.070870287789387 1
0.134574073479408 1
0.450022994064918 1
0.174955953003993 1
0.334047013525233 1
0.274984433658928 1
0.0740732111838782 1
-0.0883789665137529 0
-0.00325153805246827 1
0.111095051082947 1
0.410786008217057 1
0.30073173518352 1
0.284213420997749 1
0.280866385851307 1
0.0952084871171192 1
-0.0233305315615555 1
0.13772602650028 1
0.312560972572175 1
0.187999511959032 1
0.267210770832882 1
0.214860910530532 1
0.224698424004331 1
0.227473680611348 1
-0.0753416921500679 0
0.268335587651251 1
0.0570415460828133 1
0.0588497880524204 1
0.121339159363638 1
0.153878764718302 1
-0.198778581286281 1
0.267696732766888 1
-0.149169521314301 0
0.119597983151799 1
0.334971220842895 1
0.29535060533498 1
0.106962331092255 1
0.275194618996204 1
0.0429911577990978 1
0.284392287637805 1
0.290561673643326 1
-0.01660774250268 1
0.0922737563715284 1
0.179710684844444 1
0.141691113376961 1
0.206970237583126 1
0.0120063255752972 1
-0.00187487555200098 1
0.526529231906214 0
0.0709260946724513 1
0.179869196282177 1
-0.0281430110374415 1
0.417290263350402 1
-0.100581054515717 1
-0.130092897042929 0
0.603800880054328 0
0.208823160925371 1
0.181359173137261 1
0.126130865748855 1
0.103088653575529 1
0.0608984946556403 1
0.1047071773015 1
0.306118766027428 1
0.212112586278433 1
0.105061350375188 1
0.560693767083945 1
0.458095834375931 1
0.0186369413960766 0
0.440160395594083 1
-0.111774056759985 1
0.227920757991143 1
0.306802652782571 1
0.350517574421549 1
0.142772384829191 1
0.309509086074665 1
0.0184611269158128 1
0.186331981035504 1
-0.311884282239663 0
0.175349552114028 1
0.320941545783795 1
0.104973172363748 1
0.329822509296229 1
0.390101655030067 1
0.0501607437075184 1
0.211657602414323 1
0.185139805645114 1
0.278724216445655 1
0.229913070980395 1
0.262590953608433 1
0.333719231636134 1
0.166491023180717 1
-0.177217848622568 0
0.29857032185392 1
0.361476931863925 1
0.0143466573851091 1
0.0466489628070109 1
0.501004689534436 0
0.554747383150046 1
0.0888554426391271 1
0.58265633130487 0
0.021775040162932 1
-0.0903113837301433 0
0.458882676782643 1
0.136260709615225 1
0.256088525594774 1
0.233728413607477 1
0.111365222190464 1
-0.0138275961845962 1
0.179210650448373 1
0.213885945892357 1
0.169131780229263 1
0.228868451951478 1
0.26346179256798 1
-0.05286701451033 0
0.434396307200546 1
0.113580535596322 1
0.386969058770929 1
-0.0330433209840536 1
-0.178322875042102 0
0.350052589851596 1
0.122534533572745 1
0.411795594472504 1
0.327089901523406 1
0.310530368542636 1
0.322939698663263 1
0.0854627235280278 1
0.159697577172684 1
0.0008408411092646 1
0.494690968987615 0
-0.057255980545421 1
-0.0392790324607033 1
0.197779560406837 1
0.43253407444913 1
0.0659468280872124 1
-0.0183732314217378 1
0.166813437598797 1
0.112848531413085 1
0.559397486963832 0
0.255231117207825 1
-0.0131032316513609 1
0.34140432364993 1
0.143382645018651 1
0.0410236902893857 1
-0.0333034878070467 1
0.313396066856045 1
0.317380254248056 1
0.426228307212205 1
0.170422978734957 1
0.203403228093153 1
0.568426918213315 0
0.26089487657 1
0.0322715920422929 1
0.127949000597936 1
0.420968520483465 1
0.271851989836355 1
-0.0341316301389888 1
0.145404369304085 1
0.244857301412913 1
0.368719594712348 1
0.378643440118957 1
0.312075182033952 1
0.15729819446331 1
0.323575062199176 1
0.488678002259155 1
-0.0863502674196784 1
-0.153062956454385 0
0.451769388105232 1
0.349258828929318 1
0.21885022855759 1
-0.0024096405708998 1
-0.0522849774077336 1
0.438946711836223 1
0.383613694522767 1
0.247663393577999 1
0.0482112635445497 1
0.226624402236835 1
0.114400606880886 1
0.338803546562505 1
0.517130944531422 1
0.181791560295249 1
0.44251753155516 1
0.445197939239334 0
0.130029451505543 1
0.219147313778222 1
0.136575945066677 1
-0.0201733232589307 1
0.211315549082237 1
0.250224813101794 1
0.35147503984782 1
0.405600299385223 1
0.406109289681722 1
0.120037654340557 1
0.236184153344083 1
0.229586674161286 1
0.392007719727173 1
0.416630365398599 1
0.316457853900345 1
0.588366250283094 0
0.55866158828134 0
-0.201040722956591 0
0.163911255371785 1
0.436064057694603 1
0.25185830019331 1
0.0103830025901109 1
-0.0418763749062492 0
0.352050074474032 1
0.142132441390122 1
0.0469159493696817 1
0.0769086262183001 1
0.138964462494604 1
-0.000909007077167442 1
0.204694959561947 1
0.159389450062137 1
0.0605775807836049 1
0.306319180639235 1
0.118306543637542 1
0.530383522543194 1
0.096644528655386 1
0.184729551554533 1
0.485243675955349 1
0.198366968023779 1
0.267680533111279 1
0.490241876365548 0
0.376876257303331 1
0.195970578523995 1
0.131358337049082 1
0.445685698411885 1
0.207000386724289 1
0.268170111044206 1
0.0728815842755389 1
0.0489887628678093 1
0.184561447921795 1
-0.0484986305667121 1
0.114166725143931 1
0.295916701391693 1
0.422101204280937 1
0.205980089357678 1
0.181647152996785 1
0.156161268642039 1
0.326903017163567 1
-0.131727564599435 0
0.536388998312626 0
0.0363120171637236 1
0.099543609953109 1
0.510471878127391 1
0.16385515322804 1
0.0674272545038617 1
0.316104017177281 1
0.304816230659137 1
0.137060999613366 1
0.227384743381221 1
0.27263870802607 1
0.0260171456923889 1
-0.0112847905587089 1
0.42161694813206 1
0.208741154426127 1
-0.148236978388186 0
0.288164900038236 1
0.19272257654158 1
0.182043558221281 1
0.174291771165327 1
-0.0627154902968529 1
0.366855530235329 1
0.639245280724788 0
0.107724351375088 1
0.0547737615108064 1
0.35855020221627 1
0.0773927488713442 1
0.35975786738186 1
-0.000628055270645481 1
0.092120536719991 1
0.0563123945782998 1
-0.137941468182296 1
0.155727115013941 1
0.31232335833857 1
0.153198743446591 1
0.0415879239880132 1
0.319446916360589 1
0.340271458977705 1
0.127331242103186 1
0.360218817565017 1
0.276361664871063 1
0.100815376894685 1
-0.069122499614869 1
0.185971038829189 1
0.280035237125156 1
0.25786130040224 1
0.0259196948680062 1
0.453986012158309 0
0.294645802398177 1
0.177841812412109 1
0.221390393424165 1
0.149348953748795 1
0.418440828713676 1
0.278946427474211 1
0.155816137354605 1
0.201111599260264 1
0.0405424829924226 1
0.248780542144872 1
0.401238168932807 1
0.315177536594778 1
0.234716997760125 1
0.350346702616529 1
0.273183513043214 1
0.26503315227803 1
0.00210590840137028 1
0.149236875150485 1
0.314669757333621 1
-0.474203259522818 0
0.41169130049682 1
0.269462887648919 1
0.170006725833593 1
0.458826361653912 1
0.395404840898056 1
0.0583203409544684 1
0.523288907166475 0
0.0281615137496741 1
0.207292975347637 1
0.325127583428597 1
0.329168534833298 1
-0.00477980167812467 1
0.199249394353471 1
0.284674879470065 1
0.124977614794632 1
0.490396704155982 1
0.259134668033518 1
-0.0243434943744079 1
0.565446180442531 0
0.036981424980321 1
0.131012823281341 1
0.384187993046345 1
0.299750250033135 1
0.294307142778415 1
0.26110960612952 1
0.0692922756758881 1
0.188347559899641 1
0.226370870279101 1
0.204193852823658 1
0.293821316083016 1
0.2800390472992 1
-0.128518839877878 0
0.160557909374504 1
0.256092610338373 1
0.178573122513919 1
0.153627672867159 1
0.501691519367384 0
0.409930989398711 1
0.266727216895678 1
0.0929803786920459 1
0.0170359405034018 1
0.318607670006513 1
0.396467942105255 1
0.681955854793114 0
0.338280205907522 1
0.258542924086268 1
0.334801490088552 1
0.223553669262814 1
0.266412848206849 1
-0.0300394902256471 1
0.0958761279431005 1
0.243327095106536 1
0.413983346477333 0
0.232132355414189 1
0.270738958792946 1
0.258117886584476 1
0.318046010380141 1
0.0526231101738109 1
0.171977210311192 1
0.015623478733955 1
-0.132731695422273 0
0.162315534914124 1
0.269314516788164 1
0.312854756323786 1
-0.229874788166575 1
0.167626157256873 1
0.15884067854739 1
0.0340908590441572 1
0.406233523580607 1
0.174474212769866 1
-0.0171139875983165 1
-0.0616180340858837 1
0.511717967291508 1
0.119458649686938 1
0.352488943774987 1
0.572837036376016 0
0.0105845322986717 1
0.275846214341139 1
0.12950500228545 1
0.214215950663532 1
0.31019347695476 1
0.445769961716587 0
0.153252636830712 1
0.103181142296191 1
0.140012105820293 1
-0.074824098027042 1
0.132082442908153 1
-0.046940133666496 1
0.0847738017655103 1
0.0981433246469915 1
0.165474147199984 1
0.348708880824924 1
0.192561444123022 1
0.230271723109509 1
0.207356063669576 1
0.14649992548248 1
0.416798875108846 1
0.122899550563135 1
-0.0656622399930173 1
0.292159542561057 1
0.455265527646643 1
0.310515724622315 1
-0.014460464133782 1
0.215522267742142 1
0.388698320018525 0
0.418588660201876 1
-0.0290058968247653 1
-0.00536832951970517 1
0.375084004439973 1
0.265012720517409 1
0.139222700232644 1
-0.00229472550536074 1
0.139446102061558 1
0.232179934577525 1
0.383582877559161 1
0.317832143227597 1
0.495790975617247 1
0.456619549287118 1
0.261167815347104 1
0.359333074887181 1
-0.153103897702016 1
0.116527343818879 1
-0.0396281053498217 1
0.406639468999666 1
0.233477024991178 1
0.0253525972818337 1
0.225777780701887 1
0.191331606580441 1
0.00182186438679492 1
-0.0373657963886014 1
0.287318757343606 1
0.350436932300505 1
0.1055687849774 1
-0.0486237177027618 1
0.111458535541156 1
0.486383461948273 1
-0.0851338469337633 1
-0.0520610004117136 1
0.00178252022868829 1
0.29672710412962 1
0.0674770850229709 1
0.495830024472125 1
0.330866083810594 1
0.290408251635152 1
0.402099760087609 1
0.306516834556328 1
0.380195927282754 1
0.222815516757605 1
0.340783129031635 1
0.182658146416402 1
-0.0375526774830903 1
0.185278144623919 1
0.215016779774869 1
0.412833677975198 0
0.119933989519326 1
0.275751559752492 1
-0.0562664883298299 1
0.144058122141342 1
0.202951861023554 1
0.0613030753570138 1
0.0392851225594105 1
0.0385455168240357 1
0.286550120942731 1
0.190794153674643 1
0.258371921421601 1
0.350921611506123 1
0.0639624173347575 1
0.374814010220101 1
0.207776896413963 1
0.129858703609582 1
0.0808494916373562 1
0.347140869723641 1
-0.0496430445349654 1
-0.0665079977122543 0
0.270523371807629 1
0.444874048784537 1
0.369188890848033 1
0.381206048779641 1
-0.00300129436012774 1
-0.172891900287726 0
0.289854204274017 1
0.368598778597732 0
0.386273613515051 1
0.049814033755995 1
0.403474892709702 1
0.0522472959185637 1
0.148776059343918 1
0.219710062812033 1
0.266356308821384 1
0.216469646312679 1
0.326910862873523 1
0.0445351310356991 1
0.427006584693723 1
0.298873348583916 1
0.167012329750041 1
0.200900161102471 1
-0.215958616516026 0
0.0538684791246887 1
0.156413390307337 1
0.0605378526577567 1
0.44126830284055 1
0.498205316826892 1
0.518591322315382 1
0.386443651303329 1
0.577278338035278 0
-0.0432624325179084 1
0.423891760170474 1
0.32346862388169 1
0.060534989048423 1
0.148127093152457 1
0.577439691107255 0
0.270139431030042 1
0.250413902041613 1
0.272554394411526 1
-0.0420695769250232 1
0.257797196583227 1
0.479535231103109 1
0.687232134361954 0
0.229845331292835 1
0.304147148818482 1
0.169485932419196 1
0.293165136738063 1
0.25879434671888 1
0.311094848924503 1
0.0173608728046202 1
0.187357919305924 1
0.447433200377348 1
-0.149823142651864 0
0.365872299489312 1
0.136179343791293 1
0.179618494722358 1
0.0933004689701543 1
0.254719655550193 1
0.220583037403932 1
0.153483161173342 1
0.475114557133827 1
0.357820372097955 1
0.121519746795758 1
0.456771714710969 0
0.207048346613919 1
0.340391037605814 1
0.323724343979222 1
0.576298730491141 1
0.0965443927144174 1
0.155845904622187 1
0.496826982452935 1
0.0700644862185606 1
-0.161061759497414 0
-0.00348060972363547 1
0.541882581368884 0
-0.0523488225630801 1
-0.034923435737699 1
0.320962554644643 1
0.113349879209492 1
0.400257412919623 1
0.0322174851024347 1
0.0181975349814549 1
0.23707203050746 1
0.178537353312718 1
0.176523854714455 1
0.180443287447554 1
0.246771945685049 1
0.341353322498699 1
0.24957314910253 1
0.475578814996213 0
0.681769905507784 0
0.340914017130544 1
-0.134162409603931 0
0.299283866546202 1
0.411718469691369 1
0.220765441214682 1
0.0869860474285493 1
0.426565681585988 1
-0.00620040948140134 0
0.108906474859488 1
0.430426551177496 1
0.278208423537077 1
0.246238938516405 1
0.277112738863864 1
0.78652489133403 0
0.176756535206338 1
0.318184014222748 1
0.0188682919216727 1
0.0245183897415789 1
0.0447156751741958 1
-0.250644696575451 0
0.296623096557385 1
0.377803219359651 1
0.429056354909259 1
-0.0891780004166049 0
0.237433100548508 1
0.207841075374097 1
0.192925648143592 1
0.258624198372887 1
0.11072683307426 1
0.165363649624934 1
0.0611216694983906 1
0.311318108421022 1
0.1257888808412 1
0.210674842418316 1
0.464296684407139 1
0.259240525207247 1
0.105152603209781 1
0.1912174392825 1
0.0732548835090964 1
-0.131775646501889 0
0.147090986078794 1
0.206112296924146 1
0.343788547590957 1
-0.186837674645626 0
-0.136583690828353 1
0.0149047173730451 1
0.0835830413996473 1
-0.150403040029662 0
0.534799502919068 0
0.176084268965064 1
0.132046700602557 1
0.333913470409785 1
0.381246737429997 1
0.229221808665208 1
0.301105195879918 1
0.186822173850567 1
0.371835386556268 1
-0.0418769256274282 1
0.32303359089541 1
-0.20958255271877 1
0.213534635651321 1
-0.122150638462781 1
0.165654333782476 1
-0.087627465185586 1
0.401003340938577 1
0.0842966769630092 1
0.180262723294312 1
0.376715327317923 1
-0.0655676448379885 1
0.084959769726538 1
0.410867863812724 1
0.38661973247656 1
0.186991063897288 1
0.455066476979756 1
0.130182575308397 1
0.223384656946977 1
-0.0611922284160669 1
0.378993182648245 1
0.332229044797077 1
0.38558959879582 1
0.185896921876503 1
0.295343134043211 1
-0.0421465793470611 1
0.0901116686937102 1
-0.186508281879188 1
0.197732776415754 1
0.0261812518895175 1
0.00954772564174441 1
0.0184975797194982 1
0.177903533596949 1
0.39519095079184 1
0.0523461620871204 1
0.211527818622632 1
0.235853850760677 1
0.350016734734092 1
0.286485166501436 1
-0.191938710449923 0
0.249518948804557 1
0.354011440914863 1
0.35514101363872 1
-0.0827437714625247 1
0.363170790052786 1
0.205396458894841 1
-0.11387625556536 1
0.464394876872735 1
-0.0726500081962699 1
0.267478727327102 1
-0.141367513524933 0
-0.116877237660764 1
0.3704550156247 1
0.319504448320555 1
0.0680854785363648 1
0.223878366253973 1
0.301230105483527 1
0.395105923349824 0
0.282708152031729 1
-0.147265034493123 1
0.106537187731697 1
0.0490484770323732 1
0.110742964654769 1
0.226788805383394 1
-0.135970418113946 0
0.256413991765047 1
0.208291276040958 1
-0.27232889421665 0
0.605313257649153 0
0.376791744217949 1
0.0711734254135468 1
-0.0130187243938512 1
-0.173893225925631 0
0.288579265516952 1
0.33154436624326 1
0.32867606915991 1
0.562661181204125 1
0.193860838896728 1
0.423956389190697 1
0.0393071446590154 1
0.363494298935963 1
0.138461176379168 1
-0.118507216981113 1
0.272459815134615 1
0.254233551303195 1
0.129061570191635 1
0.00570945333596314 0
0.051694992181631 1
0.202855014461121 1
0.148459690064903 1
0.355199638218338 1
0.391611306849782 1
-0.0368463938088276 1
0.302560217832519 1
0.416528149582751 1
0.0681417443425573 1
0.295159053142965 1
0.062960574695215 1
-0.16850024739179 1
0.411961380797362 1
0.461471010046057 1
0.0922499577782281 1
0.167483963074459 1
-0.0803811475241854 1
0.08808405255109 1
0.508418704717078 0
-0.042917420571693 1
0.12390064842201 1
-0.139441104716211 1
-0.0950868293002431 1
0.121953310801578 1
0.32312651749178 1
0.0141315229018583 1
0.0740988120957743 1
0.392232181309586 1
0.322014005817678 1
0.282794686836949 1
0.230905529523985 1
0.219915537565276 1
0.260750750785718 1
0.155674839287253 1
0.463705018158631 1
-0.161259014396098 1
0.553637663615114 0
0.337946818439494 1
0.11593478918702 1
0.212336624976766 1
0.25087002136178 1
0.25047158354142 1
0.275063274710952 1
0.295863434689787 1
0.0368060104570128 1
0.245320207293498 1
0.219920059134978 1
0.138436773550274 1
0.232428927910125 1
-0.166774595249761 0
0.0219145731256027 1
0.157757153327518 1
0.052976266220014 1
0.584926450733154 0
0.279321005826149 1
0.171745602649266 1
0.576525640380384 0
0.304009700784562 1
0.344342789319409 1
0.380406805593253 1
0.260218432414754 1
0.103485681824885 1
0.163918294790784 1
0.0966069366428103 1
0.239131542319222 1
-0.107886730046074 1
-0.0141145805959002 1
0.076249713231044 1
0.361376451925642 1
-0.21729757041952 0
0.384684845790361 1
0.346771948179808 1
0.251779117284957 1
0.29357662539422 1
0.0683387815108068 1
0.205435503593055 1
0.309359685859157 1
0.448052955236409 1
0.144890497173909 1
-0.0323944121397436 1
0.199539725501239 1
0.00403199139994063 1
0.108945360455864 1
0.636851678992915 1
0.437441453723067 1
0.425609063399233 1
0.306924352715068 1
0.286539583082484 1
0.0907559199092803 1
0.128519818791711 1
0.233310983975828 1
0.323869569412676 1
0.251387975141366 1
0.100904678775948 1
0.0881483917463138 1
0.125315376803802 1
0.0688407273382502 1
0.453898876640333 1
0.303622642403225 1
0.26058821841621 1
-0.0244130257365483 1
-0.084661461191283 1
0.31087420981932 1
0.313292667009633 1
0.181256720041946 1
0.325925481921667 1
0.460090968974453 1
0.189856332757505 1
0.161671793790437 1
0.144948467760833 1
0.255930250367512 1
0.374318613034597 1
-0.0327345971906947 1
0.0231413954325846 1
-0.00377735373499613 1
0.227426006011824 1
0.175670603817062 1
0.210565255930798 1
0.0169959138651901 1
-0.0239246468123484 1
0.145143388635134 1
-0.0295992498849408 1
-0.0895165710373534 1
0.233890915135579 1
0.177736380417907 1
0.453442645379917 0
0.380393689773094 1
0.46190227586057 1
-0.156050131366291 0
0.0200667493763908 1
0.386407616117322 1
0.254071958864616 1
0.438996618147752 1
0.265302823961628 1
0.338169090121026 1
0.172111776848268 1
0.439611529595206 1
-0.0481782919424183 1
0.184079040429047 1
0.245288942458392 1
-0.0656488651105163 1
0.13838222120985 1
0.267258688752215 1
0.0716757436900147 1
0.24946268596133 1
0.166553241052285 1
0.135946412260471 1
0.338393527835862 1
0.031064492456158 1
-0.146998365779712 0
0.62477101216594 1
0.292668794044449 1
0.313530341077211 1
0.217811533080331 1
0.381629773401082 1
-0.0807546326950589 1
0.337508166115015 1
0.312502764905941 1
0.513649040912812 1
0.281154166732068 1
0.26593854852336 1
0.0473499479148004 1
0.130750144765022 1
0.315554223813574 1
0.285896948399981 1
-0.0694998434994166 1
0.418591897653127 1
0.136566117049261 1
0.348537399590559 1
0.286290027877833 1
0.439715459185761 1
0.353926186121727 1
0.0508089973378369 1
0.714595761336258 0
0.00432907819954003 1
0.00758312894877518 0
0.208904477364898 1
0.126181843947259 1
0.14274990609979 1
0.295440475172656 1
0.178714740851138 1
-0.119658162861416 1
0.218846237762669 1
0.478116664041018 0
0.442387086425739 1
0.108699378135399 1
0.387672493121547 1
0.119810489498892 1
0.13939843312853 1
0.162538902333818 1
0.599593741669816 0
0.366759170427442 1
0.377414979550375 1
0.0328744619104134 1
0.193501444682415 1
0.379695147084656 1
0.348797797823679 1
0.195274946914091 1
0.18517837664955 1
-0.0798325671683541 1
0.0845948475235806 1
0.138132640755118 1
0.0538871502167589 1
0.141417811400671 1
0.236335846657405 1
0.252044681357334 1
0.00411049402017491 1
0.370092338649169 1
0.484069276784966 1
0.316208852785137 1
0.114699095137717 1
0.306408445219645 1
0.0184318037050544 1
0.0795548104317231 1
0.031327641022008 1
-0.0926317987789693 1
0.372145735856864 0
0.305189815349256 1
0.200302061573428 1
0.196751441130946 1
0.362862119750614 1
0.490370262565795 1
0.331037482803984 1
0.394629958242589 1
0.414982447365295 0
0.283305299177725 1
0.342159471224857 1
0.210368205235257 1
0.211394227058874 1
-0.212550851268858 0
0.338551468659986 1
0.251461266287623 1
0.0326410267953447 1
0.0914395610123776 1
0.216711571250902 1
0.0604391626480695 1
0.0181147857078186 1
0.607163970431274 0
-0.0833426773219231 1
0.259760284889626 1
0.298646707422714 1
0.242971855381719 1
0.316053104293837 1
0.270646705067227 1
0.132576675201556 1
0.304384023088358 1
0.0625463799036251 1
0.283770700369805 1
0.515487521343178 1
0.137764458898993 1
0.290642076954502 1
-0.112578835183554 0
0.120406500933449 1
0.0866592643133473 1
0.346160112117119 1
-0.193966141336849 1
-0.0113005101031835 1
-0.061766837157741 1
0.305428851655322 1
0.12047942377808 1
0.277082562554893 1
0.259838010321993 1
0.402492638207714 1
0.163354674297185 1
0.0963824454002254 1
0.396684991240007 1
0.0776336061875661 1
0.575338431402585 0
0.176502528975737 1
0.235342974077799 1
0.206063012217259 1
0.294987532380252 1
0.339505911985853 1
0.169901036647743 1
-0.128221158529096 1
0.294072134898844 1
-0.36017058555071 0
0.0445342653847933 1
0.548935510685852 0
0.161601271114238 1
0.0401946484989016 1
-0.0702876826025034 1
0.31623602517134 1
0.224329393472677 1
0.0921808900887864 1
0.244100304322044 1
0.395594915447013 1
0.0745282262743593 1
0.0175849905344788 1
0.417326843264365 1
-0.00732037823193548 0
0.372080890442516 1
0.165467090500105 1
0.0561451691259559 1
0.176736859587622 1
-0.248149188743587 0
0.294529121020619 1
0.465705051381549 1
0.10360806123297 1
0.336067681336752 1
0.287733664292124 1
0.406007666887083 1
0.0934412689802989 1
0.0623584512015503 1
0.0871471481705702 1
0.357471160034669 1
0.187508843277999 1
0.0649001077161167 1
0.12532619509057 1
0.175085071397664 1
0.241369972686237 1
0.243716256415327 1
-0.102636432456176 0
0.374042786004442 1
0.35761587084849 1
0.15284281578596 1
0.176257634589406 1
0.300236190267602 1
0.533166602881427 1
0.257886666701056 1
0.111432023268151 1
0.0878132554660791 1
0.280577064238296 1
0.37947892420265 1
0.0420801721202324 1
0.590176651037557 0
0.0636497883853869 1
0.405960405417394 1
0.182182234082281 1
0.412701868545802 1
0.0409646231500006 1
0.33960369301681 1
-0.120822815944948 1
0.273399709888482 1
0.176920126188127 1
0.192519704047939 1
0.217769005035185 1
0.384198619344207 1
0.348258189626128 1
0.0495049169132559 1
0.182955567962733 1
0.156698997946631 1
0.17265062777869 1
0.010703764741347 1
0.0947304344053587 1
0.0126395972768036 1
0.0823759924516086 1
0.1369206692496 1
0.1123994980375 1
0.0376425511877991 1
0.213018034758378 1
-0.0865056692706634 1
-0.0338836395636982 1
0.403710966415682 1
0.221221241372521 1
0.0814430289600557 1
0.315160523272817 1
0.195806946806884 1
0.36355059940426 1
0.212467384379384 1
0.279222553718264 1
0.179734533338683 1
-0.132857325025203 1
-0.0751464944136397 1
0.591421673326426 0
0.502772476871114 0
0.0280840729894441 1
0.366436176600915 1
0.0451109621225924 1
0.050252813161111 1
0.216309990111762 1
0.00985693144212905 0
0.296306342024041 1
0.108729435883929 1
0.113190157284187 1
0.45376731869795 1
-0.277229073773757 0
-0.263192165219119 0
0.358644683194064 1
0.546794352167622 0
0.359717316472004 1
0.109568475697783 1
-0.0559302515132147 1
0.406340203559383 1
0.137680012135508 1
0.307340596589102 1
-0.0487102326445376 1
0.258934728770832 1
0.224116902803099 1
0.30013668381286 1
0.354866908612769 1
0.0982695677230846 1
0.0820767555989963 1
0.119151053515251 1
0.468782877923762 1
0.34430911750997 1
0.130666777387567 1
0.195724921189111 1
0.0607345262725552 1
0.414658880721181 1
0.514779730660442 1
0.0158132105432257 1
-0.0472798571217365 1
0.243331997861532 1
0.324068146695313 1
0.113547212131927 1
0.33836072481861 1
0.286839231886509 1
0.198992827758252 1
0.423206133411755 1
0.241829458861829 1
0.159017674059595 1
0.0980440022182804 1
0.233588299690955 1
0.400978283961591 1
0.120316586526598 1
0.169782728551271 1
0.356405257320647 1
0.621510234649382 0
0.132773088617682 1
0.105780672695715 1
0.152269060371477 1
0.170436295884004 1
0.268461594753414 1
0.278524913152558 1
0.077458379514938 1
0.490984011717887 1
0.376981640859649 1
0.0144289242965217 1
0.0467008752147907 1
-0.0339104344598077 1
0.146493791307543 1
0.434141705902035 1
0.148584725197881 1
-0.147279593896548 1
0.20906884541941 1
0.148074063091105 1
0.14818603759976 1
0.0776106335429433 1
0.108774145586258 1
0.378299278842315 1
0.20683371975788 1
0.425967208952864 1
0.296746306859107 1
0.176094748855996 1
0.273965175687826 1
0.362793623182383 1
0.175200239200427 1
0.247127519568552 1
0.470550607464986 1
0.61154301698569 0
0.188783695069208 1
0.357582989654461 1
-0.0270338025782724 1
0.155695189581987 1
0.0882715372139794 1
0.197632544612547 1
0.413892456025975 1
-0.118636700679059 0
0.171433581086843 1
-0.0185969036099438 1
0.138206791556217 1
0.10112936613094 1
0.140033937687745 1
0.325271354217691 1
0.376283432677271 1
0.231205888515001 1
0.310064466484119 1
0.645641653622445 0
0.114949033814019 1
0.060583778495758 1
0.364161313763374 1
0.0385885394850411 1
0.0531573231310614 1
0.40992790516176 1
0.48784515273609 0
0.307599004849397 1
0.213959064076954 1
0.21308673963481 1
-0.0109299051223693 1
0.493820368563352 1
0.112436417093125 1
0.342023196104089 1
0.0445388495928419 1
0.236148957785517 1
0.142148606795343 1
0.224739503119393 1
0.326559301117924 1
0.0309882911034176 1
0.342482189497405 1
0.416538406999191 1
0.322320765991466 1
0.218874961923231 1
0.103347617495682 1
0.267176606632798 1
0.280028337458215 1
-0.102559332532071 1
0.133147833535804 1
0.258128717217335 1
0.163629341881189 1
0.186989668574902 1
0.295533408731122 1
0.0992347733238696 1
0.10093137154022 1
0.35804313124515 1
0.407931693728119 1
0.261744194810656 1
0.0974960140982675 1
0.369358169940196 1
0.297431762678098 1
0.567857799517421 0
0.0968411832356206 1
0.16661752651408 1
0.3291903877191 1
0.0880285770901653 1
0.127374190855869 1
0.252108859519691 1
0.222159968452716 1
0.190300652355295 1
0.228172489946012 1
0.332407411927692 1
0.232150472044162 1
0.435192575371377 1
-0.103705998603718 0
0.116452839464707 1
0.167069948553651 1
0.0611832086308992 1
0.306585128924704 1
0.301208354319676 1
-0.138698574746255 1
0.323325097571243 1
0.351481302493662 1
0.165952237612998 1
0.201895730892612 1
0.360988720653412 1
-0.0551405600170455 1
0.139825574352011 1
0.206815715168203 1
0.27173896593804 1
0.211463570542462 1
0.406115810555402 1
0.545288693885708 1
0.470359795172784 0
0.124258725283853 1
0.3146135785666 1
0.303647660839877 1
0.0595932377826521 1
0.075071845774205 1
-0.00261608226203751 1
0.685767404910952 0
-0.0789091885398322 0
0.205298151585584 1
0.0282175843079124 1
0.326514662583916 1
0.415923610542018 1
0.0664484046950408 1
0.321110648893564 1
0.340594917830072 1
0.254654158689938 1
0.406140215058706 1
0.381721239938341 1
0.149724191995016 1
0.11040236227074 1
0.136997378148134 1
0.125086447497703 1
-0.0184564296766625 1
0.413231887950444 1
0.0287866261220189 1
0.128283619823952 1
0.0551117001040499 1
0.404382571329975 1
-0.0232043910448823 1
0.0145304127134991 1
0.0333408218823185 1
-0.105068266111901 0
0.454629962010668 1
0.35577260194085 1
0.244969642342737 1
0.224745576623211 1
0.121658692717251 1
0.436271856194547 0
0.110183576830938 1
0.158169359931827 1
-0.0644124265460188 1
0.235832916751821 1
0.108336989441565 1
-0.0196697115374469 1
-0.273019890943722 0
0.0017925713052062 1
0.266464425722187 1
0.228580992858026 1
0.234210606609561 1
0.171031533303957 1
0.292815220266206 1
0.0324267892984816 1
0.269560822765694 1
-0.0146199043233569 1
0.221591526673709 1
0.432430970052406 1
0.182326001879486 1
0.443724813147949 1
-0.0369600936441697 1
0.604668486530953 0
0.162334952830189 1
0.340409018418764 1
0.296922155764987 1
0.0657319556862205 1
0.330339297969309 1
0.13585435752483 1
0.203058876750958 1
0.26937307051815 1
0.139088646984555 1
0.0856806541591317 1
-0.0936394129721726 1
0.692784138404704 0
0.0526933130151449 1
0.272010517679817 1
0.20440656917098 1
-0.0344688122914566 1
0.266685620525602 1
0.231137543776423 1
0.0167502510798505 1
0.292779960502368 1
-0.0468807028069626 1
0.347525926009017 1
0.00395408743785929 1
-0.153720078449208 1
-0.0161976095283982 1
0.238814403165003 1
0.374464797102853 1
0.206538125332194 1
0.588288259133099 0
0.0374244771136773 1
0.135421523915547 1
-0.0369999601892426 1
-0.238359870227507 1
0.149833256176667 1
-0.0166771114344615 1
0.211680476796809 1
0.298346714811119 1
0.368910005644471 1
0.415310369840152 1
0.104985736989141 1
-0.0992613657117539 1
0.308610003238753 1
0.0121776849793491 1
0.160018861416986 1
0.0524881450516711 1
-0.0345549028317066 1
0.506870652625888 0
0.186599237729218 1
-0.275398519106178 0
0.139879374100253 1
-0.101242411135139 1
0.340153084128755 1
-0.136138929536101 0
0.0310963162142147 1
0.253178773075178 1
0.0859894991233464 1
0.309795393854269 1
0.0971134373710871 1
0.37391403042841 1
0.426124775273913 1
0.0482164007519855 1
0.270183227927196 1
0.228028244814432 1
0.220634202587629 1
0.119349389489955 1
0.0335070102181759 1
0.065687601944615 1
0.290261907180427 1
0.318053081198193 1
0.0614025328070124 1
0.0580230588356855 1
-0.131478340933727 0
0.101168367089523 1
0.474248086107789 1
0.01738595196453 1
0.409275829752123 1
-0.0534531194309483 1
0.258129723706692 1
0.539553383710554 1
0.242299009977333 1
-0.0564057944441738 1
0.239023771981003 1
0.15167173656101 1
0.390618863615793 1
0.20461791623481 1
0.027802809015476 1
0.216651496413678 1
0.157167189359249 1
0.226133936885958 1
0.497255852838263 0
0.371958263251555 1
0.268125530499264 1
0.0905923868485422 1
0.556153292415494 0
0.08627325851553 1
0.275742328387805 1
-0.125471512110259 1
0.335970683636415 1
0.0642864091019734 1
0.197375835071427 1
-0.0275669311635833 1
0.469074919612483 0
-0.0164007680742963 1
0.225723682414407 1
0.433515901635302 1
0.614383919147879 1
0.271132263192066 1
0.399470035895661 1
0.237108733123651 1
0.212627390152449 1
0.208242704075594 1
0.168574894086202 1
0.171229545703845 1
0.439400353772517 0
0.0639667872600262 1
0.203433317141157 1
-0.0747569507027293 1
0.331440482084367 1
0.127740252493208 1
0.30686739876484 1
0.190744071553723 1
0.304106569716057 1
0.0529465850813634 1
0.141867370931862 1
0.189268656398785 1
0.357492992027778 1
0.312026268272348 1
0.307668800171602 1
0.381123534970499 1
0.0627552228449921 1
-0.0209166757061246 1
0.26838866837815 1
0.327733932369195 1
0.318016619193689 1
0.264791789180363 1
0.212443457887915 1
0.296335998981624 1
-0.0372749820127962 1
0.260679313412735 1
0.126384208687399 1
0.428134324583302 1
0.246613412345934 1
0.392524857288022 1
0.0867188974057989 1
0.157917299508624 1
0.415696952491699 1
0.0194715917057968 1
-0.140349343188705 1
0.460627748769777 1
0.178755758432439 1
0.186099187458869 1
0.221970732311138 1
0.149296137981291 1
0.448698103935659 1
0.11952040797255 1
0.191499533344432 1
0.274100066726783 1
0.416858835127409 1
0.42263179341723 1
0.194653900956554 1
0.421933295116211 1
0.014338104825568 1
0.327772368393345 1
0.234436671949562 1
0.215990769510565 1
0.217434968052316 1
0.45430457072664 1
0.0451628374014968 1
0.0216668506430818 1
0.135114944830406 1
0.184194976028718 1
-0.272848708472014 0
0.356297493041617 1
0.00491744712049436 1
0.34911624344771 1
-0.143219769539957 0
0.308232614129458 1
0.230108138371069 1
0.272640826496418 1
0.118793953958755 1
0.041504836969001 1
0.437958588989077 1
0.715308785903458 0
0.122583853390403 1
0.507244297419722 1
-0.167607082742364 0
0.377741584796859 1
0.200774966655132 1
0.0376269406119478 1
0.0504918066888786 1
0.352032358542052 1
0.250597222321411 1
-0.254970032598235 0
0.501755425424089 1
0.144495823310736 1
0.266868980427541 1
0.72226370221187 0
0.231790073525382 1
0.276123028947286 1
0.274977733998295 1
0.249317089449548 1
-0.0958453020309387 1
0.0137389101267082 1
-0.0563776638927222 1
0.290876138386527 1
0.140481860352068 1
0.560186153838439 1
0.296598456386925 1
0.531435941968804 1
0.184538991425447 1
0.147425078573914 1
0.231420077082553 1
0.477627316102984 1
0.425977598200306 1
0.106414064962478 1
-0.0505190287475866 1
0.453812810580775 1
0.476319899385946 0
-0.00166899780024327 1
0.0671804659441347 1
-0.0561937542165963 1
0.24252772172666 1
0.0229800184435581 1
0.268796261416974 1
-0.177381133446822 0
0.0730849641592122 1
-0.0134517114273528 1
0.0998079602501978 1
0.235039077967416 1
0.177664472787511 1
0.157082256008554 1
0.13900259587088 1
0.0545525024267231 1
0.160628410902961 1
0.0513264064076552 1
0.298798487890378 1
0.129885865684898 1
0.0750262253515033 1
0.466791601520786 1
0.0208664529762235 1
0.00409696340055268 1
0.543962314184441 1
0.205131639885643 1
-0.0863958681979722 1
0.120054009263229 1
-0.113833986598544 1
0.316190918276591 1
0.391423023501472 1
0.0561945385053488 1
0.242525577766623 1
0.178892663460348 1
0.133506698100798 1
0.333589407182798 1
0.0637049758312746 1
0.122853892208925 1
0.00649007462802532 1
0.181943602909319 1
0.167369330665003 1
0.138003581350699 1
0.261335882274345 1
0.331600049238212 1
0.211608555236249 1
0.19948232100668 1
0.097053362862788 1
0.327361310929463 1
0.234971267943276 1
-0.115233132601511 1
0.266659530996465 1
0.0196661433156623 1
0.380779607756517 1
0.153027674415814 1
0.280491597281887 1
0.191826879327209 1
-0.042724133514028 1
0.322460981522546 1
0.17392076186341 1
0.368682508470121 1
0.538364607704876 0
0.0377756738165096 1
0.258677886626011 1
0.147497476174833 1
0.234949681607138 1
0.389774807644589 1
0.198161015067747 1
0.165060166799394 1
0.0592961556085886 1
0.458515338874023 0
0.149314861942015 1
0.0370468756567827 1
0.241640047331764 1
-0.191555112208973 0
0.364879266853258 1
0.111740434657524 1
0.237645826931749 1
0.216872543942571 1
0.140641663658623 1
0.0565553291143123 1
0.54116141902588 0
0.0696881108050463 1
0.45130172017123 0
0.358056144365336 1
0.17520353484787 1
-0.0489183533141214 1
0.334510157377073 1
0.334672679186403 1
0.181912309030262 1
0.700678919120859 0
0.0318040404357825 1
0.171909950720297 1
0.124431605662235 1
0.252615297439682 1
0.104908608570155 1
0.245375549614969 1
0.290519681499144 1
0.114084195168084 1
0.446419111579659 1
0.0662569981895527 1
0.384420014731679 1
0.22057031370157 1
0.0229943182938971 1
-0.0470267053216251 1
0.157353741402197 1
0.257916714087781 1
0.398450887917935 1
0.350387831306738 1
0.299304774498758 1
-0.0858477988240959 0
0.367148551503986 1
0.190829082821679 1
0.629993677681977 1
0.225018179563354 1
-0.172881059651362 0
0.117368764773342 1
-0.0950984064017864 1
0.059608287849195 1
0.0492146290260394 1
0.295873360909034 1
0.248500939200158 1
0.365230153630112 1
0.539463704427457 1
0.176142632549978 1
0.0964026656816415 1
0.15584499054079 1
0.0876348009445721 1
0.0566230802453901 1
0.203956271935084 1
0.158051648645133 1
0.219036322441423 1
0.348832933782378 1
0.1472704729273 1
0.287976982570304 1
0.189827169885714 1
-0.0338458086957612 1
0.107125830241428 1
0.222587094396856 1
0.319377162534976 1
0.373159041262346 1
0.326485100964837 1
0.0852708852472388 1
0.222573488706445 1
0.0219029776714725 1
0.137764711402331 1
0.388238612758019 1
0.0332470187531433 1
0.128156273110683 1
0.0791395405625865 1
-0.187795824412339 0
0.415663174148769 1
0.304103643896678 1
0.0494493718745186 1
0.206263145450153 1
0.162171422068392 1
0.202313374630978 1
0.169127486162434 1
0.259433919154727 1
0.0362537268461807 1
0.173115005655169 1
0.288642810405002 1
0.194727300710224 1
0.0784759009833914 1
0.392576408000362 1
0.352672738665723 1
0.149076028332133 1
0.291506100700306 1
0.276731033695172 1
0.116856375240108 1
0.116735382348962 1
0.187729477922 1
0.301744369173759 1
0.243362928672645 1
0.101296292451217 1
0.397428527257301 1
0.265960376215017 1
-0.0511213170525278 1
0.0144290144570197 1
0.15834629742666 1
-0.101797771371933 0
0.0128904826003296 1
0.317406067381201 1
0.15943969422997 1
0.49569084755619 0
0.00779922312679687 1
0.211468069824615 1
0.292452258580451 1
0.0153489373733588 1
0.173253319774927 1
0.158067051483457 1
0.229371775455844 1
0.211357808604677 1
0.105269968235934 1
0.226737373730823 1
0.295262265358657 1
0.0569298406492629 1
0.300776496341099 1
0.435180989122937 1
0.378253415266732 1
-0.0727897955018233 1
0.155927724166228 1
0.136533509725134 1
0.31406652088553 1
0.200768894598248 1
0.161425109894444 1
0.507506307779302 1
0.10354149859635 1
0.194870109718746 1
0.465295735065574 1
0.228920481093154 1
0.123586617308828 1
0.305958666069241 1
0.155031162953591 1
0.243667117258386 1
0.799040934897112 0
0.335731405920593 1
0.108360561255752 1
0.0663193251157776 1
0.304917737649051 1
0.343716670049477 1
0.137549910668535 1
0.0197724705409181 1
0.181233934179178 1
0.215008845523116 1
0.017159300966907 1
-0.106482013098348 0
0.11117545941462 1
-0.0244631394315444 1
0.0310808482993584 1
0.0270948316521139 1
-0.0342309120603313 0
0.545570052093097 1
0.0689471798870035 1
0.290693076699809 1
0.366115651335092 1
0.00107542280166052 1
0.133081363773784 1
0.2547593208198 1
0.0873178564421284 1
0.27265899347383 1
0.55665138784902 0
0.0750621884408759 1
0.460797741733012 1
0.427508454882835 1
0.274257541037818 1
0.35324363681274 1
-0.0337900441374442 1
0.12662666046886 1
0.336199890808193 1
0.120352858879537 1
0.41759537775231 1
0.226192144477971 1
0.358228959531626 1
0.000411120030320264 1
0.197623120391547 1
0.189430946016235 1
-0.237610079322305 0
0.262355920068956 1
0.181327353684468 1
0.129680555329279 1
0.131919275983834 1
0.27144100288047 1
0.157619499622418 1
0.100812563713973 1
0.127913221828076 1
0.278747984592539 1
0.157058512595343 1
0.501701880364284 1
-0.024579391643431 1
-0.339669384154128 0
0.283602684093916 1
0.133110947453782 1
-0.0271264228394668 0
0.13299693163135 1
0.242824330733997 1
0.304691832315326 1
0.234859858365259 1
0.160632312551994 1
0.00353018471190221 1
0.0780252484698969 1
0.153474161241677 1
0.290844713200629 1
0.196992521174094 1
-0.0813321666598609 1
0.215484238867818 1
0.0274768220749765 1
0.261335987712448 1
0.409727607772754 1
0.28018577050088 1
0.151144266820036 1
0.189871468860507 1
-0.0155226020454045 1
-0.244999080531302 0
-0.339355433836564 0
-0.0708424584396114 1
0.0769875588738766 1
0.162609776195163 1
-0.0344966362937678 1
0.551451676578506 0
0.140635646340414 1
0.0403481801543344 1
-0.0974355154330428 1
0.56461224067393 0
0.207857889692138 1
0.0855280730997822 1
0.121803393393378 1
-0.0766096739108426 1
0.0469813161290845 1
0.21892897593021 1
0.207384279954068 1
0.00610525593428368 1
0.121806726929053 1
-0.0520426138538125 1
0.120815383302968 1
0.165190692030725 1
0.332140522457182 1
0.186932137369924 1
0.395944704256993 1
0.261498067607742 1
0.174124200510126 1
-0.0291544885085977 1
-0.157633246665538 0
0.410670928957352 0
0.154639498051593 1
0.216596481372164 1
-0.0313479471375115 1
0.398262875453658 1
0.19121616766359 1
0.397794645843039 1
0.676744779721463 0
0.308572550277213 1
0.247836986853221 1
0.349087504394789 1
0.401030889016923 1
-0.183788330333569 0
0.110273219452568 1
0.236982011756903 1
0.134461589584858 1
0.318026351117757 1
0.311240021549093 1
0.32221179259135 1
0.223728871455664 1
0.560105390300981 0
0.311183675188635 1
0.211908068150844 1
0.378364381969169 1
0.048882171366106 1
0.375173592128846 1
