# Supplementary material for: Bias caused by sampling error in meta-analysis with small sample sizes
Source: PLoS One. 2018 Sep 13;13(9):e0204056. doi: 10.1371/journal.pone.0204056 (PMC6136825; doi:10.1371/journal.pone.0204056)
Supplement: S5 File — (ZIP) [file pone.0204056.s005.zip › results N = 10 theta = 0.2 tau = 0.5 sz = 20-30.txt]

"dl.theta" "dl.cp"
0.36352669584121 1
-0.431515211285587 1
-0.08519103079047 1
-0.0758786318714435 1
0.361021375609121 1
0.253904498341166 1
0.122516003726937 1
-0.249553847062028 1
-0.0530594879953374 1
0.106039285852104 1
0.114936290207316 1
0.269496553296975 1
0.380714852486964 1
-0.0123451933327993 1
0.719911535558071 1
0.280893816443665 1
-0.101341005352854 1
-0.187554488735748 1
0.17723581937168 1
-0.43442211755394 0
0.584628282707694 1
0.477961541228705 1
0.401490503437747 1
-0.110514341288808 1
-0.121159110547455 1
0.479555834622211 1
0.272264159536213 1
0.275707482813554 1
0.444364449193296 1
-0.0198194447711964 1
0.481152400205958 1
0.139389704311356 1
0.499244898570739 1
0.0602264933763469 1
0.631789380287596 1
0.104614875556799 1
0.25541371764921 1
-0.390599245858051 0
0.271557136584921 1
0.0890741718771633 1
0.462821852327528 1
0.0357717026071391 1
0.413720130467416 1
-0.177698353134809 1
-0.0971377789705456 1
0.415423122785449 1
0.290315181108984 1
0.307579517445737 1
0.244415596228699 1
0.852943891113073 0
0.366236571001067 1
0.560950100109617 1
0.262375628832537 1
0.548874025408928 1
0.657860170021323 1
0.452805296482847 1
-0.136167264983008 1
0.250337536336043 1
-0.0953310902766254 1
0.324807045698857 1
0.0153065671575746 1
-0.00580299542093364 1
0.329852174631498 1
-0.0536125729483384 1
0.240865470037687 1
0.0573808936815382 1
0.573704846317207 1
-0.316191568238431 1
0.148065979174269 1
0.132641611828102 1
0.238531887083888 1
0.259767967500701 1
0.492454494222247 1
0.0389469060137895 1
0.174619039281295 1
-0.0193556650943604 1
0.0674751182024846 1
0.347064088171221 1
0.084210146884599 1
0.532852777885799 1
0.320615996448348 1
0.166922598399503 1
0.423304978749191 1
0.0806055297540373 1
0.294205718567336 1
0.230152453767528 1
0.499570763791953 1
-0.00326702860415203 1
0.236724468316628 1
0.417780949720198 1
-0.0868015802080523 1
0.165847264374187 1
0.620727380360318 1
0.151179852176531 1
0.233050145481659 1
0.166384165379443 1
-0.0669726092098738 1
0.0422071032523125 1
0.321224658907567 1
-0.0698418984904232 1
0.1677996317728 1
0.192289240340548 1
0.350068384130914 1
0.168926963974743 1
0.431218702784079 1
0.706648032152356 1
-0.0202406177720706 1
-0.131671036816585 1
0.144459192650893 1
-0.134404163419062 1
-0.14433428317425 1
0.436262980056711 1
0.478835773956447 1
0.436529227399585 1
0.757982459944713 0
0.23604305445638 1
0.771980233048674 1
0.289211562089039 1
0.259708933840587 1
0.46321657799644 1
-0.140240019436423 1
0.561958085989443 1
0.742000123600215 1
-0.312653116979108 1
-0.165196615425332 1
0.202779874081677 1
0.33045923187761 1
-0.135057492184114 1
0.660227710703006 1
-0.0094186743167915 1
0.516682720096835 1
0.442693333513853 1
0.549515685026799 1
-0.132152481515404 1
0.430452356376554 1
-0.524246274088426 1
0.267797714167998 1
0.563944072140292 1
0.431780512743193 1
-0.0115672706586147 1
0.713426560445711 1
0.0717165645098559 1
0.66237239321115 1
0.717652278570089 1
0.437471405000279 1
-0.00500056650979852 1
0.474740432548785 1
0.343807806545833 1
0.330463712131754 1
0.194286564280552 1
0.173956343338451 1
0.334212313832831 1
0.128670688080217 1
0.0663653939010742 1
0.0884731287506672 1
0.689150892481463 1
-0.31194506565211 1
-0.139016821874332 1
0.459423981872203 1
0.174831333781083 1
0.288489014154918 1
0.323954927060043 1
0.504653338732964 1
0.145192415169514 1
0.14104679286721 1
0.861088826443174 0
0.761330513654869 1
0.574501441220224 1
0.351042969641206 1
0.16710345932195 1
-0.267420276651185 1
-0.123756597775322 1
0.424626172253687 1
0.542888501048726 1
0.615364128658389 1
0.105133558816674 1
0.0837676383780248 1
-0.0392469622659395 1
0.750019944076336 1
0.191300634457776 1
0.318853792819371 1
0.0680639788161035 1
0.339560537106685 1
0.0706272001505851 1
0.367240923917236 1
0.352968666046813 1
0.216963566680807 1
-0.0554521282283953 1
0.451065827379724 1
-0.199075092034245 1
-0.243874127642005 1
0.0595799201381341 1
-0.022927859337848 1
0.280081957074746 1
0.650887062221384 1
0.533321894100165 1
0.0689474248352448 1
-0.130433519754653 1
0.105816928713275 1
-0.150901713505101 1
-0.322920536777259 1
-0.0944487564451883 1
0.561045770304061 1
0.405019154362863 1
0.0511101688806965 1
0.304523157446947 1
0.197749200563822 1
0.081313295202538 1
-0.0361631444710785 1
-0.0651278883159649 1
0.81441643404993 0
0.45465667921426 1
0.0393850775951507 1
0.147039968502502 1
0.372557362043208 1
0.315721245708537 1
1.09039566451463 0
0.611435546730134 1
0.342284775429925 1
0.0224234611224266 1
-0.0489630893870437 1
0.578636175333775 1
0.444068873479594 1
-0.0216094099421922 1
-0.204846557857952 1
0.308645802807421 1
-0.0911139031382202 1
0.371131381491228 1
0.327400389135972 1
0.606216673918477 1
0.321098458269999 1
-0.130006765215217 1
-0.176894382359725 1
0.236547733090814 1
0.127801504537628 1
0.2193337624625 1
0.600284798214716 1
0.0387201639664106 1
0.235366324032036 1
0.489215079137204 1
0.841970543678302 1
0.144645005773974 1
0.494505934594723 1
0.00566144650943655 1
0.310404548380489 1
0.0670848826727682 1
0.219879200969753 1
0.127675950407588 1
0.219068809295431 1
-0.269885512621889 1
0.00291756054191379 1
0.301612598544709 1
-0.00617859683269306 1
0.473319838500184 1
0.220087859462484 1
0.159617369370689 1
0.0376878956608766 1
0.0095527297224941 1
0.121704518099828 1
0.138208089637263 1
0.324037512789521 1
0.41319386664547 1
-0.156349743769929 1
0.487656703094446 1
0.17798245950984 1
0.145731472784845 1
0.52265426419784 1
0.238875337365316 1
-0.151127877470722 1
0.308348373285594 1
0.421110074754891 1
0.291321872716365 1
0.18594822503715 1
0.0527216885839478 1
0.0989544556156998 1
0.0659041234526551 1
-0.0349548800106351 1
0.552436457169752 1
1.07751785000225 0
0.3220020136379 1
0.554870707552177 1
0.422821967310143 1
0.674110053853026 1
0.312812396167612 1
0.435974508120607 1
0.698987151992044 1
0.434464137256863 1
0.491200558621777 1
0.210705335039711 1
0.689704544442319 1
-0.00426771805899276 1
0.397046300601331 1
-0.216737284483727 1
0.221782786842922 1
0.116193057415921 1
0.313959533191815 1
0.474657498517339 1
0.0744155663131926 1
-0.214093684065785 1
-0.145926261354736 1
0.156951698070739 1
0.236953504461396 1
0.5130278777499 1
0.458624621897787 1
0.515169728673499 1
0.47444839392132 1
-0.020660558701896 1
0.0116484454614716 1
-0.081416838359754 1
0.0969477607265512 1
0.566717028626074 1
0.321180788039348 1
0.376139714470471 1
0.576516871923872 1
-0.0820484393442397 1
0.172869549969413 1
0.413440404752038 1
0.30008679244106 1
0.193126589555581 1
-0.182015077065744 1
0.230802489475405 1
0.271636576202112 1
0.141131943264331 1
0.833298841905541 0
-0.225892489495514 1
-0.0144627679304263 1
0.339560945833082 1
0.254080549636056 1
0.133783641613487 1
0.0549814851550444 1
0.231913417497651 1
-0.11702813166932 1
0.724243412329774 1
0.39417163422076 1
0.0825913917820522 1
0.210218086672917 1
0.358214300391993 1
0.366039689785501 1
0.282004304885317 1
0.529824737712673 1
0.200515150173684 1
0.687706594617843 1
-0.0394770616246216 1
0.410752167253119 1
0.268278310843352 1
0.467064449443487 1
0.45642864147508 1
-0.121052349239049 1
0.378798288935274 1
0.202968379857891 1
0.232042864585733 1
0.541830081027359 1
0.586152519180168 1
-0.321689978757423 1
-0.42348585120182 1
0.620897680196701 1
0.155271820784765 1
-0.043356166164064 1
0.366164610422386 1
0.0582705244370624 1
-0.124023894837468 1
0.312106193485886 1
0.161674155446885 1
-0.25213508554494 1
0.305156232818181 1
0.00504246000398481 1
-0.179484240214538 1
0.396841542650092 1
0.155729688372744 1
-0.0327163679337851 1
-0.448692494558039 1
0.294754779732376 1
0.153011844470823 1
0.29620837903636 1
0.239840086651144 1
0.659491867577772 1
0.154376801583595 1
-0.0879081804437334 1
0.0503034916632856 1
0.481527481090623 1
0.517874596996015 1
0.22282082788282 1
0.322630905144165 1
0.0166497537129152 1
0.26808750366022 1
-0.100763608062821 1
0.559263934753587 1
0.300409479879459 1
0.0697196210971582 1
0.546964619741227 1
-0.00254280360049577 1
0.371607099587927 1
0.599629590796099 1
0.314694608970599 1
0.388393586675654 1
-0.150510687613115 1
0.382887459378101 1
0.0432057612796846 1
0.624276250925437 1
0.233610764205097 1
0.201246171583627 1
0.136595905231055 1
0.181044036573449 1
0.216439399462198 1
0.192938329516893 1
0.0316162737541133 1
0.165894962740082 1
0.00898304430345226 1
0.34732849798462 1
0.223362933239703 1
-0.0110806575387662 1
0.0158754194515509 1
0.165625336193581 1
-0.668501815136337 0
0.538106646040265 1
0.346204972414661 1
0.309671875304957 1
0.58016010277375 1
0.133076257850219 1
0.241741518453175 1
0.076978230363106 1
0.666263202329497 1
0.333904050773927 1
-0.0770489951478745 1
-0.229091918686583 1
-0.0245306821509404 1
0.446053010621885 1
0.113477849612011 1
0.00696821854518957 1
0.39613378344043 1
0.147969448199101 1
-0.447216115812087 0
0.468493688566494 1
0.51926444805048 1
0.455347340971623 1
0.0647474259689679 1
-0.0376141228865412 1
0.312474471456895 1
0.701839505447846 1
-0.451989191985733 0
-0.0825910785036553 1
0.167541871312457 1
0.320911384797893 1
0.538818392216793 1
0.536073916398796 1
0.391637722628048 1
0.7598701400598 1
0.231714699128596 1
0.680108932101281 1
0.035925536858406 1
0.390286063126162 1
-0.10605942427831 1
0.196759717828832 1
0.300690288860673 1
0.477920429124586 1
-0.173400342887038 1
0.146954213839913 1
0.361568420836691 1
0.563072668207367 1
-0.0726014261555644 1
0.484284373810145 1
0.410109813342591 1
0.614144554137885 1
-0.0241141397392898 1
0.252845783367633 1
-0.236277610174298 1
0.0837634129155195 1
0.563243781464642 1
-0.018025075366177 1
0.150642031350376 1
0.0516402576418564 1
0.303449826030787 1
0.428724488072156 1
0.212616715366356 1
-0.845542492954456 0
-0.0362404584265053 1
-0.00255485334305058 1
0.381450663594464 1
0.12119176006153 1
0.0198418958304186 1
-0.0773065914940831 1
-0.0632650665754845 1
0.226531917432795 1
0.200299682739882 1
0.186888308691282 1
0.28572231330162 1
0.571168901801292 1
0.006428464845976 1
0.502718437410696 1
0.245134060402616 1
0.303251425284127 1
0.352016506483038 1
0.211903004538678 1
-0.144891634612434 1
0.531228897666997 1
-0.265558945465634 1
0.309307624170016 1
0.282307185525497 1
0.264394462589329 1
0.43149118895455 1
-0.236701438316433 1
0.0722250428185461 1
0.268344425893473 1
0.490378353793706 1
-0.0834585099425986 1
0.0536935533560199 1
0.581337031351408 1
0.454016462144008 1
0.684154180635385 1
-0.104113947749576 1
0.516897064050629 1
0.253299249602014 1
-0.298719372007866 1
-0.17853802852228 1
0.162757088825302 1
0.409756193769604 1
0.705464520972303 1
-0.275141276826229 1
0.426561043305366 1
0.426588070077295 1
-0.127183434817141 1
0.333002504977827 1
-0.0609911134533614 1
-0.206987458873975 1
-0.066718384018097 1
0.180556225272468 1
0.299260584152967 1
-0.127403617999372 1
0.25139024321328 1
0.0774439524175395 1
0.395712251980941 1
0.300192824366727 1
0.245373952600149 1
0.28941082400646 1
0.545792138009855 1
0.309125332980713 1
0.773443226854214 1
0.254647495521132 1
0.0457753788256703 1
-0.217399280476458 1
0.280645506969538 1
-0.126194954349752 1
0.397787059034452 1
0.316389589926716 1
-0.259818054250101 1
1.0312991817028 1
-0.630264890758274 0
0.675226399860558 1
0.271698345238794 1
0.30164579314253 1
0.112190514148137 1
0.549266322369638 1
-0.172500639815135 1
1.14717569512108 0
0.535756946826349 1
-0.252628195929461 1
0.480411145830994 1
0.133013807178453 1
0.938087112731613 0
-0.112006235186343 1
0.193389689359542 1
0.226467313961244 1
0.274244977003574 1
0.0945853363746111 1
0.0905097268524669 1
0.525242008263063 1
0.39725296845216 1
0.112679542697127 1
0.270265545921677 1
0.135653398648486 1
0.479618242760003 1
0.0448935643892198 1
0.0559138343245797 1
0.0450712814156971 1
0.199950287821843 1
0.30508703537308 1
-0.0282308874550101 1
-0.3891406755818 0
-0.00916056547241322 1
0.86039862477257 0
-0.058218925841363 1
0.428398135642747 1
-0.0264290430888883 1
0.412590467523695 1
0.407624965776317 1
0.169995553115563 1
-0.0986097369897904 1
-0.267606466673842 1
0.469428415250932 1
0.40358554179841 1
-0.0995828908704139 1
0.142672673919156 1
0.399096166154996 1
0.506800952831608 1
0.0603210441428779 1
-0.293307576588372 1
-0.344329959266735 1
0.219886091266614 1
0.615310330824697 1
0.087495475834289 1
0.314768486779987 1
-0.144967071295629 1
0.583280358809046 1
0.592644624576487 1
0.040647336879987 1
0.543310461157027 1
0.150870960476905 1
0.165516505048993 1
-0.312312557581204 1
0.33844396114539 1
0.478344007683232 1
0.157341139162437 1
0.57135234973878 1
0.447847846228384 1
0.364938218002468 1
0.110616438452739 1
0.216251770475935 1
0.541098666230219 1
0.0798399969968268 1
0.148372114888375 1
0.615565279599585 1
0.110320176840918 1
0.265505998499176 1
-0.175881235796364 1
0.281606394642866 1
0.638616662030543 1
0.196397804427596 1
0.569877896613382 1
0.309002106664779 1
0.0991388987741122 1
0.485474991467897 1
0.127333195406994 1
0.456613075420595 1
0.481669919484996 1
-0.0126472074028092 1
-0.284033758226476 1
-0.216209032251241 1
0.326377944819802 1
0.222709547265233 1
0.337858805700624 1
-0.215377888595285 1
0.161845555824359 1
0.738009541034659 1
-0.213327123412416 1
0.318475939776884 1
0.162926874696495 1
-0.0684802162889201 1
0.337597397189833 1
0.0881951630642066 1
-0.17900969787385 1
0.379689595718963 1
0.584407812365982 1
0.31216468785845 1
0.829730944653552 0
0.282065030222507 1
0.514732921312698 1
-0.54211463936941 0
0.0889908040888618 1
-0.000459417657418845 1
0.704954348078029 1
0.415885371363444 1
0.14310297328865 1
0.308896591077055 1
0.256676054613436 1
0.782559650091693 0
0.253815867414841 1
0.472768435455741 1
-0.179511260739551 1
0.515156086145417 1
0.617522465815216 1
-0.57334220398174 0
-0.0452148329972375 1
-0.120129244112911 1
0.128111307837194 1
0.254255125502474 1
0.230911380153518 1
0.291515835775217 1
0.355518047008146 1
0.527456040210392 1
0.112720243609413 1
0.102492084037357 1
0.259567816417506 1
-0.0748061600886964 1
0.149984299000061 1
0.107440445409633 1
0.0853598210906623 1
0.225597995819814 1
-0.349724063855361 1
0.158859810840623 1
0.0567400032823991 1
0.0830672952344148 1
1.01944600344396 0
0.112210714228603 1
0.122010000815167 1
0.588427639488892 1
-0.235602232798159 1
-0.329853753790224 1
0.375313067028093 1
0.538917891778196 1
-0.467626384945859 0
0.359216882433306 1
0.166398065297599 1
0.475754198801509 1
0.906306211455255 0
0.0696536572560967 1
0.257797421530888 1
0.327946611776996 1
0.506637550525719 1
-0.120685190633184 1
0.221504445059477 1
0.221088065145385 1
0.504835415358721 1
-0.195648308242868 1
0.0524031399862038 1
0.00907772334322418 1
-0.609483689213425 0
0.449697876327277 1
0.173529737403564 1
0.140205121396028 1
0.157282661165926 1
0.391772872150544 1
-0.154110740481506 1
0.0245119696220548 1
-0.0917947534013115 1
-0.108692545649888 1
0.540407274708345 1
0.14670448812713 1
0.106935524866174 1
-0.149064332617873 1
-0.0293399563502336 1
0.333031063943439 1
0.106372017392839 1
-0.0732206742731999 1
0.458893544996142 1
0.59915941880727 1
-0.102397286461307 1
0.405537442777092 1
0.0887817260795766 1
-0.368392347892835 0
0.390796428298996 1
-0.311942528054087 1
-0.357538973368391 1
0.0748580407502606 1
-0.116087231265827 1
0.331534869515534 1
0.329046560215391 1
0.448272363236596 1
0.417059291481817 1
-0.39240699199896 0
0.728487863360927 1
0.54115007802599 1
0.224490430764783 1
0.372994594486032 1
0.177036038959503 1
0.364547796285994 1
0.403698740649822 1
0.399712991537409 1
-0.23965672344414 1
-0.248280038826435 1
0.0474907621616275 1
0.403835971364521 1
0.17584076936341 1
0.0117198913237511 1
-0.178813665305922 1
0.404831381586343 1
-0.354849985754414 1
-0.291729930253465 1
0.451866850912419 1
0.278815954531592 1
-0.219144444810864 1
-0.532189250761484 0
0.529846496415747 1
0.403457281296541 1
0.757671604660637 1
-0.24616917757558 1
-0.216963846319971 1
0.293235224183219 1
-0.110651342977207 1
0.0248731935090892 1
0.244981928358209 1
0.232677494810432 1
0.100605772647827 1
0.415552440088222 1
0.267665357553287 1
0.439465651029488 1
-0.114172383849802 1
0.412442893278479 1
0.142493940832366 1
0.590440435446319 1
0.132894099516161 1
0.257672708264109 1
0.10315539948927 1
0.109716395291839 1
0.608485862977852 1
0.674049846163556 1
0.0598111708367545 1
0.190302340182512 1
-0.101457516598877 1
-0.00338797768125629 1
0.19094923553318 1
0.457030992285838 1
0.574364154338448 1
0.425831334745749 1
0.133147443731673 1
0.00724141645901766 1
0.16863416666989 1
0.203956841540576 1
0.121884721438027 1
0.474837966375446 1
0.346626233016698 1
-0.0364724281887339 1
0.843426681846992 0
-0.118154414625478 1
0.187278150241108 1
0.241997216463753 1
0.4116184353917 1
-0.202507236940275 1
-0.0939351030370158 1
0.397628733728918 1
0.65941536374565 1
-0.122264187610747 1
0.0488877814092347 1
0.319419217703309 1
0.128703171662026 1
0.414418762343818 1
1.08518514230509 0
-0.480386823723065 1
-0.0242408788667212 1
0.0535422443020885 1
0.530484974306542 1
0.477340491341789 1
0.0724100918892581 1
0.169680075226054 1
-0.01859823695879 1
0.106370381358135 1
0.563218514907746 1
0.897837849881528 1
0.133456380807254 1
-0.0563428078683375 1
0.0482177359205102 1
-0.279309815130307 1
-0.0421382856445505 1
0.0325524049127996 1
-0.342356600306452 0
0.223462463593663 1
0.226486390432365 1
0.284590306175195 1
0.698272658383054 1
0.413434889088198 1
0.173279193535467 1
0.131710337396824 1
-0.0117897987230911 1
0.526925104702936 1
0.338990952391944 1
0.371776783914484 1
0.108616059388698 1
-0.151566455386851 1
0.408977758026176 1
0.465751584800862 1
0.129734633176587 1
0.0417413198095562 1
0.735394774603122 1
0.00472309300322618 1
0.160426540741527 1
0.131113937427691 1
-0.117875056677652 1
-0.295359860046152 1
-0.0216776081263846 1
0.130828250900658 1
0.394488005358213 1
0.470069193225553 1
0.760065848054688 1
0.00154775777720523 1
-0.352240854183668 1
0.295685747595323 1
0.151801943964706 1
0.26471660857051 1
0.310573572091538 1
-0.240058843021653 1
0.0671488597931948 1
0.251747625367717 1
-0.0671481802853268 1
0.516553273227565 1
0.92167783969924 0
0.484083134006233 1
0.0418128225197858 1
-0.221196598329025 1
-0.307597155227417 1
-0.533769924278352 1
0.066567253537799 1
0.604934259528332 1
0.131813660918038 1
-0.399896954830441 1
-0.141536459913962 1
0.395373050847983 1
0.482293100070095 1
-0.35876903886238 0
0.494690811695863 1
0.304565124157512 1
0.075784903077661 1
0.393823406557351 1
0.475814995206167 1
0.207041444838234 1
-0.18461603635557 1
0.524627386008413 1
0.38069481760688 1
0.307674548206748 1
0.142009680129588 1
0.158280571806786 1
-0.0192872665112487 1
-0.0146684815538116 1
0.472252823207117 1
0.562294668108266 1
-0.467904293241785 0
0.354831299250842 1
-0.514942447033473 1
0.345942696844559 1
0.0508991188286208 1
-0.21008604138755 1
0.163780977301727 1
-0.245417705000306 1
-0.13162831829037 1
-0.177493245387197 1
0.191947099319674 1
-0.0925496510613842 1
0.280053925699396 1
0.338069479713668 1
0.254222830680868 1
0.653286561931359 1
0.380427689669809 1
0.413162153998815 1
-0.267679779691034 1
0.152893643414756 1
0.14840001010399 1
0.396404397348474 1
0.40686690393694 1
0.577788852350867 1
-0.0772881074471667 1
0.0798025872623992 1
0.381810952871639 1
-0.0113951448131331 1
0.343259005408706 1
-0.000407872741765139 1
0.0284003181609274 1
0.68132046863443 1
0.0678113663731296 1
0.609805484386877 1
-0.380139732208512 1
0.277284160714512 1
0.267418039596657 1
-0.376445611174983 1
0.280518085448086 1
0.455830388455723 1
0.210502313362563 1
0.0735036293488078 1
0.594793532693795 1
0.903644697060043 0
0.120623655534652 1
0.816741160728404 1
0.45996541255543 1
0.14439821955414 1
0.167147345949206 1
-0.369692678004869 0
-0.204630753029345 1
0.86266601008096 0
0.692292073420737 1
0.229549484697256 1
-0.273309314739054 1
0.098213224111112 1
0.185032357444414 1
0.173463969221756 1
0.631758791405998 1
-0.0639559729124673 1
0.161996442351641 1
-0.0467508010882986 1
0.438130588304685 1
-0.216449628195969 1
0.101774719235418 1
0.713032005875008 1
0.162469714829002 1
-0.171492895954505 1
0.702425482487745 1
-0.0347924862439791 1
0.733015452948695 1
0.0638223505033451 1
0.115596237113592 1
-0.182449715520719 1
0.343311956735203 1
0.559136548583277 1
0.27620268616853 1
0.460992928816466 1
0.0500414263316778 1
0.385267326702297 1
0.0900340638519594 1
0.278086059899733 1
0.524511045336982 1
0.360115967242341 1
0.266534034637411 1
0.215699078071688 1
0.277494302027767 1
-0.223939844355465 1
0.417204933132436 1
0.274308283986253 1
-0.0677347934450641 1
0.119830933838752 1
0.334732765600777 1
0.146476522412048 1
0.268902318455931 1
0.0559167589926499 1
0.0793137771407068 1
0.609128230607549 1
0.167302931055469 1
-0.135279329214958 1
0.606196883481654 1
-0.111816592027193 1
0.176431422778019 1
-0.0709691979054934 1
0.784796574937351 1
-0.106378389709528 1
0.163388095097162 1
0.333755195293226 1
0.370946141724998 1
0.223150377754654 1
0.358026502220102 1
-0.212983520575918 1
0.558902721832374 1
-0.671991445728212 0
-0.361539845908474 0
0.0978897170630365 1
-0.206645033512184 1
-0.534952251248222 0
-0.14005470107487 1
-0.0462918986879188 1
-0.117982955499397 1
0.639636336430267 1
0.591360514805616 1
-0.109153723180389 1
0.17818838954818 1
0.0056831542712051 1
-0.337705938888848 1
0.501559473906012 1
0.489393991098342 1
0.444226661193732 1
0.434221312935764 1
0.00641217188938897 1
0.230492646543788 1
-0.483054490643885 1
0.239384122297939 1
-0.354287143622416 1
0.711299561252705 1
0.294067787581091 1
0.877503665633858 0
-0.152859810772122 1
-0.142759729601301 1
0.0700904215800796 1
-0.196552007675306 1
0.356242279207156 1
0.23278063985312 1
0.627077574814962 1
0.655232221165819 1
0.0649739707330473 1
0.169434573042444 1
-0.00515936521915665 1
0.400343567958752 1
0.244560613327993 1
-0.110989795900668 1
0.706248297670121 1
0.249344358928257 1
-0.158492034954867 1
0.450605389295303 1
0.471969176702694 1
-0.328664555325518 1
0.627105372851734 1
-0.305841228132446 1
0.259626718110438 1
-0.337401611288096 1
0.0522795031569376 1
-0.301712780424954 1
-0.0856885249102352 1
0.248849223418981 1
0.474156268296711 1
0.0927468059148859 1
0.747960002762363 1
0.167155503492678 1
0.551432027625371 1
-0.165735624607929 1
-0.13358650346785 1
-0.276974214050477 1
-0.213235194112101 1
0.143294252855456 1
0.224181982766653 1
0.0966914851704707 1
0.133409254029944 1
0.203567017593577 1
0.0991069096401078 1
0.449965906224741 1
-0.0900883774274805 1
-0.338357003915247 1
0.148615840848466 1
0.249134362611981 1
-0.263133530738071 1
0.469840022485813 1
1.20597530663503 0
0.193534667079262 1
0.18761209534794 1
0.338396096134248 1
0.137401416219308 1
0.758439535634273 1
0.570703241793961 1
-0.264136071804298 1
-0.185875437610845 1
0.0960010337708261 1
0.0253856094457912 1
0.658108578841189 1
0.333648161651746 1
0.299455542129334 1
0.331193977405674 1
-0.320503080979843 1
0.155153924265577 1
0.081654250794671 1
0.226557899713901 1
-0.101431121636402 1
0.388674098662029 1
-0.0604315456541787 1
-0.110121750601559 1
0.525617149787827 1
-0.196325961073535 1
0.496295210545588 1
0.319563490324761 1
0.504802197715753 1
0.123444998947816 1
-0.0714708057577938 1
0.452712155296266 1
-0.39723012915556 1
0.36431098108454 1
0.492760916770023 1
0.0742083853141442 1
0.258569331136172 1
0.515562147260446 1
0.231806096548112 1
0.245405288169014 1
0.83716083739598 1
-0.00527740903628036 1
0.447256014156811 1
0.373046816055575 1
0.440525699942596 1
0.353974176105022 1
0.215732665247393 1
-0.000220869326093078 1
0.0669529099243092 1
0.0552905990636882 1
0.27625925656886 1
0.145725520896242 1
0.26585334910018 1
-0.200442020495564 1
-0.133100901732746 1
0.141976767577629 1
-0.362974530235965 0
0.408075894857477 1
0.392128666275091 1
0.815534365930681 0
0.0438353054993656 1
-0.285043784555514 1
-0.100719022457615 1
0.830812162554486 1
0.0482639650546613 1
-0.0788763542073551 1
-0.302638761488534 1
0.270721542118882 1
0.293804077315027 1
-0.282964511673004 1
-0.0899841055225744 1
0.320888402720825 1
0.587111350158408 1
0.343322416231421 1
0.00676608787651314 1
0.230199155876724 1
0.277550535369127 1
0.222830147144491 1
0.5614607027386 1
0.235143169205181 1
0.499683220535819 1
0.0126292400739814 1
0.402984328524634 1
0.468411198230539 1
-0.154508813003908 1
0.191429154663313 1
0.224055679468088 1
0.26766263319609 1
-0.0239955815801798 1
0.025273733565432 1
-0.196096043857511 1
0.199305146689438 1
0.430391236714124 1
0.513345318933994 1
0.150485216098251 1
-0.0125543504246047 1
0.35607886524993 1
0.201707866211116 1
0.321258260590243 1
0.0552850224570312 1
-0.362903721708917 0
0.0337785964762412 1
0.70684835480581 1
-0.229286543285553 1
-0.202936934836216 1
0.464897550563203 1
0.242799727167659 1
-0.187109968947313 1
0.176764634005511 1
-0.212921460339864 1
0.0487056402349717 1
0.382835118948407 1
-0.233341077601032 1
0.52519468826722 1
0.240307627617998 1
0.504196349848086 1
0.0532911579717218 1
0.258737372396231 1
0.333344081736535 1
0.481004130713253 1
0.343655274733913 1
0.0818383502481126 1
0.109419470915197 1
0.352233483290818 1
0.14699670009676 1
0.0324569604011178 1
0.515157072403558 1
0.0615540208063456 1
-0.275585330241677 1
0.301697616662387 1
0.296697320579338 1
-0.139105677098826 1
0.542241000230453 1
0.241146618011005 1
0.381873521231367 1
0.12655682006893 1
-0.619455534382699 0
0.160650025689641 1
-0.159207971473365 1
-0.0283664270621423 1
0.19428078643502 1
0.692291778241319 1
0.248870265272933 1
0.0679309109312188 1
-0.0761443525167022 1
0.0404102534067286 1
0.590563983538533 1
-0.144113988300256 1
-0.179881782400098 1
0.286171252286174 1
0.229263091567082 1
0.311932397203865 1
0.377520205815177 1
0.194884286847915 1
0.230511539515686 1
-0.0887362478180652 1
0.255250303760742 1
0.436742135783465 1
0.260944766237071 1
0.126674717663251 1
0.835221639046154 0
0.558581727852791 1
0.126802897405472 1
0.370635412315608 1
0.00807889979182662 1
0.371279129066115 1
0.408511794355689 1
0.504089542065638 1
0.0923217375922459 1
0.512610599520446 1
-0.182190375071102 1
0.0671721032348948 1
-0.182098593393502 1
0.134882058620397 1
-0.205987729393984 1
0.193263935105273 1
0.112287754731309 1
0.855081541567501 1
-0.140245501839709 1
0.000243399538099459 1
-0.598399871400677 0
0.325511513531708 1
0.122605499122073 1
0.203185135872718 1
0.276163657284635 1
0.43428031643277 1
-0.494623687219398 0
0.035528431676352 1
0.127542323528779 1
-0.225302275808767 1
0.118711878550429 1
0.60641571830972 1
0.0418725795265416 1
0.325356029123362 1
-0.000463083351874762 1
0.301332189965843 1
-0.141214766176143 1
0.352825730824074 1
0.386385364296975 1
-0.172216369785814 1
0.374190537648324 1
0.0731501326845992 1
0.314092031033918 1
-0.0347041421694261 1
0.273970052866392 1
0.253651099250991 1
0.0318265835127419 1
0.317775884605831 1
0.477275521059816 1
-0.138642088121625 1
0.413257113439214 1
-0.0556709286031338 1
0.478038733614127 1
0.422304091428632 1
0.430447321260972 1
-0.0159822937918132 1
0.464962286036019 1
0.244439213057267 1
0.13368646885195 1
0.457737767193104 1
0.288802494398011 1
0.303767464568433 1
0.241059586754007 1
0.304214498677572 1
0.24803400056523 1
0.101660736316057 1
-0.0559058716130498 1
0.0186677479017001 1
-0.253678376253136 1
-0.396078741647937 0
0.299780821924599 1
0.204266875917016 1
-0.00618908475180198 1
-1.0681150249982 0
0.119753255326572 1
0.2912026177463 1
-0.0277987682370839 1
0.0234342807381922 1
-0.259960462969614 1
0.343917704350584 1
-0.132706578065243 1
0.732641530817001 1
-0.0942670801734206 1
0.0218000738650132 1
0.444976449382248 1
0.738970533481927 1
0.12219169327984 1
0.498191761323537 1
-0.0679641173598108 1
0.45289068322186 1
0.258944077095733 1
0.0565943235098688 1
0.0195020386504381 1
0.779433857372199 1
-0.0292525530600939 1
0.69331204364154 1
-0.129112218653362 1
-0.373249100369359 0
0.862442908922916 0
0.0767348677517465 1
0.319907512066169 1
-0.55214851988854 0
0.386030944086644 1
0.0259137757846144 1
0.611235228514447 1
0.123910713675496 1
0.19652213007348 1
0.336638365169476 1
0.647393772541623 1
0.529078371094634 1
0.59927867981692 1
-0.191839400861864 1
0.264842976180597 1
0.611229741219878 1
0.0090256325801546 1
0.0495599241987038 1
0.0132958619431062 1
0.349451335542998 1
0.0510132226410196 1
0.311954310296581 1
0.775175452291785 1
0.387257042490982 1
0.596610811592319 1
-0.0783215465670039 1
0.620732491052525 1
-0.164258060492374 1
0.406151919759391 1
0.0221489482218719 1
-0.0829654342889605 1
0.745742766235021 1
0.30867063959365 1
0.179881512064425 1
-0.120645446313125 1
0.566590016409985 1
0.340557858280658 1
-0.155409199120131 1
0.226696317858192 1
0.367495218568058 1
0.526289619599175 1
0.319169463938862 1
0.327241094658348 1
-0.0881087557082421 1
0.207147108789402 1
0.223798019999778 1
0.29416357139903 1
0.273354974205394 1
0.610157003835608 1
0.370597442244013 1
0.0383966195638048 1
-0.0305234132282262 1
0.432897937753857 1
0.312746749414483 1
0.225689571796622 1
0.294158881739324 1
0.735044037237117 1
0.139459009950916 1
0.0847387380962429 1
0.171017407959437 1
0.357051828973433 1
0.436700273669824 1
0.304341147062326 1
-0.133457386891669 1
-0.252318067018119 1
0.0372483157255407 1
0.179706004700109 1
0.122306835135342 1
0.0558189251280244 1
0.0608915385979119 1
0.0310809335997147 1
0.330633088792522 1
-0.484260162275454 0
-0.0821909784606401 1
0.178017639748906 1
0.341205974111844 1
0.099278286819569 1
0.245334532438035 1
0.415110693275474 1
0.282803024472446 1
0.631921356347218 1
0.415217588576091 1
0.127231202365834 1
0.0921893656235926 1
0.129716033592006 1
0.156194017288855 1
-0.420073353932325 1
0.63896590301035 1
0.697781612076988 1
0.611753345751763 1
0.448075660126155 1
0.109135622325497 1
0.0771842399816895 1
0.188756838784458 1
0.669778315267456 1
0.0595621556222194 1
0.304305773787946 1
0.666923473411419 1
0.818805624753032 0
0.354181271824969 1
-0.111540417786612 1
0.496743210315112 1
0.398093491334843 1
0.111293937957044 1
0.234570404467805 1
-0.400149571494979 0
0.523176826362209 1
-0.019623816330329 1
-0.0465408480223669 1
0.253902322583635 1
0.340118901144405 1
0.0309483221721773 1
0.287207874039087 1
0.0904381620726936 1
0.249835468705843 1
0.319977656955058 1
-0.49717386083282 1
-0.279867353281463 1
0.025609600745975 1
-0.0851379280168105 1
0.237563406700807 1
0.390717096527809 1
0.313808011841073 1
0.557028012361303 1
0.24343977830829 1
0.127125073850993 1
0.336927458552296 1
-0.220501651785347 1
0.164375922844136 1
0.697279744052608 1
0.701701439434313 1
0.250140254228389 1
0.378704835038385 1
-0.0506406689157783 1
0.440067292637545 1
0.237613889540807 1
0.0644658507772638 1
-0.222195757899948 1
0.0112058800745308 1
-0.0276558858836172 1
0.121981876451874 1
0.881661231016119 0
0.243861695371525 1
0.00832114382595635 1
0.704663952931295 1
0.328887783587936 1
0.32757030469994 1
0.0706739351849771 1
0.272227940512834 1
0.391083426501306 1
0.45520784428137 1
-0.31598490550143 1
0.441547166861704 1
0.229295239582156 1
-0.20621026951741 1
0.519145451469438 1
0.0280975650978401 1
0.255194711554141 1
-0.00898437024842323 1
-0.487983385495262 1
0.130176288278654 1
0.38082666328626 1
0.33442462096062 1
0.228844999149484 1
0.537303219590166 1
0.126511284317831 1
0.136143842649902 1
0.617830632636193 1
-0.0124567105555069 1
0.352931357168137 1
0.414655465142586 1
0.205114055515095 1
0.505092132432632 1
0.244342934915701 1
0.113402074455627 1
0.0129010083530983 1
0.412657900079019 1
0.14030616368227 1
0.134758031845158 1
0.24029162175055 1
-0.355903019058888 0
-0.0789410716304014 1
-0.602108133309628 0
-0.201417288733237 1
0.396105032738084 1
0.505492745766468 1
-0.0779630391614469 1
0.229670773644077 1
0.133888788014972 1
0.0610598780027315 1
0.713261967355471 1
1.10467329183024 0
0.222103522753953 1
0.361525777462738 1
0.228998196704593 1
0.799318895367926 1
0.396414934576067 1
0.192339914078148 1
0.593089840541364 1
-0.189585188105949 1
0.277420527858644 1
0.549023828908556 1
0.249969647229257 1
0.219322339536739 1
0.0563815828423214 1
-0.123614038570646 1
0.224806524154315 1
-0.212500396308392 1
0.37128892249129 1
0.132550462375965 1
0.262377660077586 1
0.163083835106936 1
-0.0807143734619549 1
-0.0672033354928796 1
0.108931508635151 1
0.214139709554616 1
0.270896290017785 1
-0.258081073080594 1
0.147935224102788 1
0.0896085243593601 1
0.154494989628404 1
0.230492515767702 1
0.262780139296602 1
0.158756971458678 1
0.497146752076598 1
0.20829197041755 1
0.411291869014652 1
0.51764661203882 1
0.36719290637252 1
0.228107290916069 1
0.102347408250068 1
-0.0902864038053191 1
0.00790081626288267 1
0.245201816081024 1
0.147303664777785 1
0.0292880965544534 1
-0.036414885973312 1
0.622138491550334 1
0.288943964859979 1
0.0460465026769215 1
0.112610486867872 1
0.345161954878033 1
0.568318963323591 1
0.701575241995179 1
0.16890705038187 1
-0.0502891681931369 1
0.11251281071978 1
0.160063046319565 1
0.36835452148006 1
0.465950266097879 1
0.498367965238787 1
0.476921774953574 1
0.731075447913363 1
0.0576155505116448 1
0.544772961893879 1
-0.267902134902087 1
0.420069985670694 1
0.366761908659463 1
0.420198360803029 1
0.110231135987349 1
-0.36865812188792 0
0.494891101473073 1
0.312728931247505 1
0.240290167825614 1
0.571368617556253 1
0.431829605442484 1
0.260813387841349 1
-0.209909805264068 1
0.55684565815706 1
-0.655830929908201 0
0.329006294748369 1
0.111905967545497 1
0.481296800769585 1
0.454369341695206 1
-0.0900123912760538 1
0.304850553046518 1
-0.107601830712729 1
0.371121526169364 1
-0.255335992258446 1
0.341655082494826 1
0.167999711680357 1
0.456958429042954 1
0.249031747692317 1
0.704596621218921 1
0.289452651044266 1
0.510064281369447 1
0.249888047823038 1
0.589673140048625 1
0.261965869847863 1
0.0418410265059533 1
0.33427541870964 1
0.238554699405017 1
-0.20152960903805 1
0.508161346674122 1
0.357079541990947 1
-0.172268386314954 1
0.428693095921889 1
0.42895080447767 1
0.454917882556679 1
0.0531823358205639 1
0.00913187608739582 1
-0.166290914341378 1
0.63058751202684 1
0.214849484677217 1
0.248098195591377 1
0.163628462633669 1
0.482847248397088 1
0.155188884231992 1
0.557282513054828 1
0.268629195862252 1
0.601781875158697 1
-0.466752271140229 0
0.591824534503429 1
0.550250949801932 1
0.0270575394601613 1
0.135644603686773 1
-0.0273589400609199 1
-0.159746475553885 1
0.929284509847269 0
-0.104068260757386 1
0.44313301784199 1
0.440150371693198 1
-0.202152138087027 1
0.110091520882525 1
0.329123380409855 1
0.532556700383319 1
-0.351888685623732 0
0.240223735268935 1
0.0168580271034799 1
-0.323063450419109 1
-0.178124853102389 1
0.1148132450473 1
0.338100357169552 1
0.433163188012329 1
-0.31495613996283 1
0.342701070988055 1
0.227480696703684 1
-0.0100121631204094 1
0.0548928392831156 1
0.107088107663025 1
0.125422933835816 1
0.266132258725001 1
0.315625194210027 1
0.198280566210033 1
0.242612649642286 1
-0.0527159803891755 1
0.0455411958338034 1
0.770244052592045 1
0.00655511167613801 1
0.244180218486672 1
0.484486829601674 1
0.235923182346949 1
-0.0607490311470277 1
-0.206179716483104 1
-0.173238634462006 1
0.0146935461575991 1
-0.0862522018326175 1
0.262251630189235 1
-0.451108597701352 0
0.522882799917592 1
-0.184092341978987 1
0.170626497698014 1
0.251430717733139 1
0.138236225758055 1
0.17216904261861 1
-0.0349922008404787 1
0.517189802043049 1
0.0994354232231988 1
-0.0173556720913364 1
0.289417048889148 1
0.248614890540469 1
0.487452860054216 1
0.675575947076699 1
-0.173631322254347 1
0.102953238559932 1
-0.108787807922818 1
0.254449067946448 1
-0.101065182840032 1
0.325514724766496 1
-0.213919008168984 1
0.483905901096278 1
0.29534337454524 1
-0.736330654553591 0
-0.262443136843051 1
-0.303317247224752 1
0.194234371221152 1
0.237077319118844 1
0.58075488649981 1
0.239860366891471 1
0.213988394454345 1
0.644828053484334 1
0.424641554158247 1
0.25677089668485 1
0.902549761791515 0
0.284361401709704 1
-0.159809440142267 1
0.859227716463714 1
-0.0822228325179273 1
0.0203141072716211 1
0.271983759451543 1
0.496331638870706 1
0.749748724505647 1
0.0897307691225942 1
0.356648847511362 1
0.374339597843652 1
0.456662626497492 1
0.266339577244767 1
-0.0110338585568423 1
0.159075033784089 1
0.226843724767243 1
0.338333506173442 1
0.0835940345676932 1
-0.376056253378988 0
0.924522837681215 0
-0.172377960145658 1
0.309849869638381 1
0.613949445034682 1
-0.0909565614193382 1
0.139034080292657 1
0.359078573709257 1
-0.206591397351101 1
-0.096402377006878 1
0.338827398349533 1
0.00299210481914643 1
-0.319685802696189 1
-0.250778794622065 1
-0.169858763353482 1
0.178526488220642 1
0.242822990392236 1
0.158938644277072 1
-0.0907783505956011 1
0.580350727339176 1
0.397311374867849 1
0.520120204519655 1
-0.384167255276385 1
0.242260305508208 1
0.287356324992897 1
0.451818128151558 1
0.691910422363352 1
0.450729247098102 1
0.769026262047411 1
0.208590366098437 1
0.320414154004018 1
-0.111987517640842 1
0.413191058467542 1
0.217579370572722 1
0.0946390016378882 1
-0.524072813377228 0
0.323254583709915 1
0.312757020168324 1
-0.0495196608151376 1
0.0730052631834749 1
0.550128523573362 1
0.211017171577851 1
-0.116243667132463 1
0.193306634520002 1
0.144720867588038 1
0.0399706572570337 1
0.133914302689506 1
-0.368215613061772 0
0.125364799413613 1
0.235139807936753 1
0.469969331242292 1
0.12437685794055 1
-0.00528869043384001 1
0.0257305590594996 1
-0.0394508073147201 1
-0.438301553123801 0
-0.0171335560280075 1
0.266853237062521 1
-0.108253132674402 1
-0.0502704818523615 1
-0.00592376322495175 1
0.126585154383796 1
0.185117862831222 1
0.227358816899355 1
-0.0576009440263284 1
0.249012454450581 1
-0.0410147403031371 1
0.174578922759206 1
0.193989231226328 1
-0.190161839312069 1
-0.120059542610769 1
-0.283351406929279 1
0.334219823417715 1
0.215538067714923 1
0.308885573028139 1
0.92206216288798 0
0.365221419748927 1
-0.143306182969192 1
0.279168734195677 1
-0.305147727895777 0
0.0862771836596136 1
0.550322336250647 1
-0.344153775834688 0
0.59894077681683 1
0.311049129765213 1
0.736396928888443 1
0.481064552469459 1
-0.0699789626968177 1
-0.143373374159208 1
0.478605536287704 1
1.0135494092742 0
-0.472631755322216 0
-0.114356422026777 1
-0.196004270266122 1
-0.0952539027901211 1
0.350597646732749 1
-0.247682582019431 1
0.307926150069318 1
0.378178053251518 1
-0.357353222075518 1
0.297072612581893 1
0.232858614813833 1
0.675388756653652 1
0.483152034540846 1
0.139987440624939 1
0.0209303619813528 1
0.664612535873443 1
0.592305837079979 1
0.790771397703108 1
-0.150751539681537 1
0.228920060174634 1
0.159849139157011 1
-0.219780423488074 1
-0.0344768882673241 1
-0.0473177563157149 1
0.144763084870087 1
0.437625243492373 1
0.181485163277481 1
-0.107541999698859 1
0.0151037811773513 1
-0.161660704337057 1
0.182117645678979 1
0.606968821524726 1
0.246558953719161 1
0.582761278474078 1
0.336579875507595 1
-0.271862528031678 1
0.348677270263203 1
-0.0102697318772614 1
0.29637888917602 1
0.426015144351893 1
-0.583375122804232 0
-0.149543303534616 1
0.248523234320791 1
-0.0612993289573182 1
0.135659734834412 1
0.817248871620433 0
0.621937487669191 1
0.123107947364225 1
0.281738724694007 1
0.111541865759367 1
0.622642858265022 1
0.28342508051653 1
0.194045651223535 1
0.37383653229408 1
-0.110794468216824 1
0.612498252539586 1
0.271589135701726 1
0.262357616438221 1
0.357493108781219 1
0.622972687904473 1
0.396165335505471 1
-0.134294844255482 1
0.0325238843014487 1
0.229925828342971 1
0.770574735703218 1
0.295408668646671 1
0.253423591863065 1
0.752511522620118 0
-0.239442100313958 1
0.404466494709322 1
0.437008357277384 1
0.112007800970519 1
0.142906425596737 1
0.0034524504186105 1
0.46952867320678 1
-0.0695607882102062 1
0.222104095913124 1
0.23232980599116 1
0.517450430877092 1
0.274664238571639 1
0.160909971782959 1
-0.12813148398489 1
-0.012555036108849 1
-0.0371809780251027 1
-0.0038104581317578 1
0.31228715658209 1
0.229551207640026 1
0.546762899916656 1
0.213834502724419 1
0.566804789026713 1
-0.0838915137009823 1
0.569704824782637 1
-0.0173894767023452 1
-0.050640263641179 1
0.146066384539982 1
0.397770782385932 1
0.540592592075052 1
-0.215912901083495 1
0.748571454996807 1
0.0133336141251814 1
0.825168079357985 1
-0.157916284817625 1
-0.295115662329904 1
0.09237803751216 1
0.168038041529125 1
0.0693678424210854 1
0.394953003564825 1
0.218541062533158 1
0.320459626123993 1
-0.0151122737165895 1
-0.0440912989065913 1
0.404433033173774 1
0.275491864308633 1
-0.0837651138646978 1
0.247116621210868 1
0.447266157708575 1
-0.0824725124919115 1
-0.570488619899636 0
0.170377570786933 1
0.334676917186949 1
0.110478495799227 1
-0.156713235860444 1
0.443421136379278 1
-0.271348802462928 1
0.109358202156129 1
-0.263619274389283 1
0.136915038306629 1
0.316682891401521 1
0.386547538483533 1
-0.200663316435941 1
-0.122931956866035 1
0.244800066070244 1
0.634804588515929 1
0.00259114172094635 1
0.220773664797463 1
0.279400693948641 1
0.153688790183908 1
0.0611325029109047 1
0.474743111839046 1
0.755243153876237 1
-0.38653088283085 1
0.300283388404518 1
0.0842892537101603 1
0.494703986562407 1
0.169518674604711 1
1.01736572968477 0
-0.0323744958870543 1
-0.113631062597077 1
0.0681610997966335 1
0.452807192346703 1
0.720235810560266 1
-0.289037768321725 1
-0.146292238308383 1
0.185988399459622 1
0.552277275685252 1
0.269314678587691 1
-0.175245911083877 1
0.0303342464636499 1
0.0874277840672613 1
-0.167250879116495 1
0.454186016560519 1
-0.0842119490124193 1
0.389661499799634 1
0.0219197093094231 1
0.269672581665785 1
-0.0248078331780759 1
0.465135556396005 1
-0.272283673027726 1
0.311946993106672 1
-0.398498903525204 0
0.631528664280032 1
0.530195483234976 1
-0.26523781211116 1
0.24847768188611 1
0.600273279262993 1
0.195749773692799 1
0.921258366889265 0
0.267184456857508 1
-0.201911133092533 1
0.311354635221639 1
0.130771232423818 1
0.503878376827271 1
-0.0739480526220513 1
0.196224497640016 1
-0.164143090284006 1
0.420328505634894 1
0.665654115620906 1
0.16937907563243 1
0.600849797342359 1
0.465948446745206 1
0.0719227453706398 1
0.361551023230883 1
0.246742945635363 1
-0.169915353799718 1
0.19383605942758 1
-0.550743930635211 1
0.731574594180215 1
0.186988261575337 1
0.133348490085244 1
0.761307480741426 0
-0.17371744762411 1
-0.0799340715101859 1
0.400196116716355 1
-0.261734479221184 1
0.19119731889447 1
0.21908700301552 1
-0.216557934139964 1
0.223951946070873 1
0.188195540512649 1
0.10445521014613 1
0.635268491350931 1
0.360672653869803 1
0.279579833808429 1
0.461664244256822 1
-0.258304097339089 1
0.207410306755133 1
0.511823337754062 1
0.409606454099795 1
0.0505246614505794 1
-0.23334260156396 1
-0.412203737522819 1
0.614531757763189 1
0.212174749640546 1
0.476417448440308 1
0.75125714933103 0
0.120192408931385 1
0.338049408703248 1
-0.226247628942579 1
0.557438128940103 1
-0.102643871035179 1
0.0214727507247502 1
0.341646736670612 1
0.31969699305627 1
0.215793570306358 1
0.105565272763062 1
0.245395609267302 1
0.173393382065325 1
0.535258013758934 1
-0.196934135991317 1
0.144059483829163 1
0.221687866361171 1
0.270051091634345 1
0.0643629537122935 1
0.224038548948922 1
0.166043795487886 1
-0.0501908951327139 1
0.00478676712136995 1
0.665074484311245 1
0.313181720723452 1
0.0108770293393905 1
0.30277797851827 1
-0.283308238012363 1
0.613137563039456 1
0.0217581599261742 1
0.080043855370481 1
0.270724669163623 1
-0.10692353523007 1
-0.0352575282256315 1
0.647931913861735 1
-0.0916379080921543 1
-0.0121010418743704 1
0.263238705105849 1
-0.241313188367215 1
-0.150428204123823 1
0.0765656686763022 1
0.151045553448728 1
-0.0693093959810501 1
-0.166829244898186 1
-0.0178246639250714 1
0.197637027366519 1
-0.0145521938483138 1
-0.147571694352564 1
0.381728279927216 1
0.208987490606476 1
-0.00603771084042169 1
0.334049219415449 1
0.446624269997297 1
-0.180278066084274 1
-0.172595279376442 1
0.175946873815617 1
0.512072836933543 1
-0.143177541582785 1
0.152904572283436 1
-0.0410631238665509 1
0.352618527450981 1
0.640474900550325 1
0.769661816537909 1
0.168099309900706 1
-0.217341068375236 1
0.062323514955721 1
-0.286155869369782 1
0.328270420372235 1
0.338091469085653 1
-0.174027245158985 1
0.378921199193912 1
0.27449002427466 1
0.836949573346077 1
0.791898477543551 1
0.543036783746267 1
0.5855382380615 1
-0.201264978123012 1
0.824889004361203 1
0.570400248587884 1
0.400155039747204 1
0.149207857837014 1
0.157657144205747 1
0.457874814588763 1
0.44704648658345 1
0.369970818204401 1
0.454293907507361 1
-0.564658306172976 0
-0.106325160547992 1
-0.0810305814777695 1
-0.0466544611931783 1
0.18890451021851 1
0.488879148151897 1
0.0826966072657596 1
0.138821379460887 1
0.322205054305812 1
-0.0522508718593522 1
-0.208620155762942 1
0.0860891513255643 1
-0.209475714529247 1
-0.0394908177564446 1
0.199657415363831 1
0.369712602132762 1
0.256691382798615 1
0.114771216160596 1
0.397654857884927 1
0.19157943335336 1
-0.0058656176255264 1
0.148691634481974 1
0.988551679772244 0
0.377277690143262 1
-0.0506055006536216 1
0.324206504627307 1
0.379389407506093 1
0.560212114676678 1
0.28802816402939 1
0.812413921912456 0
-0.19696143974032 1
0.210702692390174 1
0.381899770444949 1
0.0670772087030242 1
0.0111381393803309 1
0.431051460535938 1
0.432201149926993 1
-0.00281992110255719 1
0.423875267671826 1
0.303197017451308 1
0.036206225711891 1
0.210865165215081 1
0.126804600796697 1
-0.207571639370892 1
0.115429871709374 1
0.860815461464256 1
0.350291834980562 1
0.0859692161745656 1
0.238503002827155 1
0.319044217055903 1
0.168547732624975 1
0.0265901991641586 1
0.261937328801542 1
-0.0321415708392601 1
0.208171946527403 1
0.00859270042452584 1
0.425217407715297 1
0.0152755899193019 1
-0.398894150757437 0
0.145953170845205 1
-0.195315964689363 1
0.631495036871656 1
0.0948393860617825 1
-0.545634322074628 0
0.290796657178874 1
0.307723429564761 1
0.00321266172940813 1
0.204904880258718 1
0.245421452700971 1
0.539117644392653 1
-0.354641282567663 1
-0.0751512737523404 1
0.172716336123952 1
0.294114762879907 1
0.634565955565275 1
0.357534741597716 1
-0.154423182979525 1
0.193105909571347 1
0.413481461489427 1
0.311336086999029 1
0.505631429770853 1
-0.0197549517600268 1
0.55692869928652 1
0.366948162630264 1
-0.177752194539436 1
-0.034629525732367 1
0.539201497055228 1
0.466117296133251 1
-0.082206337267149 1
0.201509496156866 1
0.410335177245517 1
0.79435968579817 0
-0.0624076650775817 1
0.258645578481015 1
-0.29821998877184 1
0.0520013768489767 1
0.234728761205309 1
0.33332484511089 1
0.376010387492353 1
0.109702630860233 1
0.290669332606532 1
0.127773811761335 1
0.618526396927404 1
0.131149624446527 1
0.113833780333278 1
0.490473605702924 1
-0.0375743005721775 1
0.340007874446573 1
0.0623573672925257 1
0.0282301227946987 1
-0.0553941916419638 1
0.349540743818386 1
0.616666903376051 1
0.465883728114359 1
-0.125031391248773 1
-0.0499866781283828 1
-0.12213482822859 1
0.00194548621602939 1
0.0581842736393386 1
0.102601149177524 1
0.20920431291846 1
0.439377972055219 1
0.721221148043869 1
-0.298082538598588 1
0.0637840745864002 1
0.292302427685599 1
0.736877965290051 1
0.853683801954213 0
0.131209821226938 1
-0.185480129343954 1
0.186402191144442 1
0.575094026115761 1
0.377064079496349 1
0.0692824431903783 1
0.529225305812484 1
0.341563786445985 1
-0.317309338234741 1
0.635154374032337 1
0.0580689482371071 1
0.208081117120895 1
0.579050733209088 1
0.642918614122299 1
0.547332272220576 1
-0.331581526924825 1
0.0483037549601686 1
-0.463057815987658 1
-0.179009614307075 1
0.0974852909062404 1
0.609499403421069 1
0.0504453098333135 1
0.121371028266444 1
0.0982879771128169 1
0.0568729763393928 1
0.693122760112413 1
0.339048028664031 1
0.569644158106842 1
0.15800395684062 1
0.443471984508221 1
0.497630164965197 1
-0.60446859491059 0
-0.130440411160842 1
0.305567811436566 1
0.208650588432712 1
0.524363231032518 1
0.348984091992185 1
-0.0375767182960696 1
0.169013948109884 1
0.288916947628053 1
-0.133645951372676 1
0.0800207138301507 1
0.00675584551430471 1
0.201816913689589 1
0.612167187422932 1
-0.287620371324177 1
0.854831031382933 0
0.412351389987765 1
0.120293430754465 1
0.218833062080828 1
0.328557421637695 1
0.134296374832403 1
0.211735086336051 1
0.209891372283427 1
0.258633753219825 1
0.29058775936642 1
-0.0927137592271212 1
-0.293372432688394 1
0.0370453041012328 1
0.510746907327116 1
0.220830328059798 1
0.150337661242426 1
0.440053955918352 1
-0.0292347960218591 1
0.800355113765879 1
0.204784137979726 1
0.190294031202692 1
0.440364102333552 1
-0.126331347762339 1
0.13472493536127 1
-0.249178872005732 1
-0.0630472949662481 1
0.640914527232468 1
-0.453895016816863 0
0.517392412929777 1
0.039210998498262 1
0.490055596048797 1
0.203969210602894 1
-0.0393075518734816 1
0.0669588890807396 1
0.318968943435205 1
0.375770303981387 1
0.595733163444152 1
-0.1766950726135 1
0.294233017597636 1
-0.066782320890921 1
-0.359432284818103 0
-0.25501011023159 1
0.104803511936594 1
0.118196492626512 1
0.25535075159837 1
0.117927982586617 1
0.348423970550151 1
0.281721689320289 1
0.16194762526506 1
0.267631040501904 1
0.238357641896564 1
0.147922301964408 1
0.18405825093638 1
0.377476579866942 1
-0.19064226814662 1
0.276723776706665 1
-0.0107936674342893 1
0.35050995280458 1
-0.019924660122066 1
0.105579280993542 1
0.242213983458842 1
0.239466362213585 1
0.355788379401327 1
0.42087551726105 1
0.213548476518339 1
0.747561462050488 0
0.397075236016825 1
0.452634807617434 1
0.0730398265961073 1
-0.211024718606968 1
0.199977636173096 1
0.171009531020897 1
0.668384948914092 1
-0.0257288775188206 1
-0.172111893239481 1
0.147660362509107 1
-0.0576724866113968 1
0.245403294799722 1
0.467949910240036 1
0.535165522791794 1
-0.31503022746861 1
0.116013100192106 1
0.0443098584409528 1
0.174099881329856 1
0.212896583776751 1
0.572640912127261 1
-0.34389396805858 1
0.14099673066408 1
0.535986004107359 1
-0.424579780908323 1
0.255782028909184 1
0.191259381059967 1
0.152006125742698 1
-0.144397915542837 1
-0.157981964495743 1
0.198681230978716 1
0.377460948469562 1
0.135336317732197 1
0.495278561892056 1
-0.0378442761384504 1
0.291415051727493 1
0.75169827619627 0
0.442525077425653 1
0.504381139968822 1
0.115247403746842 1
0.4659434391669 1
0.207799490685171 1
0.420937061254829 1
-0.0486629859695197 1
0.384864687337741 1
-0.362508899757733 1
-0.49996022607863 0
0.380597327303262 1
0.510930411694855 1
0.510461372945439 1
0.543975907996263 1
0.243556590375584 1
-0.017470732077043 1
0.883637203378822 0
0.341387388917139 1
-0.267740672165985 1
0.11450092334813 1
0.313902571568186 1
0.0853352029896135 1
0.309004025039178 1
0.288306587384612 1
0.172149530174424 1
0.278681158870757 1
0.346059791564401 1
0.843633763347139 0
-0.116001122278585 1
0.57003543516323 1
-0.20573393693984 1
0.699631748093327 1
0.0409144262543381 1
0.317586843944692 1
-0.0322898427384634 1
0.134781200761587 1
-0.200977677403337 1
0.202150931586314 1
0.241231414377601 1
0.105810450864492 1
0.214740941094364 1
0.254717657080904 1
0.297339418436529 1
0.40340329650991 1
0.269155416664714 1
0.0502442476898912 1
0.565119467494952 1
0.0856430696603181 1
0.199179472190625 1
-0.0298012057266949 1
-0.12779350795681 1
0.412584590175456 1
-0.00700760633948969 1
0.559422462775334 1
0.284937332322853 1
-0.0714493176899502 1
0.241723382758553 1
0.0245921589469049 1
0.561078900975829 1
0.200820242804546 1
-0.124450936780317 1
0.0981990628533123 1
0.351744069295034 1
0.196776445935326 1
0.488691919340869 1
1.00153224033893 1
-0.455320631360526 0
-0.0905221140963137 1
0.39760739197265 1
-0.0930594600404494 1
0.700143615019558 1
-0.268618036966055 1
0.149643924942597 1
-0.2234463442315 1
-0.0511739762043935 1
0.281114324958133 1
0.633819396641891 1
0.354043638164786 1
-0.675516262284576 0
0.401872201217514 1
0.3674970165869 1
0.255389243730922 1
0.114121785598697 1
0.0983711515953942 1
0.212886116457479 1
0.367614051652932 1
0.347736198218054 1
-0.318392079037788 1
0.56882500287647 1
0.0214490868448123 1
0.00750193277119315 1
0.146318489932087 1
0.188114871623464 1
0.377618291140629 1
0.901972198913127 1
-0.130655596860757 1
0.449825644480558 1
0.434169976678129 1
-0.0578230611698426 1
0.125765283961133 1
0.298866801004094 1
0.92155052008974 0
0.143411553161156 1
0.376006369962163 1
0.206889356338314 1
0.199087513256377 1
-0.115080093531086 1
0.335822809743351 1
0.329672816812071 1
0.25299997450459 1
0.229433321891156 1
0.405195985951855 1
0.610428822513422 1
0.263593477978716 1
0.293084841570643 1
-0.105255150110673 1
-0.0269593679408457 1
0.0725626521401802 1
-0.309590822870565 1
-0.140874730705247 1
0.583035573171468 1
-0.238072682027216 1
-0.243324265262986 1
0.540787007915371 1
0.0481669983214282 1
-0.172508027038669 1
0.0449900058394643 1
0.0121448526204772 1
0.282979954896233 1
0.442965728702781 1
-0.0578649682826445 1
-0.457093142250015 0
0.236998935255113 1
0.250083822304453 1
0.435825808506329 1
0.00788379235142769 1
0.0891877747733129 1
0.00115862516494519 1
0.455331325725881 1
-0.257863761606935 1
-0.0314696736685726 1
0.716113909487421 1
-0.0928123731373461 1
0.148857638213762 1
0.277171779987775 1
0.107840448575437 1
0.0869751983964679 1
0.180517871846435 1
0.509683513005076 1
0.0261886492495026 1
0.631837649958021 1
0.374699285328492 1
0.367288547293958 1
0.329659306660648 1
0.0891014483136463 1
0.222590841628684 1
0.480949765407181 1
0.408682558088438 1
0.337158991356779 1
0.153376658671661 1
0.126669414740118 1
0.0937081258390215 1
0.546773111933245 1
-0.299507794536515 1
0.121821841239497 1
0.253407372930447 1
0.465658566723363 1
0.631327952555686 1
0.00517051609978672 1
0.413100532409512 1
0.0606237872501302 1
0.235980874307291 1
0.460102363721836 1
0.378490943150811 1
0.259694799425279 1
0.514104623102423 1
0.564146111854493 1
0.212887019545235 1
-0.228177879807594 1
-0.391680102282333 0
0.223531015270361 1
-0.127987845641495 1
-0.0179056581319725 1
0.0414135000891157 1
0.342304601410824 1
0.105593580598391 1
0.52624908984566 1
0.053105536731137 1
0.0996360206370423 1
0.205651886077942 1
0.751209581541254 1
0.0685931173710322 1
-0.155617508509704 1
-0.071673590759468 1
0.17177059352579 1
0.596244404381568 1
0.691599167251963 1
0.314836943628022 1
0.0894529209172318 1
0.200851046293239 1
0.0544418972381675 1
-0.00698050158142201 1
0.292889876151627 1
0.329753076114658 1
-0.102607539461041 1
0.0046227156869576 1
0.534221858969098 1
0.330545122247181 1
0.34087099385022 1
-0.00512099413889656 1
0.144516233353622 1
0.465476931589431 1
0.149145805489229 1
0.114046842960352 1
-0.202662619606518 1
0.304726391136345 1
0.642016251684016 1
0.106926329335272 1
0.255956567063584 1
0.135696276251679 1
0.35856824097726 1
-0.0749226085525494 1
0.295737828612293 1
0.129680839041267 1
0.0082021277523977 1
0.0633054420634479 1
0.201455661755676 1
-0.118984212388617 1
0.229518050684957 1
0.150947996847249 1
0.831134048156362 1
0.148347871083671 1
-0.131599128681 1
0.20104729009247 1
0.0266330059002152 1
0.514459085587436 1
-0.0661545952971666 1
0.359966433465695 1
0.125954641079077 1
0.714405375166385 1
0.594395167168316 1
-0.00281045379010011 1
0.432580596859784 1
0.0831443207155348 1
0.161689553913501 1
0.0805217541092182 1
-0.120662421689029 1
0.0275472433488049 1
0.0872041829707978 1
0.712341815664758 1
-0.00100076814486094 1
0.292757384877404 1
0.285522463278339 1
-0.228374931068259 1
0.305195143001136 1
0.633823147869106 1
0.0190651406689008 1
0.0923897433805482 1
-0.183676349862941 1
0.651370885983056 1
0.226552026661772 1
0.411921226170871 1
-0.315827996100336 1
0.450067553604864 1
0.337166645350376 1
0.0792636797036828 1
-0.247553939014643 1
0.0347808400411766 1
0.10689545004433 1
0.467434593522235 1
-0.0871254492823829 1
0.0166010503328799 1
0.144508505131838 1
0.224379422541183 1
-0.0134074649151748 1
0.288427164073488 1
0.629328601305597 1
-0.475060975947825 0
-0.379889060649693 1
0.220320753285505 1
0.0132076541597794 1
0.185812031313514 1
-0.328758281436525 1
0.482705388866554 1
0.134007422954675 1
0.536362236458673 1
0.417205864228486 1
-0.268103040524538 1
0.479606710851745 1
-0.0185584887962702 1
0.413042574655898 1
-0.192237249334795 1
-0.156013450316985 1
-0.227183591921399 1
0.280586772788521 1
0.349902566156222 1
0.375241872812908 1
-0.527473003539673 0
0.263905569042234 1
0.00940945470392834 1
-0.142533809368905 1
0.172109047390427 1
0.0503938422833359 1
0.135239019448918 1
-0.0862344005153025 1
0.390748494164039 1
0.148437500959326 1
0.303807051607834 1
0.00108136317900609 1
0.0476192748430484 1
0.263998381026332 1
0.255098607234985 1
-0.134890481628352 1
0.218103531829104 1
0.054575371064352 1
-0.304348593070711 1
-0.164982335646503 1
0.537234275088532 1
0.0305193901747369 1
0.303092087716756 1
0.104108470190957 1
-0.121867459684746 1
0.191443095212677 1
0.374150130520327 1
0.854140329394211 1
0.225774370269541 1
0.796548391736386 1
0.108595087877964 1
0.588574206717388 1
0.436772316213761 1
0.105730764282875 1
-0.119980782915793 1
0.0921409171742422 1
0.136832250158202 1
0.334098960082835 1
0.342630053081449 1
-0.0888580996184307 1
0.237503192994184 1
0.49988920698597 1
0.0462331933389785 1
0.160466558174278 1
0.159254457624022 1
-0.0180097228561325 1
0.912316254614703 0
0.28548542694541 1
0.198765283100885 1
-0.072029776330571 1
0.436303436431574 1
-0.141828818633864 1
0.4069786593404 1
0.164526365999326 1
0.350204722618556 1
0.235380184629709 1
-0.386216903697195 1
-0.401435008006796 1
-0.122491569908715 1
-0.118383513433181 1
0.344909134961191 1
0.56167221637299 1
0.590314510280464 1
0.8974218836796 0
-0.0935721698582467 1
-0.293711494425916 1
-0.0334200876972447 1
0.291309222262468 1
0.143076615415486 1
0.541040299647806 1
0.0610913227366547 1
0.394279188161007 1
0.666264417228532 1
0.377934664000925 1
0.0479543001531349 1
0.169806010679601 1
-0.0989934352307333 1
0.539089699040567 1
0.321351897774776 1
0.289228864236991 1
-0.0946134057355774 1
0.911855815949367 1
-0.129778497527253 1
0.300998327612834 1
-0.154628927071731 1
0.701550455817306 1
-0.261990677355422 1
0.241175589401617 1
-0.214578268818704 1
0.866915470498633 1
-0.0843073039613727 1
0.0377862910470232 1
0.151692824017123 1
-0.00845797602291417 1
0.297176965908666 1
0.633048199804366 1
0.251366296197853 1
0.310062071785376 1
0.250718580402434 1
1.04799795573395 0
0.575605432860193 1
0.466780956807501 1
-0.320903099107939 1
-0.248312657226009 1
-0.206961693588077 1
0.397648797908211 1
1.15344662279824 0
0.154988102677339 1
0.0644646569323038 1
0.680172126724954 1
-0.0476265595713885 1
0.11441704925634 1
-0.0527198950771479 1
-0.151314029513059 1
-0.363233999280719 1
-0.023650037709192 1
0.000149216864548843 1
0.263337576562033 1
0.436138546368395 1
0.168609702724837 1
0.554753321919679 1
-0.441205660814874 1
0.252248777587658 1
0.18115914492593 1
0.320638461356846 1
0.226884613752925 1
0.414435609968664 1
0.103965727816336 1
-0.0209406428783486 1
0.498661057160276 1
0.620063276949141 1
-0.0728328800032438 1
0.240273847430659 1
0.413313466193851 1
0.198728322326808 1
0.00838416336717995 1
0.557562699260692 1
0.195984077273242 1
0.391019071995982 1
-0.0470902414350124 1
0.488419402927488 1
-0.475747921145456 0
0.920365118710446 0
0.140028660590924 1
0.239698464664739 1
0.353355905291371 1
0.277014922252822 1
0.374948285585632 1
0.133095351043632 1
-0.478819311911802 0
-0.0375254520972231 1
0.587245935061898 1
0.463073666714511 1
-0.223074084591375 1
0.476233229071262 1
0.258161183694045 1
-0.00706749935699372 1
0.547094797507357 1
0.805909053782602 0
0.385691106167716 1
0.401700754781982 1
0.137586693200506 1
0.116068660707906 1
0.200981882955798 1
0.326743520065133 1
-0.0556351198403899 1
0.401611549203446 1
-0.4875847615075 0
0.2040883206747 1
0.0518152126815441 1
0.426419758200576 1
0.387152795087713 1
0.202563802728136 1
-0.136317827641376 1
0.160184615659766 1
0.437993300796794 1
0.345896864520776 1
0.214600219940422 1
-0.0401371916311154 1
-0.391610491875236 1
0.13693123954357 1
-0.199102751153169 1
0.0582888977859626 1
0.713659348759087 1
0.326346673299939 1
0.291771363379436 1
0.354650952175169 1
0.27677555416002 1
0.61437151046363 1
0.213855262863036 1
-0.108011812236931 1
0.1184124218474 1
0.233202146709775 1
0.00677264566305281 1
0.558899780214262 1
0.236117120581769 1
-0.0878904664230872 1
0.340685980568757 1
0.0929797205207967 1
0.0908482891446864 1
0.0663260414439505 1
0.374020789351136 1
0.316870712618098 1
0.277459712406782 1
0.307684430548538 1
0.0342234892179368 1
-0.467298737851418 0
0.00176940657673749 1
0.298220191244429 1
0.245626248666492 1
-0.0948633092948334 1
-0.0324648389416198 1
0.967625555704914 0
0.127479876542904 1
0.579249049391093 1
0.00128710115548276 1
0.208311583470886 1
-0.420562075976044 0
-0.0649154244114155 1
0.273065394233436 1
0.132934712281456 1
0.0593866134767849 1
-0.309135477941646 1
0.244485539444101 1
-0.114992680370294 1
0.193573752990298 1
0.565658944839043 1
0.38938413583658 1
0.512666389604615 1
0.651499465744654 1
0.385360672154298 1
0.114225755322015 1
0.27789896094245 1
0.228397647225194 1
-0.312217032559856 1
0.573018719794303 1
0.0651231429925143 1
0.563085797928336 1
-0.86588393051707 0
0.128779119966515 1
0.386366446871015 1
0.267525641333259 1
0.316347344530945 1
0.974275163332041 0
0.90214364648629 1
0.254515383959819 1
0.354636726040431 1
0.35147222311742 1
0.2287173280901 1
-0.430019410287091 1
0.093237678405077 1
-0.17438950399356 1
-0.124733094528672 1
0.338211062799967 1
0.101854945888311 1
0.279448099720058 1
0.474994135249826 1
0.0866575692898042 1
0.425554402190936 1
0.147188473453561 1
-0.199022240839913 1
0.0961171293047531 1
0.324107488517667 1
0.118217245199045 1
0.165263542242372 1
0.0569522198832468 1
0.385529900634402 1
0.68631941478632 1
0.201452581808102 1
0.201849724250121 1
0.326207115444772 1
0.277354267145508 1
0.65304836797235 1
0.28483168925242 1
0.856059540472618 0
0.421490648512072 1
0.318806127472113 1
0.109045508070963 1
0.270319131647741 1
0.950105693919214 0
0.428368450728565 1
0.726318289660996 1
-0.180691837908334 1
-0.0977609862547412 1
0.0609791076209862 1
0.362037798717613 1
0.627472169868353 1
-0.0653164766630927 1
0.0850233272335383 1
0.0246917923945121 1
0.749319637196208 1
0.561426422852722 1
0.50575440378288 1
-0.11638672594974 1
0.0388538299512215 1
0.111940312874997 1
0.317557280521288 1
0.476053440841931 1
-0.21411173323483 1
-0.313006831462531 1
-0.697618528141057 0
0.197010873294569 1
0.243669089083005 1
0.097974649406118 1
-0.16779691494856 1
0.577698450403078 1
-0.140578539277793 1
0.13474809233878 1
-0.11497980878282 1
0.0872714566250068 1
0.425090270030971 1
0.0895158096912627 1
-0.362670433638275 1
0.355039508518838 1
0.374733991286118 1
0.290223824501953 1
0.0844650820249494 1
0.417707354004245 1
0.467679363754659 1
0.664208214625776 1
0.227722599094912 1
0.674811641244799 1
-0.165922547505633 1
0.0550245534185586 1
0.219324097844249 1
-0.0480570921083798 1
-0.116828862373973 1
0.0713422351910356 1
0.0109559286104418 1
0.312086680255758 1
0.0368689661044096 1
0.119168891875489 1
-0.292841021515329 1
0.149708059354557 1
-0.163657630552255 1
0.27011739381094 1
-0.118615290035031 1
0.327847792598412 1
0.148056480013036 1
0.357525008049331 1
-0.117059958201831 1
0.33947479141056 1
0.553567171678482 1
0.0996503799951072 1
0.0887542388886172 1
0.806786260298693 0
0.013021734843305 1
0.249913663740205 1
0.137227516883613 1
0.0294823392564307 1
0.154163890649295 1
0.310119093514021 1
0.434472441292057 1
0.0170255591861752 1
0.120732906281875 1
0.231815307982256 1
-0.111435543976025 1
0.503239662751633 1
-0.138452283045599 1
0.141000015239664 1
0.434770428748131 1
-0.356043832761701 0
0.357171788412318 1
0.77825764443513 0
-0.0428485365851512 1
0.215545560680869 1
0.264686512997597 1
0.349493220991966 1
-0.257632912505961 1
-0.364677986373833 1
0.603054047654517 1
0.315230381534177 1
0.0804500544668194 1
0.00197030165694458 1
0.369971894285149 1
0.655400260146113 1
0.0748462460900945 1
0.461624560799542 1
-0.492056600137338 1
0.0691005705139375 1
0.08658536335533 1
-0.0417737305735467 1
0.0938499152469739 1
0.652071623958552 1
0.730618193630233 1
-0.302815749378456 1
0.851420080253854 0
0.109115337621426 1
0.157071077840989 1
0.549642861744985 1
0.507225844583492 1
-0.537086002154107 0
0.482284101606326 1
0.224190290199648 1
-0.0262143327174372 1
0.233186030252384 1
0.203701931808436 1
0.0256523837705077 1
-0.0586835877707618 1
0.194445304457697 1
-0.046670321223149 1
-0.173134510939248 1
-0.0641072122846375 1
0.384856857712377 1
0.682241884826118 1
0.103346977038493 1
-0.00843023999930811 1
-0.296294089399306 1
0.0279285149919562 1
0.502378639817346 1
0.282868053351439 1
0.0175827006821316 1
-0.000603506541382401 1
-0.30385750783094 1
0.512543383446829 1
0.277343162595323 1
0.217139363709743 1
0.305114694950697 1
0.545173391741354 1
0.280699501876742 1
0.11657593161683 1
0.711205929961464 1
0.564005993008563 1
0.0751716387511387 1
0.220371196118989 1
0.435731216546423 1
-0.117405989580283 1
0.412169189094062 1
0.186620317297267 1
-0.025072247075965 1
0.398819216015408 1
-0.00319167511541708 1
0.209395962092597 1
0.492527089101256 1
0.155925037028484 1
0.358631971173614 1
-0.108701136623076 1
-0.00916889681230154 1
0.557302992535739 1
0.214586912208712 1
0.225006450272545 1
0.705973230268322 1
0.0456495111242734 1
0.439944083107906 1
0.102012321914944 1
0.0481343871854837 1
0.177077680277762 1
0.602843552607857 1
0.0859303906492271 1
0.306814452429492 1
0.0195954517809285 1
0.280397108637002 1
0.318452954017095 1
0.179170320894005 1
0.292199004603335 1
0.232746467898251 1
0.502126605010078 1
0.25451269172203 1
0.584499521823859 1
0.379865661441359 1
0.374866348734452 1
0.0584989768103633 1
0.456590160090663 1
0.295303581857301 1
0.53265606960606 1
0.0639417625032116 1
-0.11402719099945 1
0.285623603619787 1
0.887815697230779 0
0.519298897686336 1
0.597260918544781 1
0.123551052484544 1
0.0437541108359506 1
0.40465435043202 1
-0.0770058730829828 1
0.190342538780392 1
-0.0586360620697998 1
0.651534612716561 1
0.371306482458948 1
-0.0656443178054483 1
0.517472000289987 1
0.316101163543952 1
0.387574887812197 1
0.379812606206499 1
0.263834093134074 1
-0.23676837822843 1
0.26294327268896 1
0.689090006131988 1
0.356478047675364 1
-0.0426597613779117 1
0.258954813131123 1
0.211268023424664 1
0.325310169412377 1
0.38520640506391 1
-0.169963781563233 1
-0.379881684756189 1
0.28399466167945 1
0.35974086197708 1
0.0414047355254333 1
-0.159931144133483 1
0.44419948858355 1
0.479126413786512 1
0.285094716839324 1
0.430875889434589 1
0.387694938900324 1
-0.103067569907168 1
-0.175734051153059 1
0.243605830768164 1
0.00159572914117248 1
-0.48096591936632 0
0.227547805362358 1
0.220118179420454 1
0.157696073690112 1
0.145062997420893 1
0.53475903023809 1
0.543813509782027 1
0.345132594579015 1
0.215566326895661 1
-0.145031743776217 1
0.319369720685937 1
0.284359033272148 1
0.0466219888128259 1
0.573314932996023 1
0.597417703779839 1
-0.0638996553809275 1
0.219790160409286 1
0.0839937249410362 1
0.0810814209159233 1
0.558760822747901 1
-0.187409442153977 1
-0.354480091555571 0
0.0885027350211157 1
-0.320370590536568 1
0.404020468688098 1
0.0867498623306051 1
0.63943056859187 1
-0.247779050086595 1
-0.365433674923266 1
0.746439785700613 1
-0.361988781797571 1
0.178101304274355 1
0.238940355626168 1
0.517508203618897 1
-0.124604686135862 1
0.547085573119342 1
0.703020470669688 1
0.361560856122518 1
0.887200386273964 0
-0.102976813439774 1
0.103535530366375 1
0.0268374745751612 1
0.509144725333882 1
1.04292653453276 0
1.03204512533219 0
0.252064321160726 1
0.293330732793824 1
0.655388992991326 1
0.0764929331574659 1
-0.0132792820359048 1
-0.155246127965545 1
0.18906287693037 1
0.0352967806518917 1
0.262372822057131 1
0.196322710070753 1
0.403500304665387 1
-0.195486790962254 1
0.287872874174746 1
0.175042745435513 1
-0.385769150719436 0
0.381153462693418 1
0.0186888151910477 1
0.0889212646774457 1
-0.210144372463086 1
0.498653988360498 1
0.30837724594159 1
0.742428879301962 1
0.405117188085592 1
0.473421512805503 1
-0.0105382424174673 1
0.314046982467271 1
1.28473007434918 0
-0.0571713717943314 1
0.376523600895049 1
0.440117078143714 1
0.0788866591703579 1
0.0473139708326452 1
-0.0623967036759112 1
0.326967182271403 1
-0.22150927103879 1
-0.242274820331069 1
0.937582005807777 0
0.222725126825577 1
0.125002932235218 1
-0.19545091714213 1
0.0888899873299645 1
0.483581372494522 1
0.362925473893819 1
0.288629548151373 1
0.415135315646918 1
0.0243431552092294 1
0.102137266542668 1
-0.0300197811877119 1
0.553995342008784 1
-0.0109148908291626 1
-0.421889227264471 1
0.24627078931309 1
0.383797195505216 1
0.30999378751388 1
-0.0352655744279315 1
0.308605887708305 1
-0.675563446596082 0
0.441727414518851 1
0.308110016247541 1
0.272228875754824 1
-0.200489465797189 1
0.317712912548289 1
0.502760961277788 1
0.208400614667228 1
0.341363774317841 1
-0.40556765501596 0
0.341452505377964 1
0.0816368942226427 1
0.0840161563419323 1
0.210111588214807 1
0.273795235562864 1
0.271909108442569 1
0.127113335290036 1
-0.217400003838621 1
0.574782473162885 1
0.20335255516797 1
0.219261978283804 1
0.947356535316759 0
-0.0704175491920526 1
0.300823011696136 1
0.491571016184706 1
0.418633324849675 1
-0.0574047486569844 1
-0.213282334113934 1
0.0962470986265713 1
0.567722177195762 1
-0.199994362425538 1
0.190904975007061 1
0.549501922397619 1
0.458582417792768 1
0.460752664629057 1
0.484534875741993 1
0.0799684948298976 1
-0.0182044706932831 1
0.0162494998713461 1
0.365687113188918 1
0.30597578020473 1
-0.144744432344643 1
0.142448288253761 1
-0.213395808771033 1
0.16552046925263 1
-0.266952532697305 1
0.389658559981801 1
0.221092519255957 1
0.219050067798125 1
0.115076161699841 1
-0.00475865253645364 1
0.784322984556228 0
-0.0202378549280054 1
-0.153810771187088 1
-0.43811519778598 1
0.295031789774008 1
-0.357566476438062 1
-0.0547954288710622 1
-0.259301282185526 1
0.430429124521179 1
0.336754672752754 1
0.39333838776391 1
0.341893326810458 1
0.338238659422801 1
0.546217230521 1
0.102375285033077 1
-0.0150159855610492 1
-0.0400461211159563 1
-0.0229967670650154 1
-0.0750834533368089 1
0.684896620030546 1
0.188697050681395 1
0.535490488220532 1
-0.304347403716903 1
0.614334094447197 1
0.288493337587639 1
-0.207339856965413 1
0.14373140168218 1
-0.0825657273494226 1
0.22112543472013 1
0.478465858535677 1
0.259083447861034 1
0.649149019397116 1
0.447814025762381 1
0.335622402684734 1
0.1745256780144 1
0.192938028056525 1
-0.0112411428576044 1
-0.127466706758514 1
0.547638163143748 1
-0.298552419909091 1
0.393194325819603 1
0.246672265842344 1
-0.084292983734011 1
0.623528233906142 1
0.22150546349856 1
0.191842660093726 1
0.663148108499797 1
-0.090756472476467 1
0.459668941987904 1
-0.16383568779237 1
-0.0246553997517958 1
0.267086811884093 1
0.13936755913485 1
0.342655478035271 1
-0.112539850925973 1
0.367517901868064 1
-0.222933673105828 1
-0.040856402301932 1
-0.0444813531390805 1
0.318499628117994 1
0.0438404028851367 1
0.22349831022515 1
0.22896384079577 1
-0.212087781701436 1
0.31905370688734 1
-0.0059667354894446 1
-0.0749004519308316 1
0.520221825868208 1
0.323177953221284 1
-0.0431706721264892 1
-0.574081323261889 1
0.073683509475958 1
-0.224781147700976 1
0.611517645325188 1
-0.293164035904069 1
0.107758568751885 1
-0.101388308347313 1
0.380399981554677 1
0.15242023335984 1
0.281556705195135 1
-0.0462583368381403 1
0.177907285372096 1
-0.382941656361243 1
0.10474906982689 1
0.199230087272988 1
0.489785478305847 1
0.597679322563671 1
0.154393431834474 1
0.408233319248453 1
0.183631367249053 1
0.178247286647876 1
0.306555618511337 1
-0.14998469846097 1
0.798407180864208 1
0.405251836559942 1
0.0504736324259957 1
0.105789954895362 1
0.0462155591679138 1
0.679820676434982 1
0.0356099337461604 1
0.590303339817527 1
0.705086625434894 1
0.0365446374905086 1
0.286874646497338 1
-0.162372950529629 1
-0.0694689984976901 1
0.0520581618075606 1
-0.29760226041687 1
0.410144442900369 1
0.415588392976828 1
-0.213854808122919 1
0.171988818597897 1
0.978415294533161 0
0.19840553034149 1
-0.603972868302749 1
0.098861091206955 1
-0.424876122926763 0
0.188629178284466 1
0.197026212134724 1
0.443783430899854 1
0.15421652745972 1
0.586303247701855 1
-0.357670598556729 0
-0.108562532980097 1
0.157593937749336 1
0.663455364072346 1
0.349449718212167 1
0.617043541567751 1
0.278612547525782 1
0.541945658097067 1
0.215536469280913 1
0.218972376556279 1
0.55707603533764 1
0.203961532338443 1
0.582161687682624 1
0.621259893732138 1
-0.0944479125401764 1
0.495609676441312 1
-0.0896675619665019 1
0.351181552105237 1
-0.424922101546681 0
0.641117865933604 1
0.450851203292361 1
0.40521938700637 1
0.106070024754984 1
0.0792477540853577 1
0.317323545699748 1
0.27819277752253 1
0.266837367891618 1
0.940269000023987 1
0.0621073455667106 1
-0.00595085947232751 1
-0.111001138409835 1
0.0284711902491157 1
0.171405021575604 1
1.12042806380575 0
0.148323916056773 1
-0.0109443724527635 1
0.316264506510722 1
0.0164702205751124 1
0.0890913450997397 1
0.301054328902767 1
0.185970703122002 1
0.00745995067315902 1
0.293039096297951 1
0.523926148259785 1
0.573919056997227 1
-0.0943064701717309 1
0.189282817079817 1
-0.0252049231144411 1
0.312323279031001 1
0.888369870481574 0
0.129257642014277 1
0.38108952271717 1
0.13135988692429 1
0.314497775793126 1
-0.405614757545432 1
0.325877326824136 1
0.174519639851175 1
0.525080377897215 1
0.280103202975532 1
0.274711673301665 1
-0.212379160812432 1
0.491352758640743 1
0.319328684629342 1
0.265285125194049 1
-0.245226205821977 1
0.431350254317553 1
0.179688375335085 1
0.21723407725279 1
-0.0420366034463267 1
0.250093123837062 1
-0.13694355176422 1
0.288545664427743 1
0.0367854386131162 1
0.950889571817222 0
-0.591544853911071 0
0.388987850388535 1
0.547653545810364 1
0.100550529549145 1
0.191979581713511 1
-0.0858108449284327 1
0.243617049929971 1
0.482146623066225 1
0.144290546732662 1
-0.0139401493619301 1
-0.317342476465787 1
0.0616510118672791 1
0.613737030508997 1
0.309432347491877 1
0.149799432559234 1
0.444571346923013 1
0.158272759904848 1
0.904755085383489 1
0.147094301864703 1
0.402828595982992 1
0.546071742638935 1
0.339974076932259 1
-0.0490861978224107 1
-0.0566505722154034 1
0.536998072816894 1
0.210658481605805 1
0.203395088589406 1
0.596608291515124 1
-0.17541219879736 1
0.439043833765486 1
-0.0654452130686168 1
-0.335301519172316 1
-0.0648450849516519 1
-0.138817769075305 1
0.240989409786523 1
0.331463762596828 1
0.672620101546898 1
0.0483524516601194 1
-0.239750755991467 1
-0.228376395033438 1
0.485655262408489 1
0.519701685326629 1
0.462128380731594 1
0.248669153652646 1
0.577116273308056 1
-0.0494560158601515 1
-0.0312475218246789 1
0.580232804538014 1
-0.363428686971909 1
0.847432443792881 1
-0.0786425326381355 1
0.408577300780996 1
0.546349614494438 1
0.123272759633075 1
0.501029020456956 1
0.452594359052548 1
0.635594444378533 1
0.187527444906472 1
0.380345178101591 1
0.455101755451873 1
-0.474209781497018 0
0.202773292798893 1
0.38269096553387 1
0.0664061257431561 1
-0.312888627079344 1
0.0163374131830436 1
0.560993656053407 1
0.492890994405464 1
0.0799871422752324 1
0.295692397552027 1
-0.159462471086206 1
0.608916301840899 1
-0.478344172980897 1
0.260951789761617 1
0.4020792772765 1
0.268941965404169 1
0.328156337814837 1
-0.12606405146972 1
-0.39162062549965 1
0.832704502398456 1
1.03624003243038 0
-0.0558926717590099 1
0.366552289903961 1
0.767129632713821 0
0.0782522823935396 1
0.352736644613685 1
0.152901672761742 1
-0.23696006772363 1
0.241591253817554 1
0.226786689138525 1
0.283593183115652 1
-0.355472889649398 1
0.289968038771596 1
-0.403113907067793 1
-0.376959471054626 0
0.378889064409642 1
0.231722205864177 1
0.050604084548878 1
0.299102333478671 1
0.411097524713302 1
0.144477615172258 1
-0.00440839038377765 1
0.110460418938389 1
0.506820402031003 1
0.338947960377233 1
-0.283370499889333 1
-0.0029589499357198 1
-0.206881106630332 1
0.44372618679204 1
0.47022981943103 1
-0.527110370685229 1
0.401665968412095 1
0.387655785225353 1
0.758379728950718 1
0.43898326779943 1
0.212338072471361 1
0.486182755675446 1
0.254944091474547 1
0.171260560777794 1
0.440694713347054 1
-0.0509312889166574 1
0.29596703877898 1
0.222131329610964 1
-0.0480256985934219 1
0.0586376352797134 1
0.681403175284725 1
0.114707640263599 1
-0.438246366510371 0
-0.0527776928334495 1
0.475034070882011 1
0.00883090413950265 1
0.188980260644063 1
0.170108198415743 1
0.326363504859428 1
0.255032944739633 1
0.370449512247556 1
0.101830115995317 1
1.01704920673891 1
0.300928544639454 1
0.711959782653401 1
0.427984848863016 1
0.0209457026779725 1
0.0727279909788622 1
0.0229871845348134 1
0.284973109038155 1
-0.40933505772968 1
0.479337148103602 1
-0.0234220908131684 1
0.418281571002623 1
-0.280116018512905 1
-0.170501141758294 1
0.428958093005839 1
0.368947324304927 1
-0.0155600023881649 1
-0.319569521361596 1
0.841468084824103 0
-0.0210370005594831 1
0.101574517565434 1
0.260130023399389 1
-0.457966717192854 0
0.105110274035755 1
0.907292460348642 0
0.174500424616728 1
0.478547797009863 1
0.371999132760927 1
-0.160962282758151 1
0.129843144971616 1
-0.00752606957135146 1
0.454973279270054 1
0.447997205576653 1
-0.287506681207995 1
0.033831819001858 1
0.382940100616578 1
0.419766214174495 1
0.443057209063227 1
0.42876488992241 1
0.376270960785486 1
0.368483861225888 1
0.242542842455379 1
-0.350422064033358 1
0.186847185635495 1
-0.249946344192465 1
-0.0607094753949187 1
0.341202267835094 1
-0.285787211316771 1
0.151632163934578 1
0.862331019557604 1
-0.291602134775754 1
0.538914953187951 1
0.378394507394953 1
0.0462193304242911 1
-0.00845660541977179 1
0.0292985922337653 1
0.149661430106552 1
0.42358903511571 1
-0.193842153243486 1
-0.0048298355117738 1
0.513231656339818 1
0.0971549184628551 1
0.388146195325194 1
-0.238474279623807 1
0.436141831636476 1
0.272986567157649 1
-0.0694215805969659 1
0.148930743916562 1
0.0741059737641602 1
0.418669736777259 1
0.348348209846874 1
0.039719762387157 1
0.168239864269753 1
0.0661032597910534 1
0.161278281608936 1
-0.050451573321431 1
0.36633513027535 1
0.0157711556782177 1
0.497671165563835 1
0.353352828293724 1
0.0211588182944632 1
0.443367124938719 1
0.0646740262833836 1
-0.282045569206386 1
0.846874634945824 0
0.101789701720102 1
0.478529808055129 1
-0.25239317956854 1
-0.125271974043643 1
0.530068391172549 1
0.28196188175696 1
-0.155649449831151 1
0.299144316960793 1
0.324733476811628 1
0.232913366255195 1
-0.185660355464934 1
0.419190536592682 1
0.138469883476229 1
0.356752320934796 1
-0.0554623181842466 1
0.61145678204299 1
0.492604325281525 1
0.649292001369409 1
0.227993035905018 1
0.315802884155256 1
-0.263693007424322 1
-0.038499632017243 1
0.0389083412556626 1
-0.287651527055055 1
0.00452389610190822 1
0.749921326398113 1
-0.242844196175124 1
0.448826954859176 1
0.245054208190314 1
0.49099670474294 1
0.52780943251065 1
0.134266056203187 1
0.228026430237544 1
0.14817429365177 1
-0.214031602947224 1
0.0356699951441677 1
0.261247841441549 1
0.256687825626811 1
0.273678914151612 1
-0.0251283839310885 1
0.346971825437366 1
0.331153995842411 1
0.0458685620820687 1
0.365567595024612 1
0.220414839807928 1
0.452773231604821 1
0.517662310100152 1
0.127548128339785 1
0.443299420823767 1
-0.212213806169416 1
0.177431426544452 1
-0.0368676458790497 1
-0.0237416867918936 1
0.383353238193958 1
0.674125442255295 1
0.486589179977683 1
0.952642546373088 0
0.173765491108154 1
0.101461926793412 1
0.392270039946712 1
0.321004134705601 1
0.307550504794516 1
0.364083391142269 1
0.0792361562822576 1
-0.0554135048301291 1
-0.178089966554276 1
0.411221967064872 1
0.311654431223521 1
0.041791430882989 1
0.344915662003254 1
-0.0300752044930747 1
0.671993222308763 1
0.165881748822733 1
0.407593341192864 1
0.458753981853388 1
0.209402163384056 1
0.56721045416444 1
0.862844751997098 1
0.110582312506934 1
0.0328370487781178 1
0.40705882689839 1
-0.0158774679874138 1
0.450009017933141 1
0.206082184893979 1
0.0629558814164205 1
0.434111158041924 1
0.261144824074023 1
0.645282545604159 1
0.455739488868355 1
0.741713388393238 1
-0.0447076085309519 1
0.150938454114228 1
0.0567016933593792 1
0.117465213755297 1
0.24486717431701 1
0.370435689721343 1
-0.222277412682411 1
0.187831840855732 1
0.0431552124152926 1
0.118554020446504 1
0.0363666317010791 1
0.416806574209578 1
-0.129190470542001 1
0.451793869189035 1
0.161056450220369 1
0.374160593029629 1
0.267147026163908 1
0.185539677315019 1
0.170722010738275 1
0.0481951955692317 1
-0.180582686478243 1
-0.0246032801406793 1
0.139218089310997 1
0.0834576703219929 1
-0.0754094241628701 1
-0.0143838014991432 1
0.531781563023626 1
0.435063166189569 1
0.339078778733148 1
0.479026893383186 1
0.554367786753541 1
0.208817043468387 1
0.301455825821275 1
0.503650339471941 1
0.935088785760777 1
0.643688097258017 1
0.937668997205669 1
1.01313574843973 0
-0.0602212853596739 1
0.272299675038369 1
-0.111186373943627 1
0.747290253886769 0
-0.0659300751726737 1
-0.0824028634765339 1
0.248585767032803 1
0.0101225630406432 1
-0.19587755775811 1
0.774952074578496 1
0.602115438604832 1
0.0317755634204292 1
0.443917678769677 1
0.111144963390365 1
0.120149332558353 1
-0.20758292141857 1
-0.13232787972433 1
-0.200228933240922 1
0.387100044209947 1
0.565162186983726 1
-0.186903255985855 1
0.636126853684786 1
0.0180674701024098 1
-0.111894031997187 1
0.091648327707258 1
0.606604526183395 1
0.395117348517279 1
0.104564248968345 1
0.273079703661138 1
0.369660398193687 1
0.169737798620802 1
0.0633361740825203 1
0.520941885986049 1
0.59730648206141 1
0.17824773796176 1
0.0880356588486456 1
0.56543954969434 1
0.0640240656837021 1
-0.296500585331366 1
0.242252139189759 1
0.0735587444851932 1
0.508646160044786 1
0.0571269436418886 1
0.231764400798444 1
0.113910113294307 1
-0.140604196220471 1
0.109521710127946 1
0.322341530525098 1
0.26236732757766 1
0.29403450590171 1
0.503337458937028 1
0.312344740821773 1
0.418386687390866 1
-0.0201191917758179 1
0.217847551489275 1
-0.164181283688748 1
0.455975973529897 1
0.650675189028815 1
-0.215258101985472 1
0.252915159893232 1
0.339881994896274 1
0.12266789085958 1
-0.0627110403317231 1
0.544388249180449 1
0.374035255082481 1
0.0462522830890242 1
-0.38508949808457 0
0.226207397191582 1
0.833295485785652 0
0.0328378117373923 1
-0.263410656157972 1
0.304447534896052 1
0.197887287383089 1
-0.0800327217027874 1
0.170573752190368 1
0.702246780252957 1
0.304229399937088 1
0.423397971258736 1
-0.380474928618061 1
0.0208483576032883 1
0.0670935795235672 1
0.166013706617038 1
-0.0516072925248161 1
0.602147719988425 1
-0.0505904996002268 1
0.562332945054742 1
0.0604194745616695 1
-0.162042075727378 1
0.0590148608353565 1
-0.42563706950009 0
0.805145592073131 1
0.454029838578144 1
0.035799939997968 1
0.0169437099575955 1
-0.286484137300501 1
0.268888792891078 1
0.510618566384906 1
0.496894579222394 1
0.772317101634206 0
0.261214390364536 1
-0.370736218978427 1
-0.0492474890893727 1
0.0927172365087999 1
0.0889703316467247 1
0.545845865555639 1
0.102271594703672 1
-0.716815442253051 0
-0.269588662306702 1
0.052658656365172 1
0.141272197821235 1
0.197092869793106 1
0.282709008552058 1
0.49371019920143 1
0.18313851167646 1
0.166396175343284 1
0.802641121543989 1
-0.579320014415856 0
-0.363067288340585 1
-0.0650294020343654 1
0.0447865092553448 1
0.0221745956947133 1
-0.140473399490277 1
0.0548444468540333 1
0.163740225610456 1
0.182608024975778 1
0.104948935745831 1
0.542264363892926 1
0.418608968017371 1
0.205200408186948 1
0.545381251174874 1
0.186139517953539 1
-0.115534661713443 1
0.0422029193760123 1
-0.478785254599444 1
-0.347448330936201 0
-0.228000654271072 1
-0.381669082197781 1
-0.210087733587038 1
0.195896160301109 1
-0.380424017307566 0
0.456564532820008 1
-0.0440515404613203 1
0.328396164057958 1
0.0765726078436612 1
0.506623211652047 1
-0.140154574263665 1
-0.0259607927922503 1
0.0962774412327016 1
-0.079510619514065 1
0.285563863268873 1
0.405442529489154 1
-0.0230503718952034 1
-0.198291221699476 1
0.153227631068368 1
0.415604326265939 1
0.396123345426549 1
0.258081345358274 1
0.381434380604899 1
0.364923789751096 1
0.697930975488141 1
0.500445697963186 1
0.480847924814629 1
0.0708931379139829 1
0.039655120725719 1
0.161661894450241 1
0.138789410898136 1
0.352875355912174 1
0.298993393055388 1
0.33490938905115 1
0.41033538762354 1
0.25758386315589 1
0.131135014272164 1
0.397908469549448 1
0.414691546408822 1
-0.272010245808049 1
0.180655944225744 1
0.0338181388169572 1
-0.27402148112122 1
0.00870127677811256 1
-0.0886876772056274 1
0.0498451343893291 1
-0.0951396952251448 1
0.15975123998125 1
-0.071989232509002 1
-0.0587723580244176 1
0.584718489576106 1
0.816885504035709 0
-0.256494868526241 1
0.191137021610539 1
0.176884729047152 1
-0.0457335419487368 1
-0.0756198045068782 1
0.496899765422303 1
0.277140853471529 1
-0.145905074431178 1
0.331291075107612 1
0.290978976070847 1
0.35879769568619 1
-0.212431598139151 1
-0.0958359871464036 1
0.309860248673851 1
0.429942794133259 1
-0.194833499935888 1
0.152197942059499 1
-0.0803023708234037 1
0.677133093976605 1
0.165752382270754 1
0.182217825664681 1
0.337913487449272 1
0.86126192059181 0
0.0392061932927138 1
-0.0841705587180782 1
0.149003854804976 1
0.481129038540405 1
-0.0604307656735831 1
-0.611121182082424 0
0.339868925531408 1
0.0520831419846938 1
0.354848687364964 1
0.243893797754636 1
0.837309073527989 0
0.125700033021476 1
-0.392018963258591 1
0.195702357265388 1
-0.560857063202571 0
-0.382594716869689 0
0.166471953702128 1
0.293425444114688 1
0.270376331085896 1
0.421814222313682 1
0.138769874510267 1
0.162733571400065 1
0.455207469286497 1
0.336581634270436 1
0.5818316736315 1
-0.0896688873063126 1
0.248616355437469 1
0.538857780874246 1
0.459041757338717 1
0.530214987805629 1
-0.00969955748614859 1
0.315731488867288 1
0.456365193068769 1
0.740975261789228 1
0.0431161389301809 1
0.404182164258991 1
0.969744539782375 0
0.390283969566801 1
0.281184717309418 1
0.567081469436919 1
0.0696977535343524 1
-0.107863268573843 1
0.158091885930044 1
0.533425964027421 1
0.849126100972483 1
0.0577823600903383 1
0.0500675102865801 1
0.182406596821188 1
0.10937279674274 1
0.390592010341081 1
-0.079744007924651 1
0.113975534294574 1
0.460558509957767 1
0.669608600460882 1
0.535443101757844 1
0.570121130603017 1
-0.397385462855669 1
0.437552190431201 1
0.532280241416416 1
0.308881445378849 1
0.239870464738319 1
0.578285599925512 1
0.901438224533273 1
0.366180066926723 1
0.356008128862695 1
-0.00431991937158463 1
-0.591987801987223 0
0.318045809275871 1
0.30165978982494 1
0.186014812642482 1
-0.120657660136166 1
-0.118107459203907 1
0.296194313091884 1
-0.361273912077415 1
0.327305356657296 1
0.0222583378414605 1
0.246885336922018 1
-0.134469507315566 1
0.498099118263572 1
0.464312281958394 1
-0.0247066483089933 1
0.506784016433239 1
0.494282465748649 1
0.549500831210341 1
-0.246337156986556 1
0.491761419589791 1
-0.0606029196607049 1
0.642277833410651 1
-0.174657631508929 1
0.552883751865129 1
0.0695147843843287 1
-0.37388099163487 1
0.223256923923457 1
0.41129566745576 1
0.18483902660724 1
0.66776028841023 1
0.844552035682135 1
0.23716562485845 1
0.296286294799766 1
0.93653513243179 0
0.51613154581094 1
0.209851339665332 1
0.171394641454718 1
0.304779287049692 1
0.326607031889745 1
0.201714684832185 1
0.111009224572775 1
0.234392916677582 1
-0.320783053781099 0
0.226651130063273 1
0.410700196756652 1
-0.253738461572149 1
-0.249178401658692 1
0.838737218738543 0
0.326490567173079 1
0.113822945521235 1
-0.00799354162753748 1
-0.0946531852820837 1
0.773423795583975 0
0.300086663589135 1
-0.132677676688718 1
0.632579718766801 1
-0.0375584956378147 1
0.464237817014552 1
0.347746227015825 1
0.446087314735834 1
0.700169122388836 1
0.458923340606566 1
-0.471940806229411 0
0.345234701066968 1
0.797088132338317 1
-0.0272716831054778 1
0.623273835219813 1
0.498302888778803 1
0.355041641566531 1
0.583199645249329 1
0.767825003518813 0
0.346830333049212 1
0.155714753897561 1
0.0655413650855534 1
0.176766843691911 1
0.219963477696913 1
-0.0469259157603476 1
0.0781575397532806 1
-0.170118865837719 1
-0.0807561904083262 1
-0.0621983605928321 1
0.329504355475777 1
0.246954280155047 1
-0.0921408265070505 1
-0.337676227145326 1
0.52366171058581 1
0.396191806400583 1
-0.103925113788875 1
0.0228894180775165 1
0.227880077888528 1
0.143048319344447 1
0.665726216221934 1
0.0556611724568167 1
0.448366566445424 1
0.718164969606816 1
0.0374294538362566 1
0.315935639073334 1
0.215209363088747 1
-0.046155793933829 1
0.279247104684255 1
0.165195909964789 1
0.442778004798816 1
0.305352970914274 1
0.377966370399099 1
0.408086326604484 1
0.270407072571049 1
0.0896503395297844 1
-0.393462390432848 0
0.0827911030735054 1
0.249027455355055 1
0.0116715835094142 1
-0.25203442916032 1
0.296674893176594 1
0.295772860900828 1
0.122732700897058 1
-0.0905128981807121 1
0.126134072843478 1
1.02656490662916 0
0.708489231540903 1
0.238158049149628 1
0.124599522816954 1
0.273187177387081 1
0.21962484295601 1
-0.0676812796354725 1
0.540560228533499 1
0.049452490241509 1
-0.132560823715023 1
-0.0350596958580996 1
-0.0507912514607846 1
0.659669174945453 1
0.182524424284455 1
0.113638926265673 1
0.409962988831008 1
0.0621967302616446 1
0.392588959252077 1
0.0658966049728553 1
0.634774435745716 1
0.518615345554489 1
-0.300562710169359 1
0.238979203809246 1
-0.24472190852522 1
-0.150811291749925 1
-0.0249548558636223 1
0.0163670000055305 1
-0.166098039485075 1
0.553675164618427 1
0.00595444534701518 1
0.397417049686732 1
0.690278414186085 1
0.130091655243132 1
0.00687223064806283 1
-0.110384899386347 1
0.480650519126918 1
0.273033015292674 1
0.610286689194421 1
0.455220718173861 1
0.0754191974595557 1
-0.275649670715146 1
0.0463332800027348 1
-0.0937008316708224 1
0.252157390205823 1
0.0134715066000864 1
0.278850342556445 1
0.528109485307731 1
0.217936810018087 1
-0.116615939726363 1
-0.434890059691146 0
0.128882227610785 1
-0.110736450116454 1
0.464393521492468 1
0.480966228719626 1
0.307835139175878 1
0.0845228429842414 1
0.0704211962928376 1
0.0581760167221662 1
0.604772731705857 1
0.42891105768894 1
0.560059815830327 1
0.100233555269671 1
-0.40808895025215 0
0.0533861790391206 1
-0.00624743610252214 1
0.257727837145415 1
0.494003920101793 1
0.512197566508247 1
0.43067261781381 1
0.21261601163419 1
0.192665965541733 1
-0.111224559302155 1
0.445098890874738 1
-0.157607054812124 1
0.507966247891279 1
0.249917193399394 1
0.242712169769745 1
0.30743304352544 1
0.270513444973771 1
0.297047169014026 1
0.420007970700877 1
-0.0994242630426818 1
0.400152384351073 1
-0.194130017317938 1
0.301142856141009 1
0.102081136875264 1
0.256588383712762 1
0.00281059683572184 1
0.232185636266436 1
-0.31254149602569 1
0.136492518350447 1
0.371725380872645 1
-0.167273115124188 1
0.171179532556465 1
-0.0713242874488396 1
0.457142738085991 1
-0.242751211460797 1
0.113677856075668 1
0.241453277248993 1
0.491955464252981 1
0.281168026286349 1
0.330835394993544 1
0.337917593402202 1
-0.0778869453987884 1
-0.112403499008798 1
0.107456028927347 1
0.476039104152751 1
-0.264704870830375 1
0.303187623619353 1
0.273547094402202 1
-0.587800632957088 0
0.470781362113374 1
0.151442071778776 1
0.365195647604108 1
-0.063242541352055 1
0.308503872601027 1
0.117603475617197 1
0.68895329070933 1
-0.0741623763427173 1
-0.369666064770787 1
0.378256198328053 1
0.157748609343453 1
0.12497154962624 1
0.164773240428971 1
0.707119294940036 1
0.0466283557909482 1
0.763582165312865 0
-0.406457316887732 1
-0.661694032482363 0
-0.129293674772142 1
0.55381532974836 1
0.487258482471001 1
0.175238204737434 1
-0.301919128520989 1
-0.22546294411766 1
-0.114057956014601 1
0.40017857477728 1
0.331898187264693 1
0.189545983054957 1
0.307769480585297 1
0.00843835499574721 1
0.632909473621073 1
0.75479118197342 1
0.123507704257916 1
0.00456218930719711 1
-0.113726254381459 1
0.165909835055528 1
0.0148588440427449 1
-0.547196462068166 0
-0.648447963698531 0
0.337267773253716 1
0.477012506988836 1
-0.082644397186219 1
0.187965893830682 1
0.0833476412907567 1
-0.134274994596899 1
0.00174242488504912 1
-0.453590508143315 1
0.385532593346584 1
0.0636536972794274 1
0.378233711965153 1
0.121540397832296 1
0.550046486598029 1
-0.0320105083162296 1
0.0256472045737735 1
0.178815479325819 1
0.437006613875448 1
0.629626980367872 1
0.541176623053784 1
0.361800765626882 1
0.509292326451403 1
0.122936075724395 1
0.0883378803812516 1
0.339998774940228 1
-0.017339945860373 1
0.407021430405526 1
0.309394003339661 1
-0.549727087431578 0
0.173347266068924 1
0.186783416755183 1
0.192156039540451 1
0.0184710262048358 1
0.558775800593341 1
0.180640096783236 1
0.647513905598781 1
-0.0128776074699251 1
0.41512949571201 1
0.360392420228223 1
0.213700548663003 1
0.390423200890547 1
-0.0927507167587258 1
0.00970432739876384 1
-0.245939777548734 1
-0.198542275681164 1
0.430314821262735 1
0.411335019478284 1
0.175601055747709 1
0.385279346046681 1
0.625793703784233 1
0.110681551999478 1
0.546143453618167 1
-0.0227035636674642 1
0.203769980533462 1
0.413605484452306 1
0.446330764450002 1
1.00739357492907 1
-0.119075414216714 1
0.225893863689707 1
0.179933471892226 1
0.131037148153605 1
0.245073361458956 1
0.135829233404759 1
0.343380903662847 1
0.183197399381668 1
0.198806069397212 1
0.453563422973626 1
0.116831197832808 1
-0.367012781765802 0
0.0190119010594195 1
0.258345360558338 1
-0.767255546180736 0
-0.219775045192921 1
0.570903125605731 1
0.51706398694745 1
-0.0240789616851405 1
-0.433177561017742 0
0.25826913523742 1
0.232323046100621 1
0.46000001079035 1
0.408910321309235 1
-0.301461986284552 1
-0.208853325066507 1
0.139713434145003 1
0.267259591491208 1
0.531045666739535 1
0.0266571305137931 1
0.22821064032501 1
-0.00832102625181997 1
0.136320345400521 1
0.138464194648829 1
-0.123956678000732 1
0.597253426568265 1
0.660697332306729 1
0.148530078337879 1
0.0193875763558602 1
-0.254645654527071 1
-0.0992755303456737 1
0.253777857282218 1
0.218852912381879 1
0.526542658800021 1
-0.0297611897626338 1
0.291329513872 1
0.765576190869607 0
-0.384879354161213 1
-0.244594858643501 1
0.89969855409009 0
-0.121258484011732 1
0.400516421506092 1
0.622413909087753 1
0.0655128673625147 1
0.346125635730271 1
0.250804652091013 1
0.0140416992504943 1
0.369780775747182 1
0.0963154709961225 1
0.158359097371697 1
0.358253213688901 1
0.282138861280334 1
0.0838216349297951 1
0.431990257079088 1
-0.0772868286592514 1
-0.118652239145774 1
-0.219277297596874 1
0.228083171754142 1
0.22302082576622 1
0.0401896420559796 1
-0.0393081712007833 1
-0.20853127387426 1
0.26192743462508 1
0.221465475333794 1
0.795634840589053 1
0.2773447461487 1
0.17171087869672 1
0.382414420780912 1
0.0305873816137871 1
0.381525887248007 1
0.129776177430466 1
0.357468471626464 1
0.349429882088 1
-0.0314497796591951 1
-0.260442352745748 1
0.133898736616179 1
0.0256499898173805 1
0.286289520269795 1
-0.0728932563033187 1
0.179525014503646 1
0.432709695650935 1
-0.0967954621041851 1
-0.402046884276248 0
0.0963300986246942 1
-0.0076831886445443 1
0.365511661880046 1
0.321682526808096 1
0.550707263071955 1
0.663952174646046 1
0.0277208397437876 1
-0.375300491450391 0
0.245222286552551 1
0.02971001569418 1
0.267183202852551 1
0.0415754068564217 1
0.190793591239275 1
-0.356353254561559 0
0.472569677077393 1
0.107933740333384 1
0.640593166192141 1
0.595508063727869 1
0.39448412982856 1
0.716199771478372 1
0.188054605940988 1
0.247468324565645 1
-0.0528739454654676 1
0.517172382956037 1
0.413235695720921 1
0.570282875643896 1
0.389399114768567 1
0.29689377585903 1
0.0556034465567083 1
-0.160988506176261 1
-0.115719275482891 1
0.648136274915699 1
-0.403177201044193 0
0.167465589265915 1
0.148766205858736 1
-0.133781185574395 1
0.211706691162668 1
0.005284860850277 1
-0.309086369992846 1
0.714477190586964 1
0.441157907746986 1
0.384886982119425 1
-0.105889991729307 1
0.0985401051552395 1
0.203740622687877 1
0.157851575195286 1
0.305373068220857 1
0.0296806086044552 1
0.269673800531753 1
0.0893079580485079 1
-0.214195575128988 1
0.915695057089156 0
0.364020709659018 1
0.216212757208161 1
-0.0569431449690851 1
0.557017333084557 1
0.152421926741878 1
0.296941013029123 1
0.0507235410977819 1
0.479926489182434 1
0.295845564657894 1
-0.060286228500194 1
0.369059131469977 1
0.0199389019161035 1
0.225540377058278 1
-0.163782159869004 1
0.377219117698406 1
0.119109604740136 1
0.517396867188021 1
0.443787641815147 1
0.308233096750344 1
0.0764217599645728 1
0.767873512518621 1
0.874407165480045 0
0.210346643919715 1
0.430912820806882 1
0.1263272754426 1
0.267198682724554 1
0.0840177384552519 1
0.00718676995932001 1
-0.121619820503167 1
0.238774955058971 1
-0.158581536079964 1
0.325286076226859 1
-0.0592190076850033 1
-0.245268706491079 1
-0.184389299983872 1
-0.123838088848961 1
-0.0871314301080497 1
-0.84065731424949 0
0.396404304647479 1
0.691986809534354 1
0.199990769686228 1
0.47727823941814 1
0.0267414582064461 1
-0.041346211259316 1
0.849248896185545 1
0.265546967097333 1
0.502105025586146 1
-0.263823939343465 1
0.418228371175482 1
0.437744452975306 1
0.483188815824129 1
0.556772165994572 1
0.477707348966331 1
-0.230807246065918 1
0.201455254269537 1
0.703342299824851 1
0.000476974499734661 1
0.136739311056886 1
0.53833946825083 1
-0.0567347536412849 1
0.379390353912855 1
0.507810869582377 1
0.167589984796703 1
0.409104568594757 1
0.627203985136693 1
0.0165608616846306 1
0.342200713304922 1
0.118238777751856 1
0.284508024369651 1
0.0720177949486188 1
0.471856220826171 1
0.235586631351494 1
0.213559689280655 1
0.0943164965174079 1
0.229577475531528 1
-0.249357429553866 1
0.124339657708928 1
0.672579902883822 1
-0.0298686206399957 1
0.534359228618635 1
-0.373108576136766 1
0.816662541145357 0
0.417734178988487 1
0.313003101956546 1
-0.166808711129436 1
0.151482852568901 1
0.523529651510603 1
-0.369127584076692 0
0.171543745239594 1
0.45957858930283 1
0.418281971205961 1
0.112866616306122 1
-0.106130183281798 1
0.00624374236581579 1
0.159785046883237 1
-0.172396563869786 1
0.352190696256132 1
0.597505245731545 1
0.32283289048095 1
0.176208307204311 1
-0.0741060093456407 1
-0.112706420506443 1
-0.0906302715180369 1
0.333967171841221 1
0.0861780310466977 1
-0.417798188995517 1
0.161777365990897 1
0.102421567439453 1
0.250752410255024 1
-0.0810346846822762 1
-0.0268468259485732 1
-0.239040534109633 1
0.0758782852104057 1
-0.178532627410026 1
-0.043448112555106 1
0.318124064215753 1
0.137230755538271 1
0.258891626654191 1
0.10457685048843 1
-0.375202279031657 1
0.543955246036638 1
0.35237527416948 1
0.0860423349640579 1
0.58342977569182 1
0.333625520623811 1
-0.0870446945416717 1
-0.326213010686846 1
1.14880085086681 0
0.0698891145703966 1
0.450229490909757 1
0.472215770178273 1
0.083240394471745 1
-0.353124420902757 0
-0.158077355793696 1
-0.00387536817559932 1
0.823615580090383 0
-0.0878695536199845 1
-0.00606493030292491 1
0.0435395562722538 1
-0.10283168245599 1
0.117970360560844 1
0.12822136697014 1
-0.0161735329485757 1
0.209707144215141 1
-0.108444049512632 1
0.69548751292526 1
-0.145561267888931 1
0.409019427578787 1
0.505844761439992 1
0.429344747983454 1
0.342064931814834 1
0.631901976632569 1
-0.819165881723535 0
0.34616083379146 1
0.425256818431966 1
-0.0255556293759136 1
0.197575167587104 1
0.157698286275784 1
0.323782738080842 1
0.246754161016372 1
-0.0850717667031984 1
0.282609725004266 1
0.0851453257352895 1
-0.34943657601059 1
0.095907213362881 1
0.329922869546256 1
0.0357720840074114 1
0.034564619003367 1
0.287975692776612 1
0.253713643558573 1
0.468174196500609 1
0.284984004070894 1
-0.192107294586639 1
-0.203629571042742 1
-0.32210981321134 1
0.233055592570382 1
0.496314145044111 1
0.616056566270503 1
0.161111933567091 1
0.457394301394909 1
0.0285148724819207 1
0.159216461763574 1
0.102280239258823 1
0.252213298930336 1
0.192313413673808 1
0.795717523197473 0
0.41909081375592 1
-0.565693072888426 0
0.0921897748652814 1
0.064154600692898 1
-0.0414617872449436 1
0.220149493938347 1
-0.0528743757063771 1
0.159000587130229 1
0.392405759050663 1
-0.343043186828685 1
-0.260653969059317 1
0.103143295924125 1
-0.0245197614275026 1
0.328254144008427 1
0.554234067122665 1
0.682352514151386 1
0.227693222026643 1
0.072780754159681 1
0.615230778641627 1
0.637350564685008 1
0.727895134914717 0
-0.0475200732649785 1
0.298176785069079 1
0.818921443762535 1
-0.224624423231726 1
0.800582292248751 1
-0.100833777279006 1
0.0897477470649421 1
-0.00570184432065482 1
-0.199325879556382 1
-0.256410051153419 1
0.265020798515289 1
0.0281131688503125 1
0.209351511166702 1
0.294402193271332 1
-0.33509763135558 0
0.305263779830133 1
0.521984610958085 1
-0.187579678597558 1
0.363962375149421 1
0.0486114722639887 1
0.246519443910994 1
0.0991141054067216 1
-0.478019809479829 1
-0.0606771201934848 1
0.0557224785859022 1
0.315727299131143 1
0.0560476496015217 1
-0.0335928070576979 1
0.880912000053129 0
0.321684723637777 1
-0.217504219655696 1
0.0450652259203976 1
0.308874853877609 1
0.791494810634154 0
-0.154925518748082 1
-0.0212459393284946 1
-0.327224390733777 1
0.235426617641701 1
-0.135533213120521 1
0.623384014995986 1
0.684247389846653 1
0.24505924179702 1
0.73808294334101 1
0.0209705821251806 1
0.0281100519912124 1
0.829894774891351 0
-0.330846139696267 0
0.032557031146874 1
0.659595532913517 1
-0.081476414461222 1
0.212460711471618 1
0.163041728460122 1
-0.275666751380961 1
0.0387398709729199 1
0.301174673305304 1
0.224720253002598 1
-0.114749536294591 1
-0.380270977114546 0
0.313699381945492 1
0.145036903703803 1
0.296622377024198 1
-0.229870575530925 1
0.792884150569205 1
0.525587521425259 1
-0.133110626989567 1
0.598889842320294 1
0.0900018000256451 1
0.61153541991674 1
0.422435151896374 1
0.131329196313678 1
0.0923585234425269 1
0.381420247091176 1
-0.113542390332121 1
0.918561202184011 0
-0.076707142926535 1
0.125058435285696 1
-0.00198278617416645 1
-0.317166671249601 1
0.748120030068572 0
0.392283506737407 1
0.864697939455343 0
0.312142745386216 1
-0.194019163672392 1
0.419374456373972 1
0.335854801121878 1
0.155588133837685 1
0.164899433660283 1
-0.0464557477914896 1
0.205112731440539 1
0.10939365211345 1
0.540795249067312 1
0.215267505163486 1
0.0206147425621719 1
0.0917574465331361 1
0.00445790433786361 1
0.1520623339457 1
-0.440988407186229 0
-0.197899239791488 1
-0.0500517411732589 1
0.630035219104615 1
0.238070132513052 1
0.633033115013625 1
-0.294014183297224 1
0.400187075232236 1
0.48534866470617 1
0.602638800761604 1
-0.0994562134793312 1
0.60626229859134 1
0.131481398402959 1
0.140436447845592 1
0.174649069071844 1
0.438996518517722 1
-0.236481300607181 1
-0.00861677759663124 1
0.59842071591128 1
-0.327881672314487 1
0.424704513390947 1
0.211629588753639 1
0.501489193995041 1
0.0557806872351037 1
0.204183384605279 1
0.0288984787340315 1
0.75763146332814 0
-0.0873890104421585 1
-0.103948083890055 1
0.864508589614524 0
0.426115125663257 1
0.12560236046887 1
0.543935958883967 1
-0.00478805913968602 1
0.788892387631547 1
0.00470276892256281 1
-0.490990084173062 0
0.0872493235172825 1
0.0181244470191402 1
0.0490341402669094 1
0.0718150436121164 1
0.18049815304796 1
0.524226060939152 1
0.264090986451367 1
0.479405326186717 1
-0.096035092117029 1
0.00524456661707232 1
-0.192308611049729 1
0.208161019223428 1
0.232958118427093 1
0.447696389002952 1
-0.188553113234045 1
0.113310607998815 1
-0.368962523570819 0
0.499366940555548 1
0.305698040011082 1
-0.0362183051047761 1
0.0664194756391462 1
0.316477381920747 1
-0.113351098712444 1
0.20529662125952 1
0.358989410940912 1
0.314302726197947 1
0.4494995962466 1
-0.126385656693933 1
0.205338424327111 1
0.231078296558307 1
0.363576658247683 1
0.274368117309986 1
-0.12498243937318 1
-0.515331860008047 0
0.189948614170517 1
0.531650386016045 1
0.075848255420399 1
0.179494939998626 1
0.157139923234208 1
-0.243783393361358 1
0.370660590799332 1
0.338785533185511 1
0.152030791245067 1
0.369189989515845 1
0.351112498949926 1
-0.100711516551854 1
-0.237790686579348 1
-0.120076351888207 1
0.534756320230833 1
0.506981774752992 1
0.215183408899386 1
0.232371399851593 1
0.0856212506032044 1
0.557831171997192 1
-0.327236274493732 1
0.181552404428511 1
0.257803684665515 1
0.524808978417344 1
-0.174469559232145 1
-0.118526174900512 1
0.0994695604209857 1
0.536992850043052 1
0.415175325523647 1
0.23625665699384 1
0.0304565448160694 1
0.802270457846652 0
0.345559002704651 1
0.156300617800672 1
0.153010433620408 1
0.711429947407789 1
0.0992929066998488 1
0.145654444581236 1
0.258510870701853 1
0.108314036030619 1
0.317569759494076 1
0.501535169131424 1
0.0132068430686365 1
0.507042700706314 1
0.591619384680682 1
0.129840546836625 1
0.414180164478119 1
0.00412588771911842 1
-0.0212808523665632 1
0.64236531414398 1
-0.112270840673656 1
-0.136332307842144 1
0.0701433352860695 1
0.161405299849055 1
0.0991507445390443 1
0.561656739647833 1
0.327190914496173 1
0.106814330485023 1
0.361905960623364 1
0.34057020772291 1
0.130518389261784 1
-0.50940329559075 0
0.594884026252034 1
0.109956844759519 1
0.191412241541708 1
0.178277492277395 1
0.118319944478552 1
-0.0449695528051793 1
0.424532518207784 1
-0.0454172269191101 1
0.588457748358213 1
0.291659755869542 1
-0.273896892213296 1
0.35769624326779 1
0.725770099626327 1
-0.281307080537787 1
0.447135650835112 1
0.476281739813203 1
-0.103090407312776 1
0.293780296951796 1
0.462387985371399 1
-0.0504546320966552 1
0.267882307138961 1
0.206940652246324 1
0.104831252107712 1
0.0861894171532648 1
0.442319352402577 1
0.152370645039914 1
0.144206009913217 1
0.0717218289819032 1
0.499919446360976 1
0.425203149715661 1
0.414861235060781 1
-0.253390541434206 1
0.461514635706035 1
0.0338606205263254 1
0.793298253803895 0
0.296252259113816 1
0.330053390914343 1
-0.00283653759230477 1
0.248831100291927 1
0.182946550771259 1
0.172789986825138 1
0.32503545030918 1
-0.660745629582202 0
0.315755681596553 1
-0.214953521570027 1
-0.0322892247076806 1
0.555967926390446 1
-0.320490462446419 1
-0.176259472519746 1
-0.0571068118316051 1
0.0972283792765422 1
0.210970761233267 1
0.584807478231583 1
0.869845949406973 0
0.132564197410868 1
0.401338718203017 1
0.00645235082296208 1
0.59888913624367 1
0.64347346472601 1
-0.0287668706129219 1
-0.103837455784822 1
0.336638979384499 1
-0.0969837510017261 1
0.369672158519064 1
0.0992710343231052 1
0.0682906186242085 1
0.46540988479768 1
0.756563775231957 0
0.520073980290799 1
0.234181714408228 1
0.287169427826885 1
-0.0103166213978024 1
-0.0914093186485118 1
0.359079541942264 1
0.166538787986689 1
0.693125639915614 1
0.264255336672376 1
0.254879147779492 1
0.186543587877087 1
0.188137797798105 1
0.247013337406077 1
0.292040274637048 1
0.373498963009319 1
0.32931843351042 1
0.516178555950261 1
0.369844633080502 1
0.455748207464812 1
0.495059703737441 1
0.309393364698905 1
-0.466888130203584 0
0.506181968856111 1
0.0924930411609866 1
0.177625747014059 1
-0.361336403143345 1
0.332781060674732 1
0.0412894953989145 1
0.382337071626271 1
-0.211041156672877 1
-0.75628018368246 0
0.0570990620676398 1
0.21673470946116 1
0.380011530446578 1
0.212034473134795 1
0.262000372584643 1
0.141797347090781 1
0.301843217169983 1
0.318044634883905 1
0.2022360752607 1
-0.269426180645099 1
0.0307413604928477 1
0.3143346989803 1
0.153031868314276 1
0.671155317321537 1
-0.0609540660798202 1
-0.00792000407060806 1
0.213089561622044 1
1.00479913303217 0
0.207576758289638 1
0.177995816194462 1
0.313967548821399 1
0.323979364746013 1
0.638380680266124 1
0.247910354712655 1
0.348973012672736 1
-0.401316082935538 0
-0.0646432198773861 1
0.143788287174699 1
0.511153902906761 1
0.645225227416117 1
0.367990834796087 1
-0.1568495683298 1
0.585117194537712 1
1.19734407016987 0
0.426190057006109 1
0.569900613249948 1
0.564252125441942 1
0.624205530986714 1
0.552538968033055 1
-0.0802732504239973 1
0.0941944143315504 1
0.409935444758182 1
0.101001713168952 1
-0.168933031555015 1
0.697401962141515 1
0.0496721974012238 1
-0.143694131904352 1
0.507917278112324 1
-0.265595335777127 1
0.307105635735582 1
0.342116897201651 1
0.0249485860872853 1
0.229088666365843 1
0.400630404680816 1
-0.20544505157034 1
-0.474170819208544 1
0.0155882076575747 1
-0.502398574271537 0
0.513292253697196 1
0.464204962980263 1
0.298737582101019 1
0.323874667121748 1
0.0518894555346201 1
-0.0625496334029905 1
0.0698697569075067 1
0.627745782930157 1
0.404469736202422 1
0.144507937985295 1
0.106976684082519 1
-0.0158949408963555 1
0.121090505649825 1
0.309685631336603 1
-0.0670874140503787 1
0.210095557734867 1
0.116928157316098 1
0.502104843881374 1
0.369321431292317 1
-0.0122084919560557 1
0.719713391762703 1
0.335300318015796 1
-0.186929917059031 1
0.354964935909739 1
0.349549539379705 1
0.152397535526694 1
0.564507066226762 1
0.322126154085482 1
-0.142106169683842 1
0.244673857501695 1
0.808576456619595 0
0.0961715989270119 1
0.318627067750533 1
0.0495705996466579 1
0.592758470302544 1
-0.163403232756013 1
-0.179421727852296 1
0.618387453561794 1
-0.319552666699387 1
-0.173175268788859 1
0.391519621590734 1
0.012968491101982 1
0.0318588392972586 1
-0.408487127871392 1
-0.552981110969856 1
0.297399926576213 1
-0.221445810721442 1
-0.317226034925633 1
-0.142534589948331 1
-0.214239203886525 1
0.633276398175705 1
0.528260472046523 1
-0.329041449186706 0
-0.178192565099923 1
0.547931365260681 1
0.191209628607078 1
0.592304995434812 1
-0.232298621498927 1
0.503759845726731 1
0.274615452574796 1
0.408219356633535 1
0.0103105694012207 1
0.244806734978396 1
-0.491622309884205 0
0.359602702885774 1
0.399534903267785 1
0.292660651475022 1
0.563747189785242 1
0.142994359278908 1
0.228197090182664 1
0.0812316283787763 1
0.507667981566112 1
-0.0294305756473578 1
-0.000788919288465029 1
0.076177873629762 1
0.479749163351171 1
0.638577062153596 1
0.0774300238365391 1
0.405889883558028 1
0.259576543479508 1
-0.194880351277043 1
0.570181171067777 1
-0.0879222565611564 1
0.0414926169157992 1
0.35077899374868 1
0.27150025153646 1
-0.422188303999576 1
0.165455756587003 1
-0.0255364548862416 1
0.214190871869878 1
0.456565246102958 1
0.171013429334445 1
0.544718179390224 1
-0.21994989104737 1
0.361633080528732 1
0.760045540891046 1
0.520738564428321 1
0.781558484341058 0
-0.139263794785514 1
0.19335820400009 1
0.137396862852282 1
0.406841947750343 1
0.255047258138263 1
0.114241078609989 1
0.355823925606558 1
0.173930495953632 1
-0.275719334276808 1
0.156176694291386 1
0.197218118306107 1
0.326553475134509 1
0.399027920757861 1
0.195989676921824 1
0.261109757584282 1
0.0792951411289181 1
0.385729119324834 1
0.554709655606793 1
-0.171561424245068 1
0.107908021046984 1
0.119640738670849 1
0.362352564797001 1
-0.00703786868195448 1
0.356144113197289 1
-0.0759784433156874 1
0.387391738804326 1
0.401291132524272 1
0.00231662674346586 1
0.319394655428927 1
0.594386794420437 1
0.342203710353238 1
-0.465830907373897 1
0.70443779625464 1
0.165588759727755 1
-0.0890411986508568 1
0.19959224238628 1
0.859718832539618 0
-0.137480584261428 1
-0.14255994484986 1
-0.457150908284989 0
0.348554656989561 1
-0.116827722235365 1
0.0684948923616137 1
-0.0284590480734942 1
0.653090240380911 1
0.520005620330533 1
0.24941182767119 1
0.53239479967563 1
-0.498592878894286 1
-0.157626453018406 1
-0.239791006151941 1
0.0541676824545225 1
0.721668046894849 1
0.281681000512356 1
0.642611869070831 1
0.553727280555353 1
0.0234397833144314 1
-0.400988956853976 1
0.0271455658525019 1
0.510932466731606 1
0.640573769198434 1
0.556610490945919 1
-0.0680562034388595 1
0.663499786505226 1
-0.159417439903722 1
0.141397820299373 1
0.0436273150968157 1
0.0169110782575687 1
-0.556160956694892 0
0.473093962984941 1
0.581735226728707 1
-0.214363295081969 1
0.387196319300649 1
-0.0798660206222487 1
-0.284419915446914 1
-0.0216303086628483 1
0.358485757166719 1
0.289018069870713 1
0.106572533484675 1
0.207663942612767 1
0.457537767793849 1
0.102844075952947 1
0.485523934631313 1
0.376866850297108 1
-0.148056922246485 1
0.0316131989072432 1
-0.516079196019319 0
0.0526358639117318 1
0.4451345655895 1
0.441888411127992 1
0.447580102735266 1
0.025749196861536 1
0.481664026324258 1
0.119343854980716 1
0.599228902312488 1
-0.0418052048928335 1
0.50791168735381 1
0.466861880233821 1
0.41052703128372 1
0.0615767351913912 1
0.173325736208977 1
-0.327075820948223 1
-0.108399228150834 1
0.332168755767352 1
-0.0352320959532301 1
0.681820341340484 1
0.364112452508284 1
0.0398920105658028 1
0.102722257033939 1
0.384741688912382 1
0.38102010006398 1
0.399983397159874 1
0.292782778837619 1
-0.226266975016675 1
0.726582680862027 1
0.0705362191724834 1
-0.279062625320548 1
0.165131402769467 1
0.212169827677736 1
0.727811512107746 1
-0.0724550049155905 1
-0.2542600714428 1
0.858936214125352 0
-0.387497184204494 1
0.341592797723965 1
-0.490011584255479 0
0.330968499053066 1
0.384260361809249 1
0.189626406521964 1
0.415965806072165 1
0.307080736078753 1
0.185881643193988 1
0.383335703002985 1
0.00820901877926632 1
0.305807612251561 1
0.338859240683469 1
0.45129319608451 1
0.461295344836833 1
0.237192188249374 1
-0.154787920774088 1
-0.0506767426634847 1
0.187449352794472 1
1.01912259563373 0
0.0732481636113808 1
0.520714362652951 1
-0.107700700592124 1
0.687189742718255 1
0.558152129754469 1
0.177177840262251 1
-0.0935825609724458 1
0.158689498990999 1
0.340153903917149 1
0.626891313141221 1
0.148609232228301 1
0.159463184357918 1
0.048795021990028 1
-0.178796800770839 1
0.533415513536678 1
-0.0363251718572582 1
0.271882536358012 1
0.310574188691895 1
0.173645858854214 1
0.120209339846597 1
0.319652908727828 1
-0.180098501012496 1
0.474869199709653 1
0.164882227021971 1
0.215649489911809 1
0.0258645000942936 1
0.287066657950956 1
-0.208678992511119 1
0.538959658842264 1
-0.340097223967577 1
0.57733267541434 1
0.173715194604247 1
-0.0694389659229258 1
0.147373796253251 1
-0.160160192130358 1
0.246463286072034 1
0.190815653550796 1
0.130795980371914 1
0.339826121376026 1
0.148686937244542 1
0.158840723325661 1
0.440984222106401 1
0.110818652023809 1
-0.2909928048057 1
0.445058005064108 1
0.677201351361476 1
0.337126756224624 1
0.112346224702475 1
0.125241038240078 1
0.160861086539201 1
0.351820732205703 1
-0.216311684913574 1
0.060499697800056 1
0.206778103526836 1
0.413292949147048 1
0.0442553484981856 1
0.587663810946102 1
0.0223394951619809 1
0.1138301412868 1
0.160512903527537 1
0.0361808166351459 1
0.239305380134998 1
-0.16731147311126 1
0.0919863497045646 1
-0.320735897233964 1
0.218985348845369 1
0.0720252528468672 1
0.281174101932687 1
0.327209391498338 1
0.640147375480309 1
0.169824407902908 1
0.335378741320949 1
0.2751296124413 1
0.217690685015444 1
0.0048958109873686 1
0.144097142336117 1
0.0808288294292443 1
0.0734144993925722 1
0.89733188932373 1
0.465546323133037 1
0.581630960300204 1
0.170995417773768 1
0.231867690748849 1
-0.0991434288669216 1
0.124964816537164 1
-0.242085540600799 1
-0.146722315265104 1
0.0522330729672626 1
0.195032489593621 1
0.511744098456699 1
-0.271784138339744 1
0.483495979902378 1
0.0443210331276541 1
0.179712743714694 1
0.0309991233119344 1
0.542902801407907 1
0.0504743814819712 1
0.339534349289346 1
0.148247180607374 1
0.0997612156801554 1
-0.0993874212090104 1
-0.00474915246255371 1
0.274326933214055 1
-0.0516958313818628 1
-0.126918180689709 1
0.35456174722827 1
-0.118490588434912 1
0.644747589038168 1
0.073379567508545 1
-0.176664950061118 1
-0.317631098507947 1
0.50837796929774 1
0.200093667954613 1
0.0598690913686665 1
0.173690204784365 1
0.105875952962717 1
-0.299244106480296 1
0.138502635587552 1
-0.134083115783228 1
0.173770796300883 1
-0.299425021808345 1
-0.105564694699868 1
0.278942760150854 1
0.113119702263184 1
0.312150686849343 1
-0.0820853231638616 1
0.939164418559027 0
0.149732414417524 1
0.245420024995654 1
0.251628082544896 1
-0.0549550205087415 1
-0.0806888986410082 1
0.441257603370463 1
0.530549072772733 1
0.284155641997217 1
0.00565194080479488 1
0.467274787682863 1
0.14087255159485 1
-0.195169773322146 1
0.456663383378912 1
0.195706050240647 1
0.206176911834374 1
0.289089701869581 1
-0.0707223082493183 1
0.477638210226885 1
0.296803439564645 1
-0.0462667971795276 1
1.0164563647037 0
0.292274695347681 1
0.496888761492612 1
-0.0902085929210561 1
0.255268125713051 1
-0.0194696296508327 1
-0.0715716862490679 1
0.523810692406267 1
0.624806333427781 1
0.468000287426609 1
0.399462353103929 1
0.407738486651635 1
0.425345783049531 1
0.226469788673309 1
-0.113120372494356 1
0.397100639629303 1
0.213190832197521 1
-0.0753351524480047 1
0.493007666287643 1
0.779734080686098 0
0.371102049149822 1
-0.0351068636876703 1
-0.255943111410556 1
-0.0576197575846556 1
-0.502290233798326 1
-0.237997938039774 1
0.455228745755703 1
0.392315069640978 1
0.228786498216168 1
0.218757128772192 1
0.00964884882814539 1
-0.579034521843683 0
0.351759859541555 1
0.469428467774422 1
0.169709554284122 1
-0.185732972842312 1
0.774815091922223 1
0.484411815998593 1
0.283312913779392 1
0.290794335121634 1
0.0954644950159082 1
0.0138063657908093 1
0.585653459992318 1
0.835506247307316 0
0.0281743551612192 1
-0.00912396799881054 1
0.231347978097396 1
0.421799919449603 1
0.0400194389604041 1
0.575489376812172 1
0.564024641235972 1
0.0391057643966223 1
0.000425928259244195 1
0.295160799112449 1
0.642565018451545 1
0.653914399987371 1
0.426802745000173 1
0.253068948476076 1
0.264520792981747 1
-0.36978756210553 1
0.568780400149527 1
-0.0972736446731673 1
0.288908651238004 1
-0.089625385597847 1
0.203846946787446 1
-0.284345135335942 1
0.299997389226134 1
0.330198381895428 1
0.103527053097315 1
0.260583027684911 1
-0.157521785038681 1
0.495608541452717 1
0.262595826669805 1
-0.132784243346389 1
-0.101776266010167 1
-0.400860698203416 1
-0.109716965080582 1
-0.250702740905594 1
-0.16052147107094 1
0.47701747104168 1
-0.261735026150128 1
0.399236234454952 1
0.21536513122147 1
0.116717435340379 1
0.217612951638058 1
0.610154251500178 1
0.0772328305135876 1
0.443759579710598 1
0.34953423496851 1
0.448652590986986 1
0.171670092304737 1
0.410608161697754 1
1.18494669918785 1
0.19361848569377 1
0.263155666271969 1
0.0321664505589136 1
-0.157550013806787 1
-0.0555637514055694 1
0.0812501434001812 1
0.12130808414229 1
0.286511138706136 1
-0.0622158801187801 1
0.112700175416255 1
0.749027025236998 1
0.0625756000334124 1
0.268796113132229 1
0.319983659739821 1
0.274822776120846 1
0.41913297078371 1
-0.521797418736337 1
0.604794535250947 1
-0.319057052569781 1
-0.0281822015073501 1
0.0663158461961986 1
0.0853642183247682 1
0.19233760845064 1
0.317677487482979 1
0.185173003488932 1
0.39815186502576 1
0.945589081425912 0
0.159728317200862 1
-0.0649856687960855 1
-0.0757992518820547 1
0.228128938044041 1
-0.167053914821986 1
0.809094949293421 1
0.0267332924541693 1
0.344878434756703 1
0.205049013327709 1
-0.129878662165111 1
-0.0438384645627406 1
0.235311710271521 1
-0.0396601578650721 1
-0.146297130976805 1
-0.16235637027604 1
0.311282442074676 1
0.725006621026127 1
0.495269996560599 1
0.512610058105432 1
0.0304281817412353 1
-0.194554876718916 1
-0.167113174326899 1
-0.0409299850180779 1
0.312025577830821 1
0.523842143068635 1
0.167299905353559 1
-0.0549526849446973 1
-0.0656134021095229 1
0.611482502082753 1
0.235119003419745 1
0.457522962158051 1
0.310057110414882 1
0.444577051290644 1
0.532295941403177 1
0.65754004335912 1
0.309603468046157 1
0.235781546786747 1
0.0447214076344852 1
0.439449806476688 1
0.0803917331886818 1
0.717985289707365 1
0.248522482373339 1
0.889733240508156 1
0.202789160967293 1
0.112600456550013 1
0.353938476617978 1
0.0724311197683869 1
-0.36022479143314 1
-0.066347806547791 1
0.163808657429849 1
0.600296773678153 1
0.582772075594946 1
0.390713501551073 1
0.511898374562735 1
0.818093577874493 0
-0.326809023125176 1
-0.0840853835917675 1
0.304083063711995 1
-0.102910313277344 1
0.0694649773687858 1
0.186338422208053 1
-0.0379849002616735 1
0.404615987258464 1
0.622120250785469 1
0.148485366239678 1
-0.137229478458678 1
0.0729600430910742 1
-0.17883045786431 1
0.000861144462795664 1
0.547177139373692 1
0.0478541499929604 1
-0.363886053795884 1
0.0569861478365172 1
-0.171762815587284 1
0.368544196101335 1
-0.0685643452549644 1
0.299451159429384 1
0.357122848329316 1
-0.373412665233373 1
0.588164464518318 1
0.450419872327416 1
-0.013021671417558 1
0.46601160689157 1
0.280917108630381 1
0.18576646064804 1
0.12247841381322 1
0.115910091442491 1
0.00845944172007533 1
0.163363186458648 1
0.216672317873081 1
0.49684890531101 1
0.197413392242994 1
0.0052229210062385 1
0.555670387792591 1
-0.0550749211573224 1
0.335760142488472 1
-0.521622730642292 0
0.646830345486513 1
0.0471768521330826 1
0.121577921234989 1
-0.0693287304822642 1
0.602279959552307 1
0.119508305594335 1
-0.0677080447056838 1
0.272201669804561 1
-0.113222805793486 1
0.390391020980598 1
0.663243062395472 1
-0.157722102316216 1
0.284751044788672 1
0.0493730940617635 1
0.471586332656614 1
0.2438373544622 1
0.523843791002978 1
0.375779478155318 1
0.370461532713497 1
0.243979463545161 1
0.205707762090413 1
-0.204595133524929 1
0.273420990284668 1
0.67030816788604 1
0.199435239337189 1
0.26556033044107 1
-0.216946068928498 1
0.5398186455514 1
0.754300517931206 1
0.119347886777617 1
-0.415118231232083 0
0.546318604377467 1
0.180910184472601 1
0.0409455393840912 1
0.224454689188223 1
0.299880881719318 1
0.102644762498696 1
-0.0518124414115294 1
0.617397618238365 1
0.483067675900642 1
0.846031307740285 0
0.214916907011367 1
0.105897476524814 1
0.170838977155342 1
0.167526811897667 1
0.202698488917822 1
0.184774976394243 1
0.512106430464675 1
0.544150988921004 1
-0.325852664040416 1
0.282283817038211 1
0.811134223605121 1
-0.319519373764179 1
0.0777044479974631 1
0.225692760231598 1
0.0875444991134295 1
0.0412571422598969 1
-0.454713476270431 1
0.578050886732593 1
0.0756657687365996 1
-0.262897935656905 1
0.160509908798648 1
-0.276860598107534 1
0.0518182906797165 1
0.326068877107637 1
0.272512657018853 1
0.00484323465404105 1
0.641607130338828 1
0.197813988081055 1
0.406212956224251 1
-0.134442042432637 1
0.0817764807072683 1
0.159209911905067 1
0.417042789261926 1
0.129545434054376 1
0.0891584819626447 1
0.564054835349185 1
0.278929533586111 1
0.0325743002031771 1
0.331264984122136 1
0.494974724638453 1
0.26323146771612 1
0.234119906264754 1
0.177782768255154 1
0.360595334374176 1
-0.130590639631026 1
0.454214105796832 1
-0.133386726841609 1
0.342918190035732 1
-0.254717050944047 1
0.561024013528518 1
-0.208743493523995 1
0.362681937647572 1
-0.825988076028014 0
0.28500071055792 1
0.50815724809642 1
-0.225392762299859 1
0.0957871906279379 1
0.0387915247632226 1
-0.281654590817862 1
0.0601475804475499 1
0.0523960293504333 1
-0.0916267285762926 1
0.526284632247747 1
0.0914518139735049 1
0.466028279120482 1
0.214767391555434 1
0.330805966232924 1
0.466086482690963 1
0.101944691762718 1
0.0914447887390462 1
0.0555065691017282 1
0.448330737574539 1
0.499165881054971 1
0.306018519199047 1
0.440202489219518 1
0.153958273404142 1
0.0937584242650202 1
0.239313967437963 1
-0.129094890041764 1
-0.28011892122717 1
0.6575158057804 1
0.0817489735681518 1
0.418216880961654 1
-0.210352635577558 1
-0.206343937004916 1
0.100808945815501 1
0.239470636424583 1
0.391204685613616 1
0.460268598481686 1
-0.0409958542360508 1
-0.0337002725260648 1
0.370850092323764 1
0.504106098302825 1
-0.0381807514506687 1
0.637141686614038 1
0.338857115649875 1
0.105346747831239 1
-0.0104871073107881 1
0.171541781938985 1
0.513496183711498 1
0.59703075279631 1
0.584232888032819 1
0.377921960327835 1
0.0779821954566159 1
-0.140665499376302 1
0.0678527448126823 1
0.21953694769909 1
0.331142246001336 1
0.14274884575206 1
-0.234269859423988 1
0.131644310085759 1
-0.354463494969695 0
0.63448300877566 1
0.095160525600394 1
0.198159865374458 1
-0.217988127420476 1
-0.0965097112791507 1
0.550300513404034 1
-0.317500136057646 1
0.00173304574631672 1
-0.337659302312133 1
-0.0158942147732723 1
0.0547230171221778 1
0.180893570108309 1
0.0822938985916414 1
0.414088539806971 1
0.0475684894013627 1
0.0142181167928589 1
0.347800138279101 1
-0.141455553771272 1
0.113657418516944 1
0.317292339111835 1
0.557646558949774 1
0.312894607985519 1
-0.00427646195672648 1
0.291860014756473 1
-0.181270545286494 1
0.698247241851169 1
0.595061011080477 1
0.0318165772887042 1
-0.342695676361823 1
0.0622805166622528 1
0.616838118137172 1
0.851296776771957 0
0.804577777568071 1
0.278151663490059 1
0.421112561608367 1
0.143230433839678 1
0.537999858551675 1
-0.413594813636246 0
0.229973983306701 1
0.664484117651323 1
0.000451794406681888 1
0.532508935435384 1
0.256913248573742 1
0.127307854527839 1
-0.0240746814256309 1
0.365279012081327 1
0.192020045786036 1
0.406968562075568 1
-0.170503906668626 1
0.130737854831868 1
-0.31586581372707 1
0.373571917579717 1
0.0673959731210108 1
0.488766317526232 1
0.118741729801751 1
0.131907740214368 1
-0.365780610412689 0
-0.139845025583971 1
0.0187628393002229 1
0.474105289190883 1
0.786342782729954 1
0.307574988837615 1
0.197796332871297 1
0.108989651790906 1
0.341384735157979 1
0.671488858053745 1
0.252908404833834 1
0.230347288065248 1
0.0142276605871914 1
0.471649140249361 1
-0.18531071786923 1
0.226346304945029 1
0.403168684216983 1
0.34633150238458 1
-0.266896534747944 1
0.346304322015931 1
0.336288856674708 1
0.208887819318146 1
0.508271131495195 1
0.533916761438729 1
0.607116455278863 1
-0.0522291811555795 1
0.0605220657659389 1
-0.0652211277317806 1
0.162923460819636 1
0.292087236372187 1
0.151344636723281 1
-0.265404825356817 1
0.217105518608275 1
0.133353377663147 1
0.638030846598753 1
0.522687250992226 1
-0.356847798317672 1
0.678322648490748 1
0.445532766077638 1
0.0888898906135542 1
-0.2875044147713 1
0.103809332985119 1
0.431183056772492 1
-0.19442893626398 1
0.00805406864358366 1
0.419811233532499 1
0.655219817517797 1
0.613197510009073 1
0.64793912509094 1
0.633700608772663 1
0.0128862246701699 1
-0.0119098019828669 1
0.00555912471655189 1
-0.0431290393965031 1
0.261062290157201 1
0.0533307291244992 1
0.0641176937094728 1
0.408455990294133 1
0.0632444067168615 1
-0.115143055345792 1
0.405954780437728 1
0.357608964960567 1
0.479391431223853 1
-0.0738055172987152 1
0.178032154220017 1
0.397397098130516 1
0.262362985315087 1
0.0601312350250413 1
0.548771952737832 1
0.0702107906359513 1
0.291950029838335 1
0.319108621207925 1
0.313560925587759 1
0.353956017769937 1
0.145316905908112 1
1.00475933106091 0
0.211755244916913 1
0.028364532377109 1
0.267430524842746 1
0.471738274432082 1
0.840595080532879 1
-0.0511641765422183 1
0.434657029367267 1
0.444833063476912 1
0.64852327854992 1
0.066495813854579 1
0.0943342519575543 1
-0.751119362394458 0
0.0190532466835507 1
0.562588723263808 1
-0.362785845732861 1
0.494171059204893 1
0.704932999731122 1
0.706717081141931 1
-0.0973863112251132 1
0.561620007399686 1
0.330639818058522 1
0.409416598755581 1
-0.677710180576566 0
0.0202908917919623 1
0.0179009732640333 1
-0.61655967982149 0
0.622676793008739 1
0.10532087177718 1
0.102565246502155 1
0.16542826677984 1
0.281425828960172 1
0.343303270750978 1
-0.273072453201483 1
-0.128763541474348 1
0.307134912915398 1
0.315806303772058 1
0.549584277991933 1
0.393023938397504 1
-0.328179830150838 1
0.835016387121477 0
0.502773059960805 1
-0.375427057497689 1
0.121331626007897 1
0.370736964522554 1
0.486474125052682 1
-0.107018649608044 1
0.257586495908535 1
0.200441606039529 1
0.114546358090186 1
0.544281049879663 1
0.372904391273144 1
0.00560305785533126 1
0.405493365762483 1
0.38927735593998 1
0.337855440719097 1
0.164846594075075 1
0.162787071220184 1
0.258763000804547 1
0.19397616144024 1
0.124349258369495 1
0.259366670683458 1
0.0417325093537059 1
0.257940464381336 1
0.149516723724007 1
0.58592920950892 1
0.778949948759157 1
0.462599241388159 1
0.140711356714707 1
0.155119903760763 1
0.00540598470685619 1
0.253000718371249 1
0.250279552193731 1
-0.0956275367552811 1
0.557324953847362 1
0.0151022173865729 1
-0.164260564981984 1
0.560343292250709 1
0.365180414155687 1
0.294467138692602 1
0.0104027990936103 1
0.3940228543806 1
0.0404246067592639 1
0.101732416130416 1
0.156133379547502 1
0.159521478209728 1
0.0987567236876467 1
0.206157081764463 1
0.10433964748216 1
0.872534928851181 1
0.554671676446765 1
0.205900508293051 1
0.353576969044454 1
-0.0611739044851971 1
0.0178385753356487 1
0.415129886225921 1
-0.0509161205694419 1
0.574905825959789 1
0.226291995637516 1
-0.0833640585934114 1
0.32384249856964 1
0.156042314634742 1
0.322359932531946 1
0.459278926058147 1
0.271966984191525 1
0.184881229223367 1
0.530877594403209 1
0.499962626770525 1
-0.02789288898297 1
-0.481659921442044 0
-0.0575122329678249 1
0.543386217372508 1
0.305166106826568 1
0.224713787819126 1
0.340579248996426 1
-0.248487494461321 1
0.371203685318487 1
0.513152221080741 1
0.519120601148205 1
-0.219718009820754 1
0.185199136160961 1
0.317379427830927 1
0.563713343372547 1
-0.42687160307362 1
0.49529374481588 1
-0.0588782199531055 1
-0.149469789994738 1
0.00495064104034243 1
0.760475492332343 0
0.00205580655694725 1
0.0977660926208041 1
-0.252651691510838 1
0.184142012251118 1
0.871922808659381 1
0.529197757497338 1
-0.00968924033795666 1
0.490537052621815 1
1.02932571440294 0
0.615745174243472 1
0.264125327729891 1
-0.348406878409135 1
0.270389164038247 1
-0.100089490197854 1
-0.0400687409918318 1
0.102075130391997 1
0.0492316364106676 1
0.219175675701677 1
0.798524052212407 1
-0.0746870672184233 1
0.529217053182265 1
0.42857487949335 1
-0.201299938594692 1
0.00139646506942151 1
-0.154616313854254 1
0.381551706286474 1
-0.0381987480266872 1
0.452593374830534 1
0.0111365810159184 1
0.164214026254755 1
0.234993964272297 1
-0.128435952907742 1
0.161897546968086 1
-0.178299401277153 1
0.435762359709317 1
-0.189259639275049 1
-0.206554826089032 1
-0.150858383215917 1
-0.538368623211544 0
0.0434307092228098 1
0.0859970512769483 1
0.117698344749076 1
0.587806620878721 1
0.410474050090034 1
-0.350230565907474 1
0.659834415401135 1
0.217320335339585 1
-0.0261315488516896 1
0.28117004105262 1
0.522665865891773 1
0.01190376120581 1
0.174033250137788 1
0.378491232549749 1
0.348061631242274 1
0.375308392758817 1
0.0371189061964304 1
0.0353154575205287 1
0.608406724185488 1
0.253405903528281 1
0.729907161669941 1
0.471632071752947 1
-0.464967721832906 0
0.201578413295914 1
0.181391980628909 1
-0.128445887167737 1
0.388277793344297 1
0.310575723723089 1
0.526459750912266 1
-0.140369231263815 1
0.163824357378173 1
0.613168599773076 1
0.468986803789958 1
0.0762576164949945 1
0.3234899546094 1
0.12832623772083 1
0.607716542856266 1
0.0652432868137965 1
0.164615116662165 1
0.0163398894238692 1
0.123574906454459 1
-0.146970841103512 1
0.357926224557086 1
0.212130960297544 1
0.365191846521451 1
-0.235516568109697 1
-0.388397271031654 1
0.66369991609071 1
0.166014704936129 1
0.24567388878899 1
0.224850902819368 1
0.113276049153499 1
0.336549976015104 1
-0.241120714177773 1
0.272376396318681 1
0.142554929384111 1
0.0398494613927965 1
0.447454678862955 1
0.395278777593588 1
0.486949755076051 1
0.0783498291120003 1
-0.178052378035535 1
0.0935218131642896 1
0.19124657622645 1
0.538237925749316 1
0.340158474554988 1
0.194748868951689 1
0.145247457358691 1
0.250471000550158 1
0.17082754731044 1
0.339575216182095 1
0.403308615996354 1
0.24261327494996 1
0.31543286152667 1
0.635906639943587 1
-0.117771928853675 1
0.338962731499431 1
0.0960331981840112 1
0.52718525678637 1
-0.0497822882787616 1
0.245461901934085 1
-0.170915535208463 1
0.414395612738236 1
-0.103637903558337 1
0.124223821396959 1
0.41050160724358 1
0.241130730817238 1
-0.249431063292614 1
-0.350089559562421 1
0.518468484865542 1
0.457232383817579 1
0.589058980776791 1
-0.0288817057795295 1
-0.0475705454661871 1
0.0185533841469581 1
-0.241108613766184 1
0.491892856210391 1
0.544769279950539 1
0.253214395494215 1
-0.334513701893596 1
0.256935403366797 1
0.618747180294832 1
0.299083855498103 1
0.600057584460347 1
0.338646587400986 1
0.339945071556174 1
-0.166556648238398 1
0.363516698143385 1
0.521764084081979 1
0.552578061682131 1
0.166153663426006 1
-0.302730722652848 1
0.186530715400004 1
-0.505802827529098 0
0.077952857928195 1
-0.217345649561269 1
0.654776710584952 1
0.333962388581548 1
0.161227800406825 1
0.0347852591852872 1
0.482476158203993 1
0.195433865351906 1
0.555617005340683 1
-0.0109805200682374 1
0.395770865983275 1
-0.0596602076620752 1
-0.0538195485797139 1
0.267385471343149 1
0.355366548222324 1
0.988536563125097 0
0.0123061580536974 1
0.424975161747384 1
0.559005884626557 1
-0.0777851108956341 1
0.244495063653836 1
0.614600224285234 1
0.0209872244761512 1
0.314905963683533 1
0.192628451946271 1
-0.0337169130840814 1
-0.00453963446906741 1
-0.320475933862484 1
0.0257770876262979 1
-0.0495428108575478 1
0.567784021750722 1
0.307012209901117 1
0.074692198555472 1
0.217543291770086 1
0.181152812529879 1
0.317865703864366 1
0.200415495332435 1
0.124413793892111 1
0.0550577027691683 1
0.434929161346265 1
-0.0963437188970596 1
-0.210255727700468 1
0.419890076558607 1
0.276826280623166 1
0.0983204142495273 1
-0.0377345518260061 1
0.445445037565494 1
0.591282363446211 1
0.670295501824884 1
0.589964376372439 1
-0.349953979461703 0
0.178192827301245 1
0.365297446957991 1
0.593425100163397 1
0.288726167654309 1
0.444367049862864 1
0.027251893705459 1
0.426410430097192 1
0.508602947591103 1
-0.062447390104344 1
0.133412693993488 1
0.280956855686098 1
-0.137124676680881 1
-0.058320352128118 1
0.319026409748644 1
0.407141142180595 1
-0.411899452748939 1
0.0996929674900833 1
0.335512222303527 1
-0.22422278344309 1
-0.15503426082686 1
0.0896807553179601 1
0.143641096317332 1
0.380271812071925 1
-0.0957043377407203 1
0.197026996692901 1
0.572216257906846 1
0.399276364437398 1
-0.296400370488094 1
0.32944222963192 1
0.222852306650061 1
-0.261329963932816 1
0.673353394575197 1
0.405363039445269 1
0.11170109449736 1
-0.336922692676633 1
0.462143337300495 1
-0.254024877486698 1
-0.0957305837422809 1
0.777690229811692 0
0.340841965872985 1
-0.133818313104808 1
-0.183841556800795 1
0.410310760070805 1
0.114267415993959 1
0.531001936692364 1
0.106486898475565 1
0.731898967329931 1
-0.0193518860869153 1
0.228888715183002 1
0.840804778588609 1
0.211748787100591 1
-0.123944903927506 1
0.525480464424279 1
0.330571915830263 1
0.355519269382061 1
-0.108341244927148 1
0.349862489306248 1
-0.146304657048224 1
-0.134014211886436 1
0.124615477676474 1
0.0737549607110596 1
0.57399693500243 1
0.0695837895398663 1
0.705911118027087 1
0.0851495066450126 1
0.452366443252759 1
0.463381062110013 1
0.00557840505141016 1
-0.218109436023296 1
0.0913769610764493 1
-0.0610067305307716 1
0.862873861769306 0
0.125315545705377 1
0.937900875395219 0
-0.205067965644304 1
0.0306753858129273 1
0.149390910097641 1
0.417351707383486 1
0.398686352985354 1
-0.132336899281789 1
0.281986332003711 1
0.198112776762103 1
0.454603989208639 1
0.495447508060206 1
-0.0814631263796259 1
-0.123032331305635 1
0.253070003823644 1
0.145799464140129 1
0.561013614456644 1
0.138541904548523 1
0.759319430007827 0
0.588013886643762 1
0.437161990062582 1
0.316839688538367 1
0.394907736741904 1
-0.115757653325745 1
0.953624915394403 0
-0.0173715350051839 1
-0.0848004572196015 1
-0.0295246731519714 1
0.769135218781521 1
0.735839686452905 1
0.0623686132965714 1
-0.139612689886869 1
0.58707322387788 1
-0.29164039989504 1
0.0971790043557706 1
0.0132858788745314 1
0.678083731772341 1
-0.0343838169942023 1
-0.00871078380743325 1
0.229914051256479 1
-0.0410444412367902 1
0.166510765906288 1
0.171978876023587 1
0.101140104963151 1
0.244468745496336 1
0.373884110945261 1
0.55408933544723 1
0.379844536639812 1
-0.0704226454510417 1
0.0696358901966117 1
0.111897440193378 1
0.256807105540599 1
-0.291989586412468 1
0.33712779059578 1
0.106229130372988 1
0.372222360610534 1
0.433991297600666 1
-0.103548681083836 1
-0.476188514784898 1
-0.208050511712376 1
0.0611465760741383 1
0.230894946312253 1
0.0741601756321163 1
-0.164124893575426 1
0.229611414850554 1
-0.298890907693483 1
1.01272264310843 1
-0.567456631359566 1
0.219765157466852 1
0.151401145497709 1
0.669864824214247 1
0.278790219964935 1
0.166952916762964 1
0.0329811801671934 1
-0.0472362475490784 1
0.0855019882126129 1
-0.00383421826318371 1
-0.0119287516309198 1
0.197884601109405 1
0.561788067504673 1
0.758067734347934 1
-0.172247189848889 1
0.772860150803036 1
0.598356885087521 1
0.104164942244118 1
0.0621019451431425 1
0.220802072785217 1
0.51717893213361 1
0.25346090529393 1
0.372955683044981 1
0.0316280241375705 1
-0.0526346453642008 1
0.783868502729974 0
0.134801718878832 1
-0.084873919650898 1
-0.110505892639839 1
0.449480641241387 1
-0.242906159429139 1
0.045855974361181 1
-0.0268068552905382 1
-0.0848465133450781 1
0.091216901426423 1
0.485859977129892 1
0.518090720529999 1
0.437594050062318 1
-0.114349725475256 1
0.329423128667874 1
0.303256772881745 1
0.496094719735207 1
0.278781360550905 1
0.263755161094086 1
0.388013193890427 1
0.240942221333217 1
0.419740161607033 1
0.427144184278629 1
-0.0970843437684026 1
0.141400917180681 1
0.610298655476721 1
-0.317450808821086 1
-0.257936991539111 1
-0.388313187686289 0
-0.0873887604968676 1
0.00201626620064531 1
0.184282415143431 1
0.498228595966656 1
0.537184154480427 1
0.35527435672783 1
0.0424205925324803 1
0.179047873074986 1
0.420401538947287 1
0.473889597544369 1
-0.83095428157942 0
0.163619277243356 1
0.144122002931229 1
0.180331009133418 1
0.199842999557149 1
0.304533939792051 1
0.0396230895609969 1
0.277733763398809 1
0.236752101587904 1
0.0428614407776248 1
-0.626426316837204 0
0.400670260479992 1
0.0830421065495554 1
0.127384129950594 1
0.0676933497331982 1
0.298576432239127 1
0.16762211449152 1
-0.323229423600725 1
-0.139674049105785 1
0.0141651390404594 1
-0.241164697373812 1
0.170061637565421 1
-0.0128479991702814 1
-0.0740868510812866 1
0.614823857104452 1
0.306077521697863 1
-0.00161476292790361 1
0.36074870506281 1
0.308885824620322 1
-0.0233305060119643 1
0.660165898971801 1
0.31569233741921 1
0.614817035412366 1
0.39736555082668 1
0.264148845103121 1
-0.0580268588728162 1
0.430353055131068 1
0.393339109336057 1
0.259185749011436 1
0.0206265332615855 1
1.08984902993669 0
0.21965485555325 1
0.379042561788354 1
-0.314711332144932 1
-0.114116367551835 1
0.282595443750254 1
-0.0925787132997122 1
-0.139004113241479 1
0.106967039677529 1
0.643277124928391 1
-0.696489083158478 0
-0.0329442538885129 1
0.147753333820205 1
0.143943320685791 1
0.0358890822834646 1
0.273099221723838 1
0.195382189650938 1
0.846815456943279 1
0.295915635417668 1
0.669192283887813 1
0.838557243840989 0
0.228058415337452 1
-0.0199468420560543 1
0.212919400847684 1
0.10605610288451 1
-0.00800062973422519 1
0.586026421026756 1
0.377877087189903 1
0.606950851474021 1
0.434117855349732 1
0.151331092665238 1
-0.051074531418376 1
0.00257696716977902 1
0.243857237848102 1
-0.150243566110167 1
0.295858981650219 1
0.142106146016809 1
-0.0432528797115796 1
0.35982750236621 1
-0.11409981312278 1
0.218027633298084 1
0.356682882408321 1
-0.130279970685072 1
0.505558117426773 1
0.20547794025139 1
0.00754729706821899 1
-0.229725327827693 1
0.0180130389781189 1
-0.0841710595579936 1
-0.463759842756634 0
0.155145522750865 1
0.0436977848236958 1
0.0856876250492929 1
-0.192145048795402 1
-0.184527173318365 1
0.104474292123679 1
0.501861009414124 1
0.672867805590267 1
0.330192536784727 1
-0.283566966519148 1
-0.0459078571158427 1
0.646949102836854 1
0.240965869194941 1
-0.243034107902742 1
-0.206910781265342 1
-0.0111889977119029 1
0.2362171442046 1
0.140654386540384 1
-0.501194503673809 1
-0.0418781125317931 1
0.115946052290258 1
0.689051478165769 1
-0.0107232077844808 1
-0.370318834970853 1
-0.0833861225377059 1
0.451033710187661 1
0.307466209915384 1
0.361536713024106 1
0.308445768200016 1
0.187500227773069 1
0.0603139565859408 1
0.203403652887645 1
0.0222207145826438 1
-0.0148603610226282 1
0.396409761551376 1
0.0173086466591014 1
-0.224887784620263 1
-0.00119694337570572 1
0.0271718323163659 1
0.376063359034 1
-0.474100246657431 0
0.419690232139566 1
0.722538103410781 1
-0.223430907131018 1
0.137352597135698 1
0.37492361945649 1
-0.234245019591584 1
-0.191539693640203 1
0.395401099016127 1
0.319677118702804 1
0.257406448079753 1
0.51371251702918 1
0.507629694860991 1
0.514868320379149 1
0.682575350381707 1
0.175463334003194 1
0.494786375784291 1
0.273606951848315 1
0.102640367417632 1
0.272131115317578 1
0.583742105059808 1
0.277583069889598 1
0.310634609072643 1
-0.129530041479654 1
0.438741032856214 1
-0.148767250662925 1
0.392022506672688 1
0.264167477682537 1
0.231243488830995 1
0.525054107915781 1
0.280894092892864 1
0.645285061306101 1
0.283312517428673 1
0.27803360345486 1
0.0143857683017319 1
1.12809809949011 0
0.526970448310711 1
-0.050513542692946 1
0.283987958094875 1
-0.252725339704347 1
0.649706579127767 1
0.0782160392099958 1
0.556509140205122 1
0.356792074674275 1
-0.279210133455017 1
-0.141292777512343 1
0.172629593518807 1
0.244751050204891 1
0.154816177325077 1
-0.0555857012265394 1
0.238671367675402 1
0.130084246272034 1
0.226166511074184 1
0.318512870194785 1
-0.231995522734888 1
-0.0443143262350498 1
0.100592597202321 1
0.478757753200232 1
0.55741107196583 1
0.291165879004562 1
0.28830845405156 1
0.0385890982254424 1
0.0598936945511276 1
0.0490233903288055 1
0.315933095577319 1
0.469982450893197 1
0.25535609916128 1
0.0764423706208403 1
0.163097785579088 1
0.164242358514377 1
0.240434888205007 1
0.322529441757872 1
0.0532623912797274 1
-0.0488308372219029 1
0.321727369456985 1
-0.188112664616802 1
0.238551913802946 1
0.5337288435568 1
0.774339367871126 1
0.418764008082846 1
0.365584773097747 1
0.282232918464795 1
0.335910175278139 1
0.0443239845780466 1
-0.203689635928106 1
0.180057157996538 1
0.443025528140595 1
0.145083831344054 1
-0.150649791288999 1
0.254473998344149 1
0.214751565367593 1
0.665185188721124 1
0.356179235690882 1
-0.290307918681307 1
0.367675607992984 1
0.470033104816776 1
0.291619462784441 1
0.18186389075591 1
0.193822845753361 1
0.409083118999581 1
0.293943126062192 1
0.0411896971626564 1
0.835036011559397 1
-0.0692814926261145 1
0.231874806466364 1
0.258187549602025 1
0.300124493305745 1
0.333112485368451 1
0.298035843107759 1
0.238747968686328 1
-0.0612714687725888 1
0.00887769654913459 1
0.679674004727772 1
0.204267439983875 1
0.118926943184986 1
0.572367293699015 1
-0.111423900977457 1
-0.184859101822672 1
0.260618006377781 1
0.349062130990418 1
0.407031652437661 1
0.0517724774242069 1
0.25132668769833 1
0.181823190255138 1
1.11645465903526 0
0.383964163011331 1
0.600258504806143 1
0.503959351162668 1
-0.266421566195182 1
-0.508442264685669 0
0.205708197209964 1
-0.196075063507617 1
0.203514457450493 1
0.701517956437053 1
-0.0341432384017615 1
-0.301782778444619 1
0.186442320583209 1
0.29436131237087 1
0.122806990369464 1
-0.189259697333164 1
0.0573837633831113 1
-0.179670562907417 1
-0.0310139116741239 1
0.507223708501495 1
0.135795147653815 1
0.278389147931377 1
0.14264813721412 1
-0.468443808324978 0
-0.176161367252748 1
0.158131780760502 1
-0.250389677154168 1
0.10000659990867 1
0.499120689018976 1
0.192960234330672 1
0.82805743931757 0
-0.446136613470721 1
0.337215795390637 1
-0.25692286957768 1
-0.258603853514734 1
-0.107582937381327 1
-0.0128472846559471 1
0.45590659665676 1
-0.480547307757206 1
0.086058745253331 1
0.791510350140552 1
0.435655040415975 1
0.218907490203018 1
0.684902721324247 1
0.154853038687563 1
0.325072879420968 1
-0.456247825895036 0
0.357674172856482 1
0.187593319262587 1
0.768047771769371 1
0.52105028368055 1
0.358276948093218 1
-0.0143909638464031 1
0.226374258005334 1
0.472696047344084 1
0.375903886607693 1
0.0591651518847101 1
0.255890344858249 1
-0.143844263869648 1
-0.107685191948522 1
-0.125820850186098 1
0.194240016496457 1
0.26222204551018 1
0.0372155268688592 1
0.506889842884644 1
0.263412409503889 1
-0.382324687034153 0
-0.0207632238981781 1
-0.127903187081971 1
0.41185740628756 1
0.0551324281556579 1
0.523734240418028 1
0.0246856607478391 1
0.437476660574626 1
-0.140582993464097 1
0.339526283475466 1
0.0729046337883384 1
0.182485110890158 1
0.162785233753926 1
0.419730801786328 1
0.212944933535893 1
-0.069788961959234 1
-0.0223759005995137 1
0.0445767898125853 1
-0.224609271062162 1
0.625004279990948 1
0.1249517581026 1
-0.156140926490568 1
0.100803796443945 1
0.260185853320746 1
-0.104721494845096 1
0.632700218775432 1
0.0578920904117926 1
0.428288883704364 1
0.592201745833189 1
-0.143907668333345 1
-0.208598304764308 1
0.195257573684633 1
0.422588024477237 1
-0.174948617194626 1
0.659462524902384 1
0.72278043646412 1
-0.0926494829536228 1
0.190248907137934 1
-0.0381606134121843 1
0.170011968849178 1
-0.115686963608015 1
1.07592019100583 0
-0.502811960895638 0
-0.129352783085863 1
0.0119016832435725 1
0.331523370512005 1
-0.184572978232132 1
0.0120802581082504 1
0.0405140049434278 1
0.0185113766167733 1
0.0638641353821377 1
0.396130969604708 1
-0.270585214460962 1
-0.170915765003899 1
-0.23021457695247 1
0.585530854241858 1
0.404465835465186 1
0.196238269277207 1
0.248334073564445 1
0.88815602497667 1
0.728584681081839 1
0.321693648002851 1
-0.163618993381779 1
-0.197916470252371 1
0.150487849322632 1
0.0380858277218829 1
-0.0143230292819502 1
0.332554580597705 1
0.425571894148779 1
0.206732588562543 1
0.266323785897313 1
0.0338990632688666 1
0.205145504475206 1
0.383127263940309 1
0.0560767045295022 1
-0.223955160344997 1
-0.106146269598299 1
0.0519124416824502 1
-0.534810200298343 0
0.341257235283993 1
0.0975450629143686 1
-0.0850029369720447 1
-0.110540493573253 1
0.00552001895287141 1
0.640917263969541 1
0.593196587774741 1
0.694193316731012 1
0.347196350182274 1
0.446726687595731 1
0.574820073311978 1
0.16833283414456 1
0.232394932535946 1
0.246039527225126 1
0.753696673898423 1
0.705030788653555 1
0.120145976052381 1
-0.142665025224075 1
-0.216797408814646 1
0.52746378991661 1
0.618636042221882 1
0.425983904121085 1
-0.0436625891762554 1
0.287141766728782 1
0.510487870450025 1
0.208607344256663 1
0.56471581899241 1
0.593429289706259 1
0.104616244000903 1
0.0445722404791087 1
-0.458072964501621 0
-0.228088151293778 1
-0.133531805489645 1
-0.174837284336881 1
0.523241179531539 1
0.409653833481492 1
0.783334141111361 1
-0.126060535335955 1
0.47736852882429 1
0.277057117855885 1
-0.449799544925589 1
0.508319386691142 1
0.492973637619119 1
-0.241187508378841 1
0.396783627765135 1
-0.317798410555949 1
0.184668160578194 1
0.278103903224936 1
-0.231824190647818 1
0.293123669603611 1
-0.0774615250497005 1
0.236473681679083 1
0.348628465095603 1
0.609590585882617 1
-0.142009479243261 1
0.506164325097999 1
0.0852235019467834 1
0.446621098561686 1
-0.0316676890616675 1
0.219779699974855 1
0.542131715378921 1
0.034234775820121 1
0.762920501170285 1
0.500020099108519 1
0.419671907121874 1
0.0707890921029584 1
0.0538870929347481 1
-0.141737233870553 1
-0.333854382591358 1
0.198041049981801 1
0.150204974991874 1
0.309497766846164 1
0.40530493940122 1
-0.0979869576019061 1
-0.0590795275863133 1
0.299317175386877 1
0.366282985635391 1
0.0230933596575218 1
0.838134899492649 0
0.408534490264946 1
-0.314348834310958 1
0.389508191802241 1
0.283708881142881 1
0.244336781838766 1
-0.079850198992269 1
0.60549454947218 1
0.816537933049114 1
0.265087755350585 1
0.096012553230319 1
-0.200955878484495 1
0.186513835729775 1
-0.0452784181656883 1
-0.0247828206064857 1
0.202760519504212 1
-0.473960364430167 0
0.375816431036869 1
0.539716488757 1
0.110018021719385 1
-0.243599220865664 1
0.0637306091157092 1
0.301417654674756 1
0.391624538238952 1
0.335252029082841 1
0.465515669062793 1
0.233118062517274 1
0.531348475898183 1
0.113210740927924 1
0.349517079034546 1
0.180632801824938 1
0.00918242763751136 1
0.185672599961964 1
0.487380247617003 1
0.330588298420867 1
0.0335135262243045 1
0.106151469649312 1
0.558515401715973 1
0.0322102575271749 1
0.150860824312059 1
0.321521934762579 1
-0.107299318969054 1
0.359456809522788 1
0.430180510171905 1
-0.124060024745984 1
-0.0279780038675742 1
-0.57218316305362 0
0.0504115316306785 1
0.26524002183117 1
0.5525942019926 1
0.524040501338924 1
0.322679856844732 1
0.406359867818723 1
0.265474750730306 1
0.722407914405276 1
0.50902269465286 1
-0.0659520537969578 1
0.384374344921842 1
0.356001504817771 1
0.0700842723722731 1
0.34676165057554 1
-0.182384489072355 1
0.34204038487468 1
0.609184283973574 1
-0.0109864171403194 1
-0.00532866376237521 1
0.268809384363331 1
-0.228499632170089 1
-0.39834750821952 0
0.301783615622444 1
0.197670820480249 1
-0.0556154168585487 1
-0.0708964071920772 1
0.392777327844656 1
-0.223211830588174 1
-0.0405634858570429 1
-0.133099679028364 1
0.366116610631106 1
-0.298704354716466 1
-0.0740965301238009 1
-0.0600934296534414 1
-0.152894220173549 1
0.463916091675008 1
0.21058363936063 1
0.352870594268461 1
0.747446384187809 0
-0.540376568102908 0
0.040071419522495 1
0.257704852152013 1
0.181895772818162 1
0.442906778647619 1
-0.193268466994392 1
0.249026857379836 1
-0.189310446770676 1
0.405331601985501 1
0.604231929195773 1
0.132383341048861 1
0.0771705511032124 1
-0.521032467930621 1
0.213766807831841 1
0.432971492400895 1
0.271278558990004 1
0.124307567975146 1
0.210257559145763 1
0.324880241592795 1
-0.143640402704842 1
0.325193795134831 1
0.238316706237024 1
0.269317739266666 1
-0.262034716321091 1
0.596295622879507 1
0.192278867670358 1
0.336754862715489 1
-0.323790847414045 1
-0.170313104563403 1
0.225838724137428 1
0.855931952645209 0
0.473972588683433 1
-0.0294395884963337 1
0.213338723975109 1
-0.328604460320927 1
-0.422516374166073 1
-0.146757828015431 1
0.450231936541524 1
-0.0780981800494757 1
0.344275130970034 1
-0.0508497838233413 1
0.238655946051462 1
0.0698179529008993 1
0.150810900345961 1
-0.37980753450912 0
-0.411370448493287 1
0.0154860308255237 1
0.084852033631197 1
-0.0677144331715001 1
0.492691064460437 1
-0.266077502711349 1
-0.160344024190859 1
0.0617929174532503 1
-0.0271769805541351 1
0.128624692210522 1
0.303835169271182 1
0.393106301796579 1
0.426924786898952 1
0.245072226577213 1
0.39835121238678 1
0.835329019568544 0
0.284837963609913 1
-0.133750415471276 1
0.495690807799447 1
0.213014958452497 1
0.672668845895718 1
0.00857262223648544 1
0.329560146314992 1
0.125582829597582 1
0.350044881052232 1
0.336798154005935 1
0.314210759087646 1
-0.351509829241044 1
0.00805754716481871 1
0.219446783839403 1
0.379481857578481 1
0.421123781322716 1
-0.154730113945969 1
0.578194673068224 1
0.922360646526864 0
0.80045259408313 1
0.0860363758121621 1
0.72410402009745 1
0.292058966969708 1
-0.441029689274833 0
-0.0346046365270638 1
0.193117696879726 1
0.266939896295393 1
-0.210168292863081 1
0.116602362408105 1
-0.0479663270911951 1
0.0661333351622256 1
0.175162101468725 1
0.233874325228614 1
0.132261445540418 1
-0.0037329959241636 1
-0.00677209900631362 1
-0.0222454019476553 1
1.08566600226316 0
0.184124052155913 1
0.385557756579374 1
0.0650318323977786 1
0.213575191329468 1
0.413373386571925 1
0.1097087156167 1
0.248916616801052 1
0.0139993803719849 1
0.129341314920743 1
0.383758760489161 1
-0.364569200833799 1
-0.12606763670924 1
-0.261187416920368 1
0.0195562108357961 1
0.229470007586266 1
0.678093531286048 1
0.647942482221006 1
0.108729862353204 1
0.319198329653135 1
0.258776715452566 1
-0.0124637443474517 1
0.309003966747714 1
0.749059809521562 1
-0.54866016098983 0
-0.222424445392417 1
0.337676239307536 1
0.411235147138397 1
-0.812996290211878 0
0.496028789777148 1
0.185567814223984 1
0.461501809317883 1
-0.380339155382844 0
-0.0293878688515237 1
0.087492594692162 1
0.234699622900663 1
-0.106494728264271 1
0.149315343221543 1
-0.215840608090163 1
0.0504911375817977 1
0.363474681665819 1
0.362629531987584 1
-0.362473130896211 0
0.0270505945353628 1
0.0116125787303039 1
0.37962863347405 1
-0.332533065561342 1
0.0380981903191398 1
0.435629467595716 1
0.000719108931348633 1
-0.021041072455377 1
0.260878873646774 1
-0.347309061329371 1
0.203488052949386 1
0.27250240572397 1
-0.192416174370812 1
0.132303511449105 1
0.563027668758136 1
0.25474229060109 1
0.19710678283128 1
0.429442960548007 1
0.146007164039281 1
0.449412077261466 1
-0.148353799383108 1
0.22731803098202 1
0.160734825762362 1
0.545852231392269 1
0.299128127467413 1
0.786051103668652 0
0.356000451149641 1
0.574015939988051 1
-0.397436757292577 0
0.142320150340387 1
0.303136197645837 1
-0.401473338618806 0
-0.381098734780702 1
-0.0452301546909652 1
0.55230926764154 1
0.267435706409086 1
-0.372201080861703 1
0.673809003577477 1
-0.0543317579382706 1
0.122142746658064 1
-0.727328165926555 0
0.575124782192828 1
0.0358354165441955 1
0.309776507946032 1
0.483699943543885 1
-0.476634531560554 0
0.372754594367759 1
0.224931782652179 1
0.762626734672767 0
0.699623715344001 1
-0.149354760408141 1
0.00810383760470958 1
-0.46281462064731 0
0.16866987775984 1
0.456222182676533 1
0.0159710206875419 1
0.113132786910619 1
0.491571417079291 1
0.429014450611749 1
0.388958554563507 1
0.0507070789614874 1
0.558105106021249 1
0.134540160789178 1
0.161320891637874 1
0.504421372213339 1
0.346434118098394 1
0.461255285501909 1
-0.000361714284722175 1
0.883572648287317 0
0.137374603542433 1
0.291365689164339 1
-0.299921825569929 1
0.41633696764917 1
0.326040171896208 1
-0.0220363735962509 1
0.260969743411909 1
0.470724455742208 1
0.188999712532633 1
-0.0784482489488804 1
0.454040108111054 1
-0.164473883980046 1
0.56582776197074 1
-0.283295012563886 1
0.564480396072503 1
0.0583610052618928 1
-0.215844010621542 1
0.631027821549057 1
0.0730438685764522 1
-0.0494315023316717 1
-0.301618851413027 1
0.0545284782214891 1
0.0401460285715157 1
0.148213221719331 1
0.650527543276473 1
-0.0240310274604707 1
0.607556462728267 1
0.410183244435343 1
0.129824494743111 1
-0.310315871016719 1
0.434585137757746 1
0.545038168918948 1
0.176825126466961 1
0.307045663930589 1
0.302599812954698 1
-0.0527443962084899 1
0.305320709201214 1
-0.0122954428228774 1
0.456977369538494 1
0.600568418687472 1
0.124294960385485 1
0.409274653528169 1
0.836192485019205 1
0.459205116222296 1
0.163458335469206 1
0.0789786900833266 1
0.0955725795703408 1
0.280286405009285 1
0.127942916273874 1
-0.350091648624817 0
0.0438435886083072 1
0.207186124330537 1
-0.260158918087843 1
0.295780153389909 1
-0.0289742477257805 1
1.16739586675073 0
0.327659989163983 1
0.27754237920178 1
0.855885942568861 0
0.929978626632441 0
0.186185750407061 1
0.427564915351143 1
0.413115855156029 1
0.13560522058307 1
-0.179203049014568 1
0.722843843333205 1
0.759882344001343 1
0.385774449091169 1
0.105844242987209 1
0.128694856893837 1
0.416604998057991 1
0.437022388892484 1
0.384577436861007 1
0.353301872144107 1
-0.458266010753515 0
0.611597966652297 1
0.437774338177042 1
0.170729155230425 1
-0.408299179516731 0
-0.109238498698458 1
0.0456054517386303 1
-0.131242714518987 1
0.412273767697623 1
0.375794414647488 1
0.140355009392728 1
-0.167394691052806 1
0.0523226174683652 1
0.0836918996949799 1
0.1118058343035 1
-0.0320616095686305 1
0.198327960780026 1
0.276395300498636 1
0.4539937457403 1
0.221304203948206 1
0.300244080559116 1
0.0460564310198589 1
0.0704293448211589 1
0.536709611907855 1
0.20837514052818 1
0.380637923732622 1
0.89237596239931 0
0.504220305052769 1
0.168173841186947 1
-0.00834748266594329 1
0.195290306360238 1
0.415058678259089 1
0.710689851976925 1
0.181375479247507 1
0.572117860222489 1
-0.0624050115774445 1
0.277432086103729 1
0.387320072504242 1
0.583142781592482 1
0.273588712206715 1
0.638114321971013 1
0.00615709269312444 1
-0.530650553024273 0
0.484717954432276 1
0.354581307683909 1
0.0497635140862536 1
0.169447024952328 1
-0.0596495270575698 1
-0.143540154425212 1
0.492254639262631 1
0.142054599847314 1
0.283167678799566 1
0.237766941805449 1
-0.021787655589715 1
0.9062353139502 0
0.209206197303506 1
0.0929686866098798 1
0.128205653731005 1
0.0459996401406623 1
0.117782562552238 1
0.406835475527706 1
-0.190119358055771 1
0.247087098291183 1
0.212747164524081 1
0.473129588864703 1
0.689722187664364 1
0.0920055897796889 1
0.565154150872531 1
0.374418030480474 1
0.44414566063354 1
0.380073560244926 1
0.308036693012073 1
0.308850510422163 1
0.407573492766333 1
-0.0871122555076777 1
-0.266109652785089 1
0.490399059016163 1
0.000736000394661485 1
-0.0920186958489634 1
0.317952812977428 1
-0.124349220493485 1
0.442483481967123 1
0.532761475210646 1
0.0513028038265793 1
0.454213416274467 1
0.547083134286135 1
-0.258249464597183 1
0.844154223580312 1
0.253832249852755 1
0.307871261827232 1
0.163817434938352 1
0.565621625946707 1
0.235093395880755 1
0.419909864065076 1
0.693393317983056 1
0.559633130503705 1
-0.0177281712143565 1
0.137700796421614 1
0.265656001838596 1
0.324476857339963 1
0.292468457870015 1
0.273185146196392 1
0.198991137241118 1
0.024926120861748 1
0.374356840383809 1
0.375705416661144 1
-0.036368180136687 1
0.0393146635108534 1
0.729614894042871 1
0.217164662387312 1
0.185563819376163 1
0.160523636590749 1
0.64505947505011 1
0.486060386054587 1
-0.347005630892853 1
-0.0312025245563132 1
0.243729088393855 1
-0.0286978444575293 1
-0.0712651684059902 1
0.253958549520536 1
0.00696415647785922 1
0.120627410464782 1
0.207588610448497 1
-0.081593747483658 1
-0.136095417191351 1
0.891472665871883 0
-0.25450217456545 1
0.570173844017098 1
0.197255200204935 1
0.752151594689648 1
-0.092504695197045 1
0.302526830595938 1
-0.167790492781888 1
-0.487913811434417 1
0.204001776835054 1
-0.241734572507434 1
-0.129243735708909 1
0.487651025217406 1
0.57770793255606 1
-0.325193700329403 1
0.810939050245549 1
0.212143014457034 1
0.170013558782323 1
0.267942960009477 1
-0.0130727303562937 1
-0.210150373979906 1
0.248165592622352 1
0.433931353504077 1
-0.219872325435313 1
-0.0230047719223606 1
0.255539444866927 1
0.227332767344193 1
0.360785451101439 1
-0.303494162083041 1
0.265474898293094 1
0.178366342019121 1
0.417513280991364 1
0.625585637782638 1
-0.0442202157286027 1
-0.144789365232968 1
0.75163450864919 1
0.18820709811177 1
0.248765755012195 1
-0.457461380130248 0
0.0886044853514625 1
0.655262768722134 1
0.810114298442706 1
0.290853132372114 1
-0.0110509390391722 1
-0.142605197057406 1
0.125262834333128 1
-0.12522343519568 1
-0.0888868464657475 1
0.578284821144913 1
0.286284710005216 1
0.443558196353663 1
0.395205980116096 1
0.128322057194859 1
0.332158558823144 1
0.526473516310595 1
0.124589257194533 1
-0.0318878358371074 1
0.595771264936342 1
-0.132535426279693 1
0.81130540598932 1
-0.23160473676931 1
0.111277611093157 1
0.281797252687723 1
0.323509596235834 1
0.612033415102946 1
0.482192232693214 1
0.504934292069472 1
0.632762608024669 1
-0.0368848682054794 1
0.468032281656504 1
-0.0599245274211977 1
-0.0597772041598022 1
0.401054246737447 1
0.0011356309086045 1
0.40138796907622 1
0.554802138638884 1
0.560236926117912 1
-0.0597610387890857 1
-0.462544149401094 0
0.76023363538353 1
0.327857861143957 1
0.594608156183749 1
0.041719615561594 1
0.144731297135315 1
0.0587940525318046 1
0.698316391295646 1
0.33805323912104 1
-0.236041453635908 1
0.133417809360191 1
0.653533314744789 1
0.142866385568013 1
0.107491941423811 1
0.430688897934573 1
0.0750730461046155 1
-0.146414140758686 1
0.0326195304300834 1
0.743419037253532 1
0.37374035019665 1
0.277942754828781 1
0.369124265498417 1
0.0131862771061374 1
-0.146100116608907 1
0.00374550500063346 1
0.140828198625403 1
0.219861167324744 1
0.264421492141774 1
0.558919757781212 1
0.428569891808522 1
0.531031863134342 1
0.218972389171236 1
-0.00516647334992602 1
0.144364416598247 1
0.149486115011074 1
0.65866322788107 1
-0.256349614751474 1
0.213950890131282 1
0.255348980281342 1
0.258065828371946 1
-0.146702518210805 1
-0.0926186900951979 1
0.712344851419825 1
0.423196042481328 1
0.196883170970445 1
0.260323136825355 1
0.308779276495092 1
-0.0835403464129836 1
0.667205848807438 1
0.0442805378693412 1
-0.262481093739696 1
0.17883151817376 1
0.0121339061824577 1
0.309320022293398 1
-0.12518059050302 1
-0.195898270755171 1
-0.0879598255312806 1
0.0466659791022106 1
0.62265735247314 1
0.431830789982017 1
-0.0266773817344948 1
0.0838326610044822 1
0.374247976197847 1
0.464709410367377 1
0.500497382302523 1
0.38343836322081 1
0.132401412812485 1
0.473275352836181 1
0.329060629106166 1
0.300340736904702 1
0.058882471693351 1
0.295545867805998 1
-0.0646254933161019 1
0.232504033058561 1
0.158747594575646 1
0.35269363460858 1
0.246479918428005 1
0.428115943579503 1
0.0419729366594425 1
-0.239058488408893 1
0.513645947572944 1
0.555747944795691 1
0.459500405177283 1
0.0928480059788706 1
0.316568137273093 1
0.378817307601074 1
0.00494108914346833 1
-0.0631043204109768 1
0.544390666915733 1
0.0671153259513724 1
-0.0811540996862811 1
0.000699208298199326 1
-0.129488231093928 1
0.340859020632024 1
-0.171321883628699 1
0.684562923589821 1
0.39522555183432 1
-0.513639585706698 1
0.125586374923267 1
0.306185742100721 1
-0.0691348579150468 1
0.367744942538273 1
0.0288136980200251 1
0.449023759016404 1
-0.340270004458986 1
0.387409943862677 1
0.331726371426041 1
0.403824252121362 1
0.675358874959588 1
0.580508667155918 1
0.48998672799716 1
0.287398604125573 1
0.283056438932945 1
-0.132689500192394 1
0.000310728577455364 1
0.312453671923802 1
0.205929198643606 1
0.47364747377119 1
0.289380981607949 1
-0.0696303811488867 1
0.284891385703611 1
0.196512888085862 1
-0.27097430527703 1
0.342751606965287 1
-0.147948240331465 1
0.266119728293612 1
-0.028989918364789 1
0.336242402414841 1
0.237430299882312 1
0.218177492200089 1
-0.0967075766562494 1
0.281959852250914 1
0.342759142916852 1
0.0482297338537356 1
-0.0476488509254874 1
0.484219352103526 1
-0.0543073783654049 1
0.488561130850675 1
-0.0246703293947501 1
0.190115294257333 1
-0.119098272078375 1
0.311659774693615 1
-0.203286197920346 1
0.304598159170668 1
0.508573483781672 1
-0.211243370796713 1
0.523306586774069 1
0.475785800819616 1
-0.124029311087587 1
0.268364059247099 1
0.507892032624016 1
0.872157286755382 1
0.502652954100468 1
-0.0199358529982448 1
0.517820375699924 1
0.313004345880118 1
0.815591993104 0
0.201635538470275 1
0.305425128532575 1
0.302782728508895 1
-0.199799071138122 1
0.515934427126332 1
-0.234200988756738 1
0.0622042612669785 1
-0.366064734008931 1
0.0700514011867718 1
0.147959753986197 1
0.263182055558666 1
0.336009513432599 1
0.0438776678736264 1
-0.0702273254848006 1
0.0591882606377181 1
-0.0835735837982014 1
0.372661121539925 1
0.265329153024761 1
0.442917751697425 1
0.246706979881615 1
-0.241635642188594 1
0.459831415044588 1
-0.851451350664803 0
0.267230029833468 1
0.683391675382583 1
-0.305284334204572 1
0.579684313517786 1
0.0895558301553642 1
-0.0196015242872391 1
-0.0952919168070772 1
0.511057288510741 1
0.431588179452457 1
0.247246589333722 1
0.430666088844237 1
0.13166329521425 1
-0.0394849340638669 1
0.230501969124096 1
-0.0355096525126851 1
0.150385943081813 1
0.3083159868943 1
0.160002448709348 1
-0.376612961835975 1
0.557312626815164 1
0.186384299169585 1
-0.213800871517749 1
-0.0738513493695731 1
0.178010549319159 1
0.419666647259483 1
0.193674552772085 1
0.347960967443532 1
0.00907372708283034 1
-0.148684006656583 1
0.338723665132897 1
-0.199121294515273 1
0.408795344201421 1
0.180360812682011 1
0.189877662510703 1
0.569639151462911 1
0.48576915546969 1
0.043392632530804 1
0.406553811060495 1
-0.538087859636558 0
0.504594190582706 1
0.126114689327441 1
0.274032994069894 1
0.509062546415933 1
-0.190600607604843 1
0.319396340224644 1
0.422712789197805 1
-0.0697353740648842 1
0.119654719971785 1
0.0589510180822541 1
0.030096383961136 1
0.0982050214164 1
-0.160924766455593 1
0.259675386960358 1
0.265566553159287 1
0.288338083672625 1
0.0374853029378355 1
0.204651260609227 1
-0.248287533065952 1
1.29019546947879 0
0.265722674445176 1
0.774206156974338 1
0.031250909414118 1
0.167180205336226 1
0.0923317832058414 1
0.0811762029765645 1
0.387453013425725 1
0.311477577691855 1
-0.211427324477336 1
0.501434093443881 1
0.542591022963794 1
0.673386380673705 1
-0.0808626601372507 1
-0.318424478497044 1
0.399520141253835 1
-0.557240461681682 0
0.477549792883043 1
-0.224504001556448 1
0.393359429097753 1
0.0907701017843557 1
0.0161743593114024 1
0.176056131078879 1
-0.0392958909233098 1
0.504399033935244 1
0.614461937183105 1
-0.332906612757735 1
0.637769921205853 1
-0.307530995336183 1
0.387691313863073 1
0.634408133831061 1
0.343361042497287 1
0.0389810410781094 1
0.715592221198506 1
0.622213647246882 1
-0.0902637746926577 1
0.0657233621579943 1
0.0683836654277055 1
0.584259477284614 1
0.196767907130891 1
0.12968129922441 1
0.417368075255603 1
0.109787153585001 1
-0.0913563870579832 1
-0.0916168164129584 1
-0.0364156234457613 1
-0.0533015459477911 1
0.0296850400129991 1
0.15010296546692 1
0.590221084228045 1
0.195564285951912 1
0.127940212025681 1
0.309206180350258 1
0.531093982736854 1
0.356935752498551 1
0.635958162922319 1
0.2495846989341 1
0.54684197170441 1
0.452782576448938 1
0.193325761859019 1
-0.0538489383092296 1
0.426359970795356 1
0.203020267473245 1
0.361485507111113 1
-0.0135771026974081 1
-0.105151863225527 1
0.278536214653369 1
0.149022861527366 1
0.496474449568188 1
0.250491959511603 1
0.495030171547303 1
0.40611045809068 1
0.66914290154498 1
0.129816953018465 1
0.227788317860597 1
0.313386210193408 1
0.168652083263159 1
-0.380634839089114 0
-0.421581440951221 1
-0.0035284419980452 1
-0.11112829179677 1
0.835382330848694 1
0.195481593399314 1
0.214523158734548 1
0.0843590344865934 1
0.178808240079685 1
0.141896102438961 1
0.367205150799341 1
-0.132137915437337 1
0.490483993524264 1
0.280769159380959 1
0.352820356115038 1
0.106429459163424 1
-0.107884830943323 1
0.028211955303594 1
-0.232117376152902 1
0.548061238951022 1
0.0515223859390324 1
-0.358989125784899 1
0.343933207716227 1
0.752302284194062 1
0.392480051986656 1
-0.217215823039033 1
0.491750099437947 1
0.204552566208455 1
0.274211426416757 1
0.28545819394432 1
0.17292001864491 1
-0.0979105431537803 1
-0.00466413898461585 1
0.478804947914524 1
0.205534859816104 1
-0.237371101482739 1
0.360562699708233 1
0.936433045345296 0
0.406645321924462 1
0.142857519495632 1
0.949396581786294 0
0.38207884491513 1
0.288514711296763 1
-0.239743673651863 1
-0.08452790352761 1
0.933551981363892 0
-0.165874780374077 1
0.801764493761842 1
0.540488442577003 1
-0.281152927577721 1
-0.131314593154647 1
-0.0908367144981133 1
0.138649485316195 1
0.0677224649031466 1
0.504474600264604 1
0.237630405411099 1
0.879749806381431 0
-0.0579514617006981 1
-0.105011606325678 1
0.641946687866493 1
0.0724183226114374 1
-0.122234933639607 1
-0.258749530408617 1
0.130718478978361 1
0.205929170700806 1
0.0569811562394564 1
0.0185809399954 1
0.680695136247376 1
0.238774838122591 1
0.530520446876507 1
0.244277937745786 1
0.182705357235558 1
-0.308910906712584 1
0.549262271976124 1
0.377245540286737 1
-0.12433676711682 1
-0.0492667504062151 1
0.332230462727005 1
0.333561774271015 1
-0.173392169691934 1
-0.141403099451807 1
-0.407736982565872 1
0.39507143340616 1
-0.192502490222728 1
-0.0944550501884649 1
-0.0450721727365539 1
0.22446307359529 1
-0.351052699738221 0
-0.146971516642907 1
0.50799029295046 1
0.681685308017754 1
0.0876246741740015 1
0.259638916269867 1
-0.294937150856474 1
0.179049804357562 1
0.0484547881903765 1
-0.0406949004224662 1
0.351203108387475 1
0.323877207956377 1
0.152224114266928 1
0.42266441540882 1
-0.107945269038187 1
0.842699931507784 1
0.00131960477886802 1
0.452551390408872 1
-0.0863867045729632 1
0.751473475256639 1
0.377309941165965 1
0.374286952811411 1
-0.53235062013237 0
0.325574526350099 1
-0.0925162167276351 1
0.0390590435545546 1
0.436813753680173 1
-0.0957499164109773 1
0.497290934378848 1
0.175262925253271 1
-0.306335191308752 1
-0.095502026257974 1
-0.000437525888044153 1
0.336801354458497 1
0.141680875230092 1
0.307372349169927 1
0.318622867213878 1
0.291000526985384 1
-0.334632003431469 1
0.558499465861158 1
0.636322119779088 1
0.151177683585395 1
0.309317766024338 1
0.374094481728561 1
-0.0931681437051126 1
0.110766745509224 1
0.962541662659265 0
0.809465399755708 1
0.413411565783928 1
-0.0548892105640907 1
0.297471000473518 1
0.327357258802144 1
0.482783662797087 1
-0.197804898252773 1
-0.217842736072615 1
0.00455844330767316 1
0.269499150185514 1
0.497514734091071 1
0.113383190009772 1
0.135888365197458 1
-0.369789810817945 0
0.858314569122819 1
0.0834158820881802 1
-0.072878661808568 1
0.204996933033714 1
-0.0725348799440288 1
0.224606097721785 1
0.600356079038045 1
-0.130055442840067 1
-0.0129637298449624 1
0.47896082392539 1
0.483494113229985 1
-0.475274418438051 0
0.706262351779106 1
0.332542168653813 1
0.43090053868334 1
-0.375500357009252 0
0.0807557769229702 1
0.135125553338452 1
-0.0288777556597081 1
0.247267773022891 1
0.480039369923507 1
0.127268171278322 1
0.39282277635893 1
0.494010177524088 1
0.395517738629781 1
-0.261277727922943 1
0.173190541458429 1
0.266754318461086 1
-0.282927356713129 1
-0.226340958649104 1
0.348073016952838 1
0.317897420986405 1
0.00699553828589078 1
-0.0530670050543625 1
-0.322480657827778 1
0.229851104664405 1
-0.0973247521125446 1
0.242467892609347 1
0.354651794028509 1
0.339609479221334 1
0.738073692629922 1
-0.244331132839711 1
0.221122766476539 1
0.158399728512252 1
0.598520651405254 1
-0.0220890608787022 1
0.272405807693826 1
0.382620906360925 1
0.414420699040397 1
0.586447899801405 1
-0.0770874253010173 1
-0.258079262588892 1
0.665523313711749 1
0.0135321914497641 1
-0.2747308988866 1
-0.0763941877083618 1
-0.023641043224922 1
-0.0065295238744634 1
0.00765674010946538 1
0.247160690084561 1
0.199842762504279 1
-0.061925025346384 1
0.365244475910378 1
0.0964759062503263 1
0.466940005942924 1
0.19277853254076 1
0.427623040393068 1
0.480311720642619 1
0.0979682303795411 1
0.634204886301257 1
0.699752242323461 1
0.164224560796004 1
0.046296925958427 1
0.277707667328327 1
0.607797929274296 1
0.0580130795408795 1
0.309123680327922 1
0.219173331941448 1
0.282446512453344 1
-0.0892170520343188 1
0.501973410824113 1
-0.192808573488708 1
0.15580408446543 1
0.598228417050899 1
0.352622047446545 1
-0.190922293937558 1
0.440324843973063 1
0.336274794310578 1
-0.00544558718076333 1
0.0792267547276614 1
-0.148788508288687 1
0.345465411875578 1
0.362347433931999 1
-0.0488888120875178 1
0.0396537256868747 1
-0.334964206321034 1
0.208433263545487 1
0.536556540016838 1
0.424928436750732 1
-0.0108037664548692 1
0.309933585956617 1
0.156557008383333 1
0.977368479373752 0
0.297299711717523 1
0.435988748897521 1
0.623264262232202 1
0.169580089941915 1
0.17152382264217 1
0.327520307157176 1
0.580516028659175 1
0.519422386758664 1
0.157539747679338 1
0.415339062755224 1
0.116126263994518 1
0.19850196911955 1
-0.198271810630239 1
0.0194531859135574 1
0.330420789003867 1
-0.184818867261499 1
-0.0746195459834382 1
0.0376941197658441 1
0.242447908316359 1
0.0587775409535958 1
0.191682982530806 1
0.0669167993108612 1
-0.134205726873553 1
-0.311250186107598 1
0.439103737187386 1
0.395505503334811 1
0.355964705110281 1
0.344023670169303 1
0.106029140385015 1
0.422015821899771 1
0.490051575161863 1
0.469148707714118 1
0.16323332017492 1
0.838975514406156 1
0.0489752633426944 1
0.504495160540751 1
0.314472254641231 1
0.171701033365754 1
-0.46514067288503 0
-0.337779925935682 1
0.0676545068624755 1
0.0658195987193236 1
0.21321481175686 1
-0.074716292230757 1
0.210024937670694 1
0.310419118388317 1
0.339287163731344 1
0.839603179234784 1
0.0466433881324352 1
0.466003370526626 1
0.0568660513210976 1
0.546569827997931 1
0.0693821403566084 1
0.315123680768208 1
-0.0214013514341918 1
0.0506951787883129 1
0.197730669193098 1
0.371649941525496 1
0.469906623120939 1
-0.00322052772002171 1
-0.389048152559084 1
-0.398135849045534 0
0.806044440170412 1
0.218629189802252 1
0.390020960642388 1
0.204440115902736 1
0.0736687745005144 1
0.537495895553949 1
0.372980057333831 1
0.747243843734454 1
-0.0346757650663629 1
0.519281581382809 1
0.141077156441708 1
0.157657244809365 1
0.205208899799603 1
-0.103274131922021 1
0.343387498585939 1
0.11455959143598 1
0.256800854610373 1
0.275878820033263 1
0.219114861870536 1
0.277986497528332 1
0.707154044895106 1
0.590302647683954 1
-0.180746498530202 1
0.339156959879176 1
0.632503766843981 1
0.106771493487427 1
0.117545786357285 1
0.613609209584815 1
0.309454011595075 1
-0.391191424629521 1
0.494829303126269 1
0.195151442108928 1
0.124101612069227 1
0.558996470152576 1
0.202813395465374 1
0.147751367319124 1
0.396645483439194 1
-0.00580839051377117 1
0.221109697733381 1
0.41817528109538 1
0.478918050368229 1
0.884441772852336 0
0.420801380715999 1
0.322105063352119 1
0.420417762815989 1
-0.0507146442914662 1
0.528338294427545 1
0.193777718373085 1
0.506616050682955 1
-0.0197312769660435 1
0.140439178721545 1
0.0827442682863927 1
0.47585919352098 1
0.538682382457231 1
-0.0183607829257439 1
-0.238700589660407 1
-0.00616715260202502 1
0.766045150649073 0
0.372139113438832 1
0.310672414204564 1
0.661173769639531 1
-0.314045750200468 1
0.123466246141799 1
0.229368612555042 1
0.424606151071104 1
0.741930109221915 1
0.481477713003764 1
0.516233259297152 1
0.212898990683168 1
-0.235927871135932 1
0.316701634229213 1
0.241481207063275 1
-0.0323072006483881 1
0.319766562625402 1
0.426648585746834 1
0.391893602006863 1
-0.0843127125177491 1
0.408240877464223 1
0.0364029714361915 1
0.336289250610893 1
-0.239775604481327 1
-0.105058967960105 1
0.351519856716443 1
0.370253156643139 1
0.304478514029498 1
0.0315886005931772 1
0.317076030436166 1
-0.330977407963745 1
0.281300037286782 1
0.0889421273182659 1
-0.424339746727334 1
0.240961113968785 1
0.552368590313508 1
-0.115294061118743 1
-0.189824033048734 1
0.0528318989390171 1
0.380458844082118 1
-0.171196705192922 1
0.388430346601333 1
0.43340336759712 1
-0.202380455944242 1
-0.189373308966964 1
0.180291846624672 1
0.340842938117836 1
0.525925501265203 1
0.579347076229641 1
0.19336960314959 1
0.181773298228331 1
0.176565197944476 1
0.587702400511751 1
0.380982479763421 1
0.159279288533532 1
0.233241265589991 1
0.216251477218538 1
0.797746532593727 1
0.337108748119898 1
0.322112992997622 1
-0.0781576965244148 1
0.173019540175908 1
0.0166710944864283 1
0.269954133170533 1
0.693066175039961 1
0.0444855105531556 1
0.270117456205377 1
-0.0843287212740339 1
0.14657150698197 1
0.270230219052417 1
0.102712919278196 1
0.22827276903561 1
-0.330805036544266 1
0.2213144634078 1
0.278175139134925 1
0.353431874897494 1
0.23832327315396 1
0.482264075819604 1
0.525985426606334 1
-0.109797667999403 1
0.485151892500667 1
-0.315323102970847 0
0.204619250653491 1
0.28588438841821 1
0.132834726900801 1
0.0368964341665408 1
0.315703551436055 1
0.434720151857733 1
-0.0763498672274834 1
0.653641338785574 1
0.0109881505214027 1
0.756314074207566 1
0.0941762491310534 1
-0.174488672030875 1
0.630347693425937 1
-0.233776398537941 1
0.462800389829347 1
0.196948276657914 1
-0.0285029292752457 1
-0.00215758598403497 1
0.196491348281381 1
-0.0516184797367195 1
0.0806718590946666 1
0.0203189698380399 1
0.181489128931125 1
0.214078749332845 1
0.288359361109611 1
-0.133910602424813 1
0.310353335182829 1
0.100741025799937 1
0.222386322466591 1
0.156855632313066 1
0.049624268715306 1
0.00398644748277584 1
0.739951698133872 1
0.567156209037982 1
0.314667302653995 1
0.714959581466975 1
-0.0575881041963647 1
0.704569999361582 1
0.474392787960076 1
0.696786239222275 1
0.792749895372525 0
-0.78228204044164 0
-0.113046811434137 1
0.637136647165505 1
0.417222179731784 1
0.0604006378008429 1
-0.146935587294653 1
-0.250206373486415 1
0.181600242874362 1
0.111534136730515 1
-0.107301778569227 1
0.42466938859052 1
-0.123720566289739 1
0.257139778274081 1
0.310965990346804 1
0.15729726863551 1
0.357263972288365 1
0.23890394353652 1
0.644559708835971 1
0.229941911617831 1
0.201212589179113 1
0.426275698650768 1
0.447769230633883 1
-0.0241802118430132 1
-0.296625536208268 1
-0.103745030904571 1
0.461713377307757 1
0.452607654401663 1
0.425762511212409 1
0.288980539221706 1
-0.0310126573802716 1
-0.564668926341047 1
0.271384975364782 1
0.643616152239056 1
0.0960031645005937 1
-0.00458741040328475 1
0.0566292059083707 1
0.396901529367481 1
0.0182188601569948 1
0.0233646004471884 1
0.0913463170171873 1
-0.109508198438171 1
0.018386232728117 1
0.668659541223996 1
0.286285314054053 1
0.359393095539203 1
0.381248448605931 1
-0.558305131262748 0
0.412539269045981 1
0.270862143470214 1
0.135355356996912 1
0.19877043450223 1
0.638127156189997 1
0.366974506969099 1
0.0684373950408594 1
0.713896788884861 1
-0.394321576861063 1
0.445318033788863 1
-0.0236898055445741 1
0.299016156575728 1
0.236254133894964 1
0.398408439021477 1
0.30080561926754 1
0.26263175783594 1
0.205068092082164 1
-0.257245240485127 1
0.487335080230211 1
0.48544056498239 1
0.637748429589194 1
0.436883978462896 1
0.037475212774329 1
0.246199908666137 1
0.447379127237875 1
0.596489113734054 1
-0.274776845121737 1
-0.0927241593887712 1
0.131945799120652 1
0.42290847295394 1
-0.620031546940746 0
-0.00239880631635356 1
0.476544158530347 1
0.0361576699586994 1
-0.114134261008734 1
0.365837954139039 1
0.244660912215693 1
-0.344017775241075 1
0.567835404986889 1
0.617546570548734 1
-0.122741616681188 1
0.443095854539953 1
-0.26224657467729 1
-0.0411513841925301 1
-0.128189159979478 1
0.62177532259056 1
-0.0389044476745272 1
0.0566280447479841 1
0.390068664084587 1
0.0558482350784532 1
-0.385951628772639 0
-0.484007583242818 0
0.00198147777719852 1
0.226924752210288 1
0.228420705827239 1
0.236382073593989 1
0.018429446214621 1
0.477880547653537 1
0.428152736263075 1
-0.0576445421003801 1
0.327599324387295 1
0.575667838664076 1
0.432561228956772 1
-0.15248343961468 1
-0.050647181677215 1
0.315151286919834 1
0.316858026223504 1
0.26636861657734 1
0.82348530362615 0
0.297819952366485 1
-0.111756441598611 1
0.673489031827253 1
0.950092761640881 1
0.154099242993974 1
-0.225939097102235 1
-0.146428306274649 1
0.198237631188625 1
0.319235813030401 1
0.268958102634289 1
-0.286436038406678 1
0.364540329939562 1
0.126456922647431 1
0.636214092056507 1
0.185699512495414 1
-0.074307416564009 1
-0.0884466353699675 1
0.0136481863679678 1
-0.025520840522854 1
-0.570879674549517 0
0.250216054783831 1
0.62551074170266 1
1.00688138690617 0
0.370803314782512 1
-0.018239031576045 1
0.130748680204456 1
0.0430097616057863 1
0.511699062416969 1
0.236892722030891 1
0.273118685434961 1
-0.16223657193316 1
0.453760387715779 1
0.602944728361831 1
0.0298280751815616 1
0.663455394037756 1
0.390180077984676 1
-0.166840040030601 1
0.520100990299924 1
-0.00418561367644091 1
0.133898999201784 1
-0.0271736537364683 1
0.179449971705798 1
0.14086022723276 1
-0.0385168058888209 1
-0.439765385633357 0
0.194346088406567 1
0.350401031286891 1
0.0959837059252151 1
0.433700066652044 1
0.07173818963219 1
-0.182516475998095 1
0.408609426121118 1
0.561976320667856 1
0.402625956121069 1
0.533756867096979 1
0.392395188344335 1
0.270488328634995 1
0.0405937937648633 1
0.0929656805240333 1
0.192599924247813 1
-0.331044332588968 1
0.168227020221201 1
0.175297672549468 1
-0.0161318531300869 1
0.467371370989624 1
-0.22575272786126 1
0.229121918121488 1
-0.19749345646851 1
-0.217374092603347 1
-0.0149749701737026 1
0.438372198420972 1
-0.0861372879819759 1
0.188743042489188 1
0.374605237080672 1
0.0751250525548965 1
0.158274877881981 1
0.165686241147462 1
0.453929902724004 1
0.378424962437735 1
0.287478894491989 1
0.597368334815011 1
0.0956288135737114 1
-0.17758811133751 1
0.260177856754226 1
0.11505194827946 1
-0.0796205379587643 1
-0.253212695569363 1
-0.213727002241845 1
0.169913156057808 1
0.460039687751555 1
0.742683952194191 1
-0.103622723712357 1
0.206462309029339 1
-0.039404665945468 1
-0.0318740113558244 1
0.684024523349179 1
0.296432556262396 1
0.821977288756981 1
0.0384575381828545 1
0.435389703816254 1
-0.124441752096062 1
0.103868160526232 1
0.167275260914139 1
0.0541762873804386 1
1.03743139855718 0
0.554115383712465 1
0.110615414377965 1
0.160005640223778 1
-0.50016271992598 0
0.0145668897808234 1
0.561655759673949 1
0.172353376451315 1
0.501336102453043 1
0.995005170392229 0
-0.0993799355147692 1
0.383029026062914 1
-0.236967398785104 1
-0.0109691026552265 1
0.248248548180905 1
0.0505882815420214 1
0.193477662708551 1
-0.10596109633279 1
0.148505088828969 1
0.0304621032324773 1
-0.0108078165340603 1
0.339343926773921 1
0.25448654151301 1
-0.317958711116895 1
-0.0409590312451215 1
0.0279026685528725 1
0.208033174320223 1
0.341908268504748 1
-0.00167179273425108 1
-0.102424853373033 1
-0.265477043249664 1
0.164319339845006 1
-0.0390290612291608 1
0.478876024711449 1
-0.0626717821701177 1
-0.152838815433568 1
0.680805946261832 1
-0.222945828244695 1
-0.0614678017333857 1
-0.172266396835757 1
0.0318392364956598 1
0.636591624914648 1
-0.145151917449663 1
0.0920480685289571 1
0.549258167113542 1
-0.193718235812532 1
0.333804057749033 1
0.689375969369083 1
0.788888233269916 0
0.355928113378984 1
0.298822165803719 1
-0.176231451992922 1
-0.157591820444475 1
0.307523828920232 1
0.391578288076335 1
0.185689741363 1
0.0695013539723875 1
0.220988550529542 1
0.216098577161245 1
0.551037418074532 1
-0.186721088651069 1
-0.0454993579883941 1
0.177770101692381 1
0.178401180141774 1
0.378313263235825 1
0.198430312770739 1
0.182255162290888 1
0.229440331209629 1
0.0946709583856766 1
0.786302741597984 0
0.48032067357607 1
0.479710925411218 1
-0.0391613751489072 1
-0.294031439171473 1
0.806401055663728 1
-0.309880542704683 1
0.488159495750583 1
0.309999679793667 1
-0.0219381008152056 1
0.331085303239376 1
0.356038733743687 1
0.248651287361256 1
0.0717719749246959 1
0.131640217141312 1
-0.105571690789443 1
0.344908840009649 1
0.363986563857914 1
0.646090808158628 1
0.317546210605447 1
-0.0894327862590861 1
-0.254851809980259 1
0.0794698928008792 1
0.443682071429837 1
0.376780051444603 1
-0.215599059457836 1
0.404639370432341 1
0.906035731617113 1
0.673306322118514 1
0.141188788907518 1
0.297422091496148 1
0.204973762257079 1
0.451041302098465 1
0.262409529960467 1
-0.0869523744294279 1
0.276394043729066 1
-0.111755150975392 1
-0.0783441604943276 1
0.112640162015964 1
-0.178903842036467 1
-0.175062549168868 1
0.748766617184332 0
0.118554944090919 1
0.0871080572020412 1
0.0491647760302487 1
0.075346662624089 1
0.339063349773883 1
-0.126541120494724 1
0.762184618335221 1
-0.119531695958289 1
-0.279936267326889 1
-0.106351965658257 1
-0.120485924924953 1
0.223000323325794 1
0.670913995522639 1
0.0324597524600679 1
0.288032671040406 1
0.212615961834861 1
0.518694253514978 1
0.419435043080273 1
0.126485373651429 1
-0.249859014851104 1
0.226886783317821 1
0.660371464546481 1
0.495166070938532 1
0.124879724840197 1
0.562400224296674 1
0.345424394147513 1
0.275537685860601 1
0.477749478136733 1
0.239784544075674 1
0.44362891096243 1
0.0972191773959346 1
0.198887516504371 1
0.80728159196521 1
0.0247224975663618 1
0.371428276801929 1
0.56311128643492 1
0.338737615649136 1
-0.144361731933068 1
0.00107753703841082 1
-0.1843182076977 1
0.139120865021256 1
-0.307444454609135 1
0.467706042635205 1
0.294099236931849 1
0.476768868346041 1
0.186028776759221 1
0.488805290602608 1
0.158392648930304 1
0.112376606045036 1
-0.154942136677072 1
0.0145967266600913 1
0.116360227966398 1
0.604386156374517 1
0.49932046134051 1
0.647897827242353 1
0.373122561529628 1
0.581250139081411 1
-0.608354755957477 0
0.573069495820731 1
0.284615227327982 1
0.127843843167606 1
-0.1456980660042 1
0.395823292221403 1
0.127677176340495 1
0.0352868238643878 1
0.210232692538784 1
-0.483296581878523 1
0.209309222761823 1
-0.180066256795177 1
-0.0755755116810064 1
-0.0118937512541045 1
0.280321810793215 1
0.41441337960385 1
-0.165126238806403 1
-0.145125739562172 1
-0.115786226942185 1
0.314808005954764 1
0.410486025910683 1
-0.129430506920427 1
0.141100783206721 1
-0.0418767799685663 1
0.628451690922029 1
0.301703922732288 1
0.229943496953313 1
0.0219039379108151 1
0.138356372008152 1
0.0385428355124595 1
0.375798228822521 1
0.446181165533114 1
-0.0652270240038882 1
0.388868537141696 1
0.00938874961769245 1
0.381210945816019 1
0.514514108929395 1
0.407827889231926 1
0.561929393530661 1
-0.243854342767279 1
0.813237058666076 0
0.250120358089531 1
-0.00411304049657939 1
0.536373485531061 1
0.533120975085155 1
0.689707725123039 1
0.476360305338764 1
-0.0947765926395604 1
-0.138879262000315 1
0.44898103348169 1
0.161140121047134 1
0.0278860473192027 1
0.129779606372746 1
0.22422728525958 1
0.386818277808974 1
0.719888865236504 1
0.55279840405074 1
0.0612307879073593 1
0.397924115179588 1
0.115720607519662 1
-0.213078827005319 1
-0.359053477657908 0
0.312057998526695 1
0.459787746070887 1
0.407262044373908 1
-0.396306226614784 0
-0.162768214312918 1
0.286789269024596 1
0.232439326730479 1
0.499479839966809 1
0.113154383459197 1
-0.281106752984919 1
-0.298412195557406 1
-0.258309157748316 1
-0.0430140481132429 1
0.175250542674189 1
0.392190548556122 1
-0.125834092313384 1
0.322540491631515 1
0.105191841882569 1
0.364570434321473 1
0.199444641300662 1
0.473885167531755 1
-0.176899309692681 1
0.176510243229078 1
-0.251719346539406 1
0.00466716658991577 1
-0.336939012229589 0
0.253334517584819 1
0.414438104868377 1
0.223171547539479 1
0.061420680819784 1
0.496596113303382 1
0.03934225600739 1
0.0668107455596828 1
0.0105187844243079 1
0.699167050292735 1
-0.550017766941434 0
0.231885822463464 1
-0.18892256249461 1
0.0932100975624898 1
0.296364376679484 1
0.234067899158526 1
-0.171976959495226 1
-0.114301230563711 1
0.448768120852206 1
-0.373852666322261 1
0.16072700253592 1
0.270384100121698 1
0.270673754626222 1
0.127759811061201 1
0.107298882796818 1
0.456021038590822 1
-0.0200348553216843 1
0.550734011874883 1
0.18176145337731 1
-0.0583863531751894 1
0.351224146117599 1
-0.0346716422386806 1
0.567455157666739 1
1.07919915529659 0
-0.0149802483353287 1
0.308083119921217 1
-0.461503736681607 1
-0.0302023535124226 1
0.502991066297799 1
0.308435734438754 1
-0.460358822554802 0
-0.392703869471395 1
0.120425354816199 1
0.278360892233143 1
-0.393431966308033 1
0.221945100523456 1
-0.143187960849617 1
0.463229554918435 1
0.163880439735407 1
-0.384333688814565 1
0.430112163414833 1
0.341320814115014 1
0.2591991189597 1
0.33232413173814 1
-0.399898139862591 1
-0.163283844688629 1
0.198722227898238 1
0.544535048414951 1
0.465140728277325 1
0.177027369737624 1
0.134811827041054 1
0.042611947774145 1
-0.334741538832061 1
0.509981983800059 1
0.111202210471616 1
-0.311637176547609 1
0.185310965107035 1
0.455450511826639 1
0.755703098773904 0
0.257250593267282 1
0.502206884277797 1
0.43300739625202 1
0.0870603314045418 1
0.114927218391995 1
0.43642298853156 1
-0.11480025425216 1
0.388750177189864 1
-0.0685351887520445 1
0.279494883465014 1
0.364185987368625 1
-0.434729620286913 0
0.126937746004198 1
0.499552156553889 1
0.1996833546736 1
-0.00645995851126678 1
0.581694763378521 1
0.411749142611477 1
0.0404482494585882 1
0.109665352013883 1
-0.0018028951407445 1
0.688510170959987 1
-0.125788497238054 1
0.027629932885786 1
-0.41076956355079 0
0.424060994849553 1
0.102708176428608 1
0.363258852369649 1
-0.191075468375269 1
0.46498335582146 1
0.673934582974616 1
0.466459033429651 1
0.323920735774669 1
0.460182708022949 1
0.710526663159711 1
0.334523724301569 1
-0.260274591825943 1
-0.313601566822098 1
0.447114727197957 1
-0.00414544592705501 1
0.193019516124095 1
0.357176825162115 1
-0.451261991560512 0
0.473956168874062 1
0.283761613046979 1
0.188824578021397 1
0.0377097024541702 1
0.394016985579583 1
0.0141693859202953 1
-0.0416257050633558 1
0.578238861254445 1
0.419448218434389 1
0.336962246358064 1
0.26967150450512 1
0.478495740243562 1
0.378789451946057 1
-0.0962843829943778 1
0.194119503781837 1
0.137120757236748 1
0.343571301763462 1
0.277257979498309 1
-0.0859144266509375 1
0.226546968926571 1
0.168012600566501 1
0.107962896888278 1
0.190957861722868 1
0.0674304346989359 1
0.0783367618981505 1
0.100808371392612 1
0.117641152909534 1
0.318302356353041 1
-0.0779297329483286 1
0.271395538451746 1
-0.0274590313689214 1
1.07016830136857 0
0.548759817982784 1
-0.126107430143979 1
0.261870751808669 1
0.286764097578007 1
0.0236603310394579 1
0.801381112348265 1
0.916369394073884 0
-0.067204316785483 1
0.745995868040443 1
0.0710549127136753 1
0.284442398206283 1
-0.152320362163876 1
-0.147703474224247 1
0.504459754741479 1
0.536724621840384 1
-0.354099631989541 1
0.643308408096834 1
0.15229199667946 1
-0.25054124130977 1
0.241954886212865 1
0.220356466039311 1
0.501571467678241 1
-0.178999649079272 1
0.181840737586665 1
0.170637413169066 1
-0.015255826038319 1
0.291956220666957 1
0.364118632463047 1
0.136720093622138 1
0.354097522012739 1
0.386168183640412 1
0.525803560367811 1
0.447873521511509 1
0.504636024396776 1
0.71561225032033 1
0.228080521203093 1
0.298293128039391 1
0.206131303596553 1
0.186483855304771 1
-0.140329509704816 1
0.253630073253434 1
0.465744132354095 1
0.248166874425753 1
-0.218381403966777 1
0.115564198668427 1
0.456840367567647 1
0.609712123095502 1
-0.310100637684533 1
0.313603324180227 1
0.0582849278123714 1
0.218053745605997 1
0.361500258998634 1
0.249628192854 1
0.00585751702017782 1
0.00423377282999532 1
0.368986051912224 1
0.240734052127144 1
-0.0768124877779774 1
-0.0953635192354045 1
0.436834411040142 1
-0.0656574094844695 1
0.128962702661761 1
0.553322026104521 1
0.542609574234724 1
0.574791338551207 1
0.552853486421745 1
0.320510737521069 1
0.606311635577636 1
0.7505698106301 1
0.17613548641512 1
0.181350198509395 1
0.209897624881589 1
-0.0905837636625282 1
0.266487639209886 1
0.0267488722379554 1
0.0981034372666247 1
0.276144723437824 1
0.410636809423901 1
0.184680616661081 1
0.221095991933087 1
0.493799919768387 1
0.344344409853403 1
0.385509145002898 1
0.750742724778652 1
0.528833556584225 1
-0.155937878549019 1
0.494430356409319 1
0.313919658124513 1
-0.0907877787087733 1
-0.233590658039274 1
0.13426109191755 1
0.698406182854818 1
0.12372607879669 1
0.0885030823132814 1
0.321671626365263 1
0.404786139029035 1
-0.0327181080947021 1
0.760080461528402 0
0.44506355490457 1
-0.430300582671508 0
-0.0162864636613615 1
-0.209126803553594 1
-0.364276664220629 1
-0.205423442340456 1
0.528534010542774 1
0.485633036647072 1
0.793797172849536 1
0.99543605056324 0
0.27749288643406 1
0.607190712321979 1
0.117692049215307 1
0.0720068656016629 1
0.453194380436177 1
-0.15513356921003 1
0.401613192851174 1
0.387797770200302 1
0.291073427371188 1
0.396820690130161 1
0.349829266163053 1
0.0960484868337963 1
0.162731636415863 1
0.221074731133805 1
-0.191970934890896 1
0.357477517703203 1
0.208741606647429 1
0.225377223311676 1
-0.403750539582386 0
0.391456269353001 1
0.497076264447384 1
-0.288311228916902 1
0.205827031969793 1
0.638586766528052 1
0.279081709851109 1
0.0343019686467452 1
0.249887487287014 1
0.456830846690644 1
-0.0199013933956533 1
0.133910879555127 1
0.439625863668702 1
0.24699655901135 1
0.649381501034959 1
-0.133200203345121 1
0.279487304110264 1
0.169176685225396 1
0.175164846815471 1
0.261886099435194 1
0.423900352204973 1
-0.245535886399279 1
0.209647836863191 1
0.27177107474115 1
0.211160218869014 1
0.852068258182693 1
0.532249254027985 1
0.068180542212088 1
0.296821058785896 1
-0.148924102554457 1
0.430147031311193 1
0.487587597633035 1
-0.280718959171868 1
0.325880449654569 1
0.219111310619408 1
0.447810769477868 1
0.310591612947908 1
0.155683113995813 1
-0.259527966600213 1
0.231351482450318 1
-0.0765658919314267 1
-0.11173235727297 1
0.00108965903669389 1
0.480586835795658 1
-0.213116799919975 1
-0.225898919644381 1
0.636311896196405 1
-0.0814672579952648 1
0.310440957356903 1
0.0812028626104364 1
0.00268815940199998 1
0.403214412156468 1
0.550884167969641 1
0.27916816373219 1
0.395478080259341 1
0.24020157710361 1
0.173037991486425 1
0.0611638405728903 1
0.0294730501516261 1
0.734063888124891 1
0.484571823579696 1
0.0974808474127398 1
-0.159118676896248 1
-0.319815800516992 1
0.655711357199567 1
0.270536208676114 1
0.102631842085618 1
0.0259715975302659 1
0.617954027960541 1
0.315073126770317 1
-0.514908624946476 0
0.00508987182236897 1
0.561396187029225 1
0.226580464135855 1
0.0128055036092269 1
0.18703944386602 1
0.039714375915257 1
-0.113542871271489 1
0.184011922025816 1
0.352205396324196 1
0.337667180276716 1
1.01908122111285 0
-0.156556175446918 1
-0.0602157317461493 1
0.114146761021026 1
0.250793129932332 1
0.173786353778427 1
0.182669129559161 1
0.13741846539468 1
-0.713380538593903 0
0.460804698683817 1
0.326818787112781 1
0.690941985461108 1
0.152394176658888 1
0.566019759068849 1
0.449547975523258 1
0.164482201571547 1
0.143434716214003 1
0.382007798719411 1
-0.044392653626825 1
-0.0886530020926771 1
-0.0651779255895699 1
0.1201447440534 1
0.0823796240950917 1
0.656428194472268 1
-0.188776134986593 1
0.582564175940093 1
0.222049681061461 1
0.187322417227671 1
-0.108014404949531 1
0.3563800006353 1
0.108211591278076 1
0.255889940223896 1
0.426598522036548 1
-0.146067700371162 1
0.554999937794118 1
0.201373684057543 1
0.754800239365665 1
-0.101902011050064 1
0.101995867264147 1
0.0730238668052046 1
0.235980561428979 1
0.569427211197077 1
-0.0941027116360025 1
-0.0552544696758411 1
0.544365188878154 1
0.260601756045558 1
0.414336285433754 1
0.177055350952625 1
0.0689348503400852 1
0.151355166594139 1
0.688835481643173 1
0.444121553119418 1
0.166015269249272 1
-0.212184125865617 1
0.41387668187761 1
-0.4060467952969 1
0.01963440540024 1
-0.465016516716776 0
0.338433832298527 1
-0.0566010303037109 1
0.344880584653233 1
0.197726714231012 1
0.419469821294656 1
0.16623129958689 1
0.417060943655596 1
0.401660023819411 1
-0.187859883874027 1
-0.208471590452241 1
-0.281910224412626 1
-0.450768812496958 0
0.242179679307073 1
0.184982950729538 1
0.1924196013184 1
0.464601879865544 1
0.118528158377887 1
-0.0189911935986564 1
0.400917711062293 1
-0.226799116555059 1
0.39069736379921 1
-0.0185193369512818 1
0.351205308268094 1
0.0131640166374063 1
-0.0292173744512906 1
0.520182140128331 1
-0.162745302894389 1
0.118035330271544 1
0.515470150141843 1
-0.346771581662505 1
0.529880234081464 1
-0.414963790177248 1
0.0669545489300478 1
0.320413487499972 1
-0.106946061170707 1
0.436147553539827 1
0.0749499473519206 1
0.328896780877686 1
0.397783327059636 1
0.302925199514792 1
0.226696989465634 1
-0.201924671718108 1
0.390028796353138 1
0.468920768594245 1
-0.596163734320584 0
0.716550579333605 1
0.494958923426541 1
0.469067508440999 1
0.499994546277012 1
-0.032213694887968 1
0.157056123476771 1
-0.0866720658724995 1
0.293195802583872 1
-0.118828542322428 1
0.607279366049352 1
-0.353866397554709 1
0.0443428657996319 1
0.710136140488921 1
0.300668015194905 1
-0.517671170257763 0
0.375758436320426 1
-0.0840655053972756 1
0.433880163447308 1
0.401414152857544 1
-0.214551632245417 1
0.317888403606162 1
0.494553908109133 1
0.540989667251998 1
0.173079686116175 1
0.0384982051050389 1
0.32965920138368 1
0.0685374987090756 1
0.610568269960842 1
-0.0370324531528008 1
-0.196317351246132 1
-0.323565904177235 0
0.497891801938603 1
0.0113225945402203 1
0.194464808906691 1
0.0545596728072765 1
-0.0868826160477821 1
0.143411177391693 1
0.240434209485245 1
0.747955380013201 0
0.508519642788259 1
0.0822931786910095 1
0.0819553661222818 1
0.319561376401922 1
0.399709643361351 1
0.343573604202848 1
0.182842580591354 1
0.0103522426663049 1
0.115358142040649 1
-0.0517137421198899 1
0.490371681086305 1
-0.304324747759087 1
0.790636963768034 1
0.15539791577073 1
0.23660813163305 1
0.320198163827847 1
0.684473537295388 1
-0.0774038910097871 1
0.145340269067163 1
0.710806131025487 1
0.160159694713827 1
0.287756406698175 1
0.61531498954387 1
0.196299667127347 1
-0.0857231230397901 1
-0.102291301116486 1
0.0828638446415808 1
0.387591022041856 1
0.387287650425566 1
0.238758274323006 1
0.356469788263958 1
-0.086489875421641 1
-0.119636506541913 1
0.295280108078716 1
0.0804218527959516 1
0.0945281214604432 1
-0.063961555020354 1
0.422526518840327 1
-0.0468457528488777 1
0.256106304780791 1
0.431062417767701 1
0.222977131491475 1
-0.0108622914751724 1
0.499297743981236 1
0.389610147537696 1
0.490878139151514 1
0.804633571137144 1
0.244035284672697 1
0.519792831044873 1
0.228133575735173 1
0.499723888221435 1
-0.157935962773254 1
0.216782253021304 1
-0.284260162545035 1
-0.0824804773150057 1
0.214916199558942 1
0.0139276766818066 1
0.422836371854373 1
0.312707418597189 1
-0.145807804950735 1
0.222414548594545 1
0.337001057508541 1
0.163530477955655 1
0.120762508052505 1
0.146536763395118 1
0.157934529625986 1
0.276426440660961 1
0.526539228261124 1
-0.09374393560817 1
0.373222682792189 1
-0.334784882016302 1
0.252435092592316 1
0.74637022617954 0
0.330879185814402 1
0.628123365882926 1
0.162932499462881 1
0.326102947508685 1
0.32699234731912 1
0.397809226511365 1
0.278718087524684 1
-0.156575070319663 1
0.226962528382718 1
0.644035074991744 1
-0.00281946377577739 1
0.166524206778283 1
0.590827972273905 1
-0.0198482921907431 1
-0.427856580552686 1
0.0884450360011854 1
-0.145352713545443 1
0.316107242654377 1
0.437619807615099 1
0.191817313599053 1
-0.532025316305207 0
0.0734640046466999 1
-0.674617607732731 0
-0.177066683859786 1
0.311905979590981 1
-0.246214381507661 1
0.33352424799607 1
0.939956235144016 1
0.843662028682179 0
0.300320487714662 1
0.726054475097689 1
0.0938317714038774 1
-0.0839185903605907 1
0.438299799598292 1
0.210349840014522 1
0.247863822872688 1
-0.0428104705394364 1
-0.152493672455609 1
0.137176586479283 1
0.877929353931164 0
-0.334214052703742 1
0.17569717349916 1
-0.108290012690805 1
0.52991753440067 1
-0.00871417423899882 1
0.303190264520823 1
-0.494388585372833 1
-0.230832995969787 1
-0.209776876265609 1
0.136370428955012 1
0.435978901692431 1
-0.233897689290623 1
0.164237970791403 1
0.0708263317062748 1
0.075438526602855 1
-0.212764307849874 1
-0.0977105692078808 1
0.136724114494104 1
0.119522489585447 1
0.219587636814715 1
0.514976631255305 1
0.00297590814908553 1
0.0680224227086767 1
0.291547494715893 1
0.755660281506107 1
-0.855463205827157 0
0.069014531765927 1
-0.532445180630396 0
0.0711382401088059 1
0.770305355452456 1
-0.0788784788747744 1
0.326332707173244 1
0.16713646389797 1
-0.148179633168288 1
0.533074735879717 1
0.574864888270412 1
0.109507898566572 1
0.0492316313907513 1
0.780739517013876 1
0.179103820524964 1
0.270704917646889 1
0.258367885348581 1
0.48403390174202 1
0.0892529684020121 1
0.73957243747364 1
0.0700956004329959 1
-0.154185352690205 1
0.0512893387190578 1
0.325859396026295 1
0.389855937482619 1
0.0856963518479772 1
0.376661811288916 1
0.202290558691104 1
0.506770399317136 1
0.10750130280535 1
0.13178332596976 1
0.419533862494568 1
-0.0901762038594909 1
0.355080786842163 1
0.134780903672459 1
0.0103798021603154 1
0.574216185557551 1
0.0274874882227312 1
0.11807213370789 1
0.321179061845763 1
0.478797940134859 1
0.500162354923005 1
0.240761029829971 1
0.495983123452036 1
0.172961042124343 1
-0.097211835173373 1
0.668719746580239 1
-0.660815976729006 0
0.267500100123128 1
0.18161284905896 1
-0.10736310668598 1
0.492404758197378 1
-0.0356372568536946 1
-0.114659401121272 1
0.293884490191821 1
0.161581888764277 1
0.881598089863943 0
0.796667640752284 0
0.368875074456113 1
0.0435329339192789 1
0.366104550125808 1
0.218800748263352 1
-0.0700073960681048 1
0.75007707801285 1
0.0275939822533205 1
0.339887234133746 1
-0.0214584367081594 1
0.158231961210006 1
0.388557700334464 1
0.352293474781944 1
0.38707412357422 1
-0.269115976769992 1
0.408830042061336 1
0.190364436825609 1
0.701190403597096 1
0.30002423799938 1
-0.0796340316192505 1
-0.184797441238581 1
0.39843082950169 1
-0.182727730415025 1
0.629501735300539 1
-0.0772612847011722 1
0.310639134713042 1
0.0332452935803223 1
0.389351277633031 1
-0.371586187384949 0
0.689154582480111 1
0.657826677690207 1
-0.37148985034825 1
0.103605227026758 1
0.00306610180271942 1
0.422097110346134 1
0.117910125410867 1
-0.00581596937241644 1
-0.093072478730733 1
0.435544804524957 1
0.460198449054311 1
-0.0692958855279455 1
0.482431582013233 1
0.732865938975664 1
-0.0935318615353917 1
-0.615762276644283 0
0.533535280892822 1
-0.157025192964471 1
-0.117667038939355 1
0.0240569005777637 1
0.197110311409663 1
0.100693016521783 1
0.131978127954341 1
0.170887499209586 1
0.095854446746466 1
0.364465561722427 1
0.734895964424276 1
0.722449783654586 1
0.156436794218515 1
0.0367399740592262 1
0.877063758615127 0
0.240340044077658 1
0.519006500447324 1
0.70485552378417 1
0.422486137573478 1
0.254726550803635 1
0.137990605458315 1
-0.521473815018603 0
-0.138317297021515 1
-0.100021579748928 1
0.308615522130288 1
-0.0169251887009194 1
-0.173291706053461 1
0.896293815865972 1
0.342778234293134 1
0.140488780474497 1
0.0651577034044125 1
-0.219886967718716 1
0.406915724940044 1
-0.224513275241054 1
-0.0207777694913854 1
0.39803432709002 1
0.256892040051532 1
0.603354674113869 1
-0.281475806689251 1
-0.1194723435938 1
-0.0314708752117863 1
0.521162808133582 1
0.400026540245547 1
-0.139146168679331 1
0.591724951583862 1
0.0747378801613514 1
0.334129096418581 1
-0.0180059497828074 1
0.0204489341794808 1
0.0989254536530089 1
0.0815157054704575 1
-0.237225541215499 1
-0.472720579063242 1
0.156351665167447 1
0.279925251507894 1
0.265752903507926 1
-0.195278733092767 1
-0.106336533920449 1
0.313458150384288 1
-0.101161534559592 1
0.0561413817031714 1
-0.174412849155631 1
0.793451801471753 0
0.0673001922893835 1
0.467108428009009 1
0.465204518917009 1
-0.21771405649279 1
0.348880224958824 1
0.466509891680089 1
0.638034940163913 1
0.404759589449931 1
0.361371355766125 1
0.386413347038323 1
0.0926911279947479 1
-0.104972251131818 1
0.0644857276928092 1
-0.242271067068085 1
0.34987041146191 1
-0.529829210828607 0
0.295583247571262 1
0.625778312364513 1
0.485858075811183 1
0.03046663243399 1
0.0550212936428199 1
-0.170219363899812 1
0.175156886685751 1
0.635419653615475 1
0.625206048943453 1
0.160304007342549 1
-0.183966548379393 1
0.329228020315023 1
0.484932064886167 1
-0.416872933425264 0
-0.232074983598745 1
0.179909907712753 1
0.354813352008746 1
-0.0489216339944019 1
-0.615834828067463 0
-0.103041287966076 1
0.0286743210984948 1
0.348357513573791 1
0.149428731942999 1
0.366590263189462 1
0.357341851517424 1
-0.0761862529392776 1
0.0355511820531832 1
0.36927111202307 1
0.577413322660699 1
-0.134052350601181 1
-0.0942595818110146 1
-0.173818194517801 1
0.567101027675516 1
0.563891825981621 1
-0.082858183211556 1
0.725002901506999 1
1.5470835563874 0
0.853185584067346 0
0.713758516520161 1
-0.126557269652797 1
-0.154289828423901 1
0.0512254395311148 1
-0.157710333968416 1
0.385620121720482 1
0.262902235516136 1
0.326313983872701 1
0.186689359028548 1
0.164967416893857 1
0.0563464331249619 1
-0.413578066357004 1
0.212751314699476 1
0.461644851645187 1
0.321064434814859 1
-0.023600200896904 1
0.335442135766265 1
0.138537045809632 1
-0.0634409309377337 1
0.532324310852399 1
0.0460270013299391 1
-0.0887020301503709 1
0.559168074541111 1
-0.313957056642917 1
-0.228690741925744 1
0.26319001084898 1
0.5558288139452 1
0.151429841073265 1
0.197013079419076 1
0.183870206485576 1
-0.0903666098840584 1
0.0250768276089018 1
0.0995088082856671 1
0.0974469778446912 1
0.292813917678109 1
0.120623392613118 1
0.267399283003779 1
0.113266195712704 1
0.0790435751347103 1
0.364444959912196 1
-0.0317643310457017 1
0.318846163354762 1
-0.299941694852899 1
0.32083529187431 1
0.28127495339254 1
0.0578965227149215 1
0.158804537161799 1
-0.344872808400583 1
-0.0603196852408252 1
0.11562860180772 1
-0.100368586541691 1
0.280391290467451 1
0.231079310078553 1
0.297568679689097 1
0.60911712645225 1
0.0986463266134527 1
0.100327091944021 1
0.426088607602985 1
0.135894141225962 1
0.163893559220419 1
-0.316970695102145 1
0.375071228566559 1
-0.343268640802085 0
0.27170159851372 1
0.21995187485097 1
0.0868033812700661 1
0.0670316415082363 1
-0.262657718688255 1
0.158045804992087 1
0.157357259293456 1
0.221081329595431 1
0.562007836565804 1
0.25200180448059 1
0.14500904108916 1
-0.0109187609458192 1
-0.347721637283125 1
-0.127142648736389 1
0.0922168011960145 1
-0.0553437188565001 1
0.282660394606649 1
-0.0357920387852061 1
0.693335461815025 1
-0.294482263083829 1
0.0306709175274962 1
0.732662728598422 1
0.696485145084751 1
0.372232672274702 1
0.24386198609417 1
-0.0851598216688877 1
-0.205194076179388 1
0.6315356329674 1
0.257002515051363 1
0.159091341573702 1
0.293546595439512 1
0.565860222958736 1
-0.0811221419336814 1
0.283992863776338 1
0.45897681843623 1
0.651013615553224 1
0.146124902027863 1
0.361656314107565 1
-0.107202945812585 1
0.2052964789023 1
