# Supplementary material for: Bias caused by sampling error in meta-analysis with small sample sizes
Source: PLoS One. 2018 Sep 13;13(9):e0204056. doi: 10.1371/journal.pone.0204056 (PMC6136825; doi:10.1371/journal.pone.0204056)
Supplement: S5 File — (ZIP) [file pone.0204056.s005.zip › results N = 10 theta = 0.2 tau = 0.5 sz = 30-50.txt]

"dl.theta" "dl.cp"
0.231325446602784 1
-0.358577486352603 0
0.00678458907339615 1
-0.0438855674143594 1
0.3499802482426 1
0.216428565879979 1
0.0912661814452308 1
-0.150532739613702 1
-0.0466289029767254 1
0.164060450948869 1
0.179550434346327 1
0.284338341293668 1
0.397995496212935 1
0.058233605659193 1
0.646885563641146 0
0.245671836660196 1
-0.0429162181206989 1
-0.131000908613646 1
0.14136873412598 1
-0.252658947073376 0
0.580559809262993 1
0.441348516496476 1
0.333404480481844 1
-0.0244227956725546 1
-0.0626265981800218 1
0.52023921379648 1
0.264982317151466 1
0.284935608475781 1
0.529037021306568 1
0.0184613140138067 1
0.436987793215712 1
0.141644602306713 1
0.395302822661922 1
0.0448221505302833 1
0.601430924339212 1
0.0814424314882269 1
0.289659800029438 1
-0.212717926867621 1
0.334605984204123 1
0.0779295654312238 1
0.475362803309104 1
-0.0479048976250201 1
0.305225721638079 1
-0.0756836317031048 1
-0.0677671896304251 1
0.370168578902093 1
0.344253894588909 1
0.230770690759544 1
0.243532352422093 1
0.705487812721274 1
0.34189554459323 1
0.630934808723332 1
0.23171264424644 1
0.545515465877447 1
0.476044703521748 1
0.411222150176013 1
-0.075076084242712 1
0.19320095792393 1
-0.0225222883231792 1
0.295296637693318 1
0.0590430894461954 1
0.0119028939104923 1
0.325805359457766 1
-0.039716874762188 1
0.201458168244939 1
0.0850863117786134 1
0.550811966419996 1
-0.261262735832576 1
0.142477715092981 1
0.174046376883419 1
0.247180486090501 1
0.265255707394684 1
0.350784830748829 1
0.0554709782285645 1
0.125196717122123 1
0.0171346599495648 1
0.186918616310738 1
0.328995560350959 1
0.103224245513315 1
0.505773535071657 1
0.177326600628131 1
0.109973779267539 1
0.358627340868745 1
0.0410943499708773 1
0.318540715737887 1
0.244377914111881 1
0.419645640773731 1
0.0607256883085004 1
0.19878898521263 1
0.370970443874687 1
-0.0610582170685365 1
0.253707536068095 1
0.566559840896957 1
0.190280308335392 1
0.210908391775839 1
0.0854518905449097 1
0.0168589428127175 1
0.121020870044568 1
0.296452938541138 1
-0.176729656334228 1
0.21447955780575 1
0.195189908106283 1
0.245647187631006 1
0.175676517652011 1
0.380330957131498 1
0.620505757568113 1
-0.0365235385484646 1
-0.133165437035722 1
0.0508638575128668 1
-0.0893239846136731 1
0.00980142088467344 1
0.406189806486277 1
0.350150703358885 1
0.474559676729382 1
0.706464751716521 0
0.177428481799772 1
0.671212041182133 1
0.332207114239429 1
0.24326993641937 1
0.391642492528345 1
-0.12056983464575 1
0.423193703616205 1
0.626690250503028 1
-0.21140129879991 1
-0.127672082920696 1
0.199984270515593 1
0.367296374625455 1
-0.130146762526343 1
0.560890985735118 1
0.0921281353748078 1
0.447349221770091 1
0.470933611374075 1
0.6069609933206 1
-0.129477258911533 1
0.270921815911107 1
-0.383689077748341 1
0.246716332839205 1
0.536033072805014 1
0.511233115472684 1
0.0342990137651638 1
0.731600152474204 0
0.0507465195096468 1
0.69566640569952 1
0.620883160438775 1
0.515171599817744 1
-0.014572558156482 1
0.426938810552261 1
0.40884493083664 1
0.322628106843496 1
0.148980673040008 1
0.288061290178898 1
0.312446212264877 1
0.229268990580153 1
0.0962347019917367 1
0.0739312248266662 1
0.557002312139147 1
-0.251054507605645 1
-0.0534797829028715 1
0.398271001708418 1
0.195670363085602 1
0.212248869043668 1
0.22590547585643 1
0.336526204331851 1
0.0897327457577408 1
0.0823577495259542 1
0.670180138827215 0
0.76990760876796 0
0.488702251412554 1
0.299425069672625 1
0.109670606449932 1
-0.159776101401626 1
-0.140107065171356 1
0.365067453962145 1
0.457531199696129 1
0.539575164288984 1
0.164385180424172 1
0.0586466147800109 1
0.000844108764537693 1
0.628972153599241 1
0.0415577277577253 1
0.321665470363609 1
0.11119297496774 1
0.354978763192716 1
0.168419504622831 1
0.394085383695457 1
0.335472181501578 1
0.20645848288805 1
-0.0425297628167099 1
0.475761365674922 1
-0.0390246628994056 1
-0.11527588386319 1
0.076473305251578 1
-0.0114250263418036 1
0.346371002944163 1
0.643522736918816 1
0.471162006760427 1
0.0780495938810067 1
-0.0947437804194035 1
0.173225611989169 1
-0.00315268143867217 1
-0.153406342786249 1
-0.154686784673163 1
0.528197203683849 1
0.407031833077468 1
0.127093863578089 1
0.31328922041346 1
0.136922292903402 1
0.150052496802556 1
-0.0896950043848342 1
-0.0259587905294975 1
0.72507389970728 0
0.433622340747137 1
0.00226233309002205 1
0.14250066042632 1
0.368197850370791 1
0.404999040284312 1
0.949817853174187 0
0.575698455141098 1
0.315970806102294 1
0.13942012140318 1
-0.00353989511725807 1
0.446123791914637 1
0.286866363936142 1
0.0836611123647112 1
-0.14446009698191 1
0.351945160164593 1
-0.0339487058360469 1
0.314523563699011 1
0.341250017314093 1
0.502982192746135 1
0.333488587030971 1
-0.0238404953552943 1
-0.0835880988199338 1
0.176636899833866 1
0.279135728906195 1
0.331844859405343 1
0.5111258332031 1
-0.0504379971620505 1
0.349191491671025 1
0.387022944298551 1
0.695582627173134 1
0.114525403961328 1
0.51747310973902 1
0.0226472087162993 1
0.27554175217584 1
0.0734019932085674 1
0.22089835411815 1
0.175608360661679 1
0.217946666721872 1
-0.133150032388119 1
0.0676454689680971 1
0.201384852863751 1
-0.0070498975067475 1
0.508921585079093 1
0.275547374741564 1
0.340838193006917 1
0.163834507232984 1
0.0311270833225124 1
0.130640973686458 1
0.0465846827734565 1
0.346439015714816 1
0.400698077428967 1
-0.0751212716260953 1
0.355412686539862 1
0.179867466829172 1
0.13943870366473 1
0.475188938008992 1
0.25790376259323 1
-0.0756158013552276 1
0.315914092369883 1
0.402056359012306 1
0.39659531802051 1
0.20981394530243 1
0.104683957142556 1
0.0568157707694473 1
0.118165688200244 1
-0.0499983816091119 1
0.445783128632639 1
0.988302859834857 0
0.287809081783431 1
0.425218069246405 1
0.388748524093386 1
0.589783505557303 1
0.350620754533544 1
0.376880402926168 1
0.592343147515356 1
0.282397406881866 1
0.441355176595479 1
0.231545616947025 1
0.6026944347248 1
-0.00668162922970396 1
0.370574225743994 1
-0.253693845606117 0
0.209540895952896 1
0.124999231938566 1
0.0983418887739877 1
0.456761233463467 1
0.0737193481148402 1
-0.070454014126401 1
-0.0982489363057852 1
0.124720596678466 1
0.203918966592884 1
0.545663173778032 1
0.474001553628918 1
0.404432724698111 1
0.346638106085579 1
-0.078280662953777 1
0.100589527480046 1
-0.0615226735119869 1
0.216890816534233 1
0.571523355140966 1
0.346192468960484 1
0.452541422840138 1
0.672884046737332 1
-0.0938195338492068 1
0.194457942587842 1
0.397982910758022 1
0.205454256992879 1
0.116932542592732 1
-0.0839858069515291 1
0.211956672672073 1
0.144916321290626 1
0.212165771689682 1
0.847917378384001 0
-0.14059400038277 1
0.00809603174934274 1
0.260519641985704 1
0.251907671669426 1
0.156822871498532 1
0.0323896010450966 1
0.265470911720361 1
0.0100703766770949 1
0.670012783367702 0
0.439313755550586 1
0.143157156766758 1
0.123353867635053 1
0.274232054812494 1
0.244703534753611 1
0.249814704465955 1
0.545010127681594 1
0.29365420375455 1
0.523896112280567 1
-0.109862116969894 1
0.4188367034748 1
0.26293695379328 1
0.408188861352111 1
0.436748175143278 1
-0.110295327246837 1
0.313606435888831 1
0.18004347864045 1
0.218580326538777 1
0.42362765650507 1
0.582854682686361 1
-0.326503787707011 1
-0.475680241265161 1
0.55145980268155 1
0.206100575294674 1
0.0373046670501148 1
0.313973468734212 1
0.117302274447264 1
-0.0461379921327382 1
0.326528736135896 1
0.208907569324221 1
-0.240691958886625 1
0.270696466442618 1
0.0111897634078116 1
-0.152998622070013 1
0.278257513495799 1
0.20425810366625 1
0.0103024283058874 1
-0.383883279835936 0
0.297962213060767 1
0.0972362672823463 1
0.314443352673407 1
0.201760785725915 1
0.611576122501153 1
0.24853619422306 1
0.0532332281481135 1
0.102471177066542 1
0.384371329768771 1
0.460623449738113 1
0.329124600270867 1
0.297025746468915 1
0.0328893881135545 1
0.335973724506804 1
-0.00908082282642661 1
0.490543189452164 1
0.264463175652627 1
0.0562024406435459 1
0.472142399238829 1
0.0835806975607054 1
0.338711028011402 1
0.446274705260003 1
0.278181585051265 1
0.344249181673762 1
-0.0421254955873402 1
0.306057959582056 1
0.113604348255178 1
0.55515074879452 1
0.145249216710281 1
0.278666386504125 1
0.161299325238596 1
0.164068315423297 1
0.0654516789330099 1
0.251106541263256 1
0.0467353771653317 1
0.0561316304078212 1
0.121629762298577 1
0.213915690601786 1
0.212758292477891 1
0.0754999966607098 1
0.0677361137071272 1
0.155699654041435 1
-0.517602516684764 0
0.5175955844524 1
0.364666461913123 1
0.284263311987469 1
0.419739432320829 1
0.0619945822670667 1
0.286953949233201 1
0.0455773201559409 1
0.505860747055838 1
0.31355230323787 1
-0.062727208674848 1
-0.128449119760095 1
0.0594856816310727 1
0.36986802915094 1
0.0531708866038771 1
0.022977916645464 1
0.290427469156948 1
0.190969942084382 1
-0.313421415253092 0
0.388525493061769 1
0.524151050616724 1
0.466573618202925 1
0.103680220904302 1
0.0158479613156175 1
0.250221144952807 1
0.58787534494887 1
-0.342769871480173 0
-0.0799550803805578 1
0.176379008038803 1
0.223483287677585 1
0.51207688617161 1
0.493550610618244 1
0.410418478306367 1
0.686781683453629 1
0.242024623474231 1
0.583121075367587 1
0.00975967205260796 1
0.384694806712198 1
0.00445542187043768 1
0.26354498319311 1
0.290748068038199 1
0.382296760562197 1
-0.218309745677929 1
0.0871959173824646 1
0.415465578433325 1
0.602032569202483 1
0.0394571360920749 1
0.380459515360453 1
0.393772001201816 1
0.585151948046386 1
-0.0448035235813129 1
0.29505171281006 1
-0.215276259249801 1
0.0459855080055671 1
0.444883574873613 1
0.0463986213490876 1
0.111531642204335 1
0.185603588232593 1
0.359038997032444 1
0.465134525857927 1
0.230068155861787 1
-0.721606595580025 0
-0.00873882296370559 1
-0.0144536042633974 1
0.29259750384512 1
0.215673187196936 1
0.006959514167328 1
-0.129636326788417 1
-0.0367893997136687 1
0.169796857364555 1
0.162783053162074 1
0.0758006718354463 1
0.292196366740745 1
0.481793944363534 1
-0.0463403210748932 1
0.433208044471822 1
0.273796394575798 1
0.233244034683374 1
0.310405097570434 1
0.155085182421051 1
-0.0634344619251082 1
0.548303999902799 1
-0.13627433003047 1
0.237318257407784 1
0.281344011676399 1
0.252534770787813 1
0.458760629159628 1
-0.211207716534266 1
-0.00125105780008952 1
0.176938436961926 1
0.412582343851755 1
0.0205347648156254 1
0.113662435017039 1
0.540121719408369 1
0.544113889424873 1
0.532163682485186 1
-0.021620356867928 1
0.538015753544918 1
0.1900699007362 1
-0.20692146955495 1
-0.20023461939662 1
0.140876398248492 1
0.39503053072449 1
0.60092294090655 1
-0.204302487400978 1
0.372918819769857 1
0.498191313624211 1
-0.0295665898210385 1
0.389884218292418 1
-0.0171099244105419 1
-0.0998925116717383 1
-0.0768893572548413 1
0.0900633347899835 1
0.366193192808605 1
0.00145591204895837 1
0.194525327785929 1
0.165588284942146 1
0.29664299885674 1
0.34224629469362 1
0.177739790361351 1
0.224140120753144 1
0.48069900218052 1
0.207306050672812 1
0.644480207026082 1
0.25281761048348 1
0.100934120146131 1
-0.303738366598757 1
0.354313793928447 1
-0.0166393845246111 1
0.478948956855362 1
0.231925973869669 1
-0.167677848585486 1
0.859357748382839 1
-0.509654573168899 0
0.547223248671124 1
0.272360953152957 1
0.284727490036753 1
0.0586067255561533 1
0.549037415453189 1
-0.148087444371246 1
1.00417131129297 0
0.431748902074949 1
-0.166289786905189 1
0.486775449650885 1
0.0462349937294934 1
0.777617999540713 1
-0.0201355082172339 1
0.279879007816389 1
0.229991491067048 1
0.199121457637368 1
0.194192722791547 1
0.120349019853323 1
0.458102352899532 1
0.3553460877765 1
0.238038862717945 1
0.239000118356181 1
0.144072289564584 1
0.450347934359999 1
0.0807502537054606 1
0.0348122661190273 1
0.0295311924845915 1
0.231017526165158 1
0.302221513430119 1
0.0298266424724734 1
-0.312297214651467 0
-0.00533775574434281 1
0.72907098660639 0
-0.0650683639009442 1
0.40119584331479 1
0.120166913285627 1
0.482374408373401 1
0.33058255914569 1
0.348283254301708 1
-0.0733322720777371 1
-0.183079465024661 1
0.443424946112275 1
0.295002622007883 1
-0.0771126847471778 1
0.183933157323615 1
0.313122625335537 1
0.498891317211043 1
0.00644259815027302 1
-0.276654071196085 0
-0.271053969954725 1
0.266634044241336 1
0.552433187671061 1
0.148829193603721 1
0.400286798993552 1
-0.199735541709515 1
0.647339263168164 1
0.56390326674845 1
0.0231135407765391 1
0.520232635681016 1
0.105132902262993 1
0.202152336470182 1
-0.136029123454493 1
0.337955119093568 1
0.424175417995487 1
0.121638283866782 1
0.489542579011803 1
0.322257119236642 1
0.339540165808536 1
0.143037870343738 1
0.1012857149309 1
0.490417395308975 1
0.0171359570096624 1
0.246652933111076 1
0.562652274747707 1
0.154745387616515 1
0.344210946223754 1
-0.0455576647153204 1
0.264495941475487 1
0.534442858284582 1
0.247157108486301 1
0.46021980646956 1
0.392095757248267 1
0.0938285341697082 1
0.484606645800247 1
0.148828253497917 1
0.478500895085201 1
0.42332903751897 1
-0.0162018339141716 1
-0.223435868279792 1
-0.145161123123508 1
0.306261131575759 1
0.243925428766353 1
0.26274090213292 1
-0.131602167920362 1
0.172723027144157 1
0.734067060941868 0
-0.0433527553549449 1
0.319275961969665 1
0.228991222326281 1
-0.113074553710996 1
0.378034350903327 1
0.0650833143991815 1
-0.154863047077984 1
0.269969922055229 1
0.638832378227754 1
0.234639533833464 1
0.726305860150985 0
0.242573782869015 1
0.451920892126605 1
-0.440673240473822 0
0.128971290778561 1
0.0136706153229896 1
0.682247106605167 0
0.505797520716325 1
0.0243399615605082 1
0.325670779181001 1
0.207852298604783 1
0.616012268927921 1
0.210703174006884 1
0.341812760412638 1
-0.00861070316831702 1
0.324279988803972 1
0.577676974440175 1
-0.440368399453161 0
-0.121391512323616 1
-0.10075398251111 1
0.0556084611360819 1
0.270553955666037 1
0.19958558962541 1
0.253785051041499 1
0.285142240373306 1
0.368302500757685 1
0.233647742491751 1
0.0155449056334966 1
0.22550886379139 1
-0.0922973127874158 1
0.194274475425035 1
0.0886791359746392 1
0.214857264665741 1
0.241663480370599 1
-0.288823699579825 1
0.19010487716758 1
0.0272643721904562 1
0.0134144602300788 1
0.831407705513737 0
0.0989259979425282 1
0.0960797429555758 1
0.626392278963977 1
-0.136147992984013 1
-0.260371722325327 1
0.306571481556963 1
0.447939380213947 1
-0.343048381318978 0
0.365952580181678 1
0.151455167858018 1
0.409906621737706 1
0.741392237200968 0
0.106798567601219 1
0.251375726343707 1
0.214837006901974 1
0.426135678076072 1
-0.0280193041352419 1
0.189002054645449 1
0.194091629097208 1
0.40172936462545 1
-0.140986677684933 1
0.176420749434236 1
0.145528298628626 1
-0.421217324283904 0
0.331371267902668 1
0.183378961660832 1
0.128823522208165 1
0.209869567933254 1
0.322690968371377 1
-0.14633248873326 1
0.0445017426040647 1
-0.0957508048097885 1
-0.0264492943035229 1
0.48561471455619 1
0.211136055078066 1
0.0848121294228331 1
-0.0944972728766609 1
-0.113677316562162 1
0.388837405093879 1
0.173041749196423 1
0.019409654034894 1
0.252348724636 1
0.556310375424289 1
-0.0618677779986471 1
0.315610108873028 1
0.167208340098912 1
-0.336819386933246 0
0.329358423592614 1
-0.315540485788748 0
-0.307187973173064 0
0.0562064454736859 1
-0.0977825653214839 1
0.279243802567162 1
0.325361902231708 1
0.493748799236329 1
0.561516879669985 1
-0.287762839006428 0
0.524948721035281 1
0.563835327257095 1
0.20798187070278 1
0.3973708110573 1
0.237763785263186 1
0.421167053034665 1
0.400055956158366 1
0.413776032988324 1
-0.122775460145957 1
-0.238246317199904 1
-0.00363050767366602 1
0.322887768664433 1
0.255861059096844 1
0.0482789430410179 1
-0.107243754863021 1
0.485050379297494 1
-0.23330343502731 1
-0.246074879877948 1
0.448013320596739 1
0.197886267497563 1
-0.149151056427334 1
-0.406440496775502 0
0.441599212166341 1
0.377520376075593 1
0.753248173570263 0
-0.187271379049014 1
-0.18235936534835 1
0.335001726219397 1
-0.0137590488172259 1
0.0505731433544969 1
0.222085668227313 1
0.265547899644158 1
0.0381742055012063 1
0.502070968504861 1
0.302759344637497 1
0.386635744400997 1
-0.131217003483261 1
0.434888812873671 1
0.210090362650201 1
0.533168100596967 1
0.140784141246996 1
0.227705722492739 1
0.0956567507161641 1
0.0319636555224841 1
0.49406196014906 1
0.567719180013871 1
0.0636901267801498 1
0.198263245429784 1
0.00406044247655163 1
-0.055875942256287 1
0.121744132276993 1
0.429638149258187 1
0.531723363280097 1
0.309248517274914 1
0.142350404265307 1
0.0348718268914537 1
0.287367741083516 1
0.0869220504031848 1
0.159302752726125 1
0.422441102893372 1
0.299623765546987 1
-0.0605330472684899 1
0.71309192261246 0
-0.0215004136441976 1
0.202709879275447 1
0.316297880824494 1
0.396284128353301 1
-0.0882129887781324 1
-0.0454150354442833 1
0.319053358182823 1
0.560864037467006 1
-0.056199112191629 1
0.0249555536852435 1
0.38692069064814 1
0.187376892162465 1
0.465962255800627 1
0.875168148228487 0
-0.413224369864361 1
0.0662329589569978 1
0.125778379264116 1
0.551011489253016 1
0.404349242867962 1
0.183480969504059 1
0.117700795803737 1
0.0473896109985782 1
0.107771552638858 1
0.506369198830833 1
0.886830805180956 1
0.059446067966556 1
-0.109126635171342 1
0.0024303294437692 1
-0.167505278928901 1
-0.0805919696211174 1
0.168642580713157 1
-0.263521910575375 0
0.202281927901304 1
0.115798792869445 1
0.304224719919266 1
0.635920123702079 1
0.470545315575745 1
0.155889658180924 1
0.276048163377265 1
-0.0615722475342199 1
0.452073671657124 1
0.34724970294271 1
0.403083511789341 1
0.110137772489647 1
-0.14206566583589 1
0.240466453920004 1
0.43919622260825 1
0.187291834518317 1
0.0538600106962216 1
0.655788895456904 1
-0.00754216608968294 1
0.146641325573339 1
0.10409660187876 1
-0.161238365037866 1
-0.276040478895834 0
-0.0488433874985645 1
0.15605913584752 1
0.386311164937857 1
0.273352467068165 1
0.568029440613764 1
0.0969354307043826 1
-0.247692244373566 1
0.301010658446258 1
0.206632401139436 1
0.270966501996239 1
0.323576981380155 1
-0.166023282509476 1
0.148951014972163 1
0.20761133092024 1
0.0125473236632686 1
0.423888000751969 1
0.709071347532068 0
0.419897248584628 1
-0.0271028116819163 1
-0.249471919787997 1
-0.175941234042317 1
-0.41895385308402 0
0.0690462821753967 1
0.531454837682372 1
0.117680421259282 1
-0.192364259577843 1
-0.0683588941216861 1
0.358072474572432 1
0.486650516518298 1
-0.128335185776131 1
0.473129457648501 1
0.279468602700053 1
0.158655794448334 1
0.202190334705268 1
0.375989372538913 1
0.143161558659718 1
-0.111312707286592 1
0.530421432541236 1
0.342603870087547 1
0.217896348254328 1
0.144770594544082 1
0.169690795266766 1
-0.0146164607120263 1
-0.0321201833774601 1
0.488200730998171 1
0.603349836846825 1
-0.346236540940115 0
0.296026586411579 1
-0.37978233369649 1
0.328638293267949 1
0.0243270315645661 1
-0.0695667777317301 1
0.246841202087181 1
-0.228393504194244 1
-0.0024075281151095 1
-0.201866845817129 1
0.198667717032553 1
0.0184920831558374 1
0.303782281497145 1
0.331324552887939 1
0.229048946661408 1
0.651738224057514 1
0.298502258679358 1
0.420619459179698 1
-0.169550192428217 1
0.238900262666251 1
0.0370254924173629 1
0.358308551246835 1
0.203476344885857 1
0.498700864349681 1
0.0705870438507388 1
0.11482079878642 1
0.246428819404832 1
0.0434124626991204 1
0.294420799528181 1
0.0487185513910564 1
0.0645153639963404 1
0.671690209574617 1
0.0681703182939041 1
0.49824677182457 1
-0.309430584243551 1
0.202856000810096 1
0.226557428265504 1
-0.298478048746336 1
0.239585661724982 1
0.366537159404255 1
0.311454950913507 1
0.110980081143529 1
0.524609086389391 1
0.862728214683586 0
0.0576311795149975 1
0.722329715198538 1
0.423537320633619 1
0.111724743069408 1
0.21553960176803 1
-0.254275461502116 1
-0.157124952184267 1
0.707858651252545 0
0.601104927416475 1
0.25763591666153 1
-0.242036604977206 1
0.150108798576228 1
0.244212013583764 1
0.217970827260413 1
0.522775254705205 1
-0.0518886110065624 1
0.166693028979494 1
-0.0749483341599981 1
0.326085438340242 1
-0.218084503277767 1
0.228193407769751 1
0.63706463668544 0
0.168516252088883 1
-0.0402270660087499 1
0.669996814581424 0
0.0386855832364383 1
0.665629398806694 1
0.186401869633011 1
0.178406292657126 1
-0.0878410803312885 1
0.377354148788157 1
0.527071874925927 1
0.226398947207351 1
0.371609256525217 1
0.122579458689441 1
0.343472432558627 1
0.0683215124386383 1
0.241526963810162 1
0.450214314496946 1
0.296548869408431 1
0.17738463430765 1
0.19750081672583 1
0.272539185201454 1
-0.150359371459948 1
0.290720418455427 1
0.318481547480975 1
-0.0527389161796483 1
0.14665377933907 1
0.417277766465076 1
0.0935099664089891 1
0.344863251650387 1
0.0259917484340467 1
0.157606816080844 1
0.475382059560105 1
0.216035290896296 1
-0.127096355599855 1
0.482527482497302 1
0.00905683813648532 1
0.274222819406649 1
0.0473839095164815 1
0.790801883221698 0
-0.0972362908376606 1
0.103734281213215 1
0.304755444479467 1
0.294904082317001 1
0.239511494701236 1
0.304413354124064 1
-0.134694592715977 1
0.572343530573522 1
-0.580346455689461 0
-0.273776964598147 1
-0.0234966371452485 1
-0.117271461048363 1
-0.426993426177555 0
0.012178409913416 1
0.0474285676837523 1
0.0828318784530763 1
0.515126879102778 1
0.486610307874832 1
-0.0151746913715673 1
0.161977780689227 1
0.0107633446484931 1
-0.117901227588544 1
0.434156220403114 1
0.502619195520832 1
0.323486034185855 1
0.258823155263938 1
0.12437092354261 1
0.243199927651845 1
-0.36923231658025 1
0.250245949259801 1
-0.208138161925566 1
0.637902491485819 1
0.215462464997263 1
0.923357977659877 0
-0.169223768298233 1
-0.0531124242272473 1
0.081696298551994 1
-0.0891087701334195 1
0.438446433199944 1
0.195836305964629 1
0.598043893369619 1
0.517670881122666 1
0.162703108792933 1
0.181297193496364 1
-0.0525267697838126 1
0.146446349837775 1
0.188780015422623 1
0.0146482419862361 1
0.577736338988182 1
0.13921341235406 1
-0.0225388790597597 1
0.384801502054339 1
0.482385536288331 1
-0.207134599468708 1
0.550000656996758 1
-0.266554898980173 0
0.206739537547961 1
-0.248611337928814 1
0.0262972244975177 1
-0.282936563209492 0
-0.012122115860256 1
0.275381229119265 1
0.539045631491754 1
0.18868755752836 1
0.64118892897875 1
0.227003198278149 1
0.609940909940151 1
-0.132775042176774 1
-0.00556354028144865 1
-0.173414369518665 1
-0.228258412564525 1
0.0740449239931002 1
0.240771249121879 1
0.100186662749017 1
0.212228751128082 1
0.177963760706708 1
0.087754099650187 1
0.472361906582365 1
0.0085162470593543 1
-0.323720973133296 0
0.133973002106845 1
0.237956794197262 1
-0.183724342132854 1
0.431359669666167 1
1.04286936674071 0
0.204884248062681 1
0.117408948870701 1
0.318149497622185 1
0.0960855470159061 1
0.676579375918985 0
0.545623334168237 1
-0.153119735166334 1
-0.143946977870674 1
0.111678470259713 1
-0.0272073508651806 1
0.584684390922125 1
0.27277972097869 1
0.319149097284844 1
0.248306698772811 1
-0.164826891605562 1
0.128426764908414 1
-0.0396669853937665 1
0.156805081345172 1
-0.0481518286175123 1
0.345781017050401 1
0.0953559558988857 1
-0.0127849790571055 1
0.489887048478443 1
-0.0906182348242017 1
0.467417455614413 1
0.321930661109272 1
0.423971338974772 1
0.223842352217715 1
-0.0531924750791718 1
0.40615784310082 1
-0.33470658922406 1
0.282186556907457 1
0.43484997777443 1
0.082854374567299 1
0.196383973134535 1
0.535008894247461 1
0.325039949631161 1
0.285647784104131 1
0.804861733034574 0
0.0364762109662635 1
0.413688889685531 1
0.321591475588957 1
0.335697411709732 1
0.337656524453691 1
0.257490728073787 1
0.0845656255042872 1
0.15267327189559 1
0.0976956462163405 1
0.150230776985034 1
0.154996377912728 1
0.19767367263815 1
-0.175598856987472 1
-0.105462449740475 1
0.137693639740506 1
-0.374162115257586 0
0.381382697205808 1
0.24070567398429 1
0.692729263236352 0
0.0499855026852292 1
-0.21667203109445 0
-0.0940259909913866 1
0.667202770023746 1
0.132760379448353 1
-0.0516252922165217 1
-0.202077027446616 0
0.341678104420524 1
0.268608960709603 1
-0.229559936827474 1
0.0476376591196436 1
0.25953118078755 1
0.595363271667675 1
0.261350957737596 1
-0.00571769887414183 1
0.170469840179899 1
0.246059492031753 1
0.166421536100581 1
0.454500323633335 1
0.271320781183316 1
0.495239122009785 1
0.00588054993425136 1
0.350717126871746 1
0.449042823891369 1
-0.0532449675820266 1
0.138944907740335 1
0.170551689317275 1
0.249158091914741 1
0.0359592117524524 1
0.0571575934064632 1
-0.160341474785577 1
0.310625871631644 1
0.491089870459617 1
0.498730851761308 1
0.225597624965417 1
-0.0198788025952799 1
0.378024756201649 1
0.273087693715989 1
0.278891948626284 1
-0.00762864114721803 1
-0.259815923219548 0
0.257927739093382 1
0.621355587913576 1
-0.128557501849894 1
-0.159200414218215 1
0.427454406107089 1
0.177534502620591 1
-0.148562894458612 1
0.185258335138479 1
-0.217986843841643 1
0.0128850805470336 1
0.334798299231534 1
-0.211677086906403 1
0.491718407342068 1
0.241081935625922 1
0.472086099129886 1
0.0803189715895522 1
0.223146071242632 1
0.286411095172454 1
0.463339419820179 1
0.335730381907739 1
0.0435217303589938 1
0.154839646843499 1
0.38001646447268 1
0.126689007456657 1
0.0505405358611757 1
0.392120022844513 1
4.05435319398365e-05 1
-0.0931045623015915 1
0.360046524309278 1
0.369789042353068 1
-0.137663995474575 1
0.456447235286908 1
0.307359931733076 1
0.418283913344982 1
0.0516929947471484 1
-0.43554548738383 0
0.157266478099721 1
-0.0643093189599461 1
-0.0274461254207807 1
0.228811925174185 1
0.570073056726685 1
0.264540010619656 1
0.0894241787779497 1
0.0633551895741642 1
0.10717627892574 1
0.583290448886755 1
-0.15850757463884 1
-0.129653304473694 1
0.305620029256739 1
0.150293671781345 1
0.334682471378447 1
0.348776509291935 1
0.203557414793041 1
0.181115864924287 1
0.0216306807339542 1
0.192296341064597 1
0.406018806314963 1
0.167536832075589 1
0.140099006486627 1
0.697772683112453 0
0.481544606848542 1
0.112248395665008 1
0.308908037156777 1
0.010003241886578 1
0.283810123415635 1
0.526265175998065 1
0.443894272167219 1
0.121655923377547 1
0.498264237177752 1
-0.134527718696111 1
0.0309729890480831 1
-0.0416781788462446 1
0.254104860493465 1
-0.110724127477138 1
0.204536891457171 1
0.0862726052537209 1
0.790115547928104 0
-0.105333065715135 1
0.0415768321516848 1
-0.559082996148299 0
0.331027883600673 1
0.0603280610592265 1
0.24149895763671 1
0.338818468295675 1
0.436704601486121 1
-0.377135322232866 0
0.0669550481078353 1
0.289962543541428 1
-0.197879462799981 1
0.0405062150891057 1
0.561263073791419 1
0.039465258408532 1
0.260657856972396 1
0.050248889236747 1
0.244871262794524 1
-0.0553016338595328 1
0.348855639784778 1
0.288790131233697 1
-0.0939377618991036 1
0.411425926414311 1
0.131941900338252 1
0.246408804769625 1
-0.0772406928546752 1
0.271979055902463 1
0.30481042574946 1
0.153615593920835 1
0.449705121557353 1
0.350678892534008 1
-0.104587954217312 1
0.273685144264297 1
0.124379480029965 1
0.463818309923404 1
0.357734929024792 1
0.364725318556303 1
0.094017139809393 1
0.358361991353691 1
0.205904060818551 1
0.0755385675821524 1
0.402919390545742 1
0.389670118624709 1
0.289710024736369 1
0.28771495639539 1
0.289052690566233 1
0.23873166762355 1
0.122136766431376 1
0.12082328674453 1
0.0346116127289613 1
-0.300240347135177 0
-0.194402258697413 1
0.273056359463582 1
0.175572486103184 1
0.0572115185237155 1
-0.903298703998805 0
0.0951750237346102 1
0.187351055745949 1
0.0506531197168058 1
0.0163166390426647 1
-0.176258584843088 1
0.27626150957641 1
0.0265509498456853 1
0.685456686279052 0
-0.0924317526430366 1
-0.0466758916065254 1
0.568142748483179 1
0.738240022002539 0
0.20515461691477 1
0.33454188829713 1
-0.086849901663212 1
0.336159710995673 1
0.15393622062529 1
0.16149123555812 1
0.0781686150646621 1
0.759536714569606 0
-0.0164574089496546 1
0.617750330167239 1
-0.118079943204347 1
-0.308921251923864 0
0.665158990097024 0
-0.0378065363738541 1
0.318872999181996 1
-0.425144505643937 0
0.390062218346075 1
0.0611993825932256 1
0.539714098891673 1
0.169404363277711 1
0.179653979466148 1
0.268655494053448 1
0.444953396787805 1
0.508962406189581 1
0.683687665593596 1
-0.18413910261876 1
0.32976724255225 1
0.542780952914369 1
-0.0277577712211159 1
0.0884153018599425 1
0.0485882918560682 1
0.340563256756027 1
0.0284251541350199 1
0.341253736402646 1
0.698605860260831 1
0.420994187877516 1
0.635953479934134 1
-0.0289059247987223 1
0.612420150339243 1
-0.0329942538768951 1
0.318503914627553 1
0.00617392889537806 1
-0.0276772146224386 1
0.689709267994324 1
0.425176301945201 1
0.202567625552195 1
-0.0486305110183336 1
0.499314309546456 1
0.334192475761764 1
-0.205078329903217 1
0.216071894762255 1
0.299582864664463 1
0.504018602959864 1
0.37570256998446 1
0.30497535258945 1
-0.0287066674524614 1
0.225829891806928 1
0.230901980182877 1
0.23070119079714 1
0.326961348739971 1
0.510448750981188 1
0.311805344926831 1
0.120170969860108 1
0.00307108609959178 1
0.327206868790006 1
0.299531615043226 1
0.273246403166042 1
0.213279382383768 1
0.703307071976367 0
0.0686226593865621 1
0.122679047976836 1
0.135973183472336 1
0.353417997615594 1
0.411563558349768 1
0.318351260502695 1
-0.0107880905550789 1
-0.0759511028767356 1
0.0196558132349208 1
0.206907596427133 1
0.108257041730755 1
0.084696553435363 1
0.0260207873214891 1
0.128222368422534 1
0.285213435741108 1
-0.390103992891793 1
-0.0507433724791446 1
0.15404977939588 1
0.317422430494236 1
0.0162092553784581 1
0.226479614572677 1
0.350197892424779 1
0.344773891025217 1
0.6121030787756 1
0.328294849704327 1
0.0714944222504647 1
0.0590778860207046 1
0.155671776666629 1
0.188068626922046 1
-0.330340496632004 0
0.518461027433566 1
0.577460854171272 1
0.519819471053403 1
0.461501259165648 1
0.0280800769813238 1
0.184664356380145 1
0.245913396858829 1
0.676774211120497 0
0.0967721559887669 1
0.228560309856818 1
0.585142826423637 1
0.750246527984489 0
0.330619073761911 1
-0.0549674929348279 1
0.372415388957872 1
0.274749686352082 1
0.245610733419121 1
0.277861259049834 1
-0.380861540034417 0
0.416905005772911 1
0.0815616291566384 1
0.0392701812595159 1
0.361644495357797 1
0.354016850691008 1
0.0935402512022486 1
0.239623672994886 1
0.115903864603622 1
0.177340779287263 1
0.322861579422238 1
-0.392982883191071 1
-0.22330745950968 1
0.148466751706012 1
-0.0713825886397291 1
0.144334500022617 1
0.390636862254003 1
0.329331433936877 1
0.585495077694379 1
0.169380841182902 1
0.244727832289679 1
0.293058876964906 1
-0.218873251520223 0
0.316951377643052 1
0.51763415261088 1
0.567651780098817 1
0.267965649556155 1
0.372712894519075 1
0.0139509966186547 1
0.442389451439389 1
0.322291568824682 1
0.158132850339999 1
-0.352247330879797 1
-0.0342782167345975 1
-0.0475528398611825 1
0.187206200588469 1
0.738464405749127 0
0.17171693499447 1
0.0304885296202118 1
0.597610226309007 1
0.372831883143747 1
0.255108113888007 1
0.146681377538232 1
0.211620010081397 1
0.364310871975467 1
0.527376532008983 1
-0.218022386591869 1
0.468430145466924 1
0.17288348540926 1
-0.104586656791824 1
0.474528605790811 1
0.00873885025754646 1
0.17258940550551 1
-0.0449826404440765 1
-0.350769432809024 1
0.17734875314698 1
0.343414945504552 1
0.332728490752649 1
0.252821535606794 1
0.579665075782194 1
0.171605661968923 1
0.0113703805251802 1
0.519047972984377 1
0.030133885324603 1
0.282119010717233 1
0.355506198100872 1
0.283355512221176 1
0.383162415582263 1
0.249197721903001 1
0.206903267892606 1
0.10561008817278 1
0.388970657413395 1
0.171001600017069 1
0.142153870508729 1
0.215727675610328 1
-0.240957397886785 1
-0.0594839458286982 1
-0.598798636601698 0
-0.171766208108526 1
0.434528019730499 1
0.362212548169799 1
-0.063536066027593 1
0.0554031010266066 1
0.0217074231101132 1
0.116733983758137 1
0.674064690026444 1
1.0071121790308 0
0.316913562674349 1
0.294082392851048 1
0.170692593724348 1
0.71374327598694 1
0.345048575813158 1
0.173672898967959 1
0.435131424234109 1
-0.0873945560584477 1
0.179204585777394 1
0.450279375244725 1
0.329549500192788 1
0.226942171649745 1
0.102947950188151 1
-0.121810329063045 1
0.274985611219248 1
-0.151548701803109 1
0.31258066524966 1
0.0957367323478825 1
0.115236129933979 1
0.193790532220418 1
-0.0323512657454457 1
-0.0222731974937929 1
0.135059956605087 1
0.0966672726600883 1
0.213655182732321 1
-0.197864792323219 1
0.205494257494439 1
0.125745284073823 1
0.163531514366791 1
0.195855710808626 1
0.381012856316588 1
0.152831530995538 1
0.404952870475011 1
0.189413642808452 1
0.435272817895211 1
0.525045922762462 1
0.305703984478305 1
0.256220539827349 1
0.213181498551671 1
-0.089323047245202 1
0.00069831670856161 1
0.280586268239521 1
0.177628515390876 1
-0.0173279991254136 1
-0.00709549967162068 1
0.498096381613924 1
0.253126304675222 1
-0.0198331912081048 1
0.123339981665731 1
0.278860810391907 1
0.45125530602509 1
0.623287787809064 1
0.182085421637834 1
-0.0428598869167314 1
0.0753754495728911 1
0.129240539487271 1
0.468527826072685 1
0.473323914350825 1
0.425857328125366 1
0.476134393765452 1
0.67172775753049 1
0.132080727097575 1
0.537361024090618 1
-0.0491450400716546 1
0.387389981827223 1
0.352211718347925 1
0.291917561711401 1
0.0752784330133267 1
-0.25609373619385 0
0.474534759822698 1
0.356539781958001 1
0.180560628457875 1
0.556270091926541 1
0.300427341504075 1
0.27026873550848 1
-0.160632200094738 1
0.437853918570996 1
-0.510497420032203 0
0.267948951750298 1
0.124285330555416 1
0.467043012670035 1
0.248178546122281 1
-0.0313254818070394 1
0.273777133243177 1
-0.0522522923986608 1
0.433653057472569 1
-0.142919031856682 1
0.357907018303885 1
0.155454026276403 1
0.40478938005756 1
0.120455222591419 1
0.641022973561853 1
0.331799549783832 1
0.501464275461666 1
0.152087948604645 1
0.537792844266771 1
0.230888436011362 1
0.0648035221649101 1
0.288752383248319 1
0.289651067484581 1
-0.0718212541498917 1
0.42993108822425 1
0.384481428241069 1
-0.112564686144026 1
0.346770853793922 1
0.436461637375769 1
0.440874096272138 1
-0.038800217009321 1
-0.0303678399115369 1
-0.133782776769875 1
0.501329758982825 1
0.265768738642522 1
0.233533089629264 1
0.0884124430147944 1
0.408176778504099 1
0.169059818123848 1
0.429806936567399 1
0.192386783124174 1
0.542032246374807 1
-0.280235281410959 1
0.514930677840586 1
0.541766043675301 1
0.0897673510640424 1
0.133897293054253 1
0.0815790404245818 1
-0.131564911165817 1
0.784398467592205 0
-0.0135692810055506 1
0.461322120200936 1
0.337108701593624 1
-0.122869403514984 1
0.178746731898708 1
0.329398656318812 1
0.524767633288848 1
-0.34019329522478 0
0.280896091236373 1
-0.00703166481860574 1
-0.182853619605369 1
-0.180722559302741 1
0.2487565102644 1
0.34546750779776 1
0.418788779690828 1
-0.25603986380722 1
0.297781565279932 1
0.166644824937985 1
0.132443815195801 1
0.0933987978259384 1
0.106801079222972 1
0.19269619975389 1
0.270576566466738 1
0.359558169455103 1
0.140347925708263 1
0.249778426184399 1
-0.0260447133145264 1
0.0289429539117932 1
0.639910088671843 1
0.0101945613244686 1
0.197491237777391 1
0.471809357572164 1
0.0797607333786702 1
0.0283411075753332 1
-0.0381785678730671 1
-0.113561895563715 1
0.00279325426481335 1
0.00503933016349022 1
0.239992560844052 1
-0.383217407302505 0
0.491515648551155 1
-0.0829569769454475 1
0.22600445048618 1
0.289782255127099 1
0.169165428073156 1
0.211398319499036 1
0.0514969930037294 1
0.558792082333455 1
0.0900776825401691 1
-0.0250116714162923 1
0.317649749694113 1
0.21722072409342 1
0.427048379333603 1
0.553606281892721 1
-0.0531190499131733 1
0.155570102112243 1
-0.072685444174498 1
0.270362667468532 1
-0.111645650909554 1
0.303561638069123 1
-0.129869469589815 1
0.457889926367047 1
0.320055488318947 1
-0.694873666160061 0
-0.136522309935448 1
-0.177615803733342 1
0.0600975549104098 1
0.182744157311279 1
0.527069340416862 1
0.21709726194077 1
0.205177036006462 1
0.487947361988235 1
0.354415500822309 1
0.246743126319062 1
0.792215975079617 0
0.369584859744907 1
-0.149331645372102 1
0.74983801192737 1
0.0259308891462796 1
-0.0252643449220709 1
0.310609044078213 1
0.511660641247599 1
0.663816139087292 1
0.246188219790894 1
0.280025761577088 1
0.262490026469094 1
0.417834052634822 1
0.184628481548108 1
0.0419509102288029 1
0.170827185813606 1
0.249472577136486 1
0.326785646416032 1
0.113852221513677 1
-0.260400774402135 0
0.873254611851117 0
-0.0673755822612352 1
0.259903734723017 1
0.530884840545165 1
-0.0580458904835203 1
0.124302355923273 1
0.297625901112645 1
-0.0576655585162679 1
-0.0366692321641508 1
0.249312198122628 1
0.0240859693690153 1
-0.24706398990806 1
-0.123939622713515 1
0.0297104392687402 1
0.27586496971065 1
0.320874776194462 1
0.143164790299497 1
-0.0885826802699539 1
0.516504086184069 1
0.421993046969214 1
0.566383918273667 1
-0.35879030304285 0
0.235112250833414 1
0.292206217391867 1
0.505430357587059 1
0.629719531719459 0
0.336012177284577 1
0.75606206095281 0
0.309751095262493 1
0.311344730200945 1
-0.0647171974499417 1
0.4739455966534 1
0.169798907269723 1
0.113896011353215 1
-0.448276777932612 0
0.234333320853861 1
0.202732996544206 1
-0.0497734497682219 1
0.128210675442335 1
0.536052303937689 1
0.129973994065061 1
-0.00912918686818372 1
0.170433667921103 1
0.194004194045048 1
0.0646852499388534 1
0.177423330583234 1
-0.327053670110441 0
0.0451580373404245 1
0.268157076680821 1
0.345296933464603 1
0.144056162811088 1
0.0717689812326464 1
0.0298142789062088 1
-1.31444273040598e-05 1
-0.3599501339701 0
0.0826071660069028 1
0.267002858892797 1
-0.0865931187612753 1
0.0461477632450294 1
0.00386344180398442 1
0.116737482395069 1
0.288247055055636 1
0.255723184626138 1
-0.051975700224454 1
0.258448936314126 1
0.0470085043590077 1
0.198110064648168 1
0.158435218175246 1
-0.183377430036468 1
-0.0835334248195317 1
-0.206132160869131 1
0.41023055138622 1
0.233197553229106 1
0.205772339193595 1
0.756370712875923 0
0.305017092368415 1
-0.0169209124993903 1
0.388421613116526 1
-0.283898889107087 0
0.169717311533109 1
0.485580159142597 1
-0.192142581903196 1
0.552300741814693 1
0.231810259394199 1
0.658976003569351 0
0.44975676131196 1
-0.0278687927476088 1
-0.180799658721947 1
0.454457428412921 1
0.831676084243454 0
-0.354459241388147 0
-0.0629101630789167 1
-0.129071886138145 1
-0.0723866493038738 1
0.312958169882163 1
-0.214620374591948 1
0.204503531087134 1
0.375704074593338 1
-0.236591405973444 0
0.383508142256688 1
0.253495834191432 1
0.628895713498564 0
0.518989969059677 1
0.151233030222366 1
0.0286060456177567 1
0.494067973435462 1
0.464359271364766 1
0.565880668523432 1
-0.163257880421305 1
0.234930820728854 1
0.12979569084394 1
-0.173683658829927 1
0.0179202980266281 1
-0.0641244688002008 1
0.0308190875097746 1
0.388459142441217 1
0.15201961718436 1
0.0643275123986717 1
0.060823543494863 1
-0.217404953728304 1
0.154411828805269 1
0.51946589487493 1
0.221315299314422 1
0.570147332766335 1
0.349896895936536 1
-0.277935369419092 1
0.219255192866589 1
-0.0241732110264996 1
0.255569878430363 1
0.360297046101534 1
-0.44690261972355 0
-0.0541207193035926 1
0.217311530158256 1
-0.0774935391214619 1
0.0955480309040833 1
0.711098624817745 0
0.606096602819339 1
0.0409169798899785 1
0.251101509394838 1
0.172060174871234 1
0.625863850278985 1
0.25253402555485 1
0.224366801567087 1
0.371383832546656 1
-0.13635787137041 1
0.525544099569381 1
0.246331931501538 1
0.219105725680798 1
0.340772264456089 1
0.58379827507098 1
0.290923575530727 1
-0.0753803307665959 1
0.0617511005770374 1
0.142408316032456 1
0.662510749491734 1
0.320095744794622 1
0.188197085463478 1
0.596554499410794 1
-0.113891592323126 1
0.330774237915781 1
0.449929923158781 1
0.0947029114533185 1
0.265774602445378 1
0.0042054636332457 1
0.506842767651555 1
-0.0701014331050974 1
0.247020721990015 1
0.141254079081782 1
0.378902536585403 1
0.171748215490113 1
0.242789171423922 1
-0.155776234780821 1
0.054341354710139 1
-0.0312663951782644 1
0.0114637268094165 1
0.28451582343703 1
0.171599899388827 1
0.395916625809645 1
0.292240573341527 1
0.525057966277224 1
-0.0450548225709796 1
0.531072582590888 1
-0.0813178797130625 1
0.025091962823304 1
0.248867682883364 1
0.335262042170724 1
0.532108852332181 1
-0.132617899460541 1
0.60928847861852 1
0.0233784193471064 1
0.589442476093359 1
-0.186747020389768 1
-0.293559864291382 1
0.0584176418535466 1
0.200857155343778 1
0.182161239482182 1
0.419067980591426 1
0.128596931238094 1
0.288174227296104 1
0.0416476554963318 1
-0.0099661327938241 1
0.286405687663428 1
0.200558293504189 1
-0.0328230366802563 1
0.337129423330393 1
0.329910812504776 1
0.0356169100615407 1
-0.476706034478236 0
0.209567180362151 1
0.26139418420987 1
0.106018801572223 1
-0.0865572210274177 1
0.38720934647051 1
-0.190462644571926 1
0.073153610359315 1
-0.210619026474882 1
0.12503453094641 1
0.321574318996532 1
0.365673333843889 1
-0.210724468163551 1
-0.0924389603237989 1
0.176519181168139 1
0.570878489941076 1
-0.0453529751381839 1
0.163802052901983 1
0.308338321719863 1
0.145401701797968 1
0.135346272334327 1
0.427480379353362 1
0.72424043216912 1
-0.250385965853135 1
0.264195474981807 1
0.154081473790521 1
0.331681230099265 1
0.168792776973468 1
0.847599754079613 0
-0.0441454862854787 1
-0.116409327527329 1
0.160336591897022 1
0.249297455796616 1
0.642259076009102 0
-0.285515486250605 1
-0.121571511499009 1
0.107054319624963 1
0.614848044233595 0
0.177025134855202 1
-0.103291129007392 1
0.0610221060858341 1
0.106230200475944 1
-0.108597257024161 1
0.523033018915927 1
0.0210132016386057 1
0.429389949030083 1
0.12057881897334 1
0.295556618616738 1
-0.0387799163923107 1
0.442663819481116 1
-0.0932842425354026 1
0.385831306892944 1
-0.350064589639285 0
0.561518658921111 1
0.568768712541575 1
-0.226847314427188 1
0.233753032543486 1
0.542996302245785 1
0.258299045786527 1
0.794796611345929 0
0.255072146527777 1
-0.126233180030626 1
0.298220170845403 1
0.158733052776897 1
0.478617987055433 1
-0.0127217431420538 1
0.120526022912456 1
-0.0158525175205325 1
0.387896450337628 1
0.614107003702369 1
0.126093584789166 1
0.500698170039755 1
0.355034018873694 1
0.193078767984723 1
0.313762064943397 1
0.14082036450171 1
-0.227637901951735 0
0.280274242156306 1
-0.470584317874761 0
0.75321646418434 1
0.142670361965772 1
0.221884603283187 1
0.674444181298127 0
-0.0818434681029132 1
-0.0202576318739663 1
0.455897428577835 1
-0.160668955671969 1
0.208217697997813 1
0.227099069445429 1
-0.176444305312702 1
0.197523732121523 1
0.21517546088878 1
0.0749377019291051 1
0.517147175732507 1
0.380138116696906 1
0.204743665390129 1
0.421007921509937 1
-0.17768715163175 1
0.251346828339091 1
0.506100007009028 1
0.430831224040375 1
0.0160494379969501 1
-0.190876211318534 1
-0.343731960473433 0
0.5301986201542 1
0.289527283108995 1
0.318321726614283 1
0.509816796913864 1
0.117590766972624 1
0.368954772735048 1
-0.246030967455478 1
0.515628790859438 1
-0.0516454739988947 1
0.0700226287561549 1
0.3789118252554 1
0.267118495791489 1
0.255664354228588 1
0.0582169034619879 1
0.313268583960669 1
0.222041207199173 1
0.50352208785652 1
-0.0520498070641826 1
0.22095693126602 1
0.227037640586035 1
0.20140211217922 1
0.043531355611069 1
0.205848305027218 1
0.176363425082528 1
-0.0153352929376235 1
0.13389492697377 1
0.578775698836271 1
0.293294511256359 1
0.00743230014595046 1
0.273019977905105 1
-0.289230396797957 1
0.604411226385668 1
0.00118206932059756 1
0.175952009356525 1
0.249017389643212 1
-0.000823468818980717 1
-0.00119166907938788 1
0.570762692087398 1
-0.109727006719068 1
0.101320203403946 1
0.253418521804588 1
-0.262451183494377 0
-0.102711272318525 1
0.0531326752647087 1
0.119854413667721 1
-0.023228008264164 1
-0.100677551894227 1
0.00932606001269408 1
0.224201200869558 1
0.00782025988155297 1
0.0618445781783228 1
0.333757812259386 1
0.220594239930613 1
0.0413678146321775 1
0.365134720612138 1
0.346410636593621 1
-0.113056533761872 1
-0.149268171797844 1
0.136351646575304 1
0.432310578556393 1
0.0120694151656725 1
0.111884932509312 1
0.0433468683217017 1
0.327617995202473 1
0.638511882056344 0
0.703614555433262 1
0.0809733742639163 1
-0.153538669812327 1
0.087997663331722 1
-0.217005453083169 1
0.310863862190263 1
0.35831464067872 1
-0.115087055951702 1
0.333682562912609 1
0.246680487746898 1
0.810325976959844 1
0.69441609298957 1
0.482838464476353 1
0.507700763768681 1
-0.148636530885526 1
0.758675578240701 1
0.659251699815924 1
0.371147051011062 1
0.0961227183655561 1
0.207162331334773 1
0.445206940540271 1
0.490176511019556 1
0.364452277312774 1
0.368676645162914 1
-0.500268696942851 0
-0.0975443200468576 1
-0.0715431826577827 1
0.0157332087068924 1
0.315169592866236 1
0.446178226803718 1
0.0427357079794837 1
0.207561811117092 1
0.330089135174622 1
-0.0188314814670267 1
-0.0225740503635181 1
0.0962247282445774 1
-0.184836315115021 1
0.0816807703353168 1
0.168322648939242 1
0.410005413713352 1
0.20624311151228 1
0.108567029960018 1
0.34304523560272 1
0.260941118922106 1
0.00178233713810522 1
0.14259965528508 1
0.805909490320749 1
0.365633510474112 1
-0.115546238384655 1
0.264496548893557 1
0.390066816088994 1
0.448727190220508 1
0.208420595300737 1
0.595393069944449 1
-0.123647639237958 1
0.205758884351324 1
0.356188174298015 1
0.0675180939238714 1
0.0377163546877462 1
0.414434657935276 1
0.505131545793996 1
-0.033603522322741 1
0.366321523752485 1
0.371046924624918 1
0.0414220967549614 1
0.0661010670547198 1
0.304261825818389 1
-0.112846198991999 1
0.170488230459415 1
0.70549152628818 1
0.329752709018236 1
0.0479369014657303 1
0.283580364620651 1
0.30105404212752 1
0.199290307532597 1
0.100847792751757 1
0.271808335486329 1
0.15194171609246 1
0.15608501454584 1
0.0639714794389822 1
0.437574838984649 1
0.0671747134677719 1
-0.227609420349824 1
0.169031352483341 1
-0.156450839719397 1
0.582170193684306 1
0.164378085727557 1
-0.428375072298694 0
0.336971028045857 1
0.182138142420625 1
-0.00620434319958253 1
0.14407473761579 1
0.197738876523711 1
0.432336804152581 1
-0.285165235686304 1
-0.0555917293594995 1
0.200022176543144 1
0.393960286630003 1
0.530272844694056 1
0.394026116419508 1
-0.112660820181042 1
0.195490350286488 1
0.400543184079755 1
0.304491281965813 1
0.560975980805057 1
0.0975407792816753 1
0.493944355618402 1
0.325927586669928 1
-0.0837098044675698 1
0.0505892811711435 1
0.503361436654474 1
0.434946088662093 1
-0.0243899689171311 1
0.105831926649026 1
0.331330651640897 1
0.668096982997816 1
-0.0874236583831903 1
0.269063979230508 1
-0.138737306353504 1
0.0303635350864153 1
0.211919641755693 1
0.304921431532631 1
0.416633271249892 1
0.155377207448737 1
0.234498963816869 1
0.135933331871065 1
0.510240767368208 1
0.0923165833336533 1
0.134699043419993 1
0.433844893749618 1
-0.00661814295605701 1
0.297918365777256 1
0.112208523636444 1
-0.0406229739426235 1
-0.0058827272611078 1
0.342194436087396 1
0.551826867176403 1
0.388049403713429 1
-0.0374700994796711 1
0.116024692512476 1
-0.108122607495856 1
-0.055124196569898 1
-0.0693858680931012 1
0.0755245452179391 1
0.179498370579806 1
0.408512669604365 1
0.59736473710838 1
-0.211106641112241 1
0.180095717835173 1
0.215023156022418 1
0.633571191625458 1
0.765200831288293 0
0.169347874286444 1
-0.14949417794067 1
0.216420077331737 1
0.573189520034351 1
0.409394004797803 1
0.0893183360985035 1
0.419593078475508 1
0.381563574473759 1
-0.18020924823553 1
0.591227587567497 1
0.114165581710206 1
0.195445421936253 1
0.393087122713164 1
0.565176422098728 1
0.431758370289735 1
-0.287075008294023 0
0.0850255636256986 1
-0.339601602470308 1
-0.138356898945341 1
0.0586770518681851 1
0.627156454278298 1
-0.00162721330847303 1
0.0902859445932205 1
0.0491581152821028 1
0.101568313209333 1
0.642735740123073 1
0.317428091326953 1
0.522894480206502 1
0.161754359574138 1
0.456052604098084 1
0.471247784875941 1
-0.442134275874154 1
-0.207058226491909 1
0.251848089059611 1
0.235553732315765 1
0.591922598707737 1
0.228202402649024 1
0.0990033161916498 1
0.17141053160739 1
0.271792355325521 1
-0.0701165507257067 1
0.0997740176391986 1
-0.0656610450700311 1
0.232542335132334 1
0.494684363501091 1
-0.230907082304263 1
0.751646295798546 0
0.369455843348753 1
0.00298640270601007 1
0.105982184950728 1
0.195451008955587 1
0.134145537316368 1
0.139064601377946 1
0.137535115588921 1
0.298465183789958 1
0.221245633895121 1
0.0322620380932397 1
-0.281741161019314 1
0.00487057397116515 1
0.53054919162111 1
0.213572004525521 1
0.188985088470183 1
0.398097506744205 1
0.112784149104294 1
0.724883386220773 1
0.227091330943611 1
0.252319770436343 1
0.433295425710189 1
-0.083910410340968 1
0.210360646085262 1
-0.168268858608771 1
-0.0055852911254744 1
0.561692622141943 1
-0.339517673234836 0
0.306170495525755 1
0.190900591407241 1
0.523941667046598 1
0.114232066298706 1
0.0491493273994841 1
0.00538031026249183 1
0.28831669787853 1
0.329425200690351 1
0.496194376580644 1
-0.1579497858075 1
0.25401802872808 1
-0.0233433603417976 1
-0.174923981049386 1
-0.219524886674073 1
0.171835041237205 1
0.0814537035129589 1
0.28701365387 1
0.202010405935666 1
0.206016713440722 1
0.286607044573735 1
0.145977765684955 1
0.309846855121144 1
0.26904308173961 1
0.0899567636407446 1
0.180174394086942 1
0.252007226802846 1
-0.112137937561156 1
0.305265595462616 1
0.10753559821643 1
0.336526724013365 1
-0.0911116158332086 1
0.24899513135857 1
0.239138416838487 1
0.155502836050566 1
0.352238445262842 1
0.427806896381046 1
0.200910888385236 1
0.647571136290867 0
0.378136233142144 1
0.43123268664688 1
0.173351807587732 1
-0.118513564060128 1
0.239001232369408 1
0.212562726587307 1
0.508374393662223 1
0.100673616842225 1
-0.146059764794858 1
0.110313964857906 1
-0.057965203022512 1
0.291344287144508 1
0.372310103516131 1
0.425336780496082 1
-0.300161063068064 1
0.0724871504326605 1
0.0740134159927362 1
0.268952059297806 1
0.13777142975893 1
0.525774945857532 1
-0.304461135661051 0
0.0641085825014884 1
0.526194251553925 1
-0.203615580051998 1
0.168820686902112 1
0.155148793394782 1
0.220345419578692 1
0.0730456988618399 1
-0.0490640212043813 1
0.287139955964006 1
0.321676290235283 1
0.0784256759081709 1
0.596437553769321 1
0.0258939649131136 1
0.241757668395002 1
0.683302437747175 0
0.438235439807937 1
0.482463246799389 1
0.155237193842475 1
0.365532339161218 1
0.179136946045615 1
0.460499481498415 1
0.0345412467742229 1
0.302136602366144 1
-0.231622421429413 1
-0.394772084654818 0
0.333964710400437 1
0.548999226393847 1
0.292200328623024 1
0.445090775037284 1
0.16632666653912 1
-0.107576183397677 1
0.913753288791401 0
0.222807731159248 1
-0.103835336426142 1
0.170965950824133 1
0.281808027646559 1
0.186035335638763 1
0.313852537123035 1
0.373645296155402 1
0.0873420009700824 1
0.32603425670395 1
0.306287431873294 1
0.794414486426981 0
-0.089862033737666 1
0.60537724046568 1
-0.0550708878762348 1
0.551373887633383 1
0.0446352941762532 1
0.331146113852985 1
0.058396043469286 1
0.256596606661581 1
-0.291445254749041 0
0.155576424088347 1
0.164985050924255 1
0.145833828463011 1
0.218734615405037 1
0.365240120921941 1
0.227534869564611 1
0.29774567879054 1
0.184798211457789 1
0.0460950469904487 1
0.501782442718962 1
0.0793439405159657 1
0.193723270927373 1
0.0433875362439966 1
-0.174987623424329 1
0.370238648426604 1
0.0592117984258623 1
0.554176435377513 1
0.345070031986936 1
-0.0508610830417257 1
0.233021134469052 1
0.0931763611233105 1
0.54811468508584 1
0.248033060988823 1
-0.215034469985629 1
0.11820692788081 1
0.297185907826887 1
0.170712493191346 1
0.451476676979056 1
0.888018343525142 0
-0.340104542580284 0
-0.0559639561834839 1
0.496644182712502 1
-0.0843643860727252 1
0.698354827442231 1
-0.186761780544724 1
0.135219804755151 1
-0.107385437154416 1
0.0337189959190995 1
0.247158116868994 1
0.563730468522058 1
0.361259367612153 1
-0.524762415864123 0
0.448417860270187 1
0.250190562519921 1
0.253299958710739 1
0.138328802275336 1
0.155966010754566 1
0.180248967771979 1
0.29078922456681 1
0.347146286768128 1
-0.237382563174462 1
0.492687752562331 1
0.111742954801713 1
0.0650342578820749 1
0.173934111274581 1
0.0960697839635151 1
0.292433960553222 1
0.784861380593277 1
-0.0832183585589241 1
0.339289475673479 1
0.301581273558293 1
-0.0543955865687326 1
0.145986709849626 1
0.330569945062577 1
0.772912318708439 1
0.0984411881944917 1
0.282374244018913 1
0.235264619982428 1
0.158437436765468 1
-0.0895578453538665 1
0.370850590898486 1
0.29861027714506 1
0.299156577117028 1
0.277004557726322 1
0.443138474337752 1
0.468015988080669 1
0.200463736984819 1
0.295156144160025 1
-0.0522460543766637 1
0.0877066455241762 1
0.0939911043999911 1
-0.27633843746311 0
-0.121515540651474 1
0.459713876733073 1
-0.213345763827956 1
-0.139813197931348 1
0.48244675712529 1
0.0521247251180052 1
-0.159575309836346 1
0.0485312499128152 1
0.0856004260618817 1
0.268347794258898 1
0.398439224742812 1
0.026755085792373 1
-0.348698940999419 0
0.201111870574742 1
0.162618240186173 1
0.395787140508903 1
0.136792570170106 1
0.0642681470793057 1
0.0654528471266621 1
0.38657719775392 1
-0.218192436503662 1
-0.0101514269888484 1
0.458319834775646 1
0.0319556186052617 1
0.179629767548951 1
0.272808634432073 1
0.160800747236757 1
0.0180989385572398 1
0.151333367187115 1
0.49338635045538 1
0.0163465242028585 1
0.56442583023155 1
0.29479327258505 1
0.344582802872941 1
0.290968814470915 1
0.117017535396985 1
0.224503277835418 1
0.443476078674711 1
0.319118487669789 1
0.310857892825463 1
0.0804422838231431 1
0.188397110706983 1
0.11715030903944 1
0.49502387113385 1
-0.158162800360072 1
0.193056012814483 1
0.20685436425624 1
0.457908094635174 1
0.505969639678184 1
0.00889154218525941 1
0.49711643666939 1
0.11148954376952 1
0.234495890392567 1
0.395155666285433 1
0.451646626160393 1
0.258489761254914 1
0.528175597889603 1
0.55724111774991 1
0.228975067561599 1
-0.245558325192973 0
-0.301203991842406 0
0.249832748420808 1
-0.0698204425000227 1
0.0821161921664986 1
0.0533744101821397 1
0.252890754477973 1
0.0495615121564225 1
0.405412413612897 1
0.063899741966629 1
0.182645998465175 1
0.107357532183202 1
0.614528270364431 1
0.221946836332904 1
-0.108682912104071 1
-0.0650548067057212 1
0.241329625911939 1
0.438408584235821 1
0.656673899217474 1
0.270019614803587 1
0.223369919894742 1
0.228801673042207 1
0.0136413641077557 1
-0.0636068079497352 1
0.317199227463254 1
0.269759226439125 1
-0.108272423693936 1
0.0325889927353818 1
0.47938246559739 1
0.295452477895801 1
0.352848237077854 1
0.036854884337736 1
0.149040761000962 1
0.388781999107085 1
0.10488974748995 1
0.0859554824384173 1
-0.143056132123349 1
0.236863762632409 1
0.593284470809976 1
0.0290886335281991 1
0.177919872711515 1
0.174204446137186 1
0.369498931508288 1
-0.0352662855604161 1
0.262164738004541 1
0.13094604272488 1
0.0939710230362155 1
0.100666560057229 1
0.103669823584515 1
-0.192732678137431 1
0.239452879321533 1
0.174565560575279 1
0.661310598874679 1
0.0786927529677192 1
-0.0446717451776513 1
0.190140279605096 1
0.120137304260444 1
0.47307136048908 1
-0.037198066887655 1
0.31287847261829 1
0.138710752265041 1
0.67742176128879 0
0.486585178082935 1
0.00963496717462493 1
0.372793186171001 1
0.11972966569955 1
0.212655796938616 1
0.0955184629599239 1
-0.121299034826685 1
0.0731701372187535 1
0.11692785560233 1
0.686769321627031 0
-0.0216014872159151 1
0.331640862239897 1
0.313626870765431 1
-0.0973534517764149 1
0.387896500558186 1
0.562904601649831 1
0.185880020901041 1
0.0632968127682118 1
-0.0793442633248124 1
0.658453678907838 0
0.216100083371969 1
0.37711044014268 1
-0.197160867486367 1
0.539293647136257 1
0.240648848648487 1
0.166861332425827 1
-0.172912737079201 1
0.017790008684101 1
0.179325528653465 1
0.374717365026027 1
0.0150843773880712 1
0.0112091322343231 1
0.0335358245101507 1
0.154420138304487 1
-0.00695398127232165 1
0.323635927859523 1
0.621619387128567 1
-0.348561867310383 0
-0.216789048113345 1
0.337746843877793 1
0.15811088848107 1
0.242914925409137 1
-0.318289235905866 0
0.422687044800172 1
0.182689844951908 1
0.582730232126418 1
0.419846224621835 1
-0.327748048094932 0
0.492017424142744 1
-0.152054494763351 1
0.425216847486058 1
-0.130451123525601 1
-0.03431022246142 1
-0.126195628567885 1
0.29479338173064 1
0.259413999429068 1
0.32636249167586 1
-0.466270560520904 0
0.272697153748441 1
0.0558326376482782 1
-0.0535962054503506 1
0.235041316199665 1
0.0951171037596111 1
0.152054634425292 1
-0.102881062836279 1
0.386080432716876 1
0.12349959378464 1
0.356896510110074 1
0.133057312899605 1
0.0407913110005553 1
0.253415478991946 1
0.1920754410823 1
-0.0539241281822496 1
0.154851982936694 1
-0.0143396309103685 1
-0.226352069121038 0
-0.00199652984174023 1
0.423176495760602 1
0.074684603105273 1
0.285741011676536 1
0.132914060963913 1
-0.121749808556956 1
0.086517597636899 1
0.32914702542528 1
0.802463432731288 0
0.205719648465193 1
0.761655670040685 1
0.17834400792451 1
0.484608434999307 1
0.440310407408334 1
0.170218475070449 1
-0.0414330656284795 1
0.121537215664028 1
0.240649050773705 1
0.378030141368432 1
0.315880809160564 1
-0.0351915283564563 1
0.244691903452196 1
0.469997897561694 1
0.0258911609689945 1
0.189975912082078 1
0.200611427514536 1
-0.00386851103638196 1
0.781910763792653 0
0.362042217656426 1
0.16456203630262 1
0.0437791501585335 1
0.34797757456527 1
-0.169754114491007 1
0.380842159544926 1
0.145967984301558 1
0.354452281883494 1
0.238261645039442 1
-0.361929090250037 1
-0.3447100182259 1
-0.042473892196301 1
-0.0312015601320644 1
0.38440567417813 1
0.587024371013282 1
0.5062888321725 1
0.686760726473878 0
-0.0447729585398941 1
-0.22026201007458 1
-0.0225526613889821 1
0.28198336519185 1
0.145751742816857 1
0.567059244009925 1
0.151237051039101 1
0.412535214471025 1
0.588484470508271 1
0.392099317611758 1
0.0524595607943704 1
0.107520050650013 1
-0.08162111610101 1
0.538378557019315 1
0.218531930595738 1
0.331208763392609 1
-0.0982127015680931 1
0.790177266951302 1
-0.126142719326802 1
0.29705937713549 1
-0.00157641726102858 1
0.571884757828364 1
-0.126215216582812 1
0.187255777064488 1
-0.124905894326739 1
0.844810777825448 0
-0.0125444785581431 1
0.106826570834093 1
0.2259049274541 1
-0.00438622480523774 1
0.269207799545591 1
0.52613281787087 1
0.302173207886452 1
0.203562917142469 1
0.289664464070121 1
0.900829738202461 0
0.582931159356955 1
0.393333481743594 1
-0.19345661956325 1
-0.141295115839876 1
-0.104913267859092 1
0.345252487834078 1
0.944280926372201 0
0.267287782407638 1
0.0202508201842608 1
0.606316409747608 1
-0.0123623966674791 1
0.112019644684123 1
-0.099091472743086 1
-0.145049651446893 1
-0.185471665725338 1
-0.0613571388266908 1
0.0631493572279192 1
0.239411952905235 1
0.49378969599307 1
0.210894043768972 1
0.499032282873286 1
-0.394238033507485 1
0.204837071249809 1
0.190848152493122 1
0.272613881183645 1
0.366588163095206 1
0.426563019071197 1
0.0607221941500851 1
0.0054040441491996 1
0.569505710014935 1
0.548172929093431 1
0.0293026033791738 1
0.254092397943693 1
0.404324224915412 1
0.0818090581924673 1
-0.0416620321539071 1
0.42116666394522 1
0.209007057922497 1
0.482189613429993 1
0.0401425810477526 1
0.522632847883733 1
-0.302192136841727 0
0.762847731626395 0
0.2608410246191 1
0.276590366997617 1
0.213820766699999 1
0.328850160850647 1
0.204369917287978 1
0.215706379712208 1
-0.375354305558498 0
-0.10536985262841 1
0.514862070095346 1
0.403903735118554 1
-0.228545729540769 0
0.352122000440277 1
0.192050988609471 1
0.0255448277619511 1
0.529216955329528 1
0.852171903540326 0
0.245830688596673 1
0.268447603539081 1
0.177766430037557 1
0.0653614101143762 1
0.250385963079773 1
0.294954918829227 1
0.0151722905012173 1
0.321769467362985 1
-0.377825498148436 0
0.220691437160688 1
-0.0416967650500712 1
0.482267047853914 1
0.330414790088534 1
0.215613565688262 1
-0.0880583999066306 1
0.189512586002083 1
0.354064681679797 1
0.353534064846273 1
0.11975481295807 1
-0.0536532392766495 1
-0.292551473318494 1
0.119518871813114 1
-0.165397049944512 1
0.0187161710929416 1
0.553511876196488 1
0.286034391699362 1
0.30412855512495 1
0.347136000935656 1
0.276648979979581 1
0.528806219439946 1
0.234235069983295 1
-0.116639359179872 1
0.134592703033337 1
0.219750346203964 1
0.0933820283373951 1
0.505195119625498 1
0.16030149798191 1
-0.0419587936124874 1
0.227407051141709 1
0.00955791562729979 1
0.0886024140676973 1
0.100630154312661 1
0.348980800759911 1
0.223537754706829 1
0.330490316145283 1
0.271259994365469 1
0.0695171622961373 1
-0.499019829306551 0
0.0941767862414428 1
0.269917732820196 1
0.202762101425566 1
0.035242964859107 1
0.0138291731611779 1
0.878942135276876 0
0.164126551845961 1
0.521205310804653 1
-0.0327134685425049 1
0.152789448482365 1
-0.228773663743934 0
-0.109125906808927 1
0.343535422874642 1
0.187331493904645 1
0.165365943695064 1
-0.235201468860504 1
0.234039873888159 1
0.00908774033617028 1
0.229319301151193 1
0.534997801051132 1
0.391663361382991 1
0.408323546568377 1
0.53705437148355 1
0.394918605337838 1
0.0405413651433116 1
0.289273737324208 1
0.295666194910482 1
-0.22640383704976 1
0.505034074085606 1
-0.0386555084246094 1
0.358274812257255 1
-0.814419352666397 0
0.0458764042905235 1
0.504041154013569 1
0.268397197599759 1
0.210056133674924 1
0.927908314704437 0
0.804125846050388 1
0.248293972280728 1
0.300323293047754 1
0.448252919599488 1
0.169169074127779 1
-0.288413472634705 1
0.170354043926317 1
-0.12335578261156 1
-0.160227637589421 1
0.323873062654352 1
0.120395953374057 1
0.2601164861694 1
0.371578429459128 1
0.147609842809993 1
0.331551000091139 1
0.209453343174204 1
-0.18500386031388 1
0.165980570072285 1
0.368965543609748 1
0.265663617936025 1
0.189637113865914 1
-0.00602608254943832 1
0.335807363307582 1
0.715449344610956 1
0.162501127979943 1
0.234940185506564 1
0.314153810791516 1
0.228120586245916 1
0.591931510999664 1
0.273672597917877 1
0.723945715773903 0
0.359247084086181 1
0.285386618922999 1
0.126108823072462 1
0.231349903502309 1
0.87465966774468 0
0.333255944416983 1
0.557624786121601 1
-0.130079116763012 1
-0.0421472003367726 1
0.0462072554380363 1
0.225111043521359 1
0.64085901585375 1
-0.0261164618893967 1
0.0839460179779668 1
-0.013775154195144 1
0.673514469496731 1
0.533692940962703 1
0.517655529530926 1
-0.00521463240717605 1
-0.0216943707888722 1
0.225559397854342 1
0.249828293809637 1
0.475872248958279 1
-0.260387503557561 1
-0.143078144921484 1
-0.47453150760544 0
0.219032517240187 1
0.249713146667216 1
0.0941100243532605 1
-0.0836455121622014 1
0.524194946040256 1
-0.00901333150677826 1
0.104426998148384 1
-0.016830343855687 1
0.0823524862851637 1
0.354002083520639 1
0.0642549752202615 1
-0.296643797970514 1
0.339515103299579 1
0.330233530633318 1
0.285896314464446 1
0.069651616128752 1
0.475208245281428 1
0.419512518543526 1
0.665370154146882 1
0.174887368614241 1
0.497825817374632 1
-0.0507710083133503 1
0.0400833319534452 1
0.23472646292094 1
-0.0248544019386351 1
-0.092390025599843 1
0.0395080170271316 1
0.0687723513304717 1
0.236524714575011 1
0.0716802044843019 1
0.0572259693254965 1
-0.189652654696701 1
0.28783545996316 1
-0.183169599106723 1
0.247708743166761 1
0.0217053074851239 1
0.237298814317533 1
0.217888927682104 1
0.392941828829976 1
-0.12893320204734 1
0.350846119776698 1
0.478221782696714 1
0.185001112064164 1
0.100515194412205 1
0.653181614440505 0
0.0925485789124126 1
0.260965543887398 1
0.163526204273713 1
0.0629408713953854 1
0.188450993233668 1
0.340664559003642 1
0.459165245329686 1
0.076823175039234 1
0.123677025591755 1
0.168983547527999 1
-0.169303538318423 1
0.484762305629603 1
-0.150778793241632 1
0.242560256648729 1
0.486375755569007 1
-0.352499936365015 0
0.284181929683343 1
0.550605957166757 1
0.075106590649752 1
0.224191977529509 1
0.283789087937613 1
0.296125823562278 1
-0.174872051569735 1
-0.320887666371597 1
0.515807539433265 1
0.315538408585183 1
-0.000631068289207212 1
-0.00817294617762349 1
0.360496839265667 1
0.582054179594864 1
0.120603387824391 1
0.386052038851218 1
-0.41096061234782 1
0.106183885309978 1
0.153913296154677 1
0.00729034892963986 1
0.193324055604474 1
0.570838638654697 1
0.662127470783748 1
-0.258594688448389 1
0.712282479427583 0
0.130766708785257 1
0.0391269566750177 1
0.45833244315363 1
0.506676247002561 1
-0.359189513279382 0
0.372883192648689 1
0.243281624347097 1
0.0254698388086347 1
0.249001210802828 1
0.218321371046423 1
0.0923940019860878 1
-0.0480205553007446 1
0.218421068185397 1
-0.101656626942787 1
-0.063124438328916 1
0.0495626849772303 1
0.254685984579873 1
0.624411983473254 1
0.234911737691446 1
0.039770720839737 1
-0.361916269050879 0
0.040447606172635 1
0.537592609386684 1
0.254499985006844 1
-0.000521337209630587 1
0.0161415350793645 1
-0.246552476906656 1
0.576050284880325 1
0.288585551225532 1
0.153776859330641 1
0.347901914133648 1
0.489217459337565 1
0.188909022468174 1
0.121855802010321 1
0.636483542193449 1
0.488018873091574 1
0.132937502337365 1
0.214177972549077 1
0.4367077249727 1
-0.0676066910513537 1
0.363339867697391 1
0.188954183889541 1
0.0698197548682023 1
0.35103615214597 1
0.110673193655696 1
0.239366631978042 1
0.50435571853628 1
0.309778516846697 1
0.307179615472819 1
0.0624324299137735 1
0.0340834471951109 1
0.562780425186462 1
0.207003303796051 1
0.169365443665834 1
0.586779175772264 1
0.0631528050551787 1
0.33458455064415 1
0.0932448080451887 1
0.0109028666903521 1
0.204344044386946 1
0.517305231449753 1
0.0145590089914687 1
0.27956340016143 1
0.0600491140925253 1
0.2688375932036 1
0.279498671610211 1
0.282186920891905 1
0.328390489044537 1
0.183550708296145 1
0.445781691260984 1
0.263318177776253 1
0.501223432027989 1
0.362162826322383 1
0.311017464073749 1
0.158782791078915 1
0.383860716347949 1
0.243620058536627 1
0.376968385560901 1
0.104951329109343 1
-0.107081881028739 1
0.242713949898622 1
0.669185239280318 0
0.4901202868815 1
0.529081263254116 1
0.127387722602893 1
0.107206773225986 1
0.376543181028991 1
0.00862208539266029 1
0.176506525870278 1
-0.0409759699481973 1
0.502721141350325 1
0.302515314644149 1
-0.011906844878817 1
0.332075781688204 1
0.202819040466532 1
0.40017834898875 1
0.351142116138125 1
0.171630958088362 1
-0.208694362250106 1
0.183012037729909 1
0.589684272916676 1
0.356333611130335 1
-0.00490701207223476 1
0.18455872263838 1
0.182845775396253 1
0.289456182515591 1
0.291618914216395 1
-0.107248796164771 1
-0.344882419631059 0
0.227369573072703 1
0.348366823781679 1
0.156759154352187 1
-0.124041337435081 1
0.311264055664705 1
0.366441923261995 1
0.320863556711777 1
0.367762295391976 1
0.321141897236264 1
-0.00260339816780318 1
-0.096281252814363 1
0.0940248049993705 1
-0.00134465707056865 1
-0.430733284650611 0
0.132767332467576 1
0.28508197272411 1
0.186457227416932 1
0.210427698331941 1
0.543994386926445 1
0.445912442155018 1
0.307282497571236 1
0.232671322539208 1
-0.0982825050567079 1
0.381448676451602 1
0.303670302992069 1
-0.00196529439789771 1
0.444377438727317 1
0.518726866623126 1
-0.0333463290274857 1
0.159150309832852 1
0.0786911764899361 1
0.0838063688573661 1
0.477572961396103 1
-0.102781268333945 1
-0.275927452779839 0
0.0906045210834939 1
-0.190295127607616 1
0.320916459072763 1
0.126188163567598 1
0.53061267397072 1
-0.165840555061446 1
-0.30242881908188 1
0.630179080115033 0
-0.291096123047924 1
0.273341200363307 1
0.2373629135968 1
0.438828063611147 1
-0.163492357751174 1
0.426019375920744 1
0.634727405719848 1
0.384402779413931 1
0.702683420962108 0
-0.0331619420954764 1
0.0650844868551033 1
0.110082438748183 1
0.517581975486315 1
0.868949334783009 1
0.970745840731448 0
0.258186556651538 1
0.376778086473858 1
0.620058960725094 1
0.120077943324103 1
0.09803986577578 1
-0.0595422007240737 1
0.229045430570259 1
0.102204309577275 1
0.249881898480667 1
0.178781197854353 1
0.428073562641757 1
-0.0933671066817144 1
0.188197485534583 1
0.258156530787616 1
-0.296118947501544 0
0.360385199149167 1
0.154407418238841 1
0.0154284697578791 1
-0.130140653110722 1
0.489739641070988 1
0.20329094789549 1
0.733352251654596 1
0.406665173697201 1
0.389259677949714 1
-0.0533944699093745 1
0.328253705880508 1
1.13145808997756 0
0.0180462100126133 1
0.416786266847494 1
0.375060701969842 1
0.196189702611573 1
0.153009639492645 1
-0.0741953921943762 1
0.374219741487181 1
-0.144553439752976 1
-0.304690193892608 0
0.867049497973567 0
0.25615546264825 1
0.183918436086347 1
-0.222379428665591 1
0.119175647208347 1
0.472152684408633 1
0.337978286587267 1
0.347121288850323 1
0.40919788285617 1
0.066614615653436 1
0.125808099919829 1
-0.073040210923849 1
0.553776404063951 1
0.0812058519900967 1
-0.429280128716266 1
0.279693073991711 1
0.350461620119538 1
0.256951964586453 1
0.0798403198054839 1
0.271449602408803 1
-0.397473787253999 0
0.470061053074087 1
0.41094258128299 1
0.360700878550063 1
-0.0759925237498924 1
0.303750866720839 1
0.454972398978085 1
0.325766150434784 1
0.283755295744918 1
-0.347334093933617 0
0.324075668856536 1
0.129699815990069 1
0.151584831587657 1
0.15863773585777 1
0.311301454668412 1
0.25869230306065 1
0.142483987584915 1
-0.209666908281419 1
0.472616078794972 1
0.189855423490302 1
0.16663298064082 1
0.713172751467222 0
-0.0748890709351196 1
0.259977641681493 1
0.518673892554082 1
0.379799430994566 1
0.0247701060804572 1
-0.111169972671197 1
0.113758922753718 1
0.591861394934971 1
-0.189132739397647 1
0.231331865378426 1
0.334035199462299 1
0.415629231702687 1
0.434176361995987 1
0.528894945009633 1
0.187028512727454 1
-0.0327377219575663 1
0.0525946734116491 1
0.349473446407027 1
0.304515119898991 1
-0.0202716106802088 1
0.237395210506111 1
-0.0711968493131298 1
0.223012472850095 1
-0.167736042176877 1
0.463176011981717 1
0.135228404195986 1
0.265275595702668 1
0.209006172126983 1
0.0269678337007848 1
0.706718735823077 0
0.0322225476646766 1
-0.198039678460729 1
-0.324519666895233 0
0.346470373040268 1
-0.35247405126879 1
-0.0594167887950625 1
-0.177440261847651 1
0.374462301224851 1
0.396277540553052 1
0.266656710500019 1
0.321038213032207 1
0.394895467807975 1
0.592423339262622 1
0.0746793976609641 1
-0.00169396114050618 1
-0.0316840329042234 1
0.145764468455983 1
-0.0397567594204096 1
0.537698611693631 1
0.135848479643376 1
0.466371149222474 1
-0.205663035967355 1
0.558787427493576 1
0.36157741819579 1
-0.226282252423401 0
0.104700134090434 1
0.00432354458184525 1
0.275744818957191 1
0.322578441285133 1
0.271279590339906 1
0.561329370613073 1
0.465142967955816 1
0.329335311307048 1
0.0933072188858657 1
0.230731947699305 1
0.0519289915750365 1
-0.130845671421602 1
0.463282675247725 1
-0.226536364255198 0
0.320329886983826 1
0.228621206509806 1
0.0193180590884366 1
0.498312781554267 1
0.17730800274964 1
0.247676972905521 1
0.686908428513727 0
0.0618339890806662 1
0.383813115072068 1
-0.172261199633574 1
-0.0321545923821027 1
0.227074896094724 1
0.183553068524378 1
0.280928662171977 1
0.0668042320180677 1
0.416919269763201 1
-0.123564012808508 1
0.0526569342047806 1
0.0617768329849854 1
0.382218109168171 1
0.1410211422839 1
0.181374384336638 1
0.193108743718798 1
-0.124557590138581 1
0.299362894587464 1
0.00293489781897814 1
-0.13341207493096 1
0.432412722414099 1
0.23003450854994 1
-0.00635393164714651 1
-0.364359300761428 1
-0.0267526631243343 1
-0.130550561601092 1
0.554988876745561 1
-0.186518350066165 1
0.15346084110588 1
-0.0086237350911437 1
0.393130698172069 1
0.182995144901688 1
0.226925663318133 1
-0.0536482890567763 1
0.196554491877897 1
-0.320486782695113 1
0.177437173973459 1
0.204912763381583 1
0.481067309324009 1
0.528040588717359 1
0.201388848124988 1
0.285531161412032 1
0.240545674861993 1
0.276956846318211 1
0.220727623253915 1
-0.102382410904655 1
0.773360304870992 1
0.362398227657541 1
0.101530863268813 1
-0.00463797344020656 1
0.0352605325172524 1
0.496544335284957 1
0.129266129805855 1
0.518578203669206 1
0.603815430141474 1
0.0156549693496066 1
0.238785236773091 1
-0.146523306131962 1
-0.138657042026805 1
0.123540571429595 1
-0.271216569297011 1
0.358112170781807 1
0.399101984219409 1
-0.0525442012400456 1
0.23718475695722 1
0.822259532853119 1
0.318277510948877 1
-0.446843288062405 1
0.168755948538857 1
-0.20148098339353 1
0.325278937040968 1
0.183264952939412 1
0.369874533435374 1
0.236241700295531 1
0.43539955370595 1
-0.201914876459639 1
-0.152728821025951 1
0.172685017519545 1
0.593307630211722 1
0.416521871626303 1
0.625217023635446 1
0.267666759795003 1
0.474752968803325 1
0.215078686743525 1
0.2022447140502 1
0.484312211462489 1
0.204922739490199 1
0.553728283326806 1
0.517842123956056 1
-0.0532859924941728 1
0.374619666644538 1
-0.0461198870889046 1
0.262400561879923 1
-0.339449783581891 0
0.618517603266236 1
0.373697749660921 1
0.39854600876117 1
-0.00212058085278929 1
0.105501568936726 1
0.341111684752532 1
0.24605920471905 1
0.201507515393238 1
0.872552065139729 1
0.08830203262004 1
0.0155777107323565 1
-0.122992140655256 1
0.076146283919748 1
0.0942343755340198 1
1.07196326954017 0
0.121482408855771 1
0.0716468379380875 1
0.360486652248044 1
0.0388695991357371 1
0.135170759057262 1
0.306167427024533 1
0.212492211364586 1
-0.0149959858180775 1
0.231070586777989 1
0.499149036178671 1
0.546647534688884 1
-0.0165458393852163 1
0.225380427620158 1
0.00459955836014946 1
0.388892509800107 1
0.741042042914145 0
0.10147317684844 1
0.343807569538716 1
0.134128536159059 1
0.287948832284427 1
-0.321464856746793 1
0.360799597370158 1
0.273882943767293 1
0.486398353118512 1
0.185044047066633 1
0.25983777033369 1
-0.111901223136254 1
0.569453428749009 1
0.298298677430548 1
0.265216890387153 1
-0.207758926993251 1
0.314354487799368 1
0.252292376058773 1
0.186268676639486 1
0.00389775223337069 1
0.317415895555881 1
-0.0474216470087212 1
0.261464071110436 1
0.0575039492414181 1
0.749326719804561 0
-0.546816104509233 0
0.316581722586262 1
0.490235004910439 1
0.106311639030088 1
0.300551287786823 1
-0.0723865393479729 1
0.202869862015155 1
0.415331027896658 1
0.128990750385041 1
0.0335284308596022 1
-0.197116235203888 1
0.190362451845699 1
0.6463339489708 0
0.291069613285529 1
0.10779384130499 1
0.292360688260302 1
0.108625759259596 1
0.820118034335502 1
0.115787495835119 1
0.295718936583435 1
0.516612366900228 1
0.271667125606263 1
-0.0507697411196347 1
-0.0205716073435318 1
0.477992096238245 1
0.156440619571383 1
0.179210171761302 1
0.577064072376196 1
-0.108213414603196 1
0.371587042271388 1
-0.0773341073929639 1
-0.196107153175141 1
0.0260059299757351 1
0.0243711636456318 1
0.199252751732071 1
0.358218140929657 1
0.63020523657838 0
0.195682036105564 1
-0.220941138570816 1
-0.130612039858231 1
0.506371350406235 1
0.454029451710628 1
0.396960801307769 1
0.271093369156855 1
0.524486360726837 1
-0.0325296954353008 1
0.0396757460502539 1
0.431245090327057 1
-0.235746288570977 1
0.700603271982391 1
-0.113656080540597 1
0.34586896796001 1
0.435131247558964 1
0.0401569322552334 1
0.520094559389888 1
0.43463732846369 1
0.617562944877944 1
0.15941283428766 1
0.375971002893365 1
0.370249772024528 1
-0.405871673791678 0
0.119937698298847 1
0.32692782316696 1
0.105751203028014 1
-0.222379974613531 1
0.0345466614402684 1
0.394572397292574 1
0.437387683325852 1
0.162564108946364 1
0.287746364494067 1
-0.16382601749477 1
0.677278047281881 0
-0.319003960695099 1
0.289739843785443 1
0.350454883486171 1
0.282949898939035 1
0.424022927623055 1
-0.0852738212592168 1
-0.328284018097134 1
0.775923978430938 1
0.997062840228909 0
-0.049750970644922 1
0.323583903852311 1
0.678080684331547 0
0.0498208694317856 1
0.178839063285002 1
0.132867272168179 1
-0.19465710875671 1
0.343682689707159 1
0.256328360026222 1
0.260092763304053 1
-0.239819889796114 1
0.317815651204734 1
-0.146387865172163 1
-0.224862680971322 0
0.440472963859717 1
0.141905989472902 1
0.0809786284814328 1
0.345680834304761 1
0.326303588916445 1
0.215847318737156 1
0.0208115758292468 1
0.0457074401411148 1
0.372258607462652 1
0.428246774482542 1
-0.174533253498511 1
0.0168101997157804 1
-0.170251781392639 1
0.347558367865617 1
0.468036403992313 1
-0.327017651635672 1
0.386557309225404 1
0.413836908977412 1
0.683973546933945 1
0.40419791872066 1
0.125771474838799 1
0.407961683649514 1
0.323233714184826 1
0.170202481041826 1
0.408801281836563 1
0.00177899288205793 1
0.287848371086342 1
0.191263610941257 1
-0.00130987101445387 1
0.145560321961509 1
0.651738222332064 1
0.131882576445402 1
-0.339122146112858 0
-0.0615090550440106 1
0.474596144089091 1
0.109329527082309 1
0.149061236166543 1
0.191678213836475 1
0.293551567918397 1
0.267823974069026 1
0.315467705203706 1
0.209852013667844 1
0.935911791334164 0
0.228995600292414 1
0.559265355771715 1
0.38226160684284 1
0.0749314258648405 1
0.0417917650151946 1
0.138225493172414 1
0.335076843165232 1
-0.442854668743277 0
0.548399231956298 1
-0.0425016331750565 1
0.409380623991827 1
-0.221396885255276 0
-0.10711587695325 1
0.413033120413796 1
0.375430769625924 1
0.0231176800400817 1
-0.152437899923774 1
0.717136276705634 0
-0.0711000757386841 1
0.0498515705652177 1
0.179869828954861 1
-0.350529889349071 0
0.0115661289547198 1
0.894580232599345 0
0.16736417295468 1
0.502893265646333 1
0.381683962782332 1
0.0436023863390007 1
0.208163855936303 1
-0.022157366231784 1
0.46172772142068 1
0.401088357874544 1
-0.373801487513168 1
0.0553985923539333 1
0.362453524596267 1
0.278064969623638 1
0.394497164635799 1
0.392284498150885 1
0.265705706019281 1
0.328389752547141 1
0.157681178375278 1
-0.275147451375004 1
0.28898562578681 1
-0.10752301694352 1
-0.0135350060931034 1
0.162838588669582 1
-0.203309877500916 1
0.192406053548771 1
0.759729957588981 1
-0.121005436581156 1
0.469406499370755 1
0.360803358777044 1
0.024412513465348 1
-0.0290500532934182 1
-0.0196312008440617 1
0.1964737280188 1
0.364696997845452 1
-0.142978019558345 1
0.0103407864423208 1
0.524217672418541 1
0.23329371773288 1
0.325537004199452 1
-0.143839844247738 1
0.292321563387611 1
0.313362169137991 1
0.0119256500891029 1
0.241304472799408 1
0.160818486204014 1
0.451652993625299 1
0.396053587046451 1
0.0793366552557021 1
0.162336630702079 1
0.164951345986372 1
0.197747010404153 1
0.15779595938069 1
0.354125313201609 1
0.029684593440127 1
0.457282859958555 1
0.297021128794195 1
0.160046793863799 1
0.326463598806869 1
0.132373611060883 1
-0.25127283535604 1
0.66671779461186 1
0.133546904819325 1
0.393236405252162 1
-0.0798208589728539 1
-0.0440908332412805 1
0.464535989313167 1
0.325717909639587 1
-0.12842033635588 1
0.373358551651727 1
0.242565889647858 1
0.253030552790055 1
-0.0854753121437349 1
0.380217894077346 1
0.193800028061864 1
0.406544935591559 1
-0.024909134797634 1
0.654906854217958 1
0.494325485417398 1
0.585652507678395 1
0.182765506626785 1
0.315795049741458 1
-0.231857329782086 1
-0.0246911889128641 1
0.00480798990192399 1
-0.199490184356004 1
-0.0540124799791671 1
0.652514185004785 1
-0.198066635128632 1
0.430917145235018 1
0.333600959444259 1
0.409693720474736 1
0.475773576760951 1
0.0326360901368047 1
0.285941449697952 1
0.260916627218513 1
-0.145103834435321 1
-0.0318945443870824 1
0.231889509709087 1
0.236864229309285 1
0.239464593301865 1
-0.127578860680331 1
0.387998846262566 1
0.233674542874837 1
-0.0525888939798605 1
0.382324615469532 1
0.157513736833934 1
0.410557200076975 1
0.412020478729469 1
0.173037015372141 1
0.472007681049977 1
-0.148923171013306 1
0.16335744947113 1
-0.0119741456378721 1
-0.0319599065842487 1
0.38966431704221 1
0.699226214028786 0
0.434254038201408 1
0.853893320152051 0
0.137458853742041 1
0.203424066494544 1
0.310840253098545 1
0.321203887090231 1
0.373146196870703 1
0.389205026799132 1
0.0246996592169117 1
-0.0599449874734534 1
-0.052400965893572 1
0.349982529537868 1
0.332298598098414 1
0.0205074069399084 1
0.354623722494435 1
0.00764781028249105 1
0.57933786357814 1
0.248125058168571 1
0.296206635107382 1
0.453898964084383 1
0.301015374708958 1
0.486392908391508 1
0.772129281668159 1
0.125074463074173 1
0.116182945963013 1
0.508719396056794 1
0.0516341900634357 1
0.394255965644708 1
0.233001082924351 1
0.0533587968863785 1
0.506182251212341 1
0.302760155007178 1
0.461056448063193 1
0.399348155616502 1
0.745370385412198 1
0.0204632833578256 1
0.191511263830935 1
-0.0607200285939796 1
0.0986503110576109 1
0.216643598883132 1
0.405935594116459 1
-0.193352310135148 1
0.139243892367528 1
-0.0511592346373632 1
0.196782552534778 1
0.0637519664500732 1
0.429950934165824 1
0.0249942779636801 1
0.311390830488982 1
0.164264471185548 1
0.417072934854292 1
0.220064923112345 1
0.14780724635664 1
0.186541084591319 1
0.0363007721363409 1
-0.185072858349014 1
-0.0994687992125018 1
0.0916495734589276 1
0.0696666287285912 1
-0.145821757622062 1
0.14400414075126 1
0.527677200606881 1
0.427987817137354 1
0.286375294125915 1
0.415603164326938 1
0.48307370019719 1
0.288520667061744 1
0.224399687446974 1
0.517913460263539 1
0.848594595528819 0
0.49636759124936 1
0.792129086856135 1
0.991372273447678 0
0.016846548598624 1
0.289257127252029 1
-0.00806287506267583 1
0.703416965154486 0
0.00543307948663871 1
-0.0997533981320298 1
0.18453842322934 1
0.0129020057733918 1
-0.00358411693804184 1
0.600375882037827 1
0.542170194942768 1
0.09967454059146 1
0.431680187470964 1
0.154674814590299 1
0.123178312878039 1
-0.0747006785891856 1
-0.0605060793083112 1
-0.0476954700774278 1
0.397946528313895 1
0.513280575668996 1
-0.156967256231288 1
0.59205785109737 1
0.0837700682460448 1
-0.0258267767147542 1
0.164415434328909 1
0.593828392708963 1
0.41104275427565 1
0.0946949365940882 1
0.309865869247178 1
0.288729608310894 1
0.190234184996586 1
0.243482321352418 1
0.509620210349509 1
0.491446976871672 1
0.229659118168099 1
0.177467153582088 1
0.475877034795659 1
0.120589065467625 1
-0.192121909655131 1
0.220725569841492 1
0.177832331730984 1
0.558689405008889 1
0.209257677702656 1
0.192120730254708 1
0.086699220094336 1
-0.0242889621431261 1
0.013593278215772 1
0.234492245929182 1
0.245342961469122 1
0.386538073362135 1
0.523081035931558 1
0.377557132441627 1
0.498561453117175 1
0.0595484576375807 1
0.165945469717263 1
-0.110331995732419 1
0.378406203507096 1
0.615749694978626 1
-0.229397881354883 1
0.194890375520236 1
0.378590002706814 1
0.0277627428668354 1
-0.00975428091002405 1
0.584688529981173 1
0.356076257646703 1
-0.0294563672318333 1
-0.262267148737921 0
0.211487152047934 1
0.719327592753522 0
0.0421490727671712 1
-0.242544160626326 1
0.300782946265737 1
0.210772337924467 1
-0.127504473100393 1
0.278643110925672 1
0.566380223222103 1
0.346072768203806 1
0.301984225847453 1
-0.276610092359561 1
0.183548842510831 1
0.133825888560908 1
0.116356361251502 1
-0.026989471584951 1
0.540448087866032 1
0.01597505175369 1
0.576630006716498 1
0.0519170361421386 1
-0.237986387899798 0
0.0966636850716052 1
-0.35879231771435 0
0.679441345395324 1
0.504304914319962 1
0.0569927680420116 1
0.0999864009604399 1
-0.189396288838151 1
0.235115585172005 1
0.565039727679586 1
0.388550383429494 1
0.703799375947911 0
0.317550930467425 1
-0.339004885677278 0
0.0306667693905438 1
0.0461918974674433 1
0.106864998524573 1
0.462414403261887 1
0.121565484591036 1
-0.671963860616698 0
-0.182019792460204 1
0.119137897402696 1
0.245470548714718 1
0.30894060648796 1
0.356807556813674 1
0.36992356993143 1
0.366855627227383 1
0.164941918708642 1
0.7785259709326 1
-0.399996019440766 0
-0.368570324682547 1
0.0106894936514434 1
0.075362753423572 1
0.0138845081842194 1
-0.0246182583275854 1
0.0336109122809926 1
0.15263022955654 1
0.127433622566006 1
0.184898016911554 1
0.477807833501758 1
0.383093239272216 1
0.168691253948876 1
0.518885861512518 1
0.225775853332425 1
-0.152962096174043 1
0.137799087096065 1
-0.323926582844422 1
-0.275362912143672 0
-0.167721752584237 1
-0.362210299552967 1
-0.243054029313561 1
0.151676215057527 1
-0.316860032058403 0
0.485811660229658 1
-0.0320567197255017 1
0.323831495653401 1
0.105399944077109 1
0.579804154858817 1
-0.119017844849986 1
0.0318896478591706 1
0.15981576365494 1
-0.0782219948996189 1
0.250642197046786 1
0.353305688520033 1
0.041335669531821 1
-0.0539185827806984 1
0.153938839401332 1
0.420002889200292 1
0.430329940900063 1
0.287386811228272 1
0.346752957928303 1
0.356139778494185 1
0.643249326895094 1
0.513074553030502 1
0.492877530775399 1
0.191062521437371 1
0.0723626937160435 1
0.151694570408982 1
0.115600736037315 1
0.302638646216226 1
0.321654539420292 1
0.362474551821911 1
0.333374385769946 1
0.205069697220212 1
0.122682743418138 1
0.371564430919229 1
0.224501100801379 1
-0.227474998132187 1
0.197018123786868 1
0.0570984110107698 1
-0.153721288042677 1
0.0114693379337649 1
-0.0150570584879409 1
0.0343564695309823 1
-0.0962483156700917 1
0.136474410517498 1
0.0463666107269988 1
0.0251611789073808 1
0.464195960942464 1
0.622540362130759 0
-0.176143937365439 1
0.219144448192178 1
0.183950650891895 1
-0.0266861622639106 1
0.0250652002475754 1
0.435501966975124 1
0.228639595842731 1
-0.0521904861938834 1
0.378655561582377 1
0.326945315278395 1
0.265802314541976 1
-0.10499007628819 1
-0.0603886302661976 1
0.285424881806497 1
0.408223474485369 1
-0.193886981550509 1
0.152608033655955 1
-0.0130375843690653 1
0.617220657271665 1
0.140460960726027 1
0.218004837917414 1
0.260446229360886 1
0.730241357124308 0
0.0896002286244287 1
-0.0521193197681005 1
0.126323280679376 1
0.474880058154795 1
-0.0459566920143095 1
-0.479613565807799 0
0.333035053580266 1
0.0169875598667875 1
0.394889770825266 1
0.255808210122891 1
0.815159054210842 0
0.179470649152856 1
-0.252297621519941 1
0.325451673962869 1
-0.506446726857619 0
-0.256885435190214 0
0.173538697858396 1
0.238186675326764 1
0.23010654522956 1
0.398389915076437 1
0.127994816286716 1
0.132679535554792 1
0.484793303569428 1
0.237546679282525 1
0.590447374229369 1
-0.0704237077828003 1
0.158177628964927 1
0.556862514367594 1
0.387971971212856 1
0.418680709843514 1
-0.00204194828987481 1
0.280486251526429 1
0.403179236955968 1
0.679744004472788 0
0.0720642914638093 1
0.389216759321389 1
0.734349555942553 0
0.326219465510536 1
0.30942558314499 1
0.456761715446478 1
0.12645789885915 1
-0.0938297947382161 1
0.197335838699065 1
0.484078521236137 1
0.807494031674518 0
0.209854179972947 1
0.132200326530093 1
0.224201276001604 1
0.175949860141185 1
0.406124660767312 1
0.016505636006038 1
0.0858123277070367 1
0.44429379415414 1
0.607711739887728 1
0.464434898453893 1
0.500789828522646 1
-0.259982438586814 1
0.363456700131137 1
0.445055238132805 1
0.337828663303689 1
0.23301898790393 1
0.480373374985561 1
0.804725534468403 0
0.373558177213875 1
0.307894742116903 1
-0.0410169506914653 1
-0.478713869893579 0
0.250930657621549 1
0.252666947377743 1
0.201634388774328 1
-0.0599333444828848 1
-0.0850022122121534 1
0.279660777864691 1
-0.30275119003531 1
0.299375510357106 1
0.0265049632366948 1
0.210142238340833 1
-0.064425547760603 1
0.499458299648162 1
0.411095395678103 1
-0.0433146037176815 1
0.574815145622367 1
0.472674145409061 1
0.52762999432909 1
-0.218643802100566 1
0.448773766141157 1
-0.0711595251926548 1
0.564316990710359 1
-0.0856565306015695 1
0.536094439226825 1
0.0464927253862924 1
-0.388638575623365 0
0.134554040273062 1
0.38263018714754 1
0.194030033251806 1
0.639599611896528 1
0.807391131030386 0
0.223102569457425 1
0.186834076322498 1
0.853376576392388 0
0.468716374557917 1
0.251464772505377 1
0.14681273818532 1
0.372232204543882 1
0.395803929863994 1
0.188014341000168 1
0.277312622595366 1
0.113783840225932 1
-0.262228760854372 0
0.143812992919601 1
0.312889450644498 1
-0.197218666348231 1
-0.155238294558561 1
0.721118513015069 1
0.245632648500543 1
0.073848347236991 1
0.0419395925043089 1
-0.106499844070938 1
0.653107242234901 0
0.428318333533417 1
-0.131086110025017 1
0.508729374019112 1
-0.0850828962038213 1
0.397435404710712 1
0.328956088547948 1
0.496626297545723 1
0.551761523464666 1
0.383443809081305 1
-0.378285637169848 0
0.357657701035318 1
0.627505794442903 1
0.00848281226132881 1
0.581953742755409 1
0.504557624385535 1
0.367843768910894 1
0.523691278991387 1
0.602706755169355 1
0.382170995628766 1
0.171019873557687 1
0.117841899773395 1
0.201047954734337 1
0.21742546723323 1
-0.169528712764108 1
0.0881066225118571 1
-0.220891959950581 1
-0.129611896804635 1
-0.057686651225705 1
0.255603703536173 1
0.208211025579142 1
-0.0375611365697222 1
-0.212542854118328 1
0.478772525564817 1
0.336201363833262 1
-0.0114744910379219 1
0.012178193710263 1
0.19937266594899 1
0.14647612631026 1
0.616134226365907 1
0.00160665383248087 1
0.423290144215761 1
0.558546393438474 1
0.00823237578586683 1
0.318657136368048 1
0.134369222103621 1
-0.0227032320131899 1
0.252297180402693 1
0.17787981324029 1
0.291486166772725 1
0.314286923907073 1
0.369757276594579 1
0.37626044227261 1
0.261002723193454 1
0.0829240651908788 1
-0.346213614528058 0
0.100616231217166 1
0.1675578321467 1
0.0274066123538134 1
-0.0988329025106936 1
0.304573349027615 1
0.175482299117195 1
0.010993502172921 1
-0.0558871970029938 1
0.195366407303047 1
0.980250718934809 0
0.589925083164136 1
0.222410754740186 1
0.134005149059344 1
0.246571767653201 1
0.153864203041168 1
-0.0147988229201775 1
0.520596035223894 1
0.0340421170157547 1
-0.0588713586777905 1
3.89075422529486e-05 1
0.0233469178431698 1
0.527922542442568 1
0.241192433848895 1
0.139521684088605 1
0.401274852601547 1
0.0152530206930758 1
0.426253660893089 1
0.150650843503639 1
0.465412861691978 1
0.446225965291661 1
-0.169218230706388 1
0.271684400040301 1
-0.182761980243099 1
-0.0681423648555258 1
0.04668250686817 1
-0.0360997988407567 1
-0.0896979642609072 1
0.567451846575239 1
0.106175734783973 1
0.478198625349808 1
0.627242842411722 0
0.146222685527239 1
0.00252064241576564 1
-0.0757493943053115 1
0.512799531974635 1
0.225286755103135 1
0.671768062517629 1
0.424515475493452 1
0.0909595658168981 1
-0.201394860858671 1
-0.00904079192602671 1
-0.101247942924446 1
0.308195300806839 1
0.0454101235377543 1
0.259343714563532 1
0.4622852566294 1
0.271347117643134 1
-0.177189021608101 1
-0.286068889092355 1
0.0886718552103175 1
-0.0263339690002578 1
0.381946006336607 1
0.42904557765078 1
0.353584800058886 1
0.229661061791151 1
0.0174082963675466 1
0.135583884859322 1
0.590301152638633 1
0.425142568977809 1
0.515083003359891 1
0.169316472394341 1
-0.252886165987707 0
0.00218284268613479 1
0.00937320143992944 1
0.256382561543638 1
0.524341813504105 1
0.523854149668228 1
0.381431904974827 1
0.275956977049954 1
0.108151265852832 1
-0.0270816686987421 1
0.348391037743228 1
-0.148076941869201 1
0.489239944058997 1
0.270753145124434 1
0.224073167547416 1
0.281408463129057 1
0.17774989418599 1
0.3474034876424 1
0.433314520564812 1
-0.0469290893641431 1
0.422766072716906 1
-0.117024894471369 1
0.379834953956735 1
0.0928336150618247 1
0.262887974771045 1
0.068871697942302 1
0.141930930934576 1
-0.299902538419932 1
0.0780839966560777 1
0.292389110880391 1
-0.109026957973565 1
0.0999108477068516 1
0.0477763804742794 1
0.465231970740963 1
-0.308704739888449 1
0.217337244842373 1
0.277845017073142 1
0.436233803144999 1
0.131415569679626 1
0.351667534713135 1
0.270470411744477 1
0.117029018687168 1
-0.0859588064069094 1
0.0585667439364696 1
0.425508083803565 1
-0.192254485945524 1
0.283558132268853 1
0.402322574414945 1
-0.375974662238046 0
0.359044251171561 1
0.0772588209855377 1
0.299324040299208 1
0.00937228045863266 1
0.276394408481455 1
0.208459914135945 1
0.656139379094134 1
-0.00717671210526583 1
-0.253984884976615 1
0.260292599815925 1
0.124991672250414 1
0.0758452868547067 1
0.144249987075866 1
0.559200293433688 1
-0.0432671719345109 1
0.715547938097618 0
-0.250014211425616 1
-0.501687851109503 0
0.0214388842078297 1
0.572592916932232 1
0.51259690600158 1
0.0914893733857964 1
-0.244260038895044 1
-0.19157787553592 1
-0.0104545583372496 1
0.400058346731017 1
0.341317043974606 1
0.183572391106552 1
0.312798410454972 1
0.0448079249208759 1
0.597011470217953 1
0.664013709886211 1
0.150860908682679 1
0.0522258800380075 1
0.00832029961430733 1
0.185361476916584 1
-0.00520456413798794 1
-0.36967357338424 0
-0.522538021263924 0
0.370912543063357 1
0.36366171718657 1
-0.00757121564752566 1
0.265127269349259 1
0.182809523850736 1
0.014971821099102 1
0.0241471650507887 1
-0.316310682582931 1
0.417565385448759 1
0.0851508665311045 1
0.291772747753158 1
0.104287946682824 1
0.502486163134432 1
0.0372183892818737 1
0.000417766718991436 1
0.131120106414683 1
0.398394962414709 1
0.59377607910803 1
0.449637352773704 1
0.442471638515174 1
0.457393377089458 1
0.180237871980208 1
0.190256359229138 1
0.318412225840667 1
0.017537619596252 1
0.281372323636182 1
0.337257289491529 1
-0.424740574878748 1
0.134814059586192 1
0.153619197106925 1
0.248754927254762 1
-0.0716716915061802 1
0.595493470524677 1
0.0655885858052161 1
0.58227069572755 1
0.0456388657605366 1
0.345709265202852 1
0.225300041888378 1
0.287934515961359 1
0.295634730718921 1
-0.0913491215017931 1
0.0689244731081051 1
-0.167725025048555 1
-0.116555013199573 1
0.387373917850038 1
0.321259766748924 1
0.197128781076735 1
0.388207617161379 1
0.579089446587841 1
0.123699639042527 1
0.539576045887312 1
-0.00336462371528647 1
0.229963389705042 1
0.419638966855446 1
0.340269140720134 1
0.940202998030113 0
-0.0258663920162909 1
0.120981570104952 1
0.166445125017532 1
0.0683361490299816 1
0.217173178432001 1
0.181271007794143 1
0.289848512702692 1
0.332061594789212 1
0.239871967303246 1
0.415650272325714 1
0.238637471724703 1
-0.221766105155678 0
0.0821758019937859 1
0.178932162373391 1
-0.626264458148831 0
-0.276549505882083 0
0.569880585261626 1
0.442034384457295 1
0.00299085529258619 1
-0.320595620417521 0
0.328142973033561 1
0.211835992326919 1
0.403680349370389 1
0.445216467552637 1
-0.301320538059587 0
-0.183529253451803 1
0.171752288104653 1
0.236582385805018 1
0.493109945548273 1
0.111698806075457 1
0.287924184066458 1
0.0342246718555048 1
0.126580275892233 1
0.201678844813057 1
-0.00917063739122684 1
0.548201660013609 1
0.573122176218828 1
0.0430778504493703 1
-0.0085912787491181 1
-0.189828437288172 1
-0.0385730297299655 1
0.232487982081518 1
0.200891109204058 1
0.496672803279617 1
0.0178729972820441 1
0.343011077266489 1
0.623603046978916 0
-0.240951012794097 1
-0.139073244766205 1
0.828737280407811 0
-0.0251649465031408 1
0.462973505969036 1
0.466417003326106 1
0.187259391354999 1
0.244848381104061 1
0.227264864930717 1
0.0834181642167372 1
0.368195468957805 1
0.16309570971541 1
0.148538548552896 1
0.341572380425965 1
0.280634343685003 1
0.124203069825317 1
0.280328760806949 1
-0.0529325352060112 1
-0.108013313417235 1
-0.164570498155672 1
0.289257581528538 1
0.249844723926066 1
0.0578272464150399 1
-0.0467737564101062 1
-0.235484189533634 1
0.31282297339865 1
0.164426940417383 1
0.663442265813511 0
0.254861134137087 1
0.0839341373149413 1
0.457316709482841 1
0.100877681018168 1
0.31455383903402 1
0.0381974538910287 1
0.261037452931558 1
0.36082490841301 1
-0.00312764446867496 1
-0.353849566960796 0
0.129762135888493 1
0.0108991269167777 1
0.311823802824409 1
0.0241887786033256 1
0.212529275942888 1
0.334820168570722 1
-0.0837632944815599 1
-0.23684837353067 0
0.149520695220113 1
0.070848662136768 1
0.26809188191885 1
0.393547250521406 1
0.483105118380232 1
0.598023000410353 1
0.107169518597883 1
-0.304953651955527 0
0.21330390934688 1
0.00870442715316012 1
0.249609278018696 1
0.100077365943701 1
0.185046203159976 1
-0.306876925397806 0
0.406703574516687 1
0.203831175341811 1
0.451385853167573 1
0.456383592244245 1
0.325289658043707 1
0.581821976868375 1
0.240109254413323 1
0.309873150328534 1
0.0408013759938113 1
0.391336861841941 1
0.385124270647458 1
0.477931373288536 1
0.341461625432227 1
0.307698645679953 1
0.0961296508879994 1
-0.141660233861759 1
-0.0183257690284667 1
0.498381110326692 1
-0.271284106627622 1
0.105583879884358 1
0.268523730260613 1
0.0682524496315417 1
0.241755869949965 1
0.0555245902739397 1
-0.289201954107009 0
0.616502656700713 1
0.405349549174244 1
0.422643350501658 1
-0.0348710722394751 1
0.154119720418502 1
0.266846821625197 1
0.196101059261595 1
0.32143896342706 1
0.0414766625125161 1
0.260709154113496 1
0.118149577425819 1
-0.142833578771295 1
0.726262974463201 0
0.338011098687227 1
0.077820956537716 1
-0.0253753318825468 1
0.58603480811228 1
0.163958688070499 1
0.240144391525245 1
0.163002280303605 1
0.469662306316504 1
0.319205242530187 1
0.00505209849758693 1
0.324790207083614 1
0.00434507230958521 1
0.185348829178621 1
-0.137524108208333 1
0.389387093560774 1
0.128111372193267 1
0.465734691326303 1
0.436884144579512 1
0.206061135605822 1
0.0769737269413865 1
0.611282085583082 1
0.822972237899276 0
0.115048892647006 1
0.445716044350474 1
0.104893747013589 1
0.238676097847214 1
0.136849208385942 1
0.00255498230670971 1
0.0566821897602809 1
0.279219691878794 1
-0.0794079695529004 1
0.358205279772668 1
-0.0937764959038496 1
-0.317602451535156 1
-0.148304078433827 1
-0.112979340802239 1
-0.0273532736397679 1
-0.604284251339793 0
0.37262893611698 1
0.577590684267672 1
0.141223273648044 1
0.382531387450382 1
0.0731866930191086 1
0.0363443733717368 1
0.702373892601088 1
0.261026805869165 1
0.477351227998374 1
-0.14372697123641 1
0.412132141264285 1
0.471850393602319 1
0.424076287313898 1
0.555794259012195 1
0.424548203122361 1
-0.129905100499824 1
0.208165671370043 1
0.62405495257994 0
0.0535971229277187 1
0.12626402112463 1
0.547943620272186 1
-0.0932537816290432 1
0.344691289429349 1
0.405581962378617 1
0.174163390017159 1
0.337908393966749 1
0.467987298891316 1
0.109905942632792 1
0.231204373319641 1
0.120397683647517 1
0.205970874898501 1
0.130243302247395 1
0.464594376267654 1
0.2271331867212 1
0.198231701918409 1
0.0333053367656452 1
0.195336482450821 1
-0.180581343238635 1
0.119118185502101 1
0.673337730072156 1
0.0628361021500126 1
0.433978838163679 1
-0.31951259908167 0
0.648679573666882 1
0.319325846993141 1
0.307851569293043 1
-0.0559399145709147 1
0.195016158925973 1
0.478170236384905 1
-0.310412794162531 0
0.124455844571179 1
0.317489526570346 1
0.35978249300622 1
0.133707423605362 1
-0.0947393175759431 1
-0.0374677838618963 1
0.0168968758801814 1
-0.10377896180796 1
0.346513004503274 1
0.507368483269291 1
0.207833899711928 1
0.170032142954129 1
0.0704618708802086 1
-0.114111185015712 1
0.047734416527651 1
0.325178911011177 1
0.195684888821546 1
-0.315216095743778 1
0.0379515320306233 1
0.129023318995781 1
0.348939517304606 1
-0.077717469522122 1
0.122869660227888 1
-0.154147025602645 1
0.0642036305876453 1
-0.108863889781965 1
-0.0164927029561235 1
0.258052542342572 1
0.186604246807636 1
0.256943222519103 1
0.113972896593119 1
-0.376111824902885 1
0.4125815880305 1
0.411477377281187 1
0.0359516955558519 1
0.566504543066285 1
0.354806948062381 1
0.0595839362557153 1
-0.237279802075577 1
0.946381110854478 0
0.000739187608352287 1
0.368799787762504 1
0.463444189063227 1
-0.00142485579281287 1
-0.274217893864842 0
-0.178570533202143 1
0.0878163150348035 1
0.851283489683785 0
-0.0265709625301523 1
0.0130833194994212 1
-0.0465355565738365 1
-0.0450434512030755 1
0.0792996202616189 1
0.138226395811551 1
0.00650235746149003 1
0.100007999552589 1
-0.0248130854575251 1
0.519350303330378 1
-0.156168599057986 1
0.506723811904629 1
0.439402380582562 1
0.358503598287379 1
0.30527783112645 1
0.559801409570224 1
-0.68039324614781 0
0.341319384973952 1
0.379042201062613 1
0.0608461002417746 1
0.167593795390888 1
0.164719576727494 1
0.278511718251161 1
0.235286119858148 1
-0.0102071141327677 1
0.21912245588856 1
0.104824751683877 1
-0.269192646898341 1
0.0706462530940568 1
0.261544888242569 1
0.0922110518180833 1
0.0757937035203247 1
0.291212261822561 1
0.377986690835438 1
0.343154919849168 1
0.289104137254417 1
-0.10304057231115 1
-0.130285681639832 1
-0.229698174837938 1
0.2168380492424 1
0.489868644944146 1
0.615422093532704 1
0.131582319671552 1
0.477555146196326 1
0.0683929564568222 1
0.18025199906914 1
0.114325893235127 1
0.270742520806419 1
0.255577467205336 1
0.601524090340622 1
0.376858285143539 1
-0.403217810180567 0
0.131879125160416 1
0.192327565860669 1
-0.0252097898920882 1
0.174182336054595 1
0.0287204040276594 1
0.18146126159079 1
0.410761810584831 1
-0.301349214892961 1
-0.15539109583494 1
0.0908386720463094 1
0.0763537792898046 1
0.273722983280781 1
0.524694462787526 1
0.634248764807927 1
0.240516460850954 1
0.116932102391903 1
0.551990979548597 1
0.600575713834292 1
0.617460103664202 0
0.0390780790074956 1
0.300698357063719 1
0.720314310115324 1
-0.228237002728907 1
0.653781217207703 1
-0.0386738238836014 1
0.0811227742648855 1
-0.0106590138848414 1
-0.216149584780854 1
-0.206560994313325 1
0.232020921214152 1
0.0989054163119867 1
0.111165412787613 1
0.320382519257411 1
-0.277913266695179 0
0.34651429817592 1
0.488200745179473 1
-0.0618419162937497 1
0.299299384331826 1
0.056547069695702 1
0.214353363190644 1
0.206751753155659 1
-0.254232297665175 1
-0.032922209748632 1
0.110783857013803 1
0.30591767651745 1
-0.0760618225473043 1
-0.0452493247151238 1
0.744766530700493 0
0.318842017286551 1
-0.0294438928388367 1
0.138279760553595 1
0.34044871220032 1
0.677845221015805 0
-0.103487654708755 1
0.0685050715937207 1
-0.157357430748875 1
0.230413885463702 1
-0.167793751514974 1
0.504905395300731 1
0.56395501694756 1
0.237462153501597 1
0.548340922170753 1
0.174884706475085 1
0.0937275546692517 1
0.638478615591587 1
-0.239719654584527 0
0.0734077175197493 1
0.695406733287361 1
-0.00647491615222781 1
0.291259021464199 1
0.209035211680157 1
-0.201390264059616 1
0.127052224366402 1
0.274405605320712 1
0.266024329084187 1
-0.0753441704641703 1
-0.176685675194321 1
0.247653930971641 1
0.144324993688346 1
0.310774741935065 1
-0.107403319722391 1
0.673302531025627 1
0.498400757701269 1
-0.0803513787584928 1
0.438191704207208 1
0.0930992873718294 1
0.589684890480579 1
0.381092298010053 1
0.0892344415779402 1
0.209112217836258 1
0.348614864370244 1
-0.0465647053300372 1
0.682284467573066 0
0.0146218819313278 1
0.176777390464669 1
0.0637824669953065 1
-0.232236828521172 1
0.633605377853168 0
0.382631761058852 1
0.726258452867988 0
0.310426753457084 1
-0.027040486215362 1
0.373789763820742 1
0.330728146829632 1
0.0603109396325804 1
0.134766251760728 1
-0.0374708543501428 1
0.222220750076206 1
0.0948171650989886 1
0.570051346482328 1
0.276707836194748 1
0.0396932471422011 1
0.120950819744249 1
-0.0200748728031119 1
0.225277080071644 1
-0.268593062930975 1
-0.19385600409442 1
-0.042033000915727 1
0.711371376224009 1
0.178138213870353 1
0.604019693799603 1
-0.254699152473261 1
0.34288149401893 1
0.412591975741848 1
0.453585191200239 1
-0.0398504964273313 1
0.58314823010739 1
0.162738225159667 1
0.184417268401618 1
0.241191892663364 1
0.406288419582053 1
-0.219135310360557 1
0.0320381074710543 1
0.527465714844738 1
-0.24234018708605 0
0.432183239313284 1
0.219420479825798 1
0.479018636830612 1
0.00935437763682936 1
0.234208551249749 1
0.120919878450902 1
0.707845428010172 0
-0.0578558923886473 1
-0.142743239462781 1
0.801892555393331 0
0.303956759641749 1
0.160113722939915 1
0.491715350021776 1
0.0491272903377062 1
0.723188248890142 0
0.102610679980985 1
-0.355057916769906 1
0.103182881804975 1
-0.0268309128513896 1
0.138132637152727 1
0.11373454653913 1
0.197759284586931 1
0.451913726117901 1
0.26922884487694 1
0.502825247942292 1
0.0317584712766823 1
0.0142761021069782 1
-0.1098520447688 1
0.262928214997505 1
0.266769812469165 1
0.480014409624447 1
-0.127579860622283 1
0.0868719885106863 1
-0.31316220535943 0
0.457442417141029 1
0.258483044783536 1
-0.058430958856244 1
0.111817056036353 1
0.274514646732008 1
0.0482197665269646 1
0.144483276918003 1
0.299364054019347 1
0.239076526102822 1
0.498992874351363 1
-0.172028990546842 1
0.258377420314424 1
0.27283529823051 1
0.3594824427249 1
0.28078089185145 1
-0.107008858126369 1
-0.37116907940606 0
0.129414722880773 1
0.312033782656721 1
0.0274008951391421 1
0.0762367779772814 1
0.0823993417304768 1
-0.128460907532709 1
0.425968139317259 1
0.251897659029166 1
0.0984527187858907 1
0.323809589123096 1
0.375278694904134 1
-0.0903348619276451 1
-0.124183326607566 1
0.0157302195769187 1
0.433833933921929 1
0.427990815416598 1
0.126960118816303 1
0.204474227560153 1
0.0827157521786785 1
0.487213648099029 1
-0.220913707562763 1
0.0566127381890068 1
0.207846254850761 1
0.44554625079428 1
-0.00345424061963177 1
-0.0877775537525008 1
0.192466966552789 1
0.569991632337939 1
0.432288700991618 1
0.123028147678906 1
0.00725162937376272 1
0.666165022763202 0
0.352325414371797 1
0.183800105163175 1
0.283275203140917 1
0.609986401534309 1
0.0315821340222717 1
0.224303486807235 1
0.267056287374569 1
0.0997671490411836 1
0.198212934207449 1
0.394760253317079 1
0.131357780655409 1
0.481050707119365 1
0.549245597361639 1
0.170576703392216 1
0.366431615107096 1
0.00997762186048744 1
-0.0226507410439026 1
0.582864080394673 1
-0.0544208070304021 1
-0.0546789760403441 1
0.0692416987035573 1
0.262444953756301 1
0.135936419246662 1
0.453148259250279 1
0.258340891524861 1
0.0846846430216179 1
0.269175074533317 1
0.28112746391761 1
0.101012022476425 1
-0.34531703730739 0
0.502647965040818 1
0.0961565126639257 1
0.175674189298821 1
0.155440220478251 1
0.221903625076426 1
0.0203949494349978 1
0.440692953648024 1
0.0132694482337782 1
0.437212084795434 1
0.240482096375407 1
-0.319799638303498 1
0.363605207050638 1
0.594085610624979 1
-0.230525345998408 1
0.422980025426729 1
0.49116477875482 1
0.041714589328677 1
0.281423328337482 1
0.43696241138155 1
-0.112473781579218 1
0.348203480628666 1
0.208959961168449 1
0.168312166345631 1
0.12432079771697 1
0.442321732809757 1
0.202067593551368 1
0.333938518632514 1
0.146714865180566 1
0.43215187358509 1
0.324433919353552 1
0.44615483963132 1
-0.214079517255928 1
0.492732736212573 1
0.207863747779998 1
0.616386099367665 1
0.212989405303782 1
0.323965863662276 1
-0.0329219512280303 1
0.160540528163972 1
0.215184050248041 1
0.158448690789674 1
0.306111207155919 1
-0.518228266714547 0
0.378818944617126 1
-0.255705950694464 1
-0.0492592918164368 1
0.49357803479829 1
-0.169061524348273 1
-0.0643896476456723 1
0.0240340409772302 1
0.0788099474461137 1
0.139593665010574 1
0.570122615791126 1
0.770078511155496 0
0.0912606057161411 1
0.271518573006102 1
-0.149517003650652 1
0.553061889488926 1
0.60043136425258 1
0.045365193764378 1
-0.0540533773526382 1
0.400239870752339 1
-0.0249977551250427 1
0.326841198326666 1
0.0448540674965438 1
0.0723687024746895 1
0.452866759338414 1
0.741005983841537 0
0.446586236598808 1
0.315354930535392 1
0.271802927641355 1
-0.10543162783589 1
0.0769071894795497 1
0.287616532639849 1
0.187663658365726 1
0.606218914810879 1
0.393313206527701 1
0.263918983143775 1
0.190593184630173 1
0.170166854112063 1
0.335344135940734 1
0.321097543254776 1
0.333106783561114 1
0.224034486929715 1
0.413664897602501 1
0.36727705730577 1
0.427395905478451 1
0.490512022010262 1
0.282867510021384 1
-0.354724644045214 0
0.484139687291881 1
0.160596197205359 1
0.148868286036233 1
-0.269509118204723 1
0.324842254044883 1
0.0608009870316282 1
0.440937926143559 1
-0.106284994203253 1
-0.697995358475806 0
0.167356345372279 1
0.164407325005197 1
0.385287489423656 1
0.162267472170835 1
0.309648151590496 1
0.205100812273242 1
0.41811250269901 1
0.368255394138073 1
0.201127410858323 1
-0.195411895455744 1
0.0379133692079506 1
0.372081099097665 1
0.153470076969708 1
0.550169979240448 1
0.130858763757553 1
0.0453151118469065 1
0.163501296540074 1
0.889301933819539 0
0.248942627309611 1
0.244562033496761 1
0.269147146449733 1
0.259922830720388 1
0.484397714709997 1
0.232339138248793 1
0.214914935929334 1
-0.262368310374776 1
-0.0855240182597571 1
0.199787001405068 1
0.495450617096606 1
0.633615559397352 1
0.351920228562785 1
-0.181801332602218 1
0.457309004588189 1
0.930487036851819 0
0.387245505264514 1
0.430960090609703 1
0.437631808054294 1
0.574046581862712 1
0.454274081248143 1
-0.116879153644138 1
0.137707357837187 1
0.403076619760584 1
0.071154445256509 1
-0.0987233797785044 1
0.508729985657958 1
0.0192892671195728 1
0.0409451434967874 1
0.557955845872781 1
-0.168482245897204 1
0.28299059470573 1
0.36114617675384 1
0.0712974892205667 1
0.238579533219458 1
0.36581332833906 1
-0.0289753079190355 1
-0.319897482167733 1
0.0887273885361604 1
-0.429984743983594 0
0.437718331206578 1
0.439196628978961 1
0.240795182383751 1
0.39426317035455 1
0.0010776005410913 1
-0.00282941050895624 1
0.0795631162487745 1
0.516376454492758 1
0.374588364764024 1
0.219418821085322 1
0.0168822201736454 1
0.00468860681871122 1
0.109775372908591 1
0.306432260222592 1
0.00749176587859232 1
0.178640861200888 1
0.0718347957830316 1
0.399425479537726 1
0.336838442610879 1
0.159316404526232 1
0.617796595296574 1
0.247466380924753 1
-0.0779022928598102 1
0.327764515645727 1
0.229785048694158 1
0.209336520823554 1
0.504912174356965 1
0.36759336832138 1
-0.125365836632688 1
0.375867301691545 1
0.711708356527443 0
0.131889294162415 1
0.189138144282632 1
0.00897514216505831 1
0.535369345955698 1
-0.172668367266109 1
-0.15111730560829 1
0.624350339337553 1
-0.338379336038429 0
-0.060217888219128 1
0.391077826814156 1
0.0284558286325091 1
0.0735584733845881 1
-0.327215539766919 1
-0.443017437230885 1
0.252467701152158 1
-0.159240304659648 1
-0.111444261278983 1
-0.0179427489823085 1
-0.012886535656461 1
0.503188271537543 1
0.489711417094397 1
-0.230039659354226 0
-0.0717271092528905 1
0.468114876843322 1
0.256593631304964 1
0.387132298893361 1
-0.0815334023967087 1
0.428448686321771 1
0.203856779506367 1
0.483257040576443 1
0.0253660285129928 1
0.274650476054665 1
-0.42903149208883 0
0.243447103600763 1
0.39554143812081 1
0.263924607736915 1
0.530903870830177 1
0.126669532539233 1
0.237429482787485 1
0.0864685738568509 1
0.464120123882034 1
-0.0139018335786093 1
0.0068136230326992 1
0.121891011092004 1
0.46443649432451 1
0.5131906801788 1
0.135703374979381 1
0.288050555106597 1
0.144128583328856 1
-0.0274893407556414 1
0.455144594834775 1
-0.0489611674321886 1
0.0692012385286131 1
0.300958130592884 1
0.299728329268419 1
-0.267729664411934 1
0.114591414946893 1
0.01561119954796 1
0.198240225022129 1
0.391773834936552 1
0.141844476024133 1
0.439858639160041 1
-0.241336670864034 1
0.371499456476613 1
0.693198338851095 0
0.554624416187635 1
0.671723115300311 1
-0.032581180549134 1
0.213876589884924 1
0.212763695698502 1
0.333835880392053 1
0.23718515018062 1
0.111296004989707 1
0.28940705815609 1
0.112550761294335 1
-0.120382160834834 1
0.0745637055138721 1
0.230928374116756 1
0.356422379960451 1
0.417662397724009 1
0.310403133486508 1
0.212652855125831 1
0.050154195593819 1
0.417223438844327 1
0.499633627316314 1
-0.223967077097528 1
0.191220658460249 1
0.119012274373403 1
0.402317991538619 1
-0.0516620629862368 1
0.294625174138341 1
0.00103039775571948 1
0.386082354657004 1
0.436269324205363 1
0.0635999596475006 1
0.367224619001203 1
0.535588893747778 1
0.346428439772871 1
-0.348538307882148 1
0.567815715970732 1
0.10731503418632 1
-0.126498843069501 1
0.19920719086896 1
0.623727308627501 1
-0.0381664638263418 1
-0.141150108782749 1
-0.37880878600265 0
0.293042025712612 1
-0.0513387456076153 1
0.107195984046318 1
0.00817509922428482 1
0.566719161188747 1
0.463120226807483 1
0.190066714552602 1
0.4541222355142 1
-0.312210180805006 1
-0.055621772824391 1
-0.122251998346164 1
0.0861102547971861 1
0.624381671108849 1
0.328054911706838 1
0.568616799594931 1
0.538351768979716 1
0.0456876177725963 1
-0.304218447244777 1
0.0622649770725281 1
0.395731861797075 1
0.6004448734218 1
0.438090939646464 1
0.0237054715428396 1
0.680173113354243 1
-0.279853838917713 1
0.112368480872718 1
0.0452695990837424 1
0.0312874774329617 1
-0.375162216289489 0
0.405989089790221 1
0.555092774546172 1
-0.156218855815288 1
0.345940385050493 1
0.0705942932193624 1
-0.136407829372999 1
0.0140317777430121 1
0.442364327783445 1
0.315298826007915 1
0.178903249440549 1
0.161812016110462 1
0.319897477994093 1
0.186142231464731 1
0.38628511555732 1
0.361855345339924 1
-0.0516617427301177 1
0.13063056997762 1
-0.295970139694892 1
0.0342604717001366 1
0.581098582837907 1
0.522324877059704 1
0.508229255488827 1
0.0435678008231724 1
0.384203959638806 1
0.227888583106749 1
0.591668703302251 1
-0.0601112081133014 1
0.565447237272752 1
0.434951248032134 1
0.382640938784829 1
0.104199950045179 1
0.171507748525669 1
-0.270790851048443 1
0.017755659056713 1
0.310256827669081 1
-0.0247509720055085 1
0.631198222163929 0
0.314753673179016 1
0.0312801692405446 1
0.10375082930017 1
0.304592217194365 1
0.320163973391441 1
0.382186407364044 1
0.254418217770532 1
-0.187296376409968 1
0.710287323048478 1
0.0773607249970888 1
-0.169626131965691 1
0.240295248616881 1
0.305043200335104 1
0.637645280783274 1
-0.0548210686818172 1
-0.120023555620432 1
0.68941596165316 0
-0.330661826058221 1
0.343149689646977 1
-0.311755561092377 1
0.154895463970228 1
0.36803446499553 1
0.203505781501358 1
0.379809857242785 1
0.249245717123858 1
0.172133198511658 1
0.318407656061226 1
0.11702552162589 1
0.311041170701979 1
0.416331563192383 1
0.411118128427709 1
0.446228598945659 1
0.143276411594676 1
-0.0509285489908812 1
0.00333699085351217 1
0.139793665344455 1
0.964334473065492 0
0.0380661533769636 1
0.449923420635963 1
-0.0368747736288154 1
0.554574103717411 1
0.497081148958949 1
0.265561428629582 1
-0.134860090306311 1
-0.0014904054638905 1
0.269431448952749 1
0.426276732453213 1
0.137356161290917 1
0.133214496670786 1
0.142164245792252 1
-0.14226038583283 1
0.460530578649246 1
-0.0501831085696493 1
0.292703863696602 1
0.319350551213004 1
0.144202479755961 1
0.107409311716432 1
0.241678178430423 1
-0.0455314856480643 1
0.563807943672153 1
0.160734153188082 1
0.204240442285588 1
0.0547289685014085 1
0.268519246179094 1
-0.154431368250648 1
0.446335178739452 1
-0.207783809711428 1
0.505043614884284 1
0.168781965148666 1
0.0712240992670962 1
0.178003021675545 1
-0.120054400436462 1
0.19902422559506 1
0.187985114030865 1
0.0859327382733849 1
0.225959828318272 1
0.0820508776013391 1
0.130649063682477 1
0.407649132987527 1
0.153388674405193 1
-0.177346354204777 1
0.369834083546312 1
0.682574519768798 0
0.279697485546298 1
0.17107522894072 1
0.154778180550139 1
0.157674317116594 1
0.295098077209831 1
-0.112688148371158 1
0.0839497162603467 1
0.17321749731419 1
0.365114963084562 1
0.0224785907234892 1
0.572691763785143 1
0.1079220422858 1
0.170873212116041 1
0.171141164977012 1
0.0551155223522809 1
0.143725316368584 1
-0.157045669997816 1
0.145815113897845 1
-0.231029466164251 0
0.309163165667376 1
0.0600594572471568 1
0.277705119286986 1
0.29426788099308 1
0.538564686919302 1
0.0495709674700609 1
0.356101638936314 1
0.334345013831746 1
0.143014041779878 1
0.0436047661822687 1
0.140371984194413 1
0.0833766182438688 1
0.153422444742535 1
0.825207992266604 1
0.378854799146086 1
0.507455494365983 1
0.181105825649694 1
0.211014372096539 1
-0.0892210096946453 1
0.146726656217114 1
-0.105942820858295 1
-0.0514106427916207 1
0.110345127947311 1
0.126075057889267 1
0.398238381793709 1
-0.21386658307506 1
0.447814168722275 1
0.0738278446845886 1
0.161341184898653 1
0.144725706594008 1
0.396023742829926 1
0.0659452251237272 1
0.340633776984018 1
0.133579874930161 1
0.0973708775132736 1
-0.0860683995513648 1
0.0611856758867862 1
0.271170707560395 1
0.093664133980914 1
-0.0995095799643738 1
0.259184304965429 1
-0.0676401910594225 1
0.566727714631299 1
0.125096584654186 1
-0.0758397388728995 1
-0.21957391441269 1
0.514997442590234 1
0.248481027097372 1
0.0848102879470183 1
0.151658371036648 1
0.198489290448382 1
-0.222724214628163 1
0.261163572176588 1
-0.101206173816312 1
0.220233143020481 1
-0.192382505690136 1
-0.0265495649792078 1
0.30093465722384 1
0.174485606088979 1
0.28968060751394 1
-0.00113107398228163 1
0.820684306435822 1
0.224560915261805 1
0.130330411467111 1
0.185501886597154 1
0.0632212744462476 1
-0.079785181433667 1
0.384848934889754 1
0.402890714013778 1
0.204330807585488 1
0.0978925801357143 1
0.337074078442404 1
0.119721063217579 1
-0.116214595195232 1
0.366399440053088 1
0.221059731655318 1
0.230395594523691 1
0.315124745791621 1
0.00146708135214343 1
0.341214744122314 1
0.319701021646943 1
0.0053307200630647 1
0.829189829176529 1
0.287589566043125 1
0.480047617351684 1
-0.0467420584652496 1
0.213400303974619 1
0.0903364426790911 1
-0.0668307057524715 1
0.487285610733106 1
0.631458326725562 1
0.476822413955316 1
0.410189932997521 1
0.447522386861079 1
0.376661210642423 1
0.215188838067596 1
0.025415602877343 1
0.43876685291827 1
0.16266461137637 1
0.00604520040809964 1
0.36635405113447 1
0.637102379393182 0
0.325447240990339 1
-0.0459224330253587 1
-0.234862330761283 1
-0.0521206670612068 1
-0.385923513581079 1
-0.146041707743181 1
0.354624887238404 1
0.398123904398482 1
0.0720854773982692 1
0.249291845753725 1
0.0218544519484845 1
-0.544860475160549 0
0.323039679076281 1
0.423122660620858 1
0.174169923435162 1
-0.197894151440981 1
0.77195278694091 0
0.435425440645821 1
0.315277876500117 1
0.155991280211879 1
0.0935900517110972 1
0.0620046643336186 1
0.517604847713292 1
0.705614381283468 0
0.152540607664345 1
0.117257919268688 1
0.237193843289817 1
0.351216175405636 1
-0.00265187158282326 1
0.474494374268304 1
0.466239517309384 1
0.0374660875838379 1
0.0392992814116164 1
0.185890634546441 1
0.559391501241891 1
0.713626339549286 1
0.455817294880552 1
0.282106379074442 1
0.213749375647015 1
-0.211873486281722 1
0.58916429071975 1
-0.0467133969793792 1
0.246387532381707 1
-0.0681659427119759 1
0.230187715838682 1
-0.135870528185816 1
0.265146651910083 1
0.274608514298704 1
0.123966947185201 1
0.269900642179386 1
-0.133079273731072 1
0.461067837617417 1
0.201487737718449 1
-0.0823630669021205 1
-0.113442565968132 1
-0.282884123951552 1
-0.0276722411013489 1
-0.248654166480134 1
-0.177950796111431 1
0.417127403540948 1
-0.1643806669983 1
0.330416522060019 1
0.27240746578167 1
0.102296132137118 1
0.0868554817257235 1
0.553468965453651 1
0.135448029384287 1
0.482347826545741 1
0.413447443923671 1
0.381595883911252 1
0.213956241761172 1
0.359488973817753 1
0.949612430462904 1
0.11040912613453 1
0.21502988291634 1
-0.0412343127567843 1
-0.142863471939987 1
-0.0956352955376213 1
0.132575164658382 1
0.0702216188345741 1
0.312380494853124 1
-0.0790938499077382 1
0.134508389497414 1
0.562489794026826 1
0.101622912887184 1
0.226239487270597 1
0.373638077207047 1
0.265246555858298 1
0.537572933383709 1
-0.468132932910091 1
0.531868815038579 1
-0.240649674576091 1
0.10836680275824 1
0.112616993185509 1
-0.00400215027977151 1
0.198840704776285 1
0.338998502566444 1
0.177755486485025 1
0.35486232082041 1
0.823196836024967 1
0.0778413466516917 1
-0.0417237312599448 1
0.00836443521036251 1
0.223303678285476 1
-0.0995243572103627 1
0.667312902228729 1
-0.0698185074528663 1
0.236978740018012 1
0.124164677835798 1
-0.12640508953132 1
-0.0450057493612823 1
0.11950238738607 1
0.0585442129653696 1
-0.043347734081737 1
-0.105322844965719 1
0.214491571994679 1
0.635108677874375 1
0.466768400035415 1
0.405946298739652 1
0.0945065100260162 1
-0.155451836303172 1
-0.138220501706421 1
-0.035625082370784 1
0.147817875437483 1
0.457576924352457 1
0.206445222071581 1
-0.106445175045993 1
-0.0132460521013901 1
0.487804203839992 1
0.225554865559738 1
0.429934603351655 1
0.253838233258204 1
0.45233505868931 1
0.388323123309645 1
0.563165532555778 1
0.250342959332164 1
0.271391952484028 1
0.0794720994282875 1
0.498831306425973 1
0.182368609496971 1
0.791300857236808 0
0.307523539228564 1
0.780238802190021 1
0.175815838011118 1
0.0586424343325623 1
0.33963997440431 1
0.0659585486306739 1
-0.261876022334705 1
-0.0613199623426798 1
0.196902034548112 1
0.538830939705535 1
0.606480544940716 1
0.325826636801997 1
0.604613842311951 1
0.563079533468588 1
-0.0747738367723919 1
-0.12174988445 1
0.279191485619702 1
-0.0688375569092377 1
0.170694470670692 1
0.253712617523946 1
0.0905116982140015 1
0.387186109021866 1
0.635412818590622 1
0.165152669596907 1
-0.141340386373986 1
0.0195386355438707 1
-0.176919444983472 1
0.0196186552362756 1
0.461313147813415 1
-0.0491198843479675 1
-0.261238539119366 0
-0.0224897930521968 1
-0.141105932089817 1
0.357623166482318 1
-0.0663320596591046 1
0.228195297707339 1
0.251938137151349 1
-0.335114573037656 1
0.510045830538892 1
0.323999627944267 1
-0.010546044975022 1
0.37191519121283 1
0.327648495362562 1
0.265803654474046 1
0.18699328332652 1
0.173213311501808 1
0.0308814403720701 1
0.0993608969259755 1
0.169078333637047 1
0.477430813072729 1
0.190999252545649 1
0.0289692790967513 1
0.511761157552628 1
-0.0957586164254706 1
0.333848491783728 1
-0.452371209108755 0
0.619742730643998 1
0.0690176124349036 1
0.195208256975701 1
-0.0316995315627581 1
0.587843507194164 1
0.161835163796302 1
-0.0399838827061706 1
0.213372812265466 1
-0.0969593033561084 1
0.405621920960848 1
0.697985560142478 1
-0.120934457632365 1
0.326235343086857 1
-0.0176013253332638 1
0.433836656579074 1
0.260965581410612 1
0.480503786855667 1
0.351510633878423 1
0.288956518278246 1
0.134053169201246 1
0.334228959141488 1
-0.0975984444164193 1
0.244579391158965 1
0.635265564834022 1
0.192690017862168 1
0.271099966508454 1
-0.226581795174756 0
0.457634620650532 1
0.648827510370144 1
0.20497394368275 1
-0.446829686976075 0
0.480161257299226 1
0.20103708329089 1
0.0372195959841145 1
0.263861390889367 1
0.2626275665788 1
-0.0656743623698754 1
0.128617482105787 1
0.615098098255372 1
0.382691570606097 1
0.659530063831423 1
0.257232268949052 1
0.214768487308823 1
0.225953429677118 1
0.156846230415717 1
0.320670150488537 1
0.0888638238876609 1
0.545681721412907 1
0.632965302240234 1
-0.164000546576529 1
0.237887597178186 1
0.721661914940647 1
-0.298167060046043 0
0.0764633689813767 1
0.178725932931244 1
0.0594594026409064 1
0.0738797580127369 1
-0.310452624577673 0
0.543188869434365 1
0.0905449210357202 1
-0.1753781625246 1
0.213088126616213 1
-0.17885271980071 1
0.0412648030872126 1
0.293457081973958 1
0.218170068003491 1
0.0565290179627779 1
0.604892291177079 1
0.176691656416792 1
0.289100672949285 1
-0.151943731428927 1
-0.0117139732093981 1
0.143300533710505 1
0.355638456806777 1
0.164355152365128 1
0.122064152299487 1
0.433508178454654 1
0.216233936386582 1
-0.0451568573368638 1
0.210231144427714 1
0.442527563038319 1
0.36765390607877 1
0.229528185845708 1
0.267504712795022 1
0.409293944778855 1
-0.0588086167487622 1
0.357961792972285 1
-0.128874241616663 1
0.264381442024712 1
-0.194558021660183 1
0.459663739018709 1
-0.0657316332413663 1
0.289628167669746 1
-0.687478322457441 0
0.292643601285048 1
0.396201780846961 1
-0.161217446742756 1
0.179118450530891 1
0.0186056483485879 1
-0.131612494563472 1
0.156152793958065 1
0.163965598471183 1
-0.0249999085351159 1
0.45392203263455 1
0.0845207695888605 1
0.417487708502152 1
0.221926960534219 1
0.307724330487139 1
0.467314918019045 1
0.0131368426339367 1
0.196939257554772 1
0.180666848060309 1
0.308257206097042 1
0.426551844514991 1
0.217858636069156 1
0.438285280737302 1
0.26156907006794 1
0.0800306170697532 1
0.259437392388669 1
-0.0775584956929768 1
-0.292645303126247 0
0.630653986060071 0
0.194107178706126 1
0.474043974983952 1
-0.165795066761369 1
0.0117573163042326 1
0.169261555153331 1
0.250877028171599 1
0.367312882646798 1
0.41110050614831 1
-0.0740167271918365 1
-0.00595257773021673 1
0.293947207164399 1
0.456294664036946 1
0.0391010078698191 1
0.573027888720711 1
0.291726260061546 1
0.0689530432883488 1
-0.199354681691902 1
0.198230220573189 1
0.486454875003465 1
0.561853957426251 1
0.501111783050426 1
0.38900720467269 1
0.0329680394718971 1
-0.0537377054524197 1
0.0789986364783713 1
0.199732082366808 1
0.377758131451241 1
0.136448040200319 1
-0.0641937837811811 1
0.109768823033791 1
-0.20817598437474 1
0.634730007563464 1
0.154722347628423 1
0.203523162748297 1
-0.0923149672941954 1
-0.0443747957364245 1
0.474959776019615 1
-0.247171149002978 1
0.0373114631832885 1
-0.205254787009826 1
0.0327866274484454 1
0.0444637933724631 1
0.271688650063568 1
0.161717267573827 1
0.344506567626539 1
0.0685370334557094 1
0.103448963550934 1
0.257473908981227 1
-0.176554623326239 1
0.120487932487996 1
0.319557681329679 1
0.504849217435348 1
0.31110442371623 1
0.147572919410778 1
0.265819662621954 1
-0.0670250525453167 1
0.683215307186675 0
0.547248811772109 1
0.0808447339786156 1
-0.277434326051762 1
0.15151425838117 1
0.617312613816306 1
0.748841342422647 0
0.741093286398583 1
0.232536361750806 1
0.487005471029054 1
0.183835176527694 1
0.356719546048046 1
-0.333352370825431 0
0.248882292625537 1
0.566104415233532 1
-0.0414684281012119 1
0.504044083141634 1
0.28127450285217 1
0.119781738992914 1
-0.0843814315650548 1
0.331502955541233 1
0.194143704589286 1
0.392861830483796 1
-0.198907222259109 1
0.0817428208367475 1
-0.195070132998289 1
0.491249092487024 1
0.0735231028269248 1
0.465724170145101 1
0.13275690853496 1
0.171122517850081 1
-0.277959174944509 0
0.00440337652475996 1
-0.00195379425973556 1
0.476318468534488 1
0.768717286237313 1
0.324164670209153 1
0.16072942628591 1
0.0929546218672408 1
0.302242235099032 1
0.631233803489967 1
0.213686979535062 1
0.175185001873207 1
0.0277669364701571 1
0.437162360267671 1
-0.0786549300701707 1
0.207863909013263 1
0.462301704654714 1
0.324248804040671 1
-0.2581673563624 1
0.373622740751745 1
0.206968558579837 1
0.218236372017472 1
0.499399130392212 1
0.38982949269587 1
0.612487011953824 1
-0.0323184556386967 1
0.0199818931123215 1
-0.0574788491753067 1
0.197100762052627 1
0.260080835286526 1
0.170462341218996 1
-0.208903506344773 1
0.278398849650374 1
0.228028385652451 1
0.514736504121713 1
0.539646825890447 1
-0.278921311376809 1
0.681116661621047 1
0.354834228202044 1
0.122162988509669 1
-0.239260536880677 1
0.00338688868921324 1
0.378878457844182 1
-0.107004563174195 1
0.0368421894100779 1
0.447467760509343 1
0.550229306386554 1
0.559438028943636 1
0.451037845391415 1
0.621367078899375 1
-0.0304548049756144 1
0.012415917114787 1
0.0521202684122536 1
0.0188505846274172 1
0.306964696880049 1
0.192190206251014 1
0.148591921680435 1
0.415938539974074 1
0.154547268050153 1
-0.0586680602759081 1
0.33732767510163 1
0.37085176572976 1
0.501768568830489 1
-0.0934257183148378 1
0.0794960399975921 1
0.371991029946349 1
0.329502696116906 1
0.102808766881597 1
0.45959671612061 1
0.0588638968282687 1
0.272529430093164 1
0.209168752984284 1
0.33421565357647 1
0.351750704227131 1
0.148304279333725 1
0.827590629933137 0
0.124689138497563 1
0.0330515180546177 1
0.296526865727806 1
0.477895366483186 1
0.726919002074385 1
0.0881861662219111 1
0.441258407158295 1
0.393001207109953 1
0.531307163077269 1
0.086282074970742 1
0.142457936154219 1
-0.654265439063505 0
0.0285105937245529 1
0.660685805226177 1
-0.221415129738213 1
0.461937043350289 1
0.609963232641586 1
0.693249690129775 0
-0.0821778729962702 1
0.479252154586399 1
0.186211898203852 1
0.473826761218789 1
-0.455165019391878 0
0.0921992618557052 1
-0.00984484152189057 1
-0.411489678004471 0
0.580246930733244 1
0.0773530574343677 1
0.0431905144645789 1
0.147647399099965 1
0.301761274108096 1
0.248658590109644 1
-0.153076653408069 1
0.00069031157948056 1
0.270794371928805 1
0.372025062839107 1
0.524204027898372 1
0.3671475328383 1
-0.272840977378784 1
0.856336924203127 0
0.40968739258853 1
-0.225654500555281 1
0.229905050549936 1
0.318700539697507 1
0.470593222913834 1
-0.0910675938562885 1
0.19907524151141 1
0.160946645827541 1
0.145542333017874 1
0.477257396516297 1
0.30510991059915 1
0.0692036096601549 1
0.409697491136215 1
0.402715566186447 1
0.246470233382461 1
0.215551667726194 1
0.203700751359521 1
0.283753911709096 1
0.220034640355735 1
0.163892962212382 1
0.344636436345343 1
0.0177193169088203 1
0.252637890804892 1
0.114587406699416 1
0.511026138428161 1
0.695919552124268 0
0.465040118088279 1
0.137557222463419 1
0.198991823761846 1
0.11258831248946 1
0.219493208936605 1
0.223603574128002 1
-0.084473012621433 1
0.619537186648194 1
0.055595658544113 1
-0.219471010402506 1
0.530789989519201 1
0.367455258181882 1
0.26848705302224 1
0.0772861371411572 1
0.368898910707173 1
0.0265403519949365 1
0.184862798133536 1
0.204929979655025 1
0.220362763888006 1
0.0172563305723076 1
0.143404137732388 1
0.0361102599552964 1
0.65375240634688 1
0.510295757503031 1
0.286465810865566 1
0.32663596198717 1
0.0493663618508269 1
0.00158646397034955 1
0.323875495920367 1
0.100268890581195 1
0.450055863901367 1
0.205512449186186 1
0.0204258549004993 1
0.325490016788352 1
0.121855171815152 1
0.296187083166807 1
0.300709815961618 1
0.159936711155244 1
0.223325085944359 1
0.509846130113396 1
0.461568270750727 1
0.0144058188379033 1
-0.427764335242888 0
-0.0669301746342185 1
0.434131805871171 1
0.288505594853811 1
0.210813535147152 1
0.284268815557856 1
-0.0495456750226982 1
0.435957172014934 1
0.454350149210439 1
0.505314322069379 1
-0.0751120299163988 1
0.180637803441704 1
0.320019654918998 1
0.469420056103411 1
-0.223782174183951 1
0.343151763092114 1
-0.0485711696676577 1
-0.0922514035892399 1
0.035453990463094 1
0.741688951653984 0
-0.0280174159340407 1
0.10213298823709 1
-0.20550241649738 1
0.178829097085578 1
0.741906355927568 1
0.525089398950022 1
0.0312622339032763 1
0.549218325671832 1
0.870186177742306 0
0.382906742709657 1
0.124185766239293 1
-0.252792960219113 1
0.276489229855406 1
-0.120289987417487 1
0.0261718564804318 1
0.183864628676945 1
0.0688697185870586 1
0.198098925227798 1
0.631982170737513 1
0.0948104100693991 1
0.579870517165721 1
0.432084203866584 1
-0.0937781225413156 1
-0.0363131937852656 1
0.00564405554245404 1
0.398912681320168 1
-0.0257289558508113 1
0.548562519777579 1
-0.0278426149981305 1
0.148079505588197 1
0.27657705778354 1
-0.0678644622777047 1
0.241870510213035 1
-0.136673685455085 1
0.354015774550603 1
-0.122867510985201 1
-0.190699172960984 1
-0.100927293443663 1
-0.323778851347152 0
0.124328597119834 1
0.130091056493123 1
0.152836395210323 1
0.559504545751027 1
0.387944563234865 1
-0.27955598614638 1
0.596194502282594 1
0.26433484690693 1
0.0481794024031387 1
0.182025173073437 1
0.421760617328756 1
0.0516606145485726 1
0.217046311790182 1
0.375922577638536 1
0.352002803603421 1
0.332565883676333 1
0.0716973538301461 1
0.0750405797007453 1
0.477951396377448 1
0.177954974290519 1
0.70837094692056 1
0.471890214019755 1
-0.451997887860411 0
0.12116706427296 1
0.181542716787808 1
-0.0842069603123011 1
0.259953052226272 1
0.357421862285393 1
0.4179921091893 1
-0.0304695862049708 1
0.0857690814751893 1
0.493818152786069 1
0.425703583238533 1
0.0390278452765466 1
0.355113506445779 1
0.0726597397954104 1
0.587783136600901 1
0.120475915529808 1
0.0720396070265472 1
0.0270179652034938 1
0.109610504161523 1
-0.0145560145153177 1
0.313469402195721 1
0.195460677908152 1
0.385482172759783 1
-0.218292407547545 1
-0.383093903685035 1
0.494751640076449 1
0.156317713377998 1
0.259869225598687 1
0.171050324934176 1
0.0922980269353953 1
0.330213363800666 1
-0.221601932117565 1
0.265065496167784 1
0.108521295173606 1
0.140266218155399 1
0.425190587562683 1
0.377489953092675 1
0.399430886155433 1
-0.012467320603276 1
-0.0911766663951632 1
0.127614578556118 1
0.311532047423618 1
0.554360085282 1
0.266983162516578 1
0.220057237189376 1
0.0499746575392936 1
0.188468277208935 1
0.116394795890683 1
0.32814810898365 1
0.328272352013679 1
0.29122940217402 1
0.276909291509052 1
0.555256273217766 1
-0.00678712807705682 1
0.299561646969589 1
0.0345916102928328 1
0.316071902730556 1
-0.0528122370245215 1
0.233733700690459 1
-0.145262743660828 1
0.434991217682869 1
-0.053550161727945 1
0.148515438692309 1
0.467695018924282 1
0.227571404671388 1
-0.134880298479735 1
-0.312906420104547 1
0.514693683416393 1
0.39374440538893 1
0.480496554492034 1
0.00748069717247066 1
0.0899300140899129 1
0.0541673130235313 1
-0.160960195138045 1
0.505824339977748 1
0.567025360119648 1
0.204434596967417 1
-0.25801791934431 1
0.200944517274243 1
0.618265027113681 1
0.390339351670167 1
0.62380524765128 1
0.318746888378416 1
0.306448854807553 1
-0.0453959289795307 1
0.245421929111926 1
0.512449174676266 1
0.415434020496738 1
0.121118047846307 1
-0.272898659964279 0
0.221858918146842 1
-0.389183900410437 0
0.129186048596399 1
-0.208716048594282 1
0.639967978391108 1
0.210414962315745 1
0.212760544830396 1
-0.00471357775681563 1
0.492479745469745 1
0.239410847033443 1
0.470165224558657 1
0.0680627366379691 1
0.314535968429405 1
-0.0537698833966743 1
0.00775861575020183 1
0.263523727352136 1
0.300087664211279 1
0.856984506954438 0
0.0124717382129881 1
0.353024540155886 1
0.475503344013383 1
-0.00307787663489693 1
0.185299837053753 1
0.415518267085764 1
0.12203731588956 1
0.256055935494685 1
0.283856878037924 1
0.0815937616006901 1
0.0822306476330579 1
-0.247988888939031 1
0.0623555982372 1
0.0154926721203991 1
0.528539214461249 1
0.368758119067548 1
0.11419223043418 1
0.311565183111471 1
0.188143865880536 1
0.246397302033349 1
0.161275763495647 1
0.0903656316736974 1
0.121470716503786 1
0.298622855321757 1
-0.0514587925886361 1
-0.0986731685097565 1
0.370988462680518 1
0.249985311183614 1
0.167321240457779 1
0.000145203057058431 1
0.490537678155695 1
0.551731247534494 1
0.689214046157953 1
0.561977340112064 1
-0.263650163560802 0
0.182300771285923 1
0.280807408415288 1
0.443714764214473 1
0.21015892597362 1
0.34122644457117 1
-0.0265548620937773 1
0.343441765401208 1
0.449062678707793 1
-0.00619279340722392 1
0.12683921337801 1
0.294217193597475 1
-0.164783855000037 1
0.000753656133671066 1
0.253959309674579 1
0.389454647568111 1
-0.310366817589957 1
0.0932908999083229 1
0.374211966119505 1
-0.214499227254865 1
-0.0670251889457088 1
0.205456204277309 1
0.119133685256251 1
0.385072318972047 1
-0.015288591975352 1
0.237807876361148 1
0.540328440689609 1
0.361606610065345 1
-0.130360267397944 1
0.332365851718358 1
0.191774739492166 1
-0.299362300467418 1
0.628035756870591 1
0.313898377694001 1
0.0328123199903845 1
-0.243820086518176 1
0.379006294597024 1
-0.10774232501483 1
-0.026818790001437 1
0.674790145224357 0
0.403282600953679 1
-0.11080811764174 1
-0.0716688051225199 1
0.383426782270507 1
0.19578807266312 1
0.446354850680898 1
0.118066844836655 1
0.660477715887801 1
0.067262295682147 1
0.202484211257753 1
0.82881726440447 1
0.211625420082341 1
-0.113904197840846 1
0.448297162284382 1
0.249765092561364 1
0.281674105998206 1
-0.0965394920400764 1
0.29136758451716 1
-0.0525417668805302 1
-0.0439251976897479 1
0.13912706042283 1
0.133828296125657 1
0.458984418384056 1
0.132404376821642 1
0.662246841147149 0
0.045356693767373 1
0.386768782712665 1
0.380070111625118 1
0.0115074329164931 1
-0.188745653242499 1
0.135840769734426 1
-0.0195145412936302 1
0.720764162397687 0
0.233259035078182 1
0.747113288490915 0
-0.288450879054559 1
-0.00514628856174951 1
0.136082047254023 1
0.427499246570695 1
0.284422098656583 1
-0.149511373257967 1
0.253511883043718 1
0.192477173292951 1
0.414643366739734 1
0.387999382784108 1
-0.0322649033248769 1
-0.0744099118356336 1
0.329283782270669 1
0.0576278131098258 1
0.500366801821357 1
0.0943128224234193 1
0.584621540943313 1
0.56195381282287 1
0.33528437851904 1
0.323837020229519 1
0.358859051757093 1
-0.0697057649001332 1
0.828740241478166 0
0.0771316633134561 1
-0.06291741098182 1
0.0446264513367003 1
0.599732128100514 1
0.561344238005619 1
0.160036245345126 1
-0.100326736201123 1
0.470358627768729 1
-0.184127167332559 1
0.126174695742818 1
-0.0164951591000552 1
0.575742337971048 1
0.0573033259666777 1
0.0183516303077673 1
0.170427523901568 1
-0.04061955182838 1
0.174051457128464 1
0.176836210004346 1
0.115023106239285 1
0.219457661200906 1
0.328489193842275 1
0.413813281718104 1
0.331755704669761 1
-0.109160869720292 1
0.240847145138392 1
0.0879000933157638 1
0.226380743677075 1
-0.172030970959663 1
0.260629719867011 1
0.115278132402214 1
0.288801489354523 1
0.450228506223934 1
-0.000311389257189612 1
-0.357798239606616 1
-0.120546880492343 1
-0.00851812561036516 1
0.17793649685855 1
0.134930830155272 1
-0.141597782978817 1
0.276813298243273 1
-0.185352346810417 1
0.908527569906598 0
-0.424507976987859 1
0.187555065959202 1
0.205376274122021 1
0.6204536391542 0
0.216230829558939 1
0.269061824013871 1
0.0189730695116581 1
0.0182455645794925 1
0.130985917327938 1
0.0151304598365689 1
-0.0154542542730261 1
0.203993991689625 1
0.471578297894222 1
0.690882457824254 1
-0.217971467404323 0
0.653138169108639 1
0.623901688454925 1
0.107666258272168 1
0.0298664129896543 1
0.225261317663998 1
0.48718486488094 1
0.276525885185534 1
0.261121908084896 1
0.0396270385147951 1
0.032514038327493 1
0.688818938252615 0
0.175601644414769 1
-0.0931583648364307 1
-0.0594395607325751 1
0.481515285430054 1
-0.182678711568874 1
0.114605231166791 1
0.0034996510275462 1
-0.0989894432402767 1
0.0646900647713489 1
0.439083182685702 1
0.512293922068164 1
0.421405373595011 1
-0.105356216114856 1
0.336184251094056 1
0.279581300101009 1
0.390590922426664 1
0.384949642677827 1
0.267415902650328 1
0.274968904089488 1
0.273185919812888 1
0.405024264617099 1
0.402358417684956 1
-0.0933053639184656 1
0.122048093268332 1
0.531060826020342 1
-0.274466672906206 1
-0.190793542747848 1
-0.369414340860393 0
-0.0439710881319952 1
-0.0404140255865276 1
0.301068614765686 1
0.540432691621984 1
0.387231454582464 1
0.393963341661334 1
0.075661036855052 1
0.171998175428676 1
0.396089442955852 1
0.404868490712137 1
-0.678492656356927 0
0.157035878933934 1
0.0904718856749903 1
0.232176717791739 1
0.149614267824457 1
0.361463347718151 1
0.0725811855656443 1
0.386470034130392 1
0.224113579012881 1
0.0397156048984265 1
-0.487298197340175 0
0.287784869487867 1
0.129406840317728 1
0.102177254783422 1
0.0917555152552291 1
0.331603727207923 1
0.191078791903807 1
-0.261499923949345 1
-0.148479273173638 1
0.0569355856331132 1
-0.0755380917302467 1
0.211846031301546 1
0.0536790813791556 1
-0.00715322087747979 1
0.613404107864506 1
0.294127087706446 1
0.104484856613078 1
0.321973304641146 1
0.292581498581584 1
0.0215848777917468 1
0.645106623664714 0
0.414067665464279 1
0.513887392905411 1
0.411758083640872 1
0.234601941139498 1
-0.00695009426714746 1
0.409424315271444 1
0.346370172862459 1
0.263761296377979 1
0.00298732098724049 1
0.918990514106239 0
0.306528991970009 1
0.368248333163624 1
-0.148427217319805 1
-0.0119607717827315 1
0.257489758624563 1
-0.0798452533916055 1
-0.0950452741947354 1
0.270076017145577 1
0.54976047106629 1
-0.52183693957257 0
0.00969959743767074 1
0.145393078150643 1
0.178034156042574 1
-0.0337281282338547 1
0.288593511542231 1
0.211991119145867 1
0.756726234589042 1
0.288407573042195 1
0.601844785593145 1
0.673835209370909 0
0.26287432566041 1
-0.0356209385404174 1
0.194784362916643 1
0.211822040565607 1
0.0564360866406375 1
0.478824487874493 1
0.363900757364656 1
0.590338272971799 1
0.47278690939107 1
0.203433701803231 1
-0.0797409380702691 1
-0.0176109704499164 1
0.243698816700118 1
-0.160098390220286 1
0.30572372613429 1
0.159993042779137 1
0.0234416270433152 1
0.28082063209896 1
-0.13404190402717 1
0.269561805626179 1
0.377001202728485 1
-0.0571784419288736 1
0.448270413521588 1
0.281193166420479 1
-0.0359010277953551 1
-0.147888742136255 1
-0.0330087488724546 1
-0.0550676815862705 1
-0.26719014305242 1
0.13212998690693 1
0.0307409233061326 1
0.05997479670217 1
-0.1127221808354 1
0.0317400057352363 1
0.126025071827243 1
0.446372339889087 1
0.540569588015726 1
0.249589209529847 1
-0.29186459257003 1
0.00268069183258811 1
0.733794856118854 0
0.21757541198058 1
-0.200361057711517 1
-0.158651493499877 1
0.0214042794114606 1
0.229128848596886 1
0.212312410187838 1
-0.506950380049281 0
0.039479224219028 1
0.027913990625904 1
0.636657583680878 1
-0.0114454985922086 1
-0.328326727600907 1
-0.073750262496765 1
0.400811488599847 1
0.275838113949357 1
0.328545832735568 1
0.257981511202915 1
0.139614275772051 1
0.0411899720135949 1
0.178022071830872 1
0.0684375485643349 1
0.01498573513376 1
0.298963767991895 1
0.0890871366084881 1
-0.154338220519911 1
0.0769524636602952 1
0.0913003462725386 1
0.338227174194228 1
-0.224050671400738 1
0.377296486574261 1
0.770575444719791 1
-0.224562497655417 1
0.0269094943966982 1
0.313181770318737 1
-0.18088238302161 1
-0.127783923022935 1
0.470850092324542 1
0.331626302845641 1
0.225149198145215 1
0.299587498796839 1
0.463220098966679 1
0.531894507451637 1
0.575140171257253 1
0.217328083278155 1
0.413018780953154 1
0.177045909284151 1
0.158635323281289 1
0.304503396218373 1
0.443329080943955 1
0.392341317431332 1
0.293121375339368 1
-0.089121010288223 1
0.46089620029983 1
-0.144501930063906 1
0.32120726753576 1
0.355862619903498 1
0.109647572541511 1
0.456377448041457 1
0.349054871354117 1
0.50581157075057 1
0.352334954976965 1
0.317479964879589 1
0.182636536447362 1
1.02464890457386 0
0.537825789964929 1
0.0462687983659888 1
0.205744431244578 1
-0.133913557523223 1
0.550129425717641 1
0.0484919813522154 1
0.515302875992295 1
0.268898723410699 1
-0.228878934521324 0
-0.0611546535973688 1
0.145849528069464 1
0.223843416067238 1
0.219404459619392 1
0.115531716065382 1
0.227848709355192 1
0.246692648871233 1
0.186144452910085 1
0.384547152899187 1
-0.138508236347218 1
0.121125432707115 1
0.150671114779313 1
0.463723383371826 1
0.578517747853184 1
0.310635989348851 1
0.388002046728129 1
0.0096930274987487 1
0.120412257780407 1
-0.013006613966378 1
0.21573058918027 1
0.471154455981438 1
0.174850976760753 1
0.235560406456642 1
0.160500073467819 1
0.0962481910785665 1
0.196559716029163 1
0.319841346455003 1
0.0129828413559864 1
0.0214222889963898 1
0.329589684377642 1
-0.0113240915066688 1
0.167038123588647 1
0.464604156514814 1
0.715292111261491 1
0.419662651420111 1
0.320315389123078 1
0.264797462715383 1
0.33088070386568 1
0.111957513749585 1
-0.0965866433058625 1
0.17347964978462 1
0.464091613061931 1
0.0212131368538624 1
-0.107315795002717 1
0.221995095333365 1
0.251087452464764 1
0.590684975351128 1
0.343955543678715 1
-0.323015764102787 1
0.251252928268465 1
0.443009714833749 1
0.340294241052208 1
0.194450388747502 1
0.138976393531082 1
0.271387418605643 1
0.298427659837816 1
0.101361597398517 1
0.786327673973032 0
-0.0983559071150181 1
0.218609523509816 1
0.316048610985992 1
0.303357424331812 1
0.278099156263648 1
0.257557815745733 1
0.284136438923357 1
0.0160270481807212 1
0.128801555773104 1
0.617817700902768 1
0.123634458718286 1
0.0798870186063012 1
0.55508984009281 1
-0.117991744057731 1
-0.15483775016523 1
0.300879547000011 1
0.383699126952615 1
0.465965170525078 1
-0.000873799087230551 1
0.246663016981505 1
0.269057768414129 1
0.986449871549006 0
0.355064807383338 1
0.51151609321301 1
0.412807618980419 1
-0.205951925305696 1
-0.376589760406971 0
0.1693556786224 1
-0.141002488117632 1
0.225432964328345 1
0.642718598900147 1
0.023046188445173 1
-0.161018227926105 1
0.209267176786361 1
0.358785682068913 1
0.115648446741874 1
-0.118033782908419 1
0.00555110407886424 1
-0.168202174281626 1
0.012506357889887 1
0.442195251401525 1
0.0810091453987309 1
0.27120612724304 1
0.157268104590439 1
-0.323927582180092 0
-0.146763846865257 1
0.0657251776996489 1
-0.193793950106841 1
0.0782821936856632 1
0.454098751107405 1
0.14527282925084 1
0.621257882834395 1
-0.444739298025004 0
0.305395621778179 1
-0.225250220867669 0
-0.211165778838254 1
-0.0425471080759352 1
0.0543953854190446 1
0.402703513252859 1
-0.444271765401719 0
0.12099793403038 1
0.784836797205577 0
0.299822137008005 1
0.177265658864322 1
0.539480923394523 1
0.173761817046683 1
0.269339041490296 1
-0.400918501206663 0
0.420548687928951 1
0.107191511527855 1
0.574724640350846 1
0.481208403687043 1
0.441989867819296 1
0.0469053029068639 1
0.102683554405373 1
0.361622633705915 1
0.342102852815082 1
0.158791335391991 1
0.126378687535304 1
-0.116275656031179 1
-0.160036620865028 1
-0.0126464361265103 1
0.219321856141626 1
0.245834276719374 1
0.109739748408417 1
0.460341481804389 1
0.294278134682012 1
-0.267187578414292 0
0.000434717849320032 1
-0.0425042833925329 1
0.389023786239482 1
0.107974382525179 1
0.473903498430913 1
0.0439457506919188 1
0.402877671017801 1
-0.0861976983970132 1
0.361021798541576 1
0.117225561128124 1
0.0838546298866903 1
0.299335268294863 1
0.321698348539598 1
0.150836431251966 1
0.0204623654035093 1
0.0391258444612252 1
0.0876316229457659 1
-0.238513180514483 1
0.514401265725341 1
0.127039341826278 1
-0.101544504452746 1
0.0841905101368791 1
0.20658400232183 1
-0.0135732557580204 1
0.53444714202842 1
0.0742301620671334 1
0.379308826179602 1
0.523865705628182 1
-0.0871131207919475 1
-0.174930745429125 1
0.14398059199255 1
0.495749320530654 1
-0.0509703047641426 1
0.568096300130335 1
0.59017442004168 1
-0.0645731152446594 1
0.0671068355716879 1
-0.0424367949382727 1
0.13901474907629 1
-0.0724912571338568 1
0.902020037697514 0
-0.398226836162544 0
-0.0543065437032813 1
0.0920099164384555 1
0.300740313022108 1
-0.0681265129438215 1
0.0617470791410369 1
0.139354976355496 1
-0.0349578213993161 1
0.108576859651871 1
0.46989989049959 1
-0.137983559713748 1
-0.0161530966251265 1
-0.184595149793597 1
0.522505576000921 1
0.32056992433277 1
0.163117060997354 1
0.126444046460848 1
0.718761395718062 1
0.63898365031647 1
0.336636016971926 1
0.0011236740643035 1
-0.0911038913647512 1
0.132978485194193 1
0.0567581883665383 1
-0.138065125598294 1
0.255925281894421 1
0.397218320441388 1
0.3018511117093 1
0.326638328878391 1
0.116624856669584 1
0.269228693900274 1
0.499404207262009 1
0.018813223022722 1
-0.074385768605573 1
-0.0406737265017474 1
0.112907906544463 1
-0.408355680637938 1
0.273748571880022 1
0.0851123246348226 1
-0.0167684803206838 1
-0.026410694844739 1
-0.0156901170015361 1
0.470925569763537 1
0.474344958095267 1
0.73271405397154 0
0.443231706089898 1
0.417977763865549 1
0.544024010479194 1
0.204600427569719 1
0.261124622893176 1
0.245299110787461 1
0.737852104498554 1
0.678514000270104 1
0.197203503904204 1
-0.0755367281921011 1
-0.237638249822737 1
0.529220818779221 1
0.608351622802441 1
0.322549368397764 1
0.0550916179457857 1
0.377909408300455 1
0.487763411400328 1
0.161359040121699 1
0.544509748729979 1
0.416900906448137 1
0.0163543338268265 1
0.0893923957514257 1
-0.40987716691517 0
-0.213939595503825 1
-0.0213248712960352 1
-0.141229944106603 1
0.357238539181842 1
0.425347085874689 1
0.629250408995787 1
-0.0864305792861602 1
0.513165176247855 1
0.329531341113485 1
-0.234549773018618 1
0.431195960014389 1
0.564734782089773 1
-0.156385505198173 1
0.300975478263641 1
-0.305010165826277 0
0.299062724096029 1
0.337482657248023 1
-0.239574037162068 0
0.247979373082588 1
0.0795195421007965 1
0.225069359569752 1
0.311823485559869 1
0.63236168755498 1
-0.170716119601971 1
0.45351256346412 1
0.0777706821872707 1
0.423046579750688 1
0.02095670467662 1
0.114262855166133 1
0.517997610926576 1
0.0774181892297465 1
0.618357673894229 1
0.42862196056459 1
0.379341646966397 1
0.0871281163249218 1
0.079716298796803 1
-0.0516124831408895 1
-0.213246505577297 1
0.140897115892921 1
0.172530376741409 1
0.299507747460849 1
0.354486032035437 1
-0.145028452264632 1
0.121927375195913 1
0.301586336489625 1
0.247185256825366 1
0.00177132997241147 1
0.695213344140307 0
0.351422021971301 1
-0.178832628650036 1
0.418110633189162 1
0.275485166518336 1
0.312089825400651 1
0.0099085364884522 1
0.566977344897828 1
0.718339522102245 1
0.189045409567888 1
0.139486805814688 1
-0.119099552902853 1
0.23902596703495 1
0.0128700887616736 1
-0.0540116971888098 1
0.138801108583344 1
-0.352410645250606 0
0.446617036994504 1
0.477550571862732 1
0.20670320717167 1
-0.163055946233 1
0.107591660964115 1
0.415460317232995 1
0.40078167463034 1
0.325944682574942 1
0.403338239164081 1
0.291977619886548 1
0.517499513348484 1
0.143224296414329 1
0.400470525952437 1
0.214740463526375 1
-0.00184269763053792 1
0.160127252425773 1
0.401362064241005 1
0.37766251920493 1
-0.0596861766713671 1
0.137962872307148 1
0.368411210551814 1
0.0277690789166854 1
0.172787060943778 1
0.336665141614311 1
-0.112670435915914 1
0.315993925037403 1
0.326963447781534 1
-0.061787823035928 1
0.0277406139255474 1
-0.438224821777214 0
-0.0066234530240899 1
0.282440351419832 1
0.493569552711487 1
0.52740130563719 1
0.391563607891567 1
0.327635124210923 1
0.304114047491418 1
0.726754664797201 1
0.36658142777664 1
-0.0865265979809205 1
0.368261675414503 1
0.346526190460843 1
0.106951109228018 1
0.318764378504446 1
-0.136033348944802 1
0.350158204714094 1
0.625788081531325 1
-0.0149436952683338 1
-0.0433544350808513 1
0.277787207194554 1
-0.108762320141467 1
-0.374965141319319 0
0.276069862294649 1
0.217478002635459 1
-0.0279937664563688 1
-0.0367351310076327 1
0.322570301710833 1
-0.0634744911858367 1
-0.0755249036538049 1
-0.124047585473795 1
0.379685473797116 1
-0.214128210250412 1
0.0155442737367109 1
-0.0144345969455669 1
-0.126584550509858 1
0.41572596188549 1
0.190786838400333 1
0.351450708182985 1
0.527032273292956 1
-0.442985874436138 0
0.106378795005508 1
0.11717833556568 1
0.204495293099381 1
0.416894617518427 1
-0.160392851671145 1
0.232025547246819 1
-0.173651190063209 1
0.382082674393178 1
0.470637609093493 1
0.189254034517731 1
0.0640596702178388 1
-0.450695554271886 0
0.138270689170501 1
0.385334211782904 1
0.211125874700734 1
0.159154590599146 1
0.166974832367161 1
0.266753554834995 1
-0.10289730347907 1
0.353126536041732 1
0.253496272636599 1
0.258952218055557 1
-0.186364702655608 1
0.572934054853677 1
0.243870665550453 1
0.290456811642986 1
-0.31866223633967 0
-0.0491519181336846 1
0.220027704125727 1
0.706872923915204 0
0.440707773589959 1
0.0586892919396911 1
0.28724985597098 1
-0.265130601422381 0
-0.339582203891222 0
-0.0694512063608955 1
0.457967861563922 1
0.0132148639853936 1
0.378501439316744 1
0.127107510303317 1
0.260460588976956 1
0.0276386902347584 1
0.135899954915182 1
-0.193979482749559 1
-0.368939488193946 1
0.0682204452343242 1
0.128173463358989 1
0.031112846411684 1
0.503570527000842 1
-0.14429362644171 1
-0.175868276453358 1
0.0338532000038477 1
0.0329814777252701 1
0.102566886589862 1
0.337946002878476 1
0.331589046447026 1
0.442222654548421 1
0.259161834266655 1
0.464541451653763 1
0.726715070286622 0
0.299386785991052 1
-0.177843348944953 1
0.481848356124846 1
0.203931857717728 1
0.581101582251294 1
0.0851615005509042 1
0.372523755131647 1
0.175682776241954 1
0.326162468714102 1
0.303017981029454 1
0.179985295775098 1
-0.196211100148401 1
0.0137155304327259 1
0.2870609538303 1
0.258843043951204 1
0.421892961862053 1
-0.098365123611457 1
0.538496672028544 1
0.775195069621282 0
0.647741795451458 1
0.0863516217654529 1
0.685096191188874 1
0.297548011415489 1
-0.263097057525829 0
0.0508718597264579 1
0.149504625669227 1
0.29636578278804 1
-0.159195875451908 1
0.169734666738204 1
0.0946366404417504 1
0.117349310494385 1
0.253212151781479 1
0.185497307365854 1
0.120897287666187 1
0.0907523290926867 1
0.0519579181831265 1
0.055602174100351 1
0.939926285736126 0
0.178310959970698 1
0.339784256986817 1
0.0434094206419905 1
0.193209429354141 1
0.407515843520636 1
0.172877742527922 1
0.194012984651517 1
-0.084790491516231 1
0.254419945944382 1
0.27542490704857 1
-0.226267632282637 1
0.0141157456895639 1
-0.126391144070656 1
0.0668402150785898 1
0.322822659629617 1
0.551292939224642 1
0.610100418296203 1
0.180566265255907 1
0.29866552939324 1
0.179930927571343 1
0.0438862611822905 1
0.346998067648676 1
0.750111893920287 1
-0.418832698597958 0
-0.186855770205036 1
0.311640123362052 1
0.414651124910377 1
-0.749425933067135 0
0.415688289813108 1
0.247080886862154 1
0.407053365174593 1
-0.337262381128465 0
0.071166896331392 1
0.0949559788478483 1
0.238971071477078 1
-0.102627743985394 1
0.16379011226424 1
-0.0956509239054196 1
0.029740195502459 1
0.297130978397604 1
0.217168631150387 1
-0.292761473079205 1
0.119708975392813 1
0.0821159849816928 1
0.239954533832023 1
-0.182455398625989 1
0.103627318835424 1
0.396652237542659 1
-0.0114346480637362 1
0.0282518776943731 1
0.272943542876553 1
-0.343734971272875 1
0.275656145636194 1
0.369202506664271 1
-0.0482858089442414 1
0.22622946139977 1
0.463846850587966 1
0.221002769708579 1
0.210745671071732 1
0.373533690754213 1
0.245335186101646 1
0.301706821212939 1
-0.051351004995668 1
0.198423787119334 1
0.183806320398345 1
0.567208970519997 1
0.252904225996423 1
0.748767520140063 0
0.318957758369826 1
0.467972480872517 1
-0.302510920096971 0
0.0440103893828951 1
0.331482797195248 1
-0.253668420892782 1
-0.399976957801666 0
-0.0109331992770787 1
0.598938284190914 1
0.17257869223517 1
-0.284838034160232 1
0.590918192268511 1
-0.00928630070716848 1
0.167440304863849 1
-0.742713686885521 0
0.527776851577842 1
0.0286863960004252 1
0.226121025695449 1
0.39589437818118 1
-0.353876948847385 0
0.292482914925668 1
0.245620339908477 1
0.627453707185589 0
0.6193238806145 1
-0.134998725549242 1
0.100292293946032 1
-0.30950935881844 0
0.128261921751259 1
0.384456640281995 1
0.0973421970135156 1
0.226014784756757 1
0.394214036652628 1
0.277756846515497 1
0.347655476614455 1
0.11859720688713 1
0.403730651597484 1
0.248065312937169 1
0.286502005538234 1
0.497169410727342 1
0.29889061867384 1
0.441011326657942 1
-0.0401382694474021 1
0.77011647354622 0
0.108034154933437 1
0.288058726551602 1
-0.230965285022116 1
0.447732113081246 1
0.376507880066832 1
0.111844261592287 1
0.216414842881349 1
0.35908600883273 1
0.0994362260663201 1
0.0484362873391955 1
0.41849219053777 1
-0.103852679621929 1
0.432667437241588 1
-0.215604235763335 1
0.575859912620814 1
0.116918474727662 1
-0.113546677082076 1
0.57013148149014 1
0.0880650289760137 1
0.0475585337914866 1
-0.214162170758879 1
0.0306914155056399 1
0.0448730349062092 1
0.146552805939111 1
0.614005142327288 1
0.0842676478337855 1
0.442705014927528 1
0.397842990810932 1
0.108198034321103 1
-0.0862139767249385 1
0.279982408840271 1
0.50150381068807 1
0.199020579436587 1
0.292061408749786 1
0.308790875251429 1
-0.0451428148676844 1
0.262494682471504 1
-0.00558558152780834 1
0.398676166183863 1
0.59743658423182 1
0.253801539830744 1
0.357317620818725 1
0.712218400631886 1
0.500779522619762 1
0.188861405918034 1
0.0481457146565714 1
0.130726553243788 1
0.243552007318622 1
0.198847197338986 1
-0.233667300655964 0
0.0553962853475918 1
0.252107462064878 1
-0.108894874021427 1
0.286309121848808 1
-0.015679719899151 1
1.05420030107935 0
0.321039150727527 1
0.288100533769028 1
0.721409561494344 0
0.821571587350079 0
0.221146642214686 1
0.306339534720707 1
0.358594507799105 1
0.0579993219549 1
-0.115843859332614 1
0.672587683565781 1
0.655517448906982 1
0.360698524510687 1
0.140797203427678 1
0.160110027173194 1
0.427073852536297 1
0.464109252629161 1
0.427845212061778 1
0.186171264949256 1
-0.437131705985382 0
0.551160351106488 1
0.389167224645936 1
0.223170416927674 1
-0.363987620536423 0
-0.0955159315538789 1
0.0142036891058349 1
-0.0506507404304883 1
0.365876830185543 1
0.377369713553897 1
0.226742233942457 1
-0.187211723110931 1
0.129007825997472 1
0.104495910038776 1
0.0380604573722446 1
-0.0325311347589803 1
0.303730652185801 1
0.121469713776492 1
0.373465513288856 1
0.262169727427951 1
0.277571055334019 1
0.105818533044163 1
0.0919686312882589 1
0.429727461062019 1
0.22735470429622 1
0.333058057879693 1
0.851946639725669 0
0.43965569583043 1
0.150845397232291 1
0.0248804544576284 1
0.201144976959289 1
0.456513674716118 1
0.541518678283538 1
0.230359960893965 1
0.540005975329076 1
-0.0780457466827048 1
0.156528286278898 1
0.280644101082917 1
0.471370407256123 1
0.18666464071547 1
0.651898865010062 1
0.0109115372611789 1
-0.376625523112365 1
0.411207153242493 1
0.378538012033239 1
0.0917533093686374 1
0.15826096974037 1
-0.0805122330431645 1
0.0340360609663761 1
0.488100360686681 1
0.187461140427021 1
0.319546277805709 1
0.260143484845043 1
-0.00232535821417679 1
0.778933491974237 0
0.253927717982397 1
0.130068157313628 1
0.128677603981823 1
0.13970363828988 1
0.173881667545082 1
0.509833411613098 1
-0.128578763719406 1
0.186867072939008 1
0.180951708590703 1
0.342907595034016 1
0.555274518517117 1
0.0972345836187028 1
0.588330555354081 1
0.26335811084415 1
0.356319044879035 1
0.355929323748386 1
0.31493680562348 1
0.297803968764235 1
0.401051282835861 1
-0.0964028669185979 1
-0.225925611127546 1
0.486620193602535 1
-0.0498252784616898 1
-0.0620413985936789 1
0.225077416054505 1
-0.0948328336625986 1
0.371819275632098 1
0.508423212478703 1
0.157676466625975 1
0.402423907979479 1
0.425736475897359 1
-0.263269979344203 0
0.800601731675144 1
0.235188238063063 1
0.215067155556694 1
0.192503735921737 1
0.400720652203028 1
0.228200220767106 1
0.453281451519224 1
0.547636819800788 1
0.500742911095775 1
-0.0610297606453262 1
0.13887460482036 1
0.18964151411574 1
0.270994560074556 1
0.184949480912813 1
0.17533293167272 1
0.228084493443392 1
-0.00252734628070386 1
0.276514146119815 1
0.379139219860434 1
-0.103190160234659 1
0.0356885813905412 1
0.665557924027187 1
0.281644867138396 1
0.15827322653614 1
0.172367204215114 1
0.594443054034922 1
0.439290733791732 1
-0.328593716310364 0
-0.0518861004237675 1
0.223098699143399 1
0.0284193142879572 1
-0.0154061797590539 1
0.233528383460829 1
0.0575284797921751 1
0.136416137911982 1
0.236044786761959 1
-0.0337018883170943 1
-0.0418103629670348 1
0.770332666594333 0
-0.18411752849086 1
0.625293847565736 1
0.0754060727984043 1
0.650933601143557 1
0.00287791389784146 1
0.262804780501211 1
-0.127078412848222 1
-0.342783204214552 1
0.261183206814785 1
-0.110068015568365 1
-0.0530383313674253 1
0.54428099841042 1
0.464766485617801 1
-0.237307076756672 1
0.696378402884178 1
0.260685147829142 1
0.227423857083822 1
0.249084210759056 1
0.0678797757457312 1
-0.187921163322546 1
0.281892675121778 1
0.521500606940381 1
-0.179575978785346 1
-0.0892916297568773 1
0.291093820459163 1
0.13847210127959 1
0.256713722101881 1
-0.176707871971744 1
0.260788593170269 1
0.219452139722849 1
0.277595597842831 1
0.509895419519776 1
-0.00278186274481916 1
-0.118180679499059 1
0.636132949789889 1
0.221736136813762 1
0.260741888689428 1
-0.38079753535395 0
0.0631353709038427 1
0.495688901875478 1
0.591848625367004 1
0.246724200081957 1
0.0244698854317011 1
-0.0605460353894447 1
0.220521686430306 1
-0.0221240170297187 1
-0.00116398462398994 1
0.666440016651784 1
0.250009848444007 1
0.377723941607504 1
0.337372930938791 1
0.120289886998896 1
0.271981647754146 1
0.490811385065482 1
0.14657420605061 1
-0.0197365094652308 1
0.441862192904336 1
-0.0350380946773076 1
0.640936505339791 1
-0.214026973128782 1
0.178744416746235 1
0.299402102633328 1
0.323508068208923 1
0.624368332535974 1
0.463597989635709 1
0.436591065753164 1
0.437057046286021 1
-0.120482340348169 1
0.354935136826762 1
-0.0227709804540398 1
0.0272702888978383 1
0.373388590100005 1
0.106268859817834 1
0.385845428781738 1
0.563721573853578 1
0.477389389701251 1
-0.0513751556219992 1
-0.415738620805931 0
0.792250098611545 0
0.31097118598736 1
0.538904559818645 1
0.0708933047204446 1
0.14770954973344 1
0.0158945318552603 1
0.564814500306757 1
0.33474786751719 1
-0.107219976893801 1
0.247709963619769 1
0.548812890904039 1
0.201778531619806 1
0.110984287646464 1
0.342698740393638 1
0.168611943484757 1
-0.0629684023262588 1
0.138494303482378 1
0.713592542362389 1
0.381899660915486 1
0.308445719499517 1
0.310094666346332 1
0.0697270172945479 1
-0.024603389090447 1
0.0573852892807003 1
0.0767592463388965 1
0.310483826235264 1
0.223778437972354 1
0.538203915797217 1
0.362942762560043 1
0.427471869086995 1
0.323023198228062 1
-0.0076475356151269 1
0.162886416647208 1
0.0771882070136207 1
0.658108540558816 1
-0.136697552482133 1
0.174300280486397 1
0.233536411478413 1
0.286577451590387 1
-0.124671544376236 1
-0.0561242305595572 1
0.655467210418109 1
0.520457960120649 1
0.224327122364477 1
0.217401383956979 1
0.348005836853781 1
-0.138192325842893 1
0.699101864414619 0
0.0942168176176375 1
-0.251487510162529 0
0.306260952585264 1
-0.0199106541568114 1
0.337219780375309 1
-0.0854274357751019 1
-0.111043961336112 1
-0.0219026196136935 1
0.122206933348492 1
0.646987757498904 1
0.341600700830099 1
-0.0422773310663537 1
0.159834130090872 1
0.341215560180505 1
0.512437297999983 1
0.444005581955135 1
0.284967814003393 1
0.172054559799504 1
0.473214382953114 1
0.291460223550381 1
0.200429365419795 1
0.185872425341256 1
0.296930955846461 1
-0.0414993071429089 1
0.311721257598714 1
0.125417623074283 1
0.341750878757473 1
0.225333068958735 1
0.443997199548635 1
0.0863342729052223 1
-0.245685591166581 1
0.467559258505834 1
0.475295579552716 1
0.379648695572452 1
0.00191107679666308 1
0.252005336141298 1
0.303372240079957 1
0.0648217626021767 1
0.0366300682843032 1
0.41545924008633 1
-0.00505687555115408 1
-0.0757082004676558 1
-0.0296484366698558 1
-0.00342554788108115 1
0.316234308622119 1
-0.13217633275293 1
0.637553584545461 1
0.300439881868367 1
-0.520252229345923 1
0.0270968783023623 1
0.194363324761498 1
-0.0730397693444191 1
0.291551859689542 1
0.0201065812146541 1
0.528448589399129 1
-0.17905142320842 1
0.367243114096329 1
0.270426794278223 1
0.353654166855137 1
0.470672248310408 1
0.388767257112953 1
0.422317278854778 1
0.194504053508299 1
0.281934345365666 1
-0.168054600526676 1
0.00482742253311098 1
0.387313207181551 1
0.277491484776135 1
0.431481650608052 1
0.23083002358013 1
-0.0970467825811024 1
0.240798207606797 1
0.209606669654662 1
-0.106362690650581 1
0.363909587711883 1
-0.0729856552958028 1
0.279765015222712 1
0.03582627246565 1
0.234155743426778 1
0.187536475139861 1
0.139322607372736 1
-0.0752207747627781 1
0.280538032793069 1
0.271973939188822 1
0.053517261705405 1
-0.0121517884586171 1
0.507338510325206 1
0.0282324076142621 1
0.446604167660486 1
0.0705354830398446 1
0.288328191716589 1
-0.0976233615503925 1
0.388560956492876 1
-0.148179687407378 1
0.225287367080084 1
0.489451668061725 1
-0.137331671190135 1
0.551926162816034 1
0.472024953449833 1
-0.029010898991429 1
0.273613491775891 1
0.450466263908252 1
0.767063965705176 1
0.575453795546284 1
0.00483051688083862 1
0.467017963722971 1
0.402517764308603 1
0.708200467278661 0
0.1669990530977 1
0.302032425426848 1
0.248504771544908 1
-0.166395648765838 1
0.451913060512787 1
-0.0833505190945302 1
0.101949291498221 1
-0.178163028424825 1
0.10565207439929 1
0.119018188336209 1
0.17457503657091 1
0.240577903978942 1
-0.0423755212751445 1
-0.0215688188365182 1
0.0729278853519606 1
-0.0687082994104624 1
0.30924237246733 1
0.231696837884389 1
0.309821918440054 1
0.323703209437591 1
-0.165888299614662 1
0.415048908854293 1
-0.825766293146841 0
0.269179607402819 1
0.632504911382559 1
-0.24784459190646 1
0.478450008980269 1
0.0653233838802869 1
-0.0300395197944494 1
-0.0936939061690113 1
0.460391383571295 1
0.419368036740827 1
0.241573321371716 1
0.361196249788072 1
0.105636207117794 1
0.0723106655643314 1
0.198971672970608 1
-0.00865153194354748 1
0.191535215785727 1
0.329015160999664 1
0.268169393049158 1
-0.365417227757641 1
0.542395180840836 1
0.164155180856087 1
-0.241027564672921 0
-0.0137833227507673 1
0.262259591385009 1
0.364552533693302 1
0.133579475409929 1
0.29915384694175 1
0.0680936606111246 1
0.0103830591933243 1
0.213828745401636 1
-0.00719792128973276 1
0.380416650975074 1
0.0926831568854959 1
0.184268598656924 1
0.491997289550292 1
0.475412087667042 1
0.125359656937364 1
0.336679465412631 1
-0.403926339242765 0
0.478480866965496 1
0.127112863380806 1
0.238014637995346 1
0.424173987986583 1
-0.246942279703497 0
0.278771145835044 1
0.285244874195579 1
0.0107333312950513 1
0.0867776295486562 1
0.0074750151956066 1
0.0499181876130364 1
0.143647736682691 1
-0.0825929722027163 1
0.183194797257216 1
0.190498870799233 1
0.255483152584101 1
0.11040504357378 1
0.230314275224283 1
-0.187625052757328 1
1.24091996434803 0
0.235050911093607 1
0.65804068902629 1
0.0240688793108605 1
0.149922252459524 1
0.143077476937396 1
0.0530366027967021 1
0.333911700761203 1
0.34324770923347 1
-0.207243936426201 1
0.454588012200975 1
0.545443523911296 1
0.625345579107454 1
0.0318540360943442 1
-0.234432823349138 1
0.145560348551572 1
-0.565375204295663 0
0.491204965332846 1
-0.293517439024494 0
0.412361291796272 1
0.213831842707004 1
0.144420732255814 1
0.119786900479227 1
-0.052304621821898 1
0.447879501832512 1
0.466024556541811 1
-0.36672096519282 0
0.521360197797524 1
-0.157805166999341 1
0.381914511431521 1
0.532446118904042 1
0.307589479333885 1
0.00670036863876031 1
0.623212063248727 1
0.494623161018954 1
0.0224761117422788 1
0.0741845829908101 1
0.0551692175183703 1
0.599707105506784 1
0.199184234578817 1
0.0606429008178813 1
0.386556009237643 1
0.150100440092043 1
-0.0142255635931155 1
-0.0439832043720257 1
0.138165179793603 1
-0.0734216423961162 1
0.0723977007637267 1
0.140120456545963 1
0.485946030148916 1
0.259376463621054 1
0.124965331654373 1
0.26092338703155 1
0.567835671918254 1
0.440196666544927 1
0.57377472236344 1
0.254975819720872 1
0.540129002627625 1
0.297966333705803 1
0.183441146490045 1
0.0581805380410012 1
0.478551238975562 1
0.157566185452492 1
0.459975973726498 1
-0.0199980614925218 1
-0.0819507561076669 1
0.219380065839371 1
0.101600998280282 1
0.463950266688024 1
0.218137815804161 1
0.486337677565263 1
0.469925187897147 1
0.628703123759875 0
0.13122397546494 1
0.198183400985526 1
0.343434373640652 1
0.25478481984188 1
-0.214786894808734 0
-0.388741848937143 1
-0.00611274373201359 1
-0.00106217751368148 1
0.685547437892657 1
0.219743613440413 1
0.158051278516078 1
0.065964817529512 1
0.19688326716597 1
0.230514088432254 1
0.260786609788473 1
-0.141216587450654 1
0.420522534478203 1
0.403544399241813 1
0.304445892138583 1
0.147302075816091 1
-0.0390745183116899 1
0.181237932031358 1
-0.160028153749192 1
0.470714855674448 1
0.0800936377557367 1
-0.236184064063669 1
0.313437200312258 1
0.707990744112651 0
0.35717022464482 1
-0.093466067733323 1
0.532960073527304 1
0.177471488193389 1
0.20912453255779 1
0.238103667978342 1
0.178737975242658 1
0.05562493626127 1
-0.0277857504092608 1
0.345530375410787 1
0.163214405754311 1
-0.160015294811974 1
0.304577721531954 1
0.782987351265171 0
0.322087330639339 1
0.0490886376837305 1
0.788818357279732 0
0.326319019090234 1
0.170437144038226 1
-0.1351869278858 1
-0.0241382857003279 1
0.806485053571009 0
-0.00493892973177824 1
0.737921315618575 1
0.531106325443118 1
-0.237933766493628 1
-0.169173993600087 1
-0.127196526765916 1
0.151633322116042 1
0.0781648893998107 1
0.497821715126679 1
0.221425602055036 1
0.756271654044636 0
-0.0148590118868172 1
-0.0967441385794486 1
0.582774893160615 1
-0.0175228962775237 1
-0.0830478435944169 1
-0.220978758796686 0
0.147877040091859 1
0.115242504844525 1
0.0675696661145693 1
0.00927740267068611 1
0.728999454583526 1
0.265557048558387 1
0.508359723639855 1
0.200558276547889 1
0.203271130935706 1
-0.259107463846979 0
0.547700631503018 1
0.30353032430136 1
-0.0402234429596125 1
-0.00908489385715193 1
0.293112871751808 1
0.286394755097101 1
-0.0347017218138452 1
-0.105595021533755 1
-0.311812926701973 1
0.415561150530758 1
-0.0783076738445179 1
-0.121882260795049 1
-0.0974128910481204 1
0.212504958274669 1
-0.341932752348364 0
-0.144204181508665 1
0.552025554635111 1
0.504111658369304 1
0.118572882417771 1
0.179468374654452 1
-0.246613018132239 1
0.0755219156508076 1
0.0288340395459979 1
-0.0225604560842682 1
0.274687529338548 1
0.301834868502812 1
0.246007886784238 1
0.514683362313099 1
-0.0788750665357226 1
0.751397466965114 1
-0.134248983909256 1
0.341015662831071 1
-0.138469938917332 1
0.776115192802298 1
0.326804762159007 1
0.442791273607287 1
-0.408112618023719 0
0.406887783830263 1
-0.121661192596808 1
0.107948800143373 1
0.522322789013845 1
-0.0825963540878311 1
0.417437900982872 1
0.197863213412175 1
-0.297854261211638 0
0.0310668375642569 1
-0.0320284837698691 1
0.292065020874113 1
0.155525509010276 1
0.37230597446903 1
0.321756634128869 1
0.245303634108144 1
-0.271199093403156 1
0.557426372405312 1
0.527093402844641 1
0.0943082841552076 1
0.283393792581942 1
0.322930679180922 1
0.0068352429350136 1
0.0789444923053953 1
0.879419750557306 0
0.647630590114444 1
0.318262244784971 1
0.0743112506185448 1
0.322792985186111 1
0.262656299597524 1
0.39443117301057 1
-0.160400745675247 1
-0.253909500392583 0
0.0109141860723924 1
0.22218481870491 1
0.504195304117774 1
0.093685368429826 1
0.245253661073319 1
-0.294344565659939 0
0.785590585960043 0
0.0906788828314107 1
-0.0107125951293625 1
0.205492210605777 1
-0.0972538476113176 1
0.23522768829505 1
0.419831819886167 1
0.0581513396898961 1
-0.0224873343932259 1
0.546550810291888 1
0.429805922713897 1
-0.399412109803166 0
0.637909207943999 1
0.314635695582184 1
0.471628121968004 1
-0.388774427287817 0
0.0412388005986008 1
0.104814198705116 1
0.0222865518751276 1
0.275791108789172 1
0.378882622259497 1
0.183690807850422 1
0.304043584978034 1
0.523383537560051 1
0.403843455427071 1
-0.222165665180127 0
0.237926950193858 1
0.148317653579289 1
-0.186543161300883 1
-0.215577814961554 1
0.410050680083494 1
0.307022327598744 1
0.133619390813087 1
-0.067175825416015 1
-0.192962885260158 1
0.294178611705807 1
-0.0623505806881521 1
0.162406062219402 1
0.238190888347163 1
0.34021251795702 1
0.69442888029081 0
-0.221929795969865 0
0.168384827027706 1
0.200273039178016 1
0.554571411337055 1
0.0853830913423922 1
0.266857165589558 1
0.34773582884318 1
0.338729260574706 1
0.527305979498188 1
-0.070979365111714 1
-0.181908045224878 1
0.592523294862302 1
0.0482031497542095 1
-0.187699892669296 1
-0.0144737750185219 1
0.0308062168761776 1
0.0737876736183118 1
0.0490704042758472 1
0.247064437087195 1
0.20318991646999 1
-0.0221349490609938 1
0.219263392896557 1
0.140188516665723 1
0.484973189866818 1
0.274675754953787 1
0.4702533787309 1
0.536205424341582 1
0.102978415828383 1
0.502283250019725 1
0.574963886150763 1
0.136836342034455 1
0.0597681400388104 1
0.267032771732054 1
0.592365633975327 1
0.0849814467555157 1
0.363244869669189 1
0.1745192516731 1
0.26734162079132 1
-0.0424851841994761 1
0.39981655816807 1
-0.0486821306887507 1
0.207955110904547 1
0.599004727670502 1
0.461738998069075 1
-0.177432813229005 1
0.403817634336008 1
0.338998338933765 1
0.0746465178675182 1
0.156036664569985 1
-0.0688221478021761 1
0.313814832890197 1
0.291093614237456 1
0.0270194771396078 1
0.12119152823436 1
-0.21988254232051 1
0.126630896461337 1
0.439481426667088 1
0.407206822637589 1
0.166575371204256 1
0.318598981733524 1
0.15368592067002 1
0.870831314538054 0
0.207483851546762 1
0.466144053706209 1
0.719645877643937 1
0.152676292817808 1
0.221967359009206 1
0.416627530152579 1
0.521812806217204 1
0.420534033083065 1
0.215236463332251 1
0.409765140116883 1
0.165818336763337 1
0.195372765091563 1
-0.134767413829762 1
0.0304926765272541 1
0.319183618026054 1
-0.214994326019353 0
0.0747249616534153 1
0.0511170539460581 1
0.229970451726194 1
0.12633972813687 1
0.2440440217088 1
0.143563158304406 1
0.00373037817733975 1
-0.299145868984097 1
0.524316247676912 1
0.359448374681777 1
0.283373842159986 1
0.430140489104997 1
0.263046041161 1
0.287942001470283 1
0.50200470721269 1
0.352094112848549 1
0.166541803463658 1
0.752187986016678 1
0.149311713102007 1
0.480086221275548 1
0.231767150824621 1
0.310122104822711 1
-0.354206165935089 0
-0.245152698993188 0
0.115999182759171 1
0.0767662519839341 1
0.150363177773949 1
0.00390345143624418 1
0.213158078279031 1
0.2656309766455 1
0.395217171693144 1
0.637153164367497 1
0.0616151137957625 1
0.478846361359415 1
0.193966041074692 1
0.52961122272583 1
0.0771728213681121 1
0.32816006499862 1
-0.00269269582622238 1
0.0756051702593348 1
0.257776835487785 1
0.281631829320803 1
0.37930512849703 1
-0.0471845122461994 1
-0.233781100725021 1
-0.206429699887853 1
0.630599307463196 1
0.267061407687633 1
0.343122098280478 1
0.241624880339966 1
0.107905535262957 1
0.528498027598121 1
0.27069342287719 1
0.700198998382974 1
-0.092962309103673 1
0.528003609056554 1
0.223821997702216 1
0.210597141354867 1
0.229384096799684 1
-0.103567416875852 1
0.270262980219953 1
0.0696972948570967 1
0.184968993665878 1
0.273510412602479 1
0.161044801742211 1
0.276665788431458 1
0.685371797625813 1
0.463382150742571 1
-0.0764085816057497 1
0.279920811381045 1
0.413930842816663 1
0.112148397140302 1
0.158522374362868 1
0.466803670643745 1
0.33793866082636 1
-0.439009027318664 0
0.511673929952422 1
0.287049322032453 1
0.196893604926131 1
0.439217295259389 1
0.203523827103239 1
0.0741621623478863 1
0.445424221647578 1
-0.0103597426583866 1
0.182857300844104 1
0.403301710225974 1
0.42723456403672 1
0.729132776285125 0
0.335556728575462 1
0.314867897214152 1
0.467882154296387 1
0.0949295701583175 1
0.50675976091961 1
0.142160555327688 1
0.483775243808617 1
-0.00278133499954958 1
0.160511397352397 1
-0.00107731218077869 1
0.442604118769853 1
0.460215551931933 1
0.0768791855002285 1
-0.0533102063571081 1
0.0947314038090854 1
0.68081491592884 0
0.329136436058165 1
0.272515753339121 1
0.544607923978082 1
-0.265505685773165 1
0.124036544757339 1
0.213155916012668 1
0.372027649370816 1
0.585097191614851 1
0.423128636836791 1
0.444123934437635 1
0.193124045600808 1
-0.0552711242500233 1
0.283486739405528 1
0.183138155499574 1
-0.0135032725998449 1
0.401448801717169 1
0.357940267699179 1
0.411865072289661 1
0.0395306214837214 1
0.306181764225681 1
0.0838351342139282 1
0.242972436185936 1
-0.251150773493174 0
-0.0227931545884901 1
0.374040257085727 1
0.402566009727467 1
0.319255720401936 1
0.0685363801209972 1
0.357075887809206 1
-0.231871304302907 1
0.315730577465658 1
0.10572859181967 1
-0.36362691792764 0
0.263623732242443 1
0.563771623160146 1
-0.00137781241366033 1
-0.19098237369525 1
-0.0270421479538307 1
0.247281602028474 1
-0.0851842963231947 1
0.366220482199279 1
0.373607879977249 1
-0.184596588924525 1
-0.138760817734544 1
0.152807559935251 1
0.290962806787581 1
0.402017004081531 1
0.545546256987957 1
0.198363302122699 1
0.199346288874616 1
0.0899481994940365 1
0.536157628480689 1
0.399828399131813 1
0.256569781653853 1
0.230214488683607 1
0.0860240431410187 1
0.602757316725785 1
0.204725356913533 1
0.355816988520697 1
-0.0594142113278591 1
0.168700416642037 1
0.119310761078906 1
0.167738280069758 1
0.657089001402872 1
0.0858841195332893 1
0.212167120122086 1
-0.0181884802009094 1
0.181860361260435 1
0.363070379054814 1
0.150759261944677 1
0.142180527000568 1
-0.213806700040101 1
0.169214720800994 1
0.269182709660477 1
0.217604256089206 1
0.170966986103822 1
0.422899720638275 1
0.518426123409256 1
-0.012317310471279 1
0.40151048578688 1
-0.145652025405041 1
0.229787817272463 1
0.433317437940382 1
0.150415257833333 1
0.0529948757069479 1
0.270278219229069 1
0.394347351065384 1
-0.0124042143111081 1
0.583933995080852 1
0.0155631850362055 1
0.628684431263111 1
0.126481118184027 1
-0.167951280709152 1
0.505422200076833 1
-0.202540423805463 1
0.388625543068426 1
0.119190475333911 1
0.0136659392609717 1
0.0695682101190966 1
0.13896883614266 1
-0.0780281235885453 1
0.141668330604356 1
0.10054907545531 1
0.228149239437162 1
0.415143488785553 1
0.234404720671043 1
-0.149174196995163 1
0.362103764338399 1
0.038244475415192 1
0.140329097524223 1
0.147296646290069 1
0.0689596385847155 1
0.0211396350600737 1
0.765972019728665 1
0.499745916426459 1
0.336842050921563 1
0.611296890518517 1
-0.059222524284455 1
0.738386918561729 0
0.402531042889448 1
0.524828162392643 1
0.626984392165041 1
-0.585810270806811 0
-0.113453973679351 1
0.495668438941809 1
0.312886825032947 1
0.0259378341494674 1
-0.0959409727428135 1
-0.179563661726748 1
0.22374486771922 1
0.0858418365466459 1
-0.115071832547351 1
0.400171055797505 1
0.00398530315593579 1
0.187813960057694 1
0.235887191833019 1
0.140828753335651 1
0.285426980735287 1
0.260348378680313 1
0.578225052749821 1
0.214947507360115 1
0.168719678802776 1
0.410993537802455 1
0.480286850679949 1
-0.0073496021458352 1
-0.277250686441467 1
0.00997917732760204 1
0.475511389467911 1
0.462699413196426 1
0.408176038311943 1
0.331387959074536 1
-0.0619717825944458 1
-0.394261844941376 1
0.267368556725979 1
0.613975693454154 0
0.12591857137953 1
0.10235133333821 1
0.146993998760515 1
0.462930324314697 1
0.091951184818502 1
0.106800085652953 1
0.00149356999449876 1
-0.0498385943015328 1
0.0815624289477012 1
0.593768650977075 1
0.320067459854576 1
0.278570537592985 1
0.239217146975229 1
-0.370691880823064 0
0.387305728367114 1
0.346936513886006 1
0.135192244667618 1
0.232341675745494 1
0.571820029847093 1
0.345249054411825 1
0.105078721201242 1
0.724289579549919 1
-0.229195410626894 1
0.468772309554944 1
0.0653693511808298 1
0.219077177706362 1
0.190490455466391 1
0.477441214155729 1
0.387678125483343 1
0.323680544757954 1
0.20828962720753 1
-0.250048298182027 1
0.476862062047493 1
0.560516993676863 1
0.681335568282731 0
0.34548057375775 1
0.0889773559560516 1
0.221168443470074 1
0.479349271494966 1
0.484214158660048 1
-0.188983362147719 1
-0.0704435462655527 1
0.12781997379774 1
0.29188123544479 1
-0.541673611976771 0
0.0685375986655823 1
0.449357571761774 1
0.0294125520360822 1
-0.094627253877782 1
0.316161569438953 1
0.240609694603614 1
-0.340889668022531 0
0.602374479862204 1
0.533801609940086 1
-0.0904997509668675 1
0.41646865520439 1
-0.116035557858136 1
0.0784070297121907 1
0.00299461508731237 1
0.682726116348857 1
-0.0343915620310875 1
0.0343117760559428 1
0.308337537060009 1
0.0863276276102526 1
-0.406873645980301 0
-0.404514549125425 0
0.0221626234635404 1
0.221603889770838 1
0.221427018898834 1
0.256967688043431 1
0.0786142781736599 1
0.465565709734899 1
0.397509253999441 1
-0.0419360429129042 1
0.206730109745103 1
0.49617718831898 1
0.39599392326819 1
-0.113019704062156 1
-0.0966929766149709 1
0.253707407598535 1
0.264939216357664 1
0.302198052023355 1
0.817170972488182 0
0.332976245115538 1
-0.0894137309652772 1
0.536027294245352 1
0.881943122117662 0
0.186619745820719 1
-0.223683937043026 1
-0.0115518706642659 1
0.118957517148552 1
0.227054435341181 1
0.256184192196025 1
-0.267605662518971 1
0.229904309066947 1
0.0694992638200381 1
0.67800902739036 1
0.157090051679392 1
0.000866745771134936 1
-0.0686469951235447 1
0.130917628534418 1
0.139951626331941 1
-0.541677511545325 0
0.262448688811061 1
0.626905143466211 1
0.833102498777573 0
0.371984618597169 1
-0.0165559422737588 1
0.173631547061976 1
0.00924143705973804 1
0.415769220114761 1
0.14539441575872 1
0.239761949458455 1
-0.143607298200784 1
0.442988322821947 1
0.518855276693746 1
0.0143742417852421 1
0.603848896455269 1
0.302898925480181 1
-0.0591992418409086 1
0.486916078782007 1
-0.0244133340694385 1
0.0858468646692758 1
0.010844258177899 1
0.148594531585381 1
0.167817118317896 1
-0.0431897797186163 1
-0.392688834277817 0
0.200216291853661 1
0.326488404293276 1
0.0997029123828374 1
0.446789850151979 1
0.0366908105200379 1
-0.109604482278191 1
0.398208651006645 1
0.531561751174622 1
0.506414440571418 1
0.504041958429171 1
0.353801100936859 1
0.294811940834814 1
0.0453599945370056 1
0.10878773402351 1
0.125427426645487 1
-0.133423074130583 1
0.130529494376496 1
0.186629643457188 1
-0.0101301968581973 1
0.4491894197683 1
-0.143767641663899 1
0.194531033753191 1
-0.0928838308515858 1
-0.101897597638641 1
0.0443115357045528 1
0.473730688179439 1
0.0619353328321298 1
0.111304465734314 1
0.396184175190739 1
0.0435911832168658 1
0.162885290980063 1
0.100148909434812 1
0.386192859477903 1
0.395340606035392 1
0.237878727044861 1
0.467396422132546 1
0.0447663613118261 1
-0.11846636607125 1
0.187526755356049 1
0.0427239984304774 1
0.0549837649705017 1
-0.177611131405988 1
-0.160539781529129 1
0.233964574310469 1
0.388303178237731 1
0.789792999028879 1
-0.0888782111871905 1
0.20066801344649 1
0.0178164552433722 1
0.0576992357296068 1
0.567581078180554 1
0.134495829578573 1
0.692195505896609 1
0.00362424348059366 1
0.390102087834679 1
-0.198665031827742 1
0.161679762167483 1
0.183863363512135 1
0.0347823291473682 1
0.911795678656569 0
0.444773478590171 1
0.133026423484434 1
0.0865679849969467 1
-0.348261283358243 1
0.116783584248362 1
0.485436092995537 1
0.16970676994231 1
0.36107773608724 1
0.883651705555647 0
-0.00887858195340649 1
0.34308986070914 1
-0.126666330161061 1
0.00686324942194118 1
0.247455290667911 1
0.0607709393291089 1
0.153866427063633 1
-0.105486102172172 1
0.318667542206195 1
0.0924726010031735 1
-0.030332495164249 1
0.302445866888462 1
0.229394232400252 1
-0.226330479580701 0
-0.0470061602403621 1
-0.066760167889954 1
0.200756955260663 1
0.369177907769148 1
0.0516948408595561 1
0.00884285728629379 1
-0.104111590336201 1
0.273692312416437 1
0.00100725416196944 1
0.39358323307439 1
-0.0174572886845544 1
-0.188772685838347 1
0.640414116354819 1
-0.14425487863332 1
-0.0434654825546756 1
-0.100510622255872 1
0.0726943409817 1
0.550536190306462 1
-0.0118344526772498 1
0.0848900203888137 1
0.427556295437104 1
-0.173306623085621 1
0.352069787352796 1
0.675292756806228 1
0.615750340900835 1
0.38381236193272 1
0.14743242528458 1
-0.178526616153687 1
-0.145701016623722 1
0.264024908748695 1
0.2801982059397 1
0.204558434333756 1
0.151419560781006 1
0.202372484790226 1
0.26641479959986 1
0.499139402124951 1
-0.166274254123357 1
-0.0646558950973027 1
0.165013780973736 1
0.14211379135306 1
0.395468033162665 1
0.223340733063231 1
0.198064242224475 1
0.116366054773137 1
0.0775243596108915 1
0.693974627268338 0
0.430206583102153 1
0.485476790656783 1
-0.0415217427677202 1
-0.192689375458689 1
0.820040667238397 1
-0.237120115601228 1
0.465804643290314 1
0.358513286754678 1
0.0488933607696401 1
0.317033229167198 1
0.3612351303487 1
0.265093814836643 1
0.125254760492948 1
0.146515176618087 1
-0.116679666312362 1
0.323120044815169 1
0.295615058862075 1
0.477714006010874 1
0.222730810246478 1
-0.108096843758261 1
-0.195678673248673 1
0.0494398231678318 1
0.369945206200435 1
0.41175834997362 1
-0.117397138635144 1
0.389142431288953 1
0.754927175830472 1
0.604950356469162 0
0.206450664329086 1
0.367399435639293 1
0.131792301374681 1
0.3767665131577 1
0.308771657945454 1
-0.0895686954316539 1
0.29493066778283 1
-0.139692679847019 1
-0.0732795624990029 1
0.133472131459787 1
-0.141181263536341 1
-0.23045187638414 0
0.682210063860135 0
0.131463414232697 1
0.146465337332808 1
0.0885733038644374 1
0.0903344501616626 1
0.290491187619493 1
-0.0177732617428351 1
0.734682346803964 0
-0.0646906830548279 1
-0.225097232669127 1
-0.0341372523751007 1
0.0352522102032324 1
0.244411248050483 1
0.612989147694553 1
0.0755642110190405 1
0.301657315891836 1
0.226201101871247 1
0.38088370785563 1
0.335385539795495 1
0.111674685903002 1
-0.131426766912841 1
0.165823657954501 1
0.554154716683169 1
0.46481769580573 1
0.136777873657518 1
0.436885625730968 1
0.196673154122997 1
0.205425835155756 1
0.349982111972508 1
0.308181505621214 1
0.337682744478996 1
0.0414035584086978 1
0.248068573771659 1
0.574806368876847 1
0.119778576659408 1
0.331825081534976 1
0.568873118615705 1
0.293387521406875 1
-0.0689664734442602 1
0.0966993858080627 1
-0.0463856741549361 1
0.30965375230742 1
-0.303350946454697 1
0.391975753150775 1
0.268738706678331 1
0.387623078159187 1
0.28366946121482 1
0.451968376508987 1
0.047932905419611 1
0.126936959552695 1
-0.197255107873806 1
-0.0178182551213482 1
0.0624158523001 1
0.432751872269703 1
0.386361006757955 1
0.5966302999618 1
0.313006604755863 1
0.531877004074121 1
-0.561111160608065 0
0.393003840955377 1
0.264171608153399 1
0.163650168819566 1
-0.0179012879818009 1
0.399019268757934 1
0.129652316907274 1
0.0997045930336397 1
0.284506545939513 1
-0.326402640860893 1
0.306068836854568 1
-0.0872885175518858 1
-0.120601317427219 1
0.0280325599648252 1
0.274095289450849 1
0.334193758471599 1
-0.0447080281463956 1
-0.0724897407202457 1
-0.0233241773923909 1
0.267818187380786 1
0.342670182073389 1
-0.137104865079031 1
0.310420987057232 1
-0.0174987967709754 1
0.597662434129766 1
0.330048061065275 1
0.301575185920243 1
0.0730149043559521 1
0.118969380357899 1
0.0452355762818724 1
0.440260192239251 1
0.359715351112163 1
0.0553744251257921 1
0.285045950057344 1
-0.0475840788023861 1
0.396359510548788 1
0.557841700291445 1
0.266802642311475 1
0.445138186241256 1
-0.191588773737104 1
0.613235906817343 1
0.238309464847499 1
0.0629031215940022 1
0.438860995925452 1
0.492378093077916 1
0.763068819957825 1
0.426866517017886 1
-0.0131389737303734 1
-0.125421158491154 1
0.408482233199221 1
0.109803743098839 1
-0.0750320072498658 1
0.139434525299403 1
0.350112683263001 1
0.353695816735793 1
0.666377309018466 1
0.520809220267221 1
0.172459212862103 1
0.508873609889944 1
0.110682310592098 1
-0.175760563843388 1
-0.28875411201069 0
0.329878582249399 1
0.297416006708257 1
0.372572231697929 1
-0.271050889575109 0
-0.158973814093807 1
0.268065029794552 1
0.178145234485259 1
0.354133070600422 1
0.134358010962261 1
-0.173286150298023 1
-0.197383942356417 1
-0.151751014373794 1
0.0537816245055766 1
0.1995722064126 1
0.342224530640905 1
-0.0938502454362333 1
0.281036581016153 1
0.0854787677484903 1
0.38736691155578 1
0.363631641719108 1
0.394935322501171 1
-0.0825000283616286 1
0.158861602666879 1
-0.191668199115288 1
0.0507163830913084 1
-0.271067956029457 0
0.328002906962062 1
0.379012096900321 1
0.213711276033304 1
0.0190165372891234 1
0.481582620994606 1
0.0624046670019863 1
0.21978544200579 1
0.049178008962677 1
0.587363863507754 1
-0.326919064639798 1
0.272569590092638 1
-0.0132728163822056 1
0.204048538593205 1
0.208114361554745 1
0.281020063611345 1
-0.0259761980270864 1
-0.0929481438458759 1
0.350179255421177 1
-0.276676827789242 1
0.166127301623034 1
0.236772078554162 1
0.223876815735635 1
0.0823252601135325 1
0.183648537306744 1
0.353693680272679 1
0.0285583546084544 1
0.596706445704281 1
0.180545771305762 1
-0.0196676839722787 1
0.414719996118863 1
-0.0232970397566078 1
0.482303801932157 1
1.00104979962595 0
-0.00865874971652738 1
0.294365622358673 1
-0.42490554960053 0
-0.0213638525623383 1
0.388119470697811 1
0.393714069872282 1
-0.291202398769472 1
-0.246441765482396 1
0.114023809245914 1
0.280484679762055 1
-0.248831154675536 1
0.186714621971459 1
-0.0179284668126876 1
0.528528898198872 1
0.154111350919139 1
-0.250432522314875 1
0.357050217624204 1
0.390486281854463 1
0.292415974503208 1
0.269014913296459 1
-0.256724908059804 1
-0.0709605664844719 1
0.148171201935311 1
0.471528149074016 1
0.393541253444005 1
0.0762069392125843 1
0.111964796451131 1
0.0118322986884117 1
-0.222676831072435 1
0.531961105216651 1
0.126441603609304 1
-0.180006665657954 1
0.101355160808634 1
0.360745052501435 1
0.636207268042185 0
0.272816959987696 1
0.509204864455744 1
0.431315308090099 1
0.068565294562405 1
0.184907832324639 1
0.44051543080323 1
-0.0409033959045602 1
0.348406261982279 1
-0.0542098044501916 1
0.176652261884531 1
0.426661057685652 1
-0.363823079771225 0
0.132069199828256 1
0.490061632674467 1
0.142625735477329 1
0.126321453588248 1
0.563696259784838 1
0.413300942818079 1
0.000941622944566158 1
0.0528930865651433 1
0.00190808297252794 1
0.602024799978407 1
-0.107455319911356 1
0.096214733899022 1
-0.137041947232305 1
0.464489732685205 1
0.212339791944833 1
0.337362833159842 1
-0.133003431306086 1
0.503949861636882 1
0.613424560087164 1
0.401742814989396 1
0.352524768636485 1
0.415296823413977 1
0.697070855745071 1
0.302526442658088 1
-0.115298632466728 1
-0.240304106624421 1
0.489523135728987 1
0.0789705200654469 1
0.136990860071154 1
0.35479963071535 1
-0.296648885208375 1
0.408533641858507 1
0.170773383936855 1
0.227386894906754 1
0.0643656993365587 1
0.360392071642963 1
0.0509723461336527 1
0.117565453231818 1
0.391787385098135 1
0.37639901848355 1
0.259842160384254 1
0.295296465702927 1
0.336430996495572 1
0.261061202592079 1
-0.00131969328790281 1
0.188201227069716 1
0.225897944320726 1
0.285260079605731 1
0.198060766747956 1
-0.109243806995339 1
0.187690571701699 1
0.242211402571087 1
0.0822370125076362 1
0.118893053918967 1
0.0859586033930186 1
0.0438823198087044 1
0.0294061851027378 1
0.156433315191838 1
0.281462392457104 1
-0.0187983465677713 1
0.280110009618743 1
0.0296269330218333 1
0.941464281982488 0
0.514281652598206 1
-0.0906721277865855 1
0.307971384461823 1
0.196024130081923 1
0.0417036080489022 1
0.739748412080228 1
0.82592765052773 0
-0.143517017314328 1
0.716314126600152 1
0.0382543343669679 1
0.217573462483546 1
-0.156129536578638 1
-0.104601918962309 1
0.405297447898927 1
0.480099521017578 1
-0.240058692026773 1
0.652186923359251 1
0.0621436738666922 1
-0.160833990317974 1
0.271575907967075 1
0.29416847937823 1
0.476358742912361 1
-0.186079213494235 1
0.138655704047934 1
0.219092796884459 1
-0.0314866501604039 1
0.397859818828972 1
0.19510591595861 1
0.126252024502837 1
0.295139560927932 1
0.357433935738729 1
0.48717365400691 1
0.345926204874727 1
0.413885363408123 1
0.518061511538827 1
0.193842714880725 1
0.254862178960887 1
0.175865411476715 1
0.196172263416722 1
-0.091676263581903 1
0.294721495500053 1
0.40346387655071 1
0.228726145764413 1
-0.155693883612034 1
0.149809769331812 1
0.464189975572511 1
0.501002626822535 1
-0.200125754257805 1
0.266643982616367 1
0.0422234397713858 1
0.182190801741497 1
0.435207608819929 1
0.245023169360902 1
0.127817835157754 1
0.0331851448257079 1
0.401964528393846 1
0.189786356166226 1
-0.0324259557299318 1
-0.028390513814118 1
0.448469073255 1
-0.0986466145111704 1
0.08117989363532 1
0.38784293828374 1
0.508908887609117 1
0.506334220019945 1
0.519385842059829 1
0.257193906839409 1
0.600967055814005 1
0.711773408350605 1
0.171060138085484 1
0.19804447580957 1
0.222966587458013 1
-0.0269293131856878 1
0.358215398790001 1
0.0436015389867808 1
0.124924239213426 1
0.343709494792252 1
0.439415031363461 1
0.157788138044349 1
0.20080965159635 1
0.473533854880416 1
0.269114052165829 1
0.359481546304634 1
0.674137555416434 1
0.537807158064353 1
-0.0794020626124408 1
0.430942981828675 1
0.28472550156563 1
0.00907551888098213 1
-0.116225784259654 1
0.234981751905294 1
0.589502523969527 1
0.167179803537228 1
0.280995634358897 1
0.238537264011181 1
0.380423252865402 1
0.0510495872092253 1
0.512875869946048 1
0.410583374150317 1
-0.493035968702386 0
0.0753473835987553 1
-0.17971677458887 1
-0.217336690871075 1
-0.083313514250406 1
0.508469453937563 1
0.367337008289693 1
0.688360204534652 0
0.912734197014868 0
0.287301907188605 1
0.6181803051544 1
0.147374381044938 1
0.0879943262347951 1
0.420474810046487 1
-0.107537371710063 1
0.343695046784516 1
0.435648623576367 1
0.348785208473585 1
0.419303414962927 1
0.328984267546017 1
0.1438863894886 1
0.152228032718201 1
0.307623727783624 1
-0.199007649143801 1
0.367643233299701 1
0.132050870336722 1
0.206136252279614 1
-0.303970812191374 0
0.320901723641997 1
0.478067842995651 1
-0.273347207347499 1
0.218623829361902 1
0.685886399662435 1
0.287502027704004 1
0.0861549059569631 1
0.134690760927748 1
0.362652168555152 1
0.0218799595411868 1
0.134425473646865 1
0.427335750630436 1
0.154992358145726 1
0.62553909466146 1
-0.0879472069650577 1
0.26528118464253 1
0.217914549514938 1
0.185338826776296 1
0.29686950258359 1
0.452420084187688 1
-0.0912666061144446 1
0.172303526820497 1
0.387059258614414 1
0.208438572171873 1
0.755126941561082 1
0.535635716016233 1
0.0228900858736145 1
0.277803241789247 1
-0.0881481217168193 1
0.320596030787921 1
0.38613858966883 1
-0.137526611350827 1
0.268802473091057 1
0.212163246050773 1
0.406784638409134 1
0.366048710832745 1
0.164607368673338 1
-0.13713578328388 1
0.0924773405721619 1
-0.0968849721630803 1
-0.136107121623574 1
0.091311360358269 1
0.316928809790655 1
-0.271821113756625 1
-0.0574704857850754 1
0.58637037821947 1
-0.060470556757544 1
0.244075027318944 1
0.154636589126369 1
-0.0469228630714011 1
0.35108337403365 1
0.429852855384013 1
0.267299515051682 1
0.351053660129743 1
0.313733995760639 1
0.200190756317187 1
0.171286314161244 1
-0.00089407904090405 1
0.723103302302014 1
0.463657572747475 1
0.100456776372942 1
-0.121650819222513 1
-0.21803969088063 1
0.657512473486712 0
0.178394911484123 1
0.0921563755333062 1
0.00716713925278786 1
0.489673219227359 1
0.309995920765037 1
-0.452953479543878 0
0.0239427053731702 1
0.523589738141134 1
0.274637632515906 1
0.108517261287366 1
0.102770006825926 1
0.104201383698649 1
0.0505468108876712 1
0.188580740126661 1
0.364811700964206 1
0.255055085056286 1
0.856032431894461 0
-0.196230370027471 1
0.0290292736289719 1
0.193492013168409 1
0.325189941372213 1
0.159611902993072 1
0.228284921945176 1
0.130202527856135 1
-0.548281164693753 0
0.509795292710982 1
0.382165808213766 1
0.639755650630584 1
0.216745205966554 1
0.51004307387998 1
0.349371160675139 1
0.150182591174649 1
0.0934003051094908 1
0.425514653488985 1
0.00247943031932625 1
-0.0359246254267781 1
0.10049337206571 1
0.0510817933583412 1
0.1104750667566 1
0.579621236141483 1
-0.0288697628380901 1
0.491829378861666 1
0.222380690698992 1
0.236159635016762 1
-0.0846052771918826 1
0.386133934515634 1
0.176560942868632 1
0.261386253655019 1
0.399526634850622 1
0.000141478213005183 1
0.605057485067875 1
0.164250236301043 1
0.691586655945559 1
-0.018713907657304 1
0.168820054245332 1
0.226607593549969 1
0.311112815393005 1
0.449259407291047 1
-0.0615458523636861 1
0.0178135560072482 1
0.508997996316198 1
0.266224699747371 1
0.337469511325681 1
0.128220475766769 1
0.139142198000679 1
0.207988754202718 1
0.578908581828123 1
0.39872232006401 1
0.21556292145753 1
-0.0362499464738447 1
0.304818070452064 1
-0.292702114575022 1
-0.0209708042509097 1
-0.300572655011818 0
0.319126519733345 1
-0.0812831405503097 1
0.254747820510958 1
0.160246306345785 1
0.433236473664723 1
0.220387277240123 1
0.365016555015846 1
0.44560056685089 1
-0.185662600917422 1
-0.0903022369954472 1
-0.21943239132696 1
-0.385220322479916 0
0.2336558419614 1
0.121684159246728 1
0.268719816493321 1
0.360723246627734 1
0.14173390533528 1
0.145078129833478 1
0.356284655977967 1
-0.224150720694381 0
0.370965441970931 1
0.0634359429009369 1
0.318921793793884 1
-0.0132722973223815 1
-0.0732341199190431 1
0.48108320040931 1
-0.117967334860946 1
0.030795480678068 1
0.431177829357095 1
-0.296545755239723 1
0.510552329820623 1
-0.44942189207687 1
0.161695034607816 1
0.308487266451179 1
-0.108645216288899 1
0.438185252447443 1
-0.0198605424371983 1
0.350052115128637 1
0.417631891061652 1
0.138043451811209 1
0.27971517015684 1
-0.108872451726846 1
0.26143807651681 1
0.271625646373179 1
-0.446467476089027 0
0.583644989125533 1
0.387750119487705 1
0.469594967541506 1
0.369685131801953 1
-0.0781819525039201 1
0.0953924628009522 1
-0.0793757996419455 1
0.349740389175609 1
-0.0113709878635524 1
0.530980026903938 1
-0.305257266997695 1
0.0624481422547204 1
0.712548771687036 1
0.229674131092302 1
-0.372952983609655 0
0.354320165192187 1
-0.0738318312565821 1
0.478432878611058 1
0.390441922235206 1
-0.171527698990882 1
0.332399024418161 1
0.365703973067796 1
0.426332554765855 1
0.175394016208992 1
0.195450536142827 1
0.292853962285218 1
0.111843169485796 1
0.582523676661677 1
-0.0019233470340215 1
-0.0911445126519936 1
-0.315133579063583 0
0.466747318826274 1
0.113675132552366 1
0.162847848314612 1
0.0497779320375418 1
0.0376329213141636 1
0.152735141300936 1
0.157779299362542 1
0.610243532030058 1
0.61941824414873 1
0.067403875346536 1
0.14169708911128 1
0.344656432648822 1
0.4240802864155 1
0.322334700707174 1
0.142539782280157 1
0.0451029386502336 1
0.128555951311115 1
-0.168375113374147 1
0.411948493153149 1
-0.289109721718753 1
0.692773206344004 1
0.137675061715444 1
0.26961228887178 1
0.281440385383884 1
0.517486590023881 1
0.0370161688278052 1
0.177843466686535 1
0.699539018017507 0
0.189316229134416 1
0.26680487564442 1
0.572027491542119 1
0.13946641829539 1
-0.021751134216334 1
-0.00908304695903882 1
0.116823963979988 1
0.453387865546064 1
0.344019845421842 1
0.282486358107216 1
0.354962228540228 1
-0.105823130258662 1
-0.0313755439072744 1
0.30507281240577 1
0.115979560667244 1
0.118578853314162 1
0.0172852302845093 1
0.464159804304441 1
-0.0829430729173711 1
0.197601871151087 1
0.408741346129345 1
0.308192625424247 1
0.0496822019696106 1
0.480918360290765 1
0.458555628023863 1
0.396778127675338 1
0.669178439142742 1
0.23035778574484 1
0.482571731813478 1
0.243399407840161 1
0.549587458802867 1
-0.135271463740634 1
0.351593718261815 1
-0.125552421672557 1
0.022626706027196 1
0.2094226924731 1
-0.00645438236400698 1
0.450138078990061 1
0.307129444658611 1
-0.0467651194914325 1
0.195829154186912 1
0.411979391968988 1
0.195553751956478 1
0.125428325326168 1
0.0983300907049499 1
0.138606541814887 1
0.169243461758355 1
0.503601124132222 1
-0.121435571344654 1
0.358856564428926 1
-0.257582339292523 1
0.158149070824714 1
0.599268702067175 1
0.427018229950485 1
0.512225733026218 1
0.162194884233197 1
0.367008356290705 1
0.394810989585693 1
0.366580069219621 1
0.288644370328012 1
-0.135885670342567 1
0.280140685159068 1
0.541685415765602 1
0.0157922044883639 1
0.207284871383541 1
0.519739530939662 1
-0.102892565703246 1
-0.349816764706007 1
0.0914335782813504 1
-0.0256543206909424 1
0.333928389296091 1
0.443272443342646 1
0.244728695858852 1
-0.458443216673841 0
-0.00683263690819335 1
-0.483776938036105 0
-0.179825177551298 1
0.217867533700584 1
-0.231514700794202 1
0.274116619439068 1
0.709179306991163 1
0.749421962119708 0
0.306351629024082 1
0.552466980110719 1
0.104504482825096 1
-0.0174100512983704 1
0.326896464428187 1
0.257331068289625 1
0.258648628861485 1
0.0858753263511297 1
-0.0687648596328816 1
0.210252696416928 1
0.884939082276622 0
-0.174619989127717 1
0.157517641504911 1
-0.0285203596318028 1
0.390422850597735 1
0.00535582189187535 1
0.26640273118933 1
-0.4439636638041 1
-0.120509721887653 1
-0.203865495572584 1
0.204283838005164 1
0.50713844828193 1
-0.147706904855968 1
0.18802575681946 1
-0.00702518065225238 1
0.0335780590829341 1
-0.0469862021350219 1
-0.0466560377114647 1
0.199355808489728 1
0.1319614170474 1
0.341629165162909 1
0.486866195183932 1
0.0415333579642017 1
-0.00896582444744515 1
0.266173185239875 1
0.673442620463767 1
-0.647159659898048 0
0.11459217825038 1
-0.339687048862032 0
0.0505141620491824 1
0.582877821502416 1
0.0144145725314687 1
0.439078418256381 1
0.171773452089263 1
-0.0239914994494385 1
0.556498073340003 1
0.486575729083693 1
0.155295281639643 1
0.0526735176204222 1
0.633333788924899 1
0.0832970956727533 1
0.228582808407374 1
0.268186172133603 1
0.456809885412528 1
0.0653407783069478 1
0.599676875185876 1
-0.00164760328131968 1
-0.0504423433869806 1
0.0226872376964817 1
0.18459463806964 1
0.313345913856519 1
0.0759658967699709 1
0.451231742805043 1
0.229588272159971 1
0.557849765589441 1
0.151338414283049 1
0.0940841705152984 1
0.392297800832395 1
-0.0284868846924059 1
0.381689596070527 1
0.234762993426741 1
0.0128858799537593 1
0.536838767232487 1
0.156132124082607 1
0.0676187881154871 1
0.443259568802353 1
0.417047404597777 1
0.521300108704019 1
0.224010696299919 1
0.459807186220827 1
0.172551701315077 1
-0.100162918336035 1
0.593518173438796 1
-0.575602478744416 0
0.280983039956667 1
0.214361391837262 1
-0.0643044616974209 1
0.430027557043601 1
-0.0374695305109041 1
-0.104483196336863 1
0.295706778784188 1
0.170208162122184 1
0.786803325924159 0
0.674990606856304 0
0.359942045063023 1
0.0166370025570154 1
0.456154125023675 1
0.218906157432367 1
0.0273295924280286 1
0.759258526140819 0
0.0377474110524047 1
0.235116783298421 1
0.0152181153208709 1
0.182485591140652 1
0.346356166361347 1
0.234877012395763 1
0.319071702247661 1
-0.221478679789607 1
0.402211585577711 1
0.244755167613979 1
0.714688950216819 0
0.26586771169831 1
-0.0418643394102857 1
-0.114113288717872 1
0.322724915372799 1
-0.134307484285422 1
0.511563717049952 1
-0.0204847240498872 1
0.3782687848825 1
0.0483000144602268 1
0.348194705846481 1
-0.224831482850606 0
0.680172934434271 1
0.535097812906918 1
-0.352221720486984 0
0.110946748878545 1
-0.117162644348814 1
0.370410266162019 1
0.171245087795409 1
0.109084684048242 1
0.00675428290803806 1
0.430622751925028 1
0.519548106925383 1
-0.0372558455464463 1
0.419893667430783 1
0.593098953371195 1
-0.0932357989487378 1
-0.488848139335371 0
0.580559361721146 1
-0.027516557236222 1
-0.0789347446323461 1
0.0434727795783286 1
0.247826951542984 1
0.0784283034844616 1
0.181784936156226 1
0.18564216882938 1
0.090332322018739 1
0.389659520302914 1
0.620206013052166 1
0.643053426200842 1
0.223603297814969 1
0.128898915871134 1
0.674281951706002 0
0.150394607767991 1
0.412599851309433 1
0.650160805351404 1
0.308254488167379 1
0.216261266954264 1
0.053657021983435 1
-0.417944484677285 0
-0.04516354795919 1
-0.0105121461738578 1
0.326710687405793 1
0.015841621958894 1
-0.158136337908293 1
0.855435757654143 0
0.292468291240719 1
0.246484071117405 1
0.0256463508049183 1
-0.144002206097323 1
0.377191646252984 1
-0.0389746350978259 1
0.0275954477935643 1
0.378729499447937 1
0.188531934572533 1
0.498277965234177 1
-0.152208268973534 1
0.0245687777367583 1
0.0265302016358796 1
0.424763113267694 1
0.312681001911103 1
-0.123015036493205 1
0.469834603303065 1
0.130871820182475 1
0.406479836161712 1
-0.0356094533007936 1
0.0413763913060645 1
0.130500625172684 1
0.14372893681043 1
-0.14093154797469 1
-0.446872274038444 1
0.133388558606749 1
0.298334617720327 1
0.312450503888346 1
-0.0495335544600602 1
0.0325992736256696 1
0.340457939953452 1
-0.0751280892310038 1
0.139124546512264 1
-0.070777145766673 1
0.641976864723405 0
0.17899206600184 1
0.403028909600683 1
0.517250031265995 1
-0.144608824030603 1
0.222360012621787 1
0.474192766766789 1
0.632623030692755 1
0.376948589863407 1
0.349458881686613 1
0.392020667271774 1
0.0910229639472917 1
0.0210028409366918 1
0.114359663296908 1
-0.17438486087464 1
0.355170122044087 1
-0.423697475596714 0
0.265600155996102 1
0.65373059346231 0
0.434309172646595 1
0.0448537584977941 1
0.149375703658705 1
-0.134927069119051 1
0.254994040091347 1
0.663765985713886 0
0.578439797464176 1
0.139378918325557 1
-0.0831554520770273 1
0.343201132301047 1
0.501452119845868 1
-0.278302745468523 0
-0.146127754611953 1
0.246467482041767 1
0.307950776362404 1
-0.0155398137434911 1
-0.492292306169805 0
-0.12293103167548 1
0.0143010375032621 1
0.327443337466574 1
0.147009389501791 1
0.262182699016725 1
0.380429580519347 1
-0.0741748848385578 1
0.0921788360445059 1
0.406568145500401 1
0.44413691092618 1
-0.0495404699642046 1
-0.0462140513113166 1
-0.233351126746335 1
0.478846786693679 1
0.514708336715339 1
-0.0569408631043935 1
0.634734456070824 1
1.36608654436034 0
0.749223983609007 0
0.58029697589065 1
-0.10722260572774 1
-0.0639947237147313 1
0.1514605278441 1
-0.104319149042249 1
0.44956971669515 1
0.227704076572298 1
0.325520704863892 1
0.150747247530761 1
0.197870647624143 1
0.0878763538178836 1
-0.395022601448264 0
0.247003980597834 1
0.383044226791942 1
0.35492195056845 1
0.0352917762125943 1
0.360167165107941 1
0.142894703116425 1
-0.0387250409819703 1
0.451158175884069 1
0.0744456822693272 1
-0.136812542866146 1
0.437384406439596 1
-0.253034827762823 1
-0.367085983965875 0
0.185695918194205 1
0.491645605295989 1
0.147389018845597 1
0.215798741328423 1
0.281558292636605 1
-0.031683664459977 1
0.127917416921556 1
0.0661924241905546 1
0.0477445688025132 1
0.235597563105371 1
0.0420200117730007 1
0.195332037263135 1
0.0740277107140195 1
-0.0213798385008682 1
0.324571023325413 1
0.123425868645571 1
0.336950680960148 1
-0.136594554384585 1
0.301125784588332 1
0.196026031711101 1
0.0757795790584775 1
0.209605145550156 1
-0.288073383654233 0
0.0368327506128622 1
0.0583679256298452 1
-0.0118542603812559 1
0.238989688631647 1
0.196831570670731 1
0.367502921320005 1
0.5202618417367 1
0.0632503607139461 1
0.097626952181179 1
0.365387905143581 1
0.068445109183541 1
0.164047811983149 1
-0.211232534630577 1
0.347126141857878 1
-0.239975599584422 0
0.210466987823978 1
0.195870099974818 1
0.0907786748392885 1
0.0533660295904984 1
-0.251775529974632 0
0.229433533532754 1
0.209848144259347 1
0.220256839625099 1
0.56869275100818 1
0.243979433998272 1
0.256291688554655 1
0.0556513205054492 1
-0.332488382256796 1
-0.11089452518637 1
0.114416047246313 1
-0.0413728241324472 1
0.231132010372207 1
-0.0637388739471454 1
0.522468976514383 1
-0.224978424989588 1
0.148669746988509 1
0.782355741079685 0
0.628007707959924 1
0.383756715187822 1
0.291609916323797 1
0.0478014441036698 1
-0.220395410795371 0
0.458801661703169 1
0.234113611301441 1
0.153597877398168 1
0.245163209088976 1
0.549552125930617 1
0.0329176840560965 1
0.253683867530607 1
0.39323519971619 1
0.683257053849885 0
0.222458124249797 1
0.395339992231435 1
-0.11157624476139 1
0.231565971612197 1
