# Supplementary material for: Bias caused by sampling error in meta-analysis with small sample sizes
Source: PLoS One. 2018 Sep 13;13(9):e0204056. doi: 10.1371/journal.pone.0204056 (PMC6136825; doi:10.1371/journal.pone.0204056)
Supplement: S5 File — (ZIP) [file pone.0204056.s005.zip › results N = 10 theta = 0.2 tau = 0.5 sz = 5-10.txt]

"dl.theta" "dl.cp"
0.41795033199202 1
-0.588706425457372 1
-0.163130019169733 1
-0.23224683550568 1
0.0989509676645537 1
0.255824641960263 1
0.0183825988130381 1
-0.507859037356668 1
-0.0763011012918177 1
-0.18723792997745 1
0.23483307603836 1
0.335518206253181 1
0.437549058195582 1
0.145989371243738 1
0.969881076100668 1
0.349654589655687 1
-0.534902756024656 1
-0.244082003891218 1
0.125984404680466 1
-0.66751087740354 1
0.828674079382639 1
0.593268902161972 1
0.349381270072667 1
-0.156864889350296 1
-0.298057363890647 1
0.58579881016313 1
-0.00392454140214449 1
0.373777565927561 1
0.71879192879555 1
-0.00255087093190892 1
0.806372664081768 1
0.13641149773924 1
0.512251978512303 1
0.00977128973714772 1
0.806233651047279 1
0.198725344171194 1
0.295483034614168 1
-0.893919733548463 0
0.42024030983455 1
-0.059861354544786 1
0.472413384051823 1
-0.130224204560205 1
0.492988734579072 1
-0.204805523865214 1
-0.158733639428736 1
0.12257516707875 1
-0.0109503703576867 1
0.321493256067214 1
0.287463544425801 1
0.90687171309118 1
0.420615127280504 1
0.803475065205153 1
0.218039364127051 1
0.397868697537977 1
0.65197879876428 1
0.0252877368538544 1
-0.0704821581928736 1
0.385590847237768 1
-0.191698805104756 1
0.727531795029777 1
-0.28780664593897 1
-0.239182185453048 1
0.599100721153986 1
-0.535002358675911 1
0.239745543368488 1
-0.140849897268548 1
0.572329456619115 1
-0.812118557713459 1
0.106139655173697 1
0.267953440963639 1
-0.332306437149936 1
0.532418084645184 1
0.769318003005221 1
-0.172124295479257 1
0.291614705395403 1
-0.198434318977889 1
-0.123202317859577 1
0.305970202179353 1
0.157176775617587 1
0.702605690820646 1
0.0416807309180203 1
0.266605194401491 1
0.516597466931386 1
0.0237890396012645 1
0.14001274119571 1
0.478772199219328 1
0.380609367112183 1
-0.13831256134552 1
0.119901465241099 1
0.735646868206565 1
-0.344689430525516 1
0.183996684811605 1
0.574192790431361 1
0.0364517623029744 1
0.327223505077784 1
0.111484910888349 1
-0.191871026249913 1
0.0494647399490613 1
0.412671680008093 1
0.0649563597212082 1
0.0326940249619237 1
-0.0641019904959963 1
0.123779136023237 1
0.343106692903839 1
0.552016960526619 1
0.821726578184714 1
0.151987150301684 1
-0.183943754243613 1
0.251082596171625 1
-0.209992218135425 1
-0.417797707054423 1
0.629689408158346 1
0.604065225248205 1
0.594291991598317 1
0.782996278587174 1
0.244039656450678 1
0.939420222075452 1
0.30780646021671 1
0.172379899628873 1
0.399604405286059 1
-0.52753373948717 1
1.01993471770806 1
0.619867079790253 1
-0.621807529007683 1
-0.393723888727821 1
0.0241168200014247 1
0.140348950216995 1
-0.377667346554823 1
1.06876462579697 1
-0.00734948992206008 1
0.561082344792535 1
0.70560356654282 1
0.807878244511125 1
-0.109039277810688 1
0.634265926472663 1
-0.572272698235592 1
0.428211643877574 1
0.619103876920051 1
0.582228918570522 1
-0.0525193561300932 1
0.633432100516213 1
-0.103572431364651 1
0.846356901697641 1
0.68153915259648 1
0.552383883320979 1
-0.169806150161975 1
0.47622921133434 1
0.592117169064441 1
0.437194163211177 1
0.0507019002933885 1
0.186574076861589 1
0.133785186796875 1
0.21997480680182 1
0.00622299792624884 1
0.137313835482721 1
0.801201724016104 1
-0.510969254835819 1
-0.1806168962978 1
0.484395182083514 1
0.0729533866313498 1
0.205139830388011 1
0.33188983559775 1
0.239241950976505 1
0.182259942625322 1
-0.254136245251981 1
1.01934509038595 1
0.888347208634446 1
0.722198601479628 1
0.617437926170415 1
0.0152149041922923 1
-0.500386166717335 1
-0.612114651406353 1
0.712104598998085 1
0.505846169513866 1
0.772625621646782 1
0.248234508186997 1
-0.0960217909793848 1
-0.259229004243279 1
1.36339294708261 0
0.270010862762165 1
0.357780791667482 1
0.132959694407231 1
0.557291865860189 1
-0.0277261514320895 1
0.66795050773762 1
0.462376784529753 1
0.130755499658216 1
-0.152531507869964 1
0.522095623119317 1
-0.451931271245347 1
-0.349232176740049 1
0.108983240405165 1
-0.0322809817589456 1
0.435050147096083 1
0.540435352127502 1
0.582399892584821 1
-0.0676669104975903 1
-0.24759197195983 1
0.253728489269061 1
-0.181535214600121 1
-0.679828511336515 1
0.0660936513284498 1
0.781686297075744 1
0.448274021606266 1
0.0179128217762258 1
0.560392685145873 1
0.324557860254565 1
0.0245308284930763 1
-0.127225470533355 1
-0.260475554947445 1
0.794613452480406 1
0.104318737522361 1
0.232811068843561 1
0.144687881547865 1
0.623776134932477 1
0.541431397441977 1
1.07890895597575 1
0.719748974590674 1
0.356047422320736 1
-0.18437849410275 1
0.0306923265129143 1
0.831117662095949 1
0.50031310271699 1
-0.128268527468901 1
-0.268094522342243 1
0.319038023185043 1
-0.741410015709651 1
0.138114606869459 1
0.125773932936439 1
0.783690879374358 1
0.304988146259887 1
-0.439602500978471 1
-0.510470447475148 1
0.335647210864282 1
0.270822270702876 1
0.404461777563341 1
0.890920677060714 1
0.0431011290111463 1
-0.0589957648762266 1
0.517052410357197 1
0.757729499918052 1
0.218808160830429 1
0.266807496696616 1
-0.0184115357528863 1
0.184513923452365 1
0.0927948953162618 1
0.204490798880013 1
0.0787951203113653 1
0.166228411445261 1
-0.464037245926721 1
-0.257694186257994 1
0.364742855155235 1
-0.00177170756851358 1
0.614541840275321 1
0.113709371869386 1
0.10684116123043 1
-0.0531403428573737 1
-0.355006490833304 1
-0.102882167928482 1
-0.0124123630068808 1
0.536768864064409 1
0.669536597067161 1
-0.481268997032661 1
0.335695187997708 1
0.171750028687555 1
-0.006739085196936 1
0.395755154457706 1
0.244548594619141 1
-0.193612401021798 1
0.415017919594342 1
0.48383056623144 1
0.1247968911841 1
0.406662485840606 1
-0.524875042300716 1
0.028545337638846 1
0.257932999792241 1
-0.401955988604979 1
0.65267412135055 1
1.32067706168267 0
0.651115161649786 1
0.939893280731141 1
0.318670602635173 1
0.926990877409436 1
0.341292821194653 1
0.608120980034653 1
0.655503698292475 1
0.468050952655643 1
0.687601803390552 1
0.205491453204938 1
0.998109305804529 1
0.182357946966968 1
0.469919464708961 1
-0.199705685603401 1
0.00557388169549657 1
0.459021724771737 1
0.665001543647825 1
0.467578073827985 1
-0.0489965128256428 1
-0.45905325838305 1
-0.43544252483448 1
0.357941229495828 1
0.151523272868511 1
0.772480033571869 1
0.895844221062288 1
0.297325568997487 1
0.53821028306775 1
-0.268998191234267 1
0.0343264173139412 1
-0.221799237246049 1
0.0207536959334034 1
0.419682686845262 1
0.37489518781299 1
0.463711435857421 1
0.631692894508059 1
-0.259781511154625 1
-0.0372579055129715 1
0.434957550354399 1
0.298307652198432 1
0.459103208010698 1
-0.119869563230931 1
0.349386093949162 1
0.260317848764453 1
0.052964006114007 1
0.699791554015852 1
-0.70755111873304 1
-0.0877216105293276 1
0.365934311620725 1
0.446414538384808 1
-0.0551244067341994 1
-0.185462780435742 1
0.329182657277394 1
-0.246633748496392 1
0.877093621073652 1
0.312493238534722 1
-0.0762030530728962 1
-0.175380354087789 1
0.679113555255703 1
0.374915845881798 1
0.08817251820388 1
0.530602532435263 1
0.434762089309797 1
0.968543201260633 1
0.188054274510522 1
0.229221679995258 1
0.264736756797128 1
0.295950080983305 1
0.708090429667071 1
-0.339273089486662 1
0.216029343342292 1
-0.0987656552975672 1
0.327216359481662 1
0.701304263439016 1
0.53290178591421 1
-0.374587129884054 1
-0.641975057191889 1
0.780676922771234 1
0.0970861927289796 1
0.198628778895386 1
0.54030043602182 1
-0.00259701798386902 1
-0.0571258733405502 1
0.114498228517722 1
0.346411887682718 1
-0.460861053952788 1
0.321752991119883 1
-0.412051457847829 1
-0.212532919323342 1
0.482815749009793 1
0.258893127772751 1
0.025523811499418 1
-0.623070525693162 1
0.296989261363348 1
0.20482259762331 1
0.281910452214522 1
0.0464095564518865 1
0.888047759353994 1
0.112491404027557 1
-0.0530836236827161 1
-0.0388994750126541 1
0.893837037306888 1
0.902654805981581 1
0.233783210577521 1
0.380363205353143 1
-0.080399027423271 1
0.506565102457979 1
-0.567327051961705 1
0.626007517910025 1
0.102981971177167 1
0.0163005798100499 1
0.725834673712785 1
-0.0353632612584113 1
0.378050708360019 1
0.819428519801221 1
0.202723613040239 1
0.748206539381306 1
0.040584785884999 1
0.876497505992958 1
-0.110988840173945 1
0.983316040951499 1
0.190623230762097 1
0.076205036734943 1
0.0273795684616434 1
-0.253193730829824 1
0.078394364004231 1
0.109887845691937 1
-0.344734498953488 1
0.210312677608702 1
-0.50437823247525 1
0.37920090202701 1
-0.0905500957809262 1
0.366820595572022 1
-0.117072478705453 1
0.199712397002413 1
-1.00365148678497 0
0.821044825041209 1
0.52710436516123 1
0.306940272508562 1
0.658068099985757 1
0.196528550012438 1
0.289278642292824 1
-0.107071363230485 1
0.808347504260896 1
0.419822749304754 1
-0.168297751488025 1
-0.404978479870773 1
-0.0598233939935923 1
0.611401855198767 1
0.21538749972544 1
0.0901271174996507 1
0.261889321673288 1
0.128968565470222 1
-0.559632598011965 1
0.562279326743982 1
0.504487721578758 1
0.833378400673924 1
-0.421815338458195 1
-0.113775668973616 1
0.171042332953759 1
1.09577533759007 1
-0.810860202819295 0
-0.40568790327732 1
0.306850321360763 1
0.385414801121611 1
0.528911439379267 1
0.634786763869295 1
0.59530824291205 1
0.915018282910918 1
0.222224181972198 1
0.641213070180933 1
-0.338155380291574 1
0.471249789269799 1
-0.4545453280789 1
-0.0118304301904347 1
0.397563462764526 1
0.837539125313742 1
-0.577731858895439 1
0.141498523832455 1
0.286693093824648 1
0.514360302272693 1
-0.180397124784919 1
0.653498005001706 1
0.346874596524386 1
1.12868613059468 1
-0.323834478570695 1
0.33785538962015 1
-0.52886047734007 1
0.277068520448679 1
0.765298407857125 1
-0.163818899033099 1
-0.0787724675351499 1
0.403678922804516 1
-0.314862426781582 1
0.594892749309489 1
-0.106261206500814 1
-1.41852731411819 0
-0.28887827050037 1
-0.402923140451352 1
0.327348495145654 1
-0.0379168610191789 1
-0.386119829558097 1
-0.30391321672261 1
-0.402423716059506 1
0.360971945690228 1
0.380895274482877 1
0.284055891332711 1
0.516201019120124 1
0.716637483799687 1
-0.224070342729343 1
0.64960309130396 1
0.426009883627778 1
0.523852192721751 1
0.0782089611869317 1
0.290779707428476 1
-0.42054494139757 1
0.716807531008318 1
-0.77343660708834 1
0.434459252206667 1
0.021412836770039 1
0.366403155003783 1
0.538500566877283 1
-0.44668501680087 1
0.0154061913905877 1
0.332226048945854 1
0.628805317908941 1
0.0332503773307747 1
0.216764533507253 1
0.845124543341342 1
0.571472419580733 1
1.2327202553808 0
-0.264811879847504 1
0.439083461840339 1
0.513231274249903 1
-0.83839464202161 1
-0.404330456244717 1
0.421935105892285 1
0.477365336044381 1
0.992154750597951 1
-0.425771146944049 1
0.692479495315014 1
0.133023374448824 1
-0.4326901264686 1
0.497497135061089 1
-0.018797845964129 1
-0.294070290931044 1
0.0292701035061977 1
0.295947288593311 1
0.586628875569518 1
0.142944315023739 1
0.163046656051678 1
-0.0968218520241505 1
0.577749335493325 1
0.321867844459243 1
0.44960131091719 1
0.34456290196953 1
0.673200221144745 1
0.536746892046144 1
0.984016996043374 1
0.0865612633381334 1
-0.0649236271889002 1
-0.26881242692784 1
0.676739710815744 1
-0.123971069105835 1
0.673824849725738 1
0.483667768526306 1
-0.600370710922319 1
1.14390509613616 1
-0.787054170655049 1
1.05188360814818 1
0.227331042055676 1
0.438122800777745 1
-0.116115710815458 1
0.561877262241586 1
-0.278307128835467 1
1.36923966672654 0
0.481413085648232 1
-0.101258634220479 1
0.712967219871381 1
0.498615500911774 1
1.00936087077621 1
0.149231410344474 1
0.0798137562328917 1
0.33092186638487 1
0.632689130450672 1
-0.186086158994259 1
-0.161654009618752 1
0.740731371988107 1
0.250293453921568 1
-0.148217251964383 1
0.182690724931818 1
0.289469950878972 1
0.746500294380565 1
-0.270478858231493 1
-0.217070710666397 1
0.0349102013305086 1
-0.0252392600872507 1
0.298797129359012 1
-0.229684134219846 1
-0.789883709111043 1
0.108971405619748 1
0.970197672170092 1
-0.0977485340309988 1
0.869340964587555 1
-0.138493701752129 1
0.509906594912616 1
0.700001140616148 1
0.135934228903866 1
-0.345290472108407 1
-0.637164271961231 1
0.465388927252444 1
0.539530882851662 1
-0.0833074581317779 1
-0.0124881795712348 1
0.373546714729051 1
0.157941821540094 1
-0.151182569974276 1
-0.609364683098088 1
-0.614551750419296 1
0.301114085166689 1
1.04308846981786 1
0.158293032724299 1
0.170087632016884 1
-0.507326090776472 1
0.603873881650209 1
0.596061455415667 1
0.104110189299533 1
0.630424962242878 1
0.214499404301333 1
0.268658257579834 1
-0.677151626036414 1
0.574721832033359 1
0.517304359730634 1
0.0478952521201829 1
0.731728864783096 1
0.346841449903721 1
0.530831201500478 1
-0.248167266458146 1
0.312031250146312 1
0.830766773411641 1
-0.123508289668691 1
0.4847103874233 1
0.426731744443154 1
0.166210365672838 1
0.225579802739643 1
-0.555059756302998 1
0.388829118328223 1
0.988864269401965 1
0.0572725844883445 1
0.881602677314493 1
0.28499702168104 1
0.438983887502592 1
0.84914338795933 1
0.0990315541916915 1
-0.0722958657108289 1
0.687403235950218 1
-0.351514135558216 1
-0.558186221528897 1
-0.539958163581339 1
0.739719759409748 1
-0.0755287267218436 1
0.578433149717648 1
-0.378231903157664 1
0.110797838155791 1
0.907574653959907 1
-0.498797097279988 1
0.398395063847067 1
-0.235048561126699 1
-0.282677860209138 1
0.239671115674752 1
0.148680812330134 1
-0.232100637263825 1
0.0938808810186022 1
0.69452730565454 1
0.376275645156232 1
1.09695206361697 1
0.149647904400297 1
0.720419675635347 1
-1.11199542694507 0
0.0662145759716156 1
0.423242223301254 1
1.11742592203275 1
0.707418217829933 1
0.0389286747015793 1
0.433447281499861 1
0.0129417276124384 1
1.03307585133386 1
0.149856793969562 1
0.60413124985818 1
-0.273918442618018 1
0.216643083257472 1
0.552958316226281 1
-1.30644754621367 0
-0.383012495605309 1
-0.131887832151784 1
-0.334804152261906 1
0.725030948721918 1
0.514483976654953 1
0.444880911834059 1
0.189898518061574 1
0.400929476268731 1
0.276297697233012 1
0.0142883712758053 1
0.167844583607974 1
-0.225009098133567 1
0.140339882451141 1
-0.20403729110125 1
-0.141340853041891 1
0.189939373334679 1
-0.495197925084667 1
0.419924136677669 1
0.210181255639349 1
0.0722610451514361 1
1.4345588027427 0
-0.0563176597574401 1
0.0167297903135345 1
0.826231111010522 1
-0.700496778887518 1
-0.64221939542276 1
0.593849621625739 1
0.713313231501512 1
-0.807048251454056 1
0.325825347937337 1
-0.00801556861180867 1
0.60809331459672 1
1.58830542296902 0
-0.0283178909543922 1
-0.0958549762119826 1
0.303663376638876 1
0.63318780968857 1
-0.319092786404281 1
0.41689173621089 1
0.213581392948573 1
0.487676946898898 1
-0.254946833211001 1
-0.122825492605981 1
-0.14493460721317 1
-0.822090837497085 1
0.675656350289497 1
-0.305351844005729 1
-0.0794560639813121 1
0.10173219670419 1
0.171371880459282 1
-0.374712956290331 1
0.103936270200477 1
-0.494127433522463 1
-0.232971788085764 1
0.650168450961439 1
0.212794128315215 1
-0.206635591582621 1
-0.459015883822027 1
-0.0496898474118867 1
0.522120431870542 1
-0.018108941783947 1
0.171906526919559 1
0.587557691080287 1
0.684314205412821 1
-0.341865144826048 1
0.870801268146787 1
0.0263685015875523 1
-0.856741143791289 1
0.282990707544023 1
-0.255786626966384 1
-0.646903168696554 1
0.30659765251925 1
-0.217293821647593 1
0.470732707475047 1
0.274593704597334 1
0.572530382590109 1
0.336347485356952 1
-0.690294412257651 1
0.719979426251889 1
0.82000667583185 1
0.108481138366764 1
0.480257391289125 1
0.0458248685361626 1
0.299420724459341 1
0.647066636887379 1
0.525134855179893 1
-0.429750579002274 1
-0.379436138312118 1
-0.0998586484568442 1
0.651656588274751 1
0.238307312692437 1
0.123099636775275 1
-0.504451949680583 1
0.427022361400277 1
-0.620422510911811 1
-0.504547981515344 1
0.328590315116914 1
0.391803997201188 1
-0.0836693055050867 1
-1.08372927739032 0
0.920812252453742 1
0.377012555541327 1
0.865464466859063 1
-0.417340267614108 1
-0.0270605254320821 1
0.0454995062860879 1
-0.295356553414899 1
0.0191529951422537 1
0.195011063046108 1
0.414073717077478 1
-0.00241635141306487 1
0.574640759646752 1
0.27754629623527 1
0.713414045092411 1
-0.415603952360262 1
0.358981955001726 1
0.429714193160655 1
0.787135653594406 1
-3.11848357675559e-05 1
-0.12338954929044 1
-0.00526266553794041 1
-0.00830005832363329 1
0.427252708541231 1
0.853638912615936 1
-0.118881579991543 1
0.28741310763163 1
-0.0685838779970099 1
-0.194474450800749 1
0.183873634498039 1
0.687260295861972 1
0.745509535322878 1
0.529961614134413 1
-0.207354077820716 1
-0.0993755803278882 1
0.292100706896648 1
0.2740394272047 1
-0.142238915718225 1
0.551460958184552 1
0.502105454046529 1
0.11297835577513 1
1.27370159356783 0
-0.410033791248968 1
0.075748887663395 1
0.0990800294359996 1
0.671038856685049 1
-0.584026193454495 1
-0.349327751107331 1
0.608619495901552 1
0.360747617450007 1
-0.282713783919468 1
0.1793774080617 1
0.568471385699079 1
0.317950570256676 1
0.507276780862153 1
1.45223432492755 0
-0.445993942060235 1
-0.399118570111988 1
-0.0183035435196968 1
0.800246688391137 1
0.397199326144047 1
-0.121732225162689 1
0.301266558642014 1
0.237846491020776 1
-0.0388440743073253 1
0.587601151515062 1
1.14314236041088 1
0.298774946282784 1
0.242623944961837 1
-0.118414105120419 1
-0.288814046920814 1
-0.0079988694126451 1
-0.133728499947576 1
-0.65613371606108 1
0.223595373108158 1
0.204797263473591 1
0.180864461851154 1
0.890981522809449 1
0.564035459030154 1
0.382882593223764 1
0.12259059024453 1
-0.455838256752053 1
0.705480650101784 1
0.306030549744501 1
0.405347797890959 1
-0.058877633559778 1
-0.510382237824086 1
0.402917857976776 1
0.845769169374383 1
0.0614608830469236 1
0.00560996319396619 1
0.622707677930863 1
0.0944839044942345 1
0.1647590011173 1
0.052760237195459 1
-0.166793728080558 1
-0.833138089761618 1
-0.0617209133698011 1
-0.0677991295081096 1
0.549316322289735 1
0.872481747839986 1
0.839881454280994 1
0.0858130256144117 1
-0.614107654050724 1
0.401704542750492 1
0.189503790214298 1
0.403338388528862 1
0.0670450300271952 1
-0.34251683955978 1
0.0388445277717861 1
0.118395284901391 1
-0.102568680841528 1
0.533996509844755 1
1.19346162303932 1
0.733348419013549 1
0.259956150281512 1
-0.264986744902985 1
-0.534200210324673 1
-0.655993243124491 1
0.127163300715736 1
0.734168708398978 1
-0.188921934604864 1
-0.758956478557653 1
-0.240021430931939 1
0.471722972241382 1
0.612307426254383 1
-0.565694879355474 1
0.485916846492507 1
0.419747549425533 1
0.0989938981206983 1
0.103443806447572 1
0.684733757424101 1
0.303283115450606 1
0.0645850587882206 1
0.651939730519244 1
0.605776719970604 1
0.477377309128608 1
0.000543917901587282 1
-0.227925595831853 1
-0.170771206371065 1
-0.0436114349871772 1
0.949727789888073 1
0.615743555650254 1
-0.817366996349883 0
0.761555499167997 1
-0.691815724471884 1
-0.0909071733594223 1
0.291040604755649 1
-0.486418079579252 1
-0.244491231566655 1
-0.392173355840221 1
-0.0265703848512583 1
-0.526337961320988 1
-0.0694493098224616 1
-0.249791146365122 1
0.30094019556487 1
0.0811334344131495 1
0.161220863925213 1
0.872614972185072 1
0.130127574019911 1
0.820468781688069 1
-0.524130288686556 1
0.117473059798894 1
0.361634150408089 1
0.486766468539111 1
0.419055680645692 1
0.783037905153204 1
-0.43783796544625 1
0.125875680915231 1
0.893152156304434 1
-0.217227709164623 1
0.744405859725297 1
-0.275734440872105 1
-0.0917044600127612 1
0.75087809278272 1
-0.487044818911554 1
0.835846953822644 1
-0.424641477000134 1
0.204036462297098 1
0.100688529589052 1
-0.5757302583793 1
0.395815739401803 1
0.508807497146044 1
0.126451775975247 1
0.126725271359942 1
0.702727805261209 1
0.960339505074727 1
-0.0988607850906282 1
0.964204317373672 1
0.725963285053342 1
-0.0489879994545048 1
0.187386240539636 1
-0.64999133315826 1
-0.446390252898021 1
1.35779719370488 0
0.670149932241856 1
0.351689461328527 1
-0.492855145542603 1
-0.139503430310538 1
0.384807878503042 1
0.340231707288591 1
0.882134857005641 1
-0.166446463350304 1
0.0108999234184996 1
-0.161067136300831 1
0.544879770399511 1
-0.461591123178436 1
-0.113140907733966 1
0.914988103588706 1
0.0565835774045695 1
-0.429707494701967 1
0.920822804323257 1
-0.485911070363332 1
1.13245806327072 1
0.179757035789561 1
0.161930633759699 1
-0.400691721672023 1
0.55099170887772 1
0.660253157666018 1
0.492999768725054 1
0.459327614732248 1
-0.276517558188728 1
0.519635802526904 1
-0.154175326447557 1
0.37077786408594 1
0.731937740567622 1
0.447240242036494 1
0.329267596446987 1
-0.0224955789973236 1
0.162966509316256 1
-0.375897534505681 1
0.598886134196923 1
0.0527438007547145 1
-0.39477585291047 1
0.0277556371382399 1
0.290655772332557 1
-0.0129885122511141 1
0.11506870287404 1
0.0760905422076886 1
0.0753919028766348 1
0.775970814278649 1
-0.263966370592042 1
-0.288646309594037 1
0.787788139903441 1
-0.302822139497487 1
0.106610150598584 1
-0.0961124583454716 1
0.987849037392771 1
-0.105697416009031 1
0.135508146837992 1
0.46325348150779 1
0.357500084870165 1
0.668945565192499 1
0.515645504461786 1
-0.0513067774762287 1
0.389880190847554 1
-0.873889162414523 1
-0.546583073702449 1
0.0242091368824754 1
-0.468036222891106 1
-0.809031225565913 1
-0.544974506102179 1
-0.146508630363834 1
-0.158894557411738 1
0.625719402593705 1
0.546410428620436 1
-0.11042497440347 1
0.467461156196282 1
0.106641358495444 1
-0.988183973968208 0
0.419072956913283 1
0.759795093904594 1
0.560372595937662 1
0.474070001808652 1
0.280722619328049 1
0.0980325063518634 1
-0.920271877131773 1
0.156356848054038 1
-0.936448527091695 0
0.955984420580986 1
0.194319523514051 1
1.08096744884106 1
-0.313933269670827 1
-0.149515901451289 1
-0.260970302801885 1
-0.598051324378834 1
0.44169411541982 1
0.125796946287619 1
0.741867795663329 1
0.825421066131791 1
-0.00114426057584341 1
0.299777458835466 1
0.0175731561846393 1
0.467181850408486 1
0.424100429362016 1
-0.558982026050161 1
0.61072805894234 1
0.294504623124292 1
-0.292166739460236 1
0.344579794105898 1
0.673679552574087 1
-0.765453141188217 1
0.749935149349312 1
-0.474723120160505 1
0.409213502306059 1
-0.67398262704844 1
0.135925890043137 1
-0.684040865916295 1
-0.0748893103200357 1
0.232469343932033 1
0.77764806165773 1
0.459142258775599 1
0.993420113281328 1
0.0929640986712776 1
0.68495869225015 1
-0.0931466933882166 1
-0.617693337190203 1
-0.545653119897649 1
-0.331153880567337 1
0.209204798043654 1
0.299782512757446 1
-0.0084370456272277 1
0.194884379659811 1
0.176084930186161 1
0.0744020842261181 1
0.267251184486899 1
-0.285999775899299 1
-0.446782045296568 1
0.35155708348754 1
0.287699650139713 1
-0.408576423487402 1
0.382093991616643 1
1.66186735523225 0
0.361090610351985 1
-0.116894568058946 1
0.486900826238058 1
0.471523879397447 1
0.672560858725593 1
0.665340336588061 1
-0.308771930391474 1
-0.603957178104861 1
0.234133120579698 1
-0.0119614665693487 1
0.81646316243563 1
0.29196525844458 1
0.514877186565668 1
0.0228034482810731 1
-0.366327231673953 1
-0.0425521648028529 1
0.220978127861499 1
0.180476689147746 1
-0.223228449745742 1
0.148275847937686 1
0.0266017790711228 1
-0.0663920141230366 1
0.313085962700567 1
-0.289182594229236 1
0.879466578819788 1
0.314133321942384 1
0.587774993317202 1
0.026474403191163 1
-0.449179141803219 1
0.726260097443646 1
-0.766007479992334 1
0.312259449364957 1
0.78682343493664 1
0.061897473779456 1
0.222003808551854 1
0.543859294846076 1
0.354323826835153 1
0.0881160562550485 1
0.870088073950535 1
-0.309630868816928 1
0.432983172668714 1
0.246568052975964 1
0.758809297794396 1
0.417977565972878 1
-0.197155373732482 1
-0.0740381780912877 1
0.275621261827623 1
-0.181155333576043 1
0.448016199530121 1
-0.138438382773146 1
0.220922240384772 1
-0.248751443452345 1
0.0839247190262912 1
-0.0692099519216248 1
-0.703838475113039 1
0.309311571640506 1
0.501965723234444 1
1.18609662326146 1
-0.329330938554838 1
-0.306212345825051 1
0.0298825585911503 1
1.16702943298887 1
-0.0631122978169916 1
-0.235356898276792 1
-0.347447862797609 1
0.442664578446576 1
0.325517472439168 1
-0.503752592467246 1
0.043604695483537 1
0.465091196820938 1
0.402299875140465 1
0.600502021331312 1
-0.146507965403475 1
0.452061851379262 1
0.149541012029021 1
0.251423347063184 1
1.08971314794007 1
0.335640476802298 1
-0.00301479259411275 1
-0.149832866276591 1
0.322453806991004 1
0.604678763373986 1
-0.467493873538949 1
0.444684748724291 1
0.151808997545039 1
0.190704467426869 1
0.0966771240581803 1
0.12575516770038 1
-0.454672336550578 1
-0.0437078899615534 1
0.0690916244147757 1
0.810652719145478 1
-0.107561307822106 1
-0.405698956890396 1
0.536260668998338 1
0.511612185525626 1
0.19647318536593 1
-0.0897204817747904 1
-0.243586619555425 1
0.130532710007803 1
1.19533631421126 1
-0.664632463788485 1
-0.342721964141754 1
0.496094981986003 1
0.387944127117674 1
-0.15320373509346 1
0.0701343076214637 1
-0.679150246908468 1
-0.0884573908719101 1
0.318812158240229 1
-0.411618424766227 1
0.793363490285611 1
0.219900368434478 1
0.552921844504331 1
-0.300300225953836 1
0.22159300328812 1
0.500421706673976 1
0.174421664304288 1
0.839236812168861 1
-0.298348792417901 1
-0.159214232763304 1
0.322211283325985 1
0.0754597057257334 1
0.111978214902171 1
0.515845696442524 1
0.0422633252352538 1
-0.792003375878434 1
0.173164023701839 1
0.543901360148003 1
-0.212641247848206 1
0.82751615287046 1
0.372014001292322 1
0.336298585465575 1
0.0133146589836028 1
-0.78944294107891 1
-0.139009829764804 1
-0.621964448799668 1
-0.076677684380776 1
0.0372349691458499 1
0.638117183799537 1
0.281472732931957 1
-0.198401450656372 1
-0.25970016569686 1
-0.0524740505278991 1
0.733905011716168 1
0.163887386644638 1
-0.144000596279167 1
0.169907744895181 1
0.495828597884096 1
0.368615775351725 1
0.29854466528613 1
-0.169424974208888 1
0.223398127994482 1
-0.412785169969104 1
0.252859145120961 1
0.616171309652165 1
0.510832445895552 1
0.233311325959616 1
0.963156642082945 1
0.870870866946627 1
0.106210051664748 1
0.39687170490816 1
-0.0294126740019037 1
0.295303490536598 1
0.518841379131191 1
0.872804324778974 1
0.0764536250963078 1
0.449378738063805 1
-0.652374486395748 1
0.252694624219541 1
-0.243418437610588 1
0.168093505045762 1
-0.498804285771359 1
0.170293153627267 1
-0.19358607699244 1
1.01649947295027 1
0.00861286555860415 1
-0.198375971863137 1
-1.11981544366936 0
0.35177683182646 1
0.157753053140668 1
0.0852546266007145 1
0.209153537944514 1
0.298353761850753 1
-0.884617866793183 0
0.334955343282188 1
0.120592016506709 1
0.0612008881549449 1
-0.156129508881627 1
0.599748483971638 1
0.0682751309597183 1
0.22946148900184 1
0.13837186025357 1
0.479009887597553 1
-0.339003379326706 1
0.429782958550549 1
0.213676188732013 1
-0.335927475292319 1
0.163427766481446 1
-0.120522430143051 1
0.253913932347683 1
-0.441171020914233 1
0.283477499180168 1
0.163697138209659 1
0.120032398820142 1
0.519360681059203 1
0.773296291853084 1
-0.44338183920287 1
0.267385573799212 1
0.0209511650084481 1
0.533200249863574 1
0.0593419461234527 1
0.443995079852341 1
-0.499974985913972 1
0.779543443008447 1
0.0710832043593039 1
-0.0316397790976748 1
0.628259646729628 1
-0.0887355946764851 1
0.571391113688694 1
0.380196650717278 1
0.00731126690670735 1
0.205457459540256 1
-0.0224195594235584 1
0.0932015333064894 1
0.139229366552014 1
-0.473814439182902 1
-0.745148465085787 1
0.430599907171539 1
0.119107963529051 1
-0.139592988435576 1
-1.46755020985647 0
0.0547151639350291 1
0.328191614828775 1
-0.0362168655470217 1
0.159515245778495 1
-0.589869063021113 1
0.684524974431739 1
0.0250150644901603 1
0.725646721499707 1
0.0251215305773583 1
0.124202897042962 1
0.579692914002293 1
0.979567779268226 1
0.163443008959711 1
0.822804615332555 1
-0.285038835914574 1
0.699661059076373 1
0.194119210478362 1
0.0437528078388798 1
0.336789934598441 1
0.913525666688167 1
-0.207144173481863 1
0.809980747661832 1
-0.168353862474089 1
-0.630151619324799 1
1.16286998695184 1
-0.093309638083996 1
0.507567441394258 1
-0.77202075685286 1
0.406276693564693 1
-0.0551870320883222 1
0.610114683985403 1
0.176264261074144 1
0.350412114884055 1
0.299623827836809 1
1.01484062267835 1
0.532211641461988 1
0.811943709102661 1
-0.314193253378396 1
0.543330998485268 1
0.879429161720985 1
0.231653493027155 1
-0.156271067754767 1
-0.1404104776128 1
0.625356247524618 1
-0.308576881112044 1
0.153626731496148 1
1.17306784903198 1
0.210763428053321 1
0.840427653901513 1
-0.30501317945978 1
0.857768845178993 1
-0.276599656009645 1
0.595557556917018 1
-0.0982583294114822 1
-0.35487393296515 1
0.685512945989089 1
0.0411315676633972 1
0.221869100782908 1
-0.303499970427695 1
0.445383616138475 1
0.458715531011587 1
-0.423445168174454 1
0.288312688662967 1
0.470659919715023 1
0.615534926338804 1
0.187844826305454 1
0.532340549656354 1
-0.734881326319678 1
0.320115718626551 1
0.401733457424656 1
0.426321321813808 1
0.442221238453407 1
0.81357651406579 1
0.410490902260703 1
-0.0818711064954736 1
-0.19503307783359 1
0.54007792532244 1
0.137032388031362 1
0.00562946805241987 1
0.195676453784629 1
0.735673558144215 1
0.181760205960475 1
-0.139824967066305 1
0.371478546698617 1
0.485363397913098 1
0.481345237277105 1
0.444689329949102 1
-0.393525693526759 1
-0.385730785781854 1
0.37813721496087 1
0.205289837780401 1
0.252984804363555 1
0.406895950064089 1
-0.0260938621856826 1
0.292609104316166 1
0.449783638542599 1
-0.610998028605359 1
-0.189161943174904 1
0.391356014550408 1
0.425360534824779 1
0.285611185138444 1
0.218305063288615 1
0.410375591179236 1
0.0744817181053118 1
0.671106547788886 1
0.546983407369641 1
0.219348461950652 1
0.080920255897881 1
0.0628622431079949 1
0.518787828389742 1
-0.611667736117811 1
0.606362184629415 1
0.963304018113282 1
0.79256872559155 1
0.920530694086006 1
0.00115158963413894 1
-0.306323855305298 1
0.378140948497771 1
0.628178707180065 1
0.0943787260600006 1
0.44599062949251 1
0.749815119285719 1
0.917061247846691 1
0.117863182868205 1
-0.129887596761744 1
0.431430396243352 1
0.383554987732812 1
0.0750185900963925 1
0.277135053121311 1
-0.52381745459673 1
0.560050167424099 1
-0.101626562406008 1
-0.283634407853775 1
0.0220504041960726 1
0.318114856088505 1
-0.130520489590842 1
0.0792762128896235 1
0.356926019210192 1
-0.0508805896283497 1
0.659866954016906 1
-0.637831685854269 1
-0.480967427311653 1
-0.093361680913804 1
-0.142696067793922 1
-0.0165295631989083 1
0.56677835077668 1
0.30509261356288 1
1.00772913336946 1
-0.00450369106965817 1
-0.04293982299973 1
0.249078381932226 1
-0.396162116559101 1
0.183026337448984 1
1.06302856189747 1
0.723585707031799 1
0.500358779204433 1
0.453653275194245 1
0.0788738342553744 1
0.485362618327488 1
0.179067423428369 1
0.310274408323383 1
-0.400641058826663 1
-0.21093335379986 1
-0.288227269846049 1
-0.0449921715049789 1
1.32102535118226 0
0.150356306519878 1
0.100361427306372 1
0.952064844271355 1
-0.0291221387424896 1
0.207800239158813 1
0.276953317951279 1
-0.00396357095354602 1
0.225813282025266 1
0.50607578927882 1
-0.627806420867157 1
0.596451754420747 1
0.514492480376907 1
-0.343168345562707 1
0.563847177286922 1
-0.100127789914374 1
0.404565447243325 1
-0.395826191966436 1
-0.528390950196039 1
0.234576286652954 1
0.424894342532631 1
0.469136967996746 1
-0.167023547103115 1
0.648715832435281 1
-0.0390320695395434 1
0.0521128740476109 1
0.496983540048295 1
0.00723307564942988 1
0.458249209743178 1
0.435999344465306 1
0.15240471075905 1
0.598489306475738 1
0.484847299564487 1
0.0336102545124548 1
-0.127760874745701 1
0.613839292297965 1
0.337428197627286 1
-0.263376653017604 1
0.0920738312464935 1
-0.28136517061835 1
-0.378619944353335 1
-0.96510559225673 0
-0.217333264619295 1
0.109333291771953 1
0.615196916680157 1
0.106867216740048 1
0.00983184870368299 1
0.108472803890873 1
0.0588806051934336 1
1.11772218082196 1
1.2832424778397 0
0.0416382970433053 1
0.234370167682404 1
0.548603865475617 1
0.827687343206737 1
0.385144221137688 1
0.235346800485985 1
0.933977237111321 1
-0.540618127917886 1
0.739250520854046 1
0.463360598853808 1
0.487043988017637 1
0.315464997039782 1
-0.252123990336726 1
-0.173854475556331 1
0.183196587842819 1
-0.461833282003631 1
0.580516540442411 1
-0.149415348210774 1
0.117411649721335 1
0.147155845964942 1
-0.151406047085699 1
-0.374615679643294 1
0.067691362490557 1
0.242584802970368 1
0.431990721731635 1
-0.321717537943782 1
0.325609483630056 1
0.0968986080722586 1
0.151868801145931 1
0.268548119420771 1
0.219475496671285 1
0.178055898755487 1
0.721757746798383 1
0.395866479324334 1
0.412621850202372 1
0.162223660608607 1
0.46626923191571 1
0.0445726600707194 1
0.0595402106250654 1
-0.0490717233581427 1
-0.313977484364453 1
0.534719443023112 1
0.229815168360764 1
0.181920368789594 1
0.0834514795136296 1
0.845320081662509 1
0.26160942480197 1
-0.284267499771685 1
0.290189235692703 1
0.0907408958394561 1
1.00496926648586 1
0.442274496372194 1
-0.0314241649099416 1
-0.392487646806608 1
-0.0555628729056917 1
0.23782753421826 1
0.0314931113968924 1
0.488940919332337 1
0.715021957976917 1
0.723268601447753 1
0.791854360956531 1
0.067258195618988 1
0.733639210417465 1
-0.347210904690569 1
0.360913782570225 1
0.717344124545355 1
0.76901209111999 1
0.350407451094063 1
-0.248711955490673 1
0.739916494352865 1
0.358661769788114 1
0.485734466127762 1
0.474320443293056 1
0.327436189531249 1
0.387531524093871 1
-0.287489773555311 1
0.572465238023401 1
-1.21634324954015 0
0.64900650716918 1
0.290042177426412 1
0.579178628000649 1
0.581451442822749 1
-0.0633368591086275 1
0.0225501517088425 1
-0.218189923126622 1
0.382109626695015 1
-0.368043089954132 1
0.256653784581186 1
0.986137814549532 1
0.718520630663367 1
0.184689222812289 1
0.906850031268631 1
0.132134528745738 1
0.810738945347133 1
0.367360980311263 1
0.683445534278378 1
0.162186496600311 1
0.246596064677308 1
0.500622673716529 1
0.388120651167035 1
-0.0999014845582626 1
0.58480275914635 1
0.269166701588149 1
-0.441145515067429 1
0.6038764468936 1
0.130987744913854 1
0.735277446747212 1
0.448494575954817 1
0.122880711415426 1
-0.0509654849108764 1
0.786694465966636 1
0.16032409657357 1
0.122415892359634 1
0.0503412332930558 1
0.777288317726367 1
0.102126472582635 1
0.620409003788815 1
0.133738116754054 1
0.953919911806497 1
-0.712204013822457 1
0.780338366365017 1
1.04080357730128 1
-0.113515768477907 1
0.2372943704749 1
-0.0824103842652912 1
-0.401850197352104 1
1.05415204396865 1
-0.465570944407564 1
0.565727780672813 1
0.500706791823418 1
-0.755173600336928 1
-0.50035910798747 1
0.44246761177954 1
0.598452365844012 1
-0.849575966796725 0
-0.0862115547377204 1
-0.660689378338325 1
-0.539432751687714 1
-0.478556004071326 1
0.344041941219791 1
0.173281932502411 1
0.32907308336374 1
-0.554509236113061 1
0.197014354022215 1
0.163763719372117 1
0.00797053319224528 1
0.0127657742578853 1
0.177668192814254 1
0.413739675653995 1
0.464444503483673 1
0.573071867381271 1
-0.237568890897971 1
0.347413290905736 1
0.27505334766937 1
-0.080389994008061 1
1.15388220621082 1
0.115083061368341 1
0.143122211091337 1
0.424453977827886 1
0.314108548765115 1
-0.284448723837822 1
-0.157272960025237 1
-0.485273424999606 1
0.286255036063596 1
-0.538832303912055 1
0.461240288346918 1
-0.879148191062321 1
0.66526938381334 1
-0.498034096197283 1
-0.0679587915639862 1
0.346805012604111 1
-0.423434150531417 1
0.199761017553046 1
0.142367424232634 1
0.476767311905881 1
-0.0325234278160608 1
0.134005681209505 1
0.101165089594853 1
0.10647224138563 1
0.685302651018762 1
0.958509900372046 1
-0.562020580806037 1
-0.00643114377946249 1
-0.675932063289775 1
0.243263755076671 1
-0.327148439608396 1
0.280147577097212 1
-0.638685981596785 1
0.347881729842776 1
-0.108236957166529 1
-0.74282747057773 1
-0.103280747634583 1
-0.671340797362698 1
0.184413901967052 1
0.0893335023680673 1
0.785345113556921 1
0.263223189200596 1
0.440489125027314 1
1.14140888972676 1
0.543152200150254 1
0.252191581783007 1
1.40903773458271 0
0.0669324278221817 1
-0.307625075225917 1
0.930452744718175 1
-0.257726687323104 1
-0.21499690439586 1
0.194813787967031 1
0.487592062135412 1
0.959900230375223 1
0.240237387995792 1
0.173035870845799 1
0.654961778204685 1
0.54066928342944 1
0.417281457869802 1
0.17152846932287 1
0.126736554604018 1
0.0377953559071313 1
0.516806723105891 1
0.0924521063950341 1
-0.612241211047228 1
1.16812979682042 1
0.00661110003760568 1
0.316150213266148 1
0.918070956266997 1
-0.165707607886191 1
0.0473179734046571 1
0.513250233584044 1
-0.326363066472006 1
-0.738264837425284 1
0.467758314307367 1
-0.133150697387758 1
-0.750064550404177 1
-0.508363567908823 1
-0.238199138595811 1
0.228989369071926 1
-0.133978052228505 1
0.39040856832284 1
0.370429949381439 1
0.717213714449055 1
0.577138091383175 1
0.972938044495746 1
-0.463959182551999 1
0.376728666679347 1
0.242305852573301 1
0.538148479235746 1
0.735568311851521 1
0.486429234097535 1
0.965206182275746 1
0.45815836362115 1
0.329565153772166 1
-0.251531115450651 1
0.706805090685225 1
0.30658239537177 1
0.0180992238972744 1
-0.761097632636228 1
0.585151952775534 1
0.388128251701417 1
-0.271098165512867 1
0.247231901397797 1
0.65058381984035 1
0.405833593840832 1
-0.278467990728738 1
0.21162286249724 1
0.297506970155996 1
0.0757662713969873 1
-0.276450614777992 1
-0.61814633290536 1
0.0372565608588472 1
0.298744517489113 1
0.525137446026608 1
0.0929852592893277 1
-0.301361121173836 1
-0.267172194009479 1
-0.198347372056202 1
-0.571472514519986 1
-0.135798775364055 1
0.343582851712271 1
-0.373659180854013 1
-0.280300040137677 1
-0.119862021719345 1
0.253230420913387 1
0.494869965190078 1
0.243840727083362 1
-0.283627024595971 1
0.544220370945763 1
-0.235279677255223 1
0.423355419594948 1
0.229184024187735 1
-0.313617642932514 1
-0.172628193859007 1
-0.437002085610488 1
0.377561793382057 1
0.198520699833853 1
0.506284616963544 1
1.03014965541977 1
0.392740494199213 1
0.0374855437862492 1
0.426642810839859 1
-0.52317779289736 1
-0.110239678478263 1
0.769623919023749 1
-0.910730349949792 0
0.934550812251926 1
0.581052759376921 1
1.0280082544657 1
0.731278265761448 1
-0.513492230537959 1
-0.283909226651065 1
0.517346476008515 1
1.38174087497797 0
-0.943842746571748 0
0.0833584103873237 1
-0.638530296489056 1
-0.00588147357731204 1
0.516143992775614 1
-0.448609551795401 1
-0.0224473158545073 1
0.478591704327688 1
-0.546513078542322 1
0.432623999827146 1
0.119215947462481 1
0.963264721080789 1
0.49442968202362 1
0.308115860522928 1
0.00694553907666959 1
0.952883509179305 1
0.737310354176717 1
1.26729120083403 1
-0.22970461495117 1
0.00237412182673208 1
-0.0502858464108842 1
-0.262803303295241 1
-0.0608965655979774 1
-0.239195643678158 1
0.472584762098824 1
0.525052277307009 1
0.399487240174099 1
-0.238945241801834 1
-0.00140036663146337 1
-0.019471093779417 1
0.0920979743370425 1
0.965401498100364 1
-0.0202054093948676 1
0.73968600604188 1
0.0366135775667262 1
-0.621826412228507 1
0.250504313119608 1
0.0374812466534456 1
0.14501234295643 1
0.478195146997569 1
-0.81931725684748 1
-0.135149613277401 1
0.119544811440161 1
-0.370936558588936 1
0.244404271313607 1
1.03450317396228 1
0.385377109796512 1
0.0287093114495604 1
0.322667740528369 1
0.188311764514344 1
0.579957226281162 1
0.466870370837586 1
0.464389492110991 1
0.274371162737419 1
-0.415800992199416 1
0.95573280352511 1
0.495651964193491 1
-0.0854323346037897 1
0.389677799689592 1
0.68832389070596 1
0.674585314308982 1
-0.294941464376338 1
-0.181160028631857 1
0.365646167302492 1
0.470924002574321 1
0.181341862199499 1
0.390055671800599 1
0.922581088924355 1
-0.141594615067247 1
0.505492225846655 1
0.825627604103714 1
-0.183283808258325 1
0.120871094318574 1
-0.27563444843055 1
0.798584218652034 1
0.202168267163914 1
0.396921400617283 1
0.429630932808896 1
0.545702823154393 1
0.379350918384403 1
0.202648360194055 1
-0.182424915541037 1
0.337076730356202 1
-0.0966058410824333 1
0.140070296005044 1
0.407207412530005 1
0.559782710545932 1
0.9076318463176 1
0.206954024658255 1
0.826833346982648 1
-0.278758642006713 1
0.33570208193231 1
-0.223405327282102 1
-0.519569783878311 1
0.0599404944159406 1
0.898146718024409 1
0.919029292144259 1
-0.277022306760998 1
1.19066106869585 1
-0.0779898570317824 1
1.36370010360038 1
-0.136417990351435 1
-0.187850748865709 1
0.332362571634512 1
0.01732299377043 1
0.28366850092182 1
0.606936873291052 1
0.469551853850395 1
0.535481765024778 1
-0.248773302248005 1
-0.206182313948425 1
0.174685610461173 1
0.45396875360025 1
-0.252973106839375 1
0.692413426217355 1
0.379554924975046 1
-0.0187156985488294 1
-1.15417347741244 0
0.253878413187349 1
0.796951020052148 1
0.0635316713194888 1
-0.27630969092584 1
0.307833543905122 1
-0.454119009124046 1
-0.154404357129482 1
-0.112680560116707 1
0.125596951570852 1
0.447724839188837 1
0.393023529645935 1
-0.333118894325805 1
-0.61542820114233 1
0.0482742498849427 1
1.21595581178938 1
0.153907962207554 1
0.247142366340219 1
0.133455787649813 1
-0.0678409879740201 1
-0.0645175654121518 1
0.527063489259747 1
0.766787393946422 1
-0.558470238331121 1
0.261082774582673 1
0.143408987098623 1
0.578911619891382 1
0.113901986255518 1
1.13290555002393 1
-0.200500429919938 1
-0.290915740859083 1
0.244695860912139 1
0.691021005386422 1
0.923125411322573 1
-0.178742695575185 1
-0.549021840124765 1
0.229324957455812 1
0.491027590008411 1
0.227897938529341 1
-0.224049699454411 1
-0.415653813631674 1
0.197993654379676 1
-0.471372177713427 1
0.221439455512103 1
-0.466926823915794 1
0.472203623039411 1
-0.0764864821850487 1
0.904945089436116 1
-0.161220167187224 1
0.48939370407187 1
-0.379946034330848 1
0.371592765013431 1
-0.692840031847805 1
0.857559077838695 1
0.513173083212034 1
-0.378381367274709 1
0.264876210513465 1
0.609177541072658 1
0.140423046289354 1
1.1462827897213 1
0.510861799726814 1
-0.573261628923281 1
0.481390255622332 1
0.456356280226966 1
0.584047872728564 1
-0.463551687273518 1
0.11679857221047 1
-0.288355594948772 1
0.421516485076207 1
1.0507486564532 1
0.228966412045862 1
0.49217919987906 1
0.526233058422726 1
0.109340539283779 1
0.34391294875597 1
0.48055261256242 1
-0.406517771872389 1
0.242903755938406 1
-0.857284934820786 1
0.834133930125066 1
0.257976813963091 1
0.191315616546416 1
0.838328958299724 1
-0.574439567008404 1
-0.386411691737431 1
0.329549581285517 1
-0.833233953062764 0
0.00618823922064486 1
0.346056340098852 1
-0.310621055461536 1
0.162367043442806 1
0.283317925626376 1
0.0966578820938506 1
0.725418385840607 1
0.393745545669701 1
0.48901583706693 1
0.475413117931646 1
-0.590335094700054 1
0.0581490839468952 1
0.76172023557146 1
0.327298629950467 1
0.226936371346645 1
-0.693797823486222 1
-0.573763213006204 1
1.00161875897292 1
0.034157978013799 1
0.723521517145756 1
0.890259615100574 1
-0.220109747445096 1
0.608668729091029 1
-0.512049769730539 1
0.716568709684413 1
-0.461466256023887 1
0.306245458586601 1
0.47328639276188 1
0.0927627052802037 1
0.369000462288038 1
0.258999149441105 1
0.2660994730544 1
0.161065683467 1
0.686019444576767 1
-0.277851432261997 1
0.334068036004811 1
0.047097702281046 1
0.0349224099071913 1
-0.390049872432091 1
0.100559530143387 1
-0.0571402701167137 1
0.0676387339075028 1
-0.10804602894706 1
1.00769999128754 1
-0.111256000508573 1
-0.129663580634681 1
0.612368676954506 1
-0.664232178189614 1
0.716589000530744 1
-0.0356740464424625 1
-0.168368798114871 1
0.19862063286594 1
-0.239303314871442 1
0.0587650687381 1
0.69598238907222 1
-0.0514118319521357 1
-0.480756474108135 1
-0.0515474697355605 1
-0.271383330906774 1
-0.266056414256202 1
-0.0162297500404236 1
-0.0087647861831638 1
-0.255648060813015 1
-0.250555137627434 1
-0.00537553817122158 1
0.0609436407978598 1
0.135664094741 1
-0.294340534958175 1
0.397979081746786 1
-0.0878468886101703 1
-0.0791645676365428 1
0.367500036638937 1
0.582136012435944 1
-0.375181841712302 1
-0.38368852884812 1
0.265022571202779 1
0.579216215888111 1
-0.488743436157457 1
0.0084200543622254 1
-0.296431806621568 1
0.288735412674589 1
0.873985146898495 1
1.15004014710582 1
0.0659030773718729 1
-0.34169637327239 1
-0.164720508763036 1
-0.532665115091119 1
0.360752644738457 1
0.193234807956703 1
-0.411185823805117 1
0.351838775218002 1
0.352708706251929 1
1.07601931867587 1
0.698733058904037 1
0.920419174915683 1
0.427320771852838 1
-0.624099669573378 1
1.01972632683697 1
0.649802552133822 1
0.274151323898236 1
0.133979035242866 1
0.163885705771809 1
0.74146016199697 1
0.387042291624265 1
0.151039255739068 1
0.355249532383553 1
-0.793178808666436 1
0.222546707491953 1
-0.13200095048973 1
-0.15037973055056 1
-0.0188182577602288 1
0.37857034377798 1
0.103156739751328 1
-0.0598294023014155 1
0.368528873220018 1
-0.322949591623424 1
-0.513420872340169 1
-0.0116110677894953 1
-0.417872933744559 1
-0.245992889936824 1
0.292416602982471 1
0.550601495535642 1
0.146001991392513 1
0.0649706000604147 1
0.627587735445444 1
0.186588599743916 1
-0.0585945705142757 1
0.139259950132741 1
1.45909332595804 0
0.517883968781882 1
0.0467602328196716 1
0.461780626978521 1
0.508565860750414 1
0.755132578033526 1
0.301323237955097 1
1.20403269558266 1
-0.343532693678823 1
0.364548095494924 1
0.383094203862129 1
0.125033705869538 1
-0.00800193357754378 1
0.608491962968783 1
0.421728751539433 1
-0.13043383275771 1
0.692409070756799 1
0.178353405166379 1
0.154787042301722 1
0.204497456135898 1
-0.197520294818256 1
-0.366572723851185 1
0.0263782947892132 1
1.43851652274173 0
0.550782114748839 1
-0.0321000828503241 1
0.577311188920396 1
0.143933465408163 1
0.478138663366374 1
0.154201966385618 1
0.323582933527441 1
-0.311497196278305 1
-0.0021202680693681 1
-0.250044722342073 1
0.806753310672641 1
-0.145122909978788 1
-0.645914835844396 1
-0.0816509486506345 1
-0.0937847523996315 1
0.757463510705116 1
0.220867808493175 1
-0.884574250599946 0
0.21142823161563 1
0.116409123156954 1
-0.169918535411435 1
0.0108093794389263 1
0.0586097487958013 1
0.627791891398149 1
-0.573975862492764 1
0.152574485993222 1
0.0187991253350646 1
0.322868440720312 1
0.721317653417317 1
0.387916848665197 1
-0.241850649978675 1
0.264102645758795 1
0.41450302078888 1
0.60059046320235 1
0.433995087934534 1
-0.341176604112139 1
0.725929000038291 1
0.262912375293605 1
-0.333409216109585 1
-0.258696434623751 1
0.760405369989076 1
0.639918414974798 1
-0.135757252331704 1
0.0691726984376505 1
0.300842094510378 1
0.918830337484869 1
-0.119783201489228 1
0.101611971044428 1
-0.350087392184768 1
-0.176161956704855 1
-0.149314573593364 1
0.22538114543101 1
0.198991275508666 1
0.0915606463012468 1
0.232612582817666 1
0.091233718781102 1
0.582767390017995 1
0.407016260338274 1
0.0015326407281839 1
0.554311619291322 1
-0.109814164266205 1
0.186949916688201 1
0.0422364400786311 1
-0.0372519210237188 1
0.340158134689079 1
0.349694202438525 1
0.732714367702279 1
0.692813186467065 1
-0.406312135294478 1
0.0365369275267208 1
-0.181779718792005 1
-0.0264387267773842 1
0.0182704962907415 1
0.193196475006917 1
0.12949093241122 1
0.879729286875885 1
0.622582011565113 1
-0.47304695597993 1
0.219670376475177 1
0.197116917208542 1
0.924695755894803 1
1.44250315797482 0
0.075168492561439 1
-0.40933873549421 1
-0.0987638778185413 1
0.567471485491238 1
0.282005798427877 1
0.502824199639117 1
0.492621092927394 1
0.0965297813868235 1
-0.400298680442824 1
0.678927099848598 1
0.0118923195009067 1
0.220802425510325 1
0.515529165207519 1
0.726620558322107 1
0.497975105285882 1
-0.676445113194257 1
-0.0107234202024974 1
-0.830807767354626 1
-0.495542417062342 1
0.0773229703066881 1
0.511213411684127 1
-0.389956761468859 1
0.220889058903661 1
0.29201323429555 1
0.034989377024218 1
1.16071169898601 1
0.552804222611395 1
1.01535428874802 1
0.356063799254681 1
0.103523136625821 1
0.456469861875455 1
-0.830074008868114 1
-0.127575398701665 1
0.362965655362361 1
0.041763299691456 1
0.545112947807087 1
0.57543309857473 1
-0.227802983394648 1
0.238140683716648 1
0.446015634341998 1
-0.32891511342717 1
-0.0541298696881408 1
0.123820252791409 1
-0.0923024579199129 1
0.688832972068987 1
-0.411076953941173 1
1.44855345276751 0
0.517732804302734 1
0.344479120842612 1
-0.0241002936288739 1
0.779821563469727 1
0.0258072013758572 1
0.298727373644227 1
-0.130232537649605 1
0.176523853767228 1
0.317430339714824 1
-0.53077410714951 1
-0.361673708856533 1
-0.176598643598418 1
0.716597831613973 1
0.000651674788720136 1
-0.140717490629439 1
0.600374729142764 1
0.0019463278080938 1
0.647194954639873 1
0.202184169891004 1
0.0974126995158777 1
0.261970728969514 1
-0.606283090629984 1
0.297005772945801 1
-0.38120573421024 1
-0.0697441570925635 1
0.620975175452132 1
-0.783435905386931 1
0.328841422499866 1
-0.15980714539471 1
0.805731082933196 1
0.117236230561118 1
-0.180699001999033 1
-0.0143468311279488 1
0.0998004308335634 1
0.68112307928852 1
0.675056880538279 1
-0.371513439580403 1
0.404773796093055 1
-0.155713697646735 1
-0.706397931380022 1
-0.644833140702886 1
9.35184326801008e-05 1
-0.024692743049748 1
0.606147116088617 1
-0.0427424378316298 1
0.166485588023701 1
0.133033980939091 1
0.230962846554325 1
0.558570575346429 1
0.142821261618975 1
0.136557199074152 1
0.0248576303094466 1
0.337307159078528 1
-0.0950989538691045 1
0.453026781857216 1
-0.109530334466109 1
0.339757112299478 1
-0.0362254412644275 1
0.108004540440749 1
-0.0382722413281099 1
0.244350848952205 1
0.221790745204112 1
0.507322527942809 1
0.412795232990144 1
0.893148473088587 1
0.314588995101156 1
0.529704675863588 1
-0.374173110286596 1
-0.423836147946077 1
0.240111457128858 1
0.12843490582027 1
0.548870361789275 1
-0.150850639307494 1
-0.0152753839981854 1
0.158552667848703 1
-0.038699549239516 1
0.223680463002927 1
0.433966224700306 1
0.593177013276281 1
-0.36242806568894 1
0.0920089316542319 1
-0.0617197111567865 1
-0.0892607065105069 1
0.257420158384568 1
0.749734308201498 1
-0.787098208702391 1
0.265787566668627 1
0.728455072625194 1
-0.7491402718925 1
0.409259257411175 1
0.428662219889896 1
-0.196657792567041 1
-0.542465490866759 1
-0.441735374496022 1
-0.0355922391856672 1
0.264941637930566 1
-0.207370914327589 1
0.51163962420374 1
-0.396162387677876 1
0.0441991540117377 1
0.917185973326848 1
0.509040722786957 1
0.619728430610013 1
0.288268645740812 1
0.762673262930156 1
-0.137835132192568 1
0.495501897100503 1
-0.311474974121759 1
0.3504073036361 1
-0.423602130116286 1
-0.58653505367874 1
0.4920508777084 1
0.782751339279936 1
0.585789257210103 1
0.725622182025073 1
0.415312024019536 1
-0.0803124983791273 1
1.39782054236051 0
-0.131985050424011 1
-0.445010986878377 1
0.373235710728931 1
0.336495256953495 1
-0.3420781988231 1
0.630963403583605 1
0.350343230734658 1
0.155721793163914 1
0.0535449014544042 1
0.637381354296082 1
0.837397516106576 1
0.0431202185013723 1
0.512683552612657 1
-0.156801188749906 1
0.775415042709508 1
0.184517604053996 1
0.540565782456045 1
-0.124365593239507 1
-0.0669534765527718 1
-0.451571795669469 1
0.262615781766621 1
0.213446997363483 1
-0.149663405148623 1
0.29205315452596 1
0.530970628445251 1
0.424857161521487 1
0.628599960784905 1
0.158523679750258 1
-0.107062314312531 1
0.711996835000038 1
0.0242605393281458 1
0.178351780833382 1
-0.186742792338872 1
-0.160052750230613 1
0.574036049784657 1
-0.149981756871246 1
0.6125176698911 1
0.418743627606574 1
0.0359369529657856 1
0.472348485810511 1
-0.19005437228926 1
0.652423815909178 1
0.238444023694603 1
-0.256019366033482 1
0.172299917034584 1
0.602720914245669 1
0.0961796854877573 1
0.744981364003587 1
0.96979704060407 1
-1.30349299939322 0
-0.0999722656319539 1
0.0702097531674588 1
0.0330878586867206 1
0.736192092223601 1
-0.570195885311389 1
-0.20312177753362 1
-0.458418614062528 1
-0.35604157110305 1
0.358460246655335 1
0.733429538960545 1
0.295717402859093 1
-0.828645052000922 0
0.515043743225504 1
0.583459588928916 1
0.169602443294707 1
0.109238282484563 1
-0.0229876795745952 1
-0.00762370525567119 1
0.222060753584938 1
0.349436816987263 1
-0.68265133723045 1
0.819711044521202 1
0.0311561617541836 1
0.0199910307765718 1
-0.0528183390511672 1
0.230317216022429 1
0.136814398325363 1
1.39731433459525 1
-0.859647197849111 0
0.709235311281803 1
0.751498431558135 1
-0.179335817556282 1
0.426121392215232 1
0.125969265210148 1
1.11093246085119 1
0.0896410275670687 1
0.763710897509225 1
0.341772468766578 1
0.139983261158397 1
-0.129125231577753 1
0.450305259896979 1
0.611250665878745 1
0.0580249754027552 1
0.193960080053535 1
0.495546223493612 1
0.454610777511913 1
0.0161730748431454 1
0.260954259707465 1
-0.46996472909684 1
-0.403467368464073 1
0.11749786190505 1
-0.404130492898854 1
-0.4271900408349 1
0.511857208400294 1
-0.524834890881359 1
-0.261163620437216 1
0.583379745785129 1
0.0450759641748521 1
-0.184224644068 1
-0.192871387336204 1
-0.273367386318695 1
0.516574684495804 1
0.354715209971474 1
0.0845695531813494 1
-0.957053911553332 0
0.402285506829252 1
0.468321706414013 1
0.642842132678209 1
-0.196482222820248 1
-0.181697672159368 1
-0.259520924128753 1
0.585752638760998 1
-0.490358796315566 1
-0.330346561576517 1
0.890949023168778 1
-0.597553270626526 1
-0.336868587192236 1
0.193788152392405 1
-0.199327347465412 1
-0.0637162932218416 1
-0.067153102871811 1
0.439001204725582 1
-0.16628556671278 1
1.01365996592296 1
0.522721641172743 1
0.370039837306393 1
0.44611701064453 1
0.0597561680849381 1
0.333344640143565 1
0.984460911772872 1
0.352501532212918 1
0.435235072997611 1
0.0929801170408697 1
0.228573754264992 1
-0.0942684711389955 1
0.676433136131613 1
-0.29733628372701 1
0.0488486568665217 1
0.46600754222276 1
0.368747080960976 1
0.783310590801592 1
-0.135014171363164 1
0.567580341989893 1
-0.369779868942117 1
-0.11963276724497 1
0.664337807830288 1
0.378619415668735 1
0.185446583224389 1
0.482873340221974 1
0.771068530731238 1
0.13728043348082 1
-0.188854718688309 1
-0.657224319214805 1
-0.0395187305631353 1
-0.227516976773865 1
0.0164667709067665 1
0.0577620295597259 1
0.439975325226909 1
0.10809567091456 1
0.759225317413232 1
-0.058798676898844 1
0.161225584095207 1
0.355510202467586 1
0.881921711404048 1
0.165313322102009 1
-0.528021144084083 1
-0.286744858554927 1
-0.0838794703918053 1
0.401224202819276 1
0.677269978399612 1
0.737533040817119 1
-0.108341003233098 1
0.253441986437562 1
0.0756426549735802 1
-0.398617483339605 1
0.462748542191709 1
0.445845501577164 1
-0.64427462512273 1
0.166625880267703 1
0.726555549440799 1
0.549698138233917 1
0.451746327203852 1
-0.300607681626398 1
0.484230578934837 1
0.753040457578063 1
0.0768254508747892 1
-0.0498615089928649 1
-0.0968152653071211 1
0.444658204909766 1
0.94185017015323 1
0.0900598981606988 1
0.175440375559064 1
0.129036915844601 1
0.37250707785331 1
-0.0858411378330793 1
0.437025343780081 1
-0.175653223208349 1
-0.373367208027585 1
0.296010437089766 1
0.190478703550354 1
-0.310974447089351 1
0.0192569172251773 1
0.260570757343429 1
0.852780457435953 1
0.210946326511901 1
-0.530442475939992 1
0.28990150661908 1
-0.0330505444049042 1
0.454385039031114 1
-0.228975220431192 1
0.466500265570471 1
-0.0984453141544158 1
0.846991492303004 1
0.597483423319149 1
0.0124681174466218 1
0.331820561979407 1
-0.398162585253629 1
0.477896376486358 1
0.147768057830946 1
-0.501654975544243 1
0.00144040895936387 1
0.213278097251885 1
0.768512364527231 1
-0.13185908208923 1
0.418766869654284 1
0.480992173428833 1
-0.494505639452425 1
0.240209450148497 1
0.655872707101696 1
0.127552946247137 1
0.0804735223505925 1
-0.532012349224447 1
0.593129814625845 1
0.132929959482282 1
0.297401041862841 1
-0.964141595479619 0
0.707529761602618 1
0.286584631559044 1
-0.144958601057759 1
-0.611340659174103 1
-0.0797297522446387 1
0.030644599122294 1
0.371028336971091 1
-0.505581045903403 1
-0.316540645661766 1
-0.179936098748247 1
0.392691983498584 1
0.31123227685132 1
0.50894824875108 1
0.735658378131302 1
-0.77558792180503 1
-0.403078691142021 1
0.401068043897741 1
0.0534190404756245 1
0.256707543822263 1
-0.733845861804259 1
0.437616349526854 1
0.0837753442104831 1
0.570023084080468 1
0.595946997154722 1
-0.313674994567077 1
0.69556531409494 1
-0.148464944682233 1
0.135100158168426 1
-0.14587472548889 1
-0.396532544165823 1
-0.620824958399054 1
0.30761050190582 1
0.343976962332813 1
0.416100379066114 1
-0.749778103375889 1
0.050203240539634 1
0.326891281126958 1
-0.0210780756352621 1
0.0340491600860883 1
-0.124606363520746 1
0.383459357376293 1
0.386206022228066 1
0.469342104678038 1
0.0464161414373271 1
0.45791100748689 1
-0.139667472485106 1
0.0402700581193555 1
0.721937898432476 1
-0.099389548564262 1
-0.301200240812441 1
0.209919431286552 1
0.0894758837109126 1
-0.434030580152511 1
-0.124291435637906 1
0.88130689183713 1
-0.289546660475738 1
0.33031464838448 1
-0.0220072822498113 1
-0.178044627497545 1
0.0505902002799523 1
0.222921117970084 1
1.07870036517104 1
-0.161441256740842 1
0.874544224545593 1
-0.0930234529734202 1
0.445968054948934 1
0.216829754575717 1
0.205907617122485 1
-0.522992992571025 1
-0.16029561182727 1
-0.211049464570972 1
0.558209014432212 1
0.726478220524717 1
-0.316670347544236 1
0.127071583151844 1
0.734833532931614 1
0.204518769689107 1
-0.172622153155085 1
0.127012140197661 1
-0.11077074236105 1
1.32337196036715 0
0.373128257574192 1
0.286929187165405 1
-0.0757800558631972 1
0.538666378401731 1
-0.26557512621752 1
0.529877393317698 1
0.244543184551366 1
0.4886656590697 1
0.231547323817033 1
-0.703272650762428 1
-0.684307014938393 1
-0.345417428221729 1
-0.502556044958897 1
0.0682671078619545 1
0.564390960314694 1
0.702367133294808 1
1.17715307955426 1
-0.207877009273794 1
-0.544922764951536 1
-0.170612422116967 1
0.217975515739649 1
-0.125491525935741 1
0.235420376432389 1
-0.111991489591044 1
0.38635374241674 1
1.11649547131673 1
0.466759962515945 1
-0.0429089903700879 1
-0.0936972658721164 1
-0.180602035657779 1
0.65099914308887 1
0.560558920147006 1
0.353063200392091 1
-0.34025860511491 1
1.06722943871278 1
-0.301459250128835 1
0.0673815648627655 1
-0.359421936047907 1
0.875604183801193 1
-0.483317813697744 1
0.120678907857602 1
-0.558318221712189 1
1.17007183650081 1
-0.50472487157974 1
0.148764965163044 1
0.460566545886158 1
0.0743217388291948 1
0.372896917463394 1
0.844766291449296 1
0.0604877823891753 1
0.588346406568191 1
0.336670469970886 1
1.46330648104491 0
0.949122814661952 1
0.296271536123028 1
-0.550087321875444 1
-0.533665651364123 1
-0.590019858579407 1
0.202377101427377 1
1.54358146756523 0
-0.0534478917185503 1
-0.138264704533001 1
0.601457968169747 1
-0.0443064090398454 1
-0.047716723135189 1
0.0201533467120185 1
-0.689557286048037 1
-0.609295522661495 1
-0.161838385183231 1
0.0178673865023201 1
0.409843796355068 1
0.163259774875412 1
0.356075309756701 1
0.760268594620609 1
-0.210572453306004 1
0.156957241414741 1
-0.168978651409142 1
0.21267682685608 1
0.37910735968454 1
0.363003940294295 1
0.366169023662571 1
-0.264170400887598 1
0.43414717507229 1
0.934591608573551 1
-0.069375563837864 1
0.118141649639386 1
0.397767425067847 1
0.584860638387848 1
-0.637598389509491 1
0.922127865622313 1
0.857658690821931 1
0.477210385762837 1
-0.128213896495005 1
0.235501576046634 1
-0.621725734496621 1
0.993918153536576 1
0.189014706154164 1
0.351507741008944 1
0.247999075902715 1
0.0412542528830389 1
0.16766838521048 1
0.193361886597789 1
-1.03028856192759 0
-0.0860295805146785 1
0.66737717632532 1
0.934695000387495 1
-0.189785971350715 1
0.132413764306001 1
0.278859228290243 1
-0.354781776699459 1
0.889764001605843 1
1.02616247003407 1
0.369697471549809 1
0.327170861493525 1
0.172763384485501 1
0.0849289723440869 1
0.204898254853103 1
0.55347600141735 1
-0.0204362634140448 1
0.410461352432095 1
-0.903146465972127 0
0.337292494050327 1
-0.0329979664352747 1
0.350028849924948 1
0.453211151169137 1
0.031477955089298 1
-0.123563342511253 1
0.263182613565385 1
0.519915995522881 1
0.493645555073874 1
0.379869824478377 1
-0.0748682848053139 1
-0.727844685047394 1
-0.160237391162174 1
-0.255524107638786 1
0.131522072327332 1
1.00351256589049 1
-0.0122082541668079 1
0.353474017882999 1
0.363873597811434 1
0.106616836744396 1
0.99964500452973 1
0.271920343202302 1
-0.225972016965265 1
0.346920611678467 1
0.3885548238022 1
-0.253765820994628 1
0.474386850462501 1
0.0871717377327201 1
-0.436378707726739 1
0.226284468216473 1
0.392094589533372 1
0.00400303497600185 1
0.0404235674334131 1
0.355567264886275 1
0.47367599410679 1
0.411319648192009 1
0.412056983919294 1
0.0383357967564452 1
-0.712689663285388 1
-0.115076199159333 1
0.465984516258966 1
0.619224278269401 1
-0.287394938813802 1
0.0338300432949312 1
1.21239708911549 1
0.108585818981693 1
0.551757408600254 1
-0.191523608639417 1
0.233510786315594 1
-0.756782905371093 1
-0.299359864377912 1
0.363011984036506 1
0.364092886245252 1
-0.114824173627275 1
-0.438705105653167 1
0.463782530237653 1
-0.0584384502005083 1
0.263148334135029 1
0.205112840218138 1
0.359682074959716 1
0.602829145526104 1
0.673417709692683 1
0.894435257323631 1
-0.206532096449779 1
0.210951810920903 1
0.386514218959027 1
-0.79212945942388 1
1.05653187608374 1
-0.476361304691683 1
0.507689802352188 1
-0.815568708246346 1
0.178721003701255 1
0.357301420806459 1
0.332392399029158 1
0.486813344673437 1
1.30706374089526 0
0.923377592055957 1
0.297963198358502 1
0.194472836853482 1
0.217108870269865 1
0.468713601371261 1
-0.905834699485663 0
0.372469701237551 1
-0.0701038443995223 1
-0.227647793496476 1
0.301902617647137 1
0.257258992527787 1
0.481502088370428 1
0.603682003482958 1
0.458964347430432 1
0.568107827143857 1
0.0528081187165347 1
0.0308566961188746 1
-0.141700738188071 1
0.452231842300125 1
0.226988409855331 1
0.150335635083688 1
-0.00590781323082333 1
0.481067998256361 1
0.423582633587463 1
0.0815963708323509 1
0.291556761895416 1
0.629550777435858 1
0.321498067914277 1
0.642702419530489 1
0.0332474904527678 1
1.29181358775171 0
0.557215906836113 1
0.251537025887764 1
0.0823654603547795 1
0.284269781523207 1
1.10822869361408 1
0.440812140209778 1
0.875633584801324 1
-0.348123515928903 1
-0.00354052496039237 1
-0.145220794957805 1
0.360489461286243 1
0.612137561108534 1
0.104095455763927 1
-0.204445590352884 1
-0.0465126140415376 1
1.0187829033397 1
0.740361679552274 1
0.416724699239134 1
-0.136869872691806 1
0.203397718137103 1
0.211774747534103 1
0.57266801480207 1
0.840934520339574 1
-0.670730853249119 1
-0.793411799563533 1
-1.21519671902997 0
0.268966010498978 1
0.113471204893135 1
-0.262321540182753 1
-0.404870044432054 1
0.874857751145849 1
-0.261730358156169 1
0.109748297970387 1
-0.0372952589675235 1
0.193432751106843 1
0.36466722624459 1
-0.0268046970809127 1
-0.766601641637333 1
0.154571172875356 1
0.39812690182493 1
0.394528032638945 1
0.203339718513522 1
0.671884562963348 1
0.911453931419679 1
1.16965605037123 1
0.303373664522755 1
0.650365419143175 1
-0.519305262466586 1
0.0578290234947564 1
-0.0284177827227073 1
-0.3433720177226 1
0.161215485901481 1
0.00765275278131458 1
0.21625509683659 1
0.447237470682468 1
0.10038630412724 1
0.138769159340184 1
-0.294284692342214 1
0.350818735538637 1
-0.641813686995688 1
0.345134219656007 1
-0.408082519125951 1
0.208330838656779 1
0.350856937826678 1
0.359970199585426 1
-0.212720459675158 1
0.0870617028399892 1
0.526643577542962 1
0.165380565938533 1
0.362977047895391 1
1.53062906320906 0
-0.389623079045366 1
0.676250851211605 1
-0.171037475145129 1
-0.0282103731941879 1
0.0970022310465467 1
0.299423843056911 1
0.412878745778388 1
-0.0941836857725313 1
0.173223799812285 1
0.300440548720306 1
-0.32176377267313 1
0.559129696062244 1
-0.413464866353925 1
0.195240535126414 1
0.539374323413412 1
-0.591646792257297 1
0.274975101268187 1
1.08491244540066 1
-0.140934127721837 1
0.0473965826049995 1
0.208071029232641 1
0.273739320676618 1
-0.198306186024558 1
-0.664765190213201 1
0.536277763732913 1
0.137657071283725 1
-0.206158875948655 1
0.0215036166497945 1
0.525014469004013 1
0.749081553358662 1
-0.207524315580798 1
0.579495948705829 1
-0.696720423464887 1
-0.0932383065424254 1
0.109339638600967 1
-0.0565932873986413 1
-0.110922653037363 1
0.838152597981883 1
0.909729436335991 1
-0.186448633766099 1
1.08651916220776 1
0.29800576001367 1
0.227823491216728 1
0.489563190034116 1
0.506256038833375 1
-0.886451602371384 1
0.524185233607005 1
-0.00225353231612874 1
-0.416062124556583 1
-0.0933815176520987 1
0.363695500007931 1
-0.236124832334147 1
-0.156849218806836 1
0.307678951334546 1
-0.233850256386452 1
-0.170927246521688 1
-0.139413212704264 1
0.300039307548659 1
0.655347838187064 1
0.0496783474066714 1
-0.107987170761071 1
-0.590995409907764 1
-0.653675021258056 1
0.782460915563019 1
0.287443797609134 1
0.19382227358028 1
0.0990470197931357 1
-0.493113479093232 1
0.538808919427087 1
0.0127139625058128 1
0.371643681994777 1
0.379178706626247 1
0.713904477435781 1
0.287417263724922 1
0.0352458827267507 1
0.692113296080933 1
1.00371508828946 1
0.12770479420862 1
0.103915205608294 1
0.597939947802468 1
-0.617237588115662 1
0.309741809516663 1
0.00954181550754053 1
-0.201888575287201 1
0.244498453653116 1
-0.161666972043287 1
-0.20446416136778 1
0.592027019364083 1
-0.0062731945430293 1
0.242683828375112 1
-0.159823442441973 1
0.100827998959217 1
0.284882873199562 1
-0.062936250421967 1
0.364646860449349 1
1.28932304498012 0
0.121359459228109 1
0.786288313477909 1
-0.163439034368375 1
-0.024852569822891 1
0.253975267969738 1
0.417272889916713 1
0.165041239917339 1
0.68280989091499 1
-0.220334202634091 1
0.243268113028735 1
0.178528560285866 1
0.276581762507616 1
0.495323310783348 1
0.115703738598436 1
0.779338434071874 1
0.456525671458401 1
0.543092282259265 1
0.390479147542365 1
0.591791984967592 1
-0.0128666414320947 1
0.422703994390065 1
0.280185184437278 1
0.616258099606168 1
0.0499890435410875 1
-0.265106722811416 1
0.228520289283651 1
1.30571801596576 0
0.329114903344303 1
0.601784858404082 1
0.272266287042133 1
-0.0789559443208913 1
0.509794971967254 1
-0.198288058227624 1
0.321060108372875 1
0.315123819333058 1
0.475239218992254 1
0.783464100414052 1
-0.430181495631232 1
0.570669901908017 1
-0.19225540979699 1
0.352065357432827 1
0.314518343994634 1
0.407048573141357 1
-0.306969863226526 1
0.335580726561566 1
0.393552221646929 1
0.350821132971151 1
-0.184424903239395 1
0.148298070587594 1
0.210683963111425 1
0.391787640193815 1
0.547593017685522 1
-0.16460155078107 1
-0.834257608685803 1
0.681728522443792 1
0.680681145962141 1
0.0316085508263592 1
-0.455056525473746 1
0.621746539077978 1
0.487707086055273 1
0.446868634682378 1
0.328742191685648 1
0.580132228490289 1
-0.277825410513319 1
-0.319886066669167 1
0.284550292554914 1
0.121479292752216 1
-0.893745348877283 0
0.0261468747438119 1
0.189384909441869 1
0.407316928976324 1
-0.00120490541659649 1
0.614527810542544 1
0.672264193681121 1
0.327632475289794 1
0.135325933427858 1
-0.13277255064756 1
0.199875028486075 1
0.0868975981584438 1
-0.385558593372055 1
1.08605891389211 1
1.08003099627449 1
-0.27878238320783 1
0.0467794539871028 1
0.0374714980202819 1
0.11724309176622 1
0.654176559582047 1
0.0159635049197688 1
-0.693366607231344 1
-0.108807271151958 1
-0.802748022698625 0
0.428822357637353 1
0.189169760781712 1
0.548261285550536 1
-0.156556930721026 1
-0.661594579721532 1
0.850789442204915 1
-0.681202712302144 1
0.234539592364137 1
0.395596644850539 1
0.781200937508911 1
-0.284910434511909 1
0.926226342277955 1
0.660455047512311 1
0.35301999902598 1
1.05548249477279 1
-0.499534790158808 1
0.217909583485116 1
0.251715808538483 1
0.867147416643198 1
1.19673663542336 1
1.30923409940636 0
0.291412954346609 1
0.265595783934071 1
0.789088127421857 1
0.0632584612660925 1
-0.270183307633132 1
-0.102492551375031 1
0.276370907663666 1
-0.222632677884051 1
0.31543482969717 1
-0.0575616347214303 1
0.453810917080426 1
-0.209632341475516 1
-0.0349504297637482 1
0.0603499113554015 1
-0.612616775011634 1
0.267739625362132 1
0.00195348537998395 1
0.0534402139111169 1
-0.203141787214406 1
0.953158574584523 1
0.63026894229517 1
1.05815845149748 1
0.750202587245694 1
0.635685145495971 1
-0.0486486177358134 1
0.211659598573993 1
1.78423039779061 0
-0.124453896177549 1
0.429487488486129 1
0.870312259169138 1
0.310757419436214 1
-0.0819381312722913 1
0.00997938095438269 1
0.312055884450253 1
-0.297793902943635 1
-0.542783499436191 1
1.25160788532966 0
0.34098303432174 1
-0.0895888173495077 1
-0.192454057772671 1
0.0419107135509407 1
0.331458104694818 1
0.242715824956827 1
0.316762899821568 1
0.351142241663716 1
-0.109174939748143 1
0.0351169288480091 1
-0.21252077986402 1
0.85870103145359 1
-0.347640177575757 1
-0.396220011905514 1
0.0888083960653852 1
0.613730407340686 1
0.575873091210761 1
-0.14148053667924 1
0.807005911760454 1
-0.918437656690909 0
0.141510961921028 1
0.678097594330168 1
0.412127139978449 1
-0.180309517141611 1
0.0911643623934397 1
0.672101124447749 1
0.101307705231822 1
0.341302523477376 1
-0.742281844780834 1
0.383109054087 1
0.114097530795976 1
0.102345423984563 1
0.300436108185233 1
0.252128418459264 1
0.241603531702683 1
0.139977371737298 1
-0.58580370709774 1
0.584271932268663 1
0.432283675821464 1
0.401274941481132 1
1.35114911062134 0
0.0912543927975266 1
0.059696213315382 1
0.554251577434836 1
0.426279271853644 1
-0.105683895549094 1
-0.67858931028652 1
0.0507110472599059 1
0.930080302699375 1
-0.296985034486829 1
-0.254651193408846 1
0.409191296272597 1
0.689323488667027 1
0.70743631029296 1
0.424568046266426 1
0.0832054273644087 1
-0.166192764653461 1
0.00383773763925292 1
0.229707805292146 1
0.0920103263771686 1
0.085805931975728 1
-0.0409525381754122 1
-0.474863129520235 1
0.151401642902911 1
-0.860973405093181 0
0.175557596185987 1
0.342479292163647 1
0.363910996300245 1
0.117530625497792 1
-0.618620708950062 1
0.830316723587736 1
-0.201107024586112 1
-0.288315036110931 1
-0.948695875216422 1
0.313830096588735 1
-0.609889674822195 1
-0.0134213323881418 1
-0.659148048659396 1
0.409989087966622 1
0.258118753683663 1
0.655962172116245 1
0.430266559286028 1
0.358582381577821 1
0.966907138653077 1
0.145128886595999 1
-0.096784349405868 1
-0.277885331207628 1
-0.152660331058871 1
-0.305557011036757 1
0.481753829252155 1
0.305966698710723 1
0.951100181145557 1
-0.620551913893415 1
0.97195235009789 1
0.533383896937964 1
-0.274632392768885 1
-0.0889145366431813 1
-0.201825934662204 1
0.200289259076727 1
0.467210451807689 1
0.517172775840752 1
0.848062866785614 1
0.463207496145105 1
0.311040031255314 1
0.320149015060225 1
0.528449514886028 1
-0.388967181390141 1
-0.700281726696574 1
0.630887835025881 1
-0.787557203001623 1
0.333532081302511 1
0.407243827125133 1
-0.383451132011411 1
1.09500379667018 1
0.249767134694157 1
0.374155419557363 1
0.757409248820397 1
-0.17780279216337 1
0.628209033778131 1
-0.077470125748106 1
-0.203330851604394 1
0.0563003386843568 1
0.0392389982209755 1
0.667118009686357 1
-0.341572552151723 1
0.218376572283816 1
-0.305394070815303 1
-0.23799500642922 1
-0.238725021940919 1
0.269210705068288 1
-0.0351823965225678 1
0.307005563444024 1
0.0720865786891586 1
-0.218946965472262 1
0.101298335609899 1
-0.0294566193801933 1
-0.343676739705094 1
0.742297923911945 1
0.228812159979626 1
-0.165320053410295 1
-0.431118549904855 1
-0.088751288282213 1
-0.805997214337622 0
0.689345586325668 1
-0.616881653183629 1
-0.0609727939767866 1
-0.148904332614394 1
0.200307701488266 1
0.192191474399317 1
0.590456854260087 1
-0.0643953263776119 1
0.387540021294603 1
-0.593168047842982 1
-0.0220424276917526 1
0.238674634486569 1
0.269055789324603 1
0.641013676576536 1
-0.0584850049551086 1
0.821608041072331 1
0.114657959424244 1
0.122515627141224 1
0.495844392654975 1
-0.624563953480695 1
0.831751543046988 1
0.483463601664654 1
-0.0857907434924226 1
-0.005269111833304 1
0.292355385288952 1
1.22121370897521 0
-0.0655785168058964 1
0.839069869838907 1
1.01257801995711 1
0.0502919935968817 1
0.370819907405219 1
-0.518354033213277 1
0.00197459457359678 1
-0.447115735337856 1
-0.49193832824916 1
0.386880067665038 1
0.265168628755463 1
-0.520196038935748 1
0.251945386105234 1
1.08057051123218 1
0.0935819227220267 1
-0.819153899385222 1
0.138003856502226 1
-0.934319323307541 0
0.0686455144789206 1
-0.0121875976898859 1
0.491697211513571 1
0.188212572489667 1
0.629172938632089 1
-0.645584956570981 1
-0.424647574297063 1
-0.0469411444401964 1
0.978821458363795 1
0.278146077130385 1
0.859589754750449 1
0.198117854302829 1
0.737292326434354 1
0.14112548553981 1
-0.0164815616394086 1
0.66163997303662 1
0.379681674520075 1
0.862055671452595 1
0.575266616317933 1
-0.595606928559333 1
0.669467707150594 1
-0.460368396143074 1
0.371950374345518 1
-0.722202679887762 1
0.560149102016543 1
0.427615929364705 1
0.555779339477771 1
0.186061955806535 1
0.0964356417890658 1
0.317552344875292 1
-0.0223119142445252 1
0.398636668937783 1
1.32220967221774 1
0.128710172158411 1
0.0410413079614043 1
-0.141804079005571 1
-0.00146908391549883 1
0.482936454607056 1
1.58798399547892 0
0.28464877671927 1
0.0341752334351655 1
0.408466547451092 1
0.0259813576782986 1
-0.0338234070632891 1
0.170306188118491 1
0.140259214463655 1
-0.0605684920993117 1
0.423444558678094 1
0.579522569912538 1
0.264998651829904 1
-0.273158276998775 1
0.356717612743065 1
-0.108062789071245 1
0.0655179268735761 1
1.21510613746379 1
0.150757417909225 1
0.338565773846844 1
0.0989996733268155 1
0.372595692167648 1
-0.629891542278818 1
0.419002877264507 1
0.21800720832216 1
0.807306463698919 1
0.174206055106953 1
0.63035299892875 1
-0.460910626812862 1
0.18712915805438 1
0.0863738257326925 1
0.0646922498973036 1
-0.389766520450053 1
0.463848126985851 1
-0.0155862597200352 1
0.127513795998077 1
-0.176563819718302 1
0.471270067861144 1
0.0952721447742324 1
0.359716072654048 1
-0.29040150403266 1
1.33890656414352 0
-0.938380596801235 0
0.43270890106435 1
0.463831152209406 1
0.332007245701396 1
-0.192111303347573 1
-0.141678102448217 1
0.329105932026098 1
0.416532679675509 1
0.00095416511885002 1
-0.222452475269058 1
-0.432992631248818 1
-0.279591316415651 1
1.02948262004267 1
0.621341218249066 1
0.0826520925291207 1
0.712962799606373 1
0.016273255295639 1
1.12168276539304 1
-0.0242366764442722 1
0.586357388387887 1
0.89323658891417 1
0.478414323941546 1
-0.0607281649065776 1
-0.184966750417859 1
0.423053983336969 1
0.454313964803734 1
0.0975681544101829 1
0.688427342226889 1
-0.5249298405347 1
0.634943373647591 1
-0.123545791887311 1
-0.802359886767843 1
-0.0958204109031304 1
-0.354009717810566 1
0.179984097915138 1
0.569693738122967 1
0.899148362255203 1
-0.075794708732633 1
-0.239012153594907 1
-0.997168080085076 0
0.784542008833876 1
0.844192903578022 1
0.27538976428713 1
0.155241448073931 1
0.978344435648442 1
-0.162121511358612 1
-0.205675640210198 1
1.04782931311504 1
-0.831417476762014 1
0.899186146151452 1
-0.274690308977507 1
0.548266921684346 1
0.568740679403107 1
0.133225475405521 1
0.622707974673913 1
0.554780098419472 1
0.777379559058134 1
0.184073791132233 1
0.47114478864621 1
0.555319381864595 1
-0.762326438567043 1
-0.126649667902154 1
0.172270974712579 1
0.0482483690009491 1
-0.616140099696323 1
-0.0692337447564628 1
0.577027551041233 1
0.837267962131172 1
-0.123042412338211 1
0.139659293234659 1
-0.261299482714301 1
0.519468872118112 1
-0.735875830108759 1
0.401110721721147 1
0.544842278691189 1
0.329574677941749 1
-0.0389367721838859 1
-0.456571200207357 1
-0.457655698539459 1
0.9779415398153 1
1.57532028829846 0
-0.0854838782092458 1
0.362177771348503 1
1.05443701056149 1
0.270319505002029 1
0.843623089559616 1
0.24288029915124 1
-0.421381767854719 1
0.461517764225151 1
0.29935442979039 1
0.0288128718445673 1
-0.438643548771296 1
0.347634097667303 1
-0.516194020334464 1
-0.544571132977313 1
0.42539742654485 1
0.168525422937868 1
-0.00210179462522123 1
0.2929631863454 1
0.512325252183883 1
0.0581080873383647 1
-0.0573979172967632 1
-0.304322135983071 1
0.719853373478103 1
0.296442157419741 1
-0.642188995558913 1
0.0546977042448244 1
-0.276330218919351 1
0.219292106189225 1
0.574804764855018 1
-0.700567136868987 1
0.34020410642331 1
0.241365711114491 1
1.15877633980328 1
0.443348307097445 1
0.231248541707464 1
0.47976151705228 1
0.424145857456681 1
-0.0271586590425527 1
0.383177879997268 1
-0.343861852705411 1
0.199311170550509 1
0.114665455112655 1
-0.274248353020162 1
-0.136898755113373 1
0.491937676921587 1
0.273662385098851 1
-0.734075673000491 1
0.0284008156287256 1
0.593181520519572 1
0.245388409843632 1
0.430913099806817 1
0.495710190568883 1
-0.0524782627699143 1
0.165796661052071 1
0.487416670592602 1
0.0535177055834776 1
1.23110549115252 1
0.365747756145925 1
0.78014875461295 1
0.467911520676079 1
0.365887839576713 1
-0.0154592407363388 1
-0.0509371839576401 1
0.387407878288763 1
-0.679214404432599 1
0.668097746045434 1
0.0756268035762914 1
0.599057479053974 1
-0.407118240187421 1
-0.224115245491692 1
0.614803646557545 1
0.286822284856445 1
-0.321430806952697 1
-0.342984166823896 1
1.28087041139921 0
-0.0042967784445839 1
-0.14116796404847 1
0.369785714488989 1
-0.850664478992375 0
0.127507885148734 1
0.961963798195125 1
0.208856907203425 1
0.64460026061563 1
0.579512242511222 1
-0.275389453387247 1
0.0575107743284555 1
-0.197686447502029 1
0.727903130322678 1
0.396867394295021 1
-0.337039855825401 1
-0.133663322264904 1
0.6200616294283 1
0.561884790149316 1
0.57890354778248 1
0.547094781160002 1
0.655036923024914 1
0.689838192838857 1
0.494989532269476 1
-0.582541345748644 1
-0.0335172764782737 1
-0.72245975464034 1
-0.0780031099966414 1
0.504813907022196 1
-0.688864137875544 1
0.0797145044053897 1
1.06127018105539 1
-0.464016034478941 1
0.573531234810246 1
0.447050710640421 1
0.0681662202282432 1
-0.16865043123192 1
0.055794709381886 1
0.225756118042961 1
0.538375218109235 1
-0.449039205604138 1
-0.169276719029274 1
0.463282475103299 1
-0.250051586481854 1
0.618391929207755 1
-0.484982609535087 1
0.654451488954539 1
0.355862289329284 1
-0.196594022974617 1
0.338361080860679 1
-0.224969088274715 1
0.343220327992937 1
0.63574165036254 1
0.00377724381606468 1
0.0417404731740377 1
0.274481957163738 1
0.0187184711157014 1
-0.372217354612359 1
0.314820598231139 1
-0.179119933766891 1
0.833035915797834 1
0.588256306943623 1
0.0107420551258329 1
0.730503270336932 1
0.0652381772268449 1
-0.544655255278188 1
1.41474924750494 0
0.0231685310302514 1
0.604227975917003 1
-0.519115911272995 1
-0.378501758646712 1
0.768166253774629 1
0.293334342673191 1
-0.334897598768777 1
0.16610951814468 1
0.184587679893189 1
0.247447549750506 1
-0.505921006454779 1
0.587285108737404 1
0.136915276481084 1
0.309486864793975 1
-0.330814160447401 1
0.933981877028902 1
0.342623094932572 1
0.968048409310626 1
0.350708972869594 1
0.383062132657269 1
-0.312868556329036 1
0.145191819925333 1
0.011243797220111 1
-0.329738803018651 1
0.339876712029454 1
1.09546277828858 1
-0.570868517526051 1
0.727311697387136 1
0.307758931845021 1
0.757245401334808 1
0.583450842645307 1
-0.203916030546535 1
-0.016294569507603 1
0.0457177285954107 1
-0.693027499289702 1
0.123106908142841 1
0.504207316274587 1
0.198753619562643 1
0.773843061425855 1
-0.251660196373779 1
0.481416891923144 1
0.111349328246696 1
0.155618512848484 1
0.656622629269449 1
-0.160858350235786 1
0.330870191599832 1
0.327003080650233 1
0.0445039196295163 1
0.760536332410166 1
-0.200242330876639 1
0.218567238798866 1
-0.348520402659926 1
0.100693609830801 1
0.475834034842443 1
0.796720294400649 1
0.646624340359563 1
1.02642486919562 1
0.152163083196393 1
-0.00727747460202671 1
0.32733745958591 1
0.528580365665266 1
0.031793412425474 1
0.36371244216778 1
0.136400054883457 1
0.0502856539831019 1
-0.160295317983135 1
0.464137371293051 1
0.0726920145878423 1
0.201460883861862 1
0.445536106929536 1
-0.433261223421734 1
0.694423399744352 1
0.226630517057435 1
0.621533080853703 1
0.506109283267907 1
0.0433238563403603 1
0.755650080732955 1
1.26428882157699 1
0.284332799709871 1
0.155708030893941 1
0.737132470598021 1
-0.366028470754554 1
0.572599820902076 1
0.584730282311455 1
-0.096472587569229 1
0.348646715377748 1
0.115824986597427 1
0.955916388018374 1
0.34140266745724 1
1.11223069051185 1
-0.2464653908306 1
0.0223351580105802 1
-0.152709442015466 1
-0.0695097188621715 1
0.289608833300185 1
0.310985413419298 1
-0.594070382293471 1
0.349890365269371 1
0.00397679636288217 1
0.111629040107846 1
-0.231972975855613 1
0.569768382278027 1
-0.230819555230485 1
0.732089653062988 1
-0.0053870156337841 1
0.469700504318589 1
0.303382034178544 1
0.0818263922273163 1
-0.147192009817139 1
-0.230850364085099 1
-0.188420355703519 1
-0.365472010512688 1
0.351943371239388 1
-0.0385982208709412 1
0.0483009322937238 1
-0.245978206998705 1
0.566739912487265 1
0.433594011102435 1
0.549146694951591 1
0.712162493002834 1
0.69883781878002 1
0.186169930031574 1
0.307881255518826 1
0.821585635966136 1
1.17089218698402 1
0.721920030187947 1
1.15953308424217 1
1.31603336982364 0
-0.102841727348459 1
0.337854680172963 1
-0.0381644683638586 1
0.851239627775682 1
-0.256362710385415 1
0.0386518713203003 1
0.259489498042001 1
-0.178608355066425 1
-1.04309933547637 0
0.99170179325071 1
0.858138439534891 1
0.314875784961058 1
0.529645247334807 1
0.258995325901314 1
-0.0344429757198564 1
-0.360311943398504 1
-0.0596394653758162 1
-0.454884081496547 1
0.488866332179222 1
0.842529440546933 1
-0.239945004699151 1
1.13636418861098 1
-0.149921384340153 1
-0.0119241101239467 1
0.116429688033832 1
0.546514868746527 1
0.485950278057641 1
-0.281596936455299 1
0.285822601633609 1
0.686881821477537 1
0.170499076423042 1
-0.313163269271162 1
0.916133135740039 1
0.574646100368775 1
0.110937955131209 1
0.13012371608078 1
0.760866030223513 1
0.0935742596455848 1
-0.217232056236691 1
0.397575122431497 1
0.0978477078460456 1
0.587251881831709 1
0.221088870258991 1
-0.0429016179243701 1
0.0470083386070538 1
-0.121910506660134 1
0.229421146867152 1
0.533758537245222 1
0.495179789073039 1
0.562319114158735 1
0.50109235242195 1
0.522694920088218 1
0.568890549408109 1
-0.213970201198357 1
0.0503571681600108 1
-0.404792337426426 1
0.392017074764617 1
0.847306651946303 1
-0.566008274750549 1
0.256644186238345 1
0.371774064380282 1
0.106702279744459 1
-0.28939171178045 1
0.653332371914084 1
0.395203250246051 1
-0.21290668919262 1
-0.573407729567456 1
0.299761058133223 1
0.694521521578068 1
-0.0531773447268774 1
-0.48440913589696 1
0.395722637659719 1
-0.0390929681583359 1
0.136050212966036 1
0.316299925570942 1
0.831572767480663 1
0.259729990897259 1
0.57855214585431 1
-0.40855529021987 1
-0.015698179639168 1
0.0446549360575593 1
-0.12600026897475 1
-0.263220998040673 1
0.48130123009595 1
-0.149990371064277 1
0.568290259144265 1
-0.286619847291955 1
-0.258968220127237 1
0.279454733362149 1
-0.944613592965024 0
0.830433117273924 1
0.37837601549892 1
0.0322959886452174 1
-0.246241460058988 1
-0.905075690896991 0
0.0483936240410158 1
0.445491826231196 1
0.663540169899177 1
1.3405386724688 0
0.382580110750372 1
-0.749723602119805 1
-0.145441081971353 1
0.147788934448769 1
0.433675595732595 1
0.573370508850605 1
-0.00122140969737533 1
-1.12745153344105 0
-0.083239009690347 1
-0.228459463163279 1
0.189529399999735 1
0.0679773662752386 1
0.0271384924998654 1
0.839781522286956 1
0.185953035063852 1
-0.153339736900533 1
0.912585437663086 1
-0.880816716776385 0
-0.691622044802115 1
-0.136387540766134 1
0.0843898943092617 1
0.0915178497870732 1
-0.501734256917943 1
0.0979691406487571 1
0.360544201224443 1
0.0417577399418603 1
-0.216613472800532 1
0.653330224939252 1
0.424429559202194 1
0.491114661892303 1
0.652634513168175 1
0.113338885508084 1
-0.207232159973917 1
-0.122852474870812 1
-0.86550415717847 0
-0.860580988477005 0
-0.355613192614534 1
-0.736065900928134 1
-0.265361755174158 1
0.106038330855548 1
-0.720525522266259 1
0.715189279963833 1
-0.128422033884492 1
0.353138358680286 1
0.103459202073007 1
0.220989784373018 1
-0.136578560081092 1
-0.353818870943989 1
-0.201257254334097 1
-0.321896604401087 1
0.568236726970848 1
0.554810014355991 1
0.0987126320226548 1
-0.779374029573708 1
0.155861113180589 1
0.497004297162614 1
0.235514351389689 1
0.767877525892825 1
0.356412948263326 1
0.629131155517297 1
0.529046772797547 1
0.682033794558277 1
0.214103138003262 1
-0.119412731803619 1
-0.199236031918143 1
0.301893500794862 1
0.349291727771405 1
0.437865740265004 1
-0.206957396474882 1
0.641810383969746 1
0.726241101071359 1
0.175270556904323 1
0.119171335199004 1
0.550487398534131 1
0.135757204726387 1
-0.456850319093988 1
0.247225629351567 1
0.00516686292029736 1
-0.477851562969214 1
-0.220950186342378 1
0.240199186704788 1
0.590995869176204 1
-0.454676042953394 1
0.24899298538896 1
-0.0951399098369794 1
-0.11671915304112 1
0.692709179040985 1
0.869201154826145 1
-0.552477427845571 1
0.292947112137888 1
0.302625236933833 1
0.144037062834468 1
-0.397677152330891 1
0.729533992502685 1
0.454949697128631 1
-0.56848155168173 1
0.0617675725542468 1
0.236165921846471 1
0.461732574144554 1
0.018741484992794 1
-0.233240976941159 1
0.270786531319732 1
0.257002481665119 1
0.03106113729637 1
-0.0119273101159347 1
-0.163393880822531 1
0.712994380885952 1
0.321895485246678 1
0.195625592783456 1
0.766203251879806 1
0.98428561216038 1
-0.301976421874012 1
-0.307325215095896 1
0.15189914705172 1
0.357600360575001 1
-0.102811975883386 1
-0.735816551325849 1
0.353839643988246 1
-0.130200694070122 1
0.324568604441948 1
0.254215132873055 1
1.00007541852958 1
0.268752680960465 1
-0.815484686948557 1
-0.188474580289653 1
-0.707716791956758 1
-0.573921212542024 1
0.00998509948431917 1
0.166109241704126 1
0.394716830392532 1
0.538529109981626 1
0.27411325474759 1
0.208105153081509 1
0.626966386485797 1
0.467150245706271 1
1.04064217582523 1
-0.242769821828224 1
0.261474571677556 1
0.65747829855926 1
0.524319858451855 1
1.01488539317725 1
-0.424422614107302 1
0.460222124821017 1
0.468417103098777 1
0.967575642576579 1
-0.0752128493863397 1
0.504081956255992 1
1.36287221562299 0
0.0666622175452879 1
-0.0529268395009145 1
0.853543318519389 1
0.14049827838707 1
-0.294378679918704 1
-0.00774515106758051 1
0.906839977992417 1
1.24644018226107 0
-0.230311286708003 1
-0.0633279484926322 1
0.0717838609197988 1
0.0598472261629712 1
0.508314097495498 1
-0.25595396412458 1
0.0369816230853214 1
0.50471696277652 1
0.63732335199742 1
1.05828245405727 1
0.423348089686532 1
-0.823224719678028 1
0.69492427734484 1
0.506139812047233 1
0.459103741731505 1
0.22274851202328 1
0.861436949912779 1
0.938083292558113 1
0.365557926995156 1
0.609946408384046 1
-0.314683650710412 1
-0.695612251760731 1
0.302168908292492 1
0.315372283329461 1
-0.0346658763585303 1
-0.385451356258226 1
-0.780806274803166 1
0.20749436750343 1
-0.340720324996336 1
0.578212147422048 1
0.0481934807111349 1
0.161050852065157 1
-0.455821578357276 1
0.660137329912404 1
0.79754178023524 1
-0.149239297383219 1
0.698127881018754 1
0.500226010468443 1
0.66041486266897 1
-0.335700890671811 1
0.373905250301006 1
-0.262174330991467 1
0.75095444873778 1
-0.609788904965012 1
0.878691793191929 1
0.330903600657331 1
-0.624141580891399 1
0.133411276399183 1
0.499404690768494 1
0.209382612968743 1
0.843877139628812 1
0.778010890083087 1
0.375546041214177 1
0.0992953086690562 1
1.3515981607007 0
0.640792971895523 1
-0.0374718008231235 1
-0.215731777540813 1
-0.0456277233629778 1
0.369701848832119 1
0.0325098275171687 1
0.0664864849422928 1
0.680554242326818 1
-0.491425039610073 1
-0.020075138026696 1
0.262019272196937 1
-0.486298771171521 1
-0.421230645356431 1
1.11077420920518 1
0.368804975624974 1
0.0153654575573124 1
-0.240530981357287 1
-0.293922545283322 1
0.932524880834078 1
0.265882822030363 1
-0.138954260168141 1
0.36449431185271 1
0.36548882659879 1
0.625972877390901 1
0.518988856750636 1
0.599580190223228 1
0.871248913528083 1
0.716952743256896 1
-0.860324850686746 0
0.550097557835174 1
0.939966613138794 1
-0.217306558734231 1
0.893086387623752 1
0.513295383048276 1
0.443646602707171 1
0.751736821927419 1
1.25818129762904 0
0.536409272440602 1
0.0541375918266999 1
0.0894607349629242 1
-0.0642708641659954 1
0.511946053637591 1
0.0179693253110447 1
0.31403270579735 1
-0.31334567576522 1
0.123517913278837 1
0.0794497230083377 1
0.285077941968527 1
0.251950412604953 1
-0.29491302198662 1
-0.839445127547822 0
0.632911453649533 1
0.572089269761335 1
-0.257401305450781 1
0.213758636167046 1
0.171532152171318 1
0.150156764004942 1
0.655891557263032 1
-0.180939425122972 1
0.389919580544415 1
0.877652307386658 1
0.161880587612211 1
0.483612196550819 1
0.306741024841428 1
0.021601179010583 1
0.271699958069788 1
0.283365556849298 1
0.885115691254486 1
0.185451887526415 1
0.325351338606687 1
0.550072303554252 1
0.212157789296015 1
-0.0630977299880656 1
-0.801187270715723 1
0.10654065974547 1
0.377444641070831 1
0.175529602862286 1
-0.616349797220096 1
0.0265255550159091 1
0.272412717721261 1
0.157473667343572 1
-0.389687520277047 1
0.00670516048120201 1
0.952623424190466 1
0.970673108087219 1
0.430859158370822 1
0.466690218811338 1
0.368221738972594 1
-0.0895888784541528 1
-0.0376120931610098 1
0.363094335630571 1
-0.404441749267479 1
-0.347480371317382 1
-0.22820659440053 1
-0.28721015991633 1
0.880111999871047 1
0.0590196204492995 1
0.260668860170527 1
0.438711625174667 1
0.298203281778306 1
0.222368836783866 1
0.0958812220248197 1
0.772273338679221 1
0.953205928735472 1
-0.376562061502564 1
0.431454666346026 1
-0.441807320140773 1
-0.36135251484509 1
0.122249124823452 1
-0.139028202408128 1
-0.077726217714164 1
0.481927791705596 1
-0.354003407102447 1
0.322163368591599 1
1.07886089767625 1
0.0512642484578929 1
0.0273794283822806 1
-0.378129231271686 1
0.719376996187351 1
0.375508080540269 1
0.894769448166136 1
0.404999419692478 1
0.249874219412266 1
-0.345373621274719 1
-0.147139902507138 1
-0.156730755947095 1
0.0607135532855775 1
0.115343484177525 1
0.157417161617327 1
0.816247756008373 1
0.0292736655143759 1
-0.311467917009119 1
-0.680566569744991 1
0.107036323239483 1
-0.486570153815034 1
0.587682649607168 1
0.701683725889849 1
0.398225887057386 1
-0.0259042127177794 1
-0.0674150554940492 1
0.143066143244093 1
0.757653121596744 1
0.554861222956615 1
0.533446183499278 1
-0.0259955211455501 1
-0.617256119972342 1
-0.0549648720397128 1
0.0302984888672485 1
0.263193874272183 1
0.449554577168605 1
0.5654870390115 1
0.322453773165232 1
0.119201597966224 1
0.533014284743235 1
-0.0625847658527331 1
0.355989343085783 1
-0.0480798175068413 1
0.894789131647237 1
0.063050553151868 1
0.250569395218593 1
0.390097444422293 1
0.295520404736396 1
0.566500286552497 1
0.731165733305635 1
-0.108885238336122 1
0.477074340395706 1
-0.514193148512604 1
0.438581440792843 1
0.274345605486311 1
0.0657904024881583 1
0.131831860836828 1
0.356706175689909 1
-0.338645834170647 1
-0.184255054061671 1
0.258051644056036 1
-0.293130646536412 1
0.635585885271863 1
-0.3831148953278 1
0.418367428674092 1
-0.204032452740033 1
0.227292029145877 1
0.506417423546576 1
0.579034462335801 1
0.437509668258908 1
0.278325366193239 1
0.0475047883175069 1
-0.0191971912178134 1
-0.132892553300081 1
-0.0770777990271461 1
0.583214291181744 1
-0.453688008390024 1
0.339580801977002 1
0.41494367082384 1
-1.19484664268922 0
0.453375991041146 1
0.372668363363418 1
0.237420402274387 1
-0.259170698444471 1
0.383218569005023 1
0.1581244215748 1
0.67575426176825 1
0.17092869962683 1
-0.755143698310361 1
0.412650712512532 1
0.105573655447557 1
-0.250508501261758 1
0.517167057693541 1
0.832014660761351 1
-0.177417918868842 1
0.862800309152519 1
-0.707739290698801 1
-0.9440391924172 0
-0.213137884372536 1
0.864799301015151 1
0.418464270289987 1
0.0487286144542339 1
-0.739044396191102 1
-0.52997882422702 1
-0.586770455594555 1
0.615998364196361 1
0.164732665328032 1
0.263655164185634 1
0.333910866953604 1
-0.225661171420475 1
0.772780261424083 1
1.06286655843114 1
0.265306451688452 1
-0.0608242778435326 1
-0.00668628502754753 1
0.589973903794971 1
0.142182303248368 1
-0.528919596880252 1
-0.986448062255919 0
0.152273959363993 1
0.668269421397048 1
-0.0443263693972961 1
-0.0526348863093349 1
-0.0568467286492357 1
-0.275431834108366 1
-0.317867790301361 1
-0.881484241193363 1
0.890534935092768 1
0.372647279598437 1
0.472015566324077 1
0.031571021108791 1
0.663206279347978 1
-0.199060558228267 1
-0.0717154785969758 1
-0.0181216887872419 1
0.384673520239668 1
0.781005137713771 1
0.538141266154728 1
0.355877489692335 1
0.799745881268361 1
-0.129406626832568 1
-0.0525248707834238 1
0.13280997704472 1
0.0545347012707554 1
0.706319166854977 1
0.152015322651345 1
-0.689513090421572 1
-0.0115634571740076 1
0.0789508966252269 1
0.240767335563279 1
0.109613720352462 1
0.500879226076368 1
0.288728471646707 1
0.566197874212894 1
-0.106537039638307 1
0.719390924034871 1
0.500576488049126 1
0.392769554298144 1
0.545869262044928 1
-0.302740197220922 1
-0.0858284591018285 1
-0.397189256661756 1
-0.496970018606084 1
0.55014625903925 1
0.578740531740065 1
0.170750980107722 1
0.475163434285461 1
0.499476024282758 1
-0.304858280709872 1
0.631570305167455 1
-0.134468341077037 1
0.429700553160252 1
0.544544500792839 1
0.790787149315332 1
1.1207935453258 1
-0.170019114056621 1
0.216338814542005 1
0.303558248600424 1
0.247563187245044 1
0.0476426048566138 1
0.132201653627552 1
0.537912650316699 1
-0.143265172779173 1
0.15878142667835 1
0.641900543469779 1
0.0890919896507189 1
-0.365274896450826 1
-0.0129017152770031 1
0.0480671538134802 1
-1.70167476383789 0
-0.633701801581428 1
0.825557417368291 1
0.628568732469576 1
-0.178158165656498 1
-0.666620937012196 1
0.423200870076336 1
0.573637514841536 1
0.622589775861815 1
0.575853948407725 1
-0.293462457609796 1
-0.513883336868883 1
-0.171072984022519 1
0.0699617280905429 1
0.669577401031249 1
0.153756762827292 1
0.231740726974712 1
-0.409261898964178 1
-0.11312707874879 1
0.357947928940485 1
-0.567545773411529 1
0.358196100133612 1
0.894294874922958 1
0.11382524727951 1
0.205997218209905 1
-0.321115340661792 1
-0.612090311436688 1
0.0180378299519309 1
0.107637394318045 1
0.388840971616302 1
0.0231153890502211 1
0.21244873337128 1
1.13190976783667 1
-0.706465074604607 1
-0.473046896184618 1
1.25401603234982 0
-0.369305118438428 1
0.547151783830541 1
0.682021378649243 1
-0.369790633060982 1
0.571377783562113 1
0.268056484600438 1
0.102795896949905 1
0.295827514561312 1
-0.00190332495774506 1
0.0955944011709328 1
0.170858605620215 1
0.266816091689491 1
-0.335023995837535 1
0.494704824835255 1
-0.12655326319228 1
-0.152196055980217 1
-0.18930899083525 1
0.280523801314205 1
0.109025814752191 1
-0.123721967924901 1
-0.1339787070786 1
-0.459873140833273 1
0.455371038877867 1
0.314543502874761 1
1.06019312882683 1
0.234342123685185 1
-0.00120609568529634 1
0.161929172587517 1
-0.0160368712501551 1
0.304205453007102 1
-0.0150186598280152 1
0.564342517008513 1
-0.0929477111770553 1
-0.00852627187900494 1
-0.360847629282185 1
-0.246632132676198 1
-0.0485193091072133 1
0.817252069360669 1
0.151516553772373 1
0.376659103429779 1
0.76699753561921 1
-0.197225509137498 1
-0.707179309891632 1
-0.0901975258289813 1
-0.166963557205561 1
0.422933984497743 1
0.524686833072467 1
0.489993013172164 1
1.02158584581266 1
0.260038868909804 1
-0.418117650889461 1
0.120739701541376 1
0.138793377047286 1
0.0814574113547512 1
-0.0368489754057097 1
0.368820856643732 1
-0.852275456048006 1
0.690390043943033 1
0.388206593110589 1
0.970034727139598 1
0.902422664366589 1
0.472083181987113 1
0.829724868462502 1
0.245597760553158 1
0.430852661482541 1
0.0928897543348124 1
0.839085863879464 1
0.916562624537611 1
0.913072976001239 1
0.363502311531702 1
0.0939630547773758 1
-0.195358843734262 1
-0.380576104984526 1
-0.0271625112352769 1
0.926023924688254 1
-0.639595061752825 1
0.268810035638482 1
0.0569311894811109 1
-0.0295200356863051 1
0.505453965465032 1
-0.0672442794144905 1
-0.750708000169836 1
1.1644113647905 1
0.682828624407745 1
0.287225068777999 1
-0.291954442736937 1
0.0184947688245665 1
0.488701731962608 1
0.180744653640037 1
0.184607961473498 1
0.166497378744241 1
0.0693127185025922 1
0.31262744581499 1
-0.330195814083143 1
0.816654511690263 1
0.389299282683123 1
0.450776159911434 1
-0.186747602297264 1
0.815443640863445 1
0.0414896232488167 1
0.295847674345754 1
0.218326396338454 1
0.276531530897267 1
0.520559599467716 1
-0.0681814413701128 1
0.457745927115122 1
-0.15309233981815 1
-0.0992829387805906 1
-0.152119721586102 1
0.538268498550771 1
0.0869397614344225 1
0.55118081853658 1
0.395431911683935 1
0.729315828004166 1
0.220899219539474 1
1.01195097304375 1
1.00917193951522 1
0.188335777692184 1
0.78858717030394 1
0.198217261653406 1
0.326312655290994 1
-0.00178914683327255 1
-0.04409915974891 1
-0.184066668089051 1
0.261917217791404 1
-0.212639236541256 1
0.155585197276021 1
-0.234472768586975 1
-0.357807047944753 1
-0.177202022383428 1
-0.573198483007231 1
-0.0106889252861695 1
-0.809427992246905 1
0.76923168407056 1
0.826663227980917 1
0.204983694787695 1
0.266521928628838 1
-0.427356683795358 1
-0.168305019914727 1
1.07559967285626 1
0.307616744773785 1
0.709938340747701 1
-0.380007647068538 1
0.333360271936507 1
0.460523628450802 1
0.400400300710403 1
0.478231059175059 1
0.455585869405859 1
-0.23124756374436 1
0.385193457168777 1
0.716059820595087 1
-0.15348851437701 1
0.326823540199017 1
0.511193533578308 1
0.0807643716154434 1
0.586158673277293 1
0.452392500106891 1
-0.0336114065048634 1
0.392451897685603 1
0.781622402177255 1
-0.180874894197229 1
0.636612145697831 1
0.0435689694896483 1
0.201196433228048 1
-0.197240940843811 1
0.388333620189435 1
0.362389605941124 1
0.4397209217987 1
0.151040657829392 1
0.18291902558434 1
-0.61837379933594 1
0.365415410972426 1
0.956832551255848 1
-0.131844087272518 1
0.673852236076242 1
-0.422637889138175 1
1.08089110575463 1
0.621977325159426 1
0.285126024449302 1
-0.446170659336178 1
0.243624180584147 1
0.598396179343421 1
-0.619498465215438 1
0.00464951673465142 1
0.498844006462115 1
0.453034546370523 1
0.399533108970523 1
-0.0705045101184352 1
-0.0968936138024848 1
0.011211676563894 1
-0.340307090587088 1
0.387365293404562 1
0.782276139520089 1
0.416591159673802 1
0.190648660599248 1
-0.021893850661041 1
-0.449443945839911 1
-0.229795074021429 1
0.50534247273248 1
-0.0302080352996986 1
-0.572830710710757 1
0.324726143521849 1
0.125464845564185 1
0.304359184983105 1
-0.20156450807164 1
-0.233011213373392 1
-0.414695345745114 1
0.0438749367506141 1
-0.273005783316887 1
-0.0908029559943706 1
0.14911382374421 1
0.160755029472913 1
0.381262874952664 1
0.28789767750179 1
-0.745427203510282 1
0.460639487410474 1
0.291515960586074 1
0.0128764676132838 1
0.494672060445182 1
0.382634776000788 1
-0.195018713559501 1
-0.912092480053632 0
1.59095508061027 0
0.246322783059155 1
0.312383719805424 1
0.410564378897906 1
0.144679195298408 1
-0.631213230442431 1
-0.408213932958835 1
0.0921187774198617 1
0.973352876690313 1
-0.337230478361406 1
-0.049462327880261 1
0.201266194966447 1
-0.294565567222869 1
0.0163224057213436 1
0.216303443571846 1
-0.126462176206653 1
0.216152569592194 1
-0.298436777185772 1
0.959207996176981 1
-0.280153952179568 1
0.611514891879759 1
0.662466869184139 1
0.311508304855388 1
0.333750741960752 1
0.596622399036225 1
-1.42706251882719 0
0.274188422114105 1
0.696750108494093 1
0.124273211890999 1
0.178246308063621 1
-0.182835547191526 1
0.438009785915766 1
0.299692136813484 1
-0.43506683881151 1
0.410460837121158 1
-0.14832537223805 1
-0.700036514783388 1
0.0865816470466553 1
0.509345518590622 1
-0.0186089033306927 1
-0.192889466041835 1
0.635300007727683 1
0.369148587671187 1
0.384866059776004 1
0.473346489947326 1
-0.839989356538526 1
-0.625887743525486 1
-0.434837840176519 1
-0.0178106079898791 1
0.322840500052335 1
0.458280333244923 1
0.513143446866485 1
0.46214364596271 1
-0.0435809436837226 1
0.274645477913756 1
0.391371357892262 1
0.357072715296568 1
0.193905555875853 1
0.975227650863458 1
0.6228305857508 1
-0.749149596564981 1
-0.210087893446458 1
0.085956954472305 1
-0.219265455378185 1
0.248237501340973 1
-0.550373032311147 1
0.1218242524233 1
0.152985728966511 1
-0.418834350879059 1
-0.325601230519416 1
0.335217250465164 1
-0.148622049425435 1
0.470045811686611 1
0.61302187528164 1
0.756166495739693 1
0.14097550197729 1
-0.0618140543777432 1
1.03684901386989 1
0.801015236344298 1
1.04543548048997 1
-0.196928882510354 1
0.237688724443363 1
1.13114321347242 1
-0.307863475157178 1
0.864328441992375 1
-0.494432076275947 1
-0.160420385088763 1
0.0904979577858441 1
0.00984926350796111 1
-0.62499524052505 1
0.186643224512713 1
-0.513618081685139 1
0.344664673373096 1
0.245437461028946 1
-0.535657318754928 1
0.181244259942715 1
0.832378193248843 1
-0.566302413894636 1
0.392000302582018 1
0.168061484680994 1
0.115866751420338 1
-0.285662582246275 1
-0.891999871034256 1
-0.0606673462994329 1
-0.118913628998841 1
0.374554769857199 1
-0.145608213755696 1
-0.20575073153809 1
1.0008642962202 1
0.246169006127192 1
-0.263970701490683 1
-0.164639588547139 1
0.150988724837025 1
1.2891006288168 0
-0.456342478667929 1
-0.118337741876695 1
-0.904111368206161 0
0.533788081649091 1
-0.449824671624602 1
0.733660753547517 1
1.01826751206268 1
0.220991056915541 1
1.11371078064143 1
-0.072578423889489 1
0.201419873563372 1
1.10485388508838 1
-0.593917677243377 1
0.222052447354774 1
0.756277517438146 1
-0.123110606151308 1
0.0650377659572314 1
0.438354921792393 1
-0.647882673775535 1
0.0248955879428719 1
0.615009898358303 1
0.316364482239608 1
-0.208940294768435 1
-0.466552464552468 1
0.0812808097211789 1
0.030053003401065 1
0.181934130545915 1
-0.343264104704528 1
0.669516277166703 1
0.77098360507722 1
-0.604002315996196 1
0.597245906957921 1
-0.209019455829697 1
0.515466741266944 1
0.603144794705337 1
-0.00595957631187206 1
-0.140439796706279 1
0.248970984811689 1
-0.285758423394838 1
1.62322017450267 0
-0.0616807241502008 1
0.361578827615958 1
-0.248877246642673 1
-0.559835262597961 1
0.913258342883398 1
0.450108492564174 1
1.35458101200226 0
-0.0101908372331027 1
-0.264587932496623 1
0.665136599571204 1
0.235099091785815 1
0.0142217653657457 1
0.248290514044683 1
0.0547782386779392 1
0.19427606130516 1
-0.0810155416132033 1
0.930375031436553 1
0.469116066183197 1
0.0108183034277615 1
0.0417484447379575 1
0.0107651031967825 1
-0.0185308391972133 1
-0.799801963614451 1
-0.468834896025732 1
-0.272594303207928 1
0.975178637510016 1
0.262777552543506 1
0.530225263207589 1
-0.870580142611434 0
0.624818701398203 1
0.708024928248945 1
0.974870597686445 1
0.00795570420973786 1
0.721552197225813 1
-0.0355085167896965 1
-0.077173933978619 1
0.105811963251116 1
0.426383430901996 1
-0.417661076927956 1
0.376996997038319 1
0.831404468875636 1
-0.189040327745428 1
0.430118415792849 1
0.444033483170159 1
0.521943621138957 1
0.0453412048793293 1
0.129899632780182 1
-0.0747908707648413 1
1.35336257631664 0
-0.231441195605056 1
-0.54536505481752 1
1.22552775423919 1
0.394222551985109 1
0.241337395574201 1
0.533727635081223 1
-0.136262427224776 1
0.710091210248726 1
0.0983351182962904 1
-1.0787582433301 0
-0.0507373097390764 1
0.0877437609771618 1
-0.0164954445484349 1
0.141398753470022 1
-0.221816031230025 1
0.575487493242912 1
0.17249609146853 1
0.697312104930949 1
-0.0705560071241211 1
-0.246893790749953 1
-0.0817487751668711 1
-0.178742887421234 1
0.297122270433894 1
0.590560279881607 1
-0.0558789667505367 1
0.28558458150271 1
-0.462152253262199 1
0.659435768715419 1
0.209446625811285 1
-0.0480228628278925 1
-0.109505305997413 1
0.613210607526935 1
-0.240562691417457 1
0.200118625812618 1
0.337730950288845 1
0.286876003795036 1
0.335485717630199 1
0.0249337702129011 1
0.077140300345786 1
0.305448562447984 1
0.384180405921193 1
0.35388274501071 1
-0.387335138467147 1
-0.783938389439 1
-0.0375487963606062 1
0.690709207778275 1
-0.0652210114210247 1
0.216051153626454 1
0.227960240004448 1
-0.374283413349811 1
0.132339866213777 1
0.723968990758239 1
0.120863559440209 1
0.454023616683343 1
0.401270374008444 1
-0.193884934771119 1
-0.599940048743084 1
-0.316708457321447 1
1.10799172607933 1
0.7458008490218 1
0.18287285556485 1
0.0727292625163321 1
0.0533575031681031 1
0.707830654969445 1
-0.629883105355141 1
0.0957784186101471 1
0.322438111627396 1
0.384854759519992 1
-0.299146714101285 1
-0.590620971147826 1
0.527501899455732 1
0.60682178169684 1
0.351602696278483 1
0.510642608073543 1
-0.152350546749337 1
0.753994308043958 1
0.262534578042963 1
-0.0269300960187044 1
-0.235143293121801 1
0.986779535542916 1
0.205777159886943 1
0.0620171939926621 1
-0.174139293690665 1
0.0524238716108435 1
0.331955770182968 1
0.432882126646625 1
0.0801846507228025 1
0.727489065721258 1
0.91733073615068 1
-0.29084506309426 1
0.260707732456921 1
-0.189920467988295 1
-0.0681238127515172 1
0.956967349846506 1
-0.145709106501417 1
-0.0519848916660416 1
-0.0737458253588575 1
-0.00910321779645512 1
-0.173768250227364 1
0.707101091642147 1
0.510438605315673 1
0.168088341066292 1
0.450575313276703 1
0.126392152913636 1
0.130120056483797 1
-0.871853142432265 0
0.447638118566914 1
0.128927500273182 1
0.108415092284729 1
0.462555058368117 1
0.294747591666533 1
-0.0374655798529299 1
0.799930103661186 1
-0.402664333819583 1
0.840061242351446 1
0.507567581776782 1
-0.61303931860788 1
0.417815236765181 1
1.14417263632838 1
-0.645297197266207 1
0.45630462119444 1
0.327543051964488 1
-0.317435799405199 1
-0.119529913874598 1
0.261111847658462 1
-0.380350737689857 1
0.398970710187829 1
0.301670628282394 1
0.321671464926731 1
-0.279619239804167 1
0.85947251090742 1
-0.0143567517723462 1
0.0287582462595631 1
-0.0971523001655656 1
0.74148913399431 1
0.633830896852609 1
0.698671348015424 1
-0.322236931139916 1
0.582120047834773 1
-0.0654486867367322 1
1.15737326871399 1
0.312492723421309 1
0.436764691088023 1
-0.49058933667131 1
0.157010173539106 1
0.120764468569935 1
0.0344488789552333 1
0.159544081423193 1
-1.12645949444664 0
0.386406474857502 1
-0.237978660564441 1
-0.234206628755858 1
0.787655270030496 1
-0.422869412540946 1
-0.355043229424682 1
-0.267939089552584 1
-0.0600213322319768 1
0.533323911556137 1
0.8207823074637 1
1.05208137067552 1
0.0824180368248341 1
0.678621906320709 1
-0.07288422745327 1
0.549871048061697 1
0.792145486360255 1
-0.347903599127219 1
-0.516342296507509 1
0.369003673907846 1
0.0703541158695047 1
0.309409780277344 1
-0.134194121904926 1
-0.216316474364835 1
0.614014144973262 1
0.843374040245263 1
0.442684394919736 1
0.290055323922038 1
0.440791985048387 1
0.0580178914397672 1
-0.118594370210987 1
0.290926319875861 1
-0.139505311252009 1
0.60392858037147 1
0.282529127979141 1
0.309172735821256 1
0.415817436559492 1
0.403057552686963 1
0.377346539486676 1
0.422911926208828 1
0.69832355488542 1
0.660536652428097 1
0.841615382666868 1
0.66550642101556 1
0.507596617935232 1
0.233023696775307 1
0.40319563937062 1
-0.470271700407611 1
0.917380201746011 1
-0.118487333631993 1
0.156417451815914 1
-0.649542843158946 1
0.399345711294336 1
-0.180298597745185 1
0.513171981875794 1
-0.353643929922251 1
-1.62290815637823 0
0.102615073384985 1
0.0640740891877354 1
0.408763432189322 1
-0.346285918863393 1
0.411396581483494 1
0.15950255054224 1
0.506338964632174 1
0.0524869996189528 1
0.521951476221514 1
-0.564042798825338 1
-0.401002448768472 1
0.514576693300997 1
0.192567746834611 1
0.579985158275723 1
-0.291272197981153 1
-0.0913851535800415 1
0.26460072513099 1
1.0642574519647 1
0.00526709810976447 1
0.185141005840612 1
-0.114824720624605 1
0.583458744272448 1
0.698820345275488 1
0.0717161966712151 1
0.339764320389491 1
-0.404529765044713 1
-0.334814515299561 1
-0.0479562806742067 1
0.794926843671992 1
0.741582574851736 1
0.143468461845153 1
-0.27759394099498 1
0.689390516495499 1
1.27720536970014 1
0.480259074842505 1
0.872879771731065 1
0.738023922367593 1
0.860772319017636 1
0.836886402491992 1
-0.106330938404737 1
0.00500138647007692 1
0.750421137804863 1
0.16233916326523 1
-0.167253749313161 1
0.569342678845862 1
0.130266884557304 1
-0.176176157024946 1
0.638246689338512 1
-0.548776319901197 1
0.220995701546155 1
0.244696473945233 1
0.263007951550853 1
0.117548546909374 1
0.474418737528661 1
-0.686218313000866 1
-0.319103179469453 1
0.0803206979346578 1
-0.718956017303117 1
0.982548791881402 1
0.564283614952028 1
0.258141013707221 1
0.236698922669597 1
0.421192282365587 1
-0.232253145866396 1
0.0441731887868627 1
0.61244563605033 1
0.59695767760978 1
-0.19882784675848 1
0.0169786409660102 1
-0.0470564297065076 1
0.163871788971871 1
0.357971993196277 1
-0.716847616528316 1
0.26284511655542 1
-0.0867947865708884 1
0.433497311557558 1
0.192990899872814 1
-0.289563066211065 1
1.26006342098921 1
0.470959735743742 1
-0.289885357844542 1
0.333434418180945 1
0.374673918998631 1
0.148018524524583 1
0.442954246644752 1
0.365738113123263 1
-0.409750427062513 1
0.154154125083167 1
0.938186698817888 1
-0.293941641571515 1
0.421282345887597 1
-0.133734613824433 1
0.479398966283204 1
-0.340213937771843 1
-0.197077497662296 1
0.943649932182215 1
-0.312155458001222 1
-0.345601671636257 1
0.316279553893958 1
-0.300606257106722 1
0.11999098878612 1
-0.286241347300664 1
-0.681251928710691 1
0.086304067897844 1
-0.476345111543983 1
-0.656360531459641 1
-0.132712959468506 1
-0.392315009630886 1
0.934183490128095 1
0.418463290825989 1
-0.946145315154756 0
-0.31272195460171 1
0.437962865762286 1
0.180189587792712 1
0.484877402424041 1
-0.850962303322022 0
0.493687326107543 1
0.246920085613056 1
0.714199529322922 1
0.0886619736139561 1
0.406890651428693 1
-0.573093332180069 1
0.309052734466219 1
0.542491222198988 1
0.276073902568989 1
0.511965275883659 1
0.0188059999084495 1
0.209925113540684 1
-0.0231992691459627 1
0.249902851513748 1
-0.642733190129121 1
0.12817548595279 1
0.193451585171584 1
0.324616414347821 1
0.906103097794805 1
0.179851876135389 1
0.754473669511823 1
0.257341223798047 1
-0.54592886251898 1
0.6782087741996 1
0.105551878966637 1
0.261852172137126 1
0.502502274458436 1
0.335932445711517 1
-0.75033005260384 1
0.00146492433660711 1
-0.297606490709908 1
0.499344619456872 1
0.610372354987382 1
0.287909084479814 1
0.615417661960938 1
-0.679157992195031 1
0.688142776275476 1
0.994864911327794 1
0.47440245797184 1
1.24702910180868 0
-0.135561109462462 1
0.228649816837212 1
-0.0786052770315481 1
0.54960827182017 1
0.41712786985797 1
-0.139241311732468 1
0.662239079050987 1
0.272547198368374 1
-0.501076377010414 1
0.236058334532731 1
0.347666573576435 1
0.521157973339415 1
0.641010768673445 1
0.344520665731456 1
0.265708570609381 1
-0.00716147265189387 1
0.421641427779326 1
0.556757665391401 1
-0.346895539501424 1
-0.0471411813784164 1
-0.275429115294141 1
0.2306097939319 1
-0.00496700923129295 1
0.251882098266949 1
0.0349962362078822 1
0.451598682378076 1
0.283641396005787 1
-0.460042083652694 1
0.517909315248016 1
0.756086143478864 1
0.357744036703485 1
-0.477813446212333 1
1.0104743152521 1
0.222883066771737 1
-0.308697942150237 1
0.155611087211568 1
1.56659326146883 0
-0.685132689875965 1
-0.435166150704786 1
-0.885356705404384 0
0.288267826754254 1
-0.202337078310832 1
0.169398596992861 1
-0.191950337348537 1
0.759155710343164 1
0.830962231144508 1
0.0132057443332811 1
0.671185114238486 1
-0.805252833714827 1
-0.467492906570589 1
-0.423646715432245 1
0.0141455876906049 1
0.6710584376546 1
0.678911645135228 1
0.851135924943376 1
0.572341755404013 1
-0.362128845878291 1
-0.142623559586706 1
-0.181611325961506 1
0.75930484524007 1
0.593756074143701 1
0.576160855930011 1
-0.0957201968510491 1
0.735094935803715 1
0.00969512247177251 1
0.168340295039062 1
0.0304567604499495 1
0.287423513637391 1
-0.623027416314609 1
0.45537971018937 1
0.799569432611102 1
-0.542067003100546 1
0.236491175397959 1
-0.206975646959874 1
-0.679836735060326 1
-0.0462510339849895 1
0.420993186305336 1
0.419855031974385 1
0.27229945236189 1
-0.133813984844489 1
0.523285307148427 1
0.054562881195191 1
0.604866480617749 1
0.378594670521542 1
-0.332346647246354 1
-0.0115157730584859 1
-0.88203822793256 0
0.215214179643155 1
0.479057546578072 1
0.648216052158696 1
0.606235973046391 1
0.219168040837393 1
0.833817047187773 1
-0.0275023879584914 1
0.511827013738621 1
-0.274625308881545 1
0.427370966255214 1
0.51644171869169 1
0.177945840840984 1
0.264867575422072 1
0.274828759960753 1
-0.811516538105566 1
-0.691383493177418 1
0.230919943819013 1
-0.186816180829873 1
0.917823167748453 1
0.545737021975481 1
-0.348580036316136 1
0.0791210928392468 1
0.438054377326941 1
0.483467810900253 1
0.63064784433164 1
0.550904577075356 1
-0.544127288249817 1
0.769581650759127 1
-0.037213730169658 1
-0.527929094607251 1
-0.0779363150563977 1
-0.088583837591288 1
0.629266528897704 1
-0.210184257904816 1
-0.644305623972088 1
0.931495259956523 1
-0.279359259610459 1
0.315903589217077 1
-0.816523820776047 1
0.276456200410403 1
0.325676549068713 1
0.0224975905067124 1
0.263760297118231 1
0.622367208295777 1
0.270941148648536 1
0.409100530089914 1
-0.331662904929418 1
0.448069653152299 1
0.369278490016668 1
0.449766294448537 1
0.239278142909064 1
0.419932931512868 1
-0.608896363879182 1
-0.141805389156326 1
0.208649263232963 1
1.59940903479092 0
-0.065892872462302 1
0.676440785010914 1
-0.184111143187405 1
0.866169967681627 1
0.843184485035021 1
0.217992927763414 1
-0.3838507212679 1
0.178312343510502 1
0.0561781338913909 1
0.562226538018996 1
0.138174443053848 1
0.165760961072862 1
-0.137134379901054 1
-0.551453013918613 1
0.644571614539079 1
-0.268128129281062 1
0.123565033255799 1
0.50977992798149 1
0.344751999403113 1
0.235571857000181 1
0.156272834868216 1
-0.477705805337887 1
0.404779055987483 1
-0.0886566245239734 1
0.276040046390648 1
-0.169202942348595 1
0.31608094566926 1
-0.197896218896139 1
0.544968781748896 1
-0.331824965836402 1
0.659170480486585 1
0.415971498172514 1
-0.462486094700821 1
-0.00140076917461207 1
-0.224512061422355 1
0.316959210803843 1
0.514718046582351 1
0.0651668478476626 1
0.341249968009974 1
-0.0992183353032504 1
0.412630380869593 1
1.01070352230646 1
-0.0240480111816276 1
-0.15637297629399 1
0.525012302957278 1
0.743874824679622 1
0.409787952246347 1
0.124432780984402 1
0.11479411852281 1
0.243644848639001 1
0.207252691712092 1
-0.576767670266551 1
-0.0722708377739456 1
0.000345322559781702 1
0.550312567614304 1
-0.0373167780226228 1
0.613156063707894 1
0.160812267462527 1
-0.0877440527978169 1
-0.115856262161824 1
0.0689147529558689 1
0.361350297820591 1
-0.0885153578638813 1
0.152090416805186 1
-0.622967280026236 1
0.264047681052179 1
0.0778955331543845 1
0.591155960883767 1
0.0116086907772261 1
0.958084403637755 1
0.13999512023345 1
0.296851671827282 1
0.36781000818402 1
0.364133159877352 1
-0.134105394915468 1
0.498805926928155 1
-0.0250790133122704 1
-0.149129489762903 1
1.09712470696677 1
0.512305984645421 1
0.793382526805672 1
0.080842793590055 1
0.556484923503441 1
-0.485068953036197 1
0.0775634870934259 1
-0.226260550673899 1
-0.0389752594015753 1
-0.112575534558433 1
0.0247428003757647 1
0.464024848804498 1
-0.198141912039626 1
0.244335987586717 1
-0.0689837388188632 1
0.159220817049379 1
0.000628895708064056 1
0.825310412501611 1
-0.174838367271441 1
0.243181287092356 1
-0.0507777161464125 1
-0.07897517664951 1
-0.401518507397487 1
-0.325873742098007 1
0.483936129519543 1
-0.165098009112786 1
-0.10151087518744 1
0.442847752074414 1
-0.454496295428705 1
0.753881778053073 1
0.0395592921936067 1
-0.506320080224567 1
-0.685263822548707 1
0.78623065786187 1
0.0480824970844387 1
0.1945336278204 1
0.167301125658095 1
0.136147195799491 1
-0.652980652499605 1
-0.13961281527654 1
0.064930535088793 1
-0.0146190407561944 1
-0.787005050027763 1
-0.231913448281738 1
0.294708548802373 1
0.283051714154368 1
0.505464016416913 1
-0.314298734536102 1
1.11191096510297 1
-0.00730280756206819 1
0.0532940320882508 1
0.134272075806947 1
-0.0660350339269125 1
-0.162749111461342 1
0.628603027075838 1
0.644143344117767 1
0.36802910937992 1
-0.245925697727665 1
0.687324520674227 1
0.0407571791799961 1
-0.409973315856766 1
0.331336987695333 1
0.541916182519792 1
-0.169605219943903 1
0.29686246061334 1
-0.45553429264381 1
0.849330239099889 1
0.28706320733003 1
-0.252250970844188 1
1.28763616800006 0
0.0476328186042786 1
0.580974277116873 1
-0.454554102822475 1
0.247967852489665 1
-0.157591047809873 1
-0.129614148624328 1
0.760331486725949 1
0.800615018586343 1
0.311540383899636 1
0.155895772906319 1
0.451049514965104 1
0.654701861262643 1
0.0682282998839196 1
-0.0858089224677442 1
0.710650973333414 1
0.291398590294868 1
-0.329675759710352 1
0.593888009934091 1
0.577173489959436 1
0.629239082206429 1
-0.253378679817614 1
-0.49192319938051 1
0.159223205554095 1
-0.562597317309856 1
-0.428749687775927 1
0.503734938448022 1
0.366742338246743 1
0.137779154796701 1
0.284457063559526 1
-0.149129541472034 1
-0.776523824161034 1
0.195609374127432 1
0.422953705437015 1
0.0353186875386334 1
-0.435266562953506 1
0.857194496196369 1
0.160191347717708 1
0.549112264117562 1
0.602018590857096 1
0.251118241649669 1
-0.184644449917251 1
0.965635956792435 1
1.25012071029661 0
-0.266120631944554 1
-0.214167426688087 1
0.3583379251764 1
0.437886695780887 1
-0.187277821119885 1
0.685537331789145 1
0.732428604729388 1
-0.136303539830289 1
0.201462323657235 1
0.543949495029255 1
0.808942431342295 1
0.839231639226655 1
0.378410802376779 1
0.0109464496814693 1
0.171480000729524 1
-0.788348491820824 1
0.922788982674866 1
-0.16024827298308 1
0.230618774110446 1
-0.184569981610482 1
0.233682644941114 1
-0.431472346538074 1
0.227686517418129 1
0.213598943225491 1
0.0438022826600133 1
0.113961207295371 1
-0.2023985820183 1
0.33073293967301 1
0.229245643643161 1
-0.305775600037694 1
-0.57822255321957 1
-0.774127142224131 1
-0.418939691977169 1
-0.246345939272513 1
-0.372426433952645 1
0.206203955219024 1
-0.16925568930186 1
0.234517911350656 1
0.605716682473843 1
0.146655641933603 1
-0.219837091773553 1
1.15431470589682 1
-0.278240725318407 1
0.634996582499452 1
0.474657131840489 1
0.48640247145952 1
-0.142840368914595 1
0.240281870250746 1
1.28051074965228 1
0.42369953639298 1
0.239695484193613 1
-0.146143604278662 1
-0.166278003294649 1
-0.17883575863651 1
-0.259436983793737 1
-0.00200468169535917 1
0.386084077336887 1
0.151341699841399 1
0.277738046987298 1
0.983240849942733 1
-0.0269918782611302 1
0.429796998370649 1
0.631660234373962 1
0.330036233393367 1
0.546497707334914 1
-0.903255749572203 0
0.855590839453065 1
-0.753700282190083 1
0.0821882895237561 1
0.18239254643094 1
0.510047326916347 1
0.473123824174158 1
0.806563868320596 1
0.380865657995528 1
0.885819687294945 1
1.29523232176006 0
0.175837643460493 1
0.156894035551032 1
-0.431423255653525 1
0.305040377435978 1
0.0302059255513539 1
1.01126752357331 1
-0.0234731931490262 1
0.381149089118278 1
-0.0184656942466207 1
-0.173445053859792 1
-0.0212028522374471 1
0.397108214991647 1
-0.216270445881827 1
-0.180289666509449 1
-0.212790893935824 1
0.364541973408077 1
0.62302209027953 1
0.54577950079763 1
0.636425777104476 1
-0.339558214920356 1
-0.328156733424686 1
-0.273286343025222 1
-0.300502716056133 1
0.35453023557562 1
0.536322979248143 1
0.0650668319508444 1
-0.185635788401926 1
-0.0207896992234847 1
1.08872678178762 1
0.241837107851347 1
0.32894215574237 1
0.486638024690385 1
0.642311864836394 1
0.780518885675408 1
0.607939040800855 1
0.215858665788956 1
0.649471244405762 1
0.205753827120115 1
0.620293529922298 1
0.288031863892053 1
0.823578666050745 1
0.34600436800013 1
0.703156036564507 1
0.0720573101170688 1
0.140361671902482 1
0.427155306215142 1
0.268181423969993 1
-0.68459783742192 1
-0.120845817808074 1
0.431129148567026 1
0.9546546888912 1
0.492428606987067 1
0.286171934050687 1
0.613629885562977 1
1.16996368462712 1
-0.534228315889664 1
0.19959983399054 1
0.335336594559132 1
-0.408512887680474 1
0.0673402590211972 1
0.135232955956595 1
-0.424271335129017 1
0.385082282660166 1
1.12007165714781 1
0.28985567942752 1
-0.131120621581616 1
-0.0273049846514136 1
-0.169189252654504 1
-0.185649783249985 1
0.833945717053842 1
0.0579795053092369 1
-0.409398924929267 1
-0.0179040055336396 1
-0.172866229851707 1
0.0484644884003076 1
-0.250862291462956 1
-0.0916092481986451 1
0.658487514661027 1
-0.576146476444746 1
0.705334186675294 1
0.449762034366189 1
-0.229075871309624 1
0.99537252680687 1
0.277343168959135 1
0.221555159182496 1
-0.0194529421054881 1
-0.172059246354968 1
-0.262873957355195 1
0.381496868692628 1
0.204193697298017 1
0.877394726192987 1
0.304038031853131 1
0.0115722759235622 1
0.722248675762948 1
-0.316234605364929 1
0.643231253420107 1
-0.923287938860117 0
0.561565023788647 1
0.0868557560689056 1
0.117612304282948 1
-0.0830103941386117 1
0.814049439491568 1
0.0191377822346812 1
-0.212536765389271 1
0.310406877861188 1
-0.465281790494205 1
0.528375348740042 1
0.848511929208126 1
-0.528549633580225 1
0.2130590231383 1
0.0855887528910219 1
0.180843329682037 1
0.444085896418144 1
0.889854497198089 1
0.370901308544971 1
0.418851382603067 1
0.21183948186627 1
-0.298735284250294 1
-0.231052285844551 1
0.0454907812344164 1
0.438981595543004 1
0.240098667061954 1
-0.0950070133794209 1
-0.632712234742356 1
0.628694290546218 1
0.975766379417231 1
0.131204249170951 1
-0.659348000080869 1
0.871324021782115 1
0.137080438479392 1
0.242670538783653 1
0.117624577831296 1
0.90424261225226 1
-0.0519702956799281 1
-0.117263086013215 1
0.800469707836339 1
0.570948865362817 1
1.19309557388097 1
0.405419123303848 1
0.0939093098356598 1
0.300812392314067 1
-0.141296309264863 1
0.0176538901255963 1
0.500335454916175 1
0.534633137478426 1
0.734060629824378 1
-0.326022816519927 1
0.153964029281622 1
0.76955220452542 1
-0.605513779848268 1
0.448721516001719 1
0.388509825807087 1
0.265017592076471 1
-0.198450475036192 1
-0.755721427620456 1
0.418261068365358 1
0.29532692091743 1
-0.664864446114285 1
0.0767453108177809 1
-0.588522213570225 1
0.0228411870947466 1
0.22870028950753 1
0.538237030199346 1
0.0473949069221917 1
0.948234530713246 1
0.190858105443874 1
0.42053726648872 1
-0.457723928319491 1
-0.210218723760165 1
0.149919910039057 1
0.37779674834725 1
0.199950471825573 1
-0.399019258298032 1
0.686115552658082 1
0.376061229109263 1
-0.132967948395031 1
0.1714989175445 1
0.755651135038503 1
0.156335972849699 1
0.0677885796313451 1
0.18926899580914 1
0.469651963262591 1
0.0521867476901759 1
0.598911318417909 1
-0.169668689569668 1
0.608940146196498 1
-0.695857531647167 1
0.666192310576683 1
-0.25540954987258 1
0.257414401969824 1
-1.41841708083366 0
0.351827953250982 1
0.546313938062958 1
-0.36113080525527 1
-0.208416194220713 1
-0.240390632994034 1
-0.389132962761785 1
0.225914698021172 1
-0.171870201710109 1
-0.452161743343195 1
0.622099690571705 1
0.0166961279078928 1
1.01172487178668 1
0.124100797598126 1
0.380150588609061 1
0.259384565620091 1
-0.0548277597148024 1
0.16391449942495 1
-0.0490688392185428 1
0.426268538700395 1
0.96719350515191 1
0.535512753385013 1
0.423359005806188 1
0.0170571984511363 1
-0.00612649079307188 1
0.161219880820777 1
-0.228629208152828 1
-0.29111538207472 1
0.930679508245346 1
0.392896405257202 1
-0.00190776993807322 1
-0.551077137216111 1
-0.411744704572753 1
0.0512798955066488 1
0.371451275541935 1
0.548987108453849 1
0.811703348216095 1
-0.331107297376818 1
0.22690441237349 1
0.455743977684432 1
0.836568553484773 1
-0.216113796936469 1
0.594185782664229 1
0.522283854054842 1
0.161085858525121 1
0.188542183583779 1
0.0641801481485697 1
0.614064608412801 1
0.500510508301834 1
1.02473319200196 1
0.377310170545146 1
0.24652729256847 1
-0.29431293595079 1
-0.119594525828017 1
-0.113696539007985 1
0.107932806475407 1
0.156405389569373 1
-0.388322155031219 1
-0.0640847866343181 1
-0.30370432671919 1
0.852427641950532 1
-0.167459466167904 1
0.459742900197013 1
-0.0945078514717363 1
-0.373188069001649 1
0.67609276450467 1
-0.37334239126622 1
0.222760516512006 1
-0.384609616718737 1
-0.216647909608582 1
-0.0524797254612253 1
0.0671117271559219 1
-0.191658620972175 1
0.729927152182536 1
-0.205819288566334 1
-0.112147944091066 1
0.0487684651262636 1
-0.457077846186631 1
-0.00736671714915334 1
0.0458683454677066 1
0.400320740888451 1
0.285667836240448 1
0.273829440336633 1
-0.068115511676802 1
-0.240211562931943 1
1.09983380036544 1
0.591779384139335 1
-0.357364138371781 1
-0.497649485663021 1
-0.0913893641195967 1
0.726335694064371 1
0.962501162799202 1
0.990066776206651 1
0.37724349791042 1
0.486632430138305 1
0.144592743009697 1
0.470531171682806 1
-0.999152816502809 0
0.14917446289704 1
0.980709958807051 1
-0.296857714676096 1
0.689611786736498 1
0.50469211327657 1
-0.0568991855687929 1
-0.226299914951145 1
0.18743735304997 1
0.24765368025434 1
0.611979561509064 1
-0.498984942420434 1
0.059380296522721 1
-0.753605972394224 1
0.371757482401988 1
-0.0255802400525778 1
0.625739122315076 1
0.0779596533099954 1
-0.024320571945716 1
-0.888522505057818 0
-0.205926530973038 1
0.0702450124723814 1
0.859729690571935 1
0.944536678532056 1
0.363527623178896 1
0.330802801585261 1
-0.0262071335800224 1
0.436279485191602 1
0.884617900481704 1
0.419469503949415 1
0.428955561376182 1
-0.0263364696251305 1
0.695145050735974 1
-0.142049595391944 1
0.15427172041607 1
0.778283931041258 1
0.374951739704081 1
-0.443717539770724 1
0.422079242160033 1
0.294519859890564 1
0.0738633628591268 1
0.987286229423921 1
0.818532573107847 1
0.637417350820721 1
-0.386209398275477 1
-0.254861876674038 1
-0.370119585684456 1
0.452543914591472 1
0.0735141393587445 1
0.062885249441898 1
-0.321771309328387 1
-0.140992066495037 1
0.0113715659149638 1
0.966347525614586 1
0.827089580206824 1
-0.446247704498226 1
0.95410895532079 1
0.721808897890702 1
-0.259443063490776 1
-0.21094398463413 1
0.0549409324519746 1
0.521497716306979 1
-0.213659213212877 1
-0.114534472385264 1
0.363079437946813 1
0.899966472328656 1
0.585697549080938 1
0.574083807417233 1
0.845204910441129 1
0.121074204038447 1
-0.0822534382875669 1
-0.333762081400712 1
-0.267893112746765 1
0.410242665119556 1
0.287333263428333 1
0.257180914832445 1
0.353776645862162 1
0.0328607600789323 1
-0.221269030296944 1
0.51284935576746 1
0.379904946884673 1
0.569866549973905 1
-0.117460453528359 1
0.21483486673961 1
0.344546100926302 1
0.118816375580845 1
-0.297744764757083 1
0.771659833414216 1
-0.0593696625231072 1
-0.0472700694983627 1
0.28192480164893 1
0.41912127563186 1
0.284570026361502 1
0.0959485308761724 1
1.37689648257748 0
0.230981545488658 1
-0.336247594959435 1
0.184086498574084 1
0.520538226229721 1
1.13191697362205 1
-0.300287455354673 1
0.561980443937135 1
0.348110796652373 1
1.03014223154191 1
0.201991039265128 1
-0.0444055125612327 1
-1.16210073324723 0
-0.13801340185128 1
0.839003752036222 1
-0.660741425669446 1
0.541439444356432 1
0.808473622197807 1
0.649836873826828 1
0.0225628154301514 1
0.528347362915592 1
0.247827333147509 1
0.401273709710316 1
-0.807316472282457 1
-0.0434046560209247 1
0.182635226485966 1
-0.791219482435498 0
0.836698998925077 1
0.109180541428525 1
-0.0886046336182861 1
0.259331107197473 1
0.55416162095544 1
0.409178966545031 1
-0.180337661114426 1
-0.308503848547573 1
0.342457641067512 1
0.228579112144044 1
0.834802522170947 1
0.451279114621968 1
-0.62952901043292 1
1.11323851670295 1
0.725142723144977 1
-0.787378508346059 1
-0.0108206097323701 1
0.132127417197783 1
0.706717694599714 1
-0.108185111015752 1
0.287226235637289 1
0.836501250725718 1
0.186772318693384 1
0.78862239314285 1
0.763669112218227 1
-0.152664026174801 1
0.401860505255826 1
0.650206881609174 1
0.286081506004875 1
0.0965481362254721 1
-0.0901332930042093 1
0.381503737977917 1
0.0227812747721229 1
-0.369243762161626 1
0.473247738500959 1
-0.146843673756743 1
0.227104382768935 1
-0.00157054593318905 1
0.538784926201006 1
0.793191456033135 1
0.211879510449775 1
0.203439633411354 1
0.505677550637626 1
-0.261834445199387 1
0.284227741826126 1
0.523400920322532 1
-0.262070059417329 1
0.86763276254768 1
0.0242609457403694 1
-0.348997863476045 1
0.858353521837917 1
0.273938074780612 1
0.212577343496255 1
0.0985953784334322 1
0.0948437853503213 1
-0.237514904358241 1
-0.0726731376879338 1
0.153942917428791 1
-0.0774353757046772 1
0.125046031223901 1
0.0120683619066031 1
-0.0868306591144546 1
1.09511459651724 1
0.685150907914694 1
0.362459584267306 1
0.454998238253408 1
-0.173485004868586 1
0.153294225123831 1
0.400905133845023 1
-0.0880560918990858 1
0.750141024191039 1
0.344643993640683 1
-0.133264417326742 1
0.193824757475106 1
-0.0284498063409034 1
0.382253705182828 1
0.580890547740512 1
0.0240179230606298 1
0.344101054303643 1
0.295321319908418 1
0.679707811103576 1
-0.0971152388005288 1
-0.840733411161867 1
-0.129361322502897 1
0.729509745995574 1
0.29581443541492 1
0.213857669789173 1
0.269488511951917 1
-0.667336262337354 1
0.240474967911578 1
0.342420272928676 1
0.291918795887362 1
-0.275292629269347 1
0.299897674517997 1
0.562685254793157 1
1.01053074973478 1
-1.01676908541542 0
0.815532085206061 1
-0.0666025765808735 1
-0.424565546797939 1
-0.097193970376957 1
0.999554933898852 1
-0.0785457829215132 1
0.103290581037384 1
-0.446648396830693 1
-0.0191037536666284 1
1.11063056623282 1
0.40631768947074 1
-0.0445099232829082 1
0.427398134806953 1
1.5530912468427 0
0.882545413450238 1
0.153164641649079 1
-0.39559674102505 1
0.163486603607959 1
-0.382521524487291 1
-0.261247839529187 1
-0.110919752717238 1
-0.230157981095984 1
0.146674276589048 1
1.05932439102815 1
-0.352792178569547 1
0.448594901339099 1
0.449877712181258 1
-0.316427371993841 1
-0.0783305877346284 1
-0.46671504976543 1
0.189933614801506 1
-0.114668591617836 1
0.416050809240849 1
-0.264194080323542 1
0.466138075685455 1
0.457668276430585 1
-0.709218079720174 1
-0.142734726736402 1
-0.184676511947115 1
0.582891811415182 1
-0.498716279629965 1
-0.37425375409745 1
-0.180847814037122 1
-0.591123621799601 1
-0.0486480512548371 1
-0.104685422102276 1
-0.0372864675702488 1
0.601576735178674 1
0.506452157613365 1
-0.682234870259923 1
0.896029593899957 1
0.158506947791935 1
0.0489743948724442 1
0.368118951572148 1
0.781559143455024 1
0.0306048775053943 1
0.0649971998879706 1
0.0852255042356549 1
0.471810306740001 1
0.504239762731276 1
0.16707064790924 1
0.149494006701883 1
0.456465619504621 1
0.142996327907366 1
0.907000728903751 1
0.652258177681352 1
-0.568165845115088 1
0.319928759008389 1
0.201442282244471 1
-0.231563495179632 1
0.278291151687172 1
0.196062460598298 1
0.463844652899883 1
-0.230199178646955 1
0.187071724722889 1
0.701218228073318 1
0.69058276337079 1
-0.0690706139109692 1
0.497696796808998 1
0.274154824122359 1
0.351644650325143 1
-0.0582687245378826 1
0.196996485568956 1
-0.0818075569314705 1
-0.138826197255422 1
-0.436618100057957 1
0.333260334074156 1
0.109110644442969 1
0.727609403740047 1
-0.388617201206634 1
-0.401709084842256 1
0.930087402737256 1
0.23071062147391 1
0.0440956937755824 1
0.0480765213213873 1
-0.00722220897437037 1
0.761697089063149 1
-0.531942066854208 1
0.272664452426599 1
-0.0173418547717848 1
-0.0589174168976617 1
0.474661063359181 1
0.580313900220189 1
0.685484620967594 1
0.136015478322783 1
-0.406232224706217 1
-0.0165747313088243 1
0.364550066479722 1
0.882751737993708 1
0.333285160174269 1
0.141667836879397 1
0.247640963461059 1
0.18987233443247 1
0.311083341557645 1
0.452845544528521 1
0.256337939683819 1
0.147460157531807 1
0.611247351214535 1
0.723709518041873 1
-0.228716510468547 1
0.366416383438646 1
0.0928492538632335 1
0.482538872735318 1
-0.273354578514247 1
0.169265652634724 1
-0.17567584531544 1
0.72398867496493 1
-0.0937478041017319 1
0.229888829574562 1
0.225699738692109 1
0.24362940907418 1
-0.318012501305257 1
-0.508985323181138 1
0.612792233103781 1
0.614018402753342 1
0.478074702803115 1
-0.152636646602001 1
-0.257886973670414 1
-0.172136660566304 1
-0.607420869267851 1
0.745371136013388 1
0.257452782474794 1
0.206107196794046 1
-0.767011628832262 1
0.246843025818946 1
0.757806350438848 1
0.417011064497415 1
0.751201448570681 1
0.187024187349158 1
0.371699841495263 1
-0.713422143743711 1
0.615469878900073 1
0.735380489175214 1
0.841600554710923 1
0.0829727215464723 1
-0.54296078583017 1
-0.233994126125252 1
-0.960413678885664 0
0.0139631652022417 1
-0.305820470520034 1
0.744092275459837 1
0.259705598235303 1
-0.132583768708823 1
0.0896350400739856 1
0.338475789757897 1
0.19696015550243 1
0.807843974532385 1
-0.0661459440504899 1
0.316709962686706 1
-0.0566340934331622 1
-0.0514545354635574 1
0.341306342614807 1
0.161522383819656 1
1.35453165614516 0
-0.208396547420941 1
0.811731459872859 1
0.806468774716477 1
-0.15246786268232 1
0.427711423668854 1
0.946319873840359 1
-0.283363058133653 1
0.516727819255417 1
0.405689060568406 1
-0.119454157741888 1
-0.298276876206215 1
-0.604334896298526 1
-0.0489105239143677 1
0.0307146162039758 1
0.604639683802324 1
0.348664875635427 1
0.0238214593583012 1
0.332843821826788 1
0.479323023897579 1
0.164058272131127 1
0.358654551373408 1
0.100025576316565 1
0.020851358422735 1
0.575097520529929 1
-0.144759683265095 1
-0.27277704581438 1
0.310859944391084 1
0.398598537315589 1
0.130403024131399 1
-0.233438982088773 1
0.478473409682106 1
0.666128071309504 1
0.812156278246669 1
0.481380378232344 1
-0.305489408935741 1
0.181748907584596 1
0.580868288389816 1
0.657191217298956 1
-0.031184416792106 1
0.627889888042509 1
0.317983177578533 1
0.698999250963463 1
0.273969522566358 1
-0.190674845507008 1
0.0377424541115162 1
-0.166415016592327 1
-0.0606044902225865 1
-0.294298909583777 1
0.0856733439588571 1
0.490157485639858 1
-0.9151402356291 0
0.0512473182505103 1
0.370930619143534 1
-0.25061504908107 1
-0.406135727465159 1
-0.051631654586872 1
-0.326754515977428 1
0.759696985523654 1
-0.268820526651133 1
-0.0239025464096003 1
0.649770842099163 1
0.29521172712071 1
-0.597424441334097 1
0.398104282189541 1
0.0986549220864214 1
-0.577192468609149 1
0.711809860975261 1
0.392967328857215 1
0.0365293774635077 1
-0.504306687486683 1
0.558346488717228 1
-0.814030167541723 0
-0.214157062780527 1
0.910402957957851 1
0.242035771539119 1
-0.442425258190069 1
-0.449976751963595 1
0.463676913377621 1
0.188413816704567 1
0.625857444301033 1
0.301820782761396 1
0.970876516542736 1
0.0362220088787508 1
0.42754185039425 1
1.01174439189746 1
0.0328333328465658 1
-0.242653275008964 1
0.592337373275752 1
0.458833408042287 1
0.671400780497785 1
-0.0407000286282114 1
0.305203365094379 1
-0.190011439059449 1
-0.216230207675048 1
-0.0539583436836591 1
0.0406080534734955 1
0.55811998935691 1
-0.0804427623726388 1
1.17921708319361 1
-0.0498002996133227 1
1.01282615067507 1
0.571894448067745 1
0.0158490246384706 1
-0.628044179530901 1
-0.0351425783617273 1
-0.257550601218373 1
1.39751544505493 0
0.049717290336398 1
1.02917232630637 1
-0.452944852700718 1
-0.0923334249681701 1
0.374980921061851 1
-0.00880553338575737 1
0.384479285339372 1
-0.1955560411169 1
0.451742159386665 1
0.339758272699439 1
0.687537618040284 1
0.24370928858179 1
-0.212718362146043 1
-0.331662556468952 1
0.694532186208056 1
-0.0267001105484455 1
0.822596482223295 1
0.235617457327275 1
1.10047076736798 1
0.593334415337414 1
0.707204589037222 1
0.0554303363592788 1
0.224500239684242 1
-0.257971733522215 1
1.10262394696432 1
-0.191354709550801 1
-0.464863242208702 1
-0.0567394650609505 1
0.872307544041011 1
1.18954938807821 1
-0.245953210859584 1
-0.490995659089279 1
0.785359891936263 1
-0.592061278743223 1
0.0712774275037162 1
-0.201987723636741 1
0.821895833610427 1
-0.0842560520440616 1
-0.518678145101759 1
0.335534141034904 1
0.302742406286502 1
0.133479409173454 1
0.0608851476782163 1
-0.020305871087481 1
0.214633226710388 1
0.201735649972672 1
0.583653335965525 1
0.00217505035995298 1
-0.258520568653198 1
-0.124661432383587 1
-0.121488504780325 1
0.261859017912113 1
-0.421389765339996 1
0.425319123804672 1
-0.00321902862241374 1
0.231410966793223 1
0.677056786992158 1
-0.0335466695040625 1
-0.941809069426755 0
-0.580154707288908 1
-0.102764047470923 1
0.567321611002552 1
-0.100192579365952 1
-0.397494831194563 1
0.010591818950351 1
-0.377492613859642 1
0.902342720672764 1
-0.627607533133829 1
0.2550986700176 1
0.247274727615571 1
0.782241623529588 1
0.440885840205222 1
-0.377195606367412 1
0.212180436784253 1
-0.238653605853013 1
-0.357556014502829 1
0.0849436580167379 1
0.208935338925958 1
0.135331549165692 1
0.683183042633187 1
1.19855892061213 1
-0.263540534233464 1
0.790328588132726 1
0.680880055347936 1
0.0787780328726948 1
0.0402280760513909 1
0.467931393911471 1
0.473115195876768 1
0.300008980192775 1
0.478959874846081 1
0.051697148947267 1
-0.278610453598065 1
1.12741387981523 1
0.210722649367587 1
0.00802913297973584 1
-0.414381696524836 1
0.183514473578313 1
-0.0479991091082318 1
-0.161154374547342 1
-0.0434395013356887 1
-0.233308738959233 1
0.140184482087782 1
0.448412653734359 1
0.446255629685474 1
0.331384922571524 1
-0.286424299321979 1
0.144404172021585 1
0.223791968704351 1
0.611468642572066 1
0.0888276949009098 1
0.266280395809984 1
0.760339061889666 1
-0.106165989277754 1
0.592541004009138 1
0.4914458170996 1
0.054301602233746 1
0.152484697347181 1
1.07124199248596 1
-0.52901643312338 1
-0.536575512607058 1
-0.299872436228498 1
-0.413752934516981 1
-0.392928338430802 1
0.266552716893039 1
0.462430941899191 1
0.615824009905855 1
0.589395873094255 1
-0.0908867495700547 1
0.251193642365117 1
0.396472142820073 1
0.425093215407525 1
-1.28360973636327 0
0.604442031086981 1
0.148912369319093 1
-0.0954760079808188 1
0.349420960649435 1
0.260190598646137 1
-0.312589464848131 1
0.342678164993703 1
0.414059451106097 1
0.170224378538284 1
-0.858157917386982 1
0.324249006064166 1
-0.0583231220252962 1
0.237968645591931 1
0.125749248198794 1
0.607664981907334 1
0.0562220518249049 1
-0.50975446279118 1
-0.169230324676999 1
-0.397673206974582 1
-0.240297124754385 1
0.224819411792445 1
-0.0783352114324239 1
-0.309710388399572 1
0.441341375617621 1
0.23171285405122 1
0.074351239895432 1
0.495816664152522 1
0.58106381919621 1
-0.0025552941428017 1
0.70508084152428 1
0.481860182662695 1
0.502451942316851 1
0.260504759718875 1
0.233850993349267 1
-0.148141405706737 1
0.297191801211172 1
0.575983944482964 1
0.568073740378849 1
-0.0222372082442375 1
1.42065942096945 0
0.559557984498781 1
0.479626025783623 1
-0.285132591529346 1
-0.527205379731289 1
0.137509057693264 1
-0.159557801307662 1
-0.318640996196703 1
-0.137105854050326 1
0.832907120626014 1
-1.28764745093875 0
-0.146883905100253 1
0.316677902458379 1
0.091946044176859 1
0.224576419003633 1
0.223176818639326 1
0.374414072859369 1
0.743987203783587 1
0.719974196077857 1
0.902834484980398 1
1.09896830894017 1
0.330183980584619 1
0.0061986797769065 1
0.102983172190818 1
0.0455848338705494 1
0.129825146450929 1
0.562277933740195 1
0.908588062360658 1
0.62422978778193 1
0.485403019201801 1
0.2487773486988 1
0.124356581005036 1
-0.121554202741514 1
0.00934754588599712 1
0.0459666689667546 1
0.0398283777874088 1
-0.0941134294235581 1
-0.643016023836842 1
0.535462977973608 1
-0.170761449024359 1
0.302050896534386 1
0.156045884387502 1
-0.0691083331976976 1
0.745712071580841 1
0.0320883993021304 1
0.0644316419237263 1
-0.30685779859126 1
0.0213718327294632 1
-0.480042323150989 1
-0.675222857916611 1
0.323369337002824 1
-0.119496923152617 1
0.141926151135674 1
-0.11138559036248 1
-0.558877596456824 1
0.218866393438688 1
0.808075226922097 1
1.01284436118914 1
0.394478689275074 1
-0.811193394924966 1
-0.019156356710514 1
0.79220066851039 1
0.453390251077117 1
-0.34435889036552 1
-0.680971132063823 1
0.0183433221258578 1
-0.0359121984957729 1
0.460614971438431 1
-0.484388476542458 1
-0.0639731524868595 1
0.215895215076769 1
0.657696060904248 1
-0.00472747614392299 1
-0.657424048151481 1
-0.231048130762506 1
0.646211434795343 1
0.517006047985957 1
0.347638572228092 1
0.386592538387436 1
0.243035745176897 1
0.0327197333088708 1
0.0751933911872571 1
-0.0638848506937182 1
0.1191180489002 1
0.719257995630306 1
-0.255989597751211 1
-0.328035947592523 1
0.0890705000860451 1
-0.0891050530079394 1
0.521658556366779 1
-0.64363465347146 1
0.385737143161107 1
0.954399501752199 1
-0.258793307990611 1
0.344163888084286 1
0.287668279130691 1
-0.502990793812024 1
-0.302240879969128 1
0.179704237663082 1
0.406720710965466 1
0.161918671767026 1
0.807612828578065 1
0.458503602238186 1
0.658659630291878 1
0.256991762660933 1
0.253526612604797 1
0.30192424598833 1
0.442918873916379 1
0.0927180559565593 1
0.192425719387391 1
0.587570010917311 1
0.319472004402549 1
0.304450934567968 1
-0.208583100642527 1
0.546361548649902 1
-0.0657661919442803 1
0.464048247067726 1
0.1321370197989 1
-0.0357361173548716 1
0.985297455777518 1
0.32364861089304 1
0.670700915294711 1
0.229741714335962 1
0.293801114862846 1
0.0284488286951146 1
1.50776245155251 0
0.545018358247042 1
-0.0499762774461018 1
0.24572777290053 1
-0.39754207194693 1
0.725770300304873 1
-0.325455486245103 1
0.611926753618356 1
0.229581913526012 1
-0.452671025673576 1
-0.385772109225304 1
0.118878723662619 1
0.344923980779554 1
0.138420507871892 1
0.115477199554041 1
0.116076726249254 1
0.241557204969328 1
0.24185978602307 1
0.216024274443802 1
-0.622025545957197 1
-0.179099684978941 1
0.0736900834495603 1
0.527534346325471 1
0.506404747453119 1
0.219999395856516 1
0.38436579505189 1
-0.0201532644163993 1
0.19268372912672 1
0.0245401479018645 1
-0.0440573224171082 1
0.575413392498623 1
0.211058750909905 1
-0.0839318886984857 1
-0.0974089583298751 1
0.257333286647583 1
0.271774339903379 1
0.337071882640761 1
0.112036398590658 1
-0.16236271409345 1
0.218680606036062 1
-0.497674654552643 1
0.314035970348072 1
0.490508369596406 1
0.987078866674626 1
0.747835656489807 1
0.212230294064908 1
0.49605640878215 1
0.581093815736175 1
0.0638180588360704 1
-0.518795098437144 1
0.248175059908094 1
0.624891269864926 1
0.259478092086579 1
-0.548691416918043 1
0.747761814310696 1
0.241016618970489 1
0.743520839371155 1
0.873719969742979 1
-0.366660802118654 1
0.696932260551562 1
0.342031009148313 1
0.374094149934508 1
-0.251661928224087 1
0.160410568826617 1
0.255341872985616 1
0.0801138598759392 1
-0.0560197615748582 1
1.00563258477859 1
-0.271083280970058 1
0.180623673119391 1
0.367724222772021 1
0.301738088787126 1
0.464497344292927 1
0.38213932603462 1
0.128934023718198 1
-0.488371140717645 1
-0.327560990324497 1
1.39694131095214 0
0.507116369857022 1
-0.0923589287509472 1
0.709510951246783 1
-0.103784163219252 1
-0.326674285593307 1
0.501678533058789 1
0.342234211523801 1
0.606774636657049 1
-0.0406302175405161 1
0.0215589089878124 1
-0.0515154444844447 1
1.35497580516396 0
0.370029455097816 1
1.01163218103701 1
0.611595511286457 1
-0.52712792696192 1
-0.749134184882374 1
0.118628853088829 1
-0.267161949452377 1
0.0799052512054961 1
0.675433887754145 1
0.108068260197651 1
-0.509239907615369 1
0.449364413385593 1
0.467054126486333 1
0.246038840907489 1
-0.432584616489504 1
-0.0743045001667028 1
-0.0683183941721829 1
-0.457997566959371 1
0.660213863204022 1
0.152150581268601 1
0.0486641509274576 1
-0.0241909832529457 1
-0.945404908885833 0
0.0186856987134676 1
0.378003644944469 1
-0.568278630162917 1
0.0454937397879565 1
0.585652770876451 1
0.289304155712092 1
1.19904601311974 1
-0.711286711030143 1
0.412670806421661 1
-0.471186681984871 1
-0.465169277313495 1
-0.563218024974944 1
-0.0651348808778567 1
0.327556395693373 1
-0.915415313014795 1
0.0192410924596891 1
1.11011219551584 1
0.329996235208005 1
0.352317670132346 1
0.886861497649344 1
0.134542120157131 1
0.0913015549555831 1
-0.678009692086005 1
0.0401543841393309 1
0.0881857803134795 1
1.09912594745286 1
0.821674019537835 1
0.277057587191 1
-0.350622640134059 1
0.360469743042788 1
0.581378670675771 1
0.479584082026613 1
0.113253505450194 1
0.365369353494678 1
-0.0598058265311858 1
-0.203699977189054 1
-0.0975423249815218 1
0.452979588817271 1
0.100873677420197 1
0.050793697364107 1
0.915566942236785 1
0.328163299985434 1
-0.524374837471866 1
-0.116091822391193 1
-0.0235811380295438 1
0.458834630256985 1
-0.0109932892557014 1
0.723784875707574 1
0.133849129449871 1
0.490534306018247 1
-0.629531007263409 1
0.511401427572873 1
0.141720266257404 1
0.141379830955337 1
-0.102408776810348 1
0.381876302493628 1
0.113551264545233 1
-0.271741313569363 1
-0.0344551110639164 1
-0.161314822035935 1
-0.391906348704461 1
0.960905470852174 1
0.195763305781792 1
0.112053350629075 1
-0.24072525561399 1
0.621019609213087 1
-0.272713855730487 1
0.721801149985414 1
-0.267401264179235 1
0.535148889545196 1
0.410298205767844 1
-0.500693763909734 1
-0.418358064747218 1
0.212673603332101 1
0.768238235136653 1
-0.382804666987044 1
0.774836369642715 1
1.04955797181044 1
0.0291633038659528 1
0.34069645859087 1
-0.363869337674666 1
0.148213288499648 1
-0.253534259003675 1
1.12083068303285 1
-1.11230426587756 0
-0.254333178530478 1
0.441247610299826 1
0.392075312604926 1
-0.148915084096841 1
0.00655091826975343 1
-0.101364315696068 1
0.00176501159240422 1
-0.0991686332974425 1
0.873783856843686 1
-0.51932212153682 1
-0.433955310929026 1
-0.287348322130079 1
0.411458763624709 1
0.469864372289149 1
0.367781762180009 1
0.152265311471992 1
1.01390442543081 1
0.881199992531458 1
0.427746789517691 1
-0.579971489068301 1
-0.320182219919796 1
0.00652909919616759 1
0.175907402856268 1
-0.0403162005265145 1
0.202805462012106 1
0.439362290214248 1
0.0257395340256934 1
0.466310539429849 1
-0.0432219168863379 1
0.579070818299579 1
0.62874968423021 1
-0.17725521338823 1
-0.270239196637764 1
-0.251666431928625 1
0.0859737102419821 1
-1.21107801623992 0
0.507236568261717 1
-0.253535695993362 1
0.165735676687325 1
-0.457251882815599 1
-0.0645569554725989 1
0.855732586696027 1
0.75744545078262 1
0.85924886519755 1
0.406433146721385 1
0.720221801463341 1
0.778503079295249 1
0.319325678331495 1
0.637400669041184 1
0.14907769153699 1
0.813557584929807 1
0.733324192254187 1
-0.0422359093909868 1
-0.270828121205164 1
-0.307297613167674 1
0.644379159466567 1
0.575489804068111 1
0.592498815043881 1
-0.150918691212155 1
0.45708214149923 1
0.731762752095996 1
0.430071741373033 1
0.619657984898326 1
0.840037299839679 1
0.187337158909703 1
0.33755424489121 1
-0.727293108166792 1
-0.468390578888931 1
-0.22913065117749 1
-0.247691913485437 1
0.569936317197822 1
0.629655030658283 1
0.914408546905343 1
-0.328100022554293 1
0.698988764694934 1
0.147205473798529 1
-0.84365605577449 1
0.741890290728365 1
0.845443902810208 1
-0.664687462275149 1
0.661504529163928 1
-0.370186180430442 1
-0.169662988302329 1
0.168519805168964 1
-0.145252297115222 1
0.63975805951975 1
-0.23159531374052 1
0.0416490035297308 1
0.456170591246351 1
0.627649205926553 1
-0.326420263964373 1
0.343240728178221 1
-0.0634375065094948 1
0.304555370921403 1
-0.0877498928550139 1
-0.144129972140813 1
1.20117009952571 1
0.0770583364122899 1
0.896305602958418 1
0.530519013994602 1
0.492819265115605 1
-0.0680523340658443 1
-0.0662986102006795 1
-0.511478681037043 1
-0.57013594084927 1
-0.163610266199706 1
0.168712715581595 1
0.48556750690286 1
0.632820702663411 1
-0.247549490925561 1
-0.0794958456582368 1
0.320051607116188 1
0.217564430161636 1
-0.30072359750175 1
1.12568022566693 1
0.188454120189602 1
-0.390861028033016 1
0.666304958745517 1
0.584250439577097 1
0.301632044610468 1
-0.289975862207451 1
0.785970011808035 1
1.019782687105 1
0.12529689485269 1
-0.32740042508472 1
-0.561345344845744 1
-0.0187083515771376 1
-0.210510577472808 1
-0.225273436065029 1
-0.161636420039373 1
-0.679410680733869 1
0.366775636764629 1
0.84051680266628 1
0.0160023140547986 1
-0.274377068699752 1
-0.118200657895939 1
0.461312117350548 1
0.511773447530024 1
0.283687821110828 1
0.470568454901931 1
0.334200959203368 1
0.671962573801507 1
0.0787414805062308 1
0.416725510500055 1
-0.0219065521730693 1
0.101847475356612 1
0.12662373051533 1
0.84775749971295 1
0.0641442120820843 1
-0.127631280757614 1
0.180313625656648 1
0.937768674035518 1
0.0133686584344249 1
0.0920870940250688 1
0.287179598333063 1
-0.00859885628759148 1
0.438270547928004 1
0.490744109836285 1
-0.14555326713917 1
-0.0902854849808378 1
-0.882356575608645 0
0.461354199829954 1
0.524433839955877 1
0.921059301363747 1
0.526651715040991 1
0.307756420337617 1
0.669663623073853 1
0.124048065224004 1
0.841490055348435 1
0.646077959516449 1
-0.0883906630532471 1
0.426111257508423 1
0.599121814566382 1
-0.0688672087411559 1
0.342866189393693 1
-0.152280672520766 1
0.456188096605808 1
0.722967504028978 1
-0.227456019933279 1
-0.273860233829762 1
0.46829443656299 1
-0.432002045662753 1
-0.602287173127509 1
0.0400374167226519 1
0.546777783633116 1
-0.236146511983008 1
-0.116831656375129 1
0.323598436320038 1
-0.469500917102404 1
-0.19241991288699 1
-0.0928052041512099 1
0.305689051882933 1
-0.713263263609215 1
-0.139681734594228 1
-0.0861376790495875 1
-0.376283107117516 1
0.782993424765625 1
0.121652928344004 1
0.212678557342319 1
1.01032432816166 1
-0.56847821978838 1
0.238845592085076 1
0.428384821684629 1
-0.00300752370771554 1
0.708488795293878 1
-0.331248910985459 1
0.198706332848724 1
-0.622257226864435 1
0.310486105105487 1
0.53627332516139 1
0.284315270856557 1
-0.0252225279514576 1
-0.775238472889946 1
0.0808456083511753 1
0.404746608294323 1
0.346249276218907 1
0.365237682488742 1
0.359483322111364 1
0.342897012413247 1
-0.124021095435826 1
0.640339840404058 1
0.101599080745757 1
-0.0109244397194276 1
-0.320519097410288 1
0.783350155397282 1
0.150434800492255 1
0.373956897406205 1
-0.398806798821022 1
-0.0384698054279192 1
-0.0806592257129353 1
0.837186459537872 1
0.755065445277911 1
0.076301322572973 1
-0.030560391622443 1
-0.386677745030059 1
-0.773699935993974 1
-0.475029050211981 1
0.52746356615747 1
-0.185052333193325 1
0.496919461949399 1
-0.070098137803667 1
0.233610235755676 1
-0.206369991911994 1
0.213895846425725 1
-0.360504446892035 1
-0.560529706424438 1
-0.116165667646345 1
0.284433724824863 1
0.067132533452004 1
0.788115567096588 1
-0.127137466661995 1
-0.45910247033372 1
-0.316308883166602 1
0.0124349249458192 1
0.339869396744419 1
0.582026608718953 1
0.467499531116502 1
0.476474143071343 1
0.181070565930192 1
0.553971215898093 1
1.22584286679541 0
0.284319419534573 1
-0.333615946392529 1
0.578463405225457 1
-0.193295007339952 1
0.530974511251478 1
0.077116262439368 1
0.13255134883695 1
-0.167296701436834 1
0.394242125883208 1
0.324468407194411 1
0.443595003323341 1
-0.171038156251898 1
-0.0683754494880346 1
0.165169781045533 1
0.467231558243726 1
0.682814528260836 1
0.136166463522606 1
0.977431185537426 1
0.688357760838936 1
1.29051185281259 0
-0.111154635535492 1
0.846255789030294 1
0.291140439534325 1
-0.991064803052658 0
-0.135370149880789 1
0.0681920131670608 1
0.18151248024389 1
-0.446080579298767 1
0.211186225586364 1
-0.113680475622361 1
-0.264027801650723 1
0.34158638129556 1
0.0319348096194525 1
-0.00798994841452538 1
0.0234784688285102 1
-0.0796512283783437 1
0.0709291762046023 1
0.929416390942744 1
0.0422668230915915 1
0.404972627870877 1
-0.00141010839772984 1
0.169411927533812 1
0.410203509120218 1
0.0104604839107207 1
0.0289474195974219 1
-0.111137858115894 1
-0.0527678322111945 1
0.462517200433817 1
-0.741873308115837 1
-0.0419398096024435 1
-0.52426322357119 1
0.07814564529565 1
0.332921657919941 1
0.71449899486216 1
0.93516840810847 1
-0.0889732752631914 1
0.334423951711763 1
0.565588004911179 1
-0.343344229074002 1
0.500158399028335 1
1.20216737244062 1
-0.934566879686722 0
-0.137538092191497 1
0.315296356562126 1
0.0143242871259746 1
-1.18419861239339 0
0.457079465185977 1
-0.153870742261278 1
0.678703477620688 1
-0.762595852458074 1
-0.258329486018076 1
-0.26170182427713 1
0.555526495240586 1
-0.425032186459779 1
-0.0198582449939909 1
-0.619997059432814 1
-0.0258418106816587 1
0.763824494640068 1
0.702908849093697 1
-0.499403611000562 1
-0.402191923028268 1
0.0319892417467735 1
0.317074154110206 1
-0.613308430039168 1
0.182257783725735 1
0.380991636369949 1
-0.132301668698621 1
0.0451915673858267 1
-0.244551994949724 1
-0.401151377901712 1
0.176589369621434 1
0.202287629763611 1
-0.33691426297293 1
-0.119995187277774 1
0.833914101548028 1
0.0146738061635055 1
0.448499234462875 1
0.39458209037568 1
-0.0250464586394992 1
0.625947069185311 1
-0.375129589340429 1
0.376080036539528 1
0.037991954163982 1
0.608475390380866 1
0.436049631188297 1
1.1248498583589 1
0.188127445911765 1
0.633585739651779 1
-0.751832207396716 1
0.172542837566905 1
0.435849849475402 1
-0.564264328091212 1
-0.580487716613357 1
-0.142827434784651 1
0.636570016396604 1
0.265796302879209 1
-0.300273616093283 1
0.988346542959159 1
-0.113908420431172 1
-0.0876948691758627 1
-1.03260978504917 1
0.285567582193873 1
-0.0388155512748461 1
0.27262135413488 1
0.807950555180232 1
-0.604133486781945 1
0.580493657933854 1
0.55898802679184 1
1.10939535027874 1
0.912136704263712 1
-0.21321006360549 1
0.267503571720332 1
-0.71037142486444 1
0.272135191510888 1
0.629834078460508 1
-0.00966501800171832 1
-0.0708243299994986 1
0.554552172907987 1
0.592109313468902 1
0.337036570358349 1
-0.197216847635678 1
0.746780188575504 1
0.118089498716959 1
0.127297599508091 1
0.511539259465334 1
0.315964939322678 1
0.738218913098872 1
0.0260059826446946 1
1.14704023153077 1
-0.0519390838595446 1
0.67190884522007 1
-0.566480032364333 1
0.398687746196341 1
0.190725062317015 1
-0.0325529549871829 1
0.343529740298111 1
0.379583108794234 1
0.0511382077924475 1
-0.197329804629592 1
0.846333659676188 1
-0.0465724259974424 1
0.863182802936235 1
-0.148384181579429 1
0.703439350221952 1
0.0269383242867648 1
-0.472350700556903 1
0.660335365748311 1
-0.0250155800444565 1
-0.185827101189815 1
-0.420065805948432 1
0.108177765094467 1
0.378527888216136 1
-0.172725351084468 1
0.846140660445555 1
-0.318287967810467 1
0.692117060797232 1
0.641642113745083 1
0.103919717645138 1
-0.440722898991589 1
0.641620334887595 1
0.610755448614936 1
0.341057981628877 1
0.373045083977121 1
0.395728746477217 1
0.0902696345463186 1
0.370898475690111 1
0.22343189222428 1
0.411445408571967 1
1.08768697655026 1
0.226252778062279 1
0.255040934532735 1
0.984802180845772 1
0.44481603527662 1
-0.100002329338359 1
0.140245531928803 1
0.291772986942407 1
0.650520516699937 1
0.0270247731949753 1
-0.982117127952873 0
-0.182094019953111 1
-0.0276548615434975 1
-0.729388340056885 1
0.194097582518001 1
0.010630375056404 1
1.52362174572305 0
0.401025836103998 1
0.230712662788764 1
1.06336978993412 1
1.16310064498158 1
0.154844444339854 1
0.591104473583815 1
0.22665580208938 1
0.306154328517127 1
-0.687636489286335 1
0.952112365764977 1
0.977774187013858 1
0.175412219463438 1
0.267750814508417 1
0.245995359408949 1
0.348080239999387 1
0.378429256887998 1
0.507635172439086 1
0.479332852769172 1
-0.978192272210719 0
0.713448172888114 1
0.49715680741486 1
0.141397302199687 1
-0.47708754055383 1
-0.224468463267485 1
-0.278844441364837 1
-0.069414040065938 1
0.535352135015253 1
0.459195198188533 1
0.276933503778385 1
-0.388679296065641 1
0.28728368602466 1
-0.0133738807817013 1
0.0398838635820799 1
-0.25421294951875 1
0.20681278225346 1
0.283342526644604 1
0.706199926524973 1
0.0324203384227828 1
0.224914427126527 1
0.138348872390636 1
-0.0381270672794327 1
0.613325291334678 1
0.493754373320844 1
0.630157736671768 1
0.790893721890371 1
0.845449356113287 1
0.254984939924578 1
0.063520302161521 1
0.0113690866835746 1
0.172440620964 1
0.963650992221553 1
0.195429698857337 1
0.853159736710811 1
0.128289789524978 1
0.372178809164585 1
0.559650176077072 1
0.663473491908081 1
0.13927534540507 1
0.555806932322325 1
0.15486241108721 1
-1.06471727241334 0
0.429149454838159 1
0.893352285937236 1
0.231606987686295 1
0.100197450452078 1
-0.295251008164864 1
-0.287870704155501 1
0.692264641813618 1
0.124663673929804 1
0.804554428814977 1
0.37187854853958 1
-0.267518262794553 1
0.992867190648818 1
0.230389972207513 1
0.388740694939512 1
-0.22304118532697 1
0.41827268489809 1
-0.0757657199261553 1
0.491086574838826 1
-0.234254004336869 1
0.385915610303245 1
0.297749966559927 1
0.132936011969336 1
0.785078099508135 1
-0.0337776258241355 1
0.569784199475284 1
0.159945155151633 1
0.719793219003344 1
0.217722365528394 1
0.250944433334982 1
0.544883826290091 1
0.2806867623787 1
-0.172271506900335 1
-0.240405146567326 1
0.561952969880434 1
0.29726362139358 1
-0.0494901858283076 1
0.329359426372746 1
-0.189673310329389 1
0.572220560708255 1
0.496775156428578 1
-0.165613535886604 1
0.52702345307875 1
1.21796288981063 1
-0.529432398576725 1
0.887767908004065 1
0.701102748081097 1
0.250773191159943 1
-0.0589233802080795 1
0.696356869267746 1
0.172671337350895 1
0.44454396546632 1
1.01953806786083 1
0.700651001089382 1
-0.340305322964094 1
0.31972718376777 1
0.184238086606937 1
0.3162960234686 1
0.156183472531388 1
0.438118647219905 1
0.52249939667674 1
-0.0902080897792454 1
0.404476202480767 1
0.5576716674004 1
-0.393876845136529 1
0.101406868499087 1
0.536739489434015 1
0.293641251062224 1
0.195249677524005 1
-0.111318512672259 1
0.779733620049299 1
0.483205957801119 1
-0.40604015923086 1
-0.113315351137151 1
0.12489121300524 1
-0.0180408411160606 1
-0.300235452891859 1
0.507340168020225 1
0.081789502455432 1
0.02849607080541 1
0.176541970574239 1
-0.0688465621347153 1
-0.387508935889208 1
1.47464990724098 0
-0.574089860324178 1
0.707081797569619 1
0.315703994600239 1
0.86059813058663 1
-0.252134801405158 1
0.45874898060038 1
-0.351957771397694 1
-1.04344849244762 1
0.563401454899942 1
-0.509294723895613 1
-0.269052298871246 1
0.308661344404129 1
0.624678003841028 1
-0.765743020989511 1
1.00602718622381 1
0.324398885539547 1
-0.0162604374141683 1
0.33445190815935 1
-0.408201867688393 1
-0.841026945302993 0
0.277507302895259 1
0.305441032943797 1
-0.392832313555338 1
-0.0370840590509412 1
0.325437510744745 1
0.431678390300982 1
0.254472904450897 1
-0.290362474644123 1
0.297830114759646 1
0.117933761006926 1
0.681119150140865 1
0.700269046191731 1
0.0258589230315563 1
-0.0940285554896811 1
0.686427978805083 1
0.186325226125267 1
0.292803350080307 1
-0.738147210865813 1
0.0844342323666056 1
0.88917184102248 1
0.969263737151437 1
0.22961255843108 1
0.0325946191627218 1
-0.405671512607419 1
0.198291801992251 1
-0.194754786524391 1
-0.193254112412367 1
0.55811157341668 1
0.532441886354885 1
0.428383201378572 1
0.305348511578467 1
0.318130900021848 1
0.448627835514765 1
0.515509656539207 1
0.0545449623262811 1
-0.151510288069692 1
0.505471468194648 1
-0.557988119647211 1
0.941382302831992 1
-0.253238487537871 1
0.167647290223796 1
0.404320264145488 1
0.299831283966767 1
0.647179007676279 1
0.20103738058681 1
0.69666960037624 1
0.879874615239149 1
-0.0950534027595228 1
0.6721257555937 1
-0.26760710019327 1
-0.300663280155284 1
0.196278168629654 1
-0.0957011201833987 1
0.241456906040555 1
0.809002623041271 1
0.441943175908875 1
0.0391008089402319 1
-0.736615978603709 1
0.697440039594635 1
0.288545033722814 1
1.03031257026324 1
-0.162841394433534 1
-0.112797221251261 1
-0.0173666418491854 1
0.351193770604744 1
0.286825615268449 1
-0.533593434114046 1
0.243123810391947 1
1.14091766740146 1
0.108895206375511 1
0.199151063737086 1
0.350089290195962 1
0.238311817951406 1
-0.136030846478678 1
-0.172280137987081 1
1.10536602785956 1
0.191797556159943 1
0.468225835452485 1
0.693730908769413 1
-0.386840585577607 1
-0.142932205782882 1
0.0773730715110058 1
0.0689589693714996 1
0.239834189304287 1
0.218753121846074 1
0.352538290864528 1
0.350893280076479 1
0.550628656866477 1
0.121610398788425 1
-0.169310629265381 1
0.103491630654595 1
0.118588956531408 1
0.697028859834535 1
-0.891545977851377 1
0.582118233045282 1
0.13851149218033 1
0.0392483134160565 1
-0.160437685138111 1
-0.134366964454096 1
0.86123844262626 1
0.494881398208309 1
0.161030597775855 1
0.546722906862723 1
0.506381106329633 1
0.135550654086377 1
0.655022198114828 1
-0.000525494005179733 1
-0.348072569245846 1
0.296681346045061 1
-0.127234494948698 1
0.385668400636986 1
-0.101954866319051 1
-0.628825727382664 1
-0.0904178293314611 1
-0.00868365383642346 1
0.573627009495181 1
0.587083144912992 1
0.0631608581173596 1
0.139787326021324 1
0.621511124251156 1
0.431024528929379 1
0.74054363411824 1
0.287612282235198 1
-0.175526338648576 1
0.808711347329143 1
0.306832038595249 1
0.431077673197602 1
0.253591935689706 1
0.175347327300122 1
0.0356389295315232 1
0.164098365091771 1
0.221853651682273 1
0.647054581091349 1
0.200619027104037 1
0.409099375730478 1
-0.351983286133098 1
-0.663062886374011 1
0.474873867130552 1
0.908338567412703 1
0.746063074227155 1
0.0858083643307362 1
0.380918410801877 1
0.126776131801951 1
-0.23266707648792 1
-0.423067520551355 1
0.457761249427609 1
0.234833824095128 1
-0.261226973810776 1
-0.391096663913427 1
-0.442617887444946 1
0.468340358251183 1
-0.492505695261755 1
0.746085957496403 1
0.160889256387848 1
-0.629334707426374 1
-0.258797987329608 1
0.579958014821156 1
-0.061008043413974 1
0.241986050359823 1
-0.168981164773155 1
0.254622697400778 1
-0.852702206454939 1
0.573609925979338 1
0.663141097829447 1
0.24322541753821 1
0.761756918953953 1
0.913452861225124 1
0.957696669362439 1
0.283009042448029 1
0.356199009925645 1
-0.0277120044153901 1
-0.0164085986707539 1
0.790902819898297 1
0.322111869097918 1
0.525329872837211 1
0.396780468967118 1
-0.275693252003516 1
0.381696907076833 1
-0.00264415701118709 1
-0.297143119512706 1
0.21294916520827 1
-0.505537034182647 1
0.655265933636684 1
-0.154691847256258 1
0.45660092678472 1
0.159756633947914 1
0.140940325896478 1
0.147836252336997 1
0.166224254268602 1
0.45048230011135 1
-0.0220615981897265 1
-0.214042823852781 1
0.773919146701541 1
-0.399960861972521 1
0.735068304100695 1
0.0446210886594103 1
0.271176127168279 1
-0.275857742082223 1
0.302018690925886 1
-0.486669905404098 1
0.447069328697264 1
0.686374552180495 1
-0.262541718166684 1
0.707437423740586 1
0.340227129186651 1
-0.0895375355155711 1
0.309092543333142 1
1.03931011206887 1
0.928770725562035 1
0.559846439941224 1
-0.21456107566531 1
0.365300080867628 1
0.443957007047214 1
1.36706333491398 0
0.0530643033500392 1
0.234435910929913 1
0.132138238347931 1
-0.153167671277837 1
0.596138681041119 1
-0.501031100718904 1
0.0157655591199488 1
-0.472679150245235 1
-0.246443589944846 1
0.305736226283454 1
0.107979189095841 1
0.312850406820782 1
-0.0632581195505837 1
-0.290478951242091 1
0.0110004606841692 1
-0.12297863355374 1
0.608274522182621 1
0.219179415962622 1
0.585029213094013 1
0.152901974760561 1
-0.836555275834394 0
0.511066366124239 1
-1.23029875979747 0
0.0697439520636098 1
0.898678439565007 1
-0.438359885978026 1
0.564052012340094 1
0.239421599291543 1
0.141714029358495 1
-0.275682741172643 1
0.589516551169217 1
0.277996910304377 1
0.280519506159527 1
0.764143568469443 1
0.293250928598666 1
-0.599003366525171 1
0.0961085351782839 1
-0.223805620833158 1
-0.0379219078606642 1
0.446510580020009 1
-0.0927346935411701 1
-0.835000031070464 1
0.629075926474385 1
0.419231275926329 1
-0.164053287763336 1
-0.276918104561883 1
0.27742028378974 1
0.540102003779788 1
0.156675938271775 1
0.366723941215587 1
0.0458634385614107 1
-0.593266792686958 1
0.542910453089061 1
-0.412856210887875 1
0.258818388832673 1
0.179959018483546 1
0.0811546843619 1
0.666521144735851 1
0.294612045729157 1
0.0116994189705404 1
0.383493575454829 1
-0.895877248601723 0
0.601453968038153 1
0.101364230210608 1
0.4648199822469 1
0.551181240143008 1
-0.825237536411769 1
0.399716070247512 1
0.746744993525914 1
-0.497591334514884 1
-0.165096421358371 1
0.129748501877358 1
0.323256447265342 1
0.425996230143996 1
-0.284505783521472 1
0.475136254798382 1
0.354289695486946 1
0.423243504192502 1
0.00382316122177416 1
-0.399631150835454 1
-0.793431040679526 1
1.33714584337122 0
0.297728125317809 1
0.893452930789341 1
0.114177049703147 1
0.0242387430121942 1
0.138092426397285 1
0.381956514468613 1
0.42475888001072 1
0.247803433157253 1
-0.14666781395692 1
0.774514969984974 1
0.8091497143668 1
0.890760874373517 1
-0.22117234950437 1
-0.726179624546982 1
0.351571208613036 1
-0.883940726836467 0
0.624041575704741 1
-0.114379443313288 1
0.313205225536574 1
-0.0425825289289801 1
0.0175874696337237 1
-0.0308220143648427 1
-0.160049843495342 1
0.779640247965405 1
0.559554049528186 1
-0.589705788654619 1
0.629240948353909 1
-0.449399269628821 1
0.790872342445783 1
0.586240868358671 1
0.390927267363061 1
-0.170526451739776 1
0.825262094140377 1
1.12308367699741 1
-0.144627640881448 1
0.169210205335481 1
0.404957032362044 1
0.700929225232677 1
0.365860244529175 1
-0.246848017768765 1
0.473075439345373 1
0.0417573768613251 1
-0.561117248262489 1
-0.08270725464738 1
-0.200767030718063 1
-0.200067553288051 1
-0.00785114606802342 1
0.384495747472657 1
1.13302267098679 1
0.0780602156707497 1
0.216951958634842 1
0.130910123290538 1
0.827685463885047 1
0.447154325962373 1
1.1516469075273 1
0.103977366985654 1
0.724427349950593 1
0.708086587705831 1
0.146192228569599 1
-0.254425110558358 1
0.654447006125958 1
0.277392195818035 1
0.376239753859489 1
-0.0535394473536979 1
-0.328183199986203 1
0.270872627832676 1
-0.144025682072103 1
0.950872514760577 1
0.326423243558424 1
0.662650782263099 1
0.292699608881352 1
0.813995507611922 1
-0.316024113372365 1
0.177546460317734 1
0.239241334225954 1
0.158497710058418 1
-0.761327564282373 1
-0.582571823005213 1
-0.155909860937213 1
0.020494938369225 1
1.08998716580556 1
0.0912767731166509 1
0.303686054785229 1
-0.128469604345456 1
0.237708353921395 1
0.445953763810784 1
0.46134933163844 1
-0.247603586874865 1
0.619729974228887 1
0.0377382521922855 1
0.625218780989514 1
0.0209411710843067 1
-0.408406238186773 1
-0.0304605962045178 1
-0.708931909329651 1
0.755785787129067 1
-0.142190255201409 1
-0.638023024480293 1
0.659048999139925 1
1.08654947997494 1
0.896600806985244 1
-0.467189586294272 1
0.896172980758397 1
-0.0751095273394209 1
0.390143225375526 1
0.39661778495204 1
0.11859727978683 1
-0.041114514029833 1
-0.128445382454429 1
0.460709977820127 1
0.0662558510934853 1
-0.304429036885696 1
0.36326234350439 1
1.25465744363894 1
0.392101378207495 1
0.0340496350228381 1
1.33793585971487 0
0.43663231372501 1
0.434159901261799 1
-0.3570152024036 1
-0.207440138626519 1
1.15506152978402 1
-0.506275940738758 1
0.989979056549526 1
0.459831943110335 1
-0.580101556194777 1
-0.310080323036262 1
-0.30458289997769 1
-0.0497400941876843 1
-0.266333740289741 1
0.928539416730564 1
0.390181660386297 1
1.10718864799379 1
-0.224438507080795 1
-0.105075522996888 1
0.812499383815171 1
0.143560642691527 1
-0.14054080127835 1
-0.437944714201862 1
0.16586259744928 1
0.359202100493112 1
-0.189995176736262 1
-0.0287042491230683 1
0.95259736607336 1
-0.156450514397786 1
0.496067662871848 1
0.100699516453129 1
0.312077373827414 1
-0.757036538052237 1
0.819981761921757 1
0.26732489868693 1
-0.0891834154189151 1
-0.109463814744492 1
0.353467315851579 1
0.602621818824503 1
-0.567322542890856 1
-0.14161630609303 1
-0.751636368776265 1
0.251329711577583 1
-0.394370264737281 1
-0.0785007396002331 1
-0.240888965128581 1
0.266127439383912 1
-0.665767349829735 1
-0.297365422948547 1
0.352327894791827 1
0.789672116752494 1
-0.330022321274199 1
0.0859211101335451 1
-0.269881468921245 1
0.110481118044389 1
0.193543732967098 1
-0.356313142975403 1
0.34646579243259 1
0.0415407702339286 1
-0.118378313540566 1
0.581046463765665 1
-0.0911509140492279 1
0.951932137436806 1
-0.30663896182083 1
0.517593493936927 1
-0.14928712395856 1
0.699819813969178 1
0.532676225101025 1
0.346129381625562 1
-0.781824482477479 1
0.534741070594572 1
0.0288452193196005 1
0.0972861034786585 1
0.588547728556951 1
-0.052467036959932 1
0.532375421054362 1
0.212812693514102 1
-0.633572671429059 1
-0.469494601307622 1
-0.307580338716399 1
0.213073125525507 1
-0.0591080310474307 1
0.295711357566383 1
0.0782372763154402 1
0.154984699870676 1
-0.499751528047513 1
0.65646124009729 1
1.05980081935552 1
0.670862979885114 1
0.36376369066307 1
0.441504738821546 1
-0.309786066825031 1
0.0636682738284505 1
0.842585129917758 1
1.08092186499387 1
0.693956933550787 1
-0.443855609522224 1
0.0335861730270962 1
0.441587330124499 1
0.451274188289518 1
-0.362605112053 1
-0.411245422294974 1
-0.207890917411292 1
0.30675300341582 1
0.564259314713945 1
0.0550752375171851 1
0.249621948590758 1
-0.529762811569897 1
0.860163307397366 1
0.288027013500733 1
-0.447461285898508 1
-0.126859236777454 1
-0.154517442106619 1
0.220770435189246 1
0.660408655375002 1
-0.384945092954551 1
-0.0397227434055154 1
0.81279783514206 1
0.669749505628392 1
-0.883341435699387 0
0.839413272288868 1
0.108227891387347 1
0.594707336468884 1
-0.670425876992947 1
-0.0116609716037441 1
0.0687119058993706 1
-0.49482689243973 1
0.540338497721406 1
0.95584371146144 1
-0.0530758132383698 1
0.16660424359789 1
0.732146404613463 1
0.165956883730749 1
-0.547433000272546 1
-0.0309554402608362 1
0.0940410843746265 1
-0.484247729348182 1
-0.190434327029017 1
0.548620503555963 1
0.449212637213222 1
-0.217088048060514 1
-0.286187035715314 1
-0.750621054558242 1
0.0171081481004542 1
-0.3996630201249 1
0.356955761257077 1
0.446978117919955 1
0.236906120256627 1
1.1974753008237 1
-0.330613654737032 1
0.0775281023053769 1
0.214926290395569 1
0.442707029707554 1
-0.339788984365703 1
0.145220905780526 1
0.421854579074582 1
0.352092195538598 1
0.600624129016999 1
-0.224062478653599 1
-0.234856684256179 1
0.499699405541341 1
-0.349637342901609 1
-0.251908584958338 1
-0.0119877815104133 1
-0.158633385250399 1
-0.198551802355995 1
-0.371601658797351 1
0.0718334491372133 1
0.42159863613431 1
-0.045410612957753 1
0.164765736878964 1
0.23174961148167 1
0.7940252675891 1
0.165626905395802 1
0.334035963280001 1
0.372573126169902 1
0.254722963098453 1
0.701173732233711 1
0.883642905198683 1
-0.0257329694450073 1
-0.0478024528275981 1
0.256219522623883 1
0.913259084548845 1
0.0485609892682514 1
0.426110415848134 1
0.193994679656638 1
0.337605922435619 1
-0.256332556084121 1
0.708336562579933 1
-0.461313321598738 1
0.102810275757999 1
0.548612518528335 1
0.232270833484354 1
-0.256686822562108 1
0.654269823464342 1
0.124660718703133 1
-0.186008587701265 1
-0.119304199260923 1
-0.263127757584393 1
0.195613011109095 1
0.393872080074489 1
-0.190575065305687 1
-0.0397160679778056 1
-0.328165883802105 1
0.270971460215364 1
0.637029695805679 1
0.764894459848878 1
-0.00974772871076297 1
0.475633157432697 1
0.40322712723178 1
1.2699039245394 0
0.306213195594478 1
0.755990563935167 1
0.447632034641129 1
0.296171674377964 1
-0.104508576220768 1
0.434188374181222 1
0.582981297617603 1
0.471579103531352 1
0.209021278180612 1
0.435701848090579 1
0.306582578783097 1
0.0553850391001909 1
-0.41814830428397 1
-0.125222218342286 1
0.716283971100386 1
-0.414020918093753 1
-0.563388768932726 1
-0.0370952944761758 1
-0.0631262385775997 1
0.00525770888434199 1
0.0320555770882786 1
0.223760719745009 1
-0.196024918382809 1
-0.241563737973674 1
0.177860557015055 1
0.339478844845773 1
0.219673969578209 1
0.144218356078623 1
-0.134471952868786 1
0.528782443698337 1
0.875185809536473 1
0.487863697570461 1
-0.0509817950180333 1
0.620322739550188 1
0.218990505236175 1
0.900061157643678 1
0.535824210270752 1
-0.0103074018850361 1
-0.790160071582228 1
-0.341665750337067 1
-0.176256587586441 1
0.463457692337596 1
0.260178258564286 1
-0.435509686593227 1
0.163736835817635 1
0.0518698526434628 1
-0.0198447040069709 1
1.04320838558213 1
-0.195755664036544 1
0.778709314433442 1
-0.168475843797031 1
0.671814803220933 1
0.119945999104867 1
0.580730231370678 1
0.100422917835713 1
0.461713429703682 1
0.120875591609591 1
0.46654434028238 1
0.790329839376061 1
-0.247670177293108 1
-0.706808030767843 1
-0.659722457145495 1
1.06075707981179 1
-0.053211521974678 1
0.320346558603084 1
0.125254285379911 1
-0.0202951620349893 1
0.685887337275666 1
0.23464788794955 1
0.839205295190664 1
0.123318470574899 1
0.613299131358238 1
0.255980519025556 1
0.232577223731343 1
0.432736180170777 1
-0.104107013248433 1
0.32113019665111 1
-0.0904743372154224 1
0.247909063860925 1
0.65582796297255 1
-5.53116062176895e-05 1
0.398885675268046 1
0.846495428257545 1
0.630128103291843 1
-0.28654251544413 1
0.509805130138361 1
0.599882682557221 1
-0.0666452069338075 1
0.0128298387640108 1
1.08533380185047 1
0.331859310208688 1
-0.441609627312737 1
0.671812891391766 1
0.0671884278073668 1
-0.341991115211573 1
0.310091452729021 1
0.187450194866357 1
0.195620196018864 1
0.711858235733235 1
-0.107821930038525 1
0.361717976734902 1
0.458556415965593 1
0.256562627039229 1
1.33003590959819 0
0.758581247740451 1
0.379070568908328 1
0.688696831182379 1
-0.357344867111289 1
0.566503691295511 1
0.462893847349068 1
0.17893302250082 1
-0.144046276065464 1
0.0963264256686676 1
0.026346149705226 1
0.667686083641574 1
0.596692024635044 1
0.0136305295123317 1
-0.0195462298927121 1
-0.173511894035133 1
1.12525092574253 1
-0.0213364510151111 1
0.559332068561288 1
1.22331613852457 1
-0.632451908655176 1
-0.0440263058091585 1
0.500818052824783 1
0.21938336473154 1
0.825009946404085 1
0.164923633850444 1
0.526001392601876 1
0.0827362037496818 1
-0.365113103937138 1
0.552877394255054 1
-0.25057476589725 1
-0.22978947642027 1
0.27580461613955 1
0.252838688412839 1
0.464023083540952 1
-0.318374479732225 1
0.590674316099344 1
-0.186511281329643 1
0.408804791442587 1
-0.401514501325828 1
-0.311094637216686 1
0.125686039763801 1
0.521925599859399 1
0.425621580214722 1
0.133331325902416 1
0.393822346787591 1
-0.820946429674526 0
0.557375340224967 1
0.18335654966375 1
-0.858402785910244 1
0.131996156384394 1
0.380243928476775 1
-0.278793451055498 1
-0.0483581175274937 1
-0.102872714795969 1
0.385781592376301 1
-0.346984432128082 1
0.321606245947934 1
0.659128864491008 1
-0.383061106213816 1
-0.442999617732197 1
0.00220899996044399 1
0.0168439124141346 1
0.528466630843307 1
0.664269667593253 1
0.497725407915501 1
0.232364101065902 1
0.0219212052900376 1
0.64007420607877 1
0.341472185064041 1
-0.0271169565312241 1
0.513794861287412 1
0.200754103169218 1
0.743351273037384 1
0.964157191383502 1
0.332154704051598 1
0.144388452411301 1
0.143918287742792 1
-0.326218188011033 1
0.0802394555497038 1
0.830623234116757 1
0.178404526229118 1
0.583836686316974 1
-0.534913642846305 1
0.255987738849719 1
0.213849211368731 1
0.22732393287026 1
0.364015742227135 1
-0.633048806706927 1
0.00075343484208984 1
0.597294616481642 1
0.629915767658916 1
0.138548557701398 1
0.482091506187577 1
0.690411921370278 1
-0.183559141269198 1
0.703389895749834 1
-0.8147727617789 0
0.210961118195661 1
0.485381284294904 1
0.168515638931782 1
0.0614193528391827 1
0.420365039192169 1
0.406644401964903 1
-0.102445979833141 1
0.765128824227257 1
0.0301589831935111 1
1.15173478750321 1
0.0259844499318417 1
0.00737577432246894 1
0.904783427208876 1
-0.267832579947537 1
0.310948376123748 1
0.147385877733514 1
0.344730261677451 1
0.199619867135482 1
0.175913916257169 1
0.0598419902915501 1
0.13471494636779 1
-0.211597680045784 1
0.00513234745372591 1
0.176137202722317 1
0.264022935509421 1
-0.225834573443976 1
0.416782819718152 1
0.232116293184071 1
0.530774657935951 1
0.359847507590379 1
-0.139214923092472 1
-0.0774806402491669 1
0.956566082810307 1
0.606180857006213 1
0.215051743590877 1
0.900229275378463 1
-0.27908914865951 1
1.03067152513604 1
0.781200373810784 1
0.754748957189372 1
1.3777832759871 0
-0.86106958224149 0
-0.154663692236988 1
1.01246856172183 1
0.167960460976726 1
0.265611753233272 1
-0.349203782153165 1
-0.356519754345353 1
0.299557436174374 1
-0.144665936261119 1
-0.367664008272311 1
0.629452127381424 1
-0.466163249140131 1
0.303627198742776 1
0.388727707378015 1
0.195040741593483 1
0.287880477289264 1
0.392973769633829 1
0.73578032917745 1
0.24925791783758 1
0.0667139595836036 1
0.523615785016821 1
0.388717618947585 1
-0.264969705467337 1
-0.34353540959204 1
-0.421916622162538 1
0.479488099677594 1
0.540545568461243 1
0.772667625307014 1
0.426016463122996 1
-0.246713781831019 1
-0.991376608582696 0
0.139248552114833 1
0.932302552131094 1
0.109218229914115 1
-0.116245307484533 1
0.233211026428592 1
0.429725235686353 1
-0.0905828300633559 1
-0.0542742366131707 1
0.128197831920965 1
-0.52448257393458 1
-0.00882409616822691 1
0.718438481186887 1
-0.0408728415392278 1
0.323474710238313 1
0.410643521284036 1
-0.787975417929831 1
0.626858911043677 1
0.577584778520332 1
0.147146988354109 1
0.422326185029515 1
0.810436312186902 1
0.467176177558986 1
-0.0771990062021464 1
0.589626315641377 1
-0.229327385156939 1
0.401729451568759 1
-0.202605734729182 1
0.407025273699615 1
0.0759953051634851 1
0.329879832330968 1
0.191547859352852 1
0.100180999419664 1
0.210342215916783 1
-0.301833823579147 1
0.651032878866028 1
0.541702577857272 1
0.596443845925924 1
0.81663055600134 1
-0.223064377204162 1
0.0934037419967167 1
0.754639187738774 1
0.570071617590821 1
-0.599689391994924 1
-0.327975958787555 1
0.0719178976581648 1
0.221373557867258 1
-0.7491611983604 1
-0.76180750852938 1
0.238351492177215 1
-0.16888533451827 1
-0.236315319410213 1
0.513633109532314 1
0.32945381312418 1
-0.84531230874134 0
0.469036792968209 1
0.770454470465525 1
-0.49895821550502 1
0.590844268403237 1
-0.637829288306892 1
-0.303969431186706 1
-0.430727574220348 1
0.705084596788286 1
-0.360294554284649 1
0.0366693030483228 1
0.258226109946684 1
-0.0522580901183163 1
-0.56377898493165 1
-0.507712037680332 1
-0.383952816218387 1
0.666863729067105 1
0.449565003101198 1
0.262765265481212 1
0.391603146940742 1
0.600596865342277 1
0.599391247488221 1
0.0702499194097793 1
0.36604404430474 1
1.07434782899202 1
0.572913390568582 1
-0.443693587057724 1
-0.0599712337631811 1
0.0425632629629639 1
0.540488153979932 1
0.282760801283966 1
1.05803741324844 1
0.397628651217928 1
-0.227590020309406 1
1.10918103956022 1
1.29218424697664 1
0.151590297179285 1
-0.0709249884149545 1
-0.478300069398956 1
0.18219411877781 1
0.663947782086523 1
0.559621578417663 1
-0.408819233242334 1
0.0609207207400938 1
0.0675125615307004 1
0.703780585328111 1
0.32062075799273 1
-0.233661337781467 1
-0.224306744100915 1
-0.128162804137785 1
0.262447774675593 1
-0.928900686706947 0
-0.0353911528340806 1
0.684090664248399 1
1.12466538268152 1
0.564786852410226 1
-0.0494012382935913 1
0.310390852186396 1
-0.2620756751871 1
0.743355435860617 1
0.102960957027055 1
0.27926511297956 1
-0.572155766811963 1
0.906866939093352 1
0.932688097075821 1
-0.145123014938325 1
0.843783064617481 1
0.511407686149264 1
-0.334780222129813 1
0.975008641767534 1
-0.284484118008311 1
0.351590498807545 1
0.0549265030570459 1
0.174846034708779 1
0.025291507985745 1
-0.457730854289464 1
-0.737464606197769 1
0.80861417519109 1
0.257870084256779 1
0.326098447166299 1
0.429549703061109 1
-0.159829963298472 1
-0.517391078074568 1
0.326815466031166 1
0.609158258151886 1
0.339095360931418 1
0.580159988907957 1
0.639616080263592 1
0.203286857502617 1
0.164359098450314 1
-0.0411403099270984 1
0.596672032112532 1
-0.586028590954331 1
0.210565390961317 1
0.213688213345688 1
-0.00136759676785852 1
0.44684361411889 1
-0.306277562297294 1
0.492958450970618 1
-0.699851647880302 1
-0.374355822398109 1
0.0695058907529238 1
0.142861105863017 1
-0.536566661834358 1
-0.19117798436167 1
0.501973019305946 1
-0.00473217596428521 1
-0.154552187717597 1
0.453930637408171 1
0.613686029563928 1
0.705633622398332 1
0.212313031991525 1
0.838266476228461 1
-0.168473729811706 1
-0.0428372721449337 1
0.43578373037657 1
0.416165288979648 1
-0.169261577730839 1
-0.66043813737938 1
-0.20300063094868 1
0.483972199104854 1
0.587703637264901 1
1.3057058033726 0
-0.0581200339874739 1
0.367369455037035 1
-0.00535655174809985 1
-0.293756228358769 1
0.990676344462123 1
0.427198567641256 1
0.970774691731934 1
-0.112107926052066 1
0.553617548015909 1
-0.416223644856893 1
-0.140958390287138 1
0.400308138301243 1
-0.116018867578419 1
1.30970171078377 1
1.17957534060991 1
-0.0176772654822747 1
0.40621374608342 1
-0.891772433409615 0
-0.190040096941035 1
0.930978070766045 1
0.364402129349445 1
0.34575602610248 1
1.23899409860595 1
-0.194496366987251 1
0.432230318299135 1
-0.139651209909558 1
-0.0588827085133522 1
0.546004755926946 1
0.0468075614742168 1
0.14715703178452 1
-0.074976146874932 1
0.292976819211865 1
-0.158133447412844 1
0.0265494916636011 1
0.2844935337608 1
0.135442829061386 1
-0.684845693309242 1
0.0102893471946544 1
0.285718201983211 1
0.120976624954043 1
0.051703973880121 1
-0.170934825764815 1
-0.480888627581433 1
-0.483252804630066 1
0.245526324279632 1
0.0509190737744743 1
0.612314809916064 1
-0.153023863842464 1
-0.0832536450681981 1
0.944477054602898 1
-0.493567354241965 1
-0.237686997938695 1
-0.486239694274788 1
-0.163654238907558 1
0.736454353325798 1
-0.247949737099865 1
-0.125671863146329 1
0.557203926935445 1
-0.617818467609498 1
0.307834242522268 1
0.733071354427354 1
1.21468688792838 1
0.60907948127961 1
0.155333922830165 1
-0.183121930858453 1
-0.456211919468964 1
0.240251096296976 1
0.457974341194827 1
0.0375476635787913 1
0.121227650162031 1
0.402891890226304 1
0.079473590976357 1
0.745230684376322 1
-0.480575359742697 1
-0.104868489916686 1
0.55568050292787 1
0.238499084383389 1
0.554278817825844 1
0.0458824539249572 1
0.100442504065982 1
0.50864189212337 1
-0.176675234960307 1
1.19240341249257 1
0.666300415171622 1
0.51415664504985 1
-0.571012090885381 1
-0.383126053606122 1
1.03509631218397 1
-0.626303191145094 1
0.315831550468394 1
0.200113284346732 1
-0.00611461610297723 1
0.327639518839897 1
0.288242839775308 1
0.599904030602906 1
-0.1654173072087 1
-0.0158504886598534 1
0.0387260259280708 1
0.53565011614111 1
0.615392924431947 1
0.605607598767154 1
0.250044728033517 1
-0.147835743961701 1
-0.321009262997339 1
0.096023947159537 1
0.590562243696367 1
0.368349110475919 1
-0.38211012981234 1
0.644356352128664 1
1.20581377081806 1
0.960116579283626 1
-0.078940039959382 1
0.357723532279661 1
0.413027356171475 1
1.01628279732845 1
0.297026665947697 1
0.10460558966139 1
0.272803523664223 1
-0.0982832241845858 1
-0.251143184289747 1
0.171506908691375 1
-0.432303486102463 1
-0.419718321215324 1
0.891829625008202 1
-0.161535507120388 1
-0.127586062645097 1
-0.0831009692537192 1
-0.091723173862718 1
0.153596286008575 1
-0.527586800132749 1
0.879266469864306 1
-0.256943547438456 1
-0.355800060408286 1
-0.370903386327996 1
-0.117875133043399 1
0.196762005997746 1
0.518339751884979 1
-0.200945978450964 1
0.312762860121474 1
0.134886108983656 1
0.501235797112191 1
0.458822251578537 1
0.208527892714293 1
-0.752357340580282 1
0.223518496208089 1
0.679901725023209 1
0.656912816982275 1
0.168873190839767 1
0.694279871841347 1
0.692662517778914 1
0.0517603040358888 1
0.763129770121736 1
0.286126877740501 1
0.635060294414495 1
-0.255603350221766 1
0.177285720592371 1
1.06285816013934 1
-0.0111982170989964 1
0.450693304317063 1
0.625474371389404 1
0.664915348093856 1
-0.0861917525906494 1
-0.0814097113359412 1
-0.287815361400674 1
-0.190847751887163 1
-0.284681270451593 1
0.464571972035138 1
0.609401918297915 1
0.832936804584608 1
0.121061040495718 1
0.817215728700364 1
0.434462974844233 1
0.0694302741315886 1
-0.614020657525757 1
-0.0260996889025303 1
0.165177950397312 1
0.977623261885944 1
0.685755546441565 1
0.883298030110822 1
0.253077574784006 1
0.6112692858624 1
-0.981160581050555 0
0.458972248977415 1
0.331564300586699 1
0.300879340350761 1
-0.632624668610287 1
0.57464489351074 1
0.0883233584878245 1
0.0881646433857496 1
-0.117804417739441 1
-0.591170118878302 1
0.000487333740418844 1
-0.580699196387062 1
-0.593712691590302 1
-0.17640269597985 1
0.387626552307438 1
0.349398140943883 1
-0.590170593012136 1
-0.441917938670044 1
-0.257830988655515 1
-0.164426805187561 1
0.530671392040396 1
0.00665955544339758 1
-0.246624846767606 1
-0.0566864848525918 1
0.492402476813475 1
0.141488299752467 1
0.0622441469998076 1
0.082186087342919 1
-0.324361209122605 1
-0.0371092509356722 1
0.392224311529819 1
0.349137313456908 1
-0.164563793261421 1
0.298582053138463 1
-0.296414900406705 1
0.506523737298177 1
0.999895348379529 1
0.625137500644966 1
0.559115053364621 1
-0.307360170857786 1
0.656228464792371 1
0.126409640735315 1
-0.0586164518871867 1
0.330454743696143 1
0.783485930716912 1
0.464089135798344 1
0.877410825094165 1
-0.252832432434375 1
-0.471140686122536 1
0.404116190610025 1
0.34893846602612 1
0.0964056595000712 1
0.0993734198858476 1
0.660283013189873 1
0.638401680974594 1
0.879600446329719 1
0.751563931939625 1
0.129377236820041 1
0.379801855571606 1
0.200386703235372 1
-0.187880544823739 1
-0.499832608512603 1
0.164268015660687 1
0.478259505346766 1
0.489003477908708 1
-0.477612178360599 1
-0.453110486207816 1
0.206459114108287 1
0.22210474003593 1
0.528030927366494 1
0.0682554064474705 1
-0.552970085339052 1
-0.323149556494258 1
-0.39748890536079 1
0.207601798674279 1
0.27686375969411 1
0.263229044684707 1
-0.427248370589338 1
0.438612362488714 1
0.129256493226311 1
-0.0355102751798279 1
0.0611247746078901 1
0.635978265235298 1
-0.200190087503413 1
0.480502593856155 1
-0.153291375111524 1
-0.386564274007162 1
-0.749695110267002 1
0.268434509220509 1
0.418166931640489 1
0.421116993433166 1
-0.10683690136391 1
0.547663189419877 1
-0.25207829740452 1
0.111917554282485 1
-0.148356208395915 1
0.982936968165643 1
-1.06113119149208 0
0.255408062521328 1
-0.607979183532216 1
0.103204312130911 1
0.581422703534058 1
0.0981127223658726 1
-0.494489997184658 1
-0.115041326361373 1
0.904345530517279 1
-0.78351285497564 1
0.321776005067017 1
0.201366524871663 1
0.100135234760615 1
0.268713316586751 1
-0.104600300750431 1
0.680887089341603 1
-0.0651779878315679 1
0.52790833795798 1
0.164825728173009 1
-0.15663575379503 1
0.251197243690564 1
-0.0173804365945766 1
0.489933238056396 1
1.59745584681199 0
-0.133143658294287 1
0.297228782421316 1
-0.630565227431486 1
-0.120862074852528 1
0.688762577038041 1
0.472514416249145 1
-0.548532513920144 1
-0.459759858368146 1
0.267662195121263 1
0.154083167130612 1
-0.592049018563377 1
-0.0484271678116863 1
-0.285049836933458 1
0.896086080666081 1
-0.13158557487649 1
-0.658958803063386 1
0.671588392131669 1
0.691003939171587 1
-0.0814050165334599 1
0.707502570364238 1
-0.704252130716099 1
-0.331066201134707 1
-0.0120195121372943 1
0.490499759983186 1
0.776915199037288 1
0.114618870916605 1
-0.0697150940360683 1
0.416103014281 1
-0.561452309966276 1
0.61139183558043 1
-0.134679436666661 1
-0.849664724858063 0
0.437644759589296 1
0.851170725543954 1
1.45734477634944 0
0.569098124507289 1
0.764764686220933 1
0.365669895480458 1
-0.0242751077637249 1
0.237022166590754 1
0.365753283935391 1
0.101147211510113 1
0.195763787641793 1
-0.249959156291867 1
0.417876448597111 1
0.337113420451631 1
-0.642921234890286 1
0.137441665861756 1
0.414280192821038 1
0.204415211179418 1
-0.0960395599873185 1
0.623464813700383 1
0.523941676644815 1
-0.285163699332676 1
0.013655455685482 1
-0.408700871223926 1
0.802997070524308 1
-0.255536518101567 1
-0.152557455124881 1
-0.599596509858932 1
0.433564853243055 1
-0.229293156891715 1
0.233540921144828 1
-0.288372952443557 1
0.438620850237981 1
0.886919763759335 1
0.710698461880213 1
0.502482140114668 1
0.413208839250752 1
0.642559357642081 1
0.304100706139837 1
-0.496914637504094 1
-0.453630137888494 1
0.743959668799764 1
0.221354172825397 1
0.396407525652133 1
0.0985870191692191 1
-0.881037933510764 0
0.699405296847961 1
0.395051716947938 1
-0.137015343702937 1
-0.169008784597781 1
0.810763979783514 1
0.0728099220262934 1
-0.143736955829788 1
0.647381143385116 1
0.488265450535307 1
0.603834232920474 1
0.0402523071802064 1
0.428057465926002 1
0.580858702213461 1
-0.395804325879921 1
0.453902941678727 1
0.290488905344095 1
0.320905681471939 1
-0.0418190195260452 1
-0.218215019673892 1
-0.257293660527457 1
0.509825680101812 1
0.261742684648028 1
0.156302574723694 1
-0.199283303062431 1
-0.0360453951190643 1
0.19139817940214 1
-0.112660488645965 1
0.277709716320292 1
0.126243456611275 1
-0.207530607649629 1
-0.325971451359676 1
1.24949991264831 1
0.379961888880816 1
-0.264655608951313 1
0.400697087599588 1
0.669113095837626 1
0.0109244279702947 1
0.905121383109193 1
0.944998333762951 1
-0.409423194476113 1
0.867584819214536 1
0.0376804434796785 1
0.442233641540819 1
-0.397762138967319 1
-0.424724832517427 1
0.576596676585668 1
0.803371570319342 1
-0.481260358101177 1
0.358724334963057 1
0.290559771982458 1
-0.24562435967557 1
-0.105721722640201 1
0.229344075880944 1
0.742765130209216 1
-0.392604397272339 1
0.31460159256818 1
-0.0661303746158133 1
-0.301024729144787 1
0.534833718078402 1
0.553635653587444 1
0.116893226267632 1
0.161479070157574 1
0.271877658178336 1
0.794573346959969 1
0.776799536209011 1
0.757780603525529 1
1.29458939645605 0
0.236421760799263 1
-0.020078479306125 1
0.0817847957375958 1
0.0699544483148139 1
-0.426691519213118 1
0.366551947940891 1
0.335137750426689 1
0.34533949099682 1
0.0580444915232937 1
-0.181369682325465 1
0.410860376089059 1
0.69850565028513 1
-0.457963460631505 1
0.534425741615536 1
-0.268694100544684 1
-0.0631731868647065 1
0.221175543713015 1
0.564247829635706 1
-0.204762539159728 1
-0.387249143152512 1
0.185138126111811 1
0.208797644425807 1
-0.239934300819583 1
-0.222495154889557 1
0.481110561349587 1
-0.430847993036662 1
0.0115898684909193 1
0.474916674360531 1
0.67246230092285 1
0.758411962240837 1
0.704770437824137 1
0.352910638911646 1
0.82240530661655 1
0.773713310560045 1
0.337978713926937 1
0.144644193905906 1
0.346837696696218 1
-0.343998613363007 1
0.199817305521937 1
-0.236303191149163 1
0.138416519684766 1
0.711175175667569 1
0.384115801512867 1
0.290330265961998 1
-0.0351191233097917 1
0.876983444681213 1
-0.131401927725341 1
0.322122025713167 1
1.2325688622545 0
0.695586927034133 1
-0.633390289962789 1
0.599290761020184 1
0.383997947365014 1
-0.310830249111088 1
-0.382847856495065 1
-0.10736628171262 1
0.5868924683345 1
-0.117156814100933 1
-0.0614854820070507 1
0.517502500456278 1
0.493104981287772 1
-0.227108910131971 1
1.20471288377295 1
0.582709304143104 1
-0.836105280001491 1
-0.205103799614507 1
-0.496326299681401 1
-0.681848670823292 1
-0.118509162657991 1
0.35624967049295 1
0.469958953730287 1
0.825601173545687 1
1.00564370151201 1
0.195005668633301 1
0.365680088148303 1
0.149563330218618 1
0.172581133342386 1
0.451927728308543 1
-0.322733059104394 1
0.617911089209963 1
0.19692952683508 1
0.165638390698467 1
0.429323334816752 1
0.572185735652873 1
-0.0904976306289877 1
0.326201183430083 1
0.523598707842485 1
-0.416822021208911 1
0.500411327727981 1
0.499459881096277 1
0.210377387786854 1
-0.701080173179394 1
0.262430105807025 1
0.546335471092312 1
-0.274687364140935 1
0.046054778456231 1
0.742337544669011 1
0.194552396787788 1
0.056379858653966 1
0.216348838385356 1
0.382719888689348 1
-0.140376594034042 1
0.182560006249457 1
0.678679553972011 1
-0.057472862122954 1
0.861732654887739 1
-0.303473776938259 1
0.270544288510396 1
0.447352274623451 1
0.230981360517947 1
0.152576183958035 1
0.539528031040661 1
-0.647006003130873 1
0.286938632099326 1
0.548970142511325 1
-0.06301287159842 1
0.823200715440797 1
0.810191693620555 1
0.0747005346948848 1
0.303343024937925 1
-0.0116576119501456 1
0.551509053337116 1
0.782139817894916 1
-0.472315058947771 1
0.199062798391273 1
0.518712888767568 1
0.585583453609209 1
0.241413086059165 1
0.0431939535310604 1
-0.392865402739599 1
0.456522862714129 1
-0.0387222757819916 1
-0.359388693079124 1
-0.169736722244528 1
0.486526195773421 1
-0.255410605769055 1
-0.636763119715675 1
0.780234367734326 1
-0.380782729588159 1
0.521343595163927 1
0.02425474962973 1
0.131764770955912 1
0.702491939870429 1
0.454714258863831 1
0.0361354093892453 1
0.704901295238812 1
-0.0588933081785073 1
-0.00487438671300011 1
-0.0653977114325599 1
0.00586304786863492 1
0.896000053422232 1
0.259875433612411 1
-0.0229033190628348 1
-0.403104203075176 1
-0.462294204896976 1
0.728736403932228 1
0.451163312879965 1
0.019078997379444 1
-0.151082490296718 1
0.733179580849237 1
0.607530952022778 1
-0.643481833542083 1
-0.252932579228839 1
0.57440236919939 1
0.178846882926565 1
-0.474466629076437 1
-0.155320973182808 1
0.113583353648148 1
-0.206125766172499 1
-0.0715439327223126 1
0.283159864616756 1
0.482334289437545 1
1.18686265401402 1
-0.227946796709378 1
0.19307740782502 1
0.333412173699756 1
-0.032881844168228 1
-0.0479305268520072 1
0.197544808780521 1
0.403358443185419 1
-1.0145888111433 0
0.530084178163135 1
0.00607432925204247 1
0.873872282635379 1
-0.0682932050101608 1
0.886708560123644 1
0.654760353155464 1
-0.117371210188113 1
0.133853314559676 1
1.02473288093234 1
-0.352456405565347 1
-0.131400813954745 1
0.0126333044367069 1
-0.123085768129083 1
-0.113343742718725 1
0.803099925284707 1
-0.519080299047609 1
0.691167814247033 1
0.235957049996982 1
0.526827832385144 1
-0.57468658172415 1
0.327434216981481 1
0.239500035846746 1
0.148851451383462 1
0.273558568734214 1
-0.244719247472173 1
0.832183424510176 1
0.382504016837513 1
1.30392705709798 0
-0.390216190067128 1
-0.0425292911056555 1
-0.262592728808551 1
0.360604725571804 1
0.912631658029221 1
-0.484732109772577 1
-0.374028810027776 1
0.81456480509593 1
0.229690521689317 1
0.390544576396779 1
0.615876006489451 1
-0.0450034576230326 1
0.415569660145246 1
0.953923343530493 1
0.382124144260723 1
0.602334413573283 1
-0.299559169639086 1
0.53287485597532 1
-0.664589602138007 1
-0.229850729405543 1
-0.698407556829536 1
0.0674443205977696 1
-0.111233244030733 1
0.813987375228178 1
0.482955034924406 1
0.479431684560008 1
0.0448931471411538 1
0.179925877410028 1
0.270625631584588 1
-0.498059875091194 1
-0.461319509858689 1
-0.428418462395603 1
-0.595196721899675 1
0.489654943279761 1
0.184793033966846 1
0.126289867381832 1
0.392903799128854 1
-0.0467133156315636 1
-0.184904318229827 1
0.369094173105176 1
-0.613388549860319 1
-0.091552667756852 1
0.15680141564808 1
0.439138172700441 1
0.0503767271096361 1
-0.172878342816983 1
0.447849924855999 1
-0.295884836431766 1
0.508034578741901 1
0.670467198563557 1
-0.321079158524084 1
0.747138799495525 1
-0.617045994595768 1
-0.123276241144619 1
0.277807891237355 1
-0.0873586276760147 1
0.788608456584645 1
0.00558465475070219 1
0.317865043652901 1
0.267853399206075 1
0.401382925176053 1
0.353786829334358 1
-0.577920341939772 1
0.489600652332207 1
0.5798256424614 1
-0.936549895852652 0
1.09330200162941 1
0.560180272116795 1
0.358529881284115 1
0.755312475134289 1
-0.10091161762548 1
0.382276163112684 1
0.109952011633559 1
0.558160064328501 1
-0.155517683261824 1
0.941943465912252 1
-0.915047847296896 0
0.104397376799446 1
0.656712583148789 1
0.337985359439874 1
-0.835464178013386 1
0.601248403673756 1
-0.168295301492885 1
0.645791207271838 1
0.754569620855138 1
-0.226087295514406 1
0.558242994278698 1
0.959083957490145 1
0.642971073161464 1
0.0701985219644258 1
-0.118960688832215 1
0.566913811977043 1
0.290117134178008 1
0.625949557162329 1
-0.0283067409500035 1
-0.129003124257083 1
-0.480008225224041 1
0.392870010549526 1
0.244429140764948 1
0.198118535682012 1
0.0876519036282947 1
-0.433138278691071 1
0.191443588570047 1
0.144175771007516 1
0.976405321501301 1
0.447035301975015 1
0.023819502715411 1
-0.161864723451508 1
0.44883794711315 1
0.729536235820498 1
0.616329571252759 1
0.202527657144126 1
0.0527489674633347 1
-0.165118682764985 1
-0.278830950439563 1
0.31894403653317 1
-0.504212992560346 1
1.0986679151861 1
0.226303521435332 1
0.426951474312949 1
0.102664426156782 1
0.714300639840414 1
-0.223897745988867 1
-0.0314302637140498 1
0.807354084779659 1
0.0972706979793382 1
0.310085968040663 1
0.826613603824067 1
-0.157905990591564 1
-0.0707022367601029 1
-0.123814776454088 1
-0.162930589440876 1
0.375721082262344 1
0.447294036793143 1
0.322024174416647 1
0.40938120503771 1
-0.500566031790846 1
-0.0812877276665318 1
0.583916480894784 1
0.296987524650038 1
-0.140860788502507 1
-0.229245876918893 1
0.465656665295652 1
-0.120996926430647 1
0.366710167496272 1
0.0881505069088137 1
0.379414867677054 1
-0.0982161234642123 1
0.641166106456268 1
0.596630580884601 1
0.829361752353253 1
0.769853395131927 1
0.0458347671262096 1
0.315346657650131 1
0.247183876578746 1
0.856227048305088 1
-0.521062563193755 1
0.0755941474860388 1
-0.518475339319708 1
-0.021672852233366 1
0.137485601461438 1
0.191280203231854 1
0.543952542833211 1
0.46512046171348 1
-0.439723216157809 1
0.455552080606998 1
0.620609050464784 1
0.146659191040828 1
0.0916804877535731 1
0.0134214979231379 1
0.352439361728235 1
0.465691280942928 1
0.627255100525425 1
-0.499907369949934 1
0.352956710768839 1
-0.281976296677599 1
0.42310269111779 1
1.13429699503106 1
0.60054052946848 1
0.991972059643679 1
0.368558381165493 1
0.218835396476021 1
0.0761296411879651 1
0.476486469523776 1
0.203132904392447 1
-0.114399111842994 1
-0.0586175852581564 1
0.678320187717365 1
-0.193799403792167 1
0.432067329169878 1
0.679464547984113 1
-0.198097221001124 1
-0.332400830723728 1
0.0337565789293599 1
-0.0960544543663066 1
0.53192729459777 1
0.2642155395646 1
-0.0368807204813033 1
-0.797502338978722 1
0.139125739062752 1
-1.24436774230825 0
-0.676037601512642 1
0.257143905727846 1
-0.524086504684204 1
0.230813681026809 1
1.19093281661443 1
0.916624976591072 1
0.262737311446362 1
0.215600564954746 1
-0.0916618380557067 1
-0.285663755226116 1
0.383990634938461 1
0.202132418178662 1
0.0566192685229211 1
0.141297987709443 1
-0.405734723044951 1
-0.0466216472218748 1
1.060810914484 1
-0.650248009970932 1
0.262329630512181 1
0.18634320210063 1
0.612084384722044 1
-0.0308093869231763 1
0.258521974925552 1
-0.707523545690205 1
-0.650335226480006 1
-0.176719396249154 1
-0.0658425669935886 1
0.570381953187532 1
-0.565915086365724 1
0.271176358149615 1
0.146250740855834 1
0.0163930542384994 1
-0.329113188194123 1
-0.276035832036197 1
-0.117262192039096 1
-0.0256066890033833 1
0.620289776771466 1
0.623654615678246 1
0.0320755796322119 1
0.264037355212572 1
0.0587897297234253 1
1.17709284120809 1
-0.972624842827731 0
0.0668325383855195 1
-0.646810719696075 1
0.0431884651979683 1
1.16929571908184 1
0.0535875796077649 1
0.380976857926067 1
0.0523103069724346 1
-0.100217018500139 1
0.950557450496377 1
0.689911814321343 1
0.131369059825459 1
-0.18499743414659 1
1.15707830483258 1
0.0616075690521226 1
0.707581345562999 1
0.187033183681274 1
0.642101052758909 1
0.0316759445771667 1
1.08075475361886 1
-0.0737380280068673 1
-0.55259566235422 1
0.0128809296703271 1
0.559193460728715 1
0.654998215214176 1
-0.0622422417327455 1
0.691164470359864 1
0.301292209348327 1
0.497202399741388 1
0.36437634000611 1
0.183665707011022 1
0.451211490494641 1
-0.292289089273405 1
0.190382281395277 1
0.103434509579869 1
0.00167065583749872 1
0.68769803181858 1
-0.436976205223148 1
0.114679194292694 1
0.237269414240324 1
0.653222145593771 1
0.499214787598182 1
0.357709201639032 1
0.486255126409879 1
0.018542976162019 1
-0.325615862339767 1
0.867448145199567 1
-1.18406980364005 0
0.283578346305764 1
0.059454713248441 1
-0.348764029855481 1
0.691762578638966 1
-0.192303595057247 1
-0.196191004248067 1
0.415348295545449 1
0.369299997639885 1
0.887849006569258 1
0.991256518888439 1
0.631296549420053 1
0.144934531021124 1
0.378827447280041 1
0.155427890219675 1
-0.16856819589146 1
0.689453456899952 1
-0.109780459724604 1
0.451077931913229 1
-0.205069206933544 1
-0.0158148660858801 1
0.499767286675068 1
0.613662208001913 1
0.334741254140008 1
-0.565343257902544 1
0.63600612407737 1
0.123151713343903 1
1.15490794792189 1
0.392327461964394 1
-0.38484489485647 1
-0.394256508046999 1
0.367159672659477 1
-0.533165856190063 1
0.568382153536413 1
-0.0826751171973251 1
0.296002209884872 1
0.318359225983545 1
0.317409037795513 1
-0.494777235860386 1
0.427859658223427 1
1.08205977976572 1
-0.73303566817229 1
0.127617260181522 1
-0.0141067185034858 1
0.404016546094924 1
0.371768534120814 1
0.156743588031776 1
-0.316530738611705 1
0.591599091682667 1
0.674393325717371 1
-0.219464113423883 1
0.893762562324834 1
1.14117902930858 1
-0.252143605884165 1
-0.923054902163869 1
0.907233048328137 1
-0.354986098777221 1
-0.219774680225147 1
-0.400215097994659 1
0.0237590569735898 1
-0.0910553396607216 1
0.0424380964943959 1
0.273173962670509 1
0.158186725832535 1
0.571023108023704 1
1.13885511648264 1
0.919341650800407 1
0.251151715333622 1
0.0554572212510087 1
1.10049973649702 1
0.293228117144655 1
0.404898376476883 1
0.702055231539725 1
0.993395998272924 1
0.327919184258698 1
0.522386059497512 1
-0.813678045261255 0
-0.496052021842971 1
-0.293800967509712 1
0.401841933472655 1
-0.330674423618477 1
-0.667437515870556 1
0.95245388465845 1
0.335841916103976 1
0.173555254662856 1
0.00390720782429249 1
-0.338677710627089 1
0.527699461086721 1
-0.293583726187444 1
-0.337938554898835 1
0.114113029169657 1
0.315234598092241 1
0.794646281465569 1
-0.146531069495527 1
-0.209270314685096 1
-0.0443292917008457 1
0.76892875499474 1
0.605193988494285 1
-0.331902986495477 1
0.504659001257735 1
0.166593919769649 1
0.293106624295637 1
-0.32906047981575 1
0.210672978414313 1
0.132033496998721 1
0.0917300855275535 1
-0.313703622866095 1
-0.427029955708021 1
0.0951607624322786 1
0.558175967209748 1
-0.151187160034352 1
-0.460021815532611 1
-0.203413191226531 1
0.417718400130377 1
-0.309070069883807 1
-0.0611388500281803 1
-0.547067493594576 1
1.3783353546592 0
-0.081175992047323 1
0.573140897214539 1
0.705712599880506 1
-0.297978533826025 1
0.508103625553866 1
0.676501015262301 1
0.437031397941837 1
0.27595115149129 1
1.0629062153559 1
0.546882150274917 1
0.35007189462801 1
-0.542540197955072 1
0.100132887851587 1
-0.354917354568005 1
0.274053371567856 1
-0.911237471755567 0
0.576405628650141 1
0.92843935744059 1
0.602058809459351 1
-0.195110337163407 1
-0.00410105878816471 1
-0.174343039746207 1
-0.196023048448623 1
0.813921444634693 1
0.595017710662331 1
0.33817408650137 1
-0.660461018115355 1
0.283884099848553 1
0.495933886999992 1
-0.935073273900269 0
-0.529287329018377 1
0.103120275352734 1
0.493171405155222 1
-0.286535265083394 1
-0.836573434600229 0
-0.0876089589956055 1
0.0675615311244887 1
0.40251302602681 1
0.385648969326716 1
0.850301722194688 1
0.306975115538738 1
-0.214942442297456 1
0.148478689871634 1
0.711706755900168 1
0.757825308196691 1
-0.378628586014055 1
-0.14080255978405 1
-0.45896125127984 1
0.593096666428507 1
0.363253520662174 1
-0.235183305697273 1
0.591608690258731 1
1.98905708876763 0
1.29347597297851 0
0.877731901266879 1
-0.37691657052756 1
-0.244575453431383 1
-0.204473187089406 1
-0.53535659323492 1
-0.0730747506713383 1
0.523261046361548 1
0.16838631471357 1
0.506119906047829 1
0.0522693999379344 1
0.0364744367251255 1
-0.552518775055651 1
0.030727460739575 1
0.641146179136746 1
0.34296808978883 1
-0.203750718910531 1
0.452368031466776 1
-0.305673436619226 1
-0.0710547320133246 1
0.84861484206618 1
-0.131240811975647 1
-0.536661966301806 1
0.623143580802654 1
-0.745987491014457 1
-0.209639349916605 1
0.257530519206913 1
0.83984590029376 1
-0.00375453489156397 1
0.0742411625664281 1
0.186373243212278 1
-0.493149607784947 1
-0.0499536584925373 1
0.2007107446325 1
0.0859948726386554 1
0.326544513901029 1
0.13748302677243 1
0.181812365017669 1
0.137121557756513 1
-0.0336221780065011 1
0.201711160880966 1
-0.0742260165174058 1
0.266634216116428 1
-0.367621995146979 1
0.371786374041339 1
0.22407225107267 1
0.186864089464761 1
0.25425360654327 1
-0.437055890448366 1
0.438639391831612 1
0.222538361912194 1
-0.329110926726179 1
0.243455631973833 1
0.346819241809936 1
0.147330846660187 1
0.833553868492625 1
-0.0962464035874512 1
0.229682036040392 1
0.217621355916976 1
0.162645866717168 1
0.426465906753693 1
-0.42472078134537 1
0.738285829707866 1
-0.713736168643922 1
-0.165491985112925 1
-0.115061670517557 1
0.104494361295937 1
0.0843073630309161 1
-0.581330763993278 1
0.190148145736176 1
-0.0281578474053741 1
0.110337071438538 1
0.85239243627661 1
0.13283735744547 1
0.14541393439755 1
-0.282042680589414 1
-0.358814267417463 1
-0.104748066631424 1
-0.353328814074422 1
-0.137246714530749 1
0.291512706340554 1
-0.168299107267971 1
0.601829722711826 1
-0.799433330691878 1
-0.203576829101353 1
0.942240737872323 1
0.714380147750455 1
0.253992781631509 1
0.166459906092781 1
-0.388675353508271 1
-0.405710108943163 1
0.825477152093504 1
0.303709623667232 1
-0.131265187830901 1
0.0403961931269901 1
0.788553420960998 1
0.176287129342111 1
0.649731983767011 1
0.463745771576871 1
1.15228012089615 1
0.319695892522968 1
0.324671568091828 1
-0.196219001822504 1
0.261517497075533 1
