# Supplementary material for: Bias caused by sampling error in meta-analysis with small sample sizes
Source: PLoS One. 2018 Sep 13;13(9):e0204056. doi: 10.1371/journal.pone.0204056 (PMC6136825; doi:10.1371/journal.pone.0204056)
Supplement: S5 File — (ZIP) [file pone.0204056.s005.zip › results N = 10 theta = 0.2 tau = 0.5 sz = 50-100.txt]

"dl.theta" "dl.cp"
0.198140431779436 1
-0.260955788675891 0
0.0612827930297613 1
0.0648519388991803 1
0.326649463783269 1
0.272560626754865 1
0.0518938741049858 1
-0.0774417656270142 1
-0.0301712456957494 1
0.259386046561313 1
0.1536377949778 1
0.295053663747412 1
0.434673414590777 1
0.0765745149442396 1
0.588928271400335 0
0.157100712981292 1
0.00941171725233006 1
-0.0278049528669527 1
0.175056877019135 1
-0.109996198700056 1
0.480082788513715 1
0.343753091669496 1
0.365360156989688 1
-0.0185937701177096 1
-0.00671926092051933 1
0.480453788373262 1
0.387670717352261 1
0.294496835158195 1
0.417409672168996 1
0.0535280055549698 1
0.342961170494927 1
0.0533832412589966 1
0.292457760069044 1
0.0576247464887865 1
0.583406196928228 1
0.129053605640577 1
0.249089622880906 1
-0.039745179221486 1
0.37489730837471 1
0.0723896061415357 1
0.446293377474867 1
-0.0356560878166957 1
0.331019452136794 1
-0.0369957153291483 1
-0.0949024505634689 1
0.262037088607278 1
0.386708300874228 1
0.182129479338203 1
0.180983535649467 1
0.59494438816896 1
0.332348684018973 1
0.522941939482987 1
0.1910944084709 1
0.533434675119297 1
0.43525654573166 1
0.423536410994783 1
-0.053729681367559 1
0.22890406404339 1
0.0368906654958705 1
0.235299265340638 1
0.0826623834130903 1
0.0250907468377298 1
0.224251094957747 1
0.0904228627401855 1
0.0659532843464184 1
0.142023340610144 1
0.517637944275525 1
-0.208268370096416 1
0.196748629291252 1
0.165457428726191 1
0.253525784928484 1
0.216195183768477 1
0.365493610742848 1
0.0585829136860148 1
0.0676554453052999 1
0.0406606956387512 1
0.244430720289715 1
0.345920709549739 1
0.149203600216347 1
0.354674139925511 1
0.209467622335222 1
0.101733627891155 1
0.421847490306447 1
0.0633292372975079 1
0.378579522394608 1
0.225724457554352 1
0.322397218717051 1
0.0960121912280327 1
0.223063546211281 1
0.330765251441616 1
0.0441978725667011 1
0.234195606145058 1
0.448923196688071 1
0.268273239508864 1
0.115813761818645 1
0.118046365120372 1
-0.0206542749383802 1
0.151515038586644 1
0.203382573059072 1
-0.107731385930945 1
0.26666438702433 1
0.252459048844864 1
0.265523426143174 1
0.141126883376535 1
0.389420944549776 1
0.589287668546962 1
0.00173229588390958 1
-0.0241795561073582 1
0.00673610673555827 1
-0.104143249264215 1
0.10311389634892 1
0.401244362843642 1
0.260518166141209 1
0.404781416270612 1
0.657301573643795 0
0.223714970932453 1
0.60387370465646 1
0.277688680883234 1
0.297943558800079 1
0.307424298924672 1
-0.0394539578013929 1
0.31005653247728 1
0.597193849069897 1
-0.130638160898484 1
-0.104573597823676 1
0.241543113329605 1
0.349704007958184 1
-0.0840558497234167 1
0.4736104790446 1
0.114048803015146 1
0.366755472107146 1
0.478603185784113 1
0.579723570187349 1
-0.1014663522537 1
0.159225900627161 1
-0.339349917652136 0
0.194608393380123 1
0.451687414081356 1
0.386583187694864 1
0.0450265798147223 1
0.666817298798599 0
0.168976720320332 1
0.633133374100364 1
0.62127068348017 1
0.514674150222663 1
-0.00259669546209231 1
0.385144074424897 1
0.39145725078664 1
0.305527469913865 1
0.121268781424253 1
0.264215432738738 1
0.349549869920936 1
0.282836091562252 1
0.107504630955838 1
0.072065344321833 1
0.440148329096553 1
-0.169747830632922 1
-0.0398320961688064 1
0.365890571990428 1
0.207645589942657 1
0.210911597069072 1
0.226102362763915 1
0.326834270665662 1
0.186614183948845 1
0.083724918954192 1
0.59772414866829 1
0.795835940836296 0
0.431444170148815 1
0.295791924445537 1
0.170524488049625 1
0.00225042921675927 1
-0.0229255199744311 1
0.300958395986035 1
0.442849512141734 1
0.449111804270819 1
0.197925111851483 1
0.0435912959033288 1
0.0490990274730815 1
0.43890782686534 1
0.041274382002144 1
0.263145718836548 1
0.061546854999853 1
0.376160888854796 1
0.149383027352151 1
0.359308459842617 1
0.343456491781732 1
0.253323958209702 1
0.0811265085911572 1
0.425555009201054 1
0.0685551086606795 1
-0.0920330742027188 1
0.151037947235431 1
0.0624703347746126 1
0.376883706401699 1
0.56296998346495 1
0.425029221358198 1
0.0645408845385868 1
-0.0191088288359532 1
0.0681199727104608 1
0.0620435592371052 1
-0.138859460430136 1
-0.154393627896421 0
0.453691669445446 1
0.421658696976923 1
0.0985658304414951 1
0.318003625959751 1
0.155504468762367 1
0.155869733349475 1
-0.0114786616718384 1
0.044780529232208 1
0.589845694458857 0
0.453917806365557 1
-0.00702116249397562 1
0.10908613664713 1
0.353723426404131 1
0.392372326862059 1
0.777049523939665 0
0.496208784000467 1
0.272148484438119 1
0.218037980578236 1
-0.00486341597876803 1
0.324947612316181 1
0.311794672457899 1
0.0915390566818136 1
-0.0105885928038579 1
0.327569558430129 1
0.0518949917897875 1
0.23685437901623 1
0.318693855722896 1
0.506811971581596 1
0.375952873849932 1
0.135809412626407 1
-0.0292508811600071 1
0.187423375762012 1
0.263661216192493 1
0.314337574314273 1
0.450251066331011 1
-0.0296355207746575 1
0.378463062568481 1
0.35702298984435 1
0.563799372283499 1
0.179239511233355 1
0.458292485851196 1
-0.0126346508496301 1
0.29793540959307 1
0.16355630331748 1
0.190171367940016 1
0.184609140937762 1
0.312621904037448 1
-0.0203751908570263 1
0.112302434359033 1
0.165112460253838 1
0.0166683849046038 1
0.514526056963287 1
0.30731096359292 1
0.336009269588652 1
0.216904280111441 1
0.0941828183953993 1
0.187253102964009 1
0.104329773576716 1
0.314882018726407 1
0.369995875104241 1
-0.0934425312218069 1
0.433789875204912 1
0.244633695040153 1
0.135731604240832 1
0.385478147569456 1
0.218608802348768 1
-0.0221858721661406 1
0.296381922891712 1
0.353082686764995 1
0.420562259263703 1
0.17103821782009 1
0.117335294960913 1
0.148175739508537 1
0.177440749278625 1
0.0221583516838772 1
0.400468639226258 1
0.854170828394142 0
0.208032742102836 1
0.29825152892967 1
0.356833740136852 1
0.443690183635791 1
0.392604710511229 1
0.263123442265088 1
0.597278563811623 1
0.298396790320199 1
0.383856272230212 1
0.139308494726136 1
0.527867684004981 1
0.0800964831095546 1
0.323709575365902 1
-0.174604685809357 0
0.267922420494407 1
0.0786767965904524 1
0.0785387866868364 1
0.431499544075106 1
0.124010459570899 1
0.035909789836235 1
-0.0528976682093116 1
0.221227839006489 1
0.132435645361704 1
0.569733972748314 1
0.379420518827621 1
0.307887554521191 1
0.337563649872004 1
-0.0555188203360982 1
0.102522673887345 1
-0.0193585859459984 1
0.256239919074946 1
0.489440520820676 1
0.299253361598621 1
0.392692490485208 1
0.667385916626001 1
-0.0102935200892619 1
0.260402339525694 1
0.376741954710607 1
0.267533414975357 1
0.0486439319239742 1
-0.0615929390526282 1
0.198054592261026 1
0.194501550121654 1
0.261947350601395 1
0.814617984749442 0
-0.0640811173114149 1
0.0882880541698138 1
0.294017198605616 1
0.223601526145144 1
0.205408559612791 1
0.00164406727854501 1
0.248828764057247 1
0.0841380052658108 1
0.619931585686559 0
0.41090751931098 1
0.125521425687171 1
0.213358431543987 1
0.238846491733876 1
0.199075295933001 1
0.300625107947074 1
0.471801204894949 1
0.237409684896487 1
0.434625442929832 1
-0.0870648513578291 1
0.34860890121744 1
0.304783033084203 1
0.41193027864759 1
0.337180119923387 1
-0.0726831517848392 1
0.272683968012796 1
0.252088084573509 1
0.217867441575503 1
0.311700910464129 1
0.451261171919471 1
-0.267397705501392 0
-0.336422239882248 1
0.448979732855921 1
0.253990738724414 1
0.0410350607095032 1
0.312039658697178 1
0.0259820726873339 1
-0.0359116525301277 1
0.392795086268412 1
0.18531498262558 1
-0.182802134221684 1
0.219191747874313 1
0.00947175184586138 1
-0.124034370046822 1
0.223126314753022 1
0.256687011825447 1
0.0185825427133605 1
-0.3444453872467 0
0.28298283125194 1
0.102277820144002 1
0.363959324014319 1
0.147086807301281 1
0.563866111620201 1
0.285547584837735 1
0.0528239387696147 1
0.100496367576805 1
0.30341001824445 1
0.368204421590969 1
0.284563415729477 1
0.227088863198685 1
0.0797848213112746 1
0.302931734687002 1
0.0517739524746816 1
0.390482441428232 1
0.301896554024632 1
0.0178173310052999 1
0.407925465902641 1
0.0897997225020582 1
0.352822264811217 1
0.426796382520646 1
0.256977980416273 1
0.385363651638629 1
0.0167705681868182 1
0.256369717238098 1
0.0761163853273116 1
0.495770483113169 0
0.115589236381009 1
0.222114898890969 1
0.121556882260808 1
0.169581807872102 1
0.15723155594123 1
0.210971193848752 1
0.306249581465174 1
0.0917221652277993 1
0.20088154312764 1
0.20628730971015 1
0.23560705922201 1
0.14367374774886 1
0.0165610403192429 1
0.176546877794983 1
-0.428598284273937 0
0.490024601563233 1
0.355603726649425 1
0.310396460664285 1
0.408460854882239 1
0.082875307827619 1
0.283035324663035 1
0.096952331885638 1
0.430661586617407 1
0.243297308467302 1
-0.00146160251278449 1
-0.0466139160772601 1
-0.00137445655284498 1
0.345529249877164 1
0.0928922129578396 1
0.0235431485245267 1
0.230188794667329 1
0.21823429600073 1
-0.298731589023001 0
0.303564629252493 1
0.436329441949412 1
0.421681593954679 1
0.203494216551437 1
0.0423236899895734 1
0.246514763544938 1
0.456793365843685 1
-0.205591128866891 1
0.0480737686423876 1
0.16933119499912 1
0.238661381451661 1
0.511104205805651 0
0.405324221782923 1
0.370731872338886 1
0.688819778944474 0
0.259074318148649 1
0.482735859364012 1
-0.00957718074170195 1
0.388564441760405 1
0.0709574798681127 1
0.342832885257963 1
0.285283606500836 1
0.300803930297575 1
-0.148350092267807 1
0.0941260074685792 1
0.414507088122747 1
0.548046369394054 1
0.187938925594404 1
0.341627403195533 1
0.351239805848289 1
0.454187675380817 1
0.00786183542050162 1
0.18801120314581 1
-0.0799735583344712 1
0.0798484928757845 1
0.320334739553328 1
-0.0346490090550937 1
0.17328987086018 1
0.148712593279934 1
0.435197671482424 1
0.430723044590102 1
0.261667596825765 1
-0.590030532589575 0
0.00758196438592667 1
-0.00591919961352255 1
0.234145494872984 1
0.241739835903417 1
0.117130203155933 1
-0.0761927350455657 1
0.0677728127605867 1
0.11644501447239 1
0.118314470551643 1
0.0728349400382734 1
0.303888693631519 1
0.432236306157645 1
-0.0254118280401029 1
0.408913649300486 1
0.245798588261751 1
0.209420634042923 1
0.392382204385775 1
0.122039764966359 1
-0.00232095968466858 1
0.491808405290066 1
0.000363417419444435 1
0.211513273068047 1
0.2353429162001 1
0.26977122309965 1
0.415064822624032 1
-0.15868772817925 1
0.0883220023782125 1
0.162913581524799 1
0.384485190889935 1
0.0194911963443963 1
0.161801375118077 1
0.468082237676244 1
0.4826133211121 1
0.516389993995912 0
0.0371400380732838 1
0.480247778469979 1
0.0961394386272449 1
-0.1286825180304 1
-0.100429097244251 1
0.143682003001231 1
0.398760700046276 1
0.541344554858386 1
-0.151106449421798 1
0.289811945616139 1
0.5065550714262 0
0.0336681642835221 1
0.40402103206443 1
-0.000644328780667471 1
-0.0746926993205959 1
-0.06664085177734 1
0.145208338822832 1
0.284443907744833 1
0.00465390629550679 1
0.204568944171471 1
0.213030847826921 1
0.255398898981179 1
0.256183589247229 1
0.21389434473035 1
0.235812327692499 1
0.449971674872272 1
0.156859283788863 1
0.687597638293003 0
0.133619280694636 1
0.0698197713847837 1
-0.259351466682719 0
0.232996084262894 1
0.11887249803009 1
0.461092876974187 1
0.19766519561896 1
-0.069800000024006 1
0.724433675944846 1
-0.390289752102085 0
0.463459779852559 1
0.261860935571569 1
0.131554851153932 1
0.0902458508059441 1
0.489430098318289 1
-0.0878345465889557 1
0.91980071712332 0
0.317394484550693 1
-0.19309839233307 1
0.41128441913464 1
0.00812897757401831 1
0.703460972363592 0
-0.00165462672738671 1
0.338009016720051 1
0.247619912559761 1
0.213361915186957 1
0.148124574476692 1
0.221875003489312 1
0.464687809611493 1
0.31669804231583 1
0.263135871327065 1
0.212716358397267 1
0.117486009858391 1
0.43988437854246 1
0.0522818719002405 1
0.000977292741039658 1
0.0953544089530939 1
0.175078978126476 1
0.275676029829049 1
0.0836586753334455 1
-0.219796975902957 0
-0.00995233598784203 1
0.653179347343215 0
-0.0231663280117019 1
0.250018410489375 1
0.178274938744151 1
0.412976537815806 1
0.31670165980828 1
0.273125944651217 1
-0.0535077217716385 1
-0.148812879017982 0
0.423109785302546 1
0.245449909568536 1
-0.0759926056385993 1
0.19932324730081 1
0.273297217396781 1
0.564036581301895 0
-0.0316720161357893 1
-0.252849076652691 0
-0.218108603868765 0
0.277841830656266 1
0.384542499936905 1
0.0838291073652635 1
0.393003937662993 1
-0.15829515657889 1
0.52463356317673 1
0.53650832088056 1
0.0992175160806072 1
0.481972114757577 1
0.17607042505651 1
0.0856730221660632 1
-0.000850745044310014 1
0.297203527038201 1
0.460683278739947 1
0.134416424631245 1
0.433603836281847 1
0.352880243099586 1
0.290318732278524 1
0.18140841664645 1
0.0622368037503211 1
0.411521456091726 1
0.135503525953787 1
0.240468950276075 1
0.472251313296751 1
0.199548593537757 1
0.360381627279639 1
0.0607869623977792 1
0.189305878766228 1
0.384868368188889 1
0.238074221709941 1
0.397386761590026 1
0.444821839378826 1
0.0639763612243754 1
0.480814248445971 1
0.230585420334101 1
0.435557130556155 1
0.302659343800004 1
0.117784253352511 1
-0.144033432627892 0
-0.11280907370782 0
0.277349453081228 1
0.253031335501859 1
0.185854725015952 1
-0.070370258993622 1
0.166411200879591 1
0.664769936784981 0
0.00347631596617889 1
0.248553942883804 1
0.184301079724325 1
-0.104400010291374 1
0.354948650522191 1
0.0921902230398146 1
-0.181232559923816 1
0.314379558429577 1
0.572479459264176 1
0.278130581115189 1
0.643530748913751 0
0.172732737343644 1
0.313539169091703 1
-0.308145430997698 0
0.114869576175118 1
-0.00144911575597793 1
0.528768369308445 0
0.476063333860709 1
-0.0035192207494893 1
0.267297700964917 1
0.224580947979746 1
0.503361982162768 1
0.191273922847986 1
0.28951639050426 1
0.0314180932731531 1
0.349519297003231 1
0.540680737150413 1
-0.228232998343438 0
-0.048616727270648 1
-0.132807119714979 0
0.138462373247007 1
0.131371043244734 1
0.264059630855403 1
0.125164438045665 1
0.281642061645043 1
0.368941055337958 1
0.213321273401268 1
0.0429693798421017 1
0.235889506828395 1
-0.0180500582714393 1
0.128673112706786 1
0.12042816301969 1
0.273421353549388 1
0.209883036844819 1
-0.21448133850111 1
0.167954321553552 1
0.0207710883931464 1
0.0273458685430974 1
0.738966483185798 0
0.158672497253902 1
0.132329238967814 1
0.569690930886357 1
-0.0723869910169981 1
-0.156945953947534 1
0.323828788471063 1
0.416624200483062 1
-0.307405133379293 0
0.330005615654805 1
0.172781083481906 1
0.382991915211141 1
0.57144858454188 0
0.132555101316596 1
0.263552180101847 1
0.261623689363591 1
0.430560644263057 1
0.0591577290617963 1
0.173655252013281 1
0.257799025949069 1
0.388316849222799 1
-0.179183580145414 1
0.183940854859333 1
0.189556944985147 1
-0.354620906185388 0
0.256759623474398 1
0.22711245095347 1
0.127015167471296 1
0.251364520575522 1
0.28078629865881 1
-0.108425656368345 1
0.0766140682194977 1
-0.106914318126803 1
0.0507304346150052 1
0.452984491300029 1
0.210765946493611 1
0.108051878958438 1
0.0358803870756246 1
-0.0542449315121832 1
0.362215701957047 1
0.128144814661491 1
0.0583920087142333 1
0.129074570954909 1
0.537270866086077 0
0.0211269553308046 1
0.306856501103424 1
0.125806655065045 1
-0.179456030885784 0
0.237935589397693 1
-0.178608411896857 1
-0.182384844160995 0
0.0878303523774802 1
-0.026979995590513 1
0.301931489614371 1
0.31712021218957 1
0.422350046478722 1
0.552687964722505 0
-0.17676907119786 0
0.437090318952898 1
0.442722314331882 1
0.196024400799811 1
0.383014715844887 1
0.283926958485861 1
0.387361722388548 1
0.353572812829099 1
0.372873573624368 1
-0.119662366766789 1
-0.123402011523704 1
0.0343072299018155 1
0.291855944745564 1
0.199499626949316 1
0.0312189717144486 1
-0.0294671507199426 1
0.51623422525221 1
-0.165163129426629 1
-0.140380728874372 1
0.395488398069382 1
0.152472656570008 1
-0.101308881003487 1
-0.301513269096908 0
0.397702674397741 1
0.416484501486569 1
0.653357951773709 0
-0.160234305671528 1
-0.156280384779204 1
0.354751305684998 1
-0.00170025884611849 1
0.114362325350127 1
0.212618310380778 1
0.207955773488197 1
0.0326921879307238 1
0.482369128031293 1
0.252637858407839 1
0.309488355368818 1
-0.042211340680135 1
0.424337195929425 1
0.171631830046234 1
0.429989869345669 1
0.152909476939399 1
0.226459450652732 1
0.176145242789835 1
0.114055966873034 1
0.535905206843291 1
0.539685138800837 0
0.113217885473972 1
0.153441562289613 1
-0.008756744334287 1
-0.107746814275538 1
0.140394597785072 1
0.329945772900725 1
0.511556044681723 0
0.198761772143544 1
0.186672812029109 1
0.0773341008188356 1
0.273187039469351 1
0.0600124915535851 1
0.178047558334713 1
0.447340038029645 1
0.256377183906772 1
-0.00287856417129907 1
0.590687800117461 0
0.0845143105592681 1
0.272073048960154 1
0.235122783652465 1
0.294069179258023 1
-0.0368196805144787 1
-0.0558898124540975 1
0.346709494421705 1
0.443567876201509 1
0.0143936375317708 1
-0.0150670534050234 1
0.396346389917532 1
0.224369762515272 1
0.420639683240335 1
0.69009355313178 0
-0.296609948247991 1
0.120715939124505 1
0.229200422975964 1
0.527424358413842 1
0.436627980479421 1
0.213268828346689 1
0.115154690258661 1
-0.0515903842915587 1
0.124629791461299 1
0.489988003417491 1
0.846062048420341 0
0.0852906199394865 1
0.031104501969229 1
0.0374175300642047 1
-0.107099168781558 1
-0.0886825660914784 1
0.190454672198268 1
-0.223061931454106 0
0.101083923629048 1
0.147124916497484 1
0.32367446214111 1
0.608842121990153 1
0.417849095257049 1
0.108461072000369 1
0.298746417186183 1
-0.105249500647055 1
0.421853993299931 1
0.309613060720065 1
0.398097293857996 1
0.191312331555344 1
-0.0561980777777734 1
0.158831806652146 1
0.335039950806751 1
0.255990788383551 1
0.112052468667958 1
0.616653740948238 1
-0.0313080262006089 1
0.119440947617181 1
0.061599586883593 1
-0.108074785695097 1
-0.18256466546628 0
-0.0270438940566383 1
0.208777051764324 1
0.298643214706088 1
0.265666424709937 1
0.473047746540656 1
0.0936453456531351 1
-0.232618564236238 1
0.292999069579349 1
0.300654297523407 1
0.25795798730172 1
0.404756073958755 1
-0.0323963663261485 1
0.196969141188536 1
0.215481462046191 1
-0.0268861006482778 1
0.420713213107865 1
0.634041042238973 0
0.265575506194227 1
-0.047082412188351 1
-0.239714502418004 1
-0.0519006009670599 1
-0.277617483907417 0
0.0229264027820513 1
0.532055537324201 1
0.151416216735004 1
-0.0857197789984432 1
-0.0731347912552784 1
0.385586991118034 1
0.437296244053642 1
-0.0890050287248532 1
0.413687965683432 1
0.301159957103556 1
0.177982963956853 1
0.301819451121257 1
0.33865833000312 1
0.163800458918561 1
-0.0491354732408221 1
0.512268287445203 1
0.293310911035638 1
0.174561235995773 1
0.119161118103284 1
0.213253576524511 1
0.040972516259277 1
-0.0221182828634721 1
0.442303212370181 1
0.542347230325324 1
-0.248996254059377 0
0.261447839994695 1
-0.226014710640487 1
0.304018182686093 1
0.0095900170017809 1
0.0122242412504591 1
0.291922649191068 1
-0.143071180443352 1
0.057177725181313 1
-0.144586232255755 1
0.176663730946548 1
-0.0582361474654612 1
0.290096095471588 1
0.33119137024124 1
0.226955453538371 1
0.574671766832478 1
0.276961560776781 1
0.310117359166569 1
-0.183907502418398 0
0.237480754849385 1
0.0303317939019479 1
0.367452103899238 1
0.177949049951248 1
0.462001754235241 1
0.101553515777078 1
0.147983656285218 1
0.197700225619899 1
0.075290010774084 1
0.310840066927908 1
0.10925664672739 1
0.183488724773814 1
0.580444649159043 1
0.187465145647496 1
0.326111632230511 1
-0.187868501881991 1
0.174304523889711 1
0.279598176434314 1
-0.166112692346448 1
0.243848906726261 1
0.430644180034713 1
0.294624671782786 1
0.164593577973421 1
0.484467038863742 1
0.804872427080382 0
0.127608289765666 1
0.639135554677495 1
0.388167933824712 1
0.193788809380064 1
0.203063511214958 1
-0.142497515236078 1
-0.106664629510531 1
0.605295355623126 0
0.585483850586463 1
0.21424668232509 1
-0.166910329561513 1
0.11932467909682 1
0.175775727977393 1
0.193677177808065 1
0.472519102269172 1
-4.86827766186387e-05 1
0.206784300093288 1
-0.0378740978795111 1
0.292219726682823 1
-0.11009060811166 1
0.238626213299804 1
0.588293525738241 0
0.18031865993561 1
0.0806429454942355 1
0.683200653329521 0
0.101944268183955 1
0.544224396482512 1
0.118766780999947 1
0.214138662832725 1
0.0558366626029117 1
0.295049981017375 1
0.510665209768381 1
0.166374197029931 1
0.347818165265115 1
0.128237083181971 1
0.354317399118134 1
0.110947474291358 1
0.171061985669293 1
0.338819114832693 1
0.344423255854246 1
0.176719693179798 1
0.272169311957854 1
0.318741403949676 1
-0.0583583875272576 1
0.300926503478695 1
0.289638987329311 1
-0.0525554651515463 1
0.206222284194876 1
0.40563674256853 1
0.0715501546857575 1
0.367453961896281 1
0.0410995725672458 1
0.176170264861124 1
0.40669355044878 1
0.283734916404141 1
-0.13321078478344 1
0.417527988927133 1
0.0444908971706977 1
0.245825768258387 1
0.181946264621312 1
0.697142720985198 0
-0.0889110760918274 1
0.109954088133925 1
0.278048076242436 1
0.262455266830122 1
0.170472522294266 1
0.35964494399176 1
-0.145263985726593 0
0.517628837267363 1
-0.372967690166659 1
-0.14440430474109 1
-0.0485930079588487 1
-0.0248714538995936 1
-0.304627575581773 0
0.0848607442136427 1
-0.00989916413544512 1
0.0884060632317685 1
0.443818275484328 1
0.479278165658551 1
0.0277694625210053 1
0.147665167090994 1
0.0408894233046105 1
-0.00759189319283125 1
0.441040773207235 1
0.38498002691205 1
0.37973680010829 1
0.261122024348894 1
0.116178352361219 1
0.275091596369446 1
-0.26028460002796 1
0.200608380798293 1
-0.106616475872414 1
0.597212738492447 1
0.280275425316775 1
0.79023871223037 0
-0.122971300758278 0
-0.00797400467943393 1
0.149201061955552 1
-0.0160452287202658 1
0.512315661376484 1
0.111431707923232 1
0.505716675657665 1
0.47786174132273 1
0.151219080848869 1
0.224285906657541 1
-0.042780071468253 1
0.139726657157523 1
0.165176909141441 1
0.100361711344602 1
0.529938350311396 1
0.0937085859359032 1
0.00845601201356977 1
0.390195881893691 1
0.433584523969482 1
-0.127909126556796 1
0.495816212152781 1
-0.231962034436512 0
0.238683838127085 1
-0.167452493887347 1
0.124182204408276 1
-0.168831504633579 0
0.0198578363096644 1
0.321427522635099 1
0.473463798032439 1
0.210180997082391 1
0.546406117802523 1
0.229351103285727 1
0.557659788641058 1
-0.080838682493324 1
0.0444468117529043 1
-0.05403131294166 1
-0.099259226689389 1
0.107507868173993 1
0.240121700773439 1
0.166506347706287 1
0.15758627467177 1
0.185638751043935 1
0.129991127636291 1
0.448336182911841 1
0.0612412548662694 1
-0.190599444901613 0
0.13275141775172 1
0.217271913613717 1
-0.0619516042555633 1
0.392395167287607 1
0.841044291095463 0
0.224479315780134 1
0.134619542293169 1
0.265953561936857 1
0.0802178155631174 1
0.543894198604546 1
0.53219812342464 1
-0.108132607595252 1
-0.0268990259430285 1
0.149763078570416 1
-0.0478015470348858 1
0.534311626630718 0
0.269296932400366 1
0.287410289699169 1
0.241846501705293 1
-0.13530456959608 1
0.185637509344936 1
-0.0852278317841342 1
0.248073748198372 1
-0.0311802341257346 1
0.38671848788157 1
0.0860504454812304 1
0.000956748449422937 1
0.475364363686397 1
-0.0889171689220273 1
0.397628874972998 1
0.31104676016035 1
0.399169938522362 1
0.282198342258063 1
0.0372736370413021 1
0.393465565559572 1
-0.253572937854506 1
0.212799361583491 1
0.334861633383473 1
0.0620535674705739 1
0.187786600251843 1
0.48767647004754 1
0.236223301907721 1
0.325062863417386 1
0.71450823294931 0
0.0736157183390632 1
0.363727008391834 1
0.259520003354511 1
0.325621451807366 1
0.294010127723271 1
0.302557297846894 1
0.167977832994434 1
0.224648737840297 1
0.174762242906904 1
0.120113721651395 1
0.214793596150354 1
0.225886831686138 1
-0.0757483360983136 1
-0.0581495194502016 1
0.169601081021936 1
-0.268931202583676 0
0.41497776620188 1
0.204935493134695 1
0.561509179271311 0
0.0955944052918594 1
-0.167211500561416 0
-0.04053043891209 1
0.575105914782636 1
0.158485894070312 1
0.0570867817615007 1
-0.202238110529737 0
0.244894495872766 1
0.294023613993658 1
-0.172167484737013 1
0.0365045883596387 1
0.214330398375853 1
0.601654639282035 0
0.241080863073976 1
0.0312222456312495 1
0.126976569733821 1
0.2207150050033 1
0.0860442442010358 1
0.372666999442939 1
0.260518266509451 1
0.453333056358078 1
-0.00616584944946777 1
0.351026957846772 1
0.40102194456135 1
0.054243809541686 1
0.14703569017533 1
0.240177718715507 1
0.212144702629008 1
0.0211709599813663 1
0.132600548911837 1
-0.109151545409436 1
0.304947008132125 1
0.503661886737771 1
0.357968469308382 1
0.224980343296611 1
0.0505468141846907 1
0.328869793979246 1
0.225552354606505 1
0.262854236180907 1
0.0903977728664428 1
-0.253779002318709 0
0.244106602909442 1
0.541570719950109 1
-0.0664644528298907 1
-0.125209051911562 1
0.387296102326607 1
0.141585785018492 1
-0.08956146020143 1
0.192800447332357 1
-0.115375039196053 1
0.0508678518869152 1
0.366831307179298 1
-0.195272541410563 1
0.407664573711039 1
0.204052111768949 1
0.346337675895044 1
0.0805509031729597 1
0.21131122000899 1
0.230424587460697 1
0.517825704835268 1
0.335677700685031 1
0.0746781675102601 1
0.187037949075745 1
0.340585009951738 1
0.14908125387709 1
0.116620507634008 1
0.475522133176578 1
0.0349268287632675 1
-0.0316382543522647 1
0.367841171227673 1
0.449445945533334 1
-0.147160469613538 1
0.403340404683207 1
0.2400171996845 1
0.397012913102639 1
0.0974055329936764 1
-0.251725308303749 0
0.203838958951019 1
8.96679596269039e-05 1
0.0806677364209143 1
0.231095956189375 1
0.536532395095652 1
0.278155958309871 1
0.0692669190025679 1
0.0132439866047323 1
0.121732915413259 1
0.503522866506535 1
-0.119411874677653 1
-0.0713741349664837 1
0.297018217355708 1
0.117938830646327 1
0.32593673823135 1
0.322407152232625 1
0.213184194686161 1
0.223039979476316 1
0.11299468079483 1
0.210228639229727 1
0.351280985865751 1
0.124530233438547 1
0.0585241728945554 1
0.608425937129311 0
0.384031002808762 1
0.0894385282465881 1
0.302158281632178 1
0.0469195320480572 1
0.248030922170866 1
0.487928125995223 1
0.442673154685207 1
0.140540348321935 1
0.435975261296084 1
-0.0533383109553257 1
0.0307673742791107 1
0.0828470332230244 1
0.161568790811042 1
-0.0666952122922917 1
0.19553451599598 1
0.116765032830001 1
0.619923302675908 1
-0.134652701945084 1
0.0469465167774596 1
-0.404360488960939 0
0.407658241009843 1
0.0939922691884124 1
0.217977543315395 1
0.325345614199497 1
0.407667291672117 1
-0.215241062090852 0
0.00935348545725868 1
0.26331158681031 1
-0.166180271010286 0
0.0654922854037301 1
0.459867867423202 1
0.088015908539061 1
0.247398528132216 1
0.0317716558629342 1
0.291513999865864 1
-0.0650202621004186 1
0.343796459509635 1
0.313609346144467 1
-0.0556812575382632 1
0.460885598433769 1
0.145392009862776 1
0.193799827315756 1
-0.0169467964424104 1
0.350472022579792 1
0.366771381720072 1
0.152664233185681 1
0.415355063817199 1
0.313125558632711 1
-0.0188551115518607 1
0.342704570419045 1
0.155566260980989 1
0.415496844651867 1
0.394680588776977 1
0.335999565965128 1
0.15845769186744 1
0.292482276050212 1
0.313331066012425 1
0.107218613477635 1
0.286454383727603 1
0.355916244535473 1
0.16032090416974 1
0.27160839855386 1
0.303493190985874 1
0.202039506322054 1
0.138127978535121 1
0.204923621744251 1
0.135584589248164 1
-0.16251652803192 1
-0.199616873529959 1
0.214741579221857 1
0.186170560215418 1
0.110776432014819 1
-0.733006173917454 0
0.128841867315127 1
0.146125267827645 1
0.00917492935527713 1
0.0447379392913093 1
-0.0588194567731146 1
0.230121691377757 1
0.0130268621262202 1
0.667078334563936 0
-0.148795308907484 1
0.0155761060134575 1
0.507657223876659 1
0.680515672487448 0
0.240972587474288 1
0.325910712824413 1
-0.0272012354220744 1
0.351943358032787 1
0.234499171454797 1
0.20072594540456 1
-0.022147677194464 1
0.646117943718742 0
-0.00432287566821683 1
0.525408888361258 1
-0.106199825034538 1
-0.202321434497715 0
0.549136762730048 0
0.00166098224062755 1
0.331258559074069 1
-0.334272875180551 0
0.304009863444866 1
0.113473982291492 1
0.435415054390016 1
0.206865988917882 1
0.189756939303606 1
0.287963694335377 1
0.345116698573575 1
0.496991363744687 1
0.653536388622637 0
-0.105731867514661 1
0.231133730166594 1
0.487532115803476 1
0.00857050339170551 1
0.137838095955632 1
0.0636456344618352 1
0.29664081282334 1
0.0699788536335176 1
0.306102678979137 1
0.538074310613809 1
0.488538305728771 1
0.631050200772012 0
-0.0372871483383479 1
0.544697432340808 1
0.0357091235393478 1
0.24509913606133 1
0.0464319043907161 1
0.112540190478005 1
0.639374895604079 1
0.387144417198176 1
0.138793934805183 1
0.0513795626240702 1
0.387066378079425 1
0.253579882415242 1
-0.147567190599209 1
0.193366905910437 1
0.180680756157694 1
0.472957752802884 1
0.365341655340631 1
0.349318154492217 1
0.0275205049739493 1
0.229960854449838 1
0.207176616338635 1
0.2123028472369 1
0.336110813703426 1
0.412490447217065 1
0.36339629491399 1
0.186636638562775 1
-0.0158216492639591 1
0.280258270441181 1
0.273384345000526 1
0.293576817848905 1
0.171368637745426 1
0.607630863299326 0
0.0803953533467024 1
0.184768231669764 1
0.127589836373359 1
0.329578266579852 1
0.441723391487463 1
0.316819204865077 1
0.0259879163524425 1
-0.0471385048253634 1
0.00706615413270544 1
0.235157184738514 1
0.0616763534506462 1
0.0757706197403939 1
0.0443604119946815 1
0.0966702147090431 1
0.28885322868803 1
-0.220377221194114 1
-0.0272226163077881 1
0.14064788316406 1
0.281841363094266 1
-0.0151984709364172 1
0.21636444327893 1
0.352773711953749 1
0.343036250765117 1
0.496347773064563 1
0.214023063591474 1
0.137191944742074 1
0.110312362921646 1
0.16002547582681 1
0.109713604071687 1
-0.263662197254871 0
0.444442141226358 1
0.549842358005154 1
0.512831503730662 1
0.358844723708062 1
0.0886907194795048 1
0.246056520664331 1
0.113759734333408 1
0.677939459364915 0
0.0176169849877548 1
0.162960135169661 1
0.571698346234826 1
0.738132127415381 0
0.294360637343946 1
-0.0151928044378925 1
0.336094887074037 1
0.311721741337713 1
0.260011678807506 1
0.201017058169613 1
-0.295179173750755 0
0.42792676248231 1
0.079003085067567 1
0.0810104595459663 1
0.3126898052692 1
0.35317479401005 1
0.110628680183054 1
0.238570760200062 1
0.117166702396687 1
0.242598362377467 1
0.250526698747019 1
-0.397702125250155 0
-0.118224490087014 1
0.144588465230273 1
0.00992946818828429 1
0.200032619505313 1
0.40047538877978 1
0.332309351923359 1
0.475298967818855 1
0.193850243298876 1
0.308291596430767 1
0.266552173092831 1
-0.15110486511405 0
0.311949921745416 1
0.390121418820131 1
0.527063340325082 1
0.241820279711546 1
0.331581673024406 1
-0.0438167791598472 1
0.251835911594814 1
0.348893456866878 1
0.186244881961799 1
-0.192075246571789 1
-0.0393750437288074 1
0.0529961601034231 1
0.14852735090834 1
0.624123185911649 0
0.256563182032607 1
0.107825573414692 1
0.576988015748449 1
0.360891904699875 1
0.343016765871763 1
0.185151488191872 1
0.219982469790097 1
0.344319555880878 1
0.436262492359967 1
-0.156517667196904 1
0.369657120704724 1
0.18702809053584 1
-0.0309268439299245 1
0.395692275498265 1
0.101815334806188 1
0.268176994571225 1
0.0123622600197157 1
-0.237825825745065 1
0.155357717987215 1
0.330545242592022 1
0.31487809803732 1
0.257630441190016 1
0.505055599708021 0
0.146616960154516 1
0.0160185881742007 1
0.507625536604168 1
0.109287885647788 1
0.259016264899866 1
0.326828184846089 1
0.331898070799598 1
0.270453836555607 1
0.200879524052624 1
0.230170031153345 1
0.147513081964078 1
0.317969309840504 1
0.18064497953922 1
0.187636559252833 1
0.219736304109238 1
-0.202517473773541 1
-0.0619585676547773 1
-0.52443843448721 0
-0.0968394298497161 1
0.384160132613555 1
0.341180870359695 1
-0.0711541235770969 1
0.0529648979740806 1
0.14824837444974 1
0.0747163266365406 1
0.570036665822554 1
0.905714162594934 0
0.344907022246262 1
0.261092147162147 1
0.128580358841166 1
0.595599941877739 1
0.312486313393113 1
0.203881763915989 1
0.318360609002794 1
0.0330091633793207 1
0.232626466458393 1
0.345015460851787 1
0.314035762891476 1
0.226370390586763 1
0.154256019786383 1
-0.0283772136032236 1
0.250648998684257 1
-0.144809662533252 1
0.28562140360039 1
0.145148213186076 1
0.0954429055540561 1
0.168480260539657 1
0.0159662201834068 1
0.0644589790860088 1
0.13491335326072 1
0.198817511765649 1
0.29149454229529 1
-0.1273591440982 1
0.137425884183665 1
0.132627940675797 1
0.0842051559189606 1
0.171662448385788 1
0.40262320433115 1
0.0920967919679696 1
0.312413616132414 1
0.159432683826286 1
0.350056169241729 1
0.43958700502936 1
0.254729088139777 1
0.28482245888502 1
0.192647563250375 1
0.00735728030916877 1
0.034924771354009 1
0.312449080794735 1
0.216216840516148 1
-0.00736307851602459 1
-0.0915257654207837 1
0.427132048602468 1
0.2156423110922 1
-0.00381053694331275 1
0.0973403718084711 1
0.318355559386552 1
0.382405808475735 1
0.589300483573037 0
0.266371288059429 1
-0.0072333283128847 1
0.0225425981736273 1
0.0761168044612896 1
0.480915162214245 1
0.406787041452406 1
0.355280276107357 1
0.468274018925848 1
0.517177196245951 1
0.101048976591902 1
0.537053127422153 1
0.00571795994898465 1
0.435909611133653 1
0.391161417278295 1
0.146444417267106 1
0.0948398020029914 1
-0.226408252841476 0
0.414104807731012 1
0.29056155159918 1
0.16945183126121 1
0.595206249715971 1
0.288061631448936 1
0.282903140724705 1
-0.149688941133374 1
0.46243975163975 1
-0.391539957951752 0
0.21931839371217 1
0.0961255776760933 1
0.462885341073818 1
0.227808990723298 1
-0.0165179818066164 1
0.390447014045353 1
-0.00847940430496854 1
0.338698000258471 1
-0.154351949006242 1
0.351454449876847 1
0.087919254544617 1
0.393107202562766 1
0.165061764295053 1
0.51488897233008 1
0.366926022377373 1
0.513221690084063 1
0.156468031375705 1
0.533004296332753 1
0.232875583122532 1
0.157114976534085 1
0.301595275357186 1
0.277132208946837 1
-0.0532161884749868 1
0.40280400275986 1
0.381506983729266 1
-0.0511242916282672 1
0.274831759355843 1
0.436700969891619 1
0.419363747689107 1
-0.0811669827667331 1
-0.0170070459629496 1
-0.113834610236187 1
0.43881960301823 1
0.26866333788541 1
0.263945623113487 1
0.176966651359311 1
0.328424607881216 1
0.200837041302845 1
0.461499611105673 1
0.227161771436128 1
0.464415404511065 1
-0.144549040031899 1
0.428034895330687 1
0.427897248891776 1
0.123902621798109 1
0.222886601191104 1
0.168128513187944 1
-0.122511341536068 1
0.705618485484637 0
0.0920109380817331 1
0.380516208141288 1
0.343019309567333 1
-0.0369676953420216 1
0.201309868042165 1
0.333039611181532 1
0.468519932321779 1
-0.251392400514663 0
0.337468252874867 1
0.124291563343008 1
-0.147803879534816 1
-0.0935912236338356 1
0.279515333735673 1
0.317591384737136 1
0.361321793898894 1
-0.152904238051849 1
0.314866827961455 1
0.150120267237951 1
0.132135421627292 1
0.116891378699487 1
0.100262989642066 1
0.112807709785708 1
0.293013108977216 1
0.337351816710803 1
0.123294994160145 1
0.199266346280421 1
-0.0130347730408435 1
0.0141870465119632 1
0.594445254176143 0
-0.0340133040997289 1
0.199526058167658 1
0.368241314833666 1
0.102135023267646 1
0.0810296963288126 1
0.00377535208149569 1
-0.0419574798997613 1
-0.00649186295374189 1
0.123096935477134 1
0.191298121742293 1
-0.258483608536817 0
0.474452019725779 1
-0.00262963789462383 1
0.170485724301829 1
0.280047603467802 1
0.25985879192181 1
0.180674112832844 1
0.0952753606407813 1
0.499343211338767 1
0.127757343569478 1
-0.00607640079559136 1
0.35262646019811 1
0.227571753728295 1
0.421905463610084 1
0.402614169993612 1
0.0347477786071983 1
0.211911608496172 1
0.00714135368851505 1
0.197371827910956 1
-0.0300117654416503 1
0.379001761456455 1
0.020649620320365 1
0.436160343998134 1
0.374475031067079 1
-0.554915034825835 0
-0.141675980459984 1
-0.122279945682615 0
0.0535395741544476 1
0.168278403508821 1
0.495814563922446 1
0.144010149201625 1
0.148405401321096 1
0.409860069363832 1
0.34218881019638 1
0.222609539432246 1
0.602285732376791 0
0.419721692679041 1
-0.0694707147042833 1
0.604500705977005 1
0.0765025768264298 1
0.0217639366454776 1
0.312825802172274 1
0.4934814706201 1
0.666743077119603 0
0.211535431902344 1
0.282273921379962 1
0.219377849304062 1
0.394199767330928 1
0.191454121735471 1
0.0272102750920376 1
0.212012520165705 1
0.254653357055192 1
0.269634312716231 1
0.152557942876885 1
-0.117263303729268 0
0.702414361529921 0
-0.0477497165790964 1
0.198615211952185 1
0.435909365587221 1
0.010551988080479 1
0.116872600247844 1
0.291591529750378 1
-0.0231432429925303 1
0.063076742399374 1
0.280361791974612 1
0.0988264201061014 1
-0.118246790491317 1
-0.0395987213129568 1
0.0994542685296582 1
0.276325203338806 1
0.288596469870092 1
0.111493350482338 1
-0.0642375336737264 1
0.458593805288079 1
0.432643968374315 1
0.462162764043339 1
-0.266113673035927 0
0.0933610076417832 1
0.288408508704063 1
0.452806172879981 1
0.571293029545598 0
0.352716140242193 1
0.72371728246959 0
0.285159596241733 1
0.297006132386575 1
0.0230008605397868 1
0.430573967840697 1
0.103769323530622 1
0.120897904214391 1
-0.379538386209884 0
0.115369904945822 1
0.181383554467151 1
-0.0158122406707047 1
0.0584643862381441 1
0.435456781708612 1
0.14958802709493 1
0.0629754307429991 1
0.163450171723325 1
0.16311255112035 1
0.0558717844577103 1
0.219686083568266 1
-0.196676051626205 0
-0.0179629468279159 1
0.270649891008946 1
0.291311287521686 1
0.180792036126179 1
0.124056125104312 1
0.172795605297592 1
-0.00622584472840516 1
-0.221649655032373 0
0.0996990412736157 1
0.301615439876364 1
-0.0465847595790347 1
0.115035125346253 1
0.0160378307608256 1
0.114711678930878 1
0.258062966011228 1
0.251058247687518 1
-0.0142901602751269 1
0.217962497649101 1
0.050342821150873 1
0.209627249364678 1
0.209502676904856 1
-0.163732295925479 1
-0.0732021405032876 1
-0.153447005994003 1
0.434228733400292 1
0.271166686666251 1
0.216186962605606 1
0.698872681656936 0
0.293749701045767 1
0.0065436381979935 1
0.379069494573941 1
-0.183600061764916 0
0.176440205413989 1
0.462885449851612 1
-0.024383055837125 1
0.462572039917587 1
0.237356123025733 1
0.541142181337905 0
0.410775569363179 1
0.0330036958153758 1
-0.104562891203243 1
0.46261553548245 1
0.701266838472281 0
-0.314606460994172 0
-0.072934684057742 1
-0.0345940252215521 1
-0.0806041541338405 1
0.308539648191269 1
-0.178019679058017 1
0.186405053704464 1
0.350576328641963 1
-0.15023854911652 0
0.348536160739812 1
0.210698245338096 1
0.489761918367188 1
0.505514296253418 1
0.158586185024799 1
0.095832573912487 1
0.343733294814978 1
0.431655753814023 1
0.464861873066295 1
-0.0733438806794674 1
0.284790904370843 1
0.21504075110234 1
-0.178868283075314 1
-0.0552939993079597 1
-0.0427300233081256 1
-0.0388580691973443 1
0.429306541692848 1
0.0951125742594829 1
0.154161224514323 1
0.0512641518079439 1
-0.156184870287912 1
0.163582404571408 1
0.429211462103958 1
0.251924873693904 1
0.513326933244221 1
0.310472234330341 1
-0.238641112909683 0
0.229061226062822 1
0.0441484314857802 1
0.245187809031308 1
0.391375921598488 1
-0.341760855809848 0
-0.0575828593223885 1
0.145153669489682 1
0.100681455935035 1
0.0242888949057618 1
0.57817803430949 0
0.511249662103746 1
0.000165912176267574 1
0.186999409578259 1
0.207011838518491 1
0.520400797049246 1
0.264030727003938 1
0.285012158843756 1
0.38904521375284 1
-0.11211035341989 1
0.48650915489622 1
0.182036039112185 1
0.281509705585836 1
0.240045451297438 1
0.593103400894483 0
0.301392090343542 1
0.00763479360665639 1
0.138735223336299 1
0.122250950197993 1
0.641442424176497 1
0.251502605624892 1
0.146398185664823 1
0.485933822282404 1
0.000147163093154989 1
0.337088427185681 1
0.426010029421807 1
0.0804603696183266 1
0.260082722839312 1
-0.000407670773011064 1
0.412579465321259 1
-0.0836499174071021 1
0.242751971036669 1
0.0554290616994096 1
0.29960916833167 1
0.146018048959006 1
0.19118138168625 1
-0.0814234110129197 1
0.0199670038433804 1
0.0133492900309645 1
0.028344730171573 1
0.197852266501036 1
0.133869889727342 1
0.288724602506505 1
0.303078981147758 1
0.519165976789184 1
-0.0272732512612252 1
0.507677230433024 1
-0.0735140133247182 1
0.136249841435058 1
0.146645717011168 1
0.321718883184372 1
0.474770836441061 1
-0.0953105552798207 1
0.48427802335751 1
-0.031396867269405 1
0.477446610336401 1
-0.0275799918811871 1
-0.194056577194335 1
0.0666919635416464 1
0.16577028144057 1
0.124507764413471 1
0.406938759905644 1
0.0841510041910514 1
0.229842429400904 1
0.175965827594387 1
0.0483473819514416 1
0.270782495201011 1
0.227194999930227 1
-0.0398578743210845 1
0.313409478793438 1
0.336948382421017 1
0.0797613026317705 1
-0.357581534749277 0
0.220491705803349 1
0.122756932864697 1
0.11135736658645 1
-0.0780418403884277 1
0.426148462322054 1
-0.208124182508587 0
0.107781669109409 1
-0.0861427823039281 1
0.133680958529096 1
0.292930288621622 1
0.347383278226419 1
-0.0930766441194422 1
0.0143664036242613 1
0.218597631015301 1
0.464795528550861 1
-0.0352550459392158 1
0.110709720215752 1
0.322387136989671 1
0.138021321558154 1
0.142005934069693 1
0.410739959833464 1
0.608333174496642 1
-0.206468450918194 1
0.197432047779664 1
0.171678109055418 1
0.234563984254824 1
0.134182395400148 1
0.729675196835444 0
0.00829441862715855 1
-0.0255564143426355 1
0.20405714285262 1
0.11871248553818 1
0.599667702084114 0
-0.151711495783097 1
-0.107328954622644 1
0.0711690903727682 1
0.596440653115241 0
0.224083483618129 1
-0.0502510535531493 1
0.137206864050633 1
0.126556864772316 1
-0.0583029060381051 1
0.533877787067006 1
0.0505980855065149 1
0.403786607705271 1
0.190095152768573 1
0.205913661503872 1
0.0260457980483717 1
0.340116049663476 1
0.0351838216245347 1
0.394021539903749 1
-0.241593676188703 0
0.54233284206535 1
0.484040490743573 1
-0.179546828206791 1
0.260938462293798 1
0.533500159195263 0
0.26905172673902 1
0.705046041036366 0
0.209333634966818 1
0.00142920572597753 1
0.303223609871095 1
0.127560522521154 1
0.401053945383089 1
0.0485636690268825 1
0.154590561881568 1
0.0952801857032829 1
0.37761877032452 1
0.558427295744094 0
0.0816136416652713 1
0.404688587347709 1
0.304216171908761 1
0.168375232338674 1
0.276353303416703 1
0.0719033620489374 1
-0.146812851783253 0
0.283805780123321 1
-0.394831043147142 0
0.752008097071522 1
0.193120985759344 1
0.182484825939453 1
0.557311977698572 0
-0.026743965576947 1
0.0145829262762617 1
0.526795914567467 1
-0.0536960648875377 1
0.244394792494834 1
0.214242888294954 1
-0.112039117339154 1
0.235299626642512 1
0.258287473474622 1
0.058076421890852 1
0.481131048777916 1
0.317236970936829 1
0.139113159191271 1
0.446252188563034 1
-0.10605323833177 1
0.255720077848295 1
0.469941484814157 1
0.39318835068798 1
-0.0275123571377923 1
-0.0881062289018543 1
-0.257469174472692 1
0.410472591664532 1
0.333539975683412 1
0.24246706074762 1
0.427521522463148 1
0.0982872628650237 1
0.317742268722038 1
-0.19885665169661 1
0.440959229193142 1
-0.0162072765830264 1
0.112767394929024 1
0.312707522609693 1
0.258566055987838 1
0.284891681607097 1
0.00796264609756303 1
0.365705016499415 1
0.207346179259605 1
0.463409685308015 1
-0.0342811210788671 1
0.161118834944632 1
0.215261663087318 1
0.151817531243031 1
0.124618804616197 1
0.214158646351943 1
0.205863778996026 1
0.0026068858294038 1
0.205696396095107 1
0.498872979321935 1
0.331773290518703 1
0.0738218865474925 1
0.222926004855048 1
-0.237545610587806 1
0.597013305362335 1
0.0987676611736968 1
0.236888145401544 1
0.228630532350341 1
0.0460836713098577 1
0.0510092302745977 1
0.500153485368638 1
-0.171296281117816 1
0.187409168914167 1
0.269150232189628 1
-0.231569251403456 0
-0.00964694511963952 1
0.143449618704433 1
0.121024394627009 1
0.0393522889644831 1
-0.038132473355392 1
0.0597770102554453 1
0.240620256559803 1
0.0356484407336265 1
0.119320375226187 1
0.291571633367639 1
0.213520307250453 1
0.0225429568668782 1
0.370817154853119 1
0.400700601786405 1
-0.107488815501873 1
-0.0427819154208414 1
0.170447454536275 1
0.400187492396274 1
0.112300465507468 1
0.141011626051315 1
0.104362863126824 1
0.37888415165751 1
0.496903157586955 1
0.664537965486531 1
0.0902297923204411 1
-0.125868507742563 1
0.0912004373750375 1
-0.110589530441078 1
0.275225449213714 1
0.291695711577684 1
-0.0935358028228551 1
0.399773629203772 1
0.279297736059023 1
0.703028433675076 1
0.672224056786731 0
0.373347518711598 1
0.498918279084396 1
-0.0216454931551791 1
0.713860647027831 1
0.635028629183791 1
0.437476936623236 1
0.146713110306947 1
0.246356744498514 1
0.386526835985769 1
0.500950463586522 1
0.398306670048265 1
0.306175736924638 1
-0.391175626492664 0
-0.113142896195264 1
-0.00351387205494808 1
0.0800753300018511 1
0.323997631643187 1
0.364249716417675 1
0.0198054050343032 1
0.224377352345312 1
0.368447936891973 1
0.0519590001378705 1
0.104206268139519 1
0.123106848087113 1
-0.109771189795857 1
0.0617373756849859 1
0.100493001468847 1
0.343992186882154 1
0.187799564683246 1
0.0811848359926661 1
0.229848726191525 1
0.307816855850226 1
0.0534946348195028 1
0.177186564135978 1
0.694147123502128 1
0.323909289136413 1
-0.0890598252670239 1
0.284704423880222 1
0.347524700717403 1
0.437326963424256 1
0.154551899215606 1
0.470022865250685 1
-0.0555611380008782 1
0.235096761437037 1
0.259646071696769 1
0.0873242346835415 1
0.0610045877768786 1
0.379990659809336 1
0.40223213194656 1
0.0120879829794801 1
0.365013437649606 1
0.338837358209919 1
0.0840415077077207 1
0.0339850821474281 1
0.286525608291332 1
-0.0503047441181145 1
0.116848561987754 1
0.574043740289585 1
0.169890306673717 1
0.1554083872362 1
0.279294822349523 1
0.327880835105343 1
0.19685030066235 1
0.0917588976190322 1
0.195985940881501 1
0.205637725972913 1
0.138844346600976 1
0.167966759645327 1
0.355628648097042 1
0.166651384623355 1
-0.158517833870726 0
0.168375511854024 1
-0.0861022114882996 1
0.489958756464255 1
0.112670635084236 1
-0.25481848045571 1
0.419199943696729 1
0.22062877242289 1
-0.0036541792647447 1
0.160219152969375 1
0.267131676595714 1
0.407501211141567 1
-0.184565952857468 1
-0.00398151262531312 1
0.201574741493872 1
0.316165565334369 1
0.409345406350751 1
0.345224550245211 1
-0.0704215686470932 1
0.249857595368854 1
0.402633714202951 1
0.280988401328836 1
0.48673909053211 1
0.167522554235161 1
0.426638781564658 1
0.262209689312135 1
-0.0993775256535342 1
0.0457618157443337 1
0.523550135239918 1
0.349695500602604 1
0.0141533170633206 1
0.124541485043392 1
0.305538593538554 1
0.642346998162077 0
-0.0953972288655441 1
0.219546890500312 1
-0.0812953021524752 1
0.138470830788244 1
0.252205090123137 1
0.254565174823741 1
0.376728864194986 1
0.158420510317952 1
0.276169503605672 1
0.149568634383949 1
0.571592618659663 1
0.0833801853605331 1
0.172541433036596 1
0.366459873517482 1
0.0412833308044926 1
0.297178390402896 1
0.0550056885497512 1
-0.0452187932368482 1
0.0463894742351146 1
0.287562055842854 1
0.483392295495929 1
0.398378816741841 1
0.0302938769084949 1
0.111601519818424 1
-0.0550855822866978 1
0.00334650411577459 1
0.015728200739137 1
0.0207243352101261 1
0.175958581066769 1
0.349990738221158 1
0.523096765335864 1
-0.136421876288236 1
0.120019250281432 1
0.249563310197423 1
0.490529080925115 1
0.635993751915655 0
0.238466315313749 1
-0.0925621767787691 1
0.301366234904186 1
0.568264405175593 1
0.495741774281419 1
0.0656919254440117 1
0.42874474592227 1
0.393697294818231 1
-0.0748973435099761 1
0.484490712639381 1
0.111692294097431 1
0.258675846802374 1
0.389053061904155 1
0.434204612275429 1
0.412339811448655 1
-0.150928289329117 0
-0.0240925021755169 1
-0.194428838492615 1
-0.0833813877510148 1
0.136116509896294 1
0.570394231092552 1
0.0245060381093136 1
0.160184549627742 1
0.00944135760972842 1
0.133825699710785 1
0.542535149792643 1
0.258599826334462 1
0.538231897573042 1
0.10037277541345 1
0.384577354593743 1
0.435912677982123 1
-0.378517356261563 1
-0.190726314218503 0
0.253779715989289 1
0.211075872443365 1
0.520957436860469 1
0.121641718107036 1
0.136700540745449 1
0.15523439226678 1
0.306840681673484 1
-0.0766916182302108 1
0.155721824302306 1
-0.01649663724545 1
0.330271195955822 1
0.457078547449346 1
-0.191991306443547 1
0.695265326223052 0
0.324916857545779 1
0.0456022016985789 1
0.0156775513609754 1
0.192320631253752 1
0.165704939748855 1
0.161976766444959 1
0.149835808984502 1
0.280221028208389 1
0.213146132495664 1
0.122536872231046 1
-0.210603958293797 0
0.0333323756066401 1
0.454045016752945 1
0.231552735388683 1
0.237490511599724 1
0.37649099320696 1
0.153675174767958 1
0.590440195591057 1
0.203854633101556 1
0.233584110297161 1
0.41244759674665 1
0.0178765824965906 1
0.201123080063858 1
-0.138978935744057 0
0.0832090641194325 1
0.484265228390862 1
-0.195188598559774 1
0.249036481799879 1
0.258004038686431 1
0.467045995205783 1
0.1265725163015 1
0.0664944985640726 1
0.014614963235933 1
0.322672843693565 1
0.273516107629082 1
0.462473345099054 1
-0.0825606850397771 1
0.238922032122916 1
0.0357406721561445 1
-0.0407257291281979 1
-0.153133189185418 1
0.216905271950629 1
0.0328054509491411 1
0.297320477573443 1
0.166793438085104 1
0.143101144713559 1
0.263229300210963 1
0.163129071692261 1
0.243560981168537 1
0.268776861879182 1
0.0864133531127651 1
0.229239477331077 1
0.226929055692018 1
-0.163291834695431 1
0.330407477866063 1
0.142542279081917 1
0.326369433914824 1
-0.0682276642691336 1
0.270482999007513 1
0.281118020675565 1
0.187645943668928 1
0.315037006184881 1
0.399102088826651 1
0.18859301490715 1
0.613631807104474 0
0.336706459121202 1
0.434917641122637 1
0.186533331198481 1
-0.0584007231105137 1
0.288260689617184 1
0.243479548250394 1
0.501631841622284 1
0.111588999282875 1
-0.20046285355257 0
0.17999206694512 1
-0.00979576698013211 1
0.27055779144358 1
0.334584208568917 1
0.334976372284132 1
-0.232408642382918 1
0.143923803241499 1
0.0665000797155556 1
0.32260624550697 1
0.117142052289319 1
0.534399361849029 1
-0.226690371306538 0
0.103341560618511 1
0.423603654995786 1
-0.115009636941974 1
0.15424694578036 1
0.20130214989511 1
0.187795559944812 1
0.134958783669224 1
0.009412079126203 1
0.265639672401887 1
0.386431531848881 1
0.0960338909342288 1
0.513433370360045 1
0.0244628593843702 1
0.212319747925644 1
0.602114186999453 0
0.453645822238022 1
0.524745371660361 0
0.236331794762003 1
0.323482119257555 1
0.216658165476385 1
0.381927906209188 1
0.0536618181666618 1
0.196355758383218 1
-0.104215961127806 1
-0.336910391617189 0
0.318724966135491 1
0.509346067941422 1
0.237938333385017 1
0.431388403152525 1
0.202075552925737 1
-0.0392295450501971 1
0.722468578253576 0
0.265419633532544 1
-0.0527472529663491 1
0.167211082850479 1
0.261103702801218 1
0.22776564405832 1
0.240968271629163 1
0.338040514829687 1
0.112528960866144 1
0.390375887369189 1
0.215784363346595 1
0.734438088806976 0
-0.137342286462211 1
0.566978527929003 1
-0.0726970296252056 1
0.47954517528138 1
0.0661620629483133 1
0.371475548173901 1
0.132541394345446 1
0.243105641251231 1
-0.205138115233035 1
0.177758256776978 1
0.207492624546337 1
0.225754333058857 1
0.147386489458923 1
0.330400983322952 1
0.25077956309032 1
0.32070758656072 1
0.197762987473522 1
0.0926139540938899 1
0.404245029625569 1
0.1843860111693 1
0.213152318373784 1
0.0476577383818173 1
-0.131898348828006 0
0.312738298200112 1
0.143081541289695 1
0.490735406057687 1
0.364510573240536 1
-0.0931412852796374 1
0.208211786340025 1
0.161179960916898 1
0.453038789361974 1
0.258347001653796 1
-0.137056948256255 1
0.152608669240784 1
0.2398106546345 1
0.201423201005103 1
0.384156086032905 1
0.736236768576648 0
-0.240495646448222 0
-0.10097519563876 1
0.385872062277385 1
-0.024632771846019 1
0.612849709297275 1
-0.134678673998372 1
0.195140989424092 1
-0.0617034226368275 1
0.116112172016974 1
0.278046076845037 1
0.465382273205988 1
0.260047399835819 1
-0.43311291754896 0
0.492165516259616 1
0.210653802094122 1
0.239251668655094 1
0.129562284062582 1
0.123886620381313 1
0.173461104815492 1
0.298964125480244 1
0.320612296581554 1
-0.13401474360888 1
0.358215775059693 1
0.0934147855004039 1
0.066001151177562 1
0.213402075587659 1
0.0905757377433826 1
0.342225451105456 1
0.567990266817589 1
0.0334493758519953 1
0.271217420590762 1
0.259280454471143 1
0.00230685776238525 1
0.137190635546685 1
0.369623443191983 1
0.607262216332553 1
0.0456001436287194 1
0.208441656200948 1
0.277255958901657 1
0.17244291662192 1
-0.0063145723994823 1
0.31752363548654 1
0.266695367018707 1
0.324011272863442 1
0.248257345282099 1
0.344062850600919 1
0.435910274214629 1
0.273605846068836 1
0.270527962816899 1
0.0414054517773113 1
0.14035123456601 1
0.103089884176562 1
-0.231024953213483 0
0.0278498735045964 1
0.530451489888944 1
-0.17376267696296 0
-0.0855152044936629 1
0.428446770718282 1
0.0560593792947597 1
-0.0980872211255187 1
0.1020297658457 1
0.128108240225791 1
0.340991435818885 1
0.404340463593407 1
0.0442269788792315 1
-0.157646803680812 0
0.194470613656973 1
0.106344837033955 1
0.332584821083544 1
0.221025794882678 1
0.0706375428899678 1
0.0989784463901436 1
0.316369077658415 1
-0.107029409461054 1
0.088013508631293 1
0.435925324366605 1
0.141686901070733 1
0.285719651555864 1
0.250032220114762 1
0.177028759543777 1
0.0449508507356616 1
0.200728042730131 1
0.430002265454925 1
0.1208864468283 1
0.487719241438946 1
0.247503825303563 1
0.35047754610866 1
0.257108562840683 1
0.0749620037393137 1
0.254960855170502 1
0.498465030356615 1
0.259257238224307 1
0.240395075750277 1
0.0332960878337686 1
0.249482029367261 1
0.120845252930326 1
0.402096455383067 1
-0.0540262377375363 1
0.0848527710046754 1
0.149232683090016 1
0.418856321669906 1
0.494593161813688 0
0.0469592037948116 1
0.472253783326088 1
0.147253917222722 1
0.244403319232441 1
0.34298330161493 1
0.546939069992189 1
0.30169758759189 1
0.438234374584436 1
0.558210345508559 1
0.180688154617392 1
-0.196132610302637 0
-0.290637892931553 0
0.255389591643329 1
-0.0184681817931333 1
0.042513999082315 1
0.094787677796959 1
0.182762865113008 1
0.0252790361995048 1
0.326370899730844 1
0.0585784044485154 1
0.12577112474382 1
0.0611677788824162 1
0.563626148722787 1
0.220995329379335 1
-0.0239543604438182 1
-0.0425521489493437 1
0.283279046596861 1
0.335698687282352 1
0.549167713117608 1
0.170599086969215 1
0.243518320036465 1
0.19027448559239 1
-0.00545452003577224 1
-0.0266465881200206 1
0.256624193515819 1
0.234574248971496 1
-0.060366230897164 1
0.019938517087924 1
0.389031523492635 1
0.216772070599938 1
0.281828406654378 1
0.123022009451735 1
0.126418550165813 1
0.375591430233938 1
0.130004086641442 1
0.158152941217061 1
-0.0610765984613042 1
0.176026502507955 1
0.531888061516239 1
0.0323403563917558 1
0.160154928937065 1
0.229546641784111 1
0.45134449360781 1
0.00157217551980224 1
0.293998932075408 1
0.132484656268519 1
0.0892315596852965 1
0.114849458729758 1
0.140344115779092 1
-0.125193729540335 1
0.252487191628421 1
0.131466318129876 1
0.562633569513005 1
0.123588026473273 1
0.0347343055617522 1
0.134713351765685 1
0.155485524937429 1
0.437205770812649 1
-0.032063348492413 1
0.261904114448134 1
0.168057553101784 1
0.591858204852701 0
0.411357111689094 1
0.0377870007309999 1
0.407201004907846 1
0.184942159265934 1
0.238771044973143 1
0.166450697523428 1
-0.104308476558204 1
0.121542178192857 1
0.106671131420334 1
0.616264099312834 0
-0.00760370766733814 1
0.304270194466929 1
0.24928194392107 1
-0.0380219634684493 1
0.316799303074494 1
0.550258057934283 1
0.150364279399471 1
0.0528263056063761 1
-0.0213824220040673 1
0.543203970332149 0
0.142877933080663 1
0.326447849395222 1
0.00929872115856973 1
0.508707500959664 1
0.231360813654767 1
0.189288301388539 1
-0.132482307017319 1
0.0162266393470109 1
0.205495225128 1
0.452955940076331 1
0.100351431329152 1
0.125015401849045 1
0.0434866678060736 1
0.141053860449219 1
0.0557016612952078 1
0.258338815175844 1
0.519939590365959 1
-0.257470278812683 0
-0.0803020634044141 1
0.343995889201856 1
0.232545375091305 1
0.162068035133462 1
-0.23452373210724 0
0.284824547381278 1
0.214391688075617 1
0.50855952900727 1
0.340757154705968 1
-0.285476534776619 0
0.447417213685151 1
-0.148755299366067 1
0.41548390693693 1
-0.136571111721892 1
0.0546308578958875 1
-0.0394422159263892 1
0.211689373045733 1
0.186418665412075 1
0.318640893087271 1
-0.401714475282109 0
0.313055399391339 1
0.0850262286195425 1
-0.00386250032715713 1
0.235615584350107 1
0.0460303049415188 1
0.141442744876814 1
-0.16734500377855 1
0.350393678539959 1
0.192599685849369 1
0.364949463999287 1
0.101753565207483 1
0.154865376307766 1
0.192831161216412 1
0.225374409984048 1
-0.0115722617424585 1
0.177120875729517 1
0.0184501663642431 1
-0.173320330440937 0
0.0337842190595411 1
0.423411125507313 1
0.139115445870038 1
0.313043034789814 1
0.0820049015921636 1
-0.0632328497391884 1
0.148765775959531 1
0.35157243757017 1
0.666416847581906 0
0.271113112860783 1
0.620513735842048 1
0.228959673796919 1
0.497392374315156 1
0.411905100581243 1
0.167928648873631 1
0.00272459646219352 1
0.254175544897745 1
0.286984838388204 1
0.259242207386802 1
0.228301032219043 1
0.0529419533801515 1
0.307612518070665 1
0.404522657700378 1
-0.00658781239038856 1
0.235141038298513 1
0.280892453050831 1
0.0472341004161966 1
0.60845522280887 0
0.360373539163469 1
0.128051895127866 1
0.0814292939817433 1
0.346422542296367 1
-0.174036061213092 1
0.349626768732921 1
0.075509791323787 1
0.248061172074214 1
0.221086585764542 1
-0.324688099277881 1
-0.248771368760513 1
-0.0226591179068439 1
0.00216781496962832 1
0.302660330106516 1
0.554026391887809 1
0.471656329515591 1
0.59289718719939 1
-0.0114780306821517 1
-0.199111108073135 1
0.00833764845020185 1
0.276094097386514 1
0.127438953913472 1
0.607448527758074 0
0.203519598957514 1
0.421810974495193 1
0.458668526036612 1
0.427786327876425 1
0.0647758583602102 1
0.106859255603833 1
-0.0912045938792053 1
0.441394264949979 1
0.169724054160776 1
0.360586103386367 1
-0.0101409233572562 1
0.648362845528048 1
-0.0769894881804697 1
0.220653399817542 1
0.0514415407343415 1
0.481149951844927 1
-0.047949080125751 1
0.176893281595237 1
-0.0237131811382905 1
0.645712759117618 1
0.0747988972415996 1
0.157170903238992 1
0.153732270209372 1
0.104233030690697 1
0.237470059548306 1
0.475070763191586 1
0.339558998920328 1
0.111109702856225 1
0.251015644842584 1
0.742512283506283 0
0.492069874021658 1
0.349001635567723 1
-0.117066573949192 1
-0.0888004266765666 1
-0.0579918829504091 1
0.337240119550291 1
0.756374442049948 0
0.344967447742896 1
0.10251381539456 1
0.567605706564026 1
0.00388837515392841 1
0.184740263441751 1
-0.128373263850207 1
-0.0578427570544266 1
-0.0952990496644869 1
-0.0336822209768758 1
-0.0128333844746566 1
0.211780214506834 1
0.490225843722008 1
0.155438841215006 1
0.468262742159478 1
-0.29299860313214 1
0.282879402348844 1
0.177417205671166 1
0.270516046714771 1
0.389097001794452 1
0.481417972644501 1
0.0452118188671394 1
0.035419909859937 1
0.57185786264943 0
0.465781390842373 1
0.0955415931138078 1
0.363607396296943 1
0.353162085354934 1
0.0877846366891368 1
0.0114052074546649 1
0.337775555511711 1
0.149104764871178 1
0.364206629817824 1
0.0499991117552418 1
0.537854457137713 1
-0.178998578691435 0
0.69528131037344 0
0.205237984060741 1
0.241942890055507 1
0.234932864915288 1
0.342403301344741 1
0.235032334236592 1
0.198214959048657 1
-0.252819737873528 0
-0.0762277925650688 1
0.440900650745888 1
0.320733561678224 1
-0.188187711627175 0
0.346193366956904 1
0.287891052809865 1
0.137295357171491 1
0.438849304658659 1
0.721514906434271 0
0.255090375374258 1
0.258858934347078 1
0.204173765400655 1
0.0179428988561186 1
0.28040911681326 1
0.230197294424224 1
0.0266405635932089 1
0.279793770403039 1
-0.245108541301392 0
0.255513638073889 1
-0.00184684198988085 1
0.436249735289725 1
0.256005014485172 1
0.377674297622366 1
-0.0277836562628544 1
0.169227525484822 1
0.323904621383966 1
0.264437212927587 1
0.0827953501666683 1
-0.00236013200095254 1
-0.24333610805905 1
0.198904830412363 1
-0.131498147555269 1
0.0273849103914041 1
0.50616887286163 1
0.310452172296972 1
0.315794008920632 1
0.347056285531032 1
0.204839635469186 1
0.398795811687575 1
0.19993307757494 1
-0.0858681737180921 1
0.179576713743289 1
0.206020621611044 1
0.179146836371353 1
0.5057940327664 1
0.117033098957728 1
0.11851744306524 1
0.219858654756556 1
0.0173327078676315 1
0.112643822425281 1
0.145212908804258 1
0.402151475467991 1
0.131339096255225 1
0.321352219766937 1
0.229614737315438 1
0.054990535672786 1
-0.301132333332412 0
0.15686450508665 1
0.218145172623298 1
0.190177428272127 1
0.123679386463856 1
0.0424897801835658 1
0.698314441833537 0
0.170584261953859 1
0.480474377549262 1
0.135360588476593 1
0.145704740794097 1
-0.150574795090414 0
0.0430134135231423 1
0.417586498233345 1
0.202245897175441 1
0.169210196114569 1
-0.102416957627201 1
0.205794053212368 1
0.0258771756706292 1
0.209357035069982 1
0.504348014010474 1
0.388315703170593 1
0.426894744842951 1
0.429288610440674 1
0.330779033001305 1
0.0948487956699961 1
0.334869324949657 1
0.330948963954574 1
-0.142579764564095 1
0.427077212538841 1
0.0589275683331031 1
0.306324061675163 1
-0.662206435343662 0
0.122579349432843 1
0.409644775851814 1
0.272669876347804 1
0.169572918456107 1
0.846680033355495 0
0.636009188654022 1
0.166133536275317 1
0.330041611196689 1
0.436054981741567 1
0.13703248508188 1
-0.113067092401582 1
0.184050553655511 1
-0.0523773046352357 1
-0.0601242348633065 1
0.287077455694697 1
0.0704253301125666 1
0.243365802220474 1
0.331457570812036 1
0.114569559161893 1
0.267196699859133 1
0.163418703778619 1
-0.16789568449033 1
0.156240046427298 1
0.350788784470094 1
0.273165950683983 1
0.189429363759355 1
-0.0610735541998393 1
0.257381304069901 1
0.725875337122869 0
0.196152054891182 1
0.139407122981049 1
0.404677505439567 1
0.165211467746785 1
0.521182458713297 1
0.275993699839483 1
0.553094552356361 1
0.3822301015774 1
0.276844587713806 1
0.122075619105034 1
0.151528174526451 1
0.816165248379048 0
0.307862776862668 1
0.558757414057057 1
-0.0615785505305046 1
-0.0557348832330788 1
0.130148158811949 1
0.263972206222971 1
0.581369500566544 1
0.0146499756561394 1
0.0991025275078974 1
0.0107265346954277 1
0.680671857735706 0
0.470746970466684 1
0.410948230789167 1
0.13580817824665 1
-0.0425626195902476 1
0.194859318744221 1
0.184394087591409 1
0.486607446704423 1
-0.16881346823114 1
-0.0126157938252399 1
-0.379145999285875 0
0.214192334415924 1
0.262756006450046 1
0.105792389004441 1
-0.0087367819737392 1
0.480929745414084 0
0.0184937130488053 1
0.0658610517583739 1
-0.047310364641533 1
0.0671625229322332 1
0.277650407538322 1
0.140057408995598 1
-0.162760065433112 1
0.355954224325748 1
0.323484973406324 1
0.193905888536816 1
0.0424237964781931 1
0.42501752213258 1
0.32600294170084 1
0.572807487054852 1
0.164966297924569 1
0.502075434434823 0
0.0198218144859896 1
0.0671898792158592 1
0.303930944081208 1
0.0428421483778859 1
-0.13443419140535 1
0.0789868445814723 1
0.10276480940101 1
0.212670888270539 1
-0.00121583774132766 1
0.104501739691336 1
-0.186252885498422 1
0.279815841788947 1
-0.0819494813726303 1
0.194767977433577 1
0.0321775152356404 1
0.291275098926557 1
0.154535455537962 1
0.382003658788236 1
-0.107830960769353 0
0.420913477391523 1
0.432804710023574 1
0.179682783657531 1
0.183723115291943 1
0.512260256212512 1
0.163424499967763 1
0.223828825981914 1
0.185597657613524 1
0.210466838178963 1
0.149584851489542 1
0.272151938405946 1
0.457538478266439 1
-0.00855706906143779 1
0.0257537018680206 1
0.100322811899054 1
-0.0757451616014174 1
0.467833609596629 1
-0.0177823910434921 1
0.230714055161315 1
0.488582346614023 1
-0.286449521725195 0
0.279535405702113 1
0.434765667814113 1
0.143415947172561 1
0.246158734889554 1
0.268319126207545 1
0.270988232312136 1
-0.189892558282114 0
-0.174127486834934 1
0.492054906321051 1
0.308680336886978 1
0.00668626471577689 1
0.0265608106400617 1
0.386857003974033 1
0.54704881610424 0
0.122881262408589 1
0.362582454825568 1
-0.293898307183609 1
0.113970531707682 1
0.11712595071981 1
-0.0379903469932182 1
0.203221734129926 1
0.431816167177295 1
0.546632367363652 1
-0.228929067566036 1
0.627300503970902 0
0.147969377926199 1
0.0709966531643352 1
0.441632510632747 1
0.43877042063139 1
-0.30768128593635 0
0.340599195295834 1
0.286546892309422 1
0.136595718600499 1
0.370289175685364 1
0.148639494333237 1
0.143169040748193 1
-0.00280931244252758 1
0.225710543486646 1
-0.0510490839650302 1
-0.0850822816630854 1
0.0569116064952801 1
0.268857408270542 1
0.631140684662722 1
0.270070966026652 1
0.0873991146849684 1
-0.24006224684722 0
0.0733044303627256 1
0.399456201944208 1
0.160016988432259 1
0.00319197978332277 1
0.0731084716716066 1
-0.141575344821794 1
0.613327020950018 1
0.249178602062638 1
0.1579892033998 1
0.339006097632905 1
0.4286731445288 1
0.201547944124639 1
0.144106436978126 1
0.515951266186691 1
0.353224802451055 1
0.1373675771173 1
0.120662098464712 1
0.359628487377366 1
0.0449419961842866 1
0.339226846104356 1
0.200317826629471 1
0.0689464417750656 1
0.282933221808568 1
0.15099017107321 1
0.205242840794249 1
0.464320932097079 1
0.266640935926789 1
0.294740219182149 1
0.0882780803227691 1
0.0586103743250954 1
0.528472115736316 1
0.174511599527415 1
0.201324882739416 1
0.494674830861793 1
0.120396000547378 1
0.284397662094441 1
0.201964253088463 1
0.0353326088769065 1
0.192315523290644 1
0.482741939945019 1
0.0259267883611057 1
0.180858344346692 1
0.0761833839413543 1
0.324273768200946 1
0.285891619540538 1
0.290208955075662 1
0.301279871191077 1
0.14992126547913 1
0.525662006539972 1
0.22160495212993 1
0.475691635881835 1
0.343876895673393 1
0.211124203202307 1
0.130377397924307 1
0.266760273584384 1
0.291846535305231 1
0.335563168323409 1
0.105997133560733 1
-0.0499453631939594 1
0.291642985725953 1
0.588796384092892 0
0.432671930119335 1
0.454986793233929 1
0.113172769767934 1
0.0733057620041528 1
0.292824911132777 1
0.0994619783582882 1
0.177025562889135 1
-0.0391640530829105 1
0.512184868443798 1
0.252678412177094 1
0.0223504696737061 1
0.315081301857745 1
0.222100638252654 1
0.264248277264737 1
0.366219073519012 1
0.223765737696027 1
-0.153048556576069 1
0.124922408028053 1
0.585169274240208 0
0.282583658993668 1
0.0251874984545035 1
0.240867708423596 1
0.25522111070652 1
0.30709306383001 1
0.181920395666381 1
-0.0309503855657473 1
-0.161191479996469 1
0.195642707327645 1
0.316833197640305 1
0.207020738153573 1
-0.0410510980966509 1
0.313520969776646 1
0.329559325354828 1
0.347249060314517 1
0.368599346045484 1
0.331577373416681 1
0.062781686695193 1
-0.143680713125435 1
0.0952207037129817 1
-0.00134708920990893 1
-0.261374453720125 0
0.112150728204832 1
0.297299688851328 1
0.186028611178484 1
0.269251140463322 1
0.56060860780103 1
0.424510057699814 1
0.28772923864083 1
0.269469870270706 1
-0.0184302385709633 1
0.423385573252027 1
0.31363090441533 1
0.0288644345330291 1
0.348771750467064 1
0.41251456466027 1
0.0223391647010644 1
0.201078593706282 1
0.0901374681097035 1
0.145266500647326 1
0.33961360179745 1
0.0430235954818731 1
-0.194714454004341 0
0.143008544978148 1
-0.0979737431958204 1
0.286464760363606 1
0.121213507678291 1
0.479134809249496 1
-0.10343288351629 1
-0.192041905103601 1
0.55515211989633 0
-0.179428928157435 1
0.321886619850439 1
0.220446702795875 1
0.367946813143856 1
-0.137510300271187 1
0.337085996851611 1
0.546829626372012 1
0.363477664981056 1
0.560404870418006 0
-0.0463236355476937 1
0.0386419979925371 1
0.119698646640953 1
0.403623498946549 1
0.799742344001428 0
0.944703170891492 0
0.259415652117082 1
0.382272741611139 1
0.508950697609898 1
0.107394871959343 1
0.164298214784077 1
0.0191999216753971 1
0.246343030573794 1
0.192476051769062 1
0.291499113747457 1
0.245463494746519 1
0.426943385045523 1
-0.0123889095754355 1
0.133595639146724 1
0.248101769976867 1
-0.175778851564711 0
0.328315147750817 1
0.163764712308534 1
0.000769951861491945 1
-0.0569477759047922 1
0.368413576114785 1
0.170149828172912 1
0.73732725477611 0
0.345339795334435 1
0.325611365454927 1
0.0646705100193881 1
0.281582450737498 1
0.968670114014755 0
0.0670692670489766 1
0.41557992631724 1
0.373376556229489 1
0.197054165426967 1
0.192610740202232 1
-0.08236416064562 1
0.30768594239571 1
-0.0632735677283794 1
-0.176188422443974 0
0.725314685470002 0
0.24581441395424 1
0.172252106914012 1
-0.0787360142451939 1
0.282701307346165 1
0.387742365472903 1
0.368397138448938 1
0.378091344443514 1
0.347661501610582 1
0.126131466757342 1
0.0978286083017577 1
-0.0217489734988674 1
0.50216395191711 1
0.129753115403778 1
-0.342636062588367 0
0.294881636980055 1
0.271557939713006 1
0.286877340167305 1
0.095243752256249 1
0.164052368781946 1
-0.298830886776988 0
0.438889026674331 1
0.318745020080255 1
0.321611666434424 1
0.00123539744379207 1
0.266048851563701 1
0.396970059016051 1
0.361621388930478 1
0.243064930617136 1
-0.244748153480292 0
0.313442294946184 1
0.211258059126406 1
0.147992736051755 1
0.114736762234799 1
0.293951945297812 1
0.377655681076013 1
0.161691699704355 1
-0.117790117522564 1
0.434305603713498 1
0.209664687202389 1
0.112417197857844 1
0.616075161683026 0
-0.00726404366523967 1
0.239860924055163 1
0.490946269122138 1
0.399718596426565 1
0.058461308924325 1
-0.0434777886724613 1
0.093942705809735 1
0.524491929355078 0
-0.0795144898070347 1
0.282198919925317 1
0.362825070614226 1
0.328250444419274 1
0.426345431432478 1
0.423219145569318 1
0.207129354940804 1
0.0337362848637577 1
0.0296290242726727 1
0.402695050760154 1
0.250438419754295 1
0.00922380936011838 1
0.33977381316469 1
-0.00294419830566821 1
0.206587206805414 1
-0.109910005954175 1
0.483441836142038 1
0.104440738183819 1
0.251128629062682 1
0.193176029598928 1
0.121521596147594 1
0.628235600673551 0
0.0756423109281729 1
-0.159480157333947 1
-0.256857734381755 0
0.383306969864217 1
-0.299450142006845 0
-0.0581678872131944 1
-0.132614696370512 1
0.368830245210556 1
0.418918597151581 1
0.237183429639945 1
0.277092893822388 1
0.326240378939749 1
0.452614652731489 1
0.0839325968628719 1
0.0317016679662509 1
-0.0395423268146008 1
0.101941499908801 1
0.014234936881096 1
0.447443134694136 1
0.143817303710591 1
0.358871273960183 1
-0.0537561992196143 1
0.485621865205311 1
0.377910333718192 1
-0.100564615417904 1
0.131327136768311 1
0.0890397292845438 1
0.304176095353618 1
0.366844921215272 1
0.218717250453704 1
0.493782724018821 1
0.458392009827712 1
0.337677410761075 1
0.0624228330748962 1
0.235123779103267 1
0.0718409566156946 1
-0.0331277343407417 1
0.355187559038438 1
-0.143021189313683 0
0.341554351744943 1
0.172649830711454 1
0.0250789082383585 1
0.343529113055825 1
0.250873909471374 1
0.279058399745028 1
0.556735243234264 1
0.103114230506422 1
0.335656468681935 1
-0.175335583961431 1
0.0333802285376162 1
0.25480006338688 1
0.115753624835923 1
0.309411690941548 1
0.145307142490257 1
0.456005179769501 1
-0.0414300906750532 1
0.147451062663778 1
0.0844896270788 1
0.39721926866125 1
0.204802389498892 1
0.132728962177305 1
0.237586813431736 1
-0.124235091153576 1
0.277670747586619 1
0.00787432713757086 1
-0.147062808175836 1
0.388245984268664 1
0.189336780400846 1
0.0776529264254832 1
-0.322863812396736 0
0.0182509985507922 1
-0.0251067293692281 1
0.493440089165218 1
-0.0482968430066698 1
0.189402070910711 1
-0.0256263949124242 1
0.408118751072246 1
0.153987285762206 1
0.272382323958924 1
-0.0440004865765271 1
0.219905551412857 1
-0.189172579938861 1
0.278576148022302 1
0.180047154438335 1
0.422120197809347 1
0.5413956770142 1
0.18355620009377 1
0.208473643852549 1
0.261957437703094 1
0.282309480276699 1
0.242542795871752 1
-0.0976156881094345 1
0.709058934556293 0
0.344978997249495 1
0.084320558050583 1
0.0165659848419525 1
0.0397156170870134 1
0.342688947731978 1
0.186430035726218 1
0.411232092963794 1
0.568093313785747 0
0.0379447893387392 1
0.127426333109144 1
-0.0653731388051589 1
-0.0795516088034767 1
0.188582015436898 1
-0.235425242584749 1
0.308135378407195 1
0.397562823630267 1
0.0484611114885333 1
0.25002913437582 1
0.662133894145788 1
0.291407739683881 1
-0.369720873568523 1
0.166936402780779 1
-0.190033305170982 0
0.310161980762035 1
0.20280891365145 1
0.370718444323415 1
0.244430607487938 1
0.370381415029525 1
-0.0888789916458969 1
-0.0332370635248019 1
0.244991023705914 1
0.487652096802129 1
0.434208426556531 1
0.544962477821119 0
0.209664803847888 1
0.425830003529241 1
0.249640560983917 1
0.221703678747481 1
0.412636883934926 1
0.183773337233196 1
0.515519013523945 1
0.503873257282742 1
0.0650860999889215 1
0.287453244644405 1
0.0605479716673038 1
0.214035257758418 1
-0.264245571295399 0
0.556119435951256 1
0.380470069226713 1
0.360137097858094 1
-0.00750840099964419 1
0.110199348744143 1
0.313285175862409 1
0.290495253710574 1
0.132500420955436 1
0.834091846060095 0
0.0320459132681575 1
0.108941322025813 1
-0.112181692928775 1
0.066223319276988 1
0.106560798508205 1
0.925644757613285 0
0.0537402932260982 1
0.114602900581811 1
0.346369266183432 1
0.0115257606601102 1
0.1459682941371 1
0.299032483213581 1
0.162703889556979 1
0.0156523575968717 1
0.136766459766299 1
0.41728141567794 1
0.480871971512331 1
-0.0050181699116181 1
0.228085773197099 1
-0.00298616502205096 1
0.339894494065983 1
0.658308862621144 0
0.0560891188397597 1
0.282505657347594 1
0.0882132516024553 1
0.193611927084851 1
-0.232798705824753 0
0.408349206219418 1
0.206697284917616 1
0.445822241969834 1
0.164621357592098 1
0.239700684100626 1
-0.0470183731446785 1
0.544701505160004 1
0.330366542794923 1
0.254283869562383 1
-0.172389999684757 1
0.345530603787387 1
0.281401530635727 1
0.160593446150444 1
0.030173749488393 1
0.335016341644763 1
-0.0170179302254302 1
0.235441458335308 1
0.0605033779352788 1
0.615043305354568 0
-0.410262745392352 0
0.3084502090705 1
0.506492901737207 1
0.0991819356826303 1
0.372922927865273 1
-0.00335636961288392 1
0.186612406723392 1
0.290924812756663 1
0.203335459051732 1
0.0174918659384702 1
-0.100776790854195 1
0.303205806956547 1
0.656188160505023 0
0.302464292832764 1
0.192308350922462 1
0.225705569054365 1
0.184138107122771 1
0.709347562789779 1
0.17096926411115 1
0.313636256946183 1
0.495287677266986 1
0.274271655795726 1
-0.0062203987584825 1
0.0367401038598647 1
0.360951196239051 1
0.131707250360768 1
0.21962285272641 1
0.561228506648944 0
-0.0687536863704897 1
0.276021257085213 1
-0.07474576368553 1
-0.0466281329510459 1
0.0950468889240806 1
0.0121601743437204 1
0.130050389601455 1
0.277441311116301 1
0.58420792005379 0
0.210223695443073 1
-0.165456342590242 1
-0.076705804094738 1
0.507144405926362 0
0.417825929605879 1
0.406748311461222 1
0.362864979747947 1
0.516932982379153 1
0.0238498286410548 1
0.0915793594270552 1
0.347975916792193 1
-0.133442713706544 1
0.672565913032831 1
-0.114789333188243 0
0.341398102617858 1
0.344700471306539 1
-0.0107579583121461 1
0.366489663429018 1
0.437691608604142 1
0.547290647467755 1
0.102252186972652 1
0.341264692895005 1
0.340794978359403 1
-0.330391199680726 0
0.112162549570195 1
0.314854155089071 1
0.132654130861758 1
-0.0221973735296821 1
0.0432030020575074 1
0.382096087748262 1
0.387159886212522 1
0.160368910590477 1
0.315253291098995 1
-0.13306702923987 1
0.562154339775184 0
-0.181793099497599 1
0.289187366012921 1
0.267430578497339 1
0.207962364498184 1
0.492238908286358 1
-0.0520159704616587 1
-0.265954541766834 1
0.600923725564038 1
0.839292466931405 0
-0.0764287740521546 1
0.321250847319218 1
0.560773046405206 0
0.00956987973224413 1
0.160197745752879 1
0.181322407486497 1
-0.0538008363172025 1
0.346544008459895 1
0.265350578910586 1
0.242264729977404 1
-0.140538815651436 1
0.306203028834729 1
-0.0747671965039548 1
-0.137668001870045 0
0.431258530958924 1
0.161847068557057 1
0.158929250463898 1
0.291546131625525 1
0.314945276471657 1
0.194811214539222 1
0.0530766830499734 1
0.129651987354145 1
0.273210073025862 1
0.413004085982794 1
-0.0224337169607017 1
0.0405997195683751 1
-0.120410003393474 1
0.353115092649892 1
0.423122419685359 1
-0.249441842917915 1
0.333377208010465 1
0.346791330600803 1
0.557856170045201 1
0.424056778577172 1
0.162995680689566 1
0.312969747799657 1
0.345048326954145 1
0.16893607164911 1
0.388225058096274 1
-0.0211512624378153 1
0.364130620504287 1
0.239184974477399 1
0.0231281870368248 1
0.136659044575667 1
0.675510135092904 0
0.126830958024182 1
-0.199088236809848 0
-0.000907130353290903 1
0.396435884923817 1
0.143838780221786 1
0.143027988384035 1
0.181019577960141 1
0.282500508123505 1
0.228581759915331 1
0.293517311386222 1
0.193220269681433 1
0.778570183913071 1
0.229221856184973 1
0.513743140759937 1
0.359537284352191 1
0.0232263412558073 1
0.134167039887432 1
0.150575310921168 1
0.292913058232581 1
-0.361258537524511 0
0.493200179082878 1
-0.0243483983212102 1
0.299315438829578 1
-0.136841468160698 0
0.0440569479489415 1
0.363049847968477 1
0.337385013992077 1
0.1460532127176 1
-0.0789332955641088 1
0.612943906011984 0
-0.0220161157789705 1
0.0308461802354436 1
0.0524061640435297 1
-0.248317776634122 1
0.0895446390556314 1
0.847892443023419 0
0.183572692156714 1
0.381095766970831 1
0.331265624574682 1
0.0259360880971561 1
0.204903057203613 1
-0.058320067460657 1
0.320881249605584 1
0.344990694895235 1
-0.25560803159467 1
0.0818789339553434 1
0.294551721027177 1
0.277132687397347 1
0.445410124775999 1
0.402690241667424 1
0.226794896007825 1
0.336191645517855 1
0.144698821808977 1
-0.176725472558892 1
0.330799001244833 1
-0.0494813847695311 1
0.0619782831845836 1
0.158623062824338 1
-0.164192578893014 1
0.150348320225411 1
0.728650680497476 0
-0.0965855159934202 1
0.388791472997713 1
0.265847011182157 1
0.0305404597866223 1
-0.0223300889551481 1
0.0324490310935114 1
0.232015117207756 1
0.323712692351352 1
-0.0904230160702751 1
0.0146217770032543 1
0.506249729706996 1
0.205453678158263 1
0.271782487381046 1
-0.069486541567594 1
0.310351383828612 1
0.3160537962028 1
0.0784698855789535 1
0.203273953070472 1
0.246880759680737 1
0.45122112032077 1
0.326110504626519 1
0.146189122383825 1
0.129162726730131 1
0.14925064276929 1
0.196131775889625 1
0.112794117408865 1
0.343252048603775 1
-0.00486257681832687 1
0.425074351193638 1
0.249876516710485 1
0.259902906235468 1
0.263491899290656 1
0.144812653829561 1
-0.159147866624945 1
0.582621150225281 1
0.11784881383426 1
0.299662418565692 1
-0.00314418883192281 1
-0.0169038464788911 1
0.401863514572624 1
0.295180402678959 1
-0.0864141299425307 1
0.360672017273814 1
0.301215688075842 1
0.299021205167779 1
0.0178509010140159 1
0.346914056111429 1
0.157391086606496 1
0.391205074757127 1
-0.00643000537697054 1
0.646833679582645 1
0.437786131845103 1
0.594590485097976 1
0.108124212143416 1
0.309783200444531 1
-0.179663275405978 1
0.00811585691092782 1
0.149445874126097 1
-0.159367756733991 0
-0.0285998138275756 1
0.558250654235247 1
-0.0959202199697203 1
0.408825192987994 1
0.335320183089502 1
0.371902287679752 1
0.450660068685258 1
0.142934868738481 1
0.346595697352503 1
0.32276108684088 1
-0.136056486030974 1
0.0244548622798682 1
0.208817251255824 1
0.2507593482252 1
0.200049537994532 1
0.0233548208107873 1
0.282875969859177 1
0.294576772102199 1
-0.124921678294276 1
0.295717229999231 1
0.2023724830504 1
0.35750185123609 1
0.437698744596879 1
0.179274530084572 1
0.366615912744556 1
-0.137603171766999 1
0.130955117604933 1
0.0908654092398778 1
0.0194884554010344 1
0.39876884063211 1
0.613409423681231 0
0.350142197063767 1
0.776456764626947 0
0.157089716151168 1
0.199837447896566 1
0.41567847533585 1
0.288080050231534 1
0.408223931508765 1
0.378537235693449 1
0.0646831194362062 1
-0.0643666956761323 1
0.00646882440370014 1
0.315817177871057 1
0.402295873192094 1
-0.0603912736786089 1
0.346189307269406 1
0.0824544659691935 1
0.520861196504062 1
0.235632920785389 1
0.345168168657182 1
0.385122051502187 1
0.340212509672988 1
0.406128576852368 1
0.664771282152304 1
0.0918918494233399 1
0.119016164723284 1
0.489464329611506 1
0.105282613414351 1
0.336565677929359 1
0.181151235955968 1
0.0758925664112095 1
0.549154086745326 1
0.281894572301333 1
0.457036284718256 1
0.347999633976852 1
0.644670370035828 1
0.0470249837942001 1
0.10731361833241 1
-0.0148762277129708 1
0.147981633624649 1
0.226656437770609 1
0.355944998885599 1
-0.0715801913546428 1
0.118027165238984 1
-0.0370420588425276 1
0.201836974274704 1
0.0535708673498223 1
0.408484877160825 1
0.0547708051998338 1
0.220965121729809 1
0.215312306505431 1
0.403722010053708 1
0.0967438698987252 1
0.193439915590679 1
0.332284502696683 1
0.0507863887646306 1
-0.124315705992629 1
-0.0114596619693223 1
0.14502752596789 1
0.0532453479924134 1
-0.0198037329324504 1
0.0741605333285391 1
0.429240302952955 1
0.436415012767513 1
0.296647916713395 1
0.267732636413303 1
0.368674355041142 1
0.287918405936193 1
0.192920169316482 1
0.473156328408282 1
0.750941416359483 0
0.470707934038792 1
0.604189099597002 1
0.812208197745795 0
0.0435192303390013 1
0.314806997101133 1
0.0827081874542458 1
0.549204683643263 0
0.00574759943438409 1
-0.0264047859427343 1
0.142860896348053 1
0.039078478931616 1
0.143136523178262 1
0.498705839754344 1
0.459444688622131 1
0.105128654325869 1
0.359378912634825 1
0.143020003077219 1
0.135919954116547 1
-0.0569095512131145 1
-0.0554915368693861 1
0.00751259485065098 1
0.340150278837955 1
0.439688379630711 1
-0.105394943499922 1
0.534710218986701 1
0.154105602246716 1
-0.0564224123016538 1
0.233287134069634 1
0.506871109959942 1
0.387162223620149 1
0.14446492733471 1
0.352267454286765 1
0.213464623948753 1
0.263675139237722 1
0.256558159372333 1
0.427404713863485 1
0.43465256007901 1
0.195591091045558 1
0.235417650328948 1
0.414889512471807 1
0.166709941606743 1
-0.154431156226872 1
0.18645776721629 1
0.198109877765114 1
0.456166039268104 1
0.140777075459144 1
0.232343749417074 1
0.0788766379169126 1
-0.0136864280515468 1
0.0961110010464251 1
0.218494103239254 1
0.228387584413638 1
0.337224771522993 1
0.499066002661836 1
0.342996731288307 1
0.508594419605433 1
0.149923069098638 1
0.186855629385357 1
-0.08593061968778 1
0.350568162591723 1
0.521897986416925 1
-0.135231969763581 1
0.181252648185873 1
0.342968454727322 1
-0.0344097272317413 1
0.0603625738017154 1
0.470884231125559 1
0.319859087005327 1
0.00593372753515129 1
-0.206412296795039 0
0.183636857174274 1
0.705356054449034 0
0.017983201782045 1
-0.144440495761422 1
0.26154725704238 1
0.223332208788084 1
-0.0547745410953268 1
0.249520883186186 1
0.573057264116192 1
0.380347631202404 1
0.28004668434586 1
-0.147902164310404 1
0.251083275783926 1
0.121408097637129 1
0.160746452228074 1
-0.0344457963592626 1
0.590203834394766 1
0.0564922561682523 1
0.482209988785331 1
0.158037630125544 1
-0.138799130736995 0
0.104560702008226 1
-0.215661631741766 0
0.561222671944584 1
0.415658099237322 1
0.103709855122907 1
0.0403895547918528 1
-0.0213749198972635 1
0.295838511356297 1
0.494434584404867 1
0.327415275945525 1
0.591286951834048 0
0.333683751742081 1
-0.255142919239919 0
0.0567938180907098 1
0.0894168260173419 1
0.022984683077576 1
0.340795927200401 1
0.11329757900445 1
-0.466582832544293 0
-0.176075996850519 1
0.120641433489631 1
0.176477502546841 1
0.386582361401654 1
0.319645579373349 1
0.204679404246514 1
0.38580104865076 1
0.232358999408607 1
0.657063210510587 1
-0.312409560250115 0
-0.362257101862666 0
0.0559770806335451 1
0.1783918705822 1
0.0354196337736753 1
0.0621016507341513 1
0.070132734692049 1
0.101504671035861 1
0.174892839271652 1
0.239878245889903 1
0.470149630429687 1
0.389161739330554 1
0.176661085442555 1
0.437761829407364 1
0.249925300814358 1
-0.182933720809514 1
0.067427622505593 1
-0.212425172635148 1
-0.154685871698069 0
-0.18227285303321 1
-0.274069182551138 1
-0.187775759402967 0
0.183876076379555 1
-0.191772023307944 0
0.452833445373949 1
0.0489177900755942 1
0.346468502072368 1
0.0475280501023828 1
0.566256930716029 0
-0.0554320153728924 1
0.0815409095403304 1
0.22552830734054 1
-0.0126614213222754 1
0.272141478344691 1
0.291803000043916 1
0.0367698455005518 1
0.0724287215500243 1
0.152440777438293 1
0.366735255577038 1
0.408893736082026 1
0.267572787235583 1
0.354767082387987 1
0.295865774647988 1
0.514439496345872 1
0.413378951124573 1
0.52238671745188 0
0.217137550470545 1
0.0560424217021877 1
0.187424143372303 1
0.0941304288755511 1
0.253785137053741 1
0.253398717803011 1
0.354502922314698 1
0.326684547115979 1
0.141227410331553 1
0.117693178804653 1
0.380801951300224 1
0.122741379019699 1
-0.126584171928403 1
0.186644939931665 1
0.0983965129446568 1
-0.0557069297082135 1
0.0709716827228596 1
-0.00672163984653254 1
-0.0434265350424448 1
-0.0621708100583408 1
0.137972364795697 1
0.00847042857261372 1
0.0324892013965488 1
0.372983280811239 1
0.570349402371851 0
-0.148292364321253 0
0.198012425365446 1
0.182589309443525 1
0.00124751708021167 1
0.0377416921406448 1
0.418630026189435 1
0.152106369169981 1
0.0233007704338715 1
0.391572193439354 1
0.241672428591928 1
0.217609453889752 1
-0.0387658255755109 1
-0.0264585396495964 1
0.263792050345924 1
0.398206907031184 1
-0.173346008020173 1
0.166311626512684 1
-0.00159557598174297 1
0.542610943342795 1
0.124072156034783 1
0.244303577845754 1
0.297637342988701 1
0.673023423458865 0
0.184314713997551 1
0.0312706144830113 1
0.0606606030735706 1
0.413703977713973 1
-0.0489636404071527 1
-0.30187747884857 0
0.339075658273327 1
-0.0234156162308747 1
0.323118107902315 1
0.229610949571306 1
0.694248982010071 0
0.143202888078407 1
-0.247767063397881 1
0.261130959518002 1
-0.426740763614244 0
-0.201317543041775 0
0.185866834046934 1
0.301353347006745 1
0.181261383086371 1
0.358548627634459 1
0.116970150283426 1
0.210495182271968 1
0.38012954732085 1
0.195630950502881 1
0.432187901598913 1
-0.00277377746530516 1
0.136499601345644 1
0.44596191498764 1
0.393309387991357 1
0.35286701241578 1
0.0209233947233596 1
0.274406079722676 1
0.418819585421514 1
0.604867157485109 0
0.108962617626204 1
0.369774394614077 1
0.608212307378545 0
0.43327970093169 1
0.300949017666289 1
0.383664205169312 1
0.18631010805035 1
-0.0412906268517012 1
0.216406945871474 1
0.374313758292584 1
0.674013990172618 1
0.297097739378477 1
0.173979003185984 1
0.22963247374641 1
0.196161270583091 1
0.28829006513462 1
0.117210149835921 1
0.185978005497751 1
0.455564206924803 1
0.479215437892657 1
0.391889439733785 1
0.49003365209616 1
-0.10061934212553 1
0.309275780036117 1
0.451286858827266 1
0.337751264536224 1
0.2354644357612 1
0.434095367501697 1
0.651693933352008 0
0.372984893334538 1
0.295736262442756 1
0.0495067645751599 1
-0.4372466295161 0
0.253440702592068 1
0.29609403271538 1
0.145161222746046 1
-0.0402488389983475 1
0.0314332935661188 1
0.24148406765122 1
-0.190740710790399 1
0.215234075045665 1
0.0504142169775156 1
0.222898356767739 1
-0.0188751582645958 1
0.371316882368277 1
0.356728870491297 1
0.0388370995572117 1
0.524305701425385 1
0.449718838102794 1
0.502139072921538 1
-0.23584348413366 1
0.472054178519123 1
-0.00418289114733673 1
0.555025638988678 1
-0.0485854597347187 1
0.524578786338132 1
0.0364409521176607 1
-0.262495115818099 0
0.13496393450061 1
0.364762643795319 1
0.217221455960601 1
0.501317159024048 1
0.715866841582181 0
0.23672701079806 1
0.302817799410944 1
0.765929787465758 0
0.388106147349312 1
0.234183814348153 1
0.212902454313316 1
0.31289945016634 1
0.351760977092509 1
0.223094533215092 1
0.301203279627584 1
0.0848198933653248 1
-0.214919730263317 0
0.175055683700927 1
0.290732780953518 1
-0.149671482874426 1
-0.117421906607466 0
0.605909575651839 1
0.173315757748113 1
0.0938449955176948 1
0.022140072319735 1
-0.100637440586605 1
0.514017735706207 0
0.45913416830729 1
-0.072984311457343 1
0.501727471702939 1
0.0489186370172909 1
0.280937720701345 1
0.378171886788612 1
0.37730518739965 1
0.456596888847801 1
0.360654218831184 1
-0.285588185510231 0
0.260715672365449 1
0.503730238498252 1
0.0296023829781327 1
0.548660033516746 0
0.443283852004569 1
0.307737472759365 1
0.468632142791527 1
0.503871203391712 1
0.365336076678023 1
0.17024348284976 1
0.179867958843983 1
0.203759563136292 1
0.176287417035374 1
-0.161162677826675 1
0.129830435590713 1
-0.122404913325938 1
-0.1728642113251 1
-0.00908174248089604 1
0.262466333037947 1
0.24881773299292 1
0.00760522460608563 1
-0.0913543508875151 1
0.375097582533023 1
0.29655076510551 1
0.0084711210206531 1
-0.00613618450654899 1
0.20211746293349 1
0.232145592492466 1
0.60647194644604 1
0.0198031714278797 1
0.408691596408351 1
0.540041126925405 1
0.0279303387747291 1
0.16487388449419 1
0.13582068064869 1
0.00663853140241133 1
0.233536072178993 1
0.172428520403849 1
0.248209055437034 1
0.346302257711284 1
0.29141691640686 1
0.348428263313871 1
0.27570261581816 1
0.0972725653016793 1
-0.31188058492217 0
0.0771036337942785 1
0.168215866637171 1
0.0344403772844283 1
-0.00551327410412138 1
0.34563741588755 1
0.142026876976173 1
0.0416193294249827 1
0.02947702850175 1
0.237896712395502 1
0.925166163892706 0
0.488485463659738 1
0.168906406158345 1
0.170483796133783 1
0.273562492943114 1
0.185683893080127 1
0.0614766333970778 1
0.437709135723806 1
0.0697647633970289 1
0.0116950059009552 1
0.0740620814273927 1
0.0646894057890324 1
0.445267542904239 1
0.22309288414596 1
0.144224740003856 1
0.359652831920045 1
0.00895009387351198 1
0.470630338243135 1
0.109169373899079 1
0.429796894642096 1
0.31160665720499 1
-0.0519306372094185 1
0.251294382943724 1
-0.0735004333275196 1
-0.0828554242236771 1
0.0394219983107896 1
0.00597740413147969 1
-0.0854045995788036 1
0.510407412488991 1
0.0956533586945526 1
0.491025865311709 1
0.550250485112478 0
0.14639940913828 1
-0.0399729184754193 1
-0.0334473443304119 1
0.444560027248639 1
0.288423293645427 1
0.595780361139225 0
0.420095146813462 1
0.0592182198731202 1
-0.151546066301431 1
-0.0127942356265092 1
-0.101056316351689 1
0.320032474394918 1
0.0289413902744107 1
0.2139117803303 1
0.345497645368345 1
0.214026622972698 1
-0.0839131443155026 1
-0.242279695595979 0
0.0995716656436142 1
0.047336759458338 1
0.300000295159463 1
0.365375479406765 1
0.293221803403163 1
0.255309139317224 1
0.0981839558869976 1
0.136279396306907 1
0.565132526448326 1
0.444177969001381 1
0.451327854470643 1
0.131548417938287 1
-0.163325968139522 0
-0.0222144661210769 1
0.0346886135302207 1
0.277137474848434 1
0.518505708031716 1
0.446994296804639 1
0.30119269674828 1
0.351345651238466 1
0.056533071574065 1
-0.000724624936722928 1
0.239145599221608 1
-0.077259621662778 1
0.337792718961277 1
0.333514827324761 1
0.247080363195009 1
0.247828450817789 1
0.129529692172917 1
0.298125665696159 1
0.422488000608506 1
-0.0833044591684916 1
0.414460249628685 1
-0.0318741373263052 1
0.38109927793301 1
0.0258705211850864 1
0.206597825115063 1
0.0611334539023283 1
0.046561756923089 1
-0.277618331053891 0
0.0929758574634699 1
0.299929863381524 1
-0.114572397075786 1
0.0341769161204929 1
0.147615081334562 1
0.490933952722085 1
-0.265100063920334 0
0.198647453329971 1
0.155709294199701 1
0.412373414409862 1
0.107443884814426 1
0.35195499594382 1
0.319238178251366 1
0.0957308724400455 1
-0.0309515594137764 1
0.0810296290103815 1
0.433785623338581 1
-0.170598970063884 1
0.288646931158986 1
0.316664793849391 1
-0.245621116332235 0
0.420518238544712 1
0.0879324734524282 1
0.236752753646082 1
0.0486434017626549 1
0.216249275966861 1
0.200256931232824 1
0.617313563395457 1
-0.0623237177227165 1
-0.136494610544858 1
0.251960555939088 1
0.128058713632211 1
0.185836367691341 1
0.123012606288772 1
0.556928896347846 1
-0.0724952239845823 1
0.619195874670267 0
-0.123917725519441 1
-0.389514631197557 0
0.00258866320633526 1
0.518464535029708 1
0.516048485750272 1
0.100385594034155 1
-0.176406954874292 1
-0.227579186860481 1
0.00655841913054725 1
0.315741016225939 1
0.366786461480478 1
0.193114707484772 1
0.267050879377921 1
0.112343917843684 1
0.565488671228444 0
0.585576856448359 1
0.137434931426489 1
0.0546026548313447 1
-0.029065852481153 1
0.165623612366571 1
0.0388678819385818 1
-0.344995206872001 0
-0.362413336263012 0
0.324581318277874 1
0.336527943531074 1
-0.0218140319697257 1
0.258644859919701 1
0.296086645231209 1
0.0843827891488432 1
0.0505466250901488 1
-0.210504425230914 1
0.406322493097361 1
0.0635118533398017 1
0.267633143373474 1
0.152810122872265 1
0.4427591595376 1
0.069831128146166 1
-0.0411549185349551 1
0.130194089150772 1
0.389269228354014 1
0.569496445235326 0
0.357232072160543 1
0.421658571405594 1
0.391519818907237 1
0.283670016765894 1
0.212868491949828 1
0.340378382309682 1
-0.0616761887178254 1
0.256126422276954 1
0.307187386488436 1
-0.343728714162152 1
0.099431640835733 1
0.213842796902604 1
0.27712012286097 1
-0.0581618950744982 1
0.550868147735774 1
0.0470102701437172 1
0.578724404227021 1
0.138733287966258 1
0.26206344360121 1
0.200243567209504 1
0.298698408395583 1
0.227273438759997 1
-0.0638524462024329 1
0.16560044609819 1
-0.0111230937790178 1
0.0518298978903101 1
0.367771169995209 1
0.329498281720084 1
0.135470727038238 1
0.314724455387191 1
0.568154706451367 1
0.0702992093116637 1
0.4868838432288 1
0.0366294414941146 1
0.200735641051906 1
0.371743179082833 1
0.23528492259252 1
0.734054762263104 1
-0.00826116193229454 1
0.124613507908935 1
0.213265605277098 1
0.0638423694649063 1
0.172568628719716 1
0.133155524085377 1
0.233580265566422 1
0.332010098382617 1
0.264993454710864 1
0.26004830973651 1
0.215735382770512 1
-0.203658713397188 0
0.123762369997261 1
0.25063871689456 1
-0.433573738042239 0
-0.221976013946727 0
0.47653549478164 1
0.421959247138075 1
0.0839164487278305 1
-0.250354846406998 0
0.275837933398332 1
0.169495685658578 1
0.439385598139444 1
0.36214579357996 1
-0.242878329980366 0
-0.0620698332022604 1
0.250727750494611 1
0.201242089441466 1
0.508165457632094 1
0.155125238940081 1
0.296356475933893 1
0.120827140481597 1
0.108870210764629 1
0.280804104808232 1
0.12074214060933 1
0.51256260251932 1
0.52394906623799 1
0.059426855686515 1
-0.00512822132360253 1
-0.0788710123834137 1
0.0246560534361878 1
0.272440755052529 1
0.110169232228982 1
0.471626932203769 1
0.0441489042019066 1
0.333891746628123 1
0.552290659838522 1
-0.150479113804819 1
-0.0706213120572613 1
0.697712167859843 0
0.0142787132344311 1
0.377643529915182 1
0.424117669999625 1
0.262799986754777 1
0.245118854599681 1
0.229064806915898 1
0.162544943173996 1
0.327509741479063 1
0.166915035026768 1
0.196206294142019 1
0.294969587316975 1
0.323101294161002 1
0.220660574135932 1
0.221414665054783 1
-0.0584359691131419 1
-0.0761202886255082 1
-0.133393967546953 1
0.253887944973378 1
0.221498835806265 1
0.0268578909300054 1
-0.030783431809551 1
-0.0355725314103726 1
0.297130626272205 1
0.194377536900097 1
0.566810277637398 1
0.262200440759314 1
0.220340165408283 1
0.432549735525702 1
0.0265772781896056 1
0.316569135000166 1
0.0856113790799309 1
0.261422317649402 1
0.374889535173955 1
0.0952447813712679 1
-0.275518591793427 0
0.158267348749567 1
0.0456787847093288 1
0.264569863844728 1
0.0757084957417764 1
0.163417289333193 1
0.366744230823053 1
0.0149085694286293 1
-0.185375154779444 0
0.246640341304094 1
0.10867947001735 1
0.182534077731016 1
0.372125880875977 1
0.414946269104524 1
0.509027747854749 1
0.194589546716257 1
-0.288281026031892 0
0.203191936609235 1
-0.00239417034115472 1
0.24113716773307 1
0.118445420852734 1
0.237525043172695 1
-0.237359953644529 0
0.35852387448577 1
0.244501081094683 1
0.360957040545475 1
0.40209716410974 1
0.251598364337147 1
0.500932100064658 1
0.193801265656394 1
0.250255638720859 1
-0.0188566941762935 1
0.303007202834082 1
0.303245612617343 1
0.395017746293961 1
0.325170540575902 1
0.33296877218669 1
0.130928750185332 1
-0.137397475599169 1
0.0428372875802354 1
0.458746176513756 1
-0.229043652252759 1
0.160271189213589 1
0.364772127868091 1
0.173462405089635 1
0.165189173517102 1
0.0834952757442124 1
-0.139943475449998 0
0.523746300949393 1
0.354589652634844 1
0.451033776005883 1
0.0181392007540889 1
0.157452661475075 1
0.18476848138872 1
0.22638892113083 1
0.333482295990173 1
0.026004873339122 1
0.249768366052683 1
0.129040425989816 1
-0.0545110606642324 1
0.584132230720136 0
0.334911893972236 1
0.0257738926238788 1
0.0698584005216998 1
0.50141363541616 1
0.19488772322437 1
0.228664824770111 1
0.146863417124822 1
0.436644155402685 1
0.262602934931672 1
0.0708947602533802 1
0.312439229822185 1
0.0838940535900977 1
0.213627869054203 1
-0.128215942041344 1
0.354533555725737 1
0.158212197536847 1
0.411251640574723 1
0.43045575082409 1
0.173533238352563 1
0.099431991432145 1
0.523788816302288 1
0.78217011654571 0
0.114903611196835 1
0.380317725273202 1
0.0818632925261734 1
0.238324341436704 1
0.175314275225676 1
0.0244744458469078 1
0.0988196242974073 1
0.250224607563326 1
-0.032780610931295 1
0.346601086805449 1
-0.0226838470522424 1
-0.202024684188295 1
-0.0798623890545787 1
-0.0199404882218817 1
-0.0106890615696397 1
-0.463409504660529 0
0.360794351346449 1
0.392472018435738 1
0.138004464778243 1
0.369844553846437 1
0.12727512411774 1
0.0452176847237371 1
0.644434308966134 1
0.199981224898879 1
0.330778410557644 1
-0.150544907725068 0
0.361943298774538 1
0.462289500361997 1
0.45405039530983 1
0.417624423544081 1
0.374483239389185 1
-0.0342647588507717 1
0.165119404914766 1
0.590168422131307 0
0.0410502514393363 1
0.136475381418902 1
0.525157409783583 1
-0.0416860209513634 1
0.311604309131878 1
0.394509940707592 1
0.227910889099118 1
0.330925958601949 1
0.395267153557375 1
0.14455118751533 1
0.215690259560222 1
0.188788387106543 1
0.238921431094632 1
0.194217876835412 1
0.478716676150357 1
0.259659458365527 1
0.178250347062036 1
0.0152937696443 1
0.168906307793247 1
-0.106373776227241 1
0.130433218819032 1
0.669600105229662 0
0.108549846910716 1
0.391269441376286 1
-0.188303609842817 0
0.615204957659071 0
0.299366475542252 1
0.263750877386035 1
0.0821616396366956 1
0.172191932929762 1
0.442728089017559 1
-0.249832312303374 0
0.107073071776569 1
0.332240985051662 1
0.298613261421793 1
0.059205367993789 1
-0.0604006168816681 1
0.0161403041961991 1
0.0486479013661039 1
-0.104909795856989 1
0.417636241452105 1
0.390768060659131 1
0.119878052927115 1
0.169196136509754 1
0.126651793478361 1
-0.0260950964424208 1
0.0540931710964432 1
0.256964855464062 1
0.186087172226359 1
-0.263410083767306 1
0.0169350055047663 1
0.162354222284807 1
0.312087371793711 1
-0.0799904656249202 1
0.109839989318897 1
-0.149527682308632 0
0.085171860010057 1
-5.35062664285234e-05 1
-0.0283237801170896 1
0.213376884580055 1
0.222509370552224 1
0.222634740111215 1
0.148374393079185 1
-0.289843596105647 0
0.409896493820346 1
0.445107259297995 1
-0.00735955867121414 1
0.49390519861809 1
0.28898380001564 1
0.0295543463235685 1
-0.175761746287482 0
0.762359775706177 0
0.0453068677138527 1
0.361431103511647 1
0.456426100785186 1
-0.0353423325096348 1
-0.264009751038692 0
-0.120106954049668 1
0.041826797166349 1
0.829174566638894 0
0.00817107402696929 1
0.0975762466331922 1
-0.0290364830595286 1
0.0112262005243263 1
0.122941895948961 1
0.131755081003865 1
0.0463782469590645 1
0.0959224382224034 1
0.0452651979481581 1
0.458914257491542 1
-0.122838312175258 1
0.485923411278827 1
0.31386956721784 1
0.348938244746933 1
0.288241119358268 1
0.449455764407596 1
-0.498999627606174 0
0.32465397466852 1
0.38663937995756 1
0.0322091431429798 1
0.158902875763644 1
0.21030777245835 1
0.255478694454579 1
0.205849869565922 1
0.0270396410480706 1
0.196784178737016 1
0.215973714340267 1
-0.241462778788916 1
0.0467653691829001 1
0.20288938951316 1
0.0361004826691632 1
0.0759323549894218 1
0.158125389868679 1
0.379793614860498 1
0.281548437702859 1
0.304788966837015 1
-0.0368822713533458 1
-0.105765319187142 1
-0.124776705471348 1
0.286004233548761 1
0.418563256073981 1
0.540388057409022 1
0.082766693060609 1
0.417424913665462 1
0.0607135350753736 1
0.094066080417228 1
0.104633038430296 1
0.266995008493571 1
0.292870562884143 1
0.571953863619907 0
0.24143241583534 1
-0.2828771406886 0
0.139577205924386 1
0.155694788011513 1
0.0514646435655783 1
0.209330931109515 1
0.0587639684863796 1
0.252303191680489 1
0.363207702051371 1
-0.253685306373515 1
-0.0245191121236262 1
0.0514216863736813 1
0.131183036170592 1
0.25508223909346 1
0.459550262680258 1
0.6066823015634 1
0.255411576807096 1
0.123382415464143 1
0.521048497183947 0
0.618812396785401 0
0.543189387760934 0
0.0673448300838228 1
0.349087000052152 1
0.68901552795426 1
-0.124510099300718 1
0.583156717841202 1
0.0247249599579639 1
0.143951950685625 1
-0.0828877762944484 1
-0.229416128328988 1
-0.0366291889860163 1
0.254386589872757 1
0.160262136514854 1
0.175222614321986 1
0.380339829494957 1
-0.1411435815507 1
0.281547383724237 1
0.446713327691894 1
-0.00755542271046182 1
0.209573975606557 1
0.0823874496568786 1
0.254059211165428 1
0.237427077013726 1
-0.124095865339374 1
-0.00183071913575806 1
0.101991921015923 1
0.310172353127546 1
-0.00139265847947297 1
0.00373509704596317 1
0.621467509878474 0
0.310101596048506 1
-0.0480706540673875 1
0.172165567241236 1
0.428068124829589 1
0.504958574789323 1
-0.0149381307353503 1
0.0957321176356899 1
-0.081232461544859 1
0.186734795380079 1
-0.125177051580654 1
0.459432951006311 1
0.456618520392765 1
0.272033006515911 1
0.396121706885717 1
0.195255686192134 1
0.127245267890086 1
0.577833125284241 1
-0.143000542795067 0
0.0921307597271941 1
0.577350058427765 1
0.0362675752724735 1
0.338235070927787 1
0.197719472921187 1
-0.145665171239267 1
0.0802098612434247 1
0.136928936492266 1
0.316914588347845 1
-0.0563995100425517 1
-0.0987797569407011 1
0.289319512312731 1
0.17180804856539 1
0.306359693677184 1
-0.00487673822395786 1
0.637155826526472 1
0.434861180932621 1
-0.0399811754316313 1
0.414432438371136 1
0.158277371005485 1
0.494582159430646 1
0.29012615614411 1
0.17766604331056 1
0.252078499265886 1
0.33139939122807 1
-0.0131848431896757 1
0.511678132142779 0
0.000948388258047619 1
0.207401264193502 1
0.138700923324277 1
-0.176793068920803 1
0.446974389191715 1
0.371348279431929 1
0.613526124878259 0
0.364765310037156 1
0.0417513005730183 1
0.372765689415842 1
0.334757169609082 1
0.0989072662283462 1
0.116723656112051 1
-0.0119180830811518 1
0.205398883867108 1
0.102578392091211 1
0.482347103937406 1
0.238770664211333 1
0.137540759132134 1
0.0880196906779031 1
0.0179654809032985 1
0.245422541420732 1
-0.238491069902961 0
-0.0917354062751335 1
0.0679106746488017 1
0.651935722454773 1
0.178685652309275 1
0.530217900518849 0
-0.195758899622796 1
0.31646623436034 1
0.356608710666591 1
0.422733001165688 1
-0.0381491562160127 1
0.469323436473106 1
0.105540875101182 1
0.27345241732044 1
0.248342384642284 1
0.378900638935694 1
-0.0663787863403744 1
0.037884077274554 1
0.506534435549657 1
-0.190707780343114 0
0.359015270242411 1
0.200232987215865 1
0.458842426947517 1
-0.0267419768796924 1
0.323083224068925 1
0.188385113014999 1
0.549393503162592 0
-0.000207257675745594 1
-0.0422130642669668 1
0.705711476178237 0
0.333189807114028 1
0.136372055270465 1
0.480312838281551 1
0.052429798336048 1
0.634945972374907 0
0.0895915166891564 1
-0.194114814752185 1
0.205434687689206 1
0.0365589079211901 1
0.158805347904366 1
0.0725279324894217 1
0.219556962301155 1
0.398249002337658 1
0.252681800041124 1
0.423512443895058 1
0.0895289717106336 1
-0.0163552747653476 1
-0.033298919307967 1
0.240952758284997 1
0.285832871756545 1
0.515402249166153 0
-0.0464824718512747 1
0.133572172950585 1
-0.214049588411869 0
0.418155441441246 1
0.26803480867056 1
-0.0147490001278028 1
0.13667703063383 1
0.259017730830094 1
0.0532597941854214 1
0.0603091143115174 1
0.220774333597939 1
0.200443567933689 1
0.447576518076858 1
-0.0959514450859718 1
0.291830992647623 1
0.176271669950858 1
0.340352116482228 1
0.168916111285106 1
-0.0439157568216352 1
-0.351369580990226 0
0.10125129108191 1
0.271784429826487 1
0.0883432897864661 1
0.115916784699932 1
0.0638323527934669 1
-0.0337905195440979 1
0.41451008252551 1
0.27470877738636 1
0.125938369708898 1
0.344803015256103 1
0.410456844972664 1
0.021099405860134 1
-0.0192324502638874 1
0.162952793885058 1
0.327338565799308 1
0.39371184023353 1
0.259448749545654 1
0.154059042888485 1
0.0647980240198121 1
0.481218214767523 1
-0.132526537760301 0
0.116841709546568 1
0.242235876501163 1
0.481511633783215 1
0.0687437159217992 1
-0.00214434452571173 1
0.151092434993575 1
0.529737060055959 0
0.385719721885601 1
0.110055870125366 1
0.0601186860169378 1
0.551115379528149 0
0.354194719495514 1
0.24333696669653 1
0.295330651942338 1
0.495776379490293 1
0.0143980242744883 1
0.172923491284629 1
0.364524741029223 1
0.145564786456054 1
0.161873441040915 1
0.299567374285472 1
0.0470828851436391 1
0.407465079871098 1
0.439888931042987 1
0.292687130338574 1
0.361811687092701 1
-0.0108500860392626 1
0.0185619116695247 1
0.455176387434721 1
-0.0302709976774633 1
-0.011674915954436 1
0.121641493944165 1
0.294609943032575 1
0.205704931200742 1
0.398882884802671 1
0.215569535243443 1
0.0932401090584585 1
0.307442556828303 1
0.307439256380869 1
0.117697134474221 1
-0.268642353409883 0
0.486495234346638 1
0.00384887658297078 1
0.143702167950005 1
0.147635423826964 1
0.194022924696882 1
0.0612051130742088 1
0.375618976701747 1
0.0754325363865703 1
0.315068279438027 1
0.185590304544701 1
-0.183094320492974 1
0.288862411607287 1
0.501668219949481 1
-0.0794418279214818 1
0.393735187310262 1
0.443839117966182 1
0.138397536764456 1
0.331590849888278 1
0.414602781580393 1
0.0419907411513225 1
0.346586801118748 1
0.170343109206269 1
0.128119876146732 1
0.233533655506375 1
0.417285503998333 1
0.217727362049144 1
0.301607284524765 1
0.152938486209339 1
0.348662849835447 1
0.308371554493699 1
0.348214050490915 1
-0.150855451657624 0
0.425772420849955 1
0.182084706549769 1
0.486680691645025 1
0.149028845024606 1
0.294562692238659 1
0.14811212586335 1
0.159607528841975 1
0.23411624089516 1
0.216489884473542 1
0.273319636197002 1
-0.390042178998365 0
0.309770726219436 1
-0.188260635037854 1
-0.00924299940572185 1
0.418000370700704 1
-0.132884145923772 1
-0.0276842822899926 1
-0.00687878589044391 1
0.141022776878392 1
0.0733096522509505 1
0.408641402854839 1
0.743160873420551 0
0.177083140485927 1
0.153863279941363 1
-0.0924304865077787 1
0.507473552950332 1
0.546503456161493 1
0.095081528352874 1
0.00117429919222648 1
0.308161731864454 1
0.014598083929523 1
0.256097041765381 1
0.115610217955613 1
0.115786405500098 1
0.361263913713239 1
0.603592013772784 0
0.445907413705829 1
0.27347847286597 1
0.229744173861207 1
-0.117037031953707 0
0.086326363159158 1
0.244472050527861 1
0.207473159633587 1
0.526211591402526 1
0.389571284350046 1
0.25879097893864 1
0.215639694079646 1
0.132750965641755 1
0.289063267823163 1
0.266869087950886 1
0.276377147475548 1
0.210027953445276 1
0.291205332297192 1
0.312829577058647 1
0.417770269245601 1
0.397012077618637 1
0.210748237196062 1
-0.183768357402526 1
0.378075756242682 1
0.184608452366265 1
0.140736397791802 1
-0.21242097421846 1
0.328715173040684 1
0.131594231315782 1
0.39507414209004 1
-0.0958239574937037 1
-0.530451245846486 0
0.24038403828494 1
0.189641076509494 1
0.334362966703384 1
0.162503510960711 1
0.275740526833188 1
0.209594801640403 1
0.403092614760193 1
0.462719686859139 1
0.123128798131661 1
-0.0474184515110777 1
-0.0107738916063566 1
0.284027489703135 1
0.142815916180885 1
0.423856497556596 1
0.174077786635697 1
0.0902790271702976 1
0.179743147184733 1
0.814239904265707 0
0.285588218925241 1
0.236745404349938 1
0.350688191181634 1
0.198017800156394 1
0.496466189071675 1
0.278825454695728 1
0.289847706915891 1
-0.233863257514666 0
0.0164120844598642 1
0.220646563906233 1
0.418048196074188 1
0.588965769393925 1
0.310285460937109 1
-0.0955239182712413 1
0.426080479772251 1
0.753548567949098 0
0.374825011711198 1
0.359488471093457 1
0.38899119167915 1
0.504774617949289 1
0.38098997715656 1
-0.102278632773363 1
0.11241837186335 1
0.400505785702388 1
0.0589620547251587 1
-0.0581709333008821 1
0.510329266685145 1
-0.00272538110543981 1
0.0466967757719509 1
0.532384033883471 1
-0.0374269456625052 1
0.197476556183135 1
0.302264002271096 1
0.06221064403067 1
0.263922505035984 1
0.364599480868649 1
0.117718173075599 1
-0.189639768574742 1
0.111947918756194 1
-0.356897049320153 0
0.427758174309426 1
0.411365517861228 1
0.187002686747995 1
0.358501065526435 1
-0.0126267956883885 1
-0.0316425715944515 1
0.119592849257727 1
0.391523877072593 1
0.38354671924945 1
0.244461458738001 1
-0.0260643118326393 1
0.0667420559632207 1
0.051447306279264 1
0.288075694827346 1
0.112439776753426 1
0.0643126899829916 1
0.121648228313493 1
0.387770726069057 1
0.367335421303968 1
0.285909263863192 1
0.557336025782654 1
0.251783192935053 1
-0.0538398327838778 1
0.302921104666659 1
0.205045720475904 1
0.210053389379521 1
0.403644445500113 1
0.270286695143064 1
-0.0881362096716273 1
0.35807466356441 1
0.595568307279586 0
0.171978602461484 1
0.151107051299876 1
0.042931612352701 1
0.574450305356627 1
-0.148348849346532 1
-0.114875930448101 1
0.485109326910062 1
-0.229443608121201 0
-0.0475219488998748 1
0.331293413492891 1
0.0360119764580741 1
0.0735823137787799 1
-0.191175290366194 1
-0.316387138430724 1
0.282503951886421 1
-0.073549090837533 1
-0.0910016337206293 1
-0.0322329237807704 1
0.0276595317175509 1
0.310844379054967 1
0.392902337309046 1
-0.139165851900511 0
-0.00571860100395025 1
0.411776210938329 1
0.279835008976133 1
0.313296219751707 1
0.0591883952643579 1
0.363233496121976 1
0.138995431192446 1
0.389522831278512 1
0.0609124138433728 1
0.302587508262831 1
-0.345608491590325 0
0.26369437376892 1
0.322525995960709 1
0.272040931849547 1
0.390131037973391 1
0.121078780904965 1
0.21804479729607 1
0.116348766339118 1
0.528752584316678 1
0.134953690176464 1
-0.105377632813756 1
0.125490583795436 1
0.397154933313107 1
0.438516864328444 1
0.0446595958151758 1
0.28795903906163 1
0.173342364894949 1
0.103213015034895 1
0.39260978480457 1
-0.0636185867328763 1
0.0885142171208702 1
0.255217379620632 1
0.296731937825382 1
-0.105340314108996 1
0.1369784464754 1
0.0548139891363686 1
0.186665623082201 1
0.365802588036414 1
0.193677020212361 1
0.335257032501513 1
-0.115990123116911 1
0.412453275416399 1
0.593108592629378 0
0.435130466879745 1
0.569371765818339 1
-0.0376852573105215 1
0.20976606083668 1
0.222321821319662 1
0.309631111513019 1
0.17597380121104 1
0.098077355125076 1
0.279890948535263 1
0.133490382982955 1
-0.0740946755753921 1
0.116725316107203 1
0.240224892340049 1
0.328406811289713 1
0.291772296909534 1
0.315427202109029 1
0.265427967466151 1
0.0975440941979322 1
0.397750563080103 1
0.384379418478176 1
-0.185207465314117 0
0.236600842706043 1
0.135157541425496 1
0.375746617489982 1
0.0322398344015135 1
0.253018167046448 1
0.0267040899163845 1
0.388724829435438 1
0.433777947059222 1
0.174615794239625 1
0.342759012069917 1
0.458835304890944 1
0.370633015320478 1
-0.133395943149681 1
0.490204429052003 1
0.0306147851121171 1
-0.0535684463192214 1
0.27293314333937 1
0.546865013822571 1
0.0305404396716095 1
-0.073165357668939 1
-0.216241130111337 1
0.311502779102991 1
0.063687020599988 1
0.127928843528025 1
0.07042233733928 1
0.558977684318149 1
0.351345526580118 1
0.236832323850912 1
0.450247776016931 1
-0.165704472614579 1
-0.00853545907891419 1
-0.0165883646816489 1
0.0555329441731168 1
0.520624412932137 1
0.271484046847729 1
0.460621801553991 1
0.502717322150888 1
0.130657148517564 1
-0.304899039569044 0
0.113467348551484 1
0.267295321461505 1
0.577319419926367 1
0.395202340352051 1
0.100529444411047 1
0.612967661645903 1
-0.18755834031871 1
0.104545086186669 1
0.0227642082097292 1
0.0632196608289871 1
-0.289929898617864 0
0.312575761574484 1
0.48142553066438 1
-0.142981735790739 1
0.315069859993771 1
0.104098673612152 1
-0.0521147875482457 1
0.00659094978928181 1
0.477807242082134 1
0.278098430642107 1
0.121771529015005 1
0.213077167803674 1
0.29786603763692 1
0.198257422769653 1
0.386858211986797 1
0.289951036943083 1
0.00449073961513863 1
0.147025147699854 1
-0.214851389414771 1
0.0467149432471345 1
0.547729663154129 1
0.4691379904765 1
0.417866885707016 1
0.119463220563846 1
0.362804274987509 1
0.267002624714449 1
0.618080856469828 1
-0.000559610789516114 1
0.576908721394409 1
0.378626580271168 1
0.362472925903147 1
0.130646124610267 1
0.174959799054176 1
-0.120250956552108 1
0.141568317291513 1
0.314307214710767 1
0.0449892034619518 1
0.536281560251019 0
0.278230578571919 1
0.138662223277707 1
0.111079349357451 1
0.315331985860567 1
0.270196615217545 1
0.306344485355902 1
0.218055808503984 1
-0.0919885773987155 1
0.564820966713776 1
0.113258194382013 1
-0.0493322843722061 1
0.21607058389933 1
0.32736341755219 1
0.545151689419297 1
-0.064020155993111 1
-0.0631147449343271 1
0.613141764895973 0
-0.287496231170253 1
0.342111148806935 1
-0.248647202771454 0
0.220218177805233 1
0.388950880052528 1
0.219466657826804 1
0.401406849739745 1
0.258485922861965 1
0.167627018631698 1
0.290768753263109 1
0.187800176253195 1
0.27459536968364 1
0.386153687770356 1
0.451816807785155 1
0.515208520334714 1
0.141909856885244 1
-0.000673549479266289 1
-0.000556374165581042 1
0.160548942291019 1
0.823269403132719 0
0.01342588368254 1
0.366068673499275 1
-0.0224392733050934 1
0.461500215533841 1
0.419236205573082 1
0.281891351277801 1
-0.0897878243967346 1
0.0787253075664023 1
0.342346586455723 1
0.41421725574516 1
0.151327575160854 1
0.0937251925744542 1
0.226080692752407 1
-0.0219362552581727 1
0.446886414648243 1
0.0415102106523341 1
0.324579845722379 1
0.359861876972899 1
0.106027932606701 1
0.060463470281921 1
0.267171846450166 1
-0.00259390839643496 1
0.545695556218582 1
0.231340548151856 1
0.20082747272787 1
0.101176953720234 1
0.298240750555731 1
-0.0641223895175449 1
0.357861555519019 1
-0.0940249342770185 1
0.419842500661525 1
0.156591305086327 1
0.170997125157009 1
0.183182725584298 1
-0.122545275599467 1
0.209277687127453 1
0.192151554117349 1
0.164642370589943 1
0.216230332672661 1
0.166220965392644 1
0.129006261309439 1
0.262248528574541 1
0.186474401601228 1
-0.195632929768181 0
0.308144498204287 1
0.686080970365211 0
0.182856654925973 1
0.211002156280028 1
0.170913585680052 1
0.133918586328043 1
0.217425482734964 1
-0.0252199743204577 1
0.137702384750379 1
0.172384909281479 1
0.268058131537351 1
0.0547478536448799 1
0.571166829742432 1
0.226606575599058 1
0.195264521493645 1
0.198764666800396 1
0.0217157692989748 1
0.0987606738185885 1
-0.198825572413381 0
0.113443837040379 1
-0.120038647758978 0
0.375815108712782 1
0.157200834381109 1
0.223066920746205 1
0.329713558500602 1
0.459284058325175 1
0.0388509997908426 1
0.34667939426055 1
0.380909868897675 1
0.104592613220807 1
0.077378375888367 1
0.156000136228332 1
0.108380889908055 1
0.192108531884632 1
0.824765854268933 0
0.328800025893159 1
0.440849823919279 1
0.168783849988042 1
0.152130617668221 1
-0.06805166474606 1
0.174719680391039 1
-0.00991301456245626 1
-0.0242728019590252 1
0.171281775460556 1
0.193534015352725 1
0.396381681410783 1
-0.180781407004068 1
0.417492405832295 1
0.146975906615465 1
0.2001728272582 1
0.134806483837001 1
0.329424354221433 1
0.0738659856359827 1
0.326087684454772 1
0.153401381197798 1
0.103085677955596 1
-0.0413283799077447 1
0.0624262388488691 1
0.231993429458351 1
0.166461017516369 1
0.0273177597075035 1
0.255993663381258 1
-0.0576256839715998 1
0.506204812746172 1
0.194628908839789 1
-0.05978356938847 1
-0.0851747808342883 1
0.442364291018407 1
0.262305930104653 1
0.0476244551161903 1
0.17430543469107 1
0.185919634252237 1
-0.172716284084362 1
0.259548477822256 1
-0.171854493342907 1
0.238416659278667 1
-0.0831759436212074 1
0.0343817791274369 1
0.294746044604228 1
0.114354422008727 1
0.27695320083128 1
0.0383688793530479 1
0.5981389994133 1
0.201402018811861 1
0.220202438528664 1
0.176187580234804 1
0.116192845755725 1
0.0120075431170262 1
0.367041681353241 1
0.347169272906581 1
0.180824704585486 1
0.0970079064835423 1
0.316990401185313 1
0.0977298167892089 1
-0.069461075109125 1
0.324664553817149 1
0.169208664036601 1
0.265168432379428 1
0.304938076372053 1
0.0531584709433674 1
0.332434020723484 1
0.317821591923475 1
0.0498231336806718 1
0.67099230497782 1
0.253998231184342 1
0.427100751647888 1
0.0220221692375466 1
0.153058533578997 1
0.137726862590647 1
-0.0690368384709807 1
0.481503537628236 1
0.616543218438189 1
0.387409724259441 1
0.367717948601371 1
0.442046343591279 1
0.349102763568392 1
0.148823649026891 1
0.00844854925726925 1
0.394881818566072 1
0.167521044490834 1
0.0517247416588207 1
0.224064637086435 1
0.569027840928782 0
0.225981526980616 1
-0.0316732167220685 1
-0.0799284853052455 1
-0.0212125594719343 1
-0.311001868309199 1
-0.134554875910849 1
0.361943808239626 1
0.282530477233734 1
0.0942100920822745 1
0.207368120054444 1
0.0704077734357793 1
-0.409915027816698 0
0.28850087701124 1
0.407149542409027 1
0.194426482108582 1
-0.179767127685679 1
0.673134797175211 0
0.52664100050879 0
0.382634980737021 1
0.108752883236839 1
-0.0183675659699514 1
0.0853908240270803 1
0.518155330574316 0
0.631797153917476 0
0.215443467962702 1
0.160677806991523 1
0.187502634792681 1
0.325380890545818 1
0.0265930535848873 1
0.495951257359768 1
0.344286029429448 1
0.120879951120991 1
0.0964068557042809 1
0.189139755226017 1
0.471392332104675 1
0.634909524393013 1
0.465885222203046 1
0.23546933334201 1
0.230458613265935 1
-0.138398831351821 1
0.567244650122635 1
0.0460784587388536 1
0.188085003250859 1
-0.0596187486738746 1
0.236149927944973 1
-0.10009265280276 0
0.313762125685081 1
0.270002159018089 1
0.069203590664258 1
0.248531568331249 1
-0.0464813374047053 1
0.425290426309655 1
0.160984170137713 1
-0.00191269421202352 1
-0.0980294651508086 1
-0.190497487436162 1
0.0867897304174968 1
-0.13882376078695 1
-0.14411689425063 0
0.504502711313335 1
-0.0524457695338825 1
0.250853039796868 1
0.292931424740634 1
0.151805654087904 1
0.144994529179222 1
0.460705263185628 1
0.159139320386668 1
0.422053817558254 1
0.389429824328195 1
0.462354456981266 1
0.283608267779405 1
0.397481572797981 1
0.832977775513731 1
0.108647620210195 1
0.277980557396882 1
0.0124853167135573 1
-0.104380338865779 1
-0.100235304756645 1
0.187231039104945 1
0.126661928721716 1
0.263066936271511 1
-0.000762421368609156 1
0.101534408828649 1
0.447833024223471 1
0.110309675868033 1
0.188937619855246 1
0.334175537682554 1
0.224344788943094 1
0.485485940928487 1
-0.302201984501537 1
0.500930177450236 1
-0.152105365549217 1
0.108808648671956 1
0.144433272589162 1
-0.055762946575691 1
0.107372042626149 1
0.310370175989091 1
0.128449427461908 1
0.237923926393337 1
0.584754240411591 1
0.0985519597028747 1
-0.0178417578886799 1
-0.00757493703846457 1
0.202802467881216 1
-0.0643566298546653 1
0.57519155362052 1
0.0386726957788025 1
0.243702702414153 1
0.154992960454253 1
-0.0147728823131275 1
-0.0161004506669723 1
0.155456838650171 1
0.0460234608804028 1
-0.012180563225525 1
-0.0154548208358672 1
0.206816129350207 1
0.601929961613522 1
0.400403657576883 1
0.366209199671483 1
0.136587470748417 1
-0.0804724160665712 1
-0.0444366509236043 1
0.036736265260713 1
0.136990035180695 1
0.35279171714257 1
0.225434208530251 1
-0.117985886419469 1
-0.00439564419797152 1
0.43948197037205 1
0.256332276333277 1
0.415428896758337 1
0.212673256297914 1
0.355352516585158 1
0.326603513004404 1
0.533498036097244 1
0.208998296851822 1
0.234956013224608 1
0.0120391863804732 1
0.43169591152501 1
0.23207381592361 1
0.760042427412006 0
0.322718355291986 1
0.66577169513601 1
0.253426906431858 1
0.0804279542692786 1
0.413041817029284 1
0.0991238670398884 1
-0.213063195590891 1
-0.0536793097511207 1
0.190619185384474 1
0.440474292822362 1
0.508482320242548 1
0.368203810727784 1
0.554520235754389 1
0.462291973995439 1
-0.0325781419837973 1
-0.12058649979038 1
0.286436018394465 1
-0.0463665223253191 1
0.206680479563722 1
0.237579479216058 1
0.154850425889876 1
0.388155532300446 1
0.537495165481784 1
0.116354794870658 1
-0.137003426464109 1
0.0130658509232529 1
-0.141020758008706 1
0.046084708778361 1
0.368507651269129 1
0.000132805687815749 1
-0.170996480789538 0
-0.00810214669096975 1
-0.206814614549472 1
0.317786166308478 1
-0.0565321196244651 1
0.265906474705608 1
0.166508745775261 1
-0.168272654243424 1
0.436637712932147 1
0.273034590637861 1
0.0307452411053582 1
0.353030273978684 1
0.307572690458883 1
0.264593020745046 1
0.201056483695524 1
0.181779357945306 1
0.108476882781412 1
0.0609011724148271 1
0.220947415418239 1
0.415419081002386 1
0.16242527504555 1
0.0551549011085155 1
0.438091355377958 1
-0.0503522095600194 1
0.291728400648518 1
-0.289241333086288 0
0.567022131002181 0
0.0610871980398159 1
0.182152864310577 1
0.0106224050925614 1
0.539061119340204 1
0.185295157226932 1
0.0305062453369089 1
0.214933405429557 1
-0.0641759729825002 1
0.427606100769488 1
0.631439085020383 1
0.0386553937497472 1
0.327778852700097 1
0.0192612454250618 1
0.476227115602347 1
0.289736905085665 1
0.372348730454515 1
0.283722531005245 1
0.242815277714333 1
0.159864431653826 1
0.415288274650805 1
-0.000801073582502698 1
0.261045614022627 1
0.534687493323263 1
0.145919120617742 1
0.297565974120094 1
-0.11309898857348 1
0.404667005129234 1
0.56017193440635 1
0.212421162367694 1
-0.333197287212054 0
0.406063456199585 1
0.201028161532101 1
-0.0396276517007202 1
0.176909558037594 1
0.161906468202399 1
0.0301263799845435 1
0.201577325787084 1
0.435644930345012 1
0.284027642818852 1
0.493849840870754 1
0.221367595480541 1
0.203483896992282 1
0.196888190250999 1
0.157280055672786 1
0.233284674313139 1
0.0503419934536779 1
0.459944074010866 1
0.602605979932447 1
-0.112224108639432 1
0.268154471899154 1
0.603018925976953 1
-0.151964914993567 0
0.0376573961614312 1
0.177891403390204 1
0.115812401901523 1
0.102802469995761 1
-0.294090881890881 0
0.51152363031716 1
0.105758044354617 1
-0.118265186025498 1
0.242140051960097 1
-0.100799206258839 1
0.103973260087141 1
0.273153524492884 1
0.182466262675626 1
0.0792685127724059 1
0.534209910180331 1
0.197312746596795 1
0.268836949297988 1
-0.11078766742615 1
-0.00983480604270298 1
0.119343517219454 1
0.320262120205908 1
0.175979533769895 1
0.183832692049243 1
0.36158627149154 1
0.233050788229437 1
-0.0107338656782464 1
0.184536324990506 1
0.322525013148445 1
0.326984248257263 1
0.17654166011884 1
0.305639853202108 1
0.362305219708635 1
0.0440666662179974 1
0.335465531764564 1
-0.151897377762344 1
0.174501221912492 1
-0.0579991914752186 1
0.409329859450169 1
0.0163805306927028 1
0.285947868161571 1
-0.436535041671617 0
0.240383627667985 1
0.332107270289963 1
-0.0467891105616602 1
0.221553367708414 1
0.0841701460148333 1
-0.0818145392314323 1
0.0838942697612931 1
0.19214001037698 1
0.0375470999520319 1
0.395494442918924 1
0.150787302086945 1
0.288370670836624 1
0.0716590612905223 1
0.31382055571071 1
0.376466792896256 1
0.0288456588064283 1
0.172483465274043 1
0.165988645521688 1
0.275874881113267 1
0.390257513323843 1
0.221016089083134 1
0.439464788996765 1
0.246561952883788 1
0.0779385417341024 1
0.23425187394311 1
-0.0495045034843052 1
-0.197096499490313 1
0.551482063673287 1
0.191238603371794 1
0.459430626983198 1
-0.150390523785539 1
0.0861446914320103 1
0.200025565130706 1
0.248827994255639 1
0.330489833348663 1
0.408151558843668 1
0.0615407408767077 1
-0.00222427341360013 1
0.214256058643802 1
0.421912836642073 1
0.0793457313404892 1
0.499952142949069 1
0.295489584072348 1
-0.00306127621298821 1
-0.253995814680494 1
0.195903542633194 1
0.391806138121297 1
0.50981964895817 1
0.409586017704182 1
0.364043868390647 1
0.0548222092297757 1
0.0340841845056024 1
0.11456817728333 1
0.198626821158968 1
0.323798547867552 1
0.137504570476004 1
0.0115688489806728 1
0.149214002222076 1
-0.19166295672577 0
0.5849351039829 1
0.173037503364461 1
0.177798057810567 1
0.0390370517734788 1
-0.0394105614539805 1
0.384699984495654 1
-0.157758589778913 1
0.00574866460436785 1
-0.178523369204839 1
0.140862737290515 1
-0.00758812145772367 1
0.272748069841909 1
0.168681300846153 1
0.343716277459882 1
0.161173965100098 1
0.223311036768347 1
0.296765608809831 1
-0.0937607728735663 1
0.0624649686728082 1
0.348816237841532 1
0.48891468436722 1
0.36061367954634 1
0.130273302449829 1
0.324706296902375 1
-0.0737104483454925 1
0.557027500673935 1
0.560468772101629 1
0.163826393880101 1
-0.180469570996562 1
0.177534434358783 1
0.534056514243563 0
0.704196348308164 0
0.629694712166906 1
0.241156884211525 1
0.422098517442765 1
0.273324228934747 1
0.324017073947838 1
-0.13376119566437 1
0.252933128283376 1
0.397193051841992 1
-0.00176804101578147 1
0.432168994227749 1
0.26923469906584 1
0.150521926861773 1
-0.0813886846406307 1
0.401283345311492 1
0.185116670030631 1
0.345765273785844 1
-0.127094537524439 1
0.135441545491498 1
-0.0639141536591925 1
0.496998555116085 1
0.0562369258305937 1
0.409304828182765 1
0.137295355792023 1
0.103289661172142 1
-0.145453433177859 0
0.0285003210388918 1
0.0101912891244099 1
0.446743845183513 1
0.68921947791462 0
0.355195697006199 1
0.221954500360922 1
0.14703900808909 1
0.328127245946483 1
0.559928660105342 1
0.267746336374013 1
0.181770313406689 1
0.00743253169456515 1
0.399129475534759 1
-0.0826702250195817 1
0.227355843198341 1
0.361338858619265 1
0.251440342405048 1
-0.209913244701951 1
0.379201044155457 1
0.166094816281144 1
0.201362647661792 1
0.410305660492207 1
0.327231714566398 1
0.571276495517416 1
0.0664001768265843 1
0.0843787823610084 1
-0.00734516079939293 1
0.164527791806312 1
0.240633046387116 1
0.224941051526403 1
-0.19736816584551 1
0.318855416482437 1
0.249615685999599 1
0.428943633798532 1
0.446875730526865 1
-0.13640407353497 1
0.61873807457072 0
0.333086378850519 1
0.186429262068963 1
-0.224043838525393 0
0.0439822520459558 1
0.364389461346787 1
-0.0271282902602603 1
0.0176187040169738 1
0.457792931948956 1
0.483738585871737 1
0.443504849318892 1
0.435539085096526 1
0.56515557042913 1
-0.0279029077993946 1
0.0467072417265015 1
0.0533825392065241 1
-0.0384675588385518 1
0.318752367974178 1
0.218103432471443 1
0.11512191833474 1
0.362515993071294 1
0.170150574564564 1
-0.00694515583186735 1
0.243045236019867 1
0.366324403393526 1
0.403579753920407 1
-0.0669935998352113 1
0.098169727872057 1
0.369236650859871 1
0.331140362982438 1
0.135924732477083 1
0.49333168342638 1
0.0235182699248423 1
0.301101084665675 1
0.195307118529864 1
0.300126064956683 1
0.364087572131409 1
0.152258246605842 1
0.75897856815617 0
0.107151536621081 1
0.0473722762824809 1
0.378733770713609 1
0.528560431552594 1
0.551065807568939 1
0.0932678082643185 1
0.397839035212345 1
0.373689947972233 1
0.465118218891917 1
0.113904994036955 1
0.207099466455793 1
-0.545826599149582 0
0.0635217664589159 1
0.611987424606274 1
-0.164892779732656 1
0.425978773936481 1
0.557390385384558 1
0.609786946659093 0
-0.0275873096070451 1
0.453764375962262 1
0.20765844212228 1
0.433205238187083 1
-0.452965819529471 0
0.0535078218642395 1
0.00071901869066146 1
-0.331276967705487 0
0.521479607729153 1
0.058539108264905 1
0.059025706133045 1
0.14478283424774 1
0.259393607967027 1
0.200647354801115 1
-0.0191820529028123 1
0.0833965325735744 1
0.212041438862584 1
0.389322439836339 1
0.466844086630169 1
0.380442538339551 1
-0.250873871709406 0
0.765446297319535 0
0.394250528816154 1
-0.0608939056616028 1
0.357323389913309 1
0.248613924151688 1
0.327129903569551 1
-0.0152115051379251 1
0.160583902622594 1
0.125782960539253 1
0.179870560032045 1
0.422764754244489 1
0.259345247619736 1
-0.000217308503882546 1
0.378739457851726 1
0.404010037272211 1
0.242537402519963 1
0.183103611235154 1
0.273450972941067 1
0.268245738024655 1
0.28031122718364 1
0.196629744921805 1
0.314408807241872 1
0.0741786980666492 1
0.194445506886271 1
0.162127735587813 1
0.535567742383149 1
0.667406291049043 0
0.420697377177791 1
0.107460372804096 1
0.206318717606441 1
0.157926507663404 1
0.194864875493149 1
0.147576182963921 1
-0.000926525147984639 1
0.484702985106879 1
0.0363627301291502 1
-0.167215190469531 1
0.35123668082336 1
0.328649732325402 1
0.343499102870528 1
0.0430888132331104 1
0.355510442343833 1
-0.0650547571527526 1
0.194059472404716 1
0.186664995324893 1
0.264427368099133 1
-0.0483332145361713 1
0.15380873051158 1
0.113252464119384 1
0.619415334838245 1
0.462337618877414 1
0.277624608553038 1
0.314640364642874 1
0.139799789144525 1
0.0581608385204327 1
0.308016798659481 1
0.100210093191943 1
0.380865041740824 1
0.187976638921293 1
0.0338453423527089 1
0.332286112235586 1
0.102491922875214 1
0.245389511769578 1
0.242182113329989 1
0.161481987617768 1
0.228280184731144 1
0.526918847524619 1
0.452161714394673 1
0.0111814613975251 1
-0.266902287233631 0
-0.0359665593360364 1
0.405755470852943 1
0.270283547430004 1
0.216752614437272 1
0.29309699626694 1
0.034014788032807 1
0.474802824754244 1
0.409189879870476 1
0.431782165817151 1
-0.032365892909774 1
0.176721537985091 1
0.369451216753328 1
0.394982473216207 1
-0.0334069385807065 1
0.319408469085838 1
-0.085099637518101 1
-0.0289361673767445 1
0.0554852343724353 1
0.623289555580001 0
0.00807061738616734 1
0.163538158894748 1
-0.149436365110023 1
0.193630282935039 1
0.74712535382995 1
0.464451937674823 1
0.0643246646569619 1
0.496679243260223 1
0.717418546917313 0
0.333647095983986 1
0.130068737553896 1
-0.185729235112147 0
0.261080256848953 1
-0.0616222050917466 1
0.00921412565034693 1
0.260384974788373 1
0.0927974043568342 1
0.153743573201428 1
0.520747665386165 1
0.105139066070426 1
0.466980594923132 1
0.438495933187696 1
0.01294764805796 1
-0.011736439800062 1
0.12823625268592 1
0.438293085503593 1
0.0370737509744449 1
0.502266401090438 1
0.0362740234844628 1
0.0520255247476667 1
0.278474748251977 1
0.103310169663664 1
0.314652501115811 1
-0.00706364231462173 1
0.268673901036908 1
-0.0723426022232323 1
-0.111779560764186 1
-0.0333991634398298 1
-0.283163370273781 0
0.172730629574763 1
0.0739546018804066 1
0.105361494512415 1
0.504114848412763 1
0.35136184885255 1
-0.226119917674891 0
0.584160401473913 1
0.276285574243916 1
0.0956737018070289 1
0.210859917299321 1
0.331911785179569 1
0.019588275892956 1
0.262613005251427 1
0.32221244423446 1
0.293603697257492 1
0.306066300210911 1
0.0581342881903763 1
0.118306722503461 1
0.361101011643191 1
0.0792294908537292 1
0.684463041502499 0
0.398838049838446 1
-0.394834087161416 0
0.106703998480383 1
0.235280283343908 1
0.0200880931995219 1
0.301981445006995 1
0.27605730836191 1
0.407305339567037 1
0.00122777946589601 1
0.07367305936613 1
0.47033982804616 1
0.389963356681438 1
0.0665697715014837 1
0.290630673893652 1
0.0929353772076096 1
0.515039109848083 1
0.106510434030586 1
0.0609511048417376 1
0.0752644859039026 1
0.196576047511366 1
0.0026056489343701 1
0.293141477867224 1
0.131691075142923 1
0.343153981352799 1
-0.205986906977009 1
-0.326093607793903 0
0.416960188577567 1
0.0958807830813172 1
0.25686935562836 1
0.151901507726192 1
0.177761368729423 1
0.305836307729563 1
-0.121516545962183 1
0.290237883597157 1
0.121834952660374 1
0.155639375333241 1
0.377913621830824 1
0.32021305491899 1
0.313986381546607 1
0.0225251402353416 1
-0.0472499780739732 1
0.170070707739064 1
0.242306453560773 1
0.448854557251528 1
0.232321720376434 1
0.239343825325109 1
0.0782865092140528 1
0.0870167029106394 1
0.0776881878014507 1
0.292032998580368 1
0.270626663203119 1
0.234822496044415 1
0.225330971074846 1
0.524428213527619 1
0.0226060203944888 1
0.252426665550909 1
0.0170013722569062 1
0.221204253920574 1
0.0397438526077252 1
0.297581394242196 1
-0.041616909684247 1
0.313565834505343 1
-0.0113126282951961 1
0.217435726897965 1
0.410942774551731 1
0.275012546758222 1
-0.0646504517438597 1
-0.216211782117805 1
0.499349589026986 0
0.353057527968218 1
0.460613732522558 1
0.10094384536075 1
0.167123839112891 1
0.0269645389351317 1
-0.0287057802537508 1
0.467543322549102 1
0.433230605445309 1
0.210348958029682 1
-0.143477207233974 1
0.127323005601846 1
0.548196753973557 1
0.36274092478739 1
0.521530028982644 1
0.389481388475652 1
0.275754205376632 1
0.0552595860823837 1
0.27985991956074 1
0.541550720002278 1
0.331905625188913 1
0.155145628708617 1
-0.136936026574553 0
0.188702624500257 1
-0.381608772651954 0
0.12359920586268 1
-0.102194946487013 1
0.592670081935635 0
0.239772120494686 1
0.295189275356706 1
0.0567894241764389 1
0.418142970216642 1
0.207530135888726 1
0.467373571522479 1
0.113184807377993 1
0.340662042727595 1
-0.0944870064918113 1
0.0618027319031117 1
0.161489857645966 1
0.283807729802678 1
0.69500680975805 0
0.0409999513480356 1
0.249531594276514 1
0.430490918925025 1
0.0108460186508867 1
0.183035984557116 1
0.323328036223434 1
0.146722712495261 1
0.241154476171228 1
0.287631882413382 1
0.0622974931626369 1
0.148712407473041 1
-0.170471040481511 1
0.148756023448089 1
0.0631756431304117 1
0.46624815606493 1
0.328176921064207 1
0.0691125586932768 1
0.285687967645829 1
0.159910338483114 1
0.278429977302363 1
0.11962551761252 1
0.0683917869202277 1
0.100075126634419 1
0.324411384445784 1
-0.0387109966945523 1
-0.0774034345256382 1
0.404754527319193 1
0.282727574277115 1
0.184356897785397 1
0.0124209570132949 1
0.398682601503428 1
0.454213290739884 1
0.695367119408924 0
0.522523308523251 1
-0.1822122157255 0
0.159876287301041 1
0.219764883201963 1
0.384037274168444 1
0.144953538073911 1
0.299863860399597 1
-0.0436102045865285 1
0.357155352773013 1
0.422924511061214 1
0.0120755422777431 1
0.0105041726675382 1
0.32357761895565 1
-0.0952713526469342 1
0.0476068426997964 1
0.285640659191066 1
0.39501036806648 1
-0.181327016860086 1
0.124354629686957 1
0.313452967966532 1
-0.146041356827999 1
-0.0227140187918489 1
0.267479281804014 1
0.15552705407696 1
0.312427396318914 1
0.054380096595833 1
0.272967679285882 1
0.504748625637653 1
0.322723249655793 1
0.00238254339171758 1
0.321653770291227 1
0.272119061136191 1
-0.286365755975642 0
0.515574174799095 1
0.299713413157676 1
0.0543397083738982 1
-0.164891211944685 1
0.362669774583736 1
-0.0271528474574472 1
0.00447371607351695 1
0.548939358249126 0
0.489785836886555 1
-0.0576856088388074 1
-0.0401000797629741 1
0.272600784056766 1
0.145369426578033 1
0.393605795513765 1
0.0573647999729516 1
0.611455170782642 1
0.192772119523271 1
0.165692134487604 1
0.731823404857664 1
0.252342552182258 1
-0.104348762460186 1
0.534843177224719 1
0.183264602139218 1
0.244820125184329 1
-0.102653966083061 1
0.201746942575288 1
-0.0565847411317519 1
-0.0179095135834857 1
0.234656122733798 1
0.227535851873787 1
0.412966454673913 1
0.113965431408341 1
0.607734954418055 0
0.131295416289647 1
0.286230924436013 1
0.325622668137189 1
0.0269677395156967 1
-0.117129123295007 1
0.111324821349796 1
0.0425539907215833 1
0.603768101483348 0
0.204878320874308 1
0.632578211374053 0
-0.263845169619319 1
0.02634478059601 1
0.176819258604782 1
0.317453581156142 1
0.32778406922431 1
-0.0535349300790889 1
0.240472078512713 1
0.0934214679850197 1
0.368464561284361 1
0.342960312199767 1
0.0316177104662952 1
0.0138000780000132 1
0.287125499698393 1
0.0362511551884231 1
0.432298976056097 1
0.158927514364137 1
0.507681185239612 0
0.573762453674308 0
0.299016536610298 1
0.342314583215142 1
0.372459465055424 1
0.0493985977365653 1
0.684711152224035 0
0.176395317357438 1
-0.0130998573014121 1
0.0626695842130824 1
0.571681103650892 1
0.420127546067496 1
0.194784688551956 1
0.0265505330127744 1
0.462769743148481 1
-0.103249054284496 1
0.0682326161811778 1
0.0305176881792372 1
0.454597587134106 1
0.0156593074201165 1
0.0841708408263195 1
0.14171544411035 1
-0.0325576777229177 1
0.171695593426116 1
0.187466484474821 1
0.0749986113581449 1
0.225068198578327 1
0.363337822044589 1
0.360322872766232 1
0.412739145089389 1
-0.0121336195100087 1
0.225972264385506 1
0.0760940566543899 1
0.191197473055513 1
-0.0939954805252586 1
0.266041627553803 1
0.173125276326978 1
0.298724364178132 1
0.387564178438676 1
0.0134157620383401 1
-0.235164489832038 1
-0.0109495609249611 1
0.122194676383785 1
0.147594382029001 1
0.0668716725008276 1
-0.0284406421641452 1
0.265751164751852 1
-0.134379572904978 1
0.733391334974788 1
-0.373930230343605 1
0.192212828971253 1
0.161187925671437 1
0.538289888827389 1
0.182732967172394 1
0.311724947346854 1
-0.061788455517403 1
0.0676584492568406 1
0.220131634573254 1
0.0314021716233335 1
-0.0138786202053713 1
0.125341610970875 1
0.418308578882823 1
0.647769636815261 1
-0.122830732546889 0
0.549750774596275 1
0.60102741265017 0
0.115393744082286 1
0.0875794054691835 1
0.193702469502611 1
0.493676458673843 1
0.214627975703078 1
0.277756055382 1
0.026112896768125 1
0.0144291830140011 1
0.608019839008784 0
0.169110894684369 1
-0.00785867387843843 1
-0.00956532408687741 1
0.452850865518851 1
-0.143497807186457 1
0.129105813611188 1
0.0620944732417653 1
-0.0492145354757078 1
0.0379286202153354 1
0.430026547111119 1
0.44781300138833 1
0.472571688023271 1
-0.0496118148279138 1
0.358036195023189 1
0.281431631657882 1
0.373732377291496 1
0.417533651195843 1
0.341329059804498 1
0.251887230781954 1
0.260153363239031 1
0.395152790944522 1
0.353545097368424 1
-0.0291596659463261 1
0.106291407704524 1
0.463666514313003 1
-0.173019486838693 1
-0.0650640750171854 1
-0.305195417466379 0
0.0386086225958668 1
-0.0299120305614873 1
0.305074745374195 1
0.46435477885887 1
0.313182796830506 1
0.331392221149595 1
0.1319019577196 1
0.127052180057685 1
0.365000968454569 1
0.353683150846962 1
-0.439174047075322 0
0.141639620127646 1
0.0510169398453428 1
0.2023259249155 1
0.17594110038704 1
0.314385312109191 1
0.0345244586382933 1
0.330042158051855 1
0.255203508669716 1
0.026531402503236 1
-0.405608557030262 0
0.279139497580224 1
0.0859703693102547 1
0.0459544665483784 1
0.147975190859951 1
0.271713085697104 1
0.221083327648492 1
-0.213550096697343 1
-0.0473912248750857 1
0.0192182390844689 1
0.0236091038019709 1
0.251875238310634 1
0.12962272099695 1
-0.010497556060102 1
0.591788283779522 1
0.331918041825327 1
0.103080602892083 1
0.266515794069173 1
0.296766510782856 1
0.00933807123966473 1
0.553053509507352 1
0.372793034862506 1
0.52567000436721 1
0.444238759604979 1
0.235438287736058 1
0.0914644927223432 1
0.432622526658282 1
0.319283740070769 1
0.219035277077152 1
0.0378462177253044 1
0.847267023543183 0
0.278107848833506 1
0.309875988721005 1
-0.00159443333544504 1
0.0958956713059021 1
0.247628773857379 1
-0.0704030293866256 1
-0.0162358132378346 1
0.336249228515192 1
0.52090143272847 1
-0.316792963734698 0
0.00450647596434904 1
0.183420514471417 1
0.15114302116669 1
0.0126293107679651 1
0.239346314771563 1
0.125820322042616 1
0.711728211835859 0
0.243943575117735 1
0.450440873374518 1
0.538129633470104 0
0.292783979114311 1
-0.00494493566280566 1
0.197778305600847 1
0.223589279879641 1
0.0480069113956986 1
0.475063531831574 1
0.319034957930314 1
0.579315139908676 1
0.436998142620316 1
0.194087324706398 1
-0.040635689990278 1
0.043435260267766 1
0.188352393512578 1
-0.16973785524003 0
0.249289094606374 1
0.172349370217014 1
0.149608752447386 1
0.216615364670701 1
-0.0893062829155173 1
0.228607775836909 1
0.395520955988813 1
-0.00222718324185962 1
0.382676108108138 1
0.222487405354142 1
-0.0550509003792458 1
-0.13773451270367 0
0.0223241124087482 1
0.0199196473957498 1
-0.162844155096324 1
0.0520074427639002 1
0.131066917508209 1
0.0840287549352464 1
-0.0288840076290726 1
0.113043897031786 1
0.0522348025591708 1
0.455972981738365 1
0.427778693079851 1
0.234190260923127 1
-0.234745847563772 1
0.0278301806851756 1
0.639497022723573 0
0.178970665209423 1
-0.0777369499282191 1
-0.0925059498526357 1
0.0539331096515458 1
0.199267191602181 1
0.168667925287051 1
-0.459431695308781 0
0.0412348794324459 1
0.00766290446143461 1
0.526844944770083 1
0.0329831389011167 1
-0.276503614025057 1
-0.0585764147745812 1
0.333414382470441 1
0.265131983686638 1
0.317980664210456 1
0.22625574633174 1
0.108502090084404 1
0.146229499099875 1
0.182175349587079 1
0.142511188568633 1
0.0888573919444272 1
0.257380018448465 1
0.134089583728191 1
-0.094661171028364 1
0.111882126756745 1
0.114853033951548 1
0.370007680741759 1
-0.141547031120263 1
0.349398962792895 1
0.681632208461956 1
-0.103512909631919 1
0.0657417957340896 1
0.275052949501486 1
-0.155471192122601 1
-0.011148551216695 1
0.474427223309432 1
0.318894019842709 1
0.193528357008272 1
0.248258680577497 1
0.464285628511572 1
0.536167929201988 1
0.611618898732424 1
0.133102078864196 1
0.395513989347198 1
0.0897530795550119 1
0.190829070148882 1
0.31977193114073 1
0.455698207666203 1
0.397296922541334 1
0.258206971458768 1
-0.0211217083500822 1
0.466323756848942 1
-0.0656020845386393 1
0.251533933008039 1
0.402245227630656 1
0.149077871528308 1
0.33336092944269 1
0.37264653237472 1
0.390334697664563 1
0.332022186467805 1
0.30384304770925 1
0.201649215112613 1
0.852332157005085 0
0.595172262837862 1
0.0677067351140035 1
0.192205666344756 1
-0.0858233274727023 1
0.525479630642969 1
0.206128592594248 1
0.491466746883898 1
0.187939435973863 1
-0.135977295748775 0
0.0416108127337234 1
0.234144885354961 1
0.221947804515795 1
0.160161364834655 1
0.173960848031553 1
0.264563012882413 1
0.206053014590709 1
0.148782569488568 1
0.412918126188705 1
-0.0708954193884919 1
0.156601928932342 1
0.197602255024537 1
0.488473967806038 1
0.575827792551975 1
0.354863365470185 1
0.347308529582888 1
0.0885127100377348 1
0.18024499036245 1
0.0450840209704986 1
0.281504593427538 1
0.395568688073026 1
0.180059383508059 1
0.232015191859759 1
0.217661360174572 1
0.092578676911215 1
0.271072354210829 1
0.275168642753789 1
0.0297013273107944 1
0.0382369196129867 1
0.383325166161453 1
0.00651094429787456 1
0.131346598816054 1
0.392003787366194 1
0.614042014721471 1
0.367047841566621 1
0.32485093134246 1
0.313519187775827 1
0.269757133075525 1
0.117439513041009 1
-0.0956213452122209 1
0.13979050316997 1
0.461044143599816 1
0.0501761301191482 1
-0.0413798268623031 1
0.176195761262863 1
0.234311861590126 1
0.595331517087188 0
0.382558444294954 1
-0.282893001579499 0
0.248402387663462 1
0.416673007409633 1
0.352446911046 1
0.242000975625412 1
0.155046362833175 1
0.267851777494818 1
0.262712602579761 1
0.217220453141195 1
0.705789895003743 0
-0.0296973640095554 1
0.240012434998084 1
0.332244763842437 1
0.316328179508066 1
0.272593097811508 1
0.227695938485391 1
0.294383571412566 1
0.107849735776058 1
0.163391587026315 1
0.520746619612329 1
0.108453589379174 1
0.0685711646924436 1
0.45887867817018 1
-0.091278614799562 1
-0.0619191463849004 1
0.324998958282928 1
0.398269788628646 1
0.402250841228919 1
0.0770470259945095 1
0.351058144805544 1
0.307266550202373 1
0.828451312425037 0
0.293688969736218 1
0.419594284727287 1
0.364501887126169 1
-0.160281120954764 0
-0.289803310972041 0
0.207769717071585 1
-0.107202537351618 1
0.259305641994208 1
0.545423817282544 1
0.0534490231514091 1
-0.126454895421502 1
0.20364820968084 1
0.377631733883299 1
0.0332578378096958 1
0.0478050817550796 1
0.0237060491426949 1
-0.15864690964571 1
0.00550823585513225 1
0.360587226942943 1
0.0591853104998205 1
0.246612379880731 1
0.236940742822888 1
-0.150334833718416 1
-0.189679462630319 1
0.0678731655365529 1
-0.128090944263967 0
0.0417381821326874 1
0.410413699269391 1
0.203385744568931 1
0.400774251725796 1
-0.286648120566645 1
0.291862657309584 1
-0.154351422311591 0
-0.139375799900281 1
-0.0639551441546087 1
0.0622688415575592 1
0.45113893756013 1
-0.337882980388995 0
0.183775499694439 1
0.670295711340326 0
0.284829731030199 1
0.0968499811606931 1
0.499470169551659 1
0.184808701777351 1
0.298497053799006 1
-0.259054569389354 0
0.44542738716586 1
0.131468648395442 1
0.469776230349722 1
0.392368035636305 1
0.456871580525294 1
0.0362719803641003 1
0.11380568427598 1
0.254710308675913 1
0.397346603156846 1
0.214892579603463 1
0.0993696042386445 1
-0.0666520618821185 1
-0.12635208708196 1
-0.0607663997541141 1
0.12866590130382 1
0.193419182020699 1
0.0918464365817357 1
0.417295076961169 1
0.340265948237878 1
-0.192229592754919 0
0.0126442981823267 1
-0.0188054272493134 1
0.437999239376953 1
0.133948061214383 1
0.36642011716539 1
0.0414476550337402 1
0.349387573373482 1
0.00610910785983048 1
0.316630939405302 1
0.140449190491079 1
0.0488700738598407 1
0.264700801335459 1
0.224615665595789 1
0.0874978942406749 1
0.0747668967935715 1
0.190515853979863 1
0.0983474849009775 1
-0.139398561539263 1
0.440922335161711 1
0.101153699771626 1
-0.0385091417728266 1
0.144613388783661 1
0.113757803552105 1
0.0266057058217872 1
0.538445497317254 1
0.111426290606719 1
0.318769047441016 1
0.523031332654613 0
0.0395006203670437 1
-0.0609137209819814 1
0.120163321261346 1
0.441366348570877 1
0.00928685561951781 1
0.540170806817815 1
0.467706727300604 1
-0.0698006883233155 1
0.0511446378251057 1
-0.00835216267325013 1
0.173817321981259 1
-0.0037405801025497 1
0.804840669176356 0
-0.289417015114831 0
0.00142323003969129 1
0.0551332928067632 1
0.312889399935035 1
-0.0385380523452953 1
0.0629991751641294 1
0.222456353041174 1
0.0354603864064059 1
0.102820983768206 1
0.414921364931303 1
-0.0363300643342817 1
0.0502124701948233 1
-0.167897125351533 0
0.566843401278881 1
0.284397102237107 1
0.176173551360506 1
0.138085942241299 1
0.666096064545953 1
0.569419945428634 1
0.303658902015031 1
0.120001324374622 1
-0.0329173937566392 1
0.15435895912278 1
0.124593100636997 1
-0.0793601140787722 1
0.229843824605929 1
0.353980706065341 1
0.355259719522035 1
0.199688058279116 1
0.0841220443244655 1
0.16504678281346 1
0.411308221352389 1
0.0534050806138164 1
-0.0265785646491182 1
-0.0390788567710645 1
0.140213705976101 1
-0.2787799202974 1
0.18102581708424 1
0.0943708275695797 1
-0.00264644555105478 1
0.127518335254608 1
-0.0610716241238002 1
0.386476426389823 1
0.33433492558107 1
0.706914967898002 0
0.394919595520491 1
0.385345977029398 1
0.43068752971791 1
0.247731114580954 1
0.213832606167858 1
0.270288829919064 1
0.674296213910352 1
0.649702529713731 1
0.229191184911398 1
-0.0346613745290879 1
-0.177699742331317 0
0.517691960417075 1
0.619383229786349 1
0.367687792209015 1
0.0841530554741018 1
0.394072278885878 1
0.425551912404357 1
0.117535276070604 1
0.506588376678636 1
0.33591167253871 1
0.0441802029383208 1
0.124746096178011 1
-0.285110046958441 1
-0.0826800801656501 1
0.030953710680695 1
-0.10771447067477 1
0.191683790635922 1
0.35700139210873 1
0.490480645890384 1
-0.0611752064028007 1
0.416970297255668 1
0.291693275960086 1
-0.13296265295837 1
0.391477855103973 1
0.454771710687203 1
-0.00625891761763661 1
0.287244871574938 1
-0.248918528570791 0
0.326642926991954 1
0.335076625773593 1
-0.135049458324694 0
0.156420701442611 1
0.157819983315108 1
0.211452806021246 1
0.316075998619836 1
0.671685426385578 0
-0.127456967584808 1
0.413624536857912 1
0.0635635282740021 1
0.457359879970012 1
0.0596966122841341 1
0.159687035788627 1
0.446465987668802 1
0.0700972780062113 1
0.517307640743673 1
0.343704289664956 1
0.383238916085895 1
0.157095692389 1
0.0657887216776648 1
-0.00276881896646237 1
-0.0500921670297169 1
0.161145253047104 1
0.164201412920028 1
0.280665059904758 1
0.295153735703123 1
-0.0767824509830886 1
0.171286558560529 1
0.278834308437577 1
0.339374551955603 1
0.0666017992144244 1
0.60176364948956 0
0.302737245114552 1
-0.0743937414995221 1
0.383592923903864 1
0.236706165906468 1
0.366133503743982 1
0.0612256978511129 1
0.547933885357702 1
0.593178058993277 1
0.185151188528874 1
0.232710444171979 1
0.00853927930396556 1
0.175372623005258 1
0.0417213187703363 1
0.0212805204840342 1
0.150700233946797 1
-0.28168814936077 0
0.44000199815437 1
0.351163880499717 1
0.278204376495467 1
-0.131658347480533 1
0.100909871576143 1
0.298164721685107 1
0.39000576475069 1
0.318000488068178 1
0.386256434176559 1
0.298271437867264 1
0.531545487006254 1
0.183768511007696 1
0.385823605892161 1
0.207105854542445 1
0.0975347200023386 1
0.147856028750021 1
0.35109305097292 1
0.349784673245714 1
-0.0861806245601624 1
0.0576022747390042 1
0.255630190839872 1
0.105453476367038 1
0.201977128261597 1
0.260510678158589 1
-0.0559701993511976 1
0.381043439241673 1
0.260778190179032 1
-0.0955734890174818 1
0.0660544093438601 1
-0.343954425104009 0
-0.0833455851904111 1
0.286325635487171 1
0.422346664246621 1
0.453055738825127 1
0.320729136741141 1
0.280442029270632 1
0.238854586081624 1
0.697488577490386 1
0.400544782066464 1
-0.0229491570231705 1
0.319870746052575 1
0.282962774686464 1
0.0895991164938721 1
0.314177543840396 1
-0.137228287085529 0
0.308847145535395 1
0.517854440951274 1
0.0632552116141329 1
0.05427579319682 1
0.256277468857873 1
-0.0379959256496174 1
-0.313318573342351 0
0.301447709230449 1
0.171842185390223 1
0.0302449250091783 1
-0.0178479656013124 1
0.331819052243204 1
-0.0376215977134902 1
-0.037412093462929 1
-0.0922126769710172 1
0.346763732107343 1
-0.118232042909755 1
-0.0136012640167952 1
0.0312638311828239 1
0.00663647240548396 1
0.387120114291934 1
0.202913591960927 1
0.355637168127356 1
0.502582696327653 1
-0.381606930863335 0
0.0457172315526302 1
0.134399758350702 1
0.247363500121893 1
0.328939761809111 1
-0.0764663701703173 1
0.210999749422877 1
-0.0859016541872268 1
0.359419621337148 1
0.427711862940851 1
0.21604915015167 1
0.146431602140043 1
-0.299225963888314 0
0.202208760215473 1
0.358510661086558 1
0.219131810769247 1
0.229093574428525 1
0.221413810151003 1
0.21246678109388 1
-0.116857163296955 1
0.312486294876641 1
0.252591501516648 1
0.308548105958382 1
-0.183597681816019 1
0.53440536259224 1
0.283819669330137 1
0.313387786735922 1
-0.199607756182827 0
0.0462366842040639 1
0.1815490093233 1
0.594426895738141 1
0.402560249870198 1
0.0371114908917996 1
0.320207634066862 1
-0.174529782114235 0
-0.278358163049779 1
0.00887045765478536 1
0.445534199260537 1
0.0900412002016795 1
0.359564540562022 1
0.0903035027168191 1
0.233375297353391 1
0.0957819813173396 1
0.0852369927674969 1
-0.0868480190239918 1
-0.238051760729914 1
0.0984491565941542 1
0.134698127612678 1
0.0541171605480876 1
0.431386699867079 1
-0.0738369667142329 1
-0.0363781831644492 1
0.0271588259631185 1
0.0554582905021079 1
0.0666362268273889 1
0.218552985236341 1
0.261223796334485 1
0.491195917298687 1
0.230305213403135 1
0.413997126862589 1
0.63401917947198 0
0.24573387114732 1
-0.0950115676883248 1
0.444937074087727 1
0.238976063758904 1
0.593520388668856 1
0.0785503958749065 1
0.385489001472331 1
0.133844008391702 1
0.33005077931765 1
0.327733950814129 1
0.230950608168377 1
-0.211479115140803 1
0.0304589763534107 1
0.254145788693116 1
0.224165562413826 1
0.426518299344028 1
-0.0422957894291539 1
0.505456134740126 1
0.709968379040129 0
0.575125338489362 1
0.154114962930875 1
0.577042887609894 1
0.262808018887131 1
-0.147546019779067 0
0.0999236584717892 1
0.186598346466241 1
0.319552851743465 1
-0.0814784107281773 1
0.147615552606515 1
0.0504154279945267 1
0.109119412646103 1
0.197225409136614 1
0.243488302943035 1
0.15534067481636 1
0.108949413017048 1
0.0864673524161582 1
0.00435308968847057 1
0.726793825673724 0
0.122904508513121 1
0.326672095811337 1
0.0898072092801358 1
0.191317841482512 1
0.473624833226385 1
0.237181480170712 1
0.207780131584835 1
-0.00691789457048561 1
0.242793598626452 1
0.242607826082735 1
-0.0220133940110466 1
0.0327393718494822 1
-0.112116230141954 1
0.0689794557115276 1
0.261839567517627 1
0.420615644752126 1
0.58301085567499 0
0.186286436945743 1
0.332565113955173 1
0.146688812972186 1
0.0688716639050661 1
0.317493530841699 1
0.747945882864258 1
-0.345047810657583 0
-0.197192538009936 0
0.24183324909221 1
0.399551978102785 1
-0.664775635314942 0
0.354194256641168 1
0.290601358845073 1
0.31930268094842 1
-0.251373218794707 0
0.129636477458865 1
0.10018793772164 1
0.194678120106697 1
-0.00464515827922971 1
0.147203055980048 1
-0.0622286605126465 1
0.00924051555917094 1
0.233452593683602 1
0.0992002040023748 1
-0.235963231775171 1
0.184041655464747 1
0.130275146249551 1
0.257086524611001 1
-0.11723710945064 0
0.101094671736172 1
0.377767559168359 1
-0.0161578363860154 1
0.0613711278294188 1
0.306153900434808 1
-0.301836703951124 0
0.248123591421509 1
0.406303888620997 1
0.0472798992457624 1
0.298270741593851 1
0.404061339299631 1
0.21640865785333 1
0.152256485982937 1
0.360635126294749 1
0.232128779433661 1
0.244816970045961 1
-0.0131894810257803 1
0.153721969495426 1
0.255437034860665 1
0.488830462738836 1
0.258526523520983 1
0.631552349840377 0
0.382528747514791 1
0.415435503818584 1
-0.134540166596512 0
0.115716800091459 1
0.238367679670889 1
-0.1587732275719 1
-0.332717133845357 0
0.0296332775023398 1
0.463833345317861 1
0.206381646948745 1
-0.229030924140622 1
0.451366102097218 1
0.0436263188493718 1
0.22021986473715 1
-0.550398665206923 0
0.489361295117657 1
0.048765399855035 1
0.247843924441337 1
0.260658507782296 1
-0.266161623008842 0
0.294554002611299 1
0.256147908996106 1
0.545354005683649 0
0.544452225248975 1
-0.0928784732468823 1
0.071359075649739 1
-0.199878753925031 0
0.10205822613296 1
0.249820902831055 1
0.155943269555437 1
0.22306809847136 1
0.425517354071747 1
0.22729492338719 1
0.343534182660861 1
0.143243764953973 1
0.35443039971622 1
0.234998389798968 1
0.318143974275849 1
0.434589005051595 1
0.325441264282254 1
0.356665600982812 1
-0.0361785405047167 1
0.682096002712834 0
0.127087506930129 1
0.297900932621419 1
-0.262052310350397 1
0.389565999974617 1
0.39540955184711 1
0.0326730218110965 1
0.246903909925651 1
0.331273266163835 1
0.0826939025022465 1
0.0379265776735527 1
0.363216125308226 1
-0.0113497162098279 1
0.267893209949691 1
-0.157282645009431 1
0.545905415580254 1
0.194610019359729 1
-0.0873412225421155 1
0.55964644426431 0
0.157805585432753 1
0.061230915158297 1
-0.142524571505398 1
0.0587452398430462 1
0.0574803834005792 1
0.181280864374149 1
0.529308925771893 1
0.181632201078965 1
0.409122223588865 1
0.365334221805351 1
0.117548111938069 1
-0.000481637218322895 1
0.261426189439877 1
0.483450308279717 1
0.158741928727228 1
0.251003997985524 1
0.272550015113036 1
-0.024593242650865 1
0.233491384516422 1
-0.0337410029109114 1
0.358992444323631 1
0.532474374174289 1
0.264806788957123 1
0.348955662062659 1
0.62644633511781 1
0.480765226483441 1
0.234926906164637 1
0.0375663502540973 1
0.0948329360827759 1
0.292049951305441 1
0.275616538572127 1
-0.141716061116066 0
0.0978658698197712 1
0.312214246668675 1
-0.0627384029304819 1
0.242677576875943 1
0.0307836983749081 1
0.975516237498999 0
0.270187973510234 1
0.35779413335675 1
0.632187773971006 0
0.692309262397287 0
0.260608536948547 1
0.253547896982509 1
0.32967440678046 1
0.0829965260977772 1
0.0240912331294884 1
0.593046272975766 1
0.547962604788236 1
0.350809315502083 1
0.179221913301105 1
0.156304842557991 1
0.416245315788168 1
0.44226729259375 1
0.369538851729233 1
0.256123699503758 1
-0.331435970069015 0
0.435809880626418 1
0.354794054521489 1
0.188564496999766 1
-0.236194782529553 0
-0.0134619728983034 1
0.0941054711806176 1
0.0412893588901534 1
0.229533724603255 1
0.366383057955989 1
0.16951509355674 1
-0.169455488420188 1
0.133216197591116 1
0.137243214616316 1
0.015157785344638 1
0.097298195504549 1
0.334169659794046 1
0.0485933299089525 1
0.344389170510199 1
0.254812680438993 1
0.247072966397864 1
0.163329524844126 1
0.119558859200345 1
0.398411330400081 1
0.194923817598241 1
0.255936735245568 1
0.740102064991476 0
0.283085897725518 1
0.145339556806303 1
0.0416759279905562 1
0.242117726567417 1
0.411269186682516 1
0.421641935347103 1
0.264180326061296 1
0.480273845570696 1
-0.0567309531774991 1
0.208875777443146 1
0.268884414027218 1
0.486514812842056 1
0.187097372865985 1
0.57938174508172 1
-0.0632364041294933 1
-0.260541861689304 1
0.439906480700022 1
0.398848671755352 1
-0.0158987856477911 1
0.261199045756145 1
-0.0997617450283308 1
0.0996928750381563 1
0.434726542057207 1
0.162063890565686 1
0.152994616590432 1
0.229984059063597 1
0.0655900051233644 1
0.694440120032564 0
0.216481160637787 1
0.158200866701795 1
0.141498481428354 1
0.128140639891731 1
0.190661383569656 1
0.443873606301381 1
-0.0997944784672074 1
0.130121297827089 1
0.148903543196135 1
0.361076543823761 1
0.549874704478038 1
0.104830635938245 1
0.508334159714351 1
0.304673860928681 1
0.331210278314862 1
0.313318951601061 1
0.33170055784171 1
0.300371495399764 1
0.411828910534525 1
-0.03893551862026 1
-0.175512057087258 1
0.497170258740098 1
-0.0709583439204934 1
-0.054143154726006 1
0.119329235978446 1
-0.058218765313699 1
0.330831173353403 1
0.512182952350658 1
0.264062161943057 1
0.318085722052182 1
0.286810905063418 1
-0.267972619314367 0
0.719481815685625 1
0.243471369925596 1
0.212350409921444 1
0.184582053798403 1
0.428934360813508 1
0.2436931974416 1
0.433288177190131 1
0.481560229931388 1
0.361322128565566 1
-0.0320651906427693 1
0.139883687128217 1
0.202903777354991 1
0.341338258993574 1
0.226265827056271 1
0.179896803724042 1
0.25589499859326 1
-0.0112384372010791 1
0.201708652797837 1
0.310826662108879 1
-0.0780025704213645 1
0.0971057269787669 1
0.604728581555383 0
0.300637498664578 1
0.226288755182374 1
0.209155446133818 1
0.567980443940858 1
0.400798221375972 1
-0.238535625189683 0
0.00968534503935413 1
0.287691175132449 1
0.0990952903871749 1
0.0451025275597745 1
0.209407710198189 1
0.0503190014793114 1
0.107856163751392 1
0.276065396147359 1
0.0415082380263238 1
0.044565941498833 1
0.611899321944636 0
-0.0822782206634963 1
0.681333592516326 1
-0.00226667312436813 1
0.55739332576789 1
-0.00133265913355523 1
0.196934042503716 1
-0.00871530770181698 1
-0.144105403420432 1
0.195672476805874 1
-0.00390812929834695 1
-0.0407305448088039 1
0.546177711358364 1
0.433179002637948 1
-0.112042658615946 1
0.560085330954354 1
0.215209445780067 1
0.243640572881392 1
0.224262992778573 1
0.160599898697509 1
-0.0644684576585036 1
0.272961900891949 1
0.527967670737991 1
-0.103831565779122 1
-0.0150269608697604 1
0.181331014935911 1
0.119228108730361 1
0.24118576694654 1
-0.194567249191618 1
0.162667926744687 1
0.246522235045049 1
0.27528038832995 1
0.47112483439208 1
0.0371296053957427 1
-0.0998016656906106 1
0.58321154996491 1
0.194764874707502 1
0.228096817750064 1
-0.269990888071471 0
0.088574275313769 1
0.435239036155676 1
0.494744110055846 1
0.252706001973862 1
0.0106943890514789 1
0.0402605215683779 1
0.163381913577981 1
0.0784047353897794 1
0.00902760190802766 1
0.628039532005163 1
0.217173123034635 1
0.309676128786667 1
0.40803010656104 1
0.103923068871019 1
0.26235211680746 1
0.506426170070656 1
0.156011355455102 1
-0.0336592215300176 1
0.415533928425926 1
0.0295074395324468 1
0.634969972881411 1
-0.194723914068174 0
0.168703094646597 1
0.262316076549332 1
0.26762370828078 1
0.620485434074201 1
0.451203150777581 1
0.372644264075275 1
0.329999016289181 1
-0.136767172273626 1
0.380399175119538 1
0.0556865277334966 1
0.0764415191063474 1
0.401493137370754 1
0.165456354406044 1
0.393915071424692 1
0.413687459828427 1
0.462929467286784 1
-0.0287787346471917 1
-0.376195065840197 0
0.683011849197434 0
0.311104702267324 1
0.451235391286721 1
0.145235430961866 1
0.224539798803879 1
0.0290140132219523 1
0.523133233467218 0
0.387909382391114 1
-0.00900520653716222 1
0.224835844921833 1
0.459636473602563 1
0.23729115968284 1
0.0635746057424059 1
0.331518362631046 1
0.0890162396717678 1
-0.0434308308784421 1
0.272111940257095 1
0.5594310426825 1
0.329843073557262 1
0.299044544034435 1
0.274132895924046 1
0.123467108598051 1
-0.00781576058174971 1
0.128236394304273 1
0.059095276759563 1
0.301928366620481 1
0.179743533765492 1
0.462818795836341 1
0.377369379443986 1
0.409907599868948 1
0.222434474412727 1
0.124139745024853 1
0.103346413012368 1
0.120199598503913 1
0.543562631944161 1
0.0297734111614455 1
0.123663402965311 1
0.2385285783179 1
0.335366188650776 1
-0.0710967744587067 1
-0.00179955179032212 1
0.618115721175873 0
0.526461115354543 1
0.201691709007157 1
0.142663188658564 1
0.353704788637161 1
-0.103901689713529 1
0.614829667333795 0
0.157172770994774 1
-0.219408374418616 0
0.290190680379383 1
0.0122432439011397 1
0.286281762704565 1
-0.0367095505620202 1
-0.0239459064606434 1
-0.00673917142514606 1
0.172619803326625 1
0.582014684899912 1
0.266621438583061 1
-0.00925764039561361 1
0.181117613980949 1
0.280675821753268 1
0.536702119775108 1
0.380020160864169 1
0.310782328285034 1
0.232954393514204 1
0.360226253578933 1
0.254161545819387 1
0.258832100085425 1
0.169655344767036 1
0.274918613832032 1
-0.0171749960458752 1
0.351752813556792 1
0.126703376618023 1
0.331136333954042 1
0.173901826431549 1
0.413469427590418 1
0.112024305583868 1
-0.179016207242217 0
0.416913429589384 1
0.418616256007021 1
0.344742928875292 1
0.0439276890324815 1
0.300130948514879 1
0.277857295087171 1
0.0507862831205856 1
0.172806630347692 1
0.408896619260973 1
-0.00207645541921083 1
0.00721953458662123 1
0.0373520357806616 1
0.0589026324674734 1
0.314813805905495 1
-0.0838310476384061 1
0.532750766181261 1
0.338767562408662 1
-0.429893683084128 1
0.0308687639819432 1
0.152785966811101 1
-0.0342456431594027 1
0.232388047724875 1
0.131811797935912 1
0.52861993409354 1
0.00511606693213724 1
0.376481757657261 1
0.266153960794817 1
0.350353968718905 1
0.385247773346245 1
0.30485598350172 1
0.373388616831836 1
0.142371874037964 1
0.344064710752285 1
-0.111259687371106 1
0.109473781002502 1
0.338157740994062 1
0.170314176440415 1
0.421921361583999 1
0.203443037129106 1
0.0129004672388143 1
0.161605780666219 1
0.22322231080944 1
-0.0887553865444597 1
0.404890321384159 1
0.00491484234705497 1
0.276141081913765 1
0.0176777349421719 1
0.225801558162704 1
0.222181502441274 1
0.146282366489748 1
0.0130977618084873 1
0.248618559261281 1
0.240994069959708 1
0.0794748826875125 1
0.0745002279999629 1
0.42223906106061 1
0.0732911163498767 1
0.432360123370818 1
0.111887779503518 1
0.282902805868809 1
-0.0302805265822093 1
0.323076497117984 1
-0.0719951712555222 1
0.208342858861145 1
0.362633898330578 1
-0.0891984774367579 1
0.484224576320566 1
0.39178402118927 1
0.0014813440383711 1
0.296723789624254 1
0.440278168025227 1
0.60927309563163 1
0.532970074436251 1
0.102281092853245 1
0.455171638418938 1
0.366670415240174 1
0.597844245569091 1
0.223009331427991 1
0.364028551977871 1
0.297224213212132 1
-0.165139310974203 1
0.409705743091266 1
0.011319464092045 1
0.111360301328291 1
-0.169792003643755 1
0.194660549266095 1
0.192117546632168 1
0.143973873424971 1
0.24488397450863 1
-0.0218732055474868 1
-0.0256678320099532 1
0.109976939024212 1
-0.0252194726052924 1
0.248043892415502 1
0.199184099718247 1
0.248451997914414 1
0.359249874094379 1
-0.0841828630920901 1
0.366604431346779 1
-0.698206023611542 0
0.24645942675177 1
0.553256725571436 1
-0.165284416459698 1
0.450982854998901 1
0.0743208292804626 1
-0.031191360701127 1
-0.0334745048376192 1
0.353752794197232 1
0.419538674759227 1
0.210652808409797 1
0.354826668356138 1
0.094485734640872 1
0.0935588629403479 1
0.161798581710346 1
0.0123195560144871 1
0.253976014458199 1
0.326592537570754 1
0.296836920013495 1
-0.309732632082282 1
0.529593919730234 1
0.151486312834506 1
-0.155024987252711 0
0.0551844571102537 1
0.242578090586543 1
0.328658455218637 1
0.165923991172246 1
0.270836993583802 1
0.118589779846472 1
0.0488005558244186 1
0.208459325537274 1
-0.00512060048091215 1
0.379139726204779 1
0.0728573862528131 1
0.194384764047536 1
0.454425312461342 1
0.448918367009723 1
0.149390108652627 1
0.288577542981812 1
-0.331113149319368 0
0.498848230928513 0
0.0853411231720831 1
0.162938077949166 1
0.348610407901045 1
-0.165205240267273 0
0.196638868881656 1
0.247807023968316 1
0.115374802885699 1
0.0934103470574057 1
0.0704031798754491 1
-0.136448203229216 0
0.149276261408166 1
0.0183401758967965 1
0.150757931925386 1
0.162833443044392 1
0.20936586251936 1
0.141928133879558 1
0.307200168809039 1
-0.141938601653272 0
1.19906402039672 0
0.180667357869891 1
0.628015716562884 0
0.107439599910763 1
0.177399535518907 1
0.2032790066303 1
0.0843468800991631 1
0.258249208178382 1
0.301663315094537 1
-0.19561494941545 1
0.435984128419299 1
0.482171639646964 1
0.564049609099055 1
0.0374932051242664 1
-0.122835628314837 1
0.114261193440367 1
-0.408009222138536 0
0.433489503614282 1
-0.297428783558267 0
0.407779021978356 1
0.174284586190978 1
0.13690617510089 1
0.181441590559167 1
-0.0302944058777247 1
0.406660446036597 1
0.413827942919464 1
-0.294975610772348 0
0.56076810946707 1
-0.115893468046237 0
0.351908318095781 1
0.535045949324751 1
0.283693461299955 1
0.053957783493087 1
0.624891604520452 1
0.411511260703343 1
0.0344937949111521 1
0.0956786017025183 1
0.0314924360028549 1
0.600399046139632 1
0.231468751293136 1
0.0908407034826728 1
0.373980013703344 1
0.166883020210745 1
0.0399117098405757 1
-0.0162492315610064 1
0.240789938274686 1
-0.0337742826303715 1
0.0766356386987659 1
0.07999174078413 1
0.405573913445109 1
0.326992176339329 1
0.21424711876294 1
0.303399594112743 1
0.553914922875063 1
0.4026242643526 1
0.493606985163419 1
0.262610833827304 1
0.45520248409865 1
0.268784034986282 1
0.163745830061703 1
0.156714758265865 1
0.401686973437483 1
0.11727192207311 1
0.486117328584767 1
-0.0467394536652263 1
-0.0765858777705091 1
0.161981510352729 1
0.159444301225174 1
0.326029109627699 1
0.194403031614709 1
0.444336857299199 1
0.481812622687495 1
0.521744458769467 0
0.109549956494657 1
0.18990145249551 1
0.308593759940155 1
0.175444902780846 1
-0.13515531451683 0
-0.305214447374101 1
-0.0452979544957486 1
0.0370991432915949 1
0.623731273328639 1
0.206759662321281 1
0.146430532145391 1
0.16758570918018 1
0.254428838933106 1
0.229547709736327 1
0.244929105347084 1
-0.116329393230198 1
0.373507768500433 1
0.479499305162922 1
0.271575254204868 1
0.241257606753418 1
-0.0466943309168571 1
0.225473976250201 1
-0.12510437002426 1
0.397292854926468 1
0.139928477660623 1
-0.173796224191197 1
0.279576962944096 1
0.602691539922794 0
0.284135296705994 1
-0.0788461407708949 1
0.361489478388048 1
0.237135625313301 1
0.176816792656182 1
0.244611390587634 1
0.198811848641218 1
0.0497134063536758 1
0.0357323705375166 1
0.350379169822169 1
0.181371307591073 1
-0.12553347849255 1
0.312863359067259 1
0.726513277939031 0
0.359018857512438 1
0.0917523251992223 1
0.67202447356415 1
0.223545037978277 1
0.0338449727256523 1
-0.0885623126926852 0
0.017263542865851 1
0.729140885302118 0
0.0138717132850577 1
0.613348392535117 1
0.443838549852139 1
-0.141962183927559 1
-0.0890749137486042 1
-0.0548533919641314 1
0.218929487773886 1
0.0842460721678459 1
0.39872808641849 1
0.151470389143875 1
0.648340668352156 0
0.0547211388687788 1
-0.125666810774491 1
0.515833783778052 1
0.024543489816654 1
-0.0623573565774297 1
-0.149413152682583 0
0.12865937966609 1
0.0699301990442112 1
0.143200556214299 1
-0.0167546187163548 1
0.632508320067756 0
0.274646420852316 1
0.475728642214985 1
0.158333615279806 1
0.254603029603155 1
-0.192032923774924 0
0.461015700265426 1
0.356959231921503 1
-0.125996412795838 1
-0.00262439870316831 1
0.277595975586429 1
0.303931754222398 1
0.0258690717445134 1
-0.0793796615101958 1
-0.221324285947449 1
0.426401027716463 1
-0.0270812663922387 1
0.0176620137428963 1
-0.0666765624020992 1
0.303860618178242 1
-0.283885726888057 0
-0.109277667206995 1
0.561605507911951 1
0.439616600817667 1
0.181148076815243 1
0.141307385870167 1
-0.183952114665217 1
0.0845214385422886 1
0.0490865612477016 1
0.082868474218918 1
0.333857797387934 1
0.28391346519877 1
0.305648350620078 1
0.467976892427802 1
-0.0418674118622808 1
0.708095856439507 1
-0.115771765374633 1
0.350099212944031 1
0.0060601865235649 1
0.657078197545186 0
0.285607673876483 1
0.367882619797279 1
-0.267204100756188 0
0.335982262888035 1
-0.16580468416352 0
0.100643763216322 1
0.469408240744841 1
-0.0168102876023548 1
0.37533238560238 1
0.216117376356072 1
-0.207952831241636 0
0.188442414516394 1
-0.0130277501289093 1
0.243103071938249 1
0.171240488049718 1
0.304174554323753 1
0.304567616793226 1
0.236310550719587 1
-0.282992014518667 1
0.467082075355187 1
0.420754943056966 1
0.068335140415622 1
0.225096328419975 1
0.349746534211435 1
0.137194297956368 1
0.106916379420372 1
0.797744531835269 0
0.439178310979441 1
0.199452696161942 1
0.182350805365076 1
0.344101615657706 1
0.263582964091079 1
0.310724850788635 1
-0.0634436196700505 1
-0.165175268061402 0
0.0942684196808975 1
0.254327338810132 1
0.437803171339775 1
0.114032047888386 1
0.251714299825848 1
-0.128806032358665 1
0.716833812693689 0
0.114770415800217 1
0.0867431478969534 1
0.169442625841864 1
-0.0651370614396337 1
0.244548480435557 1
0.354728802654561 1
0.175442312720445 1
0.0597780358301964 1
0.512417571917833 1
0.372459127040121 1
-0.300252933787936 0
0.490440209989448 1
0.291920469610804 1
0.469888465526653 1
-0.292970769192485 0
-0.00224437468901433 1
0.104481768869199 1
0.0485996580978334 1
0.260506958315052 1
0.287932176752871 1
0.166313403784718 1
0.287225952237758 1
0.506106054574432 1
0.372808657024263 1
-0.153547623944347 0
0.236746450673992 1
0.189822150741926 1
-0.167430523514877 1
-0.127184403866271 0
0.33242112513199 1
0.266742680108819 1
0.132774644040185 1
0.0122538528614483 1
-0.125333230124149 1
0.389068873217229 1
0.040567498591431 1
0.196836781126358 1
0.180802351069465 1
0.354231884996886 1
0.565342535882752 0
-0.100558565995725 1
0.198872083031435 1
0.197104628196768 1
0.51551547515759 1
0.102966859226832 1
0.275673259013109 1
0.272427762495245 1
0.376453221977009 1
0.461436617783076 1
-0.0865167373645297 1
-0.194505681817331 1
0.561520106134697 0
0.141908276415826 1
-0.0879984287959244 1
-0.00602122697189064 1
0.00634320658715093 1
0.15113697971286 1
0.121320940854608 1
0.246874542732761 1
0.124883468412561 1
0.0637706581559847 1
0.23015223064551 1
0.16962192938641 1
0.437363680573666 1
0.264854309265884 1
0.46199872726441 1
0.398214841232712 1
0.120385250318543 1
0.49668825276306 1
0.488891093438578 1
0.142662372434418 1
0.0257545578604994 1
0.261943258546474 1
0.531569458535947 1
0.0671779874703894 1
0.382212500926031 1
0.120241370500535 1
0.278651397484295 1
0.0299582888022789 1
0.351556038929682 1
0.0251687192198959 1
0.202889052184799 1
0.600703895965259 1
0.454286697629629 1
-0.122630634482234 1
0.384940932567585 1
0.31640740622971 1
0.117163894866967 1
0.158354529031224 1
-0.086227066126763 1
0.28446186216201 1
0.299465209886775 1
0.0410437368805337 1
0.123937524705584 1
-0.0631598028634555 1
0.117263783262703 1
0.373342853241732 1
0.3770444501561 1
0.141600729507295 1
0.325963099752398 1
0.125335192841736 1
0.818332456948958 0
0.16391404823499 1
0.42813030036385 1
0.655021063043842 1
0.155753315276735 1
0.255825430880381 1
0.402615222868833 1
0.461530193784096 1
0.383427061343899 1
0.181985294148146 1
0.373976281284254 1
0.165292004968949 1
0.193176656258418 1
-0.0589535659056759 1
0.0214749915325613 1
0.285168608254241 1
-0.118100179957555 0
0.101844660855386 1
0.0922986566495178 1
0.247266754475101 1
0.124750764941144 1
0.204458281929806 1
0.160056257257909 1
0.0553448676458026 1
-0.273972381667618 0
0.507069558155066 1
0.275298399762302 1
0.305528754483477 1
0.392083361195426 1
0.238649017914032 1
0.274127673139267 1
0.459568200333525 1
0.396930493168495 1
0.134598649964185 1
0.64901456530428 1
0.172667107929134 1
0.37308554505678 1
0.207112906216382 1
0.283528339792189 1
-0.199879337780755 0
-0.185261383132157 0
0.0951989024672276 1
0.154812095564617 1
0.163972427530889 1
0.0224906985424804 1
0.14473425323829 1
0.325886063927104 1
0.452920883115716 1
0.450161187537107 1
0.0895063154924284 1
0.405134933644034 1
0.123477346180971 1
0.509755425026465 1
0.0487385567287189 1
0.304090252183797 1
0.0279921874609778 1
0.0691302905369807 1
0.250701060530363 1
0.309951973562862 1
0.365594831224762 1
0.00824106580362661 1
-0.115599319993407 1
-0.115916510458303 0
0.524404662494766 1
0.311109064564134 1
0.334568480300402 1
0.195585649964997 1
0.033405446782168 1
0.46764149832156 1
0.290037620579088 1
0.6309749891152 1
-0.12755632238687 1
0.542578692269902 1
0.271680949564371 1
0.205093361112716 1
0.268372171145713 1
0.0151764719026721 1
0.328145642712901 1
0.0928259796885237 1
0.166503501719377 1
0.168156999323672 1
0.183133311095598 1
0.230814459865824 1
0.682571799513628 1
0.413568042457263 1
-0.0197995820504836 1
0.266194538283548 1
0.420481023619641 1
0.17497495912486 1
0.12181609631358 1
0.404208451697617 1
0.349786210083712 1
-0.389673873814622 0
0.475984879667489 1
0.269733136779177 1
0.180455243460231 1
0.472470442520572 1
0.192910981914634 1
0.098935286144135 1
0.453766420707326 1
0.0435327555824405 1
0.241368403364271 1
0.380541404659389 1
0.490067567374509 1
0.528047636482778 1
0.304289651812113 1
0.362340666620503 1
0.380493723654994 1
0.156094873152983 1
0.480050780914695 1
0.16719480105015 1
0.429128088796188 1
-0.0047413144800804 1
0.144958279347205 1
0.0540353080396009 1
0.396230105842959 1
0.403177679094607 1
0.101931286765909 1
-0.0272373818010071 1
0.153079417748825 1
0.562812032006935 0
0.31808488920373 1
0.267732711935925 1
0.453566015235812 1
-0.196876776257834 0
0.132611475155758 1
0.270880053862962 1
0.372166324708707 1
0.472133566694718 1
0.469837252083283 1
0.399425778117736 1
0.264181608926617 1
0.00947010649752397 1
0.159982083328253 1
0.174509334416114 1
0.139029958037084 1
0.407565375196314 1
0.347806427972388 1
0.428227791578529 1
0.0962059885051995 1
0.304844840876241 1
0.15034955251645 1
0.194781145037705 1
-0.0630579945949622 1
0.0622890515655627 1
0.378806532495216 1
0.350846760853225 1
0.342025574488118 1
0.0840131960783707 1
0.32871529335559 1
-0.0953341889591817 1
0.302767125388284 1
0.0548496094935527 1
-0.206963928606874 1
0.236603277175117 1
0.524085485733173 1
0.0789559323939794 1
-0.18878192579901 1
-0.0320222562986141 1
0.235000385408932 1
-0.0521191058471955 1
0.332284434752313 1
0.345794155811902 1
-0.0973200232383925 1
-0.129049718212211 1
0.195025805879584 1
0.259473474196569 1
0.443441575214963 1
0.526926543307202 0
0.172828435877043 1
0.226543242141901 1
0.0851178899360943 1
0.497080150516327 1
0.408221068289842 1
0.328157627199335 1
0.204431731815744 1
0.144358574560443 1
0.607261246338402 1
0.110958189451988 1
0.279488178438637 1
0.00550023759170279 1
0.173197912859043 1
0.165612125422682 1
0.157109714779172 1
0.628886294085912 1
0.0931231623177645 1
0.177668689413839 1
0.0134075078273243 1
0.191731061599688 1
0.399034959334352 1
0.138177096226813 1
0.0589493151140283 1
-0.0185128270571007 1
0.272341401045728 1
0.212703532959085 1
0.14831564722383 1
0.217703493806159 1
0.449000794908277 1
0.532345125982633 1
-0.0376461416011215 1
0.291155356670298 1
-0.0372552271801132 1
0.239172030479102 1
0.366549971226946 1
0.0991054911980206 1
0.10336754441869 1
0.314381180273088 1
0.384340600430681 1
0.0706571571694719 1
0.511342393368699 1
0.125138637816723 1
0.586616099062253 1
0.161937734055716 1
-0.144096853053614 0
0.422034946466333 1
-0.167413708647788 1
0.381101491739793 1
0.169020222095921 1
0.00424428718499838 1
0.16206406521247 1
0.15659872200626 1
-0.0362430861329727 1
0.122849826791539 1
0.157232838808076 1
0.205065923309555 1
0.298079743055294 1
0.154229494085816 1
-0.0874889047901821 1
0.394788401178546 1
0.0418644579630234 1
0.142401947125884 1
0.047232715475248 1
0.0895323691252845 1
0.0157173884563121 1
0.657229546616962 1
0.434436778016427 1
0.302946518717048 1
0.558366328084845 1
0.052617012507544 1
0.699247085391535 0
0.329664060028489 1
0.518093421859117 1
0.557514757453276 1
-0.435821890119969 0
-0.0872369134988843 1
0.381750090823347 1
0.361408378040568 1
0.112231611475015 1
0.0209856395404924 1
-0.176096848976208 1
0.166727134702522 1
0.104008696145949 1
-0.0511065324680125 1
0.2891771999202 1
0.0213579799440915 1
0.246763158779305 1
0.271317265281575 1
0.214448014713719 1
0.252771146946142 1
0.261260688135987 1
0.506562009747755 1
0.210077113104823 1
0.251276775297631 1
0.379252621911385 1
0.434144785810089 1
0.046346061644283 1
-0.222582065101991 1
0.0676013779167387 1
0.442113853614276 1
0.477533602686976 1
0.388184190066201 1
0.264064707481647 1
-0.0498297642434154 1
-0.201803920842042 1
0.223202716898942 1
0.559922015768935 0
0.140014223724813 1
0.144188994142351 1
0.117164873052423 1
0.418680198253261 1
0.112018311389975 1
0.19932576544222 1
0.0165184759921616 1
0.0155666409361484 1
0.133742922376477 1
0.567603362299414 0
0.315824359944664 1
0.268287298830021 1
0.210982706485391 1
-0.267624548594018 0
0.315210805930877 1
0.278158606449387 1
0.111508181922802 1
0.267230274524669 1
0.598316536438759 1
0.436306895748458 1
0.19645006125002 1
0.6516277407172 0
-0.168740430735099 1
0.454497344309114 1
0.132976878497995 1
0.095569631908941 1
0.220662092491474 1
0.443763890734446 1
0.280906468096087 1
0.280579611369169 1
0.217345019305204 1
-0.165719367713708 1
0.417562858883146 1
0.514630937999842 1
0.606003183474334 0
0.310128947984541 1
0.180660120721558 1
0.190267147251069 1
0.420327678855267 1
0.351622065354117 1
-0.0443432303302706 1
-0.044419975875001 1
0.116202156349349 1
0.344520554808043 1
-0.455286479174359 0
0.100125229441895 1
0.43906875936541 1
0.116354072785692 1
-0.0642481324851244 1
0.294038313036348 1
0.266184249794171 1
-0.203238078543339 0
0.586162650969006 0
0.501344370850124 1
-0.0461080689896228 1
0.445596072120344 1
-0.0595847827212715 1
0.138773064163925 1
0.0611454767053425 1
0.683416820403458 0
0.0675453310101989 1
0.0305952098037015 1
0.336314183558877 1
0.0989392331889692 1
-0.271081256863288 0
-0.314676224647683 0
0.101829317834817 1
0.209868276483908 1
0.148384725462838 1
0.282285815389479 1
0.095515863285412 1
0.428826724546712 1
0.336638177381188 1
-0.0545249901698104 1
0.196942660076816 1
0.454047474425155 1
0.334714278725904 1
-0.0533404776605143 1
-0.00609539337309432 1
0.25655983484031 1
0.281073623102122 1
0.364843228245102 1
0.693362846428157 0
0.343770661647495 1
-0.102143037262154 1
0.523505543066821 1
0.765353710393465 1
0.209193658062243 1
-0.122786912091559 1
0.0320255097608907 1
0.0996931470627049 1
0.171776111755362 1
0.318096204030373 1
-0.119903207557397 1
0.201095156910618 1
0.148108104473912 1
0.702270624140673 0
0.115807997611913 1
0.0911413653799222 1
-0.0487913566631678 1
0.0913390828185038 1
0.121398345236392 1
-0.445495226123477 0
0.228097748274455 1
0.551809772155735 1
0.713738278586885 0
0.280537007710657 1
0.0475835512597178 1
0.15051785416598 1
0.0515909415127086 1
0.338500086336742 1
0.168449056985517 1
0.253446200113594 1
-0.0577090462922171 1
0.433970767767682 1
0.458760253486337 1
0.0490868515740952 1
0.59536425976958 1
0.238415513723629 1
-0.00917531500599 1
0.347263005041052 1
0.0808073907996106 1
0.0387208023507785 1
0.0300320357354275 1
0.184332011533752 1
0.181735404419715 1
-0.104569525702152 1
-0.2693525876775 0
0.127025524908156 1
0.253522405925609 1
0.0475559024252432 1
0.516960574726456 1
0.0765218908173003 1
-0.025899369295296 1
0.430653701504506 1
0.482737325105267 1
0.457243924424752 1
0.466474984169244 1
0.318725813347991 1
0.305308457181308 1
0.000980503965751597 1
0.200145241891312 1
0.0513277900727744 1
-0.0259833081986965 1
0.137540216999398 1
0.16961181628095 1
0.00988803792958642 1
0.437629210627375 1
-0.0572527980558021 1
0.210588789332499 1
0.0169923241504869 1
-0.0518335463572941 1
0.0641364649325353 1
0.360978938684008 1
0.148799620506249 1
0.113939089228174 1
0.413855092126029 1
0.0820168587047171 1
0.158927045085806 1
0.127208347777441 1
0.439527059263311 1
0.338965041254783 1
0.327890393053823 1
0.409061740222924 1
0.0566918155599494 1
-0.0835084193838417 1
0.176481124443387 1
0.018805227013733 1
0.076920629549063 1
-0.123339901714477 0
-0.0921790837155466 1
0.165343845655097 1
0.324392984733287 1
0.677685589177741 1
-0.0907905559792815 1
0.214074928506337 1
0.0865089794505444 1
0.122060310203447 1
0.488601251161767 1
0.0788126606801138 1
0.616676855840008 1
0.0517411208700141 1
0.327305503305098 1
-0.0504998393330422 1
0.230597691335986 1
0.182873105781003 1
-0.0389334125854055 1
0.797249847363338 0
0.354792685209539 1
0.147491642056398 1
0.0605873509469884 1
-0.316812105253794 1
0.167563787945001 1
0.425987476203493 1
0.134301402810283 1
0.387866834650066 1
0.706254591238831 0
0.0489266688946351 1
0.401659112881664 1
-0.174665606310521 1
0.0100736697451362 1
0.191507792893334 1
0.0527083810906886 1
0.205449811503208 1
-0.0540484091897347 1
0.214005548104824 1
0.12337974131571 1
0.0010201482118184 1
0.323396516374871 1
0.300725760707489 1
-0.162228593841525 1
-0.00891458844709431 1
-0.0494308619752277 1
0.258546056475079 1
0.374809282658847 1
0.140796147559572 1
0.158340291103317 1
-0.024641399221912 1
0.323723138492955 1
0.0143699992917903 1
0.429026069625028 1
0.0138151308879123 1
-0.177509820829392 0
0.495942057492238 1
0.0217762619492199 1
-0.0214186046636351 1
-0.12040477609183 1
0.0859013042380306 1
0.540624568872853 1
-0.0387175533272858 1
0.172706410320032 1
0.39941979785042 1
-0.101958202427969 1
0.322102656793979 1
0.587962654836362 1
0.483342734263603 1
0.31135699072551 1
0.108305299913363 1
-0.121889962918563 1
-0.0248596501466779 1
0.32981690919618 1
0.200135919162798 1
0.151392170806551 1
0.124210377126864 1
0.137795681167961 1
0.265869575882053 1
0.33379490574851 1
-0.0552079511736508 1
-0.131355683114656 0
0.0792499830549676 1
0.0877498479318854 1
0.315262310919388 1
0.185994083088973 1
0.227965650050114 1
0.195006060473167 1
0.189798706595365 1
0.58689858517083 0
0.338324778466563 1
0.460552918080096 1
0.0575992918691776 1
-0.139645888584765 1
0.683389528579675 1
-0.147752604087422 1
0.558658476507194 1
0.396557841450356 1
0.0750289317895888 1
0.239036177047144 1
0.361188930174299 1
0.297503217552154 1
0.15398279593557 1
0.144143681893366 1
-0.00634776363613824 1
0.260363309545068 1
0.29140058221437 1
0.368654528741514 1
0.258137993600715 1
-0.0908353584918564 1
-0.104660958322206 1
0.122363898483636 1
0.306689817498801 1
0.387718494635393 1
-0.0909632229807825 1
0.337399815273674 1
0.768412064994739 0
0.53343605749316 0
0.278918388040956 1
0.332802526018269 1
0.164856591661097 1
0.264588680120791 1
0.243777031076529 1
-0.0242012379705643 1
0.283096312259978 1
-0.116405366195258 1
-0.088299392901513 1
0.113002693606679 1
-0.0649434262712364 1
-0.193158844335052 0
0.562499808603083 0
0.205421935536945 1
0.131250431312061 1
0.150372063395026 1
0.0859471482926096 1
0.316055470073974 1
0.0481238577721728 1
0.705790163773335 0
0.000106979884082307 1
-0.0758859719703265 1
0.0328505421295236 1
0.0919171786972151 1
0.208417433037184 1
0.600662030152124 1
0.157549480210823 1
0.318190972189968 1
0.255003741506802 1
0.353497567935809 1
0.295140897718099 1
0.173748085290596 1
-0.0128315344081532 1
0.194062820104296 1
0.435660951019636 1
0.376732756093118 1
0.082498220024867 1
0.370473483938461 1
0.177403976392803 1
0.238887764253823 1
0.36151643531465 1
0.29475315959581 1
0.270206335595865 1
0.0626948934682252 1
0.244072292329186 1
0.524539563486171 1
0.14825849660959 1
0.315818202902253 1
0.562518731868708 1
0.231192063851521 1
-0.0343289035446612 1
0.0567934058928105 1
-0.00519474469041623 1
0.313478266109896 1
-0.268331683711766 1
0.301846710196449 1
0.217708645444549 1
0.36638694449398 1
0.299041624443406 1
0.373838827597879 1
0.0463146513152205 1
0.122695338453357 1
-0.0500435643847399 1
0.00423049166539152 1
0.0336843249605896 1
0.372407005608596 1
0.302335382714802 1
0.599410538196157 0
0.331303127613711 1
0.512882922915252 1
-0.392333775002493 0
0.233897744866591 1
0.401158908167492 1
0.185179777317694 1
0.0372233131457809 1
0.324142160537264 1
0.271942547308323 1
0.0982299371010517 1
0.306410489509746 1
-0.246488033227175 1
0.28130109044717 1
-0.0667591713980391 1
-0.0831479433543421 1
-0.00424396785212107 1
0.269438219253791 1
0.27801584612368 1
0.0289042279067016 1
-0.0429148950117206 1
0.0273592907494247 1
0.194486449400853 1
0.270110152136322 1
-0.156683233015365 0
0.424990308573611 1
0.0316592946753066 1
0.504057747046475 1
0.301043318753601 1
0.327674573543777 1
0.0270209426099846 1
0.185011777732732 1
0.123894481476151 1
0.476772216268181 1
0.312489642831088 1
0.0994129366048508 1
0.230885906172327 1
0.0222805194284046 1
0.369208172912398 1
0.42104371148974 1
0.178879426041594 1
0.416666465387112 1
-0.107179699166806 1
0.59456953780551 0
0.27294702525686 1
0.133964048766519 1
0.413990628517326 1
0.425449096164477 1
0.777972749024785 0
0.362501161993574 1
-0.0209890303402638 1
-0.0583829386585478 1
0.370998869170618 1
0.100548498365359 1
0.0438449097766039 1
0.225042748734087 1
0.225610351770864 1
0.275848335625153 1
0.578931713067261 1
0.428352822630575 1
0.128986688389881 1
0.451972218524961 1
0.0963512191578724 1
-0.0681105051743134 1
-0.155190630056444 0
0.387904771719708 1
0.309633923313396 1
0.289127259070107 1
-0.203696032390342 0
-0.109121313269205 1
0.318326285941885 1
0.189587536126703 1
0.333546756613127 1
0.183194751094726 1
-0.12247493951671 1
-0.188803099283775 1
-0.112171939503369 1
0.078236241471094 1
0.217999765929594 1
0.34751042755722 1
-0.0616253400590693 1
0.225529447670028 1
0.123953049842798 1
0.35684534193285 1
0.326770059432137 1
0.346837580658233 1
0.00618981035734199 1
0.0788836769029017 1
-0.0856589255643589 1
0.0401872157870574 1
-0.257364138624309 0
0.435656831708174 1
0.355229232773841 1
0.245811615317049 1
0.0707546792830597 1
0.484687280835492 1
0.167904948167863 1
0.150017911557889 1
0.140435081950657 1
0.492261032967066 1
-0.146711283365488 1
0.254765275409999 1
0.0399085337852877 1
0.167377567125188 1
0.172522242355389 1
0.300148603971543 1
0.0647277274319919 1
-0.0539829210345286 1
0.31088937751183 1
-0.181047995996626 1
0.163361196091311 1
0.239622449537917 1
0.302042464089928 1
0.0472322144785363 1
0.242503921234173 1
0.338902889677756 1
0.0999384967901848 1
0.560732389970383 1
0.218476009470013 1
0.0121048407428541 1
0.387308884181965 1
0.0314752474772261 1
0.44852350488575 1
0.843687869227763 0
0.0625917779559934 1
0.289267531994925 1
-0.310045970898357 0
0.063622815516677 1
0.35610068987512 1
0.364408552382286 1
-0.392982902197317 0
-0.164032056224592 1
0.100435666990313 1
0.309662432864204 1
-0.111033085574221 1
0.240302744572157 1
0.0474899402199881 1
0.470202444192714 1
0.127848568694289 1
-0.147246875029874 1
0.38375887938901 1
0.276567457236015 1
0.297620724788757 1
0.229972808430182 1
-0.155636129618088 1
0.0390708696926389 1
0.236940207520398 1
0.458173661502027 1
0.330024130788768 1
0.0439198801658022 1
0.21128304649984 1
-0.0523687836918251 1
-0.143956297536415 1
0.523848211213546 1
0.142915030160283 1
-0.0863335623943461 1
0.0802470861607818 1
0.313773916333779 1
0.508904167143358 1
0.244353635242875 1
0.379439343535427 1
0.494289395718759 1
0.0959389441339783 1
0.169879985569133 1
0.423038108013452 1
-0.0587571002440304 1
0.406559824804536 1
0.0103933092525067 1
0.145932984384581 1
0.375211803048877 1
-0.366222923739619 0
0.150134233498095 1
0.502806858358018 1
0.12808279359593 1
0.145635886892246 1
0.474112274744223 1
0.377343661852458 1
0.0295919334551332 1
0.0685349403068258 1
0.0541506561948358 1
0.522970822357073 1
0.0386557021847873 1
0.132563330137167 1
-0.115339780544854 1
0.41541151570572 1
0.234276458513588 1
0.305388663384143 1
-0.115918270825802 1
0.480821516144364 1
0.540777198738529 1
0.356912682654065 1
0.261858228664313 1
0.348498749675564 1
0.54196790865027 1
0.3640605330916 1
-0.0725506867033991 1
-0.136115499709594 1
0.385028957541047 1
0.151470540607317 1
0.171744935204312 1
0.421499718589434 1
-0.24911556256273 0
0.362160466669346 1
0.215739949910415 1
0.299119675235228 1
0.0759601775010102 1
0.348014002956789 1
-0.00697445123793401 1
0.140786777270578 1
0.410710941659974 1
0.382989284722202 1
0.332569842240561 1
0.335167092855318 1
0.331065005074088 1
0.225178227893659 1
0.116984772672536 1
0.12165866499438 1
0.26989355763649 1
0.282367358490436 1
0.180015297047203 1
-0.0336081803815645 1
0.208521934302001 1
0.207586337246183 1
0.133715125451449 1
0.0929258196659213 1
0.175022434303517 1
0.0196452018574641 1
0.0216520454357136 1
0.195836313330442 1
0.237252154823053 1
0.0451694110077998 1
0.288418130881928 1
0.099150753374162 1
0.804489362362807 0
0.466259298291788 1
0.0060751463483977 1
0.29215158831896 1
0.121717608336153 1
0.0397034764858298 1
0.663691141344002 0
0.732425035561184 0
-0.0984172977344874 1
0.66809162467498 1
0.097404446529494 1
0.149666134475629 1
-0.0194421489376729 1
-0.0440877414637574 1
0.412151024927405 1
0.354206409817458 1
-0.154590958378165 1
0.542133237930981 1
0.0559162048244819 1
-0.124700911784566 1
0.313171842030263 1
0.306940504979661 1
0.447541822299358 1
-0.131788004137154 1
0.0800551866587451 1
0.186000683026181 1
0.0541992126761157 1
0.311591585522397 1
0.180671232004203 1
0.223712429007663 1
0.331452567122368 1
0.311465387304214 1
0.476848287519485 1
0.309503120169027 1
0.295890016673253 1
0.404027880705679 1
0.23472937823216 1
0.258818313719408 1
0.215789981306753 1
0.184610874593105 1
-0.0184395919752297 1
0.280306949145617 1
0.517050301423537 1
0.185502123507261 1
-0.166768700146855 1
0.15876203811881 1
0.432094843950327 1
0.387899676673383 1
-0.0667060430489389 1
0.288222324790813 1
0.123002244683881 1
0.264189000989588 1
0.37033280218469 1
0.277676135301024 1
0.106427012308304 1
0.00416676528966471 1
0.389935685611514 1
0.194834183885639 1
0.0858994999635518 1
-0.0257522772067895 1
0.425064879928531 1
-0.0364579220028619 1
0.167224661930647 1
0.353529620669393 1
0.377627389905213 1
0.457684023172927 1
0.483960654334628 1
0.215401987884692 1
0.578188748135153 1
0.610364180787337 1
0.0587675536164725 1
0.123212553517125 1
0.184258377841634 1
-0.00240048973415441 1
0.363823425137021 1
0.0718431421010517 1
0.111785903085401 1
0.251406142614478 1
0.409873056090459 1
0.175068908252748 1
0.152974773652225 1
0.377906348283216 1
0.340660049207656 1
0.293182905758631 1
0.601641788278656 1
0.444338585802165 1
0.0539806139609111 1
0.348182026671621 1
0.289702160951868 1
0.0674712413521367 1
0.0147845718955235 1
0.329524212889692 1
0.588076517454585 0
0.203655518726339 1
0.293260949964001 1
0.142443936943719 1
0.329526382440862 1
0.088548505315405 1
0.418646603280158 1
0.429064833211162 1
-0.371604592753855 0
0.0765552273925681 1
-0.126692242844362 0
-0.12077424425542 1
-0.0404881897427746 1
0.422628108598809 1
0.36995096019094 1
0.652109071034049 0
0.712073674359396 0
0.363104549573542 1
0.542964177714418 1
0.182480566439828 1
0.0771541391361696 1
0.409120037503787 1
-0.0338063480690965 1
0.326198968558715 1
0.442086520212347 1
0.364765099689987 1
0.429555531862486 1
0.282050580871826 1
0.106851539370327 1
0.101787893904603 1
0.361449540319155 1
-0.129969847974403 1
0.374976407803067 1
0.118312093594154 1
0.254696013478539 1
-0.193659714358614 1
0.293731817925231 1
0.444463491014405 1
-0.126579467565257 1
0.253985072673879 1
0.63633123404807 1
0.328884519679685 1
0.12838193626469 1
0.09551480678215 1
0.332829391507923 1
0.0487024821988073 1
0.0974087811966783 1
0.373805049206167 1
0.165981539648893 1
0.495507216123465 1
-0.0224597534106192 1
0.321148843567717 1
0.191894846112458 1
0.201376314111285 1
0.253758392861355 1
0.400975497387856 1
0.0333640214180065 1
0.149373295348554 1
0.344678915410105 1
0.289741465769028 1
0.699333836433347 1
0.366666214301645 1
-0.000221015343636343 1
0.316332444153994 1
-0.0148166095084117 1
0.26080789237798 1
0.402931815695852 1
-0.134716501581518 1
0.193235871692431 1
0.235348125281304 1
0.373715746287638 1
0.302845883969352 1
0.22057979254127 1
-0.140496469280198 0
0.073810925527739 1
-0.0846718356625819 1
-0.0773529242608557 1
0.138323000772767 1
0.346341803601701 1
-0.182770643688402 1
0.0547003249063569 1
0.547201438446316 1
0.035854633373403 1
0.253914020878326 1
0.239583236133662 1
-0.00719543091682533 1
0.295152679580489 1
0.372325547858147 1
0.253476265322221 1
0.333939328931818 1
0.351069918393169 1
0.193863237808903 1
0.22680825356762 1
0.0121918129085893 1
0.615275927412018 1
0.430500164046532 1
0.0934699757601659 1
-0.0814490573544167 1
-0.165235224066946 1
0.632917915224374 0
0.127470275489419 1
0.123417970918575 1
0.0239837973658173 1
0.459335202208394 1
0.322712105469195 1
-0.314382036131937 0
0.0685827671312061 1
0.502848800948084 1
0.280502467487035 1
0.206317636030924 1
0.17281673571988 1
0.0376202053603273 1
0.0640955296758262 1
0.185434730763197 1
0.308331331518017 1
0.245392794721228 1
0.735363938905308 0
-0.140842074095345 0
0.019575793749867 1
0.137474090401185 1
0.333953961359541 1
0.0858111796006772 1
0.168773364832277 1
0.163247790634695 1
-0.405324576794104 0
0.436720421624372 1
0.411240885253105 1
0.558031465660981 1
0.212436914582505 1
0.387773027295456 1
0.381068300948519 1
0.177364323958136 1
0.118813378761561 1
0.290119856266212 1
0.0294491120181196 1
-0.0200650791846552 1
0.0319456904991019 1
-0.0492887948361425 1
0.0631310307344932 1
0.479145520391719 1
0.0461870708731295 1
0.431810105895258 1
0.240071459071723 1
0.21156370623771 1
0.00761946635918219 1
0.353722752557659 1
0.193609167975331 1
0.246091742594384 1
0.428729947781752 1
0.033798748211823 1
0.534958657253693 1
0.122230094646428 1
0.619972371145602 0
0.0531790049754578 1
0.214404306950151 1
0.307148194166459 1
0.244045835803816 1
0.419700302126651 1
0.0312877698151153 1
0.0620329454457613 1
0.454779446983699 1
0.253563218549963 1
0.332326098455113 1
0.108544751962977 1
0.290544300195306 1
0.127321890112797 1
0.526250011064221 1
0.385830669580063 1
0.140886945505343 1
0.093488991753548 1
0.22249693315879 1
-0.254838524378153 0
0.0369029530568168 1
-0.250332454988495 0
0.347082999140287 1
0.0119345498865613 1
0.159315242809175 1
0.113062374547071 1
0.346486584498064 1
0.263723252891595 1
0.341187951370693 1
0.423370666088155 1
-0.120034271455519 1
-0.00176744796295571 1
-0.137281000568992 1
-0.38312951699573 0
0.20642498426664 1
0.0784305394023082 1
0.237934846437801 1
0.370762621167353 1
0.228858328759577 1
0.165775538756501 1
0.412384198289065 1
-0.131495439056824 0
0.387268020668479 1
0.0624013482578667 1
0.26781399659505 1
0.0313743554947799 1
-0.0618316610037982 1
0.47864999481401 1
0.0441634188486676 1
-0.0620456506812614 1
0.33756453044053 1
-0.204884603091442 1
0.425735462477608 1
-0.333886824427626 0
0.140082289898016 1
0.292070275387791 1
-0.00867160733814216 1
0.391497930149174 1
-0.00963015799095577 1
0.342321110009123 1
0.34560841032387 1
0.164729796273429 1
0.210505397837979 1
-0.0334492890846991 1
0.263366303425834 1
0.253408227106564 1
-0.342773941806535 0
0.530307556261605 1
0.353345102419561 1
0.437325576857322 1
0.261636736053748 1
-0.0263809664824403 1
0.10038444900267 1
0.0192915879655823 1
0.348431564327189 1
-0.0319172123576424 1
0.491745282757854 1
-0.16975488734083 1
0.0823363017556248 1
0.690986115349446 0
0.208468601464083 1
-0.277040055837657 0
0.321794306692667 1
0.00247510063434056 1
0.444817733965673 1
0.329116224371668 1
-0.105853126974488 1
0.267495508960535 1
0.320846600803461 1
0.372845250064738 1
0.206352748238437 1
0.170138759763385 1
0.253863374852783 1
0.0874523120409839 1
0.545355097571176 1
0.0264603947043579 1
-0.0527772450253795 1
-0.282240101653886 0
0.423954406466368 1
0.0853515022565435 1
0.156032403292302 1
0.0687094817750836 1
0.119827992750603 1
0.133615695340968 1
0.207167428227409 1
0.618908690301029 0
0.596692849678113 1
0.129807952985463 1
0.208992998758834 1
0.371247998312567 1
0.385489211292071 1
0.304934418522082 1
0.20673461313992 1
0.0780374839056575 1
0.191365241765269 1
-0.147590885087109 1
0.424226438405144 1
-0.241770016917849 1
0.542126393285052 1
0.162846740213292 1
0.299572137954372 1
0.293223189961317 1
0.381009380092829 1
0.060207832196248 1
0.255732392092294 1
0.540315113420821 0
0.215674294827927 1
0.266923456701815 1
0.498767736414359 1
0.173071844779283 1
0.0218597426527032 1
0.0520307718461524 1
0.132123302722034 1
0.44008849697905 1
0.344901945209979 1
0.256460538421047 1
0.350461159585306 1
0.0230408113351981 1
-0.0520231768402083 1
0.25987898864783 1
0.0895519525505053 1
0.204685661552036 1
0.0574779100538007 1
0.442519223865917 1
-0.0291976320160989 1
0.236264860538108 1
0.383080940587332 1
0.253002106294671 1
0.0393692681796688 1
0.547328607092894 1
0.368237208239667 1
0.314861546191819 1
0.635834876645032 1
0.291208441969268 1
0.465434568035614 1
0.248126561928117 1
0.417227094533384 1
-0.0692631111559174 1
0.39668452814485 1
0.0142408771798448 1
0.0597175945160179 1
0.283745752571733 1
-0.0537462641811379 1
0.434147016591995 1
0.302932630475135 1
0.033328995604683 1
0.20187099249922 1
0.41869945318193 1
0.155656751530165 1
0.105498983380364 1
0.101419196022863 1
0.12048087933103 1
0.22264189351375 1
0.410041110745697 1
-0.0520853240985778 1
0.340297910456219 1
-0.251237974866801 0
0.208429056800983 1
0.50798877436936 1
0.360919113189728 1
0.410129101714454 1
0.187790515664148 1
0.365744578565561 1
0.42861775177592 1
0.298398881039676 1
0.342593578066639 1
-0.0960166372975097 1
0.315702001343374 1
0.553659799358872 1
-0.0473582717658438 1
0.205415996205148 1
0.466742987139141 1
-0.00641939243661013 1
-0.316407563493073 0
0.164768076825289 1
0.0431758447941431 1
0.335763280786617 1
0.550317492634798 1
0.255168673841174 1
-0.154975046390911 1
0.0404580696951508 1
-0.361218789746864 0
-0.132253959299844 1
0.162263079905448 1
-0.152817816799095 1
0.309349415746884 1
0.524771612333797 1
0.727671948171419 0
0.237555371621628 1
0.578331042110794 1
0.166235830111266 1
0.0216824468404763 1
0.273746989172186 1
0.273688813344052 1
0.342583091434645 1
0.119698578326642 1
-0.0371778707725193 1
0.295215325425565 1
0.790927545133811 0
-0.153562987656883 1
0.135239037343468 1
-0.00622519814660542 1
0.362293247740481 1
0.0177930681950909 1
0.257061573628029 1
-0.312644930423568 1
-0.0751916004466391 1
-0.158618710925381 1
0.236345191880475 1
0.462228716858108 1
-0.106816279978128 0
0.146286710343315 1
-0.0149645508055285 1
0.0514209689498508 1
-0.0141257686079037 1
-0.0117141533051511 1
0.203762276168977 1
0.168034434094139 1
0.309104349165957 1
0.512985356335335 1
0.0418915849452849 1
0.0476114944131287 1
0.336170496823828 1
0.586816830378147 1
-0.538182541868122 0
0.121317089054464 1
-0.269838942333344 0
0.127832752239889 1
0.504397749901894 1
0.00751869455139524 1
0.350052030643187 1
0.228818746424577 1
0.0103861531901617 1
0.466108053359058 1
0.420070197759542 1
0.120491270789449 1
0.0854736127510797 1
0.573039085200518 1
0.0784416039592211 1
0.180065641142911 1
0.305034270530747 1
0.325961138518072 1
0.0835712364898535 1
0.536427934006139 1
0.0554071635094542 1
-0.00298148697660953 1
0.0520516655668733 1
0.151719206031406 1
0.273756425127911 1
0.0855540523136641 1
0.386560497341877 1
0.188154326082514 1
0.489219737639607 1
0.130231095789461 1
0.0791677573428843 1
0.392507263224268 1
0.0379936613789086 1
0.355629828984458 1
0.301634756247383 1
0.0825740638084856 1
0.433748550869284 1
0.187948877384979 1
0.207752032811691 1
0.429307749252276 1
0.361273765637376 1
0.415661708152158 1
0.199973423651062 1
0.462740288975068 1
0.175415330628371 1
-0.0529403650561595 1
0.560174211849471 0
-0.433346545186262 0
0.367285288374563 1
0.229135593393463 1
0.00537673915548108 1
0.39512730845438 1
0.0429946542605076 1
-0.0801133082175115 1
0.284213168819308 1
0.149288888465278 1
0.627106407706282 0
0.587036439539628 0
0.27294789522702 1
0.00228496195999868 1
0.466904643785323 1
0.232513259206715 1
0.0788926863621807 1
0.668900603659418 0
0.0588308318496502 1
0.26883276734451 1
0.00658668904739684 1
0.139546149813603 1
0.266100491915063 1
0.208089654416812 1
0.347525944034759 1
-0.0882597267323065 1
0.410930822912697 1
0.138103238779203 1
0.622599546495006 0
0.250419820452897 1
0.0436416937932081 1
-0.104645421550449 1
0.293677483081939 1
0.0157533222774843 1
0.516980811619254 1
0.0397424723163144 1
0.356229677763422 1
-0.00716912008956574 1
0.342893820979244 1
-0.126524445515163 1
0.669148415375272 1
0.434012077775617 1
-0.201369166613045 1
0.126466459779474 1
-0.128028830882177 0
0.307578145621791 1
0.153448847836404 1
0.15695065947556 1
0.0850563780168071 1
0.407042022901713 1
0.443859048006769 1
-0.0367845950631369 1
0.368148025475159 1
0.488156390594284 1
-0.00504528717061961 1
-0.373816381354742 0
0.436297022223189 1
0.0505636011746005 1
-0.0551092425445671 1
0.123823125460227 1
0.234108604745327 1
0.190336784073345 1
0.213137755229651 1
0.14331474299458 1
0.116968648589727 1
0.280262595629967 1
0.454474864350182 1
0.583528094631412 0
0.186164138020279 1
0.132924424455269 1
0.579857226984476 0
0.0481851240808598 1
0.357516797902482 1
0.611860962664157 1
0.222966035140301 1
0.193722256372355 1
0.0842077367270368 1
-0.310835517073082 0
0.0590937458070851 1
0.0850025932363305 1
0.272241755733099 1
0.0251300270810461 1
-0.0610963138473829 1
0.683647952867462 0
0.263802414870868 1
0.248364036383965 1
0.0839314539140631 1
-0.0760998474517862 1
0.368510761487931 1
0.0117788402653365 1
0.0726694828279092 1
0.421060683277096 1
0.244715688766843 1
0.434334830346048 1
-0.0911889397903889 1
0.0857764807089711 1
0.0954137414304666 1
0.359780110188232 1
0.31759005734688 1
-0.0153801937252993 1
0.468872501303995 1
0.113448947181102 1
0.366416038221756 1
0.0571107276272851 1
0.00795795510954822 1
0.110259744201582 1
0.135797606124934 1
-0.114156708898988 1
-0.410839293680987 0
0.20751646199074 1
0.314299592240184 1
0.28498019000526 1
-0.0296626152342549 1
0.0211000331006701 1
0.334626146788991 1
-0.0424971958424534 1
0.192751919062771 1
0.0024351683276748 1
0.5566947450908 0
0.213205926979305 1
0.281325026357077 1
0.41481815844522 1
0.0327896357957373 1
0.207816134541932 1
0.413561548534192 1
0.665194654895392 1
0.399223054697813 1
0.230436302483921 1
0.32728983047427 1
0.109930456469245 1
0.128855047202144 1
0.0969350873018005 1
-0.111398716388379 1
0.328252539616477 1
-0.285184419217506 1
0.221946106742884 1
0.592997024382938 0
0.357022415854169 1
0.0651350159049136 1
0.157043217653992 1
-0.0522494861891179 1
0.219478663823379 1
0.698236231750894 0
0.531559553415562 1
0.100209412352504 1
-0.0327188209789466 1
0.321421372752409 1
0.490029224205413 1
-0.175544582833761 0
-0.081707241328016 1
0.280170591941885 1
0.339963856077636 1
-0.00789874857177855 1
-0.454877526796426 0
-0.0558514150596187 1
-0.0147630566529169 1
0.258460473567076 1
0.0770131388679477 1
0.236690250767142 1
0.354521084626519 1
-0.0575949657628485 1
0.14453590333202 1
0.360220124093412 1
0.363412209624631 1
0.051193708488269 1
0.00524265846557857 1
-0.161589862929815 1
0.396449410881635 1
0.487194000683463 1
-0.00974554581999235 1
0.543746269149597 1
1.10751103437747 0
0.661244290135124 1
0.518585974417914 1
-0.100337945784187 1
0.0204156939472609 1
0.178651381163766 1
-0.00174465414014173 1
0.42880521170421 1
0.228050142219969 1
0.310864156290216 1
0.105994508671193 1
0.203457378009588 1
0.0934051849787618 1
-0.353747126839138 0
0.274443514627868 1
0.347189737718967 1
0.240857695507845 1
0.0961667218195772 1
0.337498737278375 1
0.213054800365183 1
0.0515860781506361 1
0.366586316994937 1
0.0971969451457484 1
-0.0851168257054138 1
0.419157955958443 1
-0.181176345673645 1
-0.350629500050423 0
0.187256625637231 1
0.429937693470885 1
0.0930066523849814 1
0.204397683441896 1
0.27712291708076 1
0.0403265227857494 1
0.109364433429924 1
0.101615935648297 1
0.03353924450036 1
0.231544424638286 1
0.0586643613308629 1
0.250480441071357 1
0.103162985745502 1
0.0236331539787592 1
0.329566040934913 1
0.0408830660061469 1
0.289305151782862 1
-0.00712488929433085 1
0.307668836999337 1
0.171593335773542 1
0.0463430699507928 1
0.163733382895003 1
-0.226132548217494 0
-0.0666219744410698 1
0.119768841800826 1
-0.033302688795344 1
0.240211491998159 1
0.111349556575198 1
0.392131286308397 1
0.46698291592482 1
0.0269617833439128 1
0.0264834256788295 1
0.401346176726369 1
0.103554656417575 1
0.179447481141026 1
-0.10050057461525 1
0.274934760297179 1
-0.188242205045684 0
0.255015349808656 1
0.204133665714046 1
0.132914694720301 1
0.0618850397016159 1
-0.218043127574789 0
0.212004083847173 1
0.190699589712805 1
0.245758405792999 1
0.416260736234834 1
0.20883363894375 1
0.290441484144358 1
0.0405546398411977 1
-0.315745579948465 1
-0.0896515192139067 1
0.242789501455867 1
0.0560856392896337 1
0.210287000088847 1
-0.0384736575412623 1
0.535368681716035 1
-0.107000206256601 1
0.155240467214481 1
0.768006908779472 0
0.605263776082254 0
0.347337881905468 1
0.304461209448394 1
0.156419326840275 1
-0.155204114028272 0
0.351851472726557 1
0.279891721677071 1
0.200684764943973 1
0.304730905820916 1
0.499820309109874 1
0.0383567837281114 1
0.193736591696347 1
0.381316360617476 1
0.610064488165576 0
0.166470143396744 1
0.386469531752893 1
-0.0632796731246748 1
0.263428632052107 1
