# Supplementary material for: Bias caused by sampling error in meta-analysis with small sample sizes
Source: PLoS One. 2018 Sep 13;13(9):e0204056. doi: 10.1371/journal.pone.0204056 (PMC6136825; doi:10.1371/journal.pone.0204056)
Supplement: S5 File — (ZIP) [file pone.0204056.s005.zip › results N = 10 theta = 0.2 tau = 0.5 sz = 500-1000.txt]

"dl.theta" "dl.cp"
0.223976456108861 1
-0.0639492834940736 1
0.0922816355704962 1
0.225409281370591 1
0.225183255307718 1
0.317215137365756 1
0.133077660266876 1
0.149466226321511 1
-0.122158158651832 1
0.302045023060928 1
0.276379495175754 1
0.216217778103606 1
0.314671074170384 1
0.0845507656041875 1
0.46061474960798 1
0.0243321069305041 1
0.390887602523241 0
0.0945661776445654 1
0.237777286555455 1
0.189401943584754 1
0.330134346604338 1
0.214192851230397 1
0.301480149314231 1
0.130994065136798 1
0.0725310767781766 1
0.401674283300852 1
0.580912407413956 0
0.159480801987789 1
0.172244938368864 1
0.147727862109194 1
0.0998808588339808 1
-0.0512973785346983 0
0.137896868668164 1
0.0670518712235023 1
0.486386491934742 0
0.148338910711863 1
0.117429314709465 1
0.339802746173751 1
0.311856517790517 1
0.136489931514857 1
0.341146831443065 1
-0.0881756989089226 0
0.268357311770435 1
0.122472043282547 1
-0.0573456525585131 0
0.15284345367126 1
0.62558085985741 0
0.117359879084935 1
0.129360976588341 1
0.373131686742907 1
0.345896604200106 1
0.289308102446711 1
0.122952764409569 1
0.4640175441642 1
0.224109539016836 1
0.555629333900062 0
0.00133308999070152 1
0.316321790910775 1
0.234456344054396 1
0.154376759658429 1
0.231664894891361 1
0.0933259245181363 1
0.0290155484566661 1
0.284875135259484 1
-0.0276331280704886 0
0.246781675956944 1
0.375948997426935 1
0.072433660578123 1
0.270104549312757 1
0.0287514855293364 1
0.403043969287698 1
0.113714301011859 1
0.253926595756962 1
-0.0499801642055697 1
-0.106290256134479 0
-0.0269894067806532 1
0.208780894274676 1
0.397823918214846 1
0.206327577278354 1
0.067583501691097 1
0.246771657119384 1
0.145347074598887 1
0.305027909842976 1
0.18148171037875 1
0.366847105491967 1
0.125630723855927 1
0.22546645850568 1
0.183156575241139 1
0.193105744663524 1
0.315654356905598 1
0.225364061321382 1
0.253238864550085 1
0.234803703024114 1
0.337472399574477 1
-0.0159134334378676 1
0.0700975043179654 1
0.0375062128797746 1
0.196633110424511 1
0.0963176486139185 1
0.0315695816648761 1
0.410445187081317 1
0.344545166099679 1
0.334967183842077 1
0.198293535162663 1
0.337687208286851 1
0.327521501778859 1
0.164599965302051 1
0.070901447782875 1
-0.21987135250847 0
0.0589895580473103 1
0.385236165852416 1
0.315394628593861 1
0.0889849972423227 1
0.425924807715531 1
0.574212679886676 0
0.31499497879738 1
0.439435455883195 1
0.294731311020885 1
0.243435850891622 1
-0.0398650833587495 1
0.107548310546925 1
0.0244430535784577 1
0.362825956797451 1
0.205924528497461 1
-0.175219013794894 0
0.160786944491196 1
0.493613639412533 0
-0.122004823208101 1
0.120215972339515 1
0.164809423773042 1
0.158604936665377 1
0.36669506467735 1
0.408692183034927 1
0.0251951040373895 1
0.0487628588728903 1
-0.087973563151669 0
0.064559995392135 1
0.372612957099629 1
0.233986296004127 1
0.264820907117011 1
0.416454191243822 1
0.415534819723447 1
0.433028756305897 1
0.412275647710892 1
0.431820676709989 1
0.021895881107227 1
0.337475756870664 1
0.345895124246762 1
0.132524620638784 1
0.139621938435893 1
0.235147574344463 1
0.374669056968132 1
0.270664177069282 1
0.115536394093384 1
0.0526880509800579 1
0.309242630425773 1
0.0262679833348997 1
0.187921225435066 1
0.330658192847863 1
0.265120910960953 1
0.0861422680723968 1
0.226887230729596 1
0.200059187446054 1
0.103614581196001 1
0.140628624591771 1
0.268447436465239 1
0.629099207409507 0
0.308942090198723 1
0.191145101459253 1
0.142992938415856 1
0.317196192389835 1
0.26844508611656 1
0.28172967328539 1
0.480926114215001 1
0.337159637180559 1
0.139616202985173 1
0.117577531638501 1
0.0310990921648709 1
-0.0797416247182163 0
-0.0711798583923685 1
0.121003141306093 1
0.117654314952533 1
0.387036312682438 1
0.167424434420537 1
0.176298439822181 1
0.258189778649926 1
0.349351785100885 1
0.360209520743468 1
0.321844397279972 1
0.335058738958126 1
0.0242070248433205 1
0.28839319000086 1
0.153236607004933 1
0.347796646538508 1
0.348594265189737 1
0.326730999754294 1
-0.0386112590211881 1
0.0254006638011854 1
0.0149584723638115 1
0.316089033345304 1
0.0336351535702465 1
0.0324642413091308 1
0.324448689792277 1
0.283995195426372 1
0.173441327729868 1
0.192808147829054 1
0.212860073832284 1
0.173540733258743 1
0.142978121653858 1
0.0443863604999374 1
0.292468955941244 1
0.475695606569509 1
0.0499557270967625 1
0.0930360398869417 1
0.317212927959623 1
0.408505159714691 1
0.367064649211831 1
0.268840183705623 1
-0.0175392543061957 1
0.447972408779182 1
0.0831891315491068 1
0.106724999879914 1
0.117466216801425 1
0.112454906375267 1
0.164179948119959 1
0.345383723117969 1
0.136012268001033 1
0.124710781326792 1
0.293973244532401 1
0.271418073398049 1
0.41511564068001 1
0.309597027075991 1
0.0993142750813156 1
0.193177216940994 1
0.276020246775278 1
0.380006208635575 1
0.156156887564192 1
0.114886577086392 1
0.384404487901264 1
0.236320181331711 1
0.340314486182996 1
0.250100391008938 1
0.316253617811032 1
-0.162816309508601 0
0.381533867069733 1
0.204949091305693 1
0.15026489859149 1
0.184942504404699 1
0.459279447849247 1
0.22533323403158 1
0.155235385586071 1
0.0118194706235893 1
0.0912594670545631 1
0.495824716739539 1
0.457375094077585 1
0.458393327627464 1
0.423459063616999 1
0.259096783221002 1
0.279868587290208 1
0.206433315933862 1
0.164911172141152 1
0.357778013865708 1
0.0999226477037255 1
0.396148011511847 1
0.231191196821514 1
0.218298059588814 1
0.255051929095409 1
0.251484407506268 1
0.0851323578761485 1
0.133666950098979 1
0.190020630822846 1
0.583450007788905 0
0.0350026744800637 1
0.260439209317806 1
0.264012407063703 1
0.329861777737313 1
0.309590624176859 1
0.259694437479901 1
0.522257404183047 0
0.0993734977980156 1
0.0382085081053396 1
0.273993179681072 1
0.236840462724207 1
0.583736389681501 0
0.070407428444891 1
0.482457231713622 0
0.110521621338237 1
0.320209544174036 1
-0.0613460855078562 1
0.357669413212586 1
0.0923465804843963 1
0.208153211520792 1
-0.0328897675943807 1
0.276055149329639 1
0.0563547970974725 1
-0.250158166611899 0
0.391214430707477 1
0.194016041947294 1
0.283903739355743 1
0.206515348906388 1
0.273851561471478 1
-0.0199931047865087 1
0.544336799455725 0
0.114544160524353 1
0.186064942491862 1
0.355114803581722 1
0.0598466949715196 1
0.234466955314839 1
0.0825475721229447 1
0.514117325973366 1
0.464436432510726 1
0.178936554781842 1
0.501678104656201 1
0.351946582792809 1
0.108871119783285 1
0.278662549878459 1
0.260774845688487 1
0.210507599006415 1
-0.120988833978594 0
0.112557566963076 1
0.0317843829781496 1
0.166540622340131 1
0.354742669074501 1
0.827766924024318 0
0.144289139165527 1
0.403259369059132 1
0.204575593253951 1
0.230487331991609 1
0.339575155512491 1
0.00821460176129453 1
0.272502928336013 1
0.314239921028517 1
0.360721496242929 1
0.373752763525838 1
0.129062609660839 1
0.585722223057411 0
0.075486064067882 1
0.109964293936992 1
0.360449645975035 0
0.365158702440357 1
0.1822624963733 1
0.139754656861109 1
-0.106367780997142 0
0.345249770388042 1
0.189401616830976 1
0.271147839777422 1
0.035825704790053 1
0.00802584918505462 1
0.28059589762272 1
0.39518558347885 0
0.285282712988753 1
0.103145662532394 1
0.110557882031292 1
-0.221686195017587 0
-0.106943447438156 1
0.350032280137762 1
0.316157043427446 1
0.0114155840654648 1
0.211822727627747 1
0.16804496150889 1
0.179052087870535 1
0.469924257851479 1
0.10976262299961 1
-0.0359139979122259 1
0.190936713229717 1
0.0495483936766755 1
-0.0812331050061592 1
0.13583550047071 1
0.312594761094825 1
0.0197127630461811 1
0.0164128867659711 1
0.251561447276439 1
0.0428884853726397 1
0.399122800933592 1
0.0273130424338435 1
0.284738635494387 1
0.220723182926318 1
0.14201531703169 1
0.212450204897972 1
0.0523174362670643 1
0.180802731309526 1
0.269271534753066 1
0.120143389610464 1
0.149734148057713 1
0.318024083659442 1
0.36805491831262 1
0.300341395107716 1
0.238655816053355 1
-0.0594561050204052 0
0.230202070777518 1
0.266700245733802 1
0.297473508223533 1
0.258301847851222 1
0.282321590090248 1
0.271093182039366 1
0.0275535735061889 1
0.114812539404976 1
0.156272215177122 1
0.215201485957849 1
0.0634559144014368 1
0.277698393092067 1
0.200112141184884 1
0.35972656085989 1
0.175765904545679 1
0.171374067509494 1
0.368559035997186 1
0.151787931289201 1
0.336054175420493 1
0.121820986244501 1
0.235790431785882 1
0.179477277360589 1
0.149577137786401 1
0.282978790041902 1
0.0285042659120316 1
0.253597695738343 1
0.416763944483779 1
0.31403257054652 1
0.176966761197199 1
0.148024986569801 1
0.266577838254093 1
0.215011734493899 1
0.204281852131723 1
0.0455171588547259 1
0.254266158975386 1
-0.0130011665510187 1
0.0776738466000657 1
0.0729870380933738 1
0.0775139665420849 1
0.0651242754566243 1
0.31895629831147 1
0.137691423912396 1
-0.200184023862602 0
0.196051232321956 1
0.310191700964878 1
0.328602530825241 1
0.605094912315548 0
0.0706376895753889 1
0.203426551507254 1
0.312679377812393 1
0.0371980271451461 1
0.215863325853778 1
0.219070890084414 1
0.247615472525486 1
0.405849060623002 1
0.236955849131527 1
0.442545801081045 1
0.493294835802954 0
0.199344673313463 1
0.275090600216365 1
0.0237483304547068 1
0.3063371510896 1
0.215557654254384 1
0.379907847101116 1
0.189458928604105 1
0.0947947828315171 1
0.0985948884189967 1
0.0866080052045904 1
0.452798368232721 1
0.379057461133878 1
0.460962362640643 1
0.205577671804377 1
0.404609895238424 1
0.212651622760531 1
0.293860211076641 1
0.119472720136452 1
0.106534542459736 1
0.117363055178729 1
0.00807384737455082 0
0.0749825377368391 1
0.227415638219759 1
0.0613394155417071 1
0.73734592831179 0
0.440699392966821 1
0.218670734500466 1
-0.176970730024146 0
0.134093079882142 1
-0.0950899871672882 0
0.125222727478632 1
0.300011557004865 1
0.389663513748508 1
-0.00915168802087302 1
0.273784430395358 1
-0.0230555602141073 1
-0.00611618380148207 1
-0.0435727049968617 1
0.183924154761138 1
0.165983612489816 1
0.0588701910814621 1
0.33262409499334 1
0.0425192362223296 1
0.119205839487661 1
0.472019025860588 1
0.0379968530249441 1
0.130477129427383 1
0.367668004717561 1
0.314438591456287 1
0.159981414817313 1
0.235496116202325 1
0.158277013522962 1
0.439358635047471 1
-0.158441872555576 1
-0.0138995857739451 1
0.106752847007114 1
0.104098047230165 1
0.0192354290767303 1
0.224980697462653 1
0.218144033433922 1
0.376500078426916 1
0.244883233173185 1
0.195201566109514 1
0.359019131450594 1
-0.00410861337934748 1
0.250319181811683 1
0.105961829961551 1
0.207440548511788 1
0.267858364929639 1
0.265983573787456 1
0.0162804580822576 1
0.13582254923319 1
0.619962892713121 0
0.183400996188307 1
0.333570893487886 1
0.258050667342302 1
0.102732257218898 1
-0.00532200698685143 1
0.248645714253389 1
0.207674051388957 1
0.203110687234832 1
0.277496078022999 1
0.292158904534762 1
0.154235932498728 1
0.17861237565107 1
0.129609189877913 1
0.293341028865822 1
0.256109726780562 1
-0.0563960342979462 1
0.518485764098552 1
-0.0403285394780812 1
0.219986900190405 1
-0.257329201669916 0
0.131666227966053 1
0.38644922726703 1
0.275783792103106 1
0.0377893573091497 1
0.136021599672312 1
0.387441035580272 1
0.000186416863356006 1
0.225636934224985 1
0.190742587390348 1
-0.0419446980667631 1
0.252794523965816 1
0.337926411920612 1
0.107688083070643 1
0.591213387311174 0
-0.0132163053216916 1
-0.0362521957193682 1
0.225398729282452 1
-0.122258254623192 0
0.568042233703637 0
0.0196784272286437 1
0.370813019388681 1
0.303467405211691 1
0.144024988078668 1
0.222547625136488 1
0.283282622439508 1
0.459932578385408 1
0.236072801746506 1
0.437673885823563 1
0.157759795821207 1
-0.0170389205486829 1
0.418122859974232 1
0.0299863480830163 1
-0.0308694615156356 1
0.0047489370421798 1
0.158840441110029 1
0.182231108094782 1
0.277141710589175 1
-0.0389620309476359 1
0.0463741474261799 1
0.426619690854634 1
0.151009835015824 1
-0.254813795050578 0
0.218399630703974 1
0.409867304014026 1
0.0571120488164476 1
0.416879093446593 1
0.0314926115121654 1
0.0996705205826975 1
0.400015131248838 1
0.05487150219838 1
-0.0536702419884847 1
0.223709325651598 1
0.104528666057119 1
0.521745692900755 0
-0.132228706194667 1
-0.0966232598664081 0
0.0398798448515727 1
0.265975015020184 1
0.178716880466879 1
0.13291443161839 1
0.268387619550749 1
-0.101093230276845 1
0.450397334612002 1
0.248468901985979 1
0.166112561903785 1
0.254991797248329 1
0.0706237734668038 1
-0.0246609132008228 1
0.313486136471775 1
0.203845179357649 1
0.3783454177494 1
0.256272828425721 1
0.323928621450842 1
0.330640548722045 1
0.168488148717271 1
0.296850546987622 1
0.0195342322652408 1
0.179624075556722 1
0.245911547437102 1
0.187564974502843 1
0.362033602239082 1
0.189654867008634 1
0.435577087272167 1
0.225937490968511 1
0.140319813151303 1
-0.0533519023375147 1
0.20388207581125 1
0.113416327630169 1
0.527549579271751 0
-0.0353648743633867 1
0.314485382128139 1
0.344645121444204 1
0.403228335288053 1
0.183080712930852 1
0.344849972599901 1
0.0993051357191083 1
0.117190361887897 1
0.162984133257453 1
0.322236319452994 1
0.102907797387896 1
0.22677516385925 1
0.275278814052686 1
0.522914972694838 0
0.110119821807739 1
0.236783053228993 1
0.0811723724307875 1
0.00902615160309198 1
0.176408440057749 1
0.131294567534088 1
-0.144364098529928 1
0.33731402324477 1
0.473527272754515 1
0.297586545826185 1
0.326534596365203 1
0.182955231659263 1
-0.0308017603293723 1
-0.0544655999320736 0
0.0306650626691321 1
0.0482029552457927 1
0.294795747589209 1
0.306201276794416 1
-0.0053474513016728 1
0.115434085403561 1
0.219875174505373 1
0.0349486726807456 1
0.108692830232137 1
0.123900438350922 1
0.224128971555775 1
0.263112618916636 1
0.334279867260488 1
0.452127307162314 1
0.0749810153089967 1
-0.15617172612109 0
0.35976212780289 1
-0.105529531681792 0
0.315207025028422 1
0.0334845303509543 1
0.138375910201754 1
0.132995197201053 1
0.285247023117378 1
-0.108568106550536 1
0.294825794234658 1
0.158203367013433 1
0.170237351436548 1
0.0541301503739732 1
0.368510030403363 1
0.112288243082186 1
-0.162741006321117 0
0.152267832962128 1
0.0465464293901404 1
0.103409730357395 1
0.267883802753078 1
0.284235063873163 1
0.129436939040351 1
0.532202372156059 1
0.200386219526572 1
0.202569029429778 1
0.265857540452627 1
0.262377704684319 1
-0.165730897154694 0
0.285864476163983 1
0.203163727332648 1
0.415356780082541 1
0.221133635080569 1
0.233059614411597 1
0.275161307910679 1
0.239267390749719 1
0.290302651234364 1
0.203945763407797 1
0.146348225975278 1
0.344999233980727 1
0.282776257778796 1
-0.0963727155301025 0
0.141595557154696 1
0.299870269731798 1
-0.118337386837397 0
0.111707830248021 1
0.43645932352565 1
0.28792266070333 1
0.316282618179804 1
0.168614879943021 1
0.064633528370828 1
0.083501595202588 1
0.122255863180028 1
0.0333616898808706 1
0.363089768026572 1
0.248932215033093 1
0.295194815936933 1
0.358549651033073 1
-0.0704559783727521 1
0.235463840750419 1
0.230862220764398 1
0.154080438435405 1
0.00925531898206864 1
0.462647987973254 1
0.253624130983956 1
0.198066511260778 1
0.253969784845416 1
0.114655258683703 1
0.121830607789593 1
-0.0724299041220087 1
0.0857140859138222 1
-0.00216498332612224 1
0.0331514863316069 1
0.223086951656378 1
0.281982570236387 1
0.221930360739991 1
0.646738930418115 0
0.127909705777223 1
0.262139011198938 1
0.372475206581289 1
0.235226255610116 1
0.350247266125647 1
0.317008315867419 1
0.238585800435831 1
0.20433399978572 1
0.295193117152492 1
-0.13494560030853 0
-0.0540012290416105 1
0.038158600014552 1
0.234403053437018 1
0.274628677237628 1
0.0951853236107352 1
0.181881661509027 1
0.602812746761728 0
0.0694837737593852 1
-0.0137704230897266 1
0.323546319874134 1
0.0574016570794405 1
-0.0769692727910231 1
0.0761089884228793 1
0.166733183841264 1
0.414931295697495 0
0.476994435445114 0
0.0777310514886461 1
-0.111865720992124 1
0.464477880141704 1
0.11160048692104 1
0.170048903236173 1
0.283503463358635 1
0.0703106530366791 1
0.0101207321835657 1
0.447704329306335 1
0.289884271063684 1
0.0814210155093087 1
0.184855798623081 1
0.323289443772126 1
-0.0746835424684333 0
0.166594111238497 1
0.283168442408822 1
0.273792645606899 1
0.407197870642825 1
0.0947555041586303 1
0.475714529970143 1
0.404498608286205 1
0.337376598922071 1
0.159965350665974 1
0.10243937039602 1
-0.135963151492598 1
0.158472780177727 1
0.18981949534025 1
0.333372705644239 1
0.00100923596157236 1
0.142238257602632 1
0.0703814939569236 1
0.413855070856571 1
-0.0629713588104068 1
0.303124045377828 1
0.445084024867977 1
0.254939346848575 1
0.0533665646812816 1
0.283012261761468 1
0.487387761957932 1
0.195101799116997 1
0.227945811160556 1
0.127059867110155 1
0.173703132089445 1
0.0595911835280039 1
0.271716684412079 1
0.354357155722191 1
0.204922683044997 1
-0.0807491629888156 1
0.523807326623674 1
0.0902806514310685 1
0.368127673524993 1
0.210176120441878 1
-0.0497812272806959 1
0.185916755406405 1
0.363372490657694 1
0.502996362786203 1
0.311884944629454 1
0.305846768018605 1
0.156933111613173 1
-0.282642663985316 0
0.18955788064289 1
0.432991998328479 0
0.653721117165016 0
0.157462259074414 1
0.184267561063178 1
-0.142427637801742 1
0.0633487491522405 1
-0.0100991256759212 1
0.44087345389962 1
-0.00343203025936947 1
-0.0476430942267248 1
-0.0511221855162405 1
0.247890261869407 1
0.467837763448626 1
0.242673762036197 1
-0.00446595584376644 1
0.403663582047971 1
0.0289874550909772 1
0.316661820965727 1
0.192083380351145 1
0.319486309075603 1
0.150038776292894 1
0.0676335174358047 1
0.0992271843583469 1
-0.0138940691549252 1
0.374397959917752 1
0.00384639745146073 1
0.42481509460788 1
-0.0356782608114306 1
0.106348997274067 1
0.00520962511385015 1
-0.0411903695593457 1
0.0291668792474719 1
-0.135952613300064 0
0.289779473363166 1
0.17989721623895 1
-0.0150006323841058 0
0.258264120579835 1
0.161507274047679 1
-0.0236487152652284 1
0.2182075039155 1
0.30399908536501 1
0.31345113491221 1
0.446945652248262 1
0.105418267554758 1
0.342453935962882 1
0.0921165798194955 1
-0.0205419717053856 1
0.342987944273134 1
0.291412892991706 1
-0.0884693507677275 1
-0.214937646755439 0
-0.182194563766796 0
0.293725561979734 1
0.191656453206716 1
0.0976383603821567 1
0.49843757119093 1
0.215596796514041 1
0.224181136867204 1
-0.0191804682889113 1
0.169433319258422 1
0.372650515833938 1
0.163061519457822 1
0.415104579485401 1
0.36523749988338 1
0.226520848912173 1
0.282241946129972 1
0.0311299783241585 1
0.19498813943469 1
0.138477960400413 1
0.47494717630955 0
0.15584380160015 1
0.0537348219758119 1
0.185760383072558 1
0.331598032634915 1
0.19806068574966 1
-0.0118123943134529 0
0.128531901282485 1
0.46756418852326 1
0.0665746987725785 1
0.17589604419205 1
0.290493670741181 1
0.263109947605103 1
-0.0392109445712811 1
0.258476200766751 1
0.380700324919849 1
-0.053076254729277 1
0.130471023627911 1
-0.0567708372473398 1
0.0382268088750437 1
0.0788454740730879 1
0.188093877045782 1
0.402600958894019 1
0.131503807720663 1
0.341076608345181 1
0.165810868246143 1
0.142410235434812 1
-0.083418470030413 0
0.267687461163175 1
0.0439780587083558 1
0.324133110375315 1
0.101618736250858 1
0.354020305249536 1
0.350318224728807 1
0.364295630106016 1
-0.141441596794436 0
0.203311631070542 1
0.126042558664772 1
0.389280212215313 1
0.295444917078514 1
0.427882366101753 1
0.472440036873185 0
0.141165852544659 1
-0.0697041739588566 1
0.125364172334301 1
0.253739837092501 1
0.155382125897646 1
0.244553730221149 1
0.502618380459001 0
0.499751292641525 0
0.200708465012634 1
0.283472075178705 1
0.724721242560319 0
0.158089682196537 1
0.374957922515869 1
0.279585698363855 1
0.305888131743317 1
0.161073888076582 1
0.0844190023911717 1
0.0226601279700867 1
0.323938995010218 1
0.47260625234778 1
0.235262847484442 1
0.00478474549148403 1
0.175843791472334 1
0.184909639132065 1
0.131775446093909 1
0.336942970747382 1
0.0363777885519932 1
0.350531773851256 1
-0.0611076217398238 1
0.0492441941204666 1
0.148866823245968 1
0.0938406119340756 1
0.458175912474125 1
0.18594228869461 1
0.331068266271008 1
0.470791452494993 1
0.312127008255762 1
0.190263955820984 1
0.0258524130471368 1
0.197532009219866 1
0.266262636411391 1
0.0854690065419862 1
0.504337836428367 0
0.0341846577322945 1
0.246959189529198 1
0.260433859739726 1
0.312585965667889 1
0.171412215006213 1
0.074163227061699 1
0.302373361043784 1
0.22883796851606 1
0.0581033534785494 1
0.358467052683404 1
0.392553107948285 1
0.184634173005175 1
0.309932196529504 1
0.170219714636584 1
0.167047238517148 1
0.306930698728223 1
0.48158649114537 1
-0.0882352346688035 0
0.472039528858819 1
-0.00848118255518918 1
0.424074187224214 1
0.247112314423278 1
0.518575849927512 1
-0.0579831386804407 1
-0.00234554872663487 1
0.158144504501896 1
0.328030718487296 1
0.316928939488675 1
0.569696647692247 0
-0.0645354139351347 1
0.125933178330442 1
0.211918235622999 1
0.0979016101751797 1
0.095697716374203 1
0.375922433050571 1
-0.0865680977441783 0
0.274973627774129 1
0.0784339590657131 1
0.117996568155946 1
-0.0562388404460804 1
0.113344457148574 1
6.71501214982717e-05 1
0.412542531376779 1
0.082977544933079 1
0.345739045776095 1
0.428040829112075 1
0.445778492082372 1
0.0625625577904104 1
0.0777676983662263 1
0.102727674198065 1
0.319103047227279 1
0.34188735728007 1
0.255975166133107 1
0.349341054851767 1
0.124537659954154 1
0.106467757383022 1
0.433117607727307 1
0.0115806300184182 1
0.0768763784570593 1
0.175399575872665 1
0.543833898610074 0
0.283288357522662 1
0.579892956453313 0
-0.0216896470383205 1
0.129287214812382 1
0.36372886839447 1
0.311796765329268 1
0.514811209600751 1
-0.00846110938247597 1
0.275306968300984 1
0.276049792654241 1
0.329562422288883 1
0.254698923192627 1
-0.0188708385591847 1
0.0583025981807046 1
0.0236734633409063 1
0.408493778564947 1
0.219466073734093 1
0.0880291270305708 1
0.235858581019474 1
0.367692816161698 1
0.312863657686861 1
0.238427690439349 1
0.385037675895874 1
-0.123435104112079 1
0.251568274174662 1
0.0308804214979224 1
0.101733857891422 1
0.0589600783077232 1
0.134619895204839 1
0.388477886787602 1
0.354857671595175 1
0.261608572659385 1
0.143307114603045 1
0.203523627494578 1
0.348042795589781 1
0.143176053090996 1
0.321133208948153 1
0.192755757874324 1
0.139054556654626 1
0.144275259105238 1
0.294977911508003 1
0.166401794975317 1
0.291634237990377 1
0.154684914501609 1
0.140681715217704 1
0.368783285341286 1
0.221697813465605 1
0.00970975536159552 1
0.187861283226532 1
0.244514892666162 1
0.181937512378246 1
0.045805542252134 1
0.334311288227812 1
0.200456181596849 1
0.0934318862323163 1
0.309030463792494 1
0.0766825344139699 1
0.352100891815086 1
0.35954229043151 1
0.0621406120442523 1
0.155029100969523 1
0.0525629343076687 1
-0.087059945289701 1
0.358382583609984 1
0.25704291680449 1
0.206197898103465 1
0.225079376157359 1
-0.00518719727195913 1
0.145799976581863 1
-0.00199113836815194 1
0.268089990877496 1
0.117641699366198 1
0.343903038895473 1
0.203491009022202 1
0.0625271101094673 1
0.487833317137589 1
-0.00841484943273862 1
0.178714640667554 1
0.169197718150897 1
0.37190352417087 1
0.249736069376197 1
-0.0140566228753208 1
0.408754748897324 1
0.00714664562232113 1
0.0809436393425528 1
0.105702816878078 1
0.0917212860687215 1
0.0938492239310023 1
0.371020805956558 1
0.136400717729679 1
0.428753877852652 0
0.394613788764588 1
0.16497520728969 1
0.291296177060905 1
0.314016492327386 1
0.14307606172012 1
0.239281174635378 1
0.487748347397617 1
0.200741714837775 1
0.370857579866419 1
0.437202696160266 1
-0.036534732393185 1
0.441624801594144 1
0.289610571426769 1
0.10232251020306 1
-0.0647901157721113 1
0.0903713065550676 1
0.167041420979393 1
0.405151226178443 1
0.0910578451155876 1
0.233856664702615 1
0.256005948456235 1
0.0696500740216793 1
-0.00986797836911582 1
0.373759968682867 1
0.306588938305288 1
0.305151939257693 1
-0.220001187993065 0
0.175790347160242 1
0.346958009276306 1
0.217810737473994 1
0.209003241145343 1
0.104098610314709 1
0.435755630526427 1
0.115158739897195 1
0.0324286173432494 1
0.00366071618463543 1
0.155495967947749 1
0.192394193262923 1
0.196772068275165 1
0.223392824767954 1
0.43231737968827 1
-0.00956515165790429 0
0.350218741723597 1
0.34886517103 1
0.33538842177176 1
-0.0365920820228229 1
0.470052560736947 1
0.162692506458995 1
0.106554219754318 1
0.173134281857117 1
0.0948483079920771 1
0.308986887234798 1
0.472117630364539 1
0.143391841744232 1
0.271359337853606 1
0.126442580130755 1
0.222900297463084 1
0.265718637963813 1
0.238975635936831 1
0.0605891660070911 1
-0.260401394997337 0
0.473608312262429 1
0.291416103792468 1
0.106557818207532 1
-0.0245752497700769 1
0.299737736231212 1
0.115474516665341 1
0.107706695316046 1
0.13124871095119 1
0.130741721172311 1
0.111269556414227 1
0.277393432865017 1
-0.137654005903709 1
0.281506040268563 1
0.112757885086925 1
0.0104188808116232 1
0.102690696347555 1
0.309471281460018 1
0.0288439430097258 1
0.505255928712706 0
0.266474705671656 1
0.19650980945915 1
0.255758147519522 1
0.240083169197793 1
0.0400843090984355 1
0.197694900860587 1
0.480164919175848 0
0.146631453263548 1
0.140349119629902 1
0.484705725066743 0
0.40103347467264 1
-0.0716338059466832 0
0.168442100777953 1
0.146563535110173 1
0.409352386759849 1
0.0475170048436905 1
0.120616505476981 1
0.283070308635599 1
0.292767269092441 1
0.220399690383399 1
0.257232961615088 1
0.352172800570663 1
0.298016232180728 1
0.030347686614706 1
0.0814988096534877 1
0.233717876186053 1
0.375646311803684 1
-0.169371735970697 0
0.0607121255411715 1
0.280178536008935 1
0.044651410989983 1
0.322061228869919 1
0.221601663509856 1
0.403516862551488 1
0.264948614784392 1
0.40732729223292 1
0.299608434652009 1
0.192104378372814 1
-0.20810308035261 1
-0.00662122850135945 1
0.225468411160163 1
0.19447331340371 1
0.054851036996296 1
0.355625342731016 1
0.126005973360738 1
0.259098269349304 1
0.526999955170953 1
0.296178757399842 1
0.172387047663558 1
0.394125316408336 1
0.0823652679948201 1
0.0543349990551755 1
0.401104911635055 1
0.149452635155399 1
0.237967046020782 1
0.118868732347139 1
0.214132937302805 1
0.115619565397851 1
-0.191289598719888 1
0.0174303987790389 1
-0.0784938511625448 0
0.626553616622809 0
0.119601507984638 1
0.219987693258175 1
0.329572199136017 1
0.350964518939722 1
0.12618665657571 1
-0.0635455858298687 1
0.269526747450672 1
-0.156078117490727 0
0.196638777502555 1
0.283869678193641 1
0.109487064802759 1
0.171091721948971 1
0.0128341914298271 1
0.234318942505178 1
0.100083829646404 1
0.400122521032743 1
0.290002915591659 1
0.143956668991915 1
0.41377980242606 1
0.177917356223044 1
0.0575943748875353 1
0.0591042074091934 1
0.51859049104309 0
0.310688853904458 1
0.201998090626992 1
0.323900296591785 1
0.212272607618349 1
0.0865748908215231 1
0.499209049183702 1
0.284025225824589 1
0.342513844333916 1
0.494129447239571 1
0.182399751269939 1
0.53340177484453 1
0.0983422344924294 1
0.323524748320628 1
0.0216043816884336 1
0.119029535713013 1
0.48055903899049 1
-0.0557049678735789 1
0.298336580794227 1
0.463503838480167 1
0.201685127480907 1
0.0751829234598611 1
0.483199047605996 1
0.233600467734434 1
-0.00350292375949804 1
0.0782939775181066 1
0.0013361950176445 1
0.24646792457498 1
0.273545706427292 1
-0.256963935822291 0
-0.0304521490928457 1
0.122662575657632 1
-0.00938792026050535 1
0.157021089078124 1
0.130931747075244 1
0.0847532003611084 1
0.157765803067593 1
0.584900128990248 0
-0.100874136922947 1
0.065583606471461 1
0.312255986774122 1
0.50761728429594 0
0.405014672863418 1
0.174157104541659 1
0.121027992846783 1
0.228692376055132 1
0.243621840755281 1
0.400520916253912 1
-0.10867770456875 1
0.441114761946887 1
0.132663678088413 1
0.309622000723001 1
-0.110650290300068 1
0.0165780104794458 1
0.152031620329789 1
0.0256494370272127 1
0.267701027204051 1
0.0395999440617396 1
0.380359624853113 1
0.249787000874393 1
0.294894203948386 1
0.193149078401243 1
0.0235985085594067 1
0.368870386463147 1
0.0383409962869883 1
0.428503406022032 1
0.615974600440642 0
0.00277296624773498 1
0.0742625441691609 1
0.35890545381675 1
0.0930539865633422 1
0.347863349910055 1
0.143704787804403 1
0.259692926537223 1
0.138528542053084 1
0.297682956859959 1
0.20930658999986 1
0.579990991276833 0
0.461760930939159 0
0.0564537144773653 1
0.391647985854814 1
0.298288219824384 1
0.165694996975232 1
0.307894060191821 1
0.370343995020827 1
0.518670756637934 0
0.479119371033551 1
0.116103963159987 1
0.291127867774913 1
0.192239302926886 1
0.158034016178948 1
0.0561695583821662 1
0.031555323859081 1
-0.0967175307846046 1
0.205930548368109 1
0.384288066466409 1
0.314012417670279 1
0.201724226317456 1
0.163476998052639 1
0.178569800225708 1
0.0912831620872898 1
0.416357199935478 1
0.0662231300271686 1
0.331632245909441 1
0.30770860301001 1
-0.0219209412263395 1
0.211964970878605 1
0.307665872326622 1
0.349745636181908 1
0.134964607061925 1
0.557499008799756 0
0.0864117692340378 1
0.291357347325401 1
0.128869166547296 1
0.325200150532813 1
0.427442743461946 0
0.252904607737568 1
0.241100589814704 1
0.0557917914268947 1
-0.0466937517493454 0
0.224126343631286 1
0.0890287705825154 1
-0.136888923472549 0
0.0607507273496017 1
0.112976640292476 1
0.273747306515738 1
0.222100686471656 1
0.0522452799662796 1
0.0161243932362738 1
0.291279639216508 1
-0.0918261305407867 1
0.0696122190057744 1
0.270132749791302 1
0.422007383279654 1
0.461376010164006 0
0.120296815578274 1
0.172516678798832 1
0.211708215779827 1
-0.0188596812879308 1
0.00633107614233641 1
0.00328381451373939 1
0.211709940556914 1
0.410236760372261 0
0.329987238405175 1
0.206989933606068 1
0.108972975355429 1
0.386972005537541 1
0.0839313183187013 1
0.540691928565582 1
0.0580189998899139 1
0.154713443157826 1
0.519126503640681 1
0.482668743344052 0
0.205632779279706 1
0.11237123881474 1
0.173696416442682 1
0.0831700974436168 1
0.458762971875484 1
0.107439036910176 1
-0.121105156454257 0
0.185014715976043 1
0.25439843654645 1
0.211990654563899 1
0.371386330271347 1
0.41760236783019 1
0.139741011415923 1
0.272090557548168 1
0.0941870837790078 1
0.279451151756649 1
0.162758721753411 1
-0.229250545868579 0
0.208287506994714 1
0.189180287501375 1
0.120050159681252 1
0.280632405859326 1
0.361341918181293 1
0.250680877188686 1
0.282288538329443 1
0.350547617615907 1
0.393488296569869 1
0.240012791208848 1
-0.0921529837314095 1
0.25781299529189 1
-0.0081218441544939 1
0.439735394975314 1
0.273214251426465 1
0.169298988205571 1
0.0189745962960662 1
0.185183994853817 1
0.449906943536786 1
0.208022241440613 1
0.0879495152152081 1
0.205669341504742 1
0.214840849292332 1
0.16149011273504 1
0.330289527298488 1
0.341040234167405 1
0.1713114164997 1
0.293149254431629 1
0.318644527524479 1
0.30615638209894 1
0.16756757566402 1
0.109496302251553 1
0.322986160139646 1
0.360708256512465 1
0.123102882050133 1
0.189542350264387 1
0.185956900429891 1
0.181552148066103 1
0.283004504611886 1
0.293877873929941 1
0.218668645352679 1
0.139264824317222 1
0.181073223232596 1
0.155176172552471 1
0.168088664648671 1
0.273062355182235 1
0.264993108104576 1
0.421766882511886 0
0.189183139539733 1
-0.164188260274032 1
0.510362731585701 0
0.394032175144935 1
0.192991138785915 1
0.162876676455721 1
0.394111941089884 1
0.233712933951469 1
0.176701444080417 1
0.27596005865366 1
0.311742465251219 1
0.0914799632944876 1
0.175987029446115 1
0.348299517774052 1
0.149577095467521 1
0.0264906593291688 1
-0.00700196872357709 1
-0.409896234782774 0
0.0877471551196339 1
0.404357665756574 1
0.196448284932051 1
0.0263680002752714 1
0.0239825663206374 1
0.14547943514217 1
0.101856085609956 1
0.298776966653627 1
0.70767769644581 0
0.368260929949783 1
0.187077729396382 1
0.0938856654866906 1
0.264716622938042 1
0.182040276457869 1
0.202867025068069 1
0.0845596021698473 1
0.258563358955235 1
0.146957261887355 1
0.177534823179472 1
0.294298025585029 1
0.27057931419375 1
0.166159529955216 1
0.052575814840101 1
0.248162978061458 1
-0.15442418328831 0
0.128546312923895 1
0.191217740098442 1
-0.000253578884437264 1
0.199249782840674 1
0.14034023291566 1
0.259514265962582 1
0.0658143766069003 1
0.338204758518449 1
0.412080831314815 1
0.0687440032642769 1
0.0726130539013479 1
0.0872714161844566 1
0.0691929006324739 1
0.181019110677715 1
0.516761312605682 0
-0.0135817219013663 1
0.220087883712522 1
0.142680898211333 1
0.374273505766631 1
0.286938636850823 1
0.133848226660027 1
0.469096424657407 0
0.246484693481367 1
0.18733896566124 1
0.266631717244906 1
0.348100508772412 1
0.194194486905952 1
-0.165298984697457 0
-0.0456979303876104 1
0.309615511559014 1
0.121017805344113 1
0.117258200317933 1
0.240745704526132 1
0.207676849939956 1
0.11411554396892 1
0.416894654748367 1
0.522204143135731 0
0.0606336281539287 1
-0.0795437693494392 0
-0.00351400377679242 1
0.528945809057655 0
0.325457385936489 1
0.230641629684952 1
0.380346784466357 1
0.227824120563814 1
0.101837878277972 1
0.255791531125065 1
0.265227896245775 1
0.356092604118969 1
0.44432036374155 0
-0.0836369101701596 1
0.216293515959046 1
-0.160251404021395 0
0.268259659162227 1
0.164694300539113 1
0.106748775891456 1
0.425876449003049 1
0.220859986716075 1
0.267349774971797 1
-0.0523392852132992 1
0.507855043053064 0
-0.042402338660256 1
0.20465225018852 1
0.0547392367208409 1
0.40974104782173 1
0.117145897150813 1
0.188277672868127 1
0.585654715855953 0
0.120472061277671 1
0.481905009639298 0
-0.0573210610655399 1
0.338451056843105 1
-0.0817620007759779 0
0.199662415685722 1
0.145974540771483 1
0.14775051177238 1
0.343839571221624 1
0.352418776987131 1
0.194167283225315 1
0.538624433612637 0
0.200519110769144 1
0.289265534950759 1
0.356120212325624 1
0.261047925844866 1
0.0466675358502684 1
0.381716672813983 1
0.508162602879591 1
0.097289395161442 1
0.115312075778002 1
0.219819874496803 1
0.439314420102995 1
-0.0824503407767198 0
0.0151770329591017 1
-0.156407307993626 1
0.0577169368314097 1
0.229556489194097 1
0.303123175003348 1
0.268836511702427 1
0.0859489618692477 1
0.171482174135812 1
0.307108237802813 1
0.221958690060994 1
0.305326906650363 1
0.204982043549509 1
0.153830291979205 1
0.101616224131698 1
0.219578895922046 1
0.281471413962067 1
0.405651017575524 1
-0.0452980806298273 1
0.518556686601009 0
0.427167108564923 0
0.206349221278406 1
0.345932950930245 1
0.283707208349052 1
0.28432524129411 1
0.263689474960333 1
0.430348720458297 1
0.0670427584639982 1
0.449424512855004 1
0.283185158087311 1
-0.0293535509710742 1
0.0855415459921117 1
0.347635586979461 1
0.270152715802233 1
0.230350612263659 1
-0.012359052203432 1
0.397595488955909 1
0.0747209384924757 1
0.263244933518506 1
0.307765075838513 1
0.156549318438434 1
0.0503755015349491 1
0.28498793836105 1
0.273754345782305 1
0.166560352331716 1
0.126207056806356 1
-0.0298393246543001 1
-0.0171080761796424 0
0.397706659060718 1
-0.120096323486415 1
0.0659779634107482 1
0.298790059046821 1
0.0162223937582076 1
0.177335295948439 1
0.0563281549010349 1
0.11129287510487 1
-0.0498993472690373 1
0.343612059497797 1
0.135094256325117 1
0.00203413812466497 0
0.392131830625631 1
0.0830857022994501 1
0.17543487211482 1
0.215985382778548 1
0.441192693256712 1
0.115662753657143 1
0.221460299649122 1
0.392214398693137 1
0.215651782983292 1
-0.0493476682849826 1
0.531332927708833 0
0.277936640999961 1
0.399208644102113 1
0.176041318117363 1
0.303364278727659 1
0.263189059620236 1
0.228724583383728 1
0.121414535292436 1
0.150228605128756 1
0.297749344397765 1
0.339777769915391 1
0.38151061095814 1
0.45736106526806 0
-0.152672570945475 0
-0.0297668188589966 1
0.17599395997025 1
-0.0773348017463478 1
0.246026475239897 1
0.353794519779717 1
0.158465455842209 1
-0.0334606820084463 1
0.115708202197235 1
0.360339980859963 1
0.284334258919556 1
0.283168963814425 1
0.713326346451669 0
0.0184270887552365 1
0.326056877462061 1
0.141899995096872 1
0.207913652998547 1
0.249436829378304 1
0.563650025723377 0
0.509986217995667 1
0.0988070079013926 1
0.341973506085359 1
0.0251428621944814 1
0.297675545029238 1
0.113691975458805 1
-0.0625003103552548 1
0.0653201582169126 1
0.369606809136383 1
0.109569777219475 1
0.242923185390158 1
0.208512833752115 1
0.474272791216641 1
0.0635357385208133 1
-0.0993047241652788 1
0.301931258501762 1
0.226041142396688 1
0.187006938300338 1
0.00277915367060806 1
0.144803351624793 1
0.451995887176693 1
0.160784293481177 1
0.220706040028909 1
0.116458944739662 1
0.143865351972961 1
0.17760255959832 1
0.191769019276673 1
0.355770458100614 1
-0.103896119391481 0
-0.156818511454602 0
0.251764071611067 1
0.513546712921516 0
0.353794816444889 1
0.0368412232879032 1
-0.108096990328377 1
0.281862931183309 1
0.329241028580595 1
0.389712810433506 1
0.293741415719769 1
0.603532247495534 0
0.324195781496581 1
0.207328835238277 1
0.147419809342879 1
0.479538250733644 1
0.0242961017661416 1
0.163759483383448 1
-0.0901014953930837 0
-0.118340920878335 0
0.120836322034295 1
0.00245597043446937 1
-0.0351695754478608 1
0.376272527499917 1
0.126226224863429 1
0.375966982926312 1
0.105014961035914 1
0.199920822576689 1
0.0540335189931233 1
0.292469741056935 1
0.00285172797321377 1
0.048839378912355 1
0.330364149944703 1
-0.0267653996591767 1
0.299001122025454 1
0.273614334426313 1
0.377999968950132 1
0.103549980315099 1
0.0209287505782527 1
0.300187555333081 1
0.249769946330009 1
0.0904686283693463 1
0.297575239041283 1
-0.0156014123119851 1
0.169608143738258 1
0.302096532512047 1
0.228259930088285 1
0.0107011249169728 1
0.0530529938426595 1
0.137201540410558 1
0.136185361595294 1
0.297528344443019 1
0.0967775345557383 1
0.00376514603986068 1
0.0564495374986043 1
0.432470793024508 1
0.352377642562085 1
0.010220440799869 1
0.514015713264376 0
0.283904776279158 1
0.191905522564757 1
0.259470345813767 1
0.0282966596638123 1
0.0537478106381242 1
0.284138090992284 1
0.387777402719175 1
0.393122057111909 1
0.156291387138024 1
0.341466514402302 1
0.261780046427543 1
0.28801791527288 1
-0.12491358811727 1
0.433436060883646 1
0.260514505051995 1
0.0280517493220773 1
-0.0657532932445174 1
0.12122001312357 1
-0.0767032162363028 1
0.262878218409945 1
0.00168978668987384 1
0.198233378838887 1
0.352531479787838 1
0.0582640006402737 1
0.216130151760744 1
0.0939478453535167 1
0.269580825690117 1
0.398188371044755 1
0.0526568442094891 1
0.160576967924815 1
0.0328689470299929 1
0.239601729383478 1
-0.0614107599025871 1
0.119073788897207 1
0.362675454124669 1
0.358709846407266 1
-0.0538059953775103 1
-0.0850705539177526 1
-0.0552254786190086 1
-0.30031863725846 0
0.398204166416914 1
0.00325059115682529 1
0.538935461455331 1
0.00369467324792606 1
-0.12618730605557 0
0.151013037389951 1
0.16107338862865 1
0.311213735235435 1
0.316652836525517 1
0.297817713065011 1
-0.0454891172008552 1
0.105920338153776 1
0.0984032503609176 1
0.238890483220663 1
0.249632635861586 1
-0.0849724638355448 1
-0.017105711590956 1
0.200988338843441 1
0.237602244236855 1
0.0652262370606863 1
0.35338629703652 0
0.364024820413421 1
0.0333082586355001 1
0.14278185271737 1
0.152761910631257 1
0.277275017064289 1
0.157888994106587 1
0.226379730838263 1
0.408104214557717 1
-0.0401103399356816 1
0.176573584704939 1
-0.0991802994754581 1
0.444691384441878 1
0.212035264593051 1
0.514278347501905 1
0.0902771524061886 1
0.0620624395002852 1
0.374337078293618 1
0.166706706972097 1
0.551656532424399 0
0.138963502068599 1
-0.0502975484232365 1
0.256459202482921 1
0.173224988219883 1
0.260248134951062 1
0.402216979505102 1
0.00343264275335751 0
0.325917122458804 1
-0.00148603449490011 1
0.323566476147316 1
-0.0374091618409539 1
0.0971809278774732 1
0.00994798629775574 1
0.134512143098995 1
0.0341404551668634 1
0.0360248385728694 1
0.0669201773213513 1
0.0507138437946821 1
0.0391474032589397 1
0.0394932850401901 1
0.0316606141300579 1
0.16157465827167 1
0.039689975812746 1
0.489429449954224 0
0.382766247612958 1
0.0098303634173582 1
0.445641191319638 1
-0.118554559343711 1
0.43142086782346 0
0.213627980429168 1
0.199845036690415 1
0.0823672489287015 1
0.0180524435089651 1
0.167241796507452 1
0.207743611963853 1
0.0359407277686218 1
0.078545018865657 1
-0.124522575584801 1
0.151847190237031 1
0.205534054457924 1
0.170935048491011 1
0.392400753089789 1
-0.0741636769925446 1
-0.025340777182136 1
0.360623808723654 1
0.158599474799656 1
0.272668981642333 1
0.0577173340021357 1
-0.0644891997325228 1
0.296297769212055 1
0.237836413706429 1
0.250251789977619 1
-0.063378483526239 0
0.187550159497387 1
-0.154516452876214 0
0.0676377000677174 1
0.0128085955651448 1
0.469508346640064 1
-0.105709495035685 0
0.234582234427638 1
-0.008696757611499 1
0.0742146779934983 1
0.383322631794259 1
0.272729343296651 1
-0.0592648829061713 1
0.308276944739729 1
0.338339116585741 1
0.303618039283501 1
0.0506427498194333 1
0.116568008234777 1
0.362935363996252 1
0.226440142942954 1
0.29723621752334 1
0.226257653345981 1
0.321766151604936 1
-0.0674083316802467 1
0.0480107256174041 1
0.29225939492065 1
-0.1299193970863 0
0.18180417452136 1
0.461441586330633 1
0.236228877370042 1
0.282132593798712 1
0.305505145514306 1
0.0623066620332748 1
0.527815410022242 0
0.0816719656259111 1
0.0510104891221472 1
-0.0295874512918958 1
0.569474447270032 0
0.104023034094113 1
0.184598997833454 1
0.388066634635254 1
0.165188010943403 1
0.0293898612945141 1
0.68429370753681 0
0.0496703502517598 1
0.388739033197923 1
0.31801309879206 1
0.0453063834441387 1
0.0861134067200187 1
0.203782059727695 1
0.377782142893806 1
0.478613110541053 1
0.0353536608109288 1
0.494229037766033 1
0.34878852538129 1
0.0613257662717036 1
0.205316355325267 1
0.559098130370146 0
0.33181496617426 1
0.481299047130074 0
-0.026768940103231 1
0.375766562804918 1
0.149050216235018 1
-0.00215803290288138 1
0.354796379693984 1
0.0835395201782388 1
0.244524366882883 1
0.416544189100214 1
0.175039601791133 1
0.343592846151043 1
-0.0221197329253635 1
-0.00404886059133827 1
0.271360251519776 1
0.239576427798573 1
0.305568939391156 1
-0.051043626425932 1
0.113401314468879 1
0.262704040110181 1
-0.128495039623134 0
0.584506276301361 0
0.131982205593872 1
0.0336184914396522 1
0.318500386945275 1
0.218299400566105 1
0.15235456913524 1
0.576696442187108 1
0.191418598005594 1
0.247954040468652 1
0.183711043002613 1
0.0292665967966285 1
0.144443352177956 1
0.277745965427502 1
0.0568459316855182 1
0.354711506582546 1
0.264980814562765 1
0.0336073423190435 1
0.417426998092959 1
0.0689424484300838 1
0.348477537623691 1
0.3437429051624 1
0.188094615387875 1
-0.228023302663285 0
0.0638780470974947 1
0.0537214708141829 1
0.267100132208041 1
0.425338469393713 1
0.0654610907057693 1
0.0784199504747265 1
0.126514364896167 1
0.253997396452127 1
-0.0107019823615313 1
0.382350170816096 1
0.0353120649288734 1
0.262313432169822 1
0.152536421660636 1
0.127718497219511 1
0.264774218801851 1
-0.0864787347245417 0
0.405060571559479 1
0.109948001281046 1
0.239539938015113 1
0.197157338086771 1
0.0178515204853192 1
0.177669917020467 1
-0.0285299634986319 0
0.243716693662199 1
0.192754348269782 1
0.435524121220085 1
0.0281025180851414 1
0.52406778388681 1
0.346234443542181 1
0.194586293026709 1
0.290497850127352 1
0.14019623689333 1
-0.06145493350333 1
0.6370756942297 0
0.248016907884383 1
0.259511190884488 1
0.116589223560103 1
0.162976145190283 1
0.0746182418864093 1
0.278857100421433 1
-0.277991377953424 0
0.467783108991904 1
0.2710739161391 1
0.0486320989552627 0
0.314243828479575 1
0.330824665266807 1
0.26623843005914 1
0.201884829206501 1
-0.00936652424861335 1
0.0938176828408006 1
0.343137559521083 1
0.080530226070032 1
0.492094332478798 1
0.268166369868815 1
0.277367125073867 1
0.100687628896649 1
0.461616296287106 1
0.38958630614467 1
-0.106461086299547 1
0.268618917335134 1
0.252698924519037 1
0.188875123438316 1
0.322288580787485 1
0.142367882519733 1
0.208964461746396 1
0.293159582794146 1
0.299309988814796 1
0.393132989067046 1
-0.0428905801462253 1
0.1366771773986 1
0.274030281526872 1
0.172640392327699 1
0.292835088605142 1
0.200804825764307 1
-0.0117435603055271 1
0.431949581274278 1
0.28601021876056 1
0.389194659810105 1
0.592057155984372 0
0.041059181744505 1
0.500752034228025 1
0.268121461401183 1
0.489906825021924 1
0.612920020881922 0
0.403422629799268 1
0.188173704617036 1
0.273263551519471 1
0.32779335259585 1
0.560831586472516 1
0.318977937280764 1
0.164699173042293 1
-0.0613693360700704 1
-0.185936239678757 0
0.207718242309203 1
0.326820518779507 1
0.247931672747685 1
0.192177168369008 1
-0.0290351902971605 1
0.213676790870187 1
0.201877365700036 1
0.150640227425865 1
0.357382343640798 1
0.132239205321248 1
-0.00953626225152781 1
0.15420547026072 1
0.00755890432394517 1
0.22298525326549 1
0.146507348248271 1
0.0270244402653519 1
0.0305235428419678 1
0.286241254540944 1
-0.155269372061467 0
0.139977946569619 1
0.265869573023422 1
0.245069384957286 1
-0.00689637911150119 0
0.221499342573227 1
0.214674968245806 1
0.310121403592 1
-0.0420051243380292 1
0.253252283965889 1
0.132563859909689 1
0.320539562271204 1
0.199221009452033 1
0.268860092913384 1
0.00387516826134996 1
0.171109692380432 1
0.301895598028498 1
0.212656593425812 1
0.285498106959663 1
0.39031943118629 1
0.0410002767047479 1
-0.0835397198040004 1
0.313878106761699 1
0.0772559100651505 1
0.158778584303546 1
0.290187116564452 1
0.0473165861086109 1
0.304207109322223 1
0.301590935463177 1
0.460563479472399 1
0.168653461107173 1
0.167248626491927 1
0.113270399291271 1
0.418292584140543 1
0.0682481415316735 1
0.37029262640855 1
0.250350034907273 1
0.336048832949819 1
0.133936388091734 1
0.341577983594563 1
0.0837874417848109 1
0.396287078078488 1
-0.00506235335823618 1
0.174632680050135 1
0.340200797410097 1
0.174306961519963 1
-0.0778707831983522 0
0.09549516159578 1
0.34469324735301 1
0.216066631077643 1
0.0939011685841848 1
0.173405630029128 1
0.128122360052987 1
0.256316259646788 1
0.0730715972480323 1
0.333185269953325 1
0.11051701673591 1
0.171196078704505 1
0.335196592088537 1
0.17092884260759 1
0.449782392231515 1
0.408134299548654 1
0.163847488475197 1
0.256751871558736 1
-0.0236367707646913 1
0.160387189850515 1
0.367538572087898 1
0.253050706321054 1
0.155698728159078 1
0.106927798884009 1
0.333956708507569 1
0.426434099055935 1
0.00676128212314418 1
0.173172098274203 1
0.155165185788799 1
0.206777542056698 1
0.288682076307088 1
0.248633612008515 1
0.39789796109127 1
0.251954937120822 1
0.282771416322321 1
0.222198205686119 1
0.496326360963218 0
0.104710734155533 1
0.183668902849966 1
0.196564809308419 1
0.105766902190982 1
0.299694002644142 1
0.183500428351789 1
-0.0105560722558193 1
0.11649964648981 1
0.162429340279939 1
0.421436932499472 1
0.235957220546614 1
0.119609890641896 1
0.264069950064138 1
0.117445407012635 1
0.148510988783217 1
0.119458865812144 1
-0.0917987942166069 1
0.277824585898183 1
0.0620813712155623 1
0.464948257098504 1
0.153409365986637 1
0.182550573824137 1
0.200028065531951 1
0.208563494428661 1
0.274761905024399 1
0.315841064981733 1
0.0588032984280895 1
0.373455590194526 1
0.510750239043339 1
0.562975276128225 1
0.124361531693429 1
0.386505690121189 1
0.51779358760754 0
0.221948295963853 1
0.232928286907091 1
0.170310205842034 1
0.209561802326654 1
0.24394416986088 1
0.0663678182071377 1
0.387526727291218 0
-0.133650486932395 0
0.0780959598084096 1
0.0972468279795758 1
0.126666486057754 1
0.270627987776059 1
0.459264920168216 1
0.219970429700214 1
0.176355926603397 1
-0.0668458485933386 1
0.218756488901978 1
0.2755407313969 1
0.110693891224545 1
0.428467958060262 1
0.089224172363041 1
0.167372757462898 1
0.383178641656521 1
0.102618753959865 1
-0.0577241239401337 0
0.231526301069562 1
0.259697745706726 1
0.464232775705764 1
0.0328846309850805 1
0.284324875599192 1
0.284519340306541 1
0.351762436077528 1
-0.106589995281704 1
0.303692440406015 1
0.0198615086339577 1
0.423942064362744 1
0.305316930478082 1
-0.116381924785524 0
0.416312935141171 0
0.207495239412353 1
-0.0609743607777774 1
-0.0820424976421673 0
-0.0122590678137277 1
0.272717852227549 1
0.143762890520064 1
0.117512464867892 1
0.323090132724356 1
0.0801508383893562 1
0.268021201166937 1
0.0833961747918651 1
0.0252411290689028 1
0.334766349414171 1
0.321049408498474 1
0.396200801903805 1
0.0804310936430595 1
0.21334202898307 1
0.358694769209204 1
0.145589622248177 1
0.204268538986926 1
0.328334278941006 1
0.199339937432819 1
0.232718096186556 1
-0.00152760057297262 1
0.129583048554751 1
0.0995789272929752 1
0.135991352884816 1
0.0891341891642146 1
0.313667251623001 1
0.40748059596774 1
0.10982722613082 1
0.131403051199573 1
-0.0352653999163333 0
0.4742666973487 0
0.0705347695823873 1
0.365070959189989 1
0.146085889016987 1
0.138606709115987 1
0.145216770731835 1
0.486027661553534 1
0.111820721092695 1
0.184556641025383 1
0.0365181999647364 1
0.242732426318319 1
0.224560805054499 1
0.0420669019538929 1
0.121972254219583 1
0.149419055471757 1
0.196682536407526 1
0.423173676105484 1
0.11925430594653 1
0.39903199279893 1
0.134036268547341 1
-0.161355008340548 1
0.406727348447404 1
0.293014763961436 1
0.276857819946074 1
-0.142737212478641 1
0.220771612144117 1
0.345071673889768 1
0.273883130743507 1
0.266602870088619 1
0.23737781354401 1
0.185340157876509 1
0.40173613793016 1
0.284602981255572 1
0.355445547955033 1
0.323831102581394 1
0.0854718802539569 1
0.341958188850088 1
0.325198913571085 1
0.32234934305768 1
0.255154425502583 1
-0.211288546677116 0
0.286749394603589 1
0.0335256215218914 1
0.313695772604251 1
0.260532295320177 1
0.156548872575715 1
-0.163339308574301 0
0.102884686708642 1
0.0199452619134951 1
0.241560464680761 1
0.0294676895122074 1
0.321496353565975 1
-0.057874885760165 1
0.185805416410627 1
0.29737472062974 1
0.113093265529388 1
0.124003932100844 1
0.123231654648301 1
0.108351967161369 1
0.270919765842732 1
0.241500482094033 1
0.347630122481322 1
0.348496265839319 1
0.125503583923347 1
0.332415224446548 1
0.0943229126432366 1
0.175971377823085 1
0.415330454422281 1
0.41432596625851 1
0.647231143533362 0
0.334356496107366 1
0.152403913849874 1
0.2120451665864 1
0.240511993937007 1
0.194016667058668 1
0.0579590619196226 1
0.110363542194431 1
-0.252874473668144 0
0.285431043963818 1
0.338726400697023 1
-0.0834645661260797 0
0.214808167453806 1
0.270484234118019 1
-0.150053289372272 1
0.452363510834038 1
0.355492116733647 1
0.0894267773584783 1
0.052944349810278 1
0.194712181880796 1
0.346530261542932 1
0.13987461849505 1
0.570736690878574 0
0.0217336646269502 1
0.449398220007582 0
0.274393890898831 1
0.668453534447299 0
-0.108008817830904 1
0.391253999976835 1
-0.00772437037803394 1
0.194178559275335 1
-0.00208625705768194 1
0.48678905826355 0
0.27980791683206 1
0.337221080304804 1
-0.0875379541308392 1
0.20845573519841 1
0.137577808280593 1
0.375370272196352 1
-0.0141098416733825 1
0.37011942319863 1
0.244077337794645 1
0.283023661968682 1
0.0437656305892738 1
0.124896723920732 1
0.186490922900004 1
0.427609490629939 1
0.235329380177796 1
0.0852559613169599 1
-0.0696817447239531 0
0.0893428431011704 1
0.451309825815311 1
0.264732570065618 1
0.337158011893707 1
0.0309704115083467 1
0.160595641068487 1
0.297591002667132 1
0.304512876496505 1
0.303511192115156 1
-0.101944376780533 0
0.242710307316044 1
0.0963289566547742 1
0.107106861852062 1
0.136332064019093 1
0.348534382585734 1
0.210703854380624 1
-0.0473934005055626 1
0.410350062198127 1
0.134688108214048 1
0.371262688384284 1
0.011744552657614 1
0.0717209268417112 1
0.0532974701388098 1
0.382446461913444 1
0.332104352235209 1
0.315592039878954 1
0.077101930036363 1
-0.100280358824047 1
0.429569303473934 1
0.120438073835036 1
0.198675957905367 1
0.1882522359361 1
0.245853088086397 1
0.106801940025568 1
0.474777899400667 1
0.245421166596376 1
0.2477117334605 1
0.154992370281526 1
0.240703468009928 1
0.130282532339384 1
0.314548420711939 1
0.0575658026840298 0
0.23068205086003 1
0.165314532892157 1
0.240314368651014 1
0.0707093936139569 1
0.221098345817163 1
0.0457663386781012 1
0.123751942269344 1
0.268915669141127 1
0.541900270134738 1
0.057238813566522 1
0.140276756380826 1
0.286615101678127 1
0.146551807384209 1
0.160499833642821 1
0.254912937086758 1
0.184807908491948 1
0.417849479292169 0
0.245030832045409 1
0.215198271922225 1
0.403452079691666 1
0.319954200890478 1
0.170565567802465 1
0.174323706220536 1
0.481279315444196 0
0.209207544630277 1
-0.0997032653595147 0
0.286926687415083 1
0.455792901435792 1
-0.00849781407875696 1
-0.0342002773450679 1
0.300997665612696 1
0.155910284911149 1
0.0148994813670033 1
0.296432490287742 1
0.308142693234965 1
0.364638318257681 1
0.351551859485187 1
0.107100082125415 1
0.228344932643775 1
0.0981576125693328 1
0.00749771447257941 1
0.217077016705329 1
0.19571278485156 1
0.207250785822797 1
0.264974845207336 1
0.199938978863783 1
0.140457413679048 1
0.24159142988547 1
0.269115877986891 1
0.387491919535946 1
0.447906802618304 1
0.230805075347024 1
0.232142161368758 1
0.0911964887175368 1
0.356219962049185 1
0.232654491864853 1
0.307051839101416 1
0.236373126617649 1
0.16049342550807 1
0.395339054664716 1
0.343554219992358 1
0.0628622489898371 1
0.129516877423791 1
0.379062102047683 1
0.125718735010788 1
0.117275809849239 1
0.156502701780986 1
0.410960729985429 1
0.190612909070908 1
0.137746299748356 1
0.0511744546104053 1
0.104198858700265 1
0.0798903800049572 1
0.270049850735326 1
0.331656960531662 1
0.106222428450214 1
0.417563071774882 1
0.207291405548365 1
0.192576539712313 1
0.277036666614947 1
0.592514222724464 1
0.3797533133515 1
0.203567243438664 1
0.523397459294773 1
0.165457582846032 1
-0.294390667075474 0
-0.258215321544485 0
0.286030006558095 1
0.1645148526691 1
0.117238249158218 1
0.14137311248641 1
0.0458614908603513 1
0.0885975643561494 1
0.237349870178033 1
0.116036841169512 1
0.0866360187708589 1
-0.00884617336288076 1
0.38999078709026 1
0.321327108755594 1
0.211145691272363 1
0.120077407147761 1
0.389073945389801 1
0.304768218310459 1
0.295685464929287 1
-0.0609527536852604 1
0.39591405345237 1
0.165607422298406 1
-0.0388104438121012 1
0.0433401021502153 1
0.128380755663007 1
0.0852552191613368 1
0.0968926213897999 1
0.136589762180178 1
0.102853130471691 1
0.0338927112903297 1
0.176826426879837 1
0.416116588950175 1
-0.0299485942155028 1
0.341140353196603 1
0.264346381730384 1
0.307165340949253 1
0.205379995237001 1
0.188091841859574 1
0.431846459934869 1
0.0493321537079076 1
-0.0288707385796824 0
0.365715087353677 1
0.534295586558766 0
0.21872839207309 1
0.398790875532136 1
0.20885808283528 1
0.274068071487905 1
0.111799669779007 1
0.128057686997979 1
-0.0812494515475349 0
0.314898514827731 1
0.0479124375482425 1
0.274048609584384 1
0.09745364074213 1
0.19675688972428 1
0.0564038374760085 1
0.216253204719231 1
0.35550798377529 1
0.17167088077655 1
0.214197075861116 1
0.253629635083137 1
0.380698039709014 1
0.209034046799072 1
0.067543977020886 1
0.46867963076355 1
0.412376297663944 0
0.277752681270493 1
0.404419389514992 1
0.0763587953800549 1
0.21068775433149 1
0.162628418288365 1
0.522133075213309 0
0.082364395257174 1
0.238689096535534 1
0.159806563334843 1
0.137754845894439 1
0.233614740265672 1
0.461721016556607 1
0.241416742354384 1
-0.0356338861596197 1
0.25766735516886 1
0.241271015815415 1
0.0733591542925485 1
0.253617978454083 1
0.559459427741942 0
0.434955918132974 1
0.186912442117589 1
0.348095908396383 1
0.181105880689301 1
0.0197833664677027 1
0.284530552170747 1
0.329454395828876 1
0.299153622620582 1
0.239037377932271 1
0.0619944724107366 1
0.151494561080615 1
0.0364836271648659 1
0.287502748277074 1
0.356234403202158 1
0.100914917549904 1
0.300859087760389 1
0.322327332322519 1
0.405979686731005 1
-0.00517346659689508 1
-0.0974188308266484 1
-0.0541077967925317 1
0.260484170674822 1
0.362277297290677 1
0.050735059280684 1
-0.133676345330383 0
0.293442588599614 1
-0.116361572708218 1
0.450599951332905 1
-0.138803821522679 0
0.261176393001435 1
0.210239174828023 1
0.146553805120121 1
-0.0368845680581434 1
0.270761679730892 1
-0.214987324651001 0
0.281906597610416 1
0.0917765864755028 1
0.0610851799411789 1
0.217814508463918 1
0.0965661310754047 1
0.0853624362709682 1
-0.21552240184323 1
0.272052175723786 1
0.418312216614691 1
0.458146140345629 1
0.272133181239381 1
0.163562858945326 1
0.0703528742754619 1
0.26549746490134 1
0.114458772678455 1
0.0356506202638932 1
-0.129517385984424 0
0.00250752844513683 1
0.0473724084724965 1
0.261135983671271 1
0.247705673429134 1
0.289704565137336 1
0.0406980201016681 1
-0.0109758717024378 1
0.096288194716537 1
0.311169304368021 1
0.345067813231538 1
0.304011964065548 1
0.330028934263783 1
0.362122242839491 1
0.201120253076731 1
0.243403217960729 1
0.189976019375549 1
0.185209403602127 1
0.278038239878106 1
0.411168241833241 1
0.168853064876213 1
0.0674438400567848 1
0.409736121299471 1
0.413164151579201 1
0.221148166289217 1
-0.137480372287061 1
0.393178801421873 1
0.342381321139138 1
0.145028154915514 1
0.219863043814406 1
0.419450789269935 1
0.0681109838655314 1
0.319208701721217 1
0.339798734522762 1
-0.0431199177533287 1
0.226630089319859 1
-0.0911592027326757 1
0.253340246964628 1
0.287004915407129 1
-0.14167008378556 0
0.14582477328363 1
0.153973145910617 1
0.256178118869658 1
0.312056867111166 1
0.476801648046476 1
0.321759121670292 1
0.356412765707469 1
0.100265204026692 1
0.0555978218217483 1
0.00622749085731978 1
0.239625126975551 1
0.067527903838777 1
0.569885838364607 0
0.119332073409323 1
0.375088133490685 1
0.149481926496439 1
0.509355769736357 0
0.199496374450999 1
0.158509096730065 1
-0.0472762402350196 1
0.242645585167937 1
0.0116453816122893 1
0.385242024285882 1
0.120925487249177 1
0.418370811872557 1
0.020144776667301 1
0.0601660727468398 1
0.268367446295093 1
0.244378993919898 1
0.199491333397847 1
0.125740501455559 1
0.323877330984298 1
0.364459138878903 1
0.298697246457768 1
0.0620238143778409 1
0.040802177567896 1
0.142907962070829 1
0.297696527641183 1
0.299403288417381 1
0.494660907801549 1
-0.0638638134663031 1
0.198862827020043 1
0.145208198299016 1
0.376827558576082 1
0.256457923590731 1
0.117873722666616 1
0.0879310198265147 1
0.134932450950793 1
0.269880118914867 1
0.206013339362803 1
0.592203906540555 0
0.173068937086278 1
0.335040995325463 1
0.026346420391883 1
0.323185564388536 1
-0.0322707420770164 1
0.133100336379795 1
0.129271554660947 1
0.116127472012895 1
-0.0816567527794781 0
0.108872731814575 1
0.54469166492674 1
0.227791073973232 1
0.36245900271034 1
-0.035191304532387 1
0.28687144583764 1
0.274590381657033 1
0.279557618076018 1
0.394974178474915 1
0.388921625019249 1
-0.0108590882466715 1
0.128890136093563 1
0.559908586456492 0
0.276838919807778 1
0.240032605985284 1
0.454212987568665 1
0.0386519280988675 1
0.106161830031755 1
0.244830849765712 1
0.165923398504253 1
0.0903016906132143 1
0.225820660349343 1
0.113060688899536 1
0.639040524672605 0
0.150353040467222 1
0.299052828643087 1
0.239061817219782 1
0.157050357804374 1
0.197993470435718 1
0.330051586961034 1
0.136658567368147 1
0.221123499416976 1
0.0432177831387334 1
-0.0182433493685229 1
0.368657671768837 1
0.0463914383288258 1
-0.120129756466071 0
0.354648579380977 1
0.38194976476766 1
0.417040336549275 0
0.336125533302843 1
0.437056898772294 0
0.215853650772222 1
0.188309143853132 1
0.257165096277695 1
-0.170290316873811 0
0.332405630992284 1
0.0728682485698205 1
0.0888365933585947 1
0.358365461203639 1
0.063312881862162 1
0.306593327859212 1
0.0865505812651759 1
0.488545487524807 1
0.163222344890604 1
0.317049579826319 1
0.045200657395994 1
0.0980590368063003 1
0.177988042653829 1
0.0582678092345316 1
-0.0271565891919054 1
0.224566955927401 1
-0.0919578317793476 1
0.351488563017622 1
0.0947758862789853 1
0.0723378833920139 1
0.353280371746028 1
0.326958807985576 1
0.170903803129326 1
0.291805931708704 1
0.120664899390474 1
0.0292654054800364 1
0.23237403502474 1
0.0338655207139245 1
0.103439427727092 1
0.219629046152563 1
0.422593666667827 1
0.222865820622328 1
0.0902561501667156 1
0.313584852714051 1
0.252917156252876 1
-0.0274641612864939 1
0.142042290435578 1
0.14868369919335 1
0.48588833147839 1
-0.0380339022849706 1
0.47438136388604 1
0.229288984451465 1
-0.0427935202942876 1
0.0187716116503117 1
0.370107874252462 1
0.177965964148456 1
0.0815867370250108 1
0.212257996196943 1
0.233577484827351 1
0.228408369541599 1
0.183286581973192 1
0.333295926200782 1
0.161247685641113 1
0.145504537563893 1
0.231682121558206 1
0.274119862121218 1
0.511472472696437 0
0.177555189825666 1
0.245987941881098 1
0.165356185624841 1
0.140188939718371 1
0.0894425590314623 1
0.195157828949758 1
0.457285630579065 1
0.277076850144235 1
0.275819349160493 1
0.174299896642987 1
0.365186659339451 1
-0.0180364989370139 1
0.415494576438591 1
0.279143458681554 1
-0.00201038517650194 1
0.229455365955179 1
0.296396788108893 1
0.19479427391574 1
-0.194979313196568 0
0.159572660327763 1
0.406537971222752 1
0.255511856491782 1
0.106900578779763 1
0.670843163702894 0
0.31059606542519 1
0.175249236486196 1
0.3153330860021 1
0.477451061810322 0
0.0371358871111114 1
0.0806585501607056 1
0.218703141729201 1
-0.022973569254756 1
0.101731778908762 1
0.381997402477997 1
0.137481080332078 1
0.0791520766464469 1
0.111714546347806 1
0.0489526688351785 1
0.130438649721512 1
0.181162074806119 1
-0.179777730261053 0
0.239732602955566 1
0.24815815874751 1
0.484855543430627 1
0.319692921640862 1
-0.0465882610617792 0
0.27557549899942 1
0.466350052657061 1
0.297663235180178 1
0.0172115869381292 1
0.414239734086278 1
0.0688004118806818 1
0.357608529287578 1
0.374343638977237 1
0.156432847841541 1
0.235744636215137 1
0.29279430929615 1
0.207279316025785 1
-0.00548151658209071 1
0.658934640741357 0
0.29477518302698 1
0.417454212627298 1
0.0713624249251072 1
-0.0583314749393451 1
0.164989908075511 1
0.249528133765095 1
0.385390587019574 1
0.0158792602731655 1
0.0926733285766642 1
0.0549439170642444 1
0.373771576462812 1
0.241505693809611 1
0.373691156599077 1
0.416232206582564 1
-0.34511484562034 0
0.214496234368825 1
0.11369745958365 1
0.523709195296353 1
0.150890361332252 1
0.240019556178765 1
0.0194528593699646 1
0.0804605955160509 1
0.252874225035356 1
0.116328497437676 1
0.125945480089108 1
0.444807776789572 1
0.234125946131742 1
0.0466495872123619 1
0.0699624681842238 1
-0.048467332795179 0
0.252792482206479 1
0.152712351260283 1
0.14213348294171 1
0.424905283236909 1
0.306509963541235 1
-0.0058079097817141 1
-0.0383499372435825 1
0.288206211497822 1
0.128589206305952 1
0.219626972802195 1
0.122200271555434 1
0.364259953148743 1
0.213255567660721 1
0.175458419519591 1
0.643296833358785 0
0.334171098569819 1
-0.0451478287740403 1
0.0276765025986889 1
0.120657531816978 1
0.00436052704249995 1
-0.0792101929240135 1
0.0855311752309388 1
-0.191796180177441 0
0.272653404482158 1
0.134474592339222 1
0.120037214246728 1
0.0570202327779391 1
0.23736914259365 1
0.0602045290254983 1
0.373083060678803 1
-0.215886507184767 0
0.473808383160933 1
0.249513671549046 1
0.100691663907556 1
0.218967454877806 1
0.0623961053375575 1
0.244806668539862 1
0.0565097468409623 1
0.268989959837631 1
0.250037917759629 1
0.0476569610480983 1
0.252932754378743 1
0.434997920511219 1
-0.0497424854829579 1
-0.109245142212944 0
-0.0255190841288362 1
0.0494538648057854 1
0.474918599473364 0
0.059500092281331 1
0.334337380433233 1
0.294427574342136 1
-0.108331579812566 0
0.238657877092843 1
0.109486954995133 1
0.26406683846526 1
0.278524087679954 1
0.299183023226495 1
0.201684313373993 1
-0.162535679188772 0
0.0128473814647981 1
0.420763546082108 1
0.31407260266685 1
-0.0342031739673922 1
0.010116359574363 1
0.326806818406054 1
0.276484891074272 1
0.147616730242556 1
0.231959838529938 1
-0.0340193616406038 1
0.0844445667355175 1
0.0783156718042717 1
0.0159328879660989 1
0.274891849591273 1
0.0991878212277196 1
0.178300387865244 1
0.146661833620385 1
0.460400925087866 1
0.245235412555465 1
0.262809514195219 1
0.368635425604453 1
0.396649914922101 1
-0.124650357895059 0
0.125918339642413 1
0.31817037052463 1
0.270818042857594 1
0.578303162006225 0
0.0639185881289874 1
0.196691929596577 1
0.142457190234482 1
0.213107079016544 1
0.0605115471874036 1
0.109138584089974 1
0.0181681660894468 1
0.251302047995529 1
0.565250126883468 1
0.356002344059442 1
0.231278857823777 1
0.0949041942123447 1
0.293348148872962 1
0.209608695592179 1
-0.00896981657792848 1
0.0766277164834723 1
0.107947964825189 1
0.0143294437087666 1
0.488636667977916 1
0.157277028154763 1
0.127587479070473 1
0.314145299075015 1
0.162154910714886 1
0.0101483254990698 1
0.194509151779718 1
0.312814105637737 1
0.146556595972591 1
0.097924763678106 1
-0.0280482230946132 1
0.249398853020628 1
0.21325430268056 1
0.272347416935363 1
0.304375911039512 1
0.00516372109387993 1
0.165907717929678 1
0.299207510527178 1
0.236391514931898 1
0.430522156643702 1
0.298988637991375 1
0.268623873282112 1
0.210567158580906 1
0.144533428458532 1
0.35392576191617 1
0.226134345967357 1
0.275626702086418 1
0.158998949603354 1
0.145639801478994 1
0.144642738338285 1
0.336925750104406 1
0.200477227717093 1
0.198524434216544 1
0.335334132874197 1
0.0138766761336427 1
-0.085411265490381 1
0.126281322821199 1
0.289716180032642 1
0.205255836866823 1
0.297034839098575 1
0.335842713908898 1
0.118242075587751 1
0.292264671389197 1
0.125103306290871 1
0.346406779606199 1
0.324773439884186 1
0.136522835416384 1
0.135714237095909 1
0.180702931686074 1
0.195725817902914 1
0.148111194430195 1
0.175255398628909 1
-0.0318988440327367 1
0.378064975771387 1
0.413826776637846 1
0.294844683799129 1
0.42719609676052 1
0.0597497592855558 1
0.0916689043905978 1
0.127219052745327 1
0.341347594013182 1
0.200292971726632 1
-0.0830108903709157 1
0.476352748537768 1
0.0503943680767401 1
0.148252050795304 1
0.0690517184210528 1
0.219582183138188 1
0.00177222873235472 1
0.299514120371654 1
0.12834379623838 1
0.0435924097448137 1
-0.210989018448397 0
0.50954174458221 0
0.325128677394717 1
0.194876855027217 1
0.35216194510392 1
0.219384534282796 1
0.28089827116997 1
0.0116131390929862 1
0.0803886361485566 1
0.323440493174288 1
0.156339709402587 1
0.394740352818988 1
0.254615580784228 1
0.0933325358014143 1
0.297633005681712 1
0.219127275956669 1
0.310072795377047 1
0.270224641570951 1
0.272874062326911 1
0.35443599934272 1
-0.0573527852140909 1
0.0602616238772288 1
-0.0461649804789406 1
0.159102905137053 1
0.164669459238079 1
0.436957646552765 0
0.178055612445297 1
0.444367164098103 1
0.40769183766847 0
0.285649051820733 1
0.330971607279124 1
0.115487843403531 1
0.108361091836044 1
0.455424829244477 0
0.330150650680487 1
0.128575606078696 1
0.125953140077569 1
0.133179349652686 1
0.180911045001565 1
0.268090375016654 1
0.0530057977129853 1
0.226779281853893 1
0.172453674423757 1
0.207311300746361 1
-0.0300974603016033 1
0.207429922999402 1
0.202969436661513 1
0.174191704102194 1
0.186490572278984 1
0.437612239023376 1
0.101510803647371 1
-0.0192388836373421 1
0.281986376716516 1
0.0313634489384142 1
0.444255561844926 1
0.0174249217431609 1
0.301415864404958 1
0.0794494928935093 1
0.117023224277056 1
0.472389299684478 0
0.265804746253224 1
0.402206565524123 1
0.0279518252807667 1
-0.100624343506062 1
0.192228545167938 1
0.0802690662441962 1
0.272292183328449 1
0.682014006846736 0
0.28923333191721 1
0.425371734266566 1
0.195768890662214 1
0.265907950697486 1
0.370360162177776 1
0.208858857965323 1
0.354263253755273 1
0.324869076148907 1
0.343290144390645 1
0.373230240922587 1
0.533195569732607 1
0.0303581394721883 1
0.0777335352488722 1
0.233982508096091 1
-0.00622757397639917 1
0.339225444758814 1
0.254568126499908 1
-0.108526731524353 0
0.0806295168628569 1
0.229451441984655 1
0.0856030542406755 1
0.503150488032523 0
0.316836116969043 1
-0.0152643518879817 1
0.153668014146176 1
0.3520773827187 1
0.462209432562991 1
0.1549509259007 1
0.307825196047933 1
0.292355370800372 1
0.183424651138338 1
0.141103752812558 1
-0.118318066878661 0
0.269462772975362 1
0.000575675419622768 1
-0.0733989447533463 0
0.499827727166437 1
0.365831811013711 1
0.254940621275983 1
0.0683571815835727 1
0.456925151866612 1
0.327870039284568 1
0.305896086813208 1
0.358504489285422 1
0.277122476928501 1
0.15967986830564 1
0.0777588247124718 1
-0.0130460887168879 1
0.431954624357374 0
0.213593763563181 1
-0.265578269658986 0
0.37916766926523 1
0.17190026306907 1
0.162533045113089 1
0.164814833129622 1
-0.0174426360447843 1
0.0327625614991777 1
0.435673088105931 1
0.141778216206711 1
0.439538558747146 0
0.123876462760396 1
0.0839805485249771 1
0.367863612045129 0
0.488985738087812 1
0.00273718020947951 1
-0.0767544233198936 1
0.282090616487564 1
0.358298383270389 1
0.0429088234791664 1
-0.0275683025731294 1
0.311236862358824 1
0.390205760551623 1
0.184593334279773 1
0.0872140923241095 1
0.270160109327956 1
0.153903876957948 1
0.117759715008009 1
0.126225231830047 1
0.00980307776725015 1
0.300044589933431 1
0.387078338915188 1
0.232505702078932 1
0.134815341161679 1
0.144360550226171 1
0.0823589422883678 1
0.273725768881224 1
0.0146233074461088 1
0.49509951391269 1
0.216330138722603 1
0.168176599253629 1
0.205885442095356 1
0.30491536785398 1
0.191780723521446 1
0.0330710958168009 1
0.058789657414652 1
0.423408963001039 1
0.395548623703883 1
0.137256839437978 1
0.390945754651469 1
0.119082649711828 1
0.16535020251942 1
0.188575139479508 1
0.424387543732858 1
0.016280680047674 1
0.120011088866995 1
0.158329168781127 1
0.142450972674926 1
0.451426632420079 0
0.188176743323725 1
0.0340718040020775 1
-0.00604079657368799 1
0.530483387753691 1
-0.246116587301824 0
0.0570685098810008 1
-0.0150842417703957 1
0.25123475408473 1
0.421076240681291 1
0.10367734481757 1
0.227731211529348 1
0.261000243097476 1
0.255698032813314 1
0.0272814973107053 1
0.0372263507874843 1
0.06331879735479 1
0.180541260345699 1
0.111519832084058 1
0.140533192041169 1
0.0484793926982269 1
0.0436882350457498 1
0.186024464083759 1
0.349824285969378 1
0.317365151446625 1
0.127643138807946 1
0.120819990853039 1
0.176164924845326 1
0.221346153053811 1
0.118069356888971 1
0.0369302413448535 1
0.201272957675153 1
0.526156767720404 0
0.347629402510589 1
0.117697102911585 1
0.21222880417917 1
0.281304227588728 1
0.142584573568585 1
0.0544525675078301 1
0.0754840462394541 1
0.166272308004141 1
0.0688575162901661 1
0.107346754513802 1
0.219870819219264 1
0.340270960393183 1
0.237772574898999 1
0.250034628133686 1
0.272152406525308 1
0.318606422773043 1
-0.24558612643351 0
0.206504060908439 1
0.280570415281414 1
-0.00262991740544462 1
0.263904958563904 1
0.283575529984666 1
0.349937836916872 1
0.140589859607786 1
0.275544073251571 1
0.116730332291595 1
0.355656817162984 1
0.478034025199479 0
0.00626128189156699 1
0.359777894689191 1
0.0736480675820389 1
0.219949359350856 1
-0.0370948072163194 1
-0.0924570735989969 0
0.195050544811827 1
0.16334543887824 1
0.292238430081124 1
-0.182266748417046 0
0.128766909650306 1
0.349324167680637 1
0.374517797838871 1
0.181332508164014 1
0.226769539486933 1
0.0243946626685945 1
0.228229909765118 1
0.194299858843458 1
0.265979511004725 1
0.040876134379659 1
0.296098109790511 1
-0.0206037439502989 1
0.518230197461884 1
0.195373561710612 1
0.217192560182601 1
0.455701122316761 1
0.173653765226683 1
-0.0570633008571357 1
0.133692043888286 1
0.204830675073576 1
0.222668555155938 1
0.0829443072345627 1
0.391947336306053 1
0.202700037526308 1
0.253030176072737 1
0.0337840404824487 1
0.0734963688032271 1
0.0503085554312394 1
0.0830476247387555 1
0.104385707153244 1
0.439806104403959 0
0.047498755855706 1
0.138509940718789 1
0.205856649828729 1
-0.0630834103654351 1
0.396814174545531 1
-0.0137516274786942 1
0.0726294163050983 1
0.245322115604523 1
0.314755218689076 1
0.228357052478547 1
0.239179364819167 1
0.361807557513093 1
-0.0900773772538709 1
0.200267753334663 1
0.124570982606682 1
0.44640011591668 1
0.37746730938146 1
0.261889380917671 1
0.228170500300698 1
0.12248821567878 1
0.136922454689334 1
0.212384866040992 1
0.234417464910421 1
0.260887291410838 1
0.554879908931467 1
0.405878178717592 1
0.185586530124227 1
0.476603281227273 1
0.345811877981114 1
0.199840333326715 1
0.141890712190818 1
0.102072029244093 1
0.297254631458144 1
0.322645490810482 1
0.261651070204414 1
0.0473466651280158 1
0.249564603342085 1
0.251730920052946 1
-0.139939081947783 0
0.439967074749472 1
0.354418474100641 1
0.319442748618724 1
-0.0720862141449449 1
0.0914639757691293 1
0.0757386072094874 1
0.492331765117037 1
-0.00855278690327993 1
0.59707608653895 0
-0.0453542302826845 0
0.0735355083599274 1
-0.113373713417976 1
0.132590145429529 1
0.116961779792402 1
0.561036495596819 0
-0.0673500187808393 0
0.23478858824583 1
0.349815380419578 1
0.0115668651901484 1
0.166963471477577 1
0.140420034180473 1
0.224034707974844 1
0.0208894049917588 1
-0.0600607028907018 0
0.21905800538102 1
0.494652235933264 1
0.208452687377447 1
0.176817457779442 1
0.0774397848056521 1
0.372537220947499 1
0.349050284017385 1
0.026003566872865 1
0.242344554414285 1
0.013071053139374 1
0.0961596356633428 1
0.00704169819664189 0
0.432470378690472 1
0.148370410427733 1
0.377318868759119 1
0.100835708770737 1
0.160315988806823 1
0.184186098129538 1
0.565768074068133 1
0.340085738909594 1
0.234740698002189 1
0.145232316919864 1
0.234935420736226 1
0.524753750691742 0
0.237024888676417 1
0.181570623458719 1
0.321404389759418 1
-0.0286310559791711 1
0.0846062958876666 1
0.221345432805069 1
0.121927982589049 1
-0.262739477147735 0
0.260565497646104 1
0.384441727205625 1
-0.0319265159933665 1
0.600054936053199 0
0.061996203515723 1
0.108611559201395 1
0.228169296761034 1
0.179501380763079 1
0.156102578570464 1
0.138759361453622 1
0.56093281442258 0
0.656951551972812 0
0.31489585739909 1
0.375406994153688 1
-0.0300546554752659 1
0.28433157171095 1
0.400879554669647 1
0.297704494624464 1
0.118752283028336 1
0.473086068912245 1
0.358451287090726 1
0.0562748904136634 1
0.108467113715403 1
0.124944919169958 1
0.0311199684011749 1
0.226014022906404 1
0.542300056492176 0
0.0657830587022556 1
0.141915455182098 1
-0.033212203359005 0
0.0624268185897636 1
0.28965418145128 1
0.405720837916841 1
0.00905480775525186 1
0.0999744933611622 1
0.422519353669824 0
0.395381140099635 0
-0.125291358196964 1
0.180347104768709 1
0.488543880759964 1
0.124150522883923 1
0.365475642672327 1
0.435476281032488 1
0.238220934430559 1
0.115681548179503 1
0.101433742998544 1
-0.0306825732307344 1
0.273546758486724 1
0.436051124997352 0
0.161162260762782 1
0.209144806353309 1
0.0327045241542503 1
-0.0992254256094941 0
0.195890577309661 1
0.352484915983714 1
0.377865024314437 1
0.108663266973214 1
0.282772530614903 1
0.172141685242073 1
-0.10206951097347 0
0.162922643811794 1
0.21892905145472 1
0.0510255775033368 1
0.123303047220919 1
-0.00686280819849282 1
0.157797791784569 1
0.241512556168272 1
0.0795614875391544 1
0.442611076005165 1
0.0101530223037525 1
0.487825068284694 0
0.0777607234715944 1
0.373659584070584 1
0.128213395705636 1
0.0858186362075107 1
0.691129700921316 0
0.02492015213688 1
-0.0904234004856776 0
0.365127128668797 1
0.380394049456231 1
0.0472336103070166 1
0.30059019323034 1
0.312925232925116 1
-0.0613373547203926 1
-0.0495381181096834 1
0.230662999892361 1
0.109225957076277 1
0.26131665311755 1
0.159912283754888 1
0.22785752339574 1
0.053713060826941 1
0.259560271501721 1
0.324651280524956 1
0.200958103656939 1
0.358025769345596 1
0.227732950079868 1
0.275140539320301 1
0.26442845532686 1
0.131182396432147 1
0.23982987562466 1
0.156618903140797 1
0.174074706312781 1
0.153814807074354 1
0.550390356734819 0
0.125294247597172 1
0.105655683222377 1
-0.0790801873509803 0
0.409326281981166 1
0.308169640741253 1
0.156369082276994 1
0.150817288569277 1
0.224422068648578 1
0.280341211208771 1
0.331646234676198 1
0.0891298694072171 1
0.150294408324498 1
0.416410960257007 1
0.226470555731976 1
0.221131629568816 1
0.142331408414498 1
0.405198278481666 1
0.148650823993967 1
0.0986018160562614 1
0.216351623971927 1
0.482452944650995 0
0.0921104691321633 1
-0.0498827315448513 1
0.0687343259518838 1
0.338444824657107 1
0.255392017767416 1
0.0480185119820767 1
0.0657537907350053 1
0.309045280806322 1
0.10179516529143 1
0.326748263635285 1
0.295652285906807 1
0.309376866304376 1
0.306040516165804 1
0.2318954930139 1
0.316679002068321 1
0.0507896104018582 1
0.301293491132711 1
0.222343730645997 1
0.322066858397452 1
-0.296315546836698 0
0.411391958228053 1
-0.115991747225299 1
0.0740365110402079 1
0.0405827986017946 1
0.241371394943839 1
0.173802083065646 1
0.3618084945875 1
0.216753470951145 1
0.18475068615884 1
0.26023133720603 1
0.114047329006269 1
-0.230870394311736 0
-0.0933693161121543 0
0.135442670288005 1
0.115745312723044 1
0.738286347695417 0
0.243858276426135 1
0.0526388708314384 1
0.163712713891308 1
0.250089754675542 1
0.241006217166018 1
-0.148763951377104 1
0.0160913103407215 1
0.326330777349941 1
0.0304785587565607 1
0.214285379418627 1
0.237071560111649 1
0.146505409112952 1
0.49169006227219 1
0.432935918753485 1
0.169576003644127 1
0.240101440570673 1
-0.0393431584639856 0
-0.0601471538098335 1
0.317615533332356 1
0.0979070882471809 1
0.155894361312093 1
0.0955419190262815 1
0.135896794772837 1
0.180223485321011 1
0.532378790078126 0
0.0728022674173507 1
0.200339237555509 1
0.0736943076131512 1
-0.0508733691307751 1
-0.0955398756757522 0
0.106274082335562 1
0.307828625367405 1
0.319990292775615 1
-0.0170954960431911 1
-0.0922419638532264 1
0.460304976606852 1
0.474832028123633 0
0.151465650065096 1
0.0742052577806268 1
0.380713175575866 1
0.294056602949672 1
0.35962295668553 1
0.214341428006256 1
0.5006706950205 0
0.531786572661231 1
0.321259518006153 1
0.0824066185029672 1
0.120628961047119 1
0.192592528319088 1
0.199189365689682 1
0.3615899523978 1
0.320456207660729 1
0.11703069109141 1
0.178115443356101 1
0.0789017071588013 1
0.506950849330675 0
0.141309465084901 1
0.141555142307933 1
0.119358421972702 1
0.316969777381388 1
0.170231827823519 1
0.0277613250524467 1
0.216932448590127 1
0.257728472684773 1
0.344175411594014 1
0.316073792181582 1
0.219681908526039 1
0.436129861151755 1
0.387755653277175 1
0.41250971759061 1
0.111383816129363 1
0.343173931722169 1
0.0938430420239853 1
0.417590227329534 1
0.092976245740798 1
0.709589633167284 0
0.379904232856886 1
0.474710577872388 1
-0.033563454962577 1
0.396489528146885 1
-0.0197724850198589 1
0.0736976300776019 1
0.133602278784066 1
-0.0624271294824999 1
-0.0711167869882082 0
0.209525454142753 1
0.0674896974567662 1
0.245209625839386 1
0.405171842312748 1
0.243326427130175 1
0.200254882877729 1
0.120789603432067 1
0.311636190236225 1
0.436488552191604 1
-0.0234993429977658 1
-0.0290579602860707 1
0.0920820515232915 1
0.272244577268857 1
0.214171771922706 1
0.269710955189655 1
0.247784761671683 1
0.302632336623938 1
-0.354398632121129 0
0.106059751906923 1
0.381014230253083 1
0.309097013498623 1
0.258856898126126 1
0.267666382212418 1
0.242723059738536 1
-0.0700731859636315 1
0.0911600659020517 1
0.345746606983928 1
0.0615353941587044 1
0.288044299870024 1
0.551388152207083 0
0.178123607232044 1
0.441422652702241 1
0.152852191392978 1
0.286718104239841 1
0.521382333845208 1
0.292934095234067 1
0.484432604727104 0
0.277290548854875 1
0.0644740016376479 1
-0.0355854109643697 1
0.226480048031727 1
0.103383384546199 1
0.459640326418607 1
-0.195407299695987 0
0.267878638526515 1
0.267599320893993 1
0.369926720975592 1
0.192219643988211 1
0.379650961125883 0
0.264685894536165 1
0.331645390689708 1
0.28018520634506 1
0.255579469179069 1
-0.0121410252025583 1
0.185426803572111 1
0.429664265086506 1
0.193534285437095 1
0.159685088770696 1
0.0679898197910103 1
0.137159901135797 1
0.540335441911682 0
0.21243229196697 1
0.171168146782155 1
0.288351689413126 1
0.418409866429117 1
0.272092571256051 1
0.105907983050869 1
0.10320311053118 1
0.129123113168442 1
0.156132043543227 1
0.379417653869022 1
0.120397273216351 1
0.0956470216588498 1
-0.0646434328564929 1
0.287076207940013 1
0.188052572330367 1
0.222994878698834 1
0.179103033896981 1
0.00592932417314802 1
0.365184585147602 1
0.219013981754111 1
-0.0985223366256551 1
0.309926666349801 1
0.567121811019892 1
0.19062282860856 1
0.000681692488684223 1
0.181136171423207 1
0.0819023083442354 1
0.290794196576614 1
0.164688309813534 1
0.182310773367586 1
0.370809584811464 1
0.386045790547555 1
0.356917951425782 1
0.094019015017535 1
0.252094282817802 1
0.270941215279942 1
0.0148580100135916 1
0.460473061305617 1
0.569849109151207 0
0.224896681868351 1
0.261913566648656 1
0.41196989797358 1
0.246711937353602 1
0.470204649283492 1
0.212559093474078 1
0.152123573181749 1
-0.00723556371725851 1
0.0617320573221327 1
-0.0193069181521116 1
0.0561985172102016 1
0.39772953650415 1
0.29379936457892 1
0.23670496238565 1
0.0109813738031733 1
0.21960170832031 1
0.199812415715155 1
0.199851659149645 1
0.112756436452476 1
-0.00594013130418461 1
0.173046403302371 1
0.291662163823639 1
0.179202298909992 1
0.0931078959665234 1
0.371998688115201 1
0.211675339467312 1
-0.124134760391636 1
0.49912644494276 1
0.37480410039678 1
0.275074203071027 1
0.279832298057573 1
0.409676369348602 1
0.0128013424095699 1
0.357577717866758 1
0.368948928158795 1
0.232799013772394 1
0.290545031855264 1
0.254641292123029 1
0.445608266920248 1
0.29713692083173 1
0.2101220038995 1
-0.070700919672481 1
0.153873860722026 1
0.378709398415971 1
0.204494940526109 1
0.0946792489659071 1
0.236356531269817 1
0.0173450363043663 1
0.127335644426079 1
-0.0436884976498566 1
0.0910911061433467 1
0.162540922636989 1
0.137788214505004 1
0.431821901443821 1
0.178746361321389 1
0.413331943367542 1
0.453725811164245 0
0.0122927679995356 1
0.0854993380854424 1
0.287412310250198 1
0.278685076719908 1
0.074915771539808 1
0.191895485553341 1
0.396617724137329 1
-0.0276955095987974 1
0.2066570211125 1
0.318099274642729 1
0.198371344242274 1
0.089671178869247 1
0.0443946416408473 1
0.146673922723112 1
0.677115864429067 0
0.135872687109352 1
0.115022198104081 1
0.0871418470739308 1
0.221299465308574 1
-0.000778572396926617 1
0.259032869400214 1
0.301270240716487 1
0.319208525243668 1
0.197958083396766 1
0.297389076180261 1
0.309414993368029 1
0.194962962580519 1
0.287881779409751 1
0.0417661925360802 1
0.521780929335841 0
0.14243003538805 1
0.425632480280277 1
0.28679752778089 1
-0.1209729840246 0
0.142694260904526 1
0.122867230988499 1
0.313793337741566 1
0.287497941900542 1
0.25095651150304 1
0.0727368741331742 1
0.385267337724561 1
0.302200075270378 1
0.209825525060126 1
0.167115046031175 1
0.133191723539727 1
0.375777023838942 1
-0.0141941477160428 1
0.200836441951814 1
0.119550735679525 1
-0.104780608124517 0
0.157775020360397 1
0.1068609097412 1
0.0178181180630924 1
-0.0609167509804171 1
0.191080026944689 1
0.090905462820895 1
0.456603550414925 0
0.307974256926126 1
-0.0771020155121941 1
0.510896607357202 0
0.394634055305895 1
0.373223591612234 1
0.0547989548565447 1
-0.304329805357623 0
0.0536970701674284 1
0.225148063140372 1
0.181222821993281 1
0.279428214549219 1
0.0256771728456668 1
-0.0126197038017813 1
0.333657653339752 1
0.475479297376253 1
0.53478762827309 1
0.378423212507039 1
0.187578836778416 1
0.364670186611 1
0.354705516463137 1
-0.0865245022082003 1
0.16771979948771 1
0.116701014958442 1
0.195779833126826 1
-0.0351165636440738 1
-0.0235310415409085 1
-0.24112027698132 0
0.227032695738341 1
0.227163065618065 1
0.356772776297066 1
0.164550095330272 1
0.161307068362474 1
0.136773185700725 1
0.557184263831921 0
0.160098279058444 1
0.242687034372821 1
0.26173862921509 1
0.0340180325582005 1
0.249929834341644 1
0.132762292128089 1
0.0264442363359414 1
0.574933084767483 1
0.165000841468703 1
0.211975588935783 1
0.503059540272198 1
0.15609480563191 1
0.397946106456284 1
0.063828556327846 1
0.343333988129566 1
0.325451852629789 1
0.651631173509039 0
0.362904693960558 1
0.184219155604925 1
0.32593716165025 1
0.198297006196035 1
0.30520431499176 1
0.260766331853905 1
0.332485693848683 1
0.0335531373749536 1
-0.0703771877416322 1
0.0917176327988657 1
0.275018985026977 1
-0.0980209760102435 1
0.106326090561631 1
0.366853556798171 1
0.0735502828741028 1
0.221654120773305 1
0.0959199020329894 1
0.00384167782187188 1
-0.271306988359797 0
0.256915226767519 1
0.0369683273504635 1
0.196329946759743 1
0.181512827618277 1
0.252990041643288 1
0.418656611981465 0
-0.00114899943599316 1
0.0962656082568472 1
0.15354094988388 1
0.285231118477071 1
0.233649439606253 1
0.28915730306978 1
-0.0329740223933764 1
0.265641029706324 1
0.532303258916333 0
0.214344124034383 1
0.205288294895164 1
0.169646668599377 1
0.0517114484439869 1
0.286893830424664 1
0.332903463584069 1
-0.156079307392977 1
0.255137639201438 1
-0.0322740274533943 1
0.390790041276606 1
0.245075414593768 1
0.150770912399018 1
0.291124369646227 1
0.500942061208029 0
0.27191531895654 1
0.145265830104659 1
-0.038588560307672 0
0.42672347609148 1
-0.0429807522297756 1
0.0125922031335966 0
0.253802303434936 1
-0.0540288812909295 1
0.274966900132028 1
0.280122944561322 1
0.4152794272063 0
0.00697730254951751 1
-0.0346744196353246 1
0.284259377066391 1
-0.084013722560402 0
0.10734045456192 1
0.101140320150802 1
0.306817816429143 1
0.0764462544763998 1
0.286442679367177 1
-0.0178213979149523 1
0.322778444838415 1
0.337784867873167 1
0.056617730210999 1
0.124019689469857 1
0.271050325061941 1
0.184158731646303 1
0.221112401235318 1
0.177724425161282 1
0.0905345701118623 1
0.0730087862192496 1
0.138865177185177 1
0.371982456357004 1
0.323325416591847 1
0.0343361255560291 1
0.344124753003166 1
0.28173590377076 1
0.371321634840465 1
0.330974251319999 1
0.138546470476278 1
0.334420429216517 1
0.054316671990656 1
0.126208041295109 1
0.327721688726879 1
0.26976714350937 1
0.495103526374825 1
0.359682797448235 1
0.277138000319208 1
0.31228321062493 1
0.252647346479279 1
0.377214189542242 1
0.258040740298257 1
0.199904133560339 1
0.292432710889904 1
0.23781953402819 1
0.482414945521038 1
0.335634441498997 1
0.188808361624055 1
0.38205593716603 1
0.411842009032868 1
0.242826861034172 1
0.337858735178569 1
0.402737566720446 0
0.392133830566193 1
0.32387457023831 1
0.0810158645672399 1
-0.254185627015599 0
0.204136840693512 1
0.352927311195875 1
0.188376645847194 1
0.212591384086853 1
0.282608635094068 1
0.368683271412679 1
0.0444036805904801 1
0.0295579702700054 1
0.117703308909443 1
0.277580300102366 1
0.266763415730286 1
0.167541893802955 1
0.278726483131867 1
0.00565077448062793 1
0.334777575753661 1
0.328790264938286 1
0.505011609908891 0
-0.0794594914659931 1
0.446695121296498 1
0.0209455776095685 1
0.307121612703341 1
0.209435537587264 1
0.291567840078666 1
0.00824900560417569 1
0.0668958030252826 1
0.0866796399933801 1
0.280708707815343 1
0.24777022709712 1
0.234134982878616 1
0.596795209931322 0
0.21480518352788 1
0.360755454350808 1
0.451941336726771 0
0.160055304095893 1
0.395737232390695 1
0.320628864270765 1
0.227378886923576 1
0.234575186119297 1
0.290736329134274 1
0.471323703662654 1
0.00820855955293943 1
-0.219844483020936 0
0.300915793120847 1
0.208317206020672 1
-0.0401842566676523 1
0.091789583755514 1
0.408375228469835 1
0.085084366336868 1
0.0519667209381337 1
-0.00464552771305318 1
-0.0172183675082945 1
0.234878546529211 1
0.380118731093921 1
0.102265348508842 1
0.34886679185449 1
0.18137432372939 1
0.0591732850155458 1
0.554807749880761 1
0.236902349726603 1
0.178681514228836 1
0.271798534701014 1
-0.0423341517734103 1
0.0299008592116972 1
0.167836273954841 1
0.224674175860214 1
0.435101723565627 0
0.378738745534177 1
0.329293357450436 1
0.15515436879336 1
0.0997895312850063 1
0.374441154526031 1
0.169473182504673 1
0.210849521683343 1
0.254182559259164 1
-0.105285967618012 1
-0.0458645995878728 0
0.0808731868525503 1
0.0962326191506764 1
-0.175996085708675 0
-0.0175049089195057 1
0.142278779377899 1
0.193932586932663 1
0.0348681758742657 1
-0.109674496326232 1
0.17300087204166 1
0.32489121351066 1
0.11581047758044 1
-0.0731006002122401 1
0.259014424128003 1
0.302504451297721 1
0.537562087226138 1
-0.0397656255638256 1
0.354989256803924 1
0.353476376981266 1
0.222728302199868 1
0.0208672792492942 1
0.0694046098812979 1
0.0649457855613999 1
0.197557505972465 1
0.164861052895672 1
0.150269964665768 1
0.409283130399617 1
0.216797617006314 1
0.295340424448641 1
0.21563695798142 1
-0.00353032378734686 1
-0.132043612317364 1
-0.0278633873792869 1
0.152690829333648 1
0.108056276859529 1
0.201599092672159 1
0.437962363777846 1
0.0515377148864061 1
0.0419696520671809 1
0.203860649380166 1
0.295500327037563 1
0.679543226938954 0
0.161886612691216 1
0.15237001037675 1
0.159302018114726 1
0.184694158352222 1
0.315982917422576 1
0.351689095728016 1
0.331925656921192 1
0.172839030432059 1
0.11899365981554 1
0.179103664847729 1
0.148953384634194 1
0.177588737390653 1
0.341718975100646 1
0.0637454244751047 1
0.359523587170974 1
0.00426402265154519 0
0.453763985371698 1
0.0994697414885739 1
0.281361008953802 1
0.0797673062272276 1
0.108406463959086 1
0.139559950904411 1
0.1701149986299 1
-0.0482073681265482 1
0.0934791098732994 1
0.134959591326775 1
0.0936935717833751 1
0.463089201446531 0
0.179735389745628 1
0.467393871568013 0
0.27570637282597 1
0.361864025341479 1
-0.149404987680624 0
0.176683764965653 1
0.380660322269349 1
0.20840316765268 1
0.466522603040553 0
0.284880105599249 1
-0.052613328293215 1
0.0714060181664249 1
-0.0898426119997223 1
-0.0962066563470001 0
0.368263628241451 1
0.00686027451500422 1
0.140919736039276 1
0.0530813095184031 1
0.23378918278103 1
0.0938863783770595 1
-0.0384332885050687 1
0.143143933929563 1
0.260318355432964 1
0.135759569932679 1
0.229138490342424 1
0.362054530788064 1
0.336498505864895 1
0.161881036857123 1
0.0859651531621675 1
0.569678112770901 0
0.466708721957321 1
0.291816420730952 1
0.109980512901643 1
0.185223799377476 1
-0.0780088997644191 1
0.112338033215782 1
0.330039080742913 1
0.605651610011717 0
0.386500624075718 1
0.293335798929296 1
0.555090678684312 1
-0.0379404183152654 1
0.0389809717665806 1
0.122455869765996 1
0.0910372117849067 1
0.0457517318244024 1
0.364941189019901 1
0.308224670560065 1
0.233621776349887 1
0.0824019149374102 1
0.193106843977926 1
0.283285935785868 1
-0.0972593598454287 0
0.350325166755725 1
0.377736210652841 1
0.260045715154547 1
-0.0778237423203605 1
0.188520916480569 1
0.0879162068030769 1
-0.0940427768526371 0
-0.089298850445694 0
0.188044373992983 1
0.138197519649711 1
-0.0371283360869292 1
-0.264008343151795 0
0.328829645424531 1
0.523038268494637 1
-0.184949760476607 0
0.201308477769959 1
0.0867228425762852 1
0.31051313192046 1
-0.0949169435306204 1
0.445229413858845 1
0.320831102292927 1
0.0159709061999584 1
-0.0983818332941887 0
-0.0618105576184853 1
0.351245926431985 1
-0.209651587356045 0
0.265800428758834 1
0.234623692981053 1
0.206246691146227 1
0.38446605634388 1
0.0438466621365409 1
0.0747566414693986 1
0.121877854024338 1
0.0888583412334112 1
0.16766764745344 1
0.40417598074447 1
-0.108980633072952 0
0.117901128651959 1
0.268517951733069 1
0.131063754271121 1
0.339723204907194 1
0.0610171331004355 1
0.461045403742434 0
-0.152899446643038 0
0.323743994924345 1
0.169719542909824 1
-0.0319509557641049 1
0.160697129287835 1
0.556961847090097 1
0.449820726035445 1
0.0570896488681315 1
0.0645980650057565 1
-0.211935590508937 0
0.240161903002657 1
0.192384730867817 1
0.356406952236581 1
0.0699067720608161 1
0.221771220193271 1
0.35220542496899 1
0.510169564106085 0
0.295198254651099 1
0.175906103789623 1
0.111459513610115 1
0.105573506924641 1
0.12003895425921 1
0.019642630500083 1
-0.109409456704959 0
0.0196596339344674 1
0.2646092891934 1
0.228113092878479 1
0.0196975547333015 1
0.459620884628051 1
0.492255789316706 1
0.238234649515653 1
0.101813508197195 1
0.155153305029643 1
0.302106725033839 1
0.0185319762671635 0
0.0646310559542772 1
0.112223658977744 1
0.335761100739807 1
0.238658901781075 1
-0.104325609505197 1
0.0366763302382509 1
0.295584814572576 1
0.436507522084527 0
0.165904861973646 1
0.605954351961568 0
0.23067160134994 1
0.489341365933809 0
0.453001028777436 1
0.430309458671526 1
-0.17733452244514 0
0.115598832823773 1
0.407920783950197 1
-0.15985233827301 1
0.135597704797686 1
0.18846716543532 1
0.380856309015977 1
-0.0948182784062254 0
0.519728071329936 1
0.141190848401628 1
0.275358069642321 1
0.272769066720961 1
-0.0894282586555646 0
0.0446853947314965 1
0.347083104262063 1
0.0591416849883215 1
-0.0544618045194733 1
0.288955120554421 1
0.327881610456319 1
0.226999716581275 1
0.323218642339588 1
0.108161274534542 1
0.0978640382386204 1
0.206657056370506 1
0.490362407678668 0
0.187561201757522 1
0.320123609944403 1
-0.113643960009309 1
0.220347019887486 1
0.309186651167954 1
-0.126356782403865 0
0.303888414120204 1
0.00214278944709063 1
-0.015828028481109 1
0.242723208985495 1
0.10745544719563 1
0.223410161392311 1
0.193513678773711 1
0.0430483945875072 1
0.50293448141891 0
0.250370059115552 1
-0.0414251209300458 1
0.137468427539932 1
-0.0587819665305249 0
0.209629379732015 1
0.282301739023226 1
0.043947823688855 1
-0.179977631429908 0
0.193611643496265 1
0.35441280784561 1
0.336741881100762 1
0.122803150763876 1
0.263353558985842 1
0.0927579965390817 1
0.31427454933848 1
0.299570305421895 1
-0.0448714685471208 0
0.16425593713355 1
0.353218729257941 1
0.0931139055531366 1
0.375646297427127 1
0.0219459933406978 1
0.350223567406135 1
0.267625837024562 1
0.0976741147633991 1
0.476369075293439 1
0.476913098774935 1
0.33711452960795 1
0.493745780153982 1
0.0480906229766333 1
-0.0165917674830765 1
0.098258818882608 1
0.237653283430071 1
0.371298929966922 1
0.0117170470291454 1
0.443286485623848 1
0.222176562110195 1
0.478281755416585 1
0.135477179415692 1
0.22988812523061 1
0.201180335426612 1
0.419164677847446 0
0.186913677148048 1
0.275061904564898 1
0.354217513926184 1
0.369289114395335 1
0.302889838300429 1
0.268351020105296 1
0.253159728057044 1
0.230127218215282 1
0.188829076350113 1
0.377824850749316 1
0.19507329550907 1
0.291570238549059 1
0.438981138430491 1
-0.0507256830116461 0
-0.127053128918241 1
0.0180147580854825 1
-0.000809386998328596 1
0.308389870384072 1
0.242120880128605 1
0.0566396277270177 1
0.0977671755066354 1
0.293704084206868 1
0.255570929918141 1
0.233500043345682 1
0.35964448128999 1
0.226128720626336 1
0.184206922717233 1
0.558332415071175 0
0.0758348938992393 1
0.11812778399152 1
0.107629056825025 1
0.063760634252356 1
0.461388622394197 0
0.302349731253355 1
-0.0208058025732516 1
0.252534800213932 1
0.18865521610074 1
0.118816568796339 1
-0.00400406272253027 1
0.164586378767294 1
0.275674916825753 1
0.116767607437967 1
0.222788740562047 1
0.205300730166835 1
0.309364924177115 1
-0.114965869004723 1
0.260252544627589 1
0.313111449912594 1
0.336394708364594 1
0.280018484138642 1
-0.182460335055965 0
0.16447521143105 1
0.111905675043844 1
0.36502136795269 1
0.14640183387472 1
0.378915097002022 1
0.00854492431962305 1
0.133068015747055 1
0.332945444059438 1
-0.0700601896006096 0
0.406969548970076 0
0.188032641831919 1
0.239433532503077 1
0.118503733152693 1
0.227576506805898 1
-0.125529994363237 0
-0.00514767414704119 0
0.230648616432718 1
0.174087506562443 1
0.224045607894832 1
0.369013557500973 1
0.139029949561677 1
-0.167259804511999 0
0.146630376370522 1
0.278834106630911 1
0.100100403752491 1
0.299544916636708 1
0.495979103423968 1
0.205302588965502 1
-0.0248654821405948 1
0.0961582742355948 1
0.250158286968226 1
0.196548172657297 1
0.145598964145697 1
0.441789738443544 1
0.100527768971903 1
0.248500797235916 1
0.0913178803814927 1
0.284355722107824 1
0.265381975260141 1
0.030988074342723 1
0.183885561625174 1
0.109094326983758 1
0.184160218455826 1
0.37229520339803 1
0.303693216914835 1
-0.227255517287126 0
0.195773001154263 1
0.41684897243064 1
0.31819823622674 1
0.166555040167808 1
0.288418234821938 1
0.33704812232565 1
0.101420874197344 1
0.187240154026013 1
0.136128076668136 1
0.132573254281315 1
0.183467543731435 1
-0.127248209920378 0
0.409117757074722 1
0.212082949759162 1
0.362722928399384 1
0.482999529497727 0
-0.00411647189458543 1
0.26723082657107 1
0.334351765093128 1
0.494677999516123 1
0.0407644251797061 1
0.22870632446177 1
0.0428993274545652 1
0.278372218594635 1
0.151013760043646 1
-0.0447428935758893 1
0.191936134996952 1
0.236881824591383 1
-0.0208362498040773 0
0.265678909211614 1
0.0887641052036396 1
-0.0131979782623 1
0.00351951156062486 1
0.121400460396505 1
0.0809465601536059 1
0.0241812009354658 1
0.196960212596075 1
0.103839932227544 1
0.235510455696588 1
0.476078152425578 1
0.41147453524803 1
0.107738018418946 1
0.319927088984545 1
0.0737136983973802 1
0.0493207840088556 1
-0.0586128293571661 1
0.437767258766961 1
0.347785799862519 1
0.401273495600546 1
0.187850197601719 1
0.203535109909204 1
0.221642113959263 1
0.12715184271873 1
0.369160747960595 1
0.0257781670799374 1
0.0551644901327788 1
0.472972751256099 1
0.0280629709018587 1
0.213307308994596 1
0.307478476833289 1
0.284776120376329 1
0.278630709694314 1
0.134549145302263 1
0.292184545622834 1
0.124711005045986 1
0.215280925264753 1
0.216128191801671 1
0.261973335992115 1
0.374635723404717 1
0.289633793545872 1
0.201403201159338 1
-0.0194039556885413 0
0.152578309770542 1
0.15106551916783 1
0.201902783280401 1
0.568872350719719 0
0.152433376258392 1
0.22228699492654 1
0.144813644297549 1
0.457114766226632 0
0.159492537747024 1
0.244491217794512 1
0.19380585217257 1
0.173781469232438 1
0.396070876840403 1
-0.00172248618347332 1
0.0616699329016513 1
0.205751737909124 1
0.148189456637541 1
0.0457261679253776 1
0.085808388510893 1
0.0858779489195547 1
-0.0585470163402792 1
0.0765073282808163 1
0.432263479295617 0
0.19621918002127 1
0.251960573302315 1
0.205914583551978 1
0.315121828614484 1
0.0829698658187736 1
0.1917049957407 1
0.062888686895186 1
0.42066629799687 1
-0.00675449926231107 1
-0.180818197154715 0
0.355722496623732 1
0.342144770168691 1
0.152054614952305 1
0.302492782086809 1
-0.000196957428934497 1
0.0127697155974173 1
0.140174814393228 1
0.0673998159065761 1
0.105882525705104 1
0.310306047056067 1
0.244139679931667 1
0.195668988491208 1
0.0070151025747815 1
0.370175542411197 1
0.585943036927171 1
-0.10524152375541 1
0.493882250212832 0
0.285732018602041 1
0.0484240795337923 1
0.101371709078254 1
0.267434091859264 1
-0.0147035338502794 1
0.274463356623714 1
0.359540699342936 1
-0.00582735209256833 1
-0.169497168017493 0
0.063800509462405 1
0.130660813478107 1
0.643132657359949 0
0.0532522312116331 1
0.266839097218134 1
-0.00911461981253334 1
0.183154340680732 1
0.189021237778213 1
0.162079251756685 1
0.158707066295535 1
0.112169212447305 1
0.0809499776615597 1
0.21863277462139 1
-0.00391921089440818 1
0.515647732992964 0
0.0963345846922458 1
0.470973825011251 1
0.157315610699156 1
0.198635476578191 1
-0.0122564581463806 1
0.0964805570234615 1
0.201155669769794 1
0.053783535967787 1
0.0541915832962987 1
0.253488406216164 1
0.237202785664518 1
0.190521260477486 1
0.0781417203492375 1
0.130825733222702 1
0.50375458274582 0
-0.07290063416431 1
0.143392504841481 1
0.162182875174155 1
-0.118209380148246 1
0.134259112004627 1
0.19660348555212 1
0.41668198587506 1
0.189872939075506 1
0.0813834626313272 1
0.206095033455299 1
0.118452567132352 1
0.0706039151592492 1
0.364578859422688 1
0.299238737208117 1
0.444903845248054 1
-0.13255502823983 0
0.346549658270955 1
0.120607783692058 1
-0.0346115448460813 0
0.17429303939092 1
0.320770507206956 1
0.217491563572799 1
0.318773323650149 1
0.0411991423957333 1
0.0800339291367463 1
0.278644630998969 1
0.406483508157972 0
0.123311510253798 1
0.243160253525226 1
0.302624885518799 1
0.411106005558693 1
0.412135546906296 1
-0.0837444836303704 1
0.234217773495634 1
-0.0192233742950878 1
0.267768540198486 1
0.179170723959063 1
0.189794120249243 1
0.469258477977472 1
0.296157704292255 1
0.260673552392768 1
0.34697112779091 1
0.469633857744274 1
0.293927882759467 1
0.249663983150276 1
0.483063099663302 1
0.39035372096973 1
0.153064922385376 1
0.538864384615277 1
0.334788890790441 1
0.267802973660333 1
-0.225788579465915 0
-0.186164048686686 0
0.288347802673603 1
0.283506520863619 1
0.375993667873279 1
0.184467910818419 1
0.3964909049806 1
0.0490799101312341 1
0.299335526746114 1
0.272418240496743 1
0.173730851473779 1
0.0931506431613174 1
0.0720662231384755 1
0.303432994565606 1
0.373298164381747 1
0.231443674242727 1
0.205891611291455 1
0.180526319366433 1
0.322759643675653 1
0.00565757003309331 1
0.207353826445379 1
0.431754723802856 1
0.255929681829441 1
0.129959941545257 1
0.475931308758256 0
0.596549875253983 0
0.234075337100854 1
0.307709669079161 1
0.145864473541723 1
0.149418563899687 1
0.0215912989985347 1
0.0543132623662752 1
0.261077933115633 1
0.127542047497455 1
0.330387812671984 1
-0.0280246529872849 1
0.300826862541281 1
0.261112017575242 1
0.275449565182733 1
0.195147727075127 1
0.17297400119833 1
0.478697839561107 1
0.18839323042536 1
0.307308589222988 1
0.127843980825187 1
0.142499449950657 1
0.135074534255136 1
-0.0814722404832569 0
0.145422269376314 1
0.0743194435998873 1
0.0537775723837727 1
0.321763588350406 1
0.148749381337551 1
0.158850933778689 1
0.226999189797472 1
0.547876661263619 1
0.304068007005815 1
0.0511823247071479 1
0.283215495284476 1
0.425308815400398 0
0.151490877009123 1
0.0710641163237893 1
0.415266844177247 1
0.384716269373399 1
0.318260042301754 1
0.0392878404070507 1
0.104524386560041 1
-0.0221212016746736 1
0.260275228575508 1
0.2613486229921 1
0.093282796867659 1
0.182801531883083 1
0.314312967728418 1
0.352370937636983 1
0.155565382944615 1
0.359160809327701 1
0.310473421014039 1
0.474065854716412 1
0.0481546934768623 1
0.22088128430831 1
0.211742010058351 1
0.276308759878524 1
0.0949258724918964 1
0.3814024398051 1
0.243809528720513 1
0.317351941525554 1
0.0984970956040826 1
0.127871321248116 1
0.0615886994966192 1
0.000947190927765934 0
-0.0288923693254234 1
0.340634253204387 1
0.579793097931329 1
0.210782421107693 1
0.335605610317757 1
-0.0571689378003432 1
0.129951819876116 1
0.24905824616097 1
0.228942906486382 1
0.0415361247076868 1
0.273394085934005 1
0.111728556723105 1
0.497186391955247 0
0.308145887367103 1
0.309920965121826 1
0.0951338658383329 1
-0.0387803199384273 0
0.337013235013579 1
-0.141024061318612 0
0.224512345201873 1
0.240519024374249 1
0.367118275039342 1
0.0894061641306364 1
0.315644109196922 1
0.335027470717452 1
0.327378832535056 1
0.124303030934928 1
0.0796939306556385 1
0.393076758809139 1
0.222424353573087 1
0.0839980680615154 1
0.358615834175258 1
0.132757232503994 1
0.509354482678759 1
0.0796207493409143 1
0.0896513042899347 1
0.262050202550936 1
0.105644592844296 1
0.201309120292135 1
0.0526057707447433 1
0.290068650016105 1
0.183185263831733 1
0.265864894478121 1
0.237020273733004 1
0.118370910524323 1
-0.0905554883200796 1
0.0662813597019187 1
0.347524869318927 1
0.257952158668728 1
0.442360538800543 1
0.0782436473250259 1
0.0200300809016566 1
0.0202370424318845 1
0.32288963872473 1
0.193027668064792 1
-0.122286640479615 0
0.345976554095152 1
0.151304165059397 1
0.204618044227816 1
0.009843053740801 1
0.0350191676372417 1
0.135469798740134 1
0.329552564732498 1
0.137974344499396 1
0.498702056554591 1
0.0307827519487302 1
0.00852809280809895 1
0.0942757966936311 1
0.096227267177344 1
-0.0915140394099007 0
0.0317178276232122 1
-0.0449419826289342 1
0.124259141584394 1
0.195239528790877 1
-0.131265160183673 1
0.238455490571737 1
0.372945736302329 1
0.134199481966958 1
0.159363656385953 1
0.360223785522814 1
0.329045939297262 1
0.186749280531743 1
0.11726939145709 1
0.492584807323966 1
-0.0212799640932837 1
0.233792908894624 1
0.346943549405355 1
0.0949614211487514 1
0.174427337730271 1
0.324845039274745 1
0.0926804482609564 1
0.0477340214458329 1
0.195971299524869 1
0.451106614658776 1
0.368941343441171 1
0.295126315726078 1
0.134606903023387 1
0.546504780984586 0
0.421872510947096 1
-0.0797257959849112 1
0.151112301759359 1
0.391810977073526 1
0.292132902914429 1
0.291252020834091 1
0.401141007464039 0
0.305835479345649 1
-0.0394128441729036 1
0.096157832557397 1
0.650001873301231 0
0.200458264098111 1
0.010302920496843 1
0.0131350491873502 1
0.0196570900431871 1
0.181201125360528 1
0.276867381955385 1
0.549947615757899 0
0.136144962278599 1
0.0657506197569965 1
0.260515381583503 1
0.184393579765318 1
0.107144418427114 1
0.171539541979693 1
0.0693103479804219 1
0.265672584298018 1
0.213557713116396 1
0.262396226864984 1
0.152818613057372 1
0.00477927066694625 1
0.22485998217975 1
0.380846027163971 1
0.0962758808983443 1
0.086683863381098 1
0.49553438998306 1
-0.0530533143867368 1
0.0532649917756612 1
0.0939805970557558 1
0.169867427837051 1
0.108514398391072 1
0.293640644949302 1
0.354697336521678 1
0.0577514390835845 1
0.0100496228716988 1
0.124349925561805 1
0.185085723419335 1
0.263845232447959 1
0.123255044678858 1
0.377292350520621 1
0.348146576448949 1
0.397714468225576 1
0.447966683622229 1
0.336069351804531 1
0.16097286317387 1
0.290294567702992 1
0.0482271565655566 1
0.246540411398517 1
0.534330100641157 0
0.375950453971548 1
0.396201123270397 1
0.399938959917537 1
0.356280219728416 1
0.119979346772639 1
0.0555969296899335 1
0.23705561534148 1
-0.14283246730789 0
0.318394234496399 1
0.280096584915405 1
0.164263819217036 1
-0.0546832826438133 1
0.388935002646206 1
0.314736577020826 1
0.100067974116947 1
0.120629630334425 1
0.254306035344996 1
0.21995055818182 1
-0.0383149178792955 1
0.056218168186869 1
0.00523673941563577 1
0.13432024384154 1
0.290725491629256 1
0.125449563949352 1
-0.00846148307966793 1
0.139341481226498 1
0.254105485475076 1
0.0615548061227804 1
0.190019199042449 1
0.386363850868805 1
0.189084086426663 1
-0.0411114619794988 1
-0.164408093623712 0
0.341144609496156 1
0.291079968332912 1
0.197961115015624 1
0.254222277380696 1
0.194691857333233 1
0.169791123962032 1
0.241881985502754 1
0.109640625993913 1
0.273903850742886 1
0.263109502538348 1
0.358156068859611 1
0.411158433299956 1
0.391881999799201 1
0.158330061675577 1
-0.201151731530176 0
0.144670655384429 1
0.0290706938474886 1
0.408309173158779 1
0.418009623260188 0
0.400775012581969 1
0.263729114674981 1
0.0709518819683082 1
0.133261344956393 1
0.282491764994914 1
0.102532580286992 1
0.171834431043414 1
0.0928662381007728 1
0.0883553192898769 1
0.269595709598629 1
0.3901447154322 1
0.242609227575122 1
0.176537434135699 1
0.28480211778282 1
0.246606073912622 1
0.423774231522315 1
0.102456771507539 1
0.176630614748468 1
0.28264723663119 1
0.250445644201479 1
0.44934398005709 1
-0.0708862790909836 1
-0.166822394534243 0
0.286657264462778 1
0.052846725034522 1
0.291979599554387 1
0.269429496695943 1
0.116810538516449 1
0.311908027091353 1
0.385623007915086 1
0.60783936316156 0
0.141757349540454 1
0.216419327114654 1
0.0534586331100265 1
0.197439445562156 1
0.110588843724987 1
0.374679407248113 1
0.478124012684086 1
0.133095397622121 1
0.200795025630485 1
0.560667863918851 0
0.339254944654574 1
0.292835566813393 1
0.453238613718481 1
0.166611457444382 1
0.233374058636876 1
0.390803989268524 1
0.34272225215271 1
-0.100229730347367 0
0.0375712144789514 1
0.43022018978566 1
0.255644695102694 1
0.520647814935225 1
0.0943438041829366 1
-0.00484261508286706 1
0.236815098455371 1
0.233684898536454 1
0.223361144660145 1
0.100633199085879 1
0.240612412201781 1
0.322038876249357 1
0.126145299913572 1
0.049735814376706 1
0.332208843099501 1
0.318475674572598 1
0.0243461567651814 1
0.0938632389442335 1
0.323669701628159 1
0.0338999834044708 1
0.132396717087871 1
0.381739601199744 1
0.222871865096953 1
0.0719076309221087 1
0.251290097895366 1
0.0344141904841959 1
0.226628400303551 1
0.0930521472236039 1
0.454088912500986 0
-0.064175439898947 0
0.171795275404732 1
-0.0120128271150382 1
0.296475723603926 1
0.255012560639409 1
0.208451598812023 1
0.405576530053216 1
-0.11699811317262 1
0.0707146184747001 1
0.0710945344288617 1
0.382907498678717 1
0.308297199175538 1
0.360437822756415 1
0.00928934492130626 1
0.158196903238417 1
-0.0560591640326014 0
0.168885293308944 1
0.452773194974041 1
-0.00985997328288282 0
0.194771455102539 1
0.314061749604992 1
0.451827268890848 1
0.632607629842198 0
0.417815921002818 1
0.298273936551217 1
0.250645004272217 1
0.263185602582436 1
0.0201572918928885 1
0.175624017037493 1
0.328913197114837 1
0.184901157614503 1
-0.0175619587464927 1
0.435401492531767 1
0.146286833872303 1
0.285796584264918 1
0.274483492364188 1
0.136775659857131 1
0.426020474803744 0
-0.0458164180856464 1
-0.0239251378064476 1
0.315840733197407 1
0.0667166833523785 1
0.187084466330179 1
0.240493648487197 1
0.0698651890890593 1
0.008324267192434 1
0.049726473006526 1
0.0964522617432142 1
0.230811671923009 1
0.113630459919134 1
0.191067239853169 1
0.0489357010702057 1
0.1796253892587 1
0.175603297699179 1
0.22122085704939 1
0.110863484622401 1
0.25198696752888 1
0.319046354117711 1
0.430881654819405 1
0.118532780195409 1
0.576267175728925 0
0.226869592783823 1
0.0960853461611663 1
0.380723212995932 1
-0.0107118909030317 1
0.345151607890614 1
-0.282885050836446 0
0.227430068952543 1
0.313341388133043 1
0.258573406269743 1
0.115228901383508 1
0.144424437136116 1
0.212810120100147 1
0.0795232379986666 1
0.587957867146937 0
0.223269216318664 1
-0.213941697254202 0
0.140132901399757 1
0.243256052884017 1
0.2012740009738 1
-0.141681425029111 1
0.0705366450994431 1
0.174443512111545 1
0.457350494766396 0
0.119675965134933 1
0.00337343251716242 1
0.14555862858269 1
0.0782986783948792 1
0.300043697956691 1
0.278206539272944 1
0.0617868328486054 1
0.101039706367062 1
0.0371101814346415 1
0.256363143621121 1
0.158508143135499 1
0.185458207419327 1
0.0861067298066458 1
0.324976607713577 1
0.308288391634951 1
0.370163540960376 1
0.300222896784495 1
0.065403746057048 1
0.121931224698682 1
0.249961257729811 1
0.19376784427428 1
0.147266137549969 1
0.115581298592789 1
0.143768883196464 1
0.219163876901214 1
0.117079928082992 1
0.029102197527925 1
0.121270801170474 1
0.394514131963422 1
0.0832431009073299 1
0.356352790964404 1
0.318407313160964 1
0.261194520862446 1
0.228169153977284 1
0.16930295592075 1
-0.16826373544764 0
0.260139884478162 1
0.287360258866505 1
0.218883242528515 1
0.15689858490577 1
0.182597903595359 1
0.180335261469213 1
0.38286764738797 1
0.454880568736938 1
0.478424503444888 0
0.240242480933782 1
0.489950870288425 0
0.567125487428867 0
0.110271267704352 1
0.16251507157364 1
-0.163628010654606 0
0.0816463346439687 1
0.468488274870025 0
0.137639558836081 1
0.23521530020096 1
0.160440766749808 1
0.0755153775896958 1
0.42670123265982 1
0.334529996176279 1
0.177691701394603 1
0.265449086563855 1
0.417310397934566 1
0.230916452175505 1
0.295661451193526 1
0.385100007115777 1
0.226503433155277 1
0.0104875525550464 1
0.264656647740627 1
-0.0292616892846684 1
0.400326432753571 1
0.205694398323114 1
0.209264095677848 1
0.404016903146185 1
0.229738927693423 1
-0.105965948785819 1
0.280316542036565 1
0.0871759768277319 1
0.48215478071322 1
0.338032272867457 1
0.20901443907548 1
0.482660655537635 1
-0.137535835645184 1
0.103775260660601 1
0.0135464148773878 1
0.123320566804502 1
-0.115294677090071 1
0.233536345527532 1
0.240078855280131 1
-0.0443051779159166 1
0.287991576633801 1
0.136376823114609 1
0.264982236787835 1
0.128354846249186 1
0.577858764768532 1
0.138331318475511 1
0.102827777873937 1
0.288128385455617 1
0.126817214253641 1
0.308332411030203 1
0.425034297433057 1
0.0161578346426611 1
0.141568478975677 1
0.192416921076511 1
0.118492818054284 1
0.0100457597827514 1
0.487727083113691 0
0.544347589070287 0
0.378026385584487 1
0.216661297801865 1
0.214707226863294 1
0.394256860195675 1
0.562887292845165 1
0.138856493398703 1
0.448539273683 1
0.358859116723302 1
0.407806713889189 1
0.271653099797362 1
0.157838735242839 1
0.177992030789305 1
0.36220422714167 1
0.0901092927982085 1
0.0822161504034861 1
0.373709727407952 1
0.0783936052681506 1
0.271035552396254 1
0.0101115595229697 1
0.256495577520604 1
0.237003223518892 1
0.305355103779794 1
0.205942466263197 1
0.124950920661432 1
0.255933587101299 1
0.251064551263348 1
0.172107070793578 1
0.240312477623827 1
0.387483544524647 1
0.231817365095746 1
0.0699111464492176 1
0.0673433367914519 1
0.342427649018286 1
-0.135176423331077 1
0.447969351476719 1
0.070751924857169 1
0.225194473789008 1
0.284635103148972 1
0.285832051531315 1
0.312402826647198 1
0.233890491604888 1
0.18413244902173 1
0.157209601978727 1
0.359315707952375 1
0.115100126621636 1
0.341664447216101 1
0.434019790739438 1
0.41621309639662 1
0.170492910825542 1
0.150949229478641 1
0.0689076113519254 1
0.0789026463348118 1
0.479412901750681 1
-0.0625139724321571 1
0.202773240176616 1
0.125193469621377 1
0.29625654127759 1
0.142150553573703 1
0.270327315802406 1
0.139014454084054 1
0.140474698385346 1
0.380687044058296 1
0.350914345217487 1
0.17569682740933 1
0.103715880183978 1
0.399604938116435 1
0.123779713595797 1
0.378884902145247 1
0.155505165704033 1
0.331278558902252 1
0.473611580345245 1
0.0141189670754412 1
-0.00326845608227918 1
0.31175117798693 1
0.123407276157541 1
0.507938342789874 1
0.277279478983687 1
0.0773008506726287 1
0.31976459410462 1
0.291251628624209 1
0.282789871674107 1
0.26339343405038 1
0.260448521426839 1
0.166794248165666 1
0.0767558375441265 1
0.427483197125793 1
0.258471251424454 1
-0.065710385609553 0
0.0845445890024794 1
0.212922511297238 1
0.183041545492248 1
0.208843744869303 1
0.221851086966833 1
-0.0372416666556311 1
-0.158528051437325 0
0.193679279331727 1
-0.0809081906771615 1
0.265011082099997 1
0.465267729802362 0
0.106137795116308 1
0.261268569971745 1
0.159778899571926 1
-0.0575541916861969 1
0.00683121834200277 1
0.19632328901095 1
0.340359574523129 1
0.17514212825834 1
0.0953485166923145 1
0.0753359106236012 1
0.503402754814795 1
0.326327929555016 1
0.239028477861036 1
0.197699361064587 1
-0.141988527736305 0
-0.0346813865397958 1
-0.14578919162763 0
0.167121026876087 1
0.196893931097779 1
0.604214620643941 0
0.167899205430193 1
0.266793175034166 1
0.434274855111412 1
0.326074169006727 1
-0.135728018925168 1
0.334606070010826 1
0.487221534716797 0
-0.0653836894890684 1
0.111672012507308 1
0.162247857759556 1
0.209260091982926 1
0.427623154982496 1
0.521767338656384 0
0.288448938944454 1
0.226829278581441 1
0.200495705857641 1
-0.0416425799603611 1
0.134597444165085 1
0.174598593103549 1
0.25043532629647 1
0.0594825488210951 1
0.306996170541017 1
0.230249148577746 1
0.253299621858819 1
-0.0661328581911413 1
0.380387719711632 1
0.255518345669183 1
0.0658776692381568 1
0.284394823195819 1
0.0130432987870892 1
0.178414713761805 1
0.312823953987591 1
0.158286140570137 1
0.251693073238886 1
0.0969738561625267 1
0.303594123979429 1
0.186251568628895 1
0.147963391651003 1
0.288704458905652 1
0.179941424870225 1
0.337267989914274 1
0.286435346071909 1
0.28396462922762 1
0.173676114106656 1
0.222666585476059 1
0.262701553773246 1
0.359740551414347 1
-0.120114089680918 1
0.123110540035796 1
0.263494465619648 1
0.0860627392532553 1
0.373940404036379 1
-0.10841738256192 1
0.280540145130465 1
0.29372425403541 1
0.171354087987572 1
0.231560947844546 1
-0.159796105735274 0
0.162073005865874 1
0.222615489731429 1
0.169324265700736 1
0.275637619215277 1
0.309060947176582 1
0.169723369182919 1
0.249394689111068 1
0.187442888730805 1
0.271526124698867 1
0.0563254223377447 1
0.14518002914017 1
0.184493237807913 1
0.0413955929466397 1
0.0924542637047957 1
0.257807296808635 1
0.298961727112582 1
0.20238190744539 1
0.342420489362479 1
0.358801614572811 1
0.161120577673806 1
0.17107577857651 1
0.305382899417287 1
0.104866365612663 1
0.215948421043227 1
0.187817389796639 1
0.187873887296453 1
0.207906165897721 1
0.143822412353808 1
0.287541526188061 1
-0.113294040738019 1
0.220880077711955 1
0.559480086837296 0
0.178319137363757 1
0.313187346714354 1
0.507952652522915 0
0.175910658140172 1
-0.0215997848950688 1
0.0986788972983496 1
0.265238280933282 1
0.0634410913799883 1
0.127269318178498 1
0.0861873727154574 1
0.335439771623067 1
0.0482634305135503 1
-0.0600403426684099 1
0.140527507928476 1
0.00180798662152255 1
0.0968108686713558 1
-0.0637905592102362 1
0.373538218710218 1
0.0986224757514666 1
0.0634016262977113 1
0.248500598324628 1
0.333232061473908 1
-0.0687623109739823 0
0.309971893212922 1
0.27388780755199 1
0.298134822605367 1
-0.134861077873172 1
0.36532047824438 1
0.598933923593057 0
0.336191705142583 1
-0.0486208172240921 1
-0.00153387125205298 1
0.144821670783068 1
0.442973756961828 0
0.418181666898128 1
0.487946926595828 0
0.312392292853824 1
0.129080747013864 1
0.259616141239228 1
0.1286898290019 1
0.523273672496511 0
0.141563402008159 1
0.254763453051005 1
0.27025207780174 1
0.13580753604893 1
0.365736311352987 1
0.484039056173933 1
0.523520746974789 0
0.229572618952766 1
0.239399808720789 1
0.119896871794735 1
0.495094773002775 0
0.239111505437028 1
0.0934276159872558 1
-0.203538583303027 0
0.21450893167399 1
0.191961564890301 1
0.406160656401306 0
0.182065592785205 1
0.193283229751574 1
0.349503898114951 1
0.102207138109506 1
0.463103298935119 1
0.129667582285603 1
0.123510111445655 1
0.0339296039006612 1
0.00569088110261469 1
0.262792727361544 1
0.094794066085858 1
-0.0650202867320016 0
0.523154739386111 0
0.273967617309187 1
0.171470398058319 1
0.143614083176633 1
0.171866627252184 1
0.183235766743429 1
0.10505008981366 1
0.166651263360643 1
0.352276085025782 1
0.300113715073051 1
0.40318628117709 1
0.405197864265027 1
0.401457076889587 1
0.382719619452031 1
0.182781156715237 1
0.298458842430859 1
0.00266612106756829 1
0.119984105543538 1
-0.0480710298429476 1
0.249991494204622 1
-0.0125497376840915 1
0.202982850984223 1
0.0882418296891396 1
0.0349587809886413 1
0.167663815606954 1
0.123877213357896 1
0.133714408326425 1
0.235639512110526 1
0.416575118901849 1
0.424647981434082 1
0.0393745757632045 1
0.406368427704007 0
0.0377362036193911 1
0.149241954683702 1
0.168581993251901 1
-0.0767924123385608 0
0.0711763025278538 1
0.319359073697698 1
0.0410526786468231 1
0.0546017532215347 1
0.158591771065388 1
0.143113191757181 1
0.0436987608224765 1
0.159822777704863 1
0.107937295758511 1
-0.0180943305049162 1
0.361394141082062 1
0.100736598159882 1
0.10724910235622 1
0.102263423848797 1
0.254721230224431 1
0.0427667052470855 1
0.0563288141733859 1
0.0712997651446068 1
0.136910363635063 1
0.158650191445844 1
0.0525436517817541 0
0.335679867027764 1
0.308864093160038 1
0.181072075434766 1
0.171200919698367 1
0.200704815821162 1
0.116437626745914 1
0.15676301833777 1
-0.0594390213977927 1
0.182457174813381 1
0.35304700771824 1
0.00552595170638023 1
0.0480702961393152 1
0.233882022537284 1
0.255160369811829 1
0.40412190163551 1
0.101649592238994 1
0.19544120524074 1
0.102211386506742 1
0.475706133920212 1
0.0953110357273765 1
0.121110420210687 1
0.110837926967051 1
0.26159655302876 1
0.237714096805142 1
0.707400894254962 0
0.481629068625361 1
0.371314374093226 1
0.178538907316838 1
0.0886892166815577 1
0.416032056598852 1
0.0296906186018412 1
0.028291084402827 1
0.0758363954109946 1
0.1855748584449 1
0.055831414593489 1
0.591183386130403 0
0.386834656720985 1
0.453119451812721 1
0.161626012800801 1
0.156919667434338 1
-0.0157496699390468 1
0.16481519926479 1
0.163256207747597 1
0.282738769579799 1
0.303362110361511 1
0.376216758443643 1
0.241510686961648 1
0.320039059605784 1
0.0588771163327232 1
-0.0897388665161034 1
0.12054912168799 1
0.0633991291479623 1
0.0795349983830276 1
0.123670388434953 1
-0.0536200582714429 1
0.178054064034427 1
-0.186453200567027 0
-0.160142759684238 0
0.259533515907763 1
-0.125308103610805 0
0.20030689336188 1
-0.0562363833956144 1
0.116233516579127 1
0.280298753963022 1
0.181277182097128 1
0.0561969911202379 1
0.227027074155581 1
0.359774672967199 1
0.286367052185896 1
0.220694958384253 1
0.186400958615526 1
0.327502162633194 1
0.0535666224390288 1
0.316470030882497 1
0.239281985506836 1
-0.0345594823670045 1
0.101977348501764 1
0.264703982503214 1
-0.0763847848485819 1
0.13182458885027 1
0.00769603011573586 1
0.434935729177735 1
0.118805861721694 1
0.223947802597231 1
0.122588870901579 1
0.272173564985521 1
0.164386503194208 1
0.0220019899441468 1
0.205251637897425 1
0.0516804930644949 1
0.352728663264645 1
0.402343034495197 1
0.397065910718881 1
0.223351714047498 1
0.0741280059176211 1
0.5470657942113 0
0.149093769235695 1
0.224329211825792 1
0.269700286282578 1
0.0478774506380452 1
0.155484866674516 1
0.614011030036822 0
0.170980063787541 1
0.447290789651157 1
0.319782152894013 1
0.12196682238125 1
0.330363836533467 1
0.0611961628447553 1
0.378326906803633 1
0.206966912243122 1
0.284430682477176 1
-0.206746730397592 0
0.258114829681372 1
0.289634349226783 1
-0.120565195001751 0
-0.0339041222116215 1
-0.129394757460326 1
0.12631448781171 1
0.306497050957918 1
0.0204128529758537 1
0.15536659466413 1
0.0450444617445446 1
0.171218123751864 1
0.265556523092853 1
0.289107640285722 1
0.245589494097085 1
0.180226989184432 1
0.00908782697494249 1
0.203841166230531 1
0.585216758122186 0
0.150501391898818 1
0.285645716712613 1
0.388601693430774 1
0.16547149588873 1
-0.10731222364327 1
0.0886705628115008 1
0.194356028536469 1
0.267392317685076 1
-0.0751071049887158 1
0.415948763382164 1
0.159653501224701 1
0.124924305148735 1
0.28428327644333 1
0.139548957444335 1
0.233616213136172 1
0.183478630101672 1
0.188791665820085 1
0.120757677923727 1
0.284086396983937 1
0.196927928575516 1
0.269204943930572 1
0.164353515852963 1
0.0735675573413652 1
0.0636378566987472 1
0.254863212292093 1
0.129175058339734 1
0.421882709289201 1
0.0439750311589269 1
0.179254453357793 1
-0.0225558175472356 1
0.0836660459565941 1
-0.0541675684905262 0
0.501941028448575 1
0.201072795607549 1
0.47549836368275 1
0.304968072793308 1
0.186498876154428 1
0.205374603576042 1
-0.235772764836326 0
-0.121672688287781 1
0.145931856887707 1
0.134587632726904 1
0.25627112327065 1
0.355884811332399 1
-0.0720264199978767 0
0.261151021737138 1
0.147156362178758 1
0.183314444044014 1
0.430731697861267 1
0.299028677965882 1
0.184456930704322 1
0.104475768936353 1
0.443623190361797 1
0.116927165487541 1
0.393337415931545 1
0.155980152672027 1
0.0338555943492934 1
0.188154049022254 1
0.208718601401898 1
0.292385816236835 1
0.0309840504999831 1
0.0807254678974269 1
0.321510000215566 1
0.145148495957363 1
0.128429077625963 1
0.244482647626361 1
0.355254050692838 1
0.123932572191412 1
0.03647846390105 1
0.3430453407402 1
0.0862007751495054 1
-0.0314026991778657 1
0.341435333759009 1
0.224631565120704 1
0.560683972372614 1
0.136753927783052 1
0.295089602139733 1
0.408744090428283 1
0.140386710427377 1
0.11497350726849 1
0.326236357275382 1
0.312013597080452 1
0.0587363674977812 1
0.128513581005424 1
0.256610259539372 1
0.105348774252827 1
0.368348674741403 1
0.221572891014077 1
-0.0573094413913724 0
-0.267474721486121 0
0.141007700669293 1
0.298420167127665 1
0.440430213960084 1
0.351011426136157 1
0.37839772879453 1
-0.0341496334924723 1
0.315697918679152 1
0.0581118502448413 1
0.226320069143641 1
0.317481223340335 1
0.0853482826737448 1
0.193478744914857 1
0.270462719725171 1
0.0433987610876231 1
0.466468257754615 1
0.318821483725134 1
0.115611514046605 1
0.203247644814168 1
0.149285843962802 1
0.0967571193395271 1
-0.0487411397624461 1
0.0796172313856087 1
0.0170814099149823 1
0.213859640445317 1
0.185486306490053 1
0.392276033337672 1
0.226690367184943 1
0.19361506705508 1
0.244144773373888 1
0.315066427620514 1
0.411961532878022 1
-0.0602748241734379 1
-0.0350715212706276 1
0.416629168266644 1
0.496035908650743 1
0.302866046339606 1
0.238775740375902 1
0.423583603962548 1
-0.145664247031258 1
0.287358065418138 1
0.462622546641228 1
0.286930378900489 1
-0.00595441768108709 1
0.252574646635654 1
0.41938016979363 0
0.577065342472285 1
0.435459709084462 1
0.199356841056219 1
0.354073893331146 1
0.344849619169942 1
0.301222372693033 1
0.20829394387526 1
0.167982020783633 1
0.0981309609952049 1
0.219806193559035 1
0.193235471321469 1
0.0756817743449688 1
0.303212247607351 1
-0.014592531058572 1
0.348798096812538 1
0.0999379010885442 1
0.249008625738404 1
-0.196744826128413 0
0.231369943252621 1
0.370748313481157 1
0.428086036634222 1
0.112550572091155 1
0.357309333065767 1
0.335046769148658 1
0.219363143322971 1
0.172638840930447 1
0.242766719257805 1
0.0466834812414402 1
0.227169240834165 1
0.48400456508119 0
0.491181555407644 0
0.233980861666108 1
0.180261593171182 1
0.315542945642555 1
0.289409067017116 1
0.230179911056804 1
0.130851217957917 1
-0.0587076850131769 1
0.232924114868835 1
0.0319596268225138 1
0.297013532377998 1
0.0979833378546337 1
0.149212108692169 1
0.0599863958681628 1
0.354172927057789 1
0.156192969947842 1
0.186761174078163 1
0.122688514724785 1
-0.0247656291143798 1
0.325088190665214 1
0.186304370708945 1
0.286736579308053 1
0.0744095926879402 1
0.0875456226922035 1
0.224060803250354 1
0.288313380617184 1
-0.0821582616683282 1
0.305196569576308 1
0.339945073495476 1
0.141272558981764 1
0.0964820484878085 1
0.138568788817918 1
0.435837177110175 1
0.293575677833805 1
0.327983921886321 1
-0.0486517119573365 1
0.0909623294831775 1
0.187760008218284 1
0.14539918496317 1
0.032523598547191 1
0.454015975836983 1
0.325227393963952 1
0.304244833188117 1
0.291385296209046 1
0.365007248355687 1
-0.0939576976720602 0
0.0845444656282945 1
0.117317071661982 1
0.0414641205434342 1
0.398107413180854 0
0.446178514264468 0
0.0580762859246496 1
0.42015093995022 0
0.333734469556474 1
0.0912300855943276 1
0.0586000956246278 1
0.18457437733852 1
0.274449360031471 1
0.0726608359081428 1
0.000199860851404147 1
0.314924689669265 1
0.468153006677321 1
0.226666753189908 1
0.328973237022879 1
-0.0280104370897717 1
0.286151549729456 1
-0.0360335791291232 1
0.347543581025777 1
0.291056120328097 1
0.26661088648659 1
0.392885083205213 1
-0.008683463918533 1
0.0942891420961319 1
0.391316300797137 1
0.500061991290731 1
0.362513960800832 1
0.208256440510248 1
0.419276703122873 1
0.147159573163945 1
0.211669552521948 1
0.257052658905753 1
0.319650712806157 1
-0.149143972182598 0
0.216944172226329 1
0.473125526166103 1
0.00183781643442236 1
0.236219581321275 1
0.376154136594487 1
0.707620279038487 0
0.0128140040882956 1
0.344874025347481 1
0.170940709671016 1
0.50974900988019 1
-0.211660273583752 0
0.158744149436857 1
-0.036293841599989 1
-0.022195826624237 1
0.385989239335928 1
0.0137346645623683 1
0.0808907086262278 1
0.106463417631728 1
0.04666934959888 1
0.0423469300064527 1
0.1054366955522 1
0.469733346888393 1
0.133134841316244 1
0.38852744755245 1
0.269184652097621 1
0.33447904556679 1
-0.0358459850190761 1
0.484255229938727 0
0.211409645386319 1
0.322875638883317 1
0.41556154395495 1
0.0073741961004464 0
0.0753456429731945 1
0.0721423320520267 1
0.124131185574324 1
-0.0474808220127497 1
0.15767555116422 1
0.387042316988125 1
0.145512803891697 1
0.116497165586544 1
0.326221274440161 1
0.322902572971948 1
0.158052213973363 1
0.0153587878986245 1
0.414128444196627 1
0.204526947101159 1
0.21101166233492 1
0.265184326978943 1
0.292039431876421 1
0.0828767116899431 1
0.282750943382754 1
0.0215360114600502 1
0.624182361216349 1
0.54529834877526 0
0.360017814001122 1
0.0399198959237545 1
0.295896615582574 1
0.316138325462906 1
0.0765345635397154 1
0.0774065806584065 1
0.0538209134988667 1
0.267571027223432 1
0.197375859194025 1
0.0158423324540732 1
-0.0114157035508783 1
0.364998073417261 0
0.453233910434114 1
0.0188293878789619 1
0.277455990031708 1
-0.00606928825774043 1
0.109260666049084 1
0.0820915495804822 1
0.229240801816771 1
-0.0841639073840141 1
0.109204448843491 1
0.170853154188402 1
0.126603540936994 1
0.216193928323364 1
0.247282267634132 1
0.272893808647292 1
0.386808283103498 1
0.134862885362198 1
0.205964149720047 1
0.193965016949886 1
0.139597946736361 1
0.249918917585903 1
0.103439232911352 1
0.274327098423634 1
0.0181619190645336 1
0.164959885653924 1
0.141987864790013 1
-0.0712919313412812 0
0.270901339278199 1
0.35275290666538 1
0.147789987273889 1
0.136922742706225 1
-0.0191362715841634 1
-0.0465083367663858 1
0.23946318304089 1
0.0844046747071825 1
0.0993161319032379 1
0.296379806757674 1
0.366789347547286 1
0.566063003538075 0
0.352531241003635 1
0.387440295722212 1
0.0966562909298828 1
0.0548823810669643 1
0.417247317322086 0
0.167232466472893 1
0.359635988153291 1
0.22845236864305 1
0.0734625916736966 1
0.238492754593865 1
0.147764670207017 1
0.492702371272736 1
0.0847000245679168 1
0.190102451641074 1
-0.0477209553169179 1
0.110026695100671 1
0.504539181629308 1
0.330401631848914 1
0.155280037344626 1
0.437621514054144 1
0.489811110345732 1
0.135590498646177 1
0.00551862009543567 1
0.0522967104490708 1
0.183766522616559 1
0.0891694547166224 1
0.00379500407808892 1
0.422929405544836 1
0.120176067353931 1
0.048851500535033 1
0.338203086248691 1
0.390076146238003 1
0.224001824270185 1
0.216352352366439 1
0.190605201724624 1
0.138499125750825 1
0.478154664216556 1
0.491388585150555 0
0.186700129719807 1
0.550764741973127 0
0.123354959378492 1
-0.0602248858885695 1
0.178921313517648 1
0.419443102245197 1
0.380137213219435 1
0.185932532620457 1
0.0998623394122352 1
0.159175819442295 1
-0.0221680931323086 1
0.0344635064279003 1
0.0427421972894718 1
0.195965257886074 1
0.00552961339008254 1
0.200764900274149 1
0.44463433521812 1
0.281868364445384 1
-0.105365360250094 0
0.518054373083173 1
0.329617171347727 1
0.14926771506951 1
0.0869577500034105 1
0.0779857144119088 1
0.00661028198552627 1
0.307454754911479 1
0.243476143225058 1
0.305197315022782 1
0.229918947917396 1
-0.00480867211941489 1
0.284449852490993 1
0.224368234925195 1
0.148078447384503 1
0.391517797256658 1
0.138380313945457 1
-0.16913405114189 0
0.194716699365232 1
0.326593129613581 1
0.0725061170985031 1
0.345168980890301 1
0.266095369592785 1
0.187593328690497 1
0.0466571843263154 1
0.00822970324673593 1
0.213578995373985 1
0.264151648875917 1
0.271926593192969 1
0.0995568190907449 1
0.197241364260466 1
0.374343971556073 1
0.0643041103139251 1
-0.0799519719574696 0
0.304531668514817 1
0.157250817532731 1
0.0371594995771194 1
0.256292535007014 1
0.138726752137599 1
0.180242410136394 1
-0.0581664323113213 1
-0.197674425535457 1
0.281803466487574 1
-0.0499482740711231 0
0.279083282222092 1
0.0921224990139509 1
0.296570558799749 1
0.1825174911548 1
-0.00457658236241137 1
0.181857290483359 1
-0.00801072343622021 1
0.285875785246317 1
0.278369947669475 1
0.277482168177054 1
0.0883935279819524 1
0.0077193845822669 1
0.235389894535558 1
0.22400066035546 1
0.226161387379416 1
0.221627893016923 1
0.10671293377448 1
0.177009752332313 1
-0.122632957203575 0
-0.0415168215769301 1
0.0873702968165072 1
0.173388649569389 1
0.249403477949909 1
0.117201566204938 1
0.13714041783736 1
0.494269402369057 1
0.19765292583442 1
0.248312186814427 1
0.00742549092056223 1
0.169336743896168 1
0.125090823537733 1
0.237641825556534 1
0.0116648530407157 1
0.0943414224015031 1
0.0398529091830693 1
0.0954890084300041 1
0.408607764192803 1
0.428179340035697 1
0.0323595983999805 1
-0.0190513871988086 1
0.31850935074813 1
0.203365120967375 1
0.211630702158997 1
0.260091747488065 1
0.428594298724956 1
0.116592453009108 1
0.0965970390877783 1
0.259122635490126 1
0.314000491895647 1
0.136604308979578 1
0.100602362707645 1
-0.0285594085066315 1
0.329797632540424 1
0.261059321455829 1
0.377221786879836 1
0.468983333016156 1
0.0570998929266165 1
0.465591626386896 1
0.201600519891294 1
0.39898939817804 1
0.177717154489748 1
0.169382331178904 1
0.200220284957427 1
0.136335874810657 1
-0.231394740960915 0
0.199502447695203 1
0.126138937217115 1
0.445078362720045 1
0.163731437734333 1
0.35851763352224 1
0.066010879558483 1
0.295188646815239 1
0.148556210181011 1
0.320283086146804 1
0.230410572997449 1
0.290558977163899 1
-0.0479700753282715 1
0.157671216180613 1
0.243737327606622 1
0.185429856813158 1
0.152475002545678 1
0.167001667621672 1
0.0485792408834835 1
0.254119313248253 1
0.114774607896539 1
0.145456359174728 1
0.0796722996973976 1
0.317123072319141 1
0.182798291055476 1
0.253076693919807 1
0.218855133643575 1
0.206671954071166 1
0.104645559905098 1
0.370610209560224 1
-0.00269540280574699 1
0.270279673568085 1
0.277423112767045 1
0.10257228963805 1
0.25886321960256 1
-0.0383508312203231 1
0.367620859695595 1
0.154163729992033 1
0.110324318362011 1
0.178545359990486 1
0.188577118229266 1
0.111128278278539 1
0.203042706781311 1
0.325280229609548 1
0.274792695549536 1
0.316020315828507 1
-0.0283583014730157 1
0.426773890402826 1
0.342284375747077 1
0.618440182344473 0
0.412893478173348 1
-0.0361394218014081 1
-0.0268213407724574 0
0.0945978267985009 1
0.177627288301241 1
0.291964547153612 1
0.188371431824409 1
-0.0405954831592049 1
0.287623497584131 1
0.496227530597108 0
0.304052042134375 1
-0.053992879033712 0
0.366093366782382 1
0.0174562698444878 1
0.271473163836229 1
0.275125877458413 1
0.105309031734843 1
0.240490213451115 1
-0.00982392385606776 1
0.292099088114316 1
0.0731723918931376 1
0.0216699903605774 1
0.361891302662884 1
0.185736547590506 1
0.339405273710908 1
0.301856249416409 1
0.389310137441236 1
0.484220960270979 0
0.137863108874929 1
0.401627350441173 0
0.360428137117169 1
0.344448627246736 1
-0.161568707359865 0
0.27480044821429 1
0.22391525839614 1
0.186928814045733 1
0.0790093075851502 1
0.309091588053072 1
0.316741584734128 1
0.243710482919532 1
0.18934028257741 1
0.514856362211677 1
-0.0788979603330206 1
0.172541056888456 1
0.0705877979426326 1
0.213511607322214 1
0.0732672309473566 1
0.00575127171387903 1
0.458571148960847 1
0.0745864784587172 1
0.17100303541308 1
0.436069951879185 1
0.244044041614385 1
-0.0836382987387926 0
0.471919382000357 0
-0.00955841047773387 1
0.15147540418364 1
-0.097927485397478 1
0.0435558557558796 1
0.00131355872266245 1
0.139094328273799 1
0.382406412352014 1
0.502489312177812 0
0.252040878014942 1
0.136921467498127 1
0.436050113646563 0
0.286898764643999 1
-0.0304770538909185 1
0.207584244547715 1
0.0193963632320084 1
0.277663690774588 1
0.0379586354460585 1
0.102842528620213 1
0.182947449303477 1
0.220924833116777 1
0.36241311055755 1
-0.127797714919542 0
-0.0728393640176623 0
0.101743396248766 1
0.201881648504473 1
0.355650772682276 1
0.119656701480908 1
0.159548597435389 1
-0.0273953585665171 1
0.222782047131023 1
0.380895505370289 1
0.20230844927287 1
0.210223030893467 1
0.355701232864808 1
0.0406108265477878 1
0.246192306538792 1
0.326284129666157 1
0.250316787991136 1
0.605303121930417 0
-0.0777082051070663 0
0.368703654466865 1
0.352566384149466 1
0.308024957071188 1
0.500068794230772 0
0.384034155207186 1
0.114314178629669 1
0.135040432913316 1
0.50819141085109 0
0.175884686098839 1
0.232096293860637 1
0.195908388345802 1
0.32255128698626 1
0.0331000743278942 1
0.145242493186062 1
0.090551169932669 1
0.190219730020104 1
-0.0447994518381719 1
0.127741317337205 1
-0.055102745588345 0
0.039449567242087 1
0.0636701764734044 1
0.15871460301314 1
0.179318753947398 1
0.242341713786637 1
0.23633235142343 1
0.210169662304164 1
0.342159907622968 1
0.169876278429726 1
0.136987347030987 1
0.263936195882624 1
0.0932288331573819 1
0.17876198770718 1
0.185723175582248 1
0.312846828291178 1
0.238856916054451 1
0.269582312530524 1
-0.0262703435422738 1
0.0162136236251236 1
0.127163351945161 1
0.104297128849846 1
0.138928827726841 1
0.0110084620697721 1
0.244190351589816 1
0.242146242834013 1
0.238158976636856 1
0.400807837389001 1
-0.216827302973137 0
0.125082248778548 1
0.356416751352742 1
0.312105147571542 1
0.0144172555248227 1
0.452868747468114 1
-0.102546458389184 0
0.0606127804145819 1
0.330636199510186 1
0.0873974016347126 1
-0.00922468603882952 1
0.130262050888925 1
0.305955895879423 1
0.314706294387469 1
0.0488496835191204 1
0.370025840363293 1
0.51034119916153 0
0.252240196098173 1
0.158247418312364 1
0.221211628410979 1
0.385311631646286 1
0.170628789027989 1
0.278931926135983 1
-0.010188664892533 1
0.112231433232177 1
0.42694079513065 1
0.222078978167421 1
-0.00230297806765155 1
-0.0136222213170421 1
0.450537972975252 1
-0.139424055447893 1
0.225264799160409 1
0.24502792681483 1
-0.0710101379546228 0
-0.10207895469695 0
0.368526674083235 1
0.315625961212734 1
0.493386110813133 0
0.0314403262385835 1
0.324204324634704 1
0.227986705589264 1
0.232698036846266 1
0.493016135612529 1
0.320496014122738 1
0.0719443702394751 1
0.411630735842219 1
0.21428208949337 1
0.195647785062702 1
0.0386004453207731 1
0.0870604598827996 1
0.361054274026261 1
0.0197441904571359 1
0.171299862230892 1
-0.011910070632474 1
0.114078126737845 1
0.0352381424203974 1
0.277385049289594 1
0.253237616010439 1
0.0143879129208551 1
0.25310896033352 1
0.337406078191794 1
0.0477814159248489 1
0.368185589885765 1
0.378503653852186 1
-0.0298454209601369 1
0.160234137945927 1
-0.0368495944991808 1
0.175941719981152 1
0.212742636272088 1
0.323959332638885 1
0.0101686364768575 1
0.429235938702373 0
0.270160870612888 1
0.13658584425883 1
-0.347426892171097 0
0.260139265845049 1
0.0439660323385863 1
-0.128391267520555 0
0.13520968910608 1
0.102054497351956 1
0.336031533331542 1
-0.192511396784269 0
0.0930058428819514 1
0.094891332558916 1
0.167968418294394 1
0.151017030320509 1
0.249501587880158 1
0.14281289924297 1
0.55119409063278 0
0.388631033263453 0
0.139677448359636 1
0.220906647245644 1
0.263038838014887 1
0.0654322327600854 1
0.350031971171042 1
0.271936513638494 1
0.486283717718282 0
0.430788276349848 1
0.192231281416343 1
0.329962508346403 1
0.372780400066335 1
0.227105185334208 1
-0.00583039574126619 0
0.142861521723885 1
0.486523795222924 0
0.178524674299936 1
0.115791363458812 1
0.277411028579038 1
0.275032407075957 1
0.285750132435016 1
0.0154472723809848 1
0.0313016578528683 1
0.58515947910021 1
0.295589818670722 1
0.105661356559653 1
0.128992082201317 1
0.244765485194125 1
0.288264245215575 1
-0.041161712540325 1
0.294375365314064 1
0.160141456695226 1
0.497753722648223 1
0.0723625070499596 1
0.242571186603236 1
0.191867123353871 1
0.229387953859448 1
0.0913963032237621 1
0.235706890011914 1
0.431398711628689 1
0.115582162069063 1
0.275078505745798 1
0.075215903163263 1
0.560136961673174 1
0.311814834747473 1
0.204987381103259 1
0.0594813506221237 1
0.157213391689027 1
0.16151095667735 1
-0.0907080181715935 0
0.265656729369037 1
0.181620066049193 1
0.358462371620642 1
0.17294405921896 1
-0.0581552285064826 0
0.394635884837368 1
0.392456091812806 1
0.0272592375927242 1
0.292284583631532 1
0.0211427495698138 1
-0.0791542360750193 1
-0.0436475396147778 0
0.117512150520296 1
0.105136295732204 1
0.213267370729592 1
-0.164041037762656 0
0.327768569403512 1
0.10691210564474 1
0.0783848300111931 1
0.519566739053089 0
0.0678561186484643 1
0.347369732456688 1
0.0551750362985266 1
0.224072084298106 1
-0.0716207784271444 0
-0.00365880911145818 0
0.484968447921062 1
0.0565269327568828 1
-0.0272855926289095 1
0.180227228667976 1
0.205449884684964 1
0.167356286702063 1
0.36290327131313 1
-0.335719134901233 0
0.0310993096684011 1
-0.0918916130713589 1
0.275371143197635 1
0.0804708711874403 1
0.14799678312947 1
-0.0531132789411925 1
0.0418490847034505 1
0.46370407716655 1
0.161410699131247 1
0.166001689522605 1
-0.0170675321879117 1
0.174407180460242 1
0.310483672046252 1
0.273921107228373 1
0.089357975044017 1
-0.104947477465233 0
0.309518070013131 1
0.110424771239713 1
0.25661048649135 1
0.256655147774624 1
0.287988838359284 1
0.110159309263268 1
0.312559702643707 1
0.420152094369044 1
0.129289923161335 1
0.0203851690931704 1
0.219611840599616 1
0.0432876788457653 1
0.229078436473316 1
0.511757688516531 0
0.245533384616576 1
0.0952085731715832 1
0.0154560466499098 1
0.387304429928837 1
0.515362175072297 0
0.586122831838079 0
0.134175967364764 1
0.3820677268998 1
-0.059506869522479 1
0.397605068599074 1
0.284439105953693 1
0.318706779704594 1
0.393504292962599 1
0.270098156724913 1
0.210001414724192 1
0.259684481448021 1
-0.0117461797027696 1
0.0373791305379586 1
0.496400948710942 1
0.158741753087248 1
0.0868936378445093 1
0.35733880101925 1
0.231762134418026 1
0.334258105153303 1
0.240922603390851 1
0.368541110804673 1
0.478441154157967 1
0.496874066607594 1
0.358777215415223 1
0.137110034374098 1
0.105269594276653 1
0.47157093177921 1
0.422507052435496 1
0.366052122632852 1
0.00321801952375933 1
0.0337273932552246 0
0.207630184687008 1
0.348159923046516 1
0.142083590778109 1
0.177057751268888 1
0.215823371757951 1
0.178564314748157 1
0.244496038453561 1
-0.0578048282262821 1
0.493685928934574 0
0.183594436304674 1
0.276813744580473 1
0.316212666273523 1
0.437012333616843 1
0.511800148114085 0
0.387668497683593 1
0.401290207461956 0
0.0273230398418359 1
0.106920768730556 1
0.139924199181431 1
0.398419595555441 1
0.206822822829103 1
0.018104633570268 1
0.273678031150652 1
0.329324985316402 1
0.0823297060177978 1
0.342856507634565 1
0.264578503707392 1
0.0552040444736287 1
0.178302680135209 1
0.415738630497247 1
0.188046638859352 1
0.298990463680629 1
0.236448780656479 1
0.242530111626164 1
0.202941388642687 1
0.193573321646792 1
0.415144270030874 1
0.198512939636636 1
0.0527408655126197 0
0.133579691637783 1
0.0623854009843344 1
0.349203229583846 1
0.0931270104277508 1
0.165957368557678 1
0.0422539901257043 1
0.237879354426479 1
0.503588733758056 0
0.254765961209068 1
-0.167699900662001 0
0.0335040155573768 1
0.411864386423036 1
0.350006446927582 1
0.331179873352562 1
0.240808878781839 1
0.2083588663907 1
0.263727789953841 1
0.350784988916032 1
0.324552229001343 1
0.110837394296148 1
0.284114273033303 1
0.375130415234291 1
0.231501801810804 1
0.263035794863197 1
0.133765902261686 1
0.333639594405471 1
0.413192015518237 1
0.264608187578594 1
0.142158724799933 1
-0.0844903172803926 0
0.00580953922208792 1
0.225186637688255 1
-0.084781317290353 1
0.0624651287418076 1
0.207483021516408 1
0.330749482609196 1
0.33538548044942 1
0.222738839642013 1
0.298299598457204 1
0.371506484718068 1
0.500055594715187 0
0.224748644449437 1
0.140803578835049 1
0.213023385267697 1
0.0871196378217467 1
0.00677715206721866 1
0.204397882518847 1
0.0598803611931058 1
0.267550013292118 1
0.317287922338133 1
0.0213566015954362 1
0.212478863666506 1
0.273903257543573 1
0.330319823270332 1
0.0039275855919543 0
0.254696103998421 1
0.0145902642223232 1
-0.0614787022522014 0
0.0343536127483976 1
0.223015938532619 1
0.16319260930481 1
0.228095086600106 1
0.431026059099684 1
0.0613171242640403 1
-0.179479483091348 0
0.00830226669951365 0
0.101070830476454 1
-0.0465851546521344 0
0.247020896508495 1
0.145632148728767 1
-0.0430753396441013 1
0.160778654258094 1
0.342137973214671 1
0.0764387496029657 1
-0.0578129927613559 1
0.0656499102363735 1
0.0907401793168557 1
0.333160768119849 1
-0.094892792272533 0
0.403169937134455 1
0.298441537192157 1
0.00461313259612983 1
0.0899808386069211 1
0.173223693194004 1
0.323612990566668 1
0.411427980654167 1
-0.0385559320991175 1
0.449043851953391 1
-0.0137164691149487 0
0.189648726182411 1
0.190485391548373 1
0.597757286689786 0
0.14048017521331 1
0.00777014238166637 1
0.107883540996388 1
0.188555747508054 1
0.252998758014452 1
0.015168887222543 1
0.0989120852311188 1
-0.0694993749167801 1
0.134437438739025 1
-0.0287110736086685 1
0.0814999264946292 1
0.140168916261856 1
0.270814097244592 1
0.403885826057587 1
0.0525305644190448 1
0.122922099835569 1
0.229653445346128 1
0.418141816177953 1
0.28973153017947 1
0.162397298030797 1
-0.0273597372159421 1
0.152925013360972 1
0.23542055414755 1
0.256685719940439 1
0.301005801569823 1
-0.00842920202067919 1
0.398102233329503 1
0.117538528269845 1
0.0338673488355256 1
0.298842367284789 1
0.376105612285815 1
0.125323820417794 1
-0.0312325086143595 1
0.189651228551004 1
0.162887339498393 1
-0.0014378309278691 1
0.128822340657028 1
-0.108256941964484 0
0.217903973951916 1
0.188704224932529 1
0.285480867043848 1
0.129608336291056 1
0.44438253886811 0
0.232922453053668 1
0.231877061559595 1
0.122955328570598 1
0.364558499600762 1
0.198319980332538 1
0.398510538014227 1
0.216037878214617 1
0.0467166699023701 1
-0.0679155739575371 1
0.230631467702674 1
0.113385857573077 1
0.161577406019871 1
0.567598323046872 0
0.136699033370131 1
0.0998402798199411 1
-0.0391513813083889 1
0.328635292134611 1
-0.00340767735016086 1
0.19856691781993 1
0.422061474391687 1
0.0477596010490323 1
0.115728674179365 1
0.233528734560309 1
0.248185845911618 1
0.174957182430259 1
-0.0887052682211862 1
0.450830480966417 1
0.10675324258854 1
0.293132681479839 1
0.0236249104958215 1
0.146361767426178 1
0.454001873020773 1
0.239531228254822 1
0.292207459761413 1
0.156927335907104 1
0.22715492574792 1
0.0329900146408505 1
-0.065434687388278 1
0.196415112948369 1
0.301259988239434 1
0.453152751775021 1
0.0633850738930919 1
0.0055417749150011 1
0.0487437848525767 1
0.0911251701214168 1
0.165747020712001 1
0.190436530910225 1
0.200720746849256 1
0.146521010779424 1
0.157634750416921 1
-0.164207973684633 0
0.335382637611026 1
0.121540870787297 1
0.456113836336304 1
0.0372803929403983 1
0.158206128658519 1
-0.0199821849335255 1
0.581091644680896 0
0.42043431685864 0
0.282729764870087 1
0.10441551152053 1
0.261246957371373 1
0.103982029049928 1
0.383190190910069 1
0.460993147613464 1
0.562338699619469 1
0.476200536265592 1
0.151596212909391 1
-0.132352879601867 0
0.297018626980714 1
0.477020053623972 1
0.240674249569675 1
0.314562305881833 1
0.422114460387993 1
0.239490597896072 1
0.0941903664411039 1
0.465271467966021 0
0.161485380521418 1
0.0928007829056021 1
0.179561163327666 1
-0.0244691274441621 1
0.18287631946836 1
0.178413286846883 1
-0.02648789517006 1
-0.130945752727052 0
0.233248590847936 1
0.286472488244874 1
0.157877419438552 1
0.357074402393971 1
0.300783979024867 1
0.293545531065828 1
0.251327266264093 1
0.368194916717903 1
0.125429859472659 1
0.263571692770338 1
-0.157926362082547 0
0.416150923364734 1
0.229325694320408 1
0.0960357721436745 1
0.0197987350861358 1
0.357613197915083 1
0.11299892924244 1
0.31405683369667 1
0.624513117450381 0
0.129785207887267 1
0.236536770210506 1
0.113922401265088 1
0.499046176436718 0
0.228122262939439 1
0.289139945007794 1
0.183876643917167 1
0.097888873779928 1
0.298854984146037 1
0.203741328635487 1
0.245407848577316 1
0.175469783930475 1
0.177989826211502 1
0.24821980171009 1
0.258224562930231 1
0.261951930726011 1
0.0389136288716645 1
0.268512677445916 1
0.114269169213077 1
-0.0103457850074689 0
0.272128761895743 1
0.161393382678074 1
0.344888737639455 1
0.267495099806748 1
0.370842298370892 1
0.303001740653975 1
0.147265853041113 1
0.371724422285788 1
0.154700877447907 1
0.407028411426801 1
0.198717222183008 1
0.462698751044673 1
0.25888473000461 1
0.193896917230855 1
0.290862927261446 1
0.370841141404267 1
0.251751242089108 1
0.190320938173413 1
0.171309419788267 1
0.202996804621069 1
-0.00943861315339239 1
0.375711222925961 1
0.238102278512211 1
0.368896213350322 1
-0.0203267187357236 1
0.00601358556276486 1
0.255321343687515 1
0.340378880876726 1
0.438012098262546 1
0.40939860206378 1
0.316252037521803 1
0.578982723469954 0
0.239621068346109 1
0.210489724157289 1
0.133985501774243 1
0.293647866174514 1
0.101115671884072 1
0.240756958654579 1
0.37167158353996 1
-0.222694905876943 0
0.0605476805080897 1
-0.0952155532962222 1
0.190746237073984 1
0.129152691642737 1
0.130043397755229 1
0.0544765571517266 1
0.291550853198014 1
0.0158051952669955 1
-0.0167828556168354 1
0.168024846769162 1
0.0484648756500048 1
-0.298432574316214 0
0.289716319228786 1
0.188249726917714 1
0.198174716865797 1
0.181807576007089 1
0.237931407374911 1
0.266793808848501 1
0.620751436853618 0
0.27331352968465 1
0.0338260090580178 1
0.280954080396416 1
0.0725800228262808 1
0.247603493880811 1
0.309613120454205 1
-0.0802194743449405 0
0.204960758468398 1
0.298496914916807 1
0.0892318434244893 1
0.157372637926613 1
0.236345543100811 1
0.18123883222451 1
-0.0131352038641217 1
0.37148643177859 1
0.110327216025041 1
0.0783260108739899 1
0.014556510651947 1
0.247059398847308 1
0.0520606743868282 1
-0.0432622768924422 0
-0.105309062123199 0
0.45937881295268 0
0.060584811209342 1
-0.0109052367538485 1
-0.0183869078814895 1
0.197572902761458 1
0.168502172626207 1
0.287589754855014 1
0.268654823146476 1
0.210750771178402 1
-0.177615508502649 1
0.160581116895597 1
-0.103221094411298 1
0.167469875953839 1
0.247743875559668 1
0.22690101187058 1
0.224973712800475 1
0.212701542244786 1
0.288319506549432 1
0.369524190031008 1
0.389646666032638 1
0.179306095664073 1
0.0387288539373966 1
0.0755031637972339 1
0.27541883809253 1
0.15478824807195 1
0.336517906571797 1
0.230092295694208 1
0.150603355834607 1
-0.134497627912891 1
0.173950254468636 1
0.296199380514906 1
0.293134251902363 1
0.00164611862723315 1
0.35816766051718 1
0.206430027126644 1
0.250706535232756 1
-0.0227747509755527 1
0.386484925787414 1
0.111721094208896 1
0.331872691870243 1
0.269655076315105 1
0.0333827622536797 1
0.378820128373224 1
0.0805991157925781 1
0.0616750546612629 1
0.248336319914184 1
0.397570601121087 1
0.35429744583728 1
0.274584007908676 1
0.161201990020444 1
0.351884877648426 1
0.141761981117391 1
-0.0367592234789566 1
0.200184573937561 1
-0.111633376040783 0
0.17346553591248 1
0.0688424676355 1
0.161479521564268 1
0.0869411570445778 1
0.0621428675286367 1
0.0909891049261772 1
0.0822351990042531 1
0.0776462552014978 1
0.0648116495067932 1
0.0945370638219007 1
0.181559461660617 1
0.515811941325889 1
0.340246384474017 1
0.209523325506901 1
0.270468021555688 1
0.0772238870272624 1
0.231662337664794 1
0.278512214525377 1
0.379235534145858 1
0.49291662335672 1
0.354867114378325 1
0.474681624746117 1
0.279133388341792 1
0.198687377560874 1
0.286027907606537 1
0.237342470383349 1
-0.0886714697745947 1
0.146737677383606 1
0.218573855605748 1
0.0971088011593732 1
0.291927416796564 1
-0.0311091930398159 1
0.326065678839251 1
0.552484815478759 0
0.386616665248421 1
0.348712745288166 1
0.33484139554573 1
0.0339034889341849 1
0.306274850475019 1
0.152072189516574 1
0.168176858286995 1
0.204287510828147 1
0.0945058762289702 1
0.143069711731783 1
0.146763146453823 1
0.161815070282269 1
0.177357025114065 1
0.374891644743228 1
0.320103184696643 1
0.215693331002361 1
0.24737255835237 1
-0.101782000002592 1
0.331478088901459 1
0.0141348292610583 1
0.268526222381758 1
0.161826634099976 1
0.0764034818450276 1
0.472417311693561 0
0.311121460370402 1
0.197660802343049 1
0.13564206638039 1
0.342071911194205 1
0.217270510525693 1
0.388865602014516 1
0.273323472290366 1
0.168540925503613 1
0.177997625972836 1
0.200191863630535 1
0.247687243578756 1
0.442387301852207 0
0.38233335395338 0
0.318641745610004 1
-0.0826089277665556 1
0.215194599547994 1
0.403293582484238 1
0.351893405875144 1
-0.177417970119418 0
-0.130423020009235 1
0.173284318877783 1
0.398006459561467 1
-0.174767743550781 1
0.212612808042846 1
0.47526131397839 1
0.115409645331652 1
0.0413145802981466 1
0.245102735771463 1
0.213260166156299 1
0.0572258812604354 1
0.123888758882184 1
0.157445395028012 1
0.147985464696251 1
0.0288918715974196 1
0.155932840018124 1
-0.161919989344872 0
-0.0630166137836517 1
0.426569586510983 0
0.274819680900787 1
0.241556673154177 1
0.13033360471024 1
0.191575491050433 1
0.352700031150221 1
-0.0495633264321334 1
0.187551770206992 1
0.382240345662219 1
-0.131995066959316 0
0.376047455755567 1
0.518227434403869 1
0.405501667406257 0
0.478891314049002 1
0.151248825587572 1
0.244069717461187 1
0.00218581226926327 1
0.368460172274802 1
0.387014415261898 1
-0.121145490049966 1
0.211644142362415 1
0.0547727500672024 1
0.320117273064548 1
0.250334693451884 1
0.132915852734474 1
0.434946251209212 0
0.376053599356305 1
0.21291967733103 1
0.209241031738281 1
0.0594549947773986 1
0.100809353072473 1
0.0877627472293182 1
-0.377829594365759 0
-0.0244093558845684 1
0.28947477005523 1
0.287466309456135 1
-0.113752404270058 1
0.186161679267249 1
0.201234066616824 1
0.295358577690298 1
-0.0999622199082177 1
0.357532273133288 1
0.169614428491186 1
0.233726569716292 1
-0.0763643085850245 0
-0.130669294292258 0
0.201174797287333 1
0.319886199321331 1
0.169321425010251 1
0.270733681590062 1
0.0556167890025476 1
-0.0809985439146554 1
0.0922650970819587 1
0.128989330460028 1
0.00225630815884034 1
0.191505351134346 1
0.301210622640859 1
0.253330331033674 1
-0.0590604703538058 1
0.332104593166398 1
0.202963529230216 1
0.23902708436568 1
0.218334530714188 1
0.397993699938071 1
0.332195284845873 1
0.342753222634311 1
0.230374369731585 1
-0.0575790652326597 1
0.486154895796858 1
0.148223804310617 1
0.334027572490204 1
-0.141131879735279 1
0.237457282234888 1
0.498657750871176 0
0.0535967668940995 1
0.305494165474953 1
0.181537727388712 1
0.0557358727366476 1
0.271118127717709 1
0.221016528114415 1
0.215455938064291 1
-0.109601709409907 0
-0.1409588100483 0
0.250774572217239 1
0.219020335396179 1
-0.0259265788293459 1
0.55901411171651 0
0.249055464432431 1
0.0911202554639552 1
0.142554611524973 1
0.0108768365607794 1
0.0228374252960396 1
0.317026668632489 1
0.30176126408451 1
0.472827718989547 0
0.230864750202356 1
0.267525652512773 1
0.074394775028447 1
0.0906022940400868 1
0.0829912671519756 1
0.326299006063 1
0.0705429688656374 1
0.178244733840773 1
0.0691976965923309 1
-0.0197447752575392 1
0.216989057637148 1
-0.0430730777375742 1
0.275748667620116 1
0.195308266420134 1
0.415515101310532 1
0.267723282766984 1
0.402241453294662 1
0.409142124291248 1
0.386568858048086 1
-0.00632254512691549 1
0.0198701414958853 1
0.205370429083535 1
0.486125535942333 1
0.121347576195214 1
0.101951171436447 1
0.374845203308718 1
0.27878404621486 1
0.0437799752869963 1
0.125897765302741 1
0.849843215111379 0
0.273520410303921 1
0.384043190396662 1
0.290825951610534 1
0.312108459536472 1
0.25930485142791 1
0.0698069121117182 1
0.234996040091225 1
-0.217104368690025 0
0.301511556184079 1
0.382708234906721 1
0.26018020689051 1
0.22424153686924 1
0.14503512899959 1
0.205220029534402 1
0.341472934554227 1
0.498826068546584 0
0.291784582274777 1
0.321205694581787 1
0.00960961227002823 1
0.197953303657983 1
0.380910559128495 1
0.218202532713479 1
-0.0135728234128483 0
0.100864090461946 1
0.400654274337708 1
0.16179988923291 1
-0.0265000839799805 1
0.416479683147974 1
0.105839068735147 1
-0.127839764878069 0
0.1039679919041 1
0.234965821161408 1
-0.0293392721741869 1
0.253103514296936 1
0.43689141974125 1
0.0597642602517779 1
0.301820863335575 1
0.301773802120319 1
0.184258073845449 1
0.445267807646828 1
0.338719802887367 1
0.269049671682118 1
0.102840298387553 1
0.0440687961860338 1
0.443780251964768 1
-0.0587722172672507 1
0.0779501927639013 1
0.125381868705757 1
0.246132491635274 1
0.443124422538334 1
0.0614564026936368 1
0.488143245513325 0
0.420971206802493 1
-0.170738718354839 0
0.248802529791508 1
0.229155980725933 1
0.437052042385199 1
0.293937302608563 1
0.443036408917975 1
-0.0950213507819048 1
-0.0803102825764962 1
0.462547431157259 1
0.411929251763192 1
-0.220251116689119 0
0.33063292019155 1
0.112633831174386 1
0.292844305999809 1
0.400076722343045 1
0.317585114742592 1
-0.0140832854564138 1
0.227965994657528 1
0.172190805881301 1
0.463261861275945 1
0.0505452568147734 1
0.196392674919136 1
0.15963438338823 1
-0.0621710928039292 1
0.264522182760093 1
0.229160939164945 1
0.0155558127571535 1
0.111389412409747 1
0.0141258222259187 1
0.335479016596249 1
0.45313759388727 1
0.241507701371085 1
0.217410869724703 1
0.111919142017843 1
0.133834644332271 1
0.301247492782125 1
0.256460793272104 1
0.226575912939049 1
0.296131715809717 1
0.0934890757524983 1
0.0857474456386357 1
0.5365090801405 1
-0.0961919539489184 1
-0.0999081526086008 0
0.0777494588117063 1
-0.024619612267366 1
0.144332704758055 1
0.362379333332535 1
0.360721748230735 1
0.167906407970309 1
-0.155799671433579 1
-0.23274768552995 0
0.46057993422592 1
0.0898379488959567 1
0.0421405599092735 1
0.28645108853384 1
0.307132915633682 1
0.347570081637705 1
0.464949655649791 0
0.315990480574807 1
0.0565956819196874 1
0.147628779971993 1
0.129274669345174 1
0.256944195748048 1
0.195038127418097 1
0.328015962784766 1
0.0641914178862918 1
0.34212434025439 1
0.111145464052126 1
-0.0502496597989099 1
0.270418875512133 1
0.0853056527413018 1
0.239610745349951 1
0.486408415766454 0
0.103106476706344 1
0.188782862494778 1
0.347577265742396 1
0.452550213943619 1
0.284580604967546 1
0.0110152517695348 1
-0.0103244236043565 1
0.307453525517184 1
0.33153522431561 1
0.102001819123747 1
0.164486501232495 1
-0.0890069318543795 1
0.0646332169041134 1
0.365123192125298 1
0.183154713296716 1
0.255041420926292 1
0.302800957932916 1
0.115814457339255 1
0.570559312263901 1
-0.174318754077039 0
0.274214108133465 1
0.0862565222046992 1
-0.0486185638261463 1
0.063301741877505 1
0.263085906267665 1
0.207369699010605 1
0.198627828352826 1
-0.0470426713283692 1
0.709289839092406 0
0.155292483018532 1
0.240438561477682 1
0.245465364189772 1
0.00198289112692576 1
0.223752116473632 1
0.252457595812629 1
0.350067666029057 1
0.223376203255088 1
0.319765786648026 1
0.55321103478809 0
0.0836173921269034 1
0.116359773375746 1
0.109244531461895 1
0.0840503655413429 1
0.0452635100376913 1
-0.103938700059244 1
0.0390058060561837 1
0.263874044936595 1
0.206330620441145 1
0.434420230507191 1
0.0992273673699793 1
0.0317400060113944 1
0.402881606114374 1
0.192227777456143 1
0.138909844075725 1
0.0859262685660524 1
0.00732928090133118 1
0.101664702791694 1
0.108419013156811 1
0.080014303997743 1
0.00782720971790467 0
0.370695605821498 1
0.149059991593659 1
0.345174876030874 1
0.0616227408724256 1
0.383660815098161 1
0.101936804701892 1
0.260906801747015 1
0.415423363781965 1
-0.00330857033332341 1
0.100046249855931 1
0.474830355689024 1
0.298082774868301 1
-0.0488544248054041 0
0.310370788988755 1
0.322956274193192 1
0.363305778660747 1
-0.140833691537539 0
0.0827148993907744 1
0.209719587808823 1
0.155183556138328 1
0.556116659592023 0
0.45044142236234 1
0.298837821851064 1
0.0324566698137657 1
-0.0725723485602325 1
0.296722340185055 1
0.247033080487766 1
0.336938414201451 1
0.39799053898259 1
0.313995787339507 1
0.509230005787735 0
-0.0154372460516294 1
0.26429660842832 1
0.137111262023353 1
-0.208340972100591 0
0.383604738104126 1
0.256629418631165 1
0.120272520276617 1
0.38214867127887 1
0.286891065509867 1
-0.0184179037956812 1
0.377498220883459 1
0.388792000631882 1
0.321596295952213 1
0.213645306804866 1
0.193534953070712 1
0.448513860374078 1
0.0970506854905915 1
0.22372739329383 1
-0.0123308685408621 1
0.0637020447313583 1
0.309129804806999 1
0.258093394317882 1
0.252593246815104 1
0.188589171432581 1
0.135758360111986 1
0.370056900956165 1
0.116399139404389 1
0.23342456259156 1
0.0945741929105589 1
0.378127723173297 1
0.115923866100891 1
0.376510258847706 1
0.18475736694552 1
0.264758900121583 1
0.17974781036437 1
0.410176463711493 1
-0.106604617202872 1
0.150909810188663 1
0.296636068117157 1
0.356845739329372 1
0.131976259381127 1
0.323003863293835 1
0.341904474565077 1
-0.0374353417672388 1
0.0041556157726677 1
0.438514551099143 0
0.423997869491243 0
0.331780084482735 1
-0.0435928564505967 1
0.30928914663921 1
-0.0223758201911697 1
0.472153079111347 1
0.134104428595154 1
-0.1572645402026 0
0.301458061590251 1
0.0595514489875454 1
0.250939727218072 1
0.0814968039108878 1
0.323245256463586 1
0.130216212695843 1
0.305283854337399 1
0.519152764323616 0
0.177061304931615 1
0.125777950919973 1
0.309940589529963 1
0.177699274914969 1
0.476264257188744 0
0.11235282752336 1
0.343033004355227 1
0.321750309688964 1
0.206387659742992 1
0.0209764867015774 1
0.320560115138638 1
0.268759084459129 1
0.400738848295081 1
0.0819399894796626 1
0.400545711264538 1
0.127803998323668 1
0.277976546854398 1
0.151306556188391 1
0.392628378044691 1
0.216266251698644 1
0.0399415757975663 1
0.425039702386436 1
0.267452082924506 1
0.157501228564057 1
0.112028026932227 1
0.262831215966451 1
0.364610323584639 1
0.127831034020541 1
0.504088444101319 1
0.264351904712956 1
-0.0330001385864474 1
0.287357119933032 1
0.148997923022778 1
0.157017256154291 1
0.363576727459518 1
0.130784834299633 1
0.396708970250714 1
0.355014018315278 1
-0.279399499647818 0
-0.0630118912149539 0
-0.0597430389067965 0
-0.195799074731619 0
0.260999248035118 1
0.272454808505105 1
0.603741080528473 0
0.284844152110286 1
0.30587800616825 1
0.224461566109453 1
0.356351650507902 1
0.24405495134414 1
0.0838762174037718 1
0.112505169980835 1
0.140403662726097 1
0.281189404438074 1
-0.134804880590118 1
0.289932987755841 1
0.10337856099968 1
0.058068061151482 1
0.372834796472216 1
0.228492450072898 1
0.179948601886355 1
-0.0599524138503109 0
0.212898096422317 1
-0.0413099707061712 1
0.441504352354819 1
0.219206911434702 1
0.248640842746582 1
0.0185949341278604 1
0.118561604427943 1
0.227357422812956 1
0.197348255527124 1
-0.0648201698926746 0
0.342288016124412 1
0.273838477558332 1
0.0556582008378943 1
0.229070956681448 1
0.271919714832517 1
0.350979710668096 1
0.397437444631003 1
0.290662963494083 1
0.321329726596103 1
0.0480308235592885 1
0.414050558269224 1
0.0839997552236355 1
0.0910293221377004 1
0.169207703500923 1
0.0366675018025578 1
0.448313332881805 1
0.38429718680028 1
0.135678141425855 1
0.213612099771697 1
0.106038756172636 1
0.267910254449514 1
0.392436944753825 1
0.262133167642474 1
0.429328844701898 1
0.272640480833293 1
0.172586269423107 1
0.24618064403235 1
0.412437804868981 1
0.311165447834997 1
-0.177181922367537 0
0.249909739200276 1
0.221807374212537 1
0.151674539549927 1
-0.00543413082150949 1
0.233503047726424 1
0.163568129400557 1
-0.00920412630322829 1
0.309026866450121 1
-0.0370206265139551 0
0.0501546951197805 1
0.149565541520655 1
0.145780303473033 1
0.0836182147026377 1
0.170049391516523 1
0.0251816674639813 1
0.386211560715424 1
0.305966176981323 1
0.279726800564499 1
-0.155105877091071 0
0.151342203661636 1
0.338567533702007 1
0.139121962418439 1
0.304423457930457 1
0.24369457456711 1
0.025137257200195 1
0.0745949615051055 1
0.0792353932149285 1
0.457761748511518 1
0.34148517620909 1
0.351864344753657 1
-0.0269351358596511 1
0.251230664192966 1
0.0560604420806402 1
0.199179171262222 1
0.482762005340769 1
0.269412212103256 1
0.464759671348985 1
-0.161635371693798 1
0.586972890627019 0
0.0604488164602784 1
-0.0574987177314937 0
0.217600266357556 1
0.304734018642445 1
0.142392728286865 1
0.192416818050406 1
0.103936764672672 1
0.248491019582329 1
0.365839149834284 1
0.264295582916817 1
0.298114821014188 1
0.450117744209453 1
0.121274240813777 1
0.310428064366875 1
0.427308086960981 1
0.380897811599498 1
0.175498071320335 1
0.244638273768446 1
-0.135368351148369 1
0.410234190635794 0
0.167973564554871 1
0.0870889391746856 1
0.0782298947631723 1
0.0641337524536334 1
0.0684229189551581 1
0.226552733060034 1
0.399132797763196 1
0.233902183658434 1
0.0512302434855569 1
-0.385499373595497 0
0.319676398825922 1
0.285510448225846 1
0.019992120973087 1
0.0959868554672803 1
0.2264020496211 1
0.13852729610027 1
0.605953353262112 0
0.0159475264108464 1
0.901376377815571 0
0.0978190036116159 1
0.459533922559574 0
0.143405809269541 1
0.278959223274289 1
0.233365725610001 1
0.160570856766553 1
0.168482327549221 1
0.248848083294805 1
-0.185034436743242 1
0.410092892599579 1
0.38629220705526 1
0.325214997128249 1
0.0298769376110474 1
0.194124001940608 1
0.0122063955607537 1
-0.134825866376651 0
0.303381605589594 1
-0.484440844344606 0
0.295411017176753 1
0.182155343655703 1
0.188505389666054 1
0.239600335842812 1
-0.0675502109801245 1
0.349199043308102 1
0.18509257727061 1
-0.123560843197021 1
0.395865007928624 1
0.082367297499581 1
0.197362263139912 1
0.443078336034167 1
0.231866912202516 1
0.0174586207809455 1
0.495532237651879 0
0.242270400886142 1
0.2780471748971 1
0.0666989475820789 1
-0.0508641514725602 1
0.555718579146022 1
0.220866586023927 1
0.0679392304469852 1
0.41340875690461 1
0.215308010732702 1
0.283513048107319 1
0.0229130866246452 1
0.535624634408293 0
-0.0313209104638226 1
0.0683841151858714 1
0.080967993034874 1
0.156809152011054 1
0.343463922082619 1
0.188439404889003 1
0.399068682249324 1
0.426520962157802 1
0.292000526688787 1
0.349363207720003 1
0.30648101320823 1
0.228175688458167 1
0.0330368276084174 1
0.0987100292796105 1
0.2724944002523 1
0.269820146720017 1
-0.0220983415572766 1
0.414339596254563 1
-0.102807836485782 1
-0.0735254835635223 1
-0.104556592819855 0
0.292994195552013 1
-0.0281620075043203 1
0.152369363727186 1
0.293137676583524 1
0.571545112697291 1
0.236175986975447 1
0.235435476864081 1
0.303728764756229 1
0.264272707388919 1
0.122597821410009 1
0.169060885385626 1
-0.00408928622959028 1
-0.134487247187326 1
0.197765353415709 1
0.252697256185177 1
0.231337533904878 1
0.12590065768635 1
0.296070677846048 1
0.379149343761327 1
0.309654761761505 1
0.118988927943401 1
-0.0474071938386914 1
0.289704312597561 1
0.514279339029235 0
0.0357519704193834 1
0.281768507558404 1
-0.0106169525104208 1
0.337116790542909 1
0.100373072466144 1
0.359544342175892 1
0.347690600459155 1
0.0734937107535727 1
0.0983171086270534 1
0.165441581784606 1
0.183654864626941 1
0.154334078193769 1
0.0185301473075881 1
0.481722922884081 1
0.143982183440709 1
0.319776680708385 1
0.107594480332699 1
0.164096198948895 1
0.0520913484457761 1
0.0698253499065498 1
0.272540459482919 1
0.140153648938974 1
0.0865868871408743 1
0.383307597755617 1
0.426602464383138 1
0.126248868758625 1
0.278898817159298 1
0.097732172014075 1
-0.0830663013598787 1
0.053108044461477 1
0.210816371487532 1
0.49848528008582 1
0.248730570423074 1
0.322692895820472 1
0.261292854463873 1
0.0156545170415852 1
-0.00472701329205079 1
0.15786478926291 1
0.216837688978047 1
0.181962917969104 1
0.141016310315907 1
0.0871263394040554 1
0.269228228469356 1
0.1890239922828 1
-0.0926144991893847 0
0.416703152196202 1
0.0859077477869386 1
0.160721804108861 1
-0.0171086525534784 1
0.1143326923756 1
-0.0584306450398823 1
0.208211396013942 1
-0.0300111026969423 1
0.296368574979442 1
0.293781683808221 1
0.35020794802592 1
0.142340562190751 1
0.255086981035376 1
0.0308458436399476 1
0.35818888567824 1
0.264157493453323 1
-0.0340686598512295 1
0.0942565433197825 1
0.228012960575589 1
0.205662431957167 1
0.297170826007979 1
0.0220770440655572 1
-0.0218971825562055 1
0.273807208497018 1
0.223909053025569 1
0.258408052114865 1
0.0353384479219317 1
0.291795562332998 1
0.0191868069465819 1
-0.0726975796374506 1
0.635311547122563 0
0.226180853865075 1
0.394320449338853 1
0.0857484007550055 1
-0.017065944358323 1
0.040964733447357 1
0.042775087704515 1
0.304321074691827 1
0.25783796195037 1
0.255067436667471 1
0.333721049596846 1
0.390853539860822 1
0.134760988954424 1
0.361894332522625 1
-0.0481793093139425 1
0.241248958297558 1
0.274177993645644 1
0.412917509003819 1
0.215558296748334 1
0.228844680784083 1
0.121773383084942 1
0.10383048374088 1
-0.115370878461976 0
0.0483315979889058 1
0.306821908098329 1
0.108683597261782 1
0.304061964378615 1
0.273428020384948 1
-0.0297458819418708 1
0.510087162337909 1
0.130721983519643 1
0.220952983189007 1
0.283633560029631 1
0.189363806735533 1
0.227721291296026 1
0.0411611893660895 1
-0.17754187327146 0
0.27812603775446 1
0.205725094486205 1
-0.0958948580048597 0
0.0871878186858767 1
0.340918998768177 1
0.449215205853025 1
0.136763694106358 1
0.599771165142849 0
0.085751081294703 1
-0.0289487355567433 1
0.494939534614202 1
0.253300571401053 1
0.217950818661839 1
0.123389174775722 1
0.280827239170323 1
-0.0916509324961663 1
0.229084825408598 1
0.309371797162283 1
0.249303710600319 1
0.110200321718699 1
0.331426034612008 1
0.158743274386895 1
0.368083041129133 1
0.256764893766824 1
0.264189125724446 1
0.0803993347938066 1
-0.0648485643944632 1
0.277395334942729 1
0.124448870407098 1
0.452686744048385 1
0.143606173698869 1
0.485474974385113 1
0.359250282977684 1
-0.0462988605855176 1
0.226699160852449 1
0.200582923199687 1
0.52401908092345 0
0.0207795841909527 1
0.0339545321938663 1
0.214062335999376 1
0.327324845066494 1
0.05712787335583 1
0.117338063033983 1
0.205753278676736 1
0.195914992752074 1
0.561069318987466 0
0.369712903815957 1
0.0237417506485099 1
0.300812511020871 1
0.178133993514012 1
0.00082517440374924 1
0.141483350120817 1
0.339714915895209 1
0.333817683715037 1
0.280241333380512 1
0.184275171625332 1
0.188256173796704 1
0.502393285017728 0
0.227407013737412 1
0.0723510007262546 1
0.0709780214249517 1
0.347819763110901 1
0.300647073494199 1
0.0446269424731922 1
0.114727553811813 1
0.258104696709446 1
0.378658597191174 1
0.0918365266737196 1
0.299135805366196 1
0.163930633604621 1
0.289532242150447 1
0.602050736410654 0
0.000995476395985868 1
0.0139848648414792 1
0.437444649724136 1
0.255485057604125 1
0.196085693021189 1
0.145592828939507 1
-0.0258912737832008 1
0.400487158715845 1
0.460749200952471 1
0.236060760912342 1
-0.0132853489899517 0
0.148696739765327 1
0.0938170541222292 1
0.252839903694768 1
0.49970573273718 1
0.326039013760268 1
0.431022741452356 1
0.393356916280673 1
0.0565401271108638 1
0.307959638495514 1
0.173713022723442 1
0.130858617186419 1
0.109366056936584 1
0.313719823614869 1
0.519912633155161 0
0.147716387250278 1
0.352511742188185 1
0.224931013126142 1
0.156323398346072 1
0.345027224023283 1
0.220576816147468 1
0.301716834364169 1
0.275269763207594 1
0.607783254576501 0
0.533706513330355 0
-0.0297663870095471 1
0.298686926142547 1
0.381467840362445 1
0.223263597339298 1
0.15082425177498 1
-0.011989490894383 1
0.326969411733403 1
0.18714061467428 1
0.192628504245415 1
0.170776225319558 1
0.16610225353872 1
0.186877604456002 1
0.167156829364443 1
0.129203718229599 1
0.210800906933413 1
0.367507305098801 1
-0.037031553474171 1
0.481355703942039 1
0.15084856979019 1
0.300883746162949 1
0.595080504531258 0
0.150190420879098 1
0.229939332333601 1
0.425135956749944 0
0.265532037323607 1
0.228339467154896 1
0.31295002962808 1
0.288556019084797 1
0.188247416563304 1
0.280553833517107 1
0.304229453409979 1
0.0768127395008665 1
0.204288035476466 1
0.0446401801170401 1
0.18024726908817 1
0.304696781617341 1
0.281259365252753 1
0.110337406366398 1
0.242182973566895 1
0.0543988195040381 1
0.307553703765343 1
-0.092262819129356 1
0.620665118511262 0
0.205620761646049 1
0.270721907195152 1
0.311841992836982 1
0.351650595861863 1
0.0938281155215976 1
0.298545504201751 1
0.391398264578316 1
0.213553964917849 1
0.467382123211249 1
0.207488917502007 1
0.150519841240098 1
0.136141497262154 1
0.460494927130639 0
0.142612543108949 1
0.00289989296029498 1
0.197539610220755 1
0.0988958518056147 1
0.136015841416092 1
0.139031051804517 1
0.00396287156601006 1
0.39628941393121 1
0.584042852967985 0
0.116660322978436 1
0.0845486996523864 1
0.378256986421952 1
0.129246331192384 1
0.311982929588473 1
0.0336258222962891 1
-0.0171919466653492 1
0.0607618916961923 1
-0.0961997335894271 1
0.151836840001903 1
0.382958374088709 1
0.272738799386793 1
0.0919732958783327 1
0.283365169330749 1
0.204027813964123 1
0.225894520274252 1
0.20001171385149 1
0.290562536658286 1
0.152791996902764 1
-0.0789851255026463 0
0.354498472500003 1
0.25175437197229 1
0.437495724696 1
-0.0877479995629611 1
0.437306063500205 1
0.411864475110887 1
0.402468105307231 1
0.390463350581142 1
0.0458823263401843 1
0.298078770398751 1
0.202627027018276 1
0.176759674379089 1
0.129585638405357 1
0.157918489342628 1
0.263075791360312 1
0.362024451149575 1
0.205079043159524 1
0.158688430260677 1
0.151433742406409 1
0.222106823364006 1
0.286179073627092 1
0.18175558774125 1
0.125622797961777 1
0.392639349493209 1
-0.376117884204938 0
0.479814884056078 1
0.238972140215085 1
0.28338244388583 1
0.331770718654376 1
0.413880109644252 1
-0.041804758953911 0
0.455170477695375 1
0.0376861476119759 1
0.300395102753863 1
0.348587276007954 1
0.438732049148748 1
0.0775711979773689 1
0.176090974113359 1
0.341107663026205 1
0.219198562496207 1
0.347364227722665 1
0.404784917837864 0
0.196435435252334 1
0.499855286240669 1
0.104281069307576 1
0.13814481996107 1
0.0899751300129503 1
0.226133752130106 1
0.201579071082482 1
0.182765638925651 1
0.00592734759295959 1
0.230817487872066 1
0.336117580932714 1
0.380527318609555 1
0.211685765562461 1
0.233680838784162 1
-0.0903417402335665 0
0.0459592228385477 1
0.152115428014768 1
0.293497408823824 1
0.131494348644863 1
0.349339260328709 1
0.245394027329007 1
0.338427397557516 1
0.190776414146172 1
-0.0980260568700751 0
0.306195354091132 1
0.461705603085709 1
0.64155761760352 0
0.296654288280293 1
0.43563754210608 1
0.196788346953016 1
0.227331112634652 1
0.346199384854343 1
-0.108598560607371 0
0.23838446733059 1
0.29399903396696 1
0.354167493019637 1
0.230136167291257 1
0.187778404515294 1
0.116359852127392 1
0.315898692768558 1
0.153779007856118 1
0.302526820577033 1
0.0893838321485884 1
-0.000580773410031481 1
0.150392159218918 1
0.267765393872641 1
0.313158458240727 1
-0.0993328390262679 1
0.0227073922333508 1
0.202686720358737 1
0.124228840256277 1
0.31534667531081 1
0.175774644260184 1
-0.0189996180981028 1
-0.134123463051668 0
0.226978777474147 1
0.0216710978024981 1
0.159488873843197 1
0.55265120813765 0
0.0371898438282646 1
0.309743943734063 1
0.000295208778968448 1
0.303877813449656 1
0.489328935184237 1
0.497777802008169 0
0.200448897499076 1
0.0773539209492851 1
0.170755168461376 1
-0.120783565228136 0
0.176121401934205 1
-0.0132451562559523 1
0.268293839688959 1
0.248940997035754 1
0.0654949596066711 1
0.454894502556461 1
0.0807233781353523 1
0.00377422167513674 1
0.292980811217255 1
0.143243319536316 1
0.500020926418714 1
0.0787930884752314 1
-0.0988829957997347 0
0.226707585013694 1
0.378344786408881 1
0.209066062180214 1
-0.0331526437147012 1
0.329875542058809 1
0.285872389424794 1
0.484669696793077 1
0.00492327631640224 1
-0.0336758498263216 1
0.433506884354378 1
0.434962767512712 1
0.173755461460121 1
-0.0342764793909477 1
0.0363914640769676 1
0.321071698690365 1
0.352726795839947 1
0.283676447867243 1
0.473091954123242 1
0.286301098835709 1
0.348562677964401 1
0.293420258780141 1
-0.120516635221538 0
0.0533270703881783 1
-0.127370758509823 0
0.434626031599582 1
0.0739027942026682 1
-0.0239154258143102 1
0.32787489051512 1
0.236836831967462 1
0.139051857696797 1
0.0169339117887793 1
0.202307350535451 1
0.169121355563145 1
0.101957547402495 1
-0.0312434449197403 1
-0.019473559364032 1
0.443479625159187 1
-0.00229234649598838 1
0.0406177664141964 1
0.00050459098365619 1
0.272951216292716 1
0.0269687509832988 1
0.419313135753781 1
0.26866617588674 1
0.286175161588898 1
0.305476127158653 1
0.314433610599067 1
0.359280660440948 1
0.190613513121114 1
0.395475660851155 0
0.145297800349081 1
-0.115720738477138 1
0.0494171957536818 1
0.169614053794962 1
0.212970395726857 1
0.237971301245957 1
0.250776629606206 1
0.0923045679907285 1
0.324586030044684 1
0.224708426339887 1
0.169892572909938 1
0.102529929985914 1
0.124685665383715 1
0.278071459507108 1
0.203922917892537 1
0.196058488337622 1
0.184797243038706 1
0.200098201716524 1
0.337038221754499 1
0.173294388084772 1
0.201282853651314 1
0.154902624340133 1
0.327573383199652 1
0.0892159122903412 1
-0.0145622937158481 1
0.268061884512191 1
0.503728931346848 1
0.475352441401775 0
0.253815488049507 1
-0.0262525822363339 1
-0.0387380467530389 1
0.245478514716934 1
0.235612141955655 1
0.286294879113209 1
-0.0172513583210552 1
0.17016040214494 1
0.266215219490193 1
0.336548203626417 1
0.180930459468318 1
0.286754499711369 1
0.207649542378472 1
0.220853524586587 1
0.14490573940739 1
0.56297547905597 0
0.444636033159003 1
0.178058210720139 1
0.232137184567562 1
0.120678142676686 1
0.159731423460006 1
0.200007522330212 1
0.123718299586465 1
0.331103630009705 1
0.495953630052117 1
0.532562346717036 0
0.342731966629963 1
0.596012230469506 0
-0.00436537879962068 1
0.485617170451871 0
0.285892577423245 1
-0.033882057275044 1
0.28746138610217 1
0.476795767545923 1
0.201620023877103 1
0.238719097858479 1
0.269385720320596 1
-0.0155836757391058 1
0.271542324726013 1
0.378746005243637 1
0.603536564214599 0
0.244619817562568 1
0.225658497369672 1
0.126366311429749 1
0.302790002055921 1
0.132194898482924 1
0.162031225900198 1
0.00894256606044511 1
0.192419832804899 1
0.385754748858843 1
-0.182962426460737 0
0.417513879071884 1
0.316654616509907 1
0.424905786755901 1
0.156774914025913 1
0.297926630766853 1
0.217387729720198 1
0.0684675848869088 1
0.444471976227346 0
0.262227311119012 1
0.18803530247941 1
0.40200763215072 1
0.0536805310493842 1
0.36519005424294 1
0.223563295841863 1
0.506751670131787 1
0.21597040088624 1
0.0245723246554125 1
0.395806213332401 1
0.0658722274017069 1
-0.204826778303477 0
0.171791491773483 1
0.42435508425887 1
-0.0581794715272456 1
0.0844824306158174 1
0.268724290086682 1
0.133344868930032 1
0.470642217892624 1
0.10008276243994 1
-0.000690431758770607 1
0.176743465250803 1
0.310702602682079 1
0.197572242007174 1
0.0798220238083529 1
0.191417974573502 1
0.204015106101858 1
0.288819371655548 1
0.448946987832786 1
0.490924556631552 1
0.33234103513851 1
-0.0640530286765727 0
0.372775654441132 1
0.569904253589748 1
0.178977786613553 1
0.106527147071619 1
0.261125800676157 1
0.0438511363805086 1
0.0762232267127508 1
0.427159492353029 1
0.243533716714214 1
0.192386826494502 1
0.175500370757627 1
0.774061635158054 0
-0.00752599696592713 1
0.259689576744516 1
0.0706831871921871 1
0.0777217077859913 1
0.00292174798458134 1
-0.180162857801965 0
0.300382690707936 1
0.293014162072671 1
0.279138590130602 1
0.104514673342302 1
0.0835099543047727 1
0.108616124037157 1
0.23103595685383 1
0.165473477130545 1
0.286715825170817 1
0.111469162539671 1
0.176706295421722 1
0.387324490571518 1
-0.0180285635011626 1
0.248576707953872 1
0.478100527335262 1
0.0557778033432861 1
0.215730470955825 1
0.317708075661787 1
0.155760202978203 1
-0.158986776110071 0
0.175983166221577 1
0.151355608801147 1
0.147705722588697 1
-0.099495798280708 0
-0.02484129683424 1
-0.0865373085558288 1
0.021087253687424 1
0.040389163890166 1
0.58485572379386 0
0.296495563934758 1
0.104690031897015 1
0.355468438059164 1
0.485245881626683 0
0.293685006231721 1
0.416269128530803 1
0.216263654525523 1
0.290592082312061 1
-0.0231919453104031 1
0.332414593644465 1
-0.0906434073721778 1
0.243687531612515 1
0.00885765175578349 1
0.267990746465995 1
0.00396751074427557 1
0.398550623892143 1
0.0807803997093465 1
0.216010703350467 1
0.404829178185563 1
0.00765786508842751 1
-0.044519105255329 0
0.419450292018544 1
0.44568428764361 1
0.27967074089118 1
0.442588959994182 1
0.158913170121358 1
0.281527028098597 1
0.0631530542634072 1
0.403272009120636 1
0.300557352486197 1
0.258602085368443 1
0.368575527655444 1
0.260922052307671 1
0.0125749954319299 1
0.144575281902945 1
-0.0689392387168455 1
0.0904436643467163 1
0.031527155295334 1
0.0333937983996819 1
-0.0423954121017757 1
0.102369351511797 1
0.404893058276555 1
0.00201768862451049 1
0.233849068224254 1
0.202926851628331 1
0.356188376414978 1
0.322875101375627 1
-0.118316212952112 0
0.304230293672243 1
0.220440370167869 1
0.276799335470961 1
-0.0577833695160515 1
0.353271391308839 1
0.238877107673858 1
-0.0533033247191442 0
0.439027076256409 1
0.00501017811616453 1
0.280655874451368 1
-0.169098425952112 0
-0.192617853947929 0
0.245844998337753 1
0.20413245293808 1
0.00465399640919786 1
0.301219580742033 1
0.279016753302036 1
0.294158100345543 1
0.316546678010981 1
-0.0856870143582635 1
0.103088900332843 1
0.00244113136391169 1
0.0244212361631746 1
0.269876533052967 1
0.0618030960371671 1
0.152316555247276 1
0.278456216035498 1
0.0543215888443734 1
0.52598792140271 0
0.399786866263994 1
0.0024198592558821 1
0.0669254067727327 1
-0.165404345604116 0
0.268007605079351 1
0.263232174523092 1
0.216399195733969 1
0.499503609838429 1
0.261249836868238 1
0.31476577272965 1
0.124610607853531 1
0.329326292578669 1
0.116872631184315 1
-0.151230085569266 0
0.186672764766669 1
0.362251478291677 1
-0.0235260581102356 1
-0.0634645986979436 0
0.139776383189486 1
0.338037850307455 1
0.133350381207751 1
0.240281066393415 1
0.362418769275486 1
0.0617934304432219 1
0.308148261178611 1
0.440012713553146 1
0.107064423830647 1
0.305148200040501 1
0.119768915383907 1
-0.202558356809535 0
0.240670736505946 1
0.500128269666479 1
0.109639547551361 1
0.130608878914476 1
0.0259925891063791 1
0.0212388453113578 1
0.390014345247485 1
-0.0748448987054374 0
-0.0180251695080249 1
-0.177499297589044 0
-0.117043168885613 0
0.053127014684962 1
0.34863754197666 1
0.178180237028983 1
0.348952015395714 1
0.193185900268606 1
0.352293786610064 1
0.271026524941548 1
0.285628121496956 1
0.241029244491835 1
0.314892421730074 1
0.0742476502911485 1
0.341406988135232 1
0.0219274153694464 1
0.581341985464769 1
0.392178598642319 1
0.20741172416619 1
0.250426807916696 1
0.344115292730872 1
0.354431091474509 1
0.236905642529972 1
0.226295876985668 1
0.0345532616926491 1
0.278889915231405 1
0.158979714758492 1
0.0768902807662149 1
0.258906177269328 1
-0.176532659378607 0
0.0813168867021458 1
0.198660937095461 1
0.119288554964596 1
0.43421783785441 1
0.0772242569680992 1
0.16423212939736 1
0.543057329594119 0
0.284058667127373 1
0.364848267472795 1
0.28092806502194 1
0.251739497596083 1
0.0150845509326688 1
0.196005196999104 1
0.00365841957893647 1
0.175074541938677 1
-0.0223244777392313 1
-0.0466879578026432 1
0.107400739704362 1
0.277796678564814 1
-0.0109146430297096 1
0.428501411295944 1
0.362326409365177 1
0.294389748632033 1
0.294283694517006 1
0.155897393857993 1
0.22489781624526 1
0.216676607748757 1
0.511296744860092 1
0.1111622580441 1
0.0548069139222427 1
0.220621247866608 1
0.125081602126595 1
0.216386090649898 1
0.589219203050889 1
0.329166796002704 1
0.426815875135945 1
0.223657760647465 1
0.0679560251822916 1
0.133230891022016 1
0.241185417479848 1
0.201357046003237 1
0.285255444992108 1
0.105135784218858 1
0.041704726931045 1
0.0728921575965015 1
0.0860873519239723 1
-0.0610523844397059 1
0.300979095349159 1
0.288432064136788 1
0.309228231117945 1
0.0218908641357968 1
0.131755083362037 1
0.462089582750716 1
0.33855716223218 1
0.150834546203184 1
0.240117229757837 1
0.39174895630533 1
0.11476020170624 1
0.0412149686208168 1
0.150369093867148 1
0.2213614306549 1
0.333207485385785 1
-0.273173720834307 0
0.105317183527638 1
0.0462704723216406 1
0.237419533659886 1
0.314592433837215 1
0.269942549643765 1
-0.138673605019197 0
0.0819907710380088 1
0.0736572931268289 1
0.0346294419188541 1
-0.0283027550610725 1
0.211721446753556 1
0.0538121555988988 1
0.276345414096698 1
0.316205564844906 1
0.375189504505262 1
-0.0155220279591255 0
-0.0516177723759081 1
0.302451060216456 1
0.194069081071727 1
0.29531658848763 1
0.0399278877479461 1
0.345585066400564 1
0.188291262277197 1
0.41928391224524 1
-0.0801585753526948 1
0.237905667622994 1
0.218863458147286 1
-0.0343019506114091 1
0.0830987902609944 1
0.29281253165094 1
0.129965127204127 1
0.260695177739352 1
0.189937744655181 1
0.186106285858196 1
0.0466417203079982 1
0.124351689991414 1
-0.250641221761754 0
0.751544090430664 0
0.185400728940688 1
0.367080982280991 1
0.252955507014261 1
0.385615548988093 1
-0.134329211766502 1
0.308766474903249 1
0.362478082690773 1
0.50735661338699 1
0.226853644725913 1
0.319172535376784 1
0.165976987043133 1
0.0431985386990565 1
0.354550303627277 1
0.363929835722335 1
-0.115205860828381 1
0.322927262777576 1
0.0466469851543639 1
0.445421725122321 0
0.101245513564437 1
0.379341827973203 1
0.319283846558407 1
0.174458270338241 1
0.537739299354472 1
0.226507714216968 1
0.100166390767137 1
0.145528903633141 1
0.187001994719408 1
0.0646051478489633 1
0.160345173057173 1
0.330540316449533 1
-0.0594789863899268 1
0.0505332634971588 1
0.467209580770403 0
0.25170572170616 1
0.237657787916419 1
0.349192313008133 1
0.0633448558776766 1
0.0998220173370574 1
0.190128505470009 1
0.602549647385583 0
0.185349307838042 1
0.200127065575842 1
-0.0780192678347453 0
-0.00226355836424129 1
0.374409581979787 1
0.215797099901039 1
0.212744499406845 1
0.165093857959425 1
0.219821146725364 1
0.0876518102364527 1
0.165625454868567 1
-0.102092245507246 0
0.132935201249115 1
0.288245419559564 1
0.123568026651622 1
-0.0485153378076892 1
0.141684527756506 1
0.425089059359697 1
0.481360917813369 1
0.277763898369176 1
0.222560826054594 1
-0.0970843057773419 1
0.137735751934477 1
0.122932275021602 1
-0.0431999505213382 1
0.419960130878904 0
0.275292124677982 1
0.198839117756464 1
0.0639317632092858 1
0.37809324328618 1
0.287649164555801 1
0.18048564916925 1
0.308629647687758 1
0.240604562737795 1
0.3621128652071 1
0.278145024115735 1
0.29204438289612 1
0.138473449540142 1
-0.0841936950145837 0
0.316987593975542 1
0.401251143607292 1
0.0504726015330561 1
0.10664788823024 1
0.112067527755523 1
0.205554153233874 1
0.208429024700153 1
0.526892103803807 1
0.0974506927190505 1
0.245044995142301 1
0.243136681886225 1
0.260586725082076 1
0.361092736148139 1
0.266346674012716 1
0.0985251871093071 1
0.25703414396049 1
0.147483503366679 1
0.413002679993131 1
0.452367597526844 1
0.197416229255363 1
0.288600965586703 1
-0.0738022405138675 0
0.221673161577949 1
0.180596516328181 1
0.333358792659922 1
-0.320077114919325 0
0.0530279892740752 1
0.169283866685183 1
0.382918376016655 1
0.112582509069033 1
0.233912105651525 1
0.309667923947645 1
0.241973348261138 1
0.130360720759145 1
0.157035045541327 1
0.154489359996193 1
0.141082946657918 1
0.611435316437925 1
0.147512234598274 1
0.0856137870364407 1
0.109395933245809 1
0.305419724351129 1
0.36834588008067 1
0.133098742995458 1
-0.0995158694192197 1
0.342726889969288 1
-0.196837704312421 0
0.0393911012228415 1
0.402376578150305 1
0.0996577361822218 1
0.247836609881915 1
-0.0893518823229023 1
0.0911320318226439 1
0.112687148095607 1
0.169073280698665 1
0.221836789754004 1
0.46202320418874 1
0.205322179556131 1
0.104833916779217 1
0.524845843295044 0
0.0694651503758544 1
0.322061765438196 1
0.155409750022105 1
0.0301643799056287 1
0.30103016980512 1
-0.13827591477925 0
0.225390423754795 1
0.463411132448801 1
-0.0403213657510316 1
0.258944794962068 1
0.275840447724545 1
0.478189469245442 0
0.0842193003113093 1
0.0820415196880551 1
0.109475377068539 1
0.427788291309396 1
0.295402396968203 1
0.153691325329241 1
0.0926727308760293 1
0.282749541436807 1
0.317088370175156 1
0.260289525593666 1
0.00554753303500322 1
0.408001724354894 1
0.280987655520626 1
0.18440388360274 1
0.226883152589876 1
0.247130291557382 1
0.380728236700802 1
0.349394605788252 1
0.101793788109636 1
0.174341802320551 1
0.264407911777913 1
0.349070021373679 1
0.0113111965605602 1
0.516316155084715 0
-0.0501538653775166 1
0.270095824469661 1
0.256601404341175 1
0.431659371419517 1
0.18000468593451 1
0.203706814225688 1
-0.061037812959801 1
0.249720556160008 1
0.192292277473337 1
0.407526209739947 1
0.169120706474373 1
0.46972284254846 1
0.282237829372043 1
0.00275221941752909 1
0.384041736687205 1
0.122800384770062 1
0.196619276819118 1
0.199321369910657 1
0.188385791290639 1
0.0569526566190754 1
0.246634660207335 1
0.129756006611359 1
0.0692761958144081 1
-0.0328778787146181 1
0.286320507193902 1
-0.0415796680600591 1
0.0282911937195608 1
0.292510565509511 1
0.119849769537228 1
0.282426348769296 1
0.333303516388915 1
0.224406950428076 1
0.445376579541699 1
0.382239254861626 1
0.210161440199348 1
0.255628599908495 1
-0.068290081265262 1
-0.0315566971983646 1
0.482001619101609 0
0.480049023641444 1
0.124081827459042 1
0.27845015967389 1
0.0827958873855925 1
0.0779260795402925 1
0.107899421212049 1
0.0976455970237059 1
0.309596488830888 1
0.114984437790979 1
0.121929208031081 1
0.422918251019857 1
-0.143297840536108 0
-0.175619649494877 0
0.427960172189413 1
0.418746735994457 1
0.342319616523827 1
0.00737822929831728 1
-0.0349175136419372 1
0.280353821616782 1
0.11171572337377 1
0.166999766418213 1
0.0652402490637518 1
0.25497992252202 1
0.250377641362761 1
0.292029643673776 1
0.263112354262892 1
0.183199083790172 1
0.0749559986257768 1
0.0260581588397844 1
0.331189040437092 1
0.308985714539304 1
0.287994157236581 1
0.117187007390715 1
0.109172102914171 1
0.46955731983977 0
0.503274610247193 1
0.0603831319522414 1
-0.151191344980659 0
0.179014345529725 1
0.359707398818839 1
0.100333174050101 1
0.211874866100237 1
0.246337928313863 1
0.182985902909085 1
0.379232474675424 1
0.316416042039183 1
0.16640842529885 1
0.100568206751403 1
0.119101355406198 1
0.380750420130319 1
0.170620636507933 1
0.304442766717515 1
0.208138550323532 1
0.563153289794575 0
0.0200962945812229 1
0.239357967485803 1
0.116420481626403 1
0.134423779337515 1
0.358239057495148 1
0.284528623559372 1
0.0246676723650455 1
0.534805577731808 1
0.368187493746635 1
-0.0471975405212025 1
0.126856083136617 1
0.150196451676783 1
0.128089450892931 1
0.535251792335157 0
0.114363869654422 1
0.0858579990122516 1
0.17201382610671 1
0.328095090054433 1
0.131816174434053 1
0.17623669157501 1
0.121910121722101 1
0.434818646675199 0
0.113227653385753 1
0.232372600060565 1
0.146435560451701 1
0.263488289528866 1
0.158613332838486 1
0.297027139176459 1
0.406320490261286 1
0.314858540320885 1
0.464337823175324 1
0.404248488979183 1
0.308861866624141 1
0.309182018084346 1
-0.0959891892247584 1
0.236791441477413 1
0.23998996757011 1
0.0491490171239701 1
0.390398311777409 1
-0.173334713956999 0
0.21326939553199 1
0.0755521487599822 1
0.143995999153072 1
0.0204588265177383 1
0.19324900464474 1
0.293738690480161 1
0.284800124121101 1
0.29011808758271 1
0.454792819295377 1
0.532630070023652 1
0.182832453141065 1
0.066592227344085 1
0.183475584765247 1
0.136527662107549 1
0.112124680480695 1
0.374200920782811 1
0.472562872412131 0
0.488040932481484 1
0.1256472313482 1
0.240518320337052 1
-0.00934843831736999 1
0.388620228726731 1
0.125057745201079 1
0.382969767783456 1
0.0819882722600742 1
0.292900366105191 1
0.107318137301813 1
0.182277242025137 1
0.411572205574923 1
0.0174346631322616 1
0.324024967850563 1
0.541179675819299 1
0.299451681878131 1
0.245314440431223 1
0.0751390770835069 1
0.351392266647358 1
0.087589490158157 1
0.00984203540433642 1
0.287487704337604 1
0.176223730347793 1
0.194008439273079 1
0.184846895523671 1
0.230576499505275 1
0.0935603375127657 1
0.128391433854375 1
0.323978977427211 1
0.210645416667181 1
0.243739161570218 1
0.167521417125861 1
0.249423403257709 1
0.314300866047606 1
0.505478327904296 0
0.000441329839331157 1
0.0592440822218124 1
0.216336505304631 1
0.0884901966680914 1
0.130465796298027 1
0.307674053072248 1
0.113762455738977 1
0.0169914769882199 1
0.318403201311064 1
0.373165983698986 1
0.197961144241419 1
0.370112305484467 1
-0.0346253050986421 0
0.0350464910913819 1
0.0554340407622572 1
0.0597544785398488 1
0.286372108344325 1
0.259963158409501 1
-0.0816114367734048 1
0.410625734604013 0
0.428639290158686 1
0.156962653358188 1
0.236276874884261 1
0.22623955989091 1
-0.0970526784291608 0
0.140207734806662 1
0.254759365906423 1
0.219627707046784 1
0.26199528917288 1
0.41702464909611 0
0.361300682861463 1
0.268949839275005 1
0.0640906431743766 1
0.537155912237298 1
0.334391761440149 1
0.105639943457336 1
0.0280256613521162 1
0.0358248486268186 1
0.581435880322095 0
0.0500396351237982 1
0.316513100574778 1
0.0240634445862276 1
0.214961275556644 1
0.411131949978697 1
0.0720395266911091 1
0.156561919394491 1
0.360293237941104 1
0.288434135308774 1
0.556188806399109 0
0.384792938464083 1
0.0706029446536216 1
0.149936952019963 1
0.255335582753993 1
0.217521664185109 1
0.123445862405362 1
0.365860462624271 1
-0.00515090158175918 1
0.128960165833568 1
0.0448173729736166 0
0.322460019408904 1
0.0489659699210784 1
0.151531466225898 1
0.146521661933231 1
-0.117255648315779 1
0.433825329875225 0
0.373922301453482 1
0.347032323607101 1
0.166882127014343 1
0.0406034441177959 1
0.299775803037988 1
0.194729644347351 1
0.14107364717971 1
0.0226107522870253 1
0.0606165806624454 1
0.121382752651375 1
-0.107625642645096 0
-0.200843515805429 0
0.0119842463446388 1
0.29350813283266 1
0.245284391966632 1
0.291036955360611 1
0.164739574132165 1
0.179294673345947 1
0.168670743982777 1
0.306592965958041 1
0.0835467591650993 1
0.140872416977247 1
0.43484514035176 1
0.157163275231803 1
0.279080763836035 1
-0.0157466938290809 1
0.560474519182083 0
0.22240263997858 1
0.254486152879202 1
0.420422988453625 1
0.194835193420307 1
0.295178439811911 1
0.165329521407729 1
0.247390892144553 1
0.30001456387965 1
0.112622938981866 1
0.203200672516329 1
-0.0772366343289545 1
0.533412309715168 1
0.0911968541532024 1
0.348593929156404 1
0.309797600902051 1
-0.0291276267522406 1
0.0913475831772242 1
0.193256453845869 1
-0.0699611619165238 1
0.125936406681567 1
0.142470317963838 1
0.31076907511734 1
0.0853246996201914 1
-0.146099534707808 1
0.0599175086700702 1
0.0392306032926045 1
0.343482304936309 1
0.230690564906924 1
0.548947153905278 1
0.0663774112778383 1
0.26508683390449 1
-0.0945177897844744 0
-0.215835961065742 1
0.0754320800604219 1
0.0582148844616811 1
0.269354425751804 1
0.224146181874985 1
0.295708702276767 1
0.401774279241009 1
0.351724575866798 1
0.0245920373459589 1
0.321910823386301 1
0.0856668048508429 1
0.140410664641657 1
-0.00173577266968593 1
-0.0184368268801871 1
0.478193830269431 0
0.192997390649577 1
-0.243604603841087 0
0.203129727994019 1
-0.153895747185471 1
0.366918977556906 1
-0.0153068449793631 0
0.151428064240811 1
0.203577126283251 1
0.112841916215856 1
0.308389533505952 1
0.0991863279513097 1
0.205660251812724 1
0.325762504675784 1
0.0176254659605859 1
0.191539233361347 1
0.209124004728129 1
0.1607190067197 1
0.0693067420877 1
-0.0661556916624208 1
0.137901055351432 1
0.183902196470985 1
0.341250255020549 1
0.127924972383695 1
-0.000873338556609714 1
0.0316879355897073 1
0.134660847102322 1
0.291162865479175 1
0.185318656860369 1
0.257507914421323 1
0.0721591153466575 1
0.203561942145719 1
0.557344564776763 1
0.177461694165942 1
-0.0839369425472069 0
0.181726061613428 1
0.173399157853073 1
0.455477063310441 1
0.169618745191427 1
0.0694954228138684 1
0.161688939272488 1
0.0734794940715142 1
0.20673869404257 1
0.338631658876653 1
0.327781962656991 1
0.234817176826351 1
0.0216177851685246 1
0.514997523820596 0
0.0592043940477379 1
0.1552102357423 1
-0.157570839092074 0
0.297945200955256 1
0.0623177269290247 1
0.151687864963093 1
0.215066235874341 1
0.28096582638307 1
0.109040416332185 1
0.188695025119555 1
0.55102231081712 0
0.469283728846165 1
0.222404128639991 1
0.520416744249982 1
0.281009954927805 1
0.354777887680499 1
0.272008041403001 1
0.172175866097866 1
0.107783920482547 1
0.382499788768101 1
-0.0340150872279975 1
0.29757275319092 1
-0.0432233928763818 1
0.49212013279711 1
0.104426926044825 1
0.480515426726361 1
0.29548548661651 1
0.214187941050035 1
0.128898488942219 1
0.267768373665247 1
0.225950423779039 1
0.318404278910418 1
0.184085700016548 1
0.282576894583362 1
0.299081928388934 1
0.0763823466134315 1
0.050534624518248 1
0.32022892717072 1
0.456235555162679 1
0.274721084057958 1
0.410795317975579 1
0.231078355445438 1
0.275859577911237 1
0.0129387539446524 1
0.184132463403936 1
0.0955222288226385 1
0.44086355405088 1
0.30254877958607 1
0.365916368019466 1
-0.0340629677443212 1
0.215185860073416 1
0.435640528607697 1
0.0943971160000276 1
0.100201070869647 1
0.655150749381925 0
0.113246698679953 1
0.198774593962793 1
0.579073497457401 1
0.303928179401113 1
0.219679823158262 1
0.153878567781629 1
0.204694530956504 1
0.094116361541768 1
0.558440349680008 1
0.314032644030418 1
0.145835328547081 1
0.436579625457634 1
-0.0907464960671012 1
0.249819717234769 1
0.195741455236116 1
0.153029262911372 1
0.229676388713143 1
0.339835747462289 1
0.0867488950545843 1
0.0895919310946253 1
0.200801214346936 1
0.103436942681505 1
-0.0888031659714009 1
0.288540168755221 1
0.16132004430379 1
0.329098400187269 1
-0.128978791686116 0
0.241967090354716 1
0.172932775967351 1
0.188359301138946 1
0.216549042429262 1
-0.0103944893844192 1
0.44663344954243 1
0.550179892755404 0
0.17300270206585 1
0.565741021516979 0
-0.0936825834377381 0
0.528685792267014 1
0.41728386229784 1
0.0363529441204511 1
0.171143349281106 1
0.484842496345039 1
0.187733188971036 1
-0.106773616373976 0
0.353573354214406 1
0.217242491989908 1
0.247941136198981 1
0.690018906378537 0
0.179278913215396 1
0.294529380501241 1
0.0750629797757919 1
0.043988246949473 1
-0.0126721437418777 1
0.0207886097509215 1
-0.075402766787802 1
0.328334769136395 1
0.1283651420924 1
0.501340814091989 1
0.163459760764638 1
0.531033502786263 0
0.238305309686429 1
0.197107554671739 1
0.267660386723753 1
0.326539369547398 1
0.415423984295565 1
0.128441110897663 1
0.232445506874413 1
0.27909370979432 1
0.487638122052074 0
0.0957046041528213 1
0.0983292863193291 1
-0.0642733658569261 1
0.226347587448271 1
0.0335233833358728 1
0.246178983541577 1
-0.166321826031088 0
-0.00450813614619535 1
-0.104293770959042 1
0.205488792293443 1
0.228719065456204 1
0.0519439924640973 1
0.0606522464868959 1
0.173053302012553 1
0.131867768153791 1
0.188310083443297 1
0.0833878690864515 1
0.340192003006253 1
0.208757243242831 1
0.079421969165341 1
0.462852698797248 1
-0.0267781551404361 1
0.0336065151357799 1
0.510543631106554 1
0.159034583305082 1
-0.075121434325177 1
0.203447980924145 1
0.0739023407042979 1
0.159051579193046 1
0.197504525196956 1
0.0906699251928145 1
0.220636167035162 1
0.348459222240198 1
0.0555138180662528 1
0.386506951311901 1
0.153749643875922 1
0.175794052079148 1
0.058205441617259 1
0.308336363411495 1
0.0472587702988221 1
0.174886251367209 1
0.264192632977683 1
0.368526610101646 1
0.0581331734473543 1
0.216207036354899 1
0.189222996787499 1
0.278197712319444 1
0.15409796482586 1
-0.0852358918131843 1
0.222537346517232 1
-0.0690387208276867 1
0.319402686868142 1
0.144889318402222 1
0.403682317243557 1
0.0693184824194392 1
0.057662667712946 1
0.378165774770373 1
0.212818679063506 1
0.34093418590809 1
0.42545999413065 1
0.288068548441806 1
0.246787867643434 1
0.206157150258298 1
0.208972154611402 1
0.507991916845817 1
0.261130991161015 1
0.332806419987352 1
0.116789437212392 1
0.421621261197533 0
0.248916054038028 1
0.123199299268238 1
0.250594478607068 1
0.0796017267433161 1
0.460789225797215 1
0.150779404511975 1
0.204701341367188 1
0.131144496705785 1
0.240812336872522 1
-0.0404540414196814 1
0.430493415991536 1
0.00435746678490213 1
0.523241316526616 0
0.358276770376361 1
0.152023622191339 1
-0.0870272944389823 1
0.428751450098191 1
0.355202220014668 1
0.220876369431409 1
0.509083227244371 1
0.0573571808382865 1
0.238197327849951 1
0.198921162111699 1
0.103633274750095 1
0.162558864144422 1
0.079865635527271 1
0.195092857903718 1
0.170100662326274 1
0.400774862107119 1
0.0617149463950099 1
0.518851738144999 0
0.246410332235778 1
0.0891848011102687 1
0.0256471490824995 1
0.154480454585697 1
0.2924374239467 1
0.319137794112516 1
0.244505171942596 1
0.459443362951081 1
-0.0742501299878432 0
0.173700163570934 1
0.0840863366053822 1
0.622100692766159 0
0.339508670386576 1
-0.00535301869802428 0
0.190645590167578 1
-0.221345869815057 0
0.0989805313334431 1
0.17765077856281 1
0.315040106914769 1
0.218607832501424 1
0.28691961666346 1
0.37498549933231 1
0.00716668234860686 1
0.173761807709537 1
0.188655312514336 1
0.189143668056939 1
0.0420041578755433 1
0.30508443419165 1
0.195843329819862 1
0.190956602782313 1
0.286016119380049 1
0.234142505994459 1
0.373433833839466 1
0.323995377373382 1
0.0773061520373548 1
0.139195483579859 1
0.216638610117639 1
0.169952462970609 1
0.278236710512153 1
0.137989608000873 1
0.203813894344318 1
0.211953391853742 1
-0.150593195482042 0
0.0276796206015294 1
0.442971771444098 1
0.00531125773727266 1
0.019103386618609 1
0.106771214225188 1
-0.091463998161899 1
0.315817182347915 1
0.232396424546962 1
0.278173981006775 1
0.135404757196545 1
0.123431446500955 1
0.354538904665065 1
0.0905468585573967 1
0.250868769205107 1
0.0851952022847166 1
0.0784387687243396 1
0.363514187011655 1
0.263324394027239 1
0.21368776323487 1
0.468833002692933 1
0.278035103779495 1
0.303015804532846 1
0.0603082117862813 1
0.194490123970766 1
0.115722373752314 1
0.166056150754448 1
0.281472816255124 1
0.193181380257377 1
0.256798426410162 1
0.050253189406375 1
0.332104596650166 1
0.195209396314903 1
-0.0823530332973138 1
0.126415442118963 1
0.209785187722097 1
0.0214802736426673 0
-0.0702648818076887 0
0.285967564689486 1
0.263698776757666 1
0.307571024003887 1
0.159227569669751 1
0.143945110362028 1
0.301330839638726 1
0.0671911268580038 1
0.258474822309916 1
0.324086767341981 1
0.246373919056016 1
0.172201403123442 1
0.0664957503151101 1
0.29438735027965 1
0.26903933869919 1
0.0630226682193078 1
0.319200600903022 1
0.582731060235965 0
0.251448321951944 1
-0.121142828664343 0
0.165273878867971 1
0.135080884133527 1
0.410197933752409 1
0.151089633028297 1
0.0256610273662164 0
0.32432479385995 1
-0.0513401907556059 1
0.138276114384872 1
0.424303654276723 1
0.280545975976957 1
0.153934043790749 1
0.228813070018798 1
0.05795046143951 1
0.274664952123923 1
0.752064925516047 0
0.305767847684505 1
0.00469811034866338 1
0.113975778686699 1
0.413731168236381 1
0.50151368862214 1
0.114476324134667 1
0.130109040227742 1
0.329336013305045 1
0.211678962213028 1
0.146283078085247 1
-0.181717078650829 0
0.229795387320399 1
0.0438191516952273 1
0.0784171355834203 1
-0.0434056627855359 1
-0.0683510707843888 0
0.309977218590084 1
0.0584095617714159 1
0.179991333671593 1
0.297702330005717 1
0.141458835865007 1
0.128094489517208 1
0.159661583223376 1
0.0677047047316538 1
0.212017726810543 1
0.444267901154579 0
0.130132612025147 1
0.484934585977573 1
0.523542819547812 1
0.392571471719644 1
0.28149756299167 1
-0.0393486470493796 1
0.0206136635790379 1
0.374775168852799 1
0.25891968040787 1
0.48570252854686 0
0.126838701005475 1
0.364218785132954 1
0.0506242093180646 1
0.159254939257211 1
0.331348606802794 1
-0.149785147834688 1
0.389091371107243 1
0.130686738642146 1
0.122542884601573 1
0.188864458740355 1
0.300420618259443 1
0.187913242812551 1
0.17268590550114 1
0.0454907505460244 1
0.25701438899255 1
0.109475085028251 1
0.404369134442523 1
0.195352576000448 1
-0.311583199386764 0
0.329592910605907 1
0.191881261809465 1
0.071801718857566 1
0.0435762864367552 1
0.331121934292308 1
0.320954780475527 1
0.2119566817229 1
0.123191241933958 1
-0.0251038206023283 1
0.218653458849334 1
0.135894825272663 1
0.252381527611531 1
0.280206513759509 1
0.00345839959979084 1
0.297610093974472 1
0.145981190898245 1
0.209731010975744 1
0.175796726171057 1
0.271764896222666 1
0.06690074788714 1
0.122806024373624 1
0.0628480161757422 1
-0.206933194241432 0
-0.159020461887421 0
0.0510923535650585 1
0.0997847190079442 1
0.0677466648987791 1
0.0388955717339911 1
0.57740728930255 0
0.276765695524583 1
-0.103889837206046 0
0.0652744540757484 1
0.515692105971016 0
0.229474590271492 1
0.173107427342009 1
0.211519704038142 1
0.039892217968187 1
0.0741556446547601 1
0.326691992118732 1
0.165297766727873 1
0.194356027866324 1
0.153201239459737 1
-0.0520056768149968 1
0.236873581578436 1
0.230667115308149 1
0.404380415161171 1
0.168373880529146 1
0.282786631826869 1
0.395425111180259 1
0.152783389019568 1
-0.0960802227457281 1
-0.113240626962047 1
0.285902021938564 1
0.262245065891572 1
0.197431047412154 1
-0.00936058301840023 1
0.33150088215228 1
0.192524890678725 1
0.384841715306394 1
0.689709470550236 0
0.391510172216648 1
0.227845150383892 1
0.359222653251366 0
0.440677457757348 1
0.0196981174579174 1
0.115731208155254 1
0.279696719510872 1
0.101785549866266 1
0.483735240941245 1
0.387422553102849 1
0.0542050627414928 1
0.167650075476564 1
0.282555450745889 1
0.392498793829329 1
0.146190367572444 1
0.320879779190894 1
0.0303354092209514 1
0.410315023518407 1
