# Supplementary material for: Bias caused by sampling error in meta-analysis with small sample sizes
Source: PLoS One. 2018 Sep 13;13(9):e0204056. doi: 10.1371/journal.pone.0204056 (PMC6136825; doi:10.1371/journal.pone.0204056)
Supplement: S5 File — (ZIP) [file pone.0204056.s005.zip › results N = 10 theta = 0.4 tau = 0 sz = 10-20.txt]

"dl.theta" "dl.cp"
0.157230713345116 1
0.441038846989484 1
0.198698923380955 1
-0.112165148053198 1
0.64051116313981 1
-0.0684291209508521 1
0.0549080314676951 1
0.24669130578822 1
0.367976452351015 1
0.525158457996272 1
0.70288162696611 1
-0.0561870904780693 1
-0.0560017569381548 1
0.556997898506856 1
-0.019676722924973 1
1.0471942225516 1
0.214676239576595 1
0.405457208947445 1
0.0394496432307112 1
0.60775656380039 1
0.104414637762834 1
0.553310829809432 1
0.282579898406597 1
0.145837790560525 1
0.110866741036912 1
0.188108223804955 1
0.725649421692183 1
-0.011228803446397 1
0.342209911493278 1
0.444621566554086 1
-0.163407713684168 1
0.312066820187442 1
0.243065640502048 1
1.03664154196948 1
0.843023159052698 1
0.445418282722007 1
0.349338386194919 1
0.141584652748551 1
-0.186321908892322 1
0.475737946298394 1
0.402243969376025 1
0.370456493624905 1
0.516428498730857 1
0.298392451908822 1
0.0203181623922096 1
0.21921864938818 1
0.579206305082422 1
0.0238597544123936 1
0.532269747963917 1
1.51999095367824 0
0.400745475889636 1
0.272115084796323 1
0.414180430205037 1
0.072127735145617 1
1.13080195875229 1
1.02248771803241 1
0.442050339697143 1
0.4052317073641 1
0.488643774954898 1
0.549947124260864 1
0.802487951767054 1
0.620602835071094 1
0.163198877484701 1
1.2322928293952 0
0.672119177712508 1
0.115152789571586 1
0.706491425531725 1
0.279781238053597 1
0.537635775971873 1
0.523247478000054 1
0.722683215087409 1
0.413824295711278 1
0.451038974142728 1
0.0868951885151057 1
-0.196937795445764 1
0.105751385437226 1
0.823172113968862 1
-0.237435892870835 1
0.204244559459534 1
1.07864664229441 1
-0.00981001641028569 1
0.779679584534605 1
0.946521329984542 1
-0.197547262196342 1
0.644510171128904 1
0.283219354014885 1
-0.282990900833179 1
0.46008350928397 1
0.43634699619466 1
0.646576069050069 1
0.495078998326631 1
0.63092910565787 1
0.10510396595191 1
-0.0703428507551855 1
0.535630567603376 1
0.766872573550268 1
0.29670493282717 1
0.56082290196414 1
0.552627497971963 1
0.623180620162042 1
0.427344979651984 1
0.686396450919859 1
0.568256989867923 1
-0.181954287222511 1
0.369436912573381 1
0.777210064665154 1
0.366723734007214 1
0.379698308010236 1
0.613361511635022 1
0.571156515126832 1
1.03665680075886 1
0.766863588011454 1
0.384694648155624 1
0.824967115222032 1
0.0537785259303417 1
0.613919394967431 1
0.380272792825598 1
0.075086804493236 1
0.511128832586476 1
0.88289254180624 1
0.304374382758596 1
0.296584528447994 1
0.432108236607229 1
0.670939717575063 1
0.677950468443258 1
-0.0527890228678321 1
0.194574261110272 1
0.631679133219635 1
0.297668483721701 1
0.519505175878751 1
0.42326499401384 1
0.765645600735722 1
0.730623323440619 1
0.601446006654689 1
0.642750705737917 1
0.770691870641079 1
0.420717850151945 1
0.210422110517722 1
0.731834545308159 1
0.0756886581175591 1
0.51296207705471 1
-0.039888884986016 1
0.642515493749904 1
0.593035836314656 1
0.121870033633679 1
0.12638431446238 1
0.202945297867143 1
0.391609797317261 1
0.72441462502227 1
0.774418058779828 1
0.456502614682615 1
0.378413023143209 1
0.505553130586636 1
0.574627173683127 1
0.521002294906435 1
0.316137576118046 1
0.281911036231518 1
0.456004684425345 1
0.81553743351144 1
0.56376192486685 1
0.742382478498277 1
0.223379582193207 1
0.32304726042738 1
0.309520870836857 1
0.448914524444137 1
0.688539486402782 1
0.692492942181811 1
0.0378176829955569 1
0.493632260926784 1
0.220134433174488 1
0.50278055406009 1
0.453325997767469 1
0.673423586965261 1
-0.253051556126166 1
0.257351962574007 1
0.0944512492084215 1
0.493124320431813 1
0.422388433105656 1
0.31913182941023 1
0.542756827435725 1
0.44755737671999 1
0.0740833147117604 1
0.939035953010425 1
0.333078743096293 1
0.304662701535792 1
0.265587937553493 1
0.111952992583866 1
0.200901397242106 1
0.357734440558014 1
0.437342609274122 1
-0.604672715534315 0
0.685724351990551 1
0.711132091081129 1
0.354906279960271 1
0.805761740765708 1
0.0819621368071986 1
0.57714746042577 1
0.00445041418887295 1
0.196117614071107 1
-0.455447808111802 0
0.0930686577779058 1
0.240964118661018 1
0.443129270274664 1
0.784097662867246 1
0.622466495433108 1
0.654775480540796 1
0.915996850788782 1
0.234930868811602 1
0.311150336061786 1
0.344605569105111 1
-0.277793009529045 1
-0.329768445530647 1
0.308788328220459 1
0.312076269839261 1
-0.0621760590057168 1
0.118892761909011 1
0.93684501983692 1
0.096964379102643 1
0.668411588197977 1
-0.404017640433488 0
0.806400769653244 1
0.527882395995225 1
0.381788603429383 1
-0.353458299178595 1
-0.36466579473582 0
0.335513378417249 1
0.725494546989231 1
0.447689823587509 1
0.294193407606206 1
1.0924228895033 1
-0.0479989203954196 1
0.755076257015978 1
-0.381283004069536 0
0.164205404367344 1
0.762280594234413 1
-0.0458163237184857 1
0.0303284032858697 1
0.468692115756369 1
0.283882585931813 1
0.445623292449984 1
0.280649310245543 1
0.84747427230434 1
0.218775601279971 1
0.325966241374903 1
0.55021879265262 1
0.855495353248195 1
0.64177156528711 1
0.372104715634335 1
0.779932464232588 1
0.503297211027696 1
0.411634594133734 1
0.50232692279595 1
-0.249214112939511 1
0.737419606808082 1
0.610658328247471 1
1.00279177713126 1
0.0740218631269486 1
0.782787207991823 1
0.102651497605437 1
0.515276340109709 1
0.224487718557741 1
0.424616799640212 1
0.688472270612173 1
0.199622560376126 1
0.614240209454253 1
0.527961837968847 1
-0.222547275142096 1
0.279573687886328 1
0.917975731789335 1
-0.0220478469235982 1
0.250180253727861 1
0.511492749351032 1
-0.453770283832513 0
0.206344120276704 1
0.505237199058239 1
0.731499322965942 1
0.0677873933299197 1
0.550499565875547 1
-0.292055821500493 0
0.074073696408119 1
1.37357034748619 0
0.241304782235556 1
0.364090129976453 1
0.461963003280357 1
0.67172426011823 1
0.1888892663184 1
0.743388186585404 1
0.248478365007747 1
0.187687331665676 1
-0.518625639363942 0
1.19999672949211 0
0.290140720396074 1
0.0561889432536195 1
0.336390879861031 1
0.286794774388507 1
0.744956877655129 1
0.217311493309411 1
0.726226357771834 1
0.654652764817565 1
0.458356314556535 1
0.387707711861085 1
0.717825134984563 1
0.219505473386574 1
0.174356089949942 1
0.854611210005403 1
0.145414318264219 1
0.352807923008382 1
0.230724292635098 1
0.27817042237993 1
0.38681861074506 1
0.823649789160639 1
0.810124325481955 1
0.422238069131444 1
0.169921558199661 1
0.0977991645631631 1
0.368148515462212 1
0.126511615893003 1
0.567890502012179 1
0.403936001797628 1
0.380438065818983 1
0.788814197749281 1
-0.0147043361993225 1
0.294609968035863 1
0.719737170412396 1
-0.10985850688503 1
0.146578052862231 1
0.907121725252071 1
0.134338920306496 1
0.532071780602873 1
0.244916250505261 1
-0.323962900607005 0
0.344744540068171 1
0.458310770303774 1
1.14573079953408 1
0.673241686716745 1
0.236949288382625 1
0.0421749979027487 1
0.535022736171695 1
-0.123406883538757 1
0.649327402843465 1
0.754797325741743 1
0.524728725326933 1
0.625657568072211 1
-0.120373890358842 1
-0.0756876664357802 1
0.856515180239176 1
0.0167394840922019 1
0.400336032311649 1
0.101959577125513 1
0.258694664902913 1
0.415889214108791 1
0.888531789147083 1
0.700613471986523 1
0.525459574590925 1
0.577243230412975 1
0.347226555241555 1
0.681861203211372 1
0.754207113770901 1
0.538379921311877 1
0.155383173760076 1
0.290183616428901 1
0.170144237759572 1
0.206614589580593 1
0.435687311187828 1
0.296274084431825 1
1.17125599740345 0
0.455696063861349 1
0.593949122115946 1
0.377251772455595 1
0.75873413840744 1
0.266569159772215 1
0.549337852452737 1
0.84824650165938 1
0.452859585889061 1
0.302110591950082 1
0.645754898808447 1
-0.0954765281137 1
0.3750489408834 1
0.0296338044991772 1
1.11650810412477 1
-0.148382294924515 1
0.365089928957642 1
0.262574511351944 1
1.28063314849765 0
0.821859336051913 1
0.480774608777299 1
-0.0537642664860109 1
-0.115545714810521 1
1.05939516045969 1
0.142428643011005 1
0.619083920345241 1
0.0924782894421781 1
0.345051780845063 1
0.915260602017907 1
0.5634327526586 1
0.618476334664204 1
0.271417372723801 1
-0.464080540598588 0
-0.169039171606409 1
0.647372700861785 1
0.471189079318588 1
0.348658677616129 1
0.687899585290609 1
0.335200800173949 1
0.876782544218861 1
0.807051740893984 1
0.522303821568972 1
0.460687877700225 1
0.695153117448781 1
0.0874962191420763 1
-0.0190023125868975 1
-0.125507600558276 1
-0.0541797480562973 1
0.670491657635566 1
0.290569610512291 1
-0.0513898414646486 1
0.306260148406431 1
0.410772900455525 1
0.405472821128571 1
0.650965787290554 1
0.542806698216124 1
0.484811569719472 1
0.331602908713432 1
-0.0649666268768645 1
0.236555592857808 1
-0.214682113226386 1
0.278637136572705 1
-0.14479517040375 1
0.924815100606725 1
0.496747317221005 1
0.14838741748628 1
0.462855256272238 1
-0.226262063889713 1
0.43836652594755 1
0.508453784982108 1
0.48657878794118 1
0.522325936307169 1
0.282475128243034 1
0.535222971673524 1
0.307828805969417 1
0.754318474360853 1
0.463291918601638 1
0.605284511415523 1
0.669311552863267 1
0.841741748911719 1
0.899470033732814 1
0.336861217839867 1
0.433501349323337 1
0.082508591179093 1
0.693684507568961 1
0.15141049344299 1
0.517165259161019 1
0.230217106801331 1
0.453423134694782 1
0.528578895132801 1
0.478822828116416 1
0.743939798292437 1
0.509043969357271 1
1.08599961902995 1
0.114309767463445 1
0.438331345509662 1
0.430364821864856 1
0.128524025771617 1
0.807519484484404 1
0.269284349737883 1
0.141279003008637 1
0.741215313612092 1
1.02888072502408 1
0.241608732425266 1
1.25383196988756 0
0.492282688445024 1
0.570831033050259 1
0.476563047886709 1
0.349613776528516 1
0.679018666352095 1
0.831647175121195 1
0.228940782416268 1
0.734677825148356 1
0.644562745431666 1
0.0193680193594464 1
0.405972757341443 1
0.881520996061007 1
0.55152439044234 1
0.517877894211641 1
-0.25062317139532 1
0.337607472335918 1
1.22156994819182 0
0.618538384157107 1
0.732989147673126 1
-0.333893283932396 0
0.391097917788155 1
0.410334350001388 1
-0.0667674072878475 1
0.542479301539278 1
0.438538696586909 1
0.0717899408058005 1
0.714986938784091 1
0.479228346860051 1
0.271837966483944 1
0.121793229791126 1
0.730750699869763 1
0.970055425723433 1
-0.0170871836851199 1
0.596339521597679 1
0.196637291750733 1
0.502381131229834 1
0.559355493301523 1
0.0825080736988861 1
0.73562294875078 1
0.346428355460908 1
0.453803628077763 1
0.388755106912572 1
0.500564819242067 1
0.409163627718506 1
0.898205894738365 1
-0.37142212786886 1
0.301235976355399 1
0.246993463765698 1
0.879811626412161 1
-0.0533414020440004 1
0.434446380306972 1
-0.017782748436372 1
0.312358820673002 1
0.418037237391938 1
0.658967277211667 1
0.885762124878712 1
0.565098875985976 1
0.305211918386102 1
0.266032325789379 1
0.549258515661435 1
0.634948528807526 1
0.582470840379826 1
0.471892270768459 1
0.720121764553936 1
0.464337643865468 1
0.517202398736837 1
0.674706886623414 1
0.82295583057578 1
0.906313210314161 1
0.186980522003509 1
0.522146609450729 1
0.453889138277763 1
0.795150804943948 1
0.083157197743097 1
0.457572101374121 1
0.252860254346543 1
0.321250942935144 1
0.311343732748558 1
0.2645183547738 1
0.668988291523441 1
0.226842428063017 1
0.422395286317265 1
0.886212867948621 1
-0.012393162282477 1
0.901577519687586 1
0.342698742399819 1
-0.0400190613669683 1
0.577661968642105 1
0.55901604430503 1
0.256362055667952 1
0.473427394359466 1
-0.223440990214323 1
0.174168808794973 1
0.535560738751644 1
-0.227576683819104 1
0.337929831325638 1
0.454626256670826 1
0.01953975133133 1
-0.106119062167861 1
1.04172816282473 1
0.332382337148737 1
0.294449955766241 1
0.228495197693356 1
0.152350255831961 1
0.530878283062292 1
0.424101060083577 1
0.616123476394199 1
0.825283403020977 1
-0.164302728325282 1
0.405563362651306 1
0.470634477258237 1
-0.175998925155719 1
0.381211042305131 1
0.683476298390788 1
0.587260954752589 1
0.695744253870488 1
0.278899788752293 1
0.370985700144383 1
0.264624465095014 1
0.285150906869207 1
0.131499478861896 1
1.06288641696018 1
1.39078883798336 0
0.333482426106555 1
0.462964418443842 1
0.342848668695842 1
0.183002846729487 1
0.447385688660167 1
0.284145230130996 1
0.252510106424672 1
-0.246343241364476 1
0.635478456758425 1
0.421860687493041 1
0.108584672345746 1
0.396429482573694 1
0.470412664324043 1
0.82955139483403 1
0.557209391467086 1
0.266820414503854 1
0.44619558181803 1
0.557294627351876 1
-0.292888714275691 1
0.631848141556688 1
0.0371341032869124 1
0.408979574906488 1
0.544835030041794 1
0.589378266132117 1
0.135106398249814 1
0.515137930563743 1
0.665643255375939 1
0.765778175857845 1
0.425789708747613 1
0.430962038167897 1
0.600273431526814 1
0.111377647327126 1
-0.0953343866193906 1
-0.112700399313401 1
0.401855972633109 1
0.0790276596516059 1
0.725492679319218 1
0.724767927162955 1
0.483022095826603 1
0.316832965984506 1
-0.128504218301852 1
0.616144416689801 1
0.26631770685966 1
0.0482208030484033 1
0.219459350723168 1
0.377646163099633 1
0.482950915200693 1
0.774174354979813 1
0.523634612682782 1
0.372306229079406 1
0.505273199978919 1
0.511101153699425 1
0.888640484512478 1
-0.3170853977197 0
-0.00178597707403873 1
0.0926620835463769 1
0.798634199623718 1
0.426307364860396 1
0.0107185803398868 1
0.529411382625969 1
-0.122198426594729 1
-0.156320841798037 1
0.914346237632568 1
0.338133923585532 1
-0.301729643545661 1
0.0735863441149892 1
0.124123621300705 1
0.213169142794177 1
-0.333305342347916 1
0.718058218821256 1
0.413339860188136 1
0.933767497066424 1
-0.0229818906635757 1
0.694223569702895 1
0.692088511699204 1
0.862424208333607 1
0.00961848541515409 1
0.0173785014915205 1
0.254196156664594 1
0.727822882924209 1
0.645225641550788 1
0.371283348549422 1
0.380268864405869 1
0.586910139818792 1
0.415134326970974 1
0.355284074064299 1
0.194262410825065 1
0.334777221663484 1
0.280815406469644 1
0.0103942580471255 1
0.73827991089832 1
0.117397181203924 1
0.601348687534955 1
0.439630572681559 1
0.260096571459 1
-0.148183084968605 1
0.881755286985609 1
0.629375866371258 1
0.677184165269688 1
0.0669831721828175 1
0.902322240197719 1
0.152824043830512 1
-0.0468433137500752 1
0.382257633800573 1
-0.270356587156113 1
0.810483867542392 1
1.11985002010209 1
0.322772887881306 1
0.479960934610882 1
0.529292767593258 1
0.444301491383428 1
0.407775429922659 1
0.0591563315060907 1
0.384117001684482 1
0.228218136247484 1
0.198557748456966 1
0.416000692414532 1
0.500543451261855 1
0.34366773444393 1
0.407578363542751 1
-0.0400688680654457 1
-0.0702236630982404 1
0.290925194558128 1
0.542729844460169 1
-0.222543572908269 1
0.378638361718975 1
0.544773605230687 1
0.318408052751585 1
0.763607727598183 1
0.448275419792044 1
0.523862417767666 1
0.478612278224321 1
0.465021713007919 1
0.73862341996709 1
0.308972610662808 1
0.286198522619809 1
0.648384188045681 1
-0.134681116091497 1
0.0327290985327982 1
0.714604624045983 1
0.450312421641587 1
0.413891000729134 1
0.439443982566447 1
-0.0780545117413902 1
0.0847608269225954 1
0.518575552952981 1
0.753168985835362 1
0.679530845638615 1
0.450331018244102 1
0.304886022342804 1
0.646755671763521 1
0.072420550677966 1
0.440765024628118 1
-0.102452311257158 1
1.31342993236991 0
0.370843988038136 1
0.531737355693061 1
0.621223251641304 1
-0.0757371982119306 1
0.458653452793367 1
0.176127546825635 1
0.101822731645669 1
0.199157409494825 1
-0.0493354974564647 1
-0.0989444244090479 1
0.534389619975201 1
0.437965747694399 1
0.0602800673095242 1
0.434393741180258 1
0.231482059799035 1
0.155811187839488 1
0.55975732464007 1
0.355169227296781 1
0.320126113881474 1
0.869017804887965 1
0.660171624639014 1
0.0769565863758614 1
0.165138039263502 1
1.06065918723011 1
0.237898069227109 1
0.468329531088912 1
0.290436114989874 1
0.124372055726709 1
0.768347104893216 1
0.312119144715608 1
-0.0213914921730985 1
-0.723161062900816 0
0.740754079083205 1
0.372560153369826 1
0.190974742012545 1
0.255678646408201 1
0.0559456124452453 1
0.860220865090598 1
0.359047353326898 1
0.946009190769026 1
0.333092176604182 1
0.0865780833154124 1
0.465803343260692 1
0.575732393823792 1
0.91823640303069 1
0.455982219923917 1
0.212941019371962 1
0.483245125793131 1
0.79513085219515 1
0.488117241719136 1
1.33604424905832 0
0.557314946721616 1
0.22687281791691 1
0.528290768776914 1
0.00665586932164944 1
0.396417737982877 1
0.423117044454113 1
0.338772980962488 1
0.795233062488566 1
0.272450074844481 1
0.947674433582034 1
0.551133088185556 1
0.181222540406552 1
-0.189080555830165 1
0.562294035185446 1
0.764189783827082 1
0.170736455830632 1
0.219735882972151 1
0.655114934725578 1
0.0973522217794913 1
0.282315962718688 1
0.698204250743968 1
0.659942503288407 1
0.34970695461969 1
0.0698406405498012 1
0.220089117944438 1
0.54514272094777 1
0.315222901039542 1
0.715241061798612 1
0.456085465124973 1
0.745734276570922 1
0.70366231259114 1
0.429008734892907 1
0.328902259585297 1
0.343549171358684 1
0.345908754244395 1
0.605852161017579 1
0.736155416637018 1
0.486900358556724 1
0.362791225811614 1
0.314898408606123 1
0.606095844283166 1
0.054897863558457 1
0.585739677705554 1
0.334413840803839 1
0.0783880293824816 1
0.288168657124014 1
1.00909452262658 1
0.156907186735147 1
0.487372883923025 1
0.35849675943274 1
0.613145152968631 1
0.561604836222416 1
0.681448099753244 1
0.182424343158154 1
0.429871183489992 1
0.0965416409936417 1
0.465189814588453 1
0.650793817460291 1
0.0283869682073518 1
0.322471379778136 1
0.355454290664007 1
0.40159780536054 1
0.289170698068988 1
0.347061221254567 1
0.383805090874589 1
0.0490379633457851 1
0.155685121269022 1
0.356093813683142 1
-0.125769151376864 1
0.324436226098936 1
0.206904495899007 1
0.54425590402095 1
0.590394848003904 1
0.0759153437684795 1
0.0791933827877677 1
0.642796048431802 1
0.812469337515156 1
0.161762224626781 1
0.482608692142391 1
0.250763895596872 1
-0.387798313288435 0
0.389531541174804 1
0.973979614420081 1
0.338433876965213 1
0.426327801887163 1
1.02107366103516 1
0.285260319380023 1
0.189098842974242 1
0.0491808705430651 1
0.37079911408431 1
0.340606139084971 1
0.67261591713202 1
-0.0960599990740535 1
0.418206329109114 1
0.0310196525536459 1
0.319344297389717 1
0.781663452399398 1
0.197094497932407 1
0.547046091699038 1
0.0791527081477124 1
0.511988811367047 1
0.299199718503372 1
0.393831732336058 1
0.402670338100255 1
0.496061501044659 1
-0.0207236852648157 1
0.449582256997385 1
0.263716648227572 1
0.163912537232043 1
-0.0316248332136167 1
0.311967611379456 1
0.824059230888204 1
0.491681165509643 1
0.367380200954277 1
-0.0825913009931728 1
0.147503131435673 1
0.264228247070446 1
0.533715352369914 1
0.115734241676718 1
0.309559513412878 1
-0.105436537012209 1
0.464785783799324 1
0.260431438286231 1
0.876990995216466 1
0.233973161116582 1
0.531879999450566 1
0.768362755778842 1
0.608322356866697 1
0.507156705123113 1
0.277917272169693 1
0.235025463166605 1
0.44590248587822 1
0.280476611251849 1
0.883123612626775 1
0.847562466826837 1
0.602360118032514 1
-0.294763512673696 1
0.466017758777536 1
0.528618443370941 1
0.533046421337648 1
0.150046537844684 1
0.630061171641823 1
0.52569302300531 1
0.357054272570165 1
0.750903997086065 1
0.586878917962131 1
0.761787279003996 1
0.520083311015403 1
0.38599192725558 1
0.065304736091045 1
0.532294086278548 1
0.556027347620825 1
0.492490322981799 1
0.335384778360934 1
0.483770188762166 1
0.575696492944791 1
-0.271119301862683 1
0.918001574950238 1
0.561050201619315 1
0.532261439968303 1
0.11590542237955 1
0.737364795199687 1
-0.00627083755326452 1
0.0511135142981399 1
-0.0531381610804595 1
0.532779878018817 1
-0.741558043195681 0
0.185365625095164 1
-0.0688575966005783 1
1.05578426744685 1
0.301403203780788 1
0.295473869310475 1
1.06071450413136 1
0.666943489371756 1
0.961240863021909 1
0.502712057899678 1
0.462479519499474 1
0.42143006534346 1
0.774247344259916 1
0.597819722702337 1
0.280740315286046 1
-0.18416616446209 1
0.0660827946112282 1
0.615488276055618 1
-0.245462224531536 1
0.54086526929598 1
0.436855646900758 1
0.417306668096325 1
-0.0756030860714153 1
0.380590806199316 1
0.602479997345715 1
-0.0559663136280241 1
0.918055542803146 1
0.625024960448907 1
-0.0779657917035288 1
0.458535740847813 1
0.335056550956296 1
0.506714686395924 1
0.148138837819068 1
0.537950683982208 1
-0.0200465267565956 1
0.82856634924817 1
0.541320756477726 1
0.37393218610686 1
0.452383796495064 1
0.511651794468266 1
-0.267936430540204 1
0.809013282656602 1
0.38206361050706 1
0.756031792387201 1
0.720162827008841 1
0.209710420717283 1
0.236984111431257 1
0.245072947174158 1
0.0956398653213916 1
0.760900409076074 1
0.429951716612441 1
0.412501662387031 1
0.655931502304664 1
0.383044073882693 1
0.545606349163304 1
0.110507093358036 1
0.854746301858379 1
0.765239672378816 1
0.761049408486422 1
0.136386132144354 1
0.105762437978184 1
0.0445019145841574 1
0.889716836158038 1
0.376560736755368 1
0.159589483580055 1
0.732104833058915 1
0.357055762511146 1
0.0642907817316178 1
0.200870362874318 1
0.196887567540234 1
0.571752019525041 1
0.0865318998401188 1
0.473060665658683 1
0.362455127696964 1
0.884050582290765 1
0.801947496774126 1
0.640039366569115 1
0.541857414086593 1
1.41944041959782 0
0.271428244491046 1
-0.0172905916851779 1
0.285922399033392 1
0.250789073385369 1
0.308110753576159 1
0.509696058928167 1
0.209574324402764 1
-0.254911192973219 1
0.615588927429768 1
0.110640694111928 1
0.808169626933825 1
0.457257035484097 1
0.0271321667000286 1
0.0711919551897226 1
0.00725537286144745 1
0.407249481514969 1
0.395121209876368 1
0.222001687940315 1
0.410132375091809 1
0.311739933444603 1
0.0792927504730106 1
-0.235301135528319 1
0.303645465049116 1
0.676919783672842 1
-0.0441619071013537 1
-0.133436766699103 1
0.322432160338954 1
0.256154076971102 1
-0.0215996643125985 1
0.294880887170733 1
0.267838070734574 1
0.575457971282479 1
0.745996578519727 1
0.192681839853346 1
0.248390866717888 1
0.30739937181169 1
0.24349618558356 1
0.482402479719699 1
0.602919843168813 1
0.294516022475783 1
0.856042660160317 1
0.663514826391681 1
0.456158213127868 1
0.277212667901521 1
-0.446449711264671 0
0.575803707365217 1
0.42435454129899 1
0.42805263609781 1
0.407081710763595 1
0.152584550521398 1
0.851971386554987 1
0.660999671529182 1
0.724687042057408 1
0.261925267318538 1
0.0788582207218989 1
0.540207724322031 1
-0.107132374600332 1
0.623914956204418 1
0.617684325902083 1
0.260793354442476 1
0.399795940306992 1
0.68684235598237 1
0.293137219791997 1
1.09841219906413 1
0.180987449700803 1
0.703985783629543 1
0.940650845459665 1
0.0101783326085031 1
-0.0976513356407838 1
0.402798026643981 1
-0.203113293643376 1
-0.0137954776766703 1
0.223614403924521 1
0.35111703458237 1
0.15624953280107 1
0.247609571886062 1
0.727435452751822 1
0.571188512279788 1
0.789482619009365 1
0.143066925727493 1
-0.082154306110531 1
0.190526497506477 1
0.584166188672895 1
0.249536446746124 1
0.0378704370870398 1
0.221412082933078 1
0.726000819335773 1
1.00553624010319 1
0.475789746987262 1
0.413597441744193 1
0.506239806567637 1
0.136805414704096 1
0.309082655848658 1
0.589823106409304 1
0.345303879432928 1
0.0943655245398355 1
0.67439398503443 1
0.307991326852705 1
-0.125077879934467 1
0.494072427105824 1
-0.194773743021525 1
-0.137947995984335 1
0.729063751464783 1
0.215997070402868 1
0.416484649722289 1
0.404419443930113 1
0.0187472428265454 1
0.726952564365672 1
0.995885833760303 1
0.40619317349951 1
-0.0423849415861814 1
0.316444966939894 1
0.220398700914602 1
0.533318067470986 1
0.536925591952475 1
0.460228067474635 1
0.0387186752736281 1
0.942034340290168 1
-0.0445915192734495 1
0.315815267922285 1
0.723441762481336 1
0.473941132903557 1
0.104926500925275 1
0.48455329690991 1
0.106229612453571 1
0.124029802830382 1
0.303714583812774 1
0.477277574743058 1
1.09034932762842 1
0.504275314352428 1
0.799899210349324 1
0.756903242084205 1
0.371862469760701 1
0.378083805853283 1
-0.331635648893288 1
0.172421425528452 1
0.529544587047327 1
0.773412636959273 1
0.479638337823337 1
0.758257919962353 1
0.606049973418313 1
0.449110420577369 1
0.561872739182768 1
0.319335131892051 1
0.442320240141887 1
0.552714730288306 1
0.563446464565771 1
-0.0594409227358148 1
0.30543705423386 1
0.0551159668084557 1
0.585947616847723 1
0.244801087301952 1
0.458075334531426 1
0.249983826428678 1
0.222677005764275 1
0.237064253937274 1
0.657896999383474 1
1.0764488927285 1
-0.147655006904155 1
0.223568755037205 1
0.0790259274427808 1
0.256220200959794 1
0.527175928638878 1
0.110480389292077 1
0.332893924132589 1
0.577100702963823 1
0.659575381060353 1
-0.070133992190253 1
0.110190464209744 1
-0.0958154104011733 1
0.594641169578402 1
-0.0715833728804835 1
0.965167868131393 1
0.366994015601723 1
0.477957944046933 1
0.817916058378752 1
1.07632424396695 1
0.831453802247003 1
0.482062883693203 1
0.111960800307184 1
-0.204840711337988 1
0.405728331037342 1
0.862813613177416 1
1.00715195119028 1
0.54734550152271 1
0.658671080761479 1
0.624626490810305 1
1.18539494235613 0
0.272427564838216 1
0.57849538061495 1
0.0247816083263857 1
0.453463261380854 1
1.13497898575024 1
-0.0897002113171948 1
0.399945304541129 1
0.614678914652469 1
0.612850330847258 1
0.282746166527468 1
0.0898335272615775 1
0.465979507293154 1
0.606612578416209 1
0.0196169691046536 1
0.302863788813902 1
-0.0126655427065853 1
-0.702026215168824 0
-0.0508839240678124 1
1.12317936098638 1
-0.0914051943983914 1
0.100108769221894 1
0.674329041766321 1
1.10389740679189 1
0.88095550237322 1
0.499282144267559 1
0.682783063414026 1
0.486087409020927 1
0.852249099927576 1
0.467928220582417 1
-0.0567293616496314 1
-0.00708260347826602 1
0.405116752260544 1
-0.174832605548458 1
0.72675796333054 1
0.149982662268677 1
0.352052722021606 1
0.479526378031828 1
0.887309231716166 1
-0.00284405538011759 1
-0.12528516802419 1
0.533125854089833 1
0.320130548425064 1
0.433911434930382 1
0.486605606055474 1
0.535421911389185 1
0.251242222624445 1
0.660419044913817 1
0.290302605041603 1
0.631750203120832 1
-0.0744730895557842 1
0.169099636416045 1
-0.122580338848849 1
0.554079649178262 1
-0.147501794507256 1
0.729645580368941 1
0.226639565502996 1
0.592031337141978 1
0.0216621722870093 1
0.363153388823123 1
-0.0693497436881456 1
0.78862012435031 1
-0.0411946513777602 1
-0.0843494032562206 1
0.0288447298860751 1
0.314372101341762 1
0.514811343312261 1
0.285680210677892 1
0.478451069571756 1
0.712319048065006 1
0.190519127691754 1
0.541035287458782 1
-0.0426697166553782 1
-0.228578653328264 1
0.469772763456906 1
0.026169380376754 1
0.164886975408452 1
0.686604088098982 1
0.692273564415887 1
0.422643950549132 1
0.417221035774622 1
0.254483765098204 1
0.775833337179417 1
0.937271870775153 1
0.0468614940285124 1
0.994424930087645 1
0.696162181666401 1
0.0279052270072467 1
0.386023760869926 1
1.15658352091552 1
0.216414770268376 1
0.260007257835939 1
0.460684690431342 1
0.111215088989079 1
0.33518302867915 1
0.0615393954533964 1
0.0849435060500496 1
0.529454882162767 1
0.0857722492200351 1
0.104265722368106 1
0.563526301517473 1
0.015995806403795 1
0.198545023361147 1
0.859206576718874 1
0.593029222780217 1
0.809427451266254 1
0.973122664371317 1
0.305723196328257 1
0.0799633493766157 1
0.418041698037173 1
0.232347909283961 1
-0.100376653446359 1
0.425592745573001 1
0.458307175212682 1
0.620072278502191 1
0.376170717675121 1
0.144227909355981 1
0.289459257146911 1
0.614172162762289 1
0.684550242414351 1
-0.133473260908272 1
0.256362736166274 1
0.561724171678141 1
0.235646106510304 1
0.269911564927619 1
0.251800298786104 1
0.227963576939567 1
0.289465079108999 1
0.659817480027382 1
1.20690450486723 0
0.352391341341566 1
0.654503500542761 1
0.445369965616067 1
0.057792939866956 1
0.317158808277757 1
0.39047362457411 1
0.994892306587537 1
0.339328944202567 1
0.576706466561333 1
0.174103744513089 1
0.574760839042836 1
0.939793203857296 1
0.364277242564453 1
0.24584319913035 1
0.451173855876813 1
-0.0592553370653163 1
0.0852004569639719 1
1.33256552142448 1
0.200926938448391 1
0.0426174852059493 1
0.163048645909096 1
0.105526788519483 1
-0.000327911987110754 1
-0.105172129128199 1
0.428626688565136 1
0.0862212854262835 1
0.502840234965887 1
0.243446436516763 1
-0.00272795979927273 1
0.281578629347017 1
0.547932320924275 1
0.715604607883549 1
0.201392861961226 1
0.342883758175582 1
0.380750510087668 1
-0.00395255776894285 1
0.493841410538798 1
0.331343149526638 1
0.30107146302057 1
0.706214899402252 1
0.792161250422376 1
1.06133744507371 1
-0.153420716743271 1
0.415740087847936 1
0.537477077241342 1
0.176755886403701 1
0.707670695459895 1
0.446475894716551 1
-0.0466484241776774 1
0.218850135530285 1
0.814184178254877 1
0.162932219604068 1
0.329668007790801 1
0.332761577201257 1
0.414386217096935 1
0.396895439075719 1
0.385989807936772 1
0.230307007876115 1
1.00327768044449 1
0.488856547689497 1
0.230832146187855 1
0.278323172778421 1
-0.0209144715323557 1
0.712596524979466 1
0.623249874367133 1
0.539146846216067 1
0.0249502851246316 1
0.115185392846333 1
0.397926644001504 1
0.637900405852568 1
0.808363591295511 1
0.908233671875918 1
0.688728372829434 1
0.360322341783927 1
0.450055682264905 1
0.0468761332343319 1
0.320697791346041 1
0.510546590660152 1
0.076187357190387 1
0.288448675215156 1
0.442603260587761 1
0.912331280771582 1
-0.11708248005997 1
0.772576535289709 1
0.659151258040434 1
0.554236223995268 1
0.210676455243962 1
0.687475105673122 1
1.05031440039211 1
0.459334183602797 1
0.87661369585635 1
0.878221144522453 1
0.263172844306617 1
0.225844999655198 1
0.410829979694297 1
0.829351838269569 1
0.529096256371651 1
0.667624805404952 1
0.486238830453997 1
0.624788950362731 1
0.342216199617588 1
0.451828288306713 1
0.314796408356545 1
1.00668968222139 1
0.568687487494467 1
0.0226059536219413 1
1.34274403820088 0
0.79553527694226 1
0.676635154866498 1
0.555966834600368 1
0.227785014591151 1
0.457794972975827 1
0.509345420710869 1
0.312367932364843 1
0.28152194526085 1
0.320768572222221 1
-0.0489444305838273 1
0.410193898032687 1
0.0799275877919758 1
-0.335188667965397 1
0.633945514019947 1
0.276174938925939 1
0.733373312619518 1
0.389335034302234 1
0.219505448224173 1
0.325862937651901 1
0.6489145345715 1
0.0331712362064559 1
0.252854103189065 1
0.434223559427952 1
0.194199952045495 1
0.424738931084052 1
0.846367724542958 1
-0.210702443850295 1
-0.00319578441861711 1
0.571671086868871 1
1.03159578009593 1
0.159264323093872 1
0.191173828625119 1
-0.257284894494781 1
0.832040484236859 1
0.291008040189407 1
0.652532113494575 1
-0.0602256406903724 1
0.448201428950856 1
0.131759119738777 1
0.373926407671977 1
0.192616556958782 1
0.468817556312885 1
0.246266289026095 1
-0.0213467182338392 1
0.43207548806561 1
0.281269996604875 1
0.262237196809522 1
-0.222468039544437 1
0.22701724177418 1
-0.0984531209297167 1
0.394170824406995 1
0.522322874489096 1
0.397225331215334 1
-0.225618358237173 1
0.98575393406436 1
0.0130454240015318 1
0.149250384015594 1
-0.0170249068487936 1
0.638259077904929 1
0.256038056018667 1
0.109167878673673 1
-0.116231351214527 1
0.426045154000203 1
1.03518345812502 1
0.643676941100026 1
0.443459895679675 1
0.24732272756931 1
0.0229288698707314 1
0.0335811710890021 1
0.565699289619229 1
0.332307511651978 1
0.39650838868483 1
0.330747235859726 1
0.422242755665724 1
0.135826101982 1
0.0808983398713497 1
0.58610841806634 1
0.0122554536542976 1
0.87393028342956 1
0.991123257917015 1
0.362281109541682 1
-0.0121454298570039 1
0.300796456810346 1
0.476331037504956 1
0.109100768542884 1
0.37004168485851 1
0.308768222320014 1
0.662030655543331 1
-0.00563327387566988 1
0.159269875331911 1
0.365654659993171 1
0.346329322023881 1
0.12677719210894 1
-0.0331584817600181 1
-0.131224163304819 1
0.203671662132061 1
0.2461165012048 1
0.29608170573351 1
0.531640688234724 1
0.411844552936518 1
0.794819934297481 1
0.392313445723739 1
0.256199436569492 1
0.371340882809342 1
0.108583864878894 1
0.0541332059327217 1
0.424598887168088 1
0.986627314953826 1
0.342777030749876 1
0.35328513757873 1
0.289432557760244 1
0.222883358209651 1
0.280046642950239 1
0.720801417398602 1
0.1724638299825 1
0.982844810929928 1
0.865591661194061 1
0.596787888535456 1
0.0335458398497743 1
0.246420669156914 1
0.739687374142752 1
0.311184365777292 1
0.157674290255656 1
0.751410063418188 1
0.263742738636246 1
0.217770842404113 1
1.04704720588901 1
0.612029877680611 1
0.559812169944496 1
0.228601523538872 1
0.956146662501586 1
0.244773744699397 1
0.547697464140807 1
0.630548657803069 1
0.0914568973317875 1
0.0604938312164712 1
0.670246398002986 1
0.135310173487652 1
0.195999132599569 1
0.0705256183245818 1
0.593769628432153 1
0.767096949352283 1
0.71923836040246 1
-0.00541966914490935 1
0.587878301771669 1
-0.0443571823314121 1
0.565834338005534 1
0.236944141860703 1
0.142209251587481 1
0.794816336182882 1
0.468889779491904 1
0.474852103343969 1
0.540775673388779 1
0.826937353775071 1
0.859606095146741 1
1.14924876401997 1
0.158138493087311 1
0.150657322073302 1
0.193255273771402 1
1.11942679158762 1
-0.168956229467192 1
0.65420620174591 1
0.355790263783185 1
0.586293710706522 1
0.902459450897663 1
0.674019780258733 1
0.621435507430545 1
0.18468494125926 1
0.567573268355537 1
0.733960614923615 1
0.667689662028734 1
0.666680174534356 1
0.548955624242455 1
0.71276665024711 1
0.131206033108913 1
-0.0128255243878667 1
0.619810712303168 1
0.306260432904795 1
0.627064705479366 1
-0.182013186519574 1
0.112957459248527 1
0.25876073135358 1
0.427478006537023 1
0.403317102340532 1
0.809570314398132 1
0.369916861657382 1
0.15650128367689 1
0.801877183587775 1
0.37492335245641 1
0.624455119702824 1
0.718399150490685 1
0.438401235919333 1
0.250652356763902 1
0.375093615327879 1
-0.355826234904221 1
1.14495230318224 1
0.438734787527076 1
-0.0554913075665054 1
0.469990735036362 1
0.328154785605366 1
-0.274556404405102 1
0.769253504006497 1
0.149670875821812 1
-0.0832224954688408 1
0.2613935547854 1
0.222639565134309 1
-0.179188449384299 1
0.392880974912524 1
0.742441536272696 1
0.0405235437039063 1
-0.162453950521296 1
0.141073684867604 1
0.346055446994197 1
-0.183429418771384 1
0.647320825205305 1
0.0249906673287875 1
0.680497648131831 1
0.529174392306172 1
0.43160124116758 1
0.187868994937243 1
0.490939463729692 1
0.62944566673084 1
0.184691467694806 1
0.641091971703647 1
0.202587874564773 1
0.176094399155999 1
0.681024304531642 1
-0.102739160038473 1
0.504776611196227 1
0.0155293931762772 1
0.272886825857443 1
0.413801280907168 1
-0.0771530378363173 1
0.844996640069198 1
0.191592896177985 1
0.547289681229894 1
-0.000598338749049139 1
0.236687030052384 1
0.0128178248634915 1
0.226810932076 1
0.257474836986597 1
0.964085939307813 1
0.246208050520143 1
-0.111156180241168 1
0.576012247793833 1
0.580098638945953 1
0.782388563009588 1
-0.142485233459275 1
0.479482288235264 1
0.155352137383829 1
0.881131380869891 1
0.0485861003808346 1
0.99612318471787 1
0.293682016084651 1
1.29012858624712 0
1.03364837168049 1
0.530703566493785 1
0.711949997227643 1
0.660493350410915 1
0.506481902627075 1
0.169478069932077 1
0.763236388901536 1
0.637431166154573 1
1.34455208475085 0
1.01756507324603 1
0.0454514593680799 1
0.349542280704957 1
0.187578385549473 1
-0.592858724658829 0
0.808878543063981 1
1.07839098663612 1
1.11217294597014 1
0.23561806178132 1
0.199872120912201 1
0.178179582022514 1
0.196654767946671 1
0.334690226778926 1
0.0977019800298317 1
0.44968574578298 1
0.78681440862033 1
0.883911237283862 1
0.387590497197706 1
0.416444614651073 1
0.0859616926667782 1
0.555592678877469 1
-0.128429468353918 1
0.396796448148421 1
0.119815458971198 1
-0.0737815178945235 1
0.3812488219586 1
0.899061851699938 1
0.153333902479432 1
0.3733031093385 1
-0.0712089678949656 1
0.0988640118487475 1
0.134978253095735 1
0.299723986681051 1
-0.0839593491508245 1
0.210400108396954 1
0.680583525015587 1
0.726127219858004 1
0.294466088022397 1
1.11712584215218 0
0.0369068008536345 1
0.180787449922432 1
0.737777668030801 1
0.465997837552155 1
0.870136857979418 1
1.01484198361485 1
0.175147779522682 1
0.665277086976353 1
0.731591905741868 1
0.0293084139787426 1
0.286515241596287 1
0.341755773255746 1
-0.385129568521884 0
0.605099154042095 1
0.0641826417268209 1
-0.202179853024424 1
0.50227033438463 1
0.41553871608068 1
0.625068445795047 1
0.244514952599204 1
1.06202384589439 1
-0.288148156763414 0
0.228996179439746 1
0.400639632043187 1
0.681590650031016 1
0.66244278632372 1
0.469776550829691 1
0.19513522471884 1
-0.214069801987824 1
0.267813366299076 1
0.635693391621336 1
0.317024440828578 1
0.641644193244874 1
0.358315777532067 1
0.592773954194121 1
0.222293703327651 1
0.216707577532218 1
0.041940711042468 1
1.03109689160794 1
0.320624218135177 1
0.219754990686709 1
0.736685220550494 1
0.210844843079178 1
-0.150094502312603 1
0.692481164230568 1
0.784518904272906 1
0.449047903276676 1
0.218146045973876 1
-0.108512721728997 1
0.210120704243476 1
0.551608389408157 1
0.386677898798594 1
0.405028262505726 1
0.624578415152021 1
0.530924080856345 1
0.150493253165701 1
0.493334488762641 1
0.197591375681191 1
0.637193375669375 1
-0.0656016967820797 1
0.0452607779992712 1
0.969900317380498 1
0.326633669589455 1
-0.0918392611255344 1
0.361319275050821 1
0.628958439745051 1
0.529891937299513 1
-0.436449699371787 0
0.218020821766171 1
0.479312876575793 1
0.536139470881924 1
0.274143039594899 1
-0.0339390149940672 1
0.515644932130237 1
0.974988928331868 1
0.716270652824985 1
0.729333047150146 1
0.501321144910779 1
-0.309175713096596 1
-0.165654089671694 1
0.985996813106762 1
0.0586392986704772 1
0.767834898507827 1
-0.558472414969547 0
0.637421791740284 1
0.45296219995937 1
0.0518305482890855 1
-0.187159939783233 1
0.110816659261421 1
0.115043981647001 1
-0.0168206544809567 1
-0.0395880674389355 1
0.0281108070115773 1
0.462484471533028 1
0.754472894298475 1
0.333066696504656 1
0.215295341434771 1
0.189702623976367 1
0.212314544033449 1
0.563788453330784 1
0.160620339850027 1
-0.0551037539802438 1
0.114438203152886 1
0.242456228522923 1
0.105772589260811 1
0.698131891187841 1
-0.219377942173744 1
0.497410495727897 1
-0.0203763330249234 1
0.171993518298893 1
0.741402635711118 1
-0.0333907594111784 1
0.312024801606126 1
-0.081944640865134 1
-0.148614477033155 1
0.592985967921209 1
0.295371717867669 1
0.457248949604058 1
0.116423666798673 1
0.655172626814503 1
0.622280854634733 1
0.34986985463274 1
0.239438921594903 1
0.909710376339973 1
0.382999498388863 1
0.65859273712021 1
0.46771187871668 1
0.955650305824965 1
0.289423585290176 1
0.911279195658874 1
0.353798934266973 1
0.320743776292726 1
0.348291475694115 1
0.649064805872293 1
0.277796685857849 1
0.902066105827603 1
0.270338948174283 1
0.650698626977259 1
0.548017469436573 1
-0.111039987255289 1
-0.128097886247605 1
0.527234227568201 1
0.300047382183347 1
0.14108703799135 1
0.390741128239676 1
0.216514374728708 1
0.415786917522281 1
0.677928087688092 1
0.928437096848171 1
0.228393341672113 1
0.240571028997673 1
0.246722181190003 1
0.393821192862814 1
1.15944954777486 1
0.402707764749492 1
0.755680219188161 1
0.806176955815172 1
0.405439964299831 1
0.281847229794033 1
0.535268491766432 1
0.19703434452388 1
0.639695704463501 1
0.959944739300818 1
0.22668366819945 1
0.635458438944547 1
0.834256583039969 1
0.395813215565212 1
0.0774557414654292 1
0.173500026858035 1
0.752942713842274 1
-0.0436551566143611 1
-0.0812495530418004 1
-0.109649603407462 1
0.181659212355926 1
0.304042629948701 1
0.149609324065028 1
-0.120281711759144 1
0.60779210205882 1
0.000788412193583166 1
0.168578476054458 1
0.17392226413618 1
0.366255662281592 1
0.59175355491015 1
0.270995670718102 1
0.281886246177577 1
0.172683042300527 1
0.745744518878069 1
0.80762929182485 1
0.323024140209444 1
1.22636516544277 0
0.370302399082672 1
0.355129432348246 1
0.456711848969973 1
0.712244411934207 1
0.789887562757415 1
0.538167858826092 1
0.774973420281342 1
0.628319531661955 1
0.422129883122268 1
1.3476841191013 0
0.187201380935567 1
-0.0519795181080337 1
0.368886728987007 1
0.495268196214858 1
0.999835205659594 1
0.116702021908195 1
0.469956638605351 1
0.538012433010588 1
0.0610664367963455 1
0.0949736674264381 1
0.107591775610328 1
0.528367001920433 1
0.58119106594328 1
1.05252595772205 1
1.08915399266314 1
0.037904640462124 1
0.54440570825863 1
0.096963886364678 1
0.538887250410435 1
0.722241293785272 1
0.540909510675931 1
0.433298164888061 1
0.809918208681284 1
0.347994022977829 1
0.28859425850955 1
0.306312419656883 1
0.922829501525018 1
-0.145991704159623 1
0.0896712553197627 1
0.125797851919844 1
0.170021679450803 1
0.607451652774412 1
0.671091989400356 1
0.531631477076443 1
0.0346643800047636 1
0.200214469522382 1
-0.138580492847802 1
0.240851281617468 1
0.975695191811466 1
0.76321578659627 1
0.671850749232133 1
1.01430633175661 1
0.756175354774828 1
0.635924414929461 1
0.438919422526296 1
-0.0516119685001664 1
0.45368848807857 1
0.0784611176765265 1
0.320894753028457 1
0.293699676230496 1
0.142087077416386 1
0.0793430102724888 1
0.712641537687136 1
0.135190535021189 1
0.297613710618674 1
0.985368885304373 1
0.40177379379503 1
0.48297974069323 1
1.07095653181528 1
0.388921336156467 1
0.360574217191172 1
1.02085187331819 1
0.0902361429026805 1
0.285828372066283 1
0.756276926157979 1
0.206174738592366 1
0.59054051255809 1
0.766962433202936 1
0.126993749627037 1
0.63616404832258 1
0.136276597150272 1
0.364271648165997 1
-0.190903756843124 1
0.441857172272458 1
0.290066101515196 1
0.272733700178823 1
0.950581525137407 1
0.000692658296403581 1
0.0657842585554637 1
0.585153433345222 1
0.761172749967657 1
-0.26264342956091 1
0.840118715678532 1
0.0541395052206945 1
0.243839089956691 1
0.669326099741695 1
0.594033336009731 1
0.531991998273857 1
0.295441863081392 1
0.126075785269566 1
-0.0129667819042522 1
0.843438439391621 1
0.34705887661357 1
0.227227229712232 1
0.607250101994847 1
0.052956415087085 1
0.0984486444066979 1
0.715210601395792 1
0.290146313063502 1
0.146936773187198 1
0.839081907208875 1
0.858419583991001 1
0.22429852416483 1
0.111392048781784 1
0.589562205081631 1
0.480925140394851 1
0.0660250709629732 1
0.474216907742521 1
0.102384259677858 1
0.628026496345157 1
0.595508921536538 1
0.484629283690908 1
0.757217801750982 1
0.0662404309954035 1
0.569200537815886 1
0.154260037250571 1
-0.0271186708945202 1
0.393476976729765 1
0.330770640702765 1
0.610746702636385 1
-0.157537656189992 1
0.387723340454158 1
0.56582877634639 1
-0.175917197212131 1
0.613587121499582 1
0.85431624912946 1
0.572731440499371 1
0.202259465056199 1
0.00911148658518759 1
0.520957071416406 1
0.469702415355221 1
0.20024958157662 1
0.264519469699134 1
-0.183959000732037 1
0.0810184706320361 1
0.746409804032993 1
0.267941179428126 1
0.419341240996256 1
-0.258825076568303 1
0.149078672044189 1
0.902291433307185 1
0.754227036940583 1
0.934457850069696 1
-0.308513262588677 0
0.317774263550925 1
0.188371127576552 1
0.679384249141015 1
0.172613987878487 1
0.544572599208304 1
0.189579646374851 1
0.106838788119021 1
0.0285824507394548 1
0.852971255362045 1
0.345199287090364 1
0.361829901337665 1
0.371891142428276 1
0.598686147860136 1
0.445177770652499 1
0.421945411073583 1
0.674333663611171 1
0.666823654300916 1
1.0437028002234 1
-0.182228475228244 1
0.218125371182426 1
0.357863039987994 1
0.70447666778393 1
0.0263251761810131 1
1.03099332515322 1
0.486557885444496 1
0.739829865952541 1
0.115790914628713 1
-0.119300269319154 1
0.502272623132391 1
0.82023161176309 1
0.419946680189533 1
0.60639371793572 1
0.0595163922749298 1
-0.343961657608689 1
0.241766071368642 1
0.438387438030155 1
-0.129298897258759 1
0.462652949460083 1
0.287657014001159 1
0.429744380761883 1
0.76887848959661 1
0.583207296414787 1
0.183248783984523 1
-0.0472101333593903 1
0.685228705846982 1
0.786286253369219 1
0.486695960287962 1
0.956386923992589 1
0.55911842378186 1
-0.16084554628895 1
0.778043842909034 1
0.673445529607098 1
-0.557215471774321 0
0.172892856093434 1
0.253539470171505 1
-0.265974301763584 1
0.669968403528342 1
0.783775020337289 1
-0.0588672248197648 1
0.764289203149637 1
0.369691055257442 1
0.68158181457963 1
0.282482800482964 1
0.429417115488773 1
0.743603448900904 1
1.05041935521098 1
0.309257642840318 1
0.296116202335182 1
0.108026420428827 1
0.466974157558149 1
0.319254463356789 1
0.101469777776601 1
0.134931902180019 1
0.241178972540122 1
0.346243752093962 1
0.104977161753877 1
0.42599494507586 1
0.0163950481093678 1
0.869512923966192 1
0.290450646999797 1
0.619253385906296 1
0.726177327882767 1
0.705288922192233 1
0.46590394085604 1
0.83539298031756 1
0.74065303676462 1
0.348426952772113 1
0.545774482291907 1
0.776286378274317 1
1.3384834165513 0
0.733245170426464 1
0.284776772896392 1
0.481748998263858 1
0.101128538628073 1
0.532264591131887 1
0.384518310455998 1
0.1268854741043 1
0.117609012198652 1
0.838469333411935 1
0.627396189574813 1
0.0514727572308839 1
1.20733959946578 0
0.421005252492989 1
0.38109103976795 1
0.244265585823399 1
0.675831000824939 1
0.186425181863533 1
0.838504675114594 1
0.416243627945431 1
0.152169417938638 1
0.0674925459179975 1
0.764706306720863 1
0.222572754737391 1
0.0657772135718666 1
0.0283462079664534 1
0.00737911231317487 1
0.416291749861757 1
0.809667274317803 1
0.617417226067552 1
0.281329007424412 1
0.390842217661561 1
0.465030772794433 1
0.902804487902055 1
0.837012337373559 1
-0.415329384463049 0
0.355078543960364 1
-0.183283809471776 1
0.679085684859799 1
0.497741316902624 1
0.687398703319502 1
0.725662408166688 1
0.307431677453989 1
0.70072971907647 1
0.136473961635505 1
0.371177963178148 1
0.941553478370018 1
0.991064170971178 1
0.672433285196873 1
-3.52643320131463e-05 1
1.0918565088468 1
0.653491135956663 1
0.674198294473803 1
0.232440000983386 1
-0.220342022120362 1
0.762618546492025 1
0.508400125614971 1
0.394361918457064 1
0.277778858130125 1
0.915106791985603 1
0.411761260804072 1
0.60798883168701 1
0.666955757871134 1
0.281868583317592 1
0.42079763435233 1
-0.374651709929315 0
0.61620867757432 1
0.330128279144994 1
0.444943899532844 1
-0.0269512608013527 1
0.815255231375454 1
0.471710845627441 1
0.338591749773249 1
0.842601095878886 1
0.13932724246633 1
0.471632008510801 1
0.669272720186867 1
0.690799938299236 1
0.0544183959211546 1
0.117940449844812 1
0.307703877642472 1
0.188080657501502 1
0.410034085897482 1
0.505120355339354 1
0.465675237507199 1
0.745650765525508 1
0.802001383397219 1
0.290320078526707 1
1.01747607261558 1
0.730956159965633 1
0.161011251037729 1
0.387375384692464 1
0.762359120084021 1
0.469160111308288 1
0.589855901680505 1
0.777264301775834 1
0.0763616230393007 1
-0.27084487732171 1
0.805525782786611 1
0.170631998849723 1
0.481330870237006 1
1.15147435096569 0
0.478283814761921 1
0.288168929117025 1
-0.179474895398475 1
0.424107886447475 1
0.430700318971 1
0.293404806873086 1
0.268674481365444 1
0.313972145112526 1
-0.111675469746072 1
0.160852517325609 1
-0.222823321974737 1
-0.30082993562809 0
0.657524145667378 1
-0.278919389219801 1
0.0920535173011191 1
0.0638673198312937 1
0.259266981011581 1
1.02982463646995 1
0.249194099620709 1
0.0136474976906281 1
0.0364392091573645 1
0.653942394556751 1
0.554751874150015 1
0.384618986561692 1
0.408624393675708 1
0.468178596238918 1
0.568636640820573 1
0.124897825183339 1
0.20479684842423 1
0.492286905039709 1
0.14736966152528 1
0.11585765832502 1
0.494875334017174 1
0.423660380151023 1
0.202022442390353 1
0.56711023133406 1
0.493760266910633 1
0.0843892132656047 1
-0.229296612059546 1
-0.428353329475943 0
0.989857161162961 1
0.851054020590629 1
0.37402546863426 1
0.335206017418868 1
0.38619721680176 1
0.563261117713455 1
0.17613854237123 1
-0.213107049261646 1
-0.00729613863111517 1
0.925024797721832 1
-0.154827688082949 1
0.899554423886176 1
-0.0899972702549196 1
0.349084618772321 1
-0.10312420022083 1
0.356898479305792 1
0.149124157311495 1
0.0928464254803105 1
0.301075862572205 1
0.283429461933199 1
0.40855560159158 1
0.226551638055708 1
0.680624226149371 1
0.453288629021732 1
0.287408199856005 1
-0.347190582099227 0
0.324822400062804 1
-0.0464419876180548 1
0.943168149547885 1
-0.0281216463376419 1
0.30762013201583 1
0.373644419352003 1
-0.151354568093547 1
-0.134114007124086 1
0.279674369690036 1
0.990811739755797 1
-0.00253244172114957 1
0.217797027562971 1
0.0212850881483403 1
0.24351302467004 1
0.549231826955148 1
0.481769045102811 1
0.311943220732424 1
0.561522011416241 1
0.234115464980186 1
0.27462076748464 1
0.446507265994455 1
-0.244581748903425 1
0.300560300958792 1
0.562144250770673 1
0.199816467192127 1
0.433277793320073 1
0.394258163053173 1
1.21328932826906 0
0.320673323118737 1
0.886156465643902 1
0.273003915952062 1
0.501444372065425 1
0.429100410593714 1
0.0678552977167687 1
0.68690298880717 1
0.372297871559295 1
0.792119878425422 1
0.867430880320535 1
-0.0588670466484064 1
0.987105148574137 1
0.492427596719208 1
0.176458013658607 1
0.0351463423415486 1
0.471441993971368 1
0.540005796150424 1
0.314244492328207 1
0.675546591266181 1
0.0132901158792972 1
0.904322227534061 1
0.549452887733819 1
0.11570421338738 1
-0.389474214309021 0
0.272878665451434 1
0.548602097728962 1
0.519223328397164 1
0.638849604383504 1
0.909763306488236 1
0.0210071343659009 1
0.356009261620393 1
0.220098820886131 1
0.195411219088371 1
-0.0822902104707114 1
0.637448996102699 1
0.505646381315563 1
0.448520404200812 1
0.0535896322886482 1
0.256354142102746 1
0.686542262157291 1
0.512424386667606 1
0.364052769949494 1
0.380936529629342 1
0.72874997308296 1
0.756364908187827 1
0.878187317252252 1
0.330912080362391 1
0.042258784093559 1
0.388813617732517 1
0.655763493776629 1
0.567491857338145 1
0.488132028749706 1
0.328174501076782 1
-0.119650890973512 1
0.30601233713191 1
0.591123120508037 1
-0.00416626802745521 1
0.0478590504322133 1
-0.00956770155718217 1
0.271985549828948 1
-0.230498775709027 1
0.156720265555215 1
0.634566414008015 1
0.226342104059773 1
0.166051731275078 1
0.492618897936484 1
0.386235650132945 1
1.12992333899252 0
0.960133054817916 1
0.630475634066362 1
0.199456797413941 1
0.557691890617979 1
0.479439162609642 1
-0.140943957284944 1
0.364753542440808 1
0.165812484695907 1
0.703759211569665 1
0.54166267141064 1
0.238949682285859 1
0.336237922838861 1
0.63983998380169 1
-0.115209482983687 1
0.884802868508888 1
0.029204212290654 1
0.261172273385036 1
0.364200418836187 1
0.420906495125651 1
0.21908725324636 1
0.291007568115305 1
0.408373035487342 1
0.611232932271505 1
0.54124874566253 1
1.27547425593357 1
0.0839569572546456 1
0.0946932405717458 1
0.00261288059978501 1
0.361662168218063 1
-0.163795124052521 1
0.00782363137925143 1
0.746959097835027 1
0.417986542635141 1
1.00259798478501 1
0.553224605593296 1
0.467277142773786 1
0.269356181667769 1
0.237743263231376 1
0.373341554473212 1
0.0571834928691061 1
0.835457548858811 1
1.22268291801481 0
0.698082657642144 1
0.247405961826066 1
-0.208790039995586 1
-0.342775468774088 0
0.0269442729113772 1
0.482938910492394 1
0.341926506493282 1
-0.0624979045196064 1
0.085958755113819 1
0.360661028617584 1
0.340566988102672 1
-0.227156494176396 1
0.966285892392554 1
0.769541634382945 1
0.375908945085648 1
0.562512748673312 1
0.0583855356165195 1
0.677421143886091 1
1.35666886862723 0
0.56879351850292 1
0.325762898111389 1
0.538204135932053 1
0.931454145889858 1
0.218131998543772 1
0.240601698206517 1
0.0416006548173172 1
0.426753248917093 1
0.143235985463852 1
0.423510330158377 1
0.239596811013957 1
0.423306837307873 1
0.858720837766751 1
0.302877448265838 1
0.538231617805994 1
0.67319083927049 1
0.101451540686443 1
0.184616015088619 1
0.518166443433481 1
0.936433660293853 1
0.789820906558656 1
0.962696735654913 1
-0.342579428390831 1
0.119935899332107 1
0.325711254145981 1
-0.235166026683527 1
0.588552612556958 1
0.526317343692722 1
0.271998512973655 1
0.138090246146502 1
0.10950497013115 1
0.636422528286218 1
0.819612652783693 1
0.849529711334754 1
0.592404472346789 1
0.744022733534446 1
0.168095331476204 1
0.783712352946985 1
0.56431402695868 1
-0.0578399350641446 1
0.624273757230889 1
0.485111234876141 1
1.21135108318635 1
0.850543999043734 1
0.483182796664542 1
0.441634675117304 1
0.472094746701424 1
0.763777266875108 1
0.463264957658231 1
0.82793127668388 1
0.669922732092476 1
1.06519665996299 1
0.248790334534198 1
0.273606094602558 1
0.917530997895855 1
0.438671498619556 1
0.67809532232191 1
0.398450362913111 1
0.465018994804089 1
0.781949866262559 1
0.754497028719996 1
0.377490550420892 1
0.523397123997484 1
0.821227515617878 1
0.731285633901709 1
1.19532285375018 0
0.34169576616665 1
0.578762532797254 1
-0.345660471427518 1
0.334720227451944 1
0.155829346481202 1
0.595050878888774 1
0.434617155597412 1
0.220978020303578 1
0.257239567201586 1
0.865785502558886 1
-0.0644226370664636 1
0.290778075620404 1
0.555428017506945 1
0.271028095491955 1
-0.340955461545501 1
0.302093800352292 1
-0.0504311103401779 1
0.270449897119817 1
0.378947338605931 1
0.32997592170018 1
0.113004024420813 1
0.344553594029136 1
0.457947631739966 1
-0.0234509466735427 1
0.815321933014299 1
0.243568795693302 1
0.152536745956346 1
0.423707008640857 1
0.723060641706879 1
0.0600297165275372 1
0.307507843060958 1
0.528912421254014 1
0.0121855977627178 1
0.359904303423939 1
0.22014093252751 1
0.150535061460881 1
0.346645889763455 1
0.902010898763011 1
-0.0976649319411971 1
0.74469340522616 1
0.640892684878417 1
0.642772573270437 1
0.796811297823333 1
0.169396192058256 1
1.03287807074219 1
0.635012945645771 1
-0.128833198753715 1
0.273021313438906 1
0.32041324711877 1
0.120671018676199 1
0.360020131760054 1
0.477842246461024 1
0.735873801684421 1
0.786282640820979 1
0.205655951419136 1
0.565850519986407 1
0.188901634357227 1
0.573255279069473 1
0.395589753314736 1
0.58088893324251 1
1.27109740623691 0
0.468191697236714 1
0.659975514249396 1
0.595483512647914 1
0.41696504269625 1
0.235105800187939 1
-0.0458012456599946 1
0.163050544703239 1
0.929273613123759 1
0.35841583009835 1
0.340002418221796 1
0.599018159592014 1
0.456100405593374 1
0.595014308993318 1
1.24054569278673 0
-0.399005151211963 0
-0.0560912825540948 1
0.510232360530286 1
-0.0592555134828531 1
0.478431886825968 1
-0.0699961571541541 1
0.0679089606497437 1
0.114405872141396 1
0.0701567870193347 1
0.739020821619027 1
0.446923883356739 1
0.390584806180599 1
0.0289696027962247 1
0.250006763988338 1
0.410169697877437 1
0.538668838296973 1
0.729755408471684 1
0.303960960466634 1
0.38551979440329 1
0.38535199171117 1
0.46633222421311 1
0.432919741919813 1
0.550669191381358 1
0.740030921916377 1
0.124861373203401 1
0.444675555786942 1
0.151838324154755 1
0.582363174693785 1
0.735419730058721 1
1.07853475642202 1
0.615680239209788 1
0.798999938459514 1
1.07263859497698 1
0.277226411741225 1
0.545303325971725 1
0.556877299692815 1
0.260606591033701 1
0.979496757801436 1
0.780169718345526 1
0.704828618686098 1
0.356362067369316 1
0.544347875158704 1
0.0388988661232919 1
0.234424009224154 1
0.752488874745822 1
0.648718613931772 1
0.40724052809238 1
0.384351440540143 1
-0.0634659027787713 1
0.630029524596863 1
-0.154384135783953 1
0.619091681667492 1
0.563825474213359 1
0.298064377385492 1
0.440063208878678 1
0.629002552097597 1
0.436987449854148 1
-0.00167947544442157 1
-0.0157961800671091 1
0.476926677394072 1
0.323560466390831 1
-0.0563658253692899 1
0.606551139585718 1
0.598792561856345 1
0.773740767273894 1
0.389007082096225 1
0.51529300188888 1
0.432309858683813 1
0.156797114095503 1
0.411389711423535 1
0.501660795939707 1
0.437457306187269 1
0.640176144845314 1
0.408514850983835 1
0.65333002987824 1
0.158589254424804 1
0.197010821751499 1
0.599236399664139 1
0.729749263504307 1
0.075796548652797 1
0.501703373669549 1
0.495260413747341 1
0.181522348825313 1
0.367113127559689 1
0.60514991574759 1
0.359323367896956 1
0.847609092469422 1
0.747226905521506 1
-0.137538216863648 1
0.126100758942951 1
0.567252058870513 1
-0.0751180918434905 1
0.605679956011062 1
0.0574754247434208 1
0.599169247686498 1
0.198562306830858 1
0.514628349227184 1
0.492427336226741 1
0.226840864429744 1
0.838913364610832 1
0.643318427051307 1
0.952449845982658 1
0.159630552943145 1
1.09478423345889 1
0.195928868137465 1
0.00227810518241578 1
0.61005842701854 1
0.282254055398882 1
0.530080978877833 1
0.224223123068885 1
0.484628575987254 1
0.560700051561083 1
0.515264438190245 1
0.410127161679342 1
-0.0966817518430613 1
0.127370896937834 1
0.219715324143571 1
-0.294147666279864 1
0.490764710583941 1
0.305392489246048 1
0.54777199709226 1
0.424275536301039 1
0.376581148003663 1
0.50014586922122 1
0.297902355320031 1
1.14025952126918 1
-0.0670338902872976 1
0.328517581149568 1
0.79916036145716 1
0.32279050468035 1
0.391200425078113 1
0.487695960736927 1
0.318782654587095 1
0.359575869813114 1
0.50291102258337 1
-0.0387973909124855 1
0.242310794629606 1
0.2621923140919 1
0.556666495063156 1
-0.0665012110074703 1
0.360239343743161 1
0.144138336331849 1
0.935163425774214 1
0.214497226740406 1
0.533717968128329 1
0.634755427718975 1
0.324782565888696 1
0.778932916529472 1
-0.020641846317514 1
0.440582870844397 1
0.238628900261697 1
0.270349823937852 1
0.853569736825079 1
-0.0309499970835621 1
1.01027776813849 1
0.37406825060301 1
0.444548770850587 1
0.572721061561307 1
0.1116322109093 1
0.159814858981856 1
-0.120745062491452 1
0.0516380512084597 1
0.269208608718261 1
0.510636162497382 1
0.142095173661038 1
0.363691602952529 1
0.783386434415796 1
-0.0447575879406641 1
0.614348939240805 1
0.169690338012023 1
0.714935829931013 1
0.445968791948102 1
0.359316623636162 1
0.547181365141537 1
0.392740474009743 1
0.455050110090946 1
0.75746530818867 1
0.738723780153492 1
0.202572836794106 1
0.47019315190947 1
0.178328041392102 1
0.427517041598767 1
0.808816288429396 1
0.593934674603976 1
0.761444589255783 1
1.00493609999805 1
0.336975234060469 1
0.472492027630716 1
0.455183145595438 1
0.260785170414346 1
0.450409585872324 1
0.104907392720784 1
0.441931578433446 1
0.295733604493922 1
0.712120457416161 1
0.483128762100582 1
0.957554176320107 1
1.0183293667118 1
0.557071455576605 1
0.278339553185739 1
-0.0161881192957564 1
0.559851053810712 1
0.26008242632687 1
-0.191027961633945 1
0.630053835417258 1
-0.0964159912922173 1
0.909667520343459 1
0.607918944325995 1
0.0529897818363215 1
0.909937942934653 1
0.58765842798031 1
0.0226420341624816 1
0.781850290842705 1
-0.504369664456036 0
0.528465008543139 1
0.0289056573742506 1
0.473548186900739 1
0.218965504955314 1
0.0884086162542681 1
0.579316237293856 1
0.724228613185923 1
-0.0733190575024221 1
0.489076490185683 1
0.0772330732151456 1
0.588103564088222 1
0.0182440156304676 1
0.0414460601636882 1
0.286972407079371 1
-0.368134857920459 1
0.295091067425397 1
0.865034829607604 1
0.601480237057081 1
0.146254765594816 1
0.479517335008185 1
0.201762830683337 1
0.24521318023052 1
0.380792746301812 1
-0.236158939712425 1
0.448001124067172 1
0.481673025499365 1
-0.123448675460271 1
0.73331931880883 1
0.42943323799582 1
0.0804295243127726 1
0.793431432850372 1
0.163368988979107 1
0.462734086958905 1
0.68960749112992 1
0.617901151868991 1
-0.0403898198118117 1
0.657479862215912 1
0.381996146336737 1
-0.694239751887306 0
0.316671780286143 1
0.316755152967127 1
0.660584680022499 1
0.331044375975605 1
0.618257343134551 1
0.783116417637972 1
0.462379529510637 1
0.265771116623043 1
0.665355757948356 1
0.347346714511787 1
0.450391210098306 1
-0.344444429895367 0
0.365302109517805 1
0.358104059223748 1
0.762385877291044 1
0.675918648863607 1
1.1012209065666 1
0.896968545451205 1
0.521765366589206 1
0.617342166951341 1
0.450537990743255 1
0.633707457090955 1
0.184392554360307 1
0.663877799823207 1
0.395911021285303 1
0.511464278212526 1
0.311155247696298 1
0.772856614334222 1
0.298414535242465 1
0.996987863166897 1
0.586491393140743 1
0.920446521673202 1
0.567134603843666 1
0.608019988443749 1
1.08096684192321 1
0.688593154263597 1
0.633377836027037 1
-0.0967688328106945 1
0.243489553155302 1
-0.141578372399328 1
1.26076561926627 0
0.489188275575682 1
0.14509948310518 1
0.704091554421289 1
0.169805466075955 1
0.415532316178022 1
0.553793257196373 1
0.347836105976022 1
0.804697598803045 1
0.0602423494852722 1
-0.252855865315783 1
0.926304142009393 1
-0.038569512214438 1
0.397845397115845 1
0.208886578072527 1
0.850902749317916 1
-0.00530421872411084 1
0.143118216772488 1
0.521733979194796 1
0.265934137796666 1
0.234155306222035 1
0.502897091090942 1
0.568471397108668 1
1.0531896069303 1
0.404232476794223 1
0.456417402411309 1
0.0410397273843471 1
0.25083440472811 1
0.65658103985221 1
-0.0520081268425889 1
0.802020785262015 1
0.979551490076226 1
-0.153959927401633 1
0.528863922307442 1
0.715702113363391 1
0.54753630279797 1
0.355764307542448 1
0.0832079640134021 1
0.779545585588236 1
0.301731397119224 1
0.554467100193706 1
0.47623630496296 1
0.272460152076162 1
-0.203464605349193 1
0.443437306014689 1
1.13140101156491 0
0.331261764813443 1
1.02324546941931 1
0.249698007124967 1
0.20358252016934 1
0.482471489549489 1
0.728260619950351 1
0.804542594806621 1
0.697828535758618 1
0.19227601481094 1
0.410316426319596 1
0.159956176341986 1
0.32908195939201 1
0.891727317374871 1
0.188839615303655 1
0.179332246905851 1
0.553870008271689 1
0.631963438773168 1
0.656334321777438 1
0.380424176935645 1
0.227031468592007 1
0.326068630858774 1
0.290341111873513 1
0.46454896110231 1
0.376617503159973 1
0.228820376652116 1
0.441937279348485 1
0.406973972044673 1
0.109548243358626 1
0.485650326613083 1
0.681038512814852 1
0.253411345645148 1
1.00824394361818 1
-0.0947638959453666 1
0.161498852293168 1
0.222650601798857 1
0.274579599777351 1
0.471289973194049 1
0.661759076303218 1
0.483771677204192 1
0.553429719719065 1
0.713586801861026 1
-0.232456275726036 1
0.759170002612844 1
0.723722389314603 1
0.275523817547129 1
0.0228074070294843 1
-0.0238377818913291 1
0.712632939106018 1
0.198598865903835 1
0.60341274474921 1
0.350415077138188 1
0.201269608899668 1
0.175307717406545 1
-0.0567964251723045 1
-0.0680316485677848 1
0.0863376123131818 1
0.200533046827754 1
0.393375843999956 1
0.705364046029803 1
0.402875410329326 1
0.236226658107082 1
0.156813580854337 1
0.226177722851134 1
0.140221396926942 1
0.789960966813883 1
0.439894289219533 1
0.153036817252282 1
0.272165076263387 1
0.967836377767019 1
0.610194830906845 1
0.737482848913308 1
0.924865408387003 1
0.390168926560174 1
0.421553800362473 1
0.553461961643847 1
0.721482192544433 1
0.00896929678375958 1
0.116169149426394 1
0.888776277060743 1
0.794626554923686 1
0.103742458429442 1
0.0980830489631656 1
-0.0294785484040891 1
0.697340188338836 1
0.385140334292081 1
0.664918706865132 1
0.493038304408373 1
0.232070380867356 1
0.177992886042386 1
0.852359183540084 1
0.466774627907352 1
0.330990966951263 1
1.12309544474926 1
0.338683635763538 1
-0.36993879042699 1
0.606745245204857 1
0.500929222404742 1
0.267333520483799 1
0.241405501446629 1
0.211931243172827 1
0.259286696618277 1
0.374538320418153 1
0.529934503051204 1
0.746191919251676 1
0.229622108719057 1
-0.181241908538611 1
0.283923872246049 1
0.742913887799318 1
0.336852811694663 1
-0.178368590277777 1
0.421468674803689 1
0.644404660352913 1
0.571317834093223 1
0.540900293302122 1
0.861924615746169 1
0.854582846646149 1
0.840226159509606 1
0.49762439815452 1
-0.0611610578443592 1
0.761056027418217 1
0.433303884608035 1
0.441701318074722 1
0.404754938200481 1
0.0513511245146859 1
0.83225297854182 1
0.711751574457553 1
0.0426232219674407 1
-0.46723364367873 0
0.406362854003967 1
0.155937638551348 1
0.152270871134711 1
0.0442025732810221 1
0.431945961011736 1
0.335395736239038 1
1.08534981387196 1
0.183088379608774 1
0.548349146410178 1
0.639612275473966 1
0.191111587715564 1
0.454059562141789 1
0.300465254890037 1
-0.104814435184569 1
-0.137389606264676 1
0.219227755611125 1
0.196856960569081 1
-0.147218667543596 1
0.502207626389785 1
0.591331994480042 1
0.257856670775475 1
0.286927953668844 1
1.61797023153345 0
0.529518063332409 1
0.186799573677601 1
0.416990496566862 1
0.714736388188933 1
0.477132589382289 1
0.617939330601445 1
0.196161473434032 1
-0.220769033239975 1
0.430178400737172 1
0.264995950668772 1
0.134449655239054 1
0.495272566578449 1
0.43199870809146 1
0.17871144571222 1
0.112354152549464 1
0.583130162123763 1
0.135795782902918 1
0.341673646394077 1
0.351070369019168 1
0.437829960314745 1
0.525451160285202 1
0.202216107114423 1
0.227821796328036 1
0.379608922889273 1
0.607356513730682 1
0.148301387516808 1
0.556694877445292 1
0.301279434521373 1
0.902875683878176 1
0.144166602857642 1
0.161856157900638 1
0.66522673803146 1
0.237672871035352 1
0.387007176303339 1
0.676536303110476 1
0.382598444654277 1
0.377923853431437 1
0.580606410911406 1
0.0516713013682364 1
0.598616984386849 1
0.568507171142031 1
0.610304161629233 1
0.372854955579524 1
0.420576804060793 1
0.313524034931486 1
0.269837803406968 1
0.1596811480856 1
0.179862816561334 1
0.318468494296887 1
0.427336817343281 1
-0.0421673899748779 1
0.0921078644227616 1
0.614418712653032 1
0.65155494304802 1
0.325922322425816 1
0.493701899272088 1
0.506775917290747 1
0.222800238921353 1
0.576410889363994 1
0.676524505362368 1
0.672878930097573 1
0.833585374696203 1
0.757291467052611 1
-0.150629672642932 1
0.127103275459414 1
0.373612703632101 1
0.348276739075361 1
-0.297295858690651 1
0.635878586675156 1
0.07179797598096 1
0.296071479299413 1
0.24439249857693 1
0.838164726759244 1
0.601979436846991 1
0.526162810189918 1
0.480802994495374 1
-0.215777556523301 1
0.498270300581283 1
0.521696683267124 1
0.482679342153566 1
0.546656084670533 1
0.675225274015551 1
-0.361737087934336 0
0.72140021705442 1
0.640225690372413 1
0.652841848918478 1
0.357762503182959 1
0.645544397764728 1
0.188919008151824 1
0.993062420115698 1
0.534927886525216 1
0.518330719522711 1
0.158371874119189 1
0.745294743940543 1
0.479369724687247 1
0.34679542455683 1
1.10146063939797 0
0.661751062454071 1
0.584407645691802 1
0.13050103675272 1
-0.0891127554215118 1
0.512430395087029 1
0.544719765471951 1
0.248192992511467 1
-0.393571634693055 0
-0.0100828768515726 1
0.555311701181582 1
0.410075021696913 1
0.680713821072821 1
0.0986315192001754 1
0.508949039302573 1
0.297841272977065 1
-0.0827556602874032 1
0.189366008393804 1
-0.0148746200812228 1
-0.05364031446241 1
0.417941683013704 1
0.507477224111301 1
0.728723962791205 1
-0.0875311606241063 1
0.335148530385574 1
1.29814428036384 0
0.350018368486162 1
0.11800311009157 1
0.413519967763631 1
-0.0410314159473101 1
0.179017417951397 1
0.396989151997929 1
0.683221651550662 1
-0.00446474818421579 1
0.554851883454631 1
-0.0596634853830873 1
0.802023179551708 1
0.676290056434582 1
0.1527844205265 1
0.19825398932254 1
0.0753254343810382 1
0.244384348911203 1
0.837670436131321 1
0.0882841040028521 1
0.458071877493378 1
0.363486720936429 1
0.0397126393524047 1
0.419149112995045 1
0.460772283880517 1
0.443442568745737 1
0.458628832113683 1
-0.158220414389196 1
0.685632874392045 1
0.0412715732520201 1
0.174623474686401 1
0.585071213726878 1
0.500174226721371 1
0.168556428171772 1
0.773090732289142 1
0.0856366366082927 1
0.152066144934044 1
0.412481093693363 1
0.261744038482771 1
0.356322191696455 1
0.475509956171232 1
0.332674384400513 1
0.606905452846682 1
0.208103710598551 1
-0.0861624348407032 1
0.12597927003928 1
0.0212928001268791 1
0.526415883432266 1
0.0461680841252496 1
0.503993196354434 1
-0.168893300598111 1
0.319376998648987 1
0.616129145674867 1
0.0581566553560274 1
0.721004594166094 1
0.122543207785623 1
0.484831768927699 1
0.781972738561034 1
0.143560576910311 1
0.458749566889885 1
-0.0205463759851629 1
0.207437620631064 1
0.305013732539656 1
-0.0475926918425842 1
0.323559662411775 1
0.514820485289081 1
-0.242626740362652 1
0.609547580065643 1
0.519879517772511 1
0.409595513983116 1
1.05070279107603 1
0.305414469784677 1
0.490880179307559 1
0.593074041098108 1
0.304414954087389 1
0.138575383225418 1
-0.16304028620059 1
0.277471427436568 1
0.127646079024129 1
0.49388840893096 1
0.705844437512518 1
0.679239656256497 1
0.362366804177071 1
0.579364350938316 1
0.67387857312815 1
-0.0549665509020181 1
0.783087154675271 1
0.759028368116539 1
0.707294097623416 1
0.127709560270827 1
0.112484835419277 1
0.296076139264888 1
0.124047262725306 1
0.190674897586943 1
0.511727542031923 1
0.716190772446173 1
0.891955118384465 1
0.258793526666495 1
0.647045504560485 1
0.36759428151372 1
0.296639270318586 1
0.12363852697847 1
0.0616789444924548 1
0.705632663878069 1
0.85806475484331 1
-0.0238290967175508 1
-0.0107020178820195 1
0.435430779404552 1
0.150581642829984 1
0.553509412727631 1
0.914783514220212 1
0.208340131101173 1
0.3184700625675 1
-0.0347032921749471 1
0.24937203903668 1
0.400714235616105 1
-0.211627750018218 1
0.657979215185663 1
0.830713986069135 1
-0.0811698423600519 1
0.867789536499993 1
0.858951312872164 1
0.761929167937729 1
0.133567772745522 1
0.504997135008294 1
-0.195292980630067 1
0.365170139469846 1
0.314088809225915 1
0.563969301840181 1
0.289386852687591 1
0.404266439270493 1
0.37147407133549 1
0.342654733822668 1
-0.20241229850823 1
0.934950404338406 1
0.641313917242217 1
-0.202409995759788 1
0.399315759722161 1
0.592845904362483 1
-0.107809299292772 1
0.284562403913936 1
0.132589060832356 1
0.354715122879464 1
0.325895552515118 1
0.494532370897791 1
0.261353506286619 1
-0.197559866855985 1
0.114877049134502 1
0.205330424895805 1
-0.178416320116096 1
1.03379413076624 1
-0.190997746855542 1
0.915399114576164 1
0.157478902183711 1
1.07474604551966 1
0.145601432086661 1
0.730728885003684 1
0.288675509893824 1
0.186997237174657 1
0.688307094037814 1
-0.176363406806233 1
-0.815397486224636 0
0.322397272499107 1
0.637846581679853 1
0.690603147550517 1
0.944496837574852 1
0.194794827566712 1
0.568035974472185 1
0.586506297879374 1
0.764563633488461 1
1.20168507888329 0
0.765039164327562 1
0.794086776264994 1
0.539270108371912 1
0.575158961840017 1
0.654369077319185 1
0.1179409392397 1
0.324499507356354 1
0.397514308857912 1
0.587845542005105 1
0.263838379841236 1
-0.0249027555590266 1
0.645663831656847 1
0.331691326434229 1
0.581481133097061 1
-0.0832964579707655 1
0.0629609677193607 1
0.10643151180456 1
0.494539986662431 1
0.730422738871751 1
0.0511281331505814 1
0.0126741999914045 1
0.81095517380691 1
0.461964423118278 1
0.933282332568858 1
0.04458952086597 1
0.164477827475855 1
0.344975767247538 1
0.256941161832102 1
0.874392452705511 1
0.308089043904216 1
0.412595940307699 1
-0.0862709372259222 1
1.04310119441773 1
0.108264112867126 1
0.679727873168368 1
-0.218295174677476 1
0.196068010715802 1
-0.121327859997346 1
0.884855637514653 1
-0.176992761662595 1
0.459703637937358 1
0.5656899884778 1
0.109281248042714 1
0.290980172692333 1
-0.0702248233671385 1
0.959545673691276 1
0.140205632208712 1
0.333356332951089 1
0.57095512697002 1
0.625299659873439 1
0.69507100335622 1
-0.288295548231643 1
0.184881507374563 1
0.226991100399029 1
0.1146063613317 1
0.123453931206017 1
0.17513632232144 1
0.449744514206642 1
0.725902181263333 1
0.437748841412785 1
1.27940588056858 0
0.564569992870337 1
0.765894187291212 1
0.371679254605086 1
0.289296259216321 1
0.40893303857087 1
0.582102248761809 1
0.556594914124432 1
1.45572905717353 0
0.721679290720171 1
0.358691725337792 1
0.523150934824754 1
0.217950601548395 1
0.236957529706255 1
0.446085633740122 1
0.415225110619577 1
0.161930559971308 1
-0.0676266163366654 1
0.597142014859388 1
0.487160413917472 1
1.05910055463418 1
0.708847098205154 1
0.372403423849085 1
0.435521047991005 1
0.463700905127255 1
0.438404678590521 1
-0.26530516438364 1
0.518168035595511 1
0.544686811977783 1
0.330490330376878 1
0.176848672883968 1
0.243190840988974 1
0.553092434539713 1
0.383675981308388 1
0.710463531981205 1
0.048143459451192 1
0.222191566261571 1
-0.0752429764503315 1
0.505919373300857 1
0.289212920928347 1
0.152164902583405 1
0.638893241556959 1
0.0780764733510919 1
0.175581036014411 1
0.612077192488544 1
0.107823473460981 1
0.698365904011037 1
-0.039962846140956 1
0.534060820739887 1
-0.126860638188101 1
1.34668112768528 0
0.634770106906042 1
0.332001274267046 1
0.771058578447898 1
0.161628402530414 1
0.309041821893541 1
-0.350443519428667 1
0.836908166532086 1
-0.108852307969157 1
0.487833798945954 1
0.362004836850241 1
0.464159899719117 1
0.0395700499071319 1
0.894282813547086 1
0.441805465603717 1
0.718456158038557 1
0.530976623584316 1
0.69983204233022 1
0.515772177446515 1
-0.256175538807728 1
0.47045519202802 1
-0.0378787723086087 1
0.637740232011111 1
0.343813245874341 1
0.613159288025606 1
-0.0973944360743336 1
0.468177379070337 1
0.496222199742755 1
0.176001069145159 1
0.507510348166791 1
1.0398251297354 1
0.285634016952537 1
0.227676295997036 1
0.497167848437071 1
0.870932512211066 1
-0.0105454956785362 1
0.379222043912188 1
0.796467255865699 1
0.338442407527689 1
0.065098348903859 1
0.232373305180212 1
0.343573162531365 1
0.817317755657171 1
0.18643646561226 1
0.219802183331403 1
0.27313500736915 1
0.0886930939484201 1
0.427464053097521 1
-0.300902700468312 1
0.941305887591377 1
0.849556797987641 1
0.770885704405896 1
1.07044489256644 1
-0.104547181290326 1
0.375749787075478 1
0.915185955488154 1
0.336798001456515 1
0.19130329986176 1
0.364242703095598 1
-0.198899815260802 1
0.237114621832548 1
0.0977587061030455 1
0.416777571585679 1
0.662470650621284 1
0.184043257091745 1
1.14825081611144 0
0.522927768169379 1
0.0473825035065603 1
0.428517659592581 1
0.0817590891951783 1
0.31919861038128 1
0.0972662866017843 1
0.483608003452984 1
0.251749000480203 1
-0.476930992270262 0
0.70380088877903 1
0.56664450155604 1
0.360459235078084 1
0.409689193590763 1
0.722956134352159 1
0.674557504636221 1
-0.134657675997617 1
0.802151571633275 1
0.335940593290569 1
0.666505291287921 1
0.144118001360152 1
0.733543738268531 1
0.8632573601616 1
0.23701655080182 1
0.695586685452112 1
0.133830297762273 1
-0.347545055895375 1
0.157988515494407 1
0.577089677836199 1
-0.00771398570449919 1
0.637646633519705 1
0.215236354259096 1
1.18160712643268 1
0.426442834755018 1
0.309493661173541 1
0.360743543843574 1
-0.143508412574136 1
0.0962727613954927 1
0.431790164311158 1
0.0522140319335541 1
0.257888637143091 1
0.56626692611627 1
0.842859336829215 1
0.285127632653726 1
0.3011087009887 1
0.557005412671008 1
-0.00719487520409418 1
0.235771170055383 1
-0.290129453781216 1
0.793512332830862 1
0.332345276218006 1
0.130036977414372 1
0.74621648638503 1
0.305647146977715 1
0.345357551580043 1
0.761492144871873 1
0.0411574182358896 1
0.286502430436415 1
0.73070732644946 1
0.355551620086315 1
0.497762670290501 1
0.779516925830799 1
0.919058539550139 1
0.641884808356618 1
0.647874596321202 1
0.87167003866531 1
0.612396022543614 1
0.0120573170717057 1
0.148666327731258 1
0.919406213891091 1
0.495145231043231 1
0.0952295954345047 1
0.161257346174131 1
0.247170245544847 1
0.454990011117108 1
0.505623335009269 1
0.611617763515122 1
0.547219759589776 1
0.699197665120455 1
0.7312915749542 1
0.041292986078113 1
0.0964308027358175 1
0.0964949633034665 1
0.0854547101324053 1
0.493715705734941 1
0.293882245330658 1
-0.355774737650431 0
0.839433771488221 1
0.863877459799512 1
0.0415996987837854 1
0.0712134795824011 1
0.779600042975011 1
0.901466043571026 1
0.666375032902333 1
0.526278711348266 1
-0.0145827816007494 1
-0.180068160738515 1
-0.0609905723047263 1
0.195468644046325 1
0.423833431773937 1
0.256760865263617 1
-0.0481828313764807 1
-0.0970649224936633 1
-0.0592289523236872 1
0.386127386251912 1
0.762305537640265 1
0.820752713102493 1
-0.327358103029043 1
-0.102530853856243 1
-0.297703973579397 1
0.73579304214814 1
0.0436272986742892 1
0.441561472312829 1
-0.178123896721267 1
0.494933277435044 1
0.102857069184607 1
0.949241767419434 1
0.232946886557499 1
0.546307809703297 1
-0.00989403678664473 1
0.312897317471529 1
0.130846340685047 1
0.767161122292545 1
0.347009475969039 1
0.0805200098882537 1
0.290514040662633 1
0.451561992427483 1
0.420960980604282 1
0.268764225919421 1
0.568027655340822 1
0.599329878251957 1
0.572926664669175 1
0.657850522384229 1
0.154931506428362 1
0.285129462257256 1
0.0435550298329007 1
0.424899585717624 1
0.582423647996009 1
-0.0677681363043815 1
-0.0456659562517758 1
0.150090850242565 1
0.504330719854661 1
0.816081779610671 1
0.231160231618514 1
-0.157892604618919 1
0.167383064575416 1
0.859673255897682 1
0.396907273442997 1
0.333978099388365 1
1.02310244629565 1
0.451134831779647 1
0.395565298289169 1
0.636062256372405 1
0.747152528893215 1
0.723360121413401 1
0.634121623589285 1
0.586129255565465 1
0.570439071639201 1
0.618892242034901 1
0.100887142555079 1
0.660099624110518 1
0.446437541710177 1
0.733887203047273 1
0.118525206244089 1
0.510007416982183 1
0.325883129142534 1
0.923325493667955 1
0.0642647879170292 1
0.949231355570246 1
0.0316297649372032 1
0.377489285810027 1
0.0697518651945108 1
0.175301824215409 1
0.697372122246538 1
0.426825434111087 1
0.365724924123494 1
0.820520027817305 1
0.224296195071399 1
0.539796369915779 1
0.240177751413454 1
0.465168462740026 1
0.762562749449857 1
-0.00177312495218298 1
0.686592277478249 1
0.810093045821413 1
0.209796258751735 1
-0.0593149946305443 1
0.223774315619348 1
0.396644425560058 1
0.419926161794356 1
0.702368565346762 1
0.493685061107216 1
0.333533946265583 1
0.138739207831316 1
-0.00142459110443008 1
-0.383859588698653 0
0.002278798529156 1
0.264584976334629 1
0.537193279122547 1
0.480900757646263 1
1.01919430208011 1
0.161692671050222 1
0.586293072094476 1
0.99220379668169 1
0.436716964794808 1
0.264852057353363 1
1.10343859555231 1
0.327214388913651 1
-0.160802996586067 1
0.556337274081239 1
-0.0691881026016088 1
-0.0796551920091993 1
0.413588955729056 1
0.68513603875188 1
0.442802403494723 1
0.285028697720039 1
0.0500979127906333 1
0.0928080825658031 1
-0.192054588546547 1
0.362019141114501 1
0.144735171554795 1
1.01005180667816 1
0.93841699825691 1
0.124018353037982 1
-0.0542858312274526 1
0.459798391273081 1
0.387669888320144 1
0.887659311421843 1
0.131663410661342 1
-0.0236534122804319 1
-0.087173478993374 1
0.45327035081689 1
0.523175416114782 1
0.71115844719276 1
0.644409124510697 1
1.12561220954883 0
0.755088593290525 1
0.383860871499488 1
0.78926815606384 1
0.566064661717307 1
0.76381082410455 1
0.395846493699604 1
0.5632409007686 1
0.456566501147091 1
0.483654201838929 1
0.0239498328071352 1
0.717134976070473 1
0.134555076009624 1
0.0403051434142603 1
0.311528671212633 1
0.719619109536069 1
0.662535491523567 1
0.509706502678708 1
0.929500256405352 1
0.495374301183314 1
-0.0496295326823249 1
0.590826156150165 1
0.334123761644065 1
0.531861461203672 1
0.184753710174578 1
1.12103259435085 1
0.465302453350845 1
0.117943421157213 1
0.243732284197228 1
0.747510308492213 1
0.459571780584153 1
0.070042292787515 1
0.149678570405033 1
-0.0380480027016973 1
0.293225311439956 1
0.367295747696535 1
0.115742469658099 1
0.554228620924288 1
0.0553455686615175 1
0.756370243561893 1
0.382489880596872 1
-0.132514018926701 1
0.368504402991728 1
0.803362585563679 1
-0.0312194909885626 1
0.882920696647601 1
0.359762409546082 1
0.684507292707724 1
0.170339207306663 1
0.305089903589385 1
1.13828059066594 1
0.237404626717578 1
0.732206208003744 1
0.0557201953061511 1
0.0267653987217938 1
0.791356657302082 1
0.676271339272356 1
-0.248430899841677 1
0.677817810340098 1
0.394795957882542 1
1.05478050936805 1
0.267959607002839 1
0.459185580611848 1
0.358149364824977 1
0.661308353539286 1
0.404624797242753 1
-0.178009583925643 1
0.414404061827844 1
-0.524530948655453 0
-0.325239795752425 1
0.608274635606184 1
1.13131762311563 1
0.914164674293531 1
0.571197123361973 1
-0.322498501740031 1
0.791465713973966 1
0.557220167739324 1
1.049558911988 1
0.337556844427889 1
0.114201524034596 1
0.33012791553096 1
0.140725846268703 1
0.280951330350242 1
0.69938089233039 1
0.0522908990172985 1
0.834493052486739 1
0.458989763225038 1
0.666432541305763 1
0.6069604996632 1
0.109059947764288 1
0.426934259302717 1
0.981441059629693 1
-0.0978545436805337 1
0.171036498683468 1
0.645631871499595 1
0.656637647899739 1
-0.0126969308454361 1
0.697444474676843 1
0.118413806019685 1
0.667974911836379 1
0.557960866912365 1
0.716919193400713 1
0.345610758967172 1
0.248944706921621 1
0.0744352525372874 1
0.348537369573302 1
-0.0839787346757958 1
0.284083491271256 1
0.647719599167333 1
0.101865462281 1
0.27334699318948 1
0.873274639194249 1
0.711083503794501 1
0.511894420795531 1
0.436365254785151 1
0.704735368362547 1
0.335395752961116 1
0.512773160192188 1
0.495414848060434 1
0.571436808117207 1
0.30049225377847 1
0.191001135037371 1
0.0182391088219746 1
0.443294968110788 1
1.18857939694963 0
0.318912354202787 1
0.498759928545387 1
0.13787789670153 1
0.410594065672491 1
0.294902484727751 1
0.167936764243147 1
0.727561801139831 1
0.321270949785525 1
0.214689618206054 1
0.377937585529506 1
-0.0283458068693397 1
-0.168029969944008 1
0.964229734515116 1
0.542236175835928 1
0.763675606110317 1
0.648963197530425 1
0.266418541100782 1
1.31737808395794 0
0.420078782023947 1
0.111535742359159 1
1.08239768861377 1
0.363491732305419 1
0.628119112730199 1
-0.00192583494564405 1
0.504158336532356 1
0.746519839986828 1
0.0962253212534949 1
0.130575703623652 1
0.771107948845849 1
0.407691309689473 1
0.285771878390714 1
0.249055862185176 1
-0.0058077938603591 1
1.04060311661002 1
1.13423964606015 0
-0.148651202280256 1
0.362839180531856 1
0.38314399903268 1
0.346786749641285 1
0.180829182171664 1
0.382794687057278 1
0.460931088611892 1
0.362043591841607 1
0.379558705638375 1
0.671621802538731 1
0.310989709369553 1
-0.0439229175223707 1
0.69378035588393 1
0.760394668815654 1
-0.231834287245691 1
0.34273735259785 1
0.797963884261941 1
0.799385511834945 1
0.272126421702142 1
0.246852309905961 1
0.0448068108966829 1
0.589369952179768 1
1.04331171278539 1
-0.086107493976999 1
0.159326740657594 1
0.25990136868365 1
0.18217918232834 1
0.38222829210818 1
-0.0301059575970276 1
0.160913394853367 1
0.719206217654215 1
0.417976889693841 1
0.0108936577779065 1
-0.375976142938863 1
0.147992285342242 1
0.838450938074569 1
0.355183783863256 1
0.499425302375532 1
0.284034571679454 1
-0.229582045798674 1
-0.1829743692292 1
0.616535129136859 1
0.0514741815456378 1
0.962026825761413 1
0.445137349220067 1
0.549851247392972 1
0.923187917707397 1
0.356766662489084 1
0.286895964966613 1
0.649897618617501 1
0.0316787683293093 1
0.62471798310346 1
0.384619507566948 1
0.213333330522614 1
0.247328418094359 1
0.158983798993577 1
0.580077618144621 1
0.665875270104362 1
0.428794158859796 1
0.276792527982561 1
0.361738664387151 1
0.423247886801259 1
0.645177695037897 1
0.415451363349169 1
0.156090517214501 1
0.497330555391143 1
0.500432535185384 1
0.761294992120989 1
0.324418127728462 1
-0.0963511865523058 1
0.160539866595024 1
0.827323721711996 1
0.205313403489332 1
0.26544721268943 1
0.838757160999835 1
0.686931660800966 1
0.312466576869105 1
0.0283894293267797 1
0.1368242969006 1
0.53474025657773 1
0.848476272198329 1
0.530814916560169 1
0.068174206149183 1
0.486532178200846 1
-0.0004165692266732 1
0.312414675806304 1
0.161183973074068 1
0.175039963854034 1
0.655259977687816 1
0.0781284072222754 1
0.871987077360108 1
0.794712649277918 1
0.409882747811702 1
0.660943707695781 1
0.389777643719078 1
0.0841744222361596 1
0.430022862368872 1
0.0836460116083337 1
1.09113227067583 1
1.06952289336892 1
1.02347825395418 1
0.169324316795598 1
0.488968757274234 1
0.303190770562732 1
-0.376604428825812 0
-0.0102221616596297 1
0.126985496845984 1
-0.0319500865262265 1
0.626636051520496 1
-0.0446673210876739 1
0.184139995383118 1
-0.0314345990629841 1
1.01887251415931 1
0.39725184795205 1
1.01987461862425 1
0.0295800087842764 1
0.684861051936068 1
0.13413585250024 1
0.519270052390338 1
0.589785295280525 1
0.492678374264003 1
0.607836412767061 1
0.306364375939806 1
0.155562576218839 1
0.547050303084194 1
1.04364840531179 1
0.21507050888173 1
0.653183099362486 1
0.328420672295232 1
0.186291339664235 1
0.74866557628455 1
0.659248975670749 1
0.754524187167164 1
0.970442705940518 1
0.528992037334375 1
0.0685900395869403 1
0.662064888035767 1
0.732750179698436 1
1.08954052451659 1
0.583155166968479 1
0.881030248746243 1
0.426191241063203 1
0.627028376571137 1
0.430473050555009 1
0.460160396129094 1
-0.317286653873782 1
-0.315332080173751 1
0.628120358517417 1
0.558207816114582 1
-0.116764126249446 1
0.780095098496394 1
0.0759708652750153 1
0.769834487512514 1
0.800559711325265 1
0.562550227577418 1
1.00913752750445 1
0.436493862658974 1
0.120244358520194 1
-0.907765283255254 0
-0.0178702952672981 1
-0.175747203767726 1
0.179797625237289 1
-0.00029760287833891 1
0.258828251185315 1
0.0286986465376143 1
-0.443483559291783 0
0.800317313351186 1
-9.22819854459953e-05 1
0.170705648153208 1
0.444589923926186 1
0.467626145494007 1
0.283917134903649 1
0.335466723636302 1
0.684088929429971 1
0.258852327956524 1
0.901256695839888 1
0.417605491398734 1
0.638025635161272 1
0.4360835728293 1
0.0126346258372294 1
0.647465370858393 1
0.296238077976107 1
0.610896650743106 1
0.248919479001055 1
0.244732022395183 1
0.108754362331694 1
0.219858931686787 1
0.00116132251095794 1
-0.564804921353798 0
0.505452801110682 1
0.382963721756826 1
0.280711588881426 1
-0.21772055300492 1
0.359651033947129 1
0.582204216501445 1
0.13563860662945 1
0.382978564137706 1
0.176852634984241 1
0.108763224621464 1
-0.0165405148516262 1
0.165771987609172 1
0.159489919717028 1
-0.33838915247059 0
-0.175770782304078 1
0.0981576288245645 1
-0.29574256737329 1
0.238360752083643 1
0.616990631807754 1
0.275387880995682 1
0.0458180808019456 1
0.200535388848341 1
0.284926372856949 1
0.638898314529863 1
0.209129367254581 1
1.28469127562172 0
0.0455731562292446 1
0.330035837514306 1
0.482576706278305 1
0.774712319760577 1
0.465543728488338 1
0.568654231907899 1
0.364700408327368 1
0.496865558361651 1
0.247539080076956 1
-0.135656020241738 1
0.842131513475614 1
0.6114631888219 1
-1.30312590632814e-06 1
0.297096017854545 1
0.615545530370538 1
0.107363992258851 1
0.91798225503408 1
-0.219805366698141 1
0.593084193177395 1
0.314201837277515 1
0.537424491364719 1
0.558350515178918 1
0.657725024905556 1
0.364636542991056 1
0.784476353984354 1
0.745439223227955 1
-0.265999162329409 1
0.908510863554344 1
0.286669190705912 1
0.307825475295527 1
0.150279987456615 1
0.577122191250071 1
0.504360473710254 1
0.660331334964615 1
0.234469012082359 1
-0.207999394477571 1
0.547957972151623 1
0.331184852653713 1
0.67141571148067 1
0.375597588328099 1
0.423863777120202 1
0.808471369822047 1
0.476291629459475 1
0.522929501277707 1
0.504374077516708 1
0.532801096306686 1
0.945572403953233 1
0.311816884630499 1
-0.0119892646011734 1
0.360370132531307 1
0.49654994095368 1
0.234498346056401 1
0.536289732835137 1
-0.000761242762478923 1
0.806740334792291 1
0.493278105860975 1
0.593857140587608 1
0.751538887760599 1
0.312703713315125 1
0.455768140644879 1
0.0113190698409221 1
0.323896298547984 1
0.499204293306176 1
0.523961005305621 1
0.160182621763088 1
0.0862401913980951 1
0.244055009533229 1
0.80822776168894 1
0.660160373275322 1
0.0895823737416106 1
0.771771785311838 1
1.10803328268979 1
0.167068641681245 1
-0.407485967678959 0
0.188608417608062 1
0.474259235498862 1
0.655797487552681 1
0.770145265368914 1
0.0373261065119937 1
0.835659626416343 1
0.328304852061504 1
0.288667263909456 1
0.5087423865818 1
0.871107613237502 1
0.436769981774103 1
0.705907650011946 1
-0.218095924574075 1
-0.0764058324902033 1
0.27557305544036 1
0.605044802153489 1
0.0576377114885431 1
0.600269452584575 1
0.488389270726034 1
0.00408844163561387 1
0.821712817224478 1
0.189496418171878 1
0.357755766214917 1
-0.0798850545051447 1
0.534718266215921 1
0.819571107283341 1
0.721744311477883 1
0.687677526601871 1
0.108723564780758 1
0.952793628386551 1
0.640994062173522 1
0.289668320620291 1
0.511831549475261 1
0.405724046741875 1
0.429331125140593 1
0.0885026100167025 1
0.255792521416932 1
0.507724668869319 1
0.345061231121934 1
-0.0291240470058896 1
0.505461156089897 1
0.371215181701682 1
0.0210562063637527 1
0.659433091234515 1
-0.400741543311584 0
1.03826872210694 1
0.595125096778364 1
-0.021383862328494 1
0.484925582748167 1
0.901901307110832 1
0.645179151547469 1
0.874844476526528 1
0.350033459324417 1
0.240606479018116 1
0.485825526755932 1
0.440042968070364 1
0.0212244612815861 1
0.0550958853688375 1
0.628182726757533 1
0.0213357452465486 1
0.67472317519274 1
0.217747251776986 1
0.381691032177931 1
0.100352507395887 1
0.710302896996515 1
0.687997823429322 1
-0.00621909341270414 1
0.240522734488853 1
0.376170185164333 1
0.309273682046082 1
0.467813026864874 1
1.28416770380911 0
0.216141823280234 1
0.413059956106938 1
0.126998961956923 1
0.362714274462258 1
0.300668795392759 1
0.231490547565425 1
0.803192516866044 1
0.26693184855643 1
0.795479459094357 1
0.438755484578534 1
0.618895911493673 1
0.672319095184507 1
0.61394909598266 1
0.585526363224636 1
-0.213909198758997 1
0.503240988257574 1
0.324787469072536 1
0.610443051777144 1
0.514163896846357 1
-0.346753972197695 0
0.211541217073159 1
0.721855275081127 1
0.401729488838125 1
0.1870175616453 1
0.786013260068957 1
-0.735563536266555 0
0.510751032600874 1
0.52584570528538 1
0.413419769705699 1
0.609899679324752 1
0.582612055992493 1
0.601853852723879 1
-0.420330424000969 0
0.242213305042036 1
0.17896982261949 1
0.218151036012734 1
0.397060284575141 1
0.670106283381916 1
0.215525797176032 1
-0.256162627588306 1
0.491641735530317 1
0.846528317996092 1
0.542345635279719 1
0.307012402319776 1
0.418557296153595 1
0.0818249578308556 1
0.861363523914148 1
0.809162970258855 1
0.75492303469195 1
0.821872750509824 1
0.626353302906543 1
0.773491322581288 1
0.58637544664099 1
0.23376446586021 1
1.20082274446792 0
0.163005605225874 1
0.555529345521125 1
0.242358892519973 1
0.658491928505212 1
0.31590274554194 1
0.262102628849936 1
0.339681671375887 1
-0.502495435083511 0
0.348194548587287 1
0.462693382677051 1
0.96584961683534 1
1.11954847085773 0
0.187406081358088 1
0.601338722980482 1
-0.00509104903062001 1
0.201634045629438 1
0.845482373959828 1
-0.281037091266097 1
0.437788398551167 1
0.903658516527583 1
1.28542872658748 0
0.488399483888181 1
-0.105667687709109 1
0.347828163508813 1
0.478139172519376 1
0.630464703713444 1
-0.0203431828100114 1
0.441646403221684 1
0.515457266243779 1
0.22755495054794 1
0.249170204232759 1
0.610850551153578 1
0.75442779382422 1
0.291180905600982 1
0.357971999235772 1
0.13733446198814 1
0.749550987281098 1
0.0861880703590267 1
0.687366698622619 1
0.00598271367720456 1
-0.784648884115756 0
0.536927743829933 1
-0.207806380662228 1
0.387773888253423 1
0.534548335869383 1
0.459379379445955 1
0.199711856024189 1
0.867594243780508 1
0.314865685446962 1
0.328635475214295 1
0.0334248159571957 1
0.0188211681390411 1
0.436659302353423 1
0.700986723039227 1
0.659825829047361 1
0.772569133543407 1
0.750299718536257 1
0.87647911754849 1
0.0783261534086537 1
-0.0520985129183978 1
0.486072475035887 1
0.339831295093072 1
1.11485812434226 1
0.494482274724315 1
1.03638758350358 1
0.439577185117476 1
1.21366360979505 0
0.516606169564894 1
0.369372147806074 1
0.332939102802581 1
-0.141331585533157 1
0.0201380413353199 1
0.657378722836953 1
-0.0125026094129503 1
0.716973889527858 1
-0.104266121785978 1
0.278396930245675 1
0.85319071938309 1
0.594314335641747 1
0.0452715672776331 1
0.0842728843187133 1
0.344107105508546 1
0.138936762048715 1
0.806887219840008 1
0.185131880172009 1
0.88688727793807 1
0.153097421537343 1
0.673185584934524 1
0.179776849788267 1
0.0663596569327351 1
0.384834192219183 1
0.899787096821545 1
0.849742628936227 1
-0.306080440535465 1
0.400145534669594 1
-0.0581950254674018 1
0.716255368336778 1
-0.0691563031328679 1
0.610107380310554 1
0.557923467112657 1
0.911085122717092 1
0.255719428562107 1
0.770725971164849 1
0.747681215064519 1
0.154300202838121 1
0.717967377091287 1
0.334449786014775 1
0.59031726443323 1
0.0963315333499567 1
0.0922157109922139 1
-0.0337487598947074 1
0.192976145981161 1
1.05397530110657 1
0.668530132488398 1
0.353987265158288 1
0.470654604608492 1
0.265764391941265 1
0.935609788835428 1
0.546226214799891 1
0.390125020143677 1
0.249361171560019 1
0.435887798062966 1
-0.109045149468717 1
0.60626253561199 1
0.847461156823512 1
1.02199352537808 1
0.872133792906309 1
0.250165395775933 1
0.451329821978814 1
0.704859417277789 1
0.452083523336621 1
0.619924624295465 1
0.29684087523935 1
0.485046576402342 1
0.102771373871334 1
-0.335431776935523 0
0.331914261260113 1
-0.165182272623219 1
0.192189287762218 1
0.843943763371181 1
0.686776898057151 1
0.252651819379889 1
-0.109864337580232 1
0.80370058514787 1
0.744322594775286 1
0.328349097640196 1
-0.0969374562818376 1
0.154345319435646 1
0.326843252117228 1
0.718717516899973 1
0.696065566643568 1
0.38657362762327 1
0.233133308136519 1
0.256196394870316 1
-0.13204687470735 1
0.456426664822815 1
0.621696717452297 1
0.185337389147864 1
0.526077889629523 1
0.0852828691241827 1
0.833215049892499 1
0.22288400750256 1
0.287345642116219 1
0.732720254879743 1
0.407750908466558 1
0.875497454270707 1
0.377865016933694 1
0.40008146169141 1
0.228515503718216 1
0.11029378642099 1
0.406087021707443 1
0.886170585189146 1
0.700894833865434 1
0.236528748335813 1
0.360429996953188 1
0.296874930129145 1
0.632972872834688 1
-0.06950345050816 1
0.304810003532652 1
0.0853417575367506 1
1.38670000246986 0
0.029420704337901 1
0.241435367210327 1
-0.239773836197225 1
0.205998195690001 1
0.306018086621402 1
0.903053582243323 1
0.352101052010734 1
-0.0217542758589685 1
0.546216252333184 1
0.802676002005506 1
0.512928529900531 1
0.541333344035406 1
0.689144285459713 1
0.556916672376263 1
0.77444227556929 1
0.559199310961002 1
0.382146431602097 1
0.0780454934796504 1
0.750455874313065 1
-0.087515000558183 1
0.49630484319262 1
0.307966030990643 1
-0.0362674350934285 1
0.068249054294348 1
0.314512106277368 1
0.462243987651317 1
0.136198742533415 1
0.580652101132281 1
0.482991205459964 1
0.74428074832864 1
0.0670352849941096 1
0.465401450507612 1
0.401056628585735 1
1.14121597795895 1
0.0609866758548712 1
0.661676527573666 1
-0.250733267672531 1
-0.0171052595383188 1
0.501423043756676 1
1.22980296916048 0
-0.0974275025899819 1
0.645759772538276 1
0.784890004328536 1
0.022626697762877 1
0.428796608171419 1
0.70159808720617 1
0.719085643647685 1
0.650974802611746 1
0.583501252245611 1
0.821792445438138 1
0.411828707599272 1
-0.0114912186218006 1
0.377222463235923 1
0.315012609998041 1
0.0656268785228639 1
1.27700275886081 0
0.149939669164551 1
0.434867471353599 1
0.0570721070526205 1
0.409395296159557 1
0.357405138062808 1
0.35114514924125 1
0.600398151858385 1
0.641050157889589 1
0.684104631664388 1
0.53439398607947 1
-0.395019024697444 0
-0.103561397403645 1
0.44191884941686 1
0.513922411983806 1
1.15780113512906 1
0.211719277155098 1
-0.419451476706721 1
0.653991705268658 1
0.417446946773517 1
0.612299155647809 1
0.0896980615074357 1
0.49642135595452 1
0.74132481468166 1
0.986885907960338 1
0.447831664855559 1
0.852312170851552 1
0.785353987936029 1
0.381937496450427 1
0.00133680587810511 1
-0.180670663544139 1
0.645779218177436 1
0.341147391441792 1
0.533438680846701 1
0.975911296084342 1
0.881520341570143 1
0.126121043847018 1
-0.000419414772286922 1
0.380734687436122 1
0.598342377763659 1
0.115739277452538 1
-0.414343836972405 0
-0.256103009769715 1
0.294555861771145 1
0.765053535619502 1
0.234039884346123 1
0.157439109411071 1
0.405075140666984 1
0.5110044325565 1
-0.0252372197501533 1
0.122928924412103 1
0.172154535544897 1
0.540996949707563 1
0.250754542122683 1
0.4698544116978 1
-0.0639126104183296 1
0.826000649554999 1
0.391109385344071 1
0.464294076814365 1
0.615061114617745 1
0.0901075178214648 1
0.870949072647239 1
0.615339087921999 1
0.748603997544386 1
0.263830565206532 1
0.597868220373201 1
0.320205870499913 1
0.128006379120952 1
0.160594246024877 1
0.259356447974555 1
0.537527304129921 1
0.724380281822561 1
0.895284582378821 1
0.474670277027367 1
0.267425962385553 1
0.467594277025561 1
1.05308567996104 1
-0.00610015341270395 1
0.852015894794285 1
-0.252907987828395 1
0.486820802661842 1
0.369539962621736 1
0.848972872663916 1
-0.0651379600443008 1
0.320963149155193 1
0.813427689422292 1
0.417810030563789 1
0.453731312303117 1
0.510654801018543 1
0.624203081905443 1
0.427409883586918 1
0.138057306736269 1
0.448136978402963 1
0.144832742526498 1
0.646296090343701 1
0.206083585149265 1
0.606278247377762 1
0.208638984380416 1
0.292507107024386 1
0.507193714409817 1
0.275034921660638 1
0.246741309125645 1
0.143493028903369 1
0.0677348516057229 1
0.648093885145246 1
0.368286101882056 1
-0.303144113191943 1
0.189545552368948 1
0.351225227501902 1
0.569008175582946 1
0.843306221287997 1
0.134138524010416 1
0.208838281093842 1
-0.0975421987912617 1
0.234656485221197 1
0.191279225252188 1
-0.385389786757275 1
0.806115517961691 1
0.156110299311461 1
0.50759663253484 1
-0.200607557656312 1
0.843913138632435 1
0.342965952135844 1
0.344770715830303 1
0.337648262838668 1
0.339591177375651 1
-0.1229228120967 1
0.978871162990072 1
0.820846688614501 1
0.197968681709234 1
0.754409046902546 1
-0.53791160814688 0
0.893597836115356 1
0.678050725825409 1
0.842018355485226 1
1.10089495122206 0
0.836175378673293 1
0.0474427940551815 1
0.232506704828381 1
-0.172071346544894 1
0.470411979049094 1
0.664728254069363 1
0.772476650961827 1
0.245878530940023 1
0.21762743589841 1
0.298631806560183 1
0.00154563026301978 1
0.584439107479777 1
0.603093318256229 1
0.554528427888183 1
0.72509351747263 1
0.0637692296564531 1
0.468449041610457 1
0.0719709313247638 1
0.618428483816188 1
0.146093259608693 1
0.416631304607258 1
0.315863635515255 1
0.48674140083932 1
0.635724873682324 1
0.408007150876652 1
0.570242616965687 1
-0.171908253458405 1
0.0590801940040339 1
0.241294683153218 1
0.736603229483913 1
0.206864816496614 1
0.563955210367755 1
0.819338221197657 1
0.274328271788072 1
0.681560922007231 1
0.654202295062544 1
0.212650996256007 1
0.682645644504021 1
0.728666969737768 1
0.60947738954166 1
0.562971014396396 1
0.358277920321231 1
0.655733688780967 1
0.259381205592829 1
0.996365136541019 1
-0.274533233141901 1
0.487222683339563 1
0.225393153569028 1
0.709784486177771 1
0.848270556265667 1
0.583874864488063 1
0.287952713387753 1
0.0303190841409211 1
0.571751637946456 1
0.249120963573468 1
0.279149124712214 1
0.00861765172231027 1
-0.0905441304710172 1
-0.246282672129879 1
0.95264883425442 1
0.318811353658394 1
0.552292573134361 1
0.222856778328379 1
0.924282339593762 1
0.372597845981189 1
0.447078691674684 1
0.423556999624393 1
0.937798603611165 1
0.299300110655214 1
0.537089348665323 1
-0.436375170635428 0
0.632293552500976 1
-0.0581746721526503 1
0.447443343719006 1
0.425044740485286 1
0.98048640289771 1
-0.265194101941168 1
0.58793135230852 1
0.461718825743553 1
0.27653267899628 1
0.668920161878581 1
0.125142015191077 1
-0.353493868750227 0
1.29019631835705 0
0.220162169016596 1
0.232202227353671 1
0.346187900981639 1
0.374198072828705 1
-0.0931227344252246 1
0.0602137959890298 1
0.244512565427 1
0.510339656428969 1
0.4434946436941 1
0.391551667696363 1
0.337133545404418 1
0.306134603889973 1
0.605938839254371 1
0.189129207302423 1
0.314370325540458 1
-0.00424424342524606 1
1.03009693897012 1
-0.538153519657013 0
0.46612195765757 1
0.372975365098686 1
0.191184613319003 1
0.101286173067467 1
0.29474524284193 1
0.198689861913247 1
0.279489877687171 1
0.578003785141896 1
0.196076962290041 1
-0.188117521262838 1
0.950469231134226 1
0.606004279873165 1
-0.148125160514416 1
1.42080386277308 0
0.0462548724413563 1
0.899194087219566 1
0.375451489985817 1
0.166910783446315 1
0.350309525081819 1
0.617061276823733 1
0.233134498600661 1
0.351073391280163 1
0.424164523358216 1
0.108668795597256 1
0.514590751646947 1
0.183951104982184 1
0.052652391920024 1
0.0861257215661156 1
0.337322643862958 1
-0.293731978445085 1
0.710104879425893 1
0.572763493191496 1
0.241732327648936 1
0.115695637729569 1
0.472723331334609 1
0.594426649027066 1
0.0848624560812383 1
0.191216545964495 1
0.176398314351901 1
0.192987194672949 1
-0.0286499719011125 1
0.541621873918664 1
-0.0962920954697857 1
0.0929151857364295 1
0.208823011491562 1
0.616203349491425 1
0.689936644212198 1
0.196807289338072 1
0.544916096482458 1
0.246574941706245 1
0.446104977103884 1
-0.0653093625598283 1
0.265031762799025 1
0.45699029063663 1
0.186040858433503 1
0.584416429321436 1
0.390277798327057 1
-0.223714097335489 1
0.713405315372339 1
0.133432145520055 1
0.33056093104547 1
0.464542355103259 1
0.602462422169142 1
0.60449529627716 1
0.0635126905403975 1
0.553671399268723 1
0.756148886016826 1
0.315166293237365 1
0.386504231236124 1
0.848617662769978 1
-0.25474107555467 1
0.442121172751039 1
0.273698391880428 1
0.605915730278631 1
0.352703917053893 1
0.313535437882408 1
-0.167273148176375 1
0.112681642464754 1
0.523438719492086 1
-0.00272536094746457 1
0.244807256115188 1
0.914692582104086 1
0.978511854915601 1
0.984256546769058 1
0.449646235590931 1
0.355937612987337 1
-0.00493649950777594 1
0.732930853174991 1
1.03199333489767 1
0.3910534071581 1
0.299239330841478 1
-0.00327275902179198 1
0.470687911576935 1
0.589192118086621 1
0.707873081594228 1
0.543633723442151 1
0.396863249338567 1
0.30264285913299 1
0.431154021487138 1
-0.166286488875015 1
1.0562358177097 1
0.669341579392705 1
0.354437756342422 1
0.446967045986153 1
0.866609106851569 1
0.0773186027491752 1
-0.632352882243142 0
0.528983769929655 1
0.360044853518708 1
-0.29858438962393 1
0.308873895904175 1
-0.0169136260450572 1
0.320769870747825 1
-0.263792952709893 1
0.212090307385283 1
0.691598047463015 1
0.637271991536279 1
0.540996198856088 1
0.178504892693656 1
0.793942261518268 1
-0.228584388163821 1
0.324209522184306 1
0.884640251715253 1
0.572643972928444 1
-0.105860849442558 1
0.694306995573322 1
0.619263162139885 1
0.0921646286820661 1
1.15824148204469 1
0.588964671179097 1
0.248364574634408 1
-0.0974662903819666 1
0.530123051019671 1
0.029199383791355 1
0.281174062003233 1
-0.0714654708441309 1
0.347786729558784 1
0.412915544928022 1
0.0526732707134233 1
-0.24816636662432 1
0.577912358466838 1
0.691640940246989 1
0.339344009416433 1
0.211463571037942 1
0.666816031367896 1
0.887285648580739 1
0.442378002403981 1
0.43761301421738 1
0.518674390814054 1
1.05031508054855 1
0.211368706331346 1
0.734146205238055 1
0.427696301335155 1
0.673522649384128 1
0.065037649926581 1
0.412183553348076 1
-0.119290602232196 1
0.426651467737138 1
0.0473186161953088 1
0.574416470271079 1
0.31412278879465 1
0.841782162658693 1
0.112413432456625 1
0.123504737881809 1
0.307862934552986 1
0.670701471674187 1
0.863655212998768 1
0.60221463065956 1
-0.165117443323289 1
0.594935819230161 1
0.303219750906985 1
0.550286210046725 1
-0.0135683943934928 1
0.650706910527459 1
0.669403758970074 1
0.27887288278807 1
0.633869421204562 1
0.57734380888452 1
0.0366319837282563 1
0.840639871821545 1
0.310703529975157 1
0.472187944972657 1
0.246925614842779 1
0.624168984572918 1
0.55858189023782 1
0.3286050376521 1
0.567257972735846 1
0.0979460486782533 1
0.305891193060556 1
0.627421966357243 1
0.463112397884262 1
0.781762109919613 1
0.363071344739808 1
1.35604316160951 0
0.831367916018793 1
0.499088799506242 1
0.442028278426102 1
0.788246447400297 1
0.193799511809967 1
0.672761952388482 1
0.804763119773868 1
0.0096166757272215 1
0.17964875451782 1
0.627595010726154 1
0.191391390352577 1
1.25085735343649 0
0.366036413060376 1
0.379297647616885 1
0.400109334349003 1
0.824191876065032 1
0.668938761314963 1
-0.310931895435489 1
0.0550087100076965 1
0.356728299949908 1
0.12384161498721 1
0.739765079838393 1
0.104852035653585 1
0.507313559006324 1
0.48991134611414 1
0.541442626964701 1
0.790147908254317 1
0.420083981888711 1
0.292351072220336 1
0.301476511155515 1
1.08098556720103 1
-0.422029841294494 0
0.246511112397328 1
0.433846592375756 1
0.634383018574824 1
1.02634355865019 1
0.703370276195602 1
0.441173867401501 1
0.725758635860397 1
0.237760441881122 1
0.142368524747644 1
0.678725982173342 1
0.310441124269012 1
0.373779152283342 1
0.00581229718284704 1
0.481884936382115 1
0.607518784917816 1
-0.196766853965865 1
0.277355401041083 1
0.605926976457638 1
0.720038304778842 1
1.1622965980766 0
0.272074285280093 1
0.490989828248842 1
0.400216980095584 1
-0.0634600314613667 1
0.258631475832936 1
0.677980346476457 1
0.573834900388307 1
0.305768004068003 1
1.11378896060176 1
-0.01694793778361 1
0.547238368288973 1
0.00791608178941525 1
0.202024478267067 1
0.635364641222797 1
-0.0837725701490576 1
-0.0216217620341569 1
0.384299458897488 1
0.437669984662068 1
0.593082716578437 1
0.840772321446373 1
0.83170277185182 1
0.574283880802986 1
0.236949493429087 1
-0.1769439527326 1
0.572782575245241 1
-0.108228562632673 1
0.0586243018415036 1
0.414660570551631 1
0.527966097058576 1
0.0861362555691566 1
0.64669918953217 1
1.72561517658828 0
0.693276509660774 1
0.034406977950813 1
0.730953314623589 1
0.426919478317517 1
0.514619068119318 1
0.907742408786585 1
0.416029619734327 1
1.03302234393054 1
0.557798506813981 1
0.733213947307245 1
0.531151940388572 1
-0.180456250062187 1
0.0891884670704914 1
0.838781493562597 1
0.0890860372065603 1
0.538047307702752 1
0.329330792091179 1
0.530762969616044 1
0.114878752226817 1
0.232515033666384 1
0.506418627669662 1
-0.0689469928460362 1
0.0341094029608124 1
0.23570337124343 1
0.772513730595014 1
0.559619960904315 1
0.284515576368481 1
0.284776649296379 1
0.572412240056419 1
0.241733415393038 1
0.45659251402454 1
0.497816981194787 1
0.726824037969231 1
0.826219887676674 1
0.466544983706471 1
0.48393917326206 1
0.0243171100932751 1
0.636398419060008 1
-0.251954038149644 1
0.497260180760298 1
0.378003762829466 1
0.795034736090408 1
-0.0105279770632687 1
0.231516156550105 1
0.691259811412488 1
-0.279994670758208 1
0.598115839901153 1
0.119810558147795 1
0.46231761687441 1
0.269458864980896 1
1.01963781263887 1
0.314801746701871 1
-0.138071940149357 1
0.551802078223988 1
0.103500605345402 1
0.369212864810574 1
0.00204267263323514 1
0.994516261488234 1
0.0193740662169755 1
0.399128032507597 1
-0.124462289929007 1
0.389731359165421 1
-0.197565346040812 1
0.637862016644361 1
0.532097897645188 1
0.179180146541852 1
0.724397406700898 1
0.531844334191985 1
-0.119163404245345 1
0.340397551211992 1
0.568305959078766 1
0.667899653353269 1
0.545254221893595 1
0.562970988129312 1
0.124184169672133 1
0.191001116775195 1
0.0701973047562725 1
0.37705316093052 1
0.0235226679946124 1
-0.366063445862215 0
0.540815432929677 1
0.315298877662243 1
0.0773758076171 1
0.413621932734959 1
-0.204831984026727 1
0.477490153266369 1
0.59051595383583 1
0.187719911042472 1
0.782803391816562 1
0.576825895393775 1
0.217785573333444 1
0.424260376894399 1
0.755122131186765 1
0.395946059993173 1
0.666949850594174 1
0.0351982613771288 1
0.784920159494412 1
-0.2606211795595 1
0.748780003686118 1
0.519778599727445 1
0.785954983828234 1
-0.160407629468598 1
0.420169746538422 1
0.333191718495461 1
0.289995292025314 1
0.488123696451881 1
0.74625811776 1
0.404267659868718 1
-0.252886572181957 1
0.134018500662586 1
0.157967463362553 1
0.732182085220222 1
0.305460806160505 1
0.933520148239758 1
0.540340354651168 1
0.838634784586786 1
0.272812882668711 1
0.290148250242103 1
0.305327006534462 1
0.782049460279648 1
0.505399156592501 1
0.0627159526731578 1
0.128467917161549 1
0.797941466315793 1
0.315038589740314 1
0.299658126172589 1
0.451943018987855 1
1.48619925777373 0
0.483097480072016 1
-0.295059891412518 0
0.0612299626016813 1
0.799774798082756 1
0.46122001940788 1
0.455023082363241 1
0.0650012003953726 1
0.64696273723831 1
0.456254274599184 1
0.485017440275782 1
0.357332044363474 1
0.822563986263369 1
0.360016006511101 1
0.263968773943693 1
0.650011354816385 1
0.776168817764158 1
0.555024637069618 1
0.0994401091604316 1
-0.160790355423906 1
0.233685703896811 1
0.572035701982848 1
0.639205751890615 1
0.0383625120776736 1
0.578980163198979 1
-0.182683945690295 1
0.27515548295627 1
0.00655787932879849 1
0.663286185294551 1
0.102659444935061 1
0.523715463111657 1
0.787039631486771 1
-0.191720611744267 1
0.239405822868913 1
1.043199238989 1
0.586613417576461 1
0.404179278584771 1
0.309319550527039 1
0.319849706136089 1
1.05241823653864 1
0.973102923881755 1
0.325427552559607 1
0.406405708328324 1
0.924473962963473 1
0.0991496676490035 1
0.606761469858672 1
0.315705429670885 1
0.503823562886861 1
0.113085985327698 1
0.849343487467927 1
0.582374512708837 1
0.421979868000144 1
0.491211032597577 1
0.111713858255599 1
0.579731846125046 1
-0.134871486599556 1
0.127184787223986 1
-0.290799762361183 1
-0.116007685052754 1
0.533291775390478 1
0.807609625741671 1
0.237798922139289 1
0.701427399664013 1
0.306780716877159 1
0.631130435253168 1
0.126905120639354 1
0.055921833070457 1
0.31305970749174 1
0.534093215861351 1
0.863800479842617 1
0.119324615784004 1
0.456110359643933 1
0.458836642099567 1
0.325281521958417 1
0.050618328868684 1
0.859188363040142 1
0.449343004459288 1
0.181032027786631 1
0.435575271919627 1
0.31516252970671 1
0.79580345749791 1
0.580289997132347 1
0.116408855850391 1
0.443261399883733 1
0.546644955031587 1
0.534610632953445 1
0.160416726346252 1
0.490714005133211 1
0.215151678339657 1
0.324376888641507 1
0.140301694770112 1
0.293989523721264 1
0.495025434349781 1
0.160962034824111 1
0.391395312633004 1
0.518832659409972 1
0.263895628216735 1
0.323754053836466 1
0.182491451911776 1
0.0673784835794322 1
0.997816879533425 1
0.345843049481184 1
0.370539363943816 1
0.148833665558261 1
0.444622118799054 1
0.10635814811874 1
0.443089662116401 1
0.120825151763477 1
0.472449620579101 1
0.382722428431171 1
0.192156892256397 1
0.228386784057955 1
-0.0315725714234356 1
0.609363326716778 1
0.839093787108815 1
-0.734380662194945 0
0.321572408499319 1
0.68798406602818 1
0.445949354222243 1
0.686829658121959 1
0.0823489092479349 1
-0.153899773677079 1
0.162467983955196 1
-0.400444083472625 0
0.00540847512246856 1
0.483090081836478 1
0.829572302926227 1
0.671841347984789 1
0.352891032032605 1
0.110361565547429 1
-0.0742609315572211 1
0.544583903550083 1
-0.0585547642777259 1
0.76744463589457 1
0.184406563678523 1
-0.0671498086870625 1
0.131665438857161 1
0.714662351016048 1
0.448908456311338 1
0.331516649126813 1
0.100364331421728 1
0.386209591465184 1
0.647541686919211 1
0.7141035856054 1
-0.424623425251989 0
0.0858760015793872 1
1.37109976478211 1
0.409546467327658 1
0.309722157736939 1
0.483468277293356 1
-0.196859450098794 1
0.555568624247963 1
0.728285792597496 1
0.255739707503171 1
0.760840429765393 1
0.263155854439443 1
0.325030197068127 1
0.510753915250823 1
-0.168601205768818 1
0.523625076321105 1
0.833734432812526 1
0.690853576324414 1
0.396538773781559 1
0.359622684916639 1
0.553317459257945 1
-0.0379934681674092 1
0.214272619241732 1
0.638615158209453 1
0.268264730572218 1
0.372510816322183 1
0.0795194377033791 1
-0.190458240715267 1
-0.149962098264426 1
-0.0928981464956818 1
0.545742059860447 1
0.739348898678113 1
-0.116603798763864 1
-0.0655726687639432 1
0.0696398449557963 1
1.13365803310681 1
0.0331565210997155 1
0.840773337396949 1
0.231290972574185 1
0.488532793942423 1
0.415813791934875 1
0.344962282954736 1
0.912218620312962 1
0.510096914840337 1
0.587833376659681 1
0.143196082625245 1
0.689846074472883 1
0.592464806832384 1
0.422658287779056 1
0.368721833574878 1
0.346455744161497 1
0.683442213465075 1
0.501318622303124 1
0.926384966426649 1
0.365864836104797 1
0.451783513613588 1
0.218068513451956 1
0.575553517840003 1
0.308240559347457 1
-0.0229328358398138 1
-0.0549611160109756 1
0.477614428099539 1
0.5802192677806 1
0.400443838582993 1
0.499691759101121 1
-0.155915951283328 1
0.282253155474111 1
0.740682473799569 1
0.0466072588319361 1
0.621033111478995 1
0.659961148695209 1
0.722024143829199 1
0.724811466918894 1
0.384230335856127 1
0.337950348389737 1
0.641878715301791 1
0.691340836842145 1
0.415624728250323 1
1.15391549689021 0
1.24198961089247 0
0.267286728790207 1
0.42230595157865 1
0.0099526533538843 1
0.26809125578694 1
0.318126637748848 1
-0.184362189878797 1
0.725159862288774 1
-0.0177459549432712 1
0.57781775780065 1
0.531484131208777 1
0.32514878363516 1
0.185939245178231 1
0.208695697880583 1
0.273814527869419 1
0.17835236479125 1
0.663329194245029 1
0.652310539548902 1
0.455994315355163 1
0.376575333900785 1
0.732570107718636 1
0.127716137902546 1
0.311831741111045 1
0.433130771025368 1
1.42791870267062 0
0.143363569505814 1
0.364422828893584 1
0.769414383958579 1
0.459243687729296 1
-0.130664689008812 1
0.644036120896579 1
0.08944824408899 1
-0.436487668554981 0
0.484368178806045 1
-0.255222171868902 1
0.272888336518759 1
0.546091822106149 1
0.536007571176235 1
0.313324339790256 1
0.628208326661761 1
0.417157987230622 1
0.0669757984958412 1
0.737913838624698 1
0.195467427414745 1
0.477902800497176 1
0.695469479871257 1
0.199844286727995 1
0.584921957244008 1
0.369834277579875 1
0.376090755960373 1
0.448167436209013 1
0.676473953828054 1
0.133379286694522 1
0.296028424976964 1
0.697122809238911 1
0.494667325147185 1
0.490934704292189 1
-0.120917222625449 1
-0.155134525198509 1
0.316196256217607 1
0.463603456259041 1
0.266042361614175 1
0.422434680617148 1
0.0416224602655127 1
0.160077584313357 1
0.758218832834729 1
0.225280485701424 1
0.948365697042724 1
0.179797070205648 1
-0.452989575295116 0
0.145566768607391 1
0.562718170707531 1
0.516940763519414 1
0.781208064855353 1
0.729116175370813 1
0.958427758220278 1
0.296205540418459 1
0.612455007587503 1
0.568814560703034 1
0.14315695106786 1
0.759753023952923 1
0.575829895701505 1
0.0446379484504452 1
0.506542454440463 1
0.652300297377995 1
0.0420053303549341 1
0.346940097899436 1
0.777435947354126 1
-0.239478180050942 1
0.15368051598084 1
0.750773105768607 1
0.398454544578227 1
0.454220357221249 1
0.0880795769694125 1
-0.0872870089177651 1
-0.13893036326056 1
0.400692930862325 1
0.565973392914992 1
0.24101513662149 1
0.626116811101181 1
0.636940458141589 1
0.782590118367201 1
0.0739451553600663 1
0.621864375375368 1
0.152548764423007 1
0.310465725751825 1
-0.0108260383978954 1
0.14057819030105 1
0.154465070648311 1
0.720054187910259 1
-0.215953030198743 1
0.733700147554197 1
0.211018224813299 1
0.355436889844704 1
-0.0879159304026265 1
-0.0731406375093147 1
0.289599464292655 1
0.504334047781335 1
0.222650091626783 1
0.442253335262663 1
0.539649176221266 1
0.410826803584206 1
0.280119180080568 1
0.539602959883407 1
0.106693831510544 1
0.738079170974536 1
0.509840291595988 1
0.62508004711521 1
0.00225045213609726 1
0.942352177665228 1
-0.373784151285327 0
0.313561197314637 1
0.655559207575448 1
0.417002954719761 1
0.361416991453479 1
1.18978682072666 0
0.395869416126189 1
1.1647081287111 1
-0.0730981012371749 1
0.538894672286744 1
0.137690299423825 1
0.436041425239724 1
-0.0106891027837013 1
0.728463388571162 1
0.0796604302235744 1
0.242765055360874 1
0.78265645533613 1
0.536424555194672 1
0.651157392135579 1
0.592628779974246 1
-0.166201077577925 1
0.0746983293480196 1
0.332530324609027 1
0.311955814279621 1
0.934863795618051 1
0.130716650424755 1
-0.197539940417041 1
0.652232618749766 1
0.406591538744078 1
0.106860324640276 1
0.0173010798335578 1
0.627530251743025 1
0.241596110370058 1
0.311944405336493 1
0.203988820074792 1
0.985601519802401 1
0.743891157350317 1
0.41050467823307 1
0.223945391281543 1
0.00635919769677475 1
-0.302505380864131 1
0.441291197144617 1
0.635315631190034 1
0.168558641415587 1
0.349928243714577 1
0.420897378408065 1
-0.0834425980655241 1
0.228479276290923 1
1.06173314605275 1
0.142394074855289 1
-0.0325401556903979 1
0.179044871887976 1
0.6015932703047 1
-0.084856031322474 1
0.320680931458334 1
0.0811316253562605 1
0.294775209810901 1
0.501282453146126 1
0.284594156715073 1
-0.342568720180265 0
0.522371873782306 1
0.908792706106444 1
0.855597507172095 1
0.719459867056717 1
0.190892217785909 1
0.555709201255221 1
0.722336873897459 1
0.419327524689098 1
0.242536626055899 1
0.29051260550878 1
0.558156223028844 1
0.382167705192669 1
-0.0507363001202874 1
0.304909372434607 1
0.148096056724228 1
0.618333610733962 1
0.726701922617364 1
0.728455919942139 1
0.0315751658060182 1
0.141054024561273 1
0.509249472171035 1
1.00748107083251 1
0.747633368861505 1
0.457453924190927 1
-0.0926040648628671 1
0.0445414748343551 1
0.388409130338271 1
0.413787371521489 1
0.712970514793699 1
-0.320024996403502 1
0.781794418917754 1
0.307414752801753 1
0.376900127604586 1
0.56905539662932 1
0.400221381770617 1
0.292006618422397 1
0.826936963641367 1
0.848169083559036 1
-0.0327168412789194 1
0.76102181098719 1
0.532250312043472 1
-0.123653619974207 1
0.00142621538756856 1
0.738187846633119 1
0.328848753932249 1
1.05504374399539 1
0.449954201433455 1
0.466168795299861 1
-0.110359878765568 1
0.76524160825799 1
-0.113623650286137 1
0.860125510077471 1
0.421242228758353 1
0.299878596548586 1
-0.0468068767423186 1
0.489067256047427 1
1.19217398719511 0
0.222392724661225 1
-0.292302258542746 1
0.112414880646282 1
0.607877628273252 1
-0.327596251401462 1
-0.107407206874163 1
0.451252334321429 1
0.336255283864708 1
0.84744640054623 1
0.310751885806751 1
0.344890880132539 1
0.479955975183512 1
0.523068780685147 1
0.481658343313169 1
0.325014779843572 1
0.273508846407778 1
-0.0315804321437814 1
0.627058439444335 1
0.658719538239329 1
0.249007477374479 1
0.826043386072078 1
0.234063027433944 1
0.405652063746098 1
1.01260900737837 1
0.597085623147697 1
0.31414054836688 1
0.743219520103988 1
0.205461038206268 1
0.495652785927736 1
0.925178500873325 1
0.841864775326858 1
0.183883867570208 1
-0.403576348201079 0
0.400369895568428 1
1.14645983542241 1
0.205804334192668 1
0.193875089203929 1
-0.0973757421906794 1
0.397214507903357 1
0.212097851518709 1
-0.0107298605277721 1
0.42713737855108 1
0.511405984702989 1
0.113687463553011 1
0.460461836568833 1
-0.187877187412104 1
0.303225928673241 1
0.414707879347922 1
-0.0337526805187441 1
0.448213960143275 1
0.0394314076817748 1
0.558049841556918 1
0.47249443255595 1
0.934279088656369 1
0.901050333914382 1
0.146819148887069 1
1.35559744859233 0
0.324482456070275 1
-0.379111308920582 0
0.489719681654405 1
0.585093177538492 1
0.460412910912705 1
0.699492482820746 1
0.0555426410755881 1
0.748117339495169 1
0.738454587993682 1
-0.0821461638150598 1
0.376104108318108 1
0.439223545911941 1
0.564770051780403 1
0.159844866062376 1
-0.1985281854889 1
0.0851842648313382 1
0.238620288472385 1
0.350750404915409 1
0.763267137859862 1
0.642512985440875 1
0.440519774865667 1
0.23352423636535 1
0.680791036193939 1
0.839957188472822 1
0.835715650421482 1
0.468539888890893 1
0.0718874125698277 1
0.432589909461055 1
0.497563053804102 1
0.11785963314944 1
-0.0125064267986006 1
0.339597549088752 1
0.671232364907177 1
0.605557483891659 1
0.456599947686284 1
0.605770280114752 1
-0.775667052324732 0
0.863891695974895 1
0.179767962488349 1
0.42678977673498 1
0.146903856417338 1
0.425297780899565 1
0.641329857283201 1
-0.51662250132988 0
0.453460998938479 1
0.456826990322013 1
-0.202917221939136 1
0.0996215703306803 1
0.274942836383743 1
0.63733477053492 1
-0.1184651218609 1
0.96836239393683 1
0.113324990734615 1
0.302795433904607 1
0.657666026586873 1
0.693375199221267 1
0.617707626633473 1
0.155556045278468 1
0.113586120835432 1
0.354171295164042 1
0.482470546521769 1
0.161006768356323 1
0.628215862915964 1
0.447574291481367 1
0.377082615859407 1
0.128867164751797 1
0.377091872363671 1
0.334472278334867 1
0.0591000092029983 1
0.57306148976706 1
0.575999010532312 1
0.123480442069472 1
0.162782074149606 1
0.395027985860879 1
1.64435295990031 0
0.607388730778755 1
0.656999861206372 1
0.236150985898492 1
0.969149445430725 1
0.529704712740041 1
0.889336592584818 1
0.712888172374825 1
-0.0682298699985145 1
-0.141771955465737 1
0.292800682503838 1
0.680062671217184 1
0.192595272428125 1
0.880584884835011 1
0.531183467706636 1
1.21119927057934 0
0.081536810433925 1
0.321496215494136 1
0.126829521141712 1
0.240302289652308 1
0.651943638269302 1
0.190751510374877 1
0.577729275119506 1
0.733419618929039 1
0.858332464361136 1
0.0884081067179823 1
0.511190292336993 1
0.66336499467155 1
0.598174942361519 1
0.378021098770748 1
-0.0272281784095676 1
0.00688212002817365 1
0.865456756393183 1
0.0496896535806899 1
0.362423511486111 1
0.780673769846707 1
1.0396614785736 1
0.608270972832135 1
0.415987285636033 1
0.0934361622799871 1
0.416565976769936 1
0.709703576612593 1
0.303903407629015 1
0.524738041732103 1
-0.0189443571348755 1
0.422522211260877 1
0.113828405794483 1
1.10064826071179 1
0.732875398835156 1
0.720664046636028 1
0.250113874433063 1
0.533617005635259 1
0.420961115483136 1
0.606966460450988 1
0.722964346809813 1
0.131231056809982 1
0.347876414151928 1
0.228981199389888 1
0.326710870849699 1
0.865823814257013 1
0.631494932980116 1
0.220240497839144 1
-0.0666674680534581 1
0.0298954143247581 1
0.153142007659723 1
0.181753533304886 1
1.27184094993195 1
0.72364164883721 1
1.18731197974299 0
0.495818905984244 1
0.333543862276088 1
0.129289766835236 1
0.182566757457146 1
0.467845921616903 1
0.299425642395836 1
0.45018369243972 1
0.332964590852514 1
0.407940418219594 1
1.02640339295709 1
-0.000726257286459787 1
0.0591977665228529 1
0.158338520089932 1
-0.0170806576493292 1
0.611051992483586 1
0.00312625929183666 1
0.192983307007746 1
0.488176195654654 1
0.541215253870521 1
0.176187682388322 1
0.164922310284086 1
0.493921923530262 1
0.176323262265053 1
0.617582971657337 1
0.307249626221366 1
0.112192335477612 1
0.112267883222903 1
0.498488772801484 1
0.0143040105999251 1
0.420636718619053 1
0.359084080133957 1
0.0778905669235285 1
0.498743006542005 1
0.0104884010037441 1
0.425000776229601 1
0.266342162750634 1
0.214407138969371 1
0.614935797513611 1
0.536376010729952 1
0.0349977804965409 1
-0.439536068247596 1
0.700935652857952 1
0.41564976173393 1
0.449213613052258 1
0.529306461614835 1
0.454506424806004 1
0.608791339270607 1
0.194044020925752 1
0.589644204558432 1
0.526388383024529 1
0.000921885186039261 1
0.0971267173023961 1
0.185679519709584 1
0.0831555547072933 1
0.37163373371379 1
0.88065132297754 1
0.663155375722012 1
0.122881831207345 1
0.260228641370647 1
0.269161698655526 1
-0.00176982864342029 1
0.167426608757243 1
0.695462330999053 1
0.576082814144278 1
0.553845167350699 1
0.222277786708552 1
0.837292254582147 1
0.0238084321021681 1
0.612809708427641 1
-0.0640149123707938 1
0.904922479609902 1
0.590682475128002 1
0.622001196129024 1
0.534746858932143 1
0.253940429505813 1
0.586562544715812 1
-0.0295925933688913 1
0.0316349501323174 1
0.135295747511774 1
0.316767311544742 1
0.0199169711433261 1
0.689147163468352 1
0.395297392297717 1
0.0371448251478822 1
0.473125371282614 1
0.393677586396366 1
1.03920631411678 1
0.382298272867247 1
0.521295232668495 1
0.525000915712336 1
0.339035844692499 1
0.282865610404312 1
-0.0719877120946228 1
0.666394182789383 1
-0.0419701179803873 1
0.1876532292076 1
0.385570684078357 1
0.434698792112241 1
0.631959301371408 1
0.199954036294 1
1.00661215496082 1
-0.110413761012214 1
-0.0336341066681581 1
0.873531335557302 1
0.36662442503317 1
0.273384921567807 1
0.689675592318548 1
0.722266932323113 1
0.217166865567924 1
0.540206403246959 1
-0.0742538920367116 1
0.713548923132392 1
0.285923858531494 1
-0.0159988353403449 1
0.499312666181189 1
0.237120591292726 1
0.712236825440632 1
0.990188944211885 1
1.07800017823132 1
0.373801132696626 1
0.735000139733285 1
0.83112093156438 1
1.15373391426094 0
1.02843882466183 1
0.454517791662161 1
0.234223220677653 1
0.439864855400457 1
-0.323409032468195 1
0.807859435322432 1
0.687056406398511 1
0.179629175079077 1
-0.128118209764623 1
0.606959275073965 1
0.188964491390772 1
0.409978247886131 1
0.0211826291760796 1
0.450640845382103 1
0.283495909534204 1
0.755764748466334 1
0.45141062403353 1
-0.0674493894188624 1
0.0632249918317721 1
0.7354473566277 1
0.24927460163642 1
0.858963971048379 1
0.97673425975563 1
0.245019147041776 1
-0.124056357529176 1
0.248863325757388 1
0.997713616246942 1
-0.0855825624630978 1
0.834408697058376 1
0.504568321075406 1
0.535310567467267 1
0.694639870544102 1
-0.500990510094863 0
-0.0473381310993636 1
0.118139724845668 1
0.555431254333042 1
0.483498673533492 1
0.458146921564493 1
0.621517429908255 1
0.335845269326236 1
0.358298303198901 1
0.542956309827322 1
-0.224670961470543 1
0.489075884968847 1
0.146669320577203 1
0.505548764790888 1
0.245874501192222 1
0.7827466415831 1
0.713124086094554 1
0.190226902809387 1
0.354133962021972 1
0.594610550054386 1
0.598845317369249 1
0.395917830497429 1
0.726970179901523 1
-0.382075760062558 0
1.02381382198739 1
0.112936244327353 1
0.219169080408336 1
0.572997964986551 1
0.387265960563528 1
-0.0520854007822103 1
0.216005000080971 1
0.242008172186937 1
0.0899525402163729 1
0.704767704808323 1
1.05361828811908 1
0.333168683220291 1
0.621519118925494 1
0.802645515201624 1
0.986738763366617 1
0.169827921654776 1
0.032690418086662 1
0.457866797368574 1
0.255105305814849 1
0.814749641951816 1
0.416357110591195 1
0.832326341591944 1
0.0183236673934741 1
-0.135358440677236 1
-0.104855487284195 1
-0.125476312435482 1
-0.362663154482317 0
0.285096325464019 1
0.474705482899302 1
0.724264201501768 1
0.571005206229183 1
0.150661528695696 1
0.0908760167864412 1
0.292763006595302 1
0.0128345018380697 1
-0.421838405670334 0
0.498832556939567 1
0.368617675516044 1
0.843219945100025 1
0.321432837622495 1
-0.448400933220734 0
0.198520762466453 1
0.576835501528469 1
0.63479389783813 1
0.0246091471619203 1
0.536813376465743 1
0.833735591398723 1
0.0530318384209389 1
0.488136471065303 1
-0.0033716718866898 1
0.519823840625154 1
0.793910534988265 1
0.458530579613542 1
-0.317956287352947 0
0.401271768247774 1
0.499011448030087 1
0.738577553024426 1
0.782853115783732 1
-0.0466435518843751 1
-0.00668911593273897 1
-0.114927208986207 1
0.780531333903041 1
0.48824509566538 1
0.39040822953578 1
0.951869172212556 1
0.296648548306905 1
-0.0251184340419343 1
0.393312543815463 1
0.48538981766225 1
0.15338098453955 1
1.14269789576644 1
0.397270581803461 1
0.191474047326987 1
0.0832692101667408 1
0.246093683457561 1
0.750423786403032 1
0.0296235607371782 1
0.810848927498841 1
0.188435406763175 1
0.970726598529139 1
0.07758470662787 1
-0.24841190904942 1
0.00706606285253958 1
0.207021491525112 1
0.889549510503209 1
0.574773573893965 1
0.426473362341671 1
-0.0705704461640914 1
0.401738486191988 1
-0.441714162425651 0
0.0724574614947425 1
-0.0545185995451772 1
-0.108957983587445 1
0.809168217089402 1
0.534402446777192 1
0.481101225641972 1
0.388046857097963 1
0.0290543430714976 1
0.137763035860204 1
0.376100379617934 1
0.705556422925224 1
0.436754652261586 1
0.74052322931364 1
0.645033465882341 1
0.38181793648951 1
0.714132681220157 1
0.137355010932606 1
0.36710524875129 1
0.945212688359158 1
0.181343593203359 1
0.457762979257369 1
0.228383045027452 1
1.16624179244383 0
0.823564390829963 1
0.125130759093519 1
0.205964643499015 1
1.12276795471456 0
-0.12371713527586 1
0.6901658560734 1
0.511449851842387 1
1.02844271684952 1
-0.141902719323828 1
0.396866496876348 1
0.240804163717312 1
0.642451771406804 1
-0.152093500986832 1
0.228840791725388 1
0.996072722019993 1
0.323126059156526 1
0.0682675478380223 1
0.21426504529444 1
0.108451759148943 1
1.30571423675977 0
0.936274599572266 1
0.883997209560816 1
0.0773130808718385 1
-0.0736517885083568 1
0.112937309925444 1
0.641655442725187 1
0.170995614297162 1
0.0670466359166293 1
1.10667141895063 0
0.428486155249155 1
0.256841314915575 1
0.953991803665096 1
0.508428455614131 1
0.259131504719314 1
0.00472351719199496 1
0.372767650516387 1
0.39452959012769 1
0.209536578238811 1
0.155189844750127 1
0.586352782830079 1
0.577654747316369 1
0.584613946970628 1
0.822334818303496 1
0.695699493332694 1
0.566881806288017 1
0.0744047264331581 1
0.551821057789965 1
0.942458048352364 1
0.307812418772558 1
0.330258988831912 1
0.362315779746923 1
0.649355949873609 1
0.170581591014414 1
0.620947248014555 1
0.0565094263408671 1
0.359890090422711 1
0.816234173602566 1
0.43534972078944 1
0.178738643082659 1
0.433107749094668 1
0.187887248911251 1
0.398474925914763 1
0.623985157291649 1
0.000162810632034188 1
0.387701425822387 1
0.542479503811193 1
0.00397254447050736 1
0.844176043870295 1
0.340541451702042 1
0.112424408188428 1
0.882501180029991 1
-0.0944277492539008 1
0.486771828676859 1
0.673099952166561 1
0.389722334718446 1
0.170340412251491 1
0.653504300045572 1
0.383222294257617 1
-0.00580629033356697 1
0.462833391113694 1
0.333135573793819 1
1.2699258790427 0
0.296074547904285 1
0.634861448801453 1
-0.281479937783979 1
0.709907740321839 1
0.490813768991027 1
0.101721556240411 1
0.289893705379674 1
0.810675354372536 1
0.909947747245488 1
0.433012109621473 1
0.0851234186493167 1
0.0791476841932666 1
0.36285757565028 1
-0.303673679580524 1
0.50540977933842 1
0.877907711833403 1
0.249431638285375 1
-0.0360049950359848 1
0.41955618256335 1
0.85300193137999 1
0.0172212871140704 1
-0.119317332973303 1
0.286829515407718 1
0.531488815122064 1
0.804923654626102 1
0.690330345367623 1
0.0983001953957821 1
0.502804713505485 1
0.127255901299036 1
0.195844345624106 1
0.824118036616098 1
0.60361701089373 1
-0.141931350211302 1
-0.182009526829979 1
0.898300334082685 1
0.536388751809083 1
0.641220617864061 1
0.0912745536875564 1
0.615757227136307 1
1.03859321098407 1
0.567489887521521 1
1.01894089594983 1
0.101657510356668 1
0.467825489393244 1
0.64137633993201 1
0.408865690670189 1
0.181029861515124 1
0.355698663603018 1
1.18623565883968 0
0.564867868450559 1
0.468423051359885 1
0.286321723049012 1
0.700253115939739 1
0.315235297067092 1
0.235137455197986 1
0.783673057669055 1
0.551800653486665 1
-0.0481153372267422 1
0.378150847574561 1
0.923220243663594 1
-0.0494218369508902 1
0.769158874906676 1
0.144128421018866 1
0.0720087047072419 1
-0.115714586927689 1
0.20864931981209 1
-0.263669892742641 1
0.621885723988935 1
-0.0934655033783932 1
0.571497235020223 1
0.48201515844639 1
0.274700370357334 1
0.594446459841989 1
0.378298516942047 1
0.486244799151302 1
0.621541759671315 1
0.447944565300709 1
0.904169625926137 1
0.628828128719773 1
0.369896116758575 1
0.193216353249956 1
-0.521894061320159 0
0.196349980374941 1
0.53680641053198 1
0.220369271370562 1
0.341018825789867 1
0.496298002723341 1
0.764636594225544 1
0.404542231896286 1
0.477797170469872 1
0.232438570549286 1
0.458734648020676 1
1.8119581925979 0
0.234881192807776 1
0.0530699380158467 1
0.663343091104797 1
0.967606701311361 1
0.9220877654685 1
0.564165928010257 1
-0.103011320488428 1
-0.210726601064657 1
0.985461259798474 1
0.806472013730857 1
0.49467568297031 1
0.0335376719501819 1
0.692371599428453 1
0.820028192970644 1
0.416680873388085 1
1.06881104560482 1
0.806485805970094 1
0.291136354148622 1
-0.00280033022437609 1
0.409668717180604 1
0.630283983507095 1
-0.301910779315319 1
-0.354431661354318 0
0.120504656366872 1
0.758974066115586 1
-0.0286106020150706 1
-0.0528974726512606 1
0.612606814431902 1
0.0454853974445014 1
0.19759731949879 1
0.462793712238901 1
0.237522445867836 1
0.304381031850101 1
0.627979377056065 1
0.82734711991325 1
0.893620843641288 1
0.227689558529748 1
1.39300226407915 0
0.886565239994896 1
0.422126034639478 1
0.866198526062774 1
-0.231248364890633 1
0.394185476688243 1
-0.28950134783886 1
0.498308382486242 1
0.732190778941976 1
0.363028132071296 1
0.542069346860807 1
0.724623495619468 1
0.0878195327678321 1
0.0512875587750813 1
0.819455644253592 1
0.264806724129886 1
0.333811288443231 1
1.08798150723277 1
-0.247286296990974 1
-0.0871723741349138 1
0.703402733563647 1
0.578738838377759 1
0.765459723434932 1
0.448387820190528 1
0.708448270581397 1
0.100852639774164 1
0.160698262440781 1
0.339272354123951 1
0.178941761499969 1
0.00230883560379613 1
0.484610212105929 1
0.000196172197507893 1
0.812717684800461 1
0.481147373726363 1
0.150958215708696 1
0.511162515039374 1
0.514946378569539 1
0.644163423684113 1
0.502794057296162 1
0.442142658777777 1
0.0170458788449814 1
0.331365558052946 1
0.530847717082742 1
0.506946075386928 1
0.267593030529146 1
-0.0116863940885509 1
0.42417948039533 1
0.883800854749411 1
-0.194207874510461 1
0.291453477236508 1
0.520607823701339 1
0.545531142437563 1
0.0331837850578284 1
-0.0936984965254159 1
0.199746043673078 1
0.517004819469345 1
0.193257657722451 1
-0.0597994005075866 1
0.299263188692546 1
0.48207080287643 1
0.710257725258132 1
0.476519138955102 1
0.301311232367687 1
0.643199231493523 1
0.917018553890519 1
0.341929784674657 1
-0.317268277362862 1
0.246980345657825 1
0.127854639215597 1
0.376761632875019 1
0.183117052636933 1
0.282357638139489 1
0.839693345323279 1
0.084304885595756 1
0.49178792859568 1
0.543958810233164 1
0.442810707246244 1
0.294724359078374 1
1.45916054887015 0
-0.00182214252229535 1
0.397902425555054 1
0.426246235624659 1
0.36993857138038 1
0.0873818567177443 1
-0.231631823258712 1
0.22382633974996 1
-0.176687365297262 1
0.565262619242894 1
0.561544500169485 1
1.02471543792057 1
0.365950816501997 1
0.337023459708502 1
0.208744211207633 1
0.463650667067544 1
0.220790408396197 1
0.0835764003868446 1
-0.117360249958835 1
0.52752741531972 1
0.958361381910591 1
0.623295491369938 1
0.542777039298922 1
0.618698524205098 1
-0.020682229358832 1
0.325493942962471 1
0.0273506286301613 1
0.64506648927362 1
0.444354274942913 1
0.223497881270878 1
0.478049562705786 1
0.751472166579469 1
0.15398767132839 1
0.163192096425436 1
0.38272010220259 1
0.224706622890623 1
0.388362760656327 1
-0.181152990539863 1
0.0711334161599844 1
0.503566960256578 1
0.405018531946501 1
0.334322124783413 1
0.159499468938933 1
0.309523208593723 1
0.256928634277185 1
0.688321494864285 1
0.936248148717451 1
0.092983136520333 1
0.287273761426078 1
-0.466243790964657 0
0.394870600083632 1
0.378882386667633 1
-0.228111687478866 1
0.744012393117776 1
0.365683333982254 1
-0.1235762476539 1
0.0961353039164195 1
0.721227619404896 1
0.658313554207219 1
0.173319883773707 1
0.422742717524839 1
0.335800835031655 1
0.658924826932098 1
0.38800614450012 1
1.08044151594935 1
0.389190282506628 1
0.0601317616279335 1
0.22797458203904 1
0.185766327976613 1
0.712734625291351 1
0.719797263855321 1
0.627180327750087 1
0.182843599921492 1
0.618144572346159 1
0.0943722989007993 1
0.417898462857472 1
0.603388838508117 1
0.166065231871055 1
0.520625019670555 1
0.215148150560951 1
-0.0793076202731601 1
0.712779725492645 1
0.20423244571982 1
0.29061589224684 1
0.251469027021192 1
0.0632260570022778 1
-0.248454553964023 1
0.44639231022679 1
0.371582877309921 1
0.635162035420023 1
1.08321049446129 1
1.0615106449154 1
-0.0223583745482128 1
0.648186041520468 1
0.183040929442882 1
0.195710368175072 1
0.526515977846336 1
0.672343687465625 1
0.239378083022517 1
0.350322418310908 1
-0.115518924128067 1
-0.0615868124917335 1
0.405690576117958 1
0.17733074117877 1
-0.119784696744325 1
0.329723203717289 1
0.143157586843896 1
0.423201309959544 1
0.477779511331386 1
0.112817294504547 1
0.604884294886935 1
0.0129188101871092 1
0.310368680800751 1
0.306960968350665 1
0.358353771201659 1
0.422365573553831 1
-0.0948553897324697 1
0.216945829915675 1
0.697856955856756 1
0.0714839277231513 1
0.211155818906118 1
0.849682838051556 1
0.51094509965741 1
-0.573768129854178 0
-0.0578633018342878 1
0.702415426217734 1
0.0986437954917244 1
0.187919302521976 1
0.375604810471927 1
0.473851583854038 1
0.641144414268449 1
0.168057670038109 1
0.652284906988902 1
1.04426830990448 1
0.264381271867436 1
0.111274191709994 1
0.640554210090502 1
0.493039534088784 1
0.820682524874952 1
0.52430120352162 1
0.149134975318323 1
0.858650354247983 1
0.397925291981955 1
0.786469501968016 1
0.833887628793271 1
0.625293481888383 1
0.232097610160375 1
0.604621330502183 1
0.529319554903555 1
0.329673238794906 1
0.514662787451217 1
0.423922250252395 1
0.332579205859899 1
0.263821591058523 1
0.430564124671857 1
-0.0293518601404117 1
0.700137393676881 1
0.475377886687128 1
-0.0582120464189951 1
0.496147870238954 1
0.406313400260749 1
0.145881776082706 1
0.165715570933711 1
0.45941437815868 1
0.609978131228855 1
1.11306256627663 1
0.525055019676943 1
0.1604098965188 1
0.379353733206189 1
0.605504948963403 1
0.306720859679929 1
0.212744158417959 1
0.692507577679568 1
0.596337635137568 1
0.32905938728887 1
0.170899603369835 1
0.694125262160581 1
-0.116775677799479 1
0.340540262405316 1
0.415799490684159 1
0.140797034930666 1
0.0870382477039476 1
0.824731371493417 1
0.129301464537003 1
0.202719044551096 1
0.285915432711032 1
-0.0571640087717901 1
0.231231434399293 1
0.195422704855951 1
0.880359781999919 1
0.161329920488207 1
0.340819516264609 1
1.21427431255088 0
0.722945100818302 1
0.779454672504988 1
0.136696540521041 1
-0.337083203620901 0
0.538595984571888 1
-0.343729673184855 1
0.0950591993505333 1
0.2903081621248 1
0.042890856813019 1
0.366920401150863 1
0.131418644322828 1
0.318079286685177 1
0.256102774272439 1
0.626178257251031 1
0.31163104237494 1
0.0388900589537881 1
0.422176869028291 1
0.784400745660973 1
-0.00217878548390753 1
0.446275651614122 1
0.979167500316312 1
0.768071971883068 1
0.927930234815889 1
0.831902354491841 1
0.179746127492254 1
-0.0820435386364557 1
0.417296467703809 1
0.0541346330292909 1
0.5273237006126 1
0.398304716659096 1
0.488688671373072 1
0.317333886267609 1
0.0361314052979205 1
0.579058577667481 1
0.759684828373434 1
0.463494463479666 1
0.50869542665884 1
0.419557474494543 1
-0.235296718354792 1
0.411450206512699 1
0.499035479467053 1
0.896500958435413 1
0.0892606345873879 1
0.160021732017483 1
0.672141452442425 1
0.870723921226186 1
0.505106892655528 1
0.221061104600101 1
0.053938029438246 1
0.12194900646533 1
0.509279568111908 1
0.158120923313744 1
0.311299578090198 1
0.262126072761902 1
0.369970327491944 1
0.798593870687233 1
0.638087899580632 1
-0.25470948249617 1
0.469906968888395 1
0.545961529292858 1
0.487704771023795 1
0.624959382929032 1
0.275960589086393 1
0.355018322303348 1
0.149714516201177 1
0.386192165818173 1
0.0423915738393712 1
0.709020942111838 1
0.38443096978677 1
0.752594637333859 1
0.777294797548826 1
0.775944634491665 1
0.559998593322224 1
-0.0443324442027595 1
0.477087521682347 1
0.497342821391955 1
0.186294980964099 1
0.278971997418384 1
0.341364382007884 1
-0.00211084330406102 1
0.530194365292912 1
0.268946498008933 1
0.179944681934066 1
0.353772818943773 1
0.430692348785844 1
0.251278506234441 1
0.183686776078752 1
0.902180975114993 1
0.239087715430284 1
0.659683044687989 1
0.27644234692955 1
0.0111627495256985 1
0.969091096295449 1
0.728003534335292 1
0.520944317714836 1
-0.058834306719063 1
0.341933692156753 1
0.522964614346767 1
0.129905051145758 1
0.335181574541105 1
0.300441025850534 1
0.564431394062833 1
0.381790417257633 1
0.491399252156652 1
0.0229258080321158 1
0.924967718736706 1
0.986329560347092 1
0.569551970599384 1
-0.319937179210261 1
0.410148523376578 1
0.458224428903705 1
-0.0389097855049418 1
0.195242572782047 1
0.292676259880363 1
0.964074297963532 1
0.887906006344437 1
-0.0532649057777748 1
0.576315490467568 1
0.134631227374142 1
0.335579346904911 1
0.382920288567733 1
1.43375187510386 0
-0.00791438153022429 1
0.996953223149396 1
0.324371631774945 1
0.13641004214962 1
0.329735537851984 1
0.396954100875992 1
0.664324078300269 1
0.72548703679276 1
0.529351521478921 1
-0.442615695395206 0
0.391005957831933 1
0.396259207189596 1
0.233681485031226 1
0.0259756603485321 1
0.680654482998223 1
0.457179005346598 1
0.105633791847599 1
0.2593319559982 1
0.242554320367052 1
0.0711697540175523 1
0.269800287589145 1
0.73570523790388 1
0.116750295908645 1
0.284866348469464 1
0.49058904618497 1
0.0231003595230779 1
0.505504571701561 1
0.226308933664627 1
0.279070322145324 1
0.964681177358292 1
0.778314274156231 1
0.489760729593187 1
0.320620647424331 1
0.467237325008687 1
0.446566958306185 1
0.62366307146633 1
0.476422419986071 1
0.34448711729155 1
0.26029826088395 1
0.565681959098256 1
0.358817730082503 1
-0.103099844089145 1
0.356820004983004 1
0.45436988628785 1
0.518429339546344 1
0.0405665654662218 1
0.621732824062614 1
0.301565276637762 1
0.539501461499813 1
0.228241689336609 1
0.949435715687615 1
-0.136304042768724 1
0.251965973385637 1
0.65977945870229 1
0.301993664513598 1
0.726009277433564 1
0.488694520454237 1
0.464506284398097 1
0.510730254900754 1
0.656391759180668 1
0.130546750145717 1
0.404080769110681 1
-0.205127833164989 1
1.00878998624433 1
0.0944613739415336 1
0.00348068553561434 1
0.21085183387275 1
0.387672256369262 1
0.343636077110804 1
0.111398208651953 1
0.543406117100141 1
0.692127719090316 1
0.492617609169338 1
0.567077875999112 1
0.53157622824626 1
0.273836843983065 1
0.0438454594455429 1
0.0676771095924672 1
0.548282909832667 1
0.479772935190119 1
0.756557045009539 1
0.635729708480768 1
0.439829619164189 1
-0.134783438119852 1
0.279348344188159 1
0.514582113435413 1
0.0529328382234635 1
0.0208012136943934 1
0.656610538650839 1
0.49343892123013 1
0.735901203680624 1
0.436854862078642 1
0.126484745476693 1
0.443040847115317 1
-0.351617637288305 0
0.727287889397258 1
0.528989322592308 1
0.268582860958777 1
0.234428417924056 1
0.365024868771547 1
0.40197166163263 1
0.499830868363827 1
0.0385253833667365 1
0.217869446444781 1
0.258118703293333 1
0.522661685781034 1
0.854787309536442 1
0.587009738903053 1
-0.0639146047151259 1
0.385991983229701 1
0.119047900022467 1
0.0653383721264289 1
0.229800904058598 1
0.397822651914109 1
0.446221786947061 1
-0.133329455604473 1
0.375947684673745 1
0.660434389537128 1
0.122343491750148 1
0.52424095247417 1
0.7735956465994 1
0.104662566035678 1
0.161942248477765 1
0.0426723410485372 1
0.903684684310383 1
0.590405121912643 1
0.597199805001889 1
0.738648145664251 1
0.48439196508951 1
0.404826592446053 1
0.548652195459954 1
0.32838256349049 1
0.2613964005732 1
0.605490043219519 1
0.0680140465041724 1
0.528600330835683 1
0.785712563352611 1
0.805363891393691 1
0.787412611334525 1
0.463407719388123 1
0.177511585147287 1
0.460838690948897 1
0.110393049036256 1
0.390993473163067 1
0.217236764847674 1
0.593529581744326 1
0.0925423170170208 1
0.685675296096698 1
0.581027546360826 1
0.192551210145358 1
0.526172926718961 1
0.801628541382787 1
0.093980654388872 1
0.263393581211003 1
0.308802848019754 1
0.940359768502499 1
0.538465726535376 1
0.785305003938409 1
0.389952848853698 1
0.646987256314848 1
0.199291906069525 1
0.376026613413063 1
1.37502467997604 0
-0.109439109923551 1
0.79804659891509 1
0.439805365482985 1
0.199013797620966 1
0.754526620649536 1
0.585367695442377 1
-0.0603360821462352 1
0.282217967485234 1
0.253698968570619 1
0.320135824594909 1
0.7442914556982 1
0.512507919124569 1
-0.0955713668420649 1
0.54350305513749 1
0.0206502416946056 1
0.700215830392179 1
0.252027692897917 1
0.630542922101323 1
0.583063217640881 1
0.248354638742929 1
0.494900860465654 1
1.1068532885585 1
0.274813028643797 1
0.686217678520804 1
0.613958456307177 1
0.119290228548071 1
0.541262303021366 1
0.887567063105682 1
0.0548179710995537 1
0.353291930580807 1
0.44317683555923 1
0.0305718939596165 1
0.395392862468844 1
0.345059667510495 1
0.0966443025182359 1
0.330463874931584 1
0.183524900741284 1
0.385229698615178 1
0.481700062629115 1
0.799846314525233 1
0.154498270090511 1
0.16525774581995 1
0.948547561107613 1
0.35592746719882 1
0.275950865059825 1
0.108100854866909 1
0.611033163569799 1
0.225123403091129 1
0.712435631972985 1
-0.215826768790742 1
0.672917909957351 1
0.153826201110038 1
0.153846895746895 1
0.814048369885038 1
0.908412460386322 1
0.48962706452949 1
0.755142340927585 1
0.461680789543677 1
1.13575365174653 0
-0.0456393056102835 1
0.612852214407006 1
0.818823156286514 1
0.0245606928042637 1
0.0553398608327043 1
0.29502090063553 1
-0.394730461841812 0
0.528439794669079 1
0.190034451345373 1
0.654124093272998 1
0.0698486721576864 1
0.133305716455876 1
0.612323098830448 1
0.370079753879248 1
0.553526326738216 1
0.071083091514703 1
0.0990086178108589 1
0.610116474285325 1
0.690195395499496 1
0.254990053924323 1
0.502368854197907 1
0.481614224775105 1
-0.176237054147938 1
0.612187965470667 1
-0.358641872911588 0
0.405714282164951 1
1.01404078428343 1
0.497249012957297 1
0.799801151882385 1
0.505078052904958 1
0.800763115102862 1
0.568935577021665 1
0.691406006896213 1
-0.284407401053022 0
0.528504100664172 1
-0.132874361759899 1
0.130210302906683 1
-0.25758672004695 1
0.103541758965818 1
-0.339735396798104 0
-0.255052020959367 1
0.332737007533256 1
0.4030047039185 1
0.145877896695291 1
0.52570402449002 1
-0.0931346620908325 1
0.148680373534012 1
0.0897646854758915 1
-0.277415026819002 1
0.774871903423011 1
0.862389077736351 1
0.937653417345126 1
0.733333518006684 1
0.449077598350274 1
0.665325132386504 1
0.324261532580108 1
0.899045832772567 1
0.487204685778037 1
0.368204860258463 1
0.585085375246304 1
-0.18739627117622 1
-0.163793804011294 1
-0.367904533242159 1
0.54820319563997 1
0.719723301263312 1
0.618804056550491 1
0.211448346363558 1
0.101697952184649 1
0.516364451942249 1
1.33930707051125 0
0.453649566066848 1
0.0553798632780014 1
0.0880594524919162 1
0.325069537161378 1
1.04511918140247 1
-0.196754871354342 1
0.203679553226797 1
0.236132707492441 1
0.619799588149314 1
0.4060778760537 1
0.422924215510315 1
0.401025629806721 1
0.437047029194042 1
0.506826805315132 1
0.446838527382214 1
0.150512356808341 1
0.177875928331053 1
0.90239674220924 1
0.122215066220347 1
0.374975786864016 1
0.525499532840284 1
0.129237351697257 1
0.457370004182313 1
-0.0145762205038069 1
0.259960581916278 1
0.139571712548973 1
0.518273415780359 1
0.582631078928701 1
0.186094814965985 1
0.617793394222702 1
0.620980177151137 1
0.153909881962875 1
0.033777581419648 1
0.618125789195548 1
0.431353535893509 1
0.511044435726471 1
0.0782916619588512 1
0.186356678925393 1
0.101478975641255 1
0.901901114815307 1
-0.0534622177333136 1
-0.424103808700262 0
0.366065313200514 1
0.579356245016119 1
0.317671845801331 1
0.0298550339338538 1
0.65680331599013 1
0.253526559755196 1
0.592996378573365 1
0.249557492728603 1
0.201880270947364 1
0.278705099518658 1
0.21702926928237 1
0.426508346271295 1
0.519808917831931 1
0.5288534832203 1
0.36722145640808 1
0.645756296388513 1
0.297096391901845 1
0.144310297059506 1
-0.0607283042113219 1
0.316575570798562 1
0.442498750395431 1
0.79319038200628 1
0.460534665321686 1
0.254939379560342 1
-0.0320871892411924 1
-0.272704939431568 1
0.564030352050893 1
0.0313427329724111 1
0.598667586809394 1
0.595336877077406 1
0.506500981458596 1
0.177735792829235 1
0.516723125124371 1
0.951146818325337 1
-0.0904979427909114 1
0.414351017197126 1
0.23252229952199 1
-0.288900957682094 1
0.469227643199116 1
0.140177479555673 1
0.290833355593032 1
0.508489413026849 1
0.104979749269625 1
-0.0667655569848793 1
0.153567701732439 1
0.529135729757578 1
0.402126119484723 1
0.842090265277583 1
0.83317129044591 1
0.528605721163186 1
1.19112794419481 0
-0.30693161408102 0
0.472889086835635 1
-0.0230110590199781 1
0.192451112005516 1
0.529550152801488 1
0.812525773712604 1
0.362993789676618 1
-0.0577631422862971 1
0.377292254516207 1
0.401367848877278 1
0.720845541846418 1
0.539419118988923 1
0.93119147561953 1
0.539502714612472 1
0.582247970661594 1
0.208650255437617 1
-0.0070163968070512 1
0.320426953980148 1
1.25153479232035 1
1.13227052894372 1
0.18220598604175 1
0.857660266284388 1
0.531735955545733 1
0.195212300719777 1
0.228928619432019 1
0.815969303437216 1
0.532386135562638 1
0.570985224277478 1
0.321264204253175 1
0.702588608031406 1
0.283555133085805 1
-0.0701136645836911 1
0.167663598723793 1
0.709260900835402 1
0.55916091808684 1
0.20085914583474 1
0.43357085540614 1
0.644721648484271 1
0.160135071187626 1
0.365125361475258 1
0.222692861344756 1
0.619582755962983 1
0.470044722763827 1
0.892230806561633 1
0.0834094171500343 1
0.398751203886511 1
1.02137800995311 1
0.0976754971502698 1
0.543600035284392 1
0.481739954045586 1
0.168309941787225 1
0.15337854700367 1
0.647366856877551 1
0.722931818941071 1
0.167172675558614 1
0.445329532126227 1
0.432797131746593 1
0.492351745130452 1
0.156430167137293 1
1.12305515873156 1
0.477085466827546 1
0.37254336357517 1
0.607506949437956 1
0.534055188969497 1
0.770230412699831 1
0.460547710141871 1
0.926045327786069 1
0.322678481864525 1
0.334964165436828 1
0.300079536896699 1
0.331844462170213 1
0.324167551996823 1
0.143563149119844 1
-0.0799628499169363 1
0.315271986308241 1
0.292749202669138 1
0.18980897242757 1
0.357545217305459 1
0.209670131022929 1
0.630341214175624 1
0.808004915542279 1
0.311987107817916 1
0.798402898276376 1
0.832158163495307 1
0.458467046695145 1
0.539909863444836 1
0.0502649011217605 1
0.909252506666229 1
0.533084272225989 1
0.611406261992877 1
0.557767334288565 1
0.237925690949067 1
0.123627633325503 1
0.00418239431922411 1
0.531659396994949 1
0.236849585971011 1
0.583594106831378 1
0.513825155093732 1
0.906663927364298 1
0.228416189481407 1
0.0438556120417841 1
0.139452242831411 1
0.0709413746017387 1
0.738905610041815 1
-0.380745753315605 1
0.272399235581079 1
0.520343564259871 1
0.721525384842158 1
0.160649534581105 1
1.00632680355424 1
0.488971714644823 1
0.0558610836077913 1
0.839791952551409 1
1.23188924129503 1
0.596103652704715 1
0.512909987760443 1
0.86931279410792 1
0.240593555372863 1
-0.0291816934730702 1
-0.187003477867201 1
0.481696904742043 1
0.935750460090883 1
-0.299120911312494 1
0.0894586894789546 1
0.756866763799697 1
0.0721555091382454 1
0.0882070635425541 1
0.169597111784684 1
0.885500385360118 1
0.42997831188869 1
0.855759963436834 1
0.39318565944847 1
0.555689063625885 1
0.620142511892998 1
0.639930458561947 1
0.572254862678671 1
0.559273257387714 1
-0.206026532541238 1
0.330625849850707 1
0.153361919503513 1
-0.10843100313424 1
-0.270563494278358 1
0.347704996285435 1
-0.109262398674838 1
0.307285103683408 1
0.432231027762144 1
0.503760379150963 1
0.860811588775198 1
0.428152569279405 1
0.631667430270646 1
0.626833214440408 1
0.102806675046917 1
0.007557979763905 1
0.365117390564179 1
-0.124251135005149 1
0.375610816631835 1
-0.0630842328495189 1
0.0623727831425426 1
0.391673039899539 1
0.102755265272948 1
0.514241335753543 1
0.217454630848072 1
0.149057845469188 1
0.492549430528812 1
1.01222289751161 1
0.208468981871579 1
0.00715089273203297 1
-0.159747269335265 1
-0.156583034219997 1
0.28546736497681 1
-0.0354678949013556 1
0.294753305527952 1
-0.0214492712634463 1
0.437792983619518 1
0.464124672452535 1
0.453165353739306 1
-0.202316107697183 1
0.0185682955961556 1
0.546862675490732 1
0.708587163449336 1
0.0435106582252363 1
0.106466829034302 1
0.0964565265176874 1
0.705419017225038 1
0.506434486773481 1
0.0711505890490026 1
0.628272179311267 1
0.0687761973516341 1
0.74671962217323 1
0.447996510739338 1
0.356000944647702 1
0.573167207680001 1
0.0891861100553644 1
0.670732433952328 1
0.204421780474238 1
0.089875819737687 1
0.855752817909015 1
0.202955418840689 1
0.536964535854771 1
0.828744720025816 1
0.691146891548286 1
1.2788056629025 0
0.548054753416732 1
0.0960812147590179 1
0.727836511781913 1
0.649566699707411 1
0.540205606968525 1
-0.0647163308333677 1
0.0828217864792632 1
0.0975227021427346 1
0.652187754816376 1
0.126378705897971 1
0.584970916231379 1
0.535182818615676 1
-0.117469193437916 1
0.745774364931695 1
0.058319400675912 1
0.228514155037811 1
0.735769680891437 1
0.535372322463711 1
0.0857993299375352 1
0.729635376655104 1
0.469273679102729 1
0.0892527457118559 1
-0.247585366149397 1
0.882841133945104 1
0.471086667689007 1
-0.131072897741987 1
0.469838176440802 1
0.127931350192351 1
0.988807855793597 1
0.367832467266977 1
0.13727107157183 1
0.762157953550941 1
0.993527081727345 1
0.847475834953146 1
0.261173166454144 1
0.615163846377442 1
0.987879716237543 1
0.702912160816061 1
0.273705134872641 1
0.723630390865059 1
0.438962887960865 1
0.71667891010884 1
0.373089479448136 1
0.0329140696709139 1
0.0231894372248741 1
0.358108462348038 1
0.391719972577064 1
0.598468688865098 1
0.125512722639137 1
1.1339399434405 1
0.199688568592165 1
-0.307152245528549 1
0.705700836197934 1
0.0515299166107407 1
0.502160634549792 1
1.06692452037777 1
0.437167602426314 1
0.602281023850362 1
0.924993853951289 1
0.483276829647161 1
0.183352130006935 1
0.216373854167978 1
-0.00166929219845015 1
0.311044960824507 1
0.0145487025567942 1
0.494265081706377 1
-0.20457296597389 1
0.192307071237672 1
0.511375315431244 1
0.538743610773295 1
-0.0570514725040763 1
0.20968441039631 1
0.665358838578219 1
0.343329877042571 1
0.304205511332892 1
0.587488451410595 1
1.06677730045386 1
0.250304102814761 1
0.807225022931687 1
0.310643692893043 1
0.984999495843925 1
0.484889548966637 1
0.27629978346338 1
0.323735149175624 1
0.96993069835278 1
0.288828956969255 1
0.251081684059918 1
0.0935845645948576 1
0.430716590517247 1
0.174140053115126 1
0.112934652141599 1
0.251191237060874 1
0.00317071414430078 1
0.275794836552457 1
0.259478892401171 1
0.147185539218009 1
0.327596994305828 1
1.06449738735299 1
0.216081943018709 1
0.310185548010718 1
0.438526734315335 1
0.486056691879504 1
0.682085068435697 1
0.365338442559659 1
-0.334054494099586 1
0.674504029171357 1
0.718936427320836 1
0.543820912934758 1
1.19621459616941 1
1.08385049115646 1
0.344290695506086 1
0.085406998737584 1
0.343381131420664 1
0.94022755561833 1
0.260975631037822 1
1.12405766529498 0
0.795877206932863 1
-0.352028445928128 0
0.636361683759921 1
0.345531152437571 1
0.20601732525357 1
0.147321912351009 1
0.405114249005564 1
0.885694124265651 1
0.76946370334383 1
-0.00515477101180001 1
0.179765605907462 1
-0.187549378634797 1
0.114313288304112 1
-0.191772670258611 1
0.55691463174766 1
0.788859163957172 1
0.34373139088699 1
0.176682844642007 1
-0.0661642789784552 1
0.311456262841033 1
0.321986622421414 1
0.171388168236947 1
0.269946072074393 1
0.39587410771405 1
0.450803424645759 1
0.367387910735585 1
0.36281283877742 1
0.735925510829885 1
0.0224657763729341 1
0.683095060634475 1
0.187333855146528 1
0.509763822436265 1
0.13604825840376 1
0.0462188834214428 1
0.449136450324093 1
0.0741151963175086 1
0.613845897443079 1
1.08883245419854 0
0.42078144167311 1
0.127429350979454 1
0.645658570531979 1
0.650802943281752 1
0.752786595962053 1
-0.123158309596013 1
0.27572799072935 1
0.566903701205106 1
0.270486641093456 1
0.660372285521539 1
0.299939471266162 1
0.175349275061085 1
0.158678339364304 1
0.57093822564303 1
-0.20039364342315 1
0.54046179809673 1
0.0175359355912544 1
-0.73188599879272 0
0.207474808077342 1
0.0557488587469066 1
0.780929076297954 1
0.630522972175803 1
0.357660718519552 1
0.897329957426329 1
0.77153161509279 1
0.734927845059786 1
0.100726374652619 1
0.702477162357649 1
0.317219791359796 1
0.433739504584094 1
0.460315215839169 1
0.608256201901409 1
0.469450370205786 1
0.495303021125506 1
0.91121586491583 1
0.558109856182492 1
0.467879233919799 1
0.866839785723828 1
0.216599856977452 1
1.07785683032497 1
0.719153312109543 1
0.406185734837673 1
-0.651840044585136 0
1.06669062655026 1
0.558524827820398 1
0.293233145767399 1
0.468607639005966 1
0.306603033239092 1
0.679534424364645 1
-0.155112809079552 1
-0.259075504210319 1
0.365998949180566 1
0.0348775333319361 1
0.0678043679608534 1
0.549035650290152 1
-0.0891512019509871 1
0.73797995458218 1
0.446214913673485 1
0.314581478231416 1
0.722256234601957 1
0.2618542821745 1
0.453270195401067 1
0.320416144567462 1
-0.0550009895340978 1
-0.199244125871688 1
0.993646986670246 1
0.283536292490706 1
0.348113595298192 1
0.260994885864582 1
0.165396880060988 1
0.565146793716943 1
0.0726950201113968 1
0.205385601155609 1
-0.0326795184491997 1
0.213394750254674 1
0.0217028395868622 1
0.277535891887137 1
-0.0261898262411651 1
0.456049069526232 1
0.563643658811128 1
0.58187742537678 1
-0.318429455291506 0
0.468219747102791 1
0.612846328934916 1
0.473960168926252 1
-0.0743179797908896 1
0.266737037601236 1
0.701280050726843 1
0.0738780666561175 1
0.711016157486934 1
1.2200615633617 0
-0.194206514936838 1
0.651045840891893 1
0.33134682159938 1
0.228130134370009 1
0.319770094552159 1
0.845686568101968 1
0.490186536149317 1
0.720231137673443 1
0.146569692686539 1
0.461198494602986 1
0.556496048403877 1
0.421095726137897 1
0.673353453649534 1
0.202771606868123 1
0.37048164126606 1
0.142965750745654 1
0.151200527540863 1
-0.110987180220687 1
0.353350989516709 1
1.02736176177264 1
0.370080064405943 1
1.20631216397564 0
0.455073143924888 1
-0.144272490399941 1
-0.00143174607993319 1
-0.0507343009084638 1
0.516050110242514 1
0.311370508717392 1
0.685675814770599 1
0.341963322945564 1
0.30324610302604 1
0.449609066214403 1
0.620211605077586 1
0.387878282345967 1
0.450705028202085 1
0.609521351365367 1
1.02409264730868 1
0.699116417527193 1
0.282495565093654 1
-0.163765531605665 1
0.487490382669398 1
0.22301529795835 1
0.409734639102595 1
0.11106516969424 1
0.646144932512318 1
0.695034623367257 1
0.722631701955357 1
0.390401342428123 1
0.543579919554172 1
0.0904659238134823 1
0.150171864725041 1
-0.355495270372897 1
1.11097839906961 1
0.710765607097038 1
0.338899642487404 1
0.461392852730576 1
0.316825624172142 1
-0.036946626955138 1
-0.023899407607629 1
1.1060415102755 1
0.550773135855807 1
0.46449562016658 1
0.787968644471143 1
-0.155601150088666 1
0.797559788273289 1
-0.19332249810124 1
0.866784295258744 1
0.136027386710068 1
-0.146623424351319 1
0.338756982241288 1
-0.080971731854185 1
0.080978231057351 1
-0.0135399909063753 1
0.598060031735559 1
0.358933834497769 1
0.206017547898697 1
0.877503682937443 1
0.683226719460185 1
0.564754643996049 1
0.736154627101548 1
0.495234834881155 1
0.624480025182163 1
0.446971873809921 1
-0.143612201893747 1
0.784042244100781 1
0.16191405583596 1
-0.370516347969105 0
0.915396159465718 1
-0.390108907706488 0
1.19888931894923 0
0.521298766519786 1
0.402124772165535 1
0.857031818728087 1
0.629358556846246 1
0.489317173390929 1
0.728079340300764 1
0.338829926569583 1
-0.00623754528278542 1
-0.0349798550752385 1
0.811375867068045 1
-0.180877772051015 1
0.207928813683696 1
0.329543828031677 1
-0.0634155562351656 1
0.394753322705844 1
0.18959109186372 1
0.329417272036172 1
0.949220883579659 1
0.243409685957084 1
0.139433680715857 1
0.360505421943013 1
0.647093859815533 1
-0.0318521507732271 1
0.192253357030898 1
0.737065289928722 1
0.153442198987332 1
0.331549938835975 1
0.368304570348303 1
0.445514044772636 1
0.463152158765057 1
0.422678337801063 1
0.462620759163948 1
0.23115371653312 1
0.0532108158942541 1
0.377860809353134 1
-0.132429710276508 1
-0.00942260079344351 1
-0.0215602723050205 1
0.19238319219083 1
0.540227197883944 1
0.148387293630251 1
0.0395014662047634 1
-0.063874448224102 1
0.14543482392265 1
-0.0860097227501116 1
-0.0935636028618285 1
0.98298055374679 1
0.332880730136788 1
0.3762422001234 1
0.226031773268731 1
0.233944830582914 1
-0.148090033801301 1
-0.147193869663641 1
0.327991141397074 1
0.271898000871392 1
0.78793813044639 1
0.0702439664466553 1
0.229881799964242 1
-0.405003790508003 0
1.05181549413002 1
0.421133822447726 1
0.0998137960469218 1
0.625579579844239 1
0.489844668342569 1
0.459704599834896 1
0.859382792967063 1
0.280499867626731 1
-0.166434810053169 1
-0.205609522949624 1
0.593971039149724 1
0.495939024646447 1
0.346409991150124 1
-0.103286233581183 1
0.672970598195379 1
0.563919700041377 1
0.478662731001267 1
0.00623694888791113 1
0.280935671780897 1
0.636272955789683 1
0.19505344861499 1
0.296443154678316 1
0.669503256952007 1
0.639608770701123 1
0.356711028907222 1
0.796762256806484 1
0.71869577238273 1
0.771655855311373 1
-0.0943363484265183 1
0.371843111469105 1
0.70224118130322 1
0.758932657701205 1
0.120364841626154 1
-0.128757998543137 1
0.926045909401675 1
0.215458649908197 1
0.565754535968998 1
0.248835092372376 1
-0.204054540223422 1
1.18064419760202 0
-0.0842625255211906 1
0.424927362885628 1
0.581634776949721 1
0.808618685953477 1
0.445570547948172 1
0.54274317779941 1
0.283048405506554 1
0.432126164648837 1
0.168220334496126 1
0.305978681280539 1
0.615834288616733 1
0.375610069915611 1
0.972247858074202 1
0.362109432575684 1
0.623580565384579 1
0.813268163565424 1
0.241701391777216 1
0.135233310887855 1
-0.101136450730456 1
0.220527631648122 1
0.506156740075714 1
0.638024184763592 1
0.265663251848566 1
0.192239387022303 1
0.301280896581985 1
0.379967098607385 1
0.59430269100435 1
0.501198687652 1
-0.322079858775341 0
0.481879830818384 1
0.396859683053707 1
0.703110021603436 1
-0.0136253873413709 1
0.457661629398689 1
0.565430877150673 1
0.0772830767035965 1
0.470603796784483 1
0.54705944626656 1
0.220591725406079 1
-0.22974066275655 1
0.429085402860889 1
0.439398622933042 1
0.710223059841229 1
0.470091377920509 1
0.0402426676100362 1
0.417248289359177 1
0.00758604626309636 1
-0.249600227573732 1
-0.0847131002765052 1
0.511927125932522 1
-0.0421458885495927 1
0.391138094272777 1
-0.0728000671964608 1
0.577033435879995 1
0.73395656842627 1
0.53673383223319 1
0.120234744147894 1
0.305570681633354 1
0.252713449096561 1
0.277848695379737 1
1.03317521705756 1
0.106788289799496 1
0.891236826564511 1
0.574664195304059 1
0.357013136365404 1
0.808219004820057 1
0.399364490086339 1
0.603578725564534 1
0.0402964246402216 1
1.05332190736515 1
-0.343003190042425 0
0.854455905784203 1
0.413620031460183 1
0.477990250384246 1
0.253708967269006 1
1.16502587952946 0
0.755296997356236 1
0.194788488474352 1
0.913593276035479 1
-0.455818273825536 0
0.81035238762926 1
0.263765739114602 1
0.771586880830369 1
0.0141526078816411 1
0.259714057853942 1
0.788257816460454 1
0.670528342070593 1
0.423094786514142 1
0.852373760085751 1
0.631691561525481 1
0.659210006096372 1
-0.018270658836041 1
-0.00699857470522577 1
0.692262279004112 1
0.22679227202257 1
-0.0337333903800595 1
0.167423969006084 1
-0.0770450122238233 1
0.482506545703083 1
0.124948020960333 1
0.192544400206381 1
0.542940760877605 1
-0.0315666475853947 1
-0.170658170955835 1
1.12255717939915 1
0.719308728344323 1
0.627737394970545 1
0.500654856446246 1
0.6085888352356 1
0.644415614779449 1
0.143926864525376 1
0.391196049052196 1
0.641731453948014 1
0.379948300526593 1
-0.00388761389301845 1
0.774343224802664 1
0.798736857771346 1
0.475723745684758 1
0.231039493041732 1
-0.352795700240461 0
0.21241544645149 1
-0.118543782218203 1
0.185081142364028 1
1.17347170639669 1
-0.328771244255512 1
0.0738823611384707 1
0.774753092555342 1
0.214975810478428 1
0.528012183784394 1
0.344564170020011 1
0.859619632399661 1
0.22368115104638 1
0.0741849579317869 1
0.0798867100021329 1
0.374266486123002 1
0.582462591064936 1
0.664554917799176 1
0.796757174616038 1
0.794902658140843 1
-0.0473237943038363 1
1.17879113823834 0
1.30780924683903 0
0.281825308850603 1
0.271633119677862 1
0.103358407848464 1
0.356771218063668 1
0.534403867993719 1
0.467434987684714 1
0.684942693555844 1
0.319857031551321 1
0.896707133793545 1
0.309004009558732 1
0.134861729828318 1
0.460650699302183 1
0.639860114502746 1
-0.246907672544187 1
0.452228315724575 1
1.00367260535733 1
0.568271526766563 1
0.363352755365272 1
0.454602487111523 1
0.364735787049406 1
0.612229681867732 1
0.275088515495962 1
0.429194360415783 1
0.265635959368795 1
0.291108391764102 1
0.735933794248995 1
0.0860156363697473 1
0.348334462482616 1
0.0829438313769052 1
0.0963700707032516 1
0.655410513070207 1
0.674216766324915 1
0.584194438480956 1
0.378036084374503 1
0.206790789267987 1
0.590984025115932 1
0.252835398945074 1
0.198559606334638 1
0.188463672987546 1
1.00951351389841 1
0.587850369088402 1
-0.016721580089119 1
0.0119208365226513 1
0.325404079143318 1
0.753960784492279 1
1.06724937890789 1
0.642942332704106 1
0.114602493971573 1
0.247642631487711 1
0.127432648891916 1
0.30833723050093 1
0.654213898019901 1
0.353166136558331 1
0.317735239722187 1
0.549125308197623 1
0.0606843666716294 1
0.439473123638126 1
0.434848628004646 1
0.261803186775015 1
0.152866940932838 1
0.322169905914257 1
-0.0688378756181614 1
0.673235874013944 1
-0.17928597813561 1
0.735531801211162 1
-0.102381400035505 1
0.170544220982227 1
0.243220137901841 1
0.262607597783732 1
0.564106045527074 1
1.06267770431634 1
0.532068542100176 1
-0.00146657081438026 1
0.459883402020387 1
0.735823024763687 1
0.400089422783498 1
-0.0698605623623732 1
0.686805142254455 1
0.810130882169477 1
0.48676580668973 1
0.0511302234372038 1
0.326698213026512 1
0.44274460609543 1
0.571383022123815 1
0.659715026528959 1
0.101681043875987 1
0.257484739563001 1
0.614046748151953 1
0.0671737283261336 1
0.729662040853909 1
-0.137380351015393 1
0.195671615642473 1
0.638890438823079 1
0.854040349848232 1
0.298952148572022 1
0.955387474170899 1
0.610812218667615 1
-0.125567909089169 1
0.658844017568062 1
0.115736890145094 1
0.749520125131193 1
0.948316680117986 1
0.271692730878296 1
0.493660616112743 1
0.310701433664951 1
0.190847808569089 1
-0.425392886608847 1
1.01099319187035 1
0.527272650189952 1
-0.134377014677858 1
0.0862791237444351 1
0.357558978767604 1
0.0987709329717538 1
0.175984755589131 1
0.68313115586437 1
0.0582745571855235 1
0.594829959870763 1
0.84137092420281 1
-0.132121716249583 1
0.380798939126591 1
0.20174640197724 1
0.961376578877114 1
0.443809189035813 1
0.687778773807623 1
0.604896893226798 1
0.289653365575012 1
0.469880651400451 1
0.228726029949503 1
-0.228835424123043 1
-0.119919496816044 1
1.31576744788376 0
0.636745270157472 1
0.611785087732822 1
0.0242394722074707 1
0.393415403495737 1
0.789471733129685 1
0.465398834606388 1
0.711726070261051 1
0.54604443498336 1
0.696895389680631 1
0.899923801201586 1
0.350345739278751 1
0.230308312159624 1
0.0423000573040779 1
0.602422713923135 1
0.273805176316024 1
0.464518377838587 1
0.482008617668035 1
-0.469432643157865 0
-0.225254031047339 1
0.135069655747559 1
0.462526239526428 1
0.484698979090302 1
0.456993068034848 1
0.0454416513304456 1
0.732300772001943 1
0.312609118916522 1
1.06304578293049 1
0.328538397263317 1
0.130760850477672 1
0.53130451689405 1
-0.227725515856938 1
0.286039823850619 1
0.165517899981765 1
-0.182311972308765 1
0.390223382334411 1
0.31870590226734 1
0.758451993809324 1
0.633293326008638 1
0.798508077159339 1
0.479024231162521 1
0.234719033052961 1
0.770961440853691 1
0.914841497968044 1
0.460348742159849 1
0.59266901752045 1
0.538712229392694 1
0.537461341934027 1
-0.0749400335832929 1
0.5653545861278 1
0.508147838285563 1
0.250633833740597 1
0.781342624865607 1
0.184137078476026 1
0.828168804542688 1
0.4444587419525 1
0.499078098894935 1
0.445388739289622 1
0.340037506428294 1
0.536910281501107 1
-0.186638956940049 1
-0.0900864861950898 1
0.673976160847021 1
0.15015943900929 1
0.720785692384361 1
0.824645814151587 1
0.468658605389657 1
0.226595713813318 1
0.57542024578401 1
0.426052575768436 1
0.0404061353925905 1
0.315889827968489 1
0.268719941953532 1
1.97343692190047 0
0.14627231335546 1
0.541510679141745 1
0.223997269913985 1
0.35215229129901 1
0.137752781886027 1
0.301886244834345 1
0.462261392080795 1
0.403130086833786 1
0.696686737550784 1
0.407409031021467 1
0.223122446748207 1
0.465610339104348 1
-0.0513299578604462 1
-0.241306452604607 1
1.00351910237712 1
0.409729899021267 1
0.590934590877829 1
0.122310066607323 1
-0.322109513629992 1
1.26405054809002 0
0.449353680821905 1
0.150815885246509 1
0.699831864423008 1
0.189452367641976 1
0.341985013725335 1
0.52458261773963 1
-0.240632358822729 1
0.674396793429705 1
0.765653239408844 1
0.661926944202874 1
0.305325872905561 1
0.694367980285687 1
0.529134912810747 1
0.555507696558397 1
0.158814333426742 1
0.386898277688672 1
-0.287405056885994 1
-0.00549412602077021 1
0.0341166506093393 1
0.704782141188692 1
0.913327451085327 1
0.579620068016668 1
0.787839768501403 1
0.705315242658379 1
0.419611591332364 1
0.214740458386768 1
0.550491867758787 1
0.179584793005553 1
0.420985297433055 1
0.106131880739369 1
0.583094456003424 1
0.791715294456057 1
0.73912317503792 1
0.40624489088059 1
0.734234760465559 1
0.768602762006539 1
-0.196995951318091 1
-0.265449954044904 1
0.143933746070989 1
0.79180282630332 1
0.0971632491882822 1
0.171082287183661 1
0.658925256330763 1
0.486025960643694 1
0.269411256686017 1
0.512267944532828 1
0.201108283135028 1
0.0307664128425188 1
0.483791644503005 1
0.233282473772311 1
0.750206058884231 1
0.212936628707495 1
0.646100127329194 1
0.100767614242844 1
0.831143346551465 1
0.835653962132737 1
0.243487639333892 1
0.0950945749701186 1
0.924635130073493 1
0.968612797865158 1
0.569075410070361 1
0.318513448471358 1
0.520521993164769 1
0.690844036831248 1
-0.413631936768493 0
0.573520537417273 1
0.841400996359798 1
0.4842047982842 1
0.510366821140561 1
0.206796126009615 1
0.584173774998073 1
0.672352153150212 1
0.446050482446245 1
0.952359602137614 1
0.369182474707512 1
0.645201718666718 1
-0.019760563776245 1
0.687053631421017 1
0.258802019112589 1
0.85640720283231 1
0.217225540647255 1
0.635042273562773 1
0.64244226263797 1
0.519102359972725 1
1.0267645676647 1
0.256524962940004 1
1.2760863168795 0
0.460100200403925 1
0.132642957489395 1
1.21064918906035 0
0.246741042776971 1
0.349177594863396 1
0.258399168925237 1
0.346348830520459 1
0.381170145623644 1
0.180047628637077 1
0.601437668231763 1
0.25801480257211 1
0.615189758813434 1
0.310691873871156 1
0.511036592985081 1
0.201089277758858 1
0.358561354198274 1
0.532756186600076 1
0.472004399860971 1
-0.0139230749651877 1
0.627941712444531 1
0.623112066199311 1
0.365860659628386 1
0.605128697638856 1
0.448166189393762 1
0.495064250363111 1
0.141649448745526 1
0.289889379149687 1
0.341714518418301 1
0.390841857984533 1
1.00706901657781 1
0.962237059454633 1
0.440440440196344 1
0.012274277692553 1
0.927307835109822 1
1.06940506649009 1
-0.29638710967113 1
0.981141883698226 1
0.0114789298667549 1
0.266080040915451 1
0.097630614419965 1
0.407194531430302 1
1.10192876922682 1
0.287202253826759 1
0.603982781870326 1
0.719666935197095 1
0.43172764148311 1
-0.362978533852077 0
0.498319075970099 1
0.704012428573116 1
0.220867506524003 1
0.39152911522472 1
-0.0907213007337459 1
0.105567395108043 1
0.0852794776502628 1
0.74951977048928 1
-0.522243608293164 0
0.243526772174084 1
0.113803662205455 1
0.113205203075131 1
-0.00572951801025544 1
0.210103435154836 1
0.252775100047279 1
0.199156587834237 1
-0.0704920941251954 1
0.518797199443837 1
-0.110472688178485 1
-0.100621967351368 1
0.0961823970490244 1
0.763557930950508 1
0.928108775973693 1
0.509753811378976 1
0.336149320666142 1
0.0656535561982932 1
0.491676455541988 1
-0.0857015413076559 1
0.37876588642118 1
0.318287470137811 1
0.31019480338399 1
0.845507335374832 1
0.23958315242683 1
0.311004442345744 1
0.727522704589528 1
0.183000004255146 1
-0.00339647348029216 1
-0.240632632269298 1
-0.0104784548473404 1
0.544013789082715 1
0.594934738704965 1
0.433321349706344 1
0.198046472667949 1
0.407799988887406 1
-0.0523969636997439 1
0.189321629075545 1
0.00984529173364479 1
0.686551352735427 1
0.984009293652411 1
-0.0406625192913722 1
0.243273704013291 1
0.476417602278404 1
0.514519126559719 1
0.580641584082406 1
0.512753137639707 1
0.519981941219063 1
0.373460405698622 1
0.379162935122422 1
0.0955343973914731 1
0.452723565948229 1
0.453572751706336 1
0.818730971812576 1
0.211255208090329 1
0.702350470835692 1
0.152188251110013 1
-0.362262999564813 0
0.650232913934004 1
0.455752125915659 1
0.967674085693036 1
0.68650231393512 1
0.367604663720299 1
-0.0073647260602776 1
0.697045906811754 1
0.101383377415198 1
0.720306836001942 1
-0.116980882617064 1
0.210242245355769 1
0.834711111762086 1
0.139318619130478 1
1.07107883343596 1
0.665670358530139 1
0.347394787327007 1
0.199656144646154 1
0.543492057039274 1
0.604983548402329 1
0.542388018082 1
0.37018651962212 1
0.939340499922987 1
-0.300604024934494 1
1.04771516804775 1
0.139903391048237 1
0.761626136691684 1
0.180426621587 1
0.483790926323744 1
0.604571427272149 1
-0.00308603974427984 1
0.0492404778850901 1
0.38497222495476 1
0.306967889206303 1
-0.356856708662872 0
0.258180043634022 1
0.272142760505493 1
0.218691966630362 1
0.568599939900249 1
-0.0239184171883488 1
0.779538361244077 1
0.115081970810206 1
0.84314466577839 1
-0.423317490837849 0
0.961753337739257 1
0.132880708299134 1
-0.172607303525658 1
-0.33185343142027 0
-0.072301626756866 1
0.878517458403789 1
0.288356375210859 1
0.131905608770731 1
0.470777820760682 1
-0.187340747282441 1
0.693933539920165 1
0.0540010932114609 1
-0.20555816237247 1
0.510676014169402 1
0.199325526156673 1
1.20112846561099 1
0.236028587460114 1
0.128680958944544 1
0.742569586414808 1
0.407423008433841 1
0.212161057083917 1
0.359057128183877 1
0.207867461413461 1
0.524337310651916 1
0.0573438646405315 1
0.0669596824419765 1
0.38686970321995 1
0.299689500708645 1
0.432406520238699 1
0.616315385982234 1
0.496175978355537 1
0.51035794174847 1
-0.309700508411665 1
0.86753430851638 1
0.136800610959916 1
0.369787642476898 1
-0.355140850397592 0
0.97418435133777 1
0.22771303717298 1
-0.204821774434219 1
0.673731374724369 1
0.557479357284238 1
-0.56286870167515 0
0.419387577062878 1
0.599160911353246 1
0.0232709175748981 1
-0.175892176025507 1
0.454466849825297 1
-0.0716754262758773 1
0.559193574899986 1
0.159280014473612 1
0.682929522376188 1
0.784546829186288 1
0.63519363027271 1
0.312623345624791 1
0.345347345924671 1
0.310136086568487 1
0.250947041990633 1
0.761924046369873 1
0.412210792490493 1
0.559574815195351 1
0.599156111254523 1
0.706985797148022 1
0.357402040185008 1
0.420626235106165 1
0.116517457980601 1
0.270338257173339 1
0.197669037502903 1
0.235375018156604 1
0.54367583364072 1
0.0957943746978381 1
0.763447484447924 1
0.761336737716368 1
-0.0248292350188535 1
0.459401047674306 1
0.422257431445527 1
0.489240194360752 1
0.112801221061499 1
0.0894277886162661 1
0.201806677512091 1
-0.620199534613677 0
0.547154931657661 1
0.748284141479158 1
-0.375998386259849 0
0.316446352135659 1
0.387233379427785 1
0.796825593674241 1
-0.476932067501825 0
0.0255742374799703 1
0.313100386357721 1
-0.120265373804408 1
0.60162544096921 1
0.694658332524046 1
0.675158421332266 1
0.449534932974159 1
0.0231557262202592 1
0.480643682505672 1
-0.0104862291010603 1
0.882054536788824 1
0.544289732516587 1
0.143742707546222 1
0.522824339114434 1
0.945445140147164 1
0.482695890487337 1
0.852637970712321 1
0.78112434452582 1
-0.199550376046609 1
-0.00239355984818829 1
0.689115526960104 1
0.441081025434544 1
0.879952810534115 1
-0.267580564167757 1
0.559520046374969 1
0.214211286201196 1
0.632858126720709 1
0.267002583668755 1
0.718056534504685 1
0.671903417978969 1
0.491095884656078 1
-0.159047843127132 1
0.102218859749522 1
0.723528990921423 1
0.666958660880436 1
0.181652469852904 1
0.836171347957871 1
1.0201252150355 1
0.508486192977883 1
0.593891925673914 1
0.114836388852656 1
0.540850433537721 1
0.499233263933069 1
0.433742522094231 1
0.715230015039369 1
-0.184890856768303 1
0.361350685422964 1
0.808774877818083 1
0.855409954400745 1
0.446704454177197 1
0.524106591155133 1
0.499924702473477 1
0.246638457762346 1
0.153787847861621 1
0.0855043662973553 1
0.701629062555436 1
0.783969465193172 1
0.901039466213591 1
0.394317644085294 1
0.419102274657047 1
0.585021913115705 1
0.617868577200953 1
0.328669539851681 1
0.304964886364769 1
0.465446123035305 1
0.122365209832923 1
0.212881711568245 1
-0.292796254696199 1
0.420880168870152 1
0.498423878415502 1
0.270936561541707 1
0.271909036525031 1
0.931234788969461 1
0.277299701203887 1
0.0628698469719497 1
0.219232624832856 1
1.18687330954885 0
0.464639431662621 1
0.213874621093792 1
0.0949928596454265 1
0.062433919341815 1
0.456733338387254 1
0.910010515048308 1
0.245672438140086 1
0.534868586911835 1
0.944126773645187 1
0.479407771475203 1
0.426632717147675 1
0.171093723978083 1
-0.00184720412560055 1
0.757306281969921 1
-0.35735937005522 0
0.466992797991432 1
0.379105516749695 1
0.676876181449158 1
0.549686353458758 1
-0.381536510317544 0
0.408052698445668 1
-0.0592910660304175 1
-0.208923441794547 1
0.55281952195334 1
0.536429745164095 1
0.328533264182138 1
0.723420203198002 1
-0.235407328552458 1
0.722158407017287 1
0.647426003490084 1
0.179576132305357 1
0.761174445641452 1
0.377682460053033 1
0.0291826175118873 1
0.598344822852511 1
0.0563187848630185 1
0.516719617692969 1
0.643858277895038 1
0.567275455840254 1
0.323058590718858 1
0.61186416714073 1
0.33593883184042 1
-0.0899337650631045 1
0.525656804260229 1
0.730664424428073 1
-0.264363820058808 1
-0.0842169915329538 1
0.516688934876196 1
0.977961719486448 1
0.214421168315772 1
0.123665671313651 1
0.258507069658174 1
0.128449394950771 1
0.523580876134664 1
0.585157502972464 1
-0.129399473763618 1
0.85201369753399 1
0.131762097808702 1
0.391908564016795 1
0.241581543051911 1
0.402556106285409 1
0.866673280403029 1
0.308387519361008 1
0.343311640228136 1
-0.00402078240600799 1
0.389669004952968 1
0.498801448405872 1
0.103138177055707 1
0.371670828199813 1
0.319827107648346 1
0.349677179793818 1
0.445640291572691 1
0.498417367842918 1
0.13851572997298 1
0.417698966803226 1
-0.682922582277355 0
0.496619956018697 1
0.0935295377954364 1
0.837774221220225 1
0.0159669386123961 1
0.660553613230593 1
0.278645790324981 1
0.455232958275934 1
1.00159246924393 1
0.231690967580302 1
0.281311810987092 1
0.34190546058815 1
0.732493630498606 1
0.491378043929121 1
0.558416344758391 1
0.349159332705608 1
0.240839454917578 1
0.141391518255675 1
0.426617393647792 1
0.218035529989948 1
0.36476242922398 1
0.779716693167693 1
0.979852503890504 1
0.129631288380918 1
0.67805115314832 1
0.419666608761998 1
0.111454741240761 1
0.510056472282492 1
0.327373743975005 1
0.173371148674378 1
0.462925770604703 1
0.884381180232037 1
0.1742335669783 1
0.48519513513138 1
0.415638320033206 1
0.752539995188354 1
0.591065783589893 1
0.334073521492531 1
0.61925778863735 1
0.505116681629652 1
0.582290405057848 1
0.348617706746297 1
0.415875341037293 1
-0.451479286530507 0
0.232218866792826 1
0.467955046491615 1
0.182932739544621 1
0.474230404655931 1
0.334488282011284 1
0.515848071028416 1
0.611847216681438 1
0.131160468057951 1
0.895291808833518 1
0.827988032460853 1
0.873866419169153 1
0.158823862034823 1
0.814942246521865 1
0.560313632715571 1
0.558539073999941 1
0.633684128867411 1
0.27858282537474 1
0.334422511828673 1
0.329278263021895 1
0.837498363210543 1
0.238507174183167 1
0.694149171099942 1
0.597184798017117 1
0.702896191581445 1
-0.0383023740201459 1
0.302992997187861 1
0.43196694013304 1
0.525763935722575 1
0.546208581783009 1
0.732460760785847 1
0.791601674323537 1
0.188903600611318 1
0.278719695977945 1
1.25707188133329 0
0.95220374886098 1
-0.0773359694024279 1
0.835463434221483 1
0.405889475553276 1
-0.220703386552805 1
0.461239276048052 1
0.000615560659725997 1
0.137217905933727 1
0.672980665824394 1
0.852500869388233 1
0.36596565755262 1
0.356935592111126 1
0.625160160393037 1
0.44881585423259 1
0.439665745320299 1
0.0469179820825942 1
0.77880927826087 1
0.213467834732879 1
0.27076348613235 1
0.161443864280786 1
0.759088601616852 1
0.502194311640893 1
0.820228719802079 1
0.573693633675756 1
0.291238130281434 1
0.0197413126541288 1
0.914645630588872 1
1.21356851194216 0
0.715798219484125 1
0.849334467770811 1
0.57772481621738 1
0.269500883157703 1
0.364276600262073 1
-0.050680736363686 1
-0.477373913683396 0
0.53390346591203 1
0.607063869365451 1
-0.269964787647337 1
0.299714733862052 1
0.646144489054111 1
0.269625480129743 1
0.381317003265434 1
0.00171106761849127 1
-0.220843499400173 1
0.110477342509565 1
0.498732517263328 1
0.0602343551044548 1
0.545322464293469 1
0.233940747111152 1
0.314592015444648 1
0.747115238715711 1
-0.0822362906091668 1
1.02661567879142 1
0.237651557151 1
0.798042621458627 1
0.550234421230182 1
0.874685056709442 1
0.621262677671856 1
0.863979843609162 1
0.354136904077846 1
0.796762882869024 1
0.519179676204798 1
0.78361172515062 1
-0.177150040937151 1
0.463773490618284 1
0.471399220923971 1
0.222251014020792 1
0.355588392182391 1
0.0221179916185549 1
0.675890115376501 1
0.822208060455391 1
-0.115886497146104 1
0.429403368248029 1
0.483177295032907 1
-0.125574054757999 1
0.424530398681819 1
0.0848811457528578 1
-0.311577570412977 1
0.222678914946963 1
0.116383389215555 1
0.357702817004681 1
0.380808069627009 1
0.206430182434916 1
0.485421332260091 1
0.478994817492316 1
0.537596157766269 1
0.71217636069659 1
0.17427483589616 1
-0.00651994869051814 1
-0.196748327837109 1
0.515302809556176 1
0.0939970395834912 1
0.554281153498266 1
0.866724887516798 1
0.557334411940318 1
0.0606364712778273 1
0.352071474766529 1
0.760701710513668 1
0.938886953323445 1
0.626384145670712 1
0.641283815108229 1
0.0086947284009059 1
0.495563901386135 1
0.442292502627568 1
0.519413847347681 1
0.887986587553646 1
0.1074302015721 1
0.526283411568797 1
0.258621454961074 1
0.0389441093187526 1
-0.218568917035005 1
0.373174420852006 1
1.0030944840143 1
0.593668508552582 1
0.0727154483149959 1
0.309543284012818 1
0.428794450190897 1
0.623641215270176 1
0.298410818974149 1
0.392630415508874 1
0.458822500556625 1
0.564514742430229 1
0.612644962291802 1
0.0861605322598307 1
0.597793322804583 1
0.405845596272119 1
0.374450185054307 1
0.0523896385921868 1
0.0418539194688818 1
0.451101062458033 1
0.610632723043555 1
0.431993758435971 1
0.0872141026336987 1
0.367275451212274 1
0.527504759124543 1
0.512939602650672 1
0.491298595574215 1
-0.176113390071369 1
-0.0915760866164061 1
0.829852016778596 1
0.35753813971232 1
0.372982452633342 1
0.551297097346362 1
0.862806223385794 1
-0.343994049346005 1
1.24332257516624 1
0.570285665124917 1
0.196284447306674 1
0.499667748805596 1
0.564059520501507 1
0.125852547691445 1
0.199639054577157 1
0.254336342604355 1
0.119081536010583 1
0.0847557174416768 1
0.694533090498452 1
0.220025954026981 1
0.353499204796398 1
-0.189308112641112 1
0.480381702892696 1
0.364311576566286 1
0.438813988141039 1
0.462846633170362 1
0.37626931337464 1
0.675778112095659 1
0.260924129208922 1
0.461528319250818 1
0.332906340164438 1
0.603188704093889 1
1.15673080823591 0
0.785904911527128 1
0.811638564897654 1
0.103133266753209 1
0.694845274975468 1
0.208634415956963 1
0.355932560669058 1
0.0809499746863641 1
0.777076157964834 1
0.106392403447131 1
0.503444807358495 1
-0.0809948435175167 1
0.38676726833865 1
0.420430613301529 1
0.473887917875008 1
0.591932021805469 1
0.304578884659385 1
-0.364848684247757 1
0.268998741352622 1
0.718027688455691 1
0.883136157730179 1
-0.00270016862710332 1
-0.0567391125129984 1
0.134838677381026 1
0.554860129849879 1
0.321176042828531 1
-0.110509293480739 1
-0.166265011975219 1
0.43892043121185 1
0.350831325801961 1
0.374881166287339 1
0.243480724740356 1
0.23214137440902 1
0.618691669646517 1
0.0629938609664535 1
0.127173354469412 1
0.152226878979873 1
0.0436216582182603 1
0.145713828648988 1
0.499002271067146 1
-0.0938987389046163 1
0.620288527460828 1
1.095673406229 1
0.259919914105037 1
1.03747714133368 1
0.550776142081075 1
0.273528451904649 1
0.157462779868851 1
0.0635832227182739 1
0.0978610095444316 1
0.172062412846136 1
0.397945296143302 1
0.486106808300809 1
0.50338317259343 1
-0.31660210931584 1
0.427917123631496 1
0.430496525326637 1
0.381991144141475 1
0.0755717409671095 1
0.648141759525604 1
-0.103245711554792 1
0.065357628698466 1
-0.276401067283808 1
-0.134396521081234 1
0.692821551510451 1
0.669477800920327 1
0.658472979983935 1
-0.0630918750648208 1
0.314843995604445 1
1.06964728986354 1
-0.027371136047133 1
0.328923951345729 1
0.166522472302275 1
0.473677970503016 1
0.880913801090455 1
0.667481719255623 1
-0.0239492362904222 1
0.966814100995412 1
0.235979843055086 1
0.89547989239059 1
0.287016832292806 1
0.303556741480312 1
0.261475526737732 1
0.271468820833148 1
-0.131712144587856 1
0.427453822854051 1
0.347235855802095 1
0.540878170974607 1
0.930166706504058 1
0.611489426849945 1
-0.331353485498159 1
0.180637481915399 1
-0.425799348264124 0
0.68459973304887 1
0.65916133549067 1
0.710890795271 1
0.477073668490549 1
0.487265775618689 1
0.351532661177584 1
0.686273272026105 1
0.670871095058765 1
0.727198988678195 1
0.58019836992046 1
-0.0436283187804706 1
0.271470836130853 1
0.709210214842477 1
0.459599674008731 1
0.0824030709342299 1
-0.240629953569512 1
0.832061461012531 1
0.246118309158094 1
0.129626738012918 1
0.483713439497981 1
0.468450604986175 1
0.302953962046429 1
0.365618509934972 1
0.038893042873332 1
0.258879643843296 1
0.23730507932956 1
0.889542120098585 1
0.428150565586861 1
0.145861036754604 1
0.842310956744949 1
0.635644809305698 1
0.252685339324302 1
0.664392294620552 1
-0.069208403947705 1
0.567704785178899 1
0.857341511676181 1
-0.122238188223031 1
-0.539585377598762 0
0.135783010022308 1
-0.148775576667449 1
0.237891484242845 1
-0.442278923403807 0
0.0811826370284967 1
0.392407137548652 1
0.448434223290151 1
0.696940392808923 1
0.58333364500324 1
-0.081108375351193 1
0.810871118918752 1
0.188190422222217 1
0.399174065912585 1
0.66500516153372 1
0.45296171428363 1
0.191008821237038 1
0.130251685249963 1
0.187333770581823 1
-0.214540238092545 1
0.0500716948046442 1
0.40508283351218 1
-0.123531728494111 1
0.745967928658978 1
0.372839460815506 1
1.02838889086332 1
0.118572953144993 1
0.621051950132837 1
0.458874531773462 1
-0.09159957897373 1
0.861752565285271 1
0.422355493543781 1
0.588399176585195 1
0.550841797109381 1
0.37663270338179 1
0.2569884670006 1
0.827585896700854 1
0.527960602699202 1
0.499395236830656 1
0.0868575996810587 1
0.236190908810567 1
1.06876490928066 1
0.577295502429783 1
0.640746727977216 1
0.84719825211072 1
0.428465095546738 1
0.410603799092353 1
0.515360478097752 1
0.689622586358035 1
0.770630242931075 1
-0.267698499392996 1
0.593376372432775 1
0.242418058123626 1
0.39134060649292 1
0.338196861732649 1
0.695055685426345 1
-0.0501696375211735 1
0.394965907386611 1
-0.104344042647609 1
0.749419241086471 1
1.25773927243912 0
0.468760376957975 1
-0.0237092485291003 1
0.825207407385913 1
0.767518754314911 1
-0.0938005297139615 1
0.577615612220669 1
-0.222453954642286 1
0.829461188301735 1
0.572886852452053 1
-0.331337370158677 1
0.331065395697913 1
0.37054520801975 1
0.773166016131497 1
0.767912907202615 1
0.185265319207362 1
0.384063509918616 1
0.956312797026474 1
0.205541196604254 1
0.65629472467384 1
0.469121647682593 1
0.338470272023037 1
-0.211085466805177 1
0.533995921552023 1
-0.0342437851350209 1
0.80664428930152 1
0.0102256774723849 1
-0.161580351907437 1
0.426884330896867 1
0.243961983545593 1
0.397044345310659 1
0.565896146891212 1
0.356848873990021 1
0.94497403274581 1
0.294846502369941 1
0.436859514118343 1
0.682793835774456 1
-0.0814045823721869 1
0.72091056155755 1
0.616541246982388 1
0.356313335131724 1
0.198504861591053 1
0.385535169373748 1
0.0200353070649643 1
0.0141758411493548 1
0.0488530736295818 1
0.521387486167472 1
0.562242551597938 1
0.0510621725816407 1
0.359141221366233 1
-0.0687897942513499 1
0.491950708918581 1
0.67756085867015 1
-0.0958889648683783 1
0.674005543161981 1
0.711133790124239 1
1.12954988080429 0
0.403355930385625 1
0.224355266656548 1
0.492027321036613 1
0.993933074063657 1
0.617865503362259 1
0.514212000469032 1
0.227757026238999 1
0.488450608707784 1
0.974066771317742 1
0.495651596025627 1
-0.388540615368949 0
0.645517867799412 1
0.381095467769005 1
0.133736113782424 1
-0.310388077431894 1
0.341416363052928 1
0.212007826892053 1
-0.0536673367316063 1
0.518472125468698 1
0.721374352232198 1
0.635364547309011 1
0.27440479305053 1
0.16476287332188 1
0.129560743437248 1
0.534803529776885 1
0.706870515772555 1
0.453683213624365 1
0.200036036993564 1
0.382007648355205 1
0.744473517009985 1
0.120602932959289 1
0.360629955665672 1
0.469064123834899 1
0.0941726000798284 1
0.587151294078412 1
0.607670895272683 1
0.584673258918019 1
0.252677042363986 1
0.469648353747375 1
0.00905688732946441 1
0.18949978012682 1
0.549332561474285 1
0.284906927686451 1
0.726508660341104 1
0.607901713980723 1
0.804042054440884 1
1.0107133871722 1
0.851154123694533 1
0.889027428723066 1
0.711424234150301 1
0.711304612623899 1
0.235834163417442 1
0.340588878464647 1
0.540449342106873 1
0.192994179044973 1
0.234139552186148 1
0.502174707280108 1
0.179359435604524 1
0.70080310281116 1
0.84809626524421 1
0.507197451837176 1
0.25285913975327 1
0.040490690280343 1
0.496849688079014 1
0.458839150005721 1
0.449692230912636 1
-0.0706851948157929 1
0.767807383424805 1
-0.193065429277208 1
1.47052048631109 0
0.0959263524996842 1
-0.00809097182282665 1
0.230929816019957 1
0.345912939532545 1
-0.0151782235103693 1
0.202432843617818 1
-0.124953271060686 1
0.0438775715736234 1
0.507117170060702 1
1.05020275264781 1
-0.126063208376562 1
0.171074527371749 1
0.181398019595898 1
0.300401546311242 1
0.300621796408023 1
0.240711747419347 1
0.217769637700347 1
0.99698365558874 1
0.676223377973139 1
0.745026757807863 1
0.0225826201474115 1
0.194026853937414 1
0.661751298250277 1
1.02129976322497 1
0.337453669708154 1
0.320842816768618 1
0.248666002936162 1
0.415132322324482 1
0.683839514405395 1
0.07404508596874 1
0.526397210656282 1
0.110428935843538 1
0.494525788124286 1
0.555334008137023 1
0.224974174633854 1
0.599147622898815 1
0.714956096200464 1
0.265203784877354 1
0.670266799931002 1
0.411334445638597 1
0.613938918370106 1
0.549590945515377 1
0.263619604651261 1
0.516833153504817 1
-0.264294219291432 1
0.587924119403186 1
0.665703352720276 1
0.14110035447468 1
0.0321878196987395 1
1.1523182162806 1
1.09141329040354 1
0.342058756211899 1
0.507241139371128 1
0.176146874989407 1
0.0459402372764186 1
0.0828639732808106 1
0.492308317808165 1
-0.0420294863163051 1
0.52128960031976 1
0.326225332604405 1
0.0366429806228906 1
0.413245247982168 1
0.402889287214738 1
0.732768483154132 1
0.218275375525653 1
0.112341174205244 1
0.276387764999693 1
0.319303618970419 1
0.33701532055451 1
-0.100545888245125 1
0.15983889903514 1
0.572314616620724 1
-0.368404181277404 1
-0.0459729449401367 1
-0.0693017284760609 1
0.289034378733043 1
0.428561652054873 1
0.169312314090002 1
0.0791278711059173 1
0.748275187083709 1
0.207140766712377 1
0.47529899198409 1
0.784707038344721 1
0.517618274569871 1
0.731387388654934 1
0.204792506015731 1
0.535968773436403 1
0.169856981114036 1
-0.283921117347628 1
0.420334246431911 1
-0.111303708667958 1
0.841949672930493 1
0.24323527109595 1
0.00224041950215015 1
0.468734957524389 1
-0.391062638807174 1
0.868812918027287 1
0.0950846906525315 1
0.18534373445958 1
0.682542504335684 1
0.0859845568869639 1
0.451650272936818 1
1.06726136559226 1
0.746953661106617 1
0.447988087288372 1
0.517676944035002 1
-0.0273288634622208 1
0.285672523326391 1
0.602535524963203 1
0.409942987907729 1
0.595506289963868 1
0.528622217389652 1
0.384403488978422 1
0.170632222407147 1
0.530915108331902 1
0.282279454063734 1
0.380120411070569 1
-0.0041842465319067 1
0.29430118143939 1
0.499129780235032 1
0.358082765961292 1
0.679262780871274 1
0.209607837579563 1
0.687704349313243 1
0.527117484931671 1
0.798728766809529 1
0.617658443527612 1
0.201917826761375 1
0.453270800662082 1
0.559958976840507 1
0.202612619708575 1
0.283173529819191 1
0.627884861218303 1
0.0054206279935515 1
1.23089832229011 0
-0.374111673013602 1
0.517486309010695 1
0.473700149352834 1
0.559322539527212 1
0.205632013380513 1
-0.502737954661843 0
0.374125003697864 1
0.645976935886177 1
1.34781826506451 0
0.204138310862837 1
0.704248096122762 1
0.463329822942694 1
0.406327049102928 1
-0.376053781436353 0
-0.045533336109681 1
0.0882855173097789 1
0.0530012234202146 1
0.048608887975595 1
0.571543786715854 1
0.112200770776434 1
0.730331316323698 1
0.696483078933443 1
0.498208393157931 1
0.412980097260895 1
0.295225715668793 1
0.400641026781551 1
0.55748834109775 1
0.249260773382861 1
0.300078579199307 1
0.810749128192856 1
0.705568484820218 1
0.0348763857411271 1
0.678358812647109 1
0.498819193867866 1
0.300249181676768 1
-0.0585226307993229 1
1.11548310013781 1
-0.298616331436168 0
0.284560202014409 1
-0.183452156774139 1
0.931504064448787 1
0.737122722796284 1
0.103608426060452 1
0.0262306959303812 1
0.383384350527733 1
0.161641656564553 1
0.212830256936148 1
0.0872639895149662 1
0.825250265025284 1
0.216031593926037 1
0.227754494657639 1
0.770312910379873 1
0.78159562019005 1
0.350051725970049 1
0.103002167184808 1
0.618717787660026 1
0.51387206628292 1
0.0145468030135031 1
0.0586731183266492 1
0.620508936520065 1
-0.164505059473001 1
0.132953388627363 1
0.602367859528624 1
-0.137962823163697 1
0.445600572445509 1
0.202454844543569 1
0.35227337978973 1
0.575272247249146 1
0.342223580988293 1
0.455491489515349 1
0.556464516934072 1
0.584495946759137 1
-0.0100454113838304 1
0.427903054954832 1
0.255319997094715 1
0.0358495174414731 1
0.32463881261685 1
0.305032162988388 1
0.664075341146242 1
0.448035992122669 1
0.346446609947208 1
0.68827569790406 1
0.185109301971139 1
0.469254916768239 1
-0.0264890599033118 1
0.425841916958656 1
0.592420863712552 1
-0.277332328640048 1
0.102294593891408 1
0.313032966913328 1
0.0939578251599392 1
1.06811884606116 1
-0.0320074441671537 1
0.188152384707738 1
0.878167172117236 1
0.336805895661312 1
0.251335352535295 1
0.225813423911518 1
0.326284357521864 1
0.486783932498479 1
0.913032067689422 1
-0.0232023262247742 1
0.600915912366758 1
0.653900159439737 1
0.851776890912986 1
1.00660373133971 1
0.300461608351979 1
0.659844690984878 1
-0.105444877121755 1
0.0711529447192839 1
0.483655541933286 1
0.46046237154163 1
0.938023917107702 1
-0.0229754064198452 1
0.0144715748002711 1
0.154234200490284 1
0.549920810173361 1
0.23849018803947 1
0.617537865668307 1
0.504980597150897 1
0.583525198240617 1
0.656640043423811 1
0.745852394773825 1
0.288444999366602 1
0.196999062092209 1
0.147189163722023 1
0.218170546174268 1
0.522301926171221 1
0.251422368558562 1
0.303777330707178 1
-0.0310604157438989 1
0.636038999529113 1
0.309188094372982 1
0.449877302844184 1
-0.135895116611796 1
-0.18355371156522 1
0.920870899741108 1
0.739806170010283 1
0.365793218492777 1
-0.625121155902798 0
0.130592296529112 1
0.288510255322858 1
0.800717751017882 1
0.841132466215156 1
-0.160343470737971 1
0.663057479668061 1
0.248454893750041 1
0.39942031640697 1
0.602250640519666 1
-0.0238070851772998 1
0.43845462442521 1
0.309753123858014 1
-0.000130945073227529 1
0.298407639289753 1
0.575582200925515 1
0.817729099046132 1
0.114626719722122 1
0.157694746909657 1
-0.00734939932226766 1
0.336114317204913 1
0.365865197559691 1
-0.291167118017412 1
0.940679089503475 1
0.998495474905307 1
0.266307429583107 1
0.52569118168035 1
0.00725537897629056 1
0.355880763593233 1
0.114352721218806 1
0.0395348751852498 1
0.680164205038007 1
0.52294444021623 1
0.24010461921945 1
0.290708259978253 1
0.991794822758285 1
0.168122817874161 1
-0.267468291211097 1
0.339826031129744 1
0.162896391947986 1
0.272150502604801 1
0.580934115365993 1
1.04331857084955 1
0.420392881808484 1
0.775930097168016 1
0.640812480318945 1
0.523900040454629 1
0.495318485501141 1
0.436250068634398 1
0.072300183318031 1
0.249901592012762 1
0.532181549476775 1
-0.0705791809513961 1
0.345667809116375 1
0.40426012622644 1
0.604844689484399 1
0.116561470339306 1
0.374817481767833 1
0.186193226436825 1
0.492007935389872 1
0.305649769545873 1
0.460115503599163 1
0.998641139364879 1
0.494939133304416 1
0.743692617454227 1
0.266191568127799 1
-0.143653766195018 1
0.525706451370342 1
0.158701089644688 1
-0.0473206291360107 1
0.138570331131834 1
0.310135711737949 1
0.463557611321511 1
0.323356189194864 1
0.565354342883785 1
0.377947707639544 1
0.379704645266229 1
0.471197752843821 1
0.0775144284377977 1
0.138078895495339 1
0.901517672821958 1
-0.0448449537813973 1
0.281480541137604 1
0.627813676839022 1
0.260775723839213 1
0.825493457266283 1
-0.404132075851045 0
0.457474943371001 1
0.405565864244555 1
0.960930129400937 1
0.801475665274795 1
0.0261951649046116 1
0.0360384305613785 1
0.655463520960428 1
0.376003555628033 1
0.626399414731256 1
0.0560607859615042 1
-0.275643610373438 1
0.477373471260937 1
0.360459450772815 1
0.600517373112344 1
-0.217800558446197 1
0.269724520644682 1
0.0827903154106875 1
0.532026234647249 1
0.42984241106148 1
0.296141059892746 1
0.345662694667635 1
0.512820785974679 1
0.703634436013186 1
0.404756351291006 1
0.0180868176692794 1
0.0387620727946161 1
0.746726809152711 1
0.31277046139726 1
0.974525958295691 1
-0.0635794612224726 1
0.483017628354642 1
0.264630500772813 1
0.190969276765802 1
0.12234301817868 1
0.946458448316395 1
0.426538542450156 1
0.481391553292463 1
0.166862695684306 1
0.391671810917103 1
0.87232369677666 1
0.230973713829557 1
0.674742206600135 1
0.956788551019032 1
0.296018143463995 1
0.796273498809349 1
0.372817107204251 1
0.0885164447364557 1
-0.0316099765531309 1
0.62407037337952 1
0.510775851648399 1
-0.167945636864233 1
0.464549781251838 1
0.696480463194427 1
0.145461126730891 1
-0.0261348251177817 1
-0.0822989476133649 1
0.402832469149898 1
0.592437978529122 1
0.45659752532094 1
0.782270615536706 1
0.169611178114273 1
0.280156185776581 1
0.48246742010981 1
0.864321316684605 1
0.4643226002006 1
0.167024207314909 1
0.656266549378468 1
0.372031711231594 1
1.07242848924832 1
0.182008168531538 1
0.771142180583089 1
0.566274805802767 1
0.219923708631947 1
0.760133336224703 1
0.363237101215986 1
0.0912503056005689 1
0.105298437705317 1
0.586576857345036 1
0.0362279072384004 1
0.336258576494956 1
-0.015693567437012 1
0.0438234093087522 1
0.599891132037094 1
0.409629735672696 1
-0.0118822338592095 1
0.55346684169965 1
0.140834742004411 1
0.378355794529162 1
0.307244431686738 1
-0.0280620164574893 1
0.509487550428149 1
0.376283756915636 1
0.526075724379411 1
0.539576835287666 1
0.598817482570819 1
0.588893060070133 1
0.83555314805026 1
0.350936932788748 1
0.0744824288938649 1
-0.0180820449467505 1
0.335725106915881 1
0.543058209594741 1
0.0646553658302148 1
0.404210099297687 1
0.561101894299035 1
-0.0289925237258728 1
0.282191460677164 1
0.945002911257665 1
0.38450961854007 1
0.76758109590523 1
-0.237008574950979 1
0.229853077842749 1
0.390811137145795 1
0.278532429302468 1
0.592529818846418 1
0.416379625177913 1
0.847241487580355 1
0.0556410830629377 1
0.263909386921455 1
0.430311710109554 1
0.276681461402054 1
0.237434173926731 1
0.648769580833489 1
0.522136753440764 1
0.766471322449152 1
0.225602798864142 1
0.456094585333886 1
0.0561412347795085 1
0.781789396880547 1
0.560763843520074 1
0.702367136796637 1
0.914446357119395 1
0.496818924374033 1
0.608728067097705 1
0.478810944754723 1
0.411464104135896 1
0.410075943113157 1
1.01246476011302 1
0.333821499332677 1
0.503338517126104 1
0.570841033488407 1
0.196080949764828 1
0.280221312865684 1
0.330959383081022 1
0.326498624474807 1
0.42513577292134 1
0.152699233877395 1
0.479977122998429 1
0.201048254878878 1
0.92077365961134 1
0.167422553521478 1
0.654470291105838 1
0.644124898077571 1
-0.507210799060939 0
0.143464584155916 1
0.465130460442454 1
0.602179563271106 1
1.19338949971343 0
0.25247755131985 1
0.249574529552622 1
0.275428559935202 1
0.516049099066199 1
0.678414372556729 1
0.225463537154684 1
0.117804845909941 1
0.124805664306081 1
0.944259925814385 1
0.0717142766074932 1
0.481383712149978 1
0.316490917814969 1
0.608447518715795 1
0.531735445566014 1
0.0737880980518611 1
0.308229345478197 1
0.568220701413135 1
0.60813641532574 1
0.271522850336654 1
0.462987990761954 1
0.649372296574073 1
0.352670259104864 1
0.445693854547513 1
0.328055454726043 1
0.3743246855414 1
-0.00446310585819609 1
0.454465110652598 1
0.320107455001079 1
0.508117833449839 1
0.501305984401107 1
0.116521585603205 1
0.225051923583425 1
0.470958785474141 1
1.22349756167251 1
0.63981723685595 1
0.644227898018647 1
0.0658140894782913 1
0.21480081480417 1
-0.16004785145329 1
0.743962570973002 1
0.590894513369805 1
0.595677213203459 1
0.29211157212795 1
0.239349544368044 1
0.460140326896343 1
0.182121424270178 1
0.5380944625805 1
0.0520295834246654 1
0.000526053001820584 1
0.778618041099143 1
-0.0956236392597383 1
0.619527519593905 1
0.264165183566872 1
0.36731750301702 1
0.136797053322317 1
0.852221025306017 1
0.343783295693856 1
0.256351184402682 1
0.201055876012426 1
0.468499595071659 1
0.687738332278063 1
0.154925231030234 1
0.258996696972311 1
-0.269274919284802 1
0.106068273296427 1
0.551107649160911 1
0.218600410209896 1
0.407216259216548 1
0.358869712642694 1
0.165994151602356 1
-0.11937059421385 1
0.298322994538984 1
0.189161645433182 1
0.399830699707604 1
0.0863734460231654 1
1.22955859133777 0
0.00762424597226624 1
0.120388431442865 1
0.836243695878972 1
0.17697012614816 1
0.330536874914457 1
0.213817298429802 1
0.894230872935663 1
0.833401642994859 1
0.742594549814182 1
0.229103612480542 1
0.360757037762735 1
0.0219184325806333 1
-0.140523119761595 1
0.678784665094513 1
0.578133170145598 1
0.53218123933456 1
0.394660914129109 1
0.307160187930391 1
0.910405712748234 1
0.145396205424706 1
0.402679450213167 1
-0.0521326870114624 1
0.266941234942119 1
0.400352936637643 1
0.385630754281448 1
0.163496406186188 1
0.887570643891475 1
0.340792908067427 1
0.412993231377937 1
0.501617716660481 1
0.550964483518799 1
0.479556532498193 1
0.150105561135332 1
0.500123409131776 1
0.150122668946357 1
0.311241746968714 1
0.537589532762725 1
0.463494004520833 1
0.187578957593366 1
0.281227469982428 1
0.68258355856664 1
0.179664521586648 1
0.275286137933053 1
0.190528034823941 1
0.255883357516715 1
0.0919857680789792 1
0.340451135634457 1
0.498890016009848 1
0.492775381240965 1
0.779942691672227 1
0.0630745003308057 1
0.936560325349342 1
-0.344771322804308 1
0.64427101320477 1
0.548179897307184 1
0.470914743713231 1
0.353133782521918 1
1.36997852422682 0
0.531162858382096 1
0.507228977139367 1
0.818675953856655 1
0.222930609620531 1
1.25990566541307 0
-0.179416459304483 1
0.594254429383085 1
0.382694098369744 1
0.312464423015675 1
0.00465549158418825 1
0.261117980267661 1
1.05561769211495 0
0.395964778015392 1
0.589017644764682 1
0.0798912167637892 1
0.57220344860341 1
0.532702929881187 1
0.245349642018068 1
-0.120230473683969 1
0.476197479739895 1
0.464244820729677 1
0.136611020809869 1
1.04376286961213 1
0.139236199034302 1
0.477251080405388 1
0.541707993791181 1
0.328644031996138 1
0.00947620542300001 1
-0.146356554252351 1
0.130923585117359 1
