# Supplementary material for: Bias caused by sampling error in meta-analysis with small sample sizes
Source: PLoS One. 2018 Sep 13;13(9):e0204056. doi: 10.1371/journal.pone.0204056 (PMC6136825; doi:10.1371/journal.pone.0204056)
Supplement: S5 File — (ZIP) [file pone.0204056.s005.zip › results N = 10 theta = 0.4 tau = 0 sz = 100-500.txt]

"dl.theta" "dl.cp"
0.410231775279033 1
0.43242770689821 1
0.416404541679247 1
0.421993054286623 1
0.502484775423476 1
0.390223343697521 1
0.457776463618217 1
0.4541162153267 1
0.413717980255217 1
0.375005458255612 1
0.378881535568537 1
0.410882740470535 1
0.503770615317282 1
0.456248597999837 1
0.510065811550569 1
0.439467737169811 1
0.454544888913013 1
0.402438388738834 1
0.388548791233263 1
0.432302392901485 1
0.334511972141851 1
0.48065626428458 1
0.438691858108034 1
0.331437600175847 1
0.378430327280045 1
0.437422240697558 1
0.462417074261987 1
0.391340272005673 1
0.483761290661393 1
0.354364540871313 1
0.449684805494572 1
0.51553401404905 1
0.394186528208581 1
0.372229485371954 1
0.432453116783967 1
0.373133753576636 1
0.35189376327724 1
0.355905844573647 1
0.31210370188637 1
0.468148392574239 1
0.470458250121089 1
0.299443307189973 1
0.385068494659522 1
0.401178700950035 1
0.32202938554226 1
0.411085767814916 1
0.315716841425007 1
0.481875331997065 1
0.470131459766889 1
0.235530846050329 0
0.441737692703196 1
0.412932951737616 1
0.466298015984463 1
0.536696961339471 0
0.463789790509875 1
0.484125654178681 1
0.336095957368915 1
0.19883758463387 1
0.369933212298443 1
0.365104993379391 1
0.36726534473182 1
0.590423007021738 0
0.392076840484429 1
0.321029135532717 1
0.496428843147092 1
0.38889865040594 1
0.369077332237029 1
0.357449945684878 1
0.435043104844577 1
0.438505124004225 1
0.1946181402034 0
0.506949077486494 1
0.352374048226652 1
0.558784159748902 0
0.424834785461946 1
0.346727143189332 1
0.476232606564731 1
0.424875906504747 1
0.424563322252238 1
0.506108052410475 1
0.447626407858624 1
0.287575054429861 1
0.33577185012889 1
0.211210198754135 1
0.282775429301047 1
0.396292521979232 1
0.42211808858637 1
0.402772650791972 1
0.387860973654121 1
0.326082058717723 1
0.405236325077016 1
0.348699513551482 1
0.344823006716393 1
0.522966200443832 1
0.338980347060438 1
0.383494961514024 1
0.560657049951264 1
0.453145208321467 1
0.277430262370013 1
0.491694204433315 1
0.262640028816925 1
0.271210312617968 1
0.381181528623726 1
0.38905304418451 1
0.437736039116591 1
0.424091444545106 1
0.26277851093649 1
0.521138901926532 1
0.406065176869046 1
0.464817525134535 1
0.497826563582529 1
0.41967947253558 1
0.307036610111729 1
0.435657712492915 1
0.3628755155641 1
0.62978142295293 0
0.360052267965376 1
0.404139987998654 1
0.430005683503529 1
0.278746271082172 1
0.497756002704534 1
0.410984555697467 1
0.289947174668653 1
0.535510962511285 1
0.54135612698844 1
0.404641022295917 1
0.32949469680366 1
0.485942545570201 1
0.354930647295302 1
0.354132751954966 1
0.30346112223996 1
0.358684068568807 1
0.470170214350847 1
0.387597511896002 1
0.307587848951169 1
0.424024963266696 1
0.498624469792377 1
0.418310857858569 1
0.339942934195618 1
0.320645523202315 1
0.379180456980959 1
0.39114957530786 1
0.420288259424814 1
0.485353434175106 1
0.229703279332191 0
0.456878035886809 1
0.360302031490168 1
0.47329911258819 1
0.368869956470327 1
0.366620088259465 1
0.364114442684092 1
0.383077629486009 1
0.408144133167973 1
0.426299538083195 1
0.347194071925034 1
0.406477150762987 1
0.320819404357821 1
0.472535355785273 1
0.28606001696322 1
0.546587917858961 1
0.4125771836276 1
0.297410429667122 1
0.386591337193599 1
0.364434404920052 1
0.265037779729677 1
0.375920369593805 1
0.260150592060953 1
0.354044721515654 1
0.390362185371703 1
0.253029467718389 1
0.324018451307379 1
0.398665040166631 1
0.42916679367517 1
0.406604510283779 1
0.3700375203448 1
0.507559209099033 1
0.375015462159639 1
0.351477998166161 1
0.408142906885582 1
0.45600309638985 1
0.437891531481801 1
0.425399360608187 1
0.322299481893858 1
0.435702951659939 1
0.406590816229523 1
0.327600941945777 1
0.398535964439335 1
0.344259120281029 1
0.399190706696752 1
0.47578767675169 1
0.305998822734717 1
0.360024411877736 1
0.457637271669111 1
0.371341590419838 1
0.41636810772982 1
0.545266927906813 0
0.444574966921332 1
0.579569787023129 0
0.333998530197042 1
0.321884037461353 1
0.337412110962778 1
0.359653106093596 1
0.415989220336459 1
0.377420400299266 1
0.447162438007723 1
0.345621010360371 1
0.279967305358834 1
0.362299526528773 1
0.375260818863517 1
0.462742501246518 1
0.418178098542982 1
0.31915602880044 1
0.459975134991581 1
0.260600407713856 1
0.519782357610901 1
0.391442444253204 1
0.280200171178241 1
0.479803263630879 1
0.364486181577267 1
0.267657005798311 1
0.397533378271034 1
0.374764467110314 1
0.366321650978452 1
0.366903122129239 1
0.271426926611712 1
0.461556162969418 1
0.253160790307665 0
0.376617749984222 1
0.389386826331209 1
0.433470933124944 1
0.331885598105475 1
0.352250759996006 1
0.324156799127304 1
0.451612705646928 1
0.37487381584901 1
0.452389527259646 1
0.439687999619285 1
0.321745036418355 1
0.408600822069216 1
0.34456283607769 1
0.460462554702476 1
0.43310900319017 1
0.401152801578103 1
0.395719813132357 1
0.29579579924284 1
0.541089103093942 1
0.48847619161037 1
0.299200753385311 1
0.337962547187685 1
0.398036240470016 1
0.417863489735804 1
0.528676286584079 1
0.467343440348496 1
0.445419739875811 1
0.322175919461638 1
0.501139123981943 1
0.628105269743975 0
0.283280270455876 1
0.337854332352093 1
0.433846757360036 1
0.356016416414276 1
0.381467148722222 1
0.364475406708705 1
0.401616062157309 1
0.409558994127297 1
0.437343818985848 1
0.424658858876841 1
0.323375701626903 1
0.434604227411268 1
0.30830551350995 1
0.395769433624342 1
0.438619537890812 1
0.413200602451976 1
0.444000116687299 1
0.395929022119088 1
0.491934078039053 1
0.514979901345071 1
0.291852166608769 1
0.357370828431958 1
0.450901312586506 1
0.363782801941488 1
0.420077741889143 1
0.352373614809056 1
0.424735801975412 1
0.35239952784218 1
0.334810672901642 1
0.476455446652192 1
0.379740630670783 1
0.329214151947161 1
0.370643531946585 1
0.406762077925608 1
0.290402837600762 1
0.566792181010587 0
0.329182291803542 1
0.399061524652882 1
0.421399532380111 1
0.472451707060925 1
0.404189939252384 1
0.541241668204262 0
0.440944774498346 1
0.356072741356511 1
0.402077143463572 1
0.406376964197956 1
0.362040229504497 1
0.415221298109772 1
0.506361916391841 1
0.45508108069897 1
0.314877879455775 1
0.42040365187638 1
0.415000580560872 1
0.495045628939729 1
0.379884593514237 1
0.373452739191132 1
0.48349539235698 1
0.501762447254893 1
0.362291809863561 1
0.451330643920782 1
0.544719018081122 1
0.475111835151608 1
0.419118866438157 1
0.304263448864382 1
0.282649941229478 1
0.395264653868104 1
0.339031130560568 1
0.349958608153481 1
0.275965830942133 1
0.256269768046915 1
0.371529920386708 1
0.296254965750652 1
0.500386741516114 1
0.394462521662427 1
0.374677710375369 1
0.444007851736188 1
0.256173911868703 0
0.405215054671562 1
0.360480234966574 1
0.418808482602587 1
0.377872070017496 1
0.273952628839911 1
0.50934351646608 1
0.423256004573146 1
0.552345351860218 1
0.284299563015632 1
0.431070507591438 1
0.493948717569909 1
0.449141442522513 1
0.483589109236106 1
0.44539143118232 1
0.439987502222868 1
0.453061340718023 1
0.46168286999609 1
0.345302768282694 1
0.526298420494297 1
0.454524321600104 1
0.46849648167319 1
0.46439391304457 1
0.413661056264329 1
0.273126045403381 1
0.367513692525128 1
0.363736358221803 1
0.420279434657629 1
0.307393671306523 1
0.47070501146533 1
0.453143149865121 1
0.291654874135471 1
0.412622796984268 1
0.427066643639016 1
0.357091764401304 1
0.4561554062243 1
0.235083613112246 0
0.332240974750949 1
0.453142165117012 1
0.393695242024941 1
0.398538768528258 1
0.385401941012712 1
0.284670985734523 1
0.317425651941856 1
0.547710450942225 1
0.294134843027775 1
0.502618039633638 1
0.490290978789583 1
0.435395471055734 1
0.260223818824162 0
0.389934097953152 1
0.335706720815288 1
0.402291082810297 1
0.391052296198412 1
0.384579338386735 1
0.465346508782929 1
0.406899019618816 1
0.38844497829405 1
0.411825862706363 1
0.347758205614749 1
0.457566637869999 1
0.443981719732753 1
0.345791056586137 1
0.387435766617348 1
0.470021011361202 1
0.520698287769313 1
0.553548922667075 0
0.42634229524398 1
0.444947582220386 1
0.372455961371958 1
0.459219900411459 1
0.412829294132216 1
0.410128163796759 1
0.386197073656384 1
0.561667873360651 0
0.473372053177238 1
0.43764428175759 1
0.415776900545586 1
0.371818441974886 1
0.433593070372825 1
0.33288627437609 1
0.350803769545559 1
0.486868579174093 1
0.288470503691041 1
0.315801590485294 1
0.372817864643957 1
0.370954592170816 1
0.426123826169103 1
0.305417276263144 1
0.446241357757748 1
0.421989570429937 1
0.395801194752357 1
0.432221127791782 1
0.332321137687899 1
0.384677487921195 1
0.41122202248853 1
0.348397720164438 1
0.489013020105793 1
0.420142496307934 1
0.359650129276301 1
0.322126864945791 1
0.542378817081396 1
0.298745094817613 1
0.322046940703296 1
0.335915537620088 1
0.357993918011877 1
0.476459001775929 1
0.470607688837359 1
0.445513929943748 1
0.583065247408178 1
0.550397234626257 1
0.306873766647573 1
0.321137417662018 1
0.50398670030432 1
0.442846125857711 1
0.298698302560983 1
0.435465319484371 1
0.373273048951403 1
0.440829801078919 1
0.302800529866949 1
0.310532050993525 1
0.303546435715525 1
0.415756776826303 1
0.361781219474502 1
0.522128173255534 1
0.356043058727482 1
0.311447760276246 1
0.422197781543569 1
0.390149802187965 1
0.4505835494315 1
0.418997424509399 1
0.439812918047507 1
0.491538890283879 1
0.438786381745491 1
0.502246980238876 1
0.515720152085541 1
0.456147703973794 1
0.400594748574724 1
0.413293358565575 1
0.341377231116262 1
0.415063923163029 1
0.417463155332497 1
0.474474680869012 1
0.392454360534667 1
0.330397463451388 1
0.28366773966766 1
0.380644005906447 1
0.2217111401796 0
0.435917448367601 1
0.328218921716109 1
0.451867443403817 1
0.316291211036275 1
0.37205551160782 1
0.6624932103915 0
0.424543029572952 1
0.40865158642299 1
0.428237990961482 1
0.522999099103779 1
0.332770263942628 1
0.474817708012949 1
0.545861281246966 1
0.391861471607726 1
0.38508249368133 1
0.340599572865427 1
0.327677913130821 1
0.427159265478575 1
0.400555117013288 1
0.386936340967427 1
0.353444332509618 1
0.491674046954633 1
0.392941682740456 1
0.394207381191035 1
0.376150593606709 1
0.369426644588812 1
0.407935381791949 1
0.56261391581319 1
0.398933627197374 1
0.426912251296113 1
0.420652263696539 1
0.539129632483285 1
0.431398986591952 1
0.486593665919653 1
0.48284737584874 1
0.578617024601577 0
0.421278519435538 1
0.380658114497759 1
0.459804645699504 1
0.395549714685726 1
0.482553755605505 1
0.426809426290446 1
0.379554585168057 1
0.449840796728156 1
0.35707432335472 1
0.300285693522702 1
0.423812319967553 1
0.395215627184578 1
0.335258979336923 1
0.360994084102326 1
0.329087562971113 1
0.275802077975218 1
0.438582588830321 1
0.38909541722134 1
0.38699121187423 1
0.322431762518276 1
0.524927997795896 1
0.460097591900616 1
0.318960906960033 1
0.438885611635354 1
0.370918617388597 1
0.47971789048815 1
0.406529707059581 1
0.48322220893463 1
0.33646961632512 1
0.464583736104475 1
0.436482583324829 1
0.392321589577688 1
0.362893168593295 1
0.446214362381072 1
0.315091096265186 1
0.484163260539797 1
0.390227340102882 1
0.305573236603172 1
0.317379586019481 1
0.249152391626339 1
0.579884897015733 0
0.332079181387153 1
0.346193470228531 1
0.327552666813424 1
0.359636931566119 1
0.407508527806985 1
0.453693035849721 1
0.30273570126047 1
0.511778959198082 1
0.539763943833704 1
0.336811356196994 1
0.447371577291551 1
0.581676395448373 1
0.410388647470054 1
0.444983433039227 1
0.429711302252909 1
0.403648188363813 1
0.43461091753447 1
0.258704537934338 1
0.43175686253476 1
0.358958500969273 1
0.264181106718345 1
0.325153972906561 1
0.355656044383792 1
0.34670117910371 1
0.233684948425621 0
0.38601094450343 1
0.321300439037139 1
0.292521775639821 1
0.459942543001482 1
0.481786117036207 1
0.431413243814496 1
0.442807064259065 1
0.363298191752721 1
0.44434825067827 1
0.513307898007699 1
0.332871873660026 1
0.367576390879361 1
0.448012986386674 1
0.422655109278876 1
0.278500029266795 1
0.484698897588564 1
0.398215432727111 1
0.372189277373077 1
0.292182806049938 1
0.36021368092381 1
0.366295480990744 1
0.302201212063283 1
0.432307673304222 1
0.407864274922478 1
0.261169269039192 1
0.392711863998982 1
0.317106822916632 1
0.408013089188815 1
0.451652791258308 1
0.427493344446365 1
0.288431482508499 1
0.444409931053491 1
0.390065893262232 1
0.466361774625929 1
0.358897959964292 1
0.303629913769892 1
0.473075845744103 1
0.453226279805915 1
0.445086590717704 1
0.447699409419869 1
0.493760736597729 1
0.38261721981813 1
0.36251739139836 1
0.431751899164572 1
0.301407434540361 1
0.351217746962936 1
0.536690097507655 1
0.444489710762832 1
0.36681949657728 1
0.433808592238892 1
0.683349385619674 0
0.363210741799365 1
0.373844956644188 1
0.349629571878402 1
0.355952757063354 1
0.412568348963715 1
0.570346487358862 0
0.41444699158123 1
0.455689232592998 1
0.355239702727171 1
0.422413755340003 1
0.491977338946152 1
0.320170456807335 1
0.340246888534951 1
0.393407041309164 1
0.439670157586363 1
0.423968733736814 1
0.33408952296789 1
0.461566616586697 1
0.374037273162367 1
0.415174278647828 1
0.380518954013934 1
0.332639956903561 1
0.449390184992603 1
0.512288186775278 1
0.467430033469251 1
0.45189983303376 1
0.418926816543356 1
0.501829645582838 1
0.406771516690778 1
0.371434495105586 1
0.417547189942847 1
0.295798478279968 1
0.46066760117154 1
0.39686500736115 1
0.312836354427277 1
0.393967566375036 1
0.339394598296342 1
0.426732122415773 1
0.327500444653091 1
0.480811190867506 1
0.34155104752208 1
0.420447389551345 1
0.347820171668108 1
0.675292669592911 0
0.376343400114449 1
0.376591462657574 1
0.297495404615607 1
0.287307639358555 1
0.28859834474075 1
0.476031484358426 1
0.348794005858903 1
0.44892997974955 1
0.493612412269277 1
0.322154479013806 1
0.507932529182231 1
0.493764254337779 1
0.340662183628973 1
0.479666752300528 1
0.29323398648422 1
0.465151776965343 1
0.438434700699428 1
0.361559350219436 1
0.35827028480411 1
0.432460772084663 1
0.456131136323158 1
0.331565304605872 1
0.447493318953459 1
0.515628161185599 1
0.448494849174982 1
0.401233644539618 1
0.354070349826146 1
0.352214013173536 1
0.436007628998116 1
0.538645941920679 1
0.391703046373128 1
0.479789974977109 1
0.484628709662926 1
0.325677271941074 1
0.488159206661672 1
0.515908711929909 1
0.328509114933014 1
0.293638184273442 1
0.380108615129087 1
0.38341937892865 1
0.548815806637492 1
0.387465678316995 1
0.390095810210995 1
0.410470708571785 1
0.395442196063399 1
0.347860193416846 1
0.539641299218098 1
0.393462458439553 1
0.332420554808321 1
0.464746356255268 1
0.488103714129351 1
0.426544608723731 1
0.459574402103967 1
0.29878086643564 1
0.360192611737097 1
0.343591995654042 1
0.389229576129688 1
0.392276974414585 1
0.275545868546319 1
0.569238092157064 0
0.539392844903378 1
0.411766342972848 1
0.528103672171689 1
0.353478639681775 1
0.388298432567859 1
0.364964831901775 1
0.388760293639651 1
0.328230572764954 1
0.500827462521317 1
0.36447379154196 1
0.397384475214211 1
0.38319972386315 1
0.438374418845062 1
0.356567816963022 1
0.398900135378254 1
0.425918688040537 1
0.536938983674746 1
0.318738040975631 1
0.370291121419383 1
0.340484054526657 1
0.64626952981882 0
0.501008290315307 1
0.356914698009917 1
0.239074847712156 0
0.39683006960438 1
0.515499011893884 1
0.46341635295502 1
0.306829754218731 1
0.309052339487712 1
0.377221405732372 1
0.503388078171352 1
0.337506306931312 1
0.527823619059575 1
0.361665032816735 1
0.455626446315159 1
0.371764263299646 1
0.31864397592864 1
0.444395235038082 1
0.548584184269537 1
0.374872256462275 1
0.335313860665405 1
0.425846415132641 1
0.389114652039915 1
0.313248565124412 1
0.430641469839916 1
0.247859580005699 0
0.171709869656245 0
0.406707169747791 1
0.417392037995787 1
0.263458671984366 1
0.328960097057716 1
0.416672466252143 1
0.295714099882338 1
0.459436101334694 1
0.469270247823479 1
0.356316159433912 1
0.559997134898148 1
0.30785565468423 1
0.352234214000412 1
0.450432911563745 1
0.400424822257485 1
0.407562386230671 1
0.266044509893455 1
0.368497950322866 1
0.446522096564241 1
0.324137981247586 1
0.464861920069686 1
0.486476442861548 1
0.461514569571366 1
0.447952436642554 1
0.405062589804881 1
0.574205006196083 1
0.268415582316643 1
0.562321193923792 1
0.389543686399245 1
0.316952070761103 1
0.355737200441093 1
0.513387708313319 1
0.499740821416702 1
0.383634981497727 1
0.383853077366392 1
0.385024570561829 1
0.310972030038744 1
0.458734981316309 1
0.485084204713834 1
0.482572813866094 1
0.493867208618772 1
0.537298014683438 1
0.314078053449561 1
0.266970223747937 1
0.355555729526916 1
0.358680069176165 1
0.273399513558279 1
0.439367327842447 1
0.428550223004273 1
0.301584161803621 1
0.368025968819803 1
0.579773542027868 0
0.388995843808855 1
0.404823194905914 1
0.381572535091291 1
0.415390717200636 1
0.575973059287669 0
0.457129951593932 1
0.430912956567028 1
0.415990916057816 1
0.400903976095068 1
0.448554308877759 1
0.3125401762948 1
0.441863734862393 1
0.534075718833076 1
0.412978681462837 1
0.543285613027216 1
0.432055662626075 1
0.34483323661195 1
0.471028241544261 1
0.438511274146772 1
0.512383493147997 1
0.311712840756778 1
0.344406834009925 1
0.455145170703113 1
0.396145456145988 1
0.289543117893664 1
0.442854414854249 1
0.36931048374615 1
0.490422052253374 1
0.437391203230593 1
0.40964694887314 1
0.388019158954227 1
0.3814198615958 1
0.289190942432842 1
0.412921329701189 1
0.343551529302863 1
0.487791511497679 1
0.364804567362423 1
0.373043419040521 1
0.399252486380774 1
0.486588822208309 1
0.376918527501293 1
0.539323063309724 1
0.297278358477637 1
0.209858795211368 0
0.406006613852743 1
0.460574946631232 1
0.521796759302346 1
0.499425715555984 1
0.38462139884306 1
0.353581848895638 1
0.543488292111237 1
0.315167189192312 1
0.561872003752049 0
0.411012201813765 1
0.405202917910623 1
0.333532241768479 1
0.408843223453163 1
0.298852050241876 1
0.331556140047323 1
0.465306429917696 1
0.455474284239769 1
0.404872661795868 1
0.343640537025721 1
0.394246815863252 1
0.335104994194791 1
0.466387123930353 1
0.358794981034972 1
0.413840674243243 1
0.322922222508973 1
0.240562766634201 0
0.241753552910183 1
0.391293932389054 1
0.471595773735339 1
0.401126350503152 1
0.476236615727758 1
0.381319452720809 1
0.384153362938255 1
0.40900247397434 1
0.315741035512321 1
0.359928488450236 1
0.348374917955149 1
0.267800768377239 1
0.357091546209992 1
0.460665716878232 1
0.380361820737994 1
0.349930432364231 1
0.232397767418619 1
0.463930711193658 1
0.378518888375646 1
0.443065068115933 1
0.321281035790856 1
0.295877771843236 1
0.447047502348044 1
0.230630562562954 0
0.313148925588954 1
0.322369109233492 1
0.411120395771982 1
0.405800011164206 1
0.422558925410313 1
0.459779932374034 1
0.488784219063659 1
0.46210002376539 1
0.449707451362038 1
0.362242945126295 1
0.495719130489098 1
0.440694299631404 1
0.387149592784874 1
0.527124624147868 1
0.469917968449255 1
0.371593498308228 1
0.528764469174713 1
0.420061520231254 1
0.399106611870227 1
0.450528920117339 1
0.406147491464058 1
0.366551783441247 1
0.499391992800788 1
0.443619246185695 1
0.405096736760707 1
0.384352542426092 1
0.51659771290172 1
0.478653822110454 1
0.484667395647687 1
0.404633153526564 1
0.464728660090992 1
0.357220523232904 1
0.30434108443671 1
0.513755001090758 1
0.526373444514595 1
0.432348133809496 1
0.367587099958409 1
0.301084332886299 1
0.437122706210057 1
0.431241494325105 1
0.395845285726339 1
0.350590208483992 1
0.405030281265279 1
0.333107820755265 1
0.316145699499659 1
0.422247956183622 1
0.545155212002257 1
0.357777783762764 1
0.419977318625999 1
0.400178348653942 1
0.404857874619926 1
0.437433052574883 1
0.434551535806276 1
0.444622340974681 1
0.439906452758753 1
0.313605108565779 1
0.336012166438241 1
0.432992146583899 1
0.324784084194674 1
0.448058141998501 1
0.453937789155596 1
0.407408852760703 1
0.361352231332089 1
0.387079397874066 1
0.325556882302807 1
0.378291571206619 1
0.454810998612229 1
0.40972084155097 1
0.353239558636095 1
0.268072910264108 1
0.394116498703719 1
0.391699705000684 1
0.480037571426632 1
0.478126263279603 1
0.455807456020077 1
0.300953900271134 1
0.362799674786858 1
0.328942490658615 1
0.416040965439619 1
0.370394073633369 1
0.459374034901661 1
0.438341141313415 1
0.291356945460917 1
0.435122860845056 1
0.351243285936476 1
0.379846809998663 1
0.465913331088592 1
0.410002706423516 1
0.365585782232056 1
0.396027516756352 1
0.40251045319265 1
0.475849504201154 1
0.377628957807195 1
0.473477745469393 1
0.430822577168679 1
0.316801559650714 1
0.383951777057492 1
0.387533304866092 1
0.371771411531035 1
0.392912417935283 1
0.323400056285179 1
0.375554687272406 1
0.334668368294776 1
0.376018184691259 1
0.538244626588968 1
0.384691057729488 1
0.446429701826602 1
0.343044737873541 1
0.414995636227586 1
0.448520387933772 1
0.353092485806064 1
0.467742391760456 1
0.361971916651924 1
0.435485184318607 1
0.510177080838842 1
0.436689635415601 1
0.361983921696784 1
0.409082495775039 1
0.427361899503853 1
0.402364910400198 1
0.41530087209563 1
0.444151508569836 1
0.311389443657702 1
0.32474497083468 1
0.470920247452357 1
0.285609531955593 1
0.280617186708942 1
0.396975853889389 1
0.370713507588019 1
0.33085307720293 1
0.241273711537984 0
0.290467995225521 1
0.355285568391487 1
0.18036557211398 0
0.431587533872393 1
0.383060453543238 1
0.549037075530586 0
0.400503013588762 1
0.310005591443905 1
0.309449704484982 1
0.326338874217616 1
0.340360891880482 1
0.329273462459135 1
0.421789416216186 1
0.506273292823182 1
0.475164326810131 1
0.41334014715215 1
0.263537881412557 1
0.411457679193756 1
0.384645794216884 1
0.417843403824201 1
0.241615147203491 0
0.375637714527473 1
0.40436291757751 1
0.324923534487526 1
0.300120494757629 1
0.397878767424574 1
0.280774676968642 1
0.380221787546924 1
0.36467978799175 1
0.449614612177526 1
0.460847092728707 1
0.324721842758917 1
0.366394355321042 1
0.321397672770301 1
0.413946801886987 1
0.501188885042456 1
0.361577678050764 1
0.282940247090283 1
0.36768124111968 1
0.430122592287828 1
0.49648442103416 1
0.36537477615299 1
0.15661338701027 0
0.282059664854923 1
0.30729260516627 1
0.458149808251716 1
0.423887183496768 1
0.50107763107101 1
0.330319937720295 1
0.456571963136676 1
0.598900690532866 0
0.504302225028537 1
0.372326497762615 1
0.383711853912667 1
0.468056144876378 1
0.512624397561339 1
0.362943667544828 1
0.408987567620806 1
0.434388772388397 1
0.325767507040167 1
0.378376237456725 1
0.446282346732217 1
0.432335233449017 1
0.298340160259728 1
0.309161304584543 1
0.35149548461204 1
0.35050477773424 1
0.451858578792129 1
0.485354323106941 1
0.333524120334921 1
0.389389155622451 1
0.15740319732621 0
0.431319342196605 1
0.314837257138931 1
0.422445108634486 1
0.360263998400641 1
0.271384048671349 1
0.403133158667719 1
0.475668265494274 1
0.307743952122503 1
0.488383293210069 1
0.38540844368131 1
0.432424030860562 1
0.323633429600823 1
0.378841211805164 1
0.314639223962318 1
0.314563747761247 1
0.479253959473738 1
0.368604082433627 1
0.362805750917127 1
0.380189545441436 1
0.397127361013 1
0.426972112582553 1
0.229452201316683 0
0.310529355968285 1
0.41962742961832 1
0.35213005939783 1
0.416421997993769 1
0.420188831731677 1
0.367798389243747 1
0.411744632677813 1
0.44986877333986 1
0.516853273732133 1
0.381243034739704 1
0.368123674888861 1
0.247356342448185 0
0.300489069954039 1
0.496071840036012 1
0.306406901867557 1
0.446749489679052 1
0.436732478595756 1
0.275141882014903 1
0.405110148615584 1
0.435376148862201 1
0.380772187776202 1
0.434659121458098 1
0.429387385659813 1
0.396595923251868 1
0.487753390579748 1
0.371683278301324 1
0.341796790559625 1
0.350116361185656 1
0.462309322736556 1
0.414485256288654 1
0.478692628602443 1
0.26250967243535 1
0.523044593162341 1
0.346757956300754 1
0.347054384683662 1
0.332091765258539 1
0.348813772955626 1
0.468068220397786 1
0.364542778116835 1
0.379822229668437 1
0.228208654811585 0
0.437752626910107 1
0.527333702398312 1
0.329728956374991 1
0.208806374775793 0
0.455445546385723 1
0.333627854422938 1
0.449153284795132 1
0.376534487154544 1
0.380124297993228 1
0.495668852583799 1
0.367350828209493 1
0.406898765676327 1
0.433754781183462 1
0.406834112626501 1
0.441020464089054 1
0.410517224225187 1
0.3436739108362 1
0.426672652341058 1
0.470591008082733 1
0.34375919060275 1
0.477811684754899 1
0.439059434872594 1
0.43561406971754 1
0.464737444797658 1
0.502449617008899 1
0.235974196101893 0
0.479457432061682 1
0.415705269075139 1
0.483347059644754 1
0.316631529458877 1
0.310164942307325 1
0.5053274483497 1
0.328194375371252 1
0.480603457827773 1
0.353434834693927 1
0.44088495560216 1
0.393494063080787 1
0.537818320288492 1
0.486323379696173 1
0.512157109843098 1
0.410185808521332 1
0.328474709668365 1
0.213826628170648 0
0.43992777842911 1
0.451493844779855 1
0.417871630442999 1
0.497235888711187 1
0.321383716036764 1
0.449558188958218 1
0.362219658307844 1
0.337685641431813 1
0.463064158613462 1
0.279227481339471 1
0.427147604690166 1
0.457406421472321 1
0.277097906155926 1
0.352078833275725 1
0.389298344054696 1
0.398228639153512 1
0.32906873517696 1
0.265546589107016 1
0.337937199625323 1
0.478040926653675 1
0.395308679141918 1
0.36623499735503 1
0.368782567674764 1
0.44670592023223 1
0.375992549461111 1
0.313407232409857 1
0.283371937843421 1
0.286003875983454 1
0.460273907725229 1
0.439582990901221 1
0.372759318488442 1
0.25315093192378 1
0.353964019141048 1
0.40200176788428 1
0.274593064878239 1
0.335719915162037 1
0.396714566135581 1
0.384728740191883 1
0.545056927472992 1
0.434242971671973 1
0.470740936648311 1
0.328043611218737 1
0.246792705646295 0
0.289687842133172 1
0.505860105877308 1
0.443021990581449 1
0.53717646922982 1
0.36459688399063 1
0.511739726397334 1
0.292322219721731 1
0.433790015317622 1
0.251804283204886 1
0.379292834254701 1
0.308126300709939 1
0.334784049351774 1
0.380558934924386 1
0.477330675449882 1
0.471242928008645 1
0.524172078700196 1
0.526542079074483 1
0.478118422517266 1
0.434798883931399 1
0.44492899375787 1
0.461013934691174 1
0.363122747211203 1
0.594447778987184 0
0.530418434747802 1
0.46152991491267 1
0.33585795663708 1
0.490925977506464 1
0.334345732638865 1
0.287838686863272 1
0.606613068540019 1
0.284700024241674 1
0.451570108418155 1
0.390909263624928 1
0.447572559361932 1
0.208671619594515 0
0.425659634050851 1
0.455998832624951 1
0.38428227589101 1
0.521094705673198 1
0.407210780944128 1
0.356966096149862 1
0.348072324958092 1
0.399706702190601 1
0.423734849399099 1
0.371190478075481 1
0.503600002824249 1
0.388494036426918 1
0.386187223119569 1
0.45400868753089 1
0.508746154693033 1
0.402739799998807 1
0.390172665310471 1
0.53217584224087 1
0.587837395401174 0
0.544628551569363 1
0.426295472460784 1
0.485325961784459 1
0.346633402597189 1
0.397153175179752 1
0.447404457336219 1
0.353672296749582 1
0.341431768345156 1
0.454644753028651 1
0.444311508209904 1
0.404050029389732 1
0.45458704119916 1
0.479823525301687 1
0.452070350311725 1
0.458331047750712 1
0.272780562676712 1
0.377164705136202 1
0.347959004009817 1
0.30750158561356 1
0.423882059036312 1
0.519954629416821 1
0.398990842148743 1
0.404347945975623 1
0.384402348715845 1
0.444333988704315 1
0.448788522336718 1
0.469856269430706 1
0.382265509023532 1
0.446849122202905 1
0.430870259872122 1
0.361252559448148 1
0.391801515267352 1
0.45226532625104 1
0.483293480186091 1
0.373319972794606 1
0.371401966007268 1
0.472945703287057 1
0.385151050883638 1
0.478221611548966 1
0.339642179172808 1
0.415248440454058 1
0.439951989228847 1
0.343753456413293 1
0.370631425802633 1
0.555505927944551 1
0.447031854925448 1
0.332036789241423 1
0.333312558419171 1
0.378679432430429 1
0.351328924410165 1
0.400000323646073 1
0.419193290206085 1
0.521421601775381 1
0.433856903868941 1
0.552718178399689 1
0.490162064944436 1
0.372151531399337 1
0.408848218743975 1
0.436068050520923 1
0.347243627830692 1
0.463157830864185 1
0.403100216806944 1
0.34979048953095 1
0.417772687075333 1
0.349089521757713 1
0.386077100010973 1
0.402751769949829 1
0.278891027892156 1
0.429940318068641 1
0.32152540462973 1
0.416288465372548 1
0.36055193859884 1
0.465120173199638 1
0.34971356697034 1
0.365331005281592 1
0.389450942425101 1
0.434294828660549 1
0.452657352349876 1
0.369298746838631 1
0.320940326452717 1
0.348984554868315 1
0.497010050322692 1
0.338193848726631 1
0.41956966176988 1
0.421583665131757 1
0.332047793500499 1
0.38221244511531 1
0.336260434236608 1
0.198592052644213 0
0.386547303768945 1
0.393020905822554 1
0.422779443070704 1
0.440855601409214 1
0.448632616319039 1
0.329368767919235 1
0.297884787865432 1
0.496864966268611 1
0.411946139591831 1
0.430059034605585 1
0.459229281205446 1
0.398579370854882 1
0.25238223548921 1
0.296361716451956 1
0.288748488708725 1
0.37776366639038 1
0.315871044248418 1
0.387141619222357 1
0.467361617525558 1
0.428475471031519 1
0.473007625252543 1
0.489878051897945 1
0.379543084521305 1
0.460020328538763 1
0.424932420672246 1
0.491471535720514 1
0.50906225033414 1
0.429130739120646 1
0.490123767832898 1
0.315294157325798 1
0.340517577435538 1
0.359705954485277 1
0.383851686446167 1
0.443658950297983 1
0.366217959145854 1
0.38045810511478 1
0.440553886808967 1
0.412332751327925 1
0.376652228035233 1
0.458244965949279 1
0.362372192424085 1
0.587465054704774 1
0.462546822692632 1
0.408408128265065 1
0.392548624150407 1
0.320540836466991 1
0.481265677897688 1
0.376359335854931 1
0.380522647486421 1
0.346369547782347 1
0.441175556632414 1
0.398080855034353 1
0.40331429079226 1
0.362532110195352 1
0.391578783962139 1
0.416369348727334 1
0.427355580656743 1
0.317723584829658 1
0.360035549590875 1
0.350341457161292 1
0.38748140001411 1
0.361538463437848 1
0.314382991317502 1
0.312342441172123 1
0.397729610948509 1
0.480428643810042 1
0.52742756470411 1
0.58296355278639 0
0.458642315899702 1
0.445577756218143 1
0.41899937593513 1
0.460872256076856 1
0.363938400417834 1
0.325486886672579 1
0.536392082302161 1
0.299351633399296 1
0.530642224809452 1
0.353289651088763 1
0.288172068364407 1
0.570949877985483 0
0.391277741030511 1
0.383449518675387 1
0.495007408581134 1
0.55588118625746 1
0.349187405590908 1
0.584105680803658 0
0.357933847185247 1
0.417436885102538 1
0.304921609284844 1
0.438483251869783 1
0.35991962611148 1
0.370611087842021 1
0.490714013557275 1
0.314820118661 1
0.447645849693971 1
0.25491165245769 1
0.508448320980953 1
0.409974667077818 1
0.316322715496676 1
0.394293217242295 1
0.302060770214593 1
0.386015408344692 1
0.347555562891171 1
0.454227245265748 1
0.465556674891105 1
0.510170607280031 1
0.437622249371736 1
0.279656621379934 1
0.444555666135471 1
0.262616975265882 1
0.452568099599144 1
0.462928529141971 1
0.408461145474559 1
0.445067355829521 1
0.370845080227833 1
0.397824497550638 1
0.351033145273351 1
0.513687975087795 1
0.371960076932039 1
0.399170036504148 1
0.43655347381377 1
0.298039406597791 1
0.468854085778604 1
0.308777599455892 1
0.295626013504377 1
0.302376810459565 1
0.420276181324313 1
0.383269454170442 1
0.411865723196852 1
0.445833795816497 1
0.388235056970685 1
0.242571431207165 0
0.38614052828452 1
0.335975026552407 1
0.429684551747442 1
0.382563665225532 1
0.412252694826797 1
0.385171414737516 1
0.331802427160527 1
0.343269148085659 1
0.501740908426352 1
0.322674664864771 1
0.434892629953593 1
0.393274331216679 1
0.44048442196022 1
0.397030634737436 1
0.452956413026731 1
0.3580954750501 1
0.419656159789455 1
0.302606610195692 1
0.352615114197604 1
0.370224557709661 1
0.379482338320756 1
0.429816380511016 1
0.392603926020163 1
0.491227992335797 1
0.480180106447753 1
0.27577921200945 1
0.298129233644107 1
0.405006887597305 1
0.435845172463564 1
0.242451048306473 1
0.412947038866127 1
0.433998498703717 1
0.330723822175034 1
0.454760433491736 1
0.312047879890022 1
0.460190083533476 1
0.410954530496293 1
0.507859507575994 1
0.437557212807711 1
0.335681523960167 1
0.449568874445626 1
0.482854590399832 1
0.350498530663897 1
0.390217368076233 1
0.283403000024137 1
0.507982143891598 1
0.423753100111948 1
0.463929236198898 1
0.414971234698108 1
0.356009285607072 1
0.334901938364438 1
0.516031529939975 1
0.380134934565172 1
0.377442201607544 1
0.167405486667755 0
0.406559875367343 1
0.446740726208374 1
0.277986285386479 1
0.377270155258601 1
0.444525952352788 1
0.464289886489819 1
0.4895014087756 1
0.415484112370795 1
0.178976266096645 0
0.35932559285496 1
0.573771362500669 0
0.540302603435383 1
0.327087593071044 1
0.371184381581793 1
0.292206473710338 1
0.510043905121724 1
0.334955644688499 1
0.407567293568746 1
0.333127224913647 1
0.507492412965373 1
0.254265193535247 1
0.528127829983429 1
0.36904345378947 1
0.231287221931077 1
0.398705391081995 1
0.460723695177205 1
0.460240088781054 1
0.434060067833955 1
0.431507958566576 1
0.334075500190749 1
0.491571803183681 1
0.25382148876171 1
0.434386709144981 1
0.465593350190228 1
0.391388733073045 1
0.488761489393503 1
0.492401474239537 1
0.329971542441441 1
0.405326672375054 1
0.442763818827862 1
0.406276016774645 1
0.463649786630387 1
0.415617013494597 1
0.376755016942153 1
0.490279569395033 1
0.436528197505541 1
0.389590450118605 1
0.509723960350201 1
0.544225644352533 1
0.388972137441067 1
0.309238411382243 1
0.313963523424818 1
0.421570147480296 1
0.452046429005505 1
0.434801582144873 1
0.334121261418833 1
0.552839145192552 0
0.494709557659678 1
0.51425797771706 1
0.156784372030058 0
0.426078928621935 1
0.457560958305371 1
0.543307508129371 1
0.521407888641463 1
0.340591419562208 1
0.401456413191814 1
0.183619706149422 0
0.375272245965684 1
0.38957058883387 1
0.39804627155609 1
0.494638029063626 1
0.318015028440672 1
0.499246370053034 1
0.452282635737555 1
0.550288202806402 0
0.558447884551096 0
0.47463684317767 1
0.420027737576706 1
0.386199477864091 1
0.488682070572513 1
0.48015953907593 1
0.319143273073529 1
0.371644976983414 1
0.349841437516709 1
0.366538230971354 1
0.4083988291898 1
0.312831415870509 1
0.465774366787814 1
0.419185553753322 1
0.37502353685104 1
0.478841855342399 1
0.430536099297223 1
0.601203885554088 0
0.158187239709909 0
0.437963081762363 1
0.520491277446623 1
0.346723780941572 1
0.465801847946096 1
0.340929140940949 1
0.55883783183111 1
0.599262984124451 1
0.452383592688346 1
0.40033082621145 1
0.292169154102727 1
0.424530788850483 1
0.21138953082724 0
0.337280373693615 1
0.447600838719021 1
0.389886374926161 1
0.355508565956135 1
0.510686159068138 1
0.5169232804856 1
0.321977322884934 1
0.377668738039572 1
0.430610372630663 1
0.305951913043307 1
0.380861433943791 1
0.442350590205289 1
0.470240047882464 1
0.569331947335723 1
0.324420107001949 1
0.286973004342415 1
0.219625988810768 0
0.326508845516461 1
0.528557706507906 1
0.433494639927412 1
0.324912816375101 1
0.372271130674514 1
0.352538145302627 1
0.455399194008176 1
0.527299973241089 1
0.434859318225489 1
0.407103703230438 1
0.397613675652469 1
0.422613873204699 1
0.503787564312525 1
0.313690909224898 1
0.344276046067252 1
0.423485559674296 1
0.427587566360162 1
0.381452510364982 1
0.473647750344706 1
0.474598125055857 1
0.400662598304449 1
0.485108313192403 1
0.375728212419561 1
0.512695450849599 1
0.371491314636457 1
0.437850557265945 1
0.319477676119506 1
0.434280875295651 1
0.292530374224608 1
0.359780318320174 1
0.37723979199676 1
0.452485239289112 1
0.406068611770241 1
0.385948162559094 1
0.443045920342345 1
0.302098052388033 1
0.449555964706062 1
0.402316199039802 1
0.620285374959537 0
0.372245937552894 1
0.507529610608357 1
0.470755836584491 1
0.453427129062139 1
0.345793954204478 1
0.412477641763275 1
0.43801962875626 1
0.391280701504792 1
0.427531065368226 1
0.301469070180088 1
0.433572284212186 1
0.601620078057706 0
0.357154576532614 1
0.372660774398851 1
0.430547223639792 1
0.527591738831257 1
0.396100213423255 1
0.49277270886081 1
0.341358686024463 1
0.362461662502367 1
0.444345868646323 1
0.378507807657108 1
0.397982279495239 1
0.297783655314808 1
0.291379762478059 1
0.376612271008531 1
0.228704541958323 1
0.41869632420031 1
0.356146022660252 1
0.364255350677278 1
0.346073765570044 1
0.392909176600883 1
0.445431804548811 1
0.474816664193687 1
0.485250232755805 1
0.447581128741104 1
0.383866859862419 1
0.492146396684928 1
0.533230628727432 1
0.422007622394993 1
0.359636397626561 1
0.459249380275859 1
0.459806882475064 1
0.355044455139437 1
0.339350587946945 1
0.472979051665507 1
0.36479837915284 1
0.480002458865864 1
0.525474453029504 1
0.417509998185837 1
0.488120578422952 1
0.492314823743019 1
0.348928097760247 1
0.400902638205538 1
0.487601967648523 1
0.380450533124645 1
0.357989649698618 1
0.330270161207478 1
0.404121778575354 1
0.502648533554879 1
0.19411065700427 0
0.40066774296238 1
0.368312382535353 1
0.354723850887333 1
0.305103824578343 1
0.375785327259863 1
0.345809948209611 1
0.267213045550506 1
0.488236596768257 1
0.503769610397523 1
0.29432307658458 1
0.424098086375321 1
0.327413924390008 1
0.364373084912126 1
0.38437544185847 1
0.488463563448438 1
0.348094327166294 1
0.617294401313911 0
0.349041952182654 1
0.33144981677817 1
0.497055363073109 1
0.573797017255284 0
0.500712511416495 1
0.35382327372232 1
0.344846330875447 1
0.369936871491297 1
0.396128952935769 1
0.391868186178182 1
0.406679443259878 1
0.415754879140214 1
0.359472128548964 1
0.415487448059915 1
0.374837204513273 1
0.27804399650433 1
0.438177987417359 1
0.492051293167345 1
0.37066435851498 1
0.379759407970934 1
0.423960436432349 1
0.438268648527893 1
0.296465146566366 1
0.428247219715622 1
0.442528754959698 1
0.372213223573714 1
0.436983055968504 1
0.357625369073267 1
0.390299997128959 1
0.283759417810932 1
0.406788262981252 1
0.435671408284365 1
0.405108048645374 1
0.36397351563734 1
0.310367787505788 1
0.487911436145887 1
0.282479855030045 1
0.47863631964504 1
0.436443589966608 1
0.467062911281074 1
0.364032365045693 1
0.318781206652621 1
0.53258250227275 1
0.445013656586379 1
0.419157135261227 1
0.362334493101888 1
0.261201328686352 1
0.372101860995843 1
0.50460713091234 1
0.392105992493163 1
0.496984203964012 1
0.401089332842324 1
0.423803978260753 1
0.389925970347777 1
0.42467764913051 1
0.366260168444772 1
0.467348650921811 1
0.310936137891778 1
0.260240790207117 1
0.524686760010702 1
0.464582466308177 1
0.415726107644264 1
0.377188195589203 1
0.330844702197326 1
0.385804554581757 1
0.421279163071955 1
0.350973173288164 1
0.464728953840753 1
0.349749455480003 1
0.359909738691147 1
0.233687681999943 0
0.414373783265648 1
0.379129331698281 1
0.345528907924056 1
0.500540296191267 1
0.306685174953788 1
0.430874424998416 1
0.419833045745133 1
0.422664595489131 1
0.332635356155466 1
0.362759527248295 1
0.374700889574851 1
0.398964076152113 1
0.259055950396565 1
0.431246612686381 1
0.446515925808367 1
0.387940528229769 1
0.398514695900107 1
0.418330132318584 1
0.190973124312695 0
0.343348766590943 1
0.385676750682265 1
0.457010688639457 1
0.498830293226501 1
0.520336713798885 1
0.4812541316341 1
0.359943961248528 1
0.366379396054135 1
0.33470133853608 1
0.511142276519366 1
0.37255350986382 1
0.480345558942775 1
0.40173125367181 1
0.418507577145545 1
0.447853681371278 1
0.365991824298741 1
0.308887288813718 1
0.339545870988379 1
0.323133855325166 1
0.418365192525935 1
0.397922077384805 1
0.384375285821828 1
0.441353934577463 1
0.413837546776219 1
0.395143515004491 1
0.605333638419199 0
0.457796044804785 1
0.288681537261804 1
0.355422502064894 1
0.470697030981079 1
0.552282389794763 0
0.136511171698558 0
0.268347886897586 1
0.392542643109052 1
0.313310325731017 1
0.411520327154196 1
0.437357450939508 1
0.43983657688378 1
0.532754119958183 1
0.534355113968176 1
0.33634174760313 1
0.391150870407283 1
0.232655561127735 0
0.313480405164594 1
0.378730091642249 1
0.449829761838567 1
0.393218637735398 1
0.477751230394854 1
0.478162652090727 1
0.346020727878103 1
0.386529955234518 1
0.412097754889285 1
0.404289702471982 1
0.460235066902176 1
0.455321183182915 1
0.542050564289578 0
0.526501002259117 1
0.44057411328936 1
0.509902806594031 1
0.337157559966541 1
0.452157937190752 1
0.387825602496622 1
0.383413548274274 1
0.493641849499784 1
0.387490126103047 1
0.422858449981217 1
0.366139203478832 1
0.329014954060807 1
0.443918395009646 1
0.434139460484871 1
0.424078295097095 1
0.251802472864365 1
0.423907520689417 1
0.284237653531532 1
0.418104782224011 1
0.394406285401645 1
0.39531925308182 1
0.341352778343658 1
0.430567034589003 1
0.487071032168943 1
0.471681190766574 1
0.366519504739101 1
0.484605282436351 1
0.3108881602038 1
0.383091895376197 1
0.33452728500655 1
0.359161302097427 1
0.272893202279108 1
0.240395816639942 1
0.390181158976592 1
0.293348565702953 1
0.405787194973976 1
0.332672765552945 1
0.403370245331459 1
0.468274557496394 1
0.467823523016296 1
0.484857862534229 1
0.434605723219451 1
0.358754063478136 1
0.423053818040888 1
0.435139712445278 1
0.334059947996989 1
0.394341391162322 1
0.392247612470909 1
0.436935156164221 1
0.227326308735421 0
0.211700830067706 0
0.352177363139476 1
0.401867214563076 1
0.407836162116361 1
0.421899780102765 1
0.247898841588374 0
0.53849945669642 1
0.264445166586026 1
0.245447454786413 0
0.431190252737868 1
0.489951611520874 1
0.329009043541334 1
0.322439248791514 1
0.451112550626389 1
0.291604888413334 1
0.351393371622794 1
0.350304786935253 1
0.394482729875198 1
0.388580012574619 1
0.44719183612185 1
0.491298758199407 1
0.398472818343577 1
0.384189086133792 1
0.261952055144265 1
0.417131107871064 1
0.298569159843973 1
0.461831859780854 1
0.415336073501844 1
0.260689409677615 1
0.343165385813638 1
0.474902338585677 1
0.410682135569359 1
0.35746667822871 1
0.377113209866778 1
0.331475223003032 1
0.493364555425026 1
0.475998536479825 1
0.432873306712461 1
0.419542462771057 1
0.434235049698677 1
0.378984965606602 1
0.345676064406076 1
0.337996580011393 1
0.342634207965941 1
0.385779017204919 1
0.502046161471788 1
0.445169604335776 1
0.418836503525443 1
0.416530706328914 1
0.341257550405514 1
0.486220170868798 1
0.426716358822897 1
0.441792087052776 1
0.301734326463521 1
0.402927466671577 1
0.239098504415018 1
0.44169560874736 1
0.409445288718694 1
0.445613591452508 1
0.423772243102755 1
0.2916843862386 1
0.339936660997826 1
0.439184686866345 1
0.410669287292961 1
0.391073781002907 1
0.350858784123262 1
0.288057157301739 1
0.480384936060434 1
0.402179412941838 1
0.424382137608747 1
0.493795612473598 1
0.420141743193828 1
0.489829503716338 1
0.451832357252839 1
0.499806040730108 1
0.567318128054795 0
0.425353347966539 1
0.422777045655381 1
0.344723110950234 1
0.412885961968205 1
0.580777492591669 0
0.438216382252195 1
0.374595884348378 1
0.468686250883308 1
0.476092693753158 1
0.501618948569701 1
0.400610592960076 1
0.297962274732391 1
0.342998104751638 1
0.447963650517067 1
0.33834970262323 1
0.431000881077656 1
0.51785513541041 1
0.414880935588414 1
0.392923583455576 1
0.298969998254131 1
0.398553670499664 1
0.411889422486432 1
0.419289753423506 1
0.39216056020615 1
0.481272623212391 1
0.366254084489747 1
0.396651510104866 1
0.454941230989068 1
0.508820757405148 1
0.406446546192145 1
0.369402094096076 1
0.386777102928325 1
0.45321973007746 1
0.459347167927227 1
0.423231829064065 1
0.394492072935226 1
0.558675587267328 1
0.274303126760782 1
0.426584125670087 1
0.292416291524004 1
0.452727018734037 1
0.371408908686054 1
0.357488248516232 1
0.391005330277041 1
0.445415021051259 1
0.456908358891486 1
0.382918274706498 1
0.446923063797912 1
0.334815022872322 1
0.357256443555175 1
0.381052013270402 1
0.491548592968695 1
0.530747612959496 1
0.451337271440211 1
0.434740924192459 1
0.443973062286641 1
0.534207853376597 1
0.381961269098211 1
0.459768487547692 1
0.404136248623063 1
0.278143015686038 1
0.365264653194511 1
0.372766493837518 1
0.498230179181818 1
0.375192682086174 1
0.382384113120391 1
0.457957192249309 1
0.370584261406844 1
0.456749003201905 1
0.405332692121735 1
0.462383446982727 1
0.371132440531194 1
0.469015643547191 1
0.368466918648916 1
0.298491038700815 1
0.528708726824341 1
0.402662178423819 1
0.588437224470018 0
0.545389629971706 1
0.464900044240189 1
0.321896798866493 1
0.332298659114378 1
0.259795595318191 1
0.421710582311218 1
0.450631863928541 1
0.483291050285525 1
0.606426124122406 0
0.469059419702804 1
0.478548743372686 1
0.483226311083085 1
0.203940072424607 0
0.445254005872933 1
0.38598615298507 1
0.434381421066945 1
0.33237669673262 1
0.539671327610994 1
0.375046034118593 1
0.372941325079402 1
0.415521924635797 1
0.436657435056868 1
0.530051697672919 1
0.470999195053849 1
0.390408275123453 1
0.559402902275411 0
0.397140225454482 1
0.314550818337549 1
0.376763561680285 1
0.339521589426829 1
0.316619357026067 1
0.35264398141818 1
0.434390166113453 1
0.350653792513395 1
0.329174780019306 1
0.447826862668187 1
0.39801485188046 1
0.290899547456929 1
0.423494163250189 1
0.421541181676158 1
0.332321272025832 1
0.41801902693161 1
0.450893635417183 1
0.403711310906828 1
0.474718990047193 1
0.426251663244572 1
0.501761222115457 1
0.356333280933312 1
0.391612517223423 1
0.373021928078523 1
0.429092238140792 1
0.491468529356612 1
0.323215012793368 1
0.28498424586914 1
0.333479239917574 1
0.462616286379408 1
0.449872790250431 1
0.48026695489391 1
0.460830203267024 1
0.462981777174309 1
0.442411736890051 1
0.465706853100905 1
0.382792909334027 1
0.279400505055539 1
0.359188936378836 1
0.330841467319951 1
0.315416348273269 1
0.298700130180734 1
0.381962144811947 1
0.451620250138344 1
0.455267731501198 1
0.365147441604381 1
0.35497234366716 1
0.399261853010204 1
0.373844356526028 1
0.35544219842018 1
0.441388516951381 1
0.472002748422654 1
0.379178791667 1
0.547425299321828 1
0.395335150594865 1
0.293035788041941 1
0.43664782850264 1
0.380741694396946 1
0.369871965143062 1
0.454305940248972 1
0.479682178143993 1
0.443666927733373 1
0.36842126855325 1
0.293967083047539 1
0.173568592641643 0
0.474235685229855 1
0.406448790446108 1
0.345873978864717 1
0.384352299765448 1
0.407628114359112 1
0.283484965715877 1
0.438080734941403 1
0.383170500238024 1
0.378012287701665 1
0.483581309665657 1
0.393590749413496 1
0.476433801990579 1
0.416338503685798 1
0.432112878926162 1
0.351327695653849 1
0.256529321565505 1
0.339258468858115 1
0.436375151591558 1
0.431950973479371 1
0.440111828255756 1
0.428757248282288 1
0.45444236799935 1
0.432934285502457 1
0.319189115175843 1
0.417680152420339 1
0.490380471895823 1
0.465411687335232 1
0.269030472996921 1
0.318061369898864 1
0.450466144112051 1
0.432317105657546 1
0.373673044376919 1
0.496954350772442 1
0.426616965920383 1
0.357837247070733 1
0.268174186342088 1
0.38986938395854 1
0.306624266235639 1
0.584873191445421 0
0.453047100938585 1
0.354906688465569 1
0.586888676570865 0
0.320587206286737 1
0.269456997386522 1
0.387725088384087 1
0.49257609235636 1
0.433064882429834 1
0.311164425620936 1
0.476537720792248 1
0.454120443291656 1
0.431594908183142 1
0.407488377688597 1
0.326808383267005 1
0.412707478336383 1
0.421179218504221 1
0.274652965410563 1
0.455200804906766 1
0.41576404996893 1
0.432079648119568 1
0.31318776198835 1
0.465936515365498 1
0.381552991641081 1
0.482894637419133 1
0.378927836028176 1
0.363877516021138 1
0.405142308975224 1
0.36077464634799 1
0.358918114974866 1
0.583405907715395 0
0.480786998889972 1
0.431023061790212 1
0.510287621034221 1
0.327065182601768 1
0.429954759452649 1
0.28267993393155 1
0.320091035876113 1
0.306363106432422 1
0.37371620259499 1
0.410453307081186 1
0.541500976584725 1
0.297683515980252 1
0.361633282784525 1
0.382976197304102 1
0.402009822803767 1
0.421934213046599 1
0.228716353413438 0
0.422562533678915 1
0.270546017588544 1
0.44839260782045 1
0.387283258442062 1
0.457911727608454 1
0.446574779355935 1
0.374673331151718 1
0.431821191718577 1
0.337958212411208 1
0.499499791551997 1
0.262051016196525 1
0.364319576244542 1
0.59036638204248 0
0.444616835456977 1
0.428642892600207 1
0.452617893886579 1
0.342991517140598 1
0.283423478914382 1
0.445354769655154 1
0.352731535807719 1
0.492145699127639 1
0.415576352268458 1
0.433961282650619 1
0.3047327637341 1
0.440378925816727 1
0.39110478499135 1
0.447062290318611 1
0.36611676017935 1
0.343790212964691 1
0.442051050247977 1
0.358822910512004 1
0.325209303126839 1
0.412034711508693 1
0.280701280000543 1
0.37175097346948 1
0.48253676777903 1
0.419822898032717 1
0.41379708849993 1
0.260341129135551 1
0.426824898160122 1
0.307929774098575 1
0.282367545925814 1
0.274458991334307 1
0.476917310542506 1
0.254818570057839 1
0.347740033661473 1
0.418238700660307 1
0.387451913965481 1
0.468950827555702 1
0.330340886529939 1
0.512317388024113 1
0.45838692290946 1
0.457174062510051 1
0.510996724258749 1
0.427769013662441 1
0.462142101331443 1
0.478147009573384 1
0.463361632519204 1
0.429080981537891 1
0.278790200541518 1
0.398814376424138 1
0.247908613086712 1
0.268903655616404 1
0.490139060985026 1
0.338259841332 1
0.350974373354643 1
0.24139162573262 1
0.387981529077883 1
0.22499671249831 0
0.391266576196544 1
0.51531772251945 1
0.529965176062541 1
0.42970615688226 1
0.356796145001889 1
0.487824210149868 1
0.319722890677683 1
0.37231036743086 1
0.514679577850878 1
0.48128093966074 1
0.460826289585466 1
0.231092865657033 0
0.586013157112646 0
0.313592653441713 1
0.455388335365339 1
0.409707961697407 1
0.409393848182752 1
0.510676638146653 1
0.278220934148362 1
0.247931173134471 0
0.334084652001469 1
0.402724164870925 1
0.367366583136832 1
0.47123659658606 1
0.301591014729845 1
0.422076024436896 1
0.357493622776127 1
0.436458095820592 1
0.430947165006655 1
0.731118506319243 0
0.334558186059303 1
0.331397095838241 1
0.507571183521189 1
0.375642693187842 1
0.409475919431118 1
0.298954533330294 1
0.459641482440753 1
0.367677593987195 1
0.421138858755445 1
0.480690126493652 1
0.493959802335679 1
0.378936316723596 1
0.33130235780999 1
0.534481391457759 1
0.474121169832167 1
0.360607536056036 1
0.472133745958736 1
0.359492780300918 1
0.389457073191403 1
0.375219150949417 1
0.359902049833459 1
0.432538226169806 1
0.487221237481981 1
0.437479787527001 1
0.486394632380444 1
0.537869594567308 1
0.328823286362029 1
0.516221933078054 1
0.510099817285853 1
0.263986157773304 1
0.425678194139038 1
0.407481275341918 1
0.466745391304378 1
0.43497084557765 1
0.298364449112367 1
0.368796033929559 1
0.341387789900286 1
0.281929347110627 1
0.325559940258438 1
0.358277932132541 1
0.390052685392222 1
0.339273597508937 1
0.479383586269125 1
0.38884604394005 1
0.430970493178957 1
0.33636238799563 1
0.302449098170847 1
0.538024981910789 1
0.28946302954884 1
0.290955958369218 1
0.352528570509182 1
0.395512497630899 1
0.411747513472674 1
0.351789891656191 1
0.536089254504812 1
0.439720058393941 1
0.309048282996898 1
0.444304925662589 1
0.312690390261412 1
0.516167610900442 1
0.513507364034631 1
0.51358560751396 1
0.35649207805634 1
0.358347566639447 1
0.474491338113533 1
0.526388750142787 1
0.427476452624371 1
0.405863180624733 1
0.377493233066873 1
0.458371346243874 1
0.320217284119126 1
0.505735790810937 1
0.386186888170114 1
0.439546972004343 1
0.356218695096196 1
0.490307744986582 1
0.408309196766366 1
0.4685938096882 1
0.434643548469145 1
0.405928951421242 1
0.50433991959885 1
0.401297183981934 1
0.380705596685144 1
0.469746209008035 1
0.341501338294007 1
0.301314220840688 1
0.412292572918346 1
0.424741381630599 1
0.441966933068423 1
0.394570840801354 1
0.493902788503642 1
0.439595419679402 1
0.490065421302177 1
0.349138602312907 1
0.384579305928604 1
0.427191017450646 1
0.478296665346629 1
0.357586480664328 1
0.349187343364977 1
0.472041622769493 1
0.385766968730605 1
0.483540894557841 1
0.451789309016227 1
0.505345619622262 1
0.63332460049034 0
0.388900621228223 1
0.380141233127344 1
0.430168777459894 1
0.423500690500542 1
0.393347835048837 1
0.375909351717438 1
0.416180450835209 1
0.436136720506453 1
0.390259188917494 1
0.385551188449174 1
0.311330238172307 1
0.275130070207847 1
0.349560801871116 1
0.372946645204764 1
0.333638310790909 1
0.330347553299083 1
0.333768727149763 1
0.171003536638974 0
0.330660767661737 1
0.411638245925427 1
0.430459168947779 1
0.414860320885975 1
0.382319939826811 1
0.248060850708891 0
0.294064919504642 1
0.409474899810866 1
0.490745952005396 1
0.437330693917479 1
0.41518566898289 1
0.396141555717955 1
0.569847079560559 1
0.442067540764673 1
0.313790369139701 1
0.459981824813651 1
0.342727254436518 1
0.262029304445805 1
0.529674886232244 1
0.395908065570638 1
0.417218312254662 1
0.330428931063078 1
0.34730860086987 1
0.368410396155262 1
0.351332832109883 1
0.412853941698852 1
0.488511614561755 1
0.430206315929813 1
0.363122867278213 1
0.37929112504167 1
0.269223203389201 1
0.301595348284949 1
0.400621632598754 1
0.51423317159825 1
0.468845482740697 1
0.320138274149639 1
0.415418518227348 1
0.401318711363169 1
0.399899787266354 1
0.306370427294871 1
0.334478075360815 1
0.306770384057731 1
0.473740653327227 1
0.446247890596755 1
0.535157592229606 1
0.380916308023096 1
0.441019812678376 1
0.288601167758231 1
0.305754134605132 1
0.439810094620298 1
0.513909210774589 1
0.352036525697545 1
0.356826166606301 1
0.321128397214502 1
0.508612063864695 1
0.472039096523245 1
0.416574422563322 1
0.46295308627513 1
0.520391682350484 1
0.26777465389286 1
0.417826469357879 1
0.402982036185906 1
0.644300109837565 0
0.456927466234764 1
0.436754334285404 1
0.373143267694173 1
0.357404371617284 1
0.391643818038111 1
0.45766895444757 1
0.392575975174355 1
0.398136836420803 1
0.559706286609023 0
0.346190956847932 1
0.357091729856754 1
0.291324731858913 1
0.469016370408067 1
0.30636385730029 1
0.294774181706582 1
0.278145320887526 1
0.444054119847186 1
0.478373305489974 1
0.454821316605626 1
0.426899123590759 1
0.299063596333313 1
0.389752197337463 1
0.512474915567176 1
0.545200728181776 1
0.41586823202102 1
0.316897337470723 1
0.389490621265805 1
0.44960400640211 1
0.337703313625829 1
0.474546073957445 1
0.4668015801008 1
0.472725360923262 1
0.353189903257459 1
0.525753245373618 1
0.402231442422692 1
0.421520510988485 1
0.258616115870327 1
0.402531900021175 1
0.427971510614512 1
0.324931402305422 1
0.265600754948004 1
0.334091927633631 1
0.337351866425316 1
0.421243080241045 1
0.497482138201095 1
0.37260698549148 1
0.516179042984449 1
0.506205025986598 1
0.362064837414689 1
0.470559674320957 1
0.375760891068108 1
0.472045534570814 1
0.443244084809448 1
0.367239866804681 1
0.525362909788095 1
0.341995728865945 1
0.423042455500848 1
0.385414394426174 1
0.493043716037179 1
0.363541931438249 1
0.426616271100315 1
0.324883405776147 1
0.350421140326864 1
0.37717518448268 1
0.377828775446465 1
0.357594154684171 1
0.533768069463907 1
0.458276556683618 1
0.369600106720696 1
0.571760260717153 0
0.425455739960692 1
0.476310433525285 1
0.462877075049634 1
0.29112559036652 1
0.5614492816304 0
0.442523576216347 1
0.259595800358536 1
0.492695713656084 1
0.36998697230074 1
0.462704663722167 1
0.26664401711139 1
0.461809169272811 1
0.362313385671759 1
0.302105077861938 1
0.435431025905403 1
0.431882025093525 1
0.402832172692343 1
0.455090721266573 1
0.33334624051106 1
0.473329261916353 1
0.313323750382297 1
0.246711153730799 1
0.28589900464316 1
0.510634248728296 1
0.426529201099525 1
0.56169358524781 0
0.288120354435079 1
0.283832053202592 1
0.508405422995096 1
0.376308345923014 1
0.348864283666115 1
0.332396830302762 1
0.403191025840618 1
0.410863152958479 1
0.363002526011299 1
0.506084987289507 1
0.403151678023435 1
0.363699159119165 1
0.433911048160258 1
0.418269200065759 1
0.35428567750342 1
0.484960763838402 1
0.4428623007632 1
0.191954642005232 0
0.341374403225463 1
0.42771476092883 1
0.451368900088578 1
0.359629874523212 1
0.500537385031289 1
0.31073453001532 1
0.449159296956322 1
0.251470398935324 1
0.394052017294167 1
0.469772918558249 1
0.400597054228684 1
0.456504298988187 1
0.314521515340493 1
0.524845821300735 1
0.440462766464179 1
0.392655320270154 1
0.488043719083431 1
0.315753663004267 1
0.335702050312389 1
0.496036613252632 1
0.440807922896291 1
0.368986176373641 1
0.320813798754505 1
0.47239465741778 1
0.267719708847189 1
0.374370686752574 1
0.281168562544247 1
0.484816583609312 1
0.428089490453468 1
0.359337154580821 1
0.409142351588554 1
0.407748782417841 1
0.342388661139298 1
0.347985647116402 1
0.451172993642098 1
0.43827205104997 1
0.339231437118304 1
0.41579918503075 1
0.495430954104116 1
0.396811755659751 1
0.206398296948833 0
0.394000795921694 1
0.32353579650983 1
0.43798428874607 1
0.614473268834904 0
0.407355413403799 1
0.378122079158416 1
0.402418303235855 1
0.312743308163061 1
0.263056492739479 1
0.395649484012141 1
0.401632255758725 1
0.485814549312705 1
0.351702446805042 1
0.380392476085664 1
0.386926999473806 1
0.357005665078539 1
0.368195661196545 1
0.415462637900359 1
0.377303128588847 1
0.399055357167628 1
0.387442452338324 1
0.339014767250394 1
0.476613250043066 1
0.452120689868299 1
0.622444999201783 0
0.400976127366445 1
0.396440270667817 1
0.525527530123705 1
0.425395381093172 1
0.504214472202956 1
0.318756928664287 1
0.38419400774911 1
0.305043995394996 1
0.422347999441933 1
0.240938534743563 0
0.334100593352116 1
0.409131661817099 1
0.404260539352722 1
0.367230466231657 1
0.412798121605046 1
0.43818547442304 1
0.396411300542587 1
0.40992814763778 1
0.343607317730375 1
0.320651366875372 1
0.376495706050022 1
0.430121184455435 1
0.344352167215551 1
0.358589189321252 1
0.489621639646117 1
0.294273172269295 1
0.338069925882764 1
0.435268573307235 1
0.450831914580374 1
0.556259802160738 1
0.430224758170085 1
0.416671621066404 1
0.501052561288667 1
0.27883001782493 1
0.230814884883364 0
0.39089656784083 1
0.393291124905732 1
0.252980415586883 1
0.38018712231286 1
0.505342166622192 1
0.48349613580256 1
0.308245475665898 1
0.426637532584952 1
0.44411711277292 1
0.359046658209506 1
0.388082696966223 1
0.321252236689592 1
0.50980347361522 1
0.368923804632396 1
0.470837433728819 1
0.423311186470617 1
0.481650579686077 1
0.468664408080456 1
0.29713387979947 1
0.37947541354796 1
0.439855885802495 1
0.335185719503973 1
0.354553887247221 1
0.424225423451612 1
0.440283577489093 1
0.378941019121801 1
0.370632199304664 1
0.472952999236791 1
0.407796170486183 1
0.382056946634199 1
0.391576214334837 1
0.321503766105572 1
0.387431966787778 1
0.39836993538145 1
0.441741632953836 1
0.437260820318025 1
0.459198231615012 1
0.383632269460722 1
0.435602992813701 1
0.39733498580293 1
0.406579241643586 1
0.458866387917677 1
0.322919167871184 1
0.420634821202087 1
0.19783591153469 0
0.467747272795934 1
0.517110275522024 1
0.340432297596075 1
0.449774068503268 1
0.335563323495345 1
0.466772674121902 1
0.445677392347782 1
0.361326060871178 1
0.376769859299204 1
0.33918051947226 1
0.347585407992502 1
0.463578480773373 1
0.343599157090435 1
0.28830284271785 1
0.546669517960868 1
0.387866150519932 1
0.423272420164872 1
0.498145192115957 1
0.371092764651395 1
0.292478397725356 1
0.461765091009199 1
0.450093600353503 1
0.274932084977943 1
0.424813221047697 1
0.513650563569917 1
0.493478425095175 1
0.164943179655355 1
0.303845187567533 1
0.488569248281287 1
0.399904376454927 1
0.408249408978503 1
0.334933899139988 1
0.377510806821333 1
0.422989099994176 1
0.536672729941116 1
0.384785372402653 1
0.460242648917784 1
0.238028146354126 0
0.34470449901 1
0.416936584509499 1
0.285567223780047 1
0.485103348914427 1
0.427549354772013 1
0.427257756433009 1
0.340760371541975 1
0.421101805102012 1
0.402356175971412 1
0.529123734278198 1
0.371385325313325 1
0.420023528070423 1
0.413983434691556 1
0.422935619553942 1
0.365521303621106 1
0.362366271475494 1
0.237868410187677 0
0.345418302105709 1
0.445120757736568 1
0.396586869676729 1
0.455256589744243 1
0.424716172104671 1
0.387753511347984 1
0.36463900669374 1
0.446189570255004 1
0.289610206879635 1
0.407699135400625 1
0.441699030316504 1
0.453559371029168 1
0.366270636063676 1
0.432220936863734 1
0.322183897160633 1
0.459064924848035 1
0.485011764367351 1
0.296081992101836 1
0.458562422172511 1
0.362354368033942 1
0.418101327158864 1
0.465714496699412 1
0.38992160763106 1
0.426109913853454 1
0.423267972279655 1
0.365480382064757 1
0.278399852961736 1
0.500910009332808 1
0.470638104548829 1
0.413625387960017 1
0.354255552568753 1
0.336689561900419 1
0.383127706797491 1
0.393107313392936 1
0.293349324160304 1
0.290144526159371 1
0.437490806732611 1
0.423947707729935 1
0.442934975020122 1
0.470970002141787 1
0.315004469165352 1
0.334006607534663 1
0.551680649449288 0
0.410544013766553 1
0.301226629800931 1
0.491806367990496 1
0.465537584965033 1
0.385075176896215 1
0.412708424447064 1
0.543417126385277 1
0.479164822889653 1
0.351257010215831 1
0.444238430069792 1
0.354653280569137 1
0.418926836492137 1
0.261777065893587 1
0.317679451228156 1
0.455351623201036 1
0.388833809131204 1
0.381607255449302 1
0.322780198598687 1
0.396062440438028 1
0.361906493680843 1
0.59186359593849 0
0.299792291950184 1
0.548758767910271 1
0.331868089762171 1
0.388254230073962 1
0.347059969781395 1
0.466437064596238 1
0.563227166413838 0
0.414447767981458 1
0.477150203445797 1
0.330824778801306 1
0.290186075186429 1
0.403746296244592 1
0.373572713412025 1
0.428354576374862 1
0.453108295357504 1
0.444851675231374 1
0.402886944442619 1
0.411556906769622 1
0.373812455823944 1
0.459671106130553 1
0.384509928300265 1
0.312471189116944 1
0.452854191844248 1
0.518455295002621 1
0.347336393534562 1
0.453565181204137 1
0.489492814161361 1
0.291810381790948 1
0.394603883420974 1
0.416417705427091 1
0.318350844108059 1
0.358540081135345 1
0.365145929541375 1
0.443630829458299 1
0.305051811573522 1
0.369098263467636 1
0.421955448079901 1
0.332885153530244 1
0.561706245048636 0
0.347287115341602 1
0.495511658555849 1
0.362408340993727 1
0.591871424269607 0
0.357755471320343 1
0.245070069254354 0
0.362744465365419 1
0.465017626804111 1
0.436879399080356 1
0.438194083901686 1
0.332834610011846 1
0.542464437058842 1
0.279571544139588 1
0.482430251860512 1
0.491592812941186 1
0.412043265585922 1
0.301997870311971 1
0.331117993157151 1
0.430284130670569 1
0.436004148080274 1
0.261202541464661 0
0.224245141070122 0
0.400269061234346 1
0.333316627655734 1
0.525860091439789 1
0.319900909285652 1
0.428720649233799 1
0.452199623646133 1
0.314287975633755 1
0.479816958799942 1
0.456692451390535 1
0.396576706891156 1
0.515463693358155 1
0.366392894534865 1
0.454385767221963 1
0.379104556041065 1
0.41242549854483 1
0.408809912249428 1
0.509597310218821 1
0.367578356571105 1
0.326610147690048 1
0.300094787509259 1
0.492600359792588 1
0.444620690990173 1
0.420253422661913 1
0.441166334499704 1
0.422117085368851 1
0.490757595270084 1
0.399023174934313 1
0.387946075077826 1
0.59551906067134 0
0.323034673665167 1
0.598950060069598 0
0.389220536489042 1
0.489997305074666 1
0.400743410409988 1
0.396469287105237 1
0.36390801930447 1
0.40109225399284 1
0.381768326534696 1
0.424370425000441 1
0.517601285488723 1
0.294983834658471 1
0.300265786966306 1
0.176290810267057 0
0.338643239157893 1
0.434394105240314 1
0.445692672646762 1
0.468640246354876 1
0.460800079042268 1
0.422130484758036 1
0.422616034736822 1
0.471662369261822 1
0.3664775392097 1
0.510454510415379 1
0.380024256680436 1
0.495360888294102 1
0.392650662503363 1
0.171067996757785 0
0.444206052857063 1
0.415798977755964 1
0.339894468247809 1
0.376188915005643 1
0.27305116520799 1
0.508379688614749 1
0.495404951312296 1
0.592701112923143 0
0.360900202622963 1
0.272470172475103 1
0.405672659467772 1
0.312757623303688 1
0.379612601246906 1
0.379799148875041 1
0.448486480838082 1
0.346562495751824 1
0.404294587831452 1
0.497422358491804 1
0.388820627116698 1
0.403634281653927 1
0.342161510199373 1
0.438350329907089 1
0.438553766157844 1
0.393240926362134 1
0.392674716466065 1
0.397571036737727 1
0.422676002980791 1
0.479078312738147 1
0.419348918602955 1
0.418246230177094 1
0.325058758301003 1
0.350663723460288 1
0.329129765904173 1
0.306260438923526 1
0.396368985783178 1
0.439116182271913 1
0.479420086137125 1
0.474236925799571 1
0.547225143782859 1
0.502950168509343 1
0.403478464440291 1
0.392843315727222 1
0.361941226042722 1
0.346041985627826 1
0.351054966926711 1
0.39302748027154 1
0.391825593793042 1
0.485511268384629 1
0.230170439574143 1
0.458957667087836 1
0.305569098950559 1
0.401263002869702 1
0.492356625876382 1
0.394401064460834 1
0.402765242609523 1
0.385783052372254 1
0.452869285802635 1
0.210361650378696 1
0.355969517366224 1
0.429917838545824 1
0.493843344228079 1
0.467453352107906 1
0.275777204107134 1
0.244327742476831 1
0.394357267512898 1
0.421684149975048 1
0.383415016962324 1
0.304845033869567 1
0.357597664803496 1
0.319372283760177 1
0.480557670572608 1
0.369195990625661 1
0.304155595867089 1
0.411035404972984 1
0.393848387610751 1
0.357949286830943 1
0.465540496870696 1
0.364535638500605 1
0.468000194807784 1
0.330927732528849 1
0.413472217990133 1
0.39098004576234 1
0.391199848868876 1
0.27138958402021 1
0.467344473540057 1
0.411842482249881 1
0.444133516282079 1
0.282286205737383 1
0.560705764183773 1
0.520026548116485 1
0.325371950873068 1
0.376829349401472 1
0.420502191526122 1
0.40203070206635 1
0.43981398001559 1
0.388336722597342 1
0.467619153130996 1
0.43969580953314 1
0.385272785688194 1
0.417221039255462 1
0.478450407807409 1
0.394093929945612 1
0.416252016297569 1
0.374153598971539 1
0.485404649080491 1
0.501655784465726 1
0.434037924472647 1
0.423946776068684 1
0.335380929261935 1
0.29686902549586 1
0.464510913079509 1
0.336613427637044 1
0.312853224940217 1
0.38879466299605 1
0.479925695786299 1
0.342103703096306 1
0.302107247252294 1
0.492457696408101 1
0.502709386019675 1
0.433795774711157 1
0.45797796196554 1
0.534319729336374 1
0.450649240963108 1
0.390293621394607 1
0.480759641831324 1
0.426446281227945 1
0.27860896406111 1
0.456250858826966 1
0.393652360458563 1
0.231842718552224 1
0.489511242406472 1
0.323899504260544 1
0.306876667057327 1
0.471089849904846 1
0.522306841110978 1
0.425539116828232 1
0.430166638952191 1
0.359568700443475 1
0.418878595615586 1
0.483358526952995 1
0.323557671072605 1
0.459651685254663 1
0.487979751964108 1
0.466701087734113 1
0.247457133401807 1
0.46350832915292 1
0.245733894775364 1
0.411915461888941 1
0.441997237718839 1
0.454612881268996 1
0.3590547922058 1
0.305572961173797 1
0.356470311709074 1
0.369330646104652 1
0.359360702584113 1
0.446543081878703 1
0.395855523261859 1
0.321690648824542 1
0.358575174414089 1
0.308158955333919 1
0.368832470870749 1
0.352343216363206 1
0.369299219994875 1
0.400699744002985 1
0.45237381754779 1
0.425579542609692 1
0.555733146328438 0
0.468658013761227 1
0.336226034225052 1
0.369885477256585 1
0.29125169353556 1
0.398291196288972 1
0.394881130337561 1
0.350288761383423 1
0.303197574461024 1
0.373395064085034 1
0.493181523070567 1
0.359295129580378 1
0.396985422871779 1
0.380470491409181 1
0.40172694904681 1
0.299963851621236 1
0.382304047357552 1
0.520493840281822 1
0.335214117780023 1
0.378915268287305 1
0.489322948403805 1
0.348288830169539 1
0.391694103495192 1
0.463165271397035 1
0.458197352468158 1
0.456797259855218 1
0.480126338113572 1
0.275393970852957 1
0.548359775492938 1
0.332144011989491 1
0.48851347744743 1
0.361635205562472 1
0.369443205457808 1
0.406426574634504 1
0.395725944186999 1
0.350849717706735 1
0.387217708284373 1
0.397472030168847 1
0.313335053510659 1
0.371203545993985 1
0.44318785411068 1
0.356475585873411 1
0.427267796216428 1
0.473095670162274 1
0.40516480731075 1
0.36107195846802 1
0.478284757333441 1
0.345304153659956 1
0.370014535379704 1
0.586128987673066 1
0.212247493418079 1
0.314133946583897 1
0.407250776412199 1
0.29334260659022 1
0.437274669467263 1
0.337148998743408 1
0.465429424097399 1
0.492633403912019 1
0.213706829728841 0
0.46665381374769 1
0.486552272241767 1
0.456883952975399 1
0.445970881651023 1
0.410466558986612 1
0.387803964996367 1
0.547304251480219 1
0.455566259922103 1
0.489389018215411 1
0.354328350101048 1
0.417344227201401 1
0.478963035834239 1
0.450837300815528 1
0.422085100222257 1
0.349591071103812 1
0.346396613953003 1
0.346676529714713 1
0.369149853134637 1
0.438586256206811 1
0.375580226522383 1
0.367446099149581 1
0.385226194720379 1
0.29990679473702 1
0.448021108245627 1
0.280569990067079 1
0.36649968099088 1
0.295912079801244 1
0.415377366110267 1
0.418264159413923 1
0.426729601464031 1
0.389045035054976 1
0.304410072647343 1
0.486824276081344 1
0.352797294972906 1
0.38856459103718 1
0.302021700180266 1
0.278000933470172 1
0.392999265953763 1
0.360002875956321 1
0.316631620017187 1
0.284465482253839 1
0.471109003867426 1
0.341806866395506 1
0.331249327107232 1
0.383145583756277 1
0.398635827373009 1
0.563504785440935 1
0.352641578511651 1
0.312857932967675 1
0.518356820892961 1
0.395585671926038 1
0.456594822634918 1
0.455111867109033 1
0.416527710495542 1
0.451111546556797 1
0.362476984436313 1
0.307983639024927 1
0.255060140878198 1
0.365683080258969 1
0.310961744720714 1
0.507361473989081 1
0.365415442202105 1
0.372063283429702 1
0.390029546703413 1
0.361444118776189 1
0.390114736973318 1
0.38705198129633 1
0.272370872702574 1
0.345210690709928 1
0.405185712424 1
0.537517608762623 1
0.461551581576587 1
0.306924037616244 1
0.383336192530186 1
0.347785925391969 1
0.442697493400644 1
0.520003491873849 1
0.505260017784301 1
0.575257920809492 0
0.475607631070381 1
0.286301678113252 1
0.42776020806918 1
0.473236869977972 1
0.125974228650321 0
0.457653197723691 1
0.323529329943744 1
0.258354467485462 1
0.571640275962652 0
0.357927841920995 1
0.327484249600072 1
0.477445525007148 1
0.436256051042453 1
0.218591086086412 0
0.410759092581082 1
0.560877540562068 1
0.568108671037912 1
0.45217020307251 1
0.490267229436307 1
0.404911927688081 1
0.358497888753087 1
0.334650778307903 1
0.404278410785081 1
0.398427462721571 1
0.331994341870619 1
0.361838357004645 1
0.497550206997116 1
0.472921317955872 1
0.279470460075162 1
0.448686609362769 1
0.424406966249903 1
0.424980785520473 1
0.416472862338369 1
0.196590850996556 0
0.446955838630112 1
0.382537870223391 1
0.319410082565 1
0.358919419650063 1
0.439025593553059 1
0.463543457158926 1
0.305747065627659 1
0.334237588646098 1
0.320110404277824 1
0.335051311928569 1
0.446776337710513 1
0.463497053468523 1
0.323392831109385 1
0.47229635282111 1
0.486872350497703 1
0.489009996454935 1
0.439192625903965 1
0.270492840868296 1
0.407140032949024 1
0.470445134292687 1
0.306310160159789 1
0.388851842693479 1
0.316541764487039 1
0.350027721739587 1
0.350167028833302 1
0.311486778344691 1
0.44217607637378 1
0.267450428098556 1
0.417145466678478 1
0.364985512788697 1
0.473332554855948 1
0.384549118812528 1
0.476686802986472 1
0.436688943034961 1
0.304476206873731 1
0.482275201621749 1
0.401116986144528 1
0.342328790746694 1
0.290360209907546 1
0.312281067149078 1
0.386120792491665 1
0.408997182510602 1
0.395131124357199 1
0.334230276116484 1
0.295389457546644 1
0.42608012490106 1
0.434956383840923 1
0.413117076107491 1
0.472386157876135 1
0.497458450279518 1
0.349574041084278 1
0.300634868200353 1
0.419485734127221 1
0.595674346422104 0
0.346690138827372 1
0.353070514027646 1
0.382879685627334 1
0.500792942586502 1
0.467779377830653 1
0.462161887920491 1
0.335646906028414 1
0.382217158342381 1
0.346525544947611 1
0.420311717666077 1
0.40044898837039 1
0.407091975045353 1
0.304284882706631 1
0.349570163026149 1
0.350315774808012 1
0.427105149713593 1
0.481275839974507 1
0.424764742344429 1
0.483063897723449 1
0.246339189718406 0
0.474077655188272 1
0.366178358808511 1
0.509098483809451 1
0.368872324767373 1
0.459347366478238 1
0.468728660526657 1
0.445373190209025 1
0.491572656901373 1
0.308595068931951 1
0.454200166146445 1
0.386056941253141 1
0.539625471265513 1
0.466350100253907 1
0.450202702706713 1
0.286792668190333 1
0.415910051835447 1
0.428456197360181 1
0.546603410449592 1
0.472830223260865 1
0.315171932329077 1
0.452579449814077 1
0.379478787402521 1
0.396253679833485 1
0.370688861043943 1
0.369236316691483 1
0.311839340552444 1
0.315625337743971 1
0.462263401275676 1
0.444660193679675 1
0.341713644636875 1
0.347442442385146 1
0.406636242773373 1
0.311069541379805 1
0.434631657226798 1
0.502185821065909 1
0.403978640879539 1
0.335904074273582 1
0.409803779108931 1
0.501493834649098 1
0.358369806459779 1
0.381820131306408 1
0.431439404980274 1
0.475682025520546 1
0.32669623061077 1
0.466581613561454 1
0.278753040229408 1
0.477808718773606 1
0.419086733768615 1
0.473584582890074 1
0.375449026776578 1
0.488514576434859 1
0.285165537432847 1
0.432213759953194 1
0.215594507286523 0
0.400887628556617 1
0.437300120455196 1
0.418646500243963 1
0.534458262578868 1
0.402909092055239 1
0.32523249594943 1
0.358413276032062 1
0.302968381947832 1
0.382548031079669 1
0.32552001625647 1
0.41076054082319 1
0.439050163245775 1
0.415765294036418 1
0.371059554981518 1
0.344613016226372 1
0.524421194804602 1
0.432270328553958 1
0.463174822032877 1
0.44402422121921 1
0.407211255280306 1
0.440995383085486 1
0.31565929058733 1
0.259506151085498 1
0.507597542804855 1
0.234725486089993 0
0.17476142142213 0
0.333844893978152 1
0.398945630953804 1
0.40711814521089 1
0.456288468146156 1
0.573044170176296 0
0.384853685202353 1
0.357610590475743 1
0.325525979135266 1
0.232993470305861 0
0.408206320661744 1
0.52918307595484 1
0.436865151992221 1
0.407620941553971 1
0.394269674452642 1
0.292847595914466 1
0.50651755063558 1
0.286137827608853 1
0.33733794650584 1
0.38692500791487 1
0.307243427891089 1
0.407079402756002 1
0.433730754753996 1
0.326135452157034 1
0.437936276792093 1
0.310197935338906 1
0.397389754703782 1
0.439853992922609 1
0.415781343404105 1
0.298576883377581 1
0.418351198636244 1
0.389456191399676 1
0.325329955715685 1
0.518270769124855 1
0.278551141401821 1
0.327764006062212 1
0.424964971466918 1
0.421706444928863 1
0.381237285025707 1
0.271387892657979 1
0.340738709516148 1
0.43762622061436 1
0.600422888232265 1
0.393721018440406 1
0.501364525024706 1
0.481527310871219 1
0.296230975796057 1
0.407402993600618 1
0.5550463998195 0
0.333064688570513 1
0.494750087877901 1
0.48425033068124 1
0.462565063205521 1
0.493085603463212 1
0.403476782542367 1
0.404438940454592 1
0.387840521742132 1
0.405408201289237 1
0.423655286271082 1
0.504312542024918 1
0.530586722887235 1
0.477844188162534 1
0.488535420245547 1
0.332651342421132 1
0.467039618907124 1
0.4516614158252 1
0.394051471566553 1
0.419888186399782 1
0.517065348287877 1
0.341149810205923 1
0.43143403701765 1
0.33964011277 1
0.45025709978508 1
0.457438986146215 1
0.307496988968248 1
0.465300765016229 1
0.51744474376422 1
0.334154128310917 1
0.265313818609121 1
0.386208059151624 1
0.476226471331031 1
0.423541057632856 1
0.388783834573643 1
0.409711463379401 1
0.34299760886342 1
0.283416378250628 1
0.321207184288721 1
0.410422879717049 1
0.263801273603947 1
0.387154041250563 1
0.396498421834716 1
0.319313720552375 1
0.264211355699977 1
0.464714042215635 1
0.574702793582641 0
0.434659807769824 1
0.309828358123652 1
0.43996931189129 1
0.171269098469136 0
0.403785047873156 1
0.496871498884411 1
0.42753083941634 1
0.404262498758104 1
0.341617144617914 1
0.430342089705802 1
0.292323212663038 1
0.413644462290326 1
0.335253536819997 1
0.347211830783962 1
0.45862753909439 1
0.378820610481163 1
0.516538160282445 1
0.409895189283304 1
0.329804692226166 1
0.53849803104507 1
0.485828233618245 1
0.266938086367422 1
0.348604511645338 1
0.298930871266107 1
0.336544173605163 1
0.562990264043364 0
0.273713894590104 1
0.374641804957639 1
0.558593378619653 0
0.39685904701302 1
0.418036914669504 1
0.40458377514814 1
0.279216843866571 1
0.373926066546418 1
0.363748521447716 1
0.576273841842063 0
0.216528097867122 0
0.427897520795014 1
0.389449998228775 1
0.422197215819072 1
0.434002332211207 1
0.378323024122901 1
0.461440724655941 1
0.30758458312952 1
0.438469821757685 1
0.387659555630386 1
0.509481808413377 1
0.410047113910648 1
0.473848413549204 1
0.326860530534244 1
0.397568478445023 1
0.378049174508965 1
0.485675770118998 1
0.487897462701452 1
0.372838115283296 1
0.477545276126396 1
0.297297822162683 1
0.352616650336513 1
0.425135992623466 1
0.330441830024409 1
0.423360170163247 1
0.45608599797828 1
0.328888386379928 1
0.354012069990983 1
0.372821760552403 1
0.344168773942334 1
0.295564362334568 1
0.52602448035237 1
0.297610653148114 1
0.322491274813614 1
0.406061504495135 1
0.417114698693514 1
0.457853315636994 1
0.3885440685014 1
0.494793690490306 1
0.434558640868648 1
0.434252817886378 1
0.54404111614885 1
0.331579490236777 1
0.476619944481696 1
0.53968017044549 1
0.328324464641761 1
0.406494219476998 1
0.359702256690857 1
0.512782683463447 1
0.44258544436269 1
0.356438934930932 1
0.399163794594294 1
0.374057696361026 1
0.321075396800335 1
0.626826299221367 0
0.471069969843622 1
0.36033417599791 1
0.46459483209431 1
0.345832869219136 1
0.276974609014443 1
0.432438357268027 1
0.376032591237921 1
0.327326997744529 1
0.323415171017347 1
0.36534290439506 1
0.347296975851441 1
0.330349915340626 1
0.330532699396119 1
0.654948865299077 0
0.359520083558672 1
0.417134918934774 1
0.365489407433319 1
0.298636171885097 1
0.462647816118585 1
0.394536327403676 1
0.363278582783086 1
0.435879685504402 1
0.338848650080435 1
0.380411627035464 1
0.536829777286857 1
0.418122459965322 1
0.435324284774866 1
0.322887701849839 1
0.351392500213065 1
0.421021831676757 1
0.485602654232162 1
0.384636474186616 1
0.454307959097505 1
0.309413044212285 1
0.437474269325575 1
0.4664114042032 1
0.51596900426727 1
0.325854705212059 1
0.279710871595387 1
0.377911653359684 1
0.395181280920825 1
0.434894176520355 1
0.294021058432863 1
0.326146337814615 1
0.410346331203011 1
0.3488722205775 1
0.565609565385246 0
0.479564570878309 1
0.605629470018508 0
0.423981376258625 1
0.524982219844716 1
0.331938483111684 1
0.394404870896053 1
0.315374427143043 1
0.407574843880167 1
0.331181069975129 1
0.320080928038941 1
0.371056457846661 1
0.522771947891973 1
0.398143737830369 1
0.485850123394789 1
0.391675753232871 1
0.3093941957066 1
0.447258279986791 1
0.382709421392883 1
0.348912190150396 1
0.412076745170154 1
0.289309268280462 1
0.400165294010561 1
0.565461098238187 0
0.412978725283289 1
0.385683760099608 1
0.406302324515197 1
0.383784403641524 1
0.481567683369622 1
0.281533931320311 1
0.359399674616433 1
0.588285953245886 0
0.445072940380453 1
0.404545938841422 1
0.471122738060308 1
0.475490813689709 1
0.4060339643526 1
0.362397800413423 1
0.388169358990011 1
0.294404883988642 1
0.42061841819717 1
0.457603492048107 1
0.392858993406336 1
0.553109872207144 1
0.366131078252218 1
0.417107531840923 1
0.288565191202581 1
0.457721930463932 1
0.367455096353558 1
0.301848991943981 1
0.397956481082113 1
0.453596444393414 1
0.143080248969587 0
0.437533091151871 1
0.395939835614257 1
0.336446766193191 1
0.340014431139555 1
0.305248093892563 1
0.458903921209069 1
0.447800329467495 1
0.458688634462558 1
0.371650239056225 1
0.437708839955112 1
0.441763735464242 1
0.448491928666734 1
0.453693191081198 1
0.526449064306156 1
0.39324188337074 1
0.372053892844584 1
0.342423046743472 1
0.218218607653734 0
0.338906641221573 1
0.34549605210629 1
0.44906087895164 1
0.431678327408523 1
0.495888042348471 1
0.376659012894094 1
0.368154557690272 1
0.486688558933677 1
0.477874362178437 1
0.561022869437717 0
0.265793980645208 1
0.424666261133693 1
0.394511321392001 1
0.432153975215193 1
0.52190584432551 1
0.313633300714916 1
0.405611575019174 1
0.432467600934642 1
0.341262565773624 1
0.286983961006411 1
0.353477025584902 1
0.413026430794373 1
0.441801965659287 1
0.376636789306377 1
0.399659823743135 1
0.387346119282398 1
0.477193432750011 1
0.391574070336743 1
0.36820451142861 1
0.359162426324051 1
0.349907631331029 1
0.361239014872841 1
0.467809931510496 1
0.471541734727034 1
0.361636412375626 1
0.424848895543609 1
0.498369119431432 1
0.351936281969233 1
0.375904009046879 1
0.427746282246764 1
0.328718768558073 1
0.32611530271401 1
0.314115251832795 1
0.371810998693876 1
0.439078515021244 1
0.504140983746726 1
0.307514139042714 1
0.515834602847777 1
0.291695199297826 1
0.357341128441167 1
0.360231339762224 1
0.300041643888261 1
0.385508994849161 1
0.320407130407709 1
0.238241570434657 0
0.353869604881753 1
0.407346343916803 1
0.42951730696412 1
0.440009952011771 1
0.451577534538993 1
0.379719916481451 1
0.502203047631674 1
0.476233160481312 1
0.461104454284603 1
0.409069752582504 1
0.325418676694892 1
0.548636314209077 1
0.206885737943075 0
0.420723862006427 1
0.329063494893107 1
0.287262993257104 1
0.464773883922788 1
0.304766534028795 1
0.382588803837099 1
0.517671907465782 1
0.424736811014444 1
0.502350866465902 1
0.400931696917093 1
0.426832458198585 1
0.464947666076217 1
0.404481562455318 1
0.48725836595051 1
0.400387150719133 1
0.405168571207338 1
0.340179834340475 1
0.463702289515203 1
0.308490117270716 1
0.484933099468024 1
0.365464593806583 1
0.454481131435762 1
0.440912377718193 1
0.291623202848123 1
0.604296939330013 0
0.528454364705377 1
0.411942545635121 1
0.370715264514419 1
0.479553220890618 1
0.327917263439971 1
0.305905860408573 1
0.325729534669453 1
0.480950491908709 1
0.34341454964863 1
0.424946727797204 1
0.412704292682632 1
0.532887968847294 1
0.414470587711564 1
0.392698566695836 1
0.306952227945948 1
0.423732586445553 1
0.507776336278096 1
0.3519502059266 1
0.409737678235251 1
0.362912427395851 1
0.448312079276641 1
0.287043951980682 1
0.351578137099302 1
0.442060352192015 1
0.431973636781901 1
0.328678740699879 1
0.206263954444164 0
0.375984345627573 1
0.531639648571958 1
0.340156805344818 1
0.476500415427972 1
0.394502186641788 1
0.327421286123941 1
0.473098880018438 1
0.258460451959326 1
0.46109135483703 1
0.333155767270837 1
0.336588147648847 1
0.551844914520686 1
0.344985490200751 1
0.482779149115616 1
0.456271114207064 1
0.371546968408659 1
0.542079539546649 1
0.33733347336844 1
0.33109507924021 1
0.392961904903151 1
0.38368876934049 1
0.35693593352455 1
0.366780073110076 1
0.299678083509925 1
0.451887992993635 1
0.499601944306837 1
0.447990027053115 1
0.343722546624605 1
0.382358872496009 1
0.353727301763807 1
0.412055551379518 1
0.433097049973175 1
0.304331864433768 1
0.469967339804212 1
0.247218627533043 0
0.269701831985492 1
0.46370158698485 1
0.312395181807491 1
0.407941580473479 1
0.446309618635612 1
0.262363552096541 1
0.525332125330002 1
0.336546079565292 1
0.300800772233332 1
0.432715010288383 1
0.423188735688918 1
0.282016045861716 1
0.544236264348538 1
0.314863074993702 1
0.327260406222125 1
0.351665542117719 1
0.348572207116446 1
0.340843617932274 1
0.348346272105181 1
0.44524709488502 1
0.420797833613035 1
0.508419892664272 1
0.436552798829909 1
0.401199683097801 1
0.528162853767404 1
0.387502321364215 1
0.359154189689555 1
0.344306791040016 1
0.476411150616514 1
0.500234828152109 1
0.427066629404981 1
0.412132480895364 1
0.301223143121447 1
0.281574474971068 1
0.445617395884066 1
0.272839619473837 1
0.424069087960285 1
0.488391788821754 1
0.406439606175002 1
0.415700429920106 1
0.369870024521507 1
0.3249846757863 1
0.506645904950248 1
0.350000272809758 1
0.354040422945931 1
0.367481689143973 1
0.349530745921999 1
0.458166186985747 1
0.448034547163366 1
0.423966114331043 1
0.384898752321297 1
0.339346983696781 1
0.359302093309462 1
0.396963956895142 1
0.455045737530762 1
0.507325287513397 1
0.296279505586271 1
0.442995346235888 1
0.492894062040944 1
0.492791397311441 1
0.354203907978206 1
0.38823532752132 1
0.481023491385239 1
0.47551769851849 1
0.537023877448116 1
0.332441102262957 1
0.380859318423293 1
0.329941742885335 1
0.457982237038211 1
0.465650644695216 1
0.482997438313085 1
0.341004077326821 1
0.303339460659783 1
0.358498135185781 1
0.238722226634552 0
0.433812771318262 1
0.493592244291713 1
0.520650856622546 1
0.270865340068149 1
0.451999337810609 1
0.325601741355898 1
0.382984534032472 1
0.46000105074942 1
0.44472987732014 1
0.449119882859531 1
0.348917073912572 1
0.357448365746737 1
0.521109535621941 1
0.399705176415113 1
0.32145709332134 1
0.526186905214649 1
0.530398374459419 1
0.392037922310828 1
0.340681408265107 1
0.372606775068034 1
0.445177544785631 1
0.417106351574674 1
0.291949657698443 1
0.487998075598521 1
0.302218480813706 1
0.511787800662487 1
0.372644215577416 1
0.475388682961688 1
0.416104751753699 1
0.538225310287772 1
0.397979569968045 1
0.655366787313968 0
0.314336084996035 1
0.404132971085589 1
0.304257818191541 1
0.422477345199454 1
0.385355797041967 1
0.358811407469879 1
0.490628254489486 1
0.457170352825746 1
0.31598779175355 1
0.231658403165504 0
0.521665740067625 1
0.306064130098222 1
0.464207612909605 1
0.460498520106437 1
0.552398103501411 1
0.456754979562304 1
0.39506105558214 1
0.43664234646086 1
0.369611489317888 1
0.365108106567452 1
0.541020639862338 1
0.424681903237822 1
0.322873905044942 1
0.377071147419562 1
0.35833688928262 1
0.800394113429554 0
0.416529586091276 1
0.522138815599284 1
0.438206497499196 1
0.32780851545312 1
0.495079113488395 1
0.367725941554449 1
0.367503515605627 1
0.250877209591868 1
0.478155888644525 1
0.26192611661692 1
0.332781333231839 1
0.512315965778718 1
0.272813686171193 1
0.419567043122226 1
0.383421434015985 1
0.328973128974432 1
0.582479195794436 1
0.364098258446296 1
0.527641232932347 1
0.43732520198608 1
0.497007278031279 1
0.385179741965508 1
0.385369073988883 1
0.377446659425945 1
0.467572267014132 1
0.488601869875312 1
0.412064717925492 1
0.452924753306374 1
0.333555505226224 1
0.274646038123234 1
0.250664381827303 1
0.36919325480638 1
0.375511166277511 1
0.24835749071012 1
0.3924057221891 1
0.370245450973055 1
0.345819847094495 1
0.475344271862359 1
0.388480904571632 1
0.410997948094739 1
0.42616209044305 1
0.465768400654181 1
0.549875773983778 1
0.351070543707904 1
0.45945155494024 1
0.471314065637678 1
0.396508562027956 1
0.46150807186601 1
0.35849770394642 1
0.320930098980497 1
0.361642447392432 1
0.37301601848272 1
0.350886994668838 1
0.445920349753535 1
0.343811652968601 1
0.377509124543886 1
0.392785371831923 1
0.319723122168517 1
0.414054288472983 1
0.433725880341838 1
0.294392835087291 1
0.342559643958553 1
0.378433467461197 1
0.377882979302776 1
0.450448839098466 1
0.32916942506217 1
0.430825679202454 1
0.288329400946142 1
0.383228706862069 1
0.272507573374779 1
0.350319264097016 1
0.451343056329549 1
0.354077699346026 1
0.259986656597386 1
0.407289889285526 1
0.383507190887819 1
0.441028851831074 1
0.383884398381869 1
0.399617375208695 1
0.345998385020979 1
0.39255993358299 1
0.386463347901645 1
0.234272280629835 0
0.311484841146872 1
0.388280871870789 1
0.415712745507342 1
0.433403422655462 1
0.383847052056478 1
0.334085676220465 1
0.383868895039818 1
0.434618190858165 1
0.36544152236314 1
0.479608555727979 1
0.351931381296698 1
0.271353621672409 1
0.436827563407306 1
0.364161902766683 1
0.276214893920548 1
0.501301210563904 1
0.469102969006522 1
0.386221296199381 1
0.386996424083806 1
0.551629978102235 0
0.348531735209262 1
0.43852586423926 1
0.401070607486552 1
0.384437270762924 1
0.386855471241416 1
0.350101120779677 1
0.4009987290499 1
0.510192823603997 1
0.360834701297859 1
0.425963874999058 1
0.327034165885622 1
0.316555306804536 1
0.422315147851311 1
0.454297982923295 1
0.277557063639656 1
0.407544240463995 1
0.531851800843939 1
0.38338153287539 1
0.35747347197804 1
0.467265633074371 1
0.56145070331158 0
0.391840368425767 1
0.380629172537349 1
0.429844975947767 1
0.411112818618417 1
0.308036648972543 1
0.358004540524787 1
0.378953517900216 1
0.419780013210118 1
0.391923697203782 1
0.486971719479858 1
0.536236627209769 1
0.348420061223506 1
0.575479997622 0
0.424603865992451 1
0.481389574340833 1
0.366430852639343 1
0.353403167226741 1
0.377631148097449 1
0.345958308277262 1
0.412555991867684 1
0.301409497267984 1
0.382257035726108 1
0.345240384855743 1
0.391315636125248 1
0.449861221926701 1
0.403481038518964 1
0.463291688318016 1
0.431352507117691 1
0.285228033280796 1
0.234454098064456 0
0.247150411885203 1
0.387922200062551 1
0.43989470752866 1
0.3629642988089 1
0.348131719949444 1
0.419221949526067 1
0.456301583191435 1
0.367615064160747 1
0.301729502865931 1
0.565056903900207 1
0.441664071305645 1
0.407363643072121 1
0.369268663397815 1
0.306520619527143 1
0.512706798598504 1
0.467062489733518 1
0.205383908581247 0
0.457077069942007 1
0.426870333126355 1
0.408268643940696 1
0.504368577323149 1
0.507728327528366 1
0.443192626945248 1
0.455553146678418 1
0.391307950567876 1
0.422526725555785 1
0.385696305692344 1
0.432885259662031 1
0.366703111252986 1
0.359859660486225 1
0.350883586484271 1
0.519761377662609 1
0.363060214926392 1
0.401812808676895 1
0.501647542398642 1
0.373832031256766 1
0.483476388765717 1
0.479836236466545 1
0.430310725690459 1
0.464821277027499 1
0.278344623362845 1
0.31309766316963 1
0.366325474928815 1
0.40893639186283 1
0.293554243845426 1
0.328623230065264 1
0.421730948782183 1
0.414200441567302 1
0.510838276519059 1
0.439441324347759 1
0.345341259625833 1
0.428489973299546 1
0.398387309830585 1
0.336532542253621 1
0.448837684305354 1
0.506225925553326 1
0.382920443110612 1
0.442731336018799 1
0.404174222481524 1
0.339715967821439 1
0.45188826445848 1
0.378232088734437 1
0.252937925281626 1
0.331187956928826 1
0.467201572383314 1
0.484231498283936 1
0.42284039705124 1
0.382836391434337 1
0.418171288023994 1
0.400674962202072 1
0.310747488576602 1
0.408210700891094 1
0.384768752409479 1
0.105699403634877 0
0.454807366795714 1
0.357393761759899 1
0.380308544569318 1
0.48253289443879 1
0.351899344440414 1
0.364286339218622 1
0.385383153251949 1
0.327212017193508 1
0.445076984099254 1
0.489704640962238 1
0.457003897338098 1
0.353065245868268 1
0.472881284044431 1
0.451535696040415 1
0.340116564340349 1
0.407954540968469 1
0.467676357344443 1
0.372617205482443 1
0.361012820902753 1
0.46362039958775 1
0.402883394108862 1
0.466889369600434 1
0.469077251955148 1
0.46263381266002 1
0.370720257987785 1
0.407458073649753 1
0.400366136047433 1
0.546867642613254 1
0.389826791499023 1
0.3947140053885 1
0.40053456129683 1
0.471283365641156 1
0.260398221414479 1
0.398803580795522 1
0.327691279817199 1
0.392715813021998 1
0.334715211683728 1
0.318765351647694 1
0.363072103983784 1
0.558158076868807 1
0.440939239934937 1
0.342485628896221 1
0.232890421478591 1
0.303220389083653 1
0.410738417748053 1
0.305937640708017 1
0.466662114395772 1
0.389742089384192 1
0.407912660218839 1
0.489967506638617 1
0.478632372336101 1
0.429455130388899 1
0.474175534301656 1
0.250591400580288 1
0.371069084841772 1
0.422950298799323 1
0.424915524216382 1
0.445066917991195 1
0.362335960666497 1
0.38186823563261 1
0.332807635256226 1
0.387906886292884 1
0.404650667025023 1
0.406005510968425 1
0.446236002997106 1
0.478331370420565 1
0.371722967711535 1
0.335685820789382 1
0.390997642107255 1
0.514834818013226 1
0.437664745071748 1
0.355788747435553 1
0.477600942625085 1
0.320056557958531 1
0.389082033524113 1
0.515483691215512 1
0.432336758875252 1
0.344725597489122 1
0.377854643151695 1
0.309575149738391 1
0.369472448628628 1
0.377587739004649 1
0.369645997553529 1
0.357241703678247 1
0.297570966348372 1
0.529270967667213 1
0.360756554644973 1
0.370385815118352 1
0.473714998229866 1
0.462003630275509 1
0.374798788969142 1
0.400499052954182 1
0.393285197309027 1
0.416982222696431 1
0.577803602512344 0
0.449962960241101 1
0.38183491089752 1
0.571780833111224 1
0.268979652443553 1
0.448168238686483 1
0.364202129008368 1
0.331221953976867 1
0.450297404059528 1
0.318252116539009 1
0.358015478016976 1
0.325838635438778 1
0.573794134588078 1
0.575665726794828 1
0.303651326686271 1
0.425989385890735 1
0.448747769605694 1
0.398594215008528 1
0.381462996272059 1
0.364074649463172 1
0.385660703387672 1
0.328272043782929 1
0.457944740187596 1
0.399946867170081 1
0.450703763405866 1
0.42353105532158 1
0.366714329173402 1
0.38909035545022 1
0.371023495352509 1
0.385279193328056 1
0.408478585923622 1
0.382084576380719 1
0.338275031795543 1
0.25670537367499 1
0.484888079617898 1
0.443258083199487 1
0.369375219882905 1
0.467962101684679 1
0.421346934065521 1
0.384792254880215 1
0.38145819473572 1
0.454712685508383 1
0.434853717023193 1
0.308780628175849 1
0.315850313109599 1
0.272568636142398 1
0.367987378524067 1
0.309716171715243 1
0.398589607104068 1
0.345990649930154 1
0.302946828515273 1
0.310134037600898 1
0.361047260978552 1
0.266086602321069 1
0.353179297491875 1
0.462841524772316 1
0.41572967844228 1
0.355860231186674 1
0.386894757813812 1
0.340643468176258 1
0.437075920165362 1
0.520553589572894 1
0.357904035312024 1
0.370690351891553 1
0.44808370167608 1
0.463768508720135 1
0.390521415953846 1
0.426334775083103 1
0.326487276683182 1
0.365933280227717 1
0.364090224898124 1
0.483729055024895 1
0.403535189419507 1
0.526091317659162 1
0.400184282396269 1
0.516224430859568 1
0.404100857627138 1
0.432411105558012 1
0.443768231827515 1
0.413535557241123 1
0.585979330119156 0
0.486558184218762 1
0.389909835975064 1
0.451923102894844 1
0.430114809601557 1
0.403314873157845 1
0.431879537706172 1
0.540044311031561 1
0.31760976672239 1
0.392728643630868 1
0.440313145910562 1
0.307973089845689 1
0.432276431587009 1
0.501905802045133 1
0.384992963915786 1
0.388463058971985 1
0.502022063928136 1
0.422954847817849 1
0.445622487213877 1
0.498559205739934 1
0.438206985336467 1
0.376602654032527 1
0.418352682256872 1
0.463005103997223 1
0.345370073033373 1
0.469189936486842 1
0.305126543135839 1
0.515257563313004 1
0.368389324453895 1
0.466725828104195 1
0.387919215936758 1
0.330230756680372 1
0.384666333961668 1
0.423887308355576 1
0.428908791441206 1
0.330705119458104 1
0.484510103853803 1
0.525915429467588 1
0.207557524652514 1
0.334172509387889 1
0.382935976478095 1
0.258198968944622 1
0.54927544791737 1
0.410560094193368 1
0.515590552905683 1
0.421211411133612 1
0.404759745886008 1
0.441211584944996 1
0.343207270038954 1
0.317890051049558 1
0.336318908484542 1
0.416627545225066 1
0.242664731163532 1
0.393469091711224 1
0.385528070119806 1
0.247587195083958 0
0.488146357753302 1
0.238547898593052 0
0.454516247262896 1
0.503052624026204 1
0.397370451369783 1
0.324678387935303 1
0.37035833557102 1
0.41087398670808 1
0.388451810899277 1
0.450968586256854 1
0.472402849361719 1
0.434005886036779 1
0.423628514032403 1
0.226089285070611 0
0.308079059977739 1
0.475856074720065 1
0.381662964759215 1
0.351827552815602 1
0.339497682610889 1
0.365744021272182 1
0.328150480361442 1
0.428530055524782 1
0.300919051231414 1
0.368782675356869 1
0.356708917305035 1
0.325834857789303 1
0.341169599892157 1
0.488193177409984 1
0.333920343961742 1
0.34969153582108 1
0.531865330254789 1
0.526211425759084 1
0.430454257347657 1
0.334551318802112 1
0.406799142547776 1
0.292208297318259 1
0.341571523626921 1
0.48355948439381 1
0.390528523640454 1
0.341091929105227 1
0.344095239085143 1
0.23733124054471 0
0.370276122510138 1
0.381292667274561 1
0.339752321026393 1
0.365720346158792 1
0.393530022395372 1
0.252312898666245 1
0.327341372258863 1
0.458270505925658 1
0.401168850701889 1
0.414969519939916 1
0.537083715045582 1
0.29872001819768 1
0.343974998289696 1
0.392526448173648 1
0.315214358536326 1
0.459158435590532 1
0.32120534959863 1
0.21970912095102 1
0.413244654050799 1
0.512185664619876 1
0.440389259004309 1
0.346363538495722 1
0.370569881737274 1
0.449990195496502 1
0.363422137127891 1
0.428948322937054 1
0.195492518892009 0
0.45312458825507 1
0.227990691815541 0
0.346998220843942 1
0.527419618067921 1
0.501644924019199 1
0.487493905970295 1
0.523431019282518 1
0.461857210545319 1
0.471851650765717 1
0.320256064726355 1
0.353975411483992 1
0.424552889073502 1
0.351427331228583 1
0.370731341286704 1
0.347558090849138 1
0.545650861130425 1
0.298637244005733 1
0.49230808048399 1
0.361593026976764 1
0.382762303030144 1
0.458718257956858 1
0.408660422739841 1
0.365056415610911 1
0.461812737448017 1
0.429496631222146 1
0.403964829015206 1
0.394175110326185 1
0.452232920890543 1
0.386760037516538 1
0.51457370888683 1
0.464283383258068 1
0.414022064313933 1
0.388395050874304 1
0.392180594304868 1
0.468937822759042 1
0.316854782067372 1
0.450837975317893 1
0.379427200622472 1
0.37131684926776 1
0.540493310046225 0
0.430761545453645 1
0.453147224043655 1
0.345758160000886 1
0.462312383445816 1
0.323958140180488 1
0.413204872848281 1
0.38194906001022 1
0.339126487508251 1
0.41199037374797 1
0.423185769957326 1
0.451249097784906 1
0.436928686292597 1
0.382217162079946 1
0.429608003802553 1
0.554707117164831 1
0.45066964789226 1
0.403449193096557 1
0.376955601111755 1
0.404383510485032 1
0.450004438163616 1
0.316766883289596 1
0.434612102932822 1
0.445620029961096 1
0.34419357354295 1
0.359660550748564 1
0.359497013870603 1
0.555039324008656 1
0.409170507450316 1
0.169559116322892 0
0.413294100004137 1
0.384442692747855 1
0.4197406500582 1
0.45587491186642 1
0.413592544467143 1
0.370586028249824 1
0.3484851465396 1
0.417327888130906 1
0.383010680775822 1
0.589171587011431 1
0.334064486500407 1
0.377478137673107 1
0.423370144710569 1
0.25512846340293 1
0.460960509856538 1
0.466366050963883 1
0.36562751577111 1
0.440429504389062 1
0.434225953122731 1
0.335365523393128 1
0.381483587789774 1
0.352784092212038 1
0.309153868730506 1
0.292937076082913 1
0.543625951967119 1
0.406498773027351 1
0.40751116225108 1
0.372136572112701 1
0.404675262286172 1
0.415300621048758 1
0.286289782267793 1
0.510034455159362 1
0.526216159138561 1
0.362947671671741 1
0.376928371888684 1
0.427158835195122 1
0.503585259776572 1
0.427466354149192 1
0.512459310963359 1
0.351661820334149 1
0.482773274467415 1
0.301613697606859 1
0.497234026019441 1
0.32076343491171 1
0.261940737790331 1
0.451875886182114 1
0.478205828112285 1
0.311515067047329 1
0.490871778449192 1
0.495501891872102 1
0.330220336466821 1
0.376021233303159 1
0.426764520217393 1
0.251576453477071 1
0.456670054640691 1
0.363547970912876 1
0.35294399182117 1
0.362917409399997 1
0.301795133193571 1
0.417588709233686 1
0.482989322741823 1
0.353105141208912 1
0.381087048489433 1
0.336790613639522 1
0.476173930412579 1
0.327011342926001 1
0.312635899172898 1
0.336527437344911 1
0.31471447110414 1
0.422499641678323 1
0.407933905836814 1
0.514885156163333 1
0.3451972314626 1
0.500146013296852 1
0.314438926215529 1
0.30914604357348 1
0.459164481190792 1
0.425947653552542 1
0.570761225312232 0
0.42863245643025 1
0.425525988415229 1
0.414114744378216 1
0.417344453107014 1
0.357285998005291 1
0.5414330499475 1
0.430563679032607 1
0.354100452773852 1
0.308059135856125 1
0.295211633842712 1
0.477812077104027 1
0.452292356082372 1
0.423587276948519 1
0.448394078993978 1
0.362842895461232 1
0.285577522368359 1
0.275365722246044 1
0.241351325379399 0
0.483586765607875 1
0.230130220299385 1
0.451086124339879 1
0.509873739818835 1
0.29173280821722 1
0.435974483644215 1
0.30273265497229 1
0.560700838097134 1
0.424984337085391 1
0.348590597655553 1
0.336064379254117 1
0.480722912604578 1
0.364599656376946 1
0.364112286613782 1
0.358155167759965 1
0.444778441572977 1
0.444513132759876 1
0.383521956934214 1
0.444224236634437 1
0.31126781682132 1
0.33602624569708 1
0.400939346803391 1
0.391760265541466 1
0.305372281624844 1
0.460846262588239 1
0.302966852823987 1
0.422653975894416 1
0.475174999464896 1
0.515881311488863 1
0.456148366145441 1
0.400407334222751 1
0.469369803354576 1
0.360510487902942 1
0.323591461664481 1
0.467406540422306 1
0.407198184886284 1
0.502118686041777 1
0.345577669091077 1
0.474592342501595 1
0.364120894474817 1
0.365465027736667 1
0.355756667695903 1
0.276039742218074 1
0.503371360079218 1
0.542810792760934 1
0.408019468812263 1
0.422549800426664 1
0.358562383088269 1
0.489049782191694 1
0.423548049387616 1
0.411084019893188 1
0.373064139742437 1
0.303484856741636 1
0.379242604851398 1
0.413048508971323 1
0.358344360696634 1
0.410758637151538 1
0.397104726721337 1
0.248313562454443 1
0.281245224327816 1
0.437213446229558 1
0.452217261182247 1
0.358888479806242 1
0.376503004199258 1
0.247461094929425 1
0.345149525371948 1
0.41248062673736 1
0.353792902990028 1
0.374263748209059 1
0.353021099654533 1
0.354277781351638 1
0.312577138580072 1
0.339521627392792 1
0.370133171450023 1
0.535322403097112 1
0.602092903455537 0
0.534802368067293 1
0.374418991171747 1
0.526841967196194 1
0.383184306990373 1
0.440265505686789 1
0.422609838816917 1
0.522852643059559 1
0.401071383630175 1
0.342070671735626 1
0.54140020506299 0
0.363999956260394 1
0.33840108184162 1
0.205522888227633 0
0.412499920846433 1
0.284332104398483 1
0.388472958661793 1
0.325552447124245 1
0.551039170605688 1
0.447931080009357 1
0.323776423373734 1
0.350533939456842 1
0.50531912862113 1
0.379521051600688 1
0.479356609181083 1
0.325808791744814 1
0.365370347522536 1
0.482885653671984 1
0.326151406230787 1
0.453771918267604 1
0.397284450412839 1
0.452790679634292 1
0.333493638199011 1
0.355535700663074 1
0.446073634277052 1
0.391825773228482 1
0.246566659419807 0
0.436262813727102 1
0.423715643379074 1
0.469353317918189 1
0.357707841783187 1
0.40978263256937 1
0.43105678802995 1
0.367380487826394 1
0.481340582588901 1
0.352279404174699 1
0.415678425988468 1
0.386079431892862 1
0.428089170313764 1
0.390255444640349 1
0.444910616658187 1
0.46124454170793 1
0.362558201493495 1
0.447018686273717 1
0.343910294318249 1
0.49736418711747 1
0.502485424679888 1
0.297106985070487 1
0.399920755162508 1
0.328846092335247 1
0.450923980290903 1
0.398573716510441 1
0.406447383949168 1
0.483609841294059 1
0.405638074654163 1
0.384437724184464 1
0.385404881487747 1
0.459204758187913 1
0.391444156769528 1
0.333333797235285 1
0.341950650647089 1
0.431738786554126 1
0.372055639563784 1
0.299028293368747 1
0.323688459277632 1
0.269352658278885 1
0.299332330960643 1
0.422256523003364 1
0.500351553931933 1
0.42911057426271 1
0.278348624056367 1
0.256726382337592 1
0.378559531634133 1
0.41207408539494 1
0.441864382294617 1
0.520890308039815 1
0.314051788665624 1
0.292215876742961 1
0.459748132150579 1
0.414890903520814 1
0.391771151114365 1
0.327889894182036 1
0.509438850224168 1
0.423931388736432 1
0.400637754405398 1
0.423722787131753 1
0.31469549037979 1
0.31648798649879 1
0.369939343910148 1
0.282474541308879 1
0.191587313395162 0
0.340301133594544 1
0.377886540005605 1
0.410545440731944 1
0.466088806830291 1
0.404147679811751 1
0.211578547976622 0
0.433270086378885 1
0.602623722514248 0
0.303895184010959 1
0.561527122590943 1
0.388073578292478 1
0.452682892241356 1
0.440940437022402 1
0.499863094567102 1
0.186500159366481 0
0.466536956429642 1
0.400121883832788 1
0.376137389283412 1
0.340769029225028 1
0.49293386582811 1
0.352333104544114 1
0.31423088322858 1
0.422785700278639 1
0.531349784626608 1
0.465992367452159 1
0.358271054124646 1
0.409784318098064 1
0.344708383532571 1
0.42583773110868 1
0.286861006221543 1
0.539397550531499 1
0.441172235821422 1
0.341175783494865 1
0.366771992298357 1
0.456356803167055 1
0.380345443366644 1
0.248071544423064 0
0.237471473911367 0
0.362736442511437 1
0.296930249236316 1
0.249972747467845 1
0.37761572819382 1
0.30740508814471 1
0.299333927450449 1
0.266027972802708 1
0.325161827556634 1
0.359131164507093 1
0.383115281107577 1
0.341557851683998 1
0.535344415800948 1
0.266500083686012 1
0.340726483981316 1
0.378962129376913 1
0.386992933302123 1
0.564239927255509 1
0.417657211836393 1
0.50071603676048 1
0.521580042146057 1
0.49519823753801 1
0.524908561951771 1
0.329945973224353 1
0.460186359227074 1
0.321526400404685 1
0.483303408453936 1
0.565034720642096 1
0.318195320151452 1
0.443884234499442 1
0.436987341730149 1
0.393992662607076 1
0.317101554284838 1
0.331958480181322 1
0.52422944221163 1
0.46913133833029 1
0.416015328201459 1
0.469923963798504 1
0.31212627142163 1
0.42782563158264 1
0.381127700464618 1
0.513598838353271 1
0.433562608784456 1
0.469271057252467 1
0.31701850825294 1
0.354485630471166 1
0.424095331284257 1
0.431881031638669 1
0.327457802272165 1
0.427391199443042 1
0.424437560508971 1
0.37128726093173 1
0.566313391221227 0
0.372308819104779 1
0.481035571093051 1
0.435068611048529 1
0.543889561205164 1
0.507000235506783 1
0.513349993523803 1
0.319601257048709 1
0.173056872609388 0
0.508932305140546 1
0.340889109787261 1
0.306564394209632 1
0.363334730238013 1
0.385555179588166 1
0.397472335565147 1
0.360255661298558 1
0.389387489895891 1
0.450637669105821 1
0.375142329376959 1
0.366925290876083 1
0.394350169791203 1
0.385671124159298 1
0.393663025832399 1
0.325476310765428 1
0.391722453573724 1
0.37341254462605 1
0.449898525954415 1
0.422837087835352 1
0.469885530371856 1
0.473632838774948 1
0.346441597957995 1
0.435194238618639 1
0.406781140813705 1
0.47287826065976 1
0.446640383052167 1
0.354896019975653 1
0.483070924507138 1
0.309789746736198 1
0.361328089475977 1
0.424890002935122 1
0.397750113704671 1
0.538078744511623 1
0.491775491625425 1
0.338243248081397 1
0.277807661621066 1
0.384355551465145 1
0.379207061642133 1
0.340378638132322 1
0.251826516139592 1
0.486491370359542 1
0.403682849471473 1
0.440106444114045 1
0.442795769453629 1
0.457215309075843 1
0.485034757223125 1
0.389649056410639 1
0.454069146230948 1
0.319782943930744 1
0.349432602476675 1
0.467319599033959 1
0.383096704901742 1
0.392634033203123 1
0.243649508824941 1
0.370915465691744 1
0.399209782363502 1
0.354441089890459 1
0.449741377818785 1
0.387538822095486 1
0.409866067401425 1
0.467060725950654 1
0.328429385670877 1
0.349525901405561 1
0.486334329743633 1
0.384340741899135 1
0.471244083167501 1
0.408656507203749 1
0.333995228204411 1
0.38729090861534 1
0.468538614391484 1
0.502128162105619 1
0.416332519402162 1
0.352431307644472 1
0.424754336695545 1
0.348376262185415 1
0.539092632751318 1
0.170958668749876 0
0.345685100482191 1
0.325334412110211 1
0.415018045745873 1
0.405545259131913 1
0.570233136099905 0
0.418456291322758 1
0.44490439265065 1
0.422632917101054 1
0.439694320907315 1
0.396052300256511 1
0.353258941755497 1
0.431325759552696 1
0.410886476091332 1
0.287486281223718 1
0.459321064193902 1
0.297056856439979 1
0.468417193748822 1
0.40073590132391 1
0.480276973050432 1
0.367876245354995 1
0.431528345240745 1
0.417317958087035 1
0.375569162878367 1
0.332282847774443 1
0.425954131795502 1
0.301083247512553 1
0.411962948327418 1
0.34333385171957 1
0.367255212584261 1
0.506699852534732 1
0.38734866621347 1
0.350619740204093 1
0.333333847896258 1
0.371976456031095 1
0.415098573965085 1
0.37455795966446 1
0.454830421214127 1
0.454332698246777 1
0.458581828282509 1
0.398417123595179 1
0.48461262546065 1
0.323335571920323 1
0.515727975564123 1
0.383705574992739 1
0.40341254054622 1
0.465995455739176 1
0.242949742881392 1
0.328210969657772 1
0.39770280335479 1
0.434806149471731 1
0.548163436390853 0
0.398975368892903 1
0.287219376053704 1
0.437771378149792 1
0.424475293106556 1
0.51726330569287 1
0.428862012375834 1
0.359343412632832 1
0.339055556905777 1
0.483472306971479 1
0.500364113299805 1
0.405631897690712 1
0.286330181933799 1
0.352897864511044 1
0.400779017379553 1
0.501376450994893 1
0.416623016660347 1
0.402220692292671 1
0.334923505693103 1
0.473095752012823 1
0.498177105635134 1
0.206587592162289 0
0.55679156182806 0
0.421214070541978 1
0.379906053566295 1
0.408045367562321 1
0.415526727477829 1
0.46259368543289 1
0.317936440383899 1
0.229056014718569 1
0.446033195738995 1
0.514132760623684 1
0.371090970592278 1
0.43261840284351 1
0.419954278451965 1
0.487902452833073 1
0.308577865972881 1
0.191511282997757 0
0.307285443543118 1
0.401121154387572 1
0.423237335326013 1
0.49816084026947 1
0.41845059568861 1
0.314888961204975 1
0.441091063157238 1
0.440765750180395 1
0.344433469853527 1
0.46195006713398 1
0.38300952776297 1
0.427840842072519 1
0.433571386335411 1
0.416646444513147 1
0.422180686916316 1
0.409944402211311 1
0.377084441045454 1
0.292016346816393 1
0.346023081738861 1
0.405005387973529 1
0.382640836531856 1
0.426569898507408 1
0.548819009155633 0
0.399283193386912 1
0.395387184414357 1
0.489410466991606 1
0.367021075856607 1
0.410503483801629 1
0.387164913088897 1
0.36566458122031 1
0.345857663112392 1
0.407579806545928 1
0.407362811436604 1
0.242443559658483 1
0.448467820794556 1
0.432601196801052 1
0.472962837822807 1
0.339113166103443 1
0.486551290775203 1
0.377608405323642 1
0.431371464433631 1
0.458880318626488 1
0.329858037403827 1
0.632192493901119 1
0.258596706992593 1
0.431135399283678 1
0.413428297227894 1
0.399202677134799 1
0.430577710075917 1
0.461102156021653 1
0.440499582986141 1
0.314531987854993 1
0.326626343305121 1
0.393208330820865 1
0.40387952395525 1
0.504987041392265 1
0.431820702917871 1
0.496748752958539 1
0.352142893001939 1
0.39972449270446 1
0.430915361916257 1
0.354197733724649 1
0.344125482266121 1
0.390642623843865 1
0.430584677427083 1
0.303607757002772 1
0.385165299584918 1
0.51801146224012 1
0.474192477093931 1
0.462844369291844 1
0.373807795396235 1
0.323713072159895 1
0.480111426076375 1
0.484714869405581 1
0.300271189555758 1
0.378718091333371 1
0.328083683451986 1
0.239618671946006 0
0.302702946693077 1
0.273311570318984 1
0.40591957393312 1
0.4600918992182 1
0.382440003938698 1
0.365270893974801 1
0.390059957578847 1
0.306063657459312 1
0.395331962698258 1
0.520984202700132 1
0.415086192202358 1
0.599312010693041 1
0.305563554129867 1
0.479349385212289 1
0.328026182612296 1
0.382614540427195 1
0.29147405927071 1
0.358627862361243 1
0.374909654112774 1
0.405123061792528 1
0.374157052118849 1
0.458875102212031 1
0.429952797598305 1
0.430673663273982 1
0.390321067770341 1
0.2677367244501 1
0.472896692950716 1
0.528321905774504 1
0.274742529982009 1
0.449393894927387 1
0.416589417320109 1
0.452848455357855 1
0.447361552757616 1
0.361216910305028 1
0.39263435373356 1
0.300418665823003 1
0.355508032268434 1
0.481734515463933 1
0.291910531993455 1
0.406102919360707 1
0.448762830891031 1
0.321514567874147 1
0.420726147798201 1
0.337890578171129 1
0.474757331023419 1
0.433236747780101 1
0.520514642882818 1
0.440348156134366 1
0.515628385749446 1
0.438739178511851 1
0.477209209993806 1
0.399925644770884 1
0.39756491740385 1
0.314585904593486 1
0.456049661696069 1
0.250969389350718 1
0.316419428958232 1
0.176013351575786 0
0.376553671101826 1
0.478908168519027 1
0.205230650421433 0
0.405564960354095 1
0.262896610509788 0
0.395701134540464 1
0.38127907852094 1
0.298574587037279 1
0.276550050296596 1
0.388551996220809 1
0.373368202168365 1
0.478486862052947 1
0.508583900404585 1
0.19692548794912 0
0.578488434556047 0
0.315497676279865 1
0.404777558299989 1
0.562761930680787 0
0.443483972751271 1
0.436036616533277 1
0.38612299097251 1
0.5361019942301 1
0.456124636675115 1
0.315877353847656 1
0.272512872664118 1
0.436343987053056 1
0.434554256762972 1
0.427312870354154 1
0.492447144701858 1
0.380713370243983 1
0.440540841011083 1
0.504635596535445 1
0.334639279653415 1
0.546955209816994 0
0.438238258994629 1
0.392387411084772 1
0.383047341374067 1
0.385940504844738 1
0.387347040861767 1
0.342878375425818 1
0.298708904908102 1
0.501025202915166 1
0.525560180625106 1
0.449896151273261 1
0.439500212673375 1
0.598291143982082 0
0.465514869582816 1
0.411681605634566 1
0.383928474408235 1
0.35248279507556 1
0.543877721272819 1
0.455770614062039 1
0.459870598922214 1
0.328039178909193 1
0.384861444052846 1
0.459794000230347 1
0.361936710698039 1
0.395501160564563 1
0.505025436097376 1
0.380990266440722 1
0.514936706698547 1
0.205723555400159 0
0.375881635143403 1
0.448261255686863 1
0.372243366068931 1
0.375514975082258 1
0.453750670522904 1
0.392657957951234 1
0.314694327024917 1
0.33736613548296 1
0.459246193261751 1
0.462971383047155 1
0.411261777785726 1
0.337684289760483 1
0.486642561408795 1
0.447877125418662 1
0.282271995388309 1
0.519833010094196 1
0.44614534054469 1
0.398979450509012 1
0.36960059369687 1
0.463188839829073 1
0.405698839544586 1
0.309874302805882 1
0.420534266675218 1
0.375698630349884 1
0.403315527698369 1
0.368673041164504 1
0.337917097846231 1
0.554505557054661 1
0.349063157885781 1
0.416818196941801 1
0.37899847442615 1
0.394367801986862 1
0.395295363396289 1
0.319529269377704 1
0.232686908257949 0
0.394991574854187 1
0.380646810435167 1
0.376922680614105 1
0.469644464587796 1
0.374173180076761 1
0.360085745031715 1
0.382326629452014 1
0.534908294441213 1
0.473476649294348 1
0.397134282957788 1
0.443250293894857 1
0.342199495397038 1
0.430599720107093 1
0.405382908601676 1
0.249112105458991 1
0.364049954584582 1
0.346619703477118 1
0.294263831581671 1
0.391143641778603 1
0.430002425649878 1
0.373236091122071 1
0.487698634309798 1
0.373173521137487 1
0.322424770984828 1
0.457803582955934 1
0.367348905290472 1
0.351117504137492 1
0.349315595630239 1
0.381085232079908 1
0.455269925271342 1
0.492102345068059 1
0.388159205974099 1
0.35601204649512 1
0.349230058067551 1
0.463062829690609 1
0.263031174954558 1
0.284785656919295 1
0.386851128479247 1
0.467975949847083 1
0.471506272647511 1
0.532017565387043 1
0.32355398060993 1
0.424261673397392 1
0.435170110338402 1
0.47126248643052 1
0.459608258751969 1
0.394007024140649 1
0.405102424619506 1
0.402395092253171 1
0.381202668603238 1
0.382175310391075 1
0.464410217478331 1
0.373139782168365 1
0.43192199223066 1
0.47821301983019 1
0.45050961439222 1
0.404501432624652 1
0.366430550032481 1
0.365924774583374 1
0.426173964600349 1
0.473250064102745 1
0.388668299064677 1
0.495722473359489 1
0.267290929711641 1
0.367124360281808 1
0.399806367124688 1
0.462961312891571 1
0.282840022239921 1
0.367576119112617 1
0.263963925824741 1
0.3437280832501 1
0.437937155935176 1
0.467442983470188 1
0.362301127427248 1
0.299108701239927 1
0.475215962763725 1
0.368694536284599 1
0.425213269561462 1
0.504034034053221 1
0.269467285227535 1
0.389862246582607 1
0.332579065724307 1
0.315763240285359 1
0.36155919882833 1
0.406648596443384 1
0.527233661150595 1
0.406040286683549 1
0.444333384979435 1
0.470014433863601 1
0.38995253754281 1
0.28148281705246 1
0.403737892497256 1
0.356511616654935 1
0.355535478240414 1
0.371259825325891 1
0.369982889653511 1
0.432706107251854 1
0.362909195356046 1
0.555181249583711 0
0.391593241493393 1
0.401255561762835 1
0.304294473576568 1
0.312302688144796 1
0.513500570626643 1
0.433002310502902 1
0.438715158151366 1
0.380958887314461 1
0.330719178202132 1
0.392672982500451 1
0.171840957019609 0
0.401062446051118 1
0.21482122464178 0
0.442476472851375 1
0.330592744246546 1
0.500565954787927 1
0.454980439978573 1
0.530399405942502 1
0.307466070498748 1
0.476674680275598 1
0.32502617221141 1
0.442847661602753 1
0.41217355716365 1
0.416440036987361 1
0.328919335065984 1
0.420696407966396 1
0.4001513988847 1
0.454291365655883 1
0.288361575975493 1
0.293111147299979 1
0.430056489571937 1
0.410783212409003 1
0.444784349559544 1
0.365920137700116 1
0.229569980697067 0
0.489679129847324 1
0.327669357795921 1
0.575122669347766 0
0.466387319538632 1
0.464254825911172 1
0.412977001056759 1
0.400580384248986 1
0.452805055708597 1
0.536446956605355 1
0.277319264866781 1
0.416338573230202 1
0.383258710334546 1
0.374217141234558 1
0.405454835512693 1
0.439161501324717 1
0.453658393013038 1
0.435109611578557 1
0.519789988597805 1
0.40782887417445 1
0.355704168870572 1
0.461281677478095 1
0.244319245543054 0
0.348419715114085 1
0.422965479512368 1
0.275208011128892 1
0.367457382344443 1
0.285098016440069 1
0.356406731023281 1
0.380228610900407 1
0.484505378575842 1
0.398306977167947 1
0.425796639445994 1
0.404136157017491 1
0.328082670108831 1
0.434587891095067 1
0.353180991016878 1
0.469746622197928 1
0.447976563092998 1
0.335434332102132 1
0.330578594462231 1
0.37475883565383 1
0.390924355731239 1
0.358353562413074 1
0.463185876854378 1
0.182976401736552 0
0.300511249208825 1
0.347014111568782 1
0.324340719433422 1
0.400926722118195 1
0.452380981206355 1
0.401024399011321 1
0.431292016017748 1
0.502698730337787 1
0.488021512021465 1
0.40155410116679 1
0.290956440711671 1
0.44878640266092 1
0.349965376601355 1
0.277212165386775 1
0.328627226220833 1
0.365690041093989 1
0.458184080366334 1
0.388853541363828 1
0.358006515456341 1
0.47620136219807 1
0.44383142222242 1
0.404109913212184 1
0.578971209568449 0
0.277905917012567 1
0.437258087587702 1
0.384546990518281 1
0.407865709306253 1
0.409352985269755 1
0.36695205171329 1
0.491926009620608 1
0.347304669941028 1
0.524367499819304 1
0.444309253851922 1
0.326729597491972 1
0.422060207012441 1
0.405682390117341 1
0.319287495652553 1
0.315770179453645 1
0.410281971113099 1
0.358171559307461 1
0.562655999516379 1
0.47906840127711 1
0.476586678044257 1
0.370044061152438 1
0.296038950268335 1
0.50891576668202 1
0.363696576427367 1
0.270362285971807 1
0.507112097109872 1
0.403885324034781 1
0.41268866484047 1
0.205381372871669 0
0.641471715267717 0
0.422182087748842 1
0.347302443299508 1
0.362041325353272 1
0.453769771364196 1
0.506668035818498 1
0.401972468402781 1
0.298658564138438 1
0.391237155970948 1
0.510977308772458 1
0.365520352331755 1
0.444037434323429 1
0.458342493203 1
0.425293886209125 1
0.464105844132326 1
0.355137296480024 1
0.563466272253419 0
0.448499089822072 1
0.248560402674079 0
0.415596763116477 1
0.465182884075963 1
0.453310673863639 1
0.4173457794467 1
0.326296285334252 1
0.329610552344137 1
0.32533560213649 1
0.50514053331989 1
0.509103536881293 1
0.424229569575019 1
0.367579744376972 1
0.409928844162322 1
0.485097942636424 1
0.426188292434065 1
0.340968807531082 1
0.419367235090128 1
0.487404249887048 1
0.31717435864481 1
0.400963114304652 1
0.315431921171418 1
0.302245324769834 1
0.374315493506481 1
0.358568443979896 1
0.416307771691152 1
0.38750072992832 1
0.429115148383645 1
0.394783431627905 1
0.365511405743317 1
0.458375543767852 1
0.267652864551307 1
0.392260015861022 1
0.195714815106192 0
0.324987290369633 1
0.474714708318318 1
0.412930384232392 1
0.357657859003883 1
0.312744654768479 1
0.320258448711288 1
0.42218126806435 1
0.467321932906153 1
0.341334040986881 1
0.28015613068286 1
0.312643031025304 1
0.382645586305937 1
0.388775717616248 1
0.507744445383469 1
0.296422743022387 1
0.442065641516723 1
0.347491151443747 1
0.429658919269893 1
0.309673656678643 1
0.558235427868358 1
0.351756991787478 1
0.431036869773691 1
0.495919146434473 1
0.307513597747455 1
0.339475381286781 1
0.415400637584739 1
0.436118004808112 1
0.34872876548557 1
0.421635879448749 1
0.556379979485546 0
0.385677393086061 1
0.339693096837726 1
0.359543386374064 1
0.354649913848354 1
0.408923322259167 1
0.52892640582138 1
0.394587988524927 1
0.251801465905752 1
0.304392156193252 1
0.488408980204879 1
0.313401347869187 1
0.502751336739587 1
0.471469548728043 1
0.445900437132523 1
0.427775123092476 1
0.400728626836105 1
0.469176689490377 1
0.558829812779768 1
0.403571347422102 1
0.460059050943314 1
0.333419968397814 1
0.42493832100987 1
0.319416367119225 1
0.308612441304741 1
0.426561818273332 1
0.457078734124081 1
0.325949754239492 1
0.411084028723292 1
0.396158557083378 1
0.422677728831996 1
0.296747399728054 1
0.414001485199131 1
0.494169047068904 1
0.439918107952612 1
0.428206254179928 1
0.327552917907269 1
0.353741105319139 1
0.382811951727032 1
0.377337835061178 1
0.322371035481466 1
0.387121482880063 1
0.429745223689423 1
0.444908853373645 1
0.378025213086741 1
0.378746468032118 1
0.43267735853824 1
0.450008040670742 1
0.378162841926025 1
0.278150849644633 1
0.564532145607346 0
0.515116107777911 1
0.331308177774185 1
0.453898312703723 1
0.396824348099479 1
0.367352939409648 1
0.457316293431868 1
0.417332402877922 1
0.39763709553718 1
0.274263567451422 1
0.448434787318343 1
0.465297403603913 1
0.416931801687825 1
0.542702953229726 1
0.297181253372726 1
0.470766706725755 1
0.418039217866909 1
0.193986369062253 0
0.373971309811601 1
0.429980447774354 1
0.407545876700121 1
0.406739700740502 1
0.44524612561078 1
0.40359475885687 1
0.35201770447366 1
0.479966336739378 1
0.37859914230083 1
0.548500669387017 1
0.336819044725096 1
0.326796432110787 1
0.317427873446763 1
0.392537278353082 1
0.371416714081672 1
0.355734440196467 1
0.394282398286171 1
0.333897421236812 1
0.372843682270956 1
0.417503592247594 1
0.327392611554322 1
0.48974453930532 1
0.451816108883033 1
0.337023844920991 1
0.573278148145243 0
0.362359730357063 1
0.348546144010134 1
0.382611968814926 1
0.427199689974335 1
0.430165635912851 1
0.406324047526286 1
0.330432135544749 1
0.399308340200671 1
0.400624993934763 1
0.476768942109883 1
0.36298571107461 1
0.483045804871076 1
0.46127187643386 1
0.211603665199327 1
0.482190457844462 1
0.518195807469564 1
0.365496729557333 1
0.359810203014894 1
0.40106761770775 1
0.198194240165313 1
0.291760213910323 1
0.450273198727534 1
0.358180835568279 1
0.520954676273596 1
0.338264427251499 1
0.243995959066545 0
0.441445715698405 1
0.365251014708161 1
0.383491123605478 1
0.263467123950944 1
0.438920035622288 1
0.442163024986346 1
0.389840901242238 1
0.415562814629717 1
0.39046455366981 1
0.332096930863446 1
0.391971856898914 1
0.284531796837878 1
0.43649079619513 1
0.285092437303508 1
0.292129139032804 1
0.371668153985246 1
0.428062029110029 1
0.375939401455626 1
0.389494562642595 1
0.374584494461946 1
0.514208352655625 1
0.381370108324748 1
0.235662291680267 1
0.412271180556026 1
0.397820500636585 1
0.385354959668411 1
0.250647324201467 1
0.505054346263641 1
0.46822834469012 1
0.328100588578059 1
0.477109502653192 1
0.534330938077774 1
0.519148606889141 1
0.353479043946743 1
0.372821928181348 1
0.380491273390101 1
0.413334323001446 1
0.410264836526068 1
0.338802619375034 1
0.435841763730944 1
0.410632292925525 1
0.398428364324305 1
0.448143155097696 1
0.29750421497734 1
0.272511541048399 1
0.278611897786262 1
0.444824734958024 1
0.360667143177837 1
0.320255123269026 1
0.428210515473923 1
0.393007793089758 1
0.366192247281975 1
0.375251737257327 1
0.528602925090094 1
0.3690934588883 1
0.479467547029522 1
0.426995197363901 1
0.260527095065646 1
0.668387704006665 0
0.632596658530188 0
0.447901304185223 1
0.49990411325944 1
0.290025501684343 1
0.308222715252897 1
0.332315149312273 1
0.399649844376148 1
0.377039614852842 1
0.328830887436246 1
0.560836535952954 0
0.302989477123926 1
0.418455966709063 1
0.416252656771208 1
0.387657638727166 1
0.366743367434808 1
0.49944052168672 1
0.327132444117419 1
0.388351295276806 1
0.356130731739945 1
0.491710870812969 1
0.409539960603979 1
0.404089863357505 1
0.396908712722679 1
0.647256899025359 0
0.368027587406885 1
0.393585508166751 1
0.442407876212595 1
0.298390334401681 1
0.493652838382363 1
0.375229872688436 1
0.355265417578683 1
0.397980873337228 1
0.264710807527244 1
0.481963446330281 1
0.426150329722461 1
0.402623791943177 1
0.513005724916637 1
0.469769666345171 1
0.382655607039924 1
0.294726655361805 1
0.379227598261035 1
0.494554515703889 1
0.209895963062617 0
0.32036124401947 1
0.413412574092876 1
0.462755975119665 1
0.539749146844798 1
0.221874915373074 0
0.460623106712517 1
0.35114055888335 1
0.397930591530426 1
0.400702997294408 1
0.414510165196276 1
0.353550591242874 1
0.375796217053234 1
0.476212614570093 1
0.366131780928682 1
0.454276562235573 1
0.505197257519493 1
0.467074407693799 1
0.415058194670193 1
0.406853801713033 1
0.50532594435259 1
0.552518702788802 1
0.141949196947947 0
0.344388828583722 1
0.535067920544763 1
0.41039379158007 1
0.336187226018945 1
0.418068068103185 1
0.376579316517831 1
0.411467763947776 1
0.430496538683822 1
0.528157821352227 1
0.437545457139736 1
0.44231574989376 1
0.280433172953939 1
0.297202573463681 1
0.466543811799317 1
0.385492559239892 1
0.331764493171722 1
0.370854070249715 1
0.313032575142899 1
0.461186213802106 1
0.392953932828993 1
0.459009691454913 1
0.400172097522409 1
0.419309724064719 1
0.453020668320151 1
0.35467909635039 1
0.320766498214229 1
0.334479733103596 1
0.487592529007496 1
0.395637774761763 1
0.396661245581208 1
0.221428579114335 1
0.445561561412189 1
0.336047867510886 1
0.392755766528479 1
0.598208850222715 0
0.369943083554982 1
0.40991406870974 1
0.409756010295421 1
0.282400315210529 1
0.476060005504305 1
0.544303960909233 0
0.467297720712108 1
0.403907947383932 1
0.373172408555496 1
0.408971549372534 1
0.349995001904887 1
0.393497123871126 1
0.275906655159245 1
0.399478923298833 1
0.403981274944024 1
0.645214520539333 0
0.488494693755142 1
0.432397585747622 1
0.461539976465077 1
0.532847171219065 1
0.369437885345535 1
0.387886910594514 1
0.432884680810425 1
0.240400716441661 1
0.374500219183765 1
0.52903466147838 1
0.465734548915433 1
0.41452144075111 1
0.238249031117215 1
0.470512837011381 1
0.459966134521138 1
0.444312991099885 1
0.354230880816186 1
0.380482300539973 1
0.350794961227245 1
0.616589471140036 0
0.278129970667779 1
0.459238585262181 1
0.33792499788822 1
0.421943100008158 1
0.409523163764334 1
0.4043699775738 1
0.372432592818672 1
0.342407960324262 1
0.316600061077335 1
0.485587542898098 1
0.475043975770566 1
0.487462579510358 1
0.470215655943967 1
0.491501178447411 1
0.261443528647767 1
0.391360795231602 1
0.437332972432413 1
0.23679008800049 1
0.394781120552889 1
0.364523438925192 1
0.604961396174725 0
0.420880466619823 1
0.396514246263371 1
0.380435616294701 1
0.45305067861197 1
0.401866720780736 1
0.455722360456952 1
0.172018123322725 0
0.378900356197175 1
0.32914549601428 1
0.330310646642783 1
0.357026082146068 1
0.318338342075121 1
0.30245446541664 1
0.431827101209966 1
0.422611430918386 1
0.554348636947953 0
0.450630786938952 1
0.447999349854929 1
0.48489143828751 1
0.387555327061122 1
0.46681269332723 1
0.356550612169665 1
0.358829008769278 1
0.419549219468394 1
0.288759902206908 1
0.552761244998443 1
0.312050332538104 1
0.382357988846777 1
0.438208000859762 1
0.430048925144247 1
0.43640831079485 1
0.399150996485691 1
0.498510809875935 1
0.449804014622266 1
0.445153067020449 1
0.37051381787321 1
0.326229099206252 1
0.241071701527694 1
0.308852247706053 1
0.519193691885339 1
0.366866143903429 1
0.351452858660582 1
0.393685770431946 1
0.366810647653645 1
0.432366604291006 1
0.364288995896863 1
0.343724529122289 1
0.46593837591032 1
0.460691716137341 1
0.381023101590159 1
0.391375540910745 1
0.513597432075285 1
0.359044355618043 1
0.273169108561068 1
0.432840273797799 1
0.500812360376154 1
0.380971310788399 1
0.32370659135598 1
0.335153952327558 1
0.494006474287311 1
0.411443111885352 1
0.400996597991151 1
0.427511403081032 1
0.353357807237424 1
0.379403723178318 1
0.401208205166903 1
0.317427554963678 1
0.385220168769386 1
0.235525617391226 0
0.3749230712182 1
0.321942749921515 1
0.428075919145653 1
0.348755948605203 1
0.379831940599822 1
0.531739965247385 1
0.558542527731659 1
0.362567367322767 1
0.392068963839869 1
0.344177745147443 1
0.464534677334381 1
0.377162639913592 1
0.388151154202077 1
0.483694300452036 1
0.290565917321706 1
0.384609712438109 1
0.443564666921712 1
0.300800684827464 1
0.374934217143782 1
0.457457708301965 1
0.378841591150794 1
0.234329737790416 0
0.347233189721612 1
0.405091133287534 1
0.427295163576478 1
0.328335851702252 1
0.35785869504794 1
0.439929323952785 1
0.559228264354213 0
0.45664906898965 1
0.518907640913565 1
0.407919899142992 1
0.3630487021152 1
0.490802520262727 1
0.397776306405561 1
0.340184101501888 1
0.351310159666484 1
0.335726027353831 1
0.54418883684064 1
0.44489433628196 1
0.35878903982521 1
0.34243787134012 1
0.410212842583193 1
0.351245801748143 1
0.490879881296132 1
0.385131551583189 1
0.294982732183162 1
0.391712850220484 1
0.426454365722644 1
0.504547802202463 1
0.388203851481056 1
0.476624118636888 1
0.259547822973083 1
0.426645341289446 1
0.331322943357318 1
0.375225559730579 1
0.45782104539088 1
0.386222123210343 1
0.455926603623676 1
0.356879181640026 1
0.48732757930995 1
0.255381674046179 1
0.474456536986568 1
0.370383067536376 1
0.414965048092529 1
0.501419604249001 1
0.429280886727316 1
0.312065437253338 1
0.280772680649748 1
0.616300867023369 0
0.487210338389731 1
0.363173037824862 1
0.453160457482161 1
0.507445081172173 1
0.344464347776876 1
0.338300151814797 1
0.437890269345643 1
0.340611063963403 1
0.29287128050414 1
0.554447772059572 1
0.415751767830438 1
0.394102271188349 1
0.457884617155644 1
0.560320212946472 1
0.518416633930774 1
0.393742922894396 1
0.486928562209587 1
0.360000018213619 1
0.3336784278108 1
0.547811284452526 1
0.407936209501124 1
0.483261899710461 1
0.384710594861532 1
0.468050226312056 1
0.382912703666239 1
0.406488246636326 1
0.427899065004188 1
0.383024747572814 1
0.388322760658054 1
0.336307792532404 1
0.548451813599692 1
0.470259818787493 1
0.294123017327889 1
0.414835823731456 1
0.322774409495582 1
0.434895978713414 1
0.394699580744562 1
0.423234625390123 1
0.4490954990345 1
0.478289412199444 1
0.434202174006449 1
0.571364112771764 1
0.24807024553668 0
0.357804442939616 1
0.48030750242161 1
0.463366151520684 1
0.270292596468517 1
0.49100424484112 1
0.401213550231603 1
0.504124072685971 1
0.408516336446001 1
0.482412982140713 1
0.500974331997591 1
0.321284732972111 1
0.395677664447463 1
0.49925067764967 1
0.377661296212905 1
0.61478946824532 0
0.418328923836418 1
0.420960291892992 1
0.389565732287855 1
0.304068540540697 1
0.410313986838242 1
0.488594642252079 1
0.494041162694181 1
0.38071532197996 1
0.232140148360977 1
0.413212997711845 1
0.352473395677026 1
0.240261457723141 1
0.396055850242793 1
0.563800634549739 0
0.24366052686573 0
0.310514099623091 1
0.30716060138953 1
0.524061678923064 1
0.468102631303014 1
0.411714865241509 1
0.47481268688712 1
0.4139458866874 1
0.393563946512833 1
0.386241080921453 1
0.378636540931701 1
0.340598532158598 1
0.345811330768403 1
0.332317096408482 1
0.297735868587724 1
0.422164762900536 1
0.444219162659743 1
0.414178213333424 1
0.362840031382186 1
0.425096459598478 1
0.445680839774898 1
0.371479395145793 1
0.440427347417085 1
0.399560752938007 1
0.46109532294978 1
0.418700029756687 1
0.527688512266877 1
0.340338389689095 1
0.280199430315047 1
0.470072576409873 1
0.357041083652684 1
0.576724493507807 0
0.516107306549712 1
0.29084567283055 1
0.344306597266968 1
0.554493373578426 1
0.49443249292713 1
0.511150570816728 1
0.428070742062365 1
0.406884300800681 1
0.256724956143181 1
0.336311537767205 1
0.456278271188037 1
0.305161885263846 1
0.403349007839007 1
0.43326098905089 1
0.438573089899458 1
0.405070564311047 1
0.529959459764043 1
0.299793205727252 1
0.421442088254967 1
0.465298464524024 1
0.525501944068996 1
0.374997125314108 1
0.237586204004311 1
0.244622872468796 1
0.495779646215164 1
0.459077512072084 1
0.447966203958624 1
0.463762085757573 1
0.282273552305531 1
0.311022682792619 1
0.404656749482188 1
0.378223314292406 1
0.41729348525237 1
0.401009844884152 1
0.338534714867385 1
0.454237109771509 1
0.509389867621838 1
0.428737053053662 1
0.405459814231603 1
0.409376313394515 1
0.366077011486596 1
0.278262547065517 1
0.446828573527996 1
0.499045134034676 1
0.437872046297567 1
0.424332512690305 1
0.412640510852961 1
0.318615767214698 1
0.407510188047047 1
0.382296327958064 1
0.341980567903145 1
0.436258504207297 1
0.386208607201472 1
0.377887558337292 1
0.24290271350181 1
0.445980010621695 1
0.427073369187904 1
0.510210209446391 1
0.341034131433986 1
0.534396903492661 1
0.534375047067007 1
0.411983146798897 1
0.517526773485976 1
0.437560373609744 1
0.509121492585923 1
0.484199162047324 1
0.4578054692218 1
0.360497328784553 1
0.456591470311366 1
0.306880153709627 1
0.578488511039222 1
0.349014950102871 1
0.390425209973724 1
0.490361936382004 1
0.430649523411133 1
0.459814423952319 1
0.455891684317855 1
0.380533511518746 1
0.340030794866346 1
0.290109367379307 1
0.424261413383383 1
0.374010417466524 1
0.397873324313735 1
0.393379529274388 1
0.343674621541523 1
0.38657472092385 1
0.437423433636836 1
0.331326495743471 1
0.526213787252104 1
0.478416794929961 1
0.54134823210616 1
0.531467954026445 1
0.310067133872134 1
0.260186649939663 1
0.399983630656283 1
0.355095255039393 1
0.553020486708698 1
0.503968795023226 1
0.443232025068704 1
0.365672198184831 1
0.422976206670396 1
0.45863398915248 1
0.489056186097174 1
0.496312221956831 1
0.441854805555341 1
0.383466754379738 1
0.485285586822354 1
0.470982834509292 1
0.43092151921484 1
0.407372316068361 1
0.331147482608577 1
0.372121878895958 1
0.440625154094002 1
0.276931285578876 1
0.505030664632773 1
0.376370360432024 1
0.516237324746129 1
0.362058400814738 1
0.307013724254688 1
0.620579617121714 0
0.415841511472472 1
0.373474610455754 1
0.37332228729945 1
0.399839230577941 1
0.500934999197496 1
0.302146811461378 1
0.322186718847521 1
0.249565440918809 0
0.461300859638858 1
0.531439485409341 1
0.262761995276374 1
0.349439155961209 1
0.406445296176595 1
0.321637196251515 1
0.462114570690068 1
0.394804874830465 1
0.297583679828357 1
0.513563227229666 1
0.395523599078663 1
0.303331609117538 1
0.316143242947866 1
0.410703204297715 1
0.301613540541889 1
0.424428859068059 1
0.420316079238939 1
0.473655230127307 1
0.315977040402317 1
0.436174193939905 1
0.354244017238106 1
0.373860091446301 1
0.36213842074108 1
0.33345575432387 1
0.379947094838406 1
0.495397733203908 1
0.314366433041116 1
0.260050798310016 1
0.332878783892901 1
0.479882074418183 1
0.395259945940044 1
0.37253770940272 1
0.446897636377843 1
0.459057414904049 1
0.29400150611625 1
0.417427731940974 1
0.353403232079834 1
0.303878071899731 1
0.414052242349322 1
0.309020075536632 1
0.301732712090974 1
0.445606963156372 1
0.331978319707466 1
0.210148036629135 0
0.321891888037033 1
0.370559318322425 1
0.46365891501508 1
0.424270688895641 1
0.361572961378102 1
0.335978846255516 1
0.331560278332723 1
0.479850974306753 1
0.272217201478275 1
0.460194778786387 1
0.427656492441341 1
0.284040207283169 1
0.389084618077468 1
0.344933826305745 1
0.389895664797295 1
0.44431649363832 1
0.403207232405058 1
0.290867537559723 1
0.430303620726686 1
0.360492795971518 1
0.444435742186331 1
0.237696579818086 0
0.300813951815906 1
0.408817830878356 1
0.513606161781148 1
0.433123942221705 1
0.455356269972882 1
0.442218242161749 1
0.535545833989557 1
0.566005171119803 1
0.532330885895317 1
0.322127205142237 1
0.426404790842642 1
0.47185082597163 1
0.448512985960029 1
0.356382986327893 1
0.54781508714334 1
0.41276464101748 1
0.348060662861923 1
0.472432896774822 1
0.436411667442813 1
0.328184467526476 1
0.280041084084203 1
0.464593691479786 1
0.482433910562797 1
0.333377563636929 1
0.404833964688442 1
0.413206523202082 1
0.323249222493567 1
0.332149064188651 1
0.605508061861205 0
0.340107015204522 1
0.403158226081693 1
0.355524063598307 1
0.478356418495855 1
0.427573246136573 1
0.505797282382953 1
0.438682456261209 1
0.297924066660149 1
0.529162320190003 1
0.37085986306748 1
0.465790101001533 1
0.486573801733273 1
0.376249236761924 1
0.282899111091585 1
0.432153679203937 1
0.510303523212688 1
0.337187681557285 1
0.505764317538392 1
0.403122168469265 1
0.398240183646186 1
0.301328279009435 1
0.495534793550001 1
0.390404414089519 1
0.375067399603 1
0.501970910172995 1
0.363291629637989 1
0.477415688075247 1
0.296542370421175 1
0.321419359506758 1
0.336405047738722 1
0.519021128037814 1
0.404893157723665 1
0.430382025514045 1
0.458868103890486 1
0.46592204713087 1
0.392830317003114 1
0.26267694284195 1
0.423310949604116 1
0.44094009752824 1
0.59433090707469 0
0.51527319960329 1
0.431665517222836 1
0.409999234804794 1
0.382275440418963 1
0.388501596495197 1
0.52441881840734 1
0.312014058009193 1
0.320557266441241 1
0.459644763535999 1
0.332584336536065 1
0.340653362927287 1
0.449969676022112 1
0.494475691867915 1
0.422708986912696 1
0.357296776702872 1
0.429356539326914 1
0.461895568127292 1
0.377527341342915 1
0.364889841632556 1
0.431319655358636 1
0.339931473664861 1
0.401698516747024 1
0.460970110968333 1
0.486465303516917 1
0.328652967672466 1
0.580670162671545 1
0.458824066059874 1
0.3567640531643 1
0.326195548874429 1
0.365448492689091 1
0.581507235121323 0
0.252484443474927 0
0.4450613417583 1
0.43065696530493 1
0.358381188569446 1
0.433198929837227 1
0.354147649845912 1
0.289959170163122 1
0.361746313665501 1
0.375179152355042 1
0.318696434244102 1
0.244201139071013 1
0.358450735638276 1
0.36304972865458 1
0.302101429421808 1
0.343390126682634 1
0.395846878916181 1
0.500816014465391 1
0.383725285466093 1
0.413572953750547 1
0.398188262148876 1
0.414632572813739 1
0.235495715257439 1
0.447045977473854 1
0.454498232177261 1
0.381066453106399 1
0.401239413707645 1
0.234933710083203 1
0.411900209500429 1
0.30904780972905 1
0.317750337167672 1
0.420762538187474 1
0.483063610670649 1
0.378943739419163 1
0.432233459500694 1
0.453275513766051 1
0.422702331879404 1
0.449245916201443 1
0.433170053200374 1
0.434143425484031 1
0.369819136320891 1
0.447322850509215 1
0.344717320509549 1
0.496649279893173 1
0.413684588697333 1
0.482637499652096 1
0.351568650277814 1
0.494081765872914 1
0.413319411257218 1
0.419638437463071 1
0.27502173340808 1
0.393443735668324 1
0.535266711322089 1
0.429409726210081 1
0.396232756556292 1
0.28472957002782 1
0.380043149681079 1
0.332431273414745 1
0.444535989600139 1
0.378525183928721 1
0.48062643348656 1
0.496535632522115 1
0.386022071849933 1
0.412070956611761 1
0.365236195623973 1
0.399739307042642 1
0.335405240906666 1
0.449300676394909 1
0.42839107855772 1
0.321139326162439 1
0.448953971890806 1
0.333312809700342 1
0.388134011856895 1
0.32391641920525 1
0.303961226742566 1
0.411724752107893 1
0.539977679582378 1
0.429918553230592 1
0.306899551693481 1
0.448496150907741 1
0.527749206152511 1
0.461406143136653 1
0.384943442864053 1
0.367670107093788 1
0.364824942480685 1
0.467887390987093 1
0.465570207704043 1
0.42507336697075 1
0.303811132824468 1
0.356916873660741 1
0.499321694750257 1
0.409992283158969 1
0.305535336626535 1
0.334869794715129 1
0.505069187850822 1
0.422036316868957 1
0.438640787185835 1
0.337275462199948 1
0.430431470368228 1
0.304107408494472 1
0.483116920882121 1
0.394367400601286 1
0.311780745005688 1
0.529639591229366 1
0.366704033693377 1
0.241007996695649 0
0.420710088680869 1
0.44137473985042 1
0.246135114738134 1
0.504593066592381 1
0.394029405100114 1
0.255134621657604 1
0.393690481414823 1
0.354057985255492 1
0.45516286681276 1
0.459159674378162 1
0.442921128539566 1
0.530173771444305 1
0.48882917549999 1
0.394390113399568 1
0.412489659199138 1
0.238548239180534 0
0.35860824411663 1
0.444754687574534 1
0.304144359150532 1
0.441354004792153 1
0.430787105486323 1
0.305756691207946 1
0.407143037523277 1
0.437875270966304 1
0.363378881444024 1
0.381930091110562 1
0.45379698231611 1
0.405810239456598 1
0.4415653402948 1
0.279723117749215 1
0.396294054537475 1
0.455870623108459 1
0.390410192043833 1
0.416140602297182 1
0.418309410431995 1
0.297846274758573 1
0.501496594483077 1
0.420933837562713 1
0.376555589442371 1
0.311552404066277 1
0.418591708652352 1
0.323810094958833 1
0.468001464450704 1
0.418768238819598 1
0.380491480377022 1
0.408540680811893 1
0.504460986690594 1
0.374280081071088 1
0.486006839975553 1
0.40344159259826 1
0.452048410608889 1
0.569656394098652 1
0.444031514622356 1
0.427732440060154 1
0.358928041900603 1
0.361591561786904 1
0.517367813097441 1
0.445928501033474 1
0.301222011932202 1
0.472640308687407 1
0.371040104004497 1
0.369101621614544 1
0.54150217122769 1
0.401309580204958 1
0.409911822542062 1
0.38424483831732 1
0.297569846145084 1
0.468043114586536 1
0.426188039594924 1
0.322987099459562 1
0.389101509725808 1
0.418750567883853 1
0.375618230508268 1
0.410597715492623 1
0.373039780670557 1
0.393049204884534 1
0.379712382699454 1
0.413934636394606 1
0.343099146914938 1
0.247746987807701 1
0.353927322339305 1
0.45389213063619 1
0.496829153936185 1
0.337862891171144 1
0.330978821445499 1
0.348242233678965 1
0.391299229065474 1
0.411028859512494 1
0.542592658796466 1
0.472830953588103 1
0.428326052860616 1
0.437699588858718 1
0.325132666217192 1
0.446957324889174 1
0.386105303111561 1
0.387605870000744 1
0.30733689960827 1
0.384250446837694 1
0.301918681302153 1
0.377097708998801 1
0.354048236820272 1
0.385744063064902 1
0.472890324921198 1
0.328034009148863 1
0.471451851752527 1
0.415663889704579 1
0.451492646213492 1
0.317415289150902 1
0.444032523810339 1
0.38918196404384 1
0.240300997725149 1
0.386194884570453 1
0.340349991271371 1
0.395661530029035 1
0.392398166500938 1
0.303172998114666 1
0.442335552447747 1
0.481965123960049 1
0.455220247001794 1
0.403741446277655 1
0.441518376654281 1
0.320491667784481 1
0.45922206994787 1
0.440630581637455 1
0.394329138147159 1
0.389808890415554 1
0.491590933940811 1
0.333174533402006 1
0.423837300699629 1
0.497999967004099 1
0.419978316453986 1
0.423565539910027 1
0.338776102826174 1
0.394408123176355 1
0.455035955691998 1
0.310196187328749 1
0.472278105671938 1
0.389159205670922 1
0.41776538086925 1
0.296389787447062 1
0.379115914137541 1
0.372127927566455 1
0.388405077937878 1
0.51602860278184 1
0.342183250418493 1
0.589697672174929 0
0.438712529155217 1
0.403266295835647 1
0.267070907570352 1
0.428782782104927 1
0.381975254566457 1
0.370498729205617 1
0.244122963621435 1
0.455368395719773 1
0.409611214629521 1
0.432211636479626 1
0.400974269109534 1
0.414301876210488 1
0.373497353641752 1
0.471299104973222 1
0.453494359291454 1
0.422562984883518 1
0.224304824202886 0
0.527713629400514 1
0.306997279181406 1
0.506679872111154 1
0.377710923625373 1
0.448639012485504 1
0.475791559684347 1
0.440704480687799 1
0.442076273642253 1
0.253170711360899 1
0.458337240325558 1
0.377747404554047 1
0.267383083613858 1
0.449128199743705 1
0.34827501108351 1
0.481316245623072 1
0.403527521646915 1
0.529901584826934 1
0.325901893430079 1
0.338729708501994 1
0.426332050582814 1
0.353338454286133 1
0.540635440452778 1
0.438794228099986 1
0.442420946954392 1
0.467340895868086 1
0.459972523918595 1
0.370888988412364 1
0.418010371345694 1
0.427084166008022 1
0.497643575029896 1
0.422613852624684 1
0.361883325401779 1
0.392758122069946 1
0.447341489046098 1
0.479601108251786 1
0.322888124621749 1
0.538083232747844 1
0.306019813193285 1
0.414018778494873 1
0.307398384601563 1
0.247931724945504 0
0.376966274945636 1
0.442361543509652 1
0.512112657279393 1
0.391221777404673 1
0.452913941679872 1
0.646063852643479 0
0.391806025382897 1
0.470779542638397 1
0.408795761978149 1
0.381496477155569 1
0.294119762505414 1
0.429838949609329 1
0.319709278625911 1
0.381916600267034 1
0.411733557170801 1
0.546976772545474 0
0.388246470911241 1
0.513083144150607 1
0.496266559006511 1
0.372984461365611 1
0.336342607814901 1
0.420885528199603 1
0.356982251591717 1
0.433153816281033 1
0.419417304069184 1
0.480023163575046 1
0.427370339488939 1
0.416487874542515 1
0.485806155834401 1
0.393608516749635 1
0.43690215035685 1
0.305293005211175 1
0.377715173232468 1
0.519945616207668 1
0.396497160420654 1
0.386759855601798 1
0.347916626019488 1
0.411829204674366 1
0.507362433327404 1
0.536832663946219 1
0.428815540513303 1
0.458109256788522 1
0.401785052184223 1
0.370333985828912 1
0.423669253708294 1
0.562362938735173 0
0.27250837275369 1
0.339021370753271 1
0.491941323071639 1
0.639052070908966 0
0.596369843022707 1
0.270260693363947 1
0.390610820016433 1
0.3809081702676 1
0.326290888678077 1
0.392697368230268 1
0.295167634760288 1
0.392025928255356 1
0.554574312828006 0
0.335661459745265 1
0.397659658222788 1
0.619457125893742 0
0.467717627308939 1
0.453372112490018 1
0.35550682604651 1
0.397757173390464 1
0.400238666281529 1
0.365323102765378 1
0.436535955260419 1
0.450681931052615 1
0.474916243004846 1
0.445938743925537 1
0.396844521597527 1
0.408922607806974 1
0.453429245155208 1
0.611635456673952 0
0.312969072591182 1
0.4342709873743 1
0.342128032407898 1
0.412117801092283 1
0.472945951003685 1
0.346969321785444 1
0.391554848344892 1
0.477342921309876 1
0.353091163147641 1
0.336987308388703 1
0.40460748790463 1
0.465574810720267 1
0.352564549729365 1
0.373731353840388 1
0.400353240995577 1
0.382714504566925 1
0.391670819475037 1
0.532219868630675 1
0.448711337889482 1
0.348933557151461 1
0.347364048698325 1
0.351926289652015 1
0.400877837639783 1
0.543646389209328 0
0.346832571132847 1
0.266387676899038 1
0.415350948005913 1
0.560612762986511 1
0.333003802844441 1
0.311140658269638 1
0.390642322384832 1
0.407215876608541 1
0.428748740015203 1
0.277689060894609 1
0.546786522230115 0
0.461739588763844 1
0.377929252604112 1
0.324232179233704 1
0.355205884259506 1
0.445212346884774 1
0.373425572634982 1
0.363212006960488 1
0.323921454357535 1
0.388541380880254 1
0.294993412106956 1
0.371884428945218 1
0.332357406612517 1
0.506782792853736 1
0.303214955326778 1
0.344112122426386 1
0.380139839039965 1
0.35788092582453 1
0.36450185201883 1
0.408977303456505 1
0.400948258961425 1
0.337192081948767 1
0.344318114739837 1
0.396629527434615 1
0.231829097825563 1
0.302492573190269 1
0.317163476179009 1
0.407028676267562 1
0.715149994999897 0
0.4179906381353 1
0.457878217950126 1
0.391084801955107 1
0.320141737408096 1
0.25981188048431 1
0.400642953249925 1
0.438053277703256 1
0.257984448927009 1
0.458027320207946 1
0.413975230402238 1
0.322450625167755 1
0.39754820813363 1
0.374238584786852 1
0.336091744986096 1
0.391887582251677 1
0.441196425559334 1
0.436165217458384 1
0.423543511212804 1
0.496772297347929 1
0.399971045095816 1
0.405214824096381 1
0.416898661883499 1
0.334723627322152 1
0.46991662279139 1
0.459224847594991 1
0.217559505772366 0
0.405926586404506 1
0.482367747687622 1
0.398675251716299 1
0.36895418563258 1
0.333547882300879 1
0.551487723399789 1
0.447117264517818 1
0.446044354792489 1
0.427183991439836 1
0.592494044918097 0
0.271515368310589 1
0.425236995098318 1
0.14106794349274 0
0.339654308086409 1
0.548760990056416 1
0.429722168904517 1
0.347072723536011 1
0.480464531824709 1
0.399061788299352 1
0.380534338720601 1
0.234099156871175 0
0.375569352683867 1
0.336315726420754 1
0.400324572187121 1
0.349044760997724 1
0.548494790648958 1
0.379360378425254 1
0.575967983861071 0
0.554413345486394 1
0.307474090209944 1
0.312709417059658 1
0.430118638216885 1
0.379833532491006 1
0.411022524719875 1
0.369773424171519 1
0.364492154768277 1
0.550619106687399 1
0.379094715791751 1
0.24144364900768 1
0.497950270867762 1
0.344570282776017 1
0.443988998043774 1
0.333700242563434 1
0.386860296722849 1
0.397596373163745 1
0.292624782132157 1
0.335941448265417 1
0.288858660885744 1
0.416604555169026 1
0.44193235545054 1
0.338326731018672 1
0.574154506894214 0
0.297291865135742 1
0.572591002472962 0
0.317311027261378 1
0.450718462236874 1
0.351394353290273 1
0.518864491667421 1
0.438310981207296 1
0.387033365212099 1
0.309041686472399 1
0.417660360148341 1
0.536686665304413 1
0.405212201128202 1
0.547061458642926 1
0.34784767724003 1
0.353022565553122 1
0.390782411045886 1
0.365835412560315 1
0.51085718057425 1
0.366645532517562 1
0.373468790193211 1
0.395015169209769 1
0.369550889037416 1
0.442760301719449 1
0.386469111695707 1
0.339996175244027 1
0.46955686591518 1
0.380169040279613 1
0.26366908403747 1
0.354268973639844 1
0.423667467287943 1
0.352577767822156 1
0.463118039899398 1
0.381588195469763 1
0.408360470360848 1
0.442581431246755 1
0.312860205275777 1
0.356996298655621 1
0.395479169768725 1
0.333743832095269 1
0.375478167374761 1
0.434918445067846 1
0.459600400976537 1
0.392388403837893 1
0.540551336507579 1
0.460208169724435 1
0.376383726493905 1
0.394108176070472 1
0.382272546717987 1
0.369531297263229 1
0.416080364201709 1
0.376718270420187 1
0.557644416678986 1
0.43349569788073 1
0.254505947667988 1
0.529091026903926 1
0.317313647464412 1
0.424021205677269 1
0.646205294078944 0
0.39893612597692 1
0.365758677808677 1
0.400496934249094 1
0.357265106071997 1
0.412410077585586 1
0.453714016771041 1
0.256468481761975 1
0.402490387234388 1
0.557968626104188 1
0.459396883103504 1
0.507274082302017 1
0.480679542360597 1
0.378570593997746 1
0.475564914852683 1
0.460155522519943 1
0.385454816182618 1
0.483466927978747 1
0.225166485993253 0
0.411462922048318 1
0.312098387212702 1
0.418276091527832 1
0.332092696522895 1
0.352803654036468 1
0.533160453453178 1
0.466893428486485 1
0.38902392808313 1
0.334151869447248 1
0.282406874742313 1
0.575637916730209 1
0.280457981091527 1
0.359533240767475 1
0.417763492962476 1
0.392025272026086 1
0.507142215195096 1
0.512123999977494 1
0.364338444857908 1
0.386367003145684 1
0.425448087326237 1
0.398287195359676 1
0.454593180546846 1
0.412675736244045 1
0.244667786189058 1
0.439795898191771 1
0.296223577608995 1
0.480951601272076 1
0.379516316372152 1
0.25342324469988 1
0.392560804625118 1
0.432278019626778 1
0.542118025993028 1
0.513183939108691 1
0.31561114606567 1
0.490115228654707 1
0.515160936236341 1
0.36237231777051 1
0.508180115106258 1
0.299551036376814 1
0.343540894463864 1
0.411259616545145 1
0.468173016874282 1
0.490644058224627 1
0.321242503837625 1
0.411766842350621 1
0.343084988451229 1
0.456294854457611 1
0.420037145871573 1
0.590999359839364 0
0.468092926482958 1
0.331938270858081 1
0.395051088574794 1
0.43802826955794 1
0.338552673269128 1
0.269274933331225 1
0.423305193691843 1
0.533694314987409 1
0.420831303773196 1
0.354679311099098 1
0.537646659802517 1
0.386992855324536 1
0.400139872737265 1
0.521252575021593 1
0.36648353370176 1
0.249787474648922 0
0.32230826116234 1
0.377572351828521 1
0.49443105853208 1
0.341453655904607 1
0.421115607232229 1
0.31988628811794 1
0.356268954913008 1
0.299646877030675 1
0.460260101138447 1
0.393601451599084 1
0.367014910787462 1
0.549346697204356 1
0.481610914184706 1
0.39438586697649 1
0.467448263829847 1
0.343957041779077 1
0.36633492759386 1
0.378727606491037 1
0.293321394748599 1
0.534377479773722 1
0.364775177126275 1
0.455357372867232 1
0.262030571106674 1
0.302319452929361 1
0.532722866898247 1
0.550130943104204 0
0.301666781344288 1
0.392561410521861 1
0.404722156277366 1
0.273102264884549 1
0.552646231066255 1
0.419854486446402 1
0.319201586031328 1
0.365539113794858 1
0.279308722933843 1
0.277118577842166 1
0.504637612484622 1
0.485587823940876 1
0.334746205330997 1
0.505210197204048 1
0.365265822620045 1
0.343566154499959 1
0.506425467930227 1
0.397885227468576 1
0.259814364407888 1
0.41855155057197 1
0.426209598480069 1
0.382245866765553 1
0.337139337672248 1
0.437494783968695 1
0.25919570896817 1
0.301794320151073 1
0.431827125439078 1
0.509214850222779 1
0.489446712398043 1
0.349283722864349 1
0.500888756913722 1
0.357149975771778 1
0.348436283247223 1
0.33026606612549 1
0.337978903473089 1
0.338157241579647 1
0.414153717829019 1
0.356397320491321 1
0.352309316083423 1
0.272855276427299 1
0.453874402689663 1
0.363724941982515 1
0.498854720599894 1
0.386598498644255 1
0.375416011640834 1
0.616434575004386 0
0.247013867590477 1
0.360398291572964 1
0.507669271670978 1
0.367560634826496 1
0.328810720792063 1
0.585165920414691 0
0.515334244294213 1
0.358663338858395 1
0.395101969646309 1
0.462814714866803 1
0.353431207721698 1
0.43240680779287 1
0.527176888928383 1
0.264862027136125 1
0.393596473836507 1
0.475158133626126 1
0.465992579090553 1
0.461629810513992 1
0.403381255806983 1
0.315790733530941 1
0.343198697287947 1
0.394463571406744 1
0.428116096440087 1
0.453933887278929 1
0.402136346817093 1
0.451559519732642 1
0.315655755125879 1
0.527036227182234 1
0.573532658420043 0
0.39279444691562 1
0.453872591705214 1
0.342654171859421 1
0.336901766683532 1
0.376532775511898 1
0.446499324629502 1
0.493251431735085 1
0.364998556509881 1
0.311794538680068 1
0.389489482176127 1
0.371922473833524 1
0.294127646023532 1
0.524755790537573 1
0.267168601851609 1
0.370909944725854 1
0.367467379640554 1
0.419665393847281 1
0.380119099703875 1
0.2982609619515 1
0.494006026510376 1
0.444963954359143 1
0.431230944401043 1
0.373348332546467 1
0.422801399840665 1
0.389538649096072 1
0.275577083264178 1
0.558656954022351 1
0.441246710908829 1
0.442505783956761 1
0.460817993356548 1
0.529145367039093 1
0.492350723160951 1
0.376362760534505 1
0.450057067940169 1
0.375213980488006 1
0.407499798407144 1
0.374975993040525 1
0.354821559210126 1
0.326980575660752 1
0.375495018433404 1
0.457020716570905 1
0.371229418265978 1
0.366968261757081 1
0.459378267253069 1
0.294110804725018 1
0.233895395899994 0
0.333746177886936 1
0.472680492849005 1
0.475971156555593 1
0.358694929757867 1
0.319515373864869 1
0.543784272014071 1
0.469524585632861 1
0.278909998974195 1
0.378961748173182 1
0.291529869405304 1
0.328534925990265 1
0.497992733253486 1
0.429066755210887 1
0.434480481528522 1
0.446228726757395 1
0.323019773930192 1
0.442514092979804 1
0.287206233665743 1
0.293864161908361 1
0.49099512931097 1
0.335168604824557 1
0.313117942462498 1
0.488711751697106 1
0.364744922522984 1
0.460065912419147 1
0.402010738585723 1
0.35200904261777 1
0.361757403951106 1
0.396965086900636 1
0.500971509580774 1
0.425370130687689 1
0.316383229729992 1
0.464570297721923 1
0.391938982473149 1
0.412304648567814 1
0.373054426231896 1
0.289157548631404 1
0.456060796488033 1
0.349854195964643 1
0.336500192165313 1
0.304145674523486 1
0.538577707008113 1
0.365535121121795 1
0.369548419215881 1
0.411835583069226 1
0.468420693727708 1
0.468476021983605 1
0.403463448158187 1
0.379482422792369 1
0.471423333010629 1
0.371359363011071 1
0.401416295755755 1
0.531996664945866 1
0.368953930163631 1
0.292376683458017 1
0.497749567665427 1
0.361046344378327 1
0.382574809897866 1
0.40184251304733 1
0.521205320563424 1
0.465591806777428 1
0.451236138916038 1
0.456931776236807 1
0.399643808881586 1
0.435211340894009 1
0.375675092556968 1
0.43692081632367 1
0.376224656380261 1
0.493516312754504 1
0.275285576822401 1
0.368978398971762 1
0.327852785940216 1
0.473139505809873 1
0.342308398999806 1
0.409698802173519 1
0.381861044796579 1
0.389679652033481 1
0.510317852994833 1
0.258636715240583 1
0.455480606916197 1
0.453402166275865 1
0.42228070311431 1
0.425799931178264 1
0.435428634185355 1
0.391636243415807 1
0.446146943763375 1
0.372641426796027 1
0.455652772729255 1
0.388445298806116 1
0.331412731115821 1
0.408340064550401 1
0.450555485178667 1
0.328438739815539 1
0.428478797067054 1
0.427219716933701 1
0.484804253863364 1
0.429032799446197 1
0.359448535985286 1
0.42453166036186 1
0.352647031628522 1
0.454902322694213 1
0.506769191240616 1
0.438045707067783 1
0.37752813331223 1
0.290860833544518 1
0.432240814998979 1
0.322772660939406 1
0.310986008635707 1
0.396977896661833 1
0.470232450917234 1
0.272525968814661 1
0.430679804188436 1
0.526609772992292 1
0.318004120825719 1
0.402132653017302 1
0.431684628278626 1
0.38190922779404 1
0.414790173701479 1
0.521191966886889 1
0.336106880783546 1
0.418728507193584 1
0.493463725060776 1
0.402126753418927 1
0.404873521265336 1
0.374645639544839 1
0.442689504645942 1
0.427715284536968 1
0.466699635831699 1
0.347037699744691 1
0.440791557514616 1
0.334451064356108 1
0.359883732297523 1
0.470804861381347 1
0.240871496177162 1
0.367174596567065 1
0.316956696326613 1
0.436419003440753 1
0.361666914609212 1
0.409396989682827 1
0.322951583830572 1
0.388212161048117 1
0.50189323168498 1
0.213999655760389 0
0.430391612164214 1
0.250735842529565 1
0.453188627364092 1
0.217514076904596 0
0.356731287221253 1
0.42906385886395 1
0.324113873885177 1
0.388350806263575 1
0.39561701395535 1
0.566918798968534 0
0.384975519566476 1
0.427464819308978 1
0.542773867779772 1
0.364494062519778 1
0.473903564454554 1
0.537605950101028 1
0.448846467820033 1
0.366648516953561 1
0.552422489631768 1
0.276123055525871 1
0.304747699688137 1
0.574392034931324 0
0.392261000803168 1
0.511483036695423 1
0.469172815474693 1
0.420486474475423 1
0.263610657402309 1
0.396724078017994 1
0.311240516094268 1
0.397804132316325 1
0.431200149138148 1
0.287893959393402 1
0.37225609261472 1
0.424798689494957 1
0.456767219299662 1
0.487954259664585 1
0.295942303097029 1
0.476577752169096 1
0.349821505753686 1
0.230638207160203 1
0.448569308870064 1
0.417423555311521 1
0.306764518850435 1
0.423412459395532 1
0.448400327462501 1
0.403148940467526 1
0.35781468307903 1
0.410275617615881 1
0.514389149003463 1
0.295759014837053 1
0.248787053473431 1
0.35630643700969 1
0.399427872371482 1
0.472357115073111 1
0.364798633269069 1
0.396657085983874 1
0.462206794541113 1
0.318572764004172 1
0.4176611915211 1
0.343547313868425 1
0.295300732397474 1
0.316149854889848 1
0.308084328189966 1
0.331297227873503 1
0.389088475719457 1
0.423933934763583 1
0.447318640172027 1
0.368428058199736 1
0.408749622856541 1
0.316129809712247 1
0.478651842530935 1
0.432091945071442 1
0.349859476655417 1
0.382536151982077 1
0.386065773920913 1
0.520828490347015 1
0.463623192384846 1
0.509860022284534 1
0.555155175372669 1
0.374760328172158 1
0.494845708520276 1
0.382673279632905 1
0.5006900929148 1
0.301599659380384 1
0.338166609260547 1
0.282254147425464 1
0.200849607628671 0
0.368455846163266 1
0.361395147314788 1
0.459146036536141 1
0.23898969524532 0
0.397333105942533 1
0.408117801628651 1
0.410001148825158 1
0.451578493701446 1
0.385214281307886 1
0.292217447857573 1
0.38900593586971 1
0.462070941252148 1
0.287402218258003 1
0.361018531479254 1
0.372386007031555 1
0.474174362573277 1
0.377866896254265 1
0.398495165789169 1
0.490183961912685 1
0.368068309845875 1
0.452108451312502 1
0.388977486451238 1
0.471234886451859 1
0.395769155524968 1
0.388975555081897 1
0.461333994171076 1
0.30858318090341 1
0.436655338734166 1
0.441326972435933 1
0.250473135186709 1
0.305703094848086 1
0.462923429249402 1
0.436466301678723 1
0.372888150127397 1
0.219551230645809 0
0.438057769492344 1
0.439197791191436 1
0.44490859028647 1
0.341710702440964 1
0.353675918752866 1
0.466979387285991 1
0.398337845656322 1
0.388580550982891 1
0.266534374163728 1
0.305015210682355 1
0.311883293317521 1
0.415903549386469 1
0.389340945406072 1
0.40698920067201 1
0.352199395036078 1
0.269004749320058 1
0.353326891488168 1
0.43340050961612 1
0.378908859930431 1
0.349356404305146 1
0.41416709510051 1
0.426103916441253 1
0.473713491098306 1
0.427843392247473 1
0.419665946788509 1
0.376847736078778 1
0.479956126842639 1
0.414068904622735 1
0.424022355288195 1
0.353649626154822 1
0.297285301327572 1
0.341117847528608 1
0.422780183048613 1
0.289656037445861 1
0.313159755024229 1
0.509939252235247 1
0.314699822223617 1
0.291457732166483 1
0.386723485422938 1
0.383604232496548 1
0.501390466283345 1
0.464803407129556 1
0.385916225014978 1
0.403851564635916 1
0.39135375412367 1
0.287850685104109 1
0.365504654207201 1
0.378961822994404 1
0.374965546115451 1
0.412493376151939 1
0.366529019584485 1
0.405608816444713 1
0.44052341115661 1
0.416522694004887 1
0.424252214776056 1
0.352723917202358 1
0.504031522986474 1
0.454411720783267 1
0.345559687492257 1
0.325155519425501 1
0.412811600533544 1
0.317623186852876 1
0.453773374198984 1
0.387006569204525 1
0.360493207354029 1
0.399680747342106 1
0.417460791754401 1
0.615554025993593 0
0.239062263985542 1
0.450075316185626 1
0.417644860879094 1
0.345126549117497 1
0.424592670823739 1
0.337680925802138 1
0.440536957628576 1
0.385288779677824 1
0.448889997579361 1
0.263215686468954 1
0.352481660298017 1
0.54328607129359 1
0.307609171568989 1
0.55620648197584 1
0.371342151435898 1
0.355381611304884 1
0.39537732155385 1
0.293930290211495 1
0.448303895330124 1
0.543113902070839 1
0.471867945283844 1
0.375537345143221 1
0.411500676848283 1
0.399483541720011 1
0.429821796757622 1
0.416995252694638 1
0.402386740118816 1
0.445926970883392 1
0.441358333577983 1
0.411447655522855 1
0.508140636917616 1
0.357207960000377 1
0.469814187874183 1
0.461599179791735 1
0.381281141061916 1
0.530424195513992 1
0.334496784949114 1
0.376300630316724 1
0.543759159207087 1
0.427147128949029 1
0.403374603853331 1
0.487406005197254 1
0.475774466729239 1
0.433126081154412 1
0.432400675943745 1
0.453545596099584 1
0.38947207499832 1
0.456488445248581 1
0.573315911679677 0
0.404506681546219 1
0.389377191447692 1
0.425127378925183 1
0.390054898491424 1
0.426742723700494 1
0.245989494034224 0
0.523291899453 1
0.458356307775561 1
0.458167171506769 1
0.450491056134416 1
0.423866220182094 1
0.33281325928069 1
0.434490483623136 1
0.522868579954714 1
0.449797185500639 1
0.430878748642944 1
0.207500020172979 1
0.305495833388313 1
0.582946835583748 0
0.467329814140675 1
0.285729420343649 1
0.335617658251368 1
0.336613943763508 1
0.285895442714186 1
0.450766022037666 1
0.343165386980557 1
0.429091410300096 1
0.427010721802928 1
0.463548687204842 1
0.40833187523911 1
0.352173704541294 1
0.496297475515873 1
0.470120101528459 1
0.52083477738444 1
0.450505175531226 1
0.268446815961921 1
0.462345964683254 1
0.512780690313839 1
0.391535915909879 1
0.373139743398889 1
0.389503663752771 1
0.488407074535249 1
0.501978459708999 1
0.343097441685735 1
0.43573196654641 1
0.384783474603134 1
0.265560081905404 1
0.420890056034516 1
0.341102324129748 1
0.413328659164838 1
0.265091192443556 1
0.293060051214374 1
0.43624358434108 1
0.281465192438776 1
0.295736776966534 1
0.408828386135946 1
0.411894881437445 1
0.410638116707872 1
0.319934487550154 1
0.324795104341008 1
0.474737421608289 1
0.452813710965288 1
0.393583921040747 1
0.460783924956992 1
0.347780208231117 1
0.512782007328673 1
0.418366038159589 1
0.246474330211439 0
0.500155328041494 1
0.421182759114963 1
0.50377027295874 1
0.392511106735509 1
0.440024270046513 1
0.613592648389902 1
0.506145576872191 1
0.500334171043621 1
0.331642669200406 1
0.436599503054632 1
0.420128772471571 1
0.318363128121912 1
0.390723534601568 1
0.394434408643378 1
0.277099144633727 1
0.470490907795476 1
0.500183490455287 1
0.392992851700349 1
0.460922347010764 1
0.413129980880582 1
0.409418833032969 1
0.397752235408828 1
0.484878600822148 1
0.402086746558183 1
0.235788365960734 1
0.54034170893621 1
0.449337605259124 1
0.364775214752644 1
0.291087060567981 1
0.398176604129368 1
0.307208728137001 1
0.391059582517826 1
0.446542978409043 1
0.422251635374311 1
0.305456484267455 1
0.513343463617345 1
0.396082048405057 1
0.275336743824941 1
0.354513065009374 1
0.400628414441142 1
0.30689337607909 1
0.38756360309137 1
0.418715198430507 1
0.481314752197716 1
0.472376003551079 1
0.366643362948455 1
0.458066617791184 1
0.493551872251091 1
0.310575076593403 1
0.506912925475274 1
0.519156147140287 1
0.466122459681411 1
0.402267384478011 1
0.308560982479413 1
0.402394733345483 1
0.417248250844141 1
0.47625753858008 1
0.509579267587534 1
0.314930026000267 1
0.411227740048316 1
0.508853677398728 1
0.416686263230339 1
0.341894698882116 1
0.595586541938627 0
0.597792589355074 0
0.561257135219864 0
0.471145702457854 1
0.464695946310653 1
0.46706014403687 1
0.423789296905905 1
0.462792716096649 1
0.335580267894089 1
0.332741458083939 1
0.410340383448407 1
0.318579415675522 1
0.477526254156411 1
0.52751812348776 1
0.481981441709255 1
0.408064610537046 1
0.289860804415422 1
0.439169544721698 1
0.449327730270063 1
0.36927225137235 1
0.343812468407122 1
0.435795980055725 1
0.438809210884481 1
0.416896826470026 1
0.246562486253642 1
0.505493298275796 1
0.50347969528843 1
0.476823725109593 1
0.400695253724684 1
0.363014356587552 1
0.501224955635007 1
0.323454004213553 1
0.361099878650641 1
0.399746258260417 1
0.388865266806592 1
0.396067370685989 1
0.515954176861749 1
0.391461442780413 1
0.22828463809244 0
0.431131820082177 1
0.308152643951295 1
0.282303465178054 1
0.387011025169801 1
0.407918854729249 1
0.335696018056949 1
0.330205382005574 1
0.435361492294157 1
0.359157510234577 1
0.398233689886896 1
0.488261508731188 1
0.470255292337218 1
0.465896596409629 1
0.462087832091264 1
0.437128127704696 1
0.298884493289038 1
0.479797551571851 1
0.4039954924887 1
0.316817116948797 1
0.310788336098329 1
0.413332309402717 1
0.250282442050381 1
0.566453077832859 0
0.565158304947876 1
0.409472220194883 1
0.400260871987379 1
0.267038557723449 1
0.318420452436628 1
0.494655756396565 1
0.374270643331384 1
0.322232482657832 1
0.509930629410597 1
0.380146046432567 1
0.312609083950771 1
0.315267660708817 1
0.490909266341863 1
0.438562268101106 1
0.202140328105255 0
0.307440495482829 1
0.311691851226221 1
0.442355816726919 1
0.536658334783648 1
0.532249903115418 1
0.374445070643809 1
0.396476004532252 1
0.276228013858938 1
0.472496038293798 1
0.472441473241691 1
0.329509334534009 1
0.354882801827493 1
0.48691598867223 1
0.346313844044218 1
0.251137630092329 1
0.361015018421404 1
0.467301091851746 1
0.369361269619093 1
0.390925994839465 1
0.393367475567045 1
0.461943829376673 1
0.336542476960683 1
0.40812604983527 1
0.554601996165975 1
0.444056111182857 1
0.38170694575192 1
0.425118823069824 1
0.40496442512216 1
0.380945178900675 1
0.358956384349526 1
0.457716782522102 1
0.287622785078914 1
0.323650168442252 1
0.468821376399868 1
0.399470461483746 1
0.441181303040312 1
0.343974448258172 1
0.352079841359781 1
0.510393318208828 1
0.457508317672393 1
0.397081329831019 1
0.328332380839024 1
0.35547965522385 1
0.434904473126515 1
0.378949670826847 1
0.364541224439692 1
0.299466988394051 1
0.389650703994008 1
0.480533736318781 1
0.325388061730013 1
0.323435437085062 1
0.256947022313641 1
0.610379269983693 1
0.442111219006098 1
0.348752016498816 1
0.407522933112155 1
0.333277749729359 1
0.324084040638336 1
0.382962571096491 1
0.235944066513364 1
0.421975602804463 1
0.337182469249613 1
0.483779430710992 1
0.388105415771476 1
0.371179238057503 1
0.478338012848757 1
0.387331934883417 1
0.401641021611319 1
0.367803337597061 1
0.475929453789733 1
0.389925682313687 1
0.470064229950791 1
0.553688675729871 1
0.44689747362064 1
0.465703407984459 1
0.633247574402749 0
0.358459524571377 1
0.340089833308493 1
0.328015094119701 1
0.314276639277539 1
0.32064826349298 1
0.421266921262686 1
0.40144947244693 1
0.55943965219852 1
0.370125054214981 1
0.450312328260128 1
0.522603519191243 1
0.317415108894368 1
0.219212700029031 0
0.394844717350218 1
0.45861643110149 1
0.340082465979572 1
0.347828778389575 1
0.524413605271837 1
0.402880789795078 1
0.270675512827686 1
0.290728414342541 1
0.489280547066994 1
0.383213231356291 1
0.366029242583373 1
0.487082373682427 1
0.332109404338702 1
0.344363587066296 1
0.221438834641367 0
0.468415365691298 1
0.461809443746949 1
0.441631156722413 1
0.301208335874602 1
0.400580834666426 1
0.492702641590051 1
0.413103392462875 1
0.449975160391287 1
0.585799868232128 0
0.297454130159377 1
0.406097790904546 1
0.429575266936456 1
0.322654948300994 1
0.488209337627531 1
0.404836305641031 1
0.271216502092294 1
0.532462351680843 1
0.514218237115043 1
0.371773456324225 1
0.432188830920839 1
0.345101124533459 1
0.240773415301215 1
0.309577858226741 1
0.396475781932294 1
0.421157550087476 1
0.388299161813434 1
0.281195361638512 1
0.41351341711713 1
0.479070067414105 1
0.536563864415435 1
0.470419347821664 1
0.491230950296888 1
0.2911740505815 1
0.285549303176987 1
0.325359132742457 1
0.453625147914927 1
0.456094579488072 1
0.519321072636114 1
0.336238342713173 1
0.431125651643984 1
0.41806035696356 1
0.320408658227885 1
0.446323005305691 1
0.455650682147367 1
0.44136904266944 1
0.54128463010066 1
0.328233605925674 1
0.399423741222478 1
0.317400057880695 1
0.241195843372425 1
0.362402266656503 1
0.505109110873069 1
0.430860394708005 1
0.310726759466745 1
0.324896882569117 1
0.384089161045824 1
0.213081339138679 1
0.508727287099708 1
0.353988533344943 1
0.355481832871059 1
0.455241277828378 1
0.389301526822967 1
0.388577309558975 1
0.456920958479065 1
0.32735963341119 1
0.463369864020059 1
0.370953893376969 1
0.441053625133546 1
0.258747427210617 1
0.458733271353975 1
0.311025762395603 1
0.40114103385724 1
0.272662521494501 1
0.47557548506776 1
0.350737304431962 1
0.462645117033917 1
0.444034358083796 1
0.383258070950493 1
0.570737343300211 0
0.466318950279511 1
0.481118127581793 1
0.428211991621434 1
0.28096385737216 1
0.315726908956763 1
0.503482077387232 1
0.410153827834136 1
0.399956366290523 1
0.322303795659581 1
0.186098082039174 0
0.462118717742931 1
0.392654539686011 1
0.345341749889409 1
0.347924808309663 1
0.552886242401802 1
0.450381317094316 1
0.33763054408727 1
0.449622303258571 1
0.475571914661706 1
0.419185347303882 1
0.441718798691259 1
0.38438585571796 1
0.537478417829682 1
0.414085132594174 1
0.461052331574386 1
0.444379601616447 1
0.460879522095658 1
0.35847073957898 1
0.363579551979619 1
0.475296239681582 1
0.373330986656678 1
0.401862672181389 1
0.478502906833095 1
0.492790885953047 1
0.333305602393823 1
0.407931741418197 1
0.381795857824091 1
0.34083556103612 1
0.457300160306311 1
0.411784210975845 1
0.455165965043856 1
0.33159808280837 1
0.479266841798546 1
0.441615339590174 1
0.338221020805716 1
0.335252625256841 1
0.255625538790395 1
0.407348304258425 1
0.404184885293671 1
0.442902262877615 1
0.400326979819576 1
0.416289715235529 1
0.441538394457829 1
0.39039725328436 1
0.351401994698244 1
0.44843456624155 1
0.406645272274792 1
0.471728491173576 1
0.32447450145576 1
0.429680923355777 1
0.404444988567308 1
0.339019188279093 1
0.407594388784604 1
0.386411582574107 1
0.499614142627843 1
0.572498874685265 0
0.379115770710035 1
0.373870366696193 1
0.387125076927346 1
0.36612160785326 1
0.410342224862265 1
0.458157517345281 1
0.439308322643755 1
0.364449106494056 1
0.515354127043969 1
0.439443837227742 1
0.459610708070382 1
0.463051633488369 1
0.309555848587344 1
0.570537159739669 0
0.338906211635188 1
0.42539298883173 1
0.376779535072881 1
0.373780407398161 1
0.2540335828303 1
0.474577319660388 1
0.508958244327441 1
0.46236952081294 1
0.350682423466341 1
0.386916467397793 1
0.391847837291984 1
0.426781503652582 1
0.464197526483724 1
0.343405529081404 1
0.527716027077341 1
0.327167044633109 1
0.406765255415592 1
0.410772112998199 1
0.230179541678458 0
0.304656967316024 1
0.209009940666594 0
0.427487921053619 1
0.319225287732281 1
0.435628968067172 1
0.377004099161829 1
0.578614006990168 0
0.451729665622607 1
0.377051671609973 1
0.438831189008465 1
0.347107746647148 1
0.408811693559189 1
0.416997103289609 1
0.424783039288313 1
0.272444594153431 1
0.641785317111273 0
0.441307363213322 1
0.424688454818666 1
0.498694184563248 1
0.429926800707597 1
0.345608310983901 1
0.490580670979888 1
0.282703120801264 1
0.445036046569737 1
0.384078361703791 1
0.453415378987609 1
0.353112697367322 1
0.364443829996476 1
0.261209164902263 1
0.543865161044915 0
0.477314537122313 1
0.289309536368925 1
0.364067505174135 1
0.385352150461896 1
0.348692726023229 1
0.316786710721092 1
0.507485687917283 1
0.427139634086305 1
0.427367966378202 1
0.447313277524505 1
0.500579495960544 1
0.46763639883424 1
0.379794414058973 1
0.584592372798709 1
0.49971567977327 1
0.553521202847948 0
0.415149055781996 1
0.538028672316188 1
0.44554994637082 1
0.539553328449687 1
0.398658379684751 1
0.415204290820888 1
0.405212665840624 1
0.531203908681045 1
0.336038315821732 1
0.350262774100967 1
0.356101570621085 1
0.274116894335908 1
0.229746475016175 0
0.367215081526548 1
0.499475814150699 1
0.524708352505869 1
0.321077042266457 1
0.363566745155397 1
0.356376847784406 1
0.379147458214692 1
0.352672850115813 1
0.376679275107959 1
0.346908406946982 1
0.222641656045304 0
0.426544525689148 1
0.322763884051519 1
0.352651033017646 1
0.371272691489914 1
0.430607739011235 1
0.462860733050996 1
0.318745066322834 1
0.42988174793736 1
0.361120021083608 1
0.484197970481234 1
0.454833842365921 1
0.386395271207083 1
0.568881277979728 0
0.34327980785796 1
0.291674283391998 1
0.543508575236351 1
0.45904952107831 1
0.549128391007959 1
0.289219755777003 1
0.380745103918829 1
0.337879633256873 1
0.295576419987197 1
0.559451971026579 0
0.431577917001848 1
0.307893111100985 1
0.280935922663656 1
0.480007765126764 1
0.212031937880327 0
0.397248880200906 1
0.36544374847583 1
0.540739365093429 1
0.444505084385534 1
0.277600993081821 1
0.453710162260503 1
0.341997672974014 1
0.43551141000412 1
0.324791869311026 1
0.335731358919291 1
0.463904510154257 1
0.462970303524455 1
0.552158324696923 1
0.330710103528172 1
0.38650599144085 1
0.420005197855497 1
0.406570600918327 1
0.401735391561845 1
0.214937229762471 1
0.512852256316197 1
0.297290293069723 1
0.343540587242757 1
0.372572334508813 1
0.364779725839958 1
0.406976076002626 1
0.433456361551295 1
0.514605470982179 1
0.468337173521831 1
0.374803782171892 1
0.27555705547974 1
0.383658842661132 1
0.314678633550766 1
0.457038593655599 1
0.346996510852912 1
0.420273577453884 1
0.384486771415297 1
0.35594690490898 1
0.439277470278262 1
0.369556806675452 1
0.449545969736044 1
0.427646463530508 1
0.417461197540822 1
0.513306325392478 1
0.496676379494557 1
0.330631845755456 1
0.384648578324666 1
0.525722933711048 1
0.416618756894857 1
0.41057057745074 1
0.380803468166731 1
0.406935478680166 1
0.42051573353652 1
0.398288464758014 1
0.359849390169486 1
0.377125358717245 1
0.553649600825393 1
0.306900718262304 1
0.357600048884385 1
0.427597995070692 1
0.457296282382484 1
0.424343045898227 1
0.311214714715443 1
0.448628505538115 1
0.443625111610704 1
0.396927832357213 1
0.440746157033447 1
0.359698511457492 1
0.518738398191638 1
0.44365955627187 1
0.365543991951812 1
0.385889507190742 1
0.358311955012158 1
0.411725056788537 1
0.355767132131992 1
0.427657064085947 1
0.340882888319049 1
0.49589252660467 1
0.338887555217878 1
0.662808980751112 0
0.532621037522383 1
0.455667238728065 1
0.567124306005624 1
0.528696543725457 1
0.47564420976013 1
0.374602894067587 1
0.359357159410293 1
0.477668321079825 1
0.393276205684142 1
0.376560903570957 1
0.352668438877684 1
0.337945592499291 1
0.448938833243404 1
0.389886014610715 1
0.46844815242795 1
0.289154474666695 1
0.346465585929934 1
0.501467904016535 1
0.346819925113341 1
0.54583997965233 1
0.470875447876116 1
0.25967966516896 1
0.198418572987541 0
0.353426889481712 1
0.478170606715392 1
0.269968646198283 1
0.403262937562147 1
0.407436940071842 1
0.392037540802049 1
0.599208471341186 0
0.337268042575044 1
0.364145996728182 1
0.429572248731003 1
0.452681906558334 1
0.45143554910501 1
0.34824871629047 1
0.355332866726772 1
0.322863253257963 1
0.417807559587259 1
0.525486242134703 1
0.346690540072741 1
0.263418105108469 1
0.340664678762151 1
0.435810153006051 1
0.476099473621767 1
0.400258047425312 1
0.536221462377177 1
0.337678792363078 1
0.450039216626042 1
0.402258084184074 1
0.391610940945992 1
0.188264690349145 0
0.401094279394228 1
0.317778381621161 1
0.478393032739574 1
0.319045236213265 1
0.384498106663045 1
0.378532300621748 1
0.329237432311966 1
0.421284408372887 1
0.371792664861808 1
0.421164948832571 1
0.364469325744989 1
0.409097159627996 1
0.29255377149106 1
0.536028243131838 1
0.492936188544655 1
0.547412879914125 0
0.4652455420266 1
0.504217881649813 1
0.315122704882036 1
0.23764275625676 0
0.367759951485236 1
0.345409614016399 1
0.320389505422746 1
0.405842815173249 1
0.329457228727091 1
0.432240335165265 1
0.493722321326243 1
0.363600208855996 1
0.359034076017786 1
0.340291490039055 1
0.434881981441513 1
0.390804842548872 1
0.435525011997471 1
0.30986431039712 1
0.357108947167904 1
0.451688139170682 1
0.405330162114164 1
0.531914859486835 1
0.39435370178462 1
0.508008591683808 1
0.406116412466335 1
0.397955389342402 1
0.378873070549506 1
0.33947489023784 1
0.482637696835536 1
0.314530071212179 1
0.424353850718022 1
0.33649165052281 1
0.372941840186664 1
0.423693188880665 1
0.445947370011991 1
0.350529380273071 1
0.454005123703702 1
0.38118399677779 1
0.39098605428614 1
0.412651661856954 1
0.37229940777558 1
0.346736641738009 1
0.336027089632285 1
0.328303817591294 1
0.423950416327608 1
0.418819527639362 1
0.483003346896075 1
0.317460041084548 1
0.33082326338216 1
0.40339606592304 1
0.360008704506311 1
0.522755313507082 1
0.489054361876932 1
0.371042703733956 1
0.304701617609428 1
0.451013683085249 1
0.272249716149424 1
0.453812636827618 1
0.349319796561684 1
0.350558041861351 1
0.599110212504605 0
0.499882030995558 1
0.434772523503502 1
0.377202675925572 1
0.33941572516374 1
0.449914148062319 1
0.437179663214864 1
0.37123017643749 1
0.269285976959242 1
0.509378289824873 1
0.353625712072026 1
0.403989293693698 1
0.515921403878944 1
0.440992569827213 1
0.41378851302921 1
0.404067863132928 1
0.3227137610836 1
0.426395683142746 1
0.384814403453134 1
0.515605222669238 1
0.39792131713072 1
0.322548780763452 1
0.153663399111653 0
0.365920548080009 1
0.45290137071335 1
0.431535188657483 1
0.347861622251296 1
0.173387835059808 0
0.271109201159831 1
0.481386504871381 1
0.32871941999787 1
0.444109730234478 1
0.435189143883006 1
0.233969192582763 1
0.346324211903245 1
0.439807913666749 1
0.297650900203358 1
0.449175004849595 1
0.436959516833676 1
0.470050733464324 1
0.516311369392015 1
0.280191811436855 1
0.402186261845431 1
0.453221049342843 1
0.386360242948604 1
0.205791360716771 0
0.575678839656779 1
0.53579280884096 1
0.417521176141452 1
0.305842684065207 1
0.340871854128436 1
0.365301136929094 1
0.359345310677794 1
0.327631749081271 1
0.386087808733405 1
0.363159058186102 1
0.416331981415899 1
0.520576785708732 1
0.42157524532158 1
0.418434829773504 1
0.461257197459428 1
0.341931977566655 1
0.489177635501112 1
0.346471172592762 1
0.400159439983467 1
0.560802013969782 0
0.357427925474066 1
0.214404430780027 1
0.531434385330893 1
0.380295199110889 1
0.390905428814101 1
0.391081142966774 1
0.429433724249799 1
0.369871445778988 1
0.353620368287541 1
0.553339553183006 1
0.508279017418839 1
0.287299518502585 1
0.342233143856511 1
0.429194644684402 1
0.359314382420237 1
0.371666361388552 1
0.397643467289816 1
0.202912065707312 1
0.548624923999122 1
0.379443070199951 1
0.464386405522262 1
0.573468308308962 0
0.299654077990616 1
0.520704703002152 1
0.394117070476968 1
0.345721576426796 1
0.312828498953435 1
0.394745223213532 1
0.468797168329913 1
0.503866234611941 1
0.425515560126769 1
0.367572833712552 1
0.454238672220861 1
0.601822879120834 0
0.451649855291965 1
0.35974179735369 1
0.2276771388686 0
0.354183322624069 1
0.381779193280323 1
0.456731938423319 1
0.314385182038562 1
0.477423088615681 1
0.498731031706537 1
0.395982628097319 1
0.382450776507495 1
0.408463987134244 1
0.375221688042913 1
0.38462420752445 1
0.293591730238229 1
0.410147978720987 1
0.525461888322172 1
0.445444967083878 1
0.389682745846959 1
0.475213173957668 1
0.35713119909578 1
0.404566215633594 1
0.321763603278354 1
0.454600350948882 1
0.344777603778317 1
0.353297570318078 1
0.431055768355945 1
0.419254837463346 1
0.377041109043544 1
0.397508595457742 1
0.479800541933994 1
0.418603506654872 1
0.327687621713511 1
0.504863094413221 1
0.397632358144149 1
0.456048924802904 1
0.431674919714706 1
0.479615632912033 1
0.438145419202462 1
0.330342657218773 1
0.437145061403845 1
0.406632547865702 1
0.348675653731805 1
0.479374938905019 1
0.422624860720143 1
0.341659462161225 1
0.520114918400106 1
0.350318615440901 1
0.35081295324799 1
0.378945699305253 1
0.327397087090441 1
0.371749753898651 1
0.422108501661147 1
0.415825144433869 1
0.389917861999362 1
0.339118090346154 1
0.463552304983027 1
0.459338324118975 1
0.497978968815615 1
0.412307254629348 1
0.438699787424436 1
0.448710653941456 1
0.542476995507979 1
0.0788263692218953 0
0.481874499046847 1
0.381729910651445 1
0.34465327305161 1
0.524922815588484 1
0.497648076273198 1
0.455900427600318 1
0.539247743224513 1
0.391013799400076 1
0.420303414070823 1
0.388026877684117 1
0.380468935744812 1
0.521456542960731 1
0.283520488783991 1
0.433299852153502 1
0.35678917128284 1
0.318492626810672 1
0.321175087449137 1
0.372060055397487 1
0.423384439332211 1
0.354659052597865 1
0.43841535548904 1
0.427896699781097 1
0.244003621999374 1
0.31887397607338 1
0.37724003508502 1
0.442414746577217 1
0.379943746381379 1
0.392782767599457 1
0.401130727344493 1
0.48548602781404 1
0.497848041955819 1
0.466660490863927 1
0.353708236887158 1
0.289661870759915 1
0.492835631259983 1
0.456738401678538 1
0.443575799017212 1
0.42976201174871 1
0.353760433758059 1
0.31288208601921 1
0.41723682893464 1
0.44631252354856 1
0.357301264998971 1
0.361490568326553 1
0.299798619380657 1
0.26765542120376 1
0.431176494083274 1
0.483267670137209 1
0.570608467773953 1
0.35751887149225 1
0.47653830029266 1
0.505114904193724 1
0.384721584733266 1
0.434827282299383 1
0.304344787767898 1
0.392750930065275 1
0.398014040812241 1
0.431820717450143 1
0.511453598547841 1
0.40741229341332 1
0.562097826555597 1
0.576584898779323 0
0.42012717800418 1
0.368688366018649 1
0.403988842401724 1
0.366795297927817 1
0.361012341355908 1
0.303559856981008 1
0.32905955608516 1
0.419070441645622 1
0.341136990595704 1
0.429947829801243 1
0.408943209391847 1
0.396801331475303 1
0.332670743511073 1
0.296103712668675 1
0.434370321177534 1
0.415755889328752 1
0.421564800547988 1
0.285811994730662 1
0.414559575091453 1
0.50909536873745 1
0.424804934648389 1
0.227588602650486 0
0.321812339477928 1
0.319878402671775 1
0.497638973003027 1
0.240309359455481 0
0.529170224232717 1
0.438639328945221 1
0.262604826144599 1
0.565089738924126 1
0.210941060787766 0
0.438179468294033 1
0.563494125602111 1
0.468464114169557 1
0.349128273822783 1
0.295645228897565 1
0.453429985688427 1
0.36613759004294 1
0.51542301721594 1
0.40914939736892 1
0.432750632840259 1
0.24584631635285 1
0.40621023306434 1
0.43574856671398 1
0.371582694118143 1
0.468564128306137 1
0.381340268117371 1
0.323988610940058 1
0.530370320957314 1
0.346077029820161 1
0.463769820568451 1
0.423785151504072 1
0.317926833943084 1
0.466151741203044 1
0.348938925468121 1
0.51796285892281 1
0.271007809583012 1
0.519272446640141 1
0.459427314295765 1
0.496170293377066 1
0.327062114000473 1
0.484318961814875 1
0.384571421186535 1
0.461103629019876 1
0.321025320541741 1
0.510967448284047 1
0.261644309841945 1
0.509161684879133 1
0.482416714515753 1
0.394359475654353 1
0.301267009038902 1
0.378287839242593 1
0.2799930344539 1
0.311446612598504 1
0.432596252682208 1
0.355408865529102 1
0.482342779029268 1
0.411837222622771 1
0.376241498800344 1
0.398954129729831 1
0.561054894832308 0
0.365652196468564 1
0.489687155881235 1
0.425962985175211 1
0.482284049183748 1
0.49987709663623 1
0.398233164921645 1
0.327933330845511 1
0.315467436110343 1
0.480853818634268 1
0.496780847433224 1
0.496477468012417 1
0.362318233045072 1
0.367877912079254 1
0.490595888771081 1
0.442029258325977 1
0.293633212561495 1
0.492790033484487 1
0.363166395049107 1
0.426874141537345 1
0.367044920641766 1
0.492199396499995 1
0.360924096112645 1
0.454036498741333 1
0.378791300163728 1
0.501552849761107 1
0.482045816229018 1
0.400648010233612 1
0.364329877623354 1
0.321313737673074 1
0.437332699916231 1
0.458653627863512 1
0.389579041858568 1
0.38718664178907 1
0.559279884125785 1
0.304330548139886 1
0.264129288307337 1
0.434158551347181 1
0.458205095499383 1
0.387038087119571 1
0.417434310352131 1
0.464608427813076 1
0.605273246378632 0
0.413297218139733 1
0.381585498841155 1
0.334931505808261 1
0.410826774260005 1
0.461794437661978 1
0.425278921072291 1
0.459532471299173 1
0.348752900330433 1
0.402934982870048 1
0.344837923692596 1
0.426085682547371 1
0.380724702347404 1
0.353775535028088 1
0.375852897109436 1
0.393273986571436 1
0.52445002331813 1
0.26816993638068 1
0.497825480565444 1
0.384399646608614 1
0.400900419101517 1
0.433620926987374 1
0.488147276951886 1
0.518113069399905 1
0.409729047829202 1
0.473377859125684 1
0.250054302840155 1
0.482572569326845 1
0.442204798891845 1
0.453259557749801 1
0.405200638629837 1
0.442515795787254 1
0.195172662794524 1
0.55285639631296 1
0.526058595784953 1
0.328283604747193 1
0.338401192528088 1
0.339359998726886 1
0.241578121301927 1
0.252746324495999 1
0.396988170813552 1
0.343508269244709 1
0.415725988814136 1
0.436019453597573 1
0.441758174038842 1
0.433248099207787 1
0.441106785627797 1
0.296003416531684 1
0.327279577771978 1
0.408810468728202 1
0.381225254751722 1
0.387449980493192 1
0.402660242356427 1
0.336360680255588 1
0.483654573909096 1
0.485467189540921 1
0.272150441784184 1
0.54587408928706 1
0.501841926123496 1
0.460182184593261 1
0.492980389447282 1
0.45082893382763 1
0.450507191644714 1
0.440944498652732 1
0.333786391970647 1
0.38653383247271 1
0.381775566674065 1
0.34937031307328 1
0.361401661090129 1
0.459004034574478 1
0.448111710590206 1
0.398545691420319 1
0.338388778528238 1
0.330276252244228 1
0.330063353178032 1
0.450294413126671 1
0.220208798493758 0
0.509550614577913 1
0.361887687554406 1
0.360673875520681 1
0.309093153950238 1
0.34541870826729 1
0.419214291165776 1
0.398684263050236 1
0.472075310235573 1
0.401118933793949 1
0.425107792090511 1
0.285178070993199 1
0.347019610204329 1
0.393778232401226 1
0.319466269940446 1
0.366510738539706 1
0.430835567870701 1
0.272566158151439 1
0.413876631187154 1
0.478735799473242 1
0.190714318190649 0
0.475573715588086 1
0.553289756759174 1
0.339675686909532 1
0.391738771402115 1
0.383488638852736 1
0.289479134431701 1
0.320429726660651 1
0.36654482369098 1
0.304516334182946 1
0.418371420868841 1
0.291583293254829 1
0.307525482531276 1
0.33073905549394 1
0.324463937136492 1
0.31072142530888 1
0.460902065173034 1
0.514427969932274 1
0.278376454322038 1
0.324392166831941 1
0.363103176656574 1
0.310614590037478 1
0.445792120307293 1
0.428000210799633 1
0.272561825562461 1
0.335190019323745 1
0.477034655331277 1
0.298327294393306 1
0.486466384678282 1
0.446206388742206 1
0.280321966717325 1
0.302007988356896 1
0.450388943348589 1
0.444084028217464 1
0.387856709660488 1
0.464882806320069 1
0.552121568798158 0
0.458116019546519 1
0.401500685860634 1
0.437574561817493 1
0.378453709362912 1
0.398497253052772 1
0.41936777492176 1
0.38712439676112 1
0.427088611500978 1
0.34332940059373 1
0.496171724575201 1
0.334738475302862 1
0.468241856989763 1
0.290967473024556 1
0.468790140806547 1
0.296724524769754 1
0.282536599765452 1
0.377823794144549 1
0.438666668248085 1
0.522073309053198 1
0.350141139067507 1
0.284665943658686 1
0.451638873660224 1
0.426186059751613 1
0.502813999129179 1
0.419418662477069 1
0.46913625929591 1
0.307795481067403 1
0.390603008801542 1
0.352262102037029 1
0.317304539040291 1
0.400632645619764 1
0.424916273317115 1
0.381131990471811 1
0.473864783103494 1
0.331299286557848 1
0.446240190152819 1
0.292823799277576 1
0.569734187116685 0
0.420761646980374 1
0.338624067848192 1
0.412969637969993 1
0.157886688096307 0
0.404198362787309 1
0.432593950992641 1
0.386619643728746 1
0.388456371404165 1
0.361824627274503 1
0.35125867233366 1
0.359628102479415 1
0.527779432634725 1
0.374588179775215 1
0.471993461924231 1
0.429081250883217 1
0.361176398375425 1
0.371232556240977 1
0.403827752196529 1
0.454174300990106 1
0.354236800831775 1
0.420388836093022 1
0.464851718889292 1
0.364985776564201 1
0.505877617313735 1
0.335129938160114 1
0.366106232429845 1
0.560966291856027 1
0.501408668872319 1
0.38882994607903 1
0.3652344949094 1
0.354333880639341 1
0.382614126760925 1
0.34815805921237 1
0.455023155519912 1
0.376911100958995 1
0.284436695375829 1
0.3697803115576 1
0.500922893990444 1
0.295857356249376 1
0.387916434533724 1
0.401582814648715 1
0.450108272839596 1
0.478214601479702 1
0.417399830916462 1
0.439597077813823 1
0.408586537069425 1
0.473380252291183 1
0.294126406735043 1
0.466460259147566 1
0.472614364540438 1
0.47627797625514 1
0.489131237813827 1
0.364104929378066 1
0.464641743481501 1
0.496431880585164 1
0.356839309719957 1
0.574515515199644 0
0.307966468790499 1
0.429889094399314 1
0.405408009000712 1
0.346581551990071 1
0.538230996615898 0
0.307234527223897 1
0.464037949465061 1
0.347194625895102 1
0.54943165195181 0
0.518487482785966 1
0.376681230316953 1
0.333657400607293 1
0.373917511559435 1
0.281340868013873 1
0.497037309549057 1
0.278532962067602 1
0.523381040341977 1
0.41929157783285 1
0.409200269008919 1
0.474602434980454 1
0.313464889800658 1
0.446217699401348 1
0.409687583687417 1
0.353466057965006 1
0.36187032907257 1
0.421115604547917 1
0.439235817221993 1
0.504019137257071 1
0.398737290985841 1
0.38855047291988 1
0.360295976481572 1
0.398698446529063 1
0.373920406273855 1
0.333325749891042 1
0.402684779080774 1
0.376965329233531 1
0.384276876340011 1
0.538060260410023 1
0.363334583353214 1
0.291096105859267 1
0.40110153960824 1
0.38841742238659 1
0.398292698994543 1
0.458547871886612 1
0.383433687490969 1
0.383275736599443 1
0.194909229397598 0
0.30559828851849 1
0.351871869528752 1
0.459830954101969 1
0.44406435677704 1
0.196063089965264 0
0.403045085524533 1
0.461672180075598 1
0.448625064146599 1
0.266280020752278 1
0.407029030416979 1
0.266269307777806 1
0.432573861790868 1
0.325859588102861 1
0.328087093733549 1
0.45767060721116 1
0.29026809854473 1
0.380100305566647 1
0.417970056794157 1
0.383509525825089 1
0.496533424106485 1
0.455731224294083 1
0.396893674998079 1
0.413399151341994 1
0.357980490590537 1
0.43231218128332 1
0.357205162375755 1
0.420319176488923 1
0.431416687948411 1
0.476198835686945 1
0.374377435695198 1
0.374345764584064 1
0.348923512360223 1
0.411250718337963 1
0.391326899089077 1
0.452417489039165 1
0.433234379442832 1
0.425150809199989 1
0.390456242177156 1
0.49096126022003 1
0.37565392554834 1
0.330198428065518 1
0.226345330153819 0
0.371423135204052 1
0.372148742951826 1
0.316346553998793 1
0.416222347591683 1
0.468771602962381 1
0.496232929904099 1
0.27915916976952 1
0.300539905548859 1
0.596448109969581 0
0.558089209263132 1
0.395709009089779 1
0.365749167186666 1
0.371027647666508 1
0.363619353005451 1
0.571890621489442 0
0.411195342255299 1
0.369617096586057 1
0.289557545411447 1
0.423691823591154 1
0.39660156685529 1
0.55413824354422 1
0.424185736040316 1
0.448325908214263 1
0.427113551247109 1
0.444465947211726 1
0.471207857214751 1
0.445936397870766 1
0.401662379929755 1
0.413090272731608 1
0.489007746585415 1
0.576760236483753 0
0.342194748915411 1
0.30726176379291 1
0.29853654320178 1
0.399932644114601 1
0.4688053678283 1
0.38760718427006 1
0.419504094979226 1
0.254507313321945 1
0.374782751597624 1
0.457317237233211 1
0.291930471380635 1
0.273600948680066 1
0.335036470280316 1
0.231464155584847 0
0.392178441136615 1
0.505029557565245 1
0.363234749334284 1
0.427852427780875 1
0.42967913118432 1
0.340204684651351 1
0.27438582141693 1
0.395145167434517 1
0.352328173225075 1
0.404641787434914 1
0.316142132908499 1
0.324406404648688 1
0.389320544541671 1
0.250366693992768 1
0.405828691831284 1
0.442352887343451 1
0.359052365195912 1
0.315786504736721 1
0.357591046451944 1
0.472690852812888 1
0.365785884865126 1
0.193735097009542 0
0.371480062868084 1
0.415210053785895 1
0.32731692817148 1
0.33074257536151 1
0.39251808728586 1
0.443946341737276 1
0.381305962750354 1
0.408852657938006 1
0.368432137587155 1
0.383417738989605 1
0.436602618709889 1
0.370179702971148 1
0.455540988002435 1
0.267937243216227 1
0.457524486442179 1
0.388427569792403 1
0.521415048804431 1
0.583966398927766 0
0.417387027526016 1
0.353696423241916 1
0.379782362887315 1
0.315658605154991 1
0.34202841154361 1
0.474204479752514 1
0.376870206381535 1
0.434469110747123 1
0.476921029394831 1
0.432441482214035 1
0.405510739346599 1
0.432900505246033 1
0.378743063881901 1
0.379798450603629 1
0.371816885038068 1
0.503552687731039 1
0.358644412771779 1
0.584656734285879 0
0.485585252888122 1
0.465858951899523 1
0.416039551022908 1
0.393616367035969 1
0.304015560963396 1
0.266713039060463 1
0.459527496487071 1
0.257802562998424 1
0.383010760824486 1
0.382660052730812 1
0.425703852288063 1
0.515676510973173 1
0.392827064784082 1
0.311667100618913 1
0.273960122615606 1
0.297839075799091 1
0.34167302805029 1
0.397641809758545 1
0.392064889626667 1
0.363208105960107 1
0.398322182191662 1
0.42555781688093 1
0.391033417821025 1
0.321251998041405 1
0.531632019861276 1
0.398658697151134 1
0.384971466711991 1
0.431001362408466 1
0.573270326431157 0
0.50990211659997 1
0.463723657186643 1
0.443717967383887 1
0.493185487993866 1
0.472276282116885 1
0.463937499722441 1
0.394107562202053 1
0.35226162514246 1
0.430714764187891 1
0.4717583218663 1
0.441491265308064 1
0.339704160547425 1
0.337990244907088 1
0.363978042533159 1
0.570848994764545 0
0.409950956801788 1
0.476082787941916 1
0.345629923155092 1
0.427221996694279 1
0.437889980634116 1
0.555885005980869 1
0.472579825468792 1
0.448040940148452 1
0.470881446656225 1
0.48511186442837 1
0.521555165921966 1
0.422081989225408 1
0.349234140200122 1
0.33340347390877 1
0.423335671754802 1
0.370031904618416 1
0.321322076895209 1
0.550939817128861 1
0.396010428093363 1
0.287718171201024 1
0.257357969215801 1
0.359942742059279 1
0.386198603704425 1
0.304099902135746 1
0.451055984597244 1
0.454531513282095 1
0.393347873266531 1
0.471051858400468 1
0.492302942702078 1
0.420025920924771 1
0.392653914312996 1
0.43353488230291 1
0.364660597113749 1
0.499333783171453 1
0.437573376999004 1
0.382730811360377 1
0.350399137474315 1
0.391078943820659 1
0.419162935858327 1
0.334860942643487 1
0.415756007252787 1
0.38031154733009 1
0.457185230557692 1
0.472859881806924 1
0.397021875814681 1
0.501482383457545 1
0.450878651909475 1
0.284229287171792 1
0.399294157849592 1
0.371392020834479 1
0.355797647701045 1
0.386031269977353 1
0.339977411789422 1
0.345137027225279 1
0.384504384081556 1
0.332140184589603 1
0.408054020546936 1
0.337791413988873 1
0.414492207343871 1
0.433575071772201 1
0.468320360156508 1
0.47680499307667 1
0.451779741495472 1
0.345781175995295 1
0.249095081087191 1
0.153855332597378 0
0.438152184543692 1
0.426554492769743 1
0.250388916677254 0
0.392457459011619 1
0.308517765535063 1
0.472312310561868 1
0.415242659417452 1
0.485759528904745 1
0.498474629297793 1
0.448513078751655 1
0.5032351731338 1
0.388210409249893 1
0.505104789357664 1
0.341189576921485 1
0.294226931091119 1
0.363684487419934 1
0.393247697237682 1
0.483296549736365 1
0.448070048252299 1
0.358729881136484 1
0.463258390360205 1
0.375326001864756 1
0.381938058494525 1
0.296588388995917 1
0.44137501991219 1
0.438207168783856 1
0.474056786022017 1
0.385435323954212 1
0.352298507253244 1
0.257986529064283 1
0.421176740365717 1
0.459706850555975 1
0.470156120932334 1
0.296669500042829 1
0.452277715721402 1
0.329384175381895 1
0.383433917397578 1
0.363028024658966 1
0.410513137382575 1
0.394149904271225 1
0.349424565858688 1
0.404642208849246 1
0.407204165604314 1
0.420479370956079 1
0.297490318328112 1
0.351990359574402 1
0.410767607795557 1
0.288017604962141 1
0.410495472340642 1
0.380399819984321 1
0.2987616168537 1
0.453479288788555 1
0.451275090758869 1
0.258512212122727 1
0.349414721277734 1
0.394017499122208 1
0.45041336907276 1
0.461228145452212 1
0.316100979091359 1
0.589400660651291 1
0.433503008493399 1
0.471088206312637 1
0.469141708145027 1
0.340551716250567 1
0.544777924222366 1
0.428223761908681 1
0.430987848300023 1
0.46663029628077 1
0.301175290732852 1
0.584095819416537 0
0.367686495824298 1
0.473369711063358 1
0.488842024202288 1
0.311835995845977 1
0.423333583235545 1
0.451639885362189 1
0.429429248491851 1
0.382511902423705 1
0.465644083924302 1
0.40932827607834 1
0.407992161036014 1
0.333819336130586 1
0.277880782077474 1
0.409616424406772 1
0.487177167790259 1
0.373399661300294 1
0.322622608232134 1
0.365188985415698 1
0.336259885040666 1
0.25000680026957 1
0.528812178366153 1
0.452962093183602 1
0.356644352883384 1
0.48156595726778 1
0.289648800297983 1
0.321947531895507 1
0.421161091957692 1
0.242238779107926 0
0.336644615923996 1
0.306386431328485 1
0.464517393355386 1
0.401304785113035 1
0.22623967250226 0
0.32875027751652 1
0.337108643914409 1
0.433411084910307 1
0.369897805286933 1
0.394206948086132 1
0.332256007249571 1
0.376565224151695 1
0.445961242979259 1
0.363944326718877 1
0.411422107983902 1
0.344827794303125 1
0.337744580597118 1
0.427522051395443 1
0.517762864102206 1
0.306260547777208 1
0.497460607116289 1
0.527439407397357 1
0.466728719712852 1
0.388590493598422 1
0.4455602524108 1
0.455970069267294 1
0.392489822760615 1
0.416038634576969 1
0.35828747689589 1
0.515206489376068 1
0.38486564793159 1
0.421861572070607 1
0.208231391864927 1
0.471969812015813 1
0.497701114590832 1
0.322912905916347 1
0.582009447833951 0
0.406250200000107 1
0.383367149184251 1
0.459279397725296 1
0.52376639855891 1
0.226422698771793 0
0.476431755011158 1
0.667644757268267 0
0.535110992425451 1
0.496832028964961 1
0.368144887699263 1
0.345245595526701 1
0.504253941910561 1
0.23800499793959 1
0.527520063581062 1
0.36863023508669 1
0.472650329964062 1
0.339048735581422 1
0.341932988480117 1
0.424812656969444 1
0.245185444498662 0
0.414123064185588 1
0.276945643977017 1
0.425872595855999 1
0.307498762969966 1
0.521981596904875 1
0.418187424345502 1
0.341816199269465 1
0.508129925398612 1
0.355037985549613 1
0.257389886293044 1
0.426536933341679 1
0.401289382781265 1
0.463285866183415 1
0.422972044665557 1
0.418458803714957 1
0.459146393945039 1
0.375234048839734 1
0.330451173725384 1
0.2557050897058 1
0.416804209741316 1
0.235797546354423 1
0.352003452552172 1
0.426529649347359 1
0.241979842332763 0
0.511880650892639 1
0.390346387399735 1
0.334737213937348 1
0.322690219038941 1
0.492870153347649 1
0.322155427969486 1
0.407184178430003 1
0.472013060220186 1
0.302263958343868 1
0.396133700884745 1
0.430674443958564 1
0.347838895219008 1
0.329615696328816 1
0.448044206879631 1
0.446660118879887 1
0.354120244522449 1
0.261654204804133 1
0.251788906457202 1
0.336825964130607 1
0.433268586953898 1
0.378518631735507 1
0.386080238747526 1
0.492552604457045 1
0.445473375225415 1
0.414032368650614 1
0.405546833731979 1
0.252906097037895 1
0.332994346359662 1
0.369351963230154 1
0.461560799586385 1
0.430388540339821 1
0.31918564581244 1
0.351960023219809 1
0.30513189924285 1
0.607928817770358 0
0.450587725048242 1
0.564163522258975 1
0.510159995513563 1
0.400954103525713 1
0.347649763687235 1
0.435325818341739 1
0.352313395154485 1
0.364113324236854 1
0.417292305660282 1
0.396173833713563 1
0.492299125522412 1
0.443661485709061 1
0.362042788517352 1
0.267011819771112 1
0.41857514988015 1
0.341001175857707 1
0.478818333744888 1
0.380841297726146 1
0.401754682261996 1
0.425567033016309 1
0.542257891451924 0
0.520064940703792 1
0.465650473251179 1
0.311623882923651 1
0.415392393587127 1
0.386637036760016 1
0.337383881441407 1
0.355373167372069 1
0.484030136477086 1
0.458947881275064 1
0.438946795085857 1
0.369174619072791 1
0.45985087854007 1
0.545923399984302 1
0.462504698074622 1
0.453776896070289 1
0.47377502798956 1
0.290894249310484 1
0.39037164654086 1
0.380299005346439 1
0.348929562523945 1
0.477591622362136 1
0.41776503948002 1
0.469443266533744 1
0.387077064946996 1
0.436536590936656 1
0.434679424220044 1
0.43561412139285 1
0.379412566468618 1
0.34885133168183 1
0.361975440580748 1
0.36449559552859 1
0.440963647491489 1
0.360077810672077 1
0.563174904284615 0
0.374434096270405 1
0.490070891469381 1
0.414278921253833 1
0.407340363652328 1
0.305960815112642 1
0.264283523554612 1
0.31511242741592 1
0.493043377169917 1
0.430645250327877 1
0.389539680435859 1
0.519025822752574 1
0.35957936705217 1
0.453189065635268 1
0.426158588290047 1
0.376256340115478 1
0.417776643987688 1
0.421136390534045 1
0.411143893918291 1
0.437232617587669 1
0.456282470823093 1
0.363749936735206 1
0.426602028085723 1
0.450119502860341 1
0.531569872681556 1
0.394865275816711 1
0.42735131659688 1
0.40049425139679 1
0.250321990430091 1
0.457423575350501 1
0.328054589795128 1
0.491544284328341 1
0.435055670462524 1
0.371070286889334 1
0.415731324596034 1
0.26942875431221 1
0.514475692045108 1
0.471087294674841 1
0.398194653533073 1
0.41968822605614 1
0.331322821204577 1
0.35674559092991 1
0.315530459044084 1
0.355229790185196 1
0.226016093425877 1
0.509753575964824 1
0.547071680068831 1
0.323176075441939 1
0.540258448883023 1
0.402941496512018 1
0.385610898433757 1
0.41313450132125 1
0.362756676698558 1
0.335479570437436 1
0.383049253296902 1
0.386178351731549 1
0.448304750135077 1
0.493205853654672 1
0.44594846811468 1
0.508638111780678 1
0.341653504773642 1
0.402176927786895 1
0.324712930289778 1
0.389218917363493 1
0.385730861990338 1
0.449382325262283 1
0.348436668381946 1
0.359073876355814 1
0.369955676602642 1
0.560607929737925 1
0.426043783723298 1
0.426712519523928 1
