# Supplementary material for: Bias caused by sampling error in meta-analysis with small sample sizes
Source: PLoS One. 2018 Sep 13;13(9):e0204056. doi: 10.1371/journal.pone.0204056 (PMC6136825; doi:10.1371/journal.pone.0204056)
Supplement: S5 File — (ZIP) [file pone.0204056.s005.zip › results N = 10 theta = 0.4 tau = 0 sz = 20-30.txt]

"dl.theta" "dl.cp"
0.330459668036822 1
0.674051464454349 1
0.185072041309069 1
-0.0367911501588825 1
0.567995058106783 1
0.0596693312629274 1
0.036231566189933 1
0.29162976312603 1
0.202546611284648 1
0.491842425846842 1
0.643880330633274 1
0.212223594691241 1
0.181075998682595 1
0.553466474550153 1
0.0118282070093872 1
0.885992108211721 1
0.271389759970454 1
0.452210524355505 1
0.0865414203678096 1
0.530805061587578 1
0.0647692515875289 1
0.506232810237525 1
0.210662918839442 1
0.231322652234214 1
0.132004049610592 1
0.244288915837975 1
0.640253083277061 1
0.0722407821081023 1
0.242577006887171 1
0.305505042887904 1
0.0618021866936007 1
0.350625214760614 1
0.228693052043828 1
0.64318995413363 1
0.739211723791577 1
0.50886271872975 1
0.316591046538904 1
0.262340900562872 1
-0.0333330679324835 1
0.482607336730607 1
0.486118866152261 1
0.377869808308629 1
0.410724211145915 1
0.336026530408236 1
0.188352543257447 1
0.436487665126346 1
0.483471766185781 1
0.0389248836902008 1
0.557970205087141 1
1.27723155426527 0
0.423748747446053 1
0.330559328481679 1
0.47116851471755 1
0.0896024625511092 1
1.02378975673378 0
0.995484774917383 1
0.488366331997165 1
0.310298378138407 1
0.531961551443893 1
0.497972360301743 1
0.8323287163061 1
0.697955152449503 1
0.128546540022212 1
1.16760581331347 0
0.642647419304736 1
0.0644459133908767 1
0.530108014148516 1
0.348396570480693 1
0.524063207765541 1
0.501692320841929 1
0.644027784864196 1
0.461122800915823 1
0.453414130437094 1
0.201610649632111 1
-0.0326153507340197 1
0.164778724271035 1
0.745969725455346 1
-0.0345022509740374 1
0.30142389510178 1
0.873164598814925 1
0.0975680033653213 1
0.641302301634924 1
0.826491135645786 1
-0.122348737989082 1
0.74795519287199 1
0.41082829905098 1
-0.143617289246221 1
0.48134554699827 1
0.435061980521513 1
0.441835839318516 1
0.470687366974819 1
0.711269703320791 1
0.158810521426444 1
0.0618976789764271 1
0.490574369790588 1
0.768629619987147 1
0.145589611606284 1
0.56913425998992 1
0.586114872079974 1
0.489587744230668 1
0.388411314571737 1
0.657790883348342 1
0.565197066483117 1
-0.119368606696534 1
0.338887905382126 1
0.66819462491893 1
0.428338747741452 1
0.354896253236621 1
0.490506266615349 1
0.451094157555242 1
0.943218682550377 1
0.681165177049757 1
0.208221735109167 1
0.740572406173053 1
0.0652069411243781 1
0.641915144145069 1
0.460234548733664 1
0.309095584332625 1
0.540530249753141 1
0.830753999074199 1
0.287300423604933 1
0.290449065801987 1
0.398402745978492 1
0.575496325229343 1
0.65716982292995 1
0.0445072883448883 1
0.332989609349192 1
0.730272772552617 1
0.343128303086992 1
0.432391597110208 1
0.41463583398028 1
0.66119746645022 1
0.619900721794399 1
0.533607361231213 1
0.624208634187366 1
0.615489983743937 1
0.397849484311406 1
0.338467882087707 1
0.638711917708604 1
0.0984034296848647 1
0.457243399582722 1
-0.00621921781754134 1
0.600160673322509 1
0.385944463743146 1
0.0983648135113866 1
0.111710172956434 1
0.237452678565873 1
0.522928112318762 1
0.750203916798939 1
0.732518193895086 1
0.324024179151967 1
0.388849839220879 1
0.521984333160334 1
0.62192599969607 1
0.480384128876545 1
0.278300456551514 1
0.248823511235544 1
0.501453899911493 1
0.720206942999663 1
0.465229664620894 1
0.632846494667118 1
0.0885078481159236 1
0.246277337123024 1
0.366465853377382 1
0.568233024047739 1
0.576540882257334 1
0.60270631581402 1
0.0874558754595792 1
0.4938940517991 1
0.354643106371493 1
0.323012057715703 1
0.522111872321758 1
0.56579405221642 1
-0.216981140251589 0
0.33594121131149 1
0.161067911100999 1
0.474357832553731 1
0.396927712892886 1
0.332550324842451 1
0.461650472872706 1
0.498136566972009 1
0.143715924655249 1
0.814029951863739 1
0.446520973149752 1
0.321959586193116 1
0.28465914090413 1
0.14457440293265 1
0.0320297853349481 1
0.356884404645797 1
0.415200974768372 1
-0.485374497279131 0
0.672449047964106 1
0.611353627455152 1
0.411922012508181 1
0.67821394956041 1
0.104671799845751 1
0.477523897680563 1
0.0466349884828576 1
0.302702167654557 1
-0.136554356981053 0
0.224082160572627 1
0.311443441204848 1
0.5133221597708 1
0.569941609323547 1
0.683032183956579 1
0.617479214586748 1
0.807594499637626 1
0.170075637540726 1
0.445777509181518 1
0.308133601881764 1
-0.206659899528438 1
-0.22245213429598 0
0.307939981620138 1
0.473282826808165 1
0.0977304044545725 1
0.148899703611036 1
0.789299757486052 1
0.203088548903982 1
0.597439780876676 1
-0.288301147627738 0
0.737786280097523 1
0.538818351263463 1
0.396151092769849 1
-0.126093085235543 1
-0.119431529802906 1
0.405416833603209 1
0.652547836178797 1
0.494963958288701 1
0.234948305474246 1
0.870462902928703 1
0.154426773356814 1
0.532908475825316 1
-0.224609715629176 0
0.307089232240324 1
0.552518262533078 1
0.116596431577131 1
0.0217022793234079 1
0.471305867733594 1
0.310183104218458 1
0.3468173681607 1
0.271926962937213 1
0.69545228351238 1
0.213547593254111 1
0.332513427586649 1
0.575985757105338 1
0.654619772848129 1
0.70276145012947 1
0.436516433818685 1
0.557987903516046 1
0.394207166493174 1
0.199033369200196 1
0.529422897468539 1
-0.0858057342040944 1
0.577630177380592 1
0.48815623750903 1
0.950061981613755 1
0.0743076993464081 1
0.628497521695183 1
0.188574797099389 1
0.534328020259318 1
0.345767428769947 1
0.469730697911352 1
0.610960026331857 1
0.146564507578175 1
0.5451089697928 1
0.344734698162263 1
-0.128369090431667 1
0.436051114395085 1
0.819390820728746 1
0.218466375860242 1
0.407993607621835 1
0.510289596920371 1
-0.208397096755589 1
0.307698172023679 1
0.467154785801364 1
0.717947176591506 1
0.197365629679214 1
0.608467265622001 1
-0.179401108958366 0
0.197128517936242 1
1.04613868910316 0
0.252934845729454 1
0.279060248617666 1
0.44080559119091 1
0.55026725233116 1
0.382067060548237 1
0.786065559523763 1
0.283818917099171 1
0.285984572094115 1
-0.388264272931697 0
0.94318326828649 0
0.348683363812199 1
0.0202218905457046 1
0.407161940415462 1
0.446973869832582 1
0.734858360024787 1
0.299509818892297 1
0.64650669041915 1
0.709100713153092 1
0.392753818987432 1
0.514601226361592 1
0.696019689773266 1
0.342604299902938 1
0.307446400602362 1
0.742983615264492 1
0.139213964897014 1
0.382131241916264 1
0.251575975459011 1
0.292149223350197 1
0.429319009294858 1
0.65607960587067 1
0.761726976097524 1
0.406635836492566 1
0.290076403479507 1
0.196766757057846 1
0.394810228669421 1
0.260789687052165 1
0.433096716183689 1
0.444685111128697 1
0.387341399727439 1
0.565776494733223 1
0.0977007615614221 1
0.220895432618939 1
0.661335313948557 1
-0.0502385615479602 1
0.232781082703927 1
0.672192404594877 1
0.15240158670953 1
0.610203539747603 1
0.344241247275958 1
-0.0776302142962167 1
0.495119893433081 1
0.416745116750769 1
1.07000520012261 1
0.538244333440825 1
0.283310880208341 1
0.242729073062241 1
0.636625467625313 1
0.0477129063060918 1
0.593214060234647 1
0.648424864110184 1
0.412359811832632 1
0.550654404118714 1
0.0352158370961835 1
0.0152246892300463 1
0.818999814931442 1
0.161840741784944 1
0.41242874978621 1
0.255011581420415 1
0.200690348564373 1
0.420605590965544 1
0.723593461765711 1
0.616504277718823 1
0.472655488256862 1
0.693891929111594 1
0.417765677296279 1
0.535769233685725 1
0.799685155328655 1
0.413633067102641 1
0.261930001991404 1
0.242815702623 1
0.175005223104165 1
0.105967518358213 1
0.416031112462762 1
0.272286347955844 1
0.977498185340626 0
0.420823613585649 1
0.452216712406541 1
0.462229018377189 1
0.674884632159362 1
0.171010553195987 1
0.456466844665833 1
0.667030099467754 1
0.428173183377299 1
0.53161776727089 1
0.569443612533275 1
-0.0454027271289991 1
0.320386778694421 1
0.156656948887388 1
0.901430935222464 1
-0.00589199891848498 1
0.361432779624825 1
0.38038712815138 1
1.09190085924693 0
0.71845136042556 1
0.4956537105285 1
0.0530268933984501 1
0.110216356076169 1
0.828241648228602 1
0.342444359776061 1
0.449321948772694 1
0.110882043475435 1
0.407721141234405 1
0.849714994977374 1
0.565291541180436 1
0.608131901980116 1
0.407980843134529 1
-0.25407586563488 0
0.0369212763544492 1
0.565532646888362 1
0.51388533817968 1
0.346178661464412 1
0.630716199242324 1
0.379991179907057 1
0.762877264273102 1
0.856546971566207 1
0.51822297548355 1
0.405387120413987 1
0.377654132217172 1
0.259691889651283 1
0.0690174798186102 1
0.0162867406688876 1
0.0193833789332743 1
0.789291404593302 1
0.417281421294893 1
0.103512484862254 1
0.39744268352801 1
0.407074519222505 1
0.49456101334148 1
0.568114273382891 1
0.583792090231827 1
0.505320611951731 1
0.352611997299304 1
0.091492526936277 1
0.303133236616011 1
-0.0198536176216712 1
0.185294648124032 1
0.113082413962242 1
0.801221742403355 1
0.371809995645328 1
0.224186125464524 1
0.563865509091917 1
-0.186324157587232 1
0.407181411899994 1
0.402099386857045 1
0.457975509119128 1
0.524115707671412 1
0.185268718791226 1
0.552076760846405 1
0.385686132853483 1
0.875358628475546 1
0.424785184595629 1
0.554180994516834 1
0.684180698935548 1
0.695077335465431 1
0.739398677984935 1
0.424568002730224 1
0.423796742520938 1
0.198420684277012 1
0.656057943608615 1
0.250804103556706 1
0.395241385330908 1
0.332707146400966 1
0.457656284489311 1
0.455295007197968 1
0.58217296928314 1
0.78050983730036 1
0.4631744112779 1
0.958264036434372 1
0.296087046718801 1
0.44229522788216 1
0.495091096008997 1
0.208632748035562 1
0.67660117289054 1
0.111488414920152 1
0.184138391767879 1
0.753635225354161 1
0.869590956035939 1
0.394734141055337 1
1.03334194161655 0
0.602197673379554 1
0.643934897230691 1
0.400297838839501 1
0.311793277118469 1
0.567781164507243 1
0.706168900006857 1
0.300331813465947 1
0.602309453485118 1
0.676710114649019 1
0.191359004340559 1
0.494189640931188 1
0.760777387399537 1
0.711813970687809 1
0.373868222090667 1
0.0237690981813155 1
0.257613460925875 1
0.925749507767659 1
0.525842288093093 1
0.570520743748282 1
-0.194128992352895 0
0.35667876291244 1
0.421301304973249 1
0.0116350967201298 1
0.519170637214448 1
0.350109409267084 1
0.110337825211579 1
0.697389564367399 1
0.44679193629285 1
0.28089777359523 1
0.288388222172597 1
0.802191610192757 1
0.842980691531884 1
0.155477706991358 1
0.524580062026223 1
0.324020135395531 1
0.456618782832954 1
0.538845680196176 1
0.141556944670738 1
0.745052622609587 1
0.374281015346295 1
0.434536163913962 1
0.336492471609145 1
0.508661124789418 1
0.442885579597057 1
0.835435048009001 1
-0.255334114953599 1
0.330727829005749 1
0.322208582508433 1
0.710386924206814 1
0.175636336673167 1
0.410255442288734 1
0.16000662820903 1
0.441902798154725 1
0.383470548888442 1
0.76973500799914 1
0.618229919988281 1
0.489062484415153 1
0.36941789758618 1
0.307872083435502 1
0.587164491019618 1
0.583266897139854 1
0.624192287317605 1
0.394216614818973 1
0.57367928863142 1
0.4389366881281 1
0.469254997801541 1
0.534947064479063 1
0.642833152995723 1
0.95175732570578 1
0.259525539949706 1
0.473175841887359 1
0.268681986463779 1
0.599984107001729 1
0.160223315366528 1
0.425299454949867 1
0.304471181823575 1
0.419462671970495 1
0.387971271901858 1
0.272277138312277 1
0.510432199516508 1
0.430701055815037 1
0.392344190754254 1
0.675103124921547 1
0.120935367244092 1
0.777571539631851 1
0.348814701537815 1
0.142751153215264 1
0.664915120619404 1
0.628065765739823 1
0.325701678973933 1
0.34809529795561 1
-0.0839335580605114 1
0.215015955057215 1
0.470790285432958 1
-0.0492582896730918 1
0.384437799574407 1
0.450145995530545 1
0.0865997309387359 1
0.158151210664796 1
0.99173600124919 0
0.413434480622992 1
0.289172568311568 1
0.179606194812645 1
0.138840945056042 1
0.549940899478151 1
0.383360084660837 1
0.530133531891728 1
0.673363053581535 1
-0.0992290106146031 1
0.419346952515704 1
0.464883734280349 1
-0.0974164802384741 1
0.327907449695584 1
0.457740839321932 1
0.508535955771312 1
0.573969431829525 1
0.369698183363408 1
0.441489851780701 1
0.321018532197501 1
0.254387366913095 1
0.274876750106181 1
0.85021502394208 1
1.05409559838274 0
0.432464904027002 1
0.480198378820884 1
0.302834201762883 1
0.177077131694715 1
0.526764851709119 1
0.419905764818069 1
0.256127988931439 1
-0.0751359942470435 1
0.648242678190773 1
0.301508710979666 1
0.15815481724133 1
0.205137474913878 1
0.387523668740442 1
0.667280857971703 1
0.499217056608428 1
0.364503365369199 1
0.456131543690757 1
0.54554474877814 1
-0.166971342186716 0
0.61519338978231 1
0.0464242092930724 1
0.412470221070296 1
0.559393200897034 1
0.48516405523409 1
0.361406245374426 1
0.561235554811846 1
0.535673900082979 1
0.72990346607457 1
0.426901382578219 1
0.542724148523373 1
0.427129273202305 1
0.218398236580428 1
-0.0216921363808934 1
0.040642336930637 1
0.365487302296514 1
0.156448992496723 1
0.530116655194626 1
0.668643329243416 1
0.250585983035594 1
0.295823789622072 1
0.0210620067683208 1
0.496469028236386 1
0.391768361883084 1
-0.00521989635113067 1
0.237678440109422 1
0.366378299694 1
0.544110573978361 1
0.749146148246539 1
0.589725576342293 1
0.423611993425154 1
0.551131057834584 1
0.541671748997095 1
0.738494410968057 1
-0.0491447422688211 1
-0.00227224234973248 1
0.167951307840017 1
0.672445809654741 1
0.50403970043035 1
0.0571853410014962 1
0.554517119700125 1
-0.0736837665326741 1
-0.0435736556091783 1
0.760573263350823 1
0.362265640536073 1
-0.325070642155093 0
0.185799956235629 1
0.232367622361475 1
0.346426252287436 1
-0.00469855040336324 1
0.494357367107275 1
0.28943593023401 1
0.861761559456249 1
0.134782719690652 1
0.670895866044371 1
0.667182128644563 1
0.697338066887326 1
0.189987571031245 1
-0.0106344257820896 1
0.295196036624173 1
0.636992446405813 1
0.504824046386976 1
0.479167722594729 1
0.340121552844329 1
0.554092071179714 1
0.425664287115768 1
0.3529603230282 1
0.240303187191296 1
0.408439287643245 1
0.260794307978559 1
0.000239932516397638 1
0.710187381406722 1
0.189367968427521 1
0.570190269852926 1
0.388978187613766 1
0.352248844061942 1
0.0520182799114356 1
0.707539470529708 1
0.578663271062609 1
0.629988836774053 1
0.130302928806705 1
0.75131133592263 1
0.128341580228103 1
0.166020133843566 1
0.350395955520435 1
-0.0343401162278286 1
0.5774018592264 1
0.949295442640907 1
0.261309281965846 1
0.531635498903262 1
0.64854136583591 1
0.383524163902294 1
0.345586967289997 1
0.161713829945953 1
0.365855857720994 1
0.353139974906547 1
0.241733465722286 1
0.429006063969338 1
0.492613963455574 1
0.306532011742743 1
0.457160667930532 1
0.0453313457680975 1
0.0750281056015716 1
0.402998842254302 1
0.402045374782325 1
0.0788354720157446 1
0.367829893410717 1
0.503343087178991 1
0.344664218699044 1
0.738678294901575 1
0.407738735067764 1
0.511068675576458 1
0.526395207818753 1
0.392912739409981 1
0.653842864427768 1
0.458999582559322 1
0.283665034532272 1
0.51235417017867 1
0.032635283184094 1
0.0282044696747289 1
0.69647765379459 1
0.397222781729447 1
0.490128776356286 1
0.440533925398322 1
0.190307064082354 1
0.082004563515415 1
0.60915309696298 1
0.537439088478244 1
0.518778669905089 1
0.383935481997921 1
0.383301535021242 1
0.556397282307964 1
0.120062377942116 1
0.409767294570258 1
0.0715004674732832 1
1.04216268010404 0
0.308888108625605 1
0.492799415251817 1
0.548323554856382 1
-0.0421356286846891 1
0.378050310235652 1
0.17026043799892 1
0.133202549928281 1
0.219376156102183 1
0.0371052312847332 1
-0.0355774478699668 1
0.644742748271642 1
0.343190025886578 1
0.139284006471402 1
0.559256953201614 1
0.252385302651344 1
0.247017907579064 1
0.535956318689056 1
0.275127038566051 1
0.378869899502888 1
0.729962263888372 1
0.567263725467268 1
0.0220730240443811 1
0.202642455065761 1
0.828713945199183 1
0.159359144560066 1
0.482725501936858 1
0.480261771582458 1
0.156713924839127 1
0.75342447210489 1
0.366145742410844 1
0.0884618704896687 1
-0.444300720017825 0
0.72595158206809 1
0.417270595311273 1
0.314088243018629 1
0.35753082449373 1
0.0801710530489212 1
0.795272609768113 1
0.413569137925195 1
0.789563778409083 1
0.354403641838357 1
0.298282091837804 1
0.463563219653329 1
0.532121434400527 1
0.745694871184714 1
0.390996951055734 1
0.0849102576153539 1
0.421116630910363 1
0.565553373325549 1
0.468410074294965 1
1.12833522912989 0
0.616011768953505 1
0.26590783939542 1
0.601367285524363 1
0.174196909179099 1
0.361588665512851 1
0.58936855635522 1
0.304026635347202 1
0.718588761158808 1
0.423823888876261 1
0.772563448063336 1
0.438553455736671 1
0.219066233398306 1
-0.208356862976219 0
0.499489974658253 1
0.699654906899385 1
0.205667786142355 1
0.340811611255066 1
0.563125223831237 1
0.180425006773155 1
0.281154094227271 1
0.662453392769483 1
0.601759902048719 1
0.358528639000944 1
0.176583629828526 1
0.305655558912536 1
0.501682437014212 1
0.322972597744335 1
0.73222827363214 1
0.554774788171059 1
0.517872740179077 1
0.690430528187107 1
0.495523585289081 1
0.322409439408609 1
0.434210754860272 1
0.342337950835149 1
0.674553116270281 1
0.677279541144462 1
0.399962635869812 1
0.310898932045217 1
0.297185385692152 1
0.750792008211494 1
0.0121407253500932 1
0.641244877916329 1
0.286694398158853 1
0.215330142144611 1
0.386064725982407 1
0.849839040443746 1
0.343138070120946 1
0.510285544135581 1
0.289601885140307 1
0.68124406724127 1
0.412587962816588 1
0.879633540114745 1
0.273318278851166 1
0.317837503757992 1
0.193667189168377 1
0.53785612117361 1
0.555948698168221 1
0.0914820472201808 1
0.316650337783587 1
0.50253889643607 1
0.412155141115078 1
0.342058044049692 1
0.470096826190322 1
0.335307125040197 1
0.0622335872463108 1
0.249402919839768 1
0.392974892808736 1
-0.0314873381380127 1
0.355727420667762 1
0.352146635075617 1
0.506151340535567 1
0.506606395733896 1
0.185557808475427 1
0.118780124581567 1
0.593940131732566 1
0.56791619957455 1
0.198246443359837 1
0.426662525229163 1
0.270814258659582 1
-0.135386577196506 1
0.404152159625979 1
0.882050471565286 1
0.342362917534896 1
0.424211836020842 1
0.910669504022473 1
0.25257825433632 1
0.20881440146989 1
0.167161375184012 1
0.532110365976221 1
0.341727646528331 1
0.572255060921679 1
0.0714340704088361 1
0.457799952243303 1
0.0518520150409287 1
0.508647995166433 1
0.597383102031413 1
0.26594073866965 1
0.505970685600562 1
0.148649461841984 1
0.53485552909237 1
0.293296505033223 1
0.40691977640603 1
0.305019383122571 1
0.396980156683877 1
0.0741687645868979 1
0.50009178972319 1
0.21258430770021 1
0.208626237305088 1
0.0217448134655798 1
0.333811174462444 1
0.597006117081645 1
0.542864605743625 1
0.454750416764152 1
0.0621069527685775 1
0.273919181230646 1
0.409168161006583 1
0.473148751048135 1
0.199158612579529 1
0.316093722802535 1
-0.0275026721077303 1
0.465241209304457 1
0.246218336873294 1
0.677724170189855 1
0.212889160147098 1
0.426609105923315 1
0.63293081938529 1
0.74645549514341 1
0.453816550485198 1
0.335975973756584 1
0.156022976735937 1
0.400055870368874 1
0.145983508806536 1
0.712292751651364 1
0.785814037783104 1
0.417527014535162 1
-0.151483788479096 1
0.565755334636873 1
0.571562984642662 1
0.494333418381809 1
0.186513418522966 1
0.750524034713358 1
0.514705004679485 1
0.374431871189339 1
0.625793570752752 1
0.308174941003156 1
0.596740441493091 1
0.492588972131543 1
0.456472380343119 1
0.139376454083207 1
0.54945630011344 1
0.579322390512552 1
0.488419906309102 1
0.403848951083215 1
0.437990125020871 1
0.426498144197985 1
-0.0961002669721847 1
0.90158299075613 1
0.444499296373085 1
0.503131739754309 1
0.262174689102856 1
0.578334166054436 1
0.0620455074056917 1
0.193569193661158 1
0.135271923953774 1
0.503352423864323 1
-0.665541841040765 0
0.0859096326138748 1
-0.034105404619105 1
0.881186926143183 1
0.4968802156121 1
0.428738205939059 1
0.995747168561555 1
0.520558373753993 1
0.707433785248992 1
0.52343346350731 1
0.354995952491224 1
0.408522511141098 1
0.67727969082579 1
0.599612599805441 1
0.346826124310509 1
-0.0287686043152387 1
0.0987889254210726 1
0.508385742052592 1
-0.0171224358096475 1
0.493073747011763 1
0.329408106602376 1
0.305640332129738 1
-0.0132949592458391 1
0.400693554046349 1
0.563584331960104 1
0.0988607410347713 1
0.812815287375321 1
0.470105504006472 1
0.0280559534486556 1
0.522212999930808 1
0.371267631724274 1
0.510811331093887 1
0.147443133841039 1
0.537082394424954 1
0.13289625972886 1
0.752329895987392 1
0.316683386167295 1
0.493285659183467 1
0.51027843550151 1
0.551719589566082 1
0.0317457679055591 1
0.732744902669366 1
0.298945948926199 1
0.676522208343946 1
0.564873892969775 1
0.157792454791432 1
0.295845849552021 1
0.240084472346781 1
0.264831627403285 1
0.660088545315939 1
0.424720827703048 1
0.392506050981752 1
0.677505129293055 1
0.442618627549647 1
0.468748633327973 1
0.183678043688175 1
0.801276144154641 1
0.677905943235923 1
0.675073630764138 1
0.213918679792002 1
0.176832579171158 1
0.10331416922454 1
0.849575142270733 1
0.42923165787325 1
0.358536050158418 1
0.701595263323584 1
0.33309736910548 1
0.0800249210412143 1
0.262147101500036 1
0.321136935731126 1
0.479206454735611 1
0.129658143756193 1
0.500197097195795 1
0.287997427518054 1
0.851085054082874 1
0.800255032834986 1
0.617553646886345 1
0.666414619746295 1
1.29780712207578 0
0.299652463855292 1
0.210941375458369 1
0.250652016366285 1
0.353268489767869 1
0.170039912451583 1
0.622708492797811 1
0.188532343716197 1
-0.0913491906986281 1
0.607968289823998 1
0.147317482266891 1
0.760477968498796 1
0.504831905903064 1
0.146514652045649 1
0.144052010317123 1
0.0792973250511329 1
0.351308517817403 1
0.313051252696641 1
0.354927930844074 1
0.353316788191646 1
0.244362901988327 1
0.157132474678145 1
-0.128955518751081 0
0.343790652285959 1
0.651983345546733 1
0.196704783562903 1
0.101367434942182 1
0.358346479953896 1
0.201491723931759 1
0.0454143875783056 1
0.338738729236091 1
0.186048711807301 1
0.536265695200939 1
0.641366460649709 1
0.226360922597669 1
0.328852739664109 1
0.318398071330687 1
0.365898043266941 1
0.39100658577345 1
0.532076153293817 1
0.364354985446881 1
0.799086197182118 1
0.584583917055718 1
0.511307273241698 1
0.207059152035594 1
-0.301939473683383 0
0.425608460022944 1
0.514357964865714 1
0.352841006527364 1
0.635354722975473 1
0.0340017943130341 1
0.807254950386063 1
0.634339153582348 1
0.646693779249754 1
0.23244727493291 1
0.260083600275295 1
0.558932965462786 1
-0.0624319884938583 1
0.638888992914199 1
0.568576842779567 1
0.303984063865585 1
0.430554921467873 1
0.705727026512612 1
0.284953470691287 1
0.823343295596881 1
0.215629893216423 1
0.711814386607945 1
0.885684732845568 1
0.150255919407941 1
0.1927314003376 1
0.319314156747317 1
-0.0457270100587662 1
0.057834767320961 1
0.27700366563281 1
0.29724015538525 1
0.235940180889234 1
0.338116635313613 1
0.701987505694539 1
0.37583341051982 1
0.704207070094147 1
0.200991341683223 1
0.0878078351418312 1
0.281491813923515 1
0.596903130008703 1
0.243858185456041 1
0.229720561290902 1
0.153901417299063 1
0.609772055491106 1
0.939249376992049 1
0.448577371412601 1
0.284121448229114 1
0.550095665450476 1
0.204388118508228 1
0.264532834718952 1
0.645223524093675 1
0.307965488852398 1
0.296983726870869 1
0.744842657113692 1
0.21840113411093 1
0.0923529981779461 1
0.460004589901406 1
-0.095889837934486 1
-0.0139101978950619 1
0.648490855157682 1
0.285549141349254 1
0.480680465015335 1
0.475896498207944 1
0.0553594993029039 1
0.669857525636862 1
0.786904441749997 1
0.350097316665233 1
0.0838484117436732 1
0.397789533664041 1
0.240119488901449 1
0.492948881482366 1
0.481395477420932 1
0.441957571647235 1
0.207706109371624 1
0.694339607162807 1
0.145484173530736 1
0.256684433468417 1
0.648156361754894 1
0.508491680924933 1
0.258578828753018 1
0.463447963661652 1
0.142468760859932 1
0.175275292610001 1
0.392908417812419 1
0.391172949093948 1
0.922991643508825 1
0.560521609348743 1
0.759206567818922 1
0.748409860361796 1
0.278451461979758 1
0.492603317970013 1
-0.188071622645758 1
0.285584870984111 1
0.499337803373195 1
0.721483247887577 1
0.441975468387627 1
0.730704621247373 1
0.48101754840335 1
0.423130285125745 1
0.50979081286021 1
0.216696601719486 1
0.383035512595104 1
0.479919272947452 1
0.400774447264778 1
0.00514654890311023 1
0.31881701890199 1
0.125235695144582 1
0.484062310277994 1
0.446441584295959 1
0.470919690547254 1
0.247008543735995 1
0.31404135433619 1
0.205916377343833 1
0.697178723071726 1
0.838534265389457 1
0.0256118358325181 1
0.265562785562698 1
0.296727948416539 1
0.354677943818993 1
0.537486980704334 1
0.155562109050672 1
0.404983853643604 1
0.543223041510521 1
0.510632079439952 1
0.00626670136649277 1
0.146410299768899 1
0.0883748208082535 1
0.537409788691015 1
0.135754451148561 1
0.845047072879417 1
0.416901571257698 1
0.420375958972707 1
0.621314795090829 1
0.973052912431968 0
0.726380293291253 1
0.545915312408758 1
0.130477473650206 1
0.0561549210245476 1
0.217838365979324 1
0.762582960398834 1
0.801394877806507 1
0.458538394544453 1
0.544726860552347 1
0.491678852447134 1
0.95964536452376 0
0.241953111735867 1
0.660418058156647 1
0.134295172349729 1
0.481887039093358 1
0.874880681418697 1
-0.10832322360943 1
0.47219343134067 1
0.723776724370525 1
0.470963265526239 1
0.379907210123233 1
0.196325954799504 1
0.374090028600091 1
0.530873945621353 1
0.0846549087930116 1
0.346662285734423 1
0.137697898212812 1
-0.421895779065713 0
0.111460973805214 1
0.927242255960686 1
-0.046332907257107 1
0.300668374128166 1
0.599065568493115 1
0.982008318966915 0
0.901443636725712 1
0.498232033141906 1
0.613508263678535 1
0.424641305632954 1
0.731789451271442 1
0.42362794732155 1
0.0137355049003429 1
0.128773482422186 1
0.357142972627472 1
0.0853960504327703 1
0.694660343691298 1
0.178303260935847 1
0.350122723316164 1
0.36295064349217 1
0.770667449026825 1
-0.0771215328582311 1
0.012958698750976 1
0.516985490730954 1
0.222960925012642 1
0.343354595215955 1
0.491927916049812 1
0.518453843309105 1
0.344149229641885 1
0.544209278582256 1
0.157129462053492 1
0.589117609395071 1
-0.0695385918470933 1
0.280726531204001 1
0.0438073562449277 1
0.572581556499327 1
-0.100596328007317 1
0.740519101855177 1
0.33148111825028 1
0.646813126982403 1
0.077306997521486 1
0.320576729002823 1
0.0608958117123338 1
0.744857023310534 1
0.245548217443226 1
0.0207281662191073 1
0.134770930185484 1
0.342490492271159 1
0.36721061476828 1
0.247075899737447 1
0.370644503753127 1
0.615913373511401 1
0.240696107987276 1
0.576288991136979 1
0.150305629351524 1
-0.100676411819557 1
0.489503295840667 1
0.0262594533939367 1
0.333159406830323 1
0.644327302669609 1
0.643271476240264 1
0.437082315553794 1
0.307563516143034 1
0.279388425171856 1
0.531914134864121 1
0.78831583210094 1
0.182992543367605 1
1.00196803344472 0
0.611757188284139 1
0.132767945808603 1
0.48046838517611 1
0.953294107069774 1
0.2707107816225 1
0.365051848183551 1
0.332541394863853 1
0.247024122027937 1
0.304302388950025 1
0.0944932850561468 1
0.185949661925042 1
0.526925647580523 1
0.252182928856721 1
0.261902115775287 1
0.447744524393304 1
0.114088052454163 1
0.177881764293144 1
0.804405045624547 1
0.545696044172206 1
0.726137536329124 1
0.769197472286451 1
0.318419755211337 1
0.13219701180503 1
0.308406903715745 1
0.391864192905372 1
-0.0175890839631174 1
0.430567586793348 1
0.433832559348004 1
0.720673158864732 1
0.405373955281438 1
0.235004370296089 1
0.242897251065012 1
0.739636167233851 1
0.666958200918247 1
-0.0899909716373164 1
0.183048584302737 1
0.52586877421067 1
0.281379923488884 1
0.196336130989611 1
0.354639043163156 1
0.236553345206677 1
0.332280516192657 1
0.640396956301933 1
1.14717008484957 0
0.460970022030582 1
0.444815784394678 1
0.330763362893196 1
0.0929810710903543 1
0.372964684804104 1
0.465175152624637 1
0.841505452583263 1
0.354815671859283 1
0.565566834016524 1
0.209498644977187 1
0.636905734379541 1
0.794096977722416 1
0.503397094462693 1
0.461709490050748 1
0.295893222808339 1
-0.0104507484291742 1
0.00667237917268586 1
1.10113493446471 1
0.263236223530377 1
0.0997714499990571 1
0.360859325021818 1
0.217878517821681 1
0.24035924341827 1
0.160179106905295 1
0.406767026784909 1
0.107170181974755 1
0.490470097255537 1
0.275220663810084 1
-0.0212149891077863 1
0.422783996560572 1
0.467371554706979 1
0.746383584084258 1
0.221182785530905 1
0.279975467041817 1
0.399529216752535 1
0.0748538476662158 1
0.464705178513532 1
0.452450843415956 1
0.183361901072675 1
0.480422438237756 1
0.734332603497977 1
0.840377275497004 1
0.0274403970719227 1
0.455391392828471 1
0.468931764087718 1
0.213395996363466 1
0.611810674759771 1
0.416488356892129 1
0.18635232112006 1
0.430932303367235 1
0.741415845835652 1
0.232913702152357 1
0.36325136820876 1
0.278061664097589 1
0.384758015369959 1
0.351622841810151 1
0.387622279452243 1
0.171366160919609 1
0.956416144047072 0
0.396866230069928 1
0.199523981283491 1
0.328966616887816 1
0.162378433435534 1
0.648861963669691 1
0.608769214555477 1
0.460943763273106 1
0.000480876317296288 1
0.319050547944943 1
0.536416934746397 1
0.549607915175783 1
0.798161538234054 1
0.802149946483392 1
0.652874692084607 1
0.315193223973557 1
0.316562915758326 1
0.235205766949808 1
0.344824130198818 1
0.477876128214101 1
0.246403324566104 1
0.256115249912903 1
0.352127134184204 1
0.981848547526895 0
0.121038910707967 1
0.681547301615141 1
0.561698542727204 1
0.523204163642438 1
0.14148399840833 1
0.643044563912899 1
0.879543859296109 1
0.502727941265815 1
0.632042568826186 1
0.742844574185985 1
0.234353891374031 1
0.267781483395375 1
0.523414087720968 1
0.662729846416376 1
0.622874235540439 1
0.585003512584699 1
0.363936012165431 1
0.567395431256582 1
0.360386050220366 1
0.395245349218115 1
0.346916063636373 1
0.790421475117054 1
0.508835755151059 1
0.0553757998787438 1
1.03180687526681 0
0.621216143183745 1
0.621101047598061 1
0.505317836256211 1
0.139325089178522 1
0.328243686620599 1
0.477116895911101 1
0.352602561019306 1
0.244454190641601 1
0.174793459779922 1
0.0806114906155058 1
0.432146498789768 1
0.113973272319604 1
-0.00570791528849234 1
0.584269566305571 1
0.214954725583685 1
0.605367880221786 1
0.380236464968958 1
0.245917902808995 1
0.193802961053212 1
0.486754521169989 1
0.0524764427360658 1
0.296152381259836 1
0.413642543452245 1
0.185588547292634 1
0.36563078245435 1
0.625280874979748 1
0.0341131131061143 1
0.0986426915075516 1
0.546818434949662 1
1.00175931837262 0
0.241791326351825 1
0.155605543614837 1
-0.0535982618708621 1
0.797925637607026 1
0.442000294551463 1
0.498926050659472 1
0.0874791122702954 1
0.321143643092114 1
0.215723238773396 1
0.462562641805621 1
0.292704912716589 1
0.484034705945804 1
0.300250453179103 1
0.0320407111534348 1
0.657223396349067 1
0.364309080065426 1
0.316780290471803 1
0.0279631239523374 1
0.293797443404397 1
0.0214629109039701 1
0.307369725279947 1
0.643508691344423 1
0.412991506470389 1
-0.0534174530120499 1
0.831178162227157 1
0.116156442747876 1
0.127722649986873 1
0.146579515582226 1
0.658182242088642 1
0.391647330259807 1
0.322052808737004 1
0.102707030010926 1
0.346025594536102 1
0.836663979880345 1
0.458960739352415 1
0.363754217317757 1
0.248047210322306 1
0.121288713075654 1
0.167315763241947 1
0.571625352204981 1
0.327838675152375 1
0.363266413625103 1
0.246485998162979 1
0.411115513628111 1
0.282374151494907 1
0.187427527848194 1
0.504589098275382 1
0.181754523200649 1
0.800728610976484 1
0.89224272359239 1
0.283284848371976 1
-0.00579509872000771 1
0.447914233415195 1
0.443740693240494 1
0.162475314779168 1
0.470622173705665 1
0.387057161960901 1
0.626499908419827 1
0.0598601250370668 1
0.277477560994896 1
0.335125281659221 1
0.413079670593284 1
0.30315427842614 1
0.134178377045631 1
0.0192983741096894 1
0.31597421640918 1
0.390815468583662 1
0.321024291139156 1
0.54038437254544 1
0.339061976812567 1
0.810529138514691 1
0.326353332989448 1
0.382734722716303 1
0.294768338060796 1
0.295409726755917 1
0.176932265077197 1
0.430886425483105 1
0.797888675715942 1
0.334587670061378 1
0.412087140943036 1
0.324497206191833 1
0.339937470567412 1
0.327961898842676 1
0.601901896178273 1
0.313449331776762 1
0.786979765594525 1
0.662566239359651 1
0.460558076403665 1
0.166834120625986 1
0.312233855991639 1
0.701108807543957 1
0.388504781557235 1
0.306936721194722 1
0.690750295974959 1
0.305261624143663 1
0.281582096654499 1
0.830047921381885 1
0.621767919162749 1
0.548146818251757 1
0.294907072910169 1
0.897468530289955 1
0.288151748574123 1
0.462229312631922 1
0.591734083968738 1
0.139750754428646 1
0.0970041078255661 1
0.568773457656741 1
0.199748411513979 1
0.251770040910275 1
0.149524290836897 1
0.475759340699483 1
0.867687800469537 1
0.628900157905452 1
0.148144226389908 1
0.540600768925512 1
0.15499452481241 1
0.515963467138181 1
0.130522512387601 1
0.221043976076717 1
0.712110227151363 1
0.377727477889972 1
0.44496390921656 1
0.517412478446155 1
0.856953729188203 1
0.891483570266738 1
0.975692273627516 1
0.0875712105676003 1
0.304743967705964 1
0.253009949702523 1
0.842445773962289 1
-0.23431391822252 0
0.652249294323001 1
0.375968353146816 1
0.45039834136268 1
0.902745539528966 1
0.468451334868295 1
0.384601820303303 1
0.244498939234073 1
0.538507788065043 1
0.714244034492093 1
0.416215653782681 1
0.385142004368863 1
0.600281303985581 1
0.684254576644637 1
0.226462729411847 1
0.117474367291352 1
0.605329775327148 1
0.342944307807348 1
0.658096440454254 1
-0.00387374263076458 1
0.118095467629575 1
0.340021048013678 1
0.44392922457055 1
0.343084719322557 1
0.694578234931682 1
0.434875555159979 1
0.132900615347841 1
0.729214003626658 1
0.45764542969402 1
0.593782992045176 1
0.565498091267583 1
0.659999330458861 1
0.517052889295281 1
0.346356270888811 1
-0.164243690596213 1
0.795626265889225 1
0.372301612657194 1
0.0574868800442218 1
0.561779294889235 1
0.315361380020097 1
-0.201016882273458 1
0.76438980300266 1
0.265966921122871 1
-0.00557270090744887 1
0.18688008678148 1
0.323376258344202 1
0.0314386915340695 1
0.442553917151903 1
0.624496588058707 1
0.0677805373620571 1
0.0564188545430486 1
0.338538598269205 1
0.400235199715084 1
-0.00376495650081823 1
0.619497711550961 1
0.176860593988569 1
0.504626512612034 1
0.475128984724092 1
0.494008445465578 1
0.143114617976989 1
0.503829027262999 1
0.656332623524493 1
0.176758085163354 1
0.589045316621677 1
0.184353362892879 1
0.192855668989364 1
0.627118549856623 1
0.0742977182895716 1
0.407258166351215 1
0.214892985189787 1
0.414405386476988 1
0.459095201525316 1
-0.0234298615847032 1
0.544375943236509 1
0.242998433380007 1
0.392482244400937 1
0.0911894861366217 1
0.089870332767552 1
0.0314490445280199 1
0.284041667440767 1
0.366472999897062 1
0.671207888930854 1
0.257643228050045 1
0.140254207210275 1
0.590364778133177 1
0.504788027651664 1
0.702254880667877 1
-0.0366590181086157 1
0.407852583565719 1
0.0819105476760602 1
0.813825784302738 1
0.0711896223409923 1
0.692860580655398 1
0.338847374871739 1
1.06549085460519 0
0.825922887029294 1
0.42666138613253 1
0.720594747463841 1
0.709973784100238 1
0.364163032175564 1
0.134857354387591 1
0.718753678636619 1
0.527204410492976 1
1.12998552225166 0
0.785788867966867 1
0.141871172314476 1
0.318961232232885 1
0.178086457529605 1
-0.2522272836611 0
0.630892125318359 1
0.908177344360878 1
0.891553022374654 1
0.343845222017617 1
0.205188233609958 1
0.225287090163574 1
0.23940305485751 1
0.403610632963441 1
0.143695161841707 1
0.424353467699551 1
0.734993355099514 1
0.876585909778035 1
0.414131873406092 1
0.484824329997849 1
0.0550322909041134 1
0.545864339144415 1
-0.0395291059346102 1
0.464106546256339 1
0.256545591810368 1
0.152565334719078 1
0.321708159223204 1
0.891104030037832 1
0.0311203114316928 1
0.425659107652521 1
0.0974715928651489 1
0.195207526295541 1
0.15488621987814 1
0.333497372983827 1
-0.0891174860319708 1
0.176438780997424 1
0.553934994120345 1
0.615411693629241 1
0.337027161145013 1
0.857858889537303 1
0.177772876565893 1
0.297077896563159 1
0.720667227358424 1
0.484917424437922 1
0.756111056059725 1
1.01997616478894 0
0.156234437468741 1
0.448930023484189 1
0.618725437885638 1
0.199022207816985 1
0.300760975671437 1
0.377725491869168 1
-0.116717217466633 1
0.536935266091121 1
0.0896848288806449 1
-0.0723092013544092 1
0.451183354458413 1
0.505728813950829 1
0.455956446247595 1
0.243989769977679 1
1.03646673161269 1
-0.246123127969475 0
0.293001411788067 1
0.444486268406957 1
0.594032011763377 1
0.603048341641333 1
0.418892775797265 1
0.209946066207203 1
0.0831983167307932 1
0.253371295874961 1
0.551888932632753 1
0.268797251233574 1
0.670719455527927 1
0.566803235136874 1
0.639261071338816 1
0.225271432116438 1
0.363409343482706 1
0.214151351926084 1
0.864858935777671 1
0.438201434947033 1
0.333849064069944 1
0.601637679324615 1
0.347371672770827 1
-0.0318952441441125 1
0.555702651701033 1
0.604100207371732 1
0.41275135096382 1
0.442068292902852 1
-0.0199162242930488 1
0.244738545507582 1
0.467836175369425 1
0.372927789446795 1
0.23365775016734 1
0.461938886130247 1
0.485064722958642 1
0.195584379237704 1
0.610712403066277 1
0.223463311729449 1
0.621141792182608 1
0.0974272235180462 1
0.0856336294881327 1
0.728730943242035 1
0.336203372637757 1
0.000117238574178197 1
0.440866093945644 1
0.611585378455398 1
0.607432963268977 1
-0.127594661186763 1
0.345495594491873 1
0.44960972310636 1
0.40443256226782 1
0.386442930716284 1
0.0974702395131982 1
0.513611893183921 1
0.961534173940948 0
0.701271602019555 1
0.568914907909672 1
0.322336811515714 1
-0.128914780140754 1
0.0684109788102294 1
0.888493834300748 1
0.103727633461017 1
0.683927036182586 1
-0.367233752552518 0
0.648110515099424 1
0.435730354747909 1
0.0989076116223114 1
-0.0168392794318632 1
0.141351511219767 1
0.210182182862862 1
0.0369651666142797 1
0.0154421058071562 1
0.0901865125559768 1
0.413604599499426 1
0.614499255480532 1
0.373697724442432 1
0.203653453732062 1
0.310561774803466 1
0.320477728618559 1
0.534039515869453 1
0.105557500637906 1
0.210568819945878 1
0.301187577088223 1
0.221884219491496 1
0.213410508346463 1
0.592911990094681 1
-0.0920788684245536 1
0.448829995175729 1
0.058190811193382 1
0.241282075562016 1
0.623464083964023 1
0.00950362787723513 1
0.335931961958421 1
0.120775272196369 1
-0.000157844018795775 1
0.527266483980322 1
0.359430603935136 1
0.453874311011383 1
0.339077944648693 1
0.536158621764909 1
0.628016759486751 1
0.496314848700126 1
0.299756806826846 1
0.778529012040017 1
0.496845903381363 1
0.719155927998812 1
0.592913845806115 1
0.946062564886879 1
0.380928983504313 1
0.664118577949072 1
0.395743842584887 1
0.372484929799663 1
0.339303785166527 1
0.601813360092436 1
0.282431609556927 1
0.899721274167231 1
0.15347985651569 1
0.602200713991259 1
0.55997745647817 1
7.79889839174208e-05 1
-0.00848749983175071 1
0.400076341368259 1
0.270688022189615 1
0.335495881016164 1
0.402848781299232 1
0.29097076930289 1
0.360034905794562 1
0.698379498528783 1
0.805764816748607 1
0.286074980390286 1
0.328359752075845 1
0.342161455108301 1
0.374323582352609 1
0.766214590370005 1
0.360247255176655 1
0.644584070470898 1
0.738879473932322 1
0.473281122036814 1
0.313019704530696 1
0.604318387290444 1
0.147518385521453 1
0.573839717293196 1
0.887754220567583 1
0.305384815668982 1
0.631618499945227 1
0.678319327940119 1
0.383042815898383 1
0.0925182514452123 1
0.159494375594104 1
0.605373623360766 1
0.169025947514532 1
0.0951503950085833 1
0.0503521689083194 1
0.255631633691724 1
0.34520576652677 1
0.168684607960616 1
0.00244131395824893 1
0.469557598386893 1
0.167786936965098 1
0.325511375150186 1
0.300410188595976 1
0.321050293733676 1
0.518876793108157 1
0.390709678735172 1
0.325444521435217 1
0.173141091581795 1
0.631613341671297 1
0.797061547977238 1
0.474128302034275 1
0.924499057954713 1
0.409832910196008 1
0.413411448879312 1
0.48246417236875 1
0.784889763563826 1
0.782427641219426 1
0.564589454624683 1
0.637148867078164 1
0.596883060410202 1
0.512173983456021 1
1.22445174703256 0
0.182779441187767 1
0.0496469828482937 1
0.428049803235368 1
0.413842211454892 1
0.829403722957808 1
0.204326301165163 1
0.562162672475681 1
0.495314124014376 1
0.136466991857597 1
0.184312707761649 1
0.0656192024117558 1
0.55656046655539 1
0.525568804854774 1
0.987932846589984 0
1.02106045705307 0
0.154113061589545 1
0.572708506045715 1
0.146819321328161 1
0.467142016761445 1
0.59076746996846 1
0.502026027811871 1
0.493314548275515 1
0.771323577564833 1
0.350808767681945 1
0.233267603330654 1
0.475716511079529 1
0.836473583478554 1
-0.035349453436837 1
0.154247841383482 1
0.177196671930363 1
0.23827844286531 1
0.473975956136947 1
0.541385462640855 1
0.539493103951718 1
-0.0538440700231349 1
0.147837677464355 1
-0.00449178143745077 1
0.365826357427166 1
0.794123129885643 1
0.692004621383027 1
0.715881387627111 1
0.810227368829519 1
0.572768349704358 1
0.565807399239627 1
0.451495547521818 1
0.023827558885113 1
0.558482856771091 1
0.181919778159833 1
0.330635691785157 1
0.243863936891669 1
0.302184232900564 1
0.151061362835631 1
0.464155156977029 1
0.135130431717187 1
0.278455328634603 1
0.750802578931215 1
0.471700566348538 1
0.555724033594542 1
0.943950596890418 1
0.336186922055021 1
0.578952241631362 1
0.937221830011699 0
0.180248348249679 1
0.326009900731791 1
0.712654831171455 1
0.209797637315193 1
0.719604657660129 1
0.484957044332444 1
0.160153374425097 1
0.464947964983588 1
0.213440466403323 1
0.302284279972873 1
-0.21428304383793 0
0.383892755096962 1
0.310132473089737 1
0.273932071578938 1
0.875671766878611 1
0.0520570674456811 1
0.106647981883678 1
0.508093421932971 1
0.698503133042342 1
0.0367797396069373 1
0.742631009235762 1
0.097806468029221 1
0.391852963314033 1
0.730527321657143 1
0.532247082619685 1
0.518680479686675 1
0.452729409540144 1
0.308047956521202 1
0.140567283011599 1
0.763515597351011 1
0.346172958940389 1
0.393339124667195 1
0.376235985132704 1
0.293797559335867 1
0.0548766772047632 1
0.647714867237641 1
0.274433476159682 1
0.252095930392681 1
0.732834316874173 1
0.654246672476138 1
0.194155449001494 1
0.150481386366642 1
0.564683422071206 1
0.567115815350402 1
0.135593680393822 1
0.418887972200846 1
0.0616331291769139 1
0.367793310647381 1
0.526875671582379 1
0.490031869328992 1
0.619777485949225 1
0.261317637448961 1
0.401941411733203 1
0.241397211820067 1
0.214656294747494 1
0.307574370411601 1
0.343443426638235 1
0.387915835326824 1
0.00400538694996903 1
0.455727688584056 1
0.544051325362541 1
-0.0346747200664904 1
0.533134641874829 1
0.778071026647792 1
0.717414145447048 1
0.407283353690641 1
0.134302061731821 1
0.501750936126933 1
0.434183382499326 1
0.25640480368563 1
0.316190995592681 1
0.00921165287716275 1
0.123427298973953 1
0.756548284267739 1
0.334874334216306 1
0.327566585141869 1
-0.0717027405356499 1
0.316408444698631 1
0.757980181425419 1
0.804574319863384 1
0.787613930854625 1
0.0190950681611485 1
0.293415064514533 1
0.214200444034313 1
0.596478453677085 1
0.237576516895906 1
0.502739704410397 1
0.127194831846596 1
0.179303856732072 1
0.119269015002648 1
0.736635222845849 1
0.331477027869002 1
0.422219115060738 1
0.541341936864169 1
0.527799032417629 1
0.461392011904988 1
0.391866216680486 1
0.624729949827069 1
0.546815100909953 1
0.794108697131081 1
0.0484309281744564 1
0.299298955470392 1
0.401804009396588 1
0.664322944320483 1
-0.065008394478684 1
0.863889241550657 1
0.565934485005906 1
0.577217924772227 1
0.134991002277272 1
0.105699851669247 1
0.535272068293427 1
0.79646203320163 1
0.378647155172608 1
0.467611755614921 1
0.13885763487702 1
-0.105904766519186 1
0.207463696063732 1
0.52491701558763 1
-0.111968339744152 1
0.585342976642725 1
0.195305463559672 1
0.228059542325189 1
0.710536584336945 1
0.660676882395501 1
0.263430961235581 1
0.169102339555567 1
0.586231141611419 1
0.693486905093062 1
0.413666610097102 1
0.800073131434351 1
0.543730985372603 1
0.0119879550416605 1
0.680362193147295 1
0.605026518972448 1
-0.413889087437279 0
0.0616888271523398 1
0.208509486383982 1
-0.0927581460611674 1
0.670470476421261 1
0.707022741779122 1
0.128310434895075 1
0.646602379199469 1
0.297818867985869 1
0.502745649008235 1
0.213409519004589 1
0.379079203856778 1
0.742144693804023 1
0.980181598470755 1
0.373295784236293 1
0.414331634693556 1
0.24297155658884 1
0.527847626221516 1
0.43643538116702 1
0.192411225383196 1
0.158486386066061 1
0.212558360947318 1
0.408682415285323 1
0.0866984219236418 1
0.439206588743003 1
0.080858325089 1
0.759408032844647 1
0.396926771671641 1
0.703681837659438 1
0.730707028547831 1
0.613123943429182 1
0.418521489397513 1
0.738540933428172 1
0.689943399088463 1
0.342945164370381 1
0.486634492736683 1
0.851331339724248 1
1.05701549434787 0
0.704127914286892 1
0.316615082640392 1
0.389635873277804 1
0.252730372643152 1
0.458144759761238 1
0.292869852077431 1
0.262454580739355 1
0.292913705865921 1
0.692855867497837 1
0.43689929931893 1
0.162251744225104 1
0.895917294842371 1
0.282882597410482 1
0.27549119626742 1
0.258469618333858 1
0.526923336857069 1
0.00310139408924288 1
0.70610774078253 1
0.554411515658513 1
0.153010539716877 1
0.171811188590266 1
0.68418912587383 1
0.168775728653392 1
0.150227358877513 1
0.107716169524509 1
0.0824347938189505 1
0.344018743651504 1
0.811665976408485 1
0.576556543261814 1
0.217426162738975 1
0.590622523572216 1
0.379358349573887 1
0.63617618302294 1
0.714423291594899 1
-0.213240344432776 0
0.36423327576632 1
-0.184123040380044 0
0.55897491774663 1
0.522836362987848 1
0.693207244049813 1
0.631760400006031 1
0.289521362407083 1
0.725327766212548 1
0.255786310258076 1
0.442609688651747 1
0.745145297441283 1
0.930993625981588 1
0.616906608211785 1
0.105580927902871 1
0.764628700991904 1
0.540639450361071 1
0.673954267536766 1
0.216501261217419 1
-0.113392491209879 0
0.706417493458084 1
0.484683811437418 1
0.355225811936207 1
0.279985761532789 1
0.709759307025134 1
0.373955035192736 1
0.50277255920564 1
0.652428607800272 1
0.25337943040304 1
0.527959257584305 1
-0.225680957728978 0
0.484556386337693 1
0.275724720101147 1
0.410139926242187 1
0.114833272679227 1
0.661820944081152 1
0.439023223905803 1
0.343975501987751 1
0.743287672227239 1
0.213805219773901 1
0.426305444436851 1
0.666922706269666 1
0.5825373507477 1
0.0956651524379773 1
0.101066906535972 1
0.272170956532093 1
0.204963728762067 1
0.404909270639809 1
0.509133603278048 1
0.497418101938474 1
0.740237348719548 1
0.562780090217416 1
0.308421265574279 1
0.92853316183726 1
0.635160331941573 1
0.289677887943535 1
0.300031746695472 1
0.63660478114612 1
0.468907081881533 1
0.563312743080851 1
0.829551232046674 1
0.148689651194262 1
-0.228042351217807 0
0.704991546835996 1
0.278477036630455 1
0.281605959420234 1
0.944146495505812 0
0.561931791467137 1
0.365206748774622 1
0.0502883407810488 1
0.259931186951372 1
0.482274914809359 1
0.293334391178523 1
0.253963233112419 1
0.378064004420239 1
0.0169420174356164 1
0.252437484597516 1
-0.0555238924576957 1
-0.0279713823516238 1
0.633882429594797 1
-0.196369849901351 0
0.160659683306727 1
0.139680579333517 1
0.241431014623433 1
1.06038969011074 1
0.221594191956029 1
0.251186814097068 1
0.207178091708991 1
0.788724976662142 1
0.461904055816131 1
0.332655897653557 1
0.454197469835565 1
0.504457048620528 1
0.751502053485398 1
0.144177789942493 1
0.267715054828805 1
0.356856627317771 1
0.319993116871715 1
0.271199700009371 1
0.460392727290387 1
0.432342004781214 1
0.145378733298782 1
0.573533351202962 1
0.65070973246263 1
0.0232662827577896 1
-0.0550636225593604 1
-0.22989581669727 0
0.988746696707631 1
0.732772711130943 1
0.232291181615335 1
0.396539149364765 1
0.252677588891264 1
0.565704078625352 1
0.395595171961331 1
-0.220980717045974 0
0.132770322523114 1
0.70546945624127 1
-0.0685852415673021 1
0.910204487365597 1
0.0765124388201992 1
0.440589053387777 1
-0.00339046477429784 1
0.356881078582501 1
0.147594456810204 1
0.126501582051411 1
0.139705369562297 1
0.260885569480048 1
0.302143124476158 1
0.329801882113846 1
0.653399093762737 1
0.419189887376397 1
0.339954551185065 1
-0.151753087685192 0
0.235880684494458 1
0.0901060535304797 1
0.92642653690836 1
0.081345483096007 1
0.358682417481958 1
0.50458194187072 1
0.0231399255252251 1
0.13230801140025 1
0.427469366164398 1
0.902064615965953 1
0.0492804220205705 1
0.2141454098062 1
0.157557752355983 1
0.284755635442728 1
0.524387589948284 1
0.43051200331383 1
0.580546945721668 1
0.489462728614166 1
0.395928788744459 1
0.319162132196599 1
0.335063622322183 1
-0.0621542112611518 1
0.357888624606837 1
0.527423792582135 1
0.220190639531753 1
0.414689807898585 1
0.338637442976783 1
0.954039638141182 1
0.362250186762947 1
0.870734552823003 1
0.374468412965994 1
0.517045261228495 1
0.328104587287647 1
0.0725590859706417 1
0.673936271103062 1
0.476390695650926 1
0.597760810277545 1
0.74456920140551 1
0.0402111137034217 1
0.810518201701989 1
0.487209418396428 1
0.203376991668551 1
0.193367712670166 1
0.472795440318103 1
0.379889763400133 1
0.316634096657316 1
0.609255064834608 1
0.159541510734309 1
0.738927464606576 1
0.516243049461975 1
0.143694195782167 1
-0.347643905827124 0
0.293936587696625 1
0.560656753588892 1
0.460916074511353 1
0.715297606643702 1
0.821025918070938 1
0.0963278530684701 1
0.239956046962101 1
0.334587764169 1
0.333829147946115 1
0.00983302638438262 1
0.488094290284479 1
0.502704799268261 1
0.379053915083643 1
0.0967475751889584 1
0.413576328929364 1
0.567572703623528 1
0.481862407367451 1
0.326243133098866 1
0.353705073978667 1
0.6259703238385 1
0.600208280439052 1
0.874435638677096 1
0.379125007839304 1
0.0883258012397918 1
0.371830326526838 1
0.484190155123029 1
0.480977635601573 1
0.421192914988875 1
0.497466211907364 1
0.00037563337175657 1
0.347999715353082 1
0.646027996990392 1
0.095691216194393 1
0.180046236471197 1
0.0509462787091942 1
0.262559488541158 1
-0.0870202628020711 1
0.30272671455881 1
0.674041827525247 1
0.203502190960414 1
0.228585773729555 1
0.483651917740095 1
0.469133257968828 1
1.00230267562401 0
0.885109980923879 1
0.564935666856181 1
0.249265755259674 1
0.606960040103546 1
0.569713910487338 1
-0.0756802625665503 1
0.445454332876011 1
0.139860063454134 1
0.900793021599272 1
0.518343685135757 1
0.116228688519426 1
0.332084860511548 1
0.56200616443229 1
-0.0777954185014846 1
0.744461612140967 1
0.256360128059211 1
0.48255367232649 1
0.2879899990242 1
0.505094401631341 1
0.203596127396782 1
0.283360564540452 1
0.367377276826981 1
0.581944806432908 1
0.587372074007716 1
1.00395888538093 1
0.148751937406144 1
0.180845542918031 1
0.135818771549123 1
0.405658880420767 1
0.0163417564391043 1
0.176387512732835 1
0.645647992893281 1
0.293021770154009 1
0.867476598794695 1
0.476595985421521 1
0.444145642940354 1
0.304711767360746 1
0.240523616531907 1
0.368520566643557 1
0.178632337178833 1
0.592556934476559 1
1.09731434790626 0
0.787659051502376 1
0.248826684825218 1
0.0293377799708527 1
-0.135416921778974 1
0.122416704599186 1
0.600289810617322 1
0.237516639811421 1
0.17903348490773 1
0.125130169433119 1
0.440677916378628 1
0.329112865435984 1
-0.0577375493009193 1
0.949389371135748 1
0.606106378582832 1
0.306457973082875 1
0.711113551817861 1
-0.0393916932838243 1
0.567018716769799 1
1.15285720800899 0
0.542621834160705 1
0.31951728593512 1
0.441199861652022 1
0.793564982472003 1
0.314385682390173 1
0.301962761980215 1
0.156678791797854 1
0.331894828225143 1
0.175693443444271 1
0.576862943493074 1
0.280265121388874 1
0.371139975959311 1
0.777995743130867 1
0.451354846647359 1
0.554201547220695 1
0.411681144423722 1
0.278427705032398 1
0.204332243697855 1
0.521141078832204 1
1.02152300190444 0
0.780698325364714 1
0.761670912720234 1
-0.181488636399498 1
0.119262287868747 1
0.339357522714845 1
-0.0629948481824832 1
0.548540694830789 1
0.524784387426236 1
0.384147617778523 1
0.131316350523369 1
0.122409181258559 1
0.608295428572823 1
0.752052889059862 1
0.724201854779114 1
0.554881533608502 1
0.639687343400277 1
0.318670916889454 1
0.72069392055432 1
0.498269286832083 1
0.0168402296402522 1
0.573448119651793 1
0.53821437053505 1
1.05583783822418 1
0.545771852791527 1
0.336653459494076 1
0.354645538789057 1
0.410271651644368 1
0.658786832722144 1
0.545164927496594 1
0.758170671794342 1
0.521909253005224 1
0.896178091347498 1
0.395108334507072 1
0.316234603401352 1
0.926667704911435 1
0.453903534703332 1
0.505272779436362 1
0.494683024942836 1
0.400869045122832 1
0.548204845650544 1
0.723827272346564 1
0.333263985845873 1
0.437938256818453 1
0.748266505536038 1
0.578213574382708 1
0.829588508705713 1
0.312924295334013 1
0.435448204010513 1
-0.0521998006001396 1
0.442056133594895 1
0.163529356415732 1
0.648714025969578 1
0.533852796937613 1
0.345690359330142 1
0.366363461524242 1
0.759801955040192 1
0.101164436094937 1
0.158100432405049 1
0.587056331839773 1
0.434611451784225 1
-0.246080231191285 0
0.498420365932526 1
0.219988641614493 1
0.253286385539576 1
0.443767465533302 1
0.281877650402112 1
0.0677569875021849 1
0.385248376884055 1
0.558015596635223 1
0.0272135432476391 1
0.678330558761588 1
0.224906800298737 1
0.178824277315431 1
0.300025916816472 1
0.653367936653944 1
0.100008077108192 1
0.425497096721512 1
0.575051424447624 1
0.111276744545722 1
0.385258764773057 1
0.276241820383184 1
0.262263926139048 1
0.446306054218571 1
0.980537176642237 1
0.0809818741143647 1
0.718110094184322 1
0.513936550080272 1
0.570624426002814 1
0.677466591494122 1
0.149732929176009 1
1.02022129590262 0
0.499915913804549 1
-0.0485608124697235 1
0.309401751937576 1
0.401399608475158 1
0.22874313239209 1
0.400277144763461 1
0.32485396611211 1
0.691184635252375 1
0.759785062622689 1
0.297752263078546 1
0.494046173550158 1
0.223482941928945 1
0.461665549348445 1
0.452566849501123 1
0.430292998253833 1
0.924743901527616 1
0.662139065018777 1
0.570544816801616 1
0.560690880729401 1
0.468980792478152 1
0.23582731448109 1
-0.00552319364440627 1
0.300944978682591 1
0.638062772644623 1
0.521199472994837 1
0.318814501686118 1
0.755563855867604 1
0.637428804199871 1
0.498818411622554 1
1.02912355737952 0
-0.200141171946618 0
-0.0328472863297386 1
0.521595438359681 1
-0.0343625921002548 1
0.302585228107807 1
-0.0595138449680443 1
-0.0567233947535284 1
0.0951883338545515 1
0.151633249948228 1
0.838248324389218 1
0.429086928400372 1
0.37278284327469 1
0.126099075524634 1
0.200111089306552 1
0.570067399353837 1
0.558317984534755 1
0.730004712109939 1
0.310635969651138 1
0.316375601060433 1
0.390053053790558 1
0.439542445578074 1
0.323095144358198 1
0.627231400661989 1
0.78170309771584 1
0.280318474577347 1
0.47095690842276 1
0.29742670763079 1
0.548669005044558 1
0.557062161424786 1
0.827695376729591 1
0.496452295090525 1
0.651961768492223 1
1.03982631541878 0
0.34193914739916 1
0.510959399464818 1
0.51570915714732 1
0.388295001930577 1
0.835230149887486 1
0.811876820124456 1
0.656157149963533 1
0.340992407827773 1
0.538077978896094 1
0.121079273238583 1
0.126393564061085 1
0.720910744317331 1
0.60688465624046 1
0.432462015174962 1
0.349626998009092 1
0.0641184861188606 1
0.529207748405872 1
-0.0277963712200464 1
0.53342243378763 1
0.528368266829348 1
0.32809659781231 1
0.467966712581681 1
0.783341847359663 1
0.344042431111005 1
0.139127648622887 1
0.136004404323912 1
0.333576965441214 1
0.327592806571703 1
0.179505092922001 1
0.490021759270933 1
0.502602068454234 1
0.643042010425803 1
0.414921798130783 1
0.659045835476749 1
0.352192578738016 1
0.141363882961022 1
0.421963408796097 1
0.351913226434288 1
0.490000960646189 1
0.538148694495191 1
0.458970051411555 1
0.523320922082963 1
0.0380289833722957 1
0.307975877650951 1
0.610316789441341 1
0.550429200175793 1
0.166745404065084 1
0.324111642183425 1
0.529745565616221 1
0.331870792373071 1
0.446231123697815 1
0.488786468931456 1
0.499302562083148 1
0.679182477208879 1
0.767669432617223 1
0.0405258381468166 1
0.279073420589324 1
0.681519807380272 1
-0.024236604675419 1
0.563951343810359 1
0.0650576164047474 1
0.562929188520142 1
0.330771082578752 1
0.492492586291003 1
0.60031946394391 1
0.425860218777687 1
0.762149156676807 1
0.708743375966747 1
0.853652503964301 1
0.196523183899556 1
0.948743490082945 1
0.318770764311855 1
0.120834120466802 1
0.549981875621342 1
0.34850720108183 1
0.543798709991945 1
0.272648993193609 1
0.393928049292204 1
0.474616068021804 1
0.426802549047863 1
0.425938277690877 1
0.193668150340442 1
0.279068321267754 1
0.304129428076007 1
-0.106331060599914 1
0.512931584794111 1
0.346225372090994 1
0.578699445796284 1
0.374065345041944 1
0.423259939977093 1
0.547219127083932 1
0.220914828019003 1
0.934138882010089 1
-0.0189721416149735 1
0.36963754801698 1
0.707309666699484 1
0.299918060929707 1
0.508568462055064 1
0.488506134515913 1
0.312208078295323 1
0.284570129194457 1
0.479781899039221 1
0.0125615569337997 1
0.207262100799651 1
0.432904902884519 1
0.540809004160313 1
0.025452778892946 1
0.323878963982669 1
0.143530818079986 1
0.845211327512435 1
0.285834557674408 1
0.435120700162075 1
0.592040095342843 1
0.479023578112271 1
0.652052140790732 1
0.0907459646282675 1
0.371483139547195 1
0.295800225569323 1
0.479423834073979 1
0.593932510040659 1
0.0882139578953168 1
0.848385080128667 1
0.471707383109675 1
0.54606517932438 1
0.577621143979532 1
0.13566477100795 1
0.324634903438985 1
-0.0392536192200765 1
0.00150707067597582 1
0.320238953938919 1
0.543659831125335 1
0.295444114857774 1
0.319394805047902 1
0.69071789870037 1
0.145174116590851 1
0.520066814906529 1
0.37794961887222 1
0.563933894150113 1
0.617177256638314 1
0.29186915728232 1
0.552678684932929 1
0.415902696472434 1
0.366088606237199 1
0.747251847081752 1
0.67859953685457 1
0.134105386092967 1
0.406403139843835 1
0.235820304812185 1
0.294725552592356 1
0.681254693700468 1
0.492353787430427 1
0.639402441764749 1
0.731770364994069 1
0.27089045888257 1
0.490024539658603 1
0.368587403419149 1
0.160557130689704 1
0.477596569086345 1
0.210382377807565 1
0.455317184545212 1
0.249371051915359 1
0.576656564775932 1
0.489552684476035 1
0.697140282042356 1
0.714463191298003 1
0.507788613936281 1
0.317891244837121 1
0.0432412718091682 1
0.56255877006482 1
0.391988451051489 1
0.00524853003331971 1
0.444982275202473 1
0.0323099950572171 1
1.02961717850993 0
0.612931047362934 1
0.155898309652019 1
0.820200399411941 1
0.626144932969905 1
0.101244528109568 1
0.587711053295998 1
-0.17907549492549 1
0.555471980152095 1
0.0688934155662626 1
0.446163226721115 1
0.368278625760218 1
0.289134057970035 1
0.530201425460464 1
0.812877301757129 1
0.207473738295783 1
0.481097843045305 1
0.276344866568938 1
0.645910688639462 1
0.026114894659197 1
0.119781106865035 1
0.36639118202686 1
-0.235178735832031 0
0.334858920761097 1
0.642599852451664 1
0.508625341242797 1
0.191402046907843 1
0.371070287020354 1
0.262343430873844 1
0.254755759064887 1
0.315052830423709 1
-0.100771733291597 1
0.452246739762802 1
0.279239768165554 1
-0.0756908475369418 1
0.649438832046913 1
0.425873720075272 1
0.255135457510637 1
0.616171252621806 1
0.0577739629428664 1
0.405696724718615 1
0.684724885954982 1
0.765082686080368 1
0.0378482675730227 1
0.516106539563584 1
0.363002262565932 1
-0.151405231405498 1
0.271173301986431 1
0.28570387480336 1
0.644155515566165 1
0.346971764152307 1
0.590605554403239 1
0.778953505398646 1
0.397113986768616 1
0.445263661104949 1
0.519182282121388 1
0.392010215295553 1
0.418475857908726 1
-0.118842647297293 1
0.308226421784926 1
0.339120879440816 1
0.922081875421326 1
0.686602017346933 1
0.874050490110296 1
0.841751004418981 1
0.545226328280801 1
0.627952193128448 1
0.417669946421446 1
0.511390636239655 1
0.182111298305666 1
0.658525601200488 1
0.381231246040831 1
0.570983560351892 1
0.292844398732504 1
0.668876733680943 1
0.384097917878334 1
0.721789892855531 1
0.534129861299873 1
0.846920391332181 1
0.523475245562651 1
0.47042396377016 1
0.947486638286249 0
0.663464285802477 1
0.599026860932219 1
0.0383639425773923 1
0.328062065902859 1
-0.0984067586310549 1
0.999393151958775 1
0.355225830590136 1
0.30578396332425 1
0.622664200593328 1
0.184860288972364 1
0.32131415517388 1
0.672451361228257 1
0.380205268090256 1
0.512711767539865 1
0.270377702017106 1
-0.259779518858499 0
0.915908848747561 1
0.105282982127828 1
0.393045762199956 1
0.359175922777034 1
0.765158142434475 1
0.012269975395659 1
0.318225100854049 1
0.428803019023888 1
0.186648927361404 1
0.289865390780994 1
0.508330195131373 1
0.551996755888371 1
0.790983973307552 1
0.550428740621567 1
0.446737172290546 1
0.113576979278803 1
0.332474186332414 1
0.606040466352454 1
-0.00272437879506665 1
0.693425074997494 1
0.853383600998134 1
0.0784688670726737 1
0.499803981023312 1
0.594930530989589 1
0.58537245636739 1
0.358869259240677 1
0.21962224472757 1
0.651153209748743 1
0.36756300234086 1
0.5636815844742 1
0.403966130025577 1
0.23109308050865 1
-0.24444016038446 1
0.620036290350135 1
0.856251051621312 1
0.389539982953589 1
0.969526412878592 0
0.280820153304744 1
0.285031146104082 1
0.299938745327025 1
0.582299135178552 1
0.716086262012106 1
0.685571060607782 1
0.182348337461125 1
0.435506078125737 1
0.284675375371276 1
0.334338665694802 1
0.775149959211168 1
0.202925250911122 1
0.208644384691065 1
0.507940989173202 1
0.569774516877845 1
0.517166168055171 1
0.395536433653365 1
0.20748448356535 1
0.392795233921879 1
0.44935513164082 1
0.429564140815693 1
0.358654372094911 1
0.327421108473761 1
0.383188920228721 1
0.436573001790487 1
0.0734449681052529 1
0.582010986448697 1
0.548180578336927 1
0.279093211478782 1
0.802957287325353 1
0.0324187405651514 1
0.296038975726608 1
0.226457549954261 1
0.384412396268284 1
0.411154359966364 1
0.740427276782463 1
0.419615813022542 1
0.494495834008439 1
0.586449030630615 1
-0.0976044903731124 1
0.77958274323457 1
0.62152009078307 1
0.197686010616363 1
0.111969651934702 1
0.252812793066413 1
0.794060100004695 1
0.260414019880672 1
0.663908362529525 1
0.336383728923112 1
0.168885043521741 1
0.168497245464537 1
0.0324312128494634 1
0.0928796401190523 1
0.0521538206610101 1
0.246277121057162 1
0.44792089222713 1
0.562077086473649 1
0.269950438857255 1
0.250329732693546 1
0.195014435680742 1
0.2435667516891 1
0.134058008868534 1
0.573010892020499 1
0.411453009340916 1
0.244117369413892 1
0.248725951092904 1
0.892280087623461 1
0.577760255291095 1
0.853092038820415 1
0.793351914849104 1
0.471897207418108 1
0.527567064507197 1
0.645991856031201 1
0.571419627455355 1
0.00505116944101138 1
0.176707603261477 1
0.673844632130027 1
0.783953666028264 1
0.233405110004983 1
0.194588056625805 1
0.0743244450338856 1
0.654412947763482 1
0.464366003195637 1
0.587508843097019 1
0.463308366464136 1
0.255693534268973 1
0.274444548810176 1
0.774379553931302 1
0.6002679113874 1
0.318332783900315 1
1.0133163579949 1
0.396958629074849 1
-0.103528651129821 1
0.544362242950717 1
0.534498346422878 1
0.300772671700427 1
0.267512073010068 1
0.234604075824167 1
0.32894712160357 1
0.355281626415937 1
0.447180634990875 1
0.533606665480098 1
0.302424456429931 1
-0.241108398993407 1
0.219635053553079 1
0.632384058418067 1
0.40500904873152 1
-0.110765701655581 1
0.410639697739758 1
0.596685196611235 1
0.607211113067093 1
0.435074873487884 1
0.731557369340749 1
0.728074431449401 1
0.679705270442149 1
0.462785242064423 1
-0.0132498806649467 1
0.729584675233992 1
0.471139695813734 1
0.353236066714184 1
0.373215249951907 1
0.111978062744265 1
0.874929223469551 1
0.748026613773091 1
0.26714903644677 1
-0.264131459382246 0
0.361236628795461 1
0.126100225996085 1
0.328494184232855 1
0.0257421128542568 1
0.443026568761711 1
0.401963508991928 1
0.980289751274424 1
0.310184395654969 1
0.553584072378075 1
0.502865005329354 1
0.206545380019905 1
0.561061209852085 1
0.481946897654171 1
0.0562082450765814 1
-0.0664987409861531 1
0.20541900559824 1
0.291260595186074 1
0.0604201419284132 1
0.444615653582458 1
0.560107376388948 1
0.326952564319069 1
0.369430512503727 1
1.4242793217644 0
0.443825406271172 1
0.292976543858739 1
0.540861562332187 1
0.703644198875189 1
0.507626433089982 1
0.56518367340109 1
0.182847581981842 1
-0.095060609167376 1
0.378847244508951 1
0.351794749304224 1
0.18140798221762 1
0.578954266359779 1
0.518063058346367 1
0.370637147922107 1
0.211115722825843 1
0.370525919470334 1
0.146331910289691 1
0.384354304209572 1
0.356768044694879 1
0.392760033276241 1
0.528219315172965 1
0.106012469349709 1
0.302464387828427 1
0.495252382660615 1
0.53342895817463 1
0.260387744495811 1
0.506718280150334 1
0.161596823302126 1
0.683781214053943 1
0.197988950043813 1
0.198664506892123 1
0.578974743866325 1
0.34737695304209 1
0.320543255362165 1
0.609090116465848 1
0.381025839730357 1
0.33063513242031 1
0.54022275981133 1
0.221698606159416 1
0.56510100826075 1
0.479201749686374 1
0.602055287720068 1
0.373859280792268 1
0.464922523505115 1
0.226711042451397 1
0.219816594530275 1
0.153300405359213 1
0.211973513496784 1
0.394334111218862 1
0.323292607584717 1
0.0598251682183752 1
0.112075965435686 1
0.575610408932767 1
0.537847880571282 1
0.254174398104981 1
0.544485922756168 1
0.511660811632622 1
0.311422049157937 1
0.53699414491005 1
0.669154889933558 1
0.553367097730612 1
0.576744429420447 1
0.658909250486782 1
0.0774018912793732 1
0.10578908474115 1
0.301863279433389 1
0.314561843608999 1
-0.133591590802203 1
0.628116415163691 1
0.104922679118621 1
0.39060343948394 1
0.356034367452827 1
0.733168981048213 1
0.5528396821676 1
0.551163931469522 1
0.493920665345895 1
-0.0395286055397573 1
0.379609032240628 1
0.528465520527292 1
0.494195596973262 1
0.550498369729714 1
0.740350590255111 1
-0.143237823406803 0
0.592366068609951 1
0.581128438458003 1
0.649290056275684 1
0.41957461105157 1
0.61309222246358 1
0.272817241515453 1
0.833344777646108 1
0.497979965010971 1
0.533336606237516 1
0.338600010056094 1
0.723241712953427 1
0.29576376951844 1
0.400553225996555 1
0.869794583786519 1
0.628062402023177 1
0.516578157768757 1
0.162018841209352 1
0.0925187746292415 1
0.500616651198253 1
0.630113193378031 1
0.402897935153434 1
-0.150299632204485 0
0.0996172305440784 1
0.553610826083752 1
0.396849176541341 1
0.476076835408793 1
0.277649898744178 1
0.556965024104768 1
0.318525035073148 1
0.0940412492236253 1
0.295019474128794 1
0.0826487643369827 1
-0.0432370279868118 1
0.420166652589947 1
0.403595437802703 1
0.590493731474344 1
-0.0509948721932771 1
0.430255893987886 1
0.975903241088336 0
0.330336651199354 1
0.214414062349274 1
0.324112816310659 1
0.00435849979682078 1
0.184288935808994 1
0.294486374616606 1
0.607462165111533 1
0.151428460310859 1
0.40764857005315 1
-0.0381177442326252 1
0.864331149751617 1
0.715884728471189 1
0.215407526547614 1
0.23903645545487 1
0.246311123772242 1
0.247645212099242 1
0.729444622977892 1
0.0570641774614848 1
0.471093785208321 1
0.425290457110226 1
0.176817158630731 1
0.539120991511902 1
0.487336664643772 1
0.467529722633188 1
0.507060319150402 1
-0.264264908317051 0
0.617851764072993 1
0.291372938843717 1
0.301871243068769 1
0.528988486513245 1
0.534103517578664 1
0.190962993686991 1
0.76224033548323 1
0.166347592949814 1
0.193754948010512 1
0.341260400253905 1
0.161262156319112 1
0.293600276890725 1
0.403693775990258 1
0.239134875582 1
0.524779898559061 1
0.157686895938183 1
-0.00704257063741848 1
0.107611312917825 1
0.238413273699286 1
0.483719635682013 1
0.102137711554091 1
0.533073248939916 1
-0.0813317349480857 1
0.339681094172847 1
0.562650249706793 1
0.300626486190741 1
0.566130945467505 1
0.276547772278207 1
0.430497767875335 1
0.528311070501879 1
0.158049843188346 1
0.483777262870066 1
0.156664290734842 1
0.366662819475304 1
0.39530314363227 1
0.0338330103401765 1
0.429842261691716 1
0.488811192900979 1
-0.0282232763535948 1
0.671145853729168 1
0.513633764014398 1
0.327055809042823 1
0.830217761077189 1
0.416377409503579 1
0.41205514847624 1
0.4999374444712 1
0.381769509220824 1
0.252920867530137 1
-0.00580476655334444 1
0.370268727751446 1
0.246741579106545 1
0.462847789330427 1
0.590561775954105 1
0.500851256959711 1
0.417098326186599 1
0.456498979340474 1
0.739150475608397 1
0.171268111338204 1
0.588300663367712 1
0.741676511773491 1
0.621549368591879 1
0.111007968193981 1
0.202653006122363 1
0.292168609887913 1
0.263292200599119 1
0.20370132503871 1
0.399227917726704 1
0.681356447095318 1
0.756770155418682 1
0.380200423714392 1
0.516995060843948 1
0.503112017208223 1
0.37645761942134 1
0.1273430558096 1
0.0893917221262996 1
0.620859196483956 1
0.816551137963751 1
0.154405931843661 1
0.00592153772266266 1
0.478554733011545 1
0.298897532381044 1
0.578938315345931 1
0.815120517199297 1
0.378868691335159 1
0.449438119495755 1
0.077426692267051 1
0.196089279899487 1
0.438824616798958 1
0.0292537901930605 1
0.501548735438784 1
0.830369753047112 1
-0.0333501649377348 1
0.900106303748154 1
0.928768162435561 1
0.624741821676629 1
0.237227319256503 1
0.532331041649718 1
-0.00599971542800588 1
0.377890466156454 1
0.278876983104163 1
0.538464003880039 1
0.20604671026134 1
0.559985307067088 1
0.360930249540248 1
0.293006129472041 1
-0.0639997853833033 1
0.795570976104271 1
0.513596482348968 1
-0.113146727123549 1
0.299849589769958 1
0.519383811458561 1
0.100598762301885 1
0.281181052692129 1
0.352721843688731 1
0.308649699326513 1
0.446397286836392 1
0.548704249059312 1
0.251132428205738 1
-0.0686556765855125 1
0.135100581649533 1
0.203762346048174 1
-0.0106407470648028 1
0.644582007701871 1
0.0732780873567185 1
0.556549646007538 1
0.20420105085406 1
0.891245462353769 1
0.217483741334456 1
0.494027930388809 1
0.402695378382945 1
0.23018455561887 1
0.745441412736299 1
-0.0449708678409801 1
-0.49692454090536 0
0.36292118774599 1
0.696561988235878 1
0.673832411141898 1
0.964891533292422 1
0.380469858488787 1
0.48864926173313 1
0.547007385963926 1
0.592367597756187 1
0.900034532017459 1
0.757433062372471 1
0.761554727477059 1
0.614858448155557 1
0.504875745737695 1
0.657427438371895 1
0.130710831398723 1
0.28693319564431 1
0.349617429317333 1
0.614352849410404 1
0.329693001890795 1
0.0630743877702652 1
0.646361893199259 1
0.273775082463636 1
0.607180883372555 1
0.0724438005994422 1
0.163015141406262 1
0.129874259583055 1
0.491539985140226 1
0.564120588877172 1
0.167191358525151 1
0.105124166544545 1
0.800961527715312 1
0.539673901209612 1
0.785726575087235 1
0.202208924868905 1
0.20239308164617 1
0.473123831671554 1
0.218230650348779 1
0.567050697250983 1
0.280829125480707 1
0.497419775497823 1
0.178779927628205 1
0.812679940464858 1
0.208749584128265 1
0.627307038463747 1
-0.0900613722169291 1
0.203689697334877 1
0.0166514888950304 1
0.622501050052683 1
-0.157986162656907 0
0.453937845848514 1
0.492754588326009 1
0.19562994234865 1
0.329836208734577 1
0.066125270880898 1
0.872049744618866 1
0.218342428283035 1
0.472310168968645 1
0.530422219128936 1
0.639231862942819 1
0.593106082618138 1
-0.136029781223534 0
0.300381013053806 1
0.0977044051300394 1
0.181163729530667 1
0.142414927018015 1
0.238357025292345 1
0.555969173842508 1
0.684361132407718 1
0.462736116769397 1
1.00470245928363 0
0.629683476777437 1
0.737964448766915 1
0.401657959151554 1
0.336917210225907 1
0.447963766462621 1
0.489370607564168 1
0.59711520024256 1
1.23718038592656 0
0.627484954260235 1
0.535685940750572 1
0.530001798007311 1
0.0888357419486631 1
0.243470045021351 1
0.414817049998394 1
0.395045365699924 1
0.220954626899733 1
0.00897388007209532 1
0.542232375215516 1
0.457803107314793 1
1.04656714173659 0
0.752710564306056 1
0.364781856473323 1
0.425843741354644 1
0.525118464431952 1
0.484032955321381 1
-0.0626722036231897 1
0.533140253016731 1
0.563926465458607 1
0.287250849484779 1
0.182752076843891 1
0.248730750292211 1
0.514749746039837 1
0.420249524651415 1
0.60994837045147 1
0.0709588744891822 1
0.151359598840519 1
0.0785269418788958 1
0.42692335524871 1
0.357677954936191 1
0.131576122021101 1
0.756990346278993 1
0.175700498955147 1
0.2062810876026 1
0.638853684887292 1
0.253689292397969 1
0.714678599984514 1
-0.010415647928433 1
0.496053258509748 1
0.00975733530381178 1
1.22340871980348 0
0.542655869470949 1
0.256627857986288 1
0.750705389482401 1
0.277332157050203 1
0.295652206106534 1
-0.122498117739732 1
0.842709100964035 1
0.145961726261432 1
0.405452738576995 1
0.396210702648844 1
0.468922007994473 1
0.191603815546613 1
0.830686823220961 1
0.433371731786726 1
0.613368702198383 1
0.481035779358545 1
0.544832453301444 1
0.393808123590191 1
-0.167562759159868 1
0.499770120316174 1
0.144078279115447 1
0.517018714633938 1
0.342932099902101 1
0.649257480581887 1
0.035290875569836 1
0.412865180443979 1
0.437789196407754 1
0.173397415594652 1
0.586026759703998 1
0.773980875419956 1
0.232000932553479 1
0.236669179277709 1
0.621477837340723 1
0.792445013536556 1
0.126573005912679 1
0.544788589817681 1
0.61302320705321 1
0.326563405574823 1
0.069005723077189 1
0.210377504235619 1
0.352067879400013 1
0.787853306543002 1
0.28720235994907 1
0.31890018943333 1
0.291617998613132 1
0.150040073451003 1
0.507762516842587 1
-0.251668635992002 0
0.920101768198855 1
0.600062627937609 1
0.651165350839764 1
0.913682522348166 1
-0.041457782836492 1
0.46615580619489 1
0.847683448520591 1
0.320899863993786 1
0.276737756616255 1
0.506345797248192 1
0.0692820635807064 1
0.477891643639853 1
0.122616413616302 1
0.367490168368397 1
0.56748657791787 1
0.338179725328797 1
1.0016439708215 1
0.40753148868924 1
0.0699254694014344 1
0.512103042377529 1
0.215392544469616 1
0.189092682629935 1
0.122224664035761 1
0.40078367559606 1
0.243897734783809 1
-0.211442881874079 0
0.577820728452289 1
0.727702744206818 1
0.317526739885866 1
0.251703007743754 1
0.725384979330508 1
0.495667146040317 1
0.113149034599493 1
0.736232230504597 1
0.326092421063424 1
0.604029300656718 1
0.22974181337975 1
0.702488202117418 1
0.692637092344471 1
0.400291777144521 1
0.604311849124731 1
0.242738580634736 1
-0.242773884316829 0
0.228234856327184 1
0.492509996388117 1
-0.00445768269682627 1
0.532433021828835 1
0.194009208827551 1
0.945772814739307 1
0.35277946855809 1
0.423738340893249 1
0.450110821260695 1
-0.130333119572341 1
0.192340396600417 1
0.324320901983612 1
0.223314208458703 1
0.288156898988096 1
0.515591739758453 1
0.780626391833615 1
0.333019147784279 1
0.381022311938522 1
0.471042639662269 1
-0.00563644481631201 1
0.326159654141857 1
-0.104145371239079 1
0.652414905532936 1
0.360514803864492 1
-0.00862673587100862 1
0.726837328097787 1
0.318665266735018 1
0.424538892341392 1
0.743544640599949 1
0.167258638375584 1
0.370810177801778 1
0.645387323602754 1
0.418261476777251 1
0.56473050040038 1
0.769624787226677 1
0.703879742969441 1
0.61909333211532 1
0.584923613752307 1
0.848875178190108 1
0.629339918938052 1
0.179819858203796 1
0.196029879342227 1
0.78112673883316 1
0.533409719887765 1
0.134150051539929 1
0.310630415076625 1
0.316105219095146 1
0.382702534310071 1
0.554244798264448 1
0.58572508855963 1
0.501746708277889 1
0.596162174915468 1
0.594509249605009 1
0.104803607130905 1
0.144250913453092 1
0.0865110864645184 1
0.150665104412375 1
0.307014399020031 1
0.298612891362369 1
-0.252689302648003 0
0.815216603037078 1
0.78926904071184 1
0.16275107698468 1
0.197794867967649 1
0.616078095879155 1
0.72227962467648 1
0.662838311469751 1
0.420923345408145 1
0.141518154563514 1
0.00475085776451297 1
0.0469490496115299 1
0.269819826428078 1
0.417350237740532 1
0.313547000666489 1
0.0231196473844339 1
-0.0544301361381054 1
0.0142918531782999 1
0.323595760465655 1
0.527965071178373 1
0.790204223249139 1
-0.171138086558357 0
-0.0915905207231469 1
-0.0601373326354395 1
0.503245411791182 1
0.136409727313424 1
0.403555185151345 1
-0.124216142404766 1
0.46695094123753 1
0.096793401530295 1
0.812010168991006 1
0.351258725312317 1
0.471186025046379 1
0.162039524504425 1
0.319893621916508 1
0.226303292059885 1
0.820630106293181 1
0.266718580171395 1
0.019361060022822 1
0.229239563925019 1
0.226391070641007 1
0.413470154951779 1
0.356604245393797 1
0.549578702883767 1
0.502608121734912 1
0.612389166817407 1
0.534162778784783 1
0.350777873689608 1
0.366567530097153 1
0.167748236113225 1
0.331943844567075 1
0.534539098955428 1
0.0296074424027781 1
0.154757471460386 1
0.273986721604616 1
0.52220818522425 1
0.544911765326085 1
0.223009576410714 1
-0.0240933146348087 1
0.33070534361809 1
0.846195964276144 1
0.406372723065737 1
0.378862721586987 1
1.000507357629 0
0.33435409482181 1
0.650398591728771 1
0.59602376891369 1
0.724775903402507 1
0.79393460121694 1
0.59357242633559 1
0.481357966704856 1
0.505618159704581 1
0.643784510493842 1
0.273145405385514 1
0.700815720393764 1
0.473365040865778 1
0.706016912931407 1
0.0984440294679498 1
0.422977069272271 1
0.292203269628198 1
0.708674163388797 1
0.258985097054669 1
0.831596493270949 1
0.245549650722316 1
0.39405302306307 1
0.112617031367505 1
0.183800804427635 1
0.640886901063436 1
0.450358127555221 1
0.358598890621645 1
0.69380673489966 1
0.165238270828501 1
0.505232830406789 1
0.308104286260054 1
0.331568802266359 1
0.709060148692321 1
0.142622119498267 1
0.546902291893763 1
0.725700863238113 1
0.226734015451333 1
0.039516194058861 1
0.129269854054673 1
0.481166908459099 1
0.445202943456457 1
0.749206777404904 1
0.549518953056416 1
0.270247575295614 1
-0.0570831214726845 1
0.316729429337311 1
-0.219934542523871 0
0.0384113654526451 1
0.460532441984812 1
0.465357350229276 1
0.541604007350681 1
0.907651274369828 1
0.211713554048014 1
0.529165944584648 1
0.920232437425072 1
0.380128405446753 1
0.217282703217049 1
0.839781484338489 1
0.432752602640844 1
-0.0698680249150365 1
0.458951416985509 1
0.0855088542237388 1
-0.102616471657486 1
0.35838232081303 1
0.781100067625268 1
0.300458575981221 1
0.400659518176363 1
0.236705678824311 1
0.242358363241924 1
0.000248640175783049 1
0.292764754112438 1
0.262870637383365 1
0.955302247434421 1
0.789746807650305 1
0.175467195177265 1
0.0569431071555341 1
0.539498003725994 1
0.399413512668087 1
0.634295251870427 1
0.245486283374646 1
0.0330896553557617 1
0.0596176480113687 1
0.373653582443137 1
0.591331120911952 1
0.578368463956883 1
0.676366961118054 1
1.0772490851179 0
0.698473399126579 1
0.330330412568589 1
0.707508987960245 1
0.556536755189608 1
0.616725709459109 1
0.357446200643894 1
0.498723984041652 1
0.372523456436953 1
0.477301931956788 1
0.144805604507743 1
0.667380006252471 1
0.177016784851657 1
0.27304342040802 1
0.23850573452866 1
0.672193733390248 1
0.572732334461043 1
0.399492888488202 1
0.768825738100425 1
0.499959027061109 1
0.0730908284263631 1
0.554517127177203 1
0.427137455066655 1
0.501188354515787 1
0.272454470984051 1
1.02794570628209 0
0.477145498811336 1
0.0714099314031025 1
0.247773075457981 1
0.720401516236545 1
0.337399707139249 1
0.112532057529276 1
0.257049850051248 1
0.157005606112358 1
0.20406533706799 1
0.347135938462979 1
0.264340306258637 1
0.532264043616421 1
0.113335310125206 1
0.533714137482963 1
0.253402949517439 1
0.145158129941013 1
0.474287387482699 1
0.753313631559499 1
-0.002017505692946 1
0.644700928600124 1
0.295685337842957 1
0.682035732354378 1
0.19915955407248 1
0.375184240133886 1
0.872250687846257 1
0.290818878026734 1
0.643913284486465 1
0.117097364178149 1
0.221916638568664 1
0.631126038053378 1
0.811306210328357 1
0.00562343910267223 1
0.563494142492204 1
0.428704866959593 1
0.825704260373974 1
0.305381055850744 1
0.52553283335238 1
0.440165621049307 1
0.648505558560464 1
0.370063061720421 1
0.059494147204378 1
0.570817853944796 1
-0.232952495933211 0
-0.155691568667728 0
0.66674193660196 1
1.01105504472532 1
0.685767406902975 1
0.500572621794364 1
-0.0822937228647252 1
0.666434556108547 1
0.462902318003162 1
0.95716657262417 1
0.148639252938076 1
0.199786672847298 1
0.332544198132352 1
0.24925914427746 1
0.2518970549845 1
0.556917030378279 1
0.0829021074432413 1
0.770390093456459 1
0.382443781924718 1
0.542921503377099 1
0.560471665480491 1
0.201438888852394 1
0.357990522781596 1
0.836148384259047 1
-0.0512962974986788 1
0.1685738838766 1
0.552721557533539 1
0.583582534470418 1
-0.0203957336787845 1
0.591805793397493 1
0.18231706611748 1
0.573333786640136 1
0.46563107905183 1
0.60957869464415 1
0.489776602836405 1
0.290582397868873 1
0.170045868351389 1
0.405345696211555 1
-0.0179815194581762 1
0.34095461856162 1
0.656633977881616 1
0.222403728035298 1
0.27396359637269 1
0.932295848023972 1
0.789030231854415 1
0.569514375756881 1
0.31093736026227 1
0.584225107956134 1
0.334503653654125 1
0.43710030916628 1
0.363100913369776 1
0.619766551011571 1
0.350193691778521 1
0.179372423957355 1
0.0387960845192484 1
0.454308306055707 1
0.900252585994609 1
0.309121331649026 1
0.527171791127521 1
0.102279190132502 1
0.417006659373444 1
0.331170786251927 1
0.347274179872134 1
0.482362714736436 1
0.28568801280803 1
0.30422299907518 1
0.43324392162548 1
0.0954263892228919 1
0.0202147117022457 1
0.850590632578918 1
0.518228319564599 1
0.667783698115684 1
0.513147918044316 1
0.157214204623329 1
1.17527064003485 0
0.449714665944536 1
0.196184073084067 1
1.08660720913279 0
0.390664213870866 1
0.522514953374747 1
0.167864269287551 1
0.435206051139258 1
0.739207866376723 1
0.323914329337548 1
0.265493218899906 1
0.680843256430353 1
0.456564816930052 1
0.397693029059339 1
0.412301081019511 1
0.145915763260055 1
0.854314400994721 1
0.911703263083377 1
0.0754259525845041 1
0.359260631570157 1
0.483405495264965 1
0.399905356184703 1
0.183153705502854 1
0.349593076266081 1
0.388585236262775 1
0.354716696589039 1
0.499069165449316 1
0.608901317213536 1
0.354270406570449 1
0.130756950380106 1
0.519940984767234 1
0.601405045722158 1
-0.214220868109125 0
0.239436202026495 1
0.680757433144087 1
0.659847640595992 1
0.353940435294569 1
0.300839066531365 1
0.041645782535264 1
0.568270957388097 1
0.936867622763113 0
0.0881559634399994 1
0.193261842056977 1
0.325027777602157 1
0.140460298238117 1
0.493670231963315 1
0.106920641416745 1
0.220152291304428 1
0.721123078893107 1
0.431233895112063 1
0.0801787657900337 1
-0.262937200779964 1
0.396861396298198 1
0.854369824018544 1
0.218706324292575 1
0.493403353853585 1
0.428027169845519 1
-0.174167211844583 0
-0.0330756903896218 1
0.549157064188925 1
0.065486667721899 1
0.743085941070836 1
0.431660842638597 1
0.509330424622771 1
0.950024303490668 1
0.358084328474886 1
0.322375328807811 1
0.665886639384843 1
0.165918882684292 1
0.703625107093361 1
0.37790663409899 1
0.236410113936587 1
0.267265010842216 1
0.143745111187265 1
0.643992568413887 1
0.608295525867694 1
0.614165915685814 1
0.365188540881717 1
0.369786996350152 1
0.442039178859674 1
0.556984365562931 1
0.390987594725227 1
0.190540930962932 1
0.422832651539728 1
0.475116815738612 1
0.56008559449643 1
0.191324117953283 1
0.101670237183116 1
0.266941780620063 1
0.771978351855866 1
0.297697286180214 1
0.351603663861453 1
0.734875369243395 1
0.748415264002681 1
0.422713034206761 1
0.128495080395874 1
0.0852553395739405 1
0.552350250144015 1
0.804136594733824 1
0.484721326818345 1
0.11958830996728 1
0.520462493214887 1
0.134576820085041 1
0.352356659162593 1
0.11008414689464 1
0.205092297578227 1
0.500893976698059 1
0.133449058231284 1
0.734348887263475 1
0.660507505778702 1
0.378743745646619 1
0.620871677781793 1
0.406539812476917 1
0.137548942516865 1
0.53734002157013 1
0.114256262243605 1
0.825908588515592 1
0.804433420599911 1
0.898815454842938 1
0.199555980769785 1
0.467511881876947 1
0.272027901526569 1
-0.129985461100255 0
0.112338247811172 1
0.33089849668739 1
0.0654241224126836 1
0.641402541638672 1
-0.010013990263667 1
0.255960040536135 1
0.240238082783664 1
0.747133375755611 1
0.449323112019987 1
0.862949703210023 1
0.0693400167698809 1
0.490339270607674 1
0.150288626265483 1
0.515372342862191 1
0.516882267276443 1
0.501751386020009 1
0.531686725870879 1
0.35433513611806 1
0.321526438180976 1
0.556758035311006 1
0.803398488120652 1
0.305131620215987 1
0.573230069767469 1
0.356901808514757 1
0.165367894823236 1
0.569989248785268 1
0.562349788052841 1
0.785520003617846 1
0.990929252027072 1
0.441069385837503 1
0.283909574529482 1
0.563808609166066 1
0.628710250819701 1
0.973761034847788 1
0.428054436297568 1
0.714607686878026 1
0.338047812468736 1
0.53485373670581 1
0.344981813357879 1
0.527610451727491 1
-0.266333112346309 0
-0.162846532359805 1
0.506456535255893 1
0.487238264387281 1
0.0445460468476837 1
0.694192833738779 1
0.165071560758266 1
0.634169394787403 1
0.714796842273101 1
0.541835961873112 1
0.884701653004869 1
0.357937861212143 1
0.20743540161084 1
-0.57616124719079 0
0.238445510956052 1
-0.0233716783734195 1
0.348905312825075 1
0.111609286358473 1
0.336040196793422 1
0.147985450499248 1
-0.222520071701669 0
0.708096257785555 1
0.170723988496542 1
0.207255458825892 1
0.394233664059343 1
0.476941622095676 1
0.291945690918865 1
0.39729251600534 1
0.485510846753364 1
0.220386229775305 1
0.795237988934131 1
0.331808405513001 1
0.628384787189283 1
0.463023510938126 1
0.143867959306507 1
0.568118142097351 1
0.285164030980077 1
0.494664436762538 1
0.129569563672366 1
0.268482300271166 1
0.125552842583608 1
0.300319855076089 1
0.0863527805875098 1
-0.35318597512329 0
0.513063412919097 1
0.475357553704989 1
0.2298490093639 1
-0.0717975123463846 1
0.328186094240818 1
0.527431818155316 1
0.262234650483023 1
0.355989255749141 1
0.235529873798084 1
0.233186287627433 1
0.113371088182896 1
0.0895626747882561 1
0.24824110267614 1
-0.293505227594622 0
0.00695043792690993 1
0.244065194059851 1
-0.105305911657653 1
0.320953697781651 1
0.609865683836067 1
0.304438948991289 1
0.214559766212403 1
0.326304385901693 1
0.356856976903202 1
0.742212161848502 1
0.273106473244089 1
1.05211778112515 0
0.131184822166466 1
0.344804512434765 1
0.41664713539038 1
0.695648628223081 1
0.591129906336638 1
0.515388055417933 1
0.357824957754063 1
0.493350897928067 1
0.264510385863881 1
-0.101218629838298 1
0.7454982946029 1
0.708960537885929 1
0.0191486521961689 1
0.189291479360313 1
0.597731182481886 1
0.186463690613924 1
0.746233225410647 1
-0.0101208876666693 1
0.688773979267261 1
0.325866960283018 1
0.452421481577468 1
0.514410383632544 1
0.659018683493164 1
0.445211033397715 1
0.674805287605999 1
0.649851943551512 1
-0.108783554276253 1
0.780059196226579 1
0.29525062399602 1
0.512826844332945 1
0.30684056884573 1
0.571625670505719 1
0.627566190687042 1
0.594380600434489 1
0.410235077611755 1
-0.134730773684144 1
0.567496065757764 1
0.401361930824877 1
0.622406090384806 1
0.389219534681722 1
0.514695407859146 1
0.824878034317069 1
0.575420455945226 1
0.565479097376117 1
0.504348621490223 1
0.418567613696277 1
0.802936688087508 1
0.380478867622942 1
0.0201586777843705 1
0.38060453476105 1
0.4378366525869 1
0.242074516737064 1
0.46213243570256 1
0.148287665263257 1
0.813600572840766 1
0.466270179185789 1
0.457211653975261 1
0.559981046489891 1
0.339150648019495 1
0.445815497922417 1
0.125921467842285 1
0.228567440172029 1
0.471321420417425 1
0.531542410044663 1
0.13723488062268 1
0.225556704422533 1
0.227138734655939 1
0.641573911179089 1
0.574751483344354 1
0.300628845082208 1
0.71809135440723 1
0.850211609133789 1
0.248509361922375 1
-0.0903865800501754 1
0.28859406851993 1
0.628596295052717 1
0.569415156399003 1
0.791020420199371 1
0.0677531769807367 1
0.605943917489402 1
0.298734458705598 1
0.451395631207676 1
0.560817368229525 1
0.749445428776216 1
0.42471949867745 1
0.5887383566819 1
-0.0638261364206409 1
0.0821358176485173 1
0.360311946737582 1
0.603804327883348 1
0.229912003431435 1
0.371564537703905 1
0.336551893665901 1
0.0418827811375943 1
0.740369518788267 1
0.244733410183652 1
0.527215804107461 1
0.0582921054049347 1
0.61095139501548 1
0.845635468681933 1
0.660427651741907 1
0.642132219124633 1
0.260225508160259 1
0.874015268008015 1
0.652760787226046 1
0.440088181689913 1
0.421462681848738 1
0.3416589342983 1
0.550166586085431 1
0.161096647315449 1
0.319776493930979 1
0.445684213688255 1
0.350162468628263 1
0.0600632773883858 1
0.389468773803278 1
0.406073644627204 1
0.00842039553743905 1
0.645275253903899 1
-0.219886810454343 0
0.851990174149375 1
0.530415281791773 1
0.0867090679933067 1
0.449603834537672 1
0.872037160265568 1
0.682682042638541 1
0.765430671145408 1
0.43684744207154 1
0.355838414343006 1
0.436400740115362 1
0.4613640883077 1
0.0746392955182194 1
0.207710663935342 1
0.546266779242368 1
0.099738663575158 1
0.618847382924703 1
0.328440811703617 1
0.398784680222548 1
0.124845243380524 1
0.594706639695991 1
0.484857413196575 1
0.0345666444435695 1
0.270714567850288 1
0.428933399771037 1
0.381285847122415 1
0.423291814337797 1
1.04482950535356 0
0.311804970826446 1
0.410661244810502 1
0.196697559117322 1
0.14635954902106 1
0.387092380148933 1
0.196898847538612 1
0.609293740993812 1
0.279610007004662 1
0.667407637399068 1
0.449556288755831 1
0.592507546599167 1
0.518240520231588 1
0.452627976014523 1
0.420762183986785 1
-0.0914140682382528 1
0.434076419248439 1
0.368420360544879 1
0.497958981842209 1
0.430634354488451 1
0.00239849492470817 1
0.170775984192201 1
0.69783371880085 1
0.50986912183903 1
0.11347888998045 1
0.667469337349788 1
-0.441428483368591 0
0.419927156282255 1
0.620251771269664 1
0.387610288893343 1
0.514785442745539 1
0.535581467334227 1
0.577782694715926 1
-0.226060082434801 0
0.420905608240334 1
0.273870759293731 1
0.320275810446407 1
0.366355194814941 1
0.567667531017063 1
0.27449925562906 1
-0.0435144948345762 1
0.44115658840644 1
0.634549887922716 1
0.458627508620688 1
0.368068859171315 1
0.457988937648765 1
0.221948138797581 1
0.755489303260496 1
0.799349957461566 1
0.686272695186012 1
0.738721579956547 1
0.57390605084957 1
0.668717267131735 1
0.511701286484783 1
0.312378020610085 1
0.965950584435086 0
0.207180807314593 1
0.606503482414028 1
0.411272619728787 1
0.640569517296188 1
0.362602470943525 1
0.234012882571556 1
0.274107257193147 1
-0.126102833314627 1
0.382244235042377 1
0.368518156077037 1
0.778725477953939 1
0.978754105633968 0
0.194221769488442 1
0.549126291326959 1
0.0389226707872931 1
0.293501053850693 1
0.708434491407926 1
-0.162499479391646 0
0.404526393217952 1
0.692789587365085 1
1.07567372874145 0
0.563267674034751 1
-0.03095960967121 1
0.525237888220185 1
0.50792861749197 1
0.580644320186789 1
0.0804491898344037 1
0.353692890422223 1
0.522242026435191 1
0.192468390360555 1
0.284160719566978 1
0.639175928399566 1
0.758027964380505 1
0.358056330321392 1
0.548807319408181 1
0.257399182830455 1
0.778819445597509 1
0.229609517803691 1
0.718079521147742 1
0.0706205556403848 1
-0.577096725460193 0
0.568225057205591 1
0.145671040061855 1
0.486990024194709 1
0.53565866281528 1
0.458799349501197 1
0.280786632685583 1
0.723167814615252 1
0.357301093314329 1
0.367289196842652 1
0.253157175439053 1
0.196390049992174 1
0.357775583052491 1
0.638224235347537 1
0.650873219553267 1
0.632578287511588 1
0.53415848802072 1
0.668675756193297 1
0.182730165423028 1
0.0366571344158255 1
0.515241258360508 1
0.400158519471248 1
0.859519405169976 1
0.403135473875769 1
0.994873609754152 0
0.525297256280879 1
0.862521395696552 1
0.630580519970927 1
0.492415719316669 1
0.26036180771985 1
0.0469396711810635 1
0.0627728462720421 1
0.579898348790052 1
-0.0605167171260747 1
0.647722917345872 1
0.0676738555330034 1
0.321867667579619 1
0.751008868507687 1
0.554173006714188 1
0.0746489945010393 1
0.140761831728619 1
0.474392725947002 1
0.20780644453535 1
0.642058456804295 1
0.149631320526982 1
0.583531268777031 1
0.154514689227248 1
0.681983085771398 1
0.412410580472627 1
0.247359720443071 1
0.316609125382913 1
0.852519332965647 1
0.840148012906979 1
-0.125303838404983 1
0.497540104173812 1
-0.0700894801406404 1
0.619205234591883 1
0.0700421418358847 1
0.453265180574044 1
0.5326599984939 1
0.740514645578328 1
0.288958158583745 1
0.669151181991229 1
0.674557708194681 1
0.24958132689599 1
0.661803984132016 1
0.336258666888456 1
0.570403739997174 1
0.225673878534313 1
0.212191210028471 1
0.024912436679657 1
0.217820926923505 1
0.961250620237704 1
0.695670024445618 1
0.419469017572177 1
0.416784362442613 1
0.383126471637498 1
0.795679178848019 1
0.407744040269315 1
0.357107934663291 1
0.320649993574937 1
0.524237509741962 1
0.153899321247231 1
0.466625024287772 1
0.841732484737053 1
0.812332888011921 1
0.810194315173946 1
0.350936098826256 1
0.508123852165056 1
0.548760898391798 1
0.470466287003079 1
0.532567377029434 1
0.296415576517038 1
0.579438129887804 1
0.0973217991100565 1
-0.17003276455092 0
0.336218380365828 1
0.0778295463028631 1
0.286091802768219 1
0.695234429556134 1
0.526450063081197 1
0.379379415325307 1
-0.0817996691447014 1
0.624916977995857 1
0.651416485463118 1
0.445785809744399 1
-0.125783292384168 1
0.336837354182094 1
0.410466463127281 1
0.794171644276427 1
0.663227706569948 1
0.498546155770263 1
0.24844245671868 1
0.316489787600897 1
-0.0778595780347571 1
0.459299574729157 1
0.581212089125181 1
0.281354901976936 1
0.456269461155982 1
0.277500284681633 1
0.877385272900691 1
0.383039928217872 1
0.367143148667719 1
0.754086326425958 1
0.376547068503291 1
0.793642500572358 1
0.296625152636516 1
0.436601259491392 1
0.0943626582887114 1
0.206496510863393 1
0.443908468001634 1
0.869017184605732 1
0.575068213458655 1
0.271999852765655 1
0.369301552700396 1
0.320425587812181 1
0.436352379699943 1
0.0162383595665216 1
0.228871321200397 1
-0.0284718045170503 1
1.1329020042065 0
0.0551989245253895 1
0.140728584712943 1
-0.0284578936945239 1
0.44947494194781 1
0.285146540792924 1
0.848769924586569 1
0.401615754374388 1
0.118903382790964 1
0.583913839887872 1
0.754924690440073 1
0.482021727409874 1
0.594331177400116 1
0.643227838605061 1
0.423491428396078 1
0.632659020559586 1
0.492381764709508 1
0.392269527694966 1
0.0312124084459095 1
0.702843863325479 1
0.0624481109013503 1
0.45076071639453 1
0.316380603420228 1
0.12635990964433 1
0.161231823100006 1
0.266880467716817 1
0.469843521535011 1
0.228085271000933 1
0.568229768674512 1
0.369156970391798 1
0.714955462385041 1
0.188572777107047 1
0.539980123819686 1
0.379179903690041 1
0.948100260001012 1
0.213931842208555 1
0.663813971324236 1
-0.161262523869817 1
0.215795680326793 1
0.427371075016065 1
0.902843570339084 1
0.0925103093550794 1
0.477592834194522 1
0.635311584908128 1
0.0708687616628438 1
0.374913048713121 1
0.571867701293689 1
0.685074895541914 1
0.448769247959225 1
0.527526525588928 1
0.733745381526237 1
0.435883775161164 1
0.0269146963894602 1
0.517454176802371 1
0.426177204544139 1
0.170048679035145 1
0.97391696257999 0
0.0469536257872001 1
0.525048674475225 1
0.192668869501559 1
0.455741561789851 1
0.322914772524226 1
0.366763582385808 1
0.647595422691617 1
0.5031423555587 1
0.599164532239614 1
0.595604583134151 1
-0.319962066751829 0
0.269708733331359 1
0.369634485778343 1
0.315951239249204 1
0.929952998052874 1
0.217207675905128 1
-0.162776146341823 1
0.554471982947762 1
0.412582376109424 1
0.502287648676044 1
0.076621679310274 1
0.705637979741607 1
0.69406946362889 1
0.842956598719406 1
0.473188045537609 1
0.761950476646372 1
0.61567837500713 1
0.419296329408952 1
-0.00865086969176926 1
0.0289455238678792 1
0.688161333549886 1
0.23680477827466 1
0.596471955223058 1
0.813389029825366 1
0.815538915476876 1
0.209508578797893 1
0.0659399907789693 1
0.391021673936687 1
0.425014722928862 1
0.227080754392631 1
-0.0582121006154332 1
0.03632627233487 1
0.394569654897489 1
0.64015394519155 1
0.351240296561123 1
0.16044568251098 1
0.46665623449376 1
0.586248040210332 1
-0.0183916087780867 1
0.330030071606198 1
0.228541619335058 1
0.591684385182711 1
0.130515701696181 1
0.406345817304118 1
0.0310235954163978 1
0.673885780251533 1
0.501259561084032 1
0.482342414386402 1
0.594755724723909 1
0.279419720632398 1
0.771547376123788 1
0.481326406732068 1
0.667011470090192 1
0.276139538189719 1
0.508617605979517 1
0.368879946311946 1
0.115490902094175 1
0.153238859527455 1
0.355939246425145 1
0.434002608930562 1
0.704133383341221 1
0.88905745267766 1
0.585750289615124 1
0.336047252714809 1
0.480430971456089 1
1.00027890049987 0
0.0239583683849998 1
0.875237568026916 1
-0.113989423095402 1
0.354488476775622 1
0.360253188203675 1
0.830436220449111 1
0.10301842506888 1
0.321821538795302 1
0.833128890764051 1
0.446507186443135 1
0.526623148333911 1
0.483703965396621 1
0.686994912265799 1
0.461629512996438 1
0.199486317158528 1
0.424883551256332 1
0.124816078800292 1
0.571102212250482 1
0.169896121238002 1
0.438838677026949 1
0.258767324476668 1
0.459019985057598 1
0.4001750563141 1
0.335832467956012 1
0.321074974819454 1
0.243622528478566 1
0.3631382231316 1
0.605245630108604 1
0.391284445348896 1
0.0163906651322579 1
0.160946761827871 1
0.35582393439556 1
0.623447023656922 1
0.740181309159249 1
0.0859548986062103 1
0.230128691923489 1
0.0736513625938768 1
0.285473165210994 1
0.0117542207917446 1
-0.249283819698042 0
0.750087116375076 1
0.0784472445107603 1
0.611760427658377 1
-0.0136648783179576 1
0.792020332032852 1
0.300535147016707 1
0.437067697988817 1
0.345344167660599 1
0.234504707188877 1
0.0621870552037819 1
0.787414036733166 1
0.824754848082273 1
0.331739399099045 1
0.558327454321306 1
-0.216405227773709 0
0.714419108946933 1
0.601299177612214 1
0.906193418668345 1
0.886719222136363 1
0.683045990756947 1
0.0916176612401698 1
0.0413096020424655 1
0.0843037395167518 1
0.445992567292064 1
0.571666557581973 1
0.596713227155798 1
0.265787644242582 1
0.254264862412974 1
0.352072077755857 1
0.0750262857773255 1
0.431561115055308 1
0.498863280329379 1
0.560210192495541 1
0.709113787695066 1
0.159720291562221 1
0.529778733350004 1
0.0689651509358666 1
0.726550603157116 1
0.313014829407548 1
0.362683375395112 1
0.172806764042765 1
0.448482869782886 1
0.629349871981402 1
0.393005577953781 1
0.533390818638546 1
-0.120399301027288 1
0.077087540432926 1
0.249563652260898 1
0.582598250976245 1
0.260882076789504 1
0.635888459966603 1
0.612239898288813 1
0.326233710159499 1
0.478622246176593 1
0.429915266270085 1
0.287716943860451 1
0.571742800399136 1
0.631466528394878 1
0.645341480478513 1
0.463420373797818 1
0.374661406583852 1
0.560163258886253 1
0.306607632808121 1
0.891862810604127 1
-0.120545386732699 1
0.464585347547245 1
0.364566246474942 1
0.620743340290571 1
0.872658008692593 1
0.575155330026363 1
0.237934098120691 1
0.0733615656730856 1
0.604597973645766 1
0.236674159079847 1
0.206631764996283 1
0.17986830578644 1
0.122794673164448 1
0.0447124139222422 1
0.961876866392876 0
0.520575911325689 1
0.625674114287637 1
0.292354443318102 1
0.699081968529289 1
0.359092733113226 1
0.488039654628463 1
0.309720489563586 1
0.928065718265856 1
0.293466037172089 1
0.479796813449258 1
-0.185728800805147 0
0.509244842706264 1
0.0926747216043736 1
0.58509447307519 1
0.182326323364497 1
0.943090162901354 1
-0.128410156972397 1
0.561220897075585 1
0.427988120533142 1
0.344187719596768 1
0.462039564223416 1
0.11646290964786 1
-0.177327411040633 0
0.985922963376724 0
0.262267648107655 1
0.212019954682455 1
0.413478253402817 1
0.25551145663792 1
0.0517298059596654 1
0.0685850657969973 1
0.205187847099021 1
0.485907199359547 1
0.372374071439607 1
0.431416985313488 1
0.341538555448383 1
0.396857610293669 1
0.61905993989002 1
0.34470670693086 1
0.294825259322322 1
0.0916572885843986 1
0.837304329139635 1
-0.45796617822217 0
0.42441268202551 1
0.446006666291514 1
0.102221432125622 1
0.166576315989547 1
0.516448544326093 1
0.260609432788213 1
0.353110944913814 1
0.572893591185768 1
0.263103391885394 1
-0.059472342424758 1
0.728238802106932 1
0.620059512911802 1
0.000169324034330981 1
1.05978328643725 0
0.171546213967292 1
0.84941106821031 1
0.304422990515002 1
0.306916373448636 1
0.332650594721985 1
0.53409944348557 1
0.285343712061163 1
0.499224789786338 1
0.349108611296631 1
0.165883505471089 1
0.504208525751775 1
0.212563420620515 1
0.196050509346261 1
0.279430839894146 1
0.358987020476236 1
-0.191278232042021 0
0.706090294544465 1
0.557351695277903 1
0.30090186995095 1
0.246951635745916 1
0.541378023838867 1
0.584518003924128 1
-0.00338041123318446 1
0.157238891114796 1
0.300551498118919 1
0.196141026818545 1
0.112021377289182 1
0.504328747203267 1
-0.205586860955536 0
0.11677956099995 1
0.166244425897993 1
0.524167496493454 1
0.703188024482827 1
0.318109803340553 1
0.501127300636176 1
0.409681868173731 1
0.338663242002519 1
0.0609391839768613 1
0.283420864294611 1
0.460524962379668 1
0.211262558069704 1
0.656479896994856 1
0.461650619007901 1
-0.195983188137163 1
0.569727734800509 1
0.153918776112617 1
0.25280962757598 1
0.399009650218443 1
0.639732859877356 1
0.660707050021052 1
0.290199566807228 1
0.630108840679176 1
0.665003736588417 1
0.292478304023449 1
0.363848766869345 1
0.827347506687901 1
-0.103393510372948 1
0.521481032174141 1
0.235200713910586 1
0.608143331345459 1
0.304444670211032 1
0.473215536634525 1
-0.0223008304567996 1
0.199961168099173 1
0.639787803657748 1
0.10528127237829 1
0.214522832580479 1
0.842464781588767 1
0.80657618790114 1
0.753720200684491 1
0.351400983282673 1
0.281488348097213 1
0.0978255784596235 1
0.620329640647307 1
0.898575166399067 1
0.491180325287403 1
0.337417635690625 1
0.158095591014586 1
0.417349596361521 1
0.574065587629581 1
0.740362766162821 1
0.553593592618635 1
0.375174352789384 1
0.295563610871265 1
0.325510018220999 1
-0.0510779257787465 1
0.850431279578982 1
0.722020350503858 1
0.49671233890053 1
0.363049988767423 1
0.930581507903119 1
0.164886142422255 1
-0.421283241044935 0
0.477252075996987 1
0.32968693577868 1
-0.0587447388962497 1
0.421279623830764 1
0.0921597584369231 1
0.363797816894049 1
-0.156876404284273 0
0.230036797113137 1
0.591309702882722 1
0.403573137189765 1
0.53056071555429 1
0.300606437491738 1
0.680979053765215 1
-0.0345815524969138 1
0.535115832131849 1
0.62375781495631 1
0.644488736220472 1
0.0814100377069678 1
0.599197681669928 1
0.503127137602444 1
0.0878426205930675 1
0.925966741627037 1
0.513148916878198 1
0.325903201984211 1
0.149243178111621 1
0.42492240650505 1
-0.0217390038498679 1
0.250054261816737 1
-0.0621730052952566 1
0.412549875274717 1
0.357442810928559 1
0.13867230102128 1
0.0111523396159207 1
0.520816607908519 1
0.631623819283113 1
0.340277822649191 1
0.167908762461758 1
0.602962268430531 1
0.804425845005582 1
0.349369413757022 1
0.419696601512241 1
0.459491228327558 1
0.788497260734753 1
0.200288025374728 1
0.728539299921612 1
0.377815645158262 1
0.612810269401937 1
0.180748584630309 1
0.288173986665494 1
0.0600196641546866 1
0.445306915360722 1
0.288908558038641 1
0.383006517581081 1
0.253857883253479 1
0.70821220559206 1
0.179280406848252 1
0.317473343074068 1
0.280552879129461 1
0.588484151327188 1
0.748656720972566 1
0.603948310433247 1
-0.125365750530116 1
0.598827430751369 1
0.246245932988054 1
0.645714334177959 1
0.0495002083428794 1
0.75003451946159 1
0.441825206819694 1
0.400582176838112 1
0.589205125231915 1
0.500352227985001 1
0.151787212171636 1
0.72326979291291 1
0.336008932035762 1
0.283852100159822 1
0.245461687841435 1
0.397392483930417 1
0.510423892950463 1
0.379159827576367 1
0.520136531244804 1
0.155068184334969 1
0.204025660710052 1
0.607991025594586 1
0.600326067206406 1
0.613361475165648 1
0.315665666408378 1
1.07040807773847 0
0.679212868278864 1
0.540711179458694 1
0.474111154620574 1
0.810713567455164 1
0.163319275190312 1
0.566305537531808 1
0.670638338802656 1
0.209274590012686 1
0.288401116275186 1
0.697853859059853 1
0.211480915844946 1
0.976795197556934 0
0.319150056734985 1
0.560977696038575 1
0.435114000802043 1
0.723840917595022 1
0.655710897566685 1
-0.0808516705910386 1
0.165148654698688 1
0.321104321307263 1
0.133964888290354 1
0.549619983464205 1
0.231834205944872 1
0.460323284839001 1
0.51288243100948 1
0.449951419646188 1
0.624736568059843 1
0.455468368347913 1
0.353264340603481 1
0.318992734248011 1
0.876500459076488 1
-0.149193066449126 1
0.164287717328379 1
0.628392884694374 1
0.685132919730609 1
0.782508039691894 1
0.739140100219258 1
0.38207134290899 1
0.629727872533046 1
0.262076970163004 1
0.0807954408860488 1
0.564281179864527 1
0.310424206333992 1
0.354240978017886 1
0.131575555540484 1
0.270088831863321 1
0.56823472565835 1
-0.0771801253343973 1
0.358714274603573 1
0.662975822470185 1
0.674999759519298 1
0.814756956708511 1
0.452827321970107 1
0.428595694843264 1
0.380874128814998 1
0.0243670848680542 1
0.473990638943815 1
0.743730030289709 1
0.415256005154274 1
0.176748025269094 1
0.922472955180636 1
0.118377958782813 1
0.421648236016562 1
0.041077164124562 1
0.131748611137646 1
0.844223810063544 1
0.111669598051152 1
0.0338198785467417 1
0.359781348611592 1
0.420038187151878 1
0.64391437421277 1
0.65491322136558 1
0.819549873076097 1
0.577429166028141 1
0.239548708140908 1
-0.0755830188848236 1
0.525035237864617 1
0.0292213552024614 1
0.111717909176131 1
0.379924113701831 1
0.532210646117931 1
0.19987882475097 1
0.478347616707513 1
1.32666706778481 0
0.580852440828863 1
0.1581948018136 1
0.644446085786686 1
0.49497595188458 1
0.71361509835192 1
0.766396711853925 1
0.396099691969343 1
0.931301214971696 1
0.505548625779723 1
0.713883729975195 1
0.558272818373463 1
0.028038877547519 1
0.219317210497011 1
0.620207634726385 1
0.0921958005007298 1
0.505437114177445 1
0.371403816703063 1
0.514051528143119 1
0.163931488701229 1
0.328292589676949 1
0.387519564627242 1
0.0647898684269811 1
0.232175766172685 1
0.242938173010196 1
0.791624999884988 1
0.62208376136626 1
0.349247808107849 1
0.382958916570363 1
0.627382697636828 1
0.249298968944743 1
0.545415488788732 1
0.499717100501333 1
0.614844334290574 1
0.77760192450039 1
0.352802550050184 1
0.540651927134931 1
0.152083639947728 1
0.462257394614238 1
-0.112725378552404 1
0.342660310233835 1
0.342541477549374 1
0.727222333496331 1
0.196777061118035 1
0.361802752737105 1
0.548888080822269 1
0.0955463390414912 1
0.523466624921506 1
0.27704145565132 1
0.469366253474848 1
0.257436459738338 1
0.820572091977577 1
0.332182367696055 1
0.0270794448150434 1
0.525369911273576 1
0.173264342496002 1
0.442213796332296 1
0.0390031027190335 1
0.985229995785678 1
0.0707420252187232 1
0.367314685778824 1
0.0308013714576613 1
0.409565372473075 1
0.0878551727221671 1
0.522164011032406 1
0.569634686609657 1
0.238816897474802 1
0.585665142815992 1
0.516692572968486 1
0.0890403669677126 1
0.253678094219008 1
0.499065514346768 1
0.67140514938088 1
0.492982095347668 1
0.558044737870103 1
0.293384123772316 1
0.323878222537272 1
0.186517488356288 1
0.3404498101567 1
0.0557031297010988 1
-0.0893224264588252 1
0.516242136852331 1
0.37763359904415 1
0.174021608261302 1
0.366151811012722 1
-0.0648344840633476 1
0.653703067319121 1
0.564486708066947 1
0.290359043842698 1
0.755937145291624 1
0.397460865861253 1
0.256532045030856 1
0.540058184755601 1
0.764223064732372 1
0.340297858513332 1
0.505642033900435 1
0.120746561183512 1
0.794401991850884 1
-0.0767965487101613 1
0.586135365456075 1
0.657827829039308 1
0.531329751246439 1
-0.0529310503470869 1
0.425102038244074 1
0.314790011688799 1
0.49337615143417 1
0.557039047194171 1
0.688347387521431 1
0.354826496246742 1
-0.0151742550164576 1
0.12398605055224 1
0.266599764908299 1
0.76563594193295 1
0.240422701255276 1
0.782203063826706 1
0.594626248503641 1
0.750159737978939 1
0.490796963416051 1
0.349249483593338 1
0.444164926477714 1
0.648915718177885 1
0.403543066591616 1
0.273194218614802 1
0.257265322334136 1
0.711900808816913 1
0.256708047200609 1
0.350854895500721 1
0.353764226432783 1
1.20255396955046 0
0.355469198001967 1
-0.139092825041296 0
0.0608779874465142 1
0.689876895277383 1
0.407521878314445 1
0.493392572880401 1
0.00512772994320455 1
0.555037843196252 1
0.392653155408009 1
0.457079703684804 1
0.210228358383569 1
0.770410939391382 1
0.379377530283422 1
0.262284721642867 1
0.531952515341579 1
0.658806944541679 1
0.601747067209731 1
0.16135074456219 1
-0.0557593892875633 1
0.284241425030804 1
0.529625881724621 1
0.711487191344226 1
0.199412210435735 1
0.585826052272105 1
-0.141355447209205 1
0.482835949160282 1
0.0166669808776214 1
0.729518258439279 1
0.145727873520652 1
0.423209059278949 1
0.671534848200537 1
-0.00984901798691643 1
0.347029499675814 1
0.963105272370319 0
0.643794385575681 1
0.389463963321315 1
0.32642147253573 1
0.35262203133054 1
0.933247605889798 1
0.796273383282143 1
0.351910512132537 1
0.404690394416089 1
0.851194237101286 1
0.232855009286613 1
0.563587534000362 1
0.285360259624641 1
0.581528993994641 1
0.243997818632387 1
0.837473357186515 1
0.559671821774685 1
0.456965700197296 1
0.480796016870445 1
0.255799732642775 1
0.525024028224869 1
0.0849069844870689 1
0.0362745525362419 1
-0.180233062243337 0
-0.155527560398595 1
0.493082695320127 1
0.714639718284821 1
0.310726796358058 1
0.365018381270855 1
0.309280332578031 1
0.487363988784835 1
0.149330927109982 1
0.0894128558224957 1
0.28130191648731 1
0.415606777952224 1
0.825361794881886 1
0.151435784400144 1
0.322971508610176 1
0.406715623656043 1
0.234784100182028 1
0.143972445614461 1
0.75856145570119 1
0.459835171622286 1
0.278784077514785 1
0.472208579290635 1
0.261517878382432 1
0.796572433834853 1
0.560050752143588 1
0.135382556000525 1
0.413805988721377 1
0.583102430158839 1
0.536563681399032 1
0.200567854672957 1
0.498347506102235 1
0.251431553221472 1
0.333408459769451 1
0.107634616930769 1
0.30550569684492 1
0.51934365113788 1
0.18234207815161 1
0.404379233680677 1
0.539048116722687 1
0.340968623190068 1
0.563783313362719 1
0.30695361179996 1
0.0232513439148099 1
0.904568703229891 1
0.334575907646704 1
0.419920707445578 1
0.291918065634822 1
0.499421438875433 1
0.239752597850994 1
0.404222762121681 1
0.144078579322601 1
0.3768874740392 1
0.35788540569842 1
0.292387061465589 1
0.351169431683194 1
0.0397231224382497 1
0.628489912125355 1
0.710775266614335 1
-0.558760876727928 0
0.525455973380524 1
0.705567164841088 1
0.445974728650509 1
0.706301314476676 1
0.126963168237083 1
-0.0454039830230484 1
0.126033676274837 1
-0.171379976564144 0
0.107027017133331 1
0.343617939749273 1
0.721420842704551 1
0.656530512206803 1
0.245323972561932 1
0.211265467521247 1
0.0706209843229634 1
0.570037923546825 1
0.0768922423382493 1
0.804537587264108 1
0.215739838066803 1
0.245502708905722 1
0.247669488459531 1
0.70113043884314 1
0.498634316321779 1
0.351115569082634 1
0.25481929050705 1
0.3848310380379 1
0.654444376138892 1
0.565099881418621 1
-0.329293321464022 0
0.0971400384270866 1
1.03260018880424 1
0.4428923482251 1
0.380975650595257 1
0.471510163901822 1
-0.0756716108361942 1
0.512913827729533 1
0.613052540248323 1
0.245100123605247 1
0.705077133681936 1
0.381075549010727 1
0.274755710480541 1
0.557925866811109 1
0.0674571588394382 1
0.531117652052933 1
0.834944931767705 1
0.61523128607016 1
0.326939618878733 1
0.268526942924333 1
0.44031534410598 1
0.107692377138498 1
0.19162185534418 1
0.576392351739037 1
0.497334130132199 1
0.387098340712591 1
0.26087094304762 1
-0.0703031754581976 1
-0.0933661369370214 1
0.108794325283584 1
0.363459673889764 1
0.68128470961131 1
-0.0126844880156415 1
0.0847254135354366 1
0.0894273115403577 1
1.06436099166139 1
0.0444904304154873 1
0.809516197362005 1
0.233065378351624 1
0.270324307181478 1
0.468166752095481 1
0.434431150333181 1
0.660912873409286 1
0.580148662121065 1
0.580371267095455 1
0.293605960705056 1
0.606743413438356 1
0.398279247202816 1
0.495119920427842 1
0.444473426749251 1
0.3444689939334 1
0.701626262103077 1
0.559853756026786 1
0.744339402224397 1
0.413504263907851 1
0.518100525881598 1
0.214734543941104 1
0.640664820288982 1
0.345572991003525 1
0.208659796208917 1
0.0659395960088661 1
0.473590804981444 1
0.555037658396392 1
0.336912582315968 1
0.57170366908509 1
-0.0596910947249799 1
0.465585851066537 1
0.637050067782221 1
0.105999224455851 1
0.654839000697896 1
0.622066784642113 1
0.672995526921743 1
0.793604950160232 1
0.319654578203414 1
0.371052301638557 1
0.622958474424813 1
0.504995819697942 1
0.179155884129761 1
1.06539042410788 1
0.966030983878028 0
0.290172410733298 1
0.474941221086663 1
0.031231949805266 1
0.237782185380001 1
0.361835928573185 1
-0.0628517020929421 1
0.599409380834706 1
0.140744575311143 1
0.427043396212856 1
0.53300705071153 1
0.250789217538886 1
0.154552640269383 1
0.253648946388092 1
0.268334699029176 1
0.212089055090319 1
0.757514343279472 1
0.581535647078928 1
0.437162757704974 1
0.326700319323954 1
0.608340700667815 1
0.247664253648502 1
0.426541600395123 1
0.472392102275229 1
1.18947623839921 0
0.191061024716776 1
0.477130536599167 1
0.689204333787957 1
0.368680206521953 1
-0.00511503546999004 1
0.504572854758995 1
0.292825562012906 1
-0.0775353078055158 1
0.504468486995462 1
-0.181152244201025 1
0.281608298015889 1
0.605961999582802 1
0.418721864447351 1
0.308208461368166 1
0.592967054289858 1
0.414163372989672 1
0.145868603011869 1
0.703183151446531 1
0.206774497730831 1
0.45817710794597 1
0.636493450598234 1
0.213105518294839 1
0.640205726581329 1
0.285407091399919 1
0.331259752908387 1
0.43761097113631 1
0.67911272425171 1
0.306891933707311 1
0.268979410078883 1
0.653329565866704 1
0.35422850754934 1
0.580226382643224 1
0.0726006654737655 1
-0.0734223891479964 1
0.375436679317026 1
0.440584262101745 1
0.283127715949482 1
0.375092168160186 1
0.109071716336693 1
0.333995080776238 1
0.76251705113411 1
0.224499810654693 1
0.765083862589657 1
0.318385609440361 1
-0.347398008883024 0
0.303821349435803 1
0.502775005085507 1
0.354194174612342 1
0.661696151813315 1
0.580033198878504 1
0.787774455113873 1
0.302953900734192 1
0.546331995850542 1
0.631877011202148 1
0.290656644589827 1
0.802782906891753 1
0.590716059767708 1
0.134559577910664 1
0.463365742226925 1
0.485115701663975 1
0.195286630308205 1
0.412534832083478 1
0.750729677381448 1
-0.0998602867925874 1
0.196987579952732 1
0.668419085804612 1
0.420032813555366 1
0.343400073419245 1
0.1964863861395 1
0.0345696434354239 1
0.112392489873529 1
0.397184669272807 1
0.483311712302512 1
0.235619766408637 1
0.65635256562492 1
0.564792320207822 1
0.729866437318395 1
0.254371677695447 1
0.59518683907107 1
0.240872996513259 1
0.231916093037055 1
0.155545457853046 1
0.257467425658205 1
0.189502239989406 1
0.615983103735611 1
-0.0260366014791175 1
0.694511409271223 1
0.25016641971785 1
0.36042900908798 1
0.0041319624184392 1
0.0506953309051368 1
0.245367498885468 1
0.4232671640617 1
0.334017621260714 1
0.588865381200009 1
0.386922430543655 1
0.40992171632861 1
0.457724528391554 1
0.506506477183613 1
0.230365125053444 1
0.677374359770566 1
0.479080365253182 1
0.417929915903025 1
0.122384527032666 1
0.740478633535373 1
-0.256202069082379 0
0.215089540704592 1
0.569620511246826 1
0.448990593258837 1
0.341306874410397 1
0.801513519116413 1
0.451984757259109 1
0.868774471618391 1
-0.102312385287059 1
0.418369333379085 1
0.199166338607586 1
0.502933474999023 1
0.157118161450602 1
0.555775664436941 1
0.209860699133255 1
0.303929611620961 1
0.648420141794305 1
0.566420290898442 1
0.629385637134249 1
0.552324982239605 1
0.0535721312425456 1
0.0969570112190995 1
0.364449718260847 1
0.241787058896594 1
0.712593996619013 1
0.162200100816488 1
-0.0690198925632258 1
0.696846328840532 1
0.327479602873987 1
0.17534179755168 1
0.121692269137295 1
0.624964011489616 1
0.184178189115822 1
0.438143555431285 1
0.410511583449119 1
0.674474118769877 1
0.718357382314514 1
0.449352406902943 1
0.317203411732695 1
0.118791906792135 1
-0.167364999627772 1
0.45111019810016 1
0.555746046308743 1
0.296568878111095 1
0.277119414054253 1
0.333735900896416 1
0.0313251436057848 1
0.374884669599405 1
0.905284221099112 1
0.14702082560587 1
0.0119357944581291 1
0.181991202924647 1
0.641739380936439 1
0.0486361595233947 1
0.302471687366352 1
0.192546317696447 1
0.182942095266228 1
0.492548112605484 1
0.269253056576302 1
-0.137529759459788 0
0.436339058469007 1
0.732292475596359 1
0.735544309221647 1
0.659771557800323 1
0.222752255160388 1
0.590804538913325 1
0.702046627165478 1
0.424886000365788 1
0.369833759421082 1
0.320523690362153 1
0.571301666951438 1
0.260579869322999 1
0.148920228226496 1
0.37367225861768 1
0.124318009566128 1
0.616935430135323 1
0.448785995572592 1
0.658777381786431 1
0.13011045105315 1
0.173255805632072 1
0.482512310650112 1
0.921333767086858 1
0.724526012785578 1
0.481832988593338 1
0.0963715114618524 1
0.102968176569008 1
0.397969525171813 1
0.332443782564238 1
0.683799469854187 1
-0.158256772985547 1
0.749909084434314 1
0.338924520292527 1
0.271505090314191 1
0.655302270174832 1
0.384596650793602 1
0.219533785372435 1
0.807217141784871 1
0.663901647876631 1
0.218935761943314 1
0.64238689338276 1
0.649678227797535 1
0.181944618105158 1
0.0989481129905883 1
0.646435846482801 1
0.320807462323786 1
0.94621555834437 1
0.453578023146056 1
0.370774533109745 1
0.0363624174272236 1
0.624337075929825 1
0.0557525856762013 1
0.741255115342972 1
0.390570752358738 1
0.466849326239773 1
0.121677708824419 1
0.633312506799852 1
1.02727255836162 0
0.237859817623807 1
-0.0506202261715539 1
0.166535207024235 1
0.568830164144405 1
-0.256934754298196 0
-0.00290184872063299 1
0.278106262585685 1
0.385147632050051 1
0.763201015366623 1
0.437819566969529 1
0.413114869317978 1
0.460246705967343 1
0.537084016121514 1
0.511528411214551 1
0.34899355954165 1
0.348085492537687 1
0.0719988942342754 1
0.557118774714732 1
0.539238733202823 1
0.342800406990335 1
0.736654060112475 1
0.332245182716868 1
0.390719597174322 1
0.928645950102653 1
0.645710498127628 1
0.390873619056995 1
0.65250942236502 1
0.246898757454638 1
0.471126987653894 1
0.794624479137252 1
0.710078528299088 1
0.216090626908944 1
-0.094193801161679 1
0.361508692720434 1
0.886610659749574 1
0.316139847197689 1
0.219763011115521 1
0.0422630962516158 1
0.51888093268514 1
0.330549745165298 1
0.165022404832369 1
0.396342862337141 1
0.399496836257298 1
0.367525113473361 1
0.44286694724115 1
-0.176048257244117 1
0.208926168813187 1
0.296764125405849 1
0.0836006326580557 1
0.416862368103343 1
-0.0146875983637218 1
0.438706648601985 1
0.516715643633372 1
0.792405321602251 1
0.773947140804961 1
0.177491331698487 1
1.11241093147915 0
0.384591411708078 1
-0.285791497963805 0
0.460397289254688 1
0.548757352956527 1
0.388175950822608 1
0.685559006863383 1
0.0763571279220552 1
0.544813521177717 1
0.796276290403896 1
0.0470084013186812 1
0.228553179024444 1
0.428175167339157 1
0.545742669178022 1
0.288863601858433 1
-0.0674691336083502 1
0.0462399288856585 1
0.359988047570734 1
0.390583432068351 1
0.698528632154153 1
0.623101880786205 1
0.555741420300987 1
0.412867686837163 1
0.482725892287625 1
0.724257173216371 1
0.796737636235045 1
0.502285141545956 1
0.256088752703746 1
0.395434096481219 1
0.459702347804447 1
0.324186162843359 1
0.0605000578288747 1
0.388324516758632 1
0.669871785744914 1
0.710650377048174 1
0.431534271349966 1
0.56046910206829 1
-0.700558367763719 0
0.726438681053604 1
0.105885521792015 1
0.584701855156208 1
0.306093838421964 1
0.409017909405141 1
0.593837925086603 1
-0.144385099290421 1
0.333208128391512 1
0.452475972723231 1
-0.0908641026930101 1
0.265587815215112 1
0.265467104940962 1
0.555672793919991 1
0.0374648252717609 1
0.782804393802403 1
0.108392060830362 1
0.258187093156744 1
0.434718868780041 1
0.636471107007511 1
0.442165162183831 1
0.209363621535223 1
0.147031262802705 1
0.417786918900005 1
0.44963023379651 1
0.273918000103083 1
0.472249256969156 1
0.443499496297561 1
0.251204429810868 1
0.109191872611525 1
0.481678460611112 1
0.41567004234502 1
0.15203839629031 1
0.484794642230354 1
0.57489785506331 1
0.174448612592783 1
0.107884579763911 1
0.347632270343592 1
1.32528659036166 0
0.525186636947605 1
0.597381255133683 1
0.426289886222471 1
0.85260672074908 1
0.623957568651538 1
0.898418763818252 1
0.643377449093792 1
-0.0462560863098843 1
0.0474214947487787 1
0.482791458886158 1
0.66585483008775 1
0.28831519201094 1
0.732391433296534 1
0.625852971284452 1
1.0953026951506 1
0.0523816539142499 1
0.35331329731116 1
0.175161143593708 1
0.24886758825302 1
0.543911973272938 1
0.227606910977235 1
0.517593769168969 1
0.59198412814591 1
0.833612727976535 1
0.22624938729356 1
0.539013375954994 1
0.437609470999973 1
0.570511286047451 1
0.349916652084575 1
0.0296043015144525 1
0.148047653412819 1
0.767515552463821 1
0.211995454961569 1
0.423954338459559 1
0.580808577803503 1
0.956158754175604 1
0.553609294234029 1
0.38507955110509 1
0.157418237812842 1
0.547983632238835 1
0.703718690497986 1
0.227098799052447 1
0.285396359222486 1
0.102333278378996 1
0.549917492110152 1
0.0836978992471793 1
0.946231505765936 1
0.642953111983953 1
0.699524185395511 1
0.260170384395714 1
0.523776716329451 1
0.354343339646214 1
0.518962377766691 1
0.675467255689728 1
0.203890195334443 1
0.350205895852685 1
0.241153117976288 1
0.239652598956616 1
0.744077413824054 1
0.647689185714287 1
0.253995855086574 1
0.0844619475051888 1
0.0890595310788844 1
0.240403648851525 1
0.264294688367868 1
0.95186320426635 1
0.699271524496393 1
0.995167249033702 0
0.59874547112498 1
0.327141177521696 1
0.144365109414817 1
0.286848536264694 1
0.448859379296036 1
0.279188938626154 1
0.329684142193576 1
0.411911742207684 1
0.43782647000119 1
0.779155955778439 1
0.138102068474379 1
0.309613549177279 1
0.0660792660289342 1
0.156962057299166 1
0.605267166840337 1
0.2581229772789 1
0.217653125625579 1
0.435691596903559 1
0.4954896021157 1
0.236937691132469 1
0.300072002455252 1
0.4498268751441 1
0.30929103846942 1
0.653876903852277 1
0.207003424960534 1
0.314601434289343 1
0.232181569158606 1
0.496165372836984 1
0.0750139076579038 1
0.314965787431042 1
0.39718612012212 1
0.0116975336422 1
0.479268365642299 1
0.215624233704965 1
0.366506822268618 1
0.299252141683459 1
0.388996463232642 1
0.44674751074916 1
0.615053249566789 1
-0.0310260697968493 1
-0.107051520823273 1
0.669032265699849 1
0.370942889506078 1
0.476169897067521 1
0.467043481075258 1
0.435626562883286 1
0.32155796127371 1
0.22465928068897 1
0.532061572847756 1
0.446327069623658 1
0.125931564681789 1
0.216455544362184 1
0.451376652692825 1
0.1524051270671 1
0.359657123421393 1
0.743440798933157 1
0.574062562001035 1
0.227811692930544 1
0.25618120313638 1
0.233943413340492 1
0.109224210157995 1
0.314505877070223 1
0.660977683685557 1
0.455272439485732 1
0.496001141346556 1
0.300788842084554 1
0.567557388804281 1
0.243817747035095 1
0.50377380149227 1
-0.00567712135970153 1
0.853968532533707 1
0.387079163695236 1
0.499362931945999 1
0.54237385940265 1
0.338797766887622 1
0.632669139087105 1
0.0230803667467801 1
0.0862366395861308 1
0.172852470264212 1
0.393628327055385 1
0.152358724131414 1
0.583954527593672 1
0.424748897786646 1
0.206527092202278 1
0.311132785584225 1
0.52488473608209 1
0.986196391877376 0
0.443546616249993 1
0.589281876301418 1
0.598196699062442 1
0.449411201961988 1
0.304002252739403 1
-0.118748885931645 1
0.563265728190722 1
0.0906975749316057 1
0.285555593690857 1
0.511890136278174 1
0.552299004147032 1
0.595428869132318 1
0.208603483625977 1
0.730593393906789 1
0.186072678150942 1
0.0718552432293769 1
0.767353520612909 1
0.278898036711712 1
0.34858598281589 1
0.518690203555798 1
0.635619453367889 1
0.23891366500311 1
0.574682742267622 1
0.0276730241066397 1
0.699126709812472 1
0.46978105234537 1
0.123871506683563 1
0.607331883036408 1
0.137664007034924 1
0.561321783575764 1
0.957737195070722 0
0.848293708497657 1
0.424639921898686 1
0.752424651919298 1
0.727763982422414 1
1.00485073526119 0
0.865654005267039 1
0.518714698165878 1
0.21492563527025 1
0.432600780407014 1
-0.253460888744302 0
0.603420877677649 1
0.645020318548434 1
0.186995905568606 1
-0.0786283364597144 1
0.573737889283014 1
0.351629267484439 1
0.39107942018818 1
0.164683987717573 1
0.269250388142465 1
0.350871782259783 1
0.611805170930505 1
0.580909691420635 1
0.0282630237956733 1
0.146231960786786 1
0.650721025506065 1
0.3104656535847 1
0.832133902728302 1
0.808509396109965 1
0.341151618428897 1
0.0269773350792539 1
0.228238291935135 1
0.836911097446723 1
0.0705126229902002 1
0.73445107881001 1
0.449637252218123 1
0.531511681637949 1
0.457159971259055 1
-0.399387777694544 0
0.0298180918174499 1
0.20431402730454 1
0.654068606314638 1
0.481867357693625 1
0.499877990838724 1
0.737379776840697 1
0.30201192266638 1
0.269209126134878 1
0.469327039496242 1
-0.069857636112776 1
0.485330060095556 1
0.309061537854311 1
0.561751462508278 1
0.285551442919856 1
0.593349869544145 1
0.665446985690214 1
0.246129808761306 1
0.430349462614154 1
0.426810164196907 1
0.44768937847106 1
0.455876448650399 1
0.593785587595619 1
-0.23236518149388 0
0.846997084721957 1
0.189375639611538 1
0.262915991117397 1
0.586083992573602 1
0.482377044404523 1
0.00351692690211457 1
0.247261611277591 1
0.413799337432399 1
0.16326008726929 1
0.68185564519535 1
0.98660905060631 0
0.300394899299096 1
0.417766475170799 1
0.602779476392761 1
0.634873673168135 1
0.328756765022148 1
0.199074117450874 1
0.485440888728682 1
0.276352345842853 1
0.655055112903051 1
0.419976995959167 1
0.645550372618368 1
0.0879860893842095 1
0.109605106894701 1
0.188210398797154 1
0.122312442041959 1
-0.144739250542985 0
0.328450965975454 1
0.382659488880901 1
0.670407159802249 1
0.486084236088774 1
0.201989451090622 1
0.0515510222312785 1
0.395547559348276 1
0.245710991894456 1
0.0808766015585678 1
0.560691778613455 1
0.385257897878428 1
0.8237943626909 1
0.268347052153231 1
-0.188870634051249 0
0.338283170141338 1
0.434641007915991 1
0.562193678225591 1
0.070946039474415 1
0.43021274481319 1
0.827302173344416 1
0.193638548097781 1
0.380899359456129 1
-0.0809168477229246 1
0.426847132591228 1
0.716827395669554 1
0.476940878479668 1
-0.0775570722792617 1
0.45233033353119 1
0.403865604897137 1
0.577363617639606 1
0.866835385518441 1
0.0506386388736505 1
0.034874548012191 1
-0.050902480575084 1
0.689297051674537 1
0.503926627061217 1
0.408594855162713 1
0.712885704425942 1
0.245461159077687 1
0.172728319326141 1
0.58218672964842 1
0.49201136917578 1
0.265183064433878 1
0.992562236433977 0
0.439355727756123 1
0.285105447201219 1
0.153726964337362 1
0.48001276611326 1
0.696217836168413 1
0.18328587554559 1
0.765158863728576 1
0.179652966247426 1
0.849151564377 1
0.0848444456496044 1
-0.0371439997092774 1
0.0332026567872902 1
0.241844888836043 1
0.708719109703686 1
0.584340721753042 1
0.494349939815634 1
0.136653845199492 1
0.409217114713868 1
-0.209016188466798 0
0.256702729876384 1
-0.0748444102569176 1
-0.0865677136888192 1
0.783841193370765 1
0.446364193627735 1
0.544461979861961 1
0.549927306310116 1
0.191256861783161 1
0.211866811792763 1
0.430749019515275 1
0.787965981791682 1
0.497522083344779 1
0.805165576715231 1
0.572075993363491 1
0.49456393868126 1
0.687287554505755 1
0.144259757467014 1
0.427692282643188 1
0.706097770670264 1
0.245678518224999 1
0.496107322300019 1
0.380434304464802 1
0.955846381809434 1
0.818302677352829 1
0.293698545527238 1
0.338895605891815 1
1.06023298248613 0
0.030128984529331 1
0.650486726187755 1
0.312618520895125 1
0.807261420777162 1
-0.0775944158002451 1
0.267653462087592 1
0.405605409429371 1
0.521210846814013 1
-0.163061559989525 0
0.167990989320265 1
0.705795087186536 1
0.276285020225009 1
0.211268001431584 1
0.260755806067217 1
0.183968173849922 1
1.09289051396771 0
0.873409461185493 1
0.736245253230921 1
0.234151834576518 1
0.0538404318968433 1
0.297596859986601 1
0.552191543786594 1
0.163437277858924 1
0.194335918715506 1
1.00539160231304 0
0.420502131483916 1
0.155845339398171 1
0.969503393565096 1
0.604129622542665 1
0.310887775315676 1
0.10945597205351 1
0.445928242324587 1
0.429536381968799 1
0.227701876199215 1
0.247822510840559 1
0.457011507333457 1
0.617914666368698 1
0.557967207847127 1
0.623830750458754 1
0.528523798038925 1
0.536284086765174 1
0.126426442209863 1
0.595229377971781 1
0.973402471149731 1
0.355509174052512 1
0.398533556591364 1
0.462778897536517 1
0.645556606228183 1
0.231086959674647 1
0.589378064981951 1
0.0890316145630506 1
0.307779291099999 1
0.61679562539038 1
0.390892298215165 1
0.183134238496357 1
0.394184010839869 1
0.248885547577116 1
0.479778072836368 1
0.522650105488926 1
0.00149797963070833 1
0.536246364803155 1
0.619271961730497 1
0.0395564754611207 1
0.755187791461161 1
0.450045515651176 1
0.201594903294622 1
0.829329924668249 1
-0.00623235381671007 1
0.481387498362462 1
0.629554456395588 1
0.373686268771263 1
0.296192209016171 1
0.652805957846719 1
0.362993496446191 1
0.037704822103793 1
0.480558830770393 1
0.265309850738512 1
0.997273131001352 0
0.412629162713766 1
0.521450020897201 1
-0.224005746536201 1
0.652804269120832 1
0.417599522190065 1
0.350724908096974 1
0.29176797980903 1
0.6982432338857 1
0.729012732187668 1
0.273209170684297 1
0.200606519578645 1
0.21340457487749 1
0.311196812361005 1
-0.15258453465215 0
0.55758110870227 1
0.727121788434177 1
0.477478593944574 1
0.289158349990984 1
0.268109967745268 1
0.896278631710076 1
0.160657434314933 1
0.0600396767970988 1
0.32774510690632 1
0.512882137781821 1
0.728600596018699 1
0.677049221921235 1
0.216349453098643 1
0.502496435961251 1
0.206219858601617 1
0.364640658402654 1
0.769211706775185 1
0.699348933379844 1
-0.0381446873887648 1
-0.0681997223675187 1
0.658087268539979 1
0.490912922510399 1
0.652455929885948 1
0.130727943116325 1
0.598441023402873 1
0.852656578024655 1
0.528019559872394 1
0.850180335443748 1
0.119621368468909 1
0.334824516174468 1
0.667177432200693 1
0.291781881996431 1
0.0608794412340973 1
0.382142289762065 1
0.916278026554112 1
0.445928839646383 1
0.360634115917146 1
0.301047899938876 1
0.476725162752608 1
0.433828098098002 1
0.361633181363646 1
0.518358720726292 1
0.502595690762172 1
0.0120409929530233 1
0.32813846061661 1
0.864060929759734 1
0.0930624377120139 1
0.655820443069536 1
0.184316517631884 1
0.209844632056286 1
-0.0287354854638482 1
0.209191726630138 1
0.0124227530101617 1
0.499466629607698 1
0.114006767153551 1
0.608738074344909 1
0.469991804817777 1
0.265894422368577 1
0.645002685074353 1
0.355293103995839 1
0.471396612915472 1
0.503027372629521 1
0.37038653487334 1
0.799458074682027 1
0.571508166119814 1
0.327508889104618 1
0.153119549380984 1
-0.190269945757225 0
0.150860270848866 1
0.675652426873801 1
0.189701557252151 1
0.531256392916484 1
0.665167553819914 1
0.787097868419629 1
0.368095210172363 1
0.430261508884455 1
0.310047925209546 1
0.520203807395557 1
1.43369314561909 0
0.243485769638669 1
0.220496310292917 1
0.678384248452297 1
0.881009071803614 1
0.79555183514318 1
0.535837242953928 1
0.0409756952963817 1
-0.131023445495032 0
0.733857644351033 1
0.708366844029461 1
0.535197047334987 1
0.138870897451739 1
0.759502631361196 1
0.619845137861512 1
0.498884513230041 1
0.88647401672383 1
0.842666309725439 1
0.289069675968299 1
0.0359700521874748 1
0.216280806698283 1
0.546413374416114 1
-0.19291021663022 0
-0.138407412702541 0
0.238933182964526 1
0.470868238707966 1
0.0591050225271887 1
0.036600527376588 1
0.737595791472093 1
0.265245300657199 1
0.262855444284359 1
0.500056876968807 1
0.376255727242005 1
0.266718135803156 1
0.627735698171698 1
0.71203276664868 1
0.930592922475978 1
0.388777831660708 1
1.16192356312262 0
0.904671521438662 1
0.516476279983312 1
0.645164450885362 1
-0.14412448814981 1
0.437309451045186 1
-0.141508977619172 1
0.529150441828777 1
0.633285643399863 1
0.398661782473741 1
0.683642674210908 1
0.558429750329276 1
0.186841980822371 1
0.365740111348611 1
0.726194181154322 1
0.193432733288029 1
0.405678713647152 1
0.965997904614076 1
-0.0587899281378331 1
-0.0771983803161618 1
0.578074650404822 1
0.450481590579992 1
0.666978518609603 1
0.450866427311943 1
0.688613761054907 1
0.292263867743885 1
0.271408922133837 1
0.318624508539926 1
0.19003654344516 1
0.0873222477753977 1
0.522645655072958 1
0.0330039325702601 1
0.751569355804487 1
0.45193747170688 1
0.272710658870036 1
0.520129366696066 1
0.489352600585538 1
0.723008302458473 1
0.414175727991238 1
0.421271976762729 1
0.041831259951015 1
0.354133771033897 1
0.432552069608928 1
0.505105658668539 1
0.285336145446871 1
0.0865312421433184 1
0.422630664018414 1
0.805613247863671 1
-0.0532467847321995 1
0.246665440714052 1
0.603262491670561 1
0.594037114684827 1
0.0501196640081418 1
0.104483254050004 1
0.35632166137431 1
0.452779194402654 1
0.245343866705261 1
0.0543432386287895 1
0.535570996162991 1
0.528370042024932 1
0.544377405365152 1
0.350762633463716 1
0.297646924946237 1
0.600702517216683 1
0.89126787265988 1
0.420335443136275 1
-0.157154606047514 1
0.323781782142593 1
0.141443859445348 1
0.517619453891155 1
0.219311672351693 1
0.197487274331829 1
0.631220216185395 1
0.151938467113093 1
0.425999833112297 1
0.605722670815291 1
0.547560803308034 1
0.50521990906014 1
1.23593003313751 0
0.0533787455004082 1
0.470720259619023 1
0.383728798802405 1
0.331269405401901 1
0.214201310392752 1
-0.0755714867067536 1
0.253745630620301 1
-0.0116613490411388 1
0.443498191205521 1
0.416505228781211 1
0.953879939741669 1
0.401927219203867 1
0.374333148950792 1
0.245767328453217 1
0.466446180858232 1
0.460206397455792 1
0.0811414322951573 1
-0.090004607590923 1
0.443567139585512 1
0.817063139332104 1
0.654774788039491 1
0.476454053560455 1
0.480843632637677 1
0.015394590089162 1
0.397656546181138 1
0.0464345970821793 1
0.568412269153878 1
0.531849082760401 1
0.270706247290651 1
0.535511030999289 1
0.581342353686362 1
0.216326828140898 1
0.186001664937133 1
0.436365684038421 1
0.312230544058808 1
0.358826515424745 1
0.0816229484805976 1
0.0820152643793978 1
0.313635995971155 1
0.383625582764585 1
0.343011620442763 1
0.250279628544738 1
0.390922027888375 1
0.293548754596429 1
0.56190901928454 1
0.894848396992564 1
0.125584299665858 1
0.393700779780365 1
-0.204560319556697 1
0.2755174376128 1
0.418666828617944 1
-0.107321180862098 1
0.685010876897583 1
0.393427599515444 1
0.0991916747068374 1
0.218029209356671 1
0.714301223684722 1
0.562575609564298 1
0.0908345082862758 1
0.521931850788992 1
0.523162446325827 1
0.57254033344799 1
0.202054558433404 1
0.926825315384465 1
0.283689469279205 1
0.0343656724003428 1
0.303335931421485 1
0.184282043343724 1
0.839323455747546 1
0.570070090075711 1
0.62930659066946 1
0.284640818226927 1
0.753417712543989 1
0.0326862783815104 1
0.526706045590733 1
0.529662421770144 1
0.380569869175598 1
0.510476618740368 1
0.382514980629655 1
0.0229179021400266 1
0.653850083779994 1
0.284731087436504 1
0.440900735877366 1
0.261368222933532 1
0.140772431166347 1
0.0120844938422604 1
0.369966394215296 1
0.458654324851542 1
0.630532551341865 1
1.01105777486632 0
0.813077520677803 1
0.105134180274105 1
0.458735341974426 1
0.242466417499694 1
0.185226918049256 1
0.485336179914527 1
0.62938260117008 1
0.293137619663782 1
0.3059631191022 1
-0.00823568512553819 1
0.0374347804462171 1
0.49231007026965 1
0.356714989388906 1
-0.00690105438216911 1
0.289048740834678 1
0.226192486699415 1
0.316523067999939 1
0.48038245833431 1
0.194356393860987 1
0.693983029250545 1
-0.0448690898115754 1
0.284292593774434 1
0.201563651611167 1
0.345727365285592 1
0.30187136423631 1
0.0704404354820648 1
0.261765741375935 1
0.632665867783435 1
0.242060765856424 1
0.325292228108175 1
0.833611026377705 1
0.236989116474051 1
-0.31879192283894 0
-0.1758084947584 1
0.679204674777391 1
0.133598571246948 1
0.243023338487385 1
0.326206635299845 1
0.343308877449022 1
0.547757801680778 1
0.222563825313971 1
0.64190556188037 1
1.1125628603451 0
0.27974039987076 1
0.13962829383043 1
0.403295426394659 1
0.391461805386747 1
0.859942509932373 1
0.664604335335944 1
0.272700602980715 1
0.652468928814633 1
0.288828228360825 1
0.801197400849831 1
0.727281139419874 1
0.511377885994567 1
0.352985426167911 1
0.402443014590565 1
0.521253857051196 1
0.44717670888862 1
0.504248126696742 1
0.331986609828547 1
0.432231689502603 1
0.257888006259287 1
0.447153539406531 1
0.122228919260955 1
0.675154515708668 1
0.633750786806389 1
-0.0589681711924072 1
0.504912942131257 1
0.31990036081175 1
0.351557475069281 1
0.294542800669919 1
0.31873014741532 1
0.624843043961809 1
0.883828649966926 1
0.519212010841608 1
0.185953643769083 1
0.450822728464823 1
0.666592542281804 1
0.30582673520575 1
0.446507056729427 1
0.576666266529962 1
0.534080993327368 1
0.37931323293729 1
0.282132817282572 1
0.720513465947775 1
-0.103821356107739 1
0.473061738300132 1
0.451046643708599 1
0.278767546524592 1
0.161471794076823 1
0.662860694067175 1
0.169277778749952 1
0.215372958917747 1
0.370580751234922 1
0.0949603953398738 1
0.31191255894588 1
0.328865913518184 1
0.671688584326146 1
0.1353916759586 1
0.231898417269901 1
0.977686603545326 1
0.663046984382152 1
0.738041079989069 1
0.0860290037921247 1
-0.13443600702731 0
0.525721978297242 1
0.0422200355789769 1
0.14608563236533 1
0.345798403527481 1
0.143450256686589 1
0.531575684551516 1
0.164868039714108 1
0.264379840301582 1
0.3860447308595 1
0.42975659980383 1
0.458763086347344 1
0.104189665208797 1
0.4379973540924 1
0.663597366366194 1
-0.00633012173941194 1
0.331738161284894 1
0.85483643548563 1
0.604389448356952 1
0.814192720701817 1
0.805668175267961 1
0.283437918709419 1
-0.00396214398154661 1
0.339496410895698 1
0.0815114544125793 1
0.375198823862843 1
0.360208250209686 1
0.550197304683289 1
0.169893532117596 1
0.281685170846139 1
0.613013706573602 1
0.742833825937241 1
0.478317851285157 1
0.42850301583383 1
0.324342415253554 1
-0.134664316218292 0
0.306283883775482 1
0.370961560250011 1
0.843383710921017 1
0.188961712040146 1
0.379460598037884 1
0.55694560470597 1
0.731380883202801 1
0.432272590251253 1
0.397366006785588 1
-0.0227875909129435 1
0.197841055246067 1
0.590317456069676 1
0.210951369455098 1
0.193091223643403 1
0.234577682697083 1
0.230367635515384 1
0.539661261851116 1
0.54035399874474 1
-0.245846028693683 1
0.488551618812249 1
0.510747682665912 1
0.518173657459126 1
0.511962333683522 1
0.301196395720223 1
0.318788761294772 1
0.19963184780986 1
0.488379964205199 1
0.23332038877186 1
0.660584364051868 1
0.277137430148059 1
0.739567326400452 1
0.809285910081074 1
0.687469625632457 1
0.424906819758363 1
0.126269363666678 1
0.38712372859478 1
0.399940074605467 1
0.184577670777642 1
0.27856114091364 1
0.318502641738476 1
0.10159218792706 1
0.565796234576606 1
0.232776842225471 1
0.15940113056267 1
0.229367651018972 1
0.584610304754555 1
0.213306854427413 1
0.247034184917771 1
0.755713000790035 1
0.235803710838523 1
0.583286108521647 1
0.180020033881086 1
0.0991406852548044 1
0.620602379499916 1
0.747084126075367 1
0.453831286806605 1
-0.160769054682112 0
0.451881896936217 1
0.569297997836672 1
0.189410004551337 1
0.374439578512756 1
0.276931760909722 1
0.71392507401646 1
0.294626973073136 1
0.580135527359716 1
-0.00923659614762681 1
0.743182740765697 1
0.942921566533214 1
0.58906034048917 1
-0.0702413987240231 1
0.395088361854962 1
0.422593246312825 1
0.0874227227097763 1
0.19704424220623 1
0.287837039805753 1
0.889190921613133 1
0.695457623765003 1
0.204792671321223 1
0.548838641218215 1
0.248318129595239 1
0.473834707411039 1
0.404761230156691 1
1.14981711636125 0
0.170668826674481 1
0.856293539094987 1
0.360503338083947 1
0.0773212869055933 1
0.221939228689705 1
0.46265553134482 1
0.567705531033933 1
0.523882218666588 1
0.59356977921395 1
-0.227740636324515 0
0.287539827096004 1
0.444981673553683 1
0.284577280839936 1
0.0380317732960667 1
0.715269652873734 1
0.461375164692568 1
0.311597192454205 1
0.310603158244076 1
0.421045805446426 1
0.174513123889413 1
0.325481447747867 1
0.540954977895483 1
0.0597496615532198 1
0.4169571278115 1
0.428558875651913 1
0.200980738263453 1
0.406944875782392 1
0.183495729329356 1
0.229266417122057 1
0.761267219767738 1
0.707101400930205 1
0.478863254128552 1
0.277215359007076 1
0.392089980192893 1
0.392874633460858 1
0.607916625708414 1
0.477784202992343 1
0.376248232786063 1
0.240512573494003 1
0.572833290839933 1
0.347678614797544 1
0.0407955404319092 1
0.376061067227111 1
0.467523816649042 1
0.676286449183233 1
0.134352951620444 1
0.462592113912564 1
0.365094810000618 1
0.533679096035807 1
0.284364177707921 1
0.853546447215602 1
-0.0187755491100564 1
0.383542049910418 1
0.588698273215776 1
0.29130901558979 1
0.666512061950875 1
0.585179037472191 1
0.461624022258276 1
0.39348840762638 1
0.499039590982784 1
0.32649657754987 1
0.457472387716385 1
-0.030746282279996 1
0.922911384285854 1
0.195717973147324 1
-0.00545368964573333 1
0.293599843064988 1
0.412910981595931 1
0.417416827326872 1
0.143089227030374 1
0.548287689378418 1
0.661880019282993 1
0.497096605388118 1
0.467920297158362 1
0.546477390219182 1
0.167192051922221 1
0.0208264505139637 1
0.192059776399604 1
0.496206235972129 1
0.501663749088985 1
0.56682877378549 1
0.492327492833676 1
0.522808372831433 1
-0.0898857774001805 1
0.249919330147818 1
0.574471424259422 1
0.182067717386653 1
0.0263616390680981 1
0.772556330351845 1
0.467193479283898 1
0.709764274274045 1
0.275565267561058 1
0.189220657608597 1
0.298764645559589 1
-0.186112774896596 0
0.58487444929232 1
0.577825709875697 1
0.27761397471551 1
0.324041879377141 1
0.482294959371451 1
0.380093063084315 1
0.419719276747799 1
0.113306533346696 1
0.31035442128347 1
0.338828273553889 1
0.483119824701406 1
0.646308965913714 1
0.535849447201679 1
0.129525447658058 1
0.410203000345944 1
0.241500493402648 1
0.312008502759652 1
0.387495725711833 1
0.427398191012736 1
0.425310474726156 1
0.0376910025461155 1
0.403831849443538 1
0.556800297548682 1
0.13019905686625 1
0.544332882105758 1
0.688589414802933 1
0.30938298381406 1
0.305932981583143 1
0.140017655611829 1
0.789120671304683 1
0.525128313735548 1
0.640027037926708 1
0.513890406432518 1
0.320291220234922 1
0.479723332577379 1
0.457143747854105 1
0.20422038585462 1
0.428489945676777 1
0.628983807969879 1
0.111322098782235 1
0.580734037489391 1
0.634038931121388 1
0.684314965487465 1
0.626175455160042 1
0.505090105458134 1
0.217065811840666 1
0.386626110833232 1
0.214230617668896 1
0.410142278217126 1
0.371510547222986 1
0.51270671956245 1
0.157714599090232 1
0.630414505275493 1
0.704654704068071 1
0.187378733133844 1
0.520082329077926 1
0.799678758266109 1
0.211033988196056 1
0.235869857836112 1
0.437756851274092 1
0.728220331737462 1
0.606276486829983 1
0.712844781492903 1
0.378949533397014 1
0.628231937393234 1
0.252590250980449 1
0.380142160604667 1
1.19273809655701 0
-0.0434284723016412 1
0.674299836080886 1
0.381989116526196 1
0.278479052971012 1
0.669756036704306 1
0.474750232335276 1
-0.0500791762800456 1
0.345356661608768 1
0.243375445722783 1
0.464109357319502 1
0.757261529950965 1
0.486083197964076 1
0.0761406908317111 1
0.463688621613771 1
0.118086615290309 1
0.464223719062171 1
0.314535194643725 1
0.659834531992255 1
0.557196644216221 1
0.221204996085439 1
0.530281370883449 1
0.931829489615938 1
0.303861938788336 1
0.630654331899161 1
0.478114626745484 1
0.171495611796185 1
0.340875485900214 1
0.769436550101051 1
0.205464541336924 1
0.280602499793101 1
0.423059924065253 1
0.121535934905236 1
0.39726791887691 1
0.240179243444964 1
0.0919395828212261 1
0.356207829622022 1
0.249641535037112 1
0.347881192081762 1
0.31419698777248 1
0.794444056710175 1
0.318826770161394 1
0.195228864014274 1
0.752585688984666 1
0.410219449569522 1
0.41164975985414 1
0.13628834294382 1
0.464880751443067 1
0.29253324453841 1
0.703548812847538 1
0.0125273634894105 1
0.535000581058667 1
0.194102916934505 1
0.177636892897059 1
0.745657763745008 1
0.81055494359433 1
0.38399628503798 1
0.69287924730568 1
0.636227595209546 1
0.986346662288258 0
-0.0539596448299981 1
0.669929958099484 1
0.655329591435844 1
0.0870444428058877 1
0.191151190515098 1
0.251271821806058 1
-0.158450093149813 1
0.471073095582655 1
0.214721652531991 1
0.463942834365929 1
0.148338618825501 1
0.210895061568106 1
0.56607626417124 1
0.396773748974274 1
0.577924305819378 1
0.0248208222644631 1
0.119906710648063 1
0.521507228421097 1
0.548994276097448 1
0.340374260791869 1
0.611466650805954 1
0.544902016605109 1
-0.030562176522886 1
0.449359718073741 1
-0.183618712809153 0
0.446610529568144 1
0.914501065087058 1
0.579465581741508 1
0.703939606850779 1
0.458649956334743 1
0.568480234631913 1
0.526395543986417 1
0.663244796674287 1
-0.0412690544621836 1
0.546530780107181 1
-0.0140115065715775 1
0.108276910804107 1
0.00917514393904725 1
0.199681932071502 1
-0.200893516916735 0
-0.102809022407277 1
0.414206990965844 1
0.459197307352806 1
0.129181204121746 1
0.577585758189367 1
0.0563239135540527 1
0.21924969774907 1
0.313248191737588 1
-0.05860518202677 1
0.628217819302261 1
0.734987459565725 1
0.792545369977137 1
0.6582582648639 1
0.591803719004695 1
0.524779518923883 1
0.484216738739833 1
0.66732886297981 1
0.33415661754406 1
0.282669765337515 1
0.605735647654906 1
-0.0540292141068548 1
-0.0489306169783323 1
-0.194907184119988 1
0.532894301977122 1
0.604031655343844 1
0.677471263255692 1
0.319209686866226 1
0.174666364654821 1
0.567642921514377 1
1.13659426164349 0
0.573020169300625 1
0.226910771282877 1
-0.00733223210854608 1
0.259133261473969 1
0.831672671585403 1
-0.182300233668632 0
0.323614812882103 1
0.206223245378794 1
0.497641792401122 1
0.454495075352967 1
0.209976166130105 1
0.397903930481564 1
0.451557898706704 1
0.522687242109972 1
0.339861251856516 1
0.250844325313562 1
0.177631182911808 1
0.922023463311971 1
0.0467193081384579 1
0.454064126340393 1
0.399810529363689 1
0.12080467608588 1
0.528963785066934 1
0.0665034833276073 1
0.170990309984429 1
0.194666337928957 1
0.447084371036052 1
0.458336696365918 1
0.250966708131213 1
0.622348652352433 1
0.533271774258871 1
0.359719004812683 1
0.116672109922628 1
0.537840985245673 1
0.436818662082229 1
0.408706267109005 1
0.066505046905456 1
0.141963637348612 1
-0.0137570032316481 1
0.845088234136016 1
0.146367889194317 1
-0.297352007316388 0
0.427415849753646 1
0.5922416882812 1
0.264699666863205 1
0.153115315449465 1
0.639623748428763 1
0.257388057532932 1
0.454758564990621 1
0.319075127172424 1
0.369409827404447 1
0.297965156592291 1
0.201830207393656 1
0.368030633681238 1
0.520834306239505 1
0.415546510250951 1
0.325539253676975 1
0.628497660602948 1
0.423607180349597 1
0.133717155270842 1
0.0586602995647909 1
0.387038584891196 1
0.373985952153793 1
0.837278555315703 1
0.42157119765776 1
0.373111149133226 1
0.0832276753365598 1
-0.0237165889022118 1
0.399139534983229 1
0.162990767949949 1
0.446418812383526 1
0.475225445009352 1
0.528267410147911 1
0.233039241880361 1
0.482864063125204 1
0.699944588208762 1
0.0569073674201843 1
0.363479582458982 1
0.344330206556997 1
-0.0692072578776505 1
0.506119436304502 1
0.162379385905861 1
0.315190640117581 1
0.46758410760248 1
0.197920056086164 1
0.0299800627450393 1
0.305193571147177 1
0.466664462028591 1
0.283116783648325 1
0.607588339624505 1
0.809158392661671 1
0.599434249069424 1
0.823667478468051 1
-0.142412959895868 0
0.478191044590914 1
0.08440183896231 1
0.194896682671025 1
0.496463286692679 1
0.76556322005574 1
0.250738519860058 1
0.00279452998407761 1
0.411932259897129 1
0.264464907096184 1
0.808826590299079 1
0.569948845802218 1
0.78158675624829 1
0.615517955667561 1
0.542957407575637 1
0.245821549193092 1
0.0373866312883022 1
0.484004003195336 1
1.06750090249496 1
0.966310404275152 1
0.27825342669851 1
0.741014184770703 1
0.540224483361476 1
0.201531142453627 1
0.174289918499463 1
0.689475282002797 1
0.495891001863777 1
0.383938424392372 1
0.284448714387934 1
0.674149291671934 1
0.438625416327526 1
0.0359026386768287 1
0.162307918580202 1
0.725629778115811 1
0.486480216453117 1
0.190979164920217 1
0.533426576354262 1
0.711765597498233 1
0.357164812852017 1
0.475682851942124 1
0.171850692481058 1
0.444129963297723 1
0.535796633885507 1
0.656105861135704 1
0.143305860096661 1
0.518646947021441 1
0.931916210064142 1
0.346061987997938 1
0.593947470284887 1
0.413591469337301 1
0.273761792983648 1
0.228610150434928 1
0.598315086373132 1
0.645851653579792 1
0.135415387139643 1
0.45756351067217 1
0.366690591658499 1
0.442124515520831 1
0.373157986899809 1
0.78514834476963 1
0.401178759026449 1
0.495129389858209 1
0.647190128289313 1
0.633867089606792 1
0.672473820961953 1
0.313059360729636 1
0.805735028179484 1
0.279196974966576 1
0.407877480755273 1
0.345770692272639 1
0.454315545770237 1
0.368688979538458 1
0.176937900656149 1
0.0809907344115436 1
0.360175649976162 1
0.330449234219134 1
0.284848651050085 1
0.262181939709452 1
0.278787509082061 1
0.52183346573083 1
0.596223296548972 1
0.306531052519789 1
0.903767981773911 1
0.847304254060761 1
0.394481865525911 1
0.70079826094609 1
0.132890522887114 1
0.637247376984377 1
0.478411946070196 1
0.594205452818097 1
0.494815722006483 1
0.426452088260299 1
0.206894510685752 1
0.238311729850461 1
0.499346476295531 1
0.18034227688815 1
0.610326114874219 1
0.504284372127111 1
0.802480848570179 1
0.202169302964934 1
0.0870450751407695 1
0.281024704749588 1
0.214190085359742 1
0.648414378253879 1
-0.131148017773681 1
0.225051881065282 1
0.497160374236671 1
0.642947201537157 1
0.3356615246091 1
0.881404381820466 1
0.518325284981583 1
0.180583998093546 1
0.76347304491932 1
1.01534935020558 1
0.623380821601024 1
0.472716761862095 1
0.644477103353693 1
0.277489373405094 1
0.137339604248585 1
-0.028051293446614 1
0.493880121981421 1
0.872249624098548 1
-0.193825395027618 1
0.186567981232238 1
0.762874206460238 1
0.213643365391685 1
0.270496473806489 1
0.242218180958639 1
0.74704579416432 1
0.418584240706361 1
0.89419296884333 1
0.431521067942624 1
0.4464390183232 1
0.686952140917059 1
0.628839971739777 1
0.601297249795685 1
0.562337264300651 1
-0.0941800377937823 1
0.271014209485608 1
0.244574197906075 1
-0.066053021086155 1
0.0576643301686311 1
0.46556676239569 1
0.100402487381206 1
0.287493242253573 1
0.42710766468383 1
0.500595995385322 1
0.77184587999647 1
0.350120295793213 1
0.454795537132696 1
0.591929293920062 1
0.204042651714058 1
0.148714369494516 1
0.357989124760145 1
-0.0478371738430272 1
0.414992658888296 1
-0.018676989545688 1
0.0903408209025833 1
0.516824089967129 1
0.230116307837661 1
0.492656444594336 1
0.31430006642835 1
0.158210590984482 1
0.450277716280616 1
0.798868768498041 1
0.306336754462408 1
0.201071222040261 1
0.0120456829139469 1
-0.0351553948909871 1
0.379022228874001 1
0.0655799855854492 1
0.375979233426183 1
0.11076178856361 1
0.254972124865479 1
0.528433477657167 1
0.361848239643973 1
-0.0683445414514041 1
-0.024000516327287 1
0.402150214587972 1
0.662754361255788 1
0.195400447449572 1
0.148941518209154 1
0.127266413260999 1
0.716898709410277 1
0.454213699130521 1
0.052321600608897 1
0.528913896194997 1
0.245783610346521 1
0.6908937885371 1
0.451147159415378 1
0.263031243077436 1
0.563657655829999 1
0.281201350862865 1
0.57373930194208 1
0.245735108490107 1
0.198425905857286 1
0.732935895657971 1
0.139028063253643 1
0.461412848183932 1
0.7587583566996 1
0.618981189024412 1
1.16092975158307 0
0.499482356936303 1
0.148802158710378 1
0.665528552281201 1
0.560255174624897 1
0.646761130687762 1
-0.00789190828942779 1
0.0888260851717347 1
0.105126046884199 1
0.468464067486109 1
0.300055771936023 1
0.734540840948025 1
0.397610534730611 1
0.123493196971628 1
0.621662615689071 1
0.133946243237348 1
0.155718639787135 1
0.609013186233074 1
0.395563242089421 1
0.104735094860347 1
0.54639395200252 1
0.453152740059136 1
0.183401659228053 1
-0.0739578407591946 1
0.743971073295832 1
0.420384196147852 1
-0.0221398645996939 1
0.465476022022949 1
0.299410727308055 1
0.847787145673833 1
0.498644620603558 1
0.0777910212673643 1
0.721864483266707 1
0.931974277332544 1
0.816466323362236 1
0.3417986667755 1
0.454276923405087 1
0.871393460328471 1
0.481419213374529 1
0.457667225579446 1
0.731401305127638 1
0.364713304900165 1
0.78251637844623 1
0.41755859863619 1
0.0957407526334727 1
0.150795899729243 1
0.379263502157911 1
0.485588213823613 1
0.443438825852452 1
0.137257752101553 1
1.02190236738721 0
0.251969015984132 1
-0.167200095186871 1
0.61206327170616 1
0.125545592985688 1
0.448238897576419 1
0.88685145524189 1
0.395891194118708 1
0.504208934272324 1
0.687728622073884 1
0.458557165049176 1
0.306526165679732 1
0.245992828329927 1
0.177977186519925 1
0.391025018118033 1
0.182173045453895 1
0.610877931810295 1
-0.064559498214579 1
0.265148580469111 1
0.542765249761801 1
0.516040992909166 1
-0.0815547400537729 1
0.292031945572062 1
0.609024873511469 1
0.378440128174048 1
0.373407394348144 1
0.607757049296216 1
0.875447323779908 1
0.240963364331703 1
0.714680678184053 1
0.407203640770774 1
0.760096659723484 1
0.509444605826295 1
0.37243947421639 1
0.289635314288889 1
0.863989557449134 1
0.289304744482311 1
0.292758258089224 1
0.10848491327716 1
0.439192341070536 1
0.246615754793686 1
0.145016732727093 1
0.352271943303073 1
0.138523640473427 1
0.404971842272959 1
0.365712639077615 1
0.284834448391875 1
0.504493528932728 1
0.895418922127037 1
0.319746084458487 1
0.304888953461329 1
0.567166911578127 1
0.610554560674564 1
0.593372112657841 1
0.462772743069969 1
-0.106692999214506 1
0.4745622096916 1
0.624792689166308 1
0.475739797318317 1
0.948407447496663 1
0.954040870441695 0
0.376820923736929 1
0.149202160306126 1
0.404525910858251 1
0.728771243706144 1
0.299272225220221 1
0.988527435995783 1
0.749308239599196 1
-0.180722632036313 0
0.640211062160983 1
0.310435607211624 1
0.210239949021213 1
0.197540500938423 1
0.417618471052296 1
0.733732199734605 1
0.660929950987412 1
0.304236380425372 1
0.266266539081949 1
-0.0349126250234906 1
0.149845476035551 1
-0.182409085172362 0
0.575941338357521 1
0.696974426341628 1
0.176072475335299 1
0.1889487576517 1
0.121599399988316 1
0.279913325782873 1
0.338030123031301 1
0.208851794370858 1
0.405927432755193 1
0.42754747953005 1
0.323414155330224 1
0.266498336183319 1
0.419704700325716 1
0.609713541395754 1
0.181841143814419 1
0.408084615633493 1
0.287565130953724 1
0.486025692289423 1
0.214478768300777 1
0.226792825142051 1
0.451910698292059 1
0.143965208807407 1
0.608650768695441 1
0.934361143681469 0
0.542377843989442 1
0.182834406795821 1
0.621448142116112 1
0.634163687277684 1
0.680372218373543 1
0.00159090567800052 1
0.374063829442211 1
0.587153434756748 1
0.235823906337207 1
0.642325355922375 1
0.381293106177969 1
0.10661527051772 1
0.193863190976685 1
0.520407267073156 1
0.031096339411475 1
0.523612834880683 1
0.0308177810169626 1
-0.423052318571254 0
0.216371307954089 1
0.101418800761724 1
0.811738062763697 1
0.542469808824137 1
0.462220992377525 1
0.959380681267484 1
0.71203806821577 1
0.691354723878661 1
0.155379423485425 1
0.611575210918326 1
0.381318941999801 1
0.491918214696832 1
0.377064448748768 1
0.554984378262342 1
0.612532390438696 1
0.313190134069021 1
0.732229500659459 1
0.649904692319538 1
0.393454150513881 1
0.812857181645947 1
0.332738822861779 1
0.850789718201031 1
0.738574663928156 1
0.455791292042849 1
-0.417717124572404 0
0.973536526924345 1
0.449117507410591 1
0.286631455200259 1
0.555986610236274 1
0.502046346973478 1
0.600399340182167 1
-0.17599108742485 0
-0.138908454143721 0
0.299185983369791 1
0.24137431477505 1
0.138827495247895 1
0.438617899514297 1
0.0606910316364977 1
0.714658281865892 1
0.583976332039971 1
0.373640626155491 1
0.604800190575167 1
0.44696510490982 1
0.437467796643126 1
0.315194230295588 1
-0.107978760061313 1
-0.0407524479110114 1
0.88396639313859 1
0.212972274186046 1
0.431645513619834 1
0.296084965108323 1
0.252985698100241 1
0.65172535241704 1
0.133357029624364 1
0.152494702181552 1
0.0555594759347684 1
0.25696104542894 1
0.228507912818944 1
0.27081424838245 1
-0.0526477047862319 1
0.358482120587495 1
0.527606184300555 1
0.426239925210601 1
-0.225449679478653 0
0.439175618502513 1
0.483743029945423 1
0.353976507061011 1
0.071864557651485 1
0.366280875689907 1
0.46310879863677 1
0.253855469680098 1
0.645035246927254 1
1.01828389611365 0
-0.141171444886842 1
0.623985730916695 1
0.358011462210954 1
0.275529393923307 1
0.306797020973756 1
0.595517929269871 1
0.460097939648876 1
0.734364580821469 1
0.25066503819851 1
0.43156476560506 1
0.631945446459584 1
0.329553158709576 1
0.580002201035101 1
0.284427596780309 1
0.396859907681181 1
0.231345726468465 1
0.154046899098859 1
0.00192838094170646 1
0.295129538135864 1
0.934414283823528 1
0.457567334448136 1
1.09938159077962 0
0.556218277550831 1
-0.0587552836665285 1
0.0282655550106111 1
0.103677335802194 1
0.49048089782935 1
0.351373580423174 1
0.616708185701734 1
0.331351191083301 1
0.416248482549652 1
0.436287918724806 1
0.664909094358756 1
0.199711785995589 1
0.326845495789165 1
0.560859153878519 1
0.956992906828606 1
0.631843375417495 1
0.384299061139468 1
-0.0937732711403531 1
0.520999035955835 1
0.447385114365997 1
0.513724172356592 1
0.233690479276507 1
0.436556872191294 1
0.661928696362729 1
0.611811848860954 1
0.283511866945455 1
0.54381376127225 1
0.217011970127622 1
0.328279517772724 1
-0.282218437325389 0
0.953180678763176 1
0.791611255526437 1
0.157478038332867 1
0.487274044951823 1
0.200076325151474 1
0.0456609199149391 1
0.138697364559843 1
0.994677487962357 0
0.553177963189565 1
0.452426216487389 1
0.687454500403479 1
0.00497761691435097 1
0.581664573142969 1
-0.144550220458396 0
0.824922247082873 1
0.201991414371862 1
0.0605441106611105 1
0.43183987421047 1
-0.0541162757369283 1
0.205261145514784 1
0.0954317789331552 1
0.53354740213342 1
0.427012756649232 1
0.465248969137948 1
0.75510880286018 1
0.718973434161806 1
0.621259095227615 1
0.743342505019726 1
0.442938785035313 1
0.658146607193807 1
0.33161639602989 1
-0.103549756164887 1
0.683297128452743 1
0.20708759502878 1
-0.212512059913122 0
0.687439159567279 1
-0.22894790349502 0
0.902960986540034 1
0.535201419601919 1
0.213793407474102 1
0.786146858825473 1
0.594512724177033 1
0.351078782959645 1
0.619485964640092 1
0.307658929838931 1
0.121346533409305 1
0.0612242562660518 1
0.680745874454275 1
0.0324805772892878 1
0.169236319023369 1
0.33058290355751 1
-0.0250650951047251 1
0.425189782822334 1
0.254151295457538 1
0.338861753568754 1
0.838808476119884 1
0.235036279612185 1
0.181161592690572 1
0.255312484384401 1
0.531149441264047 1
0.262611810210597 1
0.181230418314642 1
0.604897319255583 1
0.198906581607383 1
0.431268547345334 1
0.263875046960923 1
0.474049654985819 1
0.459974406698386 1
0.441667594531507 1
0.383761139064278 1
0.318301070949667 1
0.0684423706251479 1
0.386949060565378 1
0.0701243277935006 1
0.271528403966627 1
0.0671843684878663 1
0.229284272910481 1
0.511209699211595 1
0.143886538621628 1
0.149917803460867 1
0.0276885105205624 1
0.217904708210945 1
0.146516550644451 1
0.166389623350933 1
0.777276565346597 1
0.234039768330908 1
0.366015142902616 1
0.221869199017602 1
0.246197668468409 1
0.0521982046984863 1
-0.106575049249543 1
0.453403919369685 1
0.293559498299054 1
0.61944250444683 1
0.194582348031132 1
0.181097491879885 1
-0.113143236818624 1
0.803348129323323 1
0.519982990435766 1
0.227209986495601 1
0.624252934645101 1
0.43712903016298 1
0.442164493785991 1
0.765113449306134 1
0.356871043390202 1
0.109459565557716 1
0.0778968883380581 1
0.710447263857938 1
0.558572591696638 1
0.261393648625744 1
0.0257249821220585 1
0.642908624945522 1
0.488997693138824 1
0.286762885795505 1
0.0826642700906076 1
0.489221721431871 1
0.622055701138228 1
0.18277993356803 1
0.392629101810564 1
0.589082413120003 1
0.423049395878183 1
0.55218967117417 1
0.653321750847357 1
0.853684455330896 1
0.663317765736772 1
0.0219828913230638 1
0.375070541433036 1
0.697901501288246 1
0.622772101767865 1
0.172366271432571 1
0.025595059134006 1
0.794253012669647 1
0.252081877657188 1
0.407690730545586 1
0.360359064911592 1
-0.0710617378107345 1
1.05621573093904 0
0.0973686661366323 1
0.361376094795383 1
0.573316001337058 1
0.736755112790525 1
0.495103150101146 1
0.573043372133556 1
0.284580016085623 1
0.344581526698466 1
0.111481936312205 1
0.307990310989118 1
0.616561419214753 1
0.494244753765399 1
0.937254946154551 1
0.487493504371566 1
0.747116412343218 1
0.963931999922856 1
0.353934610657762 1
0.243282840886506 1
-0.0338170939035809 1
0.166377593438795 1
0.369495218641089 1
0.668359327855762 1
0.429802446834508 1
0.142329684024043 1
0.326105267371229 1
0.291115017940975 1
0.562595505343022 1
0.413609919986143 1
-0.121068594131334 1
0.485019039583414 1
0.3558040564948 1
0.676049534745932 1
0.104082340804714 1
0.378626505040801 1
0.545455287974227 1
0.075649204089628 1
0.481035637176714 1
0.62087883147929 1
0.298101036628908 1
-0.126862457363386 1
0.375012495919933 1
0.415931444498908 1
0.481527752937157 1
0.522968304730059 1
0.18990120577329 1
0.497160217034136 1
0.178072775134006 1
-0.0319167964486324 1
-0.0636059210704012 1
0.60165622182096 1
0.0798226468215694 1
0.392451791084239 1
0.0597979110467601 1
0.529855198077782 1
0.719217676723295 1
0.495159755172889 1
0.172825841374089 1
0.282995388851648 1
0.322119556027913 1
0.222402668304259 1
0.838415893721843 1
0.0507661097812131 1
0.755629455388577 1
0.499127313553129 1
0.419716861152111 1
0.648189015152498 1
0.509073185798755 1
0.488854248398748 1
0.127182388850925 1
0.788359853320024 1
-0.127882896373494 1
0.944873391449297 1
0.382114361989252 1
0.419073003341284 1
0.165409817557677 1
0.969865924429209 1
0.689262853964451 1
0.403257448121933 1
0.827034428290415 1
-0.308589380248173 0
0.749016721310337 1
0.182506297522559 1
0.752945128448388 1
0.113836949538993 1
0.226582355762412 1
0.715205818259493 1
0.610962440950859 1
0.452902136899188 1
0.533623997978634 1
0.617977306720849 1
0.510232979967177 1
0.177970362087372 1
0.0566706613433133 1
0.536605401282812 1
0.261205431844452 1
0.0138119860385771 1
0.262518356146839 1
0.0949762713401243 1
0.383177098647411 1
0.201955434397342 1
0.250664952654062 1
0.403209004086408 1
0.00584154464570072 1
-0.0712772323689432 1
0.927326611528073 1
0.685282802892605 1
0.577109706554283 1
0.392095184927347 1
0.853274946047023 1
0.603106767203915 1
0.188178672234339 1
0.52347978857735 1
0.549413581776231 1
0.444501849692159 1
0.22711275370224 1
0.765027674996226 1
0.522942362651242 1
0.462377854763235 1
0.21176562616569 1
-0.0989332279144315 1
0.288038939129384 1
0.033991859889425 1
0.140513185171071 1
0.934283209360023 1
-0.0517706398213209 1
0.1423708467847 1
0.771432578597851 1
0.221389502630359 1
0.434789881165357 1
0.476946091506616 1
0.710323013732691 1
0.282355139431471 1
0.119821739511791 1
0.227075299849127 1
0.463838317568692 1
0.589432413893019 1
0.622128286142532 1
0.730002750024958 1
0.621937431344657 1
-0.0483261406000826 1
0.84170882104654 1
1.07645291288758 0
0.26883580711715 1
0.207098287308049 1
0.312742122904411 1
0.354702197255536 1
0.503128801583556 1
0.420754397413625 1
0.674217501010986 1
0.22979409028416 1
0.753082419302972 1
0.260236493607358 1
0.247773013001652 1
0.422872282744081 1
0.682150958913596 1
-0.150890724531348 1
0.610204427341621 1
0.860285430777803 1
0.467941240649 1
0.38028506718158 1
0.445477016495153 1
0.382705525658064 1
0.667268685844759 1
0.279991262628878 1
0.488005340604821 1
0.238698920276026 1
0.406736221411199 1
0.647332817311765 1
0.0889606592766224 1
0.22948376372218 1
0.0430217364959247 1
0.309879370192619 1
0.511035472533873 1
0.650776307308234 1
0.440543073297143 1
0.454536865987701 1
0.156831489235439 1
0.64699003831142 1
0.279954888443865 1
0.238316155298544 1
0.352014546282693 1
0.911977242372414 1
0.449122770858807 1
0.0512110206542085 1
0.0165934588122832 1
0.316148560060137 1
0.641814124149869 1
0.876676266324258 1
0.52484672423204 1
0.149634959547703 1
0.201897959448511 1
0.0813736203666547 1
0.173795326411787 1
0.558063166111711 1
0.431700427213254 1
0.250100383309069 1
0.409869493073575 1
-0.0347212531650151 1
0.448331586223362 1
0.378240888911015 1
0.197277679590627 1
0.0476951244397378 1
0.275198013644983 1
0.13564856141293 1
0.611410451726576 1
0.0426861274005937 1
0.657651675478814 1
0.000274855707139525 1
0.274768283865382 1
0.255173969144171 1
0.360374865109919 1
0.681630614716921 1
0.977730361753593 1
0.572648320047091 1
-0.0621081680347768 1
0.396040475867533 1
0.688726597321417 1
0.428364494032693 1
-0.0590628507334409 1
0.63617367644283 1
0.66657723929309 1
0.496079879304405 1
0.178017359311705 1
0.332134019552619 1
0.449122546447685 1
0.568804721206289 1
0.576778340901266 1
0.168310035883586 1
0.216417240500062 1
0.625261636191724 1
0.146662615111639 1
0.648468648550001 1
0.0660172065869663 1
0.196684414929141 1
0.600728126492157 1
0.704884647698522 1
0.224582693222434 1
0.702837519230206 1
0.470196654988599 1
0.100396637197588 1
0.470918602142937 1
0.212465881832602 1
0.748625657912341 1
0.843135544030425 1
0.292485927094925 1
0.528976238968232 1
0.182362844341666 1
0.324142874938088 1
-0.220606534319797 1
0.993350210103946 0
0.444640049916886 1
-0.080504742098051 1
0.0867344071852939 1
0.439570781441618 1
0.0828041276558009 1
0.197490288964414 1
0.721155826616037 1
0.0715372808048778 1
0.573345654719762 1
0.760186486079221 1
0.00462500143556824 1
0.381549324949701 1
0.156190964847271 1
0.671538895183893 1
0.564031154591935 1
0.643517744483918 1
0.650645971832697 1
0.183393697528274 1
0.46784019491444 1
0.248515441685667 1
-0.165297948181328 0
0.171809373546722 1
1.07823766547905 0
0.681146079490653 1
0.649032394010494 1
0.25634510906634 1
0.164040123634599 1
0.63578256402689 1
0.356183361418627 1
0.543332843249461 1
0.558749809923027 1
0.603434604207719 1
0.662235944485133 1
0.395807220566487 1
0.126695636392514 1
0.187785975657743 1
0.60592660560699 1
0.308495666331651 1
0.445424560330381 1
0.42877887038257 1
-0.295664609337021 0
-0.0669707735294671 1
0.206808948157314 1
0.413974018082028 1
0.497867736695228 1
0.496761709884393 1
0.161350765188797 1
0.508572464204543 1
0.389739013322959 1
0.852634647334318 1
0.517557804741708 1
0.257316653955957 1
0.457202311540928 1
-0.0930844922808039 1
0.266798168963118 1
0.203715102081463 1
-0.0738291573219587 1
0.397786160044818 1
0.252760280307351 1
0.813877980398795 1
0.530993938302899 1
0.703665418691634 1
0.48246960960464 1
0.271789936195113 1
0.691252953807646 1
0.68362173827369 1
0.447739646124264 1
0.555100507990286 1
0.462436596561422 1
0.484734545065215 1
0.097837225323096 1
0.525188237805214 1
0.389930659622716 1
0.216908903681329 1
0.667064577774838 1
0.353329683059797 1
0.754160289149454 1
0.605687244193239 1
0.475103702145914 1
0.464321686001274 1
0.276153121041855 1
0.425389339303842 1
-0.0870263246192076 1
0.0459623971003611 1
0.603086642431757 1
0.21487252252457 1
0.662977880647718 1
0.586233483239736 1
0.51843955546027 1
0.303209153605801 1
0.524602593804883 1
0.444692543358616 1
0.09048400354721 1
0.298457202234684 1
0.304313414628842 1
1.56435577630894 0
0.25425544678938 1
0.482036835993448 1
0.193675859202976 1
0.457494052909217 1
0.344026471542539 1
0.253636238289911 1
0.541237954402279 1
0.435976905890888 1
0.620795294096895 1
0.355486400875711 1
0.273567792930172 1
0.393426777018415 1
0.0348479150932984 1
0.02315765321559 1
0.889284475720508 1
0.450585722039115 1
0.5953197624059 1
0.184511271221633 1
-0.14067357748988 1
0.956785245652769 1
0.471620805324781 1
0.293586392009778 1
0.633044553502054 1
0.309541841670635 1
0.379010291330525 1
0.522022785983983 1
-0.0992957469429581 1
0.647506760849182 1
0.5328520032763 1
0.530277311825496 1
0.383897596909754 1
0.496784363001314 1
0.5744285149156 1
0.421187398983916 1
0.215128467261668 1
0.313406824328138 1
-0.098346232631999 1
0.115887520337524 1
0.117282508755944 1
0.664716561593885 1
0.737104140886114 1
0.565314562851512 1
0.730270374904066 1
0.61216992983257 1
0.363341481181315 1
0.291636113070249 1
0.519667205892491 1
0.172796405261256 1
0.477463404773696 1
0.24470012365054 1
0.706581407477298 1
0.682154344219953 1
0.740964279975158 1
0.427125677135516 1
0.752490543863437 1
0.653955824248545 1
-0.0736504847337603 1
-0.13370147174381 1
0.310980786408741 1
0.614905066840314 1
0.167564142315742 1
0.284246774237083 1
0.554685584428427 1
0.501875332525997 1
0.268487064081048 1
0.523070820522181 1
0.321596352894486 1
0.0652297711612368 1
0.539922339624004 1
0.308081243823692 1
0.587698565168836 1
0.236350790932356 1
0.653161196549016 1
0.190690510025566 1
0.702632346389853 1
0.613475501170436 1
0.371228827952519 1
0.0891987278838186 1
0.837366521958411 1
0.804297733163949 1
0.649580496212446 1
0.359892478930532 1
0.48094695387745 1
0.559412703373358 1
-0.0759620396745833 1
0.552509979129483 1
0.706458849416599 1
0.491404945200524 1
0.423172552493948 1
0.225589100012761 1
0.5312505121789 1
0.653315165135876 1
0.419654315987286 1
0.75555538456965 1
0.230312830336715 1
0.712758549904415 1
0.102952162539359 1
0.512786582684348 1
0.314197019984257 1
0.831609361558541 1
0.22712401051981 1
0.510099872573128 1
0.521984143533101 1
0.4819071672858 1
0.86112834827349 1
0.305857360093416 1
1.0749294379499 1
0.510937332459057 1
0.276547883610263 1
1.18820555191347 0
0.289822490126428 1
0.344987883157862 1
0.327983015316633 1
0.346710271984441 1
0.367995633213209 1
0.234690890115059 1
0.554626311506062 1
0.268885436487371 1
0.523295742786779 1
0.289752386347185 1
0.433803392531918 1
0.247771846003971 1
0.33076297664103 1
0.562384882248154 1
0.393541019008264 1
0.162691324508933 1
0.560272676721098 1
0.51714941521124 1
0.407523843464485 1
0.512848971386399 1
0.487843261355029 1
0.48332190302473 1
0.233267726358297 1
0.392908406801986 1
0.291249554210711 1
0.371716199390372 1
0.879893748251743 1
0.861826521338101 1
0.510813358817849 1
0.0885384065024047 1
0.790598886448519 1
0.920688996038477 1
-0.108790556713273 1
0.744309827590302 1
0.0982494542912434 1
0.31651099309183 1
0.116254813534089 1
0.45769530329938 1
1.08388928035579 1
0.366400959460105 1
0.591491740368297 1
0.466646074952279 1
0.32414093953529 1
-0.119302991077311 1
0.563467206892248 1
0.603628231593959 1
0.312391372757475 1
0.463196199569888 1
0.177019057414044 1
0.209999693690398 1
0.0572020387914281 1
0.729539262170958 1
-0.347953892654851 0
0.466502391218274 1
0.205829558340335 1
0.0899768706262646 1
0.0568279962201854 1
0.229703312139534 1
0.17354697779252 1
0.24424733453716 1
0.0900009494282215 1
0.473487504489969 1
0.11939602310783 1
0.0611199419877154 1
0.157555195689742 1
0.718649528706116 1
0.884298711993385 1
0.624515304021147 1
0.454884818129034 1
0.250190082769194 1
0.505388629882608 1
-0.0906805621792855 1
0.444418068284818 1
0.350081123953623 1
0.382227483188417 1
0.609446590164703 1
0.434341528428639 1
0.391614750196773 1
0.715154947870475 1
0.141579695151963 1
-0.00918867359262121 1
-0.120814808786749 0
0.0764904107177043 1
0.539350875682445 1
0.504734051221374 1
0.397221242425412 1
0.192595329229377 1
0.338157006058814 1
-0.0604131001968524 1
0.366989986279953 1
-0.0131572764048098 1
0.731679598727003 1
0.774329046856559 1
0.138539265882708 1
0.246127437790215 1
0.475519623148335 1
0.538807008507655 1
0.466860133051134 1
0.439896397813153 1
0.575256516654479 1
0.459580429596474 1
0.460533780144501 1
0.266280968278004 1
0.443805744961596 1
0.48401159927049 1
0.702104513502999 1
0.23891421246724 1
0.659498791455625 1
0.255623044973573 1
-0.046293525169249 1
0.547363288538213 1
0.352886072830578 1
0.789307476109717 1
0.550776077027696 1
0.311633324618078 1
0.0912006883361371 1
0.541616722934737 1
0.194328827818577 1
0.705764200314913 1
-0.0631073231100605 1
0.361492560344681 1
0.592986194207988 1
0.252341671975522 1
0.876902468924437 1
0.67636278278404 1
0.341234913387373 1
0.251151150860184 1
0.42476522384332 1
0.567340700968368 1
0.532745361498609 1
0.274476020940013 1
0.770859030705716 1
-0.175870011201767 0
0.906147374798385 1
0.134580184331992 1
0.759238775864881 1
0.220836178514973 1
0.534222071407593 1
0.643682714609909 1
0.173738457827394 1
0.20194961172168 1
0.29456777266043 1
0.311822998149301 1
-0.165378604035885 0
0.301013457066837 1
0.361994315784732 1
0.239989326486484 1
0.596239755396265 1
0.183873897195092 1
0.544696656662904 1
0.0675735968174218 1
0.830011503418289 1
-0.321810380029043 0
0.736752903247766 1
0.218214806407127 1
-0.00643669202465919 1
-0.174064468638815 0
0.101266347946994 1
0.754442049072087 1
0.309452874387078 1
0.238052128642535 1
0.633059181350746 1
-0.116076263702945 1
0.592677569596703 1
0.142754919186472 1
0.0281564344394997 1
0.455073452559771 1
0.136402641714061 1
1.01284967416617 1
0.25917476232905 1
0.334676489267787 1
0.752374943553789 1
0.548292571778499 1
0.227337978859577 1
0.488262810962762 1
0.0915873845555028 1
0.592608435708545 1
0.128262059147841 1
0.15293285459443 1
0.460796681430934 1
0.211116238516823 1
0.428142029180456 1
0.636007710378676 1
0.526443283414342 1
0.520243743884421 1
-0.0577088767532398 1
0.754572394691692 1
0.139856877839526 1
0.423880038637874 1
-0.387472340572537 0
0.867398063628536 1
0.346306916905385 1
-0.0461742405334332 1
0.540209432807008 1
0.515656181595127 1
-0.315960084823234 0
0.606914814199659 1
0.539307824773291 1
0.135129249840166 1
-0.0853563593294674 1
0.318830225171278 1
0.0340563962567003 1
0.512376354746727 1
0.19574281555771 1
0.617057208922632 1
0.854236168752152 1
0.425934525357906 1
0.358429900788962 1
0.472523039043896 1
0.323279787398227 1
0.260243432731662 1
0.758114998095012 1
0.394730843451979 1
0.590652822581791 1
0.652922376134775 1
0.683060493053824 1
0.292317465098049 1
0.464866119827858 1
0.20970364967443 1
0.256488438686598 1
0.224573483090242 1
0.308731023362059 1
0.455052430197148 1
0.202724474646491 1
0.877540857841869 1
0.671684070636538 1
0.0999490966310384 1
0.49097137171763 1
0.489877343262323 1
0.382650973979859 1
0.248966249588733 1
0.155329984270657 1
0.156266685184948 1
-0.284115999000508 0
0.634354955910745 1
0.735723456646262 1
-0.068715781819638 1
0.404475507747382 1
0.301518784702809 1
0.61450389390562 1
-0.105674480443314 1
0.0895456029671557 1
0.353782762166919 1
-0.0469962632014533 1
0.56513197303676 1
0.633699647053764 1
0.630079518133066 1
0.476731767032251 1
0.105851750315494 1
0.469703641062804 1
0.0218336489248474 1
0.826370209047103 1
0.516648753424436 1
0.283063263918775 1
0.449111488828696 1
0.74546936808402 1
0.271157959361382 1
0.766529671427751 1
0.700444536530518 1
-0.0807496992532226 1
0.0188729840654911 1
0.664054336448529 1
0.379047028805217 1
0.811706954380355 1
-0.100655552081984 1
0.474758322377725 1
0.277323099902549 1
0.552545504019038 1
0.359238283963161 1
0.542379343701268 1
0.644437820227556 1
0.462209562184027 1
-0.0827808751696735 1
0.191320862744271 1
0.637709990989588 1
0.56692402092814 1
0.202510724175666 1
0.771696295093677 1
0.784690547638347 1
0.647370920872365 1
0.533518659012216 1
0.0911522345222564 1
0.574944993560904 1
0.47548097266164 1
0.371151333402346 1
0.693326850787777 1
-0.0486287893562266 1
0.370842700020136 1
0.669862058930872 1
0.773144902429429 1
0.573944959385091 1
0.376055273079258 1
0.615438043107737 1
0.241741182849368 1
0.360094570891078 1
0.275112019233166 1
0.830326451851576 1
0.762122450688513 1
0.724849899794164 1
0.257033537377411 1
0.384985764793653 1
0.65930532182713 1
0.50557697009118 1
0.225594563738688 1
0.347141080910339 1
0.355078238883988 1
0.223192466097166 1
0.165718845619123 1
-0.159268726849725 1
0.441046615286102 1
0.453860040585735 1
0.324196299349828 1
0.346437552047992 1
0.836991431686384 1
0.389490430195319 1
0.0689115193813834 1
0.425146586773529 1
0.913866814465101 1
0.436355760189231 1
0.251379428212283 1
0.147901206708214 1
0.142434902519995 1
0.402853671629665 1
0.748724267251339 1
0.303474968347276 1
0.507878110207339 1
0.785003979185886 1
0.362188350553358 1
0.438540990186946 1
0.150558820627939 1
0.115212606677642 1
0.728174948440226 1
-0.218875231876867 0
0.538486018734372 1
0.480238674119067 1
0.5145090694177 1
0.482596612950093 1
-0.25044474671621 0
0.385632460483678 1
0.0684441179882845 1
-0.0771616015903712 1
0.497093986248698 1
0.658046341701727 1
0.299511666853789 1
0.590879660704639 1
0.118487108317073 1
0.557428255118539 1
0.511657560784189 1
0.278288310955988 1
0.5974399640105 1
0.336343340370857 1
0.0510438138193417 1
0.657252344164082 1
0.150514600891559 1
0.532056403411057 1
0.522392178741779 1
0.500337847566355 1
0.351389876435485 1
0.571636614339708 1
0.418558527925622 1
0.0599817587648501 1
0.488156464340952 1
0.571670134505891 1
0.0142558894851172 1
0.0103124601921289 1
0.659898265958184 1
0.881088670455321 1
0.339864749692015 1
0.104142128862049 1
0.255051195923555 1
0.11383257571746 1
0.404696603511355 1
0.583301010558939 1
-0.0117597502940554 1
0.677209679407765 1
0.181411573643675 1
0.532044563799656 1
0.283937458612404 1
0.19301455588899 1
0.670765521490457 1
0.463614769863101 1
0.358429129335337 1
0.0999201717465674 1
0.437186794726213 1
0.444517221954218 1
0.221215890970492 1
0.491398024116711 1
0.276836659406199 1
0.373169403154415 1
0.408842282491122 1
0.423415698368217 1
0.450586501768989 1
0.517212143973475 1
-0.461553617432653 0
0.46011329271267 1
0.159628188907493 1
0.703813135346152 1
-0.0104760913417827 1
0.670977718116487 1
0.180925794293698 1
0.606494052577605 1
0.939450523315739 1
0.331005150368398 1
0.237167380954811 1
0.341042463710365 1
0.697736829193325 1
0.505319492726203 1
0.606532401968916 1
0.369943528663005 1
0.247834373945038 1
0.259687621153482 1
0.329634252365234 1
0.307983095871373 1
0.301984668808374 1
0.559977204369162 1
0.847625325980014 1
0.16024942533271 1
0.578970746086291 1
0.38382366946611 1
0.16702974513441 1
0.509979278162556 1
0.376843101171662 1
0.267008576331921 1
0.49312220570026 1
0.800294330717371 1
0.19806892317966 1
0.432327464978641 1
0.364340487881892 1
0.662300755694123 1
0.557704811693266 1
0.450737785122362 1
0.622263113286605 1
0.450317415046463 1
0.656019409539702 1
0.333819355052274 1
0.328840107336844 1
-0.254796035904101 0
0.193956770407011 1
0.511348437483804 1
0.222128252758748 1
0.457794113224214 1
0.429220444293308 1
0.536980275470848 1
0.557001004557746 1
0.363388146823223 1
0.679878084029316 1
0.925621986882115 1
0.883771425190027 1
0.078986418365946 1
0.721252071665514 1
0.478467157520605 1
0.705003526163821 1
0.650541725162214 1
0.397060125866178 1
0.306071163670383 1
0.452193151996121 1
0.631500000402806 1
0.213954253752572 1
0.690126520316412 1
0.530760584659988 1
0.650119897902481 1
0.06156186569853 1
0.367320713808034 1
0.491680729863291 1
0.509020017595292 1
0.605782930366187 1
0.616943514480174 1
0.633465711069485 1
0.233219999630812 1
0.322695683689096 1
1.05313249312967 0
0.756200834396832 1
0.0279114815500971 1
0.747385671929748 1
0.378888530094762 1
-0.0663859071662358 1
0.392622254667753 1
0.170402930136998 1
0.161929791420667 1
0.577833572640298 1
0.787581649716327 1
0.476029052529652 1
0.474661537548811 1
0.581471532120389 1
0.53435593470886 1
0.450244418988117 1
0.169613426605658 1
0.575471091170921 1
0.270561392843118 1
0.196171818229826 1
0.125376410145551 1
0.786105351044515 1
0.427676823111809 1
0.694309376190087 1
0.398460640305787 1
0.404617653886773 1
0.1935166306267 1
0.703216404639257 1
1.02787134370018 0
0.668413549359722 1
0.693352031693972 1
0.460051054504557 1
0.440214373491208 1
0.445018525789847 1
-0.0280573373623574 1
-0.2807291552543 0
0.579224740521888 1
0.460705350756117 1
-0.104807298197276 1
0.360678000799396 1
0.617541856790792 1
0.295671112168642 1
0.424565884936098 1
0.231838656818206 1
-0.195004465472945 0
0.177048498497796 1
0.393670712912355 1
0.138970576589462 1
0.553984173077617 1
0.288883185012832 1
0.39011126073973 1
0.729393858997154 1
0.0127637656996949 1
0.825272081939407 1
0.31428378383895 1
0.693200546221495 1
0.592997468599539 1
0.806077092397452 1
0.514671813797428 1
0.837010155807681 1
0.47057171678055 1
0.576146960346342 1
0.549408901128475 1
0.60824925520013 1
-0.119851056039927 0
0.559067263325344 1
0.544849062316712 1
0.29999449783908 1
0.336422160054677 1
0.17884764346484 1
0.580653859319548 1
0.801343753969797 1
-0.0705503979439218 1
0.34276282168625 1
0.424287867425102 1
0.13160215928499 1
0.465152772119008 1
0.231522797728469 1
-0.176149844149809 1
0.270259768070794 1
0.100553922709483 1
0.45078945166712 1
0.430217058947953 1
0.335549018698019 1
0.507527738886142 1
0.521916579097482 1
0.540735563134258 1
0.725862639832199 1
0.224227894242691 1
0.0823743730229475 1
-0.114387798655594 1
0.392859915767803 1
0.212287459416582 1
0.511883137365457 1
0.837699561857188 1
0.483825784648203 1
-0.0574858571085749 1
0.411096841597227 1
0.691839243485042 1
0.769817080308736 1
0.645468688701389 1
0.69428434503145 1
0.143745034512519 1
0.484509070436879 1
0.439183340286947 1
0.518067259907418 1
0.80097804881207 1
0.114625637169355 1
0.483560736020836 1
0.313460779799492 1
0.181490857142274 1
-0.164459723641816 1
0.436979091978466 1
0.847642353208017 1
0.537273627001577 1
0.426746416129301 1
0.312802114377179 1
0.384761649961158 1
0.512384055380914 1
0.289139395618607 1
0.387957929974864 1
0.390626097619892 1
0.61975221718925 1
0.469718431356814 1
0.0851697057851232 1
0.494865996909905 1
0.228984163760954 1
0.441252640126483 1
0.0667569488912288 1
0.0731390363499468 1
0.503906814467918 1
0.496804520706769 1
0.444517084597389 1
0.0824826286003521 1
0.435380119233833 1
0.428513714376353 1
0.399862822580668 1
0.587648103025928 1
-0.0607612689437098 1
0.184050398440632 1
0.696064254226166 1
0.280019107122182 1
0.40710234792471 1
0.558741700804095 1
0.859503761529807 1
-0.207194157234275 1
1.04835572809022 1
0.447195929276622 1
0.208996778340624 1
0.543155791803528 1
0.442220921854635 1
0.151997583341882 1
0.365541359636761 1
0.317890042976648 1
0.0150386807422388 1
0.122092318674619 1
0.562674540313692 1
0.244232099895527 1
0.465371725902006 1
-0.0512918069615621 1
0.531183794906854 1
0.377818045601959 1
0.386962670405231 1
0.496609658712025 1
0.311305540755169 1
0.641188027973394 1
0.27257129783911 1
0.49736319019325 1
0.355814789906903 1
0.531602935096106 1
0.907560137451525 1
0.653486534543425 1
0.748815970835749 1
0.284835012843305 1
0.66011387653993 1
0.229719402106108 1
0.455420519168046 1
0.236354226726011 1
0.69634235253186 1
0.217255403108321 1
0.369767951216925 1
0.0950832674794711 1
0.2916018999316 1
0.407737669136451 1
0.564908536525021 1
0.494479094659708 1
0.439254074990521 1
-0.08081625713922 1
0.301506163419742 1
0.648551286802653 1
0.858612330043376 1
0.0756362525911356 1
-0.0588865242401322 1
0.254487485936989 1
0.530171032094032 1
0.360213891769947 1
0.0726319302959557 1
0.00224298089971908 1
0.53636336422515 1
0.411111843934128 1
0.3928045621862 1
0.310483466218273 1
0.217517715425795 1
0.499208963818046 1
0.0857600645735065 1
0.143663913342008 1
0.227759039299995 1
0.218955206447463 1
0.245689297207034 1
0.345732060455572 1
-0.0238647740080292 1
0.669126957390388 1
0.975919398007883 0
0.35482979530338 1
0.96175926377395 1
0.553127826195958 1
0.335531552918369 1
0.265361287805 1
0.156400157106333 1
0.0475174273983584 1
0.140369229937805 1
0.346061513070773 1
0.470084837734998 1
0.573790748999018 1
-0.15048942449242 1
0.423277283743731 1
0.350268775887104 1
0.409063196605143 1
0.153161049677602 1
0.642763413662858 1
-0.0819600323138022 1
0.0975497949235206 1
-0.199338475750912 0
-0.0882530360511697 1
0.476757909787065 1
0.537215396919182 1
0.517271636332525 1
0.106894278983716 1
0.370171955386636 1
0.874724356761985 1
0.0611892294159348 1
0.36614534727724 1
0.200883887350156 1
0.38775831997687 1
0.74250606740551 1
0.629045990362982 1
0.145948008454906 1
0.877798671961638 1
0.318534860688991 1
0.723147277879415 1
0.35969803038481 1
0.285946235484848 1
0.392370980565315 1
0.221909572643537 1
0.121343892167415 1
0.321235904095222 1
0.406973739065717 1
0.571934752350892 1
0.839119853477398 1
0.377400110692438 1
-0.248589387713318 0
0.273396599273209 1
-0.227905963526221 0
0.514343898137124 1
0.623949177740055 1
0.548153417137574 1
0.332014101439088 1
0.53841120629639 1
0.351204054565824 1
0.620310966903579 1
0.407017139250478 1
0.638354772591477 1
0.518075994826 1
0.0147923408992847 1
0.278198786374564 1
0.702708582534011 1
0.519025236658897 1
0.204927541804605 1
-0.0735588440134514 1
0.706495351665915 1
0.281464389590014 1
0.253604969043085 1
0.473693187603265 1
0.447528030751434 1
0.390516169843422 1
0.471362825504192 1
0.170860822594223 1
0.38518195799862 1
0.189721733499967 1
0.728186760937155 1
0.43755074599844 1
0.285210961176548 1
0.735129344279231 1
0.627143450790984 1
0.31939283484779 1
0.789400854548297 1
0.12891367671201 1
0.458891948398652 1
0.841273251772302 1
0.11185292957491 1
-0.351327367989938 0
0.114558270032827 1
-0.0417130870969348 1
0.189051668153244 1
-0.216723941489772 1
0.168003180226086 1
0.311287542566948 1
0.464676096039211 1
0.661762517056537 1
0.592955393590581 1
0.163388023267878 1
0.789362075131179 1
0.246498330821679 1
0.300352816231703 1
0.756643178440026 1
0.386740291389626 1
0.166840420941581 1
0.34469588450453 1
0.230313245714057 1
-0.0252885243023196 1
-0.00736646835711198 1
0.321963836702617 1
0.0884003023982204 1
0.560542517360688 1
0.434564925227502 1
0.979835753958218 0
0.359353801684051 1
0.63842896694382 1
0.480580068126445 1
0.133554232366696 1
0.74292568284077 1
0.446110442966763 1
0.596044475515671 1
0.471605360924489 1
0.39326426801604 1
0.269975367686256 1
0.714247202400911 1
0.495676026237749 1
0.367040935115065 1
0.181012619184448 1
0.426415060820779 1
0.806620482368395 1
0.52852881337665 1
0.605451277700475 1
0.730698756645983 1
0.371944630145096 1
0.3805392340992 1
0.419359190698558 1
0.844417398439231 1
0.751663419781564 1
-0.12885557989357 1
0.613599892064782 1
0.295198454815199 1
0.372905949967999 1
0.393305033966743 1
0.692820077909043 1
-0.0110955989184986 1
0.385212451536741 1
0.153867087923064 1
0.526419302400749 1
1.02127324295301 0
0.431942973431214 1
-0.0121505238951965 1
0.781516079298898 1
0.620358725542363 1
-0.0289108033437558 1
0.486073451053249 1
0.0966493379293299 1
0.676615383040055 1
0.705861638316641 1
-0.228846658842917 0
0.51160135749569 1
0.432259361032837 1
0.639341074941593 1
0.709544344181792 1
0.278560677995509 1
0.488416322193393 1
0.80230800314987 1
0.17168981197625 1
0.443260859792692 1
0.464281716109667 1
0.367170413918317 1
-0.0889220481634207 1
0.519021987932786 1
0.183319459351722 1
0.617597802111427 1
0.267851842883111 1
0.0185947488222658 1
0.491981671585369 1
0.253255398868117 1
0.482236538050552 1
0.582374501869416 1
0.295941480348437 1
0.837541765986259 1
0.358632523440652 1
0.382938876609633 1
0.581627442874487 1
0.00185186074797883 1
0.630605191204754 1
0.52575514973523 1
0.271626399887714 1
0.331260179147033 1
0.414680843541804 1
0.0933914518086104 1
0.0871501341206606 1
0.21014030067659 1
0.596198124701541 1
0.557352290339543 1
0.243464534656349 1
0.342093675372317 1
0.0882194640084879 1
0.528837065865741 1
0.599747028348598 1
0.0527379920692812 1
0.701539672764508 1
0.756080298849951 1
0.861249715228811 1
0.250208650834712 1
0.202231510556967 1
0.396316363624439 1
0.912453094089183 1
0.627632137565459 1
0.417585564864117 1
0.305211047973494 1
0.46021545080522 1
0.730943572641687 1
0.555771919463387 1
-0.166092214364588 0
0.656496767969936 1
0.269268493160326 1
0.179314444099099 1
-0.271897698899254 0
0.379932131030932 1
0.242232860803653 1
0.0307345809005295 1
0.62294464146357 1
0.644992636693001 1
0.477193912063976 1
0.202554302677941 1
0.274300058299536 1
0.224598367881143 1
0.45438520719296 1
0.627067068083556 1
0.533772175838055 1
0.239944157697089 1
0.495788928392135 1
0.619218297214081 1
0.316628129465181 1
0.291034548212568 1
0.532668166770696 1
0.180334030516694 1
0.56548418173866 1
0.621490039477616 1
0.449729875457142 1
0.337833146392754 1
0.537686806465743 1
0.0263617284674412 1
0.18180527700362 1
0.432280423620793 1
0.303686092753071 1
0.661010284137184 1
0.581093356564253 1
0.498662439613316 1
0.911729256110355 1
0.707085961987264 1
0.828802537768494 1
0.624872109861565 1
0.763150189989037 1
0.265330022496434 1
0.412740273731939 1
0.520560733194494 1
0.210883459774648 1
0.273926195974505 1
0.528362684613663 1
0.358055961815344 1
0.710157239433362 1
0.735611988113805 1
0.412982870000481 1
0.329093734695122 1
0.250417849277305 1
0.467830630554862 1
0.425741200839315 1
0.459484564645676 1
-0.0454686928630649 1
0.720784902162759 1
-0.0764128556232461 1
1.08893710049966 0
0.23641826133832 1
0.117923126151367 1
0.316172896306901 1
0.239949869100583 1
0.210049714476937 1
0.219326490515364 1
-0.0130572736307786 1
0.0318233314638885 1
0.57987732036424 1
0.8031136701793 1
0.0392310241010587 1
0.360079559702974 1
0.261404998401338 1
0.301107747584904 1
0.244622121043089 1
0.175465725243514 1
0.269631650146694 1
0.759703953058461 1
0.553812349134963 1
0.643971662833798 1
0.152124272120035 1
0.180757554064639 1
0.644774832632578 1
0.829456695921687 1
0.268770898768081 1
0.29072292553664 1
0.296655464329063 1
0.405162728491717 1
0.630474972869868 1
0.216209560766306 1
0.458747733240412 1
0.268998564207309 1
0.430845018213848 1
0.631712971828801 1
0.257829615770479 1
0.597561930269826 1
0.600022984759127 1
0.335340186113468 1
0.696811523199015 1
0.437331164208966 1
0.574176548660874 1
0.57936835830859 1
0.321855437043422 1
0.479659135259668 1
-0.136542087383703 1
0.524388858392438 1
0.654350170317505 1
0.214345733300036 1
0.0341914128380408 1
1.15101832426619 0
0.989950356017102 0
0.420414490099556 1
0.525851212870801 1
0.408580222539032 1
0.271647757914197 1
0.25645416302405 1
0.448267662366288 1
-0.0665239402059912 1
0.609205264446494 1
0.336542825453988 1
0.145564396655703 1
0.362421536343731 1
0.391049590206046 1
0.594447282516392 1
0.267258278673815 1
0.0653891563526865 1
0.210302953465601 1
0.39286537634362 1
0.456116110684428 1
-0.0853736328200649 1
0.215911485465111 1
0.503951007596631 1
-0.128205891894456 1
-0.034192461534764 1
0.0201790405346966 1
0.36046147090983 1
0.446280333856966 1
0.28851824675102 1
0.1376861781432 1
0.59647673999603 1
0.347047761037875 1
0.523306416253446 1
0.583384807401371 1
0.495229025731848 1
0.71774797027867 1
0.148843567609929 1
0.563116928672833 1
0.147511706128177 1
0.0109100570473013 1
0.531351034419218 1
0.0570206177947609 1
0.692423782514617 1
0.156919148374046 1
0.137360218680164 1
0.441951980715197 1
-0.0964072303806526 1
0.838337605090291 1
0.132551686629182 1
0.238648057748201 1
0.55206656588601 1
0.222229419208829 1
0.421261986572084 1
0.790728955835309 1
0.702215466985423 1
0.532347701509 1
0.469784820043193 1
0.15142178001004 1
0.414358726133496 1
0.572205259912927 1
0.27174428803486 1
0.685344572501888 1
0.604927678502158 1
0.47434258961012 1
0.228624328370692 1
0.552281339324665 1
0.372918169661362 1
0.376226535837584 1
0.117552571978772 1
0.333455385586892 1
0.516019933138511 1
0.48310578942657 1
0.590359585697633 1
0.332537504123219 1
0.646364248988236 1
0.476354169348672 1
0.799497774464044 1
0.544481817321081 1
0.223747171689367 1
0.473767451180246 1
0.56363619640894 1
0.197085662839536 1
0.21485764655248 1
0.494309391589844 1
0.112902669344126 1
1.03364418331123 0
-0.269534848243156 0
0.531092103902424 1
0.457693083595112 1
0.459983991329414 1
0.229498455298938 1
-0.300649121884596 0
0.293176163789196 1
0.397283533701743 1
1.11410172436668 0
0.0786661193742209 1
0.698557139598921 1
0.430197643353632 1
0.634586303786949 1
-0.109651459327313 1
-0.0328876326654151 1
0.213108134940571 1
0.114760777206797 1
0.130440209110109 1
0.438532870624559 1
0.106489931016152 1
0.572644278282124 1
0.556733602867161 1
0.579297797950616 1
0.411703841881027 1
0.367059336036022 1
0.266035380809501 1
0.594155474338442 1
0.428912676482309 1
0.238690370420244 1
0.665353211483472 1
0.621465578211734 1
0.0381741997400071 1
0.590024508730669 1
0.618094438331834 1
0.192297844462807 1
0.0877231891857843 1
0.843010306409365 1
-0.235912477511966 0
0.420714063330516 1
-0.0904433372412722 1
0.845026659730848 1
0.710362136642631 1
0.0866011033782461 1
0.180229996076129 1
0.506887078389927 1
0.166937791309529 1
0.321015630971687 1
0.246114977089683 1
0.79151929929735 1
0.214547864976563 1
0.238053281047709 1
0.665423471648509 1
0.639625160438648 1
0.265663815379086 1
0.163262916271436 1
0.390440379870353 1
0.491421178019805 1
0.0830848440676527 1
0.266719663509999 1
0.437532083392605 1
-0.0523078447530885 1
0.340620186297939 1
0.571687967272714 1
0.0147518943265976 1
0.303863290806792 1
0.180874069904176 1
0.469741764823098 1
0.664898648740606 1
0.326615306502405 1
0.486554360259723 1
0.423148233669394 1
0.487753188242026 1
0.153574931036744 1
0.466374634676955 1
0.330325441087694 1
0.199421878948712 1
0.32640814758656 1
0.41381334612086 1
0.600426121131272 1
0.527782540817144 1
0.347858450191629 1
0.59720595689283 1
0.321442277349568 1
0.401003712182473 1
0.0568247285162174 1
0.428755736882562 1
0.603986308964229 1
-0.0419109836682435 1
0.135052494162273 1
0.326218279812776 1
0.310382774896738 1
0.813426054947858 1
0.0425223633810891 1
0.241522151256574 1
0.828443188709346 1
0.424157341888966 1
0.323231048010366 1
0.331913594241124 1
0.454783801156766 1
0.592426423956278 1
0.784232730042132 1
-0.0559965625014245 1
0.514050699379206 1
0.681200812667293 1
0.832515860928345 1
1.00675719909297 0
0.470306754828891 1
0.682983310018932 1
0.0281355553280448 1
0.196678332712063 1
0.429408066315229 1
0.550603766147136 1
0.678810804821157 1
0.0470090834604806 1
0.175614914810524 1
0.135611746111088 1
0.567593319771845 1
0.173479664574363 1
0.442082574482167 1
0.562222131401243 1
0.625352800625329 1
0.543390714775033 1
0.805903370812538 1
0.351079132486433 1
0.187034909765148 1
0.202696787265134 1
0.117404217386514 1
0.553687279345614 1
0.312878952938227 1
0.263463674946172 1
0.0716520753524352 1
0.782512925126783 1
0.342345190928594 1
0.384818673764243 1
-0.114438549394681 0
-0.022586847471368 1
0.662101102886758 1
0.612450575596008 1
0.356600643904506 1
-0.1793754584939 0
0.0564925108890515 1
0.183438796288854 1
0.692940529380431 1
0.685568941860238 1
0.0489645697736271 1
0.585555223261097 1
0.353775290580858 1
0.593130789354101 1
0.676772644910175 1
0.186515950151499 1
0.395805417638783 1
0.350522189387194 1
0.110997875224098 1
0.471601549518798 1
0.644842563503542 1
0.790301151825047 1
0.108031457226384 1
0.0903410740442968 1
-0.0443224085047653 1
0.360364700197749 1
0.325755162967532 1
-0.121406812304511 1
0.846720937327674 1
0.820011280481786 1
0.297337841865562 1
0.533551104568857 1
-0.0417233140489105 1
0.414519181534999 1
0.133520601291676 1
0.156707356201751 1
0.584428288171634 1
0.592628993588926 1
0.25256368920155 1
0.303512829475456 1
0.949096507590108 0
0.345206354913789 1
-0.13806976545912 1
0.253467569596647 1
0.267641562389202 1
0.301335351422597 1
0.53857410475926 1
0.871163962368834 1
0.451622155295371 1
0.712162684685944 1
0.470971682862758 1
0.515017216706867 1
0.60096349020976 1
0.372301819375406 1
0.042744219894623 1
0.2281998305826 1
0.564786917224875 1
0.00570222607323585 1
0.259928906989817 1
0.341912659627573 1
0.529987872445545 1
0.191463794552485 1
0.386048580162073 1
0.282262073073213 1
0.620560339938339 1
0.455276239890284 1
0.452685948785578 1
0.860034248406101 1
0.464749993666785 1
0.688154270309714 1
0.324872648620216 1
0.0904344168598856 1
0.505043478887227 1
0.1317596905685 1
0.0498691103752889 1
0.322831002265491 1
0.33582370462526 1
0.442791627692439 1
0.384889013040178 1
0.476935886483571 1
0.387169407178546 1
0.414456871005362 1
0.395161724141646 1
0.193654965720856 1
0.2085045021123 1
0.836139992665498 1
0.208098938897611 1
0.327691314491694 1
0.601005978655603 1
0.277629919460269 1
0.799854034051055 1
-0.256368412108923 0
0.417448582765287 1
0.282904391989582 1
0.790050267925105 1
0.627618391989725 1
0.136706072294444 1
0.128100817374419 1
0.633436757371635 1
0.335091742898137 1
0.475483404884785 1
0.0659090867462497 1
-0.113832122029732 1
0.422661744750562 1
0.412700555047995 1
0.536874123834755 1
-0.0932103669266846 1
0.193776161566024 1
0.184322925463201 1
0.549623641654366 1
0.352145650758178 1
0.284209878333992 1
0.284834785389338 1
0.523838349720532 1
0.515625979378963 1
0.419559508000056 1
0.158657202311457 1
0.173128217551852 1
0.713855480638322 1
0.395107663000259 1
1.03484351923189 0
-0.0142169817560771 1
0.604016410183318 1
0.325270087333046 1
0.226293920135151 1
0.12038843863535 1
0.86118846568635 1
0.529312803786122 1
0.536674176133512 1
0.0340178512620009 1
0.412966276939541 1
0.592241261976442 1
0.282479585689861 1
0.63589455194126 1
0.905016403146387 1
0.370696883971741 1
0.793485639556367 1
0.367770925667991 1
0.217924860006223 1
0.134034126550533 1
0.606732835924896 1
0.529781367147868 1
0.00851380985745988 1
0.444738449822109 1
0.655391881686875 1
0.307161548763257 1
0.1435084058975 1
0.0596131712523686 1
0.415746748501721 1
0.636712845635002 1
0.47323556028844 1
0.708780413495323 1
0.234340016801646 1
0.323618137112529 1
0.594956020268592 1
0.796334810409706 1
0.512122501731541 1
0.233702347265824 1
0.510804635785961 1
0.383871401468767 1
1.04115082500891 0
0.282305461592843 1
0.616459793831378 1
0.540957250036166 1
0.299463575160916 1
0.771712593150057 1
0.319894370150018 1
0.15938774163162 1
0.178789456730934 1
0.446690183356587 1
0.134805887847347 1
0.292268884905057 1
-0.0111826991375023 1
0.000648558531269855 1
0.594578363598422 1
0.411085727280317 1
0.158763984908822 1
0.467234875385329 1
0.184376779042144 1
0.459249793497801 1
0.256462201288955 1
0.0199958688045755 1
0.457197472836063 1
0.408012075274626 1
0.524617863534301 1
0.644369546854808 1
0.551947771817285 1
0.562190362137903 1
0.754527920494432 1
0.440795510697926 1
0.113079894509739 1
0.0190291810073228 1
0.394316804156161 1
0.328264740078201 1
-0.00896773352835084 1
0.306854362670127 1
0.524680851259281 1
0.213250666288076 1
0.335704839050479 1
0.829800074139242 1
0.50741693014449 1
0.646223977709944 1
0.0553704518503277 1
0.241578766695611 1
0.398355472870272 1
0.330243706090091 1
0.504367094858966 1
0.496171507925077 1
0.524403059540078 1
0.114309092541862 1
0.374016200627448 1
0.405263675120983 1
0.323196399470363 1
0.317744036132837 1
0.563727684848972 1
0.515399959346251 1
0.660204685176182 1
0.233951838192634 1
0.393303577294487 1
0.265981170267959 1
0.63253435532574 1
0.50910598245564 1
0.634887910483476 1
0.747532177994 1
0.381282311165853 1
0.585482935208091 1
0.406245031768452 1
0.280152345259667 1
0.440561595292658 1
0.815086681702761 1
0.338663110508539 1
0.435079875315116 1
0.620266778425969 1
0.227835839033852 1
0.312229170111471 1
0.334421049590247 1
0.294782264097206 1
0.462580389473464 1
0.283685527267866 1
0.566455424555777 1
0.346404292551405 1
0.794472527229579 1
0.187683295012484 1
0.518567595385054 1
0.498281938738619 1
-0.384467064819121 0
0.267621365535123 1
0.492773510114508 1
0.582602029935926 1
1.02810032802825 0
0.301567012108387 1
0.292318429095989 1
0.309972130492585 1
0.500539571937661 1
0.58835546703304 1
0.19776634082957 1
0.172557911693324 1
0.0312304091037082 1
0.791657440558015 1
0.18076470827944 1
0.531532805172037 1
0.249485689830908 1
0.57291530373959 1
0.460277523643559 1
0.0845432328020773 1
0.314181953674942 1
0.443132374527282 1
0.503471741093934 1
0.235736332244967 1
0.485386018564738 1
0.602095003260138 1
0.463412347828503 1
0.554614788618977 1
0.263777527394031 1
0.348890237397271 1
0.175635650671497 1
0.30081547262111 1
0.387896871390863 1
0.49906981377559 1
0.516352654450268 1
0.195629616786038 1
0.275048942784163 1
0.546095966126919 1
1.19923988836575 0
0.605420197917083 1
0.502884520556391 1
0.236482474981397 1
0.178915749828887 1
-0.0170593964520669 1
0.626967334747446 1
0.576661358858597 1
0.599569060784496 1
0.216725803105781 1
0.227034810177246 1
0.471614298872259 1
0.303695519253299 1
0.49018110853925 1
0.165401495572713 1
0.207065512646689 1
0.784334701035066 1
-0.0547071497123964 1
0.586367055373866 1
0.305111845659842 1
0.477653234535723 1
0.21058915331547 1
0.859051059435916 1
0.341336938685555 1
0.342334182474888 1
0.245543766240154 1
0.32412126022038 1
0.655670556419293 1
0.296515271502428 1
0.338641682780421 1
-0.158021481463326 0
0.1914332753761 1
0.581160896880736 1
0.322852492076012 1
0.467542258017478 1
0.252232581854544 1
0.236154186659323 1
-0.0168696423724787 1
0.250317279218302 1
0.323352128762553 1
0.45278948535585 1
0.0942526432126136 1
1.12862791567568 0
0.202034072018911 1
0.286128296001308 1
0.890399748387199 1
0.141597021731292 1
0.346435212379738 1
0.17273791996791 1
0.834651890006606 1
0.708967423135836 1
0.529563294287376 1
0.387868597746202 1
0.48260579961656 1
0.0804322464339789 1
-0.0574102039301558 1
0.47067528558534 1
0.457756588013118 1
0.46150496206386 1
0.407365951139591 1
0.258456648522359 1
0.861660930809167 1
0.319499233256357 1
0.416241971837398 1
0.0652225051098468 1
0.417189988530611 1
0.329100263565469 1
0.394487592809332 1
0.105420990485264 1
0.847189109019543 1
0.415245774934387 1
0.473357922260484 1
0.449750356195209 1
0.471124189033747 1
0.525436030188654 1
0.164009588618365 1
0.45801918260144 1
0.207385266249228 1
0.118097576211611 1
0.565320025532622 1
0.535837571428587 1
0.16763474941343 1
0.26226493340396 1
0.475594933074024 1
0.222168596107757 1
0.221213023560508 1
0.261750998328265 1
0.279586559640444 1
0.0557910105330762 1
0.432896978223464 1
0.487434539694173 1
0.545325259912054 1
0.692124265536975 1
0.0381510279033252 1
0.810974625194901 1
-0.162981451888009 0
0.656479275485508 1
0.400305587206978 1
0.52470814018126 1
0.346949647109557 1
1.07931578253175 0
0.542489382196429 1
0.537742193503202 1
0.790875656674988 1
0.341167162195673 1
1.15214697719976 0
-0.0415306446558835 1
0.53426772300019 1
0.374867463600607 1
0.345233285325153 1
0.167189972777616 1
0.116163675552956 1
0.883710103565142 1
0.36935094298842 1
0.457336330975158 1
0.124840621919513 1
0.442668577754087 1
0.508547362116617 1
0.490810179275267 1
-0.155483705228173 0
0.464129952199923 1
0.599711406789184 1
0.134215764085443 1
0.886455612588753 1
0.286452211764882 1
0.259635336798746 1
0.508618495403338 1
0.327851233558747 1
0.0642598184535951 1
0.0997714613981295 1
0.250179321746222 1
