# Supplementary material for: Bias caused by sampling error in meta-analysis with small sample sizes
Source: PLoS One. 2018 Sep 13;13(9):e0204056. doi: 10.1371/journal.pone.0204056 (PMC6136825; doi:10.1371/journal.pone.0204056)
Supplement: S5 File — (ZIP) [file pone.0204056.s005.zip › results N = 10 theta = 0.4 tau = 0 sz = 30-50.txt]

"dl.theta" "dl.cp"
0.288152002210576 1
0.545057192880927 1
0.290520106489049 1
0.0917241097986764 1
0.561607397138188 1
0.159373091663301 1
0.218851571526192 1
0.297336365195878 1
0.231029863758458 1
0.452434290256467 1
0.54129941570151 1
0.16418175958866 1
0.209871117004311 1
0.535463908425009 1
0.0122260736199368 1
0.783757427793939 1
0.253301234973008 1
0.423259449863431 1
0.083268992904318 1
0.574683261793594 1
0.171420940017366 1
0.473319954108499 1
0.253945547119926 1
0.247457628527061 1
0.176599522213088 1
0.343876196660456 1
0.613541855184355 1
0.153378371993817 1
0.230550786186837 1
0.365654307693531 1
0.150396970543829 1
0.384070792679354 1
0.289631838476248 1
0.674626594418188 1
0.572767691480313 1
0.478566751541767 1
0.434784873989928 1
0.326408351374039 1
0.112078849607701 1
0.447903237682551 1
0.404256283817807 1
0.351514497304364 1
0.467684481355678 1
0.400098624601454 1
0.199651769435016 1
0.357939962019878 1
0.47320244425136 1
0.161362530115159 1
0.480060878996528 1
1.14232920154633 0
0.52550857235171 1
0.233614753525352 1
0.470468963624513 1
0.167708233398526 1
0.870194520311216 0
0.85631554605244 1
0.471022671374724 1
0.43039004770678 1
0.532114072292069 1
0.466915167367917 1
0.717649462608448 1
0.600947051713622 1
0.223272732734266 1
0.996421928125153 0
0.639767696106694 1
0.18482983509966 1
0.563099955434396 1
0.364143988212117 1
0.587886774973555 1
0.468248012478088 1
0.569653361516111 1
0.434670043577471 1
0.509813904195553 1
0.267349801119956 1
0.0102350084693031 1
0.196928046063017 1
0.709253781898711 1
0.0124616539738396 1
0.282030996934158 1
0.754547748960756 1
0.214164916993968 1
0.68161862829326 1
0.82455489831039 1
-0.00855539417786419 1
0.562546866071881 1
0.419520346551828 1
-0.0709940282619121 1
0.384003512155044 1
0.480147198721054 1
0.495309782514066 1
0.441896730478161 1
0.64460626619037 1
0.252590764538671 1
0.123777676678291 1
0.490725767392661 1
0.694930826937923 1
0.316980411013208 1
0.527647906450353 1
0.610193015901018 1
0.527341457975383 1
0.440321711606288 1
0.651580697317047 1
0.497762890168701 1
-0.0459313188625699 1
0.406674806903946 1
0.55153151824745 1
0.391526143424502 1
0.384526710510059 1
0.604645510730218 1
0.387522426006049 1
0.867216970216957 1
0.613439679397569 1
0.319129227564671 1
0.707135724105882 1
0.13472986844823 1
0.583236122868622 1
0.420854377998864 1
0.301579783555998 1
0.508365176250347 1
0.670917211996475 1
0.319199120086201 1
0.179827254931535 1
0.486058489013926 1
0.635191397437509 1
0.583829866026881 1
0.124343517811244 1
0.269666763059064 1
0.620175985694007 1
0.399968995717748 1
0.500972213293892 1
0.424471966708747 1
0.686610075342869 1
0.602308378784123 1
0.514129031797108 1
0.662019498132169 1
0.576149621978722 1
0.367556600175148 1
0.350629431640326 1
0.597983384836013 1
0.123450991021908 1
0.438086749112215 1
0.0910235717604084 1
0.575718542202253 1
0.446034292112085 1
0.203854772506702 1
0.218024951244595 1
0.285675198053638 1
0.479194575956791 1
0.635764460923667 1
0.73335474966154 1
0.387666368912096 1
0.422424752555806 1
0.478970740267115 1
0.578359705456061 1
0.540470909401577 1
0.278529874255026 1
0.281635976352649 1
0.448000527336959 1
0.685585283797219 1
0.469580440300657 1
0.600716658010654 1
0.14029711949 1
0.261509742057239 1
0.327986310241119 1
0.534125973794721 1
0.570590342231258 1
0.566697225807582 1
0.159176587293801 1
0.424545478728913 1
0.341622177463404 1
0.409362631238054 1
0.516363784380389 1
0.549980652399267 1
-0.0146404143306528 0
0.369378431560391 1
0.236325767242981 1
0.473645009796719 1
0.463056484868748 1
0.345639041515555 1
0.442168462596335 1
0.460376087323497 1
0.23512647992829 1
0.754176757953348 1
0.363906579780603 1
0.337771594780485 1
0.352474565149747 1
0.234016806912247 1
0.233697776541068 1
0.409952931644997 1
0.416277884756208 1
-0.232833296612406 0
0.563058100701663 1
0.56707485479361 1
0.405746885491893 1
0.592869314917962 1
0.292219572198202 1
0.507562981230337 1
0.053967782001284 1
0.334928140927377 1
-0.0444943589475146 0
0.28951608901572 1
0.269106497332819 1
0.442928065749131 1
0.610386511762481 1
0.625872942251531 1
0.587482431710894 1
0.714931584126483 1
0.29399161422542 1
0.421509261331929 1
0.308186174785734 1
-0.113170168907022 1
-0.051668540843385 0
0.43115008827798 1
0.386283223951005 1
0.152481862820115 1
0.231437976208848 1
0.706548012530881 1
0.204774730651004 1
0.575841895290392 1
-0.0415030658336176 0
0.600324327527475 1
0.562299615229758 1
0.412577097162644 1
-0.0409942286733879 0
-0.0693125046343305 0
0.459144638484385 1
0.61642331970129 1
0.424974503816294 1
0.229252649598567 1
0.803537643326287 1
0.0863507108817682 1
0.588934375475376 1
-0.0627155842361252 0
0.346175540629418 1
0.549011572815713 1
0.136947300965811 1
0.0602074132449647 1
0.413169266467244 1
0.377397664445074 1
0.375130015462837 1
0.290437065994486 1
0.605206044881002 1
0.300289504726797 1
0.296846483553871 1
0.54312407119473 1
0.670510279764164 1
0.643313909446147 1
0.470185418797995 1
0.479111474498559 1
0.415497721261525 1
0.362343805769868 1
0.557919216171059 1
0.0393132900753721 1
0.575962389492503 1
0.494795386766887 1
0.853932293789861 0
0.124077149526477 1
0.602811789592553 1
0.199141304266069 1
0.599411113006998 1
0.289102893746546 1
0.375033421849032 1
0.609335896664878 1
0.23999600009932 1
0.503199738720024 1
0.404662515603008 1
-0.0330109640083036 0
0.444913524430848 1
0.749718433042904 1
0.273160710355879 1
0.321504743328459 1
0.496346172797998 1
-0.0682552635599701 1
0.198406477737145 1
0.513680187440906 1
0.642717926037209 1
0.282472226349406 1
0.562759363769236 1
-0.0626022014917009 0
0.17594849148408 1
0.886749731619326 0
0.347392938599657 1
0.323291954634145 1
0.456335966503506 1
0.500133667272596 1
0.287838405180324 1
0.694639582000839 1
0.398193091677099 1
0.360117307585986 1
-0.156697660965089 1
0.835576999475923 1
0.325782675554311 1
0.167415751246556 1
0.380336515410078 1
0.441360297021171 1
0.684155614547035 1
0.282041309513836 1
0.571088886056023 1
0.697928807995477 1
0.467007775433925 1
0.478536758618764 1
0.683240797600803 1
0.317390609523541 1
0.337220946341153 1
0.665137029799983 1
0.160666190909537 1
0.35592063517149 1
0.261021159353671 1
0.369415366270251 1
0.371451601575745 1
0.607831282743107 1
0.646267472661453 1
0.324611456728372 1
0.234507790195126 1
0.251200228132294 1
0.373518586144599 1
0.241761479432779 1
0.517989401451207 1
0.440364443368011 1
0.400859792652901 1
0.681841899137103 1
0.19769318929003 1
0.23383335681392 1
0.647270517360817 1
0.0644345904576632 1
0.206595923700404 1
0.748968768203356 1
0.153995023821354 1
0.661186981724848 1
0.253491746083511 1
0.0263878206847959 1
0.398033306917727 1
0.363587411172153 1
0.94226876071809 0
0.509701218002268 1
0.359277459953801 1
0.210725072119634 1
0.544836751971537 1
0.0590243359819944 1
0.536284020617053 1
0.686960546475824 1
0.452382975284552 1
0.509335806619624 1
0.0885960938502262 1
0.147255180001147 1
0.640150441345378 1
0.251616422347282 1
0.349338328930496 1
0.209328947483125 1
0.291923619205258 1
0.410657194751714 1
0.635631591280976 1
0.506537472885757 1
0.412392936307252 1
0.637728353765354 1
0.485373815469421 1
0.509505436747627 1
0.704712486977987 1
0.377645002049495 1
0.151514749181664 1
0.323668465971596 1
0.231653222336648 1
0.158547508620912 1
0.498476177430414 1
0.303407611723805 1
0.821300966568536 1
0.346190188867449 1
0.500975391840148 1
0.434752613251786 1
0.65553779253785 1
0.229797105240703 1
0.405456669875138 1
0.707621269736793 1
0.417097953350584 1
0.445805723576961 1
0.496208289735067 1
0.120576242732083 1
0.367236629940601 1
0.181070874557393 1
0.781695317178712 1
0.0085269550681709 1
0.445064561517045 1
0.336022163735754 1
0.964033026475399 0
0.660321010001524 1
0.478061727166759 1
0.162234567140636 1
0.125715828930436 1
0.701986668062942 1
0.341603056006001 1
0.546167130790512 1
0.217272610113921 1
0.429581031286154 1
0.798457338715132 1
0.524021967962361 1
0.621498976664296 1
0.320393552258318 1
-0.16878123358636 0
0.0691667866508288 1
0.523626698828665 1
0.511435165750001 1
0.386252974205012 1
0.553441538729403 1
0.38608235972015 1
0.756856877893543 1
0.758105032387762 1
0.523414702838414 1
0.454289901089022 1
0.41398519287414 1
0.212382094766869 1
0.113535233523361 1
0.119884048941389 1
0.117506291318053 1
0.648083257549542 1
0.373129271305822 1
0.136283777503689 1
0.455568831056245 1
0.466628449733672 1
0.449357222211414 1
0.513474088169716 1
0.529970089537953 1
0.473213514923607 1
0.295476375069942 1
0.122381259360115 1
0.30078159650668 1
0.0922615716549728 1
0.230841301618624 1
0.128693157323556 1
0.658142516603404 1
0.446681378117482 1
0.229173190976159 1
0.662378250649632 1
-0.0167175345906472 1
0.477573365616779 1
0.401997815500794 1
0.396867108426581 1
0.494369391371792 1
0.233307427598644 1
0.540883921299537 1
0.323933060765132 1
0.645257432176895 1
0.435699959805057 1
0.610806115772187 1
0.656129378911068 1
0.656138463475949 1
0.663927238612114 1
0.417697484649041 1
0.389363202410283 1
0.254368109025897 1
0.595568986670093 1
0.193461397482958 1
0.390703272353354 1
0.371859373110755 1
0.464939921109938 1
0.474924734327514 1
0.490030819506863 1
0.747714511856577 1
0.400390845683402 1
0.875230269792 1
0.322639580330327 1
0.370102312279097 1
0.497759639063673 1
0.264288326258086 1
0.645689725342751 1
0.239770605663629 1
0.268325735767248 1
0.592510151751317 1
0.792781888776549 1
0.420102122496409 1
0.840241881530868 0
0.578240964354085 1
0.520123075334232 1
0.339896183201938 1
0.333018497433533 1
0.573645733574709 1
0.681649631275922 1
0.294990058600218 1
0.567059626556188 1
0.554069962874333 1
0.248919912840869 1
0.340715362747917 1
0.664960308445761 1
0.614446833515399 1
0.433157705492006 1
0.143134257270089 1
0.32218760353209 1
0.794540961613747 1
0.515697354967048 1
0.533420286177827 1
-0.0839979538281937 0
0.341740902610873 1
0.395498524093716 1
0.144901544818761 1
0.528662500677601 1
0.366984727729308 1
0.212909757155755 1
0.603064726243065 1
0.419567315062177 1
0.359255461223777 1
0.261125015966312 1
0.619970148312807 1
0.783220012748337 1
0.131466275989712 1
0.506007973652923 1
0.325160387542214 1
0.437560549186725 1
0.544242713442404 1
0.171348966032172 1
0.694410871574014 1
0.323528240684013 1
0.394198296083357 1
0.297711478676464 1
0.523521774267022 1
0.362513893404016 1
0.699922471786217 1
-0.0450588144482917 1
0.375238784205562 1
0.342551993100874 1
0.595071087426329 1
0.145834107411964 1
0.337872905248829 1
0.185467726810604 1
0.389092480797816 1
0.474392775354141 1
0.704750490937379 1
0.69224131005573 1
0.484633003414029 1
0.370481376808452 1
0.315676644003659 1
0.498756287188881 1
0.552836265805297 1
0.50408351234196 1
0.415313446009397 1
0.502306537217685 1
0.43713351921889 1
0.460357500784789 1
0.472208410818866 1
0.574577841992551 1
0.869544873765769 0
0.258609082033681 1
0.441904599807573 1
0.332856196322462 1
0.572827512552495 1
0.198898292456959 1
0.45886990933347 1
0.318569615747742 1
0.366687234465596 1
0.347783067582579 1
0.311513461935503 1
0.494366180128816 1
0.415535838888671 1
0.383394294434035 1
0.639167568456153 1
0.175337118859459 1
0.685707695314335 1
0.325626558310558 1
0.187596509442172 1
0.507753876533143 1
0.531711921086474 1
0.305881413773564 1
0.362746873209847 1
0.0733402627526823 1
0.186744874712676 1
0.431625700495333 1
0.00627416788004852 1
0.441567385977351 1
0.411816080821578 1
0.146477759029002 1
0.131181269395523 1
0.853897698211149 1
0.310823141909585 1
0.308427950883559 1
0.208757476426292 1
0.209059999900916 1
0.521414525788381 1
0.402139874631317 1
0.587072066580528 1
0.624480383200266 1
0.0144758676211212 1
0.367689249145042 1
0.42878845897518 1
-0.00988611872739578 1
0.254334773568278 1
0.458995580101778 1
0.520630042350242 1
0.61836983653413 1
0.32036943498303 1
0.348678679978971 1
0.270065459844329 1
0.327711796158323 1
0.303143156863927 1
0.781092856690498 1
0.989091192852073 0
0.389787112785975 1
0.447321637417841 1
0.29111874319393 1
0.232439356529488 1
0.435753640217084 1
0.449551545703431 1
0.305187650657028 1
0.0187637254365872 1
0.62360900735072 1
0.345911271743186 1
0.142854665758817 1
0.25897448930527 1
0.369837517140885 1
0.65497935012702 1
0.513692272556112 1
0.332977981967432 1
0.465624316220079 1
0.479862639282388 1
-0.0882689952614859 0
0.555244482255307 1
0.204565591663192 1
0.319781360671938 1
0.568620465691402 1
0.512017290853402 1
0.364927753341121 1
0.519114003042351 1
0.493616507699409 1
0.678118523910969 1
0.444793264673124 1
0.522575384339292 1
0.488899609409642 1
0.193865734637472 1
0.111019708217175 1
0.0581695213248522 1
0.408055796510708 1
0.304821009005372 1
0.491597845871161 1
0.605471200106875 1
0.382099977094802 1
0.332664171031346 1
0.128805998318719 1
0.338240136223564 1
0.284548642907176 1
0.101056968463133 1
0.321578511024474 1
0.375067317847277 1
0.505541454915921 1
0.695526273275318 1
0.572811319210125 1
0.400873686050167 1
0.548331785378225 1
0.485946525785525 1
0.717742891024876 1
-0.0378110812385668 0
0.175256348383028 1
0.258202463972684 1
0.600606621625695 1
0.390088303701884 1
0.144383928663302 1
0.484308029935561 1
0.0611870308930367 1
-0.0275595920241057 1
0.657787541468367 1
0.394641958700119 1
-0.193135785262882 0
0.186973903812139 1
0.258356054404509 1
0.374071338644712 1
-0.0446309859005985 0
0.615855270068071 1
0.316504433012269 1
0.722682499960084 1
0.189609122918344 1
0.652126014402036 1
0.612257795373157 1
0.6447441109922 1
0.182300753962829 1
0.0115675345708645 1
0.306699503932243 1
0.539768285961785 1
0.511751767669199 1
0.407515335397973 1
0.375403692265527 1
0.466879133427458 1
0.43725847886696 1
0.350136542835127 1
0.222356330145497 1
0.399612145944748 1
0.30096120546445 1
0.0875265445589157 1
0.652734450195238 1
0.25565328312329 1
0.4918763002207 1
0.430359517763259 1
0.330275467120594 1
-0.0116504347863267 1
0.692700064424891 1
0.525748985024141 1
0.592400681025792 1
0.172859898399574 1
0.688418242559598 1
0.115165022620016 1
0.201336615945745 1
0.435011881026859 1
-0.0137664138924898 1
0.570336578963543 1
0.764939300714529 1
0.304074652191772 1
0.458497630734416 1
0.507332021565907 1
0.296104849216304 1
0.280957282683799 1
0.22642027792856 1
0.406354197094572 1
0.353790608220559 1
0.300992902661938 1
0.445173111342778 1
0.486479954367389 1
0.359140973638949 1
0.473641015188149 1
0.0608885523867573 1
0.092906452506367 1
0.343084400153239 1
0.440119230662048 1
0.148175144182315 1
0.398328295771931 1
0.426945464039084 1
0.308115186549733 1
0.692545487612863 1
0.392294973625404 1
0.461687911380795 1
0.474838266529164 1
0.443938621651515 1
0.660683893102186 1
0.349364805291591 1
0.353233769943302 1
0.538828059692698 1
0.177239896989333 1
0.225360055838904 1
0.669313456888362 1
0.402612427468 1
0.528270427312662 1
0.4688674973206 1
0.187428033073066 1
0.262907683865562 1
0.531472996147903 1
0.52936024360612 1
0.531914867973636 1
0.391615242143071 1
0.385393380797878 1
0.451249048187715 1
0.177451602941747 1
0.445862663295418 1
0.13526610585915 1
0.900697969078523 0
0.38086045176312 1
0.523984783797847 1
0.574053104713918 1
0.0543620837072527 1
0.370746269416972 1
0.253753198881702 1
0.250468351579854 1
0.279043944747935 1
0.201695572635762 1
-0.0630920931320224 0
0.570203158265137 1
0.393646260359204 1
0.237278718333276 1
0.538828544030009 1
0.33230266069335 1
0.270710531002527 1
0.506997512695873 1
0.293802941664287 1
0.364461037659088 1
0.606631009442798 1
0.53172976555879 1
0.169286476287217 1
0.234538215312386 1
0.713542082265238 1
0.256411064138364 1
0.517136055251989 1
0.451059520529664 1
0.234223763904117 1
0.681574089548397 1
0.440196453430102 1
0.162590486020691 1
-0.276819387806179 0
0.633669676982782 1
0.433187156407798 1
0.302441840391079 1
0.346762707001836 1
0.11413529570455 1
0.651524272380581 1
0.404176644444345 1
0.745646141307617 1
0.35758837087785 1
0.365751545376989 1
0.481169808116388 1
0.478033093726726 1
0.682095614859026 1
0.455164952362669 1
0.223581867558204 1
0.463868093325097 1
0.636274447928051 1
0.425103359344102 1
1.02562722582031 0
0.560346215029603 1
0.376998751433301 1
0.540425195479748 1
0.193709917164587 1
0.389218463014161 1
0.504105474758391 1
0.288641402705415 1
0.64440552236939 1
0.340921373454827 1
0.678654388474481 1
0.45357237673672 1
0.207901813124343 1
0.0135094984962563 1
0.495351054714286 1
0.639510779627383 1
0.265330096397781 1
0.323756446499353 1
0.4624868141903 1
0.258372707446793 1
0.376674080452756 1
0.60468301370031 1
0.505417146161047 1
0.310247185363217 1
0.177391193053627 1
0.251031479164245 1
0.430891632407712 1
0.39426089669581 1
0.611174701148923 1
0.458033981515231 1
0.54757168794173 1
0.623501891455689 1
0.482609057936206 1
0.294354479522229 1
0.498450047109741 1
0.299393991947596 1
0.579232455069281 1
0.626194390450834 1
0.357265076725705 1
0.38986337869247 1
0.289391894054888 1
0.591927709770103 1
0.144950624015699 1
0.567204212458594 1
0.357180969494458 1
0.250176339751312 1
0.378629495866138 1
0.706598979062971 1
0.295186124867235 1
0.472115908828593 1
0.383508299603029 1
0.593826490843919 1
0.393053562891532 1
0.657588723704221 1
0.329638660203935 1
0.426309880290911 1
0.226270923063621 1
0.477165797098144 1
0.534000642548161 1
0.112308488619925 1
0.298590163901029 1
0.462736487730499 1
0.422415642386034 1
0.356633358340478 1
0.465741851193786 1
0.338974771402305 1
0.112108122719104 1
0.178834146090441 1
0.408404051067879 1
0.0599809164054388 1
0.3213154887988 1
0.283625724606117 1
0.464722129210068 1
0.485761925013434 1
0.243642129023252 1
0.17493984042342 1
0.631876447211245 1
0.600994924038655 1
0.238388652557691 1
0.442404818908353 1
0.263504995573319 1
-0.0513167440109573 0
0.43255425671978 1
0.754306165410514 1
0.406949839490098 1
0.488953899254695 1
0.720655193649666 1
0.379766275817906 1
0.254141373819774 1
0.21352350049371 1
0.498954290932747 1
0.360370004189982 1
0.463473822200379 1
0.08233505646502 1
0.471146728164006 1
0.141969336991991 1
0.510566424551194 1
0.623409882379125 1
0.319469617868832 1
0.474172790983774 1
0.192891801910697 1
0.526984246346769 1
0.274654097071634 1
0.396630359718756 1
0.398552077330652 1
0.421479186999142 1
0.16545357230095 1
0.388414852025958 1
0.242369451400018 1
0.299421138469019 1
0.16645988633666 1
0.397150403964367 1
0.578461084279707 1
0.481916527315841 1
0.35434917474362 1
0.132825131725573 1
0.351670305007154 1
0.394518874537022 1
0.495674751130398 1
0.245871063540344 1
0.338312588511306 1
0.131016507557371 1
0.495958944559246 1
0.285537916083937 1
0.646464997749537 1
0.302638445535067 1
0.442705378269786 1
0.611700660386792 1
0.607201027548515 1
0.471225716610661 1
0.408668389986031 1
0.146311952035438 1
0.41425778522457 1
0.27020059166723 1
0.607738388890278 1
0.719995845826096 1
0.438920990991213 1
-0.077836867786205 1
0.564913261166211 1
0.549880579241825 1
0.481525875489701 1
0.323266913535647 1
0.563335168893747 1
0.516433966901933 1
0.375028595507729 1
0.59073954238324 1
0.3510432695459 1
0.590221252084224 1
0.433977125366285 1
0.410940719094845 1
0.196087169170211 1
0.490993752248029 1
0.478268509824898 1
0.423740875514538 1
0.451064416347957 1
0.385399294522936 1
0.506469207710571 1
-0.0696360537262134 0
0.842577148525202 1
0.44590205177846 1
0.56615113093939 1
0.325242598987823 1
0.596747758131912 1
0.0907772639924508 1
0.220362850859932 1
0.129808290535724 1
0.456828130986248 1
-0.392940777710909 0
0.139261204678777 1
0.142209072634989 1
0.777075234797499 1
0.463921004934308 1
0.389667304585751 1
0.831726331504758 1
0.529401053662179 1
0.706425463729136 1
0.545194241494918 1
0.398012683190433 1
0.421818242942683 1
0.686919665833392 1
0.58031268923306 1
0.332311271837582 1
0.0555791582407851 1
0.188905704512721 1
0.451392946396897 1
0.168146403999803 1
0.534698287324557 1
0.343456940126308 1
0.316567537999319 1
0.0557949854697427 1
0.447660977100988 1
0.546569772487972 1
0.179247262182011 1
0.718473191247241 1
0.435948946331725 1
0.123611255694535 1
0.546946915197299 1
0.400459539577036 1
0.56716710365763 1
0.177606874390961 1
0.485153837934783 1
0.202803901968984 1
0.723748038271924 1
0.418054468156783 1
0.370236646582528 1
0.405228122630619 1
0.465719181331511 1
0.104771942884138 1
0.711085321892398 1
0.372185175294609 1
0.677604107605615 1
0.544827859740486 1
0.232795412433779 1
0.381086433107503 1
0.278834512333424 1
0.270551536429441 1
0.617221662309475 1
0.360709533888417 1
0.423765533802276 1
0.573281932410508 1
0.465106590693277 1
0.49204919982806 1
0.19019806273946 1
0.687024773655833 1
0.563081753364877 1
0.633584419039369 1
0.278985388528381 1
0.23790846341868 1
0.123305264386391 1
0.782013242499597 1
0.420173590331166 1
0.314641250177835 1
0.633620544383968 1
0.430653861582246 1
0.158535474692697 1
0.331724870308712 1
0.314505350195445 1
0.520229820166371 1
0.258399628095064 1
0.480977792186277 1
0.347079954334778 1
0.812917746646198 1
0.721480443190596 1
0.583034207954677 1
0.636797295819997 1
1.08910222125919 0
0.313608986552851 1
0.233191756610321 1
0.283746025791079 1
0.316270174620032 1
0.220506853292038 1
0.539931416060186 1
0.270383291246576 1
0.0219992997069508 1
0.517690279054743 1
0.166998562044717 1
0.646302223852104 1
0.444304076969432 1
0.204409340213517 1
0.177009862291556 1
0.0853359026437718 1
0.370209564890641 1
0.396518431742664 1
0.398024701557042 1
0.384815629332461 1
0.275815598890953 1
0.266630176898217 1
0.0112746814658251 1
0.292335659107471 1
0.631636216604688 1
0.191147088327119 1
0.129512663814438 1
0.340347738687869 1
0.308921077995247 1
0.103295406161728 1
0.285119344255843 1
0.235835151933753 1
0.53963297582929 1
0.599896605056919 1
0.254612013918362 1
0.28929030663728 1
0.341736811490646 1
0.391461230161581 1
0.420127804466167 1
0.506774777765899 1
0.343803185850462 1
0.712227941935988 1
0.533445894595941 1
0.516887812923842 1
0.239667861136375 1
-0.184297852244617 0
0.435406769431498 1
0.532183290948067 1
0.420826127617918 1
0.497078098200347 1
0.171192921909927 1
0.625601671180542 1
0.610237764183014 1
0.604942724635647 1
0.261358102729799 1
0.346171164971941 1
0.525228507326696 1
0.0826263084991797 1
0.528814768491294 1
0.549640592271746 1
0.332185510194833 1
0.538516659305972 1
0.660955458441642 1
0.338274086829985 1
0.730991778748284 1
0.200959867917882 1
0.53791030480845 1
0.860550326066008 1
0.189524902079267 1
0.218441736143136 1
0.330138975887068 1
0.100956748722822 1
0.112328529731738 1
0.345360583854789 1
0.327138382060504 1
0.321809245315191 1
0.341239865059138 1
0.576951415014154 1
0.468345687906508 1
0.645145769719467 1
0.234552992720971 1
0.149213629082666 1
0.28746122905419 1
0.552178564006634 1
0.239269336056177 1
0.260391883934313 1
0.203410714253401 1
0.6071621195326 1
0.822170434300373 1
0.48077046986257 1
0.353352359474051 1
0.429051900522403 1
0.201125800560196 1
0.347679020367121 1
0.469156228132233 1
0.340290722110582 1
0.305844842824384 1
0.698811779829126 1
0.274729776982466 1
0.108452325124735 1
0.449103522694479 1
0.055837768248608 1
0.123800138486874 1
0.559991732253242 1
0.28344034913647 1
0.393794221196451 1
0.421231709662718 1
0.128801444643859 1
0.607780009145919 1
0.740837881894453 1
0.372922709886205 1
0.235805640999899 1
0.389135974932792 1
0.311793490219093 1
0.435992687192882 1
0.478056527598369 1
0.436757430762606 1
0.262048525021764 1
0.62930822103309 1
0.324941655999363 1
0.30451382332394 1
0.564278229463798 1
0.432830186448274 1
0.278636144196298 1
0.45490913672527 1
0.20591152165798 1
0.175589771200889 1
0.285053726212036 1
0.403526630692936 1
0.970475450087277 0
0.527952861698198 1
0.707676773434138 1
0.641826491298327 1
0.348194795754598 1
0.409954145152426 1
-0.0409619554700684 1
0.326747645631067 1
0.463039251863434 1
0.6836387072546 1
0.357823834750015 1
0.662193151107666 1
0.445656391723662 1
0.429240582224226 1
0.427083149870215 1
0.339269236383912 1
0.394779821104581 1
0.504761314664457 1
0.475368631153553 1
0.107727933362466 1
0.302095390757303 1
0.194119249192721 1
0.443864437819459 1
0.380809404561392 1
0.423594972443833 1
0.350687840449036 1
0.353262912543452 1
0.318746334233629 1
0.638227411264318 1
0.706365725753087 1
0.100192389736958 1
0.216999608710363 1
0.328230957788909 1
0.360859755305508 1
0.523685022666585 1
0.281605502720974 1
0.398117220235707 1
0.441028325857661 1
0.468685234493443 1
0.0971516140065153 1
0.25377206017184 1
0.154144167807659 1
0.558791359884215 1
0.243398955972829 1
0.726708294386065 1
0.496831803517972 1
0.516058958966332 1
0.646836650820993 1
0.901029450570997 0
0.562044067155654 1
0.492443474273288 1
0.187524472680964 1
0.0822854224110041 1
0.282779139576265 1
0.654179826228908 1
0.67274214534701 1
0.429016625292447 1
0.596313804023666 1
0.481575201582923 1
0.758392188972198 1
0.273340859007487 1
0.660921750800422 1
0.203894568116526 1
0.436331284648871 1
0.854773190625149 1
0.0480559505777728 1
0.406227088589495 1
0.691174292906346 1
0.484528006176167 1
0.330771650374514 1
0.215874321653743 1
0.433597741305751 1
0.558031754702128 1
0.147643134644081 1
0.34657682836531 1
0.196261728244313 1
-0.171324958022871 0
0.11580128910342 1
0.802443256146084 1
0.0331491655324374 1
0.283481609379662 1
0.615342625435878 1
0.872945920172417 0
0.781506973892134 1
0.441786786420953 1
0.589973853288526 1
0.475966458804325 1
0.65870752958713 1
0.509300542471254 1
0.0451411754749547 1
0.0736321865969921 1
0.430055310778754 1
0.108604783335515 1
0.586154871795435 1
0.289261256340512 1
0.395020849025137 1
0.494105480037522 1
0.727051485528315 1
0.13862632797238 1
0.0978006103395367 1
0.451390895032536 1
0.281529921912217 1
0.343956818947006 1
0.501548569670086 1
0.509077254803322 1
0.369827201706914 1
0.493898428782147 1
0.288067264566316 1
0.535449490045596 1
0.0525927847713985 1
0.194640367846997 1
0.0851444569412627 1
0.49683859587342 1
0.169417734597001 1
0.639525521275676 1
0.284529207698118 1
0.542845320744954 1
0.19017629876364 1
0.377431152966986 1
0.0511704043237525 1
0.666911308128968 1
0.198572268317098 1
0.147742514124406 1
0.201940572803447 1
0.31432701733916 1
0.293373134359847 1
0.385947221152881 1
0.461820128957986 1
0.515343559081373 1
0.185500969415004 1
0.535671382351194 1
0.222005122274364 1
0.0392432865831698 1
0.476044042682273 1
0.137802539998512 1
0.378621254603791 1
0.532801667641176 1
0.669567680942707 1
0.519490157332083 1
0.364290077226466 1
0.292421227697655 1
0.614014891551742 1
0.670577619717085 1
0.214576258510857 1
0.847904822297682 0
0.534547046966872 1
0.228504455163448 1
0.381521799901363 1
0.821408507184495 1
0.243993715587518 1
0.339302221965493 1
0.330432685011797 1
0.300955926976068 1
0.393637882712142 1
0.173316559972981 1
0.18216197821135 1
0.507991592291891 1
0.353464911001917 1
0.217694716176861 1
0.412123550297777 1
0.181843438535662 1
0.232629642703881 1
0.793410028669426 1
0.518697495238815 1
0.625956664944906 1
0.697379231018303 1
0.339552947243672 1
0.201956878895705 1
0.336174905651311 1
0.351870202764922 1
0.0686275012721642 1
0.491317220136773 1
0.426389681297078 1
0.655742947639985 1
0.41699915880718 1
0.245124735327501 1
0.249913848456131 1
0.617369057023703 1
0.655384104012966 1
0.0760504139786964 1
0.254027557253594 1
0.482363039830565 1
0.248193939139909 1
0.171112698500213 1
0.345774297722489 1
0.265880316689811 1
0.370745304679653 1
0.612795870157843 1
0.948084928355036 0
0.492569675661947 1
0.450939457765208 1
0.440211500145189 1
0.0903606157971908 1
0.382106644737786 1
0.438514822328751 1
0.701714742587005 1
0.387294498109449 1
0.533075189247576 1
0.239681783292441 1
0.597594417106737 1
0.643682898256139 1
0.452270199883587 1
0.366012242933858 1
0.452267933523115 1
0.143136652807596 1
0.175188732009723 1
0.943219560079201 1
0.308304016333516 1
0.151846909317497 1
0.340925469422043 1
0.199837493831281 1
0.215127584991739 1
0.186832298215867 1
0.501930298504144 1
0.224388609009678 1
0.419153425086281 1
0.300187754420941 1
0.0778796357543423 1
0.414602268740789 1
0.492872947039385 1
0.60114947144342 1
0.232710970400099 1
0.323122489243467 1
0.341941631811677 1
0.163595785746495 1
0.446117543784564 1
0.400735640143059 1
0.215435230997883 1
0.506300994433886 1
0.680568220949875 1
0.825428772063771 1
0.0820437630061161 1
0.474482701913105 1
0.466163837782474 1
0.353495224618901 1
0.542288920873203 1
0.431532720099481 1
0.322483907224047 1
0.380781818111925 1
0.677200460032892 1
0.298089729438105 1
0.399023652567846 1
0.358186365704281 1
0.411346340453898 1
0.403191189157051 1
0.436307056609233 1
0.198791405358157 1
0.837095105054678 0
0.453844597651574 1
0.29782253824032 1
0.301491878227124 1
0.157887025303014 1
0.635250421622647 1
0.53942341463176 1
0.524201800328606 1
0.0760190944829419 1
0.295129172359966 1
0.507493488437867 1
0.564976732828702 1
0.690207730855427 1
0.717162388854705 1
0.549970848540248 1
0.295918089196975 1
0.417292693219744 1
0.233687691667139 1
0.395728498932883 1
0.475433728603395 1
0.220411415376612 1
0.322885763166693 1
0.359138963833001 1
0.793628605737312 1
0.197020854337445 1
0.588595571976899 1
0.578708677421289 1
0.568920892238749 1
0.252893225737218 1
0.619909419501739 1
0.74141655931544 1
0.449545881811634 1
0.553913055024244 1
0.75312863325829 1
0.280649277476878 1
0.289277026507974 1
0.453796123929067 1
0.641055484479618 1
0.624039972144949 1
0.590668322122879 1
0.407727102565353 1
0.489014488941892 1
0.439245621823506 1
0.414302086800244 1
0.415672968526666 1
0.672706859179031 1
0.516094027302178 1
0.150656206190412 1
0.828090031973764 0
0.679546841020257 1
0.579777239748719 1
0.468995954770806 1
0.234732528593825 1
0.350079275470211 1
0.502728559672739 1
0.336440634917507 1
0.302811525455545 1
0.215879666298132 1
0.16757867212138 1
0.415268220813765 1
0.162292431160517 1
0.096846263652943 1
0.581594602697376 1
0.267928729051347 1
0.560563813456491 1
0.29008871743786 1
0.261853659946527 1
0.283010532668322 1
0.515381599779415 1
0.113652304575601 1
0.319686378852886 1
0.441039676403045 1
0.217642069531174 1
0.415943180555063 1
0.608833151648149 1
0.0743788730737745 1
0.163655256563348 1
0.530529382674708 1
0.835301858936233 1
0.258627870655439 1
0.215475644912345 1
0.0674812808282382 1
0.701457552501201 1
0.477178622519994 1
0.515161164865423 1
0.0976022183717405 1
0.385860052602421 1
0.236085717115591 1
0.430807281761034 1
0.301755193198708 1
0.44746194300512 1
0.290961420469628 1
0.118975790059713 1
0.557854749165309 1
0.47056717166865 1
0.26056018395788 1
0.0892806339286824 1
0.310963382358054 1
0.0252696789211378 1
0.381489256526953 1
0.587111604111986 1
0.454900153327419 1
0.0652668939873785 1
0.787894946020325 1
0.167728133380163 1
0.144822309602133 1
0.188983835496829 1
0.603006211434443 1
0.363405171507297 1
0.357991452929408 1
0.090495505555418 1
0.353547618422211 1
0.72598655795522 1
0.469426848703321 1
0.417474851959568 1
0.315997108576271 1
0.13788725303166 1
0.241128539294596 1
0.491262222682059 1
0.344208125623263 1
0.417448828573591 1
0.328558950356452 1
0.418906672169634 1
0.254143220523085 1
0.27780445423459 1
0.456750054065504 1
0.206802691829479 1
0.64050547988689 1
0.777374220648096 1
0.303739526187182 1
0.150616052612614 1
0.39447704160487 1
0.419819715472263 1
0.25557387931869 1
0.44964651520563 1
0.357684180363617 1
0.618920222877186 1
0.125314915269353 1
0.226549710380477 1
0.332727320797373 1
0.355636314059671 1
0.315697592234483 1
0.254967468201916 1
0.01312961394361 1
0.304166516216711 1
0.399793238866085 1
0.336244858757025 1
0.472107676665244 1
0.383817547713733 1
0.720329206822966 1
0.280790005734489 1
0.384099806923553 1
0.399329102732398 1
0.319997782125158 1
0.220177278727274 1
0.464468962560808 1
0.794507584319486 1
0.427987959945528 1
0.317517962374982 1
0.426243801980726 1
0.352902187393892 1
0.263534009501501 1
0.61326917923849 1
0.244132130075703 1
0.712800358350621 1
0.67872031641396 1
0.539487460732754 1
0.220595115100401 1
0.335547053683984 1
0.65051044457584 1
0.364265596095441 1
0.322489005005595 1
0.615632734418617 1
0.26680703632367 1
0.269212249357562 1
0.758062007454615 1
0.511860518219668 1
0.539417052391444 1
0.29236361293759 1
0.712586499648889 1
0.345619714740961 1
0.536706266205784 1
0.544532911112363 1
0.197073439279969 1
0.204476399201052 1
0.586557650894752 1
0.215835620436757 1
0.277981229528445 1
0.165404590750078 1
0.504277857863134 1
0.745192434136023 1
0.604117511749552 1
0.171570493108208 1
0.441537047842635 1
0.121062785138014 1
0.521359291800589 1
0.127858874584725 1
0.222060427103165 1
0.645388068988255 1
0.46304371546139 1
0.408467223027637 1
0.509218069301321 1
0.699178792413567 1
0.744271177231948 1
0.89538859898811 0
0.146910847848204 1
0.341735032032343 1
0.302784079667359 1
0.783512100131468 1
0.00757407725022033 1
0.48579118163367 1
0.395943441505034 1
0.519321290877461 1
0.737366272376006 1
0.582797865153948 1
0.457395159013655 1
0.300851342320934 1
0.47927249812216 1
0.576982629463683 1
0.453724476899969 1
0.381821969586925 1
0.516143761813662 1
0.6119677528793 1
0.340023905538718 1
0.2035821127063 1
0.556570111962251 1
0.377784391602609 1
0.589334864882378 1
0.0680636269044262 1
0.192851885447895 1
0.277941937485238 1
0.390402680742039 1
0.497926664924006 1
0.673767281856955 1
0.404713667837711 1
0.259961662168762 1
0.574921399039541 1
0.418183340545264 1
0.575320741098316 1
0.564142987441074 1
0.562223399097751 1
0.37012855815154 1
0.354205349070652 1
-0.117784929980103 0
0.775443374570766 1
0.383224932378653 1
0.154372647847718 1
0.537017710875433 1
0.346352704390043 1
-0.0149887094263342 1
0.737392384781012 1
0.248042292231704 1
0.140113208207526 1
0.277359617915006 1
0.358419158371627 1
0.129239850266394 1
0.452125762230034 1
0.657637626031097 1
0.167599000862675 1
0.0601836252173465 1
0.294924063206694 1
0.382150661941554 1
0.0664357004216465 1
0.598907755297331 1
0.208212369227782 1
0.498854082097001 1
0.530275139012977 1
0.480387787434445 1
0.222127505268277 1
0.471799345185667 1
0.561312540392434 1
0.275092961272347 1
0.525578691169732 1
0.173117679716891 1
0.261678847202431 1
0.624134043053193 1
0.10258738707274 1
0.391534995335664 1
0.205466851635581 1
0.399471804155826 1
0.417496852664599 1
0.158589422505066 1
0.560938558374109 1
0.296113270232422 1
0.417266219559192 1
0.155324613701226 1
0.221759203800816 1
0.112923653059894 1
0.32715690035146 1
0.227727687536678 1
0.72805820690105 1
0.360413144441815 1
0.128155450887765 1
0.598282555843571 1
0.418464721620171 1
0.640535027604327 1
0.0795572160756285 1
0.418588748824838 1
0.236813328697813 1
0.792594653729407 1
0.137442427242822 1
0.760892777801085 1
0.353249646597031 1
0.94791535347411 0
0.761658396001271 1
0.521214817045055 1
0.630279448481257 1
0.671284398254095 1
0.38179343345599 1
0.256158711073544 1
0.637389897479884 1
0.549746268491618 1
0.946911993121701 0
0.69114546145552 1
0.198325430203453 1
0.344056628587083 1
0.304248533805757 1
-0.136709868954216 0
0.640217516947412 1
0.806862697535884 1
0.854175346857695 1
0.352169970609769 1
0.252666972621093 1
0.208977241192795 1
0.288908392442904 1
0.383014614612172 1
0.222195594456746 1
0.482175574947854 1
0.713339312595464 1
0.785056372492643 1
0.462008188332158 1
0.35573242612697 1
0.20521679016137 1
0.467689091715962 1
-0.0251213183700068 1
0.476243885250562 1
0.264328390061058 1
0.156223864674433 1
0.386028584352085 1
0.736698743719705 1
0.225303866572356 1
0.427699645796643 1
0.122071161447262 1
0.221034190330445 1
0.188368425147966 1
0.281670153994556 1
0.140924259485321 1
0.301948767025061 1
0.542692812060699 1
0.576973327414085 1
0.365631815688611 1
0.839040776190937 0
0.249651864577967 1
0.331875858930761 1
0.700884274641713 1
0.496990622053806 1
0.721541824331664 1
0.830320632144275 1
0.268956569615654 1
0.420107616745951 1
0.549704845497954 1
0.147184043125587 1
0.28781769582136 1
0.320946741213615 1
-0.0236082898413564 0
0.483067914063425 1
0.244073580999067 1
-0.0513381188932582 1
0.536049783222968 1
0.444229616092081 1
0.486528358617506 1
0.26717390730718 1
0.802588564581561 1
-0.0586939836713539 0
0.240105481376735 1
0.424579575395225 1
0.547609408401725 1
0.535948582678982 1
0.371511543433958 1
0.342063865902968 1
0.131996281409182 1
0.221568644882916 1
0.48631758338607 1
0.304934806408446 1
0.573197139881132 1
0.499874921122837 1
0.474981486828033 1
0.236310650182748 1
0.274585629555304 1
0.229460723466279 1
0.793463326104441 1
0.394061709385821 1
0.288308028984812 1
0.605740914136223 1
0.282758403314212 1
0.0302615821469834 1
0.577816320532098 1
0.592275224822846 1
0.416692683710793 1
0.407881229032829 1
0.0982420304779022 1
0.313312754721653 1
0.450099095991017 1
0.376870219735856 1
0.233968820612006 1
0.495168278848096 1
0.478083561875861 1
0.28532737606754 1
0.514115516413067 1
0.32559935375997 1
0.658927043244808 1
0.135128388109122 1
0.163740029876384 1
0.667606894422579 1
0.352845384413417 1
0.0724397986687371 1
0.448588668134176 1
0.59803120568093 1
0.492757491038163 1
-0.00569925105839009 1
0.257405646622391 1
0.397351833429569 1
0.438361568248015 1
0.404409134039605 1
0.131694762910016 1
0.443145963945189 1
0.766551112994517 1
0.605567837653138 1
0.605531286102029 1
0.364908841824364 1
-0.00625686521964653 1
0.10555065365028 1
0.775624768829266 1
0.165438278915985 1
0.59254931262093 1
-0.217600503683839 0
0.626879137912798 1
0.48551831473089 1
0.193407785996604 1
0.0027251100586016 1
0.217379050902623 1
0.247943491083843 1
0.0660109353182408 1
0.118116669922198 1
0.13447592791243 1
0.433754277561987 1
0.582768759968889 1
0.44891306203467 1
0.29304732550396 1
0.299663248806902 1
0.334235802883729 1
0.514527792546473 1
0.151476500203469 1
0.329172914993755 1
0.297908211343224 1
0.349565099289773 1
0.211290807463145 1
0.545700021971112 1
0.102669572959253 1
0.476870517989861 1
0.0725340402934743 1
0.360086446842515 1
0.695969739053263 1
0.155997189945622 1
0.381905822648281 1
0.12230692376903 1
0.102312297639749 1
0.514068495001097 1
0.315894382450152 1
0.51424930900918 1
0.330620801605122 1
0.589532953233949 1
0.600783424854476 1
0.513856828439567 1
0.342712171858522 1
0.72674305177148 1
0.476982639824929 1
0.569341914161724 1
0.464795933815094 1
0.835956745936724 1
0.367535976889 1
0.648441838006905 1
0.478988732487133 1
0.370966059891625 1
0.317708668130528 1
0.641786662781643 1
0.273211538576604 1
0.831248840537233 1
0.227888336597622 1
0.515387677859635 1
0.508143272271994 1
0.0424462770585872 1
0.0907647598659283 1
0.461383656608444 1
0.363188898629238 1
0.272616914327928 1
0.444819835758222 1
0.289914326624394 1
0.341387260420925 1
0.669208725469206 1
0.725566882795656 1
0.327172476452017 1
0.356241146508496 1
0.391656947421984 1
0.368686420068552 1
0.724960515185342 1
0.391636852118789 1
0.527469469381978 1
0.751784871784619 1
0.452796516963431 1
0.352470692375002 1
0.542008800917811 1
0.18999787036078 1
0.584346217974334 1
0.791648780498091 1
0.234227741453685 1
0.60913284355803 1
0.695901392100996 1
0.469713171771927 1
0.181285498176495 1
0.220134648216411 1
0.600474862135206 1
0.208595699533726 1
0.0927011022269169 1
0.148360930296851 1
0.308315301930838 1
0.362905942393702 1
0.271272607993435 1
0.127342526970509 1
0.556699563781811 1
0.237486640566687 1
0.275140713967473 1
0.380319944544269 1
0.33184474278956 1
0.403650411951514 1
0.386439096588452 1
0.409798086047181 1
0.233709217938959 1
0.610507078263724 1
0.700392495705703 1
0.435414073225946 1
0.795021450549108 1
0.403341551177139 1
0.439668634596509 1
0.5657819737168 1
0.756486675105947 1
0.642754903502982 1
0.52624060321422 1
0.627987208345132 1
0.61532671031076 1
0.513673800419207 1
1.02056585162021 0
0.23064643407389 1
0.174553684457619 1
0.466425426715193 1
0.440260466360312 1
0.774658074843322 1
0.200643749344223 1
0.49696330560054 1
0.431117744405243 1
0.195278464359288 1
0.315259623800923 1
0.191563434171512 1
0.581133887103586 1
0.562674558852312 1
0.832494478999799 0
0.824641168217593 1
0.160391879100446 1
0.506826875746847 1
0.180561587630774 1
0.481082397230413 1
0.565071699498715 1
0.498029673419405 1
0.498175902092695 1
0.72857219351703 1
0.385623157060084 1
0.286539157777429 1
0.464975120421442 1
0.728753398554818 1
0.0409374963689851 1
0.235544459692236 1
0.299109020056349 1
0.260370622738006 1
0.552230201586513 1
0.504008628548841 1
0.507401611922373 1
0.135715251608097 1
0.237502995995183 1
0.12893892492759 1
0.362138180326218 1
0.698049024522294 1
0.649456292313416 1
0.55411269215401 1
0.765275549775893 1
0.524942640798162 1
0.565470177525577 1
0.507579348358324 1
0.115698423410851 1
0.49734516291091 1
0.120869464463155 1
0.374075165761451 1
0.28410363342959 1
0.380083543767458 1
0.251502697073011 1
0.43663718700484 1
0.173124231123815 1
0.320220866215403 1
0.682263040491613 1
0.442993133548018 1
0.494629989830501 1
0.760761972197682 1
0.423892030744692 1
0.48577220397664 1
0.809210566875336 0
0.138755903874906 1
0.416668817288011 1
0.633500653202253 1
0.222414224110148 1
0.580221845785905 1
0.399527523030509 1
0.282908213107819 1
0.486708626330403 1
0.245182103566849 1
0.324462259544903 1
-0.0538207445795209 0
0.387136053866694 1
0.348003717217141 1
0.310520575483014 1
0.787263267782118 1
0.0573944720096172 1
0.200632617565236 1
0.496733667674 1
0.60255716170349 1
0.0750835276028733 1
0.666087440911177 1
0.154092310412549 1
0.39115480296875 1
0.605161028499219 1
0.408889371184382 1
0.472415914193841 1
0.48106279489464 1
0.267917204797206 1
0.198625712060098 1
0.65132995943891 1
0.415777596350494 1
0.451191202343668 1
0.440203353468956 1
0.294532484077119 1
0.162547111031665 1
0.581088384067003 1
0.205798976834563 1
0.291737652180861 1
0.605704715883306 1
0.661091860040721 1
0.220311157121625 1
0.158710460166644 1
0.564665125632553 1
0.513310277824704 1
0.225929428682836 1
0.369498585379853 1
0.158901452034493 1
0.420406290357679 1
0.506409866159038 1
0.444689249907643 1
0.615616690258393 1
0.320536485263336 1
0.406283218333148 1
0.277888549321317 1
0.234389080694168 1
0.359015649628307 1
0.31690173288883 1
0.416218808173036 1
0.0135621145268566 1
0.45759919365605 1
0.565880915152177 1
0.0149159093961977 1
0.523858134852614 1
0.656308613564824 1
0.508711493045524 1
0.357450477350058 1
0.166781290355807 1
0.430151268999516 1
0.517539496769082 1
0.306249609384668 1
0.392475441603772 1
0.0945512845751638 1
0.254199605157521 1
0.619881563973347 1
0.245267891891934 1
0.305974531115829 1
0.0705874846665893 1
0.240011914400236 1
0.696068645787023 1
0.762413295380228 1
0.752796319930152 1
-0.00775657984728084 0
0.292329049760056 1
0.310415418873569 1
0.564089848874685 1
0.238723337909098 1
0.442767836461046 1
0.177778471254987 1
0.180073814179747 1
0.20087679595671 1
0.609845450129488 1
0.262883573682291 1
0.443434534244973 1
0.503515407541576 1
0.58923124848275 1
0.437967126457182 1
0.389666168935791 1
0.586687965843198 1
0.610747813001451 1
0.794601320442678 1
0.0679273627648593 1
0.300290663650817 1
0.328410867951728 1
0.608517849259325 1
0.0429772672466434 1
0.787044836406804 1
0.540496658285006 1
0.646516130322689 1
0.19510205227401 1
0.0965220824173951 1
0.484837117842981 1
0.646375908644315 1
0.430470860256135 1
0.532233061165332 1
0.127602888043193 1
-0.0355510770359922 1
0.284951464196344 1
0.540396882117683 1
0.0188028326557911 1
0.484540869635455 1
0.313094660460842 1
0.340979657399682 1
0.650838158481149 1
0.584703082498914 1
0.243773865765588 1
0.176990117111194 1
0.551673703427722 1
0.600634807527116 1
0.404038812138672 1
0.719696255644635 1
0.522337286630827 1
0.0849030746989776 1
0.625913011696038 1
0.606256886101448 1
-0.210175390454458 0
0.212033578744047 1
0.258799392276758 1
-0.00465873039952474 1
0.60188802405113 1
0.59743347717768 1
0.144458403178777 1
0.628069164682041 1
0.354435422157397 1
0.557940208265779 1
0.316236849477279 1
0.411841080190626 1
0.724538282891647 1
0.847029748730898 1
0.39764485393287 1
0.426175293341434 1
0.318399253032642 1
0.500388396480383 1
0.437524741320208 1
0.241501847819127 1
0.224924364387135 1
0.281825284572636 1
0.395387198932948 1
0.207505623768016 1
0.492922305308302 1
0.218875172665115 1
0.716735466314812 1
0.343639923934845 1
0.635936241036061 1
0.658805172502483 1
0.608702292113186 1
0.456950834987915 1
0.656595519580685 1
0.638296743006554 1
0.37173412334293 1
0.436998330893469 1
0.724726160056455 1
0.881363924776678 1
0.68373160003348 1
0.377289590283235 1
0.365624936200967 1
0.250324302910276 1
0.531141886299015 1
0.396731265561468 1
0.319254960395957 1
0.280450281792113 1
0.611496427650072 1
0.557329149146423 1
0.226263734242326 1
0.807958922698786 1
0.293241095877565 1
0.361246836922662 1
0.298661466107295 1
0.540097196298433 1
0.098436671606216 1
0.705244639539309 1
0.487564698440976 1
0.220499178884471 1
0.190266052656624 1
0.70344315361715 1
0.276195494968998 1
0.294509230257341 1
0.218814978981736 1
0.106958070543593 1
0.417769063760233 1
0.767077190667408 1
0.551098358253447 1
0.297383046690896 1
0.436937456072478 1
0.429380898926483 1
0.590014516259123 1
0.585577080757698 1
-0.0314872894422642 1
0.353687471734004 1
-0.0602532552070531 0
0.542729786724953 1
0.523898657993204 1
0.595899755053957 1
0.612736491120936 1
0.303860480790951 1
0.694405707689838 1
0.317692575931014 1
0.463818895974679 1
0.644280166904136 1
0.79218149826598 1
0.617249731939571 1
0.152231529570165 1
0.707903521138941 1
0.562638439506663 1
0.677127065593656 1
0.309695745371753 1
-0.0488712676483425 0
0.655486597635818 1
0.432797176792811 1
0.403152015895787 1
0.361098537471106 1
0.644269203415332 1
0.403793323519735 1
0.559678831290144 1
0.587322025586794 1
0.281940629345942 1
0.481528646519152 1
-0.0595956640318099 0
0.406579201244511 1
0.253120011435594 1
0.410498110010621 1
0.140825486461273 1
0.637044475557427 1
0.472057178778441 1
0.387702671637744 1
0.700116273007321 1
0.23498048302992 1
0.441661362562582 1
0.593290509606574 1
0.506011532597983 1
0.165104424119152 1
0.143650454164427 1
0.376549684163251 1
0.267870862895774 1
0.382634583195347 1
0.495442264011584 1
0.429547324913185 1
0.692351047341326 1
0.625201648684305 1
0.339605973158295 1
0.745586600524084 1
0.646281686182452 1
0.339605578611413 1
0.326796586820417 1
0.638994382683268 1
0.45065825590568 1
0.426030022214294 1
0.682825887450371 1
0.199585288357636 1
-0.0628377300922519 0
0.638265442853818 1
0.282950585199651 1
0.349481383333242 1
0.913512039747481 0
0.48935519511642 1
0.346074788021985 1
0.0324738705246944 1
0.427321574948069 1
0.483746417061107 1
0.348707326373468 1
0.276336564464929 1
0.410917975192129 1
0.100007557691293 1
0.309529515413161 1
-0.00147305617117336 1
0.00240665341899658 1
0.585910979124085 1
-0.0750500191853174 0
0.175454404073579 1
0.179625378021461 1
0.254923161420042 1
0.92837089430751 1
0.335015166268891 1
0.21500224606221 1
0.187188874247277 1
0.65398893973711 1
0.438150867232649 1
0.407500460846684 1
0.467035418914002 1
0.49005277795858 1
0.689931700366241 1
0.160310257854191 1
0.352728403308571 1
0.429344296093762 1
0.272800908789004 1
0.186978508353676 1
0.423622507449898 1
0.405650121392179 1
0.215829343798491 1
0.464546869300412 1
0.550629549374611 1
0.106985340257939 1
-0.0107078749068472 1
-0.141067522501938 0
0.810097288235662 1
0.543606830146356 1
0.328442719556198 1
0.41088871164336 1
0.277070671419938 1
0.522227667497756 1
0.329440286015756 1
0.0203586321263764 1
0.125840115639818 1
0.618601384970529 1
0.070310414581553 1
0.762485091059208 1
0.113576464461641 1
0.438374625266495 1
0.0828785822744768 1
0.36042982953428 1
0.189570975495715 1
0.21906204403831 1
0.264122443771942 1
0.300462312385196 1
0.383815903822899 1
0.340583558438934 1
0.645263342273765 1
0.4601626666641 1
0.337755297579297 1
-0.0107089960347283 1
0.288325796467177 1
0.113343810805314 1
0.722024910045751 1
0.17436611020385 1
0.316714918148624 1
0.478094988863767 1
0.135156662628846 1
0.139050231470343 1
0.382678666525846 1
0.821366652929083 1
0.169532728033222 1
0.24118736461352 1
0.272121482973048 1
0.338714908808806 1
0.483301672534479 1
0.428146287080804 1
0.532852673781159 1
0.470602494301206 1
0.376121266825485 1
0.359441416642592 1
0.33110371360772 1
-0.0350189396985603 0
0.387217976437833 1
0.485222570109569 1
0.24375613627068 1
0.436534813858839 1
0.383414861236385 1
0.785488686917819 1
0.387165861010793 1
0.796014780086703 1
0.329990573453014 1
0.474332664241137 1
0.378640483997656 1
0.111657630995873 1
0.55134354397837 1
0.468571065496022 1
0.590674459812008 1
0.618209608880811 1
0.160670907745109 1
0.716806912850245 1
0.456981176144964 1
0.232140514215036 1
0.166619112892353 1
0.393432636719182 1
0.416143191607935 1
0.344717147762688 1
0.588013573315335 1
0.223608447787889 1
0.656405539644928 1
0.537592363045091 1
0.238445105367044 1
-0.20066506839864 0
0.340874415199941 1
0.511069409631054 1
0.524825779070879 1
0.665636805038835 1
0.67576491400489 1
0.0993461410041968 1
0.292841249513822 1
0.312470002813709 1
0.339239216054225 1
0.101538853922685 1
0.456093204471571 1
0.425226432793335 1
0.331110124521452 1
0.19565333675675 1
0.433342964652876 1
0.527272368329004 1
0.440585915993603 1
0.319970502870941 1
0.367705608260024 1
0.657711321774189 1
0.528574542267477 1
0.823267488551321 0
0.373427750443196 1
0.240228270507403 1
0.400752458947508 1
0.47552784171065 1
0.445931249606218 1
0.479632309587265 1
0.370181336747904 1
0.107857844071935 1
0.36112877669403 1
0.649267341672018 1
0.17670437660804 1
0.224003107935047 1
0.103643241321927 1
0.330821110846324 1
0.037877734903367 1
0.341596856635712 1
0.602678497610157 1
0.291139525807199 1
0.214264194289237 1
0.464288368137045 1
0.41801793250965 1
0.912148524036408 0
0.737118791312864 1
0.577093575581971 1
0.273377323415319 1
0.567779815005315 1
0.576492416244134 1
0.0466091481342646 1
0.43742229511274 1
0.283523680819791 1
0.7079965034133 1
0.483857951626892 1
0.231095099672818 1
0.29980176242742 1
0.554765659905941 1
0.0791037250060301 1
0.675338596171802 1
0.258531140590825 1
0.40707172652227 1
0.375917903191067 1
0.532161130639529 1
0.252963926896233 1
0.28637656087702 1
0.357109940074443 1
0.53607877887085 1
0.533993842334181 1
1.02860360476942 1
0.223414178668985 1
0.191885834441171 1
0.225254675085956 1
0.3069799119809 1
0.102525590118857 1
0.159164503899182 1
0.613541866815411 1
0.392146370888433 1
0.678425644992797 1
0.508690196609512 1
0.485961376527077 1
0.325798029034939 1
0.323424970265318 1
0.392920954320368 1
0.240447093085559 1
0.608895052138758 1
0.881783018028045 0
0.639103115355149 1
0.309761260173962 1
0.0459734242236529 1
0.00335143515182706 1
0.200797305632916 1
0.625670685502078 1
0.302822073254609 1
0.227842185600722 1
0.32983066896393 1
0.413223236098849 1
0.334975276722108 1
0.0441553021847786 1
0.741986626481607 1
0.558788417799183 1
0.220744520990334 1
0.582627481579371 1
0.084244978588282 1
0.575569142862588 1
1.00806678647499 0
0.510832325665871 1
0.326617557037359 1
0.464815485697288 1
0.676814244952851 1
0.41505662819905 1
0.360340227736275 1
0.176698713308168 1
0.454136705849064 1
0.233897724491102 1
0.553323324214516 1
0.339341241212765 1
0.401360359515422 1
0.693677337590194 1
0.406674922604145 1
0.497074168372125 1
0.455455319390593 1
0.220593220364662 1
0.215718273068583 1
0.519985958254806 1
0.839917214843149 1
0.743076648375215 1
0.805380284635895 1
0.00671195053577921 1
0.249232337481173 1
0.319547754303123 1
0.0872178375450935 1
0.483836491513999 1
0.44546093464412 1
0.352565771539815 1
0.213547994587395 1
0.287463982714299 1
0.678308240697506 1
0.694412343314269 1
0.75029887415277 1
0.513519326085719 1
0.64756436523359 1
0.373280635322103 1
0.696217572999911 1
0.469801089903679 1
0.138094414557459 1
0.491655903662305 1
0.537471125452553 1
0.994808081057657 0
0.687948962404996 1
0.3511211616021 1
0.359959863778265 1
0.394320223431229 1
0.65588831980452 1
0.438359399570277 1
0.661593487350835 1
0.512459859997595 1
0.780105825585118 1
0.369905212502809 1
0.327282959110564 1
0.756781840510106 1
0.420496206392937 1
0.486638426565977 1
0.447238198326107 1
0.42840909300504 1
0.520030685906847 1
0.676229625377961 1
0.356395813681051 1
0.501433774355712 1
0.635652146138429 1
0.556811915972672 1
0.878645365204754 0
0.359814099358709 1
0.488506778621517 1
0.0263015011993354 1
0.450738474220381 1
0.23574814982551 1
0.556998773214499 1
0.56124157033473 1
0.441811139458576 1
0.375147655103115 1
0.70112793840007 1
0.176004472853175 1
0.302983196527328 1
0.56891765712183 1
0.330109996709886 1
-0.0870114874876722 0
0.455270780776075 1
0.143816188360116 1
0.317509189601232 1
0.478761254937001 1
0.351336226462373 1
0.119852021944054 1
0.398778749570795 1
0.547990124936299 1
0.0776140830502653 1
0.694645131608541 1
0.253023299140077 1
0.214844362697005 1
0.282722672796486 1
0.65278656911672 1
0.200144853183144 1
0.341541057399017 1
0.53427318512457 1
0.12549845922571 1
0.398419119190326 1
0.282571743932876 1
0.306640087342619 1
0.394989846779626 1
0.829065251071358 1
0.0912823282335611 1
0.625161706720611 1
0.586896396659932 1
0.518672186550587 1
0.661095051553642 1
0.247180482996206 1
0.900745553556165 0
0.444425165393904 1
0.108537513002083 1
0.266026120253952 1
0.449615827763343 1
0.196397985948963 1
0.429285620373081 1
0.325374787856932 1
0.547668702641733 1
0.585322339836985 1
0.337012339891796 1
0.497432856136682 1
0.244856919752685 1
0.500957418293216 1
0.513354146047714 1
0.51533136565565 1
0.852521371275675 0
0.546374546575566 1
0.564106779891902 1
0.52058143693488 1
0.419392517029195 1
0.251787767017024 1
0.10940658629633 1
0.365652062285049 1
0.590262574218353 1
0.443451728337086 1
0.319044797113089 1
0.662502437582568 1
0.60996972185003 1
0.493181672132864 1
0.883779490329359 0
-0.0731526719220249 0
0.0912239855106649 1
0.478396863017909 1
0.0722706668089107 1
0.288788795166677 1
0.0723374230225833 1
0.130125119125194 1
0.136133025071855 1
0.167494491621828 1
0.75860668206889 1
0.401549107018806 1
0.339255735122245 1
0.145408708545096 1
0.262666626366016 1
0.535516130761064 1
0.407690397522396 1
0.715040076330449 1
0.350701040602734 1
0.398152663018475 1
0.42334701110554 1
0.486649635753128 1
0.342092649227525 1
0.612289346176173 1
0.735946388882844 1
0.244564285290508 1
0.449122668799645 1
0.253273624845991 1
0.560987164969925 1
0.598229134670149 1
0.733543259858035 1
0.432540650436793 1
0.588477032786717 1
0.905614641390078 0
0.345280032534999 1
0.559540717027788 1
0.461713793272897 1
0.441123796760935 1
0.786933116705859 1
0.704870768364546 1
0.563491952729208 1
0.276038855913531 1
0.523576373981945 1
0.255074400461979 1
0.182839445300518 1
0.587825231339289 1
0.525437285776519 1
0.375686569490341 1
0.371748350066998 1
0.0332168815564148 1
0.569322585590033 1
0.031923733727738 1
0.550238846792607 1
0.519064269792297 1
0.280845712481273 1
0.449727902291491 1
0.607229241467888 1
0.385784340235047 1
0.168262837421916 1
0.194769269475546 1
0.405763061302536 1
0.37628485909738 1
0.236309988778671 1
0.470618887916491 1
0.563469415124612 1
0.610052236815213 1
0.417807073781404 1
0.580836325269378 1
0.286102730250822 1
0.255110377531773 1
0.499606086558844 1
0.445219920333321 1
0.490813408649903 1
0.475149982565613 1
0.368496644448699 1
0.542623711418089 1
0.16766947212712 1
0.270820394510531 1
0.571626865442926 1
0.539936648301785 1
0.207121152522015 1
0.395824322068114 1
0.523956622909103 1
0.350720599887274 1
0.457709324824646 1
0.505493511551321 1
0.500802126815259 1
0.704124166092976 1
0.592224104596277 1
0.131426250728597 1
0.256059193786694 1
0.570246917933523 1
0.102389596600564 1
0.50005138156962 1
0.215310095472636 1
0.598219468892382 1
0.361092614349431 1
0.578594434073248 1
0.492743779426291 1
0.445520357812612 1
0.681954866004185 1
0.608983907348843 1
0.779103001586283 1
0.277634061276709 1
0.710851684851355 1
0.393853413307004 1
0.125740601825517 1
0.532410335313757 1
0.370701385331632 1
0.547215956071143 1
0.308115229253652 1
0.494365505171591 1
0.492065150225568 1
0.373136983347821 1
0.44117009934467 1
0.195616785893143 1
0.247019335928089 1
0.29609520217223 1
-0.000242376771779559 1
0.470343812112235 1
0.31871140255423 1
0.531446735950655 1
0.420041385891146 1
0.44041196512709 1
0.454753802586821 1
0.329650654802608 1
0.937788683592895 0
0.0692654159991121 1
0.326263130983903 1
0.606500760583222 1
0.292171549275639 1
0.469963418678422 1
0.380433648137866 1
0.343088315115019 1
0.283952737607316 1
0.546625418862815 1
0.0704056496831616 1
0.307374381137724 1
0.387980019584166 1
0.541896931533781 1
0.0880460155058611 1
0.394869582696825 1
0.250231903358493 1
0.751573712678409 1
0.340243098640209 1
0.435273043683061 1
0.561769273417627 1
0.382088272648733 1
0.615039455792603 1
0.0517591814009735 1
0.362667645780533 1
0.299860563398173 1
0.438328799135141 1
0.543231752895591 1
0.13270236278552 1
0.713995232984703 1
0.423325385276084 1
0.460114480490957 1
0.572818948330196 1
0.178111026477356 1
0.349017153022799 1
0.0347876602487918 1
0.129613548597351 1
0.39908733746314 1
0.530331215120732 1
0.300443150717679 1
0.394668328132428 1
0.601408231622231 1
0.219121337485277 1
0.492933348016623 1
0.395699677595651 1
0.556668513114098 1
0.501097769510754 1
0.377251295336866 1
0.478108227459848 1
0.3180611952399 1
0.406986613076117 1
0.635324153050978 1
0.601443969357901 1
0.177162959656552 1
0.406102368907344 1
0.238501190613902 1
0.36209144393278 1
0.600191287613408 1
0.579238767410342 1
0.662321659665369 1
0.644770300427403 1
0.373060850156386 1
0.472200778052816 1
0.384051165650045 1
0.277989079779534 1
0.453907489640809 1
0.308048992029832 1
0.410619755174069 1
0.259947022005632 1
0.545184533437499 1
0.415615227388537 1
0.718135550345984 1
0.724413221454494 1
0.495457159051317 1
0.280654026266169 1
0.118548951023854 1
0.538436405791326 1
0.384158707226263 1
0.0955789411141448 1
0.439489846541331 1
0.133967872589193 1
0.833430387820204 0
0.555644829602251 1
0.23173413726199 1
0.714717482704792 1
0.54911254794077 1
0.137701840600393 1
0.584426953945145 1
-0.154969491644821 1
0.470376460480965 1
0.160848861842204 1
0.4802066396533 1
0.301813597558939 1
0.253817507273373 1
0.510103088665136 1
0.660279796603021 1
0.194048610868408 1
0.515937726068402 1
0.233614244109294 1
0.566075314635 1
0.0896090162253261 1
0.185924383049458 1
0.372389984458621 1
-0.107399799845041 0
0.276264047793817 1
0.625552516262211 1
0.487060274290422 1
0.243210874176618 1
0.386719208261107 1
0.316457895380381 1
0.287169614349495 1
0.284403093954029 1
-0.0391918536912279 0
0.391501560344231 1
0.359801476857338 1
-0.00924274610586676 0
0.666989349884026 1
0.429273411864513 1
0.216339275755921 1
0.593279030646853 1
0.274056117214515 1
0.414903872930908 1
0.586148414632482 1
0.600118276031076 1
0.0973923088156091 1
0.52620416444133 1
0.39249746034426 1
-0.118799363695938 1
0.331512303895855 1
0.276250618342277 1
0.540257562648308 1
0.31950239085909 1
0.567295372174405 1
0.702817256714471 1
0.45637144377972 1
0.39899350939139 1
0.505909664857407 1
0.366022860691732 1
0.410613941290497 1
-0.0111111431526362 1
0.362121085457713 1
0.30315398674032 1
0.759089700895961 1
0.581832144771794 1
0.833169061656792 1
0.729853929924264 1
0.511132314024445 1
0.554302787463507 1
0.443634927214979 1
0.533325543660702 1
0.20793279244222 1
0.609365360400857 1
0.391740810405416 1
0.526092667734417 1
0.304067175919118 1
0.577940625931855 1
0.355106404367371 1
0.69546994733962 1
0.466152464301422 1
0.730958368795379 1
0.507793385495166 1
0.397701806809389 1
0.786765894168701 1
0.589771532333 1
0.602314646141437 1
0.14787738614832 1
0.283562646104514 1
-0.0174724641700718 0
0.944258781942298 0
0.392622817631118 1
0.324726016225995 1
0.571649432487802 1
0.228162200825723 1
0.414591992600506 1
0.577594570328162 1
0.426832756589392 1
0.504622476572358 1
0.21845229786583 1
-0.113034962195017 0
0.813068124612914 1
0.193205795343633 1
0.433170841124762 1
0.406899703762663 1
0.703037353251836 1
0.0967832664660135 1
0.246644138718208 1
0.424567037947842 1
0.265760499558428 1
0.327116042379375 1
0.422838407458513 1
0.532499200815685 1
0.701819589566868 1
0.533748441925532 1
0.436326075931941 1
0.159338255290451 1
0.352316303969464 1
0.544392611860197 1
0.0590979890636004 1
0.667429739013218 1
0.782109216848116 1
0.104955973459348 1
0.459936718620132 1
0.616346761385783 1
0.507488070525388 1
0.329432975050778 1
0.286422481748408 1
0.554358043341719 1
0.416561003976291 1
0.518758786588682 1
0.422656572059253 1
0.268628160420818 1
-0.104032693115761 1
0.573256071740579 1
0.759627728148526 1
0.352521635896354 1
0.856690498955839 0
0.282164583915087 1
0.241433493797209 1
0.361199618898102 1
0.550068423389273 1
0.652611070288975 1
0.699222646043636 1
0.2167940889432 1
0.401913485479358 1
0.230413730718351 1
0.390252673643525 1
0.673433522893343 1
0.278796609233899 1
0.187699895517913 1
0.459920024053563 1
0.487647790097096 1
0.527308378683459 1
0.419748722794309 1
0.305137829742576 1
0.370633966503899 1
0.397622507172577 1
0.374162814558825 1
0.373089913095342 1
0.323156093106059 1
0.461830091254459 1
0.413184003651933 1
0.214100383647791 1
0.51700639346151 1
0.535381052369459 1
0.329489800447518 1
0.663333588127628 1
0.169142721004918 1
0.293894337685207 1
0.253311628297325 1
0.432997300063005 1
0.380131481132162 1
0.68821235551943 1
0.41279689542874 1
0.480096313320072 1
0.543392618583519 1
0.10901478800787 1
0.64519128935822 1
0.610077588720515 1
0.226896267244943 1
0.147028376197427 1
0.219311448901895 1
0.751671921905852 1
0.258414831329291 1
0.578309939004587 1
0.367882879713914 1
0.319659190976846 1
0.256178239996232 1
0.165533026242192 1
0.104122423844833 1
0.120448738808742 1
0.319418110011962 1
0.413198378344322 1
0.609051688144511 1
0.387541994552978 1
0.303547968712156 1
0.264849770667951 1
0.259922342835876 1
0.170515986021306 1
0.618865398313874 1
0.470420945472915 1
0.31057572503199 1
0.303102828148783 1
0.768020373455141 1
0.52349980216109 1
0.713495620995707 1
0.691698482267758 1
0.497423945816982 1
0.490107261723111 1
0.545553502557493 1
0.525059257902751 1
0.102402858757645 1
0.169962991801513 1
0.612163064956534 1
0.63069523888745 1
0.195284736442986 1
0.266935713347836 1
0.139166609953419 1
0.62614444970935 1
0.414796418481449 1
0.575471951260824 1
0.443272777673824 1
0.29429709905773 1
0.40002190205644 1
0.632765824950751 1
0.58518563738211 1
0.364395257620728 1
0.884819289609864 1
0.333228835553702 1
-0.045523536949816 1
0.548028728317665 1
0.510668985240855 1
0.336631145464869 1
0.284382474658659 1
0.214518433325258 1
0.344889161836543 1
0.389511100195883 1
0.410392958889785 1
0.542620766433339 1
0.291176361150063 1
-0.013967447759522 1
0.273231804263593 1
0.60177598543928 1
0.366219081407146 1
-0.000480737946959249 1
0.41520374462669 1
0.525849071317135 1
0.581034190785411 1
0.482065137746956 1
0.622099051300049 1
0.620204673512443 1
0.698685346540236 1
0.473761684035443 1
0.0478232754607305 1
0.628281985409269 1
0.474593193300761 1
0.380420399036763 1
0.395393565650419 1
0.190315377982797 1
0.707837572057822 1
0.636187892214519 1
0.270975516686637 1
-0.093724726764658 0
0.341991209923899 1
0.182011423042006 1
0.234220110283296 1
0.166010269955538 1
0.42653469554961 1
0.381862268563877 1
0.864720821562489 1
0.321206854211572 1
0.521101663875329 1
0.535149167177002 1
0.250399938329725 1
0.508432066064174 1
0.518380262891774 1
0.114956513849025 1
-0.0287691178893096 1
0.278633520270177 1
0.331412600542408 1
0.198559925064546 1
0.434674547491908 1
0.615029470477809 1
0.37450965513885 1
0.357675771674753 1
1.26656254240364 0
0.479669684875572 1
0.324628183957151 1
0.510269258318404 1
0.598701660830915 1
0.454310014816098 1
0.504118995540301 1
0.24367919545403 1
-0.00554399348927953 1
0.462378045043205 1
0.341214871451153 1
0.177392410470102 1
0.527635918514902 1
0.462731556485769 1
0.347934941968458 1
0.300506210578502 1
0.376751048769066 1
0.207982661842674 1
0.403104182311171 1
0.40430426092054 1
0.342109035016033 1
0.522040309923713 1
0.173296334070294 1
0.350876004423023 1
0.465493878437328 1
0.503675072547904 1
0.231631101430155 1
0.508099219260129 1
0.295982127943305 1
0.659903189118789 1
0.215365303480241 1
0.202700322155598 1
0.507650740279011 1
0.337153018257948 1
0.36351115054171 1
0.535168903428469 1
0.404381880183663 1
0.296875023675595 1
0.492588812998098 1
0.217601220799386 1
0.561272931863328 1
0.468598968985402 1
0.576105863892876 1
0.409119342838849 1
0.476364370811932 1
0.243610231322622 1
0.283474597729446 1
0.289946006242863 1
0.262500060970822 1
0.397599692062282 1
0.336744689950042 1
0.176441025038382 1
0.181464575375424 1
0.523971284426574 1
0.496812149712958 1
0.325727217549834 1
0.492963034891948 1
0.517617475987618 1
0.300682790130778 1
0.562686619590909 1
0.706628338049293 1
0.561787225392002 1
0.544217806851847 1
0.637421893982061 1
0.10772633023679 1
0.238952267946248 1
0.312951763921635 1
0.352785931149851 1
0.0591861401538577 1
0.537948223136023 1
0.160708580796416 1
0.324374160742957 1
0.315688170368014 1
0.773868604547755 1
0.519299254344048 1
0.536642393736447 1
0.441481135731041 1
0.0688746832437308 1
0.372580671030535 1
0.544595616608838 1
0.522723540819163 1
0.560117772023169 1
0.655370277833933 1
-0.0738457053268882 0
0.450507710993903 1
0.565613748883901 1
0.591581337581984 1
0.483397341538774 1
0.507270482374077 1
0.289980447303593 1
0.763405346438287 1
0.487361820087531 1
0.493329373586974 1
0.352301322123764 1
0.69661107500093 1
0.382765487570144 1
0.427531394852542 1
0.792120907477927 1
0.506543045957048 1
0.558977308860989 1
0.173088591153524 1
0.156318248881056 1
0.468551996692706 1
0.553110738068754 1
0.43201750439424 1
-0.0446991847326051 0
0.151779715512543 1
0.518052090314637 1
0.461645498165975 1
0.532203340165264 1
0.358240573778017 1
0.552738660000014 1
0.341397678456673 1
0.13571886675202 1
0.257944106833387 1
0.254546010479068 1
0.077057389115245 1
0.442752657621205 1
0.4044295948459 1
0.496910926205422 1
0.0414457796451195 1
0.478158372810464 1
0.736302499693423 1
0.335258141190555 1
0.183391025276184 1
0.296219648997159 1
0.151293293669842 1
0.251784584254117 1
0.326422531921425 1
0.546378672622904 1
0.173227693297971 1
0.493308443966797 1
0.0912835090811758 1
0.707249989909893 1
0.698721289428286 1
0.213044521878033 1
0.318740341645936 1
0.291197297670749 1
0.321780319040079 1
0.669736096841919 1
0.147383386579577 1
0.505786231103395 1
0.413754895782702 1
0.220417648284234 1
0.470102480719301 1
0.430884146856463 1
0.440861149675044 1
0.551661262582572 1
-0.0325087959383992 1
0.536279796244134 1
0.323195032236902 1
0.325813827582239 1
0.474538445144218 1
0.545018859760653 1
0.311320627700657 1
0.715476709904977 1
0.214310052158297 1
0.27468683659788 1
0.356922205767625 1
0.181851224657291 1
0.275891519065869 1
0.442567771648263 1
0.236086922638296 1
0.47692500581626 1
0.245453419755382 1
0.0479550498622004 1
0.214453127563923 1
0.273028134824757 1
0.451854745335105 1
0.160901826839647 1
0.471654628986865 1
0.0509779357161888 1
0.276197375538987 1
0.534289715841751 1
0.301886451982869 1
0.490980243796278 1
0.244725018626273 1
0.502140785630432 1
0.606315188531053 1
0.260503778163393 1
0.515077144292617 1
0.201219964868282 1
0.336562602963914 1
0.338174240494394 1
0.127663266472827 1
0.389902121762401 1
0.478598889429328 1
0.115775378251193 1
0.602881232994813 1
0.542691999593384 1
0.370480169512296 1
0.812541622628896 1
0.392190321742887 1
0.394711380232783 1
0.494987333627198 1
0.379582673583636 1
0.281656714663625 1
0.0586772291293572 1
0.357420398576967 1
0.298351783365117 1
0.459073056379886 1
0.599871713538381 1
0.478088524964998 1
0.317649670696807 1
0.451476557618641 1
0.616386636780152 1
0.180338474602853 1
0.522366998164637 1
0.65467423974728 1
0.541726142986226 1
0.165170280357798 1
0.209220094709174 1
0.398203521921583 1
0.287415341376125 1
0.275093411376233 1
0.481801514730632 1
0.643534075625196 1
0.633126348222455 1
0.345098340971596 1
0.577682674865462 1
0.472173436799814 1
0.370323688061533 1
0.145088047605261 1
0.170921899692487 1
0.634618733297614 1
0.776725557425207 1
0.100596464663137 1
0.0514386705347633 1
0.448563512596348 1
0.281538777686216 1
0.5516909465269 1
0.714122537930028 1
0.277128199490301 1
0.414593522388345 1
0.0851029170713928 1
0.218063912086921 1
0.425180949504313 1
0.0629549183008135 1
0.487084479173273 1
0.725247439107928 1
0.104523688160989 1
0.82948757820566 0
0.846264026220063 0
0.547239787122868 1
0.238759320485352 1
0.48262756370265 1
0.0448607818902889 1
0.415473512983645 1
0.339658784850061 1
0.454793200600752 1
0.177752730189327 1
0.473508699287065 1
0.368570680710612 1
0.379107351908046 1
0.0592023354322553 1
0.761305306271681 1
0.534176539477895 1
-0.000150147893532102 1
0.38231522865588 1
0.522353152306473 1
0.119525079909785 1
0.373184905195903 1
0.349619748076482 1
0.307580649152369 1
0.329892251051567 1
0.507168765722926 1
0.24181918118892 1
0.00779872305233049 1
0.173613605434124 1
0.23919630274962 1
0.0715186921390406 1
0.61361750333547 1
0.0957173350035654 1
0.564727840006616 1
0.240301276160968 1
0.837389715148798 0
0.213779788460409 1
0.523169571795711 1
0.399759688589736 1
0.24714920674476 1
0.570585810770614 1
0.00430501515402551 1
-0.410967850547195 0
0.394677906825036 1
0.693197544522021 1
0.642332703325874 1
0.900722473705993 1
0.393048382996761 1
0.465083608740503 1
0.516365583021488 1
0.625370475188478 1
0.768067089375571 1
0.678037726566851 1
0.588204202880639 1
0.515907879264117 1
0.443494585091904 1
0.579896556519748 1
0.225273827540256 1
0.361506802981336 1
0.37958145053548 1
0.669067106945577 1
0.406013353857321 1
0.199855281304137 1
0.525820236929735 1
0.316906472282712 1
0.519987452517452 1
0.180798541691828 1
0.253271260831142 1
0.225867451389553 1
0.471793540702457 1
0.545671329195436 1
0.20651143771036 1
0.181815419066793 1
0.653920023832004 1
0.412219296886793 1
0.742781812608003 1
0.210276182414161 1
0.335898669883816 1
0.407293939302276 1
0.263100882228079 1
0.623518795459513 1
0.340056912323164 1
0.484175842734393 1
0.176499159688712 1
0.721500395020119 1
0.170374455233791 1
0.577445138087421 1
0.0484998770024694 1
0.258904719104822 1
0.0850058844841438 1
0.621629543364505 1
-0.0344618957531792 0
0.447882021073168 1
0.418299926182739 1
0.220559136608613 1
0.314657368311463 1
0.11240299083575 1
0.824689814664528 1
0.262652914589379 1
0.45970159836284 1
0.562511882775129 1
0.570535129628068 1
0.569300576107639 1
-0.0527840846805771 0
0.336622131672495 1
0.228323533775754 1
0.240139871663061 1
0.177961479672493 1
0.333110031804474 1
0.576495268308705 1
0.575472893948747 1
0.465366207920533 1
0.975860964018217 0
0.584254989050737 1
0.708158746935406 1
0.337795215725889 1
0.325679958947522 1
0.439086881849251 1
0.447730752894377 1
0.450755939599234 1
1.11586905535941 0
0.611313086164928 1
0.420992685787272 1
0.523916834156811 1
0.256049625049811 1
0.306911467479416 1
0.440990995826731 1
0.432120311756839 1
0.268457754516398 1
0.00823114910569893 1
0.479427649523518 1
0.420985791997278 1
0.85092972073795 0
0.6365468883694 1
0.330766861943444 1
0.385562335811081 1
0.569054815125169 1
0.422141910461518 1
0.0817043893526864 1
0.481882069828066 1
0.605503999969542 1
0.246093388747832 1
0.200533843912853 1
0.229101576987948 1
0.504996466725256 1
0.377035043379614 1
0.487143946207138 1
0.228803036159335 1
0.265456693845243 1
0.151863994583407 1
0.36051775344187 1
0.369594425528367 1
0.185852470098353 1
0.663647999520206 1
0.235525500905594 1
0.281168197188474 1
0.517477214680265 1
0.239853607043436 1
0.652461848664863 1
0.0445093155330069 1
0.452766888877598 1
0.109038368757811 1
1.10073732212513 0
0.565251614808587 1
0.222094513062774 1
0.695250863441562 1
0.316382751963361 1
0.339995528617932 1
0.0355360763439974 1
0.76987733628894 1
0.209429587487457 1
0.428561679033067 1
0.356919489462084 1
0.459979879569872 1
0.230069694962495 1
0.724846982468207 1
0.408312255429856 1
0.628440940387613 1
0.480245198743441 1
0.489510795709442 1
0.516543632097283 1
-0.00975430802518414 1
0.489061496540726 1
0.15875014176254 1
0.481141053804024 1
0.425809822706337 1
0.645569827442823 1
0.126435145232048 1
0.48835452791572 1
0.381951759979959 1
0.293283010434877 1
0.536594998643341 1
0.741653089933102 1
0.256059368567593 1
0.296399534728491 1
0.516445268907141 1
0.682145988323072 1
0.238103742658838 1
0.464610084217647 1
0.592067448052027 1
0.309128803773361 1
0.184021250661924 1
0.345962320779512 1
0.379028101528094 1
0.698832160316766 1
0.343966236916657 1
0.381037612462558 1
0.345676900840933 1
0.195719062495426 1
0.465737069348145 1
-0.114839276960401 0
0.795337425108458 1
0.571948187493202 1
0.613158961670216 1
0.816352879964476 0
0.189329999036828 1
0.424798912833192 1
0.757087576869615 1
0.387977890437365 1
0.385354106918748 1
0.455890909951583 1
0.116836201047678 1
0.40214764878948 1
0.265807323721334 1
0.390609332184298 1
0.513717043631759 1
0.352125989630338 1
0.920626400642137 0
0.367399121322307 1
0.130467856268683 1
0.462295506883464 1
0.255376938540832 1
0.243323122566356 1
0.226266484810735 1
0.352414722267431 1
0.283134519107566 1
-0.114587480184493 0
0.585427510545007 1
0.628861357515531 1
0.344731846546559 1
0.409882930866379 1
0.61473904529218 1
0.497334683205384 1
0.154129574582653 1
0.767896299515946 1
0.379270296025796 1
0.527859328305492 1
0.302094469341064 1
0.686466742573439 1
0.615667181988771 1
0.393384523631282 1
0.566095330965177 1
0.322862344419105 1
-0.0733538610686219 0
0.251945897702667 1
0.418894056140125 1
0.0627509984412377 1
0.556278613776754 1
0.230801630925195 1
0.842846495566542 1
0.42719364724129 1
0.361187885771896 1
0.365264514775438 1
0.0176846722043757 1
0.255325982791934 1
0.385720091098299 1
0.202477698205006 1
0.261392024852433 1
0.47178081538584 1
0.67715680970478 1
0.346179313702371 1
0.396939855238309 1
0.434677349467263 1
0.032652812543564 1
0.348490431180432 1
0.0211289741835496 1
0.657982625314841 1
0.422733099005804 1
0.0868707490926871 1
0.650130966368562 1
0.33557892651985 1
0.385768051369832 1
0.600760630037336 1
0.219148576350356 1
0.370057461424508 1
0.637339977010263 1
0.345043359680946 1
0.541282358033552 1
0.684878126296559 1
0.715478361706816 1
0.539470870607087 1
0.591080297194039 1
0.75934584739827 1
0.556607867205283 1
0.174365448495591 1
0.242552266252604 1
0.718888197879605 1
0.545295099995717 1
0.281768140723556 1
0.334324656310118 1
0.438873133948034 1
0.39623060632122 1
0.475609071637189 1
0.556663755330478 1
0.546603486627164 1
0.635054144838963 1
0.527422010980762 1
0.184638117792072 1
0.239623385947859 1
0.193073199254154 1
0.187719066599765 1
0.433716933809945 1
0.351565016670987 1
-0.0867891830757207 0
0.678473037951266 1
0.711089336425 1
0.224903253947216 1
0.218399182063858 1
0.613344287537645 1
0.6795893633124 1
0.671562232118473 1
0.379649035328341 1
0.221726165025513 1
-0.00677197225267403 1
0.176079962304005 1
0.246499055590229 1
0.413916928690681 1
0.341065938794586 1
0.0723173878131209 1
0.0887176609318253 1
0.0552865607323096 1
0.440451129122329 1
0.515786398267514 1
0.680390630576293 1
-0.115300899175818 0
-0.00772992080082129 1
0.0479547530960112 1
0.487938581034048 1
0.0728310628181888 1
0.48799026546267 1
0.0514553495010654 1
0.500472058826239 1
0.14874552701387 1
0.738712850981565 1
0.327954143886552 1
0.478339021658525 1
0.164154557917973 1
0.320042275433172 1
0.244733720504494 1
0.691977577983203 1
0.314510448644687 1
0.139409550252078 1
0.318904827577846 1
0.385599284646023 1
0.400704700724515 1
0.376773043577987 1
0.50147872258323 1
0.516870234778203 1
0.594672129818247 1
0.503611535069742 1
0.32563799115277 1
0.381145671976991 1
0.201598958585153 1
0.335090860861184 1
0.502277571381437 1
0.0579413565029879 1
0.204284958647395 1
0.271480582657048 1
0.45964342690887 1
0.599709590330498 1
0.22928997630173 1
0.0569403212594146 1
0.290797184875183 1
0.702030529295041 1
0.437594052770211 1
0.396289420236466 1
0.931821347397176 0
0.312537231856301 1
0.495068944649372 1
0.538177816688124 1
0.673996549606727 1
0.708296856644503 1
0.467069269525204 1
0.462162221496085 1
0.521700470556208 1
0.592537760527753 1
0.305195834539747 1
0.642736119741088 1
0.48973406289397 1
0.642703282883342 1
0.197141427378819 1
0.551103160024496 1
0.446813290717769 1
0.669580866275657 1
0.336009405081122 1
0.75621860060896 1
0.267142633839498 1
0.484078798093943 1
0.15907957534289 1
0.248912696799201 1
0.561688045934698 1
0.415558765468726 1
0.381966642087954 1
0.661485594326428 1
0.257731959999746 1
0.5505211826465 1
0.260835567704978 1
0.441330190892534 1
0.556262056179312 1
0.262675913229663 1
0.581795630513555 1
0.673782301971377 1
0.30663953090333 1
0.0871045633040441 1
0.268390640724819 1
0.380491946232496 1
0.471715062805102 1
0.692308924226249 1
0.523702937149408 1
0.289994722988975 1
0.0962464713880751 1
0.296714734549912 1
-0.120274955090823 0
0.0982875082438141 1
0.396303278314573 1
0.431733278735392 1
0.525752315442086 1
0.843786059713292 0
0.308620549322965 1
0.544212431045737 1
0.826115973400019 1
0.33546774262697 1
0.226565374632085 1
0.84394614072101 1
0.454682713785968 1
0.0907100631725181 1
0.425923063935784 1
0.0910477725960249 1
0.0303790640748539 1
0.294850055941286 1
0.673235965457264 1
0.411789148914842 1
0.390924708183459 1
0.287361467885085 1
0.174141097148138 1
0.0167100397242531 1
0.375290044536997 1
0.275051986192254 1
0.889291518534179 0
0.72029046381271 1
0.237177699235153 1
0.152703149179857 1
0.512688775903367 1
0.356585403770924 1
0.546614392851858 1
0.225622734394049 1
0.105325487344923 1
0.131173472967167 1
0.441964354014556 1
0.576526354415708 1
0.522443840116231 1
0.629659142396199 1
0.875634785537733 0
0.605917736974103 1
0.396150453619328 1
0.63596410150784 1
0.516887543859517 1
0.633054852624661 1
0.381189973520663 1
0.569310664372677 1
0.379555890850223 1
0.379006013795852 1
0.157411565989049 1
0.577141719229023 1
0.244824399518495 1
0.211793724253785 1
0.316801999724936 1
0.628938696400492 1
0.558835400833959 1
0.420966647296751 1
0.6970836769988 1
0.433418133763344 1
0.138840473396768 1
0.560370418777854 1
0.479770120433812 1
0.41064921420605 1
0.272370496547151 1
0.898447966824578 0
0.476237939893298 1
0.186389623939653 1
0.263446396558711 1
0.642533401547611 1
0.368838751685034 1
0.155223468868736 1
0.233077275930709 1
0.167615152761502 1
0.217334784013306 1
0.413908572272099 1
0.280938050450365 1
0.567064479212777 1
0.241085692646112 1
0.614657962516561 1
0.312644358464657 1
0.222198738665926 1
0.472336784349276 1
0.637269328896212 1
0.135992543270862 1
0.642722660124743 1
0.361482093287847 1
0.579998235771573 1
0.32527885851112 1
0.375946248578186 1
0.835926721957521 1
0.327610493763151 1
0.617767689662371 1
0.157492588196242 1
0.184277924458852 1
0.619507773014592 1
0.711109241909598 1
0.0654752682268236 1
0.610464982212319 1
0.35940712696379 1
0.758429686708989 1
0.322808545765516 1
0.48582074116968 1
0.404335316869594 1
0.524409606721863 1
0.377861535158393 1
0.151432270320688 1
0.440618674922461 1
-0.0749861562699114 0
-0.0714777145152316 0
0.652328181516454 1
0.836604809116704 1
0.699432148286819 1
0.532518619095924 1
0.0204329095106135 1
0.578895052973828 1
0.485498409822741 1
0.867871511059835 1
0.333035451049572 1
0.251875283688884 1
0.334559463003065 1
0.232322142472081 1
0.298638032928736 1
0.539789605539483 1
0.14787497701427 1
0.682925306048289 1
0.359036051620469 1
0.521820093300224 1
0.453198200893376 1
0.225753350626956 1
0.392429592923931 1
0.784621476676648 1
0.0448900090046487 1
0.154843975891126 1
0.556030523217893 1
0.571805545458393 1
0.151130551608717 1
0.500876543956142 1
0.166264422042779 1
0.500696493046391 1
0.459943061340031 1
0.563461242712827 1
0.509940873959756 1
0.333219999131026 1
0.163109952382005 1
0.411536655756979 1
0.144472629326479 1
0.37676027901511 1
0.573858328983567 1
0.253304439115166 1
0.258476954259112 1
0.718277840199324 1
0.606532777876582 1
0.416362372290275 1
0.377845884594754 1
0.551910340726825 1
0.309605039294601 1
0.49977296801351 1
0.421780033700538 1
0.484689693646286 1
0.372592292170467 1
0.278337802564207 1
0.121235947977815 1
0.498794305504502 1
0.858545443404368 0
0.329421647733936 1
0.470309398548502 1
0.185593610249983 1
0.471289901276338 1
0.37090005177856 1
0.331709539253652 1
0.455051921929761 1
0.37742827967525 1
0.317194113537822 1
0.361960711759799 1
0.152759142117263 1
0.09649451448233 1
0.690021609948012 1
0.470346806064782 1
0.644634105909271 1
0.560833030738265 1
0.232309512716942 1
0.978440178621903 0
0.491494029023565 1
0.313437587083466 1
0.920367468198838 0
0.396728054444301 1
0.494862751828972 1
0.182153323066899 1
0.386826709220402 1
0.621498418903962 1
0.25185643330464 1
0.234197064164171 1
0.649745363794569 1
0.416078632575352 1
0.367158950105736 1
0.394649530366633 1
0.158596982890172 1
0.777307171140698 1
0.834697934953312 0
0.109495098594349 1
0.35861464792873 1
0.561714187235028 1
0.396796872519473 1
0.283377802100153 1
0.458497455312376 1
0.384780428152028 1
0.415826137345293 1
0.431285935992656 1
0.598719804001176 1
0.375514729634565 1
0.159200516633439 1
0.587305639047659 1
0.561913390672307 1
-0.0265987291830534 0
0.267357323592971 1
0.633661303218326 1
0.601539447819125 1
0.331676035173085 1
0.332907623173261 1
0.199139793716461 1
0.487644988722146 1
0.793360657142024 1
0.220068762668053 1
0.221765338086576 1
0.382220288711557 1
0.181209941365724 1
0.43533744784082 1
0.22600853231629 1
0.327453920540144 1
0.601196740639657 1
0.467523871086838 1
0.0842674644904444 1
-0.125043732078071 1
0.341111804674529 1
0.726335195500696 1
0.390017430519793 1
0.434345197232888 1
0.3496641031671 1
0.0169054969672904 1
0.00433444171701682 1
0.541992102073102 1
0.148414966015744 1
0.694195662153758 1
0.389760124598712 1
0.492463928405193 1
0.898846768486332 1
0.394839712729619 1
0.330923036558373 1
0.696759772063435 1
0.250081316069225 1
0.586988077761937 1
0.334199579881932 1
0.29201558008049 1
0.250939195143499 1
0.228094263490857 1
0.484724001085506 1
0.583803324839178 1
0.472620184209183 1
0.417121239857232 1
0.346868218686695 1
0.431672954150573 1
0.592512099572743 1
0.453495135376368 1
0.306808047303028 1
0.43396923127053 1
0.463368473584816 1
0.553612572176637 1
0.206478570474468 1
0.175956479384411 1
0.296213695924251 1
0.721803698454967 1
0.295477851613274 1
0.425654782958027 1
0.71814270472491 1
0.614888143204039 1
0.365191802353341 1
0.170638913675525 1
0.176311679213048 1
0.512106182303586 1
0.772332473834028 1
0.492977624100458 1
0.19681964966367 1
0.495381892346265 1
0.241117436846861 1
0.335537037807826 1
0.160610754227517 1
0.261911625128498 1
0.463958380191528 1
0.174755360821144 1
0.688590251917064 1
0.668038371578221 1
0.327788526394163 1
0.534942842231672 1
0.478852780887177 1
0.216632906730524 1
0.526368115021621 1
0.210630168500261 1
0.665340872871781 1
0.728448951143918 1
0.743815659440239 1
0.246432071544911 1
0.457617788379258 1
0.236916284277223 1
-0.0514695670283269 0
0.18027728680251 1
0.335420242692079 1
0.129962905195717 1
0.56308965460424 1
0.134583369150003 1
0.236274443591052 1
0.263609786649271 1
0.681550039356774 1
0.447244097137488 1
0.787810653147207 1
0.212386982449256 1
0.543278132531119 1
0.229827781765434 1
0.465758263923756 1
0.532340224258295 1
0.457846064432494 1
0.455346560379155 1
0.31622160310315 1
0.305147423244709 1
0.527667877236553 1
0.809748041743999 1
0.275637372133306 1
0.525641659337081 1
0.35649918622209 1
0.195290447203151 1
0.614278635662588 1
0.609230533535873 1
0.691576960486694 1
0.888510712785771 1
0.486898269262417 1
0.237500052402987 1
0.610138909714512 1
0.536758326641645 1
0.79911612790215 1
0.497835347304443 1
0.619213481803115 1
0.436030352754491 1
0.530397352077397 1
0.420958289256403 1
0.481510524981458 1
-0.021317921343056 1
-0.030471915589006 1
0.485005357133869 1
0.476099749724093 1
0.0104132618049769 1
0.673662879668521 1
0.162840257078299 1
0.63528849259575 1
0.641087383118557 1
0.523650650122188 1
0.754747489645855 1
0.40708138845566 1
0.287528062976673 1
-0.316702123744815 0
0.257086359792807 1
0.119829589244755 1
0.322202420314199 1
0.147180974049086 1
0.281693617391984 1
0.282552120329949 1
-0.062860341927505 0
0.675792516171885 1
0.192645707542109 1
0.175284794646191 1
0.431757200335379 1
0.471811653790973 1
0.363615000994121 1
0.381135698409081 1
0.417033342160601 1
0.278016093505602 1
0.697236606802818 1
0.381422433612552 1
0.605050099959809 1
0.498080028020002 1
0.189257688078154 1
0.56666903071126 1
0.277822125562632 1
0.487425167269314 1
0.212028562350373 1
0.282270152853377 1
0.12518383347631 1
0.352237243471319 1
0.118623155434708 1
-0.171366733766427 0
0.468501903159386 1
0.390030448077773 1
0.273884997672336 1
0.0219784188216303 1
0.322423007098477 1
0.565997163411461 1
0.243992039551549 1
0.278834619374335 1
0.256556933842615 1
0.292855102879483 1
0.177258310721883 1
0.187277722676693 1
0.252182094527405 1
-0.103154428350881 0
0.113840805182768 1
0.302008600421846 1
-0.0703452468398516 0
0.286263163304409 1
0.580163012399306 1
0.394088933220619 1
0.247652690829454 1
0.355946241611658 1
0.397570325365215 1
0.606548435511256 1
0.272674961695694 1
0.905831981901847 0
0.223608714352763 1
0.385019950898537 1
0.342626962149501 1
0.654915792784594 1
0.498712372806036 1
0.514444491299616 1
0.332201607474591 1
0.460727180234509 1
0.257401254807316 1
0.0206380121448032 1
0.649434808259854 1
0.5902774694351 1
0.164605680133359 1
0.233292912545615 1
0.612559480658614 1
0.17516837172206 1
0.698203814998523 1
0.124225932775347 1
0.611991754320809 1
0.308448327964455 1
0.488387582560965 1
0.482305270516716 1
0.592298659230636 1
0.393984066694339 1
0.614327995285758 1
0.603941239920938 1
-0.0777004118350771 0
0.709823755711076 1
0.366899409614267 1
0.487591557079749 1
0.303473461356443 1
0.565146576365256 1
0.576737351640837 1
0.60815434483805 1
0.357620057380421 1
-0.000125020678151799 1
0.533611284225585 1
0.324819993653927 1
0.512017005814725 1
0.382380230169836 1
0.381881354227738 1
0.713182797433692 1
0.442897649462698 1
0.477608816185599 1
0.461791836241261 1
0.483393993506618 1
0.700639223027333 1
0.433068506007436 1
0.125009287041571 1
0.30751741952037 1
0.459935600457165 1
0.254099284855204 1
0.461856211701892 1
0.216616344642122 1
0.707819098183376 1
0.486139448781135 1
0.478599427269724 1
0.50996527775767 1
0.284377491970812 1
0.295215164115807 1
0.112362557339907 1
0.302496255058392 1
0.450989825596651 1
0.496131282282777 1
0.16920365224398 1
0.246315435694647 1
0.304161792820081 1
0.611590307372058 1
0.553036790703375 1
0.305237418109375 1
0.67368933811036 1
0.846883460007542 0
0.278377399983891 1
0.00797827090305242 1
0.336948607514843 1
0.528668044560789 1
0.567177968407785 1
0.722072094294161 1
0.142476383860179 1
0.486856323815438 1
0.261955571466188 1
0.365853678083985 1
0.537572481282879 1
0.76764627095923 1
0.371647259535297 1
0.598377238926953 1
0.0962046492440621 1
0.128967906876321 1
0.317896245256235 1
0.543038775697983 1
0.274385500883729 1
0.447858399600281 1
0.411091624677126 1
0.106335191236231 1
0.678153446267472 1
0.283702237557606 1
0.475239389384874 1
0.0907446528292309 1
0.516902431088275 1
0.725781108902172 1
0.521856759245537 1
0.570197401851419 1
0.324683783215003 1
0.815899278278154 0
0.546855642059079 1
0.418604892235117 1
0.363435054950015 1
0.40762078638621 1
0.511788065743012 1
0.210465250312202 1
0.288341679017294 1
0.374865500421265 1
0.366052493370027 1
0.12911941420525 1
0.449988055399092 1
0.391045501422001 1
0.061348175734781 1
0.529443769587824 1
-0.112864967482798 0
0.752073617712348 1
0.466339834942532 1
0.211874453348291 1
0.476774231729944 1
0.793211713632763 1
0.557969068795377 1
0.660211525819326 1
0.404839754511592 1
0.373835054185739 1
0.39470701033332 1
0.486020389640505 1
0.210143703770476 1
0.27868258298752 1
0.516326924543962 1
0.170773452089652 1
0.638395353214345 1
0.303932592337449 1
0.398878464492691 1
0.141621449119189 1
0.523784923593873 1
0.551024053766269 1
0.174788529198545 1
0.315506285338211 1
0.387576155877148 1
0.534372286095284 1
0.430194254486373 1
0.951300241225674 0
0.264560236672817 1
0.427897646086536 1
0.269687555850556 1
0.329179069809738 1
0.41921100863786 1
0.293123414837134 1
0.628119678356873 1
0.26882863124876 1
0.687406899750416 1
0.38362857693015 1
0.558884179772572 1
0.510010873362489 1
0.514157776663954 1
0.468665502374581 1
0.0702419990190136 1
0.416643946444318 1
0.404095876492452 1
0.481727414228855 1
0.474933347625531 1
0.0350340005894645 1
0.235274431649228 1
0.651102549887657 1
0.39128717403128 1
0.200828323341092 1
0.650992578607601 1
-0.302174118072198 0
0.459785846239693 1
0.539608193548587 1
0.455541793223705 1
0.496150585195271 1
0.551683438520575 1
0.506532065448895 1
-0.0838674795140986 0
0.244891172529589 1
0.300430025309439 1
0.293573713782548 1
0.367083224790493 1
0.557079708885018 1
0.286181013452793 1
0.0238342343843407 1
0.487896946057307 1
0.642066200576226 1
0.550634739678306 1
0.386779990991047 1
0.458377253610837 1
0.298117348269217 1
0.708103801485982 1
0.703338205979714 1
0.616720580196859 1
0.57654010042695 1
0.517382946755092 1
0.657463085398157 1
0.560648327365004 1
0.340561573152247 1
0.901840477742924 0
0.245131784131711 1
0.551349199993584 1
0.451013288839277 1
0.520059441821644 1
0.363891208060505 1
0.23444302105103 1
0.388336509587324 1
-0.144256169068345 0
0.459280604409829 1
0.390083754892955 1
0.758453963818162 1
0.753119751777362 1
0.306568236334944 1
0.554062822784931 1
0.158707539405193 1
0.278638929665396 1
0.674583870912512 1
-0.0492191990221724 0
0.417243444764432 1
0.659611999165245 1
1.03691049004231 0
0.512674566105157 1
0.0154395451635958 1
0.430713861537824 1
0.510889040204292 1
0.534310393657774 1
0.109862016987535 1
0.403144582040616 1
0.468562693300412 1
0.261607411202738 1
0.268677254798034 1
0.574662206876464 1
0.648641258040083 1
0.400097644447217 1
0.517129886093116 1
0.278429729295968 1
0.675265506660039 1
0.178732106253077 1
0.567522037413073 1
0.15478515134158 1
-0.312851091242089 0
0.454805215986682 1
0.130727711993431 1
0.439435074644834 1
0.460168655024506 1
0.379108123031545 1
0.266598435895413 1
0.74785512909337 1
0.404869502529297 1
0.319531658170304 1
0.271506798838475 1
0.198393376554877 1
0.397902449522948 1
0.607130292475846 1
0.473344982373093 1
0.570981355566889 1
0.564168437120639 1
0.65547131634981 1
0.3353415756055 1
0.184078357968342 1
0.465125803150004 1
0.393104851357258 1
0.813203202643831 1
0.43748878093856 1
0.880253067756207 0
0.497283554889241 1
0.857983102691999 0
0.531613227988124 1
0.350005107536911 1
0.259202854787078 1
0.150946126076204 1
0.177896540927702 1
0.527114099828161 1
0.135081928859654 1
0.49756912929141 1
0.138836862335899 1
0.265676267143242 1
0.726660128155087 1
0.540103056733103 1
0.225874576389464 1
0.209751196082735 1
0.439895365266385 1
0.292717124982438 1
0.499081239697569 1
0.23317876363358 1
0.625868827535734 1
0.319056299185719 1
0.580739601404591 1
0.396227185020453 1
0.263942675712766 1
0.396190571539575 1
0.720460017213647 1
0.724046855520646 1
-0.00511760200927233 1
0.496710462921805 1
0.100389458824015 1
0.530774226607633 1
0.143551653626782 1
0.51833336468245 1
0.550496694901537 1
0.702331005207014 1
0.215216499217668 1
0.612730448067673 1
0.574472616046381 1
0.248343660208316 1
0.544985871601707 1
0.405297827190778 1
0.564970610375367 1
0.253494406033792 1
0.260702843621156 1
0.106935478299707 1
0.263199712204658 1
0.863334992632571 0
0.628374141315554 1
0.390016942318484 1
0.335007029848375 1
0.388739705613591 1
0.751596294649241 1
0.462463944096463 1
0.352693531129956 1
0.329154801804099 1
0.472200485081416 1
0.16218474473039 1
0.496485383340477 1
0.743610948963817 1
0.664143383548319 1
0.667018310084395 1
0.328021928111912 1
0.452442893687198 1
0.596306179106864 1
0.456152335435903 1
0.559207296067076 1
0.286490783422916 1
0.46386348054098 1
0.182648215534782 1
-0.0276555403038974 0
0.334357674358458 1
0.105646154020085 1
0.265363164259705 1
0.643819009728249 1
0.496148064813735 1
0.323531874294637 1
-0.0398217178413006 0
0.590389537412788 1
0.629994879867348 1
0.462174876496807 1
0.114442457020145 1
0.306571199448159 1
0.341374068168712 1
0.770390349602223 1
0.572395712187528 1
0.519123975067352 1
0.322756152268707 1
0.318625938780805 1
0.0597886716573269 1
0.427463160347623 1
0.548101088512331 1
0.319938086138595 1
0.452352522050872 1
0.296980745126887 1
0.735330426067951 1
0.290255816026969 1
0.347821453559729 1
0.646575574649478 1
0.405076452672437 1
0.716687934125847 1
0.303158307016967 1
0.436033909084444 1
0.150685814361139 1
0.243425414398897 1
0.379810736117592 1
0.727012632097523 1
0.57656326187813 1
0.314918909431152 1
0.346347841410721 1
0.28022665216268 1
0.441281702997446 1
0.0398004727361298 1
0.248607962184898 1
0.15444159493508 1
0.99783602254365 0
0.171368314628832 1
0.221877116706991 1
0.000702536539102683 1
0.417180085195149 1
0.4119980697784 1
0.683068718124581 1
0.342386349936127 1
0.216170161124605 1
0.506664277340359 1
0.647602044568517 1
0.493360140634848 1
0.593131440420993 1
0.638937452604311 1
0.427760368660378 1
0.657528419708741 1
0.476619513016527 1
0.424454636830927 1
0.136594531351795 1
0.630124585206197 1
0.079577144811843 1
0.515367491927018 1
0.379307406158515 1
0.181931111419569 1
0.171427956617999 1
0.33396933828807 1
0.478471508680722 1
0.321112488925026 1
0.483688114451895 1
0.402635974654299 1
0.637460219723165 1
0.215465903308201 1
0.448754368879504 1
0.407511183435021 1
0.839360381316027 0
0.236031696940684 1
0.649461212475939 1
-0.170788215328999 0
0.254100649608719 1
0.327321291630522 1
0.842371417834046 0
0.130705632697078 1
0.47104376898288 1
0.615754230245864 1
0.0739512022594297 1
0.392779464813356 1
0.579574375072732 1
0.614757695416335 1
0.447255818019172 1
0.527020018236975 1
0.706944869930041 1
0.3811706532647 1
0.139419219737264 1
0.430976864989011 1
0.379485712629965 1
0.1735114276982 1
0.882301119090574 0
0.179662192716298 1
0.505794780869558 1
0.217639479686021 1
0.336565014726052 1
0.297112929510245 1
0.392635122731106 1
0.651300856466467 1
0.495794633911953 1
0.538724543504134 1
0.568956911343448 1
-0.173808364697153 0
0.303439284184667 1
0.436035121862604 1
0.314857224996144 1
0.782883161941816 1
0.31571496418421 1
-0.0232508894267925 1
0.546918258068536 1
0.467183105374378 1
0.522041061620115 1
0.167027015391718 1
0.558304213454446 1
0.657044033767505 1
0.735543811217944 1
0.50534279871548 1
0.703295238973288 1
0.569194616380656 1
0.515107971215936 1
0.115883286385177 1
0.113783641465631 1
0.576558453087511 1
0.201759807383952 1
0.580675167838931 1
0.703346234972793 1
0.711840378975067 1
0.323393957925463 1
0.189172314003261 1
0.33750520714244 1
0.439886460239887 1
0.271489211374894 1
-0.0498501812602511 0
0.0800591018635041 1
0.292055973597773 1
0.653510962926065 1
0.389965619778475 1
0.117448386270341 1
0.434240300762576 1
0.578797087427633 1
0.11988732065689 1
0.298585278084761 1
0.205108746083366 1
0.578055518943968 1
0.226612680046016 1
0.444617860753946 1
0.0241730410870451 1
0.698284705621193 1
0.492666715793073 1
0.431150244349867 1
0.553921073635461 1
0.305304348046089 1
0.657884640832437 1
0.535883107069841 1
0.598525264138224 1
0.403650985678692 1
0.498512771194887 1
0.354446698017901 1
0.226908883016696 1
0.176261907288988 1
0.3239481834076 1
0.403224145351017 1
0.589951904107339 1
0.764331428610681 1
0.556644889403891 1
0.319599238018288 1
0.435515455209649 1
0.932912391795714 0
0.138561198630642 1
0.669725496162462 1
0.0303084541396617 1
0.331823390868896 1
0.37137167503617 1
0.781865759607552 1
0.209257772667835 1
0.377018669432139 1
0.658025978123969 1
0.42508981559961 1
0.457173011009265 1
0.431987391687639 1
0.62913809520592 1
0.431964484202974 1
0.257330417063575 1
0.361867202715023 1
0.204106964010432 1
0.587030946288364 1
0.287845241425224 1
0.49632351365345 1
0.226266270590611 1
0.432713814520161 1
0.468543731271117 1
0.389875518211633 1
0.245559827475137 1
0.312191890418482 1
0.260289879586999 1
0.5537670753091 1
0.458877621770355 1
0.122797720178909 1
0.183132017498246 1
0.462962916888718 1
0.630802373262282 1
0.634050168166009 1
0.199581386947968 1
0.244560858119649 1
0.149129442233021 1
0.327712324440957 1
0.181137214449355 1
-0.163042615008534 0
0.741238325245932 1
0.157766946404351 1
0.592851084129039 1
0.0346392005429474 1
0.639013940777413 1
0.403439223350414 1
0.396625943445666 1
0.388086023434883 1
0.343680129945693 1
0.1276737855018 1
0.640037316140944 1
0.796430878137869 1
0.323989178728008 1
0.535800386770349 1
-0.125841623942476 0
0.668797021786338 1
0.597685100824565 1
0.792929750450305 1
0.795948522833408 1
0.679153915108948 1
0.175647884410873 1
0.2414228625915 1
0.131257610278175 1
0.384448238331206 1
0.539928951284386 1
0.533409115525978 1
0.332593891264187 1
0.278989191799491 1
0.371969301766023 1
0.124676825371711 1
0.533472479060282 1
0.508818720554937 1
0.545678222209619 1
0.637760346105036 1
0.194170598777186 1
0.426765170217074 1
0.150387520802413 1
0.628822770893831 1
0.318492338640291 1
0.420252480124035 1
0.265216641153241 1
0.463605378703527 1
0.592732098179325 1
0.45774290558001 1
0.415817280625847 1
0.0675711000353791 1
0.183611712301457 1
0.345767912444399 1
0.543407839852071 1
0.284538710252026 1
0.595559487166033 1
0.509179894725006 1
0.308586902064638 1
0.559204513248247 1
0.553837158528043 1
0.304859643223797 1
0.428972358479673 1
0.615210426750141 1
0.641791119512327 1
0.466982510947818 1
0.418152339340038 1
0.569984002709493 1
0.407294851402122 1
0.834404352249719 0
0.00887208673774168 1
0.404723827640371 1
0.326637654096477 1
0.561819672417993 1
0.742813940319565 1
0.433859962323393 1
0.324832385165129 1
0.128049872608384 1
0.578997577714936 1
0.273048790028853 1
0.251477293915434 1
0.14666570667382 1
0.206445163348308 1
0.186883561190527 1
0.828261404670113 0
0.459793693729383 1
0.648197223357576 1
0.267250195791329 1
0.667037428132985 1
0.290503549048027 1
0.430770866895334 1
0.341614260143771 1
0.773617197947547 1
0.33855931258976 1
0.500164618224375 1
-0.14675226804761 0
0.593175508667741 1
0.160470668523342 1
0.42272146305669 1
0.286333833950265 1
0.79359579574629 1
0.0516212769445697 1
0.502067431206357 1
0.447698850526326 1
0.294463187060988 1
0.483198034460408 1
0.204609148031157 1
-0.0305818217953109 0
0.835806765518087 0
0.319360537949451 1
0.209313943860085 1
0.360254872969073 1
0.264805396055227 1
0.087935312257401 1
0.205571276856584 1
0.325772881378261 1
0.460376985011232 1
0.382452517040656 1
0.452757740698363 1
0.322028961576541 1
0.350132830667975 1
0.565546006250749 1
0.358182924448674 1
0.339297787852297 1
0.148731421325209 1
0.775859520786649 1
-0.265045049509366 0
0.445867851263447 1
0.458528630264704 1
0.177259967433371 1
0.291113390544458 1
0.451102322849151 1
0.309706040338593 1
0.318219018824868 1
0.509729898898875 1
0.196116165876839 1
0.00919132476915672 1
0.620194130784694 1
0.53435991942714 1
0.132284246204466 1
0.891160621713539 0
0.231408312858843 1
0.769178653754512 1
0.309528839821912 1
0.361303459275138 1
0.352153758667291 1
0.468917876226579 1
0.396817250595682 1
0.561150190272916 1
0.4425402385073 1
0.154824377355452 1
0.515843103200896 1
0.300741466547557 1
0.26457921726064 1
0.261103656226028 1
0.330977398216203 1
-0.0581634893506359 0
0.598310801192 1
0.484393213726621 1
0.329221650478032 1
0.311256292517872 1
0.57894345120076 1
0.508725426039237 1
0.145011257695234 1
0.287187488191388 1
0.280102967256526 1
0.224585276856405 1
0.165188177061405 1
0.536269069835678 1
-0.0706372939280121 0
0.212912108227086 1
0.201941184854388 1
0.417008069498646 1
0.572763362798797 1
0.344808405539618 1
0.469386686130674 1
0.4824610381185 1
0.460823533605651 1
0.14323309523352 1
0.308185725752526 1
0.43550911125888 1
0.26787854455454 1
0.593941412842763 1
0.468552147552333 1
-0.0948488542598767 1
0.597804727527689 1
0.210576427353039 1
0.32077478843736 1
0.391669302426498 1
0.563952250902885 1
0.597209567686387 1
0.258882273407203 1
0.517303836439444 1
0.66980115888526 1
0.281291396317454 1
0.36262091896383 1
0.753022753505212 1
-0.0620143276247197 0
0.507981307263317 1
0.327080416050146 1
0.598872663792826 1
0.270843805864266 1
0.429793347094876 1
0.0250583629254864 1
0.248780370744167 1
0.471054508015886 1
0.18844565704138 1
0.290177169684632 1
0.710132842509096 1
0.750023863760365 1
0.745326316491564 1
0.435861532295432 1
0.348062626895692 1
0.0748196781603933 1
0.609701697341043 1
0.803862572204516 1
0.376143275569967 1
0.357804237454358 1
0.19380917825847 1
0.436839917451051 1
0.477592317590072 1
0.533457071288853 1
0.556265265035901 1
0.437062363039694 1
0.32050340683194 1
0.326344707206542 1
0.0987008656428214 1
0.842822679352286 0
0.669043650864247 1
0.482617279306159 1
0.480947865721723 1
0.891761846397986 1
0.150701078557449 1
-0.241218689974222 0
0.435299240038864 1
0.435372404563034 1
0.0636555353335113 1
0.386037443762396 1
0.187060069445212 1
0.351827078195457 1
0.0326578415019279 1
0.199690470959995 1
0.623280090422299 1
0.445327040354982 1
0.52019649188617 1
0.274231584601052 1
0.519424292705389 1
0.0785605184557042 1
0.488011033420323 1
0.588552340700718 1
0.505342072061283 1
0.125289593404973 1
0.543439482499858 1
0.426251917286896 1
0.141205500659028 1
0.831116194158201 1
0.50743068021831 1
0.310134420986922 1
0.168455537457067 1
0.491973068722004 1
0.0450983786647637 1
0.261609788132332 1
0.0275992132877224 1
0.364760404521812 1
0.384830341225621 1
0.276191742278835 1
0.0484804283423484 1
0.528944173945352 1
0.570817087694993 1
0.374446122452235 1
0.226897352426965 1
0.615199670527061 1
0.718343174432252 1
0.314998673004111 1
0.380364145602768 1
0.429499379254753 1
0.647186438465868 1
0.264910195625499 1
0.680080154153126 1
0.376348488618066 1
0.530968493046712 1
0.242140343291024 1
0.367538958144661 1
0.0559952486487148 1
0.470868252696257 1
0.324951501996447 1
0.386614661666266 1
0.369028479855484 1
0.626622267388745 1
0.147109937964012 1
0.315655067337299 1
0.313015238867344 1
0.584835538715147 1
0.698061988274593 1
0.54349365781222 1
-0.0243065157381185 1
0.499793965518982 1
0.331317310409641 1
0.542497839911655 1
0.102039422740002 1
0.670961693992699 1
0.521214060821358 1
0.355589087911589 1
0.530510387503745 1
0.472726126538274 1
0.0964765287557035 1
0.625349721889347 1
0.36343096742115 1
0.413984861991101 1
0.233566390778596 1
0.438607650024694 1
0.473990865165883 1
0.346376908967884 1
0.520041466132013 1
0.198552437432289 1
0.288467138951629 1
0.557649006306072 1
0.537334124716129 1
0.600757735635781 1
0.356295858560446 1
0.93898239105391 0
0.653058529844321 1
0.547899319883672 1
0.394156382142767 1
0.653391000693939 1
0.277560639258271 1
0.574738299455941 1
0.549367193492682 1
0.224409198434136 1
0.254334455619005 1
0.662668769512734 1
0.215060286723461 1
0.892818767069827 0
0.362133041245559 1
0.504515084698779 1
0.423790205277083 1
0.615272197296355 1
0.621135981620207 1
0.0176718218643457 1
0.178487104689639 1
0.342009196076923 1
0.190656100352504 1
0.463532758655501 1
0.289495751151388 1
0.465971380117568 1
0.555675574038952 1
0.493760833454122 1
0.569424402116037 1
0.461992101041664 1
0.319615440924766 1
0.327481114595723 1
0.798905332285729 1
-0.0633986897578355 1
0.23449488792166 1
0.566319010201533 1
0.657354647161966 1
0.720801958574998 1
0.606910638315916 1
0.393229739276738 1
0.582542159058861 1
0.27612407821729 1
0.232278521141789 1
0.520292333178207 1
0.321070312870838 1
0.420980321491167 1
0.212432956667106 1
0.374969318153876 1
0.486254007522137 1
-0.00135831966411614 1
0.329450738794856 1
0.520045828320008 1
0.587235137665272 1
0.810430756610274 1
0.368833457115014 1
0.438390505964915 1
0.454992127954274 1
0.0618446384746038 1
0.453391453778245 1
0.623062936280877 1
0.4486211091732 1
0.231420609499785 1
0.828258249169542 1
0.151566070009549 1
0.59546860378432 1
0.0417774890763544 1
0.234494511139103 1
0.738092992835615 1
0.178463078866781 1
0.0959040145511268 1
0.428508746307405 1
0.3731683476895 1
0.632010820765991 1
0.62057515766782 1
0.717382266295341 1
0.56447453992342 1
0.294996397636571 1
-0.0513204785354863 0
0.515287262635239 1
0.0808842798617701 1
0.173675095059833 1
0.438220600317732 1
0.573935509534692 1
0.222864451721632 1
0.46870750359995 1
1.08008493665483 0
0.580031862690525 1
0.275228186027244 1
0.537752395994588 1
0.48001662416597 1
0.531714265622924 1
0.763128827278399 1
0.378198852450295 1
0.788316365320025 1
0.441282198746049 1
0.669212668227617 1
0.496006778868648 1
0.0505049824868432 1
0.268403403059278 1
0.601428792591271 1
0.146520698767313 1
0.436253132259619 1
0.338680620609258 1
0.565682157742878 1
0.239011656257643 1
0.421700035076909 1
0.467411106200921 1
0.162067307063018 1
0.304956123456612 1
0.190472241798036 1
0.691011411846485 1
0.573132499006421 1
0.32866315211388 1
0.310853368193105 1
0.613282012735833 1
0.269584369236989 1
0.458362795400251 1
0.460693126648445 1
0.50601932620975 1
0.625173200017465 1
0.463876280827331 1
0.481020675955461 1
0.232524314652989 1
0.532489668221083 1
-0.024902347813108 1
0.424509292073737 1
0.336534856093818 1
0.59543522475417 1
0.19781573779935 1
0.376308212052879 1
0.548377051671915 1
0.0701350543779006 1
0.490826534380405 1
0.267161270965283 1
0.407679338630585 1
0.285758674991956 1
0.759180383646081 1
0.334110744293469 1
0.0765414139948667 1
0.485413539780024 1
0.248047444733134 1
0.376563366118755 1
0.13711693722407 1
0.835846161944483 1
0.15574042261404 1
0.394004934744815 1
0.000820131621453342 1
0.42138812310038 1
0.178514632184443 1
0.529602644260812 1
0.55096581566397 1
0.273594062737867 1
0.54771871495407 1
0.452749558107132 1
0.143775629001338 1
0.361994330994047 1
0.547827610700522 1
0.611334594486341 1
0.4362599550025 1
0.418433394478874 1
0.253447683063681 1
0.395843450263818 1
0.219138407197542 1
0.373672179713838 1
0.0528782421343183 1
0.0373167266705892 1
0.430337114808983 1
0.406030548055876 1
0.174020361249551 1
0.370378763105033 1
0.0805578251440439 1
0.610690633600039 1
0.561203989877628 1
0.379518760496292 1
0.644032795310158 1
0.40601487474637 1
0.278720428512522 1
0.463369814539091 1
0.662824609136661 1
0.362933010013457 1
0.525022347760536 1
0.288367382430205 1
0.715523998078458 1
0.0158717763981719 1
0.58432643604392 1
0.528762582078938 1
0.533583762154587 1
0.104654099384695 1
0.3848765297927 1
0.320591698441012 1
0.493812135922113 1
0.51113103798838 1
0.65571821769767 1
0.372872854010683 1
0.12487243365847 1
0.343799998871253 1
0.292965364852057 1
0.536993295361944 1
0.287025012707826 1
0.651020356786644 1
0.525516490270549 1
0.600646180168781 1
0.410822752459994 1
0.366772432107018 1
0.401863210646333 1
0.546602912507604 1
0.435006369156213 1
0.257219848815842 1
0.332637076049208 1
0.649015113159625 1
0.316760294922224 1
0.367319290567674 1
0.38665269337908 1
1.00467793391889 0
0.319755525982083 1
-0.0393070174130815 0
0.13927557574027 1
0.584450617390468 1
0.422489658615376 1
0.462772614583798 1
0.180069094510697 1
0.617854121276656 1
0.376525162971511 1
0.430837489489605 1
0.313082909384595 1
0.691678932556654 1
0.37975833416795 1
0.259080228796668 1
0.509651754685494 1
0.619722121884203 1
0.498602208400042 1
0.265512726668386 1
0.0206314887151681 1
0.260534033998535 1
0.420268762578987 1
0.528951058645986 1
0.22351181363491 1
0.538541257879609 1
-0.0359318400377842 0
0.316600451371895 1
0.170643302314788 1
0.604452819809639 1
0.182431250990941 1
0.482907834184463 1
0.687467894439158 1
0.00583458517559281 1
0.351514146594249 1
0.885518211028766 0
0.597582908328353 1
0.462911202206565 1
0.315515619126854 1
0.40353505182261 1
0.780689475629454 1
0.716134595045399 1
0.376598227112219 1
0.466510213608866 1
0.742923984250525 1
0.160863767690339 1
0.594006097706172 1
0.283094980499087 1
0.479071195989083 1
0.240952298343541 1
0.750129244537193 1
0.539924144467267 1
0.440848880210022 1
0.497721398143181 1
0.222875438274029 1
0.485477990951721 1
0.0774735205482219 1
0.106876728262006 1
-0.058335095529043 0
-0.0267612295808761 1
0.497496090113963 1
0.667318709232421 1
0.308548557798152 1
0.424966065282442 1
0.412547068012273 1
0.482786794725249 1
0.272942133150714 1
0.290652538838538 1
0.345236144469091 1
0.427692722353148 1
0.725641050958056 1
0.229708299082133 1
0.396776777133767 1
0.393618690926049 1
0.326167742040494 1
0.146561890207601 1
0.637934012899817 1
0.428146562666928 1
0.287609115393578 1
0.378872205656954 1
0.257492124110317 1
0.698788227107547 1
0.553621990340471 1
0.204365297399586 1
0.406402284632099 1
0.461419348449669 1
0.482268051452868 1
0.220289962175504 1
0.463076912332861 1
0.316149962029594 1
0.335781332477909 1
0.188247501503412 1
0.374901562736214 1
0.506158769970642 1
0.265986979687742 1
0.411214056540053 1
0.50324011906124 1
0.41554167653429 1
0.433808738714433 1
0.344074382539971 1
0.129966717990872 1
0.809990519633418 1
0.389192125457363 1
0.404466491604837 1
0.298078755234908 1
0.486468202931192 1
0.265337273071255 1
0.417392662379986 1
0.249720356814337 1
0.473122150965429 1
0.41515421336643 1
0.262083788795361 1
0.328189157982948 1
0.0701249231252351 1
0.542880090794989 1
0.613057682130934 1
-0.377730501733769 0
0.436446347364599 1
0.607756107894412 1
0.391029927932215 1
0.688171390238669 1
0.166086136798555 1
0.0113888476296046 1
0.228150775212241 1
0.0101239504200171 1
0.158176567676533 1
0.379936474339731 1
0.741922392025201 1
0.648301513986824 1
0.350222474935185 1
0.292665703753448 1
0.155996933718321 1
0.530012180990693 1
0.192607406031292 1
0.627774478974787 1
0.242828296024489 1
0.229917508218093 1
0.257807845601658 1
0.634187874313943 1
0.434356728610303 1
0.353018850546011 1
0.255151570354654 1
0.417402217131144 1
0.586134459267843 1
0.561273366724075 1
-0.148236663891513 0
0.141532758307989 1
0.942327391048484 1
0.433460465815942 1
0.335296680917974 1
0.489826005466343 1
0.00801374244177629 1
0.581933100566866 1
0.529770500309934 1
0.29169013204144 1
0.688683304684882 1
0.3527751894812 1
0.310659528734184 1
0.54943182468747 1
0.160370918101244 1
0.498950828861089 1
0.756604664029112 1
0.620306660549753 1
0.4047360050807 1
0.284658640496093 1
0.330141058443778 1
0.22765379748387 1
0.309831860619692 1
0.468035184358389 1
0.405166718358938 1
0.318601415448592 1
0.309517128590301 1
0.0871591594193626 1
0.00532997735237668 1
0.180518638316757 1
0.397870928844823 1
0.58338184971044 1
0.0970423530519737 1
0.139347303511124 1
0.133972656120503 1
0.789247662700899 1
0.16737390371529 1
0.76623235544504 1
0.293050298295444 1
0.329871815257106 1
0.466842167051214 1
0.446328497070613 1
0.616363870445237 1
0.488555550339729 1
0.575814137739548 1
0.336793988230306 1
0.566165566633062 1
0.491989797442978 1
0.429336318719494 1
0.418534285037775 1
0.387443631882254 1
0.679451271337266 1
0.534056159242909 1
0.68728968710608 1
0.339185453188551 1
0.431435547343951 1
0.238470387350036 1
0.570332086651568 1
0.382668547564224 1
0.338685385945201 1
0.220163549877977 1
0.531134590312248 1
0.520552709468301 1
0.313713529162742 1
0.55613013283629 1
-0.00677471720031946 1
0.319092786236421 1
0.644931041015161 1
0.263022732003964 1
0.576892004742686 1
0.519615613062147 1
0.604512200705895 1
0.60473062461716 1
0.328968660543565 1
0.379871138775447 1
0.635829611518569 1
0.482843492929114 1
0.312150083404044 1
0.851147622405764 0
0.782423064702282 1
0.328816676502612 1
0.438543641984614 1
0.0402145256529791 1
0.274151315007267 1
0.34848738641202 1
0.0681542427428514 1
0.601257875315163 1
0.200560419724738 1
0.389433789010392 1
0.48058397942273 1
0.274846172789488 1
0.214572348786187 1
0.303417116544071 1
0.271738192652868 1
0.286369183310975 1
0.637606086463042 1
0.52984827991439 1
0.414596361045058 1
0.444069502367949 1
0.613266953635503 1
0.278865977594344 1
0.409153929765033 1
0.486389960149975 1
1.05060597527793 0
0.266750533967714 1
0.452075937634324 1
0.643305925788992 1
0.380951056446328 1
0.111426455771014 1
0.529824841511584 1
0.234559901727105 1
-0.0380139395829587 0
0.437555927403496 1
0.0509922717129598 1
0.318959937540167 1
0.527869302561591 1
0.387774801923824 1
0.340891912834425 1
0.526924428144794 1
0.363033310811918 1
0.148696114141764 1
0.52723496116657 1
0.267759532951285 1
0.376904172076705 1
0.564227569338757 1
0.286417825000792 1
0.596878249658253 1
0.298199684712078 1
0.399875249166783 1
0.385432406978534 1
0.599022626564942 1
0.332183085298203 1
0.288623547935857 1
0.538527744800269 1
0.285936246337757 1
0.523193485724264 1
0.132269078004737 1
-0.0144188007564971 0
0.383175159030332 1
0.401633864194046 1
0.365440542265904 1
0.401550686374669 1
0.169825749207483 1
0.307447874121193 1
0.700543560249916 1
0.314467326488591 1
0.660950745570914 1
0.367600925873545 1
-0.212034788972613 0
0.298370952260424 1
0.462574392421527 1
0.505658855086897 1
0.632437209498458 1
0.564432845788522 1
0.691584272464309 1
0.363897506916274 1
0.525144972471385 1
0.552057242581936 1
0.308623625218403 1
0.715311591641325 1
0.510824450881792 1
0.241070646042175 1
0.425930220924728 1
0.559115037745489 1
0.277313165406853 1
0.3710935920584 1
0.664735979966214 1
0.0483110615872611 1
0.214925944946267 1
0.673602253166917 1
0.363763494696839 1
0.373365370897422 1
0.215736251776151 1
0.0836607197547341 1
0.149605177857537 1
0.361365566537487 1
0.451115302053007 1
0.263106179637284 1
0.589946896022789 1
0.491082654345122 1
0.67572956006965 1
0.270468696401199 1
0.497524248101702 1
0.2569111551384 1
0.327825254405266 1
0.189220596507453 1
0.268560363999322 1
0.232368501469601 1
0.552351596695328 1
0.0747087033096837 1
0.606771493549691 1
0.303143826178986 1
0.37539582258814 1
0.123908947830887 1
0.118173056191288 1
0.320629635605189 1
0.513872462431696 1
0.380710909398163 1
0.491847262869702 1
0.421427204831234 1
0.420865581562997 1
0.453249031005077 1
0.452440234239539 1
0.277538852085372 1
0.611850505985039 1
0.416395279841009 1
0.456998526565535 1
0.180953698337324 1
0.695798104157005 1
-0.0454601567717434 0
0.291043136315332 1
0.648036212028049 1
0.421500180123765 1
0.38670909040214 1
0.780746015028139 1
0.409141117866794 1
0.706703342962864 1
0.0241680594402701 1
0.430861692089692 1
0.214847869956881 1
0.480995213474327 1
0.188770929846978 1
0.545163515004721 1
0.249570275497647 1
0.315221235635509 1
0.512029309893073 1
0.502432875525556 1
0.529824146396292 1
0.443534325289658 1
0.126829088393793 1
0.128608631375795 1
0.425639011255552 1
0.258567169827216 1
0.638700314490789 1
0.222167063198032 1
0.0104441195866042 1
0.66397723246776 1
0.412563448050041 1
0.265752070906238 1
0.145258760996327 1
0.679148447774331 1
0.234032457516931 1
0.383595624552828 1
0.374838118719034 1
0.653077761833036 1
0.661047801111685 1
0.487374302257962 1
0.330674579971388 1
0.211249439511375 1
0.0124458464085135 1
0.376656999305513 1
0.54525283959044 1
0.239479863933716 1
0.350756310992487 1
0.357495066097382 1
0.085214316193632 1
0.385584035382153 1
0.808753549504294 1
0.173363108762975 1
0.0878626343567715 1
0.157164903332655 1
0.573971959841953 1
0.181135553799445 1
0.390227722630694 1
0.291767178976296 1
0.216091178293709 1
0.520920582898343 1
0.278588583833468 1
-0.0949838646814944 0
0.469888302923297 1
0.610976123898646 1
0.680839289133624 1
0.689157817301421 1
0.271794879759589 1
0.460729005192738 1
0.562778889220034 1
0.418489153135652 1
0.333928893767878 1
0.385196823643157 1
0.501875171230141 1
0.365056446292915 1
0.144754265546925 1
0.36033901233638 1
0.291477801072866 1
0.602571292484792 1
0.480803021238702 1
0.57210856870932 1
0.202125852739123 1
0.302568503864664 1
0.499090362272497 1
0.830480798718993 1
0.677985394864174 1
0.388162300290284 1
0.130379281372626 1
0.155004142976805 1
0.452547770034914 1
0.402003878089141 1
0.562629852490405 1
-0.0846224712799896 1
0.712481566792814 1
0.401824073967458 1
0.338127749862382 1
0.549985286745994 1
0.422998723977154 1
0.280474622978653 1
0.768690216205094 1
0.664733348606355 1
0.179430469681902 1
0.627482102678439 1
0.46253684434417 1
0.170693659097697 1
0.167987170981746 1
0.588430160744785 1
0.348167758437465 1
0.852712314740899 1
0.472616052083963 1
0.449017865878997 1
0.0864153377578732 1
0.6243614296176 1
0.0705823984631388 1
0.699041622084271 1
0.353738805749987 1
0.406676946236966 1
0.228863881650066 1
0.525197333912678 1
0.916622278868085 0
0.28568544364555 1
-0.015358512858668 1
0.218342146799853 1
0.470227227793687 1
-0.0265531025447344 1
0.0921488759684117 1
0.311363351278843 1
0.359727448016246 1
0.722211260045151 1
0.458602066942607 1
0.400619747244076 1
0.454144234524705 1
0.528524027725751 1
0.551048768311856 1
0.426165937161684 1
0.352477542399153 1
0.187806533171228 1
0.509331158060023 1
0.630636723666088 1
0.34635050384971 1
0.697577724571097 1
0.317003194438499 1
0.353163999856055 1
0.736435643842939 1
0.672268336226353 1
0.390902851463817 1
0.541340531729313 1
0.300504919369907 1
0.49938986440428 1
0.701487996893178 1
0.670466769540842 1
0.273753350833518 1
-0.031904485736927 0
0.461641973293105 1
0.829374358837445 1
0.283277482570291 1
0.268206370243483 1
0.128707763241712 1
0.500978280026048 1
0.235086388911248 1
0.186971701584545 1
0.443638705650056 1
0.524938055805631 1
0.3805397039885 1
0.424543602603281 1
0.0194637265836651 1
0.312841707209179 1
0.307524932907122 1
0.153973727724717 1
0.417435541319755 1
0.191367257768073 1
0.522257254360583 1
0.440977594652101 1
0.655973734793592 1
0.742657113480048 1
0.261150453669162 1
0.993839825971959 0
0.31681078018904 1
-0.142314853581267 0
0.4541262446903 1
0.534149820747628 1
0.329601300490168 1
0.623665028823565 1
0.161659686034099 1
0.541874556606688 1
0.668823639626249 1
0.150205145716449 1
0.271483587778049 1
0.45720643529448 1
0.592472432212952 1
0.359428778068606 1
0.0431041842695384 1
0.162119918615932 1
0.361809007949248 1
0.411946061460198 1
0.597712415217374 1
0.628173119517054 1
0.453260216700875 1
0.322199874269577 1
0.560136021427381 1
0.688582233635628 1
0.64145609605101 1
0.575373860092782 1
0.206320875891278 1
0.425612348180808 1
0.45216141174395 1
0.241077964269443 1
0.111297181891567 1
0.333399043616841 1
0.580469245662508 1
0.64863573402537 1
0.458041512574829 1
0.589389741862908 1
-0.362195387748549 0
0.63188396194488 1
0.240706261159567 1
0.493002541615282 1
0.328981488330199 1
0.504789816818218 1
0.580592283385594 1
-0.0435413293910599 0
0.469958185611563 1
0.493583044953962 1
0.0361596006755509 1
0.354728090446452 1
0.404195025772023 1
0.566957766562832 1
0.0450214378968917 1
0.732199409764547 1
0.237847088395998 1
0.305520250186012 1
0.513378833824047 1
0.598974097051677 1
0.478316169303729 1
0.256414131351697 1
0.172490164234823 1
0.425550961917041 1
0.494637286268574 1
0.282701477118175 1
0.471777727445258 1
0.447611935453627 1
0.340828801518352 1
0.173504758221554 1
0.412016514455505 1
0.443027434323755 1
0.142381329217889 1
0.504712939111001 1
0.544096221002148 1
0.193613853385795 1
0.229926983286032 1
0.384242199313213 1
1.05027797584194 0
0.515214153144884 1
0.618277173110185 1
0.40280991392384 1
0.705006859452876 1
0.534195209684154 1
0.764978527532962 1
0.581672901902229 1
0.0972763331112425 1
0.152031622381546 1
0.440825048000567 1
0.595540653623776 1
0.373231795603906 1
0.671847946041503 1
0.511478464821896 1
0.931915251006752 0
0.119825172868153 1
0.3564670248637 1
0.29547492895327 1
0.271992663559496 1
0.627802978760708 1
0.327580734964891 1
0.542570388247092 1
0.569657432215286 1
0.711560207863161 1
0.294039185844922 1
0.440555969064483 1
0.44330494539331 1
0.567337917956113 1
0.413424068105154 1
0.131896275572348 1
0.193282218106361 1
0.682635530614634 1
0.256601204982941 1
0.420119318806523 1
0.544317816773892 1
0.804949246305313 1
0.558053001945183 1
0.314454899297457 1
0.223885085183331 1
0.46811883018014 1
0.569939493406644 1
0.367634469461085 1
0.393454683006981 1
0.148353355148384 1
0.527727274946622 1
0.284819825338196 1
0.857971871245648 1
0.668475995537935 1
0.552149554512786 1
0.274645657068478 1
0.495111824253666 1
0.411846425199055 1
0.502848096685533 1
0.605070668581775 1
0.11642900176353 1
0.431114493502729 1
0.326829472026925 1
0.349143439324713 1
0.707456955841719 1
0.517320764901664 1
0.198648952738175 1
0.0978057503403014 1
0.12897060559402 1
0.23834240906427 1
0.325899573895237 1
0.827784516664954 1
0.655970836922267 1
0.990984719206742 0
0.541424924022227 1
0.447551546945861 1
0.225948361587736 1
0.318367207353865 1
0.537475193772906 1
0.315571803547178 1
0.397532036600103 1
0.39990900221086 1
0.436531302164966 1
0.661731387332224 1
0.221402492517505 1
0.251278988830225 1
0.107955312368524 1
0.157716138793624 1
0.584519569556341 1
0.32299553256261 1
0.262757744750602 1
0.49464879856369 1
0.433976907282016 1
0.228266203382323 1
0.260335708983275 1
0.420817492837896 1
0.274778071631118 1
0.511909280790398 1
0.274800933637692 1
0.319483241737239 1
0.264386390301073 1
0.440309632987223 1
0.127815447189464 1
0.340415956462349 1
0.394804775106826 1
0.165933288779486 1
0.490300266780659 1
0.205444678868183 1
0.399622156864053 1
0.362928600081498 1
0.375362125729724 1
0.412243398269997 1
0.601887681056349 1
0.124202552729373 1
-0.0411262657201494 1
0.665691978112369 1
0.370419838718057 1
0.441677290483314 1
0.476354980621119 1
0.515401482606129 1
0.39800587336658 1
0.333259431411429 1
0.533799063445974 1
0.425629664695623 1
0.206402663123525 1
0.262716480492266 1
0.397619469592326 1
0.206879336133892 1
0.409246708314749 1
0.679675775453136 1
0.542675687404911 1
0.207707753318217 1
0.287472961178346 1
0.32346848029266 1
0.141450404624064 1
0.346056696619247 1
0.600169009055831 1
0.43796025328527 1
0.513341746918057 1
0.344519146959935 1
0.590814235879337 1
0.305552495400387 1
0.48300433464642 1
0.0820369616389098 1
0.747589666690721 1
0.43507333242412 1
0.471754805185666 1
0.532056611115572 1
0.37707892331322 1
0.511450866329972 1
0.0952786218486006 1
0.243822288469866 1
0.216400932455217 1
0.300107635726852 1
0.276865660408234 1
0.544591772994641 1
0.514407161348671 1
0.289884849003163 1
0.42428118851084 1
0.521545085241261 1
0.750132960743648 1
0.413704589806134 1
0.548428164357093 1
0.507383766149512 1
0.393806628749401 1
0.355504010663094 1
0.0305308442158815 1
0.509654914467102 1
0.190422382951064 1
0.213219282766033 1
0.405398026262277 1
0.54371808284334 1
0.524557576669942 1
0.279389190202435 1
0.704260031823458 1
0.319923362196523 1
0.129122309399054 1
0.693890120159008 1
0.394705010070745 1
0.328960907521356 1
0.502631856204656 1
0.656785203975813 1
0.188308101937835 1
0.48418264823605 1
0.0931120682595335 1
0.656813503199867 1
0.465166067631635 1
0.0810867260559648 1
0.526581746578694 1
0.18304694879617 1
0.532553502132658 1
0.771623994838197 1
0.83954522118907 1
0.493036848596467 1
0.665338618405663 1
0.666513250938638 1
0.847944776892528 0
0.776821756830195 1
0.540627487804047 1
0.274138771239751 1
0.428845288205398 1
-0.0604710526949893 0
0.58233551109908 1
0.535978703107533 1
0.266204035393153 1
-0.0238638651105815 1
0.503060738393125 1
0.297294509812945 1
0.400926878403389 1
0.213577840003598 1
0.369318692715801 1
0.400568959655816 1
0.576129246538224 1
0.557388375699747 1
0.0728807468616366 1
0.234143963173528 1
0.648113267445613 1
0.325047096462061 1
0.749007269572195 1
0.712249428379006 1
0.290613870944062 1
0.108281839256652 1
0.359827830184363 1
0.719998072831835 1
0.140011473668645 1
0.694703853210507 1
0.42984853062005 1
0.490883440906336 1
0.492602551364928 1
-0.252545614435706 0
0.0850233643810105 1
0.236320362781442 1
0.592540149691362 1
0.533779254106208 1
0.405966642293094 1
0.626061200654096 1
0.324927220980859 1
0.295835956187805 1
0.407115463368783 1
0.0588728732634539 1
0.477336014811273 1
0.315420078699405 1
0.494700146568948 1
0.371086113123251 1
0.573384959774631 1
0.635106710935009 1
0.223801674889729 1
0.399071724915711 1
0.449942475538404 1
0.487871759852502 1
0.463285880987032 1
0.570456185393348 1
-0.118306121791693 0
0.77599214518302 1
0.199730626966129 1
0.311488820072112 1
0.552863893425029 1
0.406604307262673 1
0.159271853714152 1
0.215593511846796 1
0.340612149897899 1
0.191236350008352 1
0.592428356592961 1
0.750799990412366 1
0.361573182915143 1
0.385384225024963 1
0.578642813345081 1
0.626083802296108 1
0.314890318389151 1
0.225340476008847 1
0.487498659529957 1
0.257110750799113 1
0.597066851158218 1
0.412129587784029 1
0.64673552483289 1
0.212434002243684 1
0.139110031161229 1
0.234863231515139 1
0.210718796666838 1
-0.0087258766431579 1
0.400128407059237 1
0.375388606414993 1
0.631374309399834 1
0.45075152731256 1
0.238089988634469 1
0.132000942485053 1
0.306163451312168 1
0.353615964673311 1
0.0999824920463651 1
0.493967961805461 1
0.360344569721433 1
0.715820031674024 1
0.354634690476212 1
-0.104290772849435 0
0.290360730946935 1
0.498335980592069 1
0.548011454243078 1
0.179418919814092 1
0.423449186873103 1
0.751140584789323 1
0.165807452906813 1
0.416509755531948 1
0.05017433032438 1
0.381947240551708 1
0.632006248581541 1
0.464783997151216 1
-0.0294986303610815 0
0.427254723224008 1
0.401515917195353 1
0.612946748097475 1
0.795087431702267 1
0.18664801596875 1
0.229344268721699 1
0.0420619606142294 1
0.619435148571712 1
0.559006253667234 1
0.423617708824305 1
0.628114621466786 1
0.251174722599232 1
0.198532571980613 1
0.45960768462565 1
0.505964879819815 1
0.252202109321223 1
0.899074462555085 0
0.507429079953753 1
0.31692019970051 1
0.233963451163111 1
0.463935812439825 1
0.659913956245123 1
0.212831964261865 1
0.706483125439098 1
0.269883723045779 1
0.796647349264938 1
0.158926052056657 1
-0.00889129030345135 1
0.124988720988773 1
0.229197515888717 1
0.636215557166278 1
0.539875345718968 1
0.425913851106894 1
0.150975310750474 1
0.43850157987355 1
-0.149932672533138 0
0.207965816962989 1
0.0360861932162989 1
0.0183483536306653 1
0.654765599010537 1
0.466120868698762 1
0.52410993479481 1
0.349743817912437 1
0.196076003688106 1
0.19998872408236 1
0.359343214590231 1
0.633072484990912 1
0.51669762322982 1
0.619401734736323 1
0.543768288240476 1
0.484184648035292 1
0.678822454459977 1
0.231705612878502 1
0.423119706918151 1
0.698096334985951 1
0.286036147549302 1
0.446216473908077 1
0.357883977346935 1
0.835831260686307 1
0.741781355298491 1
0.251676335158507 1
0.404572157157578 1
0.913555801097853 0
0.142815642264739 1
0.594439135337017 1
0.366374734285586 1
0.707271283823896 1
-0.0280293621798878 1
0.398746692979288 1
0.467744761297259 1
0.51621166422462 1
-0.0121731683513253 1
0.234634041863326 1
0.713361165740785 1
0.332059024780742 1
0.165947934346313 1
0.333649981653915 1
0.231159187341109 1
0.976188959461063 0
0.739891813203362 1
0.747481812689742 1
0.208032753688101 1
0.11195865133531 1
0.250756620833819 1
0.513297022507716 1
0.192279734474694 1
0.176262025400144 1
0.873711674848598 0
0.438356602421998 1
0.232030168913031 1
0.735222411702121 1
0.455668128571493 1
0.253009001865014 1
0.13846505679303 1
0.341657280346023 1
0.429754804810166 1
0.244413103207162 1
0.204561502761955 1
0.437568919170641 1
0.582076431964579 1
0.62069741705217 1
0.611567891837452 1
0.433876750716395 1
0.513502177801719 1
0.284891841854461 1
0.514058686112748 1
0.901174486610473 1
0.313532365459166 1
0.363708200173597 1
0.410095653822671 1
0.559366390779864 1
0.269127432737818 1
0.512014591715124 1
0.243687370503208 1
0.332946162653059 1
0.613802618904746 1
0.366488213115661 1
0.192833266209872 1
0.443318127082464 1
0.335933067063756 1
0.455484810080162 1
0.539442318867456 1
0.158418316774992 1
0.482466937861033 1
0.53499281915864 1
0.102520195345985 1
0.690395457653657 1
0.395038806407843 1
0.206326340815584 1
0.793308933496052 1
0.0567741039784915 1
0.390434392486284 1
0.67409871217219 1
0.416029485678107 1
0.370176458648591 1
0.578486235240538 1
0.413318371596594 1
0.0706755479941647 1
0.5047747487204 1
0.323933384308846 1
0.841453602810377 0
0.396677229700569 1
0.573057425804696 1
-0.0461683830731106 1
0.71490066914653 1
0.441374419168122 1
0.343301992730094 1
0.315552894619513 1
0.611372747186003 1
0.695378657805315 1
0.32875583969588 1
0.214123855034732 1
0.250850294802355 1
0.361858203572846 1
-0.104597558284075 0
0.525911176423369 1
0.660916083299952 1
0.40968446178997 1
0.27316397063569 1
0.310351330303109 1
0.724396488521919 1
0.205646091103903 1
0.144056535238535 1
0.299852547655882 1
0.505978962326569 1
0.672505856949062 1
0.583390024596133 1
0.233487996566671 1
0.52037321293255 1
0.270305906611419 1
0.357831873289572 1
0.630743405567317 1
0.67168288723592 1
-0.000200497175481013 1
0.0831305738897715 1
0.708986401779454 1
0.376175873689168 1
0.702807930668802 1
0.211570744948486 1
0.449990938270473 1
0.71134615606872 1
0.501186648755978 1
0.718755876360556 1
0.242570133598312 1
0.421591013563708 1
0.579064468270021 1
0.362271361357925 1
0.155485640490617 1
0.404344275180148 1
0.811839811000494 1
0.49660180768531 1
0.403822055005398 1
0.280136761992743 1
0.486113089632435 1
0.443096870329574 1
0.364900017918462 1
0.524566604644216 1
0.497914401199744 1
0.0194187378783306 1
0.313293613268729 1
0.752271290315853 1
0.18912213444514 1
0.567511257228822 1
0.213686838164666 1
0.231347625548561 1
0.00093189892234373 1
0.241336080200594 1
0.0343504699730893 1
0.510195408095731 1
0.160489284661525 1
0.526777618726716 1
0.44643437091 1
0.287823726004756 1
0.509863411816349 1
0.441805123927195 1
0.517227144730182 1
0.494265442766191 1
0.401160229879336 1
0.715189234460821 1
0.525140001118815 1
0.352591776189833 1
0.242484174855486 1
-0.0459068144478351 0
0.210816744627366 1
0.657085619474677 1
0.228619037718332 1
0.478656537205592 1
0.625253876921917 1
0.677206284599078 1
0.33898015085299 1
0.380679992673311 1
0.324173602344726 1
0.466987584041868 1
1.27111495490543 0
0.198433401893877 1
0.254878961595404 1
0.594151956652056 1
0.71644988107918 1
0.720585902176435 1
0.563526195624044 1
0.186494738345938 1
0.0179269681171013 1
0.690643309548963 1
0.695791234750641 1
0.519712646712272 1
0.221007785214379 1
0.661937936508135 1
0.597685300699526 1
0.535125972666964 1
0.817680643949301 1
0.684294080498346 1
0.416294048294472 1
0.178117556111353 1
0.359457515281988 1
0.493429917366974 1
-0.0466373184641986 0
-0.0256663580895225 0
0.279218899421569 1
0.485145508404932 1
0.185115015814632 1
0.158870887066959 1
0.635481489786462 1
0.30629244830768 1
0.295175698049083 1
0.445473886513767 1
0.390709918609458 1
0.286135491208496 1
0.537854860545255 1
0.58038968959524 1
0.821507855434117 1
0.386887253754956 1
1.0264724709291 0
0.709480211656825 1
0.451236712456305 1
0.690852698687095 1
0.0127769042743975 1
0.421836729367792 1
-0.0209048512603621 1
0.484505266425567 1
0.560991552207678 1
0.312270788169403 1
0.533351531033361 1
0.5130260918985 1
0.175688770262498 1
0.360278914279063 1
0.676810488305099 1
0.344969427445486 1
0.444536076059171 1
0.928092491277625 0
0.12101851607186 1
0.050965445740739 1
0.561593039264379 1
0.449717076117463 1
0.613597480424477 1
0.451213923038893 1
0.532626506636557 1
0.273454357404962 1
0.306932614870889 1
0.384184109895134 1
0.277065020899863 1
0.173641046107735 1
0.483115633738255 1
0.0368102875235541 1
0.663888731093474 1
0.343652301982331 1
0.303175476721703 1
0.504360852642515 1
0.526447412637524 1
0.685828438146451 1
0.347051511795929 1
0.459505827705751 1
0.133730085494948 1
0.338663216056065 1
0.419295511241165 1
0.478007648794939 1
0.260267324378521 1
0.137132448133333 1
0.371881678489296 1
0.737333094091452 1
0.110657778865096 1
0.359581071610561 1
0.538423114299653 1
0.468769525662355 1
0.121750173001418 1
0.180380686287967 1
0.242107142126598 1
0.407145794359305 1
0.252907771447349 1
0.119157866348614 1
0.489314416426822 1
0.548384347520141 1
0.459064307076524 1
0.454312041468046 1
0.316825360172678 1
0.578214458269031 1
0.722849371404093 1
0.354662909700622 1
0.00153421534353688 1
0.320985341453268 1
0.226911973857223 1
0.460286531529827 1
0.255719336845541 1
0.335165284814362 1
0.729662009669688 1
0.167421027741098 1
0.5053676581107 1
0.481549162065123 1
0.448220455869549 1
0.456554207676217 1
1.01028783203677 0
0.145833717096019 1
0.459040581131103 1
0.456909816674019 1
0.337249247843536 1
0.185416439658792 1
0.0475502809588735 1
0.237812580907983 1
0.106848869456229 1
0.402843783612271 1
0.471496410045836 1
0.832379404151523 1
0.382954622248201 1
0.356776257067197 1
0.271516204813425 1
0.452837812265974 1
0.302101796905527 1
0.173273310625388 1
0.0662715957000909 1
0.417000918038293 1
0.810881402144903 1
0.580111100716396 1
0.503389223201029 1
0.421132610689978 1
0.156624528971124 1
0.273195133812248 1
0.168655569772491 1
0.501195309593931 1
0.52508585293657 1
0.287815356948421 1
0.518928419526143 1
0.525874608000221 1
0.314470067530001 1
0.235156998859262 1
0.358808536408265 1
0.332553152695637 1
0.403807292940657 1
0.163128116061601 1
0.223528191506353 1
0.470513884128039 1
0.436646468581098 1
0.326306937580345 1
0.288031529009066 1
0.277449189680283 1
0.241546081314691 1
0.610404408745562 1
0.805823133691107 1
0.151480937479883 1
0.388548910197547 1
-0.0759851018666646 0
0.289327268672202 1
0.479894961837956 1
0.0940941192550647 1
0.639861869234805 1
0.288709264050073 1
0.101424442318701 1
0.206315527109231 1
0.594690314600086 1
0.553373688855183 1
0.255926450514408 1
0.526215293740444 1
0.528457370915707 1
0.533338109430753 1
0.228951776657761 1
0.875484614245582 0
0.372311611494628 1
0.191495481588124 1
0.251073394571079 1
0.293461759012596 1
0.781101888786402 1
0.557691763494771 1
0.658166979522584 1
0.308341706125299 1
0.677071752695018 1
0.141157274233384 1
0.439162920623548 1
0.451956765022748 1
0.379063494599336 1
0.475070475400085 1
0.407997539153874 1
0.0870388014409586 1
0.551330770681216 1
0.299523647768037 1
0.407310718648249 1
0.35254900484794 1
0.145879869906333 1
0.00730085035804287 1
0.354115465644958 1
0.421543448955246 1
0.604183985827831 1
0.92144368437249 0
0.762936192566422 1
0.238693326103348 1
0.418249831157597 1
0.211373613965148 1
0.266909742889611 1
0.50050382292103 1
0.630783525968032 1
0.286149875896752 1
0.31515427939526 1
0.0699766081332165 1
0.0551108491357055 1
0.45629625938569 1
0.399594804764612 1
0.0880961490475106 1
0.269060325325416 1
0.16528158091573 1
0.425055561876529 1
0.475402925670733 1
0.241859356209882 1
0.549439599550122 1
0.094792332347955 1
0.268582999665723 1
0.30782939485563 1
0.406287617387484 1
0.353874115203878 1
0.124759870265036 1
0.274276983654585 1
0.617964805641752 1
0.243453158905362 1
0.281159918511854 1
0.688885598098076 1
0.358583114469495 1
-0.160568397463595 0
-0.0441354534862894 1
0.641098732032278 1
0.192227120679026 1
0.23638530691055 1
0.344574254900089 1
0.372740447627111 1
0.49745167352431 1
0.23371140840472 1
0.633372196040119 1
0.885759191854257 0
0.285388898632781 1
0.17623634078404 1
0.436839025893031 1
0.407342459050421 1
0.697615435623521 1
0.584163776578374 1
0.352388841897357 1
0.64804600268326 1
0.360720783444326 1
0.712740091124173 1
0.616167460741492 1
0.50443908051348 1
0.382114049659759 1
0.419723834880477 1
0.435354777518743 1
0.412605795591887 1
0.521693754975917 1
0.458742311294103 1
0.444712308408237 1
0.247387298826925 1
0.429449822097188 1
0.157278955257986 1
0.637710384216671 1
0.55813080354451 1
0.0649592996177651 1
0.501867603525368 1
0.341898715333051 1
0.302244144271952 1
0.338209115942695 1
0.355291946762568 1
0.56799470774211 1
0.803183132339832 1
0.531323041341467 1
0.206289986620178 1
0.394275458817739 1
0.589375975468626 1
0.329318460207461 1
0.340412614975353 1
0.50488258724061 1
0.505293479731013 1
0.333520789513761 1
0.295178815929767 1
0.630550792940339 1
0.0596411773728249 1
0.459065033332832 1
0.558862300851153 1
0.29125232839858 1
0.184045840274847 1
0.664341661723038 1
0.229365958637737 1
0.261037488447228 1
0.27241664973761 1
0.114914085322474 1
0.273830744751964 1
0.375065049940318 1
0.617530174614764 1
0.281530486808413 1
0.30694287683681 1
0.785136268365813 1
0.608889934963119 1
0.700275135244811 1
0.166061849443641 1
-0.0232085836499933 0
0.495130514006496 1
0.00701775157813631 1
0.220311854291725 1
0.322431349548107 1
0.155054303872335 1
0.469475430458532 1
0.177111120685589 1
0.208204609106119 1
0.405513815723002 1
0.499953214039722 1
0.509208991926621 1
0.178168503798769 1
0.492890756306302 1
0.667876735314347 1
0.0499139797147299 1
0.367919291852888 1
0.687231850144964 1
0.522459975186154 1
0.614697454015058 1
0.718221198415962 1
0.231809997981385 1
0.179313601268434 1
0.373495830233352 1
0.222672087439943 1
0.449510944024451 1
0.36226046056672 1
0.533239524148303 1
0.306383408871536 1
0.289363871422403 1
0.454512156077364 1
0.629514746106374 1
0.430679495550734 1
0.442091891507659 1
0.342087577174403 1
-0.00686628439799636 0
0.363153912082921 1
0.338587472678373 1
0.673680640185916 1
0.270295471948166 1
0.332147481712917 1
0.511018677472763 1
0.652877968843527 1
0.343071374298245 1
0.318699737742044 1
0.0672496692587609 1
0.21007914550688 1
0.56675260773647 1
0.21038241865354 1
0.262179208835946 1
0.330963395730692 1
0.26501776516491 1
0.581959807235607 1
0.522877871554828 1
-0.071583372638095 1
0.431303145845959 1
0.520628235915493 1
0.445081785151871 1
0.580770860388086 1
0.302128989923132 1
0.355442381506076 1
0.223055854005127 1
0.447872883397936 1
0.154041051365696 1
0.567623293891336 1
0.22003493367121 1
0.704156475809735 1
0.62216956405544 1
0.646423030127234 1
0.481062547049045 1
0.13224347745691 1
0.423301338336832 1
0.403726483115526 1
0.258511381111782 1
0.376743748226736 1
0.329539456366327 1
0.115918718905315 1
0.440949074165936 1
0.341332448813029 1
0.208696404502833 1
0.247474548414831 1
0.517465141533089 1
0.336884433044454 1
0.288221682326669 1
0.71336592356408 1
0.269060697226416 1
0.529702263089127 1
0.268201665176303 1
0.133483398492135 1
0.63323085474246 1
0.699406715708734 1
0.373823245919405 1
-0.0409747637401886 0
0.434318123396578 1
0.55545943766244 1
0.20823732930743 1
0.321884065961061 1
0.287217302159637 1
0.617245096635344 1
0.316520236532499 1
0.488691831145528 1
0.16624533147549 1
0.635855731354334 1
0.830627105849783 0
0.534212394584756 1
-0.030854001527121 1
0.403475585931504 1
0.436901850222846 1
0.213721903869395 1
0.216817305398896 1
0.274693876172071 1
0.764971009845268 1
0.582021976146274 1
0.220919894999732 1
0.532329231776858 1
0.256144010677954 1
0.404721956336428 1
0.446843641456525 1
1.1063307338761 0
0.217072443105845 1
0.736448821280804 1
0.322240631534468 1
0.137986772576386 1
0.264013137358984 1
0.479294124312343 1
0.601932558901699 1
0.478093034575676 1
0.523592177272881 1
-0.100824712918325 0
0.261488365413409 1
0.412489829446129 1
0.277731544416773 1
0.25440787695699 1
0.708274362431773 1
0.455547999204189 1
0.319188499240131 1
0.341048482017376 1
0.382166872193873 1
0.227617682653519 1
0.391215305613435 1
0.582774157050864 1
0.175380055433448 1
0.471431670705076 1
0.502700007375746 1
0.271799556510001 1
0.487995909014275 1
0.279412567337207 1
0.274362789116083 1
0.715873315740413 1
0.661783575236976 1
0.42151069185269 1
0.351073870482842 1
0.322063211183273 1
0.469120346313506 1
0.529600112723018 1
0.458931898140331 1
0.357644373955105 1
0.348345290731232 1
0.505664591878488 1
0.36817250956241 1
0.0510852394809074 1
0.389858225864284 1
0.52432272001362 1
0.581958003714103 1
0.194230876072983 1
0.453635288507512 1
0.385119865855726 1
0.472960970525601 1
0.286638926872424 1
0.692046642512558 1
0.085023107520004 1
0.420640133001631 1
0.505210869544563 1
0.348816691280285 1
0.591778739112098 1
0.517356966401187 1
0.48530209016796 1
0.490266136008213 1
0.526022512557905 1
0.322104296504197 1
0.418979958489753 1
0.003957563009621 1
0.767620940974044 1
0.194378400525583 1
0.189669187332924 1
0.31547151105345 1
0.390242347986895 1
0.345436119774347 1
0.235714832821823 1
0.562888289151685 1
0.634451613227552 1
0.453951926963303 1
0.504743941183043 1
0.435687750437391 1
0.286909592554716 1
0.186264551035428 1
0.256643219198281 1
0.619389619482888 1
0.475983103083323 1
0.508967259051551 1
0.541525726696764 1
0.476260897103277 1
0.0265045187394078 1
0.302012131537288 1
0.552250916938892 1
0.290627376591881 1
0.122690074520714 1
0.60924706387893 1
0.39003164953402 1
0.645592488823587 1
0.324469841379105 1
0.261071677987558 1
0.3675719156471 1
-0.0909894598674217 0
0.560682654488427 1
0.505422989678291 1
0.35142307926391 1
0.328296874963484 1
0.410135997270719 1
0.413673976071634 1
0.484247038655069 1
0.15823263168879 1
0.366868715251051 1
0.314282601599434 1
0.440074440551561 1
0.606099703710142 1
0.467538781679463 1
0.148061409401466 1
0.365094605342565 1
0.237142763946502 1
0.250893185176791 1
0.306831756442408 1
0.447132260766563 1
0.396946217092741 1
0.13960724303491 1
0.408710991207458 1
0.543910238241237 1
0.208099989499616 1
0.601625519108555 1
0.680332377580662 1
0.343333846047094 1
0.317164499967326 1
0.240414701370407 1
0.778196122397584 1
0.463622037216245 1
0.608955852996963 1
0.557984114471292 1
0.374835422731947 1
0.422497787037676 1
0.439474516746096 1
0.168236567824916 1
0.404166982857148 1
0.520880148477467 1
0.187572828937948 1
0.509330043879218 1
0.561511517157148 1
0.61631032380297 1
0.588849960672988 1
0.337610492741605 1
0.213423818599846 1
0.453345992860883 1
0.251290858471442 1
0.397098525625105 1
0.405027233893522 1
0.456622946630351 1
0.105905631142389 1
0.564587632703361 1
0.651974232451933 1
0.289432821014039 1
0.516636093704778 1
0.795256692848812 1
0.276621276948695 1
0.276460131528161 1
0.448718813291646 1
0.68622145874714 1
0.54897609752572 1
0.632042332468307 1
0.431162650305197 1
0.529078426997608 1
0.364406030417481 1
0.333458875473609 1
1.02053350307754 0
0.127929384542207 1
0.650636599054256 1
0.38102048015619 1
0.242415902918675 1
0.606774436157399 1
0.55449735012844 1
0.115041377883287 1
0.343316773059312 1
0.247512428864509 1
0.449467772057832 1
0.755393574681676 1
0.52783710150969 1
0.146503034504328 1
0.442769897771757 1
0.225677543340636 1
0.479856496893238 1
0.343570981986995 1
0.49273440471621 1
0.443353725622505 1
0.252278967115088 1
0.469206114950232 1
0.851092391491015 1
0.33199321702215 1
0.541968913605108 1
0.475202893074967 1
0.183779659424727 1
0.352619484421034 1
0.686383788261822 1
0.169933436604868 1
0.360296301683003 1
0.432118879178187 1
0.156806842990419 1
0.395772492787195 1
0.292303925834135 1
0.227883419094937 1
0.283430327309885 1
0.301980353094662 1
0.371214204676124 1
0.298000398382288 1
0.67415218389991 1
0.299206744751455 1
0.189399971590955 1
0.710162685054516 1
0.36569857272847 1
0.395857415347659 1
0.150095114120463 1
0.469870853404062 1
0.325484301605162 1
0.664231871083914 1
0.0838178844245879 1
0.497230026260265 1
0.195859713790095 1
0.191548580863597 1
0.647135561119607 1
0.724733177162849 1
0.411335542040984 1
0.656333338719439 1
0.577674734520466 1
0.848370469544297 0
0.115178826315493 1
0.620325962637611 1
0.639606207583723 1
0.208331893012488 1
0.245238371461531 1
0.259925009598086 1
-0.09047543898676 0
0.480638815379385 1
0.283123803481148 1
0.39950405025372 1
0.141317529536204 1
0.24313450776132 1
0.544456554135818 1
0.411071103364027 1
0.627836914570572 1
0.144400139972869 1
0.177769503174968 1
0.552689468362289 1
0.523909584834357 1
0.305940784645638 1
0.518962652342176 1
0.566571014943517 1
0.150251847849468 1
0.408224532239652 1
-0.0341246671714323 0
0.371504247753578 1
0.777633252673177 1
0.526505770564723 1
0.691140329088014 1
0.466376455541436 1
0.62782964150125 1
0.471802193701364 1
0.619604747689208 1
0.0897534782810922 1
0.473871877238553 1
0.121501350441425 1
0.149839144103672 1
0.00276721649755479 1
0.233000404016303 1
-0.00516561844948227 1
-0.0208085355698076 1
0.307202047857132 1
0.355395098630262 1
0.167166760671254 1
0.498026643063649 1
0.00822398850452679 1
0.20735709256971 1
0.317941042311141 1
0.0215601481178375 1
0.574173143073788 1
0.722452462921377 1
0.776026807009747 1
0.648577399113875 1
0.622982640408425 1
0.54942908373052 1
0.472855186491596 1
0.711410009340626 1
0.304045106570881 1
0.339631214964412 1
0.451836581053669 1
0.103797486709449 1
0.0214561096057513 1
-0.0261457094169963 1
0.440471784618189 1
0.682941129643631 1
0.598174307757965 1
0.348677455534294 1
0.21344258179789 1
0.481827283615617 1
0.940499331007347 0
0.538855797119107 1
0.16424176733809 1
0.0855102641029576 1
0.352582140705985 1
0.818591617047896 1
0.029798871756647 1
0.345589436223522 1
0.295492826093381 1
0.443325519787596 1
0.403091712563331 1
0.324148664505696 1
0.369740854543918 1
0.348058150056919 1
0.521101836132273 1
0.509786050552299 1
0.203024380702091 1
0.185408287272866 1
0.864110148459641 1
0.220759208995914 1
0.449983744183029 1
0.469334244655812 1
0.197390702045366 1
0.471973170830307 1
0.134781201254054 1
0.238634140507068 1
0.339419058810514 1
0.463228943588981 1
0.477916541634638 1
0.268567965067384 1
0.547064035469351 1
0.658137722357407 1
0.332652892009791 1
0.260774372615274 1
0.560478326417089 1
0.375657415580099 1
0.440612956867041 1
0.0989655499277563 1
0.251924705636499 1
0.0996437619083102 1
0.701127651363617 1
0.152788409331767 1
-0.134173560827462 0
0.424968940096291 1
0.506856457225292 1
0.399337198097942 1
0.167737193999096 1
0.533375127989484 1
0.290080738045942 1
0.393419297451586 1
0.302401047934483 1
0.391688208423458 1
0.248478102918722 1
0.294055791853678 1
0.379000416901018 1
0.493922696245157 1
0.438741223944849 1
0.30201842492104 1
0.594668913069599 1
0.303730516008157 1
0.158402581831494 1
0.0987787593774781 1
0.349737200966165 1
0.462056086990131 1
0.779229659960019 1
0.421851932364622 1
0.349824077066854 1
0.230293575538573 1
0.0763587522751479 1
0.531674120612051 1
0.288800396691695 1
0.528670690505005 1
0.457997962881695 1
0.452879814261665 1
0.211194537259117 1
0.525903981813739 1
0.613416035232739 1
0.162496571930743 1
0.362460300674933 1
0.373518412100909 1
-0.0278061632344249 0
0.482214069994318 1
0.281992439590206 1
0.408041529424463 1
0.467850408534166 1
0.26802622235453 1
0.134722649364982 1
0.301057471171041 1
0.433090269082072 1
0.305629613747949 1
0.640467070604709 1
0.664124384727996 1
0.556175223142211 1
0.78718413300389 1
-0.0931087000906271 0
0.417715919465903 1
0.186837229233201 1
0.193533085222152 1
0.449498388627229 1
0.667920160363439 1
0.288269798241669 1
0.134489086256642 1
0.468957204810287 1
0.379919021153943 1
0.634654124118744 1
0.569956652547998 1
0.738295258112033 1
0.568655670039705 1
0.562645617561525 1
0.339349966804498 1
0.148379902735691 1
0.464372759188577 1
0.846545898016262 1
0.814655338041007 1
0.31272830213987 1
0.700339730206772 1
0.481730465696017 1
0.253251787463561 1
0.227888281961917 1
0.655920569654493 1
0.482847216744921 1
0.44519136922183 1
0.280504004065804 1
0.588867010635207 1
0.407857068148173 1
0.14554181064295 1
0.2157841083239 1
0.669124842885617 1
0.56422399784909 1
0.256827348548253 1
0.508229527259478 1
0.621926444328263 1
0.387230217743481 1
0.404645758592423 1
0.291292618120097 1
0.438100382083065 1
0.547029527878036 1
0.663883168173636 1
0.235792972208051 1
0.483806162325466 1
0.813867789496123 1
0.313645601155988 1
0.530721951788229 1
0.448229865493841 1
0.303480638378642 1
0.271514684124546 1
0.519679926828962 1
0.63484087119874 1
0.193913805967987 1
0.445306003137467 1
0.351169707255185 1
0.436789081841229 1
0.302463735812944 1
0.726084399418382 1
0.420432059479056 1
0.412811482132114 1
0.528252764534432 1
0.585429707307406 1
0.594746334452595 1
0.411515958338419 1
0.770451189522512 1
0.32947536513716 1
0.392287735753236 1
0.283960153448693 1
0.425473122379255 1
0.322366555268239 1
0.266111999004789 1
0.0895031400806774 1
0.397227684430109 1
0.349053119836806 1
0.268728393606261 1
0.310800145686943 1
0.254654657147709 1
0.492903798051347 1
0.5352423093287 1
0.372855789916964 1
0.777934848305018 1
0.763644915327717 1
0.354871291978964 1
0.584394940654905 1
0.272837786666775 1
0.579943177728915 1
0.377990184120501 1
0.494273601392756 1
0.562227084811958 1
0.452166579094205 1
0.204412659175778 1
0.191184673836953 1
0.460786427153342 1
0.225215145303199 1
0.489654872206647 1
0.449187418999674 1
0.703563564683491 1
0.229205135071825 1
0.201370232852727 1
0.226424348523575 1
0.308492852414769 1
0.53171697271828 1
-0.082706011527614 1
0.329980142098613 1
0.478448502220339 1
0.589887807375513 1
0.365322273315783 1
0.757803713472964 1
0.526381067933883 1
0.203180841661127 1
0.601605290072692 1
0.868622413103697 1
0.477183211651572 1
0.457805550839095 1
0.588435027882693 1
0.257569692369614 1
0.208120881183059 1
0.0975142955110228 1
0.458352843112203 1
0.733801171398932 1
-0.0475324179372026 1
0.2813136473605 1
0.680536464421962 1
0.238490217141628 1
0.243443783654914 1
0.293223046654288 1
0.735592768969288 1
0.421632181902622 1
0.755458699056923 1
0.409234865821292 1
0.496670509388836 1
0.548467447971504 1
0.57370292474253 1
0.592086632502489 1
0.525995728846831 1
-0.0412588389856402 0
0.291298253180836 1
0.220642741848439 1
0.120013377219183 1
0.0809498423294237 1
0.454064416806015 1
0.222196267893123 1
0.39715600315681 1
0.452860319740592 1
0.514272846819226 1
0.663308042086824 1
0.387718098991728 1
0.524307273247879 1
0.523615152756176 1
0.265522791354473 1
0.227117249198323 1
0.366105745871524 1
0.146290165235993 1
0.472071813253195 1
0.14044717346295 1
0.200523704001052 1
0.414750975484854 1
0.215295578394915 1
0.532779106546786 1
0.290709363959811 1
0.159655983465189 1
0.422138847834739 1
0.719591017472683 1
0.398143786857158 1
0.248069995698426 1
0.0985266301436197 1
0.0495152424680412 1
0.393074108762384 1
0.203189746782128 1
0.382074999526813 1
0.162434935356051 1
0.301665889843038 1
0.465347262389938 1
0.409720861845755 1
-0.0112820092959313 1
0.146624776261216 1
0.51934995018356 1
0.574405769663 1
0.22521862190264 1
0.265887660953033 1
0.163848648444578 1
0.609748423490724 1
0.569371443478652 1
0.130707850317411 1
0.46431237146975 1
0.218911038359361 1
0.631320238078794 1
0.432206094105737 1
0.329347227675332 1
0.472639916215086 1
0.297138649402723 1
0.51154964030211 1
0.331462968263884 1
0.2283038145904 1
0.638749729287228 1
0.200621252172678 1
0.456155547166068 1
0.733692972212179 1
0.572069713214522 1
1.01693654924256 0
0.440098974041526 1
0.234843474892237 1
0.603458616610213 1
0.536177126333072 1
0.596128448778401 1
0.0678186076207473 1
0.200375222274977 1
0.133709338710995 1
0.452112029559119 1
0.364709955931631 1
0.615092905311722 1
0.512304647417607 1
0.127125738886596 1
0.53349989552119 1
0.209637622290422 1
0.249089565020217 1
0.595410126928192 1
0.443266458369809 1
0.200151662346177 1
0.606701600749294 1
0.4975794525649 1
0.297913066792402 1
0.00452095498534722 1
0.654874839033645 1
0.446054011154586 1
0.0618924779566358 1
0.45608503989886 1
0.323563833287152 1
0.746143975002129 1
0.437190386008264 1
0.234941513104211 1
0.607510120196832 1
0.758807674784254 1
0.708205577944243 1
0.320618994077291 1
0.51238569272409 1
0.709078265144271 1
0.551402675998729 1
0.38166070847966 1
0.584826921625691 1
0.317676017758061 1
0.791964999572602 1
0.44146604227466 1
0.270943535470005 1
0.201434103166332 1
0.388393864720422 1
0.473689800238295 1
0.39086612500856 1
0.333373688360763 1
0.854307323199024 0
0.338150317713724 1
0.0264370703687742 1
0.526239012136611 1
0.104701150523131 1
0.499808484044752 1
0.830244350474236 1
0.391463510591029 1
0.408233730109226 1
0.64202853990437 1
0.490505689790934 1
0.313857949767181 1
0.301695327609184 1
0.175958187037333 1
0.375586198934417 1
0.265771669943831 1
0.524439977609629 1
0.0981310778402508 1
0.335794372577867 1
0.499568816683372 1
0.414349073512567 1
0.0223629726347261 1
0.361517488748077 1
0.538355301965182 1
0.349968031153717 1
0.384749867257874 1
0.544894511311528 1
0.790454390706678 1
0.365807267609294 1
0.680047023101532 1
0.400618307872178 1
0.770388832976479 1
0.493461774395941 1
0.349101075856739 1
0.317114805500691 1
0.719668835789785 1
0.308494683625357 1
0.283353085350462 1
0.180905823949134 1
0.459066156759093 1
0.360898393282313 1
0.196424765975145 1
0.384582165272189 1
0.077527107148064 1
0.411986444181856 1
0.3201898057581 1
0.263068344076927 1
0.460908324360096 1
0.790130025155732 1
0.289800153277614 1
0.297010653965783 1
0.554163691240278 1
0.551112260384936 1
0.5132054817205 1
0.416387832624563 1
0.0337797225363768 1
0.514519715179799 1
0.59086754203321 1
0.454158760187671 1
0.800583727481654 1
0.805282723555645 1
0.419890874634124 1
0.163988823164061 1
0.403563018727139 1
0.691750788872657 1
0.190643689859563 1
0.868909836536654 0
0.676087713203112 1
-0.0497177200443711 0
0.620717603730853 1
0.410576692103427 1
0.351018647749784 1
0.257074870221258 1
0.41064926930058 1
0.643464193872114 1
0.649544103449796 1
0.278363690241578 1
0.320444229184889 1
0.0503001238600873 1
0.359908045494641 1
-0.0441960204215726 0
0.507045846870833 1
0.72645951540571 1
0.268209052166735 1
0.230908342160485 1
0.140823384903924 1
0.292695767548663 1
0.334287673589585 1
0.302326121319168 1
0.378001043787351 1
0.337779672640263 1
0.32471552391372 1
0.299269483936783 1
0.341512221238127 1
0.549870614749377 1
0.248044336644245 1
0.489950104256095 1
0.379616325886712 1
0.489938128135031 1
0.236974689637299 1
0.222602770671586 1
0.408584529510433 1
0.224741755638395 1
0.622069428715753 1
0.824221088658953 0
0.457296818537485 1
0.257201160815456 1
0.58213427752282 1
0.518859001958536 1
0.677675039385173 1
0.0547441949877242 1
0.444550311083892 1
0.576407894145601 1
0.339587278435661 1
0.570169254105946 1
0.380616086502112 1
0.234565091812282 1
0.297760767879307 1
0.493704228320892 1
0.0939751964828384 1
0.438350209860111 1
0.0672339084982847 1
-0.337504873447432 0
0.29033992125939 1
0.101442500507971 1
0.680806783432118 1
0.49655969981723 1
0.479977671236731 1
0.839102301655122 1
0.704220570158889 1
0.61406091600196 1
0.207372684404844 1
0.593022256364486 1
0.322872779679841 1
0.415074965120102 1
0.374337896419612 1
0.532041307159708 1
0.502607819318242 1
0.426871701348532 1
0.687273814068879 1
0.603495817482352 1
0.489614107157944 1
0.663394949685802 1
0.296320438414473 1
0.827467117012286 1
0.64398367071543 1
0.40728759815904 1
-0.282574590769404 0
0.780981973255183 1
0.648696480290503 1
0.310032239134333 1
0.497048377356725 1
0.437313887417406 1
0.556422979276651 1
-0.0948571401488473 0
-0.0114969260618551 0
0.375756631466774 1
0.252390288356363 1
0.202664209289292 1
0.494692381969276 1
0.204084413065081 1
0.596888292055978 1
0.411366574127417 1
0.374144018713954 1
0.635794621317182 1
0.431785004871425 1
0.410287301194754 1
0.357060557963854 1
0.0806427781618443 1
0.0432816122882311 1
0.7657890783947 1
0.358541839179506 1
0.410147700197886 1
0.279023196475263 1
0.17725488898568 1
0.545272518508593 1
0.179340524836801 1
0.245239762402139 1
0.159737249374172 1
0.339500802839912 1
0.283179430969227 1
0.165894363444702 1
0.120638079624835 1
0.407976595129246 1
0.542644210498095 1
0.522682529875712 1
-0.0996716999878365 0
0.486532611166148 1
0.458668414542699 1
0.439872949926521 1
0.253527783187774 1
0.406821121509798 1
0.467696576977067 1
0.247735464088392 1
0.647318607942321 1
0.906576021209945 0
0.0178095811751375 1
0.527497148106073 1
0.36161825776332 1
0.274695940807675 1
0.376285338759241 1
0.584850029560666 1
0.466318415299289 1
0.635755731404034 1
0.236619134705262 1
0.483639508708196 1
0.455044688717816 1
0.333201806847456 1
0.534760511226841 1
0.332868497991178 1
0.378655329534642 1
0.152386700552097 1
0.206637222490397 1
0.0530917150973731 1
0.386839810855122 1
0.777057084527172 1
0.447524281344707 1
0.832499979798246 1
0.492395717237272 1
0.0774387501918088 1
0.107604362964611 1
0.194531969519665 1
0.419555930435575 1
0.370856241665783 1
0.542574741318867 1
0.400740199767579 1
0.364639450004891 1
0.367181577831974 1
0.569998092496626 1
0.297255254645961 1
0.350108103821714 1
0.540667648277169 1
0.814569599101624 1
0.589656864890103 1
0.38054271865641 1
-0.0163279438338765 1
0.516799195931842 1
0.388810055694976 1
0.493139461140207 1
0.268346857520938 1
0.493317493532892 1
0.547817856993529 1
0.530018480067796 1
0.306157363299344 1
0.585001693825327 1
0.275923630452833 1
0.272604021941408 1
-0.0966585772574256 0
0.802861045058625 1
0.655303788337369 1
0.310429191516376 1
0.454213830464947 1
0.258921154737786 1
0.210535090605055 1
0.173745991018245 1
0.899036824052974 0
0.58501447161025 1
0.429342494315129 1
0.578954335055325 1
0.12165553497689 1
0.496865906382074 1
-0.0455479305041919 0
0.728650653598885 1
0.185798951458867 1
0.0499782379944764 1
0.395776927149553 1
0.0748270200808924 1
0.20306054390106 1
0.167045483996109 1
0.536071330526538 1
0.422396201575321 1
0.444923717140445 1
0.725724820055366 1
0.633059411365349 1
0.5220014980747 1
0.701012970398013 1
0.420788142575577 1
0.624814727821223 1
0.384807363141513 1
0.0638034557755317 1
0.584604904120772 1
0.3245579412328 1
-0.0365942132944531 0
0.766279998370968 1
-0.111268316409817 0
0.821525504281953 1
0.529961044129777 1
0.249715696991344 1
0.702219476546317 1
0.516008733375769 1
0.397192370282105 1
0.62351754850668 1
0.307471854656149 1
0.153618584208798 1
0.134589194664088 1
0.678233504491537 1
0.125921723589612 1
0.289796826243922 1
0.366554279962724 1
0.0463701303963528 1
0.459504781984529 1
0.293330147758029 1
0.290078150304708 1
0.734918791187301 1
0.223444495654372 1
0.270035025965156 1
0.326434313486524 1
0.438151274970211 1
0.270356811306512 1
0.201890686095108 1
0.588708137595431 1
0.279693879626995 1
0.422382153603998 1
0.388758380140976 1
0.491467167461475 1
0.446827478271031 1
0.466685486248055 1
0.405018044096669 1
0.325541542119658 1
0.123651506027097 1
0.430538475401166 1
0.13349248255044 1
0.283782039330029 1
0.138475795293237 1
0.345898674919631 1
0.556847503710925 1
0.229028029222801 1
0.129393344830229 1
0.10409560217943 1
0.264957111196809 1
0.189422483433162 1
0.193174790551514 1
0.764517159367978 1
0.346223021770094 1
0.425455195221748 1
0.279319485150305 1
0.220721306670761 1
0.065038978214456 1
0.0916591711132491 1
0.442816070185584 1
0.276880601569358 1
0.623259505040118 1
0.21506293987242 1
0.338312557078408 1
0.00397226321262288 1
0.74125774148688 1
0.485017839738051 1
0.321629548395956 1
0.544649895914856 1
0.455801422023398 1
0.451496106112137 1
0.67221326181593 1
0.331267227689186 1
0.130439988987183 1
0.17264515873808 1
0.649071095641906 1
0.535262036990256 1
0.314158643622559 1
0.100771068729483 1
0.620069618039026 1
0.42415017022883 1
0.315721760747821 1
0.218926023855196 1
0.454232437373818 1
0.585035438734317 1
0.243929063887234 1
0.289296191733844 1
0.571499277401825 1
0.464372704560055 1
0.571577912056018 1
0.588570720240189 1
0.672056188149644 1
0.528399660136352 1
0.107922594031219 1
0.471569210072187 1
0.626849287766811 1
0.524243276180198 1
0.234541886859384 1
0.0988131580215744 1
0.701549255491153 1
0.25756901143479 1
0.446075310919161 1
0.398908257637564 1
0.0192119305856416 1
0.91425959922048 0
0.157741470356285 1
0.410912739424134 1
0.486062798783587 1
0.68729390643806 1
0.387036180336221 1
0.542675129651726 1
0.333633345977879 1
0.341938284337606 1
0.157708900510726 1
0.382355368654249 1
0.586215089743808 1
0.452580394483243 1
0.89726330722963 1
0.435819944989984 1
0.627058106897926 1
0.716583754131473 1
0.366839578413093 1
0.254932703315309 1
0.116916971098868 1
0.263713783449762 1
0.376421258187339 1
0.60027945919826 1
0.39346861389575 1
0.166336034347022 1
0.358030577604273 1
0.298851320539168 1
0.51584475813794 1
0.405896386026866 1
0.00536855233039261 1
0.43802228234709 1
0.375083811975363 1
0.612340294887986 1
0.129338299944786 1
0.435935575360883 1
0.398802341030662 1
0.201628826843785 1
0.516798539273372 1
0.564005117936425 1
0.340241357110722 1
0.043935959937353 1
0.409948034075861 1
0.45462952978634 1
0.53950826155384 1
0.514447381191144 1
0.256533723898392 1
0.48992075683402 1
0.159118584266772 1
0.0244798138195396 1
0.00641683558617247 1
0.43868181980369 1
0.194693447882751 1
0.388342623817602 1
0.147522398846784 1
0.488554638934551 1
0.685116117019076 1
0.505330184518313 1
0.279548187861327 1
0.328696260702311 1
0.334502560757794 1
0.306093228597721 1
0.750731416867874 1
0.123258158089659 1
0.741409500475846 1
0.497825216792041 1
0.442621359850705 1
0.631893126979472 1
0.501531622248196 1
0.448018081306896 1
0.186625732129701 1
0.679627519200642 1
-0.0910083092466483 0
0.77957104191312 1
0.325536330494432 1
0.355684623366339 1
0.237746669149931 1
0.849286141145828 0
0.670802172544787 1
0.344462844554165 1
0.751641299878239 1
-0.168377664391749 0
0.740475327909411 1
0.266719813207045 1
0.710397622056215 1
0.0725057214269584 1
0.292001715915788 1
0.631822500939386 1
0.612195017939474 1
0.395420610719171 1
0.524956959940014 1
0.622212492978493 1
0.49740629878675 1
0.184967991758905 1
0.138960908897845 1
0.489222495262979 1
0.231829284011788 1
0.136987681922561 1
0.33460474090255 1
0.072258517396738 1
0.471739135089583 1
0.234019530741328 1
0.298567060024796 1
0.359361224268164 1
0.0704781286805043 1
-0.0422926897332217 0
0.806486385144201 1
0.548455839656761 1
0.544800205087431 1
0.365090396484841 1
0.668660074353288 1
0.508871954915568 1
0.222181298490964 1
0.402598489847438 1
0.54857182216449 1
0.357409169284349 1
0.210811203380663 1
0.666593083772353 1
0.565492514950713 1
0.419814453801681 1
0.243497114644718 1
0.00285896948387981 1
0.276737610522967 1
0.0805854891809513 1
0.245918668997636 1
0.772630078101091 1
0.0178061553148384 1
0.249620344134482 1
0.750557393133163 1
0.293319245194258 1
0.461039066504782 1
0.408830610565491 1
0.609632958769014 1
0.332935609337705 1
0.176049874109293 1
0.302066768969789 1
0.475350667439273 1
0.495319190011913 1
0.623123458688919 1
0.605958736319635 1
0.546799403150837 1
0.107099111662163 1
0.916740780639115 0
0.973938582291455 0
0.292547691991172 1
0.221889707248528 1
0.308180321448032 1
0.319082675061883 1
0.508146709722903 1
0.396394959724894 1
0.508484869845063 1
0.288478465692989 1
0.73659679734634 1
0.316506052005176 1
0.268007774193687 1
0.442099949465079 1
0.556079326280989 1
-0.0299441844699828 1
0.582415649736946 1
0.779041754054836 1
0.47958542375819 1
0.350234447141728 1
0.43247090073458 1
0.435978171793284 1
0.697168764798123 1
0.346665195156127 1
0.50077518653716 1
0.253881096816001 1
0.407099399079058 1
0.617752535167654 1
0.213802949078631 1
0.299374471094032 1
0.200197592961729 1
0.312796336186148 1
0.446610089288715 1
0.62048226810438 1
0.535274323650417 1
0.413477155023757 1
0.198403035047164 1
0.597323853692902 1
0.220719410679901 1
0.197454975440373 1
0.340861527369507 1
0.83228135842196 1
0.458251830075897 1
0.0497286159054526 1
0.101171833522134 1
0.288695436071107 1
0.691860097879346 1
0.701537483295728 1
0.575159018985753 1
0.231573994894223 1
0.226273236221185 1
0.160295919288996 1
0.283809835523406 1
0.428637204845073 1
0.476153687645155 1
0.277627115839047 1
0.548353163432502 1
0.0455078680510303 1
0.386991519757556 1
0.42068915377581 1
0.233786454911545 1
0.193904662139072 1
0.255005234529049 1
0.183389372544339 1
0.590715512561715 1
0.0198323247689183 1
0.65334331050248 1
0.0629771637368656 1
0.246039562744238 1
0.289941638318603 1
0.359719331752695 1
0.560378502604987 1
0.863308503773693 1
0.540051541114793 1
0.0370510556584889 1
0.481562371371369 1
0.668273356648769 1
0.432385974081157 1
0.057599554209071 1
0.615110702301108 1
0.603957734088114 1
0.345720511960351 1
0.253213719990106 1
0.428673767882082 1
0.421164581281845 1
0.619255575308074 1
0.524878817446892 1
0.164458789755395 1
0.255873610097712 1
0.585873680891961 1
0.17096104268177 1
0.599472177278404 1
0.122560047808307 1
0.204828142963953 1
0.638561267861279 1
0.634132771739236 1
0.288364056868673 1
0.704156949433221 1
0.465112105055314 1
0.178074201782585 1
0.465870737758257 1
0.289362485492596 1
0.63426760338094 1
0.758666294640387 1
0.303130791211843 1
0.528594000655927 1
0.296384259208749 1
0.339325377828963 1
-0.0312178070504533 1
0.903728147005992 0
0.462792575414499 1
0.0612763216673031 1
0.230487532639331 1
0.445153484034713 1
0.223036206310519 1
0.256363961633859 1
0.567695694647997 1
0.123368263011436 1
0.577052508031152 1
0.640897576647938 1
0.0871940382218787 1
0.330357620639125 1
0.298913750289886 1
0.646943531221094 1
0.50609162733618 1
0.589104922464884 1
0.580996355523778 1
0.345576544644087 1
0.479082721960328 1
0.280388163928252 1
-0.0440477921229659 0
0.235656116706001 1
0.924684111609045 0
0.530487802938611 1
0.569142947063936 1
0.241173069493125 1
0.262552721922766 1
0.566444446512313 1
0.41716757466547 1
0.661310524226224 1
0.485997687052981 1
0.60584727239999 1
0.675592284601339 1
0.445040232940877 1
0.197967747040722 1
0.191984109220162 1
0.490985440519269 1
0.416733308148686 1
0.452235729503429 1
0.500988950691926 1
-0.0886863355872318 0
0.0345041706703288 1
0.280442628456106 1
0.378576098781527 1
0.452196034060851 1
0.492235924319109 1
0.164459082532847 1
0.589901014775234 1
0.369190286470877 1
0.723405556153631 1
0.440157513421537 1
0.322702583541097 1
0.362621314318424 1
0.0114402857586518 1
0.358192709559773 1
0.252879133249588 1
0.0144887834851001 1
0.324432654363548 1
0.330581946669368 1
0.736774136262133 1
0.576727168353662 1
0.612390498377662 1
0.414068336380616 1
0.295372128306338 1
0.658738526787611 1
0.678227662313764 1
0.494934679955401 1
0.576084580392149 1
0.475320666243024 1
0.505103525533783 1
0.182150521883763 1
0.433025205705227 1
0.38845000129562 1
0.259950234189327 1
0.584377307950523 1
0.27851483488444 1
0.667064335704928 1
0.581386872630121 1
0.432111514029959 1
0.417628720136319 1
0.34197667175957 1
0.396478787912383 1
-0.00345731648932419 1
0.148492861778935 1
0.596139260686377 1
0.290167562509663 1
0.611285659644513 1
0.584252517064256 1
0.416590198325715 1
0.280135666882264 1
0.528013940072299 1
0.440880149750012 1
0.135647160602394 1
0.250670443560368 1
0.368579503893977 1
1.39491005228308 0
0.248466881811801 1
0.496864263116437 1
0.279646412510497 1
0.430779439529636 1
0.362144177763445 1
0.354690398996643 1
0.429731640265808 1
0.442156587637423 1
0.56091463621951 1
0.307137605889582 1
0.289272957076473 1
0.364111418744699 1
0.00463705254521716 1
0.0366884121215875 1
0.75734442751689 1
0.500682413202849 1
0.556018977680864 1
0.236555532177289 1
-0.0146576494665384 1
0.804229051171106 1
0.440491592375878 1
0.311134641661011 1
0.616540179043395 1
0.310859391454992 1
0.415488491193027 1
0.493704235447895 1
0.0477383254593929 1
0.646506317823924 1
0.562411941059173 1
0.499939578938374 1
0.382424875854248 1
0.51666534449339 1
0.518938441703189 1
0.434575728084462 1
0.245436547975627 1
0.358094906654169 1
-0.00599425119962806 1
0.181131011831332 1
0.117285301243648 1
0.665282757579226 1
0.638101386363368 1
0.477481664647741 1
0.749929616650469 1
0.56652437561146 1
0.325335188784472 1
0.19816887479732 1
0.488992174085021 1
0.295483519779174 1
0.446634518514541 1
0.295607245502453 1
0.597426916981564 1
0.649109826450371 1
0.599417854398774 1
0.37185936119042 1
0.661067140445859 1
0.64638370309915 1
-0.00686863894262771 1
-0.0308539970296545 1
0.365486946311616 1
0.66012364179687 1
0.219825981156959 1
0.264735538520505 1
0.517129593905736 1
0.397468018335188 1
0.303741786925753 1
0.507621691195545 1
0.340678316021216 1
0.105711469387937 1
0.460154238464435 1
0.353016451443321 1
0.581976474914434 1
0.331722013384527 1
0.595450386786498 1
0.098687700540845 1
0.665945388743308 1
0.608563193138884 1
0.387610573422961 1
0.19646414588341 1
0.785999051469853 1
0.67005314908961 1
0.559633593832769 1
0.298531941587046 1
0.482338603075388 1
0.473738033429805 1
-0.010787426236956 1
0.554606388845435 1
0.675013752675129 1
0.511710537130504 1
0.514399138018159 1
0.267164813074854 1
0.564747290116771 1
0.563531620037825 1
0.41323374659131 1
0.642890828429009 1
0.324743562511838 1
0.620534341111521 1
0.124391438864262 1
0.549012134189092 1
0.346839377771754 1
0.701229459597643 1
0.18060260909189 1
0.483775374319491 1
0.493598312820628 1
0.535539248538277 1
0.744920510194848 1
0.390489466107367 1
0.923036644487647 1
0.479993305438792 1
0.27479513298053 1
0.994980200060368 0
0.34633130887551 1
0.317095343700126 1
0.328071060723009 1
0.343617042637228 1
0.400362174905996 1
0.320941912990277 1
0.504928086019349 1
0.312918817602033 1
0.524604307509709 1
0.357656989667275 1
0.404213237052143 1
0.306548977965666 1
0.336515059683217 1
0.488047442491534 1
0.412630171376811 1
0.161820644693663 1
0.533199126229931 1
0.570665291160683 1
0.396790295740756 1
0.430383780047795 1
0.560221142384679 1
0.491999609936422 1
0.219189386201689 1
0.38487559333845 1
0.37264790203794 1
0.382013267856764 1
0.828983310515362 0
0.858981096348778 1
0.470573823439307 1
0.121142315532291 1
0.647796667271919 1
0.801129403577705 1
0.05388963288942 1
0.665789700534878 1
0.193631125993425 1
0.308843971394109 1
0.198365898429744 1
0.44290863816435 1
0.969690164341852 1
0.467840673059782 1
0.577644738847542 1
0.552766524204064 1
0.34385924432755 1
-0.058773542862122 0
0.498477314101352 1
0.516678528579902 1
0.336351892501855 1
0.423928221247624 1
0.250574976701763 1
0.268288511015663 1
0.199640654997398 1
0.616022802706953 1
-0.22365822253353 0
0.444438704884536 1
0.204956631031639 1
0.102923078669955 1
0.0800894572650249 1
0.265680049963274 1
0.187876559688095 1
0.280355812513984 1
0.220808582270887 1
0.485157754873012 1
0.119069206224157 1
0.0999974853438864 1
0.178424372818986 1
0.621883832154343 1
0.748976507340428 1
0.479090130786117 1
0.3688550077521 1
0.244438054816585 1
0.463842794397349 1
0.0220176973534747 1
0.440099052484845 1
0.377177510523895 1
0.395566432806637 1
0.607959281288691 1
0.422914833595291 1
0.374674155937552 1
0.686200708869553 1
0.210590762358489 1
0.117385575741231 1
0.0679986543281225 1
0.102430457568719 1
0.433504699101656 1
0.495083535063437 1
0.432361951893735 1
0.249997618308145 1
0.381931064778551 1
0.0596750356936457 1
0.341141504686223 1
0.0736356154027328 1
0.595779933603205 1
0.651248831122172 1
0.170346426457835 1
0.225185612414047 1
0.507490432966627 1
0.466635775695095 1
0.497059895913607 1
0.450779001885415 1
0.500926550012615 1
0.455891989809364 1
0.370482737663611 1
0.370238734675936 1
0.436674063955575 1
0.44030192515367 1
0.649289230397893 1
0.242511818024111 1
0.567688323781738 1
0.23564515077625 1
-0.0122975705536537 0
0.524722962836657 1
0.464216768923872 1
0.741598614779779 1
0.503015572242748 1
0.315170751028246 1
0.197502194168451 1
0.551066972997145 1
0.246215213336951 1
0.654930428576961 1
0.0984509032377561 1
0.304494610664832 1
0.607069077378905 1
0.270620127725785 1
0.739723560274192 1
0.554907972079427 1
0.4349556287232 1
0.235388879918073 1
0.399060392208065 1
0.579823189545459 1
0.573601916967437 1
0.38976198162552 1
0.733398917604475 1
-0.0100722629111926 1
0.759472588704466 1
0.208727742874448 1
0.698366211057224 1
0.279254283484091 1
0.513110887350024 1
0.585093891541633 1
0.221917566201902 1
0.230056882096408 1
0.398744838183412 1
0.364283297669166 1
-0.111155421315645 0
0.36278240301047 1
0.341943510235074 1
0.318711063124013 1
0.608998358902963 1
0.196671121623 1
0.551598628595372 1
0.178576426605749 1
0.714725827337552 1
-0.0505220003511104 1
0.650894493106569 1
0.220758085796773 1
0.0622707469166691 1
-0.0613069435711147 0
0.155584922318819 1
0.660573682257904 1
0.414854712592369 1
0.178164230656198 1
0.579829744134395 1
0.08509051369879 1
0.588909772077906 1
0.184215190960383 1
0.128694172673007 1
0.413307480469884 1
0.253304622952999 1
0.917717998692966 1
0.294512497222107 1
0.26259202795186 1
0.673400422265333 1
0.43897349730311 1
0.277358272228372 1
0.460820802461914 1
0.206966118808236 1
0.501322276110209 1
0.154861621772111 1
0.125166056941199 1
0.394436391780064 1
0.198587975486395 1
0.353088911719639 1
0.585177010021748 1
0.422098083687512 1
0.415380961712703 1
0.0125068345772664 1
0.708096035555408 1
0.240441399286502 1
0.410354692841418 1
-0.190054189822942 0
0.698407667567976 1
0.265384761257343 1
0.0739883992436876 1
0.617580652909841 1
0.428442989117256 1
-0.204419681169022 0
0.491098939872416 1
0.578370888921775 1
0.184161945541942 1
0.000649958868645065 1
0.335581735300304 1
0.146270498757577 1
0.443426954654032 1
0.218965567406612 1
0.535656283604239 1
0.727860824412917 1
0.510886462752594 1
0.35987649403381 1
0.396846430932325 1
0.35305483544123 1
0.299868237017855 1
0.700300040872952 1
0.408910312511608 1
0.543752301282939 1
0.560756269891347 1
0.613176204580597 1
0.32775009006556 1
0.340187015563343 1
0.267358681850279 1
0.306022764402523 1
0.269508250735734 1
0.336519563335212 1
0.417459010996084 1
0.270315176967697 1
0.812662693745003 1
0.679101799246556 1
0.158143206161908 1
0.417821803619624 1
0.482758647804371 1
0.404350103723935 1
0.229151773956284 1
0.235685816790756 1
0.242217865959663 1
-0.199139890857302 0
0.575752198978368 1
0.671312170529153 1
0.0963194590058949 1
0.374190160464713 1
0.288667433595261 1
0.600590931865755 1
-0.0721866953695722 0
0.16151915374408 1
0.337522230548071 1
0.0993930507188641 1
0.560011286934487 1
0.525307579280286 1
0.630266089153143 1
0.560320352995848 1
0.144486505163051 1
0.466418094147592 1
0.0975486972390459 1
0.738763492834489 1
0.499332245942865 1
0.269960471077585 1
0.463148620535646 1
0.734397404775516 1
0.324853691852063 1
0.72593410640933 1
0.649903251396089 1
-0.058518108777273 0
0.178077769367661 1
0.554435093192859 1
0.402415140825053 1
0.663996532135364 1
0.0321411353857675 1
0.578952951269304 1
0.343836462788198 1
0.574237773455922 1
0.281259295218009 1
0.575591072644644 1
0.634618770593976 1
0.476365316020876 1
0.00772513619310837 1
0.216672786128601 1
0.625765994981161 1
0.507046357089682 1
0.255269642057657 1
0.658649709774164 1
0.790359092369207 1
0.545949787728622 1
0.519406441998599 1
0.141252733553014 1
0.50234901874193 1
0.470029203830513 1
0.396775782889984 1
0.595262398285614 1
0.0647241328922478 1
0.356660341879085 1
0.547380645427778 1
0.74320727067745 1
0.499278820505523 1
0.402218118402278 1
0.475297708153528 1
0.275811812799442 1
0.379988374366849 1
0.292109470632713 1
0.727692775838245 1
0.630785037940745 1
0.732285076157772 1
0.245797072745888 1
0.432696848751872 1
0.57000165039679 1
0.545360207425526 1
0.320195358672605 1
0.311267548584455 1
0.415161128213159 1
0.280694957343166 1
0.244478647093652 1
-0.0595052541031768 1
0.364631573843397 1
0.422356184109887 1
0.37159135868457 1
0.345035445598734 1
0.755160452031912 1
0.416928539030292 1
0.107459829848874 1
0.474384446505076 1
0.833825327884037 0
0.395676189747021 1
0.275407793458194 1
0.242743087033697 1
0.285124952321531 1
0.42305783304562 1
0.66899149370234 1
0.301014686136836 1
0.4619703941806 1
0.646010184610719 1
0.361495274659969 1
0.437517663650832 1
0.212416693696752 1
0.119806672381839 1
0.610605052075943 1
-0.0572512326151366 0
0.468200178143649 1
0.433747665967129 1
0.515380248819541 1
0.425595529112809 1
-0.0721572485006712 0
0.387147260151531 1
0.153991953826727 1
-0.0604562800086143 0
0.470588049277245 1
0.582957870346599 1
0.35893774481479 1
0.549241630489911 1
0.0556389909416681 1
0.501088928105576 1
0.442040838532473 1
0.270178618766084 1
0.66631805546153 1
0.316532004752618 1
0.213099472045144 1
0.615865585024677 1
0.280299331223251 1
0.523887890430981 1
0.552448239786199 1
0.493392281495454 1
0.346771484506727 1
0.572159719141513 1
0.376569157295886 1
0.0135492645412083 1
0.398277502203035 1
0.541253261300614 1
0.038498284036752 1
0.0692594719793288 1
0.561114075046462 1
0.843715126805801 1
0.396832798012812 1
0.165198963491997 1
0.279554904624419 1
0.147146884001242 1
0.256429714994404 1
0.635842455434205 1
0.00938579417137324 1
0.657067303526882 1
0.14989853877372 1
0.56156376687522 1
0.307424345378917 1
0.293357728761484 1
0.603766338040477 1
0.413139788902213 1
0.332732278847795 1
0.136490220159019 1
0.4076681994836 1
0.428266932729587 1
0.256299872593993 1
0.413425236559064 1
0.324050537084131 1
0.387844717313961 1
0.448126295713177 1
0.420976500406812 1
0.376438647112656 1
0.414184955146313 1
-0.171357463950455 0
0.448537409468363 1
0.214513977671148 1
0.690446978096242 1
-0.0199647785311904 1
0.555926853782741 1
0.205188726805175 1
0.522540335671323 1
0.841857815998034 1
0.30140577300336 1
0.268673952578735 1
0.377257374034095 1
0.707769580331585 1
0.534112927597725 1
0.481852369644622 1
0.428123660724732 1
0.246360995893318 1
0.242321307178321 1
0.379121537403954 1
0.254860301839832 1
0.396133755058082 1
0.543991114431237 1
0.74898759293475 1
0.198991029183557 1
0.578278087321743 1
0.459679426374834 1
0.156260181682834 1
0.493317708806152 1
0.366889082097425 1
0.271588799893674 1
0.515626146893436 1
0.647755044010578 1
0.217406036662869 1
0.477941573278504 1
0.377260159384078 1
0.575016321831935 1
0.501918913248153 1
0.374270799960196 1
0.480870762144538 1
0.471749451656432 1
0.536766230668564 1
0.442684054452336 1
0.409058926468658 1
-0.151462664288228 0
0.293203021672721 1
0.460373570070874 1
0.209476338803534 1
0.434700982711289 1
0.341653391122182 1
0.512703583078887 1
0.505916212622215 1
0.36619273404643 1
0.666193354829233 1
0.760152881863912 1
0.765667590933528 1
0.25105009763949 1
0.720898491530912 1
0.412637081494751 1
0.636425235659937 1
0.504659854960559 1
0.434316228089271 1
0.354055915544085 1
0.387846926551951 1
0.593245025423206 1
0.276978752910907 1
0.581697771449876 1
0.474385611053594 1
0.573857872647349 1
0.15138289026055 1
0.463710799058398 1
0.526390805505174 1
0.502912514574937 1
0.608459854602262 1
0.644335167434883 1
0.559157590770886 1
0.21596955043004 1
0.324256717712786 1
1.02675653347227 0
0.74285992092598 1
0.134442310356216 1
0.678211778841001 1
0.364224062445809 1
0.0661740243643637 1
0.467356556629538 1
0.210154662706976 1
0.193331092541059 1
0.569566711890863 1
0.711039969761523 1
0.442685428907673 1
0.439285009809048 1
0.562370121094809 1
0.488114714453097 1
0.46058828864435 1
0.238774701211918 1
0.543867091112979 1
0.310277945919002 1
0.253175545621849 1
0.225453544463806 1
0.651011182716496 1
0.385929837771303 1
0.630240058489441 1
0.349232434142184 1
0.412400290275307 1
0.215115720315677 1
0.618344599504121 1
0.886683870627045 0
0.624874118274819 1
0.601829243168562 1
0.513086040859186 1
0.416505926639447 1
0.415117387140104 1
0.0545524523416689 1
-0.0844776823153491 0
0.507839407554867 1
0.509546391256853 1
0.0309693762014299 1
0.349385738605058 1
0.536424968484258 1
0.271257335718113 1
0.412920412344805 1
0.202054434867296 1
-0.0068271266540587 1
0.160197646161539 1
0.455989244243602 1
0.238239949621319 1
0.531373793908021 1
0.30863648862009 1
0.45959654871012 1
0.642892381592376 1
0.0763675138633445 1
0.810639610829955 1
0.289411669200433 1
0.562644300224745 1
0.578974609692038 1
0.673208893647043 1
0.513493542055922 1
0.68330572409283 1
0.454411797199105 1
0.647800798869622 1
0.498502741081428 1
0.658768802921447 1
0.0487353407381126 1
0.459304127576809 1
0.468553354871603 1
0.28470043963984 1
0.30162544172815 1
0.224337503817923 1
0.541639340643103 1
0.739715794114524 1
0.0478459149722515 1
0.331877814230445 1
0.404608692747277 1
0.152466608003673 1
0.416760812583381 1
0.26541079043033 1
-0.0927722983673902 0
0.335789893317349 1
0.14835032064435 1
0.348867983745244 1
0.391042484984389 1
0.371894095879098 1
0.411012101086944 1
0.547698868308601 1
0.501996514519229 1
0.666374277758317 1
0.276914574828764 1
0.0993997685009783 1
0.0089417867216354 1
0.44170059677202 1
0.268207523479593 1
0.530455351665163 1
0.717687458012407 1
0.50103917658403 1
0.116088682316743 1
0.415518833927039 1
0.55245076022816 1
0.675880692013533 1
0.630275552262275 1
0.567668594987134 1
0.167013881106797 1
0.454883618834665 1
0.405851819223038 1
0.510309892049791 1
0.725065543790996 1
0.255925099364608 1
0.490748637478766 1
0.415312101810556 1
0.166384958989557 1
-0.00521233214174599 1
0.388139244335488 1
0.748997957393698 1
0.585882143495404 1
0.394039749108266 1
0.348038482678411 1
0.370082590683372 1
0.406792511682433 1
0.259285122786003 1
0.358689287533534 1
0.445983253537556 1
0.45775944634454 1
0.446746294378858 1
0.188632343628472 1
0.499143528319202 1
0.285865375355891 1
0.447690658374555 1
0.176467033903957 1
0.215379879476936 1
0.41077197024541 1
0.5757816085526 1
0.443971398417982 1
0.135234763367407 1
0.408045046300028 1
0.329159369604193 1
0.449637973246986 1
0.587028604869546 1
0.0310021182435204 1
0.20324894413655 1
0.730327711941564 1
0.372646848097769 1
0.37316760819385 1
0.447662125544987 1
0.853901235802797 1
-0.133935861140487 0
0.941632755213788 1
0.446712658105444 1
0.277925932045427 1
0.513410334025298 1
0.415137976486756 1
0.238858353089595 1
0.398455469611865 1
0.409299934767714 1
0.226670609430651 1
0.168182297223186 1
0.528971231605375 1
0.342653433367344 1
0.359374644210572 1
0.0546871165162844 1
0.520414985877022 1
0.400095153970688 1
0.398273939825164 1
0.452944210541188 1
0.38751928873202 1
0.609012514492058 1
0.304086201923552 1
0.527711017966337 1
0.418222281647202 1
0.51086560235717 1
0.910271178917609 0
0.628059543596117 1
0.590804113007722 1
0.196812370538083 1
0.593105559708285 1
0.204540896549161 1
0.34585727220483 1
0.25383356523929 1
0.619463547416072 1
0.276541747324334 1
0.378139026924926 1
0.128330932120636 1
0.29543890410965 1
0.443459694403267 1
0.541584683268837 1
0.555245430404619 1
0.34431902125144 1
-0.0203377281173949 1
0.436889456515516 1
0.597970086450266 1
0.733867965342424 1
0.170576997906868 1
0.0863530035369631 1
0.247219576746934 1
0.527239685486971 1
0.33011505178621 1
0.15669041433564 1
0.198789158686688 1
0.4319746811667 1
0.305807719124156 1
0.37542221849134 1
0.357499465357733 1
0.226979189585664 1
0.558260460770129 1
0.210817629370238 1
0.266191320185751 1
0.247672066946002 1
0.223830745478538 1
0.342625874432355 1
0.360930529747979 1
0.0890507289209172 1
0.640427352177802 1
0.84827869835919 0
0.400030076502316 1
0.758783478429302 1
0.53369008063187 1
0.369205258245708 1
0.244358891247622 1
0.297426196216953 1
0.166088173218516 1
0.29985517079378 1
0.350562987518866 1
0.532722944906136 1
0.421072545885558 1
-0.0322541719757999 1
0.384920041917356 1
0.329614596043087 1
0.429217764449344 1
0.238476702665843 1
0.582145741738404 1
0.00886679040936905 1
0.120706547862774 1
-0.00212114894992917 1
0.0690587082622347 1
0.483926876309059 1
0.502056742878878 1
0.508879315284572 1
0.0842035435265702 1
0.288777878922073 1
0.912312906207452 0
0.142745091632759 1
0.444097304896973 1
0.280916051096951 1
0.427528675562849 1
0.627195656912091 1
0.657336181173129 1
0.162260958737089 1
0.829702010860649 0
0.288376924304012 1
0.684602411383326 1
0.412988434615864 1
0.268446645847092 1
0.363142586455325 1
0.272865977239133 1
0.148395196290983 1
0.360325214866658 1
0.451611860114186 1
0.456241329750694 1
0.723020795240156 1
0.389678792861286 1
-0.0217831847725379 1
0.314315318522968 1
-0.0582278903719317 1
0.485988283880959 1
0.578663994180046 1
0.574289569550028 1
0.405891485767377 1
0.435821560745801 1
0.362341486977324 1
0.475108434578565 1
0.409078378778317 1
0.633611309666445 1
0.481272226739047 1
0.143803579006091 1
0.315275641731769 1
0.685444037482038 1
0.484432485868561 1
0.253870924091499 1
0.0322932624280447 1
0.520654111427944 1
0.30796474448405 1
0.270478748083413 1
0.517390821148632 1
0.51715079117431 1
0.430403357616107 1
0.445149193971439 1
0.276271908811907 1
0.400560309115083 1
0.272063234856144 1
0.706174584684196 1
0.427503758331867 1
0.185571875255831 1
0.639989736560128 1
0.594789336701532 1
0.292626429815987 1
0.695993305215162 1
0.168406035459281 1
0.437187856998614 1
0.779778545646829 1
0.15820832421755 1
-0.169376935599879 0
0.201201575857938 1
0.0737148795721754 1
0.237122859342902 1
-0.0805596025440461 0
0.313276553484591 1
0.392700702555538 1
0.451720131971876 1
0.575953213483981 1
0.567775947356221 1
0.164194063096818 1
0.577337943592992 1
0.289133555740914 1
0.355654252523677 1
0.630469347341229 1
0.409238904255398 1
0.207867509173553 1
0.347293124152689 1
0.245138006074404 1
0.0617391163808726 1
0.106817642590093 1
0.35555361310149 1
0.152597393719187 1
0.559742827469604 1
0.389303772165844 1
0.811102975037244 1
0.321348363011677 1
0.631181542318954 1
0.443478819467172 1
0.139025957267899 1
0.701478750851952 1
0.412875321317495 1
0.582356599743469 1
0.50122696742539 1
0.402030352339299 1
0.352925678070588 1
0.600756203897875 1
0.544602928489096 1
0.45424440423351 1
0.227744189107874 1
0.38791331111994 1
0.781569776431404 1
0.52524413077099 1
0.549754498103381 1
0.626825676150234 1
0.457681058307821 1
0.37760648049917 1
0.501404534344168 1
0.736292189307562 1
0.624184328773751 1
0.0424116554585598 1
0.527658015107531 1
0.321569779752553 1
0.409976950315516 1
0.43043622038486 1
0.677715564178731 1
0.09664277369936 1
0.411654978292024 1
0.169124558851035 1
0.532661746795929 1
0.864469809214749 0
0.377451333127444 1
0.0786440681378675 1
0.730506029877986 1
0.60677136101991 1
0.0533382639134598 1
0.565417125167715 1
0.110926952364351 1
0.582085911052979 1
0.584882798943892 1
-0.0951077557518731 0
0.412802740824278 1
0.398760450480942 1
0.543066941616755 1
0.651716556624617 1
0.287035693116933 1
0.365396894787728 1
0.757548050510662 1
0.170141794133893 1
0.412480960997239 1
0.51672207332922 1
0.409452797365439 1
0.0132988242618213 1
0.497658256576074 1
0.262937543346598 1
0.583964565670496 1
0.327067987489258 1
0.125666685509704 1
0.386965466247746 1
0.346737688760502 1
0.44373984276298 1
0.583015366132321 1
0.379749070215542 1
0.735505811125781 1
0.301327231306287 1
0.423145680742892 1
0.579158705248259 1
0.0438130334290691 1
0.614513650879981 1
0.536841680381701 1
0.311045093931005 1
0.319210844986316 1
0.442416661800146 1
0.22237692360759 1
0.22426325285959 1
0.228039459716844 1
0.548702781508671 1
0.551528972444265 1
0.308116564391221 1
0.416230934481303 1
0.103595278653249 1
0.509520855413331 1
0.574162015478163 1
0.178150118872408 1
0.700123884442606 1
0.693019600858556 1
0.735333497084617 1
0.333643735535516 1
0.183640995914605 1
0.413069607959588 1
0.775797689534259 1
0.564413081634762 1
0.498533252618946 1
0.316252356455748 1
0.545853101047816 1
0.646330443313392 1
0.471470276242174 1
-0.0714346548173335 0
0.640023668544595 1
0.339869188177418 1
0.165928895369824 1
-0.174033742080081 0
0.379904040833897 1
0.27875057285406 1
0.137313571257449 1
0.609141482026467 1
0.604125004748217 1
0.553114909606667 1
0.307893917509024 1
0.216879488119684 1
0.195911254967875 1
0.411753735727231 1
0.608577850193628 1
0.511419359639292 1
0.275748449128323 1
0.436362706609402 1
0.667635249275647 1
0.271878125663309 1
0.350341642327491 1
0.513839145185829 1
0.245183340867779 1
0.599496812135992 1
0.647581220171196 1
0.478698649256056 1
0.347422916946575 1
0.482096431480927 1
0.109757297668693 1
0.248707926792898 1
0.488812686569613 1
0.351218690469246 1
0.569663434642324 1
0.618745233124077 1
0.474767888228191 1
0.809941107403993 0
0.690126331948326 1
0.73638339288166 1
0.592973514473306 1
0.678987259563677 1
0.285675979464631 1
0.468731806681319 1
0.58101937203537 1
0.29183207384787 1
0.330155280571721 1
0.516022327700465 1
0.336702321471347 1
0.651521641800789 1
0.64607911769897 1
0.474233618361714 1
0.326256008160421 1
0.25889879605371 1
0.457964526538066 1
0.434370906554192 1
0.463835728775857 1
0.142344323889769 1
0.663747823484707 1
0.122751498757438 1
0.949816122340129 0
0.260111826137309 1
0.181379091653474 1
0.332887239614346 1
0.246561021056829 1
0.1778588325473 1
0.321539088644174 1
0.0510057047142102 1
0.120705161858895 1
0.512991219470159 1
0.801014835146323 1
0.0906755363768485 1
0.319503578085947 1
0.298779321453558 1
0.3103372050368 1
0.335907485724214 1
0.263445349167446 1
0.300838958285879 1
0.717283600675736 1
0.536036268874925 1
0.515943079799823 1
0.222942323875657 1
0.294482473114352 1
0.568376802764815 1
0.79045901988313 1
0.397742562377064 1
0.27532923898949 1
0.321557120997501 1
0.431206129172987 1
0.593101285144653 1
0.256673191152855 1
0.472601677208763 1
0.237906947589013 1
0.403763970123167 1
0.578484100552723 1
0.305658671738904 1
0.565463931609177 1
0.466342100676632 1
0.328206904742269 1
0.584408102602659 1
0.409041570643277 1
0.512789845810532 1
0.438190564674446 1
0.351917274637618 1
0.488463073016577 1
-0.0207614116470496 1
0.540742222334751 1
0.634684538917806 1
0.299716712662391 1
0.188858657703823 1
0.975053107882743 0
0.838639957207529 0
0.40193679837397 1
0.512494587551227 1
0.274010884441038 1
0.30001003666766 1
0.299046016105373 1
0.469631666074305 1
0.131968121059681 1
0.504076894588584 1
0.353271371056132 1
0.190410682898916 1
0.295456174987231 1
0.460947307025719 1
0.556478850573025 1
0.298122062764852 1
0.185488694711108 1
0.305147126475663 1
0.370528016587003 1
0.427789422940818 1
0.0143689306605101 1
0.331683455687093 1
0.452196595243226 1
-0.0705846183734446 1
0.083925817908971 1
0.0822180279111435 1
0.361541913533355 1
0.519838254041171 1
0.296939794541565 1
0.231528276897143 1
0.56660220174308 1
0.379911872229585 1
0.465661826644706 1
0.5387121663445 1
0.419655469913355 1
0.66782354257221 1
0.283493064287034 1
0.499639638333136 1
0.199690047284618 1
0.0365854614480424 1
0.423471743677998 1
0.174312276094927 1
0.693452926371392 1
0.187569461457466 1
0.1013185573408 1
0.44223771527879 1
-0.00843112134882303 1
0.70770309495567 1
0.190542986757089 1
0.19967325295281 1
0.531637993913421 1
0.276904133178397 1
0.484399743885759 1
0.788858102989836 1
0.630365724807371 1
0.46599681258411 1
0.551040994093147 1
0.153195394370202 1
0.437752008023554 1
0.479746808873185 1
0.387219565325661 1
0.603846271069217 1
0.556236014892915 1
0.447569481030831 1
0.268410530611027 1
0.514828215986087 1
0.404789709826243 1
0.425563871060963 1
0.151670113253677 1
0.290291464114412 1
0.496035873561516 1
0.488453002569328 1
0.598901713463825 1
0.359289770811002 1
0.584177733233804 1
0.466125801747087 1
0.674543363007714 1
0.567053126409784 1
0.315685751787899 1
0.448445083567946 1
0.495961477595802 1
0.275794132798091 1
0.310220223354624 1
0.503965271933581 1
0.239578021232017 1
0.81387067773779 1
-0.169244381357413 0
0.508198699362416 1
0.492945034035015 1
0.494918649428293 1
0.24665833469087 1
-0.229417083839156 0
0.34295774988264 1
0.45124483101065 1
0.93514941603637 0
0.179685587524291 1
0.559753133613914 1
0.440923417558501 1
0.534349014363158 1
-0.0336709293078053 1
0.13171904845478 1
0.304329098216082 1
0.220310009203804 1
0.187767308950514 1
0.395937108706189 1
0.178769628148016 1
0.463801254073625 1
0.566394064735235 1
0.541187846897088 1
0.413877704279516 1
0.302932273917914 1
0.281341899418556 1
0.439289589459402 1
0.387032331053173 1
0.320060125053834 1
0.617330333878955 1
0.533110155328394 1
0.112483351168175 1
0.585056192780526 1
0.56444018985076 1
0.193371150751582 1
0.119994234438934 1
0.789096756663579 1
-0.0215412734239774 1
0.400317760756072 1
0.0625817053537527 1
0.846062656372105 1
0.6347694787613 1
0.122111901085286 1
0.210420277234409 1
0.511611649263403 1
0.227669961743872 1
0.2886654381117 1
0.246310213386996 1
0.681506840591138 1
0.249969772975411 1
0.324907693309021 1
0.5923435958516 1
0.637238107327699 1
0.339590644335379 1
0.162044880247205 1
0.432160593571827 1
0.529999075402147 1
0.0433608255993045 1
0.271916200359763 1
0.439406974774214 1
0.0529436464981693 1
0.38830175000969 1
0.553576948677466 1
0.0893743324616968 1
0.320496476779553 1
0.22662009509382 1
0.422418445068343 1
0.565730667690919 1
0.392305271825264 1
0.490256858438054 1
0.488626057549256 1
0.502973881899532 1
0.213433362743291 1
0.436985962943928 1
0.354564794118546 1
0.276332365126496 1
0.267041044594499 1
0.41116932927908 1
0.512001906652743 1
0.444133740525741 1
0.385210337521669 1
0.585036573854427 1
0.316282118219317 1
0.459740400017197 1
0.11471412785977 1
0.447623466197092 1
0.507022302430268 1
0.0813596542729696 1
0.173909345519219 1
0.392110217221639 1
0.28703260948604 1
0.687392470348064 1
0.109642985864218 1
0.360686520255178 1
0.657257088673193 1
0.37205995958437 1
0.330771288738827 1
0.234446662533028 1
0.434060512794882 1
0.474673765136747 1
0.643256382698546 1
0.118121057271515 1
0.575136818073466 1
0.567442508610701 1
0.758701712582157 1
0.889816768519275 0
0.427996409148668 1
0.593685181086969 1
0.0440755620657949 1
0.210884778041818 1
0.504443070715184 1
0.517192578845935 1
0.673745935887973 1
0.125043282640561 1
0.285538714776281 1
0.258370717703939 1
0.547008986170747 1
0.231887586333623 1
0.495624593284023 1
0.468988523626018 1
0.545177434168758 1
0.554067214117749 1
0.669192144714164 1
0.340875503912716 1
0.270694175245941 1
0.19505242695193 1
0.229304602421159 1
0.451048270583158 1
0.295253521529197 1
0.358135074981904 1
0.206605740523527 1
0.642889726287137 1
0.347531241850288 1
0.428014587708852 1
-0.0545341999352209 0
0.118029430585315 1
0.644930490135055 1
0.55382987846345 1
0.35647321092923 1
-0.0355853357883896 0
0.160109405185035 1
0.207864799558216 1
0.642695019156891 1
0.651067327784616 1
0.184707333780891 1
0.503561080998152 1
0.330713153901795 1
0.594944907585977 1
0.689408108242345 1
0.19695162274528 1
0.372906945028454 1
0.324655377660872 1
0.155533043827531 1
0.524463555465094 1
0.586209806876367 1
0.689580426868977 1
0.224595937054292 1
0.161610171184868 1
0.155744063180146 1
0.355878504874469 1
0.405341356061169 1
0.00994408328169452 1
0.724110860979298 1
0.877061144398321 0
0.303920949256339 1
0.458712528581986 1
0.0304339752580762 1
0.373769111744357 1
0.21385227839143 1
0.176919310946135 1
0.627969885972316 1
0.517873035011578 1
0.24256752479944 1
0.316832122101158 1
0.71970995415909 1
0.243585379554145 1
-0.0560668220033216 1
0.250356621212453 1
0.277210812957079 1
0.306243298782973 1
0.489598201820501 1
0.75861456338839 1
0.419030563102667 1
0.667011513925598 1
0.516139878281799 1
0.473312164035075 1
0.594896053749939 1
0.347190817549738 1
0.142012847354545 1
0.255407926446875 1
0.572158416889735 1
0.016805347334516 1
0.277481871885034 1
0.333152049582638 1
0.464746607894042 1
0.315776058164849 1
0.373403457025238 1
0.249082032818371 1
0.48121160474208 1
0.474087579805203 1
0.445730350883795 1
0.729355120826887 1
0.450672719913458 1
0.652634923953523 1
0.2960330200444 1
0.162454481773466 1
0.492653849108465 1
0.154809898811187 1
0.0709012560325982 1
0.36594074243704 1
0.302822892486695 1
0.446522107608113 1
0.439377751237867 1
0.458365576589693 1
0.386652617132769 1
0.401675267269076 1
0.376188260293055 1
0.212040462307368 1
0.304560092884203 1
0.78155722967696 1
0.18326819416808 1
0.325003488577949 1
0.589140277442375 1
0.286268813204776 1
0.739271260605904 1
-0.114013284922206 0
0.340846817985748 1
0.362666931709931 1
0.72621429061993 1
0.515543322715351 1
0.219610252904617 1
0.167921182866343 1
0.567688677943605 1
0.324189482390572 1
0.497609438219593 1
0.197963986964162 1
-0.07764968955631 0
0.503096242054194 1
0.395994692172218 1
0.629560874440657 1
-0.0413536124121548 0
0.320709925005679 1
0.162092041187672 1
0.495184572273288 1
0.317660669896775 1
0.228271360808826 1
0.336687694560884 1
0.500044675250004 1
0.609829468425121 1
0.443071515544642 1
0.250941872745239 1
0.224742194472623 1
0.595484822821605 1
0.368364879371942 1
0.870322623984836 0
0.096211627087096 1
0.49767603342066 1
0.396353114573618 1
0.322180310901227 1
0.180253747904836 1
0.694319529376317 1
0.503140025151852 1
0.505403496780298 1
0.182228873821518 1
0.406526070788951 1
0.576534619925384 1
0.281737551718728 1
0.520184293630965 1
0.704955974381363 1
0.320808910602475 1
0.673965454613419 1
0.401074922805433 1
0.2138861856327 1
0.161590134836139 1
0.598879782036914 1
0.581240375638925 1
0.100630320750054 1
0.446596912237276 1
0.636213211610466 1
0.40838789782835 1
0.115199014979053 1
0.10028494441975 1
0.412000400887173 1
0.572865451832416 1
0.451781569126868 1
0.675430965004267 1
0.176795870286675 1
0.306170640659179 1
0.528870036379615 1
0.828822070339409 1
0.448200713602454 1
0.254265722476781 1
0.595868234101343 1
0.369592843323845 1
0.895213285580018 0
0.209108873418229 1
0.564245731873826 1
0.524816068022201 1
0.318312012424315 1
0.718206380991325 1
0.306622072785008 1
0.229736770098825 1
0.244874802865559 1
0.400251515197031 1
0.202923995149836 1
0.338852162086173 1
0.162135985191045 1
0.0208153557356154 1
0.505165473506381 1
0.391929097507973 1
0.18793576086533 1
0.453828751020615 1
0.233206397982311 1
0.486464250774178 1
0.247689435157886 1
0.194799347606442 1
0.449480107956113 1
0.409680518111698 1
0.514803771714376 1
0.563841773132464 1
0.54627393864345 1
0.509977957639483 1
0.752318756707466 1
0.444194435537905 1
0.262423212580481 1
0.0669407788868278 1
0.335925055117257 1
0.384306587086342 1
0.0749883215170827 1
0.356126232356797 1
0.486467986792578 1
0.192127114200819 1
0.407569942490555 1
0.68323756336755 1
0.474661212460088 1
0.594001909770714 1
0.124080534320109 1
0.263538364606128 1
0.429379874168059 1
0.379098740420077 1
0.550207027952151 1
0.495866474268159 1
0.574152919270192 1
0.168038901201632 1
0.293764011501159 1
0.424008258115607 1
0.314817525426792 1
0.328799061532144 1
0.464889954240349 1
0.465171077272755 1
0.614222579071309 1
0.258065758060391 1
0.427485175274559 1
0.201822435025117 1
0.690321295799864 1
0.437805586006056 1
0.659742470174195 1
0.64006532807888 1
0.375458149520132 1
0.527124035625385 1
0.507484426736289 1
0.308273999753994 1
0.413995744867557 1
0.725134192692921 1
0.409001958299761 1
0.42913367044116 1
0.504451738276331 1
0.261004898073542 1
0.304241756536208 1
0.298034835739933 1
0.341101228427129 1
0.465491753991295 1
0.31076118646867 1
0.474095145576651 1
0.260198709463956 1
0.608887723233195 1
0.267062163515835 1
0.585433079569425 1
0.564083270115259 1
-0.276866362075484 0
0.33162158525318 1
0.421037467808319 1
0.578287749160362 1
0.888469348833574 0
0.346283326780855 1
0.316344958106628 1
0.380755286298407 1
0.435739194407803 1
0.544141040984383 1
0.219176217826589 1
0.215664556902368 1
0.189039066442137 1
0.720744263650324 1
0.278415577329023 1
0.490203392740773 1
0.320177574500574 1
0.513470159036721 1
0.501109600330486 1
0.164975055509303 1
0.352292900369525 1
0.508434930575525 1
0.482993598900057 1
0.258935509330781 1
0.45506503163023 1
0.516178114249738 1
0.458307852263125 1
0.523942739345429 1
0.308450062910981 1
0.366571958121974 1
0.281281022761458 1
0.462302513608049 1
0.388964965906606 1
0.520124277184168 1
0.542959941674733 1
0.207911861351722 1
0.269747390379666 1
0.510837599724562 1
0.878160032101412 0
0.53415259690162 1
0.440676332525895 1
0.238661332431745 1
0.272300922947562 1
0.0925347278177738 1
0.531217892213424 1
0.560893250654383 1
0.609273895812629 1
0.39811777933752 1
0.343728183297571 1
0.492501194584373 1
0.303742788825272 1
0.449806795131098 1
0.202506601835113 1
0.215561959529426 1
0.667428403940129 1
0.0639792066753933 1
0.593705672223882 1
0.336656973944747 1
0.360252525167287 1
0.232495495494447 1
0.697885264878749 1
0.371175402476484 1
0.304918733199815 1
0.277091225164521 1
0.325420755988447 1
0.599863188586281 1
0.3251763722397 1
0.257499530894675 1
-0.0947252472136754 0
0.244830730907612 1
0.57177036996097 1
0.312193630093308 1
0.429874578803471 1
0.295968944353369 1
0.204021615673128 1
0.0720057669985794 1
0.260296785035914 1
0.375258543823142 1
0.390988234776855 1
0.213103628378311 1
0.962542264638513 0
0.233933284219731 1
0.312724924353898 1
0.785134444521831 1
0.185209581160211 1
0.3335225957254 1
0.281212463025145 1
0.690148803589626 1
0.715672136532374 1
0.489450452575947 1
0.314932186522333 1
0.474666811215023 1
0.217482197824565 1
0.0506268920071974 1
0.433147261871573 1
0.408325300631394 1
0.428241012065156 1
0.376924044260893 1
0.253790006398674 1
0.677001859895824 1
0.329242882685293 1
0.424761670279883 1
0.178870957322929 1
0.36328767385241 1
0.439615068115261 1
0.325505509636054 1
0.255842504516552 1
0.75489015580459 1
0.405520418394501 1
0.511101567416499 1
0.411870059575427 1
0.528711232663132 1
0.424679565004587 1
0.284151462512281 1
0.426179336886694 1
0.164321081595497 1
0.170437571026863 1
0.530175373641531 1
0.462953284951269 1
0.239248034182095 1
0.278876967959949 1
0.543318278893922 1
0.282506086388612 1
0.348407521048468 1
0.32672045600559 1
0.294424979538057 1
0.172769961052101 1
0.381825266493627 1
0.430134878418731 1
0.458622326139161 1
0.5997768523816 1
0.157244382505287 1
0.652640642627821 1
-0.0433219379318092 0
0.553048700717344 1
0.427438374509074 1
0.489143576968478 1
0.337087292609386 1
0.900765464562283 0
0.50410651557821 1
0.488111592182301 1
0.713484372649538 1
0.38839688755993 1
0.958955840059072 0
0.0330353045913815 1
0.504476185401792 1
0.386553829838239 1
0.37249978623507 1
0.167912929777155 1
0.172845965121781 1
0.816830826791393 0
0.331861477660193 1
0.451192157168509 1
0.245199062411842 1
0.526516304994809 1
0.466290218716664 1
0.414598825170757 1
-0.0394310518883395 0
0.469181315996215 1
0.413194745720437 1
0.192937286237647 1
0.836558332054734 1
0.268723645258566 1
0.363249298602251 1
0.511701197692092 1
0.350130499862771 1
0.149842798209934 1
0.15464078280665 1
0.292316050188452 1
