# Supplementary material for: Bias caused by sampling error in meta-analysis with small sample sizes
Source: PLoS One. 2018 Sep 13;13(9):e0204056. doi: 10.1371/journal.pone.0204056 (PMC6136825; doi:10.1371/journal.pone.0204056)
Supplement: S5 File — (ZIP) [file pone.0204056.s005.zip › results N = 10 theta = 0.4 tau = 0 sz = 5-10.txt]

"dl.theta" "dl.cp"
-0.0341449219512215 1
0.592745151785074 1
0.266172287126599 1
-0.596458709292745 0
0.341155618433002 1
-0.411666416721334 1
-0.141255319923256 1
0.209836084474712 1
0.225792248204629 1
0.913120687363204 1
0.5176780921682 1
-0.219485753915291 1
-0.355259933825545 1
0.361071148144183 1
-0.423597336344097 1
1.49894228621099 0
0.146450027604986 1
0.377051357152054 1
-0.169507327889232 1
0.678884867884329 1
-0.127210456808916 1
0.489884661772587 1
0.267843096279709 1
-0.0738251451902924 1
-0.266567450954535 1
0.116757798689696 1
0.85618525352089 1
-0.0672114209510846 1
0.22041983263046 1
0.0891171584304072 1
-0.320617347427035 1
0.215205045361115 1
0.12400311518005 1
0.943393095699874 1
0.716058417935566 1
0.646104949522132 1
0.309138293212274 1
0.15339839773512 1
-0.263622057786061 1
0.313927599386754 1
0.34252119540851 1
0.211514884965949 1
0.434553017393012 1
0.355803616652356 1
-0.0297544579494634 1
0.110979296938273 1
0.563322009322253 1
-0.357886796317291 1
0.526185548719446 1
1.62064747580337 0
0.257151068798972 1
0.16154589524006 1
0.561874632073748 1
-0.236823759000996 1
1.23738825299865 1
1.09704719965311 1
0.581905574838441 1
0.468104588690945 1
0.489226240645023 1
0.328032082040681 1
1.11388033790887 1
0.658194949011753 1
-0.576271324415633 1
1.1555291518906 1
0.787847659027549 1
-0.127625051224421 1
0.710668143059165 1
0.13143921038687 1
0.468765872434097 1
0.364405369901413 1
0.684230641064813 1
0.486126310438189 1
0.505537642706432 1
-0.00701613813693926 1
-0.326558065050234 1
-0.225666511720781 1
0.979465450272089 1
-0.561010727428829 1
0.34853937656317 1
1.14255262992554 1
-0.234924430918678 1
0.655876236094533 1
0.804656106002015 1
-0.480582004338071 1
0.517115273316098 1
0.593176985375216 1
-0.466993419614597 1
0.49634812214277 1
0.541449802297053 1
0.63156242237898 1
0.474140708715197 1
1.10784335073122 1
0.0413089493225552 1
-0.0808527138813039 1
0.721536395499425 1
0.862126625316261 1
0.191690289695481 1
0.572014596613047 1
0.654105637266709 1
0.700031434376403 1
0.571135056402206 1
0.684813268405344 1
0.262998724155684 1
-0.366292004666364 1
0.24173935796094 1
0.782654225189831 1
0.578089640439934 1
0.445638243678984 1
0.565628706554991 1
0.546879096604494 1
0.955164579378146 1
0.866119302951298 1
0.300795444210378 1
0.93135604079364 1
-0.150961365205923 1
0.690357464804521 1
0.262601336107374 1
0.14910423256822 1
0.800781309791635 1
0.801583227327036 1
0.173701992912369 1
0.0897774944068458 1
0.189688300093941 1
0.831189350603232 1
0.693775438223855 1
-0.247565466882765 1
0.230255979576251 1
0.899543146745345 1
0.198716982030079 1
0.66067247920004 1
0.0733406684369107 1
1.01267094639043 1
0.968474797857186 1
0.805777594955957 1
0.620009576844705 1
0.7744382815622 1
0.574700313470945 1
-0.00782430846272304 1
0.642727091500716 1
-0.149865966994134 1
0.712221223558136 1
0.023819034253134 1
0.73260307987469 1
0.522709966430706 1
-0.10948382816636 1
-0.128970845768692 1
0.206949847630141 1
0.247875037678606 1
0.867427540933757 1
0.769880745440593 1
0.186768081549327 1
0.405992169166021 1
0.447450602793723 1
0.843437175407289 1
0.335311999896253 1
0.0511036141480726 1
0.224562992553726 1
0.32860296996952 1
1.07181320896981 1
0.412790749961986 1
0.769227671429788 1
-0.0269921750926381 1
-0.014222999837576 1
0.202155012886315 1
0.271521542756732 1
0.794377831096851 1
0.794689403815499 1
0.0394693384307594 1
0.385309404550143 1
0.250763029119262 1
0.479715469840523 1
0.366971424098426 1
0.89052685494634 1
-0.468372326320753 1
0.282095386161828 1
-0.0394089594879061 1
0.45480956426656 1
0.595763728184314 1
-0.116761988651338 1
0.402639571321844 1
0.645180794477166 1
-0.151511459621903 1
1.04672871535604 1
0.365600787043237 1
0.0482560410266914 1
0.086140770413196 1
-0.106412362960263 1
-0.0436846858875219 1
0.22076993935137 1
0.302856510737657 1
-0.939068374400916 0
0.888355358238143 1
0.712074438487618 1
0.585783947041718 1
0.92327509120216 1
0.0767558694492824 1
0.465758218791487 1
-0.239980732647761 1
0.185046910021091 1
-0.653027329375901 0
-0.263596463075639 1
0.402119088058188 1
0.623475680718111 1
0.403996332954389 1
0.563957726985204 1
0.428166864858546 1
1.20740648795089 1
0.142331137251324 1
0.509263271106995 1
-0.0380760209239261 1
-0.641826832753867 1
-0.474676407004776 1
0.0798976568637901 1
0.403638853228753 1
-0.0312059940563385 1
0.0189188486228072 1
0.913399337191151 1
0.027670205936073 1
0.641780560964299 1
-0.789134233163809 0
0.875859019365421 1
0.803592037599001 1
0.438511325249465 1
-0.519923152860556 1
-0.92980868883223 0
0.311264579226276 1
0.669550763898313 1
0.370143275588118 1
0.0138216431749389 1
1.11841277669701 1
-0.262885008777449 1
0.833436114246626 1
-0.257920820640577 1
0.0714217413149192 1
0.817227529826702 1
-0.0102632874143181 1
-0.505580563697274 1
0.310388113729891 1
0.233239249818549 1
0.349615456422785 1
-0.0277861270662763 1
0.779983231468904 1
0.0901859830347875 1
0.0062855178687776 1
0.506434331720941 1
0.664352932973615 1
0.923731688075024 1
0.212768484652683 1
0.83266754189895 1
0.504955757598639 1
0.317979472565023 1
0.540118340272103 1
-0.498845315040635 1
0.669436382424056 1
0.812643200538462 1
0.997284184442599 1
-0.0233626568287788 1
0.934039962899357 1
0.0688769300051431 1
0.819061701461158 1
0.21754943205059 1
0.272677128506851 1
0.931825657503836 1
0.26192134846991 1
0.42032454449215 1
0.437844135272888 1
-0.440759962876884 1
0.376007175843439 1
0.623610530671118 1
0.0692189197541797 1
0.203073902330731 1
0.451417588042385 1
-0.881753352081814 0
0.420620551433934 1
0.220614454125094 1
0.760307210004793 1
-0.0116827630916348 1
0.598805709292705 1
-0.25327304274098 1
-0.050081904811727 1
1.451991957677 1
0.167681744983335 1
0.249055845467338 1
0.355346611254567 1
0.412485335566007 1
0.233707753404898 1
0.884893116798365 1
0.149915076092567 1
0.374026125503284 1
-0.850357465249424 0
1.60633799796706 0
0.282844366792927 1
-0.186101410381609 1
0.179551622444499 1
0.453247209263824 1
0.841497701245549 1
0.194785054108731 1
0.678558180002284 1
0.83855709479983 1
-0.0388161445497415 1
0.374389653030797 1
0.647741263542189 1
0.241791070258617 1
0.1933003551427 1
0.850460376315869 1
-0.0319132097302476 1
0.424621082870714 1
-0.034487727312952 1
0.294120089597832 1
0.647592272485476 1
0.804559940988592 1
1.01585436772495 1
0.39817406814334 1
0.0813140542405129 1
0.213394355963345 1
0.227639389478275 1
0.145347516251283 1
0.704643419163803 1
0.827777952576829 1
0.224649882311618 1
0.939371034338277 1
-0.376546251740326 1
-0.0564769166160547 1
0.748758376989904 1
-0.530085331344614 1
0.0110059496664711 1
0.76491589617844 1
0.00956816710445207 1
0.633366381269577 1
0.117931468449311 1
-0.605365723674285 0
0.291000287036633 1
0.351397230311227 1
1.2820989064874 1
0.542851768026487 1
0.260842765295754 1
-0.0605404487717499 1
0.560103408016413 1
-0.254720464851162 1
0.669153478329492 1
0.824119584093916 1
0.485665341026698 1
0.841251339600582 1
-0.129528123982227 1
-0.0960954621911952 1
0.638142298732171 1
-0.00646737560761514 1
0.229224027761375 1
0.0287024548729888 1
0.204879794836908 1
0.400372496321518 1
0.835612025290102 1
0.348881257879607 1
0.704809516119022 1
0.952491969559304 1
0.47889993907547 1
0.662249448295201 1
0.809625517064522 1
0.544724881804284 1
-0.0947430252388395 1
0.393221521954014 1
-0.0919833461936917 1
0.128671028795242 1
0.414498295209866 1
0.0217669343534566 1
1.19311693054388 1
0.214489144035099 1
0.471873955564452 1
0.537550035016397 1
0.89191731290131 1
-0.0424882155297193 1
0.546804329529878 1
0.974976905736469 1
0.261544581185244 1
0.395932443709494 1
0.612751850155201 1
-0.346161231408404 1
0.0678046501394027 1
-0.37394756559935 1
1.26571551828286 1
-0.0819016700291553 1
0.293122099741841 1
0.207741375183749 1
1.44706416618474 1
0.977444956788727 1
0.850820824974137 1
-0.393239672110884 1
-0.425648662598468 1
0.959850132624695 1
0.165245829720363 1
0.69201650697857 1
-0.05159211723517 1
0.265413591576184 1
1.15334286221993 1
0.720514695939623 1
0.708517696617 1
0.0102209726343798 1
-0.810676660031559 0
-0.267426229095781 1
0.744774362305874 1
0.441819972956658 1
0.424802099226693 1
0.609814528139775 1
0.0807157349772513 1
1.24757227879203 1
0.614682058720431 1
0.264571571988596 1
0.417852076399142 1
0.456898927040186 1
0.031644919689925 1
0.0692384434745942 1
-0.530958572981891 1
-0.173876077993831 1
0.637752122783745 1
0.24426782389214 1
0.186920336103107 1
0.466087147758612 1
0.387430506619186 1
0.385577802412704 1
0.71891166238356 1
0.0991302425937915 1
0.463070903694052 1
0.349929309863405 1
-0.0624519213549533 1
0.210789540051675 1
-0.416912652958031 1
-0.220791438805048 1
-0.395748972663401 1
1.09385520213948 1
0.374635797211187 1
-0.123027926228092 1
0.569883658631987 1
-0.351106208523608 1
0.645884006624352 1
0.403134318390483 1
0.575233157256264 1
0.551006099135352 1
0.48173304102861 1
0.496116925058571 1
0.181519424084504 1
0.957089168276473 1
0.551171779546487 1
0.582404826254389 1
0.711814641156037 1
0.78441951232348 1
0.764065203913106 1
0.318483770985374 1
0.576416427939146 1
0.160403071572862 1
0.713354041950096 1
-0.2186669856006 1
0.463038522859098 1
0.661966478124183 1
0.631170302365244 1
0.483786472707814 1
0.405634066756935 1
0.939602040374672 1
0.589080442145866 1
1.21455639699438 1
0.0834743305903665 1
0.363881670034805 1
0.434492171865086 1
-0.259478695255586 1
0.786241906007916 1
0.0267361950363735 1
0.0886824143508498 1
1.20016907021329 1
1.06166418003324 1
0.332761431722298 1
1.26736345766216 1
0.582402442995454 1
0.543642568854836 1
0.565971168902051 1
0.153437529354331 1
0.662505369310484 1
0.840168713348362 1
0.307290696581815 1
0.647667177820348 1
0.583393664810647 1
-0.116537355322603 1
0.230662259152047 1
1.11197952019869 1
0.608424562629281 1
0.442281867451191 1
-0.364970837319927 1
0.217073624332886 1
1.25172970288035 1
0.344877857431414 1
0.478776631118713 1
-0.401138436235351 1
0.10236206905798 1
0.386284036436568 1
-0.0542167293497074 1
0.34793834427307 1
0.160763682503193 1
-0.208539553821602 1
0.524679954401487 1
0.44591956468149 1
0.388060096042556 1
-0.00230154868192486 1
0.85846968356491 1
0.882468559572448 1
-0.220677532520618 1
0.285629476781698 1
0.310633327066036 1
0.448855310415102 1
0.329665202041318 1
0.0318492742266168 1
0.667384632812627 1
0.207765621306896 1
0.197159315633678 1
0.221744453202414 1
0.672429185880008 1
0.217490631656351 1
0.743154978908935 1
-0.848914518234258 0
0.68633064202329 1
0.029510175677 1
0.934013169550928 1
-0.0660300244879727 1
0.366359953687437 1
-0.00686671770056319 1
0.0909878592277864 1
0.102084580383159 1
0.961818235061411 1
0.813769087749738 1
0.715663582921632 1
0.0889551012533625 1
0.250210831400783 1
0.686644396201122 1
0.809253302469535 1
0.949643889453608 1
0.227387722196346 1
0.639808318860304 1
0.427723506154971 1
0.32419952337573 1
0.660667393314814 1
0.910631219171637 1
1.23461510788937 1
0.129737008570862 1
0.438374214474938 1
0.453359972105706 1
0.529645407525043 1
-0.00664734219939315 1
0.546936017354137 1
0.370879782442565 1
0.638076341740404 1
0.286679616965508 1
0.0140916781276499 1
0.551986311022793 1
0.266835049926304 1
0.131812970121284 1
0.846630833842734 1
-0.151315404927946 1
1.02526877361062 1
0.373508932025862 1
-0.449977538375343 1
0.253727110653012 1
0.704670892380738 1
0.094557224798297 1
0.505052011899897 1
-0.672749645106991 0
0.182855023506664 1
0.442958222489113 1
-0.303329849830753 1
0.340046224634956 1
0.289269573182497 1
0.0214978289099527 1
-0.0958464299254865 1
0.996826437137646 1
0.299781859651345 1
0.139856486812455 1
0.144686569840916 1
0.212119466513831 1
0.634206231791216 1
0.180961193478332 1
0.695773864909446 1
1.04976868695416 1
-0.484909451202286 1
0.515326076338035 1
0.251132429977288 1
-0.245537594534717 1
0.132852095862396 1
0.727560876894879 1
0.469475975088447 1
0.553544424072509 1
0.171324210473944 1
0.471594900869636 1
0.137029774772613 1
0.168628423965956 1
-0.0487956547319291 1
1.08837823261256 1
1.76731782981069 0
0.465036328199206 1
0.351297567417856 1
0.354601333876044 1
0.100036268429934 1
0.586180422509786 1
-0.00132885847684625 1
0.177645593081217 1
-0.260876071763811 1
0.894454966728417 1
0.263783077433581 1
-0.0103130381840272 1
0.0682180103206408 1
0.261950520717599 1
0.830717717025457 1
0.249054653486248 1
0.150642858716858 1
0.546603980689995 1
0.703661332265767 1
-0.597791763775754 1
0.725890685474942 1
-0.0473454221108593 1
0.301981441349009 1
0.701249645981274 1
0.497822030653991 1
-0.0195146664190586 1
0.474739305858326 1
0.507635446200009 1
0.772801696088858 1
0.411577253491806 1
0.238311159173611 1
0.579657741767961 1
-0.0964854499836232 1
-0.129380634032 1
-0.463152438809242 1
0.384157911706784 1
-0.0886913044407864 1
0.935241382870247 1
0.565658315425881 1
0.316086173666027 1
0.505543168536921 1
-0.667189762515931 0
0.638504980146734 1
0.103464309087918 1
-0.190304555878348 1
0.208845613058234 1
0.35829975811553 1
0.177453396782873 1
0.942107982366525 1
0.777910461094644 1
0.304165868138389 1
0.501521375563438 1
0.556309387079091 1
0.947027698404658 1
-0.266118682027762 1
-0.271746530532669 1
-0.0581977688238766 1
0.867606408264127 1
0.61269965358487 1
-0.0339600349961888 1
0.476124066522636 1
-0.55852264125934 0
-0.233178822185904 1
0.890894185130701 1
0.395547367878277 1
-0.436250978379675 1
0.047845096641589 1
-0.0114997853298275 1
0.222737766917283 1
-0.516094551123919 1
0.674849281558649 1
0.0444923712353056 1
1.09425575370624 1
0.0787003807299939 1
0.792248044852645 1
0.752110182434255 1
0.665139180006924 1
-0.0494164603549792 1
-0.347398589957455 1
0.31284899329328 1
0.893029450015728 1
0.785866459933616 1
0.621475755404939 1
0.213317821012476 1
0.484863905588844 1
0.473184821973552 1
0.140383305390533 1
0.0104471472060762 1
0.437647627629544 1
0.31600111031928 1
-0.112030548904059 1
0.952920532682554 1
-0.168749899242004 1
0.658174671870236 1
0.710577919233486 1
0.176854870142782 1
-0.539337432605925 1
1.01455994301554 1
0.610372179831414 1
0.68116454536237 1
-0.0199664798586064 1
0.884123996987227 1
-0.260276105794508 1
0.0989031040237278 1
0.446318710579474 1
-0.749689344932096 0
0.651466463627816 1
1.16793688958218 1
0.379129372037189 1
0.534099904825292 1
0.714921206105418 1
0.171223331917325 1
0.313180728751985 1
-0.0258972263606545 1
0.208582212487858 1
0.27693692859286 1
0.21458426794589 1
0.239354780355726 1
0.309886294929256 1
0.262501427658876 1
0.22359459215972 1
-0.21302476063756 1
-0.23610653903976 1
0.224616924817767 1
0.599305508648994 1
-0.308240451206053 1
0.381015919061895 1
0.490481452383721 1
0.172232674504587 1
0.816605622532308 1
0.59807611223551 1
0.42960000666159 1
0.340835253189903 1
0.240878607080117 1
1.04259740953886 1
-0.032163138486005 1
0.10948079050604 1
0.765817920082539 1
-0.174083670387657 1
0.00813665298526314 1
0.73701202186887 1
0.579602664073869 1
0.624930564769642 1
0.390508919812313 1
-0.119452782293037 1
-0.269734247353841 1
0.697056958826667 1
0.741294913279086 1
0.677715446745341 1
0.513536138273289 1
0.400918446408908 1
0.57947999087522 1
-0.0793738992921149 1
0.451812090640944 1
-0.0200913724159314 1
1.25443879402666 1
0.267696967373102 1
0.499147429930249 1
0.701114601916093 1
-0.216117109721416 1
0.570613887782981 1
0.116971631356163 1
-0.232635572060093 1
0.247353890789628 1
0.237042281862482 1
-0.384231367261006 1
0.653915880343069 1
0.365399999298488 1
-0.144870628283959 1
0.535908272579182 1
0.260296661388112 1
0.157633141269378 1
0.692903965995174 1
-0.0469044181061328 1
0.253510322472979 1
1.01007453177437 1
0.758479367911597 1
-0.173780911123533 1
-0.026112283062543 1
1.21509560686054 1
0.0388320595019083 1
0.501338098268493 1
0.729216518532756 1
0.196339064396819 1
0.949258131644423 1
0.191757242698444 1
-0.0010340890518514 1
-1.2420198070161 0
0.677187364443007 1
0.396024353162809 1
0.132949051536929 1
-0.0283424130399717 1
0.0656891096074082 1
0.74286336652754 1
0.258281931653322 1
1.09229642674069 1
0.355847979100059 1
0.0454646660264682 1
0.448245092077037 1
0.655188354967505 1
0.692192582722996 1
0.385955749995404 1
0.0323490770700817 1
0.560665573602778 1
0.882926201617305 1
0.404769675154027 1
1.62256634754825 0
0.447644365883956 1
0.195405900672163 1
0.431287322074276 1
0.124190338614626 1
0.0477181912028934 1
0.491127212900534 1
0.0963666777322176 1
1.1774392025799 1
0.219928971031285 1
0.974427447141772 1
0.531372129426568 1
-0.176007216439522 1
-0.255381421080896 1
0.529047305202822 1
0.830229654395541 1
0.00638281243900639 1
-0.0410041465179186 1
0.648042630018527 1
0.211032211437314 1
0.165672090415411 1
0.65767398146336 1
0.721971630516115 1
0.123663966507944 1
0.0390819692741511 1
0.0914247467680362 1
0.542099927159465 1
0.285141611793875 1
0.954023628708125 1
0.44022991350251 1
0.568273654722516 1
1.12790624526389 1
0.496701195001675 1
0.296434011989029 1
0.355738041820767 1
0.105246031016133 1
0.624993463610979 1
0.803449650694664 1
0.638101799271077 1
0.429045978816039 1
0.0967063784419134 1
0.869766008758237 1
-0.234852880650348 1
0.396435536339643 1
-0.0326776453480177 1
0.129154645515299 1
0.126606956403319 1
1.28820868075434 1
0.359047660104232 1
0.786831615314054 1
0.425473199841309 1
1.01633694728529 1
0.508230470827745 1
1.08003006849277 1
0.11721173480446 1
0.311182470348553 1
0.0815042200786897 1
0.164433338109462 1
0.596876786123975 1
-0.203124432276576 1
0.212111895025553 1
0.479987701576207 1
0.461546439241494 1
0.263896748770418 1
0.483602542386272 1
0.157319034830953 1
-0.209578577524738 1
-0.0867818604931489 1
0.387945851842303 1
-0.153694084176721 1
0.265168124746015 1
0.251852414006221 1
0.420033910905743 1
0.52336817600945 1
0.217004339104997 1
-0.188379638067099 1
0.649557909840621 1
0.640008741774639 1
-0.0890547512090653 1
0.648687104245388 1
0.148302807172863 1
-0.769361285659454 0
0.61656655072686 1
1.08819083149287 1
0.70505649820953 1
0.807699365863625 1
1.24509430592662 1
0.263030584083204 1
0.220017320075191 1
-0.0485055885979221 1
0.376282821551973 1
0.0558460856762838 1
0.499932342712766 1
-0.255345002758596 1
0.412293063870453 1
-0.408040188712922 1
0.694126832848489 1
0.794747107616346 1
0.145942805174604 1
0.500431435975578 1
-0.0931861989217098 1
0.325267609071853 1
0.0554917406352277 1
0.410251435110475 1
0.56231154897966 1
0.78934197944292 1
-0.134802063664604 1
0.459109426605306 1
0.27251164929847 1
0.158289099172536 1
-0.246956822358557 1
0.276549675619326 1
0.549696162965379 1
0.25280199498392 1
0.417118543317815 1
-0.447112216019834 1
0.255304674004435 1
0.528480816206656 1
0.75806642391434 1
0.195693351490965 1
0.148739792050416 1
0.149163218372756 1
0.388903726155627 1
0.283488673252465 1
1.09573409410628 1
0.0252763302546467 1
0.501385493982395 1
0.861052514139109 1
0.766242510107258 1
0.640370327308734 1
0.0575096491346447 1
0.0719297902178455 1
0.304252572106451 1
0.0755508166419143 1
1.01076109671774 1
0.753670170664644 1
0.230495030708344 1
-0.34078470809443 1
0.458425567579108 1
0.593822192770908 1
0.506082781467604 1
0.208431201376415 1
0.791095172794435 1
0.473095885079649 1
0.355148478790974 1
0.683091421230051 1
0.519236616856338 1
0.851231219870427 1
0.408330538207475 1
0.61574571184109 1
-0.197296059564247 1
0.70069270278602 1
0.688607040094459 1
0.577477852269007 1
0.728302046815384 1
0.594896138410333 1
0.659121116003988 1
-0.769224989168886 0
1.34033111731639 1
0.23359779406489 1
0.482241108019066 1
0.21835630860344 1
0.673677599166058 1
0.0312622948172772 1
0.129126911915783 1
-0.23166796062176 1
0.413602967190625 1
-1.00387105545728 0
-0.0292740602747112 1
-0.403678896709744 1
1.20990402770573 1
0.424752639454093 1
0.142536573094024 1
1.17349600871069 1
0.719926285178155 1
1.06875660301244 1
0.654673306019217 1
-0.00968634127571905 1
0.45525111534129 1
0.905460918755107 1
0.623665010062663 1
0.108113412538516 1
-0.361733411378409 1
-0.181549776500394 1
0.659833177957689 1
-0.16053043386504 1
0.730336354583419 1
0.0233462003288161 1
0.246808291810568 1
-0.302556461522464 1
0.373281850769984 1
0.605111648866601 1
-0.135043946553661 1
1.00625125909133 1
0.469818609674389 1
-0.136376290718449 1
0.556398079400084 1
0.319452909851107 1
0.553260258678473 1
-0.310914704050133 1
0.622741499066308 1
-0.0548679863857762 1
0.877945264717568 1
0.308102592268981 1
0.287190770668193 1
0.506967567121538 1
0.31510573463493 1
-0.165760443813064 1
1.17087768502777 1
0.332495897993306 1
0.745391004295902 1
0.517835279395181 1
-0.06789010269432 1
0.333111504321607 1
-0.000647206972849201 1
0.00664403468513347 1
0.617184558933973 1
0.281961858494654 1
0.304455659898905 1
0.530469734144624 1
0.528076146721124 1
0.484124133396421 1
-0.0269416437565679 1
1.22905145808863 1
0.604671098508204 1
1.17229176837486 1
0.249385658714336 1
0.150348210684864 1
-0.022454298481523 1
0.962312407147718 1
0.444417364817301 1
0.0891218279808413 1
1.03593939838526 1
0.308905710034954 1
-0.248654778148464 1
0.220934245324617 1
0.292993198406257 1
0.634919388987668 1
-0.268801627178794 1
0.353822597299684 1
0.198697183213086 1
0.952394702903864 1
1.03707510300865 1
0.602998828717741 1
0.578699363878172 1
1.57868783703685 0
-0.00380586677697553 1
-0.0799731133691773 1
0.225186021906809 1
0.52110920370125 1
0.22994848838634 1
0.661790229423357 1
-0.0661759546155487 1
-0.678707315781778 0
0.742023577109127 1
0.137845186817382 1
0.712758405937086 1
0.271812395134563 1
-0.00397498594142151 1
0.0184099931676245 1
0.106665360062327 1
0.30648120010297 1
0.123836213481134 1
0.147411590900523 1
0.347435248670075 1
-0.0395522920309513 1
-0.207228100518108 1
-0.318920598655487 1
0.384131783168261 1
0.658381646617397 1
-0.0446715187366276 1
-0.25070800988441 1
0.12726741420093 1
0.0745013856010398 1
0.0589999186368031 1
0.120682253882422 1
0.0307352510185416 1
0.513173667375435 1
0.9059923516768 1
-0.143308180275486 1
0.0589154456670023 1
0.240931513791346 1
0.37019568970888 1
0.454709164600644 1
0.829877052249603 1
0.244390035822746 1
1.02465338896156 1
0.750624477109953 1
0.458577914342628 1
0.230728582089111 1
-0.536011466416588 1
0.555648485880493 1
0.183064580629516 1
0.390161271477273 1
0.755986199534552 1
-0.115275934926667 1
0.891963679004173 1
0.79481624797253 1
0.760326128502095 1
0.163878449154872 1
0.0977457632905506 1
0.702605469908754 1
-0.411467469197461 1
0.601309418188359 1
0.565915999881069 1
0.0502764969879736 1
0.524953087598855 1
0.846074795407185 1
0.0383839936956624 1
1.08888404428755 1
0.199845360398351 1
0.720898893003936 1
1.18862625627718 1
-0.0793769143521038 1
-0.131133378356934 1
0.138302430807754 1
-0.129322300778973 1
0.0110214275088552 1
0.151358482267521 1
0.210486145031087 1
0.00555977545230958 1
0.230658470664669 1
0.886634156504612 1
0.565928209121316 1
0.815772980250021 1
0.122714168567989 1
-0.319233378918955 1
0.18694985595921 1
0.569255862947756 1
-0.210396141924752 1
-0.199587571381388 1
0.107369182376396 1
0.973334128778854 1
1.0956767841427 1
0.593142149806741 1
0.162200701489645 1
0.39387451096039 1
0.0980448363674137 1
-0.0278569202724137 1
0.393202991638333 1
0.438555785314574 1
-0.146544696709243 1
1.10520736149658 1
0.243720840368895 1
-0.0445627575070832 1
0.605771663271239 1
-0.358273829505118 1
-0.449429184804993 1
0.960999487530595 1
0.232260695230301 1
0.347163967590715 1
0.376974800302072 1
-0.15156688808988 1
0.558129829489946 1
1.34932615242634 1
0.219834980992629 1
0.0617663636653438 1
0.392023652837558 1
0.270351849873045 1
0.60707187652767 1
0.674548248428687 1
0.25771411276006 1
0.274289224951102 1
1.04894241997189 1
-0.0223972502974195 1
0.235043907400678 1
0.639359807597464 1
-0.0302553564602299 1
0.182650991921772 1
0.588842532817691 1
-0.0422541883121336 1
-0.13836591187357 1
0.283440756600088 1
0.524576169834611 1
1.3951473739217 1
0.579137197186324 1
0.655093349038781 1
0.875710101556265 1
0.198517109981035 1
0.152882909805481 1
-0.775263856424315 0
0.202023134860348 1
0.66040597335018 1
0.795559479257046 1
0.511492137871352 1
0.846376185409699 1
0.565979432557437 1
0.344940012522546 1
0.497986218482994 1
0.0240985317622471 1
0.267765361110432 1
0.273469851918769 1
0.719240834831258 1
-0.301238683466137 1
0.149548255950857 1
-0.277830810802919 1
0.465048897893166 1
0.492449397768799 1
0.746807959700405 1
0.309703180918184 1
-0.0310039010925528 1
0.146339358597196 1
0.695912868274357 1
0.760130988594789 1
-0.339998514121959 1
0.151410979267273 1
0.322906094458432 1
0.698859113625178 1
0.518568411898066 1
0.143246411985114 1
0.563434212985352 1
0.430690466121818 1
0.597709619232055 1
0.0767881551450675 1
-0.0421259022061205 1
-0.0756286016018418 1
0.810853746455156 1
-0.169046039777231 1
1.04078349936873 1
-0.0206359100321124 1
0.589424953015794 1
0.787093650017747 1
1.33695774461594 1
0.845612338583497 1
0.425437687734963 1
-0.299133598811792 1
-0.36172168387202 1
0.339790727258936 1
0.94351401205511 1
1.25523417791788 1
0.757127566060395 1
0.979766593736104 1
0.433550782967498 1
1.21705639641898 1
-0.0304177429312685 1
0.615250732578826 1
-0.0558693509573652 1
0.573344603919447 1
1.15532854037825 1
-0.168784144712754 1
0.634885207783586 1
0.968854984846897 1
0.597293805345882 1
0.30590214823831 1
0.0649862840588709 1
0.325862168534893 1
0.563957833578217 1
-0.119861631538939 1
0.320356830591063 1
0.0287314519798609 1
-0.997430469876731 0
-0.0424067287978021 1
1.20079056167035 1
-0.672885275980059 0
0.0699638995984819 1
0.793747639319659 1
1.39347398369269 1
1.13512430370991 1
0.676821937783737 1
0.712849450945059 1
0.388868189223797 1
0.977248547677895 1
0.419320903393946 1
-0.293182449534097 1
-0.45037012669968 1
0.264893504607273 1
-0.163840312647634 1
0.680611858962575 1
-0.0346810383293303 1
0.201974035000762 1
0.236165005158674 1
0.6707463345022 1
-0.144207674899523 1
-0.265872901511487 1
0.574973720096035 1
0.265227263324019 1
0.318649215270182 1
0.838838924319649 1
0.337532860172896 1
0.452180026230675 1
0.700158416841133 1
-0.13945602431673 1
0.624599843633908 1
-0.244059127448104 1
0.0681170892165115 1
-0.500491877181101 1
0.525441270521926 1
-0.245323880467466 1
0.894903639582409 1
0.360575769167019 1
0.241922435414592 1
-0.154661616622632 1
0.238681829670822 1
-0.326301805869853 1
1.01623496558787 1
-0.066137098821563 1
-0.255705871198508 1
-0.147913401027325 1
0.144264374306428 1
0.698501898006417 1
0.00320334242071285 1
0.629909738032032 1
0.740241617954306 1
0.238368801830011 1
0.498364166172919 1
-0.392684464548705 1
-0.510527449741691 1
0.505080494171279 1
-0.232199983891771 1
0.123237439881678 1
0.445057123415255 1
0.521189224344018 1
0.576104062143121 1
0.353279882098801 1
0.133049909077013 1
0.41752879923278 1
1.07245310254366 1
-0.216730432122798 1
1.22199665094221 1
0.877137016550823 1
-0.244007348271091 1
0.43541912546687 1
1.23573429822177 1
0.297988922110229 1
0.191300053231346 1
0.287599216050841 1
-0.127806794047581 1
0.545357145456557 1
-0.0630282553019212 1
-0.152437976180969 1
0.656884968638045 1
0.3110740098163 1
0.0168978550513393 1
0.514358292039649 1
0.0596942312010272 1
0.186736563206392 1
1.2437103486501 1
0.529298775205663 1
0.993267608483332 1
1.09198450599859 1
0.0627758775550848 1
-0.0312668922385366 1
0.219357508669848 1
0.143357616139304 1
-0.266982842023127 1
0.700632815002605 1
0.412737777998618 1
0.652527771584381 1
0.432403409649446 1
0.145417156202476 1
0.180947297853631 1
0.733380843453022 1
0.708443850048655 1
-0.0905804925346286 1
0.124882640026671 1
0.444203291957534 1
0.123180201378281 1
-0.357779333036364 1
0.077940309432523 1
0.0505585818700404 1
0.279896111112028 1
0.851170692762532 1
1.6875600565522 0
0.578258640714399 1
0.579943731846339 1
0.156124093710247 1
-0.266124875770241 1
0.242331590227566 1
0.440737163465432 1
1.21834227107359 1
0.42467773676625 1
0.682390076046723 1
-0.03053573575772 1
0.849942432491938 1
0.812153572439975 1
0.0490432425973703 1
0.342418243677938 1
0.355097989711609 1
-0.341893677522936 1
-0.160609947813037 1
1.30809514776487 1
0.352932751311396 1
-0.0274967269587448 1
-0.103642865565695 1
-0.089139825740778 1
0.180585755196625 1
-0.0532135969775656 1
0.428564112727692 1
0.119047098350893 1
0.442954292214346 1
0.257465851283429 1
-0.255666630169105 1
0.339067011238281 1
0.429354111444991 1
0.956925429442223 1
0.151639268280497 1
0.262803508118079 1
0.225477704552431 1
-0.160079166076196 1
0.661743114875299 1
0.410330752052473 1
0.305977698303485 1
0.709402746449341 1
1.15892312309645 1
1.14097337091063 1
-0.609460736093423 1
0.71234675261311 1
0.490576694193425 1
-0.00918254326064166 1
0.77682678073256 1
0.342921131398899 1
0.137840627872833 1
0.368009012549823 1
0.929779689193216 1
0.0719284862492409 1
0.229921486778904 1
0.404888362517991 1
0.350297540461844 1
0.483556317801386 1
0.469086571447303 1
-0.0883209985185103 1
1.20214024641715 1
0.440209314536223 1
-0.0764396078963406 1
0.396929610411963 1
-0.053125185213447 1
0.870980612363723 1
0.72411387449518 1
0.545208287143526 1
-0.0556652641883572 1
0.147202204205237 1
0.470666214110493 1
0.724672561433894 1
0.830145717096542 1
0.820750388687186 1
0.613851946142284 1
0.410176966318715 1
0.315899077680936 1
-0.0844810673345074 1
0.305169000374469 1
0.543698892457848 1
0.388395975849719 1
0.126561861717748 1
0.38352550948861 1
1.38878865498763 1
-0.00763531592194178 1
0.547060705044467 1
0.630062316906172 1
0.571658353555673 1
-0.0348929649819192 1
0.796381554230714 1
1.05376141275178 1
0.583448509191518 1
0.844484096981177 1
0.727058529787917 1
0.300480216172894 1
0.370128211869531 1
0.193642755439538 1
0.783932395686267 1
0.631181722177871 1
0.557389661618742 1
0.121888540166182 1
0.512923175481215 1
0.649567585401947 1
0.478928204536104 1
0.446338452012474 1
0.922099377293458 1
0.61406443699427 1
-0.269217991139395 1
1.23370546455565 1
0.810326059303136 1
0.803638090254339 1
0.593361129214384 1
0.23847253401101 1
0.0197878560608182 1
0.614507036665217 1
0.425442560034958 1
0.179216403834813 1
-0.183032702639978 1
-0.129754794996272 1
0.32573788246207 1
-0.0416056444938054 1
-0.328450194496913 1
0.529382959414962 1
-0.0384832884008511 1
0.640374431402732 1
0.358633067903794 1
0.0466077602542528 1
0.0428179928194806 1
0.706582408414802 1
-0.238099740175549 1
0.292477382865171 1
0.347450374111003 1
0.0747718084632606 1
0.0857959737269701 1
0.581973173089521 1
0.0636692110960038 1
-0.236690879130029 1
0.779912819005424 1
1.19386755706086 1
0.103009009179432 1
0.0156391443656141 1
-0.370888374376819 1
0.946728738284167 1
0.45350109018101 1
0.492293601193189 1
-0.368269635515622 1
0.585044677493041 1
0.0743350375393839 1
0.356419759199194 1
0.234836556421463 1
0.437811632270402 1
0.569070463074854 1
-0.197609564340236 1
0.319406717027333 1
0.470733475767776 1
0.0460074792453616 1
-0.235953089007227 1
0.148355651235793 1
-0.449224348314782 1
0.2593071309091 1
0.397802743806057 1
0.68497199603822 1
-0.243464981804188 1
1.23128302184825 1
-0.130358182162043 1
-0.194855107084218 1
0.141512735453962 1
0.830424656022321 1
0.55261738904386 1
0.325149484114271 1
-0.21828864973927 1
0.581898075328845 1
1.16743554250989 1
0.648575980731533 1
0.448975146089505 1
0.301302627269579 1
-0.00459518424719327 1
-0.340660530862924 1
0.628574234988927 1
0.256515297502311 1
0.474686226361889 1
0.444094816242391 1
0.357480229226095 1
-0.113849381131034 1
0.208616962213725 1
0.627488973536814 1
-0.0837537197652848 1
0.861767512341024 1
1.24995435020629 1
0.12501027586195 1
-0.107435844671297 1
0.448682128001688 1
0.56922493537717 1
0.152874718280885 1
0.437455068144296 1
0.0978771240304144 1
0.822399947744396 1
-0.295146115000821 1
0.0139078528546253 1
0.526060102508983 1
0.517428789315561 1
0.197356557614134 1
0.017189835572325 1
-0.588368667330354 0
0.15731782182803 1
0.371521825536871 1
0.256860468395024 1
0.408653612020767 1
0.518817215527557 1
0.999727466037342 1
0.108524706120071 1
0.303972979504885 1
0.426442267589173 1
0.19637124923913 1
0.0505628217261535 1
0.294299702577825 1
1.19419520786204 1
0.144517420995363 1
0.344825862004274 1
0.642847637039332 1
0.201076637684773 1
0.360474713998756 1
1.08784177853625 1
0.256980565712548 1
0.842717196585825 1
0.931805555383702 1
0.512902148494337 1
-0.079738176845871 1
0.182253107445871 1
0.830394612278932 1
0.381925861530212 1
0.258407535139633 1
0.554645353089343 1
0.161267577803862 1
0.0074302004574904 1
1.24295449052386 1
0.909308585779279 1
0.495763029919245 1
0.0550613866381598 1
1.03875134275935 1
0.15363468699052 1
0.607168753809377 1
0.501518763427075 1
-0.239901226857808 1
0.0741121364962986 1
0.346964881854326 1
-0.0973546596822848 1
-0.0108976387510459 1
-0.197297016227381 1
0.541796491740784 1
0.933792307911118 1
0.674985991429475 1
0.137649533990157 1
0.538164601761183 1
-0.0756077823792036 1
0.489449208734409 1
-0.0183098565054514 1
0.2228777957018 1
0.688157088755348 1
0.52217978471544 1
0.518882138136122 1
0.47286780288495 1
0.874625837356092 1
1.03740806618731 1
0.779204862112319 1
0.0555032799921676 1
0.145416180983816 1
0.0192887628533025 1
0.952957706040179 1
-0.592401857739631 1
0.70671279099378 1
0.35647190881299 1
0.694665772319859 1
0.86110601213481 1
0.981966898737232 1
0.416339190838154 1
0.236375471823506 1
0.636542469254828 1
0.651324370584265 1
0.16866348638926 1
0.652558279229393 1
0.622616966716905 1
0.612366397845495 1
0.0229287293728034 1
-0.0980402082575247 1
0.881184416559386 1
0.262075686674371 1
0.619057012701765 1
-0.306439876908144 1
-0.142329400214383 1
0.147480220597671 1
0.391123052680333 1
0.391000175620494 1
0.965237669171406 1
0.463397828983042 1
0.00925198957330627 1
0.764586670410939 1
0.420544269637592 1
1.08424188592924 1
0.678109466161518 1
0.673017889586115 1
0.366160424355444 1
0.267618432263411 1
-0.645224761200218 1
1.03570754777453 1
0.419101890095571 1
-0.251736052395356 1
0.353910044012343 1
0.391321913203776 1
-0.404810926760607 1
0.772948059823427 1
-0.0778422288740722 1
-0.0473447267114572 1
0.0977377584897514 1
0.192011922831169 1
-0.229457414626025 1
0.505654852720217 1
0.591532343368844 1
0.111448181768173 1
-0.189772450960393 1
0.00677826687385538 1
0.239012580389952 1
-0.437432375588379 1
0.742302509357067 1
0.177477052472011 1
0.499223328319752 1
0.643500627876924 1
0.566930354110375 1
-0.175771521606941 1
0.397107819337939 1
0.5010122128833 1
0.129639826538867 1
0.700187086530786 1
0.0826544064542206 1
0.246210990662281 1
0.741919196414238 1
-0.214220545573641 1
0.137607991743131 1
-0.0561539656267841 1
0.470583724210254 1
0.331993434107868 1
-0.324436625197521 1
0.876233490250303 1
0.0775849100352154 1
0.344228980943464 1
-0.0854289881088246 1
-0.13274819872747 1
-0.273217460985054 1
0.267022069974899 1
0.326515450793879 1
0.928275671549286 1
0.222635470958725 1
-0.169644167976064 1
0.757653564233051 1
0.691469755820808 1
0.92677864125225 1
-0.471629988112859 1
0.680519973238031 1
0.0569807007747922 1
1.33426539821087 1
-0.0525360358154495 1
0.767992588412463 1
0.160279979168778 1
1.66561543483011 0
1.31637450148447 1
0.205636532488489 1
0.997521369616013 1
0.654409539127149 1
0.203402382077534 1
0.318074587495832 1
0.720601749010895 1
0.702595237381702 1
1.46082384976455 1
1.13946230344777 1
0.0222207019412877 1
0.428149563548771 1
0.14316682018328 1
-0.949723077147743 0
0.816958987731098 1
1.16918331144383 1
1.32031126801562 1
0.42008052704647 1
0.181626330871088 1
0.262012444165788 1
0.228127765987167 1
0.283317948280416 1
0.0256215793951836 1
0.271243537383091 1
0.856064579171172 1
0.979773779080361 1
0.400972474187373 1
0.425306892634434 1
-0.0893913091425332 1
0.410900689276031 1
-0.333631977518724 1
0.664350910498166 1
0.197758448754446 1
-0.0934930980672455 1
0.206207553659605 1
1.11376939070484 1
-0.159969649175074 1
0.460346744311479 1
-0.360641480138671 1
0.18367326739393 1
-0.162834661031262 1
0.0179615388139449 1
-0.139583044218992 1
0.292889079810534 1
0.745925452208029 1
0.51571968164718 1
-0.0898638401382399 1
1.57539601120956 0
0.019749576592545 1
0.144483910149778 1
0.714804568322042 1
0.56462663832168 1
0.873646532118939 1
1.23222135142379 1
0.0191442508354363 1
0.502108777507322 1
0.756849512951464 1
-0.0434605422583346 1
0.0710003108718586 1
0.349004905128079 1
-0.768928582676159 0
0.484859449754303 1
0.0125405808757688 1
-0.388143942228267 1
0.376301880905701 1
0.147675331520777 1
0.469120742927152 1
-0.0146736411678624 1
1.1657810043136 1
-0.535791931068121 1
0.0477326980267821 1
0.549011124135797 1
0.672046572103154 1
0.768931572746623 1
0.451171077410534 1
0.104421938973086 1
-0.305630801944259 1
0.234936086373792 1
0.866124614408854 1
0.115783278009398 1
0.729325559155023 1
0.152147390373702 1
0.749998489803222 1
-0.195732245007049 1
0.172355779135435 1
0.0536400510871972 1
1.13311604216971 1
0.239477808698818 1
0.233344897414615 1
0.901590421551973 1
0.170449798585234 1
-0.0640953805066636 1
0.541976155937549 1
0.835214765492767 1
0.515164401649284 1
0.480240970241597 1
-0.360255842203256 1
0.0113412435312581 1
0.262682128303038 1
0.416702243008612 1
0.0120617957529581 1
0.430546961818504 1
0.650907071433289 1
-0.0768377569842718 1
0.60395229760921 1
0.212216411129643 1
0.536419421813522 1
-0.12691879598629 1
-0.268302417049674 1
1.17514567872769 1
0.481890132966841 1
-0.303762734400793 1
0.421431227968829 1
0.440710409912458 1
0.419962580294712 1
-0.547170864183659 1
0.314098104443406 1
0.646907670658848 1
0.395777853100894 1
0.216209230891055 1
-0.0811463322707326 1
0.39284276292308 1
1.23310987331702 1
0.937641054842919 1
0.79296951807046 1
0.370375360063902 1
-0.387967352929131 1
-0.30959634550381 1
1.03500958850411 1
0.0502916134471742 1
0.689964487759591 1
-0.866945021668169 0
0.999425787140458 1
0.350873594392558 1
-0.107124125599352 1
-0.427017983830619 1
-0.136676532072008 1
0.10200931854362 1
-0.0391871702931851 1
-0.215619433515314 1
-0.216464663685396 1
0.315983968315071 1
0.75008498508327 1
0.303268859228359 1
0.0741543437109936 1
0.37081940938814 1
0.0655113634041256 1
0.488906417361059 1
-0.223512395345197 1
0.189609460913765 1
-0.0877322008419628 1
0.31945799828071 1
0.0123947475042303 1
0.74221501220917 1
-0.289011467806029 1
0.374566355957403 1
-0.163944542272311 1
0.169828313720224 1
0.890824748913525 1
-0.0998180694352241 1
0.161575850496186 1
-0.257692415882189 1
-0.178200845834167 1
0.714242035744901 1
0.271919851885542 1
0.614354559816903 1
0.221254323873765 1
0.751001080676685 1
0.654676328360007 1
0.393939974746793 1
0.0879327775288699 1
1.08160573901038 1
0.357677043985808 1
0.807282806240375 1
0.5122125311688 1
0.955559386498047 1
0.506944173407972 1
0.884222541039189 1
0.252990220322131 1
0.574111859338963 1
0.21308498160691 1
0.774859783988606 1
0.0735453851164685 1
1.39655291461162 1
0.145050971853614 1
0.628032620333473 1
1.06558533366976 1
-0.164812335764727 1
-0.272461101266206 1
0.63293701327205 1
0.353278938939869 1
0.14109420769964 1
0.502377968109429 1
0.176447206406676 1
0.130396615559824 1
0.586045149920358 1
0.565171838482221 1
0.26821638774515 1
0.223169523270835 1
0.306568922663237 1
0.334513790268103 1
0.828818265403443 1
0.490957501243507 1
0.582804172630726 1
0.991711093176223 1
0.499497579758376 1
0.244151120671298 1
0.87559696114004 1
-0.252104117727906 1
0.355840453035129 1
0.996852284517534 1
0.329718201275597 1
0.724525334893978 1
0.693672369016371 1
0.424060770265889 1
-0.206661677549272 1
0.0527967311992069 1
1.15431300141103 1
-0.194736116100829 1
-0.234171132363355 1
-0.0604846659126135 1
0.460510382157062 1
0.40660619605627 1
0.0955325242318476 1
0.0563566748094783 1
0.69787291842816 1
-0.0537735100927286 1
0.330687297334358 1
0.228664489106631 1
0.187807208707659 1
0.607235601349079 1
0.333353843384266 1
0.0995851107724794 1
-0.157389797660106 1
0.727902314306228 1
1.08852528942223 1
0.528122935954208 1
1.008186149676 1
0.359907365898299 1
0.406989851687243 1
0.542094938894438 1
0.700840503412004 1
1.01202448616973 1
0.703108156823086 1
0.697363122898756 1
0.768971117213831 1
0.383875914199477 1
1.39521306096489 1
-0.02512916821694 1
-0.201329429895354 1
0.199089007640218 1
0.213551827263481 1
1.08963702935412 1
0.00457723578837155 1
0.649163614119267 1
0.395729673964833 1
-0.182917770318712 1
0.0324771657501628 1
-0.0555607615703192 1
0.434347658947664 1
0.674655033210442 1
1.25985861315511 1
1.50956171754273 1
-0.0641453306298164 1
0.671313868510855 1
0.123737052108464 1
0.555907226311153 1
0.654123743308474 1
0.575513426302372 1
0.606463695656014 1
1.00275220463377 1
0.357264473211584 1
0.286677174845806 1
0.452942577927426 1
1.29898450631884 1
-0.456541373438618 1
0.0569061605099428 1
-0.202388642175596 1
0.108342734727194 1
0.683857632063142 1
0.569199931699925 1
0.701897572745285 1
-0.310656069054627 1
0.128569517475785 1
-0.366102411190114 1
0.286093435068806 1
1.1790810429041 1
0.812572359084679 1
0.380457398519389 1
1.1497964670307 1
0.70047468189623 1
0.685989593609359 1
0.344777653487447 1
-0.344071381833915 1
0.46114534764078 1
-0.310197408188015 1
0.265492527659166 1
0.0388344359341171 1
0.0524738158409989 1
-0.0304663350947172 1
0.511361090678122 1
-0.233275555436545 1
0.369188502844595 1
1.03741075562886 1
0.418736862829757 1
0.556068419876668 1
0.980109238442854 1
0.479409372853436 1
0.361209392131676 1
1.28508022143808 1
-0.0355445717513268 1
0.440891716836634 1
0.708288504325042 1
-0.0216499971417326 1
0.654244768325356 1
0.580629704461559 1
-0.104116235371571 1
0.517506154591274 1
0.252713176861469 1
0.314472884393302 1
-0.64267482774449 0
0.281942153999143 1
0.370132830688934 1
0.307910872832337 1
1.12977395397076 1
-0.330011117421093 1
-0.045331849976256 1
0.621128611054667 1
0.746873395218997 1
-0.25974539655523 1
0.885435715419397 1
-0.181167612019916 1
0.17191291917101 1
0.642467345928159 1
0.383127017527439 1
0.548083318774723 1
0.109794695806703 1
-0.060451526679467 1
-0.110729069572099 1
0.957670910738043 1
0.289222296480957 1
0.385806729416445 1
0.281057972924701 1
-0.0414022021906966 1
-0.152587491262765 1
0.615305950244156 1
-0.0700801179249623 1
0.0338618614165225 1
0.56001487789135 1
0.696953003336596 1
0.262316644001059 1
-0.242005949111344 1
0.512839379802058 1
0.344609573304111 1
0.15541294824718 1
0.387435960322834 1
-0.267549578591061 1
0.325065619608327 1
0.826740253888872 1
0.506871628282338 1
1.11043085523253 1
0.0847530177139926 1
0.307539601474013 1
-0.0200113282292608 1
-0.10323218362532 1
0.347591204939324 1
0.391092953028691 1
0.517258514793111 1
-0.592036912504941 0
0.399283552828808 1
0.635493807451278 1
-0.524221119712807 1
0.604200408299364 1
1.05639618392661 1
0.556948925022113 1
0.199312105485925 1
-0.29318796991352 1
0.491029759065576 1
0.375761759903754 1
0.0604925319865143 1
0.28267319075129 1
-0.241207789451955 1
0.0665380341479156 1
0.855189587811123 1
0.178587014340899 1
0.371176527754466 1
-0.366414590750182 1
0.00621355915503816 1
1.08233561624949 1
0.839367652462763 1
0.763380162673296 1
-0.408594261289324 1
0.118490649585412 1
0.141218990136676 1
0.807805320354376 1
0.116543392038273 1
0.484212433814871 1
0.00350241700013684 1
-0.0158308344897949 1
0.142545211408614 1
0.842338826115708 1
-0.00866435031562587 1
0.568635698112272 1
0.515461382302404 1
0.821420876652705 1
0.327518804339004 1
0.223407874977129 1
0.717537327242225 1
0.821628616777631 1
1.16397282715768 1
-0.457438508513172 1
0.23814796572053 1
0.175044443317887 1
0.509192561105215 1
-0.4676412645084 1
1.44707787267958 0
0.534730513329452 1
0.58162023721313 1
-0.0563853748841834 1
-0.279444244718662 1
0.515245879589026 1
0.907066694798136 1
0.451336874974789 1
0.689119452774254 1
0.0742360999530127 1
-0.485748643074592 1
-0.0541888386424772 1
0.520432574621305 1
-0.0575202730778749 1
0.508887646181238 1
0.355014458865772 1
0.345365763167652 1
0.617595832120142 1
0.62918477403155 1
-0.0928870365098984 1
-0.368372911074862 1
0.598119133661475 1
0.607038951636177 1
0.470326726329902 1
1.00777880880186 1
0.554946468407644 1
-0.203830476944209 1
0.739922139816233 1
0.830323532505164 1
-0.985281160356628 0
-0.141325110304085 1
0.110895724259412 1
-0.311880077544987 1
0.691608697368737 1
0.67200712820268 1
-0.242378004120228 1
0.701102591712421 1
0.397850720493984 1
0.262340789761235 1
0.375001207803158 1
0.36095638091161 1
0.82145075218327 1
1.3038662129546 1
0.446770246479279 1
0.620940754590046 1
0.215397806163993 1
0.686979347337074 1
0.365491096594622 1
0.0266777165028571 1
-0.231482847807696 1
-0.0737743149327973 1
0.525804622185532 1
0.0968799463078351 1
0.367495616274121 1
-0.099912813941155 1
0.841764141972698 1
0.232661341991057 1
0.757185125230179 1
0.610396956573787 1
0.700381005282424 1
0.125553746469385 1
0.917968074377472 1
0.718671951424309 1
0.251970608128007 1
0.465422080884323 1
0.899676057573108 1
1.27163761018171 1
0.705660916448703 1
0.20819466974329 1
0.286098885526091 1
0.0428242853031859 1
0.296616223455477 1
0.190278402737154 1
0.129563366008329 1
0.0431637558402147 1
1.01475876293976 1
0.473016530234463 1
-0.0102178623961745 1
1.24383197138186 1
0.359931489399709 1
0.521262299767509 1
0.312421975428479 1
0.906271461243039 1
-0.335091350240913 1
1.21880656957042 1
0.365033652857153 1
0.0559545700604791 1
0.121081379588373 1
0.781342168755334 1
-0.109018525596146 1
-0.0556499824374672 1
0.0584845797344859 1
-0.46328884262817 1
0.194155248756108 1
1.34465195488991 1
0.819547335554045 1
0.311394832035414 1
0.516675695739767 1
0.459414625053052 1
0.932942737678455 1
0.60120099846573 1
-0.728611956348612 0
0.475139272968778 1
-0.36876493701575 1
0.429824532533026 1
0.858196505546652 1
0.745875164834564 1
0.797859855574462 1
0.0908104932533304 1
0.704113810608788 1
0.144717365314753 1
0.175810949100852 1
1.19347449317347 1
1.00201422556694 1
0.653751084096283 1
0.0586722908568141 1
0.882224634591447 1
0.62150145031668 1
0.933884114573861 1
0.0195981846520924 1
-0.617347696609068 0
0.921270242094115 1
0.392133161238219 1
0.120930001617995 1
0.322208864313804 1
0.88365880905744 1
0.221308618360286 1
1.07032273891352 1
0.966006914020005 1
0.367040473342879 1
0.303173634098133 1
-0.862426236236194 0
0.546441973182013 1
-0.00656588883495095 1
0.132328353146283 1
0.00217108445815495 1
0.758645608668555 1
0.373684931024546 1
0.170837006300663 1
0.930571339083421 1
0.0254149152146346 1
0.0825207605710693 1
0.967589566690896 1
0.507018036009316 1
-0.224945848690847 1
-0.140019486687741 1
0.230232881179876 1
-0.0174857424042534 1
0.248145294908524 1
0.272846296161857 1
0.44443101347761 1
0.840661357413723 1
1.00532347645352 1
0.311527786449133 1
1.35642242642371 1
0.8945656505185 1
0.347148693376385 1
0.216111841587079 1
0.831813721296046 1
0.653708942251519 1
0.44187601675719 1
0.827321886205977 1
0.117364453325222 1
-0.682257181297323 0
0.432509691303448 1
0.258801779353619 1
0.261794572198642 1
1.35580780969806 1
0.654816682367291 1
0.287372025265373 1
-0.152301472463489 1
0.522213298943588 1
0.207221561571033 1
0.338910366046167 1
0.389190543429971 1
0.177169821794554 1
-0.309115453062974 1
0.19495730730956 1
-0.619925767418719 1
-0.579611293872319 1
0.89110480817729 1
-0.827060122081556 0
0.0988636995936453 1
0.0295832400349053 1
-0.20803012766906 1
1.15407822575938 1
0.446976492981247 1
-0.165578231062183 1
0.13046012245292 1
0.895133242187941 1
0.57976440441933 1
0.45109050196264 1
0.375585066608652 1
0.586436268199961 1
0.718805769000216 1
-0.162909281630278 1
-0.0245560371350392 1
0.349745224001379 1
0.133816069905375 1
0.155909513585399 1
0.342823130634888 1
0.772646965565778 1
-0.0807960196042647 1
0.854224946401712 1
0.558241907533165 1
-0.427503532506029 1
-0.315266851751551 1
-0.587457590310629 1
1.32278828584536 1
0.861971284834714 1
0.315124426111117 1
0.0298985186788149 1
0.327833627190686 1
1.00377026434171 1
0.26366185559707 1
-0.383514307109979 1
-0.325793814507131 1
0.962402985502855 1
-0.407764382911665 1
1.21846045860503 1
-0.363223121442925 1
0.358617593018862 1
-0.411901340890285 1
0.33647317242001 1
-0.184499660326813 1
-0.138463992133593 1
0.0343105426651753 1
0.121003972845418 1
0.39340419996301 1
0.106338044666408 1
0.895067929035049 1
0.367022328758842 1
0.197993900735974 1
-0.432510132753837 1
0.0855733756085792 1
-0.268116396165658 1
1.05323755777863 1
-0.205005633196169 1
-0.00228634504877051 1
0.452322755440683 1
-0.224245771154844 1
-0.432477785551299 1
0.660672063646564 1
1.04943382262342 1
-0.192184476697282 1
-0.0342815098940083 1
-0.0707107708646152 1
0.259719266753811 1
0.462281571078732 1
0.38910707993991 1
0.371736621345668 1
0.564152995090548 1
0.156903693781081 1
-0.0607083007217357 1
0.433101162330238 1
-0.614074742206396 0
0.120320481853291 1
0.272291229447819 1
0.0859680181480125 1
0.307948156123485 1
0.29817750284637 1
1.21030798340146 1
0.516136237453485 1
0.951821644046943 1
0.446497385785132 1
0.712140854301482 1
0.287347434562579 1
-0.0670881980847637 1
0.634548096603347 1
0.56081609966754 1
0.350462713738583 1
1.12741583849291 1
-0.100126228451131 1
1.22547616349006 1
0.578737480687767 1
-0.209143634900752 1
-0.0335883399444274 1
0.394367606437652 1
0.542150026053872 1
0.256825487859036 1
0.636239395098047 1
0.00662088388238752 1
1.00232992331802 1
0.468824464325925 1
0.228312520456349 1
-0.681031585164835 0
0.301510644288213 1
0.356760769937471 1
0.531843818078878 1
0.776778643639469 1
0.980403929580569 1
-0.326991338161122 1
0.0206275140102687 1
-0.0790142042965772 1
0.3058151582631 1
-0.212344549112995 1
0.754860618056949 1
0.218997242567511 1
0.44976289995083 1
-0.0777715283134142 1
0.461169840951666 1
0.706592371114854 1
0.423995681295147 1
0.269255938821175 1
0.168936646392809 1
0.696311447131125 1
0.708138073864775 1
1.06347603697414 1
0.281212913734325 1
-0.29628894036345 1
0.329948578303488 1
0.371591503401051 1
0.562777165321339 1
0.4477584449437 1
0.335193009263041 1
-0.506936413387044 1
0.338375477561975 1
0.723670695889459 1
-0.280558901891977 1
0.0125455703320417 1
-0.256389785904646 1
0.282665781082009 1
-0.117380945952565 1
0.3825457668442 1
0.624288369205647 1
-0.0838452613830311 1
-0.090739972896873 1
0.452836659112682 1
0.126645117715741 1
1.53693624875067 0
1.2598130826974 1
0.479669606780858 1
0.119180913434324 1
0.951286134098161 1
0.553186354748078 1
-0.406643009074018 1
0.326088392875744 1
-0.0124338355527642 1
0.72513017596327 1
0.476862623850113 1
0.226629079915267 1
0.211840064139462 1
0.819400766949918 1
-0.46753477198883 1
0.982762618702086 1
0.152701075668041 1
0.0548291656041626 1
0.205124597230408 1
0.475331679056746 1
0.317230884764914 1
0.263090464195619 1
0.450871795336235 1
0.643929136813171 1
0.336508342707014 1
0.926626055432 1
-0.119088564196262 1
-0.344748462815261 1
-0.0469990989469598 1
0.388942298565112 1
-0.417735793590386 1
0.151341635661816 1
1.00541367217423 1
0.414613916151793 1
1.13569678869216 1
0.974495784944027 1
0.303607135471248 1
0.171954707793736 1
0.242648830303156 1
0.334945152695092 1
-0.182457385662677 1
0.928076229767418 1
1.54185772388235 0
0.787689268143497 1
0.041413591453461 1
-0.344585362709589 1
-0.376440568986502 1
-0.153799069810547 1
0.687108881895808 1
0.357499891004391 1
-0.261619396670166 1
0.590414693716654 1
0.233874104803771 1
0.326383476851609 1
-0.549528457743172 1
1.19415579191691 1
0.681954991604758 1
0.173317463913899 1
0.761157437524751 1
-0.25084940446523 1
0.779606823155466 1
1.60549169483688 0
0.660540846634916 1
0.413349099828987 1
0.474441233961483 1
0.741843720534359 1
0.067702871880703 1
0.10606138715075 1
-0.102817770116231 1
0.37855192398862 1
0.139982174882354 1
0.663890523582422 1
0.088227347041665 1
0.546865777554598 1
0.794330233836288 1
0.200509759596947 1
0.608978867200987 1
0.450125456245873 1
0.0476660852307852 1
-0.0533254901913666 1
0.528996364464773 1
1.03302974007097 1
0.926026878875269 1
1.00637261920837 1
-0.386959432903292 1
-0.360724621090796 1
0.0993297441301407 1
-0.480065254057286 1
0.75767476770821 1
0.72221706353354 1
0.0471824967592033 1
0.0387737754303159 1
0.375574669996586 1
0.772914860688999 1
0.682120391323971 1
1.03888278189985 1
0.443129712819474 1
0.768046711044457 1
0.0865648263997099 1
1.06154947089026 1
0.614495503897976 1
-0.173309284282364 1
0.66263296871755 1
0.500546693375977 1
1.11200229535505 1
0.861041591241935 1
0.254207235852656 1
0.213204863413397 1
0.325908249340641 1
0.719284380180182 1
0.200607555806407 1
0.779015945171719 1
0.780250717378777 1
1.27585420615166 1
0.260742806966453 1
0.241681792442596 1
0.716641692130398 1
0.194658126024513 1
0.655977038873733 1
0.55317364967865 1
0.457585190480858 1
0.633793638548156 1
0.636798606464493 1
0.334243614103385 1
0.485910900557322 1
0.849190843902121 1
0.443716307530774 1
1.32954451049384 1
0.0302354890116098 1
0.288963000497422 1
-0.366291898665371 1
0.391523523890938 1
-0.0627215923834027 1
0.42157597128897 1
0.616296912700156 1
0.059783529904013 1
0.40216276519993 1
1.13980971168171 1
-0.222359810905729 1
0.2448760830123 1
0.711318024607974 1
0.36113237003134 1
-0.605186529571844 1
0.651647067216916 1
-0.102121972447504 1
0.371521071560449 1
0.610504138978684 1
0.21239231446377 1
-0.274529219904487 1
0.219315074968927 1
0.658164781197687 1
-0.420593230709705 1
0.801749462725508 1
-0.132435090054164 1
-0.00672669974575828 1
-0.0364337902151829 1
0.640295045844518 1
0.0741886543949299 1
0.300329275394922 1
0.536062979538251 1
-0.313060636655589 1
0.152272277121365 1
-0.0213556711195156 1
0.114367231910826 1
0.441747922340971 1
1.12577431883635 1
-0.171217199995652 1
0.992602824566512 1
0.748344064800751 1
0.568883605252436 1
1.27475657837528 1
-0.239282467097208 1
1.27201742309318 1
0.630963417617623 1
-0.290592421500232 1
0.120620578369567 1
0.510708488681759 1
-0.00547863092602 1
0.450132286287523 1
0.52867562623869 1
0.816846976880566 1
0.981524150368409 1
0.0352858892085824 1
0.68137507349221 1
-0.0710870066109065 1
0.472300681736621 1
0.469036409829629 1
0.391160648710867 1
1.23301143681547 1
0.508504009668286 1
0.647020260032471 1
0.631517191888316 1
0.594567101890744 1
0.133249641557068 1
-0.150360064778096 1
0.0736957855158419 1
1.00776758145371 1
0.406821067380802 1
0.42636080575835 1
0.78520059383103 1
0.218501099752053 1
0.456217825267843 1
1.22737347062783 1
-0.55274999256699 1
-0.113429787991306 1
0.195003339390363 1
-0.196013025335847 1
0.290511292264029 1
-0.258863766622612 1
-0.431254932851235 1
0.0646450342894943 1
0.268404401505837 1
0.905017277085756 1
0.460941603934502 1
0.503712249019827 1
-0.220188497957699 1
0.140819543516828 1
0.423744043823668 1
0.680942334863734 1
0.548493844908775 1
0.23974159639725 1
0.264952739587516 1
0.229721657164796 1
0.31032161696489 1
0.330576888962858 1
0.288100607696489 1
0.749338807371677 1
0.0998022006785964 1
0.385922487411891 1
0.208045690502476 1
0.652621151516284 1
0.762729671396645 1
1.22506842348901 1
0.417811333484627 1
0.721674516352853 1
1.24765868609922 1
0.137637207838912 1
0.682090719079035 1
0.488113623825461 1
0.514701635131352 1
1.28124154211735 1
0.907071359309176 1
0.595015738105924 1
0.43895283956189 1
0.634878179415849 1
0.0182875051524075 1
0.0106376328787381 1
0.654466338524618 1
0.566331819232986 1
0.404608118883637 1
0.204401175363982 1
-0.522690878418064 1
0.573218480697239 1
0.00295667883819412 1
0.532703246904667 1
0.577296286625079 1
0.290949866545827 1
0.14558008740489 1
0.98190396932193 1
0.132410790778147 1
0.0418231339599769 1
-0.0691308815424393 1
0.334315800122675 1
0.191581048078559 1
-0.409800775363021 1
0.583095689705434 1
0.595506429673255 1
0.697137920709628 1
0.529131890832326 1
0.538831747084596 1
0.139911566872406 1
-0.105216946096465 1
0.36194047167964 1
0.126086915479612 1
0.494295400779259 1
0.487579434472892 1
0.426541380936084 1
0.384728380259943 1
0.0711486348809286 1
-0.0687563621474668 1
0.730086210265022 1
0.443077947540464 1
0.0806420080638662 1
0.410558934250257 1
0.557803240253495 1
0.0452284501901282 1
0.4292824717597 1
0.510050667419461 1
0.413402815604209 1
0.785239195750345 1
0.875864904914838 1
-0.13882848991416 1
0.369115238415658 1
0.93909864593271 1
-0.00935500754972923 1
0.576583435546387 1
-0.139782964625882 1
0.738996181567858 1
0.385599279729147 1
0.701610634348791 1
0.563953866686444 1
0.0080793595933355 1
0.917170531597164 1
1.15747647368603 1
0.947788119004904 1
-0.168452752285979 1
1.08991364559384 1
0.279023620113148 1
-0.205375514890222 1
0.930026750580758 1
0.115472585532987 1
0.0947696848347825 1
0.124261578938971 1
0.271141929339236 1
0.376577093340776 1
0.276466210512591 1
0.41455509727416 1
-0.0565416586114253 1
-0.0827310603905503 1
0.262675008912377 1
-0.516804366171489 1
0.520134886825975 1
0.437959622323783 1
0.64510994291142 1
0.400642679686364 1
0.697961272877452 1
0.333272926161212 1
0.206224302241181 1
1.67456242571973 0
-0.149162981254091 1
0.58574478263215 1
0.829129131826336 1
0.254548738927936 1
0.477558611564187 1
0.29296317730599 1
0.347953746954453 1
0.162361799524996 1
0.798819765702923 1
-0.257383967220553 1
0.316370458758269 1
0.213315342618247 1
0.603876714708429 1
-0.2462249817865 1
0.438845197323366 1
-0.0842803126524188 1
1.11298533739301 1
0.0439201779476231 1
0.284030437979807 1
0.880944517258421 1
0.671679193870218 1
0.418794036263531 1
-0.329690049946142 1
0.37107986373931 1
0.0866251038603831 1
0.177993923661261 1
1.10176784815521 1
0.0374670443810985 1
1.07466325468034 1
0.453802068690121 1
0.368089404448395 1
0.78029946537346 1
0.030592808406482 1
0.247162776903886 1
-0.394987502222104 1
-0.534631017804452 1
-0.231950802027601 1
0.149534754702601 1
0.232136573251516 1
0.271009989534836 1
0.619126458916157 1
-0.139523503116147 1
0.683279233720182 1
0.245807882144325 1
0.683333855944364 1
0.407452005873109 1
0.232424467372278 1
0.638443581861743 1
0.305690049146438 1
0.290608837472483 1
0.779521825311185 1
0.812309853537135 1
0.039628057363911 1
0.547820576162861 1
0.0781269962047452 1
0.277944574503376 1
0.62277842006483 1
0.725448360567186 1
0.856643376063371 1
1.05966311938957 1
0.236571579105683 1
0.309371793788185 1
0.541279049868297 1
-0.0349826926862018 1
0.431486804976128 1
-0.264173614695555 1
0.786112086995803 1
0.228325199382912 1
0.790588656252811 1
0.383111372009699 1
0.93719449627491 1
0.894894289670816 1
0.641319728623678 1
-0.0430806451836367 1
-0.357768104179434 1
0.543228378662844 1
0.201418936968931 1
-0.216101200728078 1
0.559986673533321 1
-0.328913235922486 1
1.11276401410574 1
0.588019761136052 1
0.0835919247846101 1
1.18203229224225 1
0.876409673882936 1
-0.233135414187473 1
0.606334946456866 1
-0.515183187557635 1
0.908505366586059 1
-0.0290278614976689 1
0.514682020663154 1
0.339535758901341 1
0.0894114357121979 1
0.647290862195713 1
0.996661486589333 1
-0.0760822320404777 1
0.447355049659543 1
-0.159242852318254 1
0.854527976808686 1
-0.0933990877113664 1
-0.0176820431917576 1
0.488615721399003 1
-0.649250790463588 1
0.0834638718529314 1
1.07557860647359 1
0.555886307566291 1
0.0377684481573847 1
0.514295041852886 1
0.0776104470112131 1
0.375490401555659 1
0.195014618251805 1
-0.646483573319965 0
0.320426452810971 1
0.313600975849062 1
-0.447399936421781 1
0.707125122063834 1
0.45068508039024 1
0.120186239165298 1
0.986778112870711 1
-0.130747668452479 1
0.686208599400006 1
0.82282120745625 1
0.688319167813317 1
-0.370566526884828 1
0.402875491840343 1
0.0602751069711659 1
-0.709251983878198 1
-0.0872785224031024 1
0.452100943317044 1
0.873948002345065 1
0.322710162130247 1
0.564906483777459 1
0.694093511551866 1
0.674779765636213 1
0.680880038822599 1
0.667962146665354 1
0.124745117649878 1
0.297661048610694 1
-0.583833413851238 1
0.265928391824088 1
-0.0968241537993802 1
0.630917887104931 1
0.862225339147498 1
1.23317008971535 1
1.16901758245372 1
0.50688056759348 1
0.695351464863525 1
0.417754578441033 1
0.672418767704349 1
0.22154995738562 1
0.617002695256222 1
0.631800397143701 1
0.694543095974991 1
0.423503781380495 1
0.712619274691808 1
0.232099418187693 1
1.02786479378112 1
0.483902482558588 1
1.02068405023726 1
0.448757929148708 1
0.565519092131304 1
1.13528006404737 1
0.50502952548211 1
0.806628413598269 1
-0.414867402476204 1
0.394131188380158 1
-0.32371767347596 1
1.42757465511538 1
0.64680221688556 1
0.181040281547568 1
0.453613104158774 1
0.10238929735692 1
0.260720268740986 1
0.744172290483977 1
0.103269434396962 1
0.401379913639662 1
0.179293686495617 1
-0.771243461269208 0
0.951845873044351 1
-0.223793886669659 1
0.351616767423347 1
0.509598679891986 1
1.00403184362336 1
-0.203729998555006 1
-0.0695337476591185 1
0.736947570751875 1
0.00353901462229067 1
0.535757446963421 1
0.468496049053857 1
0.543919613496008 1
1.19699181655235 1
0.240568940639239 1
0.548483247745614 1
0.179614334730037 1
0.181131295562261 1
0.79866003138739 1
-0.302424152621273 1
0.712817062477548 1
0.970227470328635 1
-0.0219013696558696 1
0.875666415906248 1
0.807511727079904 1
0.442158472132905 1
0.492702383516932 1
0.108221090488338 1
0.690644422850163 1
0.368523735547346 1
0.815368152442507 1
0.368068462562549 1
0.0941792298782658 1
-0.405657742159083 1
0.629172242885293 1
1.02117078492803 1
0.218432417910657 1
1.16454561500974 1
0.0071480421549569 1
0.120267233203406 1
0.329462990461678 1
0.93572770270451 1
0.734315716296067 1
0.646561928897904 1
0.126620277187865 1
0.240357361264593 1
0.214375124988569 1
0.435471618332869 1
0.884046753084048 1
0.109184861783406 1
0.208145836078476 1
0.574888072216591 1
0.63067747618716 1
0.435044324680982 1
0.316980702178018 1
-0.0798902333527247 1
0.316115891821485 1
0.426142574072302 1
0.0398531447047429 1
0.300836692158292 1
0.169404575892957 1
0.458262447779548 1
0.685344743249479 1
-0.148278014227192 1
0.37731768714226 1
0.792208416345926 1
0.125426798329568 1
0.976299220004916 1
-0.284083140069201 1
-0.0392853766259214 1
-0.0758502527950407 1
0.474257658957 1
0.776879681961051 1
0.823078138180094 1
0.373158716554153 1
0.58847780207466 1
0.47720493931187 1
-0.507454784695876 1
0.415160371516606 1
0.844097805570715 1
0.174949215430726 1
-0.356855856189842 1
0.0494497044990191 1
0.638576896878423 1
-0.143140956617118 1
0.665480162334726 1
0.306973819320856 1
0.0591533497330532 1
0.13498424805151 1
-0.0664092454611845 1
-0.300821168392731 1
-0.133723629368991 1
0.210292492374584 1
0.557036691045979 1
0.659781684960699 1
0.273236433175819 1
0.303668965758113 1
0.107279832946265 1
0.169753642118543 1
-0.0928851892606277 1
0.92509490216979 1
0.951879410768018 1
-0.0927683210361006 1
0.116468859742179 1
1.14598006234887 1
0.446879803402528 1
0.964962770839359 1
1.05479894103058 1
0.490856663675993 1
0.552032965676801 1
0.708066694361919 1
0.489965734484374 1
-0.242367084108889 1
-0.0272167626123829 1
0.772384295729308 1
0.818889205851938 1
0.211244985756915 1
0.0832401680634178 1
-0.253898611444804 1
0.901425349282612 1
0.20303280689376 1
0.772791096061923 1
0.893713386263983 1
0.225111738061726 1
0.211229453528259 1
0.875885890970451 1
0.647163202255258 1
0.19989603632676 1
1.00369510197431 1
0.302724742383908 1
-0.434201752313775 1
0.559229709504818 1
0.125256855664972 1
0.347178266898002 1
0.389673795408598 1
-0.0570743753467054 1
0.0957000646690763 1
0.324898458375139 1
0.0490533719621246 1
0.693153417876233 1
0.225069443125367 1
-0.495485327542448 1
0.0954826646649952 1
0.735566698773379 1
-0.167835431234867 1
-0.411418697293481 1
0.282775725582192 1
0.491195252499112 1
0.745795280898373 1
0.471708132629095 1
0.916213614002728 1
0.947338653282066 1
0.906401675610396 1
0.562373797353174 1
0.0208840222613953 1
1.05725118616002 1
0.433733879195748 1
0.234285055203181 1
0.201208348070039 1
-0.0763539516314976 1
1.0984433585934 1
0.655673273154148 1
0.148979024065171 1
-0.6083018083215 1
0.243189772650648 1
-0.257719250343602 1
0.164823724612775 1
-0.212066593605528 1
0.747561199461066 1
0.372194362235268 1
1.04792398158346 1
-0.151390988848607 1
0.361753075927624 1
0.54698305987506 1
0.109001335797864 1
0.467180691802712 1
0.36335936456836 1
-0.0889553029309577 1
-0.426260557577972 1
-0.0141392053515927 1
0.273169882380743 1
-0.302248873936811 1
0.4992803360143 1
0.746602539072923 1
0.392891715445396 1
0.255514914705949 1
1.85482233805678 0
0.479291688296757 1
0.47198452911925 1
0.548291747997233 1
0.63281853808452 1
0.712324270244114 1
0.478320068009371 1
0.302267652671772 1
-0.385053460405586 1
0.303566424289357 1
-0.0859032208120355 1
0.0806943011815506 1
0.748910511497066 1
0.609862875425942 1
0.262874222511517 1
0.313907719675497 1
0.281093568760883 1
-0.186954749145935 1
0.397140101851372 1
0.188416619621897 1
0.360644425415739 1
0.746352523157855 1
-0.101582219892999 1
-0.0162719471486956 1
0.528852987086887 1
0.612846971516141 1
0.0480263749464138 1
0.505586248122818 1
0.108481464284689 1
0.863373475788113 1
0.129349123351867 1
-0.0895273449675091 1
0.563443832929661 1
0.601118414199523 1
0.422010567197457 1
0.776312715423982 1
0.359338431976929 1
0.343714763038498 1
0.612189934645018 1
0.0994643453399379 1
0.660383055358419 1
0.58378189515427 1
0.747652378089095 1
0.507305719253637 1
0.534965587682195 1
0.152627024976794 1
-0.0588654255648117 1
0.260557867586356 1
0.00461938693840995 1
0.35136352466681 1
0.215884742424166 1
-0.160776046406744 1
-0.175791743894192 1
0.529939769545235 1
0.820823185748896 1
0.199857503045451 1
0.641359065197516 1
0.667697224018278 1
0.248777724357983 1
0.221989293432256 1
0.468505559593011 1
0.936035892190509 1
0.637653467917671 1
0.933052034819335 1
0.114944789360529 1
-0.220080153115734 1
0.291173580502136 1
0.293393815611294 1
-0.567322694154612 1
0.620424094094669 1
-0.585860923591883 1
0.146740222194992 1
0.248771802724742 1
0.787957842986276 1
0.675179066116836 1
0.799120676388393 1
0.393535527885567 1
-0.53833173610462 1
0.560719857696061 1
0.641631686160763 1
0.443806376635248 1
0.605961793188506 1
0.706251795201131 1
-0.856288624533595 0
0.903924374380424 1
0.461472126857996 1
0.788847050202328 1
0.458672697795935 1
0.585852045276632 1
-0.0779368949576803 1
1.18227294853969 1
0.376480160289882 1
0.548446282384292 1
0.301035559222804 1
0.709284434851327 1
0.228172748273041 1
0.339551282102222 1
1.20916166122408 1
0.609677810351492 1
0.743392538871642 1
-0.0739500125449054 1
-0.298851437614036 1
0.568068901200874 1
0.739221435100567 1
-0.0419792487510176 1
-0.627598486700469 0
-0.00792710135258989 1
0.554247386047186 1
0.685031230886936 1
0.435199635403578 1
0.0596065468361276 1
0.282083033849504 1
0.335262654515921 1
-0.114809164355182 1
0.331295772249395 1
-0.33778235856228 1
-0.489113477427047 1
0.535501128629938 1
0.469764260112003 1
0.762135097344973 1
-0.427410614597275 1
0.544292892229024 1
1.24595155999106 1
0.582546892027121 1
0.0579258138227672 1
0.219678442260813 1
-0.292445871949776 1
-0.107412718684782 1
0.283699147007925 1
0.711861642399755 1
-0.111294629193246 1
0.421032067625512 1
-0.202583310522019 1
1.20008670340425 1
1.03757718823983 1
0.0730228274480045 1
-0.113318390236503 1
0.123791756265222 1
0.094036763735184 1
0.86645232982373 1
-0.228827053548039 1
0.409583368721582 1
0.0932418921948295 1
-0.254881754457807 1
0.577266572629877 1
0.50631446484846 1
0.303321972232948 1
0.749349651089847 1
-0.537315411390181 1
0.799593907686566 1
0.0720573200954386 1
0.0306922347434773 1
0.777681389112128 1
0.714275531338282 1
-0.124922819786268 1
0.870803064845132 1
-0.212174595702837 1
0.128564817054936 1
0.328018764955842 1
0.0240310624319099 1
0.229869031473896 1
0.346720128298413 1
0.163774379260205 1
0.626739971437564 1
0.355019699428104 1
0.011410132031351 1
0.313065559922617 1
0.277132032886146 1
0.571257556321953 1
-0.302664836367452 1
0.246665557118553 1
-0.30788204835775 1
0.0828471864042658 1
0.712048032638987 1
0.0688880541063171 1
0.724658510187336 1
0.0117587778769006 1
0.396967508952212 1
0.946842963321166 1
0.108029355993977 1
0.786411555492826 1
-0.0333958290171913 1
0.3269951421446 1
0.0746591922464387 1
-0.204349959007438 1
0.395460157811799 1
0.447713182494202 1
-0.19289533154174 1
0.717045754323694 1
0.48053783467906 1
0.381690911152572 1
1.04086289446307 1
0.669713766268218 1
0.669147717324834 1
0.577834807500482 1
0.342900612118111 1
0.234288847427773 1
-0.285387188080209 1
0.433598634059416 1
0.0302981998392938 1
0.376825128410708 1
0.565457543349922 1
0.635984298986239 1
0.201267519820242 1
0.628419191828936 1
0.875784001272448 1
-0.11020399172145 1
0.621657619714463 1
0.633629104304077 1
1.06697143711987 1
-0.127784705297113 1
-0.279675926481477 1
0.103745027466991 1
0.176111934071293 1
-0.0461120649742607 1
0.0155600359704678 1
0.582158070097126 1
0.673807982412738 1
0.470246713018541 1
0.435279461500298 1
0.497170666068817 1
0.196025891528776 1
0.00394292296099 1
-0.332218786782706 1
0.590038218359757 1
0.882590790818144 1
-0.193355408520522 1
-0.132547456114801 1
0.409446194445387 1
0.0585624653998064 1
0.589780067742898 1
1.03431382768363 1
0.177886860305077 1
0.208931864927681 1
-0.264473645996962 1
0.104035389734527 1
0.256276380253729 1
-0.302680799347434 1
0.70657029527747 1
1.17252371544787 1
-0.353956632102868 1
1.34027779857313 1
1.06942789267745 1
0.397886266329999 1
0.0680089848721583 1
0.742215326814977 1
-0.298714523070708 1
0.28284394108257 1
0.258049356627158 1
0.556160348794247 1
0.139715215752385 1
0.360406822510676 1
0.277287765545247 1
0.168810074324969 1
-0.136955744544843 1
1.19096929174081 1
0.802606269326573 1
-0.655327471206451 0
0.400369366283226 1
0.736010915273774 1
-0.399432599674289 1
0.186246281005201 1
0.204274255026004 1
0.0556322192933654 1
0.366913503268567 1
0.601285824718903 1
-0.173401209227996 1
-0.541527704407879 1
-0.104787915889926 1
0.392385777160796 1
-0.165574677318595 1
0.875443843080365 1
-0.317039939444671 1
0.684048793176019 1
0.143664433784242 1
1.19733018694193 1
0.225565859166198 1
0.794796535335812 1
0.374277765946942 1
-0.00548678297686331 1
0.920004515658559 1
-0.434279183789772 1
-1.11783206152931 0
0.260599659289985 1
0.4669847391509 1
0.985334370287003 1
1.17357688910525 1
0.0361231531346939 1
0.423281556575634 1
0.586754962541866 1
0.658810229758851 1
1.20349870152664 1
0.960684466449968 1
1.23387088487692 1
0.761136128899013 1
0.534849830507125 1
0.647250171281575 1
-0.066300680863208 1
0.394503387796727 1
0.32277668811813 1
0.844646304537237 1
0.219989522534497 1
-0.271408495569953 1
0.664522134045695 1
0.114398556123654 1
0.568399759679293 1
-0.0227276350876045 1
-0.0551291128142019 1
-0.29694665888415 1
0.753933671922204 1
0.818961179411087 1
0.0243806254689377 1
0.133067454827731 1
0.798598331996141 1
0.435865349630643 1
0.649494038717995 1
-0.166511371344413 1
0.139624200947765 1
0.5194031335527 1
0.276784342213653 1
0.876102294969835 1
0.190392145994138 1
0.397249332478078 1
-0.285514154797114 1
1.00170344171737 1
-0.00433104991898886 1
0.526575032470251 1
-0.259233571633281 1
-0.139781444936045 1
-0.490157586149329 1
0.661743300565674 1
-0.705603304390661 0
0.318895761697002 1
0.4066911989558 1
-0.152717399695215 1
0.161237481159006 1
-0.44043320812129 1
1.25625938907763 1
0.0732032396925628 1
0.507753566282022 1
0.521886019287967 1
0.767514635679183 1
0.881300890006839 1
-0.69795422513731 0
0.468412581783887 1
0.197480726753959 1
-0.0831420581724803 1
0.0961997417752851 1
0.217722698798232 1
0.511966262713151 1
0.566591652199074 1
0.410970628554241 1
1.33138077555754 1
0.818308645935857 1
0.719427119325969 1
0.281398310987769 1
0.167731180100962 1
0.275188843335392 1
0.545376227188002 1
0.620259372983043 1
1.50328464022084 0
1.09552369822412 1
0.407986481016489 1
0.753261988749829 1
0.155889974157561 1
0.304496528515683 1
0.413804366343287 1
0.236457364452093 1
0.0695113818264325 1
-0.293008171022837 1
0.525383369755298 1
0.729821559059948 1
1.35221189689798 1
0.733758739817638 1
0.271408711718023 1
0.301043981735445 1
0.521392247431218 1
0.235565262611881 1
-0.00572929530752023 1
0.611382292776882 1
0.683568702449198 1
0.0310851965835446 1
0.000675054250012588 1
0.153770627854683 1
0.528492371680002 1
0.484889597226612 1
0.527107615181636 1
-0.191434832336161 1
-0.010477473057001 1
-0.395922843122875 1
0.637291540433805 1
0.319671530461272 1
0.0785749411193879 1
0.624227940908392 1
-0.219005504589703 1
0.207143278317968 1
0.684363551279603 1
0.123482795368038 1
0.871853856922389 1
-0.414869378450902 1
0.298991038748063 1
-0.204256066011235 1
1.4355778986444 0
0.395503984982763 1
-0.019968771252971 1
0.727536027665026 1
0.101568323792737 1
0.00679939967413282 1
-0.417043429446191 1
0.849182630811127 1
-0.0778881376624012 1
0.427435901335957 1
0.192877572953779 1
0.461799886013732 1
0.0962390511752592 1
0.961905778263958 1
0.428783924525165 1
0.6699900339644 1
0.676279792278134 1
0.667484786689078 1
0.380971661880059 1
-0.725760449955091 1
0.368878291980637 1
-0.318151493172796 1
0.68460831359476 1
0.124689646368358 1
0.485139027716038 1
-0.2271108417242 1
0.843708789811457 1
0.505912892295044 1
0.031554475424536 1
0.482074898340807 1
1.22908256764049 1
0.284738577135641 1
0.145198259110746 1
0.560405733867613 1
1.06030945942646 1
-0.126268712518658 1
0.393333940383584 1
1.11354626204066 1
0.392077933205869 1
-0.186675523447033 1
0.0628656461931279 1
0.403173333026838 1
0.938636123523198 1
-0.0480935458594823 1
0.430152154709773 1
0.0786437500217836 1
0.0804173942750337 1
0.765692969446061 1
-0.705502741798679 0
1.14815617874532 1
0.830207785268597 1
0.824994964981343 1
0.893424222086227 1
-0.257500411646922 1
0.626045119879482 1
1.04498896057378 1
0.381484545803662 1
0.331634560426609 1
0.337117852118685 1
-0.259282122200746 1
0.220646165121461 1
0.107493749117314 1
0.285638835661787 1
0.703656572737293 1
0.239529526211331 1
1.29525989892324 1
0.498115955613809 1
-0.0267522214921834 1
0.284724855758639 1
0.0759414766296773 1
0.0724183880106854 1
0.0768763824026846 1
0.604961179737449 1
-0.0990595482971792 1
-0.69995653757752 0
0.736489939567649 1
0.285606751525066 1
-0.00379518505101246 1
0.0754754067692675 1
1.1386343328896 1
0.608778013774432 1
0.0113799866321472 1
0.736478068001024 1
0.226801332780431 1
0.781966886822179 1
-0.0327196574736287 1
0.798204838257924 1
0.749346701657739 1
0.325806126970709 1
0.632573938562261 1
0.235620050644564 1
-0.59373650146372 1
0.164484363273074 1
0.505017026986605 1
-0.0774621271467672 1
0.385123066079704 1
-0.0955216799651083 1
1.15096462800373 1
0.548419633541661 1
0.488353244160764 1
0.621781804281954 1
-0.239616677568107 1
0.275464301095602 1
0.49080664017753 1
0.171779205936287 1
0.343715193540684 1
0.78138293343913 1
1.0766479553084 1
0.0958658061168156 1
0.30243581909092 1
0.50797072005243 1
-0.470007738630525 1
0.184245370278236 1
-0.444796842849837 1
1.04015814197625 1
0.39294125349684 1
0.155018652813005 1
0.869777007794656 1
0.255260174119386 1
0.247096408656271 1
0.644992787338351 1
0.00350428062547886 1
0.360841919315536 1
0.904189090926073 1
0.347139895070288 1
0.675411060345849 1
1.19671978761944 1
0.985781821920736 1
0.763431839267476 1
0.624882051174164 1
0.777398174659524 1
0.883444380101435 1
-0.259852085652473 1
0.0992998128215096 1
1.12933802237209 1
0.656416814520778 1
-0.0165793367955533 1
0.204539848779964 1
0.0336028653597444 1
0.422290468633749 1
0.713230306255456 1
0.809427398766538 1
0.874505299633518 1
0.842823274928913 1
0.842332151335004 1
-0.076184831235742 1
0.0356876771599805 1
0.0318148011840678 1
-0.0681217839896136 1
0.406368690850416 1
0.341475591680624 1
-0.555415525991378 1
0.970402028114432 1
0.835218086890455 1
-0.0371766248214786 1
-0.265493787690947 1
0.881385888872719 1
0.861170471920282 1
0.519297528212279 1
0.456616273604679 1
-0.103196345768786 1
-0.465591169479627 1
-0.46630080656803 1
0.122178824534151 1
0.277024508613413 1
0.397456775850361 1
-0.308173196331396 1
-0.378370398239543 1
-0.408031495192117 1
0.494063288174151 1
0.481848492497468 1
0.945680319353894 1
-0.754619042684459 0
-0.355416375151355 1
-0.306143202263098 1
0.56424626775131 1
-0.0431790651514803 1
0.245616302595399 1
-0.316763257201802 1
0.636681435876227 1
-0.152110137689995 1
0.800014932107616 1
0.26899099669116 1
0.547473076708904 1
0.0770292873714355 1
0.230486299690875 1
0.120415604621141 1
0.559823881906648 1
0.271816625850861 1
-0.0796157528411361 1
0.15253717409373 1
0.154303771472749 1
0.352601046140534 1
0.0212071266974669 1
0.501300307946992 1
0.604022530897354 1
0.665999294873427 1
0.901308720879724 1
0.36989906898666 1
0.346331019809061 1
-0.0978876414595973 1
0.213182537305407 1
0.525211136729913 1
-0.498052988706116 1
-0.0524834807811403 1
0.255406809162357 1
0.528824915001985 1
0.735925346883226 1
0.040834975596146 1
-0.234500184259895 1
0.209640629691685 1
1.21224576515726 1
0.432294914867381 1
0.417346950689001 1
1.30580272115293 1
0.643598925490273 1
0.714583876999885 1
0.484577918035993 1
1.00832321232778 1
0.846269654221966 1
0.761065988196036 1
0.537060317590431 1
0.386493811574085 1
0.721386531495004 1
0.160210203784507 1
0.726976267761823 1
0.651958812635658 1
0.892124112856216 1
-0.388534649777117 1
0.636724420518727 1
0.405404785086342 1
0.883589006374503 1
0.218557212397655 1
1.01948813869686 1
0.170082848672753 1
0.674753536036071 1
-0.0518407344361633 1
0.347180128667362 1
0.71296697742209 1
0.273119892123505 1
0.351684322312796 1
0.919854043448586 1
0.0281624846820262 1
0.422406102854621 1
0.310652972609502 1
0.463973882401977 1
0.679239920797347 1
0.183055796645849 1
0.886078710047566 1
0.520983623700389 1
-0.000700860332035716 1
-0.505603472944246 1
0.127440659864779 1
0.218608606417793 1
0.412612761494278 1
0.60423511105365 1
0.789538200465571 1
0.322340154380124 1
-0.288982713945081 1
-0.117902230660146 1
-0.599533599094609 1
-0.286272758501903 1
0.1881477800357 1
0.621675150133303 1
0.778529402196857 1
1.19204358234981 1
0.199478973505316 1
0.415936782974661 1
1.40203413802085 1
0.493407441889513 1
0.142716875353471 1
1.28932745536611 1
0.283317313202026 1
-0.570848765917358 1
0.19676085866297 1
-0.118206459886871 1
-0.644482535150911 0
0.0586352811201415 1
0.752153249412065 1
-0.0269284798957392 1
0.459533879741254 1
0.0621316663271955 1
-0.015608992405597 1
-0.313672392841056 1
0.254017263095562 1
0.319706308980443 1
1.20882151700562 1
1.18574900760671 1
-0.153366376764344 1
-0.27208238572786 1
0.266230064921259 1
0.529754221331063 1
0.909228306883219 1
-0.0721997358666423 1
-0.0722828997607124 1
-0.244498158812977 1
0.24183419339036 1
0.603170813311941 1
0.162853051901395 1
0.768359576379184 1
1.41415260616335 0
1.10857800309283 1
0.361146435258887 1
1.00529784192135 1
0.414290389013561 1
1.0288804694514 1
0.316543177086002 1
0.771698854935722 1
0.534554178242513 1
0.23544265249602 1
-0.202108488486718 1
0.792238586481219 1
0.0690500768964962 1
-0.112321600651343 1
0.3212683679565 1
0.900673895127037 1
0.588608640618736 1
0.472473793706229 1
1.09142227743911 1
0.393288950237656 1
-0.283291230730468 1
0.718440870486314 1
0.498164891803856 1
0.579198611988653 1
0.0848344058622588 1
1.42670114932431 1
0.343014675882714 1
0.114301377672641 1
0.410456965618521 1
0.826644195812029 1
0.352161829854794 1
0.0249074090663513 1
0.166778057352385 1
-0.0283226690595932 1
0.0297674728322073 1
0.269134017528919 1
0.223011300067586 1
0.549494180990021 1
0.209735306512011 1
0.724105123060347 1
0.161000104359374 1
-0.138999312128296 1
0.591506226510578 1
0.75701655459479 1
0.0917004161535504 1
0.923048574969353 1
0.391854489247118 1
0.582477130135067 1
0.201509802444394 1
0.469071604197064 1
0.973511112141505 1
0.183071741177556 1
0.893898204275013 1
-0.0185843789179074 1
-0.133710262582443 1
0.503236773111277 1
0.906721630325221 1
-0.0689231625971305 1
0.762443852784604 1
0.322601610239114 1
1.22886398024031 1
0.0243218351473548 1
0.377267927064061 1
0.168886544184005 1
0.748824548713234 1
0.289308703590081 1
-0.470748715118283 1
0.510397415399354 1
-0.564063170659033 1
-0.388551281074454 1
0.824231456013964 1
0.98758196203034 1
0.843402613675903 1
0.910960183404516 1
-0.36199356255522 1
0.560487612879909 1
0.586439347722559 1
1.07519731297355 1
0.293436074140414 1
0.119803996973855 1
0.222120098069595 1
0.38547012863679 1
0.0515469153178205 1
0.788039086479613 1
-0.0731833890404139 1
0.750014796059912 1
0.315031356249434 1
0.663110127626565 1
0.50408987490433 1
0.0731370278638453 1
0.507200733281084 1
1.24981474650126 1
-0.502236241895319 1
-0.266270888477882 1
0.602592123814763 1
0.931922560181387 1
-0.0628877394060687 1
0.809030208598701 1
-0.0269887547229489 1
0.679310871644971 1
0.51839680203812 1
0.914459464225455 1
0.397227013839849 1
0.112594725221999 1
-0.143592644884706 1
0.344910078195628 1
-0.406093637964121 1
0.324819580985157 1
0.972160907751771 1
-0.0247170930356355 1
0.116213435594183 1
1.14111539738917 1
0.946668310678531 1
0.465562570905156 1
0.364502139177804 1
0.515964522230385 1
-0.0123253621790302 1
0.361925006222493 1
0.381709768991546 1
0.758661553558135 1
0.597333124957095 1
0.200588353051771 1
-0.153152779845362 1
0.407245515891017 1
1.3257792918548 1
0.42590095968221 1
0.443237497770242 1
-0.170866305896759 1
0.608927807700739 1
0.370092963083814 1
0.0531519756890527 1
0.761800031328249 1
0.24282526488289 1
0.445805364460288 1
0.11665564998742 1
-0.170352339667068 1
-0.327976528173432 1
0.731969572886095 1
0.325365462710608 1
0.681253509759019 1
0.922461707669071 1
0.170384427953215 1
1.77434530402487 0
0.34829790509966 1
0.108739683984946 1
1.4477714761434 1
0.494890196371101 1
0.545015705331219 1
-0.0547515338358369 1
0.393204705912601 1
0.927956484652916 1
0.347944056931092 1
0.0309297444782981 1
1.04425707307754 1
0.293210078091461 1
0.583287112958875 1
0.291001306057614 1
-0.0278227013967959 1
1.14130994252961 1
1.15339581938147 1
-0.0234969754811284 1
0.388681829504908 1
0.570566134880998 1
0.324799717533413 1
0.124751048139443 1
0.609639182905957 1
0.43743743010596 1
0.342981578418502 1
0.116252649749772 1
0.768145671323984 1
0.261902401316732 1
-0.106506243140945 1
0.623725285302153 1
1.01614773855805 1
-0.545542099805997 1
0.375745370060803 1
1.02322400445322 1
0.56990763816963 1
0.431012473401481 1
0.28235180005334 1
-0.0205718393347764 1
0.589725907626197 1
1.3781756612592 1
-0.0542151728648131 1
0.0848617475645412 1
0.0426788005920111 1
0.0221011805051969 1
0.483944079054566 1
-0.0553716348830657 1
0.298665157956766 1
0.55682903204187 1
0.579089546007138 1
-0.44745568149897 1
-0.702579295719189 0
-0.133284710076637 1
0.975923991088156 1
0.225360421360697 1
0.383769099394138 1
0.37881534734702 1
-0.715967650607015 0
-0.409691733956739 1
0.795643074069849 1
-0.155390673395294 1
1.25730964926057 1
0.685681617862699 1
0.416606170306024 1
1.10402290073662 1
0.430460086258113 1
0.267200163917401 1
0.929906112670839 1
-0.220650973768011 1
0.755566700694638 1
0.291133275852598 1
0.277023684691076 1
-0.0148878703681872 1
-0.00473280893940561 1
0.547114187555688 1
0.65866310000453 1
0.468455241903758 1
0.378303935857912 1
0.175063235155333 1
0.642193619967177 1
0.671085249294345 1
0.323938703661022 1
0.186301010017625 1
0.356563298230912 1
0.548302798458543 1
0.619882446280752 1
0.0458181097370538 1
0.080245255161321 1
-0.184815839575572 1
0.743010133301607 1
0.308534718104816 1
0.447579176195453 1
0.730162118678036 1
0.839407472710614 1
0.200184442123332 1
-0.151475794140131 1
-0.0529306539090601 1
0.445020614101553 1
0.608883070604054 1
0.484076856715234 1
0.120212951071003 1
0.448468717185199 1
0.0617710452304959 1
0.28457175134008 1
-0.24934155179831 1
-0.0110566318584201 1
1.0469508906541 1
-0.0805506219616677 1
0.978720875512806 1
0.837278911199876 1
0.356086919948465 1
0.826718403199661 1
0.743401509049996 1
-0.257066949705681 1
0.18141293614623 1
-0.16002137585013 1
1.00706135730559 1
1.07136742967063 1
1.25045602187576 1
-0.00661770822758415 1
0.644469123157068 1
0.250795300784574 1
-0.760528403591549 0
-0.0891350495236424 1
0.495385585298294 1
-0.100812694575807 1
0.589240472673462 1
-0.504543937924626 1
-0.183416896259242 1
0.029546719196116 1
1.09935291220077 1
0.47527942497581 1
1.29470142661426 1
0.219334039859006 1
0.772511528898003 1
0.137436799010333 1
0.621390657738443 1
0.666666625052003 1
0.519095308372288 1
0.603119602129113 1
0.382225180797139 1
0.270395464146191 1
0.688812558240313 1
1.24159553182887 1
0.306894408737614 1
0.664652079864068 1
0.316113012067553 1
0.160273954703944 1
0.741980823988484 1
0.716505381509939 1
0.787605798301001 1
0.987536120561649 1
0.657963718106967 1
0.313448370807952 1
0.634203180547212 1
0.772620337710711 1
1.31951534680764 1
0.528818566091284 1
0.712212333372415 1
0.532540721840487 1
0.689362180067581 1
0.464334009482357 1
0.617484523641117 1
-0.951331272918997 0
-0.253131816260164 1
0.797457098470822 1
0.240838162060361 1
-0.354416547074727 1
0.78852094059287 1
-0.392173424858545 1
0.926699069991451 1
0.784599473454692 1
0.420851982357751 1
1.13413780012691 1
0.371823589695399 1
0.188501868856785 1
-1.15295081341179 0
0.470147988328362 1
-0.53464432737421 1
0.124881428459768 1
-0.00967060345541343 1
0.0898139005547393 1
-0.0399156269590587 1
-0.630235853215678 1
0.657448465112729 1
-0.0112179971834323 1
0.0752310155381214 1
0.248757503465104 1
0.599305341630954 1
0.0627978142387315 1
0.537058652919038 1
0.736856806288636 1
0.439495783459332 1
0.730179550568881 1
0.39978469986445 1
0.51357555879189 1
0.619497293450252 1
0.0523664552224598 1
0.646633099146342 1
0.518936872205188 1
0.578723161706283 1
0.0299898230872586 1
0.207147693922183 1
-0.163086459161828 1
0.121472159172824 1
-0.00699561027103499 1
-0.639087478241324 0
0.53196362690842 1
0.303684401102364 1
0.067235251053032 1
-0.268412925736584 1
0.444010545758233 1
0.532773452164727 1
0.0872219747854508 1
0.154600539570598 1
-0.088501382910371 1
0.00677251228452974 1
-0.192444221997192 1
0.0867252868070039 1
0.149660953402152 1
-0.703798108393856 0
-0.521333502926609 1
0.151920752718462 1
-0.452539283751179 1
-0.0366030305416513 1
0.535081005682492 1
0.385879355162487 1
0.182689753323533 1
0.139932966469719 1
0.272673247790701 1
0.855864901696475 1
-0.204112805662663 1
1.62834073299794 0
-0.284048332717975 1
0.413364924849659 1
0.441616138487179 1
0.686167273382397 1
0.568544355704087 1
0.282610496770875 1
0.336479118364046 1
0.388856918244935 1
0.180318953792671 1
-0.468274176797779 1
0.762912768393342 1
0.56682894854591 1
-0.196799703088299 1
-0.0248753400070881 1
0.719317277616543 1
-0.209027600871804 1
0.992849241163425 1
-0.108683496124837 1
0.657462258211728 1
0.109453584920293 1
0.560157988762091 1
0.623210728110561 1
1.00391230847124 1
0.233669223070879 1
0.897172625427595 1
0.986819006576869 1
-0.600976492317939 1
0.831440778416551 1
0.226426216435118 1
0.491891325539078 1
0.295997685284334 1
0.372451158859292 1
0.449986207618554 1
0.579832967342661 1
0.0330492314187638 1
-0.957378659759741 0
0.755985842624321 1
0.398890687545264 1
0.555336475639703 1
0.11931783318913 1
0.53264173867989 1
0.936861759072903 1
0.435580807397159 1
0.628965265629626 1
0.508685976823952 1
0.603326377190586 1
0.989677072592644 1
-0.0244875877459186 1
-0.259915732674753 1
0.330229916354045 1
0.429687293269815 1
0.0215497363428909 1
0.749361672395939 1
0.0370057050198361 1
1.07578614398354 1
0.506282769032367 1
0.598914171656477 1
0.540410428532855 1
0.182815555875033 1
0.496269778417577 1
-0.318440962644522 1
0.329327298556066 1
0.62953631449784 1
0.699667765333711 1
-0.203073424039574 1
0.184590617158324 1
-0.0164141806605782 1
0.910298085548963 1
0.575884419261442 1
0.320743375645621 1
0.713015409557359 1
1.17088654055014 1
0.061057297674053 1
-0.510839383012007 1
0.33083460418883 1
0.66786041035462 1
0.547502939278492 1
0.987683543409377 1
0.115171808550122 1
0.896602883435474 1
0.0575355768341609 1
0.430593447647748 1
0.409420170508234 1
1.00734830072614 1
0.166280740641217 1
0.949830749121868 1
-0.0911497734364444 1
-0.151967352468661 1
0.625887183071105 1
0.769438890182959 1
0.308428580417401 1
0.449503581209826 1
0.589113848171251 1
-0.104465782772277 1
0.981783321868057 1
0.213084204831666 1
0.81160462069775 1
0.185852323583219 1
0.666244243770522 1
1.00216294788438 1
0.634355191360815 1
0.644345383257088 1
0.399418428414732 1
1.17238079326723 1
0.315320625861086 1
0.256924585896842 1
0.290963449040069 1
0.69664337579722 1
0.418311957681837 1
-0.140154829335157 1
0.447931851082264 1
0.322208688473818 1
0.203101649719681 1
-0.363689759058369 1
0.282637977187923 1
0.379459232120175 1
-0.0066749477953889 1
0.878472973070282 1
-0.565802353451834 1
0.974492294697491 1
0.594669200993802 1
-0.218246232117721 1
0.494017883012423 1
1.1384716811008 1
0.752169254595883 1
0.96722651288813 1
0.578933015805996 1
0.283387278720457 1
0.528353185037213 1
0.615215391000161 1
-0.070124057942907 1
0.203457493796998 1
0.549146180116091 1
-0.0335801111851443 1
0.908185998623654 1
0.086663230341333 1
0.466498307683434 1
-0.251304599615942 1
0.72842052333104 1
0.721490834731733 1
-0.260371521387154 1
0.13185426061513 1
0.319437615134284 1
0.579685321832111 1
0.539629972827976 1
1.45385403280311 1
0.0785487379789116 1
0.160957744625403 1
0.0429665371885546 1
0.362785835840474 1
0.223368421489827 1
0.332278094754527 1
0.634974485806842 1
0.127752128774461 1
0.624511396018545 1
0.511152708731927 1
0.516305633341148 1
0.653856732389928 1
0.676927533320779 1
0.719089426517662 1
-0.380542404601305 1
0.454359207080088 1
0.500580995029462 1
0.789758299681222 1
0.353439651895804 1
-0.564678482202018 1
0.155757476957408 1
1.10965413638103 1
0.488390639105827 1
-0.169182747433523 1
0.627918126736036 1
-1.10755502750181 0
0.568286385117286 1
0.801341904123262 1
0.158515908995988 1
0.645754543830941 1
0.38218664756587 1
0.673342936716934 1
-0.839628668407507 0
0.210660768070467 1
-0.184243133412177 1
0.0765523571008868 1
0.192450847316286 1
0.738246169180828 1
-0.00424728379549547 1
-0.47316799382722 1
0.471737845763223 1
0.911529454110957 1
0.520749540150839 1
0.401656742899486 1
0.54491812104591 1
-0.0769777481235656 1
1.13800999168116 1
0.989507854084102 1
0.841185044842111 1
0.916116117158827 1
0.750515931116386 1
0.732438460462511 1
0.67876325499074 1
-0.0148214796710017 1
1.11036384566494 1
0.0846485571864576 1
0.502499031538911 1
0.533376698759069 1
0.590763597655698 1
0.151319013162816 1
0.029154353453265 1
0.34187357792063 1
-0.463225297421484 1
0.195472778762583 1
0.323431000308622 1
0.971761934095329 1
1.02286220360318 1
0.10671874155852 1
0.768838953070109 1
0.0125322229983479 1
-0.0612593340963697 1
0.738802990444488 1
-0.583997927672678 1
0.416107504112953 1
1.09341343319748 1
1.52097261106277 0
0.504226284571251 1
-0.381508959968483 1
0.375631569044219 1
0.401780795351362 1
0.67693988360623 1
0.0366205836145081 1
0.357885735350831 1
0.445679109708568 1
0.0714786207742862 1
0.399743575212606 1
0.791017842061393 1
0.839248083838894 1
0.159396546126939 1
0.293078183504839 1
0.185265951615002 1
1.15747092031204 1
0.155742054472887 1
0.464136497061454 1
0.0162875100644286 1
-1.07105635722884 0
0.754355813245717 1
-0.14539704779886 1
0.335859667158242 1
0.645262081620147 1
0.283369946241029 1
0.0883254107959746 1
0.970352649083125 1
0.341741822453817 1
0.452562468362277 1
-0.220502376481041 1
-0.504110780245573 1
0.495400197852137 1
1.1393411787742 1
0.52624370291421 1
0.971655901599307 1
0.978931919855709 1
0.661673319591787 1
-0.00799514169498721 1
-0.159670744956413 1
0.622074390207899 1
0.491296746398405 1
1.29322920478412 1
0.33274059680114 1
1.17018652571274 1
0.33184894932521 1
1.26747651409012 1
0.688618688630852 1
0.226857227309461 1
0.271990960024231 1
-0.0276409413746645 1
-0.101713780079952 1
0.862214886046809 1
0.059649927812491 1
0.736257023782372 1
-0.0573135764092872 1
0.107738143357981 1
0.99185002490169 1
0.667901182568318 1
0.0646928304778595 1
0.107798028062056 1
0.383256774430965 1
0.125805850676831 1
0.64470543845755 1
-0.050702569821998 1
0.953722217820353 1
0.0697620132218665 1
1.06129984717046 1
0.284355917934365 1
0.0872771900886931 1
0.0213146762427806 1
1.03634114508612 1
1.16621466663523 1
-0.389268300890781 1
0.262963719336391 1
-0.095624231065102 1
0.704182314497639 1
-0.182870104163263 1
0.454665418324653 1
0.628664881665865 1
0.70625619211461 1
0.327392973612034 1
0.658750736213983 1
0.828760270144849 1
0.0752483406819774 1
0.752876387401024 1
0.133255133091661 1
0.558377086944841 1
-0.0899087990347618 1
-0.104840378416387 1
-0.221514262631528 1
-0.211933399196864 1
1.43151428098892 1
0.611627100768678 1
0.330360087336352 1
0.399464455526576 1
-0.00713419301044077 1
1.00440289109585 1
0.439247474636319 1
0.223879702764261 1
0.523153162273891 1
0.580825451389046 1
-0.305515434498046 1
0.49172007347117 1
0.683109427345367 1
0.982983489029729 1
1.17195110313921 1
0.435595274844412 1
0.542476305724311 1
0.868900737721813 1
0.714900610900892 1
0.439169582280432 1
0.0362252431709654 1
0.391236616889434 1
-0.29726239551095 1
-0.63112780708336 1
0.364810607752351 1
-0.250966256046052 1
0.103001786710387 1
1.07370910552438 1
0.56695636617213 1
0.338121487595069 1
-0.42054653014467 1
0.986487862485966 1
0.775662566169989 1
0.603461375354711 1
-0.425135851477432 1
0.246995687379396 1
0.614210843926925 1
0.746204524653737 1
0.604382034573485 1
0.742008671493574 1
0.0626818801301053 1
0.262366788839853 1
-0.414603137945264 1
0.375440496054178 1
1.00273247803429 1
-0.141346462583217 1
0.518743530727457 1
0.222180483149488 1
1.02626820143068 1
0.310057832862801 1
0.259823314774517 1
0.65424995216725 1
0.436927385590194 1
1.07905219943925 1
0.143624042433537 1
0.365308399411648 1
0.151852704557667 1
-0.0847056589770462 1
0.702181651990475 1
0.897421300391508 1
0.353871737283557 1
0.0632053124604441 1
0.229944436498923 1
0.198677182546224 1
0.36236507796866 1
-0.331105188327775 1
0.447921280600747 1
-0.172027898135986 1
1.63391761991241 0
-0.100120993897641 1
0.0461439425441839 1
-0.350764715707038 1
0.195158221513502 1
0.614589032876121 1
1.17692422788152 1
0.386116247393937 1
-0.294196149275694 1
0.831140588315367 1
0.770635923239877 1
0.21108659362978 1
0.503208765553134 1
0.903806442011195 1
0.299817780164219 1
0.930011996347701 1
0.267883877293177 1
0.319807107681848 1
-0.0303597501594785 1
0.701149236327476 1
-0.0866258538824118 1
0.662306373482349 1
0.366592723172769 1
-0.297912611300467 1
-0.132917976767013 1
0.185493946060336 1
0.595580978670035 1
0.0749713870149777 1
0.485155989186275 1
0.510275588973869 1
0.883098154935498 1
0.189154731238004 1
0.597907049816836 1
0.441815497712521 1
1.27180321198578 1
0.0267966456027416 1
0.805862820745009 1
-0.497602942967433 1
-0.0533228463530365 1
0.378960488205929 1
1.4464126346548 0
0.0872864444810577 1
0.665864276799586 1
0.580663130265273 1
-0.443737287706268 1
0.559963471810516 1
0.787184637092853 1
0.947783737219467 1
0.443907414044501 1
0.68977847158295 1
0.815035451629178 1
0.666542950349423 1
-0.328196121057344 1
0.348510383551241 1
0.0862294417512367 1
-0.146370836131157 1
1.25340341948895 1
-0.189497909263715 1
0.399123397355039 1
-0.149232914995714 1
0.437009914845223 1
0.49148223220886 1
0.354261876671769 1
0.879690183579951 1
0.738821490137489 1
0.794595873790018 1
0.46989216310959 1
-0.695534292030897 0
-0.142178361262661 1
0.523845984354167 1
0.381383834440661 1
1.16883575029664 1
0.253068899495375 1
-0.525633799574384 1
0.715506881887007 1
0.687555489481924 1
0.68844157807036 1
0.0641926838619703 1
0.83681715413915 1
0.777708279595816 1
1.10866069238323 1
0.496107618141159 1
0.815177324322512 1
0.688472513995693 1
0.613734085500101 1
0.0745054811180526 1
-0.258016771973318 1
0.477607350691481 1
0.178747680038836 1
0.499395030394251 1
0.969934029742781 1
1.00119476622502 1
-0.169765716579715 1
0.0154772718424259 1
0.253991836557604 1
0.396057657156603 1
-0.0684719862934388 1
-0.540719762325956 1
-0.293196136307262 1
0.235383573026244 1
0.945454906675605 1
0.405178949914654 1
-0.0521612790102216 1
0.523593176172039 1
0.358045052478339 1
-0.595705698426432 1
0.136503156771671 1
0.0989052625911708 1
0.581914121022492 1
0.0159782935123322 1
0.700744318690637 1
-0.386838526642726 1
1.14378409176502 1
0.646888934334162 1
0.467902834009247 1
0.820967453616396 1
0.443712680180712 1
0.885099853316753 1
0.731905780824268 1
0.852555831914902 1
0.118891752930636 1
0.381759936637487 1
0.553884229556963 1
0.00746545470791382 1
0.0586096307770136 1
0.0276993594823429 1
0.602102246841315 1
0.727787868882185 1
1.11073680372536 1
0.970516458997383 1
0.255518029963345 1
0.337163516773347 1
1.33369888978529 1
0.0156541883884859 1
1.07366340832473 1
-0.528760838142355 1
0.332433909915827 1
0.190142772474799 1
1.28508249406942 1
-0.245560126498925 1
0.438642768264163 1
0.763400521693632 1
0.392096284667853 1
0.60262064741437 1
0.621002166483879 1
0.70336087339749 1
0.0846924576017296 1
-0.132911015933549 1
0.18508865389484 1
-0.126715926372231 1
0.544668287171496 1
0.24268110629648 1
0.716334381611931 1
-0.0471275928544111 1
0.112036307197549 1
0.561953534248928 1
0.130949011118281 1
-0.00306462253030395 1
-0.0573546242486098 1
-0.136872417661622 1
0.805962071765875 1
0.350805555359307 1
-0.321759702792854 1
-0.105777948988361 1
0.440408445797618 1
0.717600630595062 1
0.912652646932398 1
-0.0276403079952735 1
0.194527186150601 1
-0.477656500713176 1
0.232448327445836 1
0.0320905188258987 1
-0.751802327729473 0
1.07343793552328 1
0.275074481063033 1
0.584080271385828 1
-0.351504320899469 1
0.801873003827453 1
0.330808523330976 1
0.590992626761836 1
0.0975355414518624 1
0.256985251077435 1
-0.252834719850598 1
1.03002114987615 1
1.04415724824314 1
0.00528368831947149 1
0.884319642344465 1
-0.529373716906534 1
0.886781425921833 1
0.64090388668161 1
0.849401597361549 1
1.26585990378411 1
0.91111650321923 1
-0.0028607266143223 1
-0.041170000479809 1
-0.108679585342214 1
0.479626731515745 1
0.878860927547709 1
0.589567212166229 1
-0.0114510852803688 1
0.255434831454427 1
0.347455703929852 1
0.0180143568523472 1
0.834730739410561 1
0.685207860156051 1
0.694585112070003 1
0.817082414872675 1
-0.0856850904650265 1
0.410400733058258 1
-0.0340798948427521 1
0.870883928721871 1
0.209309018060851 1
0.39776556111528 1
0.0523660179041793 1
-0.0263293490515629 1
0.721266939953861 1
0.403070703923406 1
0.669200326314639 1
-0.483637714703059 1
-0.241307305847726 1
0.289259476238631 1
0.623747736729889 1
0.0766456912228974 1
0.518444296673546 1
1.00922762385376 1
0.272599713026166 1
0.560870441392529 1
0.891639381125821 1
0.0706281898629426 1
0.528471665821244 1
0.650952198512976 1
0.627984867651342 1
0.655092114304263 1
0.310179338960993 1
0.706109537859177 1
0.437192492719004 1
1.14888802880948 1
-0.258777895932855 1
0.311936634660103 1
0.310274271095807 1
0.629165130174954 1
0.894467912816597 1
0.561698253344891 1
0.29198987170451 1
-0.190926195261206 1
0.570427989631887 1
-0.00997096684891439 1
0.163959229327237 1
-0.110512424256469 1
-0.0922301378132684 1
-0.19269361668369 1
1.217482715014 1
0.35714840370058 1
0.728404651646815 1
-0.0157836664770865 1
0.987294025198299 1
0.00912643118501999 1
0.487916704021191 1
0.178749450417609 1
1.19659806130444 1
0.50214836895705 1
0.453307858899437 1
-0.381651960167422 1
0.604972013827186 1
-0.25151138774915 1
0.944877008301196 1
0.193951342392296 1
1.34314419077806 1
-0.345213064734061 1
0.583796965789868 1
0.274800760696235 1
0.00668700222980986 1
0.686735042335717 1
0.269419966441407 1
-0.537647653538353 1
1.27725119369787 1
0.429177505724493 1
0.0143350405160706 1
0.231242664283654 1
-0.102536194666421 1
-0.295107455665349 1
-0.222949205158719 1
0.499798287064367 1
0.287149809097904 1
0.277412980410852 1
0.259322091435576 1
0.140699115801024 1
0.261239173025353 1
0.834781083323933 1
0.142779326008128 1
0.050043373826864 1
-0.449116656882831 1
1.352579872727 1
-0.886406715720046 0
0.420215120304628 1
0.336303091767231 1
0.42880578309311 1
-0.0994046251330244 1
0.460526912989201 1
0.373308725103768 1
0.0714889395331797 1
0.534244107705771 1
0.216445823015337 1
-0.524690094057664 1
1.09041120797777 1
0.461795384184552 1
-0.319844896839376 1
1.00263637827954 1
-0.0583141086774448 1
1.08052191322352 1
0.0658529179365477 1
0.373130673111163 1
0.325126089254476 1
0.590337187694386 1
0.241177285150741 1
0.276496707084995 1
0.654897151776892 1
0.0754872813346697 1
0.514399544303976 1
0.0706478360251731 1
0.0637034094728085 1
0.0256657587154796 1
0.0977583487130022 1
-0.528290054543273 1
0.341899015272254 1
0.563974456008683 1
-0.309174478323891 1
0.077653830107719 1
0.592064940768666 1
0.590305239720455 1
-0.116586050738992 1
-0.142779785829648 1
0.0661070897565971 1
0.115778981625488 1
-0.25371065615062 1
0.311776388808245 1
-0.564785133331498 1
-0.114176055431131 1
0.0634535385720002 1
0.518679573640586 1
0.326295391180094 1
0.318100008964378 1
0.590382143102566 1
0.424282747480155 1
0.361993818222538 1
-0.248144946670648 1
-0.00308903030115135 1
0.582298478760387 1
0.332810899654426 1
0.859472853247696 1
0.532625708486735 1
-0.374278011523587 1
0.86434613959428 1
0.223663716393592 1
0.176088916744505 1
0.588786345334577 1
0.753040549133789 1
0.805443961245367 1
-0.462932367036426 1
0.509979854618097 1
0.878564959280853 1
0.110628794088047 1
0.0515291156290234 1
0.862019369308756 1
-0.596924271300156 1
0.515123994660371 1
0.182618647993282 1
0.838989358023824 1
0.203519029998355 1
0.298494160409945 1
-0.177903607315209 1
0.0616351424334793 1
0.7535044982375 1
0.0728294671961705 1
-0.211075743112589 1
0.944120308542679 1
1.03936288183752 1
0.878463241283957 1
0.28343669099162 1
0.258674052003487 1
-0.0885203129494844 1
0.60084543829091 1
0.803077105348245 1
0.26305624415397 1
0.207791770366524 1
0.00612521779354959 1
0.323030011267838 1
0.481947636809494 1
0.761416834036428 1
0.530292049298537 1
0.578946168924834 1
0.306468420795246 1
0.390486961848514 1
-0.306390314170119 1
1.02067634582319 1
0.671436985072182 1
0.0653991387198476 1
0.279660109956418 1
1.09416754701404 1
0.0198879696883251 1
-1.11335097848748 0
0.24649194487761 1
0.319110011230354 1
-0.350496599476858 1
0.577064780329283 1
0.110451031670123 1
0.364719228279705 1
-0.58159234908705 1
-0.09878367413053 1
0.683515837597672 1
0.351930591319205 1
0.676077008624675 1
0.0938728498581151 1
0.856089188655289 1
-0.291798042058001 1
0.494101362041118 1
0.952789766787512 1
0.670874518370965 1
-0.247266611087199 1
0.434939917750147 1
0.574395114360369 1
0.173199969173465 1
1.5108573306123 0
0.906407671417432 1
0.407076845376375 1
-0.0591534342908594 1
0.686955762729024 1
-0.368845055018646 1
0.196627496498704 1
-0.289459959537267 1
0.404355728076563 1
0.389233344286087 1
0.033951371505845 1
-0.306553969090183 1
0.609819229493075 1
0.860339697525199 1
0.105392935541691 1
0.186479870382136 1
0.847792993658185 1
0.966745705672262 1
0.493087740331345 1
0.22113732296684 1
0.638212017414938 1
1.07231487217475 1
-0.0176322803610695 1
0.736441090527751 1
0.20937413851017 1
0.680440846735489 1
0.174803173156266 1
0.379136877059452 1
-0.563791618774361 1
0.175924744951296 1
0.167417191974179 1
0.561541481571854 1
0.0222753937821129 1
0.876921346172076 1
-0.0461791369876212 1
0.151154065254035 1
0.365420320440272 1
0.705846058392546 1
0.901639766835976 1
0.487498126326367 1
-0.424367596968462 1
0.797220787024184 1
0.139934868412091 1
0.895333635211013 1
-0.0914590737412948 1
0.656633612632811 1
0.780795833043155 1
0.0952786510055623 1
0.485527335758418 1
0.506467848160906 1
-0.279440984552692 1
0.599489264299256 1
0.224758972688533 1
0.261342650138385 1
0.473557440199686 1
0.676844982312168 1
0.568480852962325 1
0.267693608129631 1
0.720869074961043 1
-0.0529123303289938 1
0.163183367380104 1
0.524051367307189 1
0.816582854183248 1
0.653179945120037 1
0.164179179407901 1
1.74333553765848 0
0.75994153594948 1
0.634640540158075 1
0.448699017097441 1
0.734033025774575 1
-0.144719402226607 1
0.626258088635658 1
0.862261464664262 1
-0.253418033516017 1
0.00418381712852996 1
0.774659141548836 1
0.0371646720787391 1
1.25395385758125 1
0.191641177943463 1
0.69753373210877 1
0.715940534722269 1
0.825339493769643 1
0.840322260720839 1
-0.213690122557695 1
-0.254529942150357 1
0.419158422165387 1
-0.123535028654624 1
0.677316004048153 1
0.197712206144504 1
0.590240602804235 1
0.524714568567821 1
0.151510448235167 1
0.885948395610012 1
0.246282941331789 1
0.434235147018089 1
0.109809743970725 1
1.14607406861492 1
-0.49830990333039 1
0.0017825526327466 1
0.720582325932931 1
0.872539916708198 1
1.04066390998071 1
0.686350751847846 1
0.508933514894555 1
0.792308947197336 1
0.226033781610563 1
0.166207591530635 1
0.578535660108389 1
0.298565182216449 1
0.396357732238385 1
-0.0489425562342684 1
0.545446763714121 1
0.640045584333708 1
-0.412770105823568 1
0.498806203967817 1
0.890845620450031 1
0.655225359645183 1
1.06365602574136 1
0.214077047824725 1
0.366361471719478 1
0.443300419812087 1
-0.386485884822577 1
0.208885453749221 1
0.565363668874689 1
0.623712084031559 1
-0.168850349941881 1
1.23052971958756 1
-0.281377547917871 1
0.743684814876135 1
-0.27965459675842 1
0.124313058755607 1
0.776987309103278 1
-0.103226399038796 1
-0.256211066257294 1
0.46548819599411 1
0.0537110341056791 1
0.890168111411868 1
1.03115241026282 1
1.17770194203532 1
0.413604039340347 1
-0.0222363351323307 1
-0.555309458279565 1
0.531187361984578 1
-0.13305606358959 1
-0.120315683898206 1
0.375918822941614 1
0.577261232932739 1
-0.325167870422339 1
0.787858704322144 1
2.02911889760633 0
0.958094206060262 1
-0.108148530978147 1
0.741941459360578 1
0.531703840511517 1
0.860681298418957 1
1.08401793403262 1
0.351810784285366 1
1.0732534575898 1
0.519210926227271 1
0.711340118072412 1
0.517805649377723 1
-0.366728378292421 1
0.0175304986278227 1
0.82198489989375 1
-0.157098347133608 1
0.506953906668556 1
0.316376759057141 1
0.8166382437295 1
0.264487321432846 1
0.233674747101507 1
0.203797619327879 1
-0.0584128125556116 1
0.211852966321739 1
0.00177491015677397 1
0.925536252094205 1
0.71481273675894 1
0.36760692962681 1
0.544544522115261 1
1.01705948942939 1
0.219271549574983 1
0.507365592315158 1
0.758678541444362 1
0.77101364093579 1
0.620111323345167 1
0.59724354105466 1
0.575459751651495 1
0.0211575900635692 1
0.440562283303734 1
-0.292496520378071 1
0.500299915598454 1
0.450444265029 1
0.816025245237551 1
-0.153334666185675 1
0.0656873893370405 1
0.77457030392483 1
-0.154876199682169 1
0.749828837904361 1
0.315315775316398 1
0.313560096304598 1
0.184182558073895 1
1.57602231094621 0
0.463078507278983 1
-0.390144975834199 1
0.791484589829428 1
0.244084403775474 1
0.0972120706931432 1
-0.176396008659817 1
1.19301899523885 1
-0.261819740960654 1
0.367650572039372 1
-0.256822928647516 1
0.316103702375561 1
-0.407933809560955 1
0.703141180379971 1
0.744373562881274 1
0.13514688081876 1
0.989350253930006 1
0.21863521042001 1
-0.242917838814214 1
0.54967026408971 1
0.686980279973003 1
0.726717509019459 1
0.512334709754026 1
0.48945127538114 1
0.0269992975666189 1
-0.104156208567412 1
0.0242144104182311 1
0.0821262570765228 1
-0.0587903839353244 1
-0.612706653120186 1
0.591734437627735 1
0.442017148108721 1
-0.333407491209213 1
0.418151237414934 1
-0.55343009151515 1
0.686068999060337 1
0.681577146699976 1
-0.0775464504425955 1
1.14697358461074 1
0.287014733709333 1
0.165070833836865 1
0.552153935083402 1
0.810873679974426 1
0.371280672178668 1
0.748918344678975 1
0.0257847615545094 1
1.07115973538599 1
-0.282617925899372 1
0.687034867019689 1
0.624437788033287 1
0.600958276868756 1
-0.504126257943141 1
0.603644648239764 1
0.131969011708315 1
0.341679658321178 1
0.555254552455307 1
1.08239525870604 1
0.212171438598732 1
-0.318821554480826 1
0.208206696810582 1
0.0629036264614284 1
0.857813860002551 1
0.0817654431786021 1
0.950029443921171 1
0.62962072603616 1
0.86088053742793 1
0.165525889320773 1
0.228532125333653 1
0.443485831794037 1
0.618674865307523 1
0.26998134020448 1
0.106638367761434 1
0.214433933949633 1
0.633781818158755 1
0.319927289972147 1
0.243292681330037 1
0.201753665825657 1
1.36983363859499 1
0.213251578103694 1
-0.51833132222285 1
-0.0879126041181302 1
0.563278032969026 1
0.44901944590496 1
0.449737827521506 1
-0.199045002071082 1
0.656742238647208 1
0.300354338144188 1
0.694196025358589 1
0.622771641843078 1
0.888873536405815 1
0.0434513908686859 1
0.178982566229551 1
0.425279031831637 1
0.843307980414592 1
0.884732633705072 1
-0.239695887478033 1
-0.222769028490612 1
0.00300233068429626 1
0.550331744277414 1
0.870407579753817 1
-0.239674857736748 1
0.494107894517019 1
-0.368065159905656 1
0.266506200729206 1
-0.037146530317165 1
0.681083515493835 1
0.0831213699002456 1
0.796603338917514 1
0.901418705682967 1
-0.425731215115769 1
0.333703475342087 1
1.40718732418249 0
0.577331094723281 1
0.729769256567275 1
0.309646041951685 1
0.3860663568448 1
1.31832909577279 1
1.0180843924689 1
0.10875119654402 1
0.0901455139672356 1
1.26115364386228 1
-0.240424714442844 1
0.726886782008205 1
0.187839182727099 1
0.283701997860774 1
0.349679712528534 1
1.13687636977004 1
0.785089659254323 1
0.179630924878487 1
0.607998410041482 1
-0.0748463077483321 1
0.520118056992427 1
-0.310608147817058 1
-0.118011582033194 1
-0.740292285607443 0
-0.720951418124429 0
0.601225368409639 1
0.817257530927342 1
0.0589385773027808 1
0.262221401437773 1
0.171259134908174 1
0.485340886839007 1
-0.0593435005004514 1
-0.00421093804756326 1
0.492681508298073 1
0.57713102279283 1
1.03831666310955 1
0.314107172308042 1
0.354208774181153 1
0.247314692657617 1
0.451650482337335 1
0.191579284102275 1
0.97705616529431 1
0.340215246599725 1
0.235442038038828 1
0.143812928979999 1
0.192121306353601 1
0.864039865258751 1
0.631902796054565 1
0.127991571124738 1
0.685104637568485 1
0.488819620095413 1
0.502012628020255 1
0.0621148446368143 1
0.412651031369687 1
-0.0955914388137353 1
0.387644329468591 1
0.0897308293915221 1
0.613690801891245 1
0.417243124070379 1
0.207064251807072 1
0.321264339231291 1
0.561729289378037 1
0.353226657480279 1
0.453842824656544 1
0.251221246570193 1
-0.0390826597886474 1
1.060843518119 1
0.44182637058949 1
0.522448660456999 1
0.365839991493031 1
0.32865863486244 1
0.100560883199118 1
0.29559014371342 1
-0.00492647745848688 1
0.35006607269576 1
0.239448799189066 1
0.0908906196362281 1
0.0692640304201276 1
-0.260469878367562 1
0.990899615409404 1
0.862985561881061 1
-0.70212229116948 1
0.486991599544592 1
0.727673391106862 1
0.451334902599722 1
0.928127352916603 1
-0.173630928164509 1
-0.49171793873203 1
-0.0970266288039155 1
-0.360183396562208 1
-0.21614322124328 1
0.3808112217801 1
0.718999153560709 1
0.486541942873545 1
0.203145668087061 1
0.136486433234078 1
0.141304524087668 1
0.309432098008111 1
-0.110443117533399 1
0.874368468919766 1
-0.141778957550074 1
-0.106065836447098 1
-0.217576353284056 1
0.779998575837252 1
0.209545706749782 1
0.100453380968593 1
0.168126713173025 1
0.308481646825873 1
0.713597703945385 1
0.729018781401609 1
-0.911174034988567 0
-0.102424123215895 1
1.40235477327749 1
0.353317647420564 1
0.287697951424783 1
0.597357836282364 1
-0.332502784521895 1
0.577698632897012 1
0.688697955015859 1
0.169722941180363 1
0.863622402061095 1
0.338546396088915 1
0.0653330371487311 1
0.522658367526829 1
-0.271958384274901 1
0.3159066536838 1
0.81610484321242 1
0.557153100283959 1
0.245863402148978 1
0.284386722518147 1
0.658362506833761 1
-0.42052734835882 1
0.194379190098113 1
0.620026948779076 1
0.294667105399407 1
0.418246912738364 1
0.177053342268837 1
-0.242606171989917 1
-0.176831172745637 1
-0.553453317179968 1
0.476741491465037 1
0.772041985545072 1
-0.0139195284447996 1
-0.131916974513741 1
-0.236126380670918 1
1.29084647185395 1
-0.101854144404838 1
0.97278619647644 1
-0.13005212228553 1
0.159854166263871 1
0.235935443243735 1
0.497605306556025 1
0.911845931164219 1
0.565135701434063 1
0.669777968375619 1
0.302629294665601 1
0.885606837188248 1
0.701062818834264 1
0.659049431224493 1
0.615840509216631 1
0.364539545821186 1
0.738141432849451 1
0.565538237326816 1
1.05480267184728 1
0.417154875271465 1
0.435503274238901 1
0.0704839507454302 1
0.683984226845655 1
0.220287193784881 1
-0.0884191682911978 1
-0.0269111038634874 1
0.543369461920935 1
0.795828985560523 1
0.143571858607794 1
0.730631442299151 1
-0.123693591758888 1
0.022062667514062 1
0.521743486052049 1
0.119698000471332 1
0.83050925800486 1
0.57438726286469 1
0.715930811880657 1
1.11819071970695 1
0.323714547129199 1
0.149456044706052 1
1.02150615481642 1
0.520427614520706 1
0.103993188398433 1
1.25445364241592 1
1.02283832051736 1
-0.0427668144269054 1
0.486605108208671 1
-0.242380024587693 1
0.205267488949467 1
0.465865454597233 1
-0.545573067490404 1
0.716287037789405 1
-0.0935736359517117 1
0.580225056918594 1
0.499670825853807 1
0.12716321604669 1
0.268676393184338 1
-0.145402394831316 1
-0.133159692870126 1
0.0844966548991831 1
1.02319523958905 1
0.628270602195713 1
0.36970592645434 1
0.507226496015264 1
0.767536890509709 1
0.128031488928424 1
0.360768079053017 1
0.527146458758249 1
1.39885635389348 1
0.182206958031009 1
0.224446218941579 1
0.707767407867791 1
0.160182376381493 1
-0.312015512095797 1
0.366496683100628 1
-0.0886933851910521 1
-0.240018706017296 1
0.437339031463324 1
-0.225747846895342 1
0.119455736991832 1
0.480826532045097 1
0.460804417694354 1
0.437158522758497 1
0.709022810617115 1
0.254841847626747 1
0.0951214445836462 1
0.639666971195033 1
0.12883516114046 1
0.570941585226767 1
0.78594572155542 1
0.228983824285308 1
0.713346734700066 1
0.21426436240827 1
0.466267272631841 1
0.562013653901098 1
0.697207395378494 1
0.251121669246276 1
0.397465778793664 1
0.605150490436749 1
0.293376813605083 1
0.796492811043145 1
-0.27248043311964 1
-0.483018565967874 1
0.214615145878513 1
0.471250207112413 1
0.281276728749873 1
0.313543829898399 1
-0.102785226366442 1
0.2429863940798 1
0.90836050012232 1
-0.0253759184076562 1
0.950478139211351 1
0.11890456152554 1
-0.803040230806424 0
0.196946529813002 1
0.566260113182162 1
0.398878433403899 1
0.983181125939763 1
0.835661455257162 1
1.16812387130658 1
-0.109818788378635 1
0.888140673880998 1
0.680048458365278 1
0.0958331231263936 1
1.11796941844096 1
0.837420341906103 1
-0.134470436497354 1
0.383221431896598 1
0.565713717919882 1
-0.400193703127456 1
0.255455613165536 1
0.905068996009556 1
-0.265690091412597 1
0.358914894635407 1
0.866197993129616 1
0.434185756159747 1
0.353057979862488 1
-0.0650587330235914 1
-0.163285625349439 1
-0.0891240444121165 1
0.4110445605501 1
0.665069583914001 1
0.0972145621501513 1
0.406926711856506 1
0.714027171187083 1
0.951539462952202 1
0.236835000890325 1
0.708116207846578 1
-0.352600115225147 1
0.147888881282159 1
-0.230181685009805 1
0.0643969402517142 1
0.0572716015900602 1
0.457888550638837 1
-0.32479405531478 1
0.914830830451479 1
0.0924439020681853 1
0.254181707882306 1
-0.592677460041466 1
-0.184989474774914 1
0.469149931966975 1
0.378716228338577 1
0.385338516643562 1
0.366575099103325 1
0.322141410763104 1
0.610768999388598 1
0.426411724391286 1
0.258770071753238 1
0.474881061740806 1
0.663812078384616 1
0.494399239795404 1
0.601031951627481 1
-0.0608400253621229 1
1.01243160337441 1
-0.62404254849109 0
-0.0309876349105342 1
0.828285702341419 1
0.373618216433252 1
0.37835211518946 1
1.31309002746639 1
0.353299114440101 1
0.958917968736123 1
-0.139896695011069 1
0.239209092583448 1
-0.347701833584783 1
0.612446817561847 1
-0.10022200372105 1
0.918444706258019 1
0.14182168636595 1
-0.047954306560912 1
0.752189336271276 1
0.64392210111171 1
0.919584559321542 1
0.264894232464846 1
-0.219574281280957 1
-0.269577389307388 1
0.475331159221994 1
0.170260791785637 1
0.71541417232912 1
-0.157731166262122 1
-0.261475139346181 1
1.06138440442955 1
0.519456487591771 1
0.0243158020466311 1
0.10156328193124 1
0.661582121703087 1
0.173076653773835 1
0.420040286504769 1
0.160971774614044 1
0.879743831661446 1
0.883538952950093 1
0.220546910324178 1
0.389889222921227 1
-0.24131186236324 1
-0.705969771597045 0
0.217699997570287 1
0.607690457739435 1
0.0374169163642995 1
0.142935601138333 1
0.438851285672261 1
-0.423041269469641 1
0.116451567060493 1
1.17765353336538 1
-0.0856585090565996 1
-0.444033868965473 1
0.121681178424459 1
0.949117724773315 1
0.0264780070323693 1
0.351153304580635 1
-0.185123022189952 1
-0.00977406939160904 1
0.518157440883085 1
0.00748383783786911 1
-0.58294067128631 1
0.413640329953052 1
0.944838521436115 1
0.786233884539887 1
0.738018381341961 1
0.0773672541034944 1
0.36983598274791 1
0.686989434411405 1
0.145662133116421 1
-0.0511581477786486 1
0.367227405461848 1
0.421283921945234 1
0.0804016032848063 1
0.114312586569353 1
0.437657105252366 1
0.230811336970214 1
0.807950429983249 1
0.748342199958435 1
0.822140611532836 1
-0.0325380017892826 1
0.112031421613484 1
0.431460551101866 1
1.0650464150572 1
0.608116984625664 1
0.420041289324674 1
0.207172302874103 1
0.0681434824768755 1
0.513484085274283 1
0.688248241820218 1
0.750514864218293 1
-0.415665387109843 1
0.688184341583616 1
0.574298031435059 1
0.275834791701555 1
0.604868323724466 1
0.366018726156745 1
0.197362374426563 1
1.09762484517444 1
0.804074155513029 1
0.349805813417235 1
0.76473892211477 1
0.753949386380913 1
-0.127108296725169 1
-0.193390566290712 1
0.844637999626159 1
0.313639960751076 1
1.11270717253478 1
0.344182256208201 1
0.260220750004877 1
-0.391054557840276 1
0.718021974044759 1
-0.335335292896132 1
1.27134932506932 1
0.471994381968678 1
0.268929730151969 1
0.126487062757392 1
0.388666219133228 1
1.4307281044751 0
0.148201884545188 1
-0.679887828187199 0
-0.31729852591667 1
0.536173318543544 1
-0.600237674542267 1
-0.0311992203707814 1
0.324808743386972 1
0.329376818494267 1
0.964620863767338 1
0.385881349483092 1
0.173956398946656 1
0.448341045864356 1
0.335736977077827 1
0.558180069162444 1
0.436563303679448 1
0.176842859690827 1
-0.158509128121462 1
0.613842456989683 1
0.767623809396283 1
0.197634440646592 1
0.73275028314232 1
0.224484400774092 1
0.564732989487421 1
1.11453955402399 1
0.830574801469293 1
0.629356181611866 1
0.585448611853499 1
0.249921342745999 1
0.429721124943758 1
1.2709596194659 1
0.758251282961774 1
0.308137229212976 1
-0.712932297999478 0
0.356492000202789 1
1.03477843387002 1
0.135956523620492 1
0.0565438875442408 1
-0.0889233914347068 1
0.437939429046091 1
0.162581594278381 1
-0.119953914052442 1
0.49540664287257 1
0.676374484161435 1
0.496535029274682 1
0.0681318215800898 1
-0.418661736745736 1
0.213602903917241 1
0.314984883872644 1
-0.0895113635249742 1
0.756780220887961 1
-0.200856697387488 1
0.38043370289382 1
0.580584531063879 1
1.05279260480808 1
1.10740146555245 1
-0.30771879112151 1
1.57061167527559 0
0.405459990441442 1
-0.619365438248044 1
0.552312893648009 1
0.508330710047413 1
0.156363579609723 1
0.800658879277488 1
-0.125153956922905 1
0.757845900015748 1
0.810737828310207 1
-0.0758558707501555 1
0.118453718039174 1
0.475401510649133 1
0.839372014444496 1
0.129698981933269 1
-0.689731857937022 0
-0.010050108474124 1
0.555115093915085 1
0.260829323290981 1
0.531472566356645 1
0.560344337581574 1
0.271738259579663 1
0.208759969600626 1
0.679134133668385 1
0.823717376233847 1
1.18786726591246 1
0.733963110039127 1
-0.0399813989825111 1
0.707823020107739 1
0.446259139908167 1
0.0287353784077422 1
-0.305120460907097 1
0.067892257975195 1
0.753783876396892 1
0.888439827429652 1
0.678180421359427 1
0.617980628053995 1
-1.04820085955112 0
0.907997702703738 1
0.132926031719531 1
0.675091942242698 1
0.181165905089252 1
0.439387359332734 1
0.368665140553437 1
-0.671727508601809 0
0.275314382070043 1
0.448508208274921 1
-0.278046422590962 1
0.14804524313117 1
0.193197269786226 1
0.677162081614231 1
-0.372051335110717 1
1.12639545657671 1
0.235984888628566 1
0.239344980287437 1
0.492775808115141 1
0.61814289050681 1
0.544614060949828 1
-0.284482793837424 1
-0.0232826082496255 1
0.447496969351364 1
0.499530718861148 1
0.103142719397476 1
0.385626738891415 1
0.187421108879941 1
0.132688258933402 1
-0.14027248155418 1
0.406900913676506 1
0.353104069946013 1
0.191711435934569 1
0.573205557726767 1
0.53045023721433 1
-0.094784767942388 1
-0.177196084882733 1
0.128245034063333 1
1.77297548534841 0
0.448405000051907 1
0.674974687783613 1
0.31055975964866 1
0.828183369721297 1
0.78980384991569 1
1.13464708666324 1
0.905453776498499 1
-0.498085134911666 1
-0.437044518066512 1
0.401614173104064 1
0.452552646284151 1
0.275254210804698 1
0.647344027306516 1
0.492458946751849 1
1.20379879173826 1
-0.1001151560194 1
0.341675076941849 1
-0.134241064789556 1
0.233735641352803 1
0.586574339959059 1
0.0655279556874462 1
0.44351455768621 1
0.679271969291889 1
1.4471101916789 1
0.010607124541378 1
0.449100999293432 1
0.368629184609201 1
0.727357631188395 1
0.454080991987235 1
-0.448635530992239 1
-0.292210683005175 1
1.0443038203459 1
0.102274753435686 1
0.391216918240683 1
0.468661042936188 1
1.25940047877024 1
0.64426803021277 1
0.390256325108943 1
0.136641971406688 1
0.619732823162213 1
0.746571060881034 1
0.0425723093549356 1
0.491639917785559 1
-0.126486695346287 1
0.662632770162717 1
-0.0881602206118394 1
1.16895963233021 1
0.592229590926033 1
0.775777833056348 1
-0.00643100886238902 1
0.507210066525423 1
0.217642929664615 1
0.707409388254217 1
0.826179355977883 1
-0.0254950570402666 1
0.495002741173918 1
0.16642911239894 1
0.178929949811973 1
0.931447298674737 1
0.972976612823761 1
-0.0673709743302003 1
-0.389009004468411 1
-0.215453548082578 1
0.0688855175885642 1
-0.0575963265683093 1
1.14751117716997 1
0.862485258523123 1
1.0462238171834 1
0.792474549485361 1
0.466542724210453 1
0.099848162000795 1
-0.0313851662962622 1
0.380260150888376 1
0.204045943684107 1
0.323616863101757 1
0.20893870642378 1
0.828106553791593 1
1.28097659012032 1
-0.0381811877316825 1
0.131305449145646 1
0.107974158787379 1
0.0552012723569274 1
1.10567925339338 1
0.2865007621134 1
0.20890509167083 1
0.438864835987653 1
0.465605437194583 1
0.0919344655053391 1
0.447443590215397 1
0.877273128861381 1
0.0680003967349925 1
0.676833811313804 1
0.139113294993743 1
0.0528923250413249 1
0.291547502839171 1
0.424849675812132 1
-0.260429519165745 1
0.421955348646334 1
0.339362383819859 1
-0.525605213800939 1
0.270873446206897 1
0.158061635373387 1
0.514807864529468 1
-0.0914205613841939 1
0.169781128182505 1
0.387998144367564 1
0.353938070592671 1
-0.115263105959175 1
-0.569444612484173 1
0.861136379063289 1
0.209557795358222 1
0.292100440881082 1
0.485075431304985 1
0.614187738351207 1
0.604878823304515 1
0.231877400386538 1
0.683408755153679 1
0.465072355782579 1
-0.451120015944754 1
0.190411506586989 1
0.215630707183379 1
-0.234912510490945 1
0.27793332677755 1
1.02919447338657 1
0.785834502715841 1
-0.0275666924104702 1
0.0216340730104752 1
0.383707771133598 1
0.0373880676717061 1
-0.0619028808733981 1
0.89240536387536 1
0.623289189590707 1
0.395098641172839 1
-0.0303595283960409 1
0.770333508956491 1
0.261307595606259 1
0.709290303325796 1
-0.270094374769783 1
1.09049370883929 1
0.617639896421575 1
0.543847156863394 1
0.330453124773383 1
0.343663760673771 1
0.448066766056975 1
-0.50932066543771 1
0.0277520620007873 1
-0.0233548451950636 1
0.385382010836069 1
-0.0544821328480952 1
0.614897750610887 1
0.485671982936313 1
-0.229749854361084 1
0.442970247071125 1
0.56305725591719 1
1.31598154065626 1
0.486297972743952 1
0.560718500953998 1
0.648489792922137 1
0.359080649810619 1
0.225353644732425 1
-0.435603512147574 1
0.695002497186825 1
-0.142339387891336 1
0.159418194300096 1
0.275100192163846 1
0.265792862923707 1
0.470094310399391 1
-0.0534907152703742 1
1.0844139057441 1
-0.156824484649581 1
-0.157351768057104 1
0.919991116216345 1
0.324276762895306 1
0.055852739444716 1
0.550742363056454 1
0.784874307093633 1
0.0160261864780636 1
0.821896681015779 1
-0.231913857295091 1
0.772288265800503 1
0.294921589110698 1
-0.282734010852787 1
0.366831438060392 1
-0.208955463422328 1
0.394976531114451 1
1.32416939595244 1
1.46163177402074 1
0.246976563334799 1
0.842641413665412 1
0.854634047927164 1
1.35879383814952 0
1.43061592294014 0
0.562304576554496 1
0.200622118753283 1
0.394617266937283 1
-0.50981273280548 1
0.734031734216537 1
0.753933337906957 1
-0.0632928048036128 1
-0.257887126797706 1
0.505734349528802 1
0.0202472753557651 1
0.144578815187974 1
-0.394588523824609 1
0.335581134760927 1
0.282665836866922 1
1.16107062557018 1
0.368501774758498 1
-0.423836227455007 1
-0.0829966718476431 1
0.786759179109351 1
0.262632748245308 1
0.866739611584492 1
0.853231535480859 1
0.128027431650031 1
-0.418422959859942 1
0.00233565709720376 1
1.14685227894399 1
-0.367209686909302 1
0.846953612355273 1
0.545210968209065 1
0.617417270147116 1
0.711589816592654 1
-0.860075324252533 0
-0.239604000440176 1
0.0260226217257289 1
0.532567721784768 1
0.777572290968718 1
0.253417148078593 1
0.746903954689118 1
0.162712226354545 1
0.0739412608538448 1
0.504624064611761 1
-0.316612212533465 1
0.480682096770415 1
0.20475785185211 1
0.404358886730882 1
0.0325744599820165 1
0.787598329149125 1
0.829546979078644 1
-0.0634086351785463 1
0.559527703711759 1
0.55090932818802 1
0.557917232259207 1
0.508920113896429 1
0.602655819849465 1
-0.451946093099894 1
1.38167185616128 1
-0.0162724728327158 1
0.516422721890593 1
0.599672078529481 1
0.336049309147066 1
-0.34971512497683 1
0.0522087572412101 1
0.38891929399138 1
-0.271516977902768 1
0.614671639038746 1
0.97485391847127 1
0.160890583689949 1
0.380229373357083 1
0.714299407532911 1
0.805442113526025 1
0.442738753394948 1
-0.0317767474882113 1
0.527183579657518 1
0.0376844772034868 1
0.919102145656716 1
0.619357388655512 1
0.902142194647292 1
0.0432050605923197 1
-0.27838019240647 1
-0.396932314085147 1
-0.109132296768326 1
-0.335703268759338 1
0.414622955312899 1
0.218075045763308 1
0.707676016909175 1
0.587726446261845 1
-0.0382502157545563 1
0.163805651258858 1
0.36085023605395 1
-0.0249295956463981 1
-0.219591394248078 1
0.572198696566269 1
0.0621084202490086 1
1.06242046737964 1
0.0124198936453035 1
-0.611022900294722 1
0.190358581221398 1
0.412079801938219 1
0.461941538285055 1
0.284737264625695 1
0.252275764328826 1
0.720405680658843 1
-0.0411244788954235 1
0.452713454136444 1
-0.354050124177048 1
0.448958462472318 1
0.961865296173791 1
0.461026929827927 1
-0.520330794945679 1
0.661077890618212 1
0.748957406695664 1
0.768267602288022 1
1.30005888865634 1
-0.215631022884566 1
-0.121318791874164 1
-0.0450305135407651 1
0.70310567355787 1
0.667148491595606 1
0.0534826676760235 1
0.809346834256851 1
0.214264623854979 1
-0.0865316494130928 1
0.553258412378443 1
0.440552134431083 1
0.0852277449922318 1
1.62891532987043 0
0.593490346604219 1
0.196841897588548 1
-0.109161845451989 1
0.159936689681199 1
1.04829608101933 1
-0.0503678206961439 1
0.846544228046723 1
0.279677976790746 1
1.10490008362859 1
0.0334521207228004 1
-0.195599357096254 1
-0.367200217933441 1
0.0275552249585927 1
0.629006423972559 1
0.552103588429197 1
0.515689517254372 1
-0.0593858190072018 1
0.549026463674904 1
-0.774324377169071 0
-0.195368462463632 1
-0.206301474691881 1
-0.266549561876533 1
0.908523351456424 1
0.517755299890625 1
0.549696005218574 1
0.68523476954729 1
-0.15102570787097 1
0.242053299001799 1
0.567878623293847 1
0.808928813997797 1
0.318365790792082 1
0.790726047680121 1
0.539490114310512 1
0.479469748288094 1
0.482271728101218 1
-0.0160781233518928 1
0.270667322191789 1
0.593301850689062 1
0.00438988229052503 1
0.556225792303641 1
0.379608187888617 1
1.29215395299066 1
0.774945490166856 1
0.322041902933587 1
0.390774178374782 1
1.30695218142088 1
-0.422447664644273 1
0.68037779742873 1
0.140852259533473 1
0.891745073939286 1
-0.110543936829551 1
0.145954124446855 1
0.361363493037922 1
0.702984746781882 1
-0.372668435377824 1
-0.10969532234201 1
0.965289516234503 1
0.149893075752668 1
0.176551865288132 1
0.0145516348510062 1
0.205710313178562 1
1.4124412918317 1
1.00386405058942 1
0.966201672201607 1
-0.368835008396949 1
-0.0757370021241258 1
0.0323476331645976 1
0.745182049909061 1
-0.00560528100761867 1
-0.097984367556159 1
1.4673150777691 0
0.335971448045903 1
0.144488326871573 1
1.17045761352849 1
0.626470073522412 1
0.0722344896438457 1
-0.414521397092701 1
0.48238669512193 1
0.209114862218219 1
0.24258182814628 1
0.18356604804894 1
0.540585451466116 1
0.684097056921335 1
0.495676620822895 1
0.700602014518599 1
0.616382893913922 1
0.328734528709498 1
0.169268709485724 1
0.561611582804743 1
0.969865363142611 1
0.292576342875541 1
0.392165248755724 1
0.338566829911837 1
0.856695980241407 1
0.0543596009968044 1
0.475730525811803 1
-0.158920684989857 1
0.137665276304641 1
1.00361180894378 1
0.0481451352643334 1
0.156347246227009 1
0.360216822525102 1
0.276754431630907 1
0.292041877215283 1
0.798212788936617 1
-0.12975731132015 1
0.367869584524195 1
0.840157981612938 1
-0.112389206921705 1
0.909281133168266 1
0.388470370218462 1
-0.243478543986233 1
1.17175251295156 1
-0.315165395628683 1
0.389045912451076 1
0.697545218135895 1
0.258017030268257 1
0.268770122741172 1
0.466444254895104 1
0.416895286230031 1
-0.273823876079511 1
0.600309417887044 1
0.35535992464663 1
0.920452193386934 1
0.465114670065961 1
0.62957004765522 1
-0.357441498166064 1
0.812505454833631 1
0.264375234213249 1
0.253167857929159 1
-0.165829169240117 1
0.939459172492711 1
0.815730210126457 1
0.342569550899191 1
-0.123881593759242 1
-0.13748756169684 1
0.400894647488484 1
-0.465636536328406 1
0.719824763671692 1
1.17823209234543 1
0.44610650700929 1
-0.0316180309475412 1
0.0758539949751463 1
1.0482172926088 1
-0.0426285439830442 1
-0.140237847956222 1
0.340659677548095 1
0.69723565705227 1
0.526439355673905 1
0.778048006245855 1
-0.166474191442193 1
0.751313485721795 1
0.00192572249614732 1
0.424425966986173 1
0.704704748263781 1
0.829254771256055 1
-0.384476565898 1
-0.302812836210125 1
1.0138544935706 1
0.406134627226545 1
0.801414395199901 1
-0.00729489225583625 1
0.648207416462256 1
1.13222748253001 1
0.68090613845926 1
1.20032742660252 1
-0.330501076061227 1
0.331546173773801 1
0.639715880300035 1
0.246192842040896 1
0.00722893848383477 1
0.581717198951254 1
0.919086088979881 1
0.190523206120493 1
0.451889702140102 1
0.00755467848065025 1
0.819008949797815 1
0.185495888553884 1
0.101160970492747 1
0.857929016289265 1
0.526882201595732 1
-0.221256548151187 1
0.128414983727421 1
1.25237071778462 1
-0.269740282631326 1
0.665169770374426 1
-0.104222259885479 1
0.106162220168607 1
-0.214519045815348 1
0.127536549149032 1
-0.233680225785682 1
0.516808483145174 1
-0.40041900599048 1
0.808592743408477 1
0.510252360005975 1
0.0192099337322546 1
0.528046344524456 1
0.622587872429523 1
0.469151731535201 1
0.755905983825005 1
0.244545459983433 1
1.12230061654851 1
0.565582494063341 1
0.049832221266704 1
-0.00635814638825885 1
-0.606404810623409 1
-0.293835428763788 1
0.422167989783612 1
0.117556169879889 1
0.51099535542755 1
0.628179036129989 1
0.972793256435475 1
0.450368835847271 1
0.441815963053391 1
-0.137912093677804 1
0.399937416732772 1
1.85302831893624 0
0.221194194895049 1
-0.0187570531447064 1
0.812990556527129 1
1.04921149428932 1
0.917261958393923 1
0.335366525707238 1
-0.187353625003315 1
-0.498040964507034 1
0.907779453294324 1
0.717180593964732 1
0.570790685408156 1
-0.181493330133734 1
0.711961115586385 1
0.968094101824795 1
0.561058454908311 1
0.959347538116701 1
1.07776095040778 1
0.230662424363747 1
-0.157629636332509 1
0.253890112200341 1
0.802989768208148 1
-0.454478519419026 1
-0.649032721282587 0
0.0615568188194325 1
0.579030184497728 1
-0.0627464914628265 1
-0.376218360366553 1
0.597911740181686 1
0.237312645501044 1
0.298490109322423 1
0.591198185085963 1
0.109549262092483 1
0.289309676584231 1
0.480059072996853 1
0.850002601825207 1
1.16717301162518 1
0.41184799004567 1
1.34127955527922 1
1.12864465829067 1
0.499601267201149 1
0.979229061592843 1
-0.346004383262854 1
0.471575984330144 1
-0.390482063456846 1
0.693885707164607 1
0.6830029355628 1
0.56949319370298 1
0.793076389410697 1
0.590645061683265 1
0.130667932577671 1
0.0136722375695039 1
0.909454129036376 1
0.268942054376641 1
0.0521003831543866 1
1.24967442779022 1
-0.413436688509345 1
-0.241594552569875 1
0.564092029687311 1
0.502275486173388 1
0.668338253649137 1
0.436016710296704 1
0.569197642698023 1
-0.0422581433208007 1
0.00242116060115152 1
0.283025040416059 1
0.206565925881772 1
-0.364256407899643 1
0.26258338961735 1
-0.368082372518336 1
0.333717546835511 1
0.391516394399483 1
-0.0330540917457939 1
0.486105170807998 1
0.71150880824448 1
0.886616168239725 1
0.161376715429254 1
0.595855375003173 1
-0.234023204600451 1
0.0581357294488813 1
0.470574240015945 1
0.526145259709866 1
0.370170662777838 1
-0.153597846482439 1
0.527446063455929 1
1.18927813113599 1
-0.00167666201041512 1
0.278499477753977 1
0.719137124563496 1
0.341171074324243 1
-0.163838691063069 1
-0.246827803478892 1
0.00317537284130004 1
0.398519766240038 1
0.264842322778702 1
0.00578740710008369 1
0.285094845027259 1
0.799448967967175 1
0.735239557676051 1
0.374909519831981 1
0.443894442379266 1
0.65528426874913 1
1.07410265814274 1
0.00961108453964865 1
-0.547686478889764 1
0.242279300204179 1
-0.198463936931602 1
0.412498099304355 1
0.0305562906080791 1
0.0640743677756828 1
1.13983931337594 1
-0.123506291942771 1
0.303159965678157 1
0.59259685655259 1
0.532630032024198 1
0.323909600972939 1
1.9767272185372 0
-0.225386790493254 1
0.782523094765246 1
0.153832256586351 1
0.0759432638731436 1
0.0478957238374169 1
-0.31226671883797 1
0.0476292074727788 1
-0.146000598874515 1
0.273053062423524 1
0.446787512609996 1
1.01993121304374 1
0.263874777425595 1
0.0987681628232163 1
0.0214314040604654 1
0.33712786043945 1
0.265522557202363 1
-0.0663946453083713 1
-0.215925128331517 1
0.268998792949971 1
0.973090106105979 1
0.583224002397131 1
0.533783466100843 1
0.324774090765682 1
-0.280410170977895 1
-0.00434310627557163 1
-0.00467974235672469 1
0.499130134065685 1
0.336927156706229 1
0.0711840432577744 1
0.566241686778171 1
0.577162724911867 1
0.212253800454335 1
-0.0875456563006757 1
0.365498314601341 1
-0.126771119793143 1
0.159247389907514 1
-0.0358727037285255 1
-0.328705055520205 1
0.319689991639965 1
0.552139990186208 1
0.287699769311014 1
0.355999724559454 1
0.427874520267241 1
0.271765992089739 1
0.715367068623941 1
0.670462749510505 1
0.0229253669047217 1
0.421231103248121 1
-0.358928931150087 1
0.125801373842412 1
0.497827420538561 1
-0.423463404412061 1
1.10629910350833 1
0.22696476651454 1
-0.126786158739537 1
0.101868909299504 1
0.540407592845339 1
0.609201159526137 1
-0.016232807795544 1
0.521768281321176 1
0.647956360832034 1
0.618802464386536 1
0.262269930003916 1
1.59456499479894 0
0.465395072983755 1
-0.208470534167546 1
0.355148210312304 1
0.256119785728021 1
1.24070330786176 1
0.854961355811429 1
0.602814882551313 1
0.188998007088714 1
0.738379865879762 1
-0.209808467668692 1
0.316381286541333 1
0.712451419319697 1
0.21146492817427 1
0.731702527406876 1
0.257865320550926 1
-0.186033686228194 1
0.407378219033038 1
0.405525942542944 1
0.205749768033437 1
0.46189755031976 1
-0.0332483022677035 1
-0.233088534992678 1
0.280161499697166 1
0.312950108672617 1
0.809448623832708 1
1.25945477497988 1
1.04109646684572 1
0.0793107629339342 1
0.458815845540915 1
0.131730158426859 1
0.0653056493071685 1
0.35313341813426 1
0.765718876371032 1
0.25144694501707 1
-0.098496624061332 1
-0.110232987223794 1
-0.218928289447664 1
0.695717783308927 1
0.297588071470145 1
-0.285897518029915 1
-0.161289364913259 1
-0.0626383892716598 1
0.513694303027748 1
0.382522915473021 1
0.058913172392616 1
0.946812090963628 1
-0.323658577098134 1
0.146308572823318 1
0.256797101579647 1
0.465878209545796 1
0.066995926929656 1
-0.331786975199911 1
0.0445470998609788 1
0.501270255238547 1
0.123346569975527 1
0.0537733056461253 1
1.11524508843021 1
0.347158297400966 1
-0.76448580754516 0
-0.405145312851335 1
0.817553069801652 1
-0.0660749957601244 1
0.238217913479213 1
0.480169200760129 1
0.354388339032048 1
0.74732730442081 1
0.0301283621508954 1
0.71876617194011 1
1.37914374363765 1
-0.224819363489846 1
0.0592929941130441 1
0.63129712425187 1
0.438961022076856 1
0.778335465670599 1
0.569248648685199 1
0.00658079190061575 1
0.637514884944174 1
0.266668969811713 1
0.945728328626488 1
0.892534738470256 1
0.567942617390814 1
0.1401083477792 1
0.673473950387428 1
0.589988002301954 1
0.496719436687799 1
0.661696125750944 1
0.485551960649769 1
0.14202218906271 1
0.460195709499735 1
0.555506575336402 1
0.0297665251397415 1
0.697599798908163 1
0.279100908840168 1
-0.342426081329289 1
0.584672664089054 1
0.147007489823737 1
0.0515821806575317 1
0.217945407676811 1
0.177278031294821 1
0.473948400135509 1
1.00430826401077 1
0.595724513409482 1
0.0370559212207954 1
0.327247087020945 1
0.957330062467056 1
0.598749692457014 1
0.272742451593555 1
0.808008282733081 1
0.742057455376127 1
0.3427513296266 1
0.188309456537637 1
0.953964668054205 1
-0.709738502530397 0
0.421620942233766 1
0.496169946203988 1
-0.0430517744545179 1
-0.031908125153214 1
0.787031027602424 1
-0.0201955411769133 1
-0.129922528820928 1
0.195128533028758 1
-0.119318960819465 1
0.224853740446689 1
0.367588433237415 1
1.03320856587319 1
0.0964888642546379 1
-0.0275135529547877 1
1.34849294665475 1
0.918639049717537 1
0.910100029011734 1
-0.353581364896325 1
-0.349697402079788 1
0.70031209800628 1
-0.762310336928096 0
-0.191023413008622 1
0.240703598086365 1
-0.31596011772166 1
0.599323183796307 1
-0.250209497013298 1
0.129238330754095 1
0.320401916329159 1
0.446942903209786 1
0.346394976847488 1
-0.129736348932622 1
0.0923684011460912 1
0.70857501636051 1
-0.355285081898736 1
0.605363451302951 1
0.465471903743397 1
0.8300078540312 1
1.10083232812439 1
0.884622292191147 1
0.0498780144052681 1
-0.433758955924742 1
0.232208629029814 1
0.106123389446951 1
0.672478450872952 1
0.359378282859296 1
0.680464463729994 1
0.208034436803308 1
0.237758618022368 1
0.597209715093002 1
0.754098444010941 1
0.512763646260327 1
0.614382356211206 1
0.189949661587868 1
-0.42900862836083 1
0.0637181313312385 1
0.416764861002518 1
1.22133904301877 1
-0.0263410556961291 1
-0.152139028463132 1
0.415023776362033 1
0.951156384696576 1
0.587492744782148 1
0.21731047157753 1
-0.356623157989839 1
-0.288187020580571 1
0.58811559265083 1
0.041175366551349 1
0.139672696675028 1
0.305433294266437 1
0.202548001961803 1
0.768772451668248 1
0.746645898397963 1
-0.807842290187886 1
0.465763814102663 1
0.84662058684116 1
0.533149672472856 1
0.644210517291308 1
0.204318285421412 1
0.259149194202329 1
-0.217471342812023 1
0.283878958315986 1
-0.0255799684986037 1
0.788327089073303 1
0.258847508901571 1
0.720423906693843 1
0.968129117155383 1
0.967746790629097 1
0.338754168006746 1
-0.301881427128485 1
0.550822494512146 1
0.596286388077927 1
-0.11287375159791 1
0.276591687806538 1
0.123180688953941 1
-0.0367582835451394 1
0.300938383136117 1
0.245155414754093 1
0.107406564351411 1
0.143869910347222 1
0.730216691821739 1
0.197263151700389 1
0.124480118584588 1
0.876850180434809 1
0.0353088194269876 1
0.70973024360347 1
0.204854253374011 1
-0.116124975998725 1
1.11137662982834 1
1.02201948331566 1
0.465383512675422 1
-0.359741557511166 1
0.610924748846257 1
0.70041505130858 1
0.106930798101843 1
0.0449386898880349 1
0.187401147638831 1
0.811616401790812 1
0.234761331723261 1
0.568331045446158 1
0.0659757418802031 1
0.925360588778432 1
1.34947292548193 1
0.499780736403845 1
-0.4261405166812 1
0.710163102815795 1
0.477776837348693 1
0.101985876415589 1
0.313015864726919 1
0.176012204718893 1
1.14803328614516 1
0.764795262377165 1
-0.235471817545346 1
0.493561958196247 1
0.60658452389193 1
0.299251372217747 1
0.0786265830637351 1
1.76326923781584 0
0.488591220510448 1
0.906557148712764 1
0.40293313420502 1
-0.0514161626428922 1
0.17893613038775 1
0.370717959616882 1
0.934395456896323 1
0.464218584863113 1
0.764536126930315 1
-0.85255403634161 0
0.279568303726887 1
0.412569199674597 1
-0.00125189618036142 1
-0.0464239993958511 1
0.793651200934087 1
0.663845972062378 1
0.00394731425199102 1
0.151752096434758 1
0.227158968695475 1
-0.215300707251327 1
0.0647142995106315 1
0.609935953395434 1
-0.575931923318878 1
0.375788719896853 1
0.275370767918108 1
-0.197869770704944 1
0.403023557723858 1
0.111730828448831 1
0.304409921579143 1
1.22228177416912 1
0.650302578701381 1
0.583295243831466 1
0.224710877155756 1
0.632465703279581 1
0.323381793899687 1
0.585382547102299 1
0.665745076983763 1
0.416995411607742 1
0.0244202453969504 1
0.747985990531768 1
0.181889028885162 1
-0.153193306339311 1
0.292527259115185 1
0.443048506071682 1
0.697258618631162 1
0.200744152757608 1
0.496235187798567 1
0.188235183920009 1
0.598868847869086 1
0.253205473456036 1
1.15691627095618 1
-0.323472760520355 1
0.324393742944214 1
0.90899746354069 1
-0.00144239947614366 1
0.426144681647552 1
0.6870937791986 1
0.573215656271965 1
0.691491726888103 1
0.265026501217805 1
0.353014110443016 1
0.362794289960868 1
-0.0673037835893954 1
0.919538975866379 1
-0.17393471017481 1
-0.0465605872938282 1
0.202388300538301 1
0.441582021322593 1
0.535798932953504 1
0.0346688148520581 1
0.467171805167223 1
0.87075571494119 1
0.736126619109907 1
0.348939560730771 1
0.712532526198476 1
-0.139113711544227 1
-0.295680934655845 1
-0.252525994969436 1
0.637467793624684 1
0.405698963576472 1
0.750990785993053 1
0.6844610795022 1
0.552375127855255 1
-0.425718030856523 1
0.212970738595512 1
0.720337640245983 1
0.0734949672013336 1
-0.0651964689299179 1
0.735354598953694 1
0.453918399127595 1
0.97152921712748 1
0.243761055574063 1
0.0645948128802924 1
0.285983806306441 1
-0.489062165646757 1
0.866580131164044 1
0.783960403551566 1
0.162001687502509 1
0.419497022033529 1
0.266552514818133 1
0.31145151503449 1
0.473593461651051 1
0.183964068715105 1
0.159780708488137 1
0.285873404884763 1
0.506310015432464 1
0.661329437339484 1
0.367063699892489 1
-0.208844924072077 1
0.504201791684521 1
0.296230715541722 1
-0.0697207753670346 1
0.403703153575703 1
0.529422160007619 1
0.273368293903979 1
0.0575300326497752 1
0.409530884776186 1
0.653147631214646 1
-0.0530738724626003 1
0.508956255660378 1
0.679540440893365 1
0.236530748983433 1
-0.0864272475970266 1
0.167565882090706 1
1.08950995456562 1
0.561083016079791 1
0.715949416026292 1
0.775528398429584 1
0.274902957128763 1
0.346528882558783 1
0.344960073639122 1
0.267485360431963 1
0.210838929218638 1
0.639133742072165 1
0.0436035358733103 1
0.563365976372252 1
0.738593222829433 1
0.807831517978807 1
0.627302765730008 1
0.296394049957017 1
0.0932440051459761 1
0.584305772973009 1
-0.0369921743194838 1
0.366549238543405 1
0.386920092664675 1
0.214017860949627 1
-0.0673141927870899 1
0.705096561837327 1
0.670024254518584 1
0.504144639099179 1
0.807342646117718 1
1.23931381863812 1
-0.0264378263669967 1
0.0354199774169601 1
0.0893042340976098 1
0.765485212329865 1
0.592483486700835 1
0.859664857453629 1
0.257657860937807 1
0.591045847307588 1
0.191920288209316 1
0.263992100199492 1
1.74964417968879 0
-0.0971613275091112 1
0.641421334692671 1
0.235163061871693 1
0.294808511799453 1
1.12678988090784 1
0.513504641767909 1
-0.209718152632885 1
0.167445466909863 1
-0.248950069066958 1
0.593406554510695 1
0.798681590789281 1
0.73372005788778 1
-0.125126371022052 1
0.485987513230099 1
-0.192508934407672 1
0.794361384436427 1
0.299608995520427 1
0.570102512541243 1
0.714914335096917 1
0.20679316661381 1
0.358613303288065 1
1.30120454712248 1
0.43134643286288 1
0.763363281634692 1
0.665700876344033 1
-0.32665735276695 1
0.614737144548153 1
1.0500629398099 1
0.113276021893562 1
0.178025132256853 1
0.498214290863156 1
-0.200042281571723 1
0.285544259367143 1
0.276950025145257 1
0.0596858259902713 1
0.288393816398298 1
0.0893536665464015 1
0.0889480537636804 1
0.340429763280884 1
1.02443828368894 1
-0.179778597804473 1
-0.0992971053536074 1
1.05175854661366 1
0.317452766278613 1
0.464867134167043 1
-0.140324036964124 1
0.73042275567751 1
0.0690477260178991 1
0.905758127593987 1
-0.282124036222851 1
0.826068961629867 1
-0.050416249428569 1
-0.230237362396672 1
1.06215529124332 1
0.682297365424369 1
0.587371691762581 1
0.891710162856382 1
0.780801791931522 1
1.21001283031825 1
-0.575482087806826 1
0.600379274187199 1
0.963964290338613 1
-0.0174299369040051 1
0.191336875287304 1
0.25201066468184 1
-0.522681194088857 1
0.677329504393319 1
0.291521956229961 1
0.382599760871279 1
-0.0287215168328277 1
0.0758661954412178 1
0.554578195086241 1
0.21125071430839 1
0.829067545794732 1
-0.221812605109575 1
-0.154956754800422 1
0.531427762221509 1
0.800344398341368 1
0.25432347817274 1
0.423292075091167 1
0.602034085817918 1
-0.401969855972616 1
0.377414979602329 1
-0.573008762685159 1
0.500073873986326 1
1.19421213828066 1
0.85054741702296 1
0.708633421177825 1
0.261535499716594 1
0.692233993659144 1
0.584858530307921 1
0.829192167936908 1
0.0336176348246033 1
0.421390781784921 1
-0.230237469546179 1
0.0474602593397691 1
-0.158980385609381 1
0.0414803058168937 1
-0.451447987220331 1
-0.262823935623076 1
0.161232874349156 1
0.291633639549672 1
0.0171005242691191 1
0.454357998165074 1
-0.195677898535117 1
0.0827510250944851 1
0.261041988538034 1
-0.387965936884937 1
0.733675970494858 1
1.22404085397179 1
0.972312712963385 1
0.967931840551578 1
0.542573394587734 1
0.759762720929346 1
0.333686881893779 1
0.787944475801008 1
0.437845769774331 1
0.189693021196364 1
0.796067141036754 1
-0.397069932156152 1
-0.364200625661506 1
-0.548322260909976 1
0.53571460140699 1
0.645562380131295 1
0.758626801613532 1
0.324390573280209 1
-0.1408233619744 1
0.495042857207678 1
1.50067592843544 0
0.346065288071203 1
-0.157578588124691 1
0.00927395865666922 1
0.466932849953303 1
1.34171154078586 1
-0.431876257734514 1
0.11459853428948 1
0.0952347606338345 1
0.207694700077227 1
0.260970574782483 1
0.0488678811641988 1
0.402844199072407 1
0.145985031499891 1
0.759174590147243 1
0.285582571866958 1
0.216009226558136 1
0.283481760346776 1
0.853805786434893 1
-0.144743962998273 1
0.529916469459604 1
0.425415343294877 1
-0.302709879365865 1
0.418281004506574 1
0.147656709712735 1
0.0608966706065448 1
0.367293051391361 1
0.296274591603053 1
0.871339673413279 1
0.306778309125738 1
0.717137258905117 1
0.62668216570779 1
0.148748209338375 1
0.0265052003715183 1
0.833992414037571 1
0.660866110249081 1
0.291129773189832 1
0.000847219961438925 1
-0.0351259720001303 1
0.253250717891033 1
0.861985234701149 1
-0.246242933401841 1
-0.659881791286437 0
0.470449158673767 1
0.720716027401663 1
0.140088786861221 1
0.0920590742142671 1
0.680757258838043 1
0.436608428708185 1
0.351981753773784 1
0.0983948743387798 1
0.162959828218574 1
0.164731099303529 1
0.0781622878825438 1
0.187353865285592 1
0.797707508347059 1
0.362643492791077 1
0.181758243484721 1
0.871810309887794 1
0.370637561722133 1
-0.229105336372731 1
-0.440255957555347 1
0.262890221409395 1
0.380943485161891 1
1.16645527438874 1
0.48933370682214 1
0.413423661711901 1
0.0416633520990029 1
-0.157970121938293 1
0.375429948719009 1
-0.0242045857882023 1
0.767880468523135 1
0.491295074941892 1
0.651929344953441 1
0.0337306544873573 1
0.480157820666977 1
1.02945001158528 1
-0.124317734640327 1
0.560587013717124 1
0.289579619575488 1
-0.492178545525852 1
0.710521569880439 1
0.146829418916506 1
0.174107138447942 1
0.277737844601678 1
0.0473129501142551 1
-0.440810184846621 1
0.0833710852599536 1
0.555487449647491 1
0.45099126867334 1
1.02157459897315 1
0.939757228373282 1
0.851512712286753 1
0.978714065840465 1
-0.496786760300853 1
0.538639365778686 1
0.0473725618314596 1
0.0632521963474174 1
0.598616836741772 1
0.83589568330237 1
-0.0289411101313116 1
-0.585883155272784 1
0.700551416866701 1
0.369470065079817 1
1.18479731204553 1
0.515951204743226 1
1.17805918158325 1
0.519148441885453 1
0.683328010697454 1
0.0101518121468437 1
-0.192476915401133 1
0.725426158275936 1
1.33521869662905 1
1.04617830984901 1
0.457126849367168 1
0.863409015295627 1
0.549131708700641 1
0.1851378369935 1
0.122119878900791 1
0.674386185481175 1
0.409261928495912 1
0.648665018755704 1
0.364625108365711 1
0.863284471475934 1
0.351741178499692 1
-0.587376662749859 1
-0.349711414099919 1
1.02122326335999 1
0.661820288458975 1
0.176992371724499 1
0.270159356854796 1
0.913927514778528 1
0.300358075421103 1
0.656041514991692 1
-0.0252092889595635 1
0.574528323485125 1
0.570546675934701 1
1.03770177139761 1
0.151711339780304 1
0.720094302157562 1
1.00002228036342 1
-0.0179544871883019 1
0.51027758876782 1
0.356460490225032 1
0.119676852795416 1
0.0765027454767925 1
0.650603787043 1
0.770551456354424 1
-0.0354469911721461 1
0.657454040483214 1
0.285057858982428 1
0.659328299701706 1
-0.0112132537985393 1
1.01750857492429 1
0.446850570664069 1
0.0968507300279389 1
0.747818811171279 1
0.617973783367074 1
0.856662851997293 1
0.428392515211974 1
1.08596658960168 1
0.328978724914672 1
0.378001289963569 1
0.164009138071123 1
0.100298545366336 1
0.229656834593341 1
0.102378184165473 1
-0.29694376555023 1
0.422147529958349 1
0.191061668028872 1
0.279487931950852 1
0.0789998178440052 1
0.21462939457101 1
0.48155304136157 1
0.709558921308644 1
0.498772209207695 1
1.13772131314643 1
1.00050717728242 1
0.47611303788966 1
0.863381478003816 1
0.0524977404414993 1
0.865930164901983 1
0.503157693786614 1
0.756850486900885 1
0.517671942701894 1
0.552978475049265 1
0.00568032024475357 1
0.215005049267617 1
0.57386277934416 1
-0.020337494976893 1
0.561449249621855 1
0.299381400688558 1
0.825498203009999 1
0.126504462742724 1
-0.17711053857329 1
-0.0571645349803554 1
0.20868138238046 1
0.711229381471744 1
-0.525104811604977 1
0.370335501289081 1
0.354045543238607 1
0.667437281431419 1
0.152234465896173 1
1.29483248707521 1
0.578018425984761 1
0.0409193439222562 1
1.11063122327453 1
1.49957242960298 1
0.537696816198071 1
0.461658282315543 1
0.887271350954263 1
0.252882183233258 1
-0.221016255495899 1
-0.404123990420321 1
0.627846880427835 1
1.08140632537271 1
-0.338898026211075 1
0.141692141026115 1
0.752943802622857 1
0.100498063744111 1
0.0763512220506114 1
0.318130302494492 1
1.16225577934203 1
0.237601353985011 1
0.780403853659355 1
0.403616460441349 1
0.575433064900131 1
0.902310856260974 1
0.582205755809022 1
0.765886931867857 1
0.634749335495605 1
-0.353946115594142 1
0.149834210239136 1
0.240725600584483 1
-0.130527415251285 1
0.273752925473486 1
0.128637243680505 1
0.09127035939055 1
0.146792453581201 1
0.553750303405222 1
0.74243343657728 1
0.982513893718368 1
0.374832926700705 1
0.263229986334771 1
0.514512514563218 1
-0.150673862601737 1
-0.00866184813579261 1
0.262366980821903 1
-0.330646454369923 1
0.294177258975224 1
-0.3151568924667 1
-0.320213747261487 1
0.666601341410762 1
0.128208386805053 1
0.45894734286094 1
0.438925831969066 1
-0.18086503163472 1
0.664308663093845 1
1.22433153937981 1
0.138646835102468 1
-0.239861872213993 1
-0.470713701615819 1
-0.417661669440644 1
0.639985895341383 1
0.0994306710608714 1
0.514062228371513 1
-0.301090903062705 1
0.287912410540253 1
0.613357861964575 1
0.448131737204051 1
-0.268848644249348 1
-0.196070278419698 1
0.659861306316012 1
0.661291327954021 1
0.113617765006222 1
0.0393534819936287 1
-0.28770075475464 1
0.888738850330656 1
0.497390587604749 1
-0.227455057476979 1
0.514562570282342 1
-0.0796688065195377 1
1.02875552945768 1
0.185524277225348 1
0.0154313460444586 1
0.757075492254371 1
0.0515573847431842 1
0.744383551118646 1
-0.0034520135829514 1
0.235399621248255 1
1.00537400666695 1
0.108306020176473 1
0.346817101161968 1
0.934537586413386 1
0.755156565039099 1
1.64780772804647 0
0.722336047460712 1
-0.239908468617942 1
0.757369919360186 1
0.554247787538851 1
0.691170043268271 1
-0.236874453415783 1
-0.353076304953686 1
0.0304014561269766 1
0.843204083857997 1
0.589995133652958 1
0.58837296177666 1
0.561105149840267 1
-0.381975441286754 1
0.563884417585731 1
-0.0972544468267204 1
0.23889510440341 1
0.967953546271192 1
0.459024667584149 1
-0.135586551315602 1
0.557267834624342 1
0.387666201856467 1
0.0817872058892334 1
-0.299401942304314 1
0.654463250381515 1
0.428317569219692 1
-0.197963111406257 1
0.396769527522895 1
0.0829453650514661 1
1.03078878814135 1
0.394172060111661 1
-0.00410897458737933 1
0.736449013860905 1
1.01252451867429 1
0.739888118612257 1
0.356476765797173 1
0.753955617164989 1
0.989934591239182 1
0.846484461504222 1
0.420424067403881 1
0.972836317932051 1
0.475364208847981 1
0.719056005297481 1
0.711295804299919 1
0.0902573529770278 1
-0.100583867802333 1
0.107081788007047 1
0.49232710543034 1
0.409628417069745 1
0.13467748367515 1
1.54587316170809 0
0.252903802153259 1
-0.497334125404565 1
0.865202298789468 1
-0.269231526166282 1
0.404863224687991 1
1.14078295008818 1
0.409502944079984 1
0.665383583535104 1
0.971431878366809 1
0.44018439412905 1
0.173648039375895 1
0.0961262973759374 1
0.21299115248085 1
0.176984835483341 1
0.00367138314245027 1
0.548743443833275 1
-0.432648363023816 1
0.333065516244118 1
0.77270266309977 1
0.681617129471574 1
-0.343974161480751 1
0.228397081323253 1
0.59510323260597 1
0.439574780020993 1
0.327085145776014 1
0.551584408102121 1
1.22902134390757 1
0.267562788188284 1
1.13102864147325 1
0.00215581306678715 1
1.20158969797705 1
0.376316810997157 1
0.351522125175294 1
0.133726159416332 1
0.708953020387176 1
0.423087518872798 1
-0.0714880729590506 1
-0.306297831548385 1
0.253857222019487 1
0.236283529792885 1
0.244954614129844 1
0.145278174808209 1
-0.0899572109444814 1
0.0918471016750608 1
0.218459786877453 1
0.29660520181281 1
0.28734742767646 1
1.31796919911844 1
-0.0739425392182579 1
0.347748244912529 1
0.527568385038763 1
0.731594210928023 1
0.444984735200193 1
0.222195603708339 1
-0.306952014097111 1
0.65949104619347 1
0.758545716438238 1
0.399927391999728 1
1.16293622451684 1
0.93272986639388 1
0.490769202852256 1
0.0898751920903523 1
0.343161326886405 1
1.16203137250476 1
-0.0638314763413999 1
1.10755202328765 1
1.06334042994493 1
-0.697832740279459 0
0.915348165606204 1
-0.0269875280073832 1
0.0424976886926491 1
0.237181126318979 1
0.231610250163509 1
1.11079329261588 1
0.871447056868627 1
0.127364989849445 1
0.277377468261518 1
-0.102171879197301 1
-0.0769098918714584 1
-0.739434199998486 0
0.409324585883592 1
0.823724855364963 1
0.090628426173115 1
0.0287775110051978 1
-0.288391450757835 1
0.0907186738181509 1
-0.0470407742493322 1
0.0838968047594349 1
0.187987826356532 1
0.443499233432471 1
0.23027424503611 1
0.0452934619686227 1
0.233797510104751 1
0.84599083572176 1
-0.0673039554756361 1
0.686768475460976 1
0.320590819422292 1
0.598221358845444 1
0.00776571468031596 1
-0.0831593638966228 1
0.477718766081245 1
0.0749274546350396 1
0.842054112394985 1
1.31171248534155 1
0.552389081535228 1
-0.0588649670410743 1
0.470053889169941 1
0.689388203915043 1
0.494656751076916 1
-0.391775129413261 1
0.517030050289896 1
0.647097552874362 1
0.256109866066339 1
0.73453148786379 1
0.190781251323529 1
-0.410450228133755 1
0.167495513531055 1
0.483537156110328 1
-0.66563328606908 0
0.12652002496533 1
-0.206435958476283 1
-1.3584881058932 0
-0.0398417517702664 1
-0.111838552019383 1
0.899160972393572 1
0.61677244844423 1
0.433931544700001 1
1.20221076446704 1
0.771333335114462 1
0.747098105657807 1
0.251015831774682 1
0.857187362543516 1
0.428210251976965 1
0.480207615428231 1
0.394948369560771 1
0.502429125629332 1
0.81124624504952 1
0.462265042196191 1
1.01641994019885 1
0.736049482630154 1
0.531017297241427 1
0.943089254681722 1
0.321423517936835 1
1.02327070824526 1
0.713683216330073 1
0.477709041809407 1
-0.922167539611488 0
1.2244042465854 1
0.577123582220345 1
0.277345190911095 1
0.571158306674651 1
0.221675531857981 1
0.706480857201094 1
-0.588388621400192 1
-0.573887123396909 0
0.446124881545817 1
0.0646799222320007 1
0.164290308240722 1
0.651789559276605 1
-0.504115038177371 1
0.692748251998478 1
0.335095194529777 1
0.278501511976642 1
0.831778031744498 1
0.273824965357162 1
0.46789529621978 1
0.266124194004553 1
-0.00176279810039096 1
-0.392226812625619 1
1.23074913606474 1
0.203635832006737 1
0.727515339585567 1
0.0177470471698352 1
0.294159335801961 1
0.772061686372327 1
-0.166524935689856 1
0.141435106464653 1
-0.219525535302895 1
0.268253621579181 1
0.0605341067386649 1
0.193203429074602 1
-0.275717399425999 1
0.193061420490977 1
0.576425987620074 1
0.668515144913868 1
-0.446122681596513 1
0.505541769308433 1
0.573479975152433 1
0.776158468640258 1
-0.0376392120811325 1
0.618693730556854 1
0.511506484946872 1
0.128790606111494 1
0.681983222412241 1
1.3634463112188 1
-0.469596667685691 1
0.756412996232291 1
0.379993536785211 1
0.508106192752328 1
0.308902284257823 1
0.845223044433054 1
0.237169828125466 1
0.580923278561439 1
0.397364910805301 1
0.455167771540862 1
0.409042409834971 1
0.427558082700565 1
0.291998197264539 1
0.294664188671076 1
0.585478935120271 1
0.00956842832476817 1
0.0835731251732182 1
0.0619464712488737 1
0.529275775515299 1
1.11870655255693 1
0.550319255955628 1
1.24138748901282 1
0.431574462032539 1
-0.224896110380024 1
-0.221464365962976 1
-0.449889224149486 1
0.21960074684236 1
0.148809062443888 1
0.799650249683547 1
0.137746070412403 1
0.189427937957108 1
0.372411749885285 1
0.669955272448329 1
0.0936915131436484 1
0.201044589916819 1
0.79163381611025 1
1.12629430248514 1
0.820612025196505 1
0.464056549968555 1
-0.646808022687809 0
0.626274680262009 1
0.555475495121288 1
0.442589560367542 1
0.211478737970782 1
0.623778914965766 1
0.690754759409933 1
0.928700677977702 1
0.335324997704384 1
0.712503673454893 1
-0.183236737755695 1
0.199317636447465 1
-0.24870915361463 1
1.08171452348925 1
1.27364395000288 1
0.125082888971347 1
0.645717056461774 1
0.325945367781598 1
-0.245906448002891 1
-0.143058813173028 1
1.2784887908281 1
0.690312464284476 1
0.428148262582952 1
0.717590900069395 1
-0.612663185306352 1
0.531062815150377 1
-0.545162916497377 1
0.997752194900093 1
0.315169094642806 1
-0.558445984065843 1
0.661399815103942 1
-0.312801055149454 1
0.111581568365843 1
-0.0496221149620421 1
0.671316026721716 1
0.283227269789214 1
0.429529690524091 1
0.948674645341388 1
0.909486285925492 1
0.634578947258064 1
0.797167796287449 1
0.495498593094776 1
0.945339939619316 1
0.107308214237893 1
-0.581288597930788 1
0.954897662173 1
0.0729480884861427 1
-0.627432539111559 0
0.914090370294442 1
-0.4777605703885 1
1.23584030684531 1
0.320177521581923 1
-0.00251590937906623 1
1.11286894959512 1
0.610582318498317 1
0.241113289411338 1
0.447395911763757 1
0.327699876594766 1
-0.276777389057369 1
-0.321568295522205 1
1.02002590391553 1
-0.0533025436953351 1
0.249446661261933 1
0.261084958465951 1
-0.234508159210465 1
0.46588018164562 1
0.12910528892341 1
0.132605028246193 1
1.10111290536031 1
0.219001312127995 1
0.236516260066917 1
0.22137627147536 1
0.443263561986845 1
-0.293784263705624 1
0.0747165477198865 1
0.642844231885695 1
0.0941645168403755 1
0.255206316996264 1
0.0991586116522954 1
0.871610331337911 1
0.502696760110897 1
0.157404911989872 1
0.500643484228911 1
0.056974771555489 1
-0.101340880504344 1
0.345790208436531 1
-0.0385515290589453 1
0.0048659292005985 1
-0.263876916862546 1
0.139456834984173 1
0.732352883104498 1
-0.0622708131835026 1
-0.0422816786322891 1
-0.181940077460234 1
0.0226864043462161 1
-0.174181426026398 1
-0.318655135770088 1
0.97725350997301 1
0.327856011927242 1
0.349100440823757 1
0.270398577505859 1
-0.17239816402288 1
-0.0652657640632192 1
-0.335998728471467 1
0.527147842165469 1
0.310852507531018 1
0.729548581397428 1
-0.383175339843314 1
0.355221198851795 1
-0.722305857482931 0
1.02002605155311 1
0.196752836772802 1
0.343889109102335 1
0.598064192678401 1
0.503141071582127 1
0.602591732304962 1
1.18657023394123 1
0.381803274640794 1
-0.261387252288859 1
-0.0825012052701355 1
0.786884501104445 1
0.402040942025123 1
0.274775451342174 1
-0.110800002814483 1
0.93281914535576 1
0.192269393057488 1
0.284196276869641 1
-0.0848838426025481 1
0.51270765610297 1
0.796943447993709 1
-0.0183595113279518 1
0.274369616438402 1
0.639595004813055 1
0.723857808147993 1
0.515065160621797 1
0.817093143077463 1
0.91158661349555 1
0.699186096419599 1
-0.00070204982558672 1
0.496469695111257 1
0.687706309604759 1
0.68981645867753 1
0.0490867232542307 1
-0.0172607795624743 1
0.696803700469826 1
-0.0520672470145625 1
0.644316858953835 1
0.447824796522711 1
-0.506001007253102 1
1.33937820621119 1
-0.358728537397792 1
0.264882445442234 1
0.606885885608076 1
0.835223032025852 1
0.478698341944403 1
0.863849263966851 1
0.280608550448745 1
0.292899986216259 1
0.258920162993949 1
0.155055912107484 1
0.744155545701293 1
0.621839550010261 1
1.13184886246051 1
0.535878866568995 1
0.557148237621049 1
1.29417336568467 1
0.29338826140249 1
0.226370001145714 1
-0.186859804264525 1
-0.0364997042959335 1
0.329149560624868 1
0.671367930077136 1
0.195266429470441 1
0.29153461195638 1
0.216377794793942 1
0.0962947640085469 1
0.419016578923494 1
0.0591845740081927 1
-0.632413443363016 0
0.568084160486694 1
0.291951319381131 1
0.782144197068961 1
-0.0581110052438021 1
0.614882378101635 1
0.34564815509721 1
0.12372272504638 1
0.385343667254918 1
0.699049229893518 1
0.16292532820497 1
-0.5332475936423 1
0.240970496455512 1
0.531827210760454 1
0.559312294883788 1
0.542258228578665 1
0.0652715476300563 1
0.520966078509726 1
-0.206138324313582 1
-0.494581886051318 1
-0.595804786785818 1
0.462168622197331 1
0.0130796369764556 1
0.373477089958051 1
0.0341965760205526 1
0.653664728267023 1
0.733064792710035 1
0.147026068669068 1
-0.0308348216135568 1
-0.0176557496374734 1
0.0263381174821135 1
0.251102783047707 1
0.778490154029001 1
-0.0906335390266959 1
0.908291045006003 1
0.650774416230725 1
0.10354316441939 1
0.921641319194083 1
0.676298548252587 1
0.430125474891312 1
-0.241936947740129 1
1.02402508574713 1
-0.724545313910053 0
1.26027411255125 1
0.409114870163277 1
0.369843590803874 1
-7.07900440486964e-05 1
1.15307272223622 1
0.923695763842485 1
0.240212329521635 1
0.878471475287185 1
-0.428066716754879 1
0.906089081675519 1
0.422608833681281 1
0.612775001740954 1
-0.112527062247474 1
0.334735191401594 1
0.814831722697096 1
0.709666727834361 1
0.623618171741416 1
0.880558991366539 1
0.486158056999241 1
0.569561845342735 1
-0.159067340707714 1
-0.442343982203958 1
0.748104712626755 1
0.178014031457099 1
-0.183170800881984 1
-0.070173346915568 1
-0.157310124217696 1
0.559106742153699 1
0.456014366807271 1
0.200606894715892 1
0.155387903441542 1
-0.414273288112682 1
-0.674596569557732 0
1.48902054073609 0
0.697926278390015 1
0.634192853916183 1
0.516847159419517 1
0.507507972532751 1
0.58767336152883 1
-0.339559933272707 1
0.319535166888864 1
0.525724038039668 1
0.599703697419393 1
-0.158825312615179 1
0.861595336036359 1
0.683028830286004 1
0.265033821476204 1
0.473449784358713 1
-0.480723413607963 1
0.130943338525103 1
-0.433491030065006 1
-0.0803061255268811 1
1.12843655234443 1
-0.295115545361972 1
0.235104271005907 1
1.10964000071911 1
-0.112282668478013 1
0.50984037911584 1
0.700795219187445 1
0.547638907050189 1
0.403622178369253 1
0.0408140931539654 1
0.0207526888139632 1
0.494203492534408 1
0.593556218286649 1
0.792558296970579 1
0.507488612580105 1
0.831794845126014 1
-0.0835350893206978 1
1.34051100004261 1
1.30088239368983 1
-0.068332098104414 1
0.118663464785682 1
0.0912298422173301 1
-0.113956873294698 1
0.451829358251228 1
0.290631404746416 1
0.523241300339599 1
0.405492718561353 1
0.905356414684244 1
0.487279994102473 1
0.0639992327195658 1
0.303803626284849 1
0.884074525519623 1
-0.531892665799724 1
0.495598772967557 1
0.963121022951478 1
0.193467788401291 1
0.497754973138698 1
0.690376990608081 1
0.282930275557831 1
0.62590017455234 1
0.472612115658192 1
0.48500729700057 1
0.0645526939958647 1
0.448252870362889 1
0.751334218579126 1
-0.130757319862903 1
0.340130488805396 1
-0.0246281400999596 1
0.414877232003193 1
0.566788513676317 1
0.871220248258754 1
0.609934232835923 1
0.426183010421356 1
0.0224433182782934 1
0.659520973733654 1
0.105216102254436 1
0.00504820226063772 1
0.486511840596195 1
1.08751256990194 1
0.529215686821053 1
-0.293063419252042 1
-0.083290315716081 1
0.236145420119725 1
0.91202516727454 1
0.944859381023636 1
0.701599584465378 1
-0.19057519847549 1
0.0712256199897844 1
-0.186578120376658 1
0.354836059592763 1
0.397374832271334 1
0.513678181425934 1
0.234504219037762 1
0.651003075744571 1
-0.0617837689663818 1
0.371051581989964 1
0.324236798845087 1
-0.0512343405650449 1
-0.0691908297266404 1
-0.0808744238297556 1
-0.206294032772838 1
0.550494162999187 1
-0.17892381514635 1
0.796029122634014 1
-0.20876001891108 1
0.257261969190971 1
0.279813438038863 1
0.148206084550111 1
0.586864062678738 1
1.16684007819373 1
0.82408859062474 1
-0.375051880533238 1
0.315665809746027 1
1.25454189186629 1
0.458311173783915 1
-0.329605255734841 1
0.615619021919545 1
1.0072319130808 1
0.173418650020205 1
0.189115195367784 1
0.0772619212807772 1
0.473747756280738 1
0.590761611367742 1
0.469246026513536 1
-0.3487174888689 1
0.378654250876601 1
0.532301092434131 1
-0.239093914479615 1
0.659837829420427 1
-0.50100656081935 1
-0.0563806610767707 1
0.699067557701962 1
1.01258277317092 1
0.354981255324138 1
0.648925698713402 1
0.524636749658981 1
-0.0435959955678365 1
0.5345956082004 1
0.227308000926344 1
0.94162811531613 1
0.953913461879918 1
0.0841817322241211 1
0.54017551646498 1
-0.0250994094944046 1
0.052678279939837 1
-0.831168305337537 0
1.64859065306806 0
0.892416367772971 1
-0.381984177111295 1
-0.068431736183509 1
0.276437621746264 1
-0.154437538152675 1
0.338096347471786 1
0.671625621318646 1
-0.256130807019656 1
0.691814768455973 1
0.897983441939733 1
-0.295223929100809 1
0.286040948342574 1
-0.00867235017814194 1
1.11464261012212 1
0.589581257778473 1
0.75927848427611 1
0.606920250727114 1
0.282125856524748 1
0.294561387111363 1
0.206218377326292 1
-0.819177825424486 0
-0.00989410062280568 1
1.3764913541697 1
0.46420611566704 1
0.449349325244763 1
0.231730987191971 1
0.116662206507418 1
0.861645665584539 1
0.330509752610643 1
0.753293354968383 1
0.487885052791556 1
0.769008517999116 1
1.03849182579183 1
0.506897100186168 1
0.0470725953335555 1
-0.128795628119981 1
0.734487792946673 1
0.48021573469186 1
0.716701906588168 1
0.44281240703137 1
-0.539719576287308 1
-0.663469551369454 0
0.192607959150234 1
0.531603546764879 1
0.333431062935154 1
0.688386777722208 1
-0.17780500088242 1
0.771919577232129 1
0.332688922690657 1
1.12703275350481 1
0.232751940624637 1
0.398402059809707 1
0.135913053706175 1
-0.60809459329213 1
0.231429277597583 1
0.132490293476827 1
-0.26107756444218 1
0.18936644202948 1
-0.0155904601323601 1
0.596714074872359 1
0.401728971648909 1
0.82627710904973 1
0.221918031778766 1
0.190210886137625 1
0.929201645580757 1
0.638113752776029 1
0.406829948316416 1
0.720662424110075 1
0.440545902462239 1
0.613203808445875 1
-0.0526456560353585 1
0.408695858133113 1
0.562429128836307 1
0.183080794221131 1
1.11941982402107 1
0.309183768434075 1
0.836447853614715 1
0.652910252781118 1
0.372330584974191 1
0.436546119224788 1
0.275178120109274 1
0.397006310706675 1
-0.449872438041054 1
-0.400147096878412 1
0.761772305755958 1
0.136386518112753 1
0.804800371234167 1
0.639524913215665 1
0.410264728719745 1
0.211164737807806 1
0.607848511864326 1
0.483833991637796 1
-0.154430131929669 1
0.220624000485256 1
0.1415003621915 1
2.17453608517339 0
0.0813565451461971 1
0.597783889705388 1
0.435556950127462 1
0.55520102009962 1
0.471168877105904 1
0.504278977739301 1
0.405900342940251 1
0.541023757579395 1
0.709998389396629 1
-0.193470022373762 1
0.255578604233021 1
0.405707699834651 1
-0.152700218746928 1
-0.349818602545858 1
1.37194087966761 1
0.611063737828025 1
1.04073527820603 1
0.0649832193336539 1
-0.41968993496868 1
1.21427168365397 1
0.497439407965096 1
-0.074759545880852 1
0.766531468213401 1
-0.00034147878969832 1
0.22876459736162 1
0.543537162274036 1
-0.537545645835807 1
0.759640722669274 1
0.6513311918085 1
0.6179649247811 1
0.522617890434481 1
0.515343634780884 1
0.320070558459836 1
0.434257850737161 1
0.508388105614653 1
0.219642754197743 1
-0.427672378873237 1
-0.332351855574929 1
0.0120464116610349 1
0.96306038238999 1
1.15169712897975 1
0.695278905861589 1
0.678332644636038 1
0.721665332269827 1
0.475924645760744 1
0.123252260645068 1
0.478078625190544 1
0.123386106927803 1
0.3850129433557 1
0.244355758268307 1
0.716736526607081 1
0.927626940613896 1
0.470104481162075 1
0.610875736661646 1
1.06376033411833 1
0.702243025032446 1
-0.44753975251974 1
-0.581114125131789 1
0.0311107517725047 1
0.918542763134345 1
0.123431673899767 1
0.0472384706498015 1
0.585657218849882 1
0.47030536933841 1
-0.0350459730925567 1
0.592110146386026 1
0.180014983632097 1
-0.18660513185846 1
0.245750029334872 1
0.0116988042003057 1
0.864884029397532 1
-0.0228596076053983 1
0.775171828097849 1
-0.107940125515618 1
0.911453399281051 1
0.648329521665829 1
0.21306789197423 1
-0.163787400189499 1
0.938514595022482 1
0.855779515302193 1
0.711117659567428 1
0.170768679736633 1
0.890208587600379 1
0.572897735873266 1
-0.302022771890339 1
0.769857468360649 1
1.06899050484669 1
0.223270180576445 1
0.555716902196619 1
0.196317008086808 1
0.769205768479327 1
0.592472933294143 1
0.424981932668432 1
0.668998142494061 1
0.394165885928472 1
0.777712684988536 1
-0.1512540057344 1
0.805921011112961 1
0.193084964507603 1
1.0189289192655 1
-0.0905833860290421 1
0.541719968942408 1
0.48790755544579 1
0.653288541688514 1
0.910965036548397 1
0.0733968530633588 1
1.11544315211167 1
0.535882086789109 1
0.0958524451467657 1
1.33395910205459 1
0.189502226781254 1
0.159732311496812 1
0.0807171424223639 1
0.0441917991697417 1
0.355611224340359 1
0.166801577679169 1
0.584754886284891 1
0.0210209602512933 1
0.541925821870497 1
0.251701894654054 1
0.258277785702832 1
0.181618746205102 1
0.484696688850576 1
0.65330896733106 1
0.65169478782863 1
-0.235597847916676 1
0.630530960496519 1
0.563006105493752 1
0.136577185549961 1
0.482508848731684 1
0.579860034612016 1
0.725736823834557 1
0.107313395043238 1
0.593344097736226 1
0.275750049305291 1
0.175018068961333 1
1.18847184829632 1
0.732930836272566 1
0.466075137864009 1
0.0984740442053014 1
0.789087446022685 1
1.19843948965416 1
-0.378535791026236 1
1.17691099945436 1
0.197091505168006 1
0.0272623774179282 1
-0.218580981266406 1
0.366959651241651 1
1.31213790210795 1
0.182235916905383 1
0.858931560982947 1
0.558409815702982 1
0.369743499325749 1
-0.51431013935184 1
0.768197281071865 1
0.570855572248403 1
0.344955617709994 1
0.241138456567639 1
0.100186891376041 1
0.219467881621577 1
-0.160916936253915 1
0.683399196863899 1
-0.955986623825239 0
0.589554724019521 1
0.0134854581003115 1
-0.225663504187972 1
-0.30772983149601 1
0.0248696475336776 1
-0.0394695559680703 1
0.292715417311198 1
-0.183958616957848 1
0.429447409124212 1
-0.443611995656652 1
-0.389254176375246 1
-0.0841416033820544 1
0.82641055677626 1
1.15443084270333 1
0.672166588160007 1
0.523472488232006 1
0.397975591205784 1
0.334323283905585 1
-0.353007730645593 1
0.639305780782499 1
0.280139703517202 1
0.459222558745979 1
0.702628549370885 1
0.4219625251927 1
0.329466429104496 1
0.704312983856587 1
0.0467438628925095 1
-0.150832103714559 1
-0.28687675669729 1
0.0380365284336594 1
0.56162305872822 1
0.443077539734768 1
0.698281493174104 1
0.120962059851268 1
-0.00200418284015429 1
-0.344762734395344 1
0.280349565325738 1
-0.365087078168165 1
0.860322594121904 1
1.10058017369177 1
-0.220021921864564 1
-0.0320960850159883 1
0.618609798141426 1
0.524114491714496 1
0.490234352538706 1
0.439502044467522 1
0.777861822541522 1
0.415126506922549 1
0.504660175044822 1
0.106092097293967 1
0.532244394479599 1
0.340993422872009 1
1.01522798632032 1
-0.214710564216249 1
0.66518409757571 1
0.185758935283163 1
-0.603281864388824 0
0.725953132026668 1
0.399270552054965 1
0.870383465568219 1
0.742273040499233 1
0.277224267238728 1
-0.36829231016616 1
0.699884004219792 1
-0.288705924822661 1
0.805965653818916 1
-0.533075962709905 1
0.0593728171207593 1
1.06849558234933 1
0.00972969014854608 1
1.18825494958648 1
0.728005452800466 1
0.284730105612616 1
-0.0715904517487942 1
0.473463484053846 1
0.657732323995912 1
0.696064912014662 1
0.2396282996562 1
0.794918032243243 1
-0.497854609014717 1
1.03726075702584 1
-0.110580358561187 1
1.14074128955531 1
0.0183695551356178 1
0.534141786078655 1
0.471838537273732 1
0.0277911267238606 1
-0.253906719058414 1
0.493654805474594 1
-0.0723633255933694 1
-0.363366670398163 1
0.158983228251288 1
0.317829516164037 1
0.0365809011639826 1
0.540977716810588 1
-0.307177441767729 1
0.549717143527944 1
-0.342597941078981 1
0.905240926165683 1
-0.777487867072035 0
1.05475664309621 1
-0.0724108089043007 1
-0.118152747078528 1
-0.527040912657014 1
-0.00859401545001415 1
0.976037949819125 1
0.194705761425278 1
-0.000680299459711459 1
0.655809374770182 1
-0.580554290062369 1
0.853846530795915 1
-0.0398391514834771 1
-0.113579767243609 1
0.432618315826087 1
0.114354909082781 1
1.23033636588593 1
-0.00887296281733153 1
0.216742019462813 1
0.8053361361416 1
0.290752375744881 1
0.0830934670547638 1
0.444882716136151 1
0.0166559946120081 1
0.454827183360885 1
-0.0784758871827415 1
-0.280366149755307 1
0.262310564743574 1
0.399716866596216 1
0.153112033793727 1
0.833234889185328 1
0.612898399354581 1
0.401323316632379 1
-0.419489493341791 1
1.040947424127 1
0.157813214797117 1
0.343825861668678 1
-0.751138478112221 0
0.972345465519532 1
0.326185419782765 1
-0.457862655472432 1
0.75406673543819 1
0.435349738477016 1
-0.773706351975054 0
0.722098989643775 1
0.697076043160521 1
-0.391789055935508 1
-0.232036961552248 1
0.11767826448381 1
-0.0345602639349726 1
0.622832625383298 1
0.144862987483542 1
0.75927365064782 1
0.802120822359382 1
0.580536141161477 1
0.284415215963301 1
0.288596760301706 1
0.102324523104606 1
-0.158603714494121 1
0.908442761381321 1
0.243515193204209 1
0.314450207676636 1
0.460783059878106 1
0.711892246074397 1
0.135956738583237 1
0.493919331709143 1
-0.0107536917966097 1
0.0163954996141532 1
0.0392780560425285 1
0.185915236728851 1
0.34313177865556 1
0.0909003804909647 1
0.985052055779122 1
0.630840738354844 1
-0.11514094621586 1
0.402353351424684 1
0.540435786446766 1
0.355264763149641 1
0.11066107131125 1
-0.147516767741492 1
0.157909981590215 1
-0.943667841055391 0
0.564296666916947 1
1.08247895277528 1
-0.272217012806104 1
0.394049194038186 1
0.139898340021422 1
0.802455118139487 1
-0.494454739940605 1
-0.0973861404214842 1
0.360800212021533 1
-0.137682292888153 1
0.579195686087254 1
0.586890966954108 1
0.600787012448587 1
0.589812745276464 1
-0.307295472461513 1
0.531284677893572 1
-0.28110197725833 1
0.848515588540287 1
0.565290284854867 1
0.0694179129860713 1
0.789931610874504 1
0.808333187895448 1
0.0730632814034014 1
0.707562387669951 1
0.873987207565948 1
-0.540362007005834 1
-0.0727219201558886 1
0.661347610837132 1
0.349653520623639 1
0.895436918034807 1
-0.143911636251898 1
0.679080940901571 1
0.0608364484349906 1
0.780881911717396 1
0.181906061080446 1
0.444443464464633 1
1.07190420297051 1
0.515278058314902 1
-0.353816840571565 1
-0.0533276749517993 1
1.11460879480966 1
0.487257389878755 1
0.0909996553811814 1
0.919384149330708 1
1.10264813131131 1
0.592938306683921 1
0.841882481147521 1
0.0564175553560646 1
0.390969165174991 1
0.498896297451279 1
0.46306996814033 1
0.810153974920491 1
-0.371900602224665 1
0.393759724531656 1
0.767257245426394 1
0.934831667210538 1
0.431661307218205 1
0.337967105248791 1
0.683558569575935 1
-0.115642349430868 1
0.417020850810398 1
-0.0705198713249949 1
0.820310388295468 1
0.761015850772065 1
1.08498012923159 1
0.25076901224872 1
0.566044475380925 1
0.478927364917249 1
0.647927731631739 1
0.164866002579641 1
0.101988631837088 1
0.390179246299049 1
0.115552010901835 1
0.058353028053322 1
-0.351490214029599 1
0.315931489562838 1
0.172159101229787 1
0.118139405513952 1
0.156241691460645 1
0.743356615279496 1
0.157056403905314 1
-0.233885482125031 1
0.0576845406110689 1
1.52023321558327 0
0.38098023899408 1
0.299293361324737 1
-0.101203150132415 1
0.106874122253348 1
0.405621140470379 1
0.694769629900301 1
0.256247532466594 1
0.615421516746816 1
0.93691508508528 1
0.371425729856769 1
0.278279577365705 1
-0.000937274187280596 1
-0.403964234310832 1
0.816884908034594 1
-0.498304749677135 1
0.365828884853134 1
0.450822214940958 1
0.757700471087371 1
0.67852300616947 1
-0.625653620640574 1
0.379644182664283 1
-0.185919564056718 1
-0.637419786505617 1
0.588691093960332 1
0.299895355402525 1
0.278647804938454 1
0.451576768403024 1
-0.28061385408702 1
0.56429805671887 1
0.703858688242188 1
0.141438017910316 1
0.781776737465442 1
0.122306440486963 1
0.0118011123720625 1
0.560963613958397 1
0.0618946505691891 1
0.534580859473595 1
0.544274229084595 1
0.473331857720344 1
0.243175076431693 1
0.866020876264215 1
0.284811789454161 1
-0.389624637923414 1
0.345008847145331 1
0.824557956368467 1
-0.136849300832734 1
-0.04359303572177 1
0.48697487995659 1
1.00564171399183 1
0.364584172876054 1
0.324084709082701 1
0.255373217315122 1
0.171137686302222 1
0.532479072786054 1
0.688787270473955 1
-0.484461385311695 1
0.703128754102424 1
-0.122608928612908 1
0.3111798017451 1
0.20420988898604 1
0.248338551396656 1
0.760301356113144 1
0.284539705273919 1
0.291821573592704 1
-0.0973284338208263 1
0.409482985872138 1
0.546263193360754 1
0.230950431587684 1
0.485345440578015 1
0.2348830614452 1
0.435570804831896 1
0.330384054014077 1
0.435391325062284 1
0.0279870635444188 1
0.423714735543561 1
-0.957589202732839 0
0.521372781774223 1
-0.124050258506415 1
0.68839058088647 1
-0.430099554242369 1
0.815849616083999 1
0.000129736746380116 1
0.627060206161626 1
1.04408608635881 1
0.138818801720726 1
0.335397483719123 1
0.196253276975528 1
1.12847188065386 1
0.481263954279455 1
0.657778966388085 1
0.488221595749977 1
0.0385071449423596 1
0.0657048314491893 1
0.277238672478441 1
0.169058491144099 1
0.107607880224376 1
0.887367089262207 1
1.40432970398341 1
-0.14581473539873 1
0.7551328359969 1
0.222209408807895 1
0.0207927830801424 1
0.425473730643002 1
0.142975830774261 1
0.150041072979582 1
0.667999097548961 1
1.06935646098695 1
-0.077107791058562 1
0.546831323966067 1
0.132614714535041 1
0.93924905503583 1
0.587177978080947 1
0.391907803296909 1
0.59663246968861 1
0.607471534620481 1
0.741446730910318 1
0.391902657940258 1
0.375549986112729 1
-1.12163138031167 0
0.021147323528422 1
0.640120391823961 1
0.0347747624380987 1
0.442092981716907 1
0.476541658324607 1
0.502358137085961 1
0.695053621475791 1
0.251047370403019 1
0.850661327522222 1
1.23379456341596 1
0.749759103435601 1
0.0982343823951602 1
1.08036196569077 1
0.357102283516867 1
0.946615956774357 1
0.553792007631326 1
0.226641162167424 1
0.327899465288336 1
0.505123199674663 1
1.05077793115361 1
0.260337059833431 1
0.794645424697271 1
0.761018799705798 1
0.740730747957595 1
-0.371083189514532 1
0.412125335285861 1
0.354711376689071 1
0.595826325958567 1
0.542695315063702 1
0.79149418440503 1
0.79527471220081 1
-0.0627405672877078 1
0.26240778768809 1
1.37639741508234 1
1.06527831980963 1
-0.351669854233736 1
1.03079271294328 1
0.0543036006737907 1
-0.161562498441 1
0.240416215609365 1
0.261580962144704 1
0.00527793544418881 1
0.600249796360763 1
1.17499922896711 1
0.370872860490266 1
0.473164318938112 1
0.469804747504234 1
0.461073731004213 1
0.740389214604217 1
0.0460360385393513 1
0.384556557324221 1
0.19936876297843 1
0.0765902915644967 1
0.129707518518042 1
0.390364015723492 1
0.369148076273385 1
0.60520707995051 1
0.581662190196972 1
0.437569292957355 1
-0.190569122966458 1
0.882598888560677 1
1.08254101247765 1
0.827496987400037 1
0.976124686715138 1
0.446022918428229 1
0.499070284013366 1
0.428870711877129 1
-0.274350234938483 1
-1.05106488013162 0
0.579162158356953 1
0.591407209379664 1
-0.515990500028974 1
0.173441725911153 1
0.61028966680774 1
0.191938958775607 1
0.261097807010934 1
0.179775440106876 1
-0.577112826665866 0
0.438662875541464 1
0.933186217833154 1
0.245482619062819 1
0.867233473836008 1
0.173545259259594 1
0.398541852817217 1
0.955874217276219 1
-0.472033293585505 1
1.28852094317209 1
0.12772510471199 1
0.89451282519962 1
0.501353203543502 1
1.21650303315751 1
0.537074374380966 1
1.11734199005672 1
0.49263916045854 1
0.920562570554339 1
0.355587601480524 1
0.783443588983214 1
-0.336442906419253 1
0.401256704002116 1
0.300035392674713 1
0.280513970937832 1
0.0794048475806976 1
0.0319234991397948 1
0.935154336705916 1
0.856140153566186 1
-0.382707259655823 1
-0.0805691965456896 1
0.28292457098399 1
-0.184195940063141 1
0.388433838388439 1
0.168716816448154 1
-0.548079031463212 1
0.0622805761459614 1
-0.0616979368931385 1
0.564175642942128 1
0.513431371318085 1
0.317579659904354 1
0.163347667993125 1
0.376464339697065 1
0.646224733502527 1
1.00081883493765 1
0.204078901465298 1
-0.190388841325866 1
-0.433846078541549 1
0.343896496851156 1
0.466756782566874 1
0.503836494385302 1
1.07688081974607 1
0.535666108490235 1
-0.0221658756603124 1
0.50913864677561 1
0.901753838031136 1
0.819064491455871 1
0.861077193209392 1
0.720279387927717 1
-0.235440674612327 1
0.189218605325714 1
0.410627259431695 1
0.603233658601871 1
1.06588473228903 1
-0.0654561478286733 1
0.794612991992025 1
0.494863648768798 1
-0.203032041273401 1
-0.495468860400235 1
0.391789685302927 1
1.32855287589844 1
0.344437734896235 1
-0.280098412186044 1
0.372568834025599 1
0.472592681010234 1
0.47712671263692 1
0.1487732534907 1
0.318241936293484 1
0.393690971586692 1
0.511012963802795 1
0.621789933258464 1
-0.200406478144136 1
0.396761388398098 1
0.0418153469078214 1
0.527271908896353 1
0.037542825713536 1
0.0286173735618407 1
0.848884699378929 1
0.45408486774896 1
0.365073672635131 1
-0.204942370489092 1
0.308713158596174 1
0.503309145250817 1
0.503536640532938 1
0.398563186702995 1
-0.303855126799612 1
-0.188273002868761 1
0.843037329795423 1
0.452574162259677 1
0.305344893009272 1
0.625301751961846 1
1.02968605563104 1
-0.579415709294834 1
1.01422921625956 1
0.330502467048745 1
0.105372595321911 1
0.523292923638843 1
0.479604188476168 1
-0.0143422745304745 1
0.169124151432325 1
0.198492022177343 1
-0.0564562730942462 1
-0.0556970312170971 1
0.607621433417245 1
0.375692891921276 1
0.270903622431163 1
-0.0632006670799664 1
0.648455843981604 1
0.289403918907055 1
0.332667586060717 1
0.242896979900655 1
0.181859927881647 1
0.385743028375949 1
0.098518231738507 1
0.452489907708764 1
0.514240909600423 1
0.676822276350524 1
1.33679766284572 1
0.711618368606974 1
0.963755329825107 1
0.0468709508127732 1
0.569952377659578 1
-0.138369832312128 1
0.475762077002126 1
-0.0197175522587588 1
0.732265299077985 1
0.140059773183783 1
0.204924617319103 1
-0.395988330352135 1
0.474604140376983 1
0.497162281584679 1
0.66039482693956 1
0.710231425127421 1
0.242491387661846 1
-0.731253510476529 1
0.410597249339699 1
0.736493705043109 1
0.94101418371871 1
-0.247318842096612 1
-0.313656088911533 1
0.142896883738611 1
0.505364883628236 1
0.389111180262917 1
-0.271458304364709 1
-0.0369649760650886 1
0.465688399341451 1
0.318864556195825 1
0.211434010182004 1
0.0601577129891227 1
0.198649477705915 1
0.66627628893431 1
-0.216909956001302 1
0.027953961294618 1
0.0683236078798111 1
-0.16516979226949 1
0.103570078865805 1
0.493077818014389 1
-0.19329600937278 1
0.777458546351025 1
1.36440195775316 1
0.238998857065347 1
1.28725885812909 1
0.76410379638881 1
0.242771399090056 1
0.300387718807206 1
0.195203235336489 1
-0.00744066101950444 1
0.285185661388648 1
0.32985673766151 1
0.530011559780159 1
0.580371783247607 1
-0.589498774673978 1
0.354126349309429 1
0.463381781103093 1
0.357780454744405 1
0.0640340148392344 1
1.07879998369511 1
-0.204084918566583 1
0.00171670253512159 1
-0.639730751045793 0
-0.268929084033028 1
0.5526762438925 1
0.588773140551451 1
0.455714428955083 1
-0.435312524946374 1
0.412529341699415 1
1.18513037480212 1
0.0348864578608629 1
0.0552792632288798 1
0.147014622727066 1
0.454740110077155 1
0.944278764897079 1
0.839965124599366 1
0.0662752007430368 1
1.23072422199775 1
0.328157330432228 1
0.888777627672984 1
0.221080587455528 1
0.359015507877978 1
0.487868324900924 1
0.187080224099369 1
-0.227450337187355 1
0.315257622376336 1
0.0587375467401746 1
0.56722782183341 1
1.0291120493921 1
0.667886676090751 1
-0.531341143261508 1
0.135953181413334 1
-0.626607946638448 1
0.685196101626905 1
0.936506340999429 1
0.677730636298501 1
0.355438312095852 1
0.452371582681337 1
0.136435290471618 1
0.564825981995887 1
0.489862566623863 1
0.860529980936414 1
0.872820289967947 1
-0.326826548825504 1
0.21032091918801 1
1.10269435806379 1
0.707629256815516 1
0.0701972522360592 1
-0.373489098713537 1
0.581483861804437 1
0.36232837353796 1
0.113842068029829 1
0.476395144028891 1
0.404424450714548 1
0.295178849646689 1
0.560193852553335 1
0.04043005216025 1
0.428502633799197 1
0.132120219021917 1
0.939444618843264 1
0.570266155802066 1
0.191123814011509 1
0.797573546109102 1
0.768430413427146 1
0.282520149194095 1
0.754916552531149 1
-0.110401712042597 1
0.395443700161952 1
1.41759514796694 0
-0.335716214232935 1
-0.730690062637404 0
-0.0903423240116195 1
-0.415005841006011 1
0.0618684408007697 1
-0.610331420506659 1
0.306693717674543 1
0.118158713945527 1
0.819524744454553 1
0.743413072995537 1
0.612336893289388 1
-0.129016926505673 1
1.02156548710119 1
0.0502189820214485 1
0.234473131909704 1
0.740217413181009 1
0.626546002236174 1
-0.158379538821218 1
0.022950929611789 1
0.0151115656260318 1
-0.205189038505465 1
-0.264347078998943 1
0.398240591643328 1
-0.384749598559006 1
0.813771604731133 1
0.371571056719772 1
1.1327384142927 1
0.0615360392326063 1
1.13100168627681 1
0.270434916709187 1
-0.207701431361923 1
0.929045679827779 1
0.307642432384671 1
0.701392391921086 1
0.480179083648771 1
0.546547995727936 1
0.395254942512445 1
0.796129402739588 1
0.507009213374266 1
0.449298061452401 1
-0.227688939109915 1
0.188795094245118 1
1.31474490797945 1
0.48810393353185 1
0.855563897572393 1
0.895166307092077 1
0.0498725287746912 1
0.539368276157205 1
0.499965058746747 1
0.758521041964211 1
1.03030316362798 1
-0.598967446418138 1
0.705467840393819 1
0.423873619311801 1
0.135870104896793 1
0.246506432239225 1
0.770925203847213 1
-0.416451366201994 1
0.150019352159023 1
-0.169629533331159 1
0.692118640638797 1
1.27572933816604 1
0.415396222060458 1
-0.253536265120664 1
0.705185744449036 1
0.731144706879324 1
-0.290978193418031 1
0.603189534393659 1
-0.279015629599561 1
0.807709170244559 1
0.75080607124988 1
-0.655816802885939 0
0.592512712595868 1
0.352915162938196 1
0.95418759471342 1
0.89410054121983 1
0.516224162046377 1
0.204277351637787 1
0.788808485174007 1
-0.123953466629955 1
0.499934770409631 1
0.428997982790461 1
0.270120261575583 1
-0.639781955490039 1
0.562947215709047 1
0.144018714337419 1
0.969393563896635 1
-0.0513852548448862 1
-0.286223478861833 1
0.38971456726648 1
0.274344941559697 1
0.569643268417537 1
0.573286501219027 1
0.227617896237609 1
1.21097555001404 1
0.146556136633909 1
0.571290677630516 1
0.750731751101642 1
-0.233052501556466 1
0.926759555203494 1
0.576374815181025 1
0.266300058945887 1
0.187040963457013 1
0.301430456917751 1
-0.0120823355574678 1
0.196016347106541 1
-0.014097217569816 1
0.600558207808818 1
0.583645640950596 1
0.132740651001107 1
0.205747523274718 1
-0.339706400615512 1
0.65536655947534 1
0.823451914062719 1
-0.077269214876462 1
0.806478942288877 1
0.722099155205779 1
1.27628577328714 1
0.0394355466257722 1
0.0151508516627606 1
0.373596694740624 1
0.944436471093009 1
0.847283156925825 1
0.442186539789868 1
0.112560646934762 1
0.208710504672986 1
0.84090171313304 1
0.578789302578557 1
-0.579790322519271 1
0.794589869906183 1
0.206689942080055 1
0.0701147062793409 1
-1.16045753354805 0
0.295324738393709 1
0.210415368086859 1
-0.280032757144767 1
1.04711671539276 1
0.997573352769005 1
0.624695319587921 1
0.179695930659015 1
0.0235294120446173 1
0.263779940307799 1
0.302515131833526 1
0.57674288907181 1
0.153461382849003 1
0.203110004590988 1
0.579525658538491 1
0.707738212497278 1
0.34222350335898 1
0.203230867414868 1
0.510693298279573 1
-0.219828262271399 1
0.762222616958857 1
0.489589514728148 1
0.314247436283892 1
0.151189511636094 1
0.747705200103052 1
0.0100760740691485 1
0.00201681437497049 1
0.439230929853009 1
0.0520278261789343 1
0.939374382834863 1
0.672261799069795 1
0.757722350431575 1
1.19494893661076 1
1.25722861616024 1
0.853237366164695 1
0.835756350569187 1
0.81799638786818 1
0.1431617205339 1
0.498977364531161 1
0.708297582050232 1
0.319826044282302 1
0.248548026490666 1
0.399836926277986 1
-0.0221525509877228 1
1.07030961282565 1
0.972360250258627 1
0.349480946617706 1
0.11650874847432 1
0.0930778886689007 1
0.431148208233723 1
0.459582767437883 1
0.494916567757429 1
-0.203898881570756 1
1.13114736368026 1
-0.108509323686366 1
1.79305789712463 0
0.10623580463476 1
-0.125826446857813 1
0.196333891612052 1
0.693036124084118 1
-0.210222469140232 1
0.348646972783753 1
-0.428382267130462 1
0.10270212883756 1
0.470052574396084 1
1.002367859843 1
-0.451569327230568 1
0.0617959863708324 1
0.39321144756543 1
0.166854158893257 1
0.13596135614209 1
0.142942807263693 1
0.309013371086953 1
1.11496835377447 1
0.576278703778509 1
0.68383782745532 1
-0.0173397303285052 1
0.0739358372307757 1
0.75003490719173 1
1.09710810045397 1
0.117011574962437 1
-0.199582377189577 1
0.213882979727946 1
0.433659017992552 1
0.658256697559636 1
-0.0427929016483756 1
0.79136311040087 1
-0.00518480321853294 1
0.415059941227575 1
0.760618732156337 1
0.237760179583953 1
0.82837274968135 1
0.920503787002088 1
-0.00184926558118595 1
1.05935872266943 1
0.261241479935151 1
0.802522206756846 1
0.282548241674439 1
0.304636345720856 1
0.651125215769037 1
-0.613595677545105 1
0.684118831346589 1
0.809107105564406 1
0.179914883225362 1
-0.177130331407726 1
1.14462506112516 1
1.14117892149284 1
0.296645971146667 1
0.256132230424155 1
0.306061875860707 1
0.223851126893213 1
-0.168690672154675 1
0.580171049834064 1
-0.354733621077254 1
0.529682309959383 1
0.502483946785409 1
-0.0549791398017272 1
0.389668826693494 1
0.387026738927087 1
0.944367425041379 1
0.114408247366949 1
-0.425955683561102 1
-0.00831363406837413 1
0.0545066150148718 1
0.327685415882079 1
-0.0599798707570867 1
-0.0497947541820011 1
0.244997439608967 1
-0.874024277268452 0
-0.137142689054833 1
0.0438647067775696 1
0.450784009011264 1
0.308479631669652 1
0.246739831843769 1
0.142329483179694 1
0.645621543995421 1
0.38063633169031 1
0.427079178163476 1
0.778433626353632 1
0.294644878562692 1
0.802118575156833 1
-0.0166495639313923 1
0.835893105945762 1
0.00657028122428074 1
-0.341557857202642 1
0.634431372045202 1
0.0513077190525928 1
1.0422215351829 1
-0.0872247588283374 1
-0.0951278479557246 1
0.241015419241326 1
-0.667276479602862 1
1.08800177557651 1
-0.105154521596682 1
-0.0845667793159153 1
0.735083176311944 1
0.0462331442383814 1
0.534383309673471 1
1.03245668031632 1
0.62492892485208 1
0.5424978152556 1
0.571448743247478 1
0.0346595310719431 1
0.393768231694568 1
0.831494817327496 1
0.373739872978208 1
0.626889555737032 1
0.466813381102313 1
0.345364256370578 1
0.14648711597809 1
0.501044904095711 1
0.396653900692698 1
0.399842283259448 1
-0.208128887560923 1
0.123695409828192 1
0.574797971724288 1
0.648063281492468 1
0.450623232135431 1
0.349136327120189 1
0.671576393526587 1
0.352526551208114 1
0.892738103095789 1
0.775942048592298 1
0.0670446142541561 1
0.337695864549532 1
0.771711432050604 1
-0.098897149788894 1
0.534171105333375 1
0.622592178923974 1
-0.0645098853385725 1
1.38531940404905 1
-0.675081872935342 1
0.792707409008948 1
0.665479660862238 1
0.533375143117553 1
0.107660622136254 1
-0.999671255250563 0
0.253819106366093 1
0.693739004824447 1
1.37465770894141 1
-0.109352882886289 1
0.721145912942724 1
0.472936426827861 1
0.685315156217935 1
-0.514999833374984 1
-0.396073509568258 1
-0.117918707527222 1
-0.0178708668535638 1
-0.306707659752625 1
0.167687900178752 1
-0.0874448125068201 1
0.537462029938759 1
0.638631882579513 1
0.738838284381182 1
0.491867208502229 1
0.181367586405377 1
0.356581489788563 1
0.750774497329473 1
0.352501036972538 1
0.071071086627066 1
0.991241244345891 1
0.787301233376963 1
-0.0285407554234294 1
0.962125608628293 1
0.639280388833241 1
0.0726509107059376 1
-0.20118530805026 1
0.925549661122352 1
-0.409908131838731 1
0.316098955257261 1
-0.159554479104097 1
0.993628948683748 1
0.955369349808966 1
-0.0767203940644867 1
-0.19771938969751 1
0.692340012173414 1
0.114341018245048 1
0.13629415681017 1
-0.0772004821289568 1
1.19484294988283 1
0.0306277150419174 1
0.601924792312303 1
0.777722728538639 1
0.657881874798313 1
0.151771617279287 1
-0.0769231014310349 1
0.403735936367017 1
0.655626463545525 1
-0.33082494241311 1
-0.0158117519527478 1
0.304257341591003 1
-0.0980541430162624 1
0.419115403268012 1
0.577393930037516 1
-0.261184847307571 1
0.116804759209084 1
-0.0601964125206241 1
0.0720533333943383 1
0.851861378250448 1
0.0536199789553737 1
0.422010046927308 1
0.171979897783773 1
0.555619452745762 1
0.0172320854810639 1
0.420222842246216 1
0.180929546402567 1
-0.133464036551246 1
0.152421231008188 1
0.368554487972749 1
0.644449850643065 1
0.542963205200564 1
0.0542269979339486 1
0.960896294704267 1
0.201538086661557 1
0.239015440501279 1
-0.00336785399054683 1
0.348621180104513 1
0.494068151385168 1
-0.416580309347182 1
-0.234245976783153 1
0.275692779015051 1
0.0723114653782449 1
1.04863460284257 1
0.0371469402195461 1
0.110138883122477 1
1.10286153958908 1
0.467501679263209 1
0.111584495371911 1
0.307750220578005 1
0.461814171729168 1
0.62243492459291 1
0.713888535974106 1
-0.22395590615851 1
0.450536861634381 1
0.58218038706103 1
0.971411263177581 1
1.49600425309964 0
0.557359022145529 1
0.922500728187474 1
-0.164243410920656 1
-0.0616739636665215 1
0.760979117665398 1
0.358548334254319 1
0.818142391268408 1
0.0976826810833041 1
0.0982600332286092 1
-0.000986332315990629 1
0.645645547708771 1
0.0527337077797489 1
0.7973805957096 1
0.480268018366547 1
0.591569692759586 1
0.512393181390412 1
0.969062365991984 1
0.10585813292164 1
-0.0133749569503684 1
0.275486018430166 1
0.00669656927354358 1
0.627356077413872 1
0.120396450459588 1
0.4391365750429 1
-0.157019142430512 1
1.01452847008594 1
0.217641962793626 1
0.55279702284466 1
-0.581607872051018 1
-0.295623086841817 1
0.829551323899573 1
0.737070681419608 1
0.242287715295852 1
-0.751088093989676 0
0.0634602270756398 1
-0.129537456795489 1
0.827211873790876 1
1.0369176105106 1
-0.260034763080128 1
0.581905694825839 1
-0.0755174064400906 1
0.499725691958961 1
0.633088901629894 1
0.0360528812697345 1
0.708149108095502 1
0.264523387228574 1
-0.1627802234163 1
0.252058859728544 1
0.668845157031517 1
0.715053401786923 1
-0.0574195176532083 1
0.188762981841409 1
-0.184985878815003 1
0.306789506746755 1
0.454364601891851 1
-0.255495415902948 1
0.780295236497426 1
1.16180565405073 1
0.188262011656637 1
-0.0356661279736303 1
-0.191206163746217 1
0.295642192722165 1
0.0661449681770069 1
-0.204172085197043 1
1.1378287101578 1
0.676411750126918 1
0.123373916190489 1
-0.0835237012168352 1
1.0395274410974 1
0.264936868231921 1
-0.516683574845263 1
-0.0253646492732591 1
0.0141205705442217 1
-0.149864738703829 1
0.735098450185361 1
0.961462774647725 1
0.355967625721222 1
0.851667526363971 1
0.70499551058458 1
0.553885156021093 1
0.254029438975657 1
0.167068574079847 1
0.182533236204754 1
0.0434056033777822 1
0.83711849080465 1
-0.207613015410316 1
0.206815339369542 1
0.351833251666675 1
0.713857604697321 1
-0.0132732486731054 1
0.215395237345262 1
0.195815890075147 1
0.630165976362 1
0.450807054088701 1
0.447492106119313 1
0.866768407061186 1
0.28807660228239 1
0.795656646243495 1
0.104442627115016 1
-0.428167436349581 1
0.490398964373952 1
-0.0205829652068568 1
-0.150884201839446 1
0.434685895182218 1
0.214252963736702 1
0.492856679979514 1
0.288908608438964 1
0.74242622031468 1
0.243532473137039 1
0.3158712191502 1
0.450083881777501 1
0.135690410023497 1
0.0979203685701039 1
1.15954000099926 1
-0.22101505372548 1
0.321672760422854 1
0.674318801920769 1
0.264513641976448 1
0.855488199239497 1
-0.829190449870831 0
0.692225240518695 1
0.324942725474019 1
1.05316758788863 1
0.51890768530086 1
-0.0489797294098564 1
-0.259578871580976 1
0.530424877450545 1
0.244370808947803 1
0.540053276262602 1
-0.271272954758518 1
-0.749723584501507 0
0.511814068791017 1
0.334449749474208 1
0.884332671226146 1
-0.628577851850959 0
-0.0554873276383768 1
0.042785730205079 1
0.569300886738925 1
0.196436616152942 1
-0.029410459246291 1
0.126887213209459 1
0.526952986275934 1
0.685221295605725 1
0.374363909634876 1
0.239417773221123 1
-0.103737438396177 1
0.746935287621217 1
0.472948632727641 1
1.3135233077111 1
-0.207488839489091 1
0.264591764928153 1
0.298046042381226 1
0.292856666670023 1
-0.0514821759711511 1
1.20234212567678 1
0.455876054165536 1
0.781090483166152 1
-0.0236753407061615 1
-0.0187679589863219 1
0.776866360926178 1
-0.0399884383939923 1
0.57300023161669 1
1.25664359123883 1
0.322574743776402 1
0.706940421699404 1
0.659965351762213 1
-0.04853093251735 1
-0.186675240402344 1
1.05607304021691 1
0.448719610131985 1
-0.349296432616377 1
0.499948445117967 1
0.588019738302046 1
0.264735463246784 1
-0.0618122859385974 1
-0.178119736654748 1
0.356562021922832 1
0.595295309813222 1
0.478275686285627 1
0.958928985184028 1
0.22346900752021 1
0.238023311746357 1
0.646816504608097 1
0.933177394029975 1
0.509584094146351 1
0.212777972060886 1
0.535806119024113 1
0.363810768650049 1
1.56030215151943 0
-0.0964587713109303 1
0.95602869928735 1
0.756491121552485 1
0.170816796416392 1
0.97780973672663 1
0.214075214516184 1
0.0158572324044074 1
-0.062173951126411 1
0.382250528783527 1
0.0626753850048412 1
0.359946687310418 1
-0.139926491879009 1
-0.234585206472558 1
0.374887381068409 1
0.349148828204846 1
-0.0401159085805103 1
0.649384356612104 1
0.393852165350802 1
0.547329832954061 1
0.363621031004213 1
-0.0617330299710557 1
0.658369183887443 1
0.163583257500797 1
0.701207463856171 1
0.784253590084047 1
0.977647907138287 1
0.375036429273372 1
1.17311078949852 1
0.402977940437115 1
-0.0609283389728963 1
-0.559318578589947 1
0.469248253934458 1
0.289882993248169 1
-0.0511903482901087 1
0.0592071034734444 1
0.685109584768387 1
-0.0814931002793514 1
0.492912826968192 1
1.19696469088577 1
0.342885411458632 1
0.844747905606534 1
-0.279558266746569 1
0.213977322665158 1
0.367543444017384 1
0.558879598630256 1
0.458987908158786 1
0.258894024542716 1
0.688929744731388 1
0.269499028232519 1
0.142220655733649 1
0.571252451700841 1
0.375764541501991 1
0.298240390783338 1
0.8229072470257 1
0.624970099668022 1
0.828331796856623 1
-0.0685747189692887 1
0.325611398399433 1
-0.276962263663617 1
0.846796080753777 1
0.634090600377424 1
0.568585184467731 1
0.91111696685858 1
0.291619600719616 1
0.4776887943166 1
0.57219784100952 1
0.46832575921018 1
0.3658451568962 1
1.20150051130353 1
0.435342693120149 1
0.266568864890185 1
0.655297332670982 1
0.234391185040064 1
-0.0605735056282721 1
0.279305399658127 1
0.197933028934971 1
0.595379929169793 1
0.0785467032876495 1
0.254850306194433 1
0.102680791075158 1
0.991727864646488 1
0.102103715268929 1
0.873110837560757 1
0.619830014025913 1
-0.89410480678268 0
0.105572338795438 1
0.452980647900133 1
0.74009406549534 1
1.43186154959342 0
0.367040194661433 1
0.172546268598189 1
0.465793352213933 1
0.28063409581523 1
0.85028916965915 1
0.0435746539896842 1
0.201879343503893 1
-0.0262797945471623 1
1.07166848500269 1
-0.0224827622900228 1
0.408782606893581 1
0.241890187380834 1
0.524796806268498 1
0.449434644066878 1
-0.152555468320268 1
0.314018030741845 1
0.769731752332259 1
0.671237254735584 1
0.130164714425064 1
0.373192093834212 1
0.735687842216201 1
0.569543879800475 1
0.4499684028451 1
0.438868456162992 1
0.451649067640444 1
0.10693387322159 1
0.32034623647645 1
0.101176221034935 1
0.618565574522598 1
0.484133391834716 1
0.0661868327833025 1
-0.00581410027651377 1
0.639327546891584 1
1.1142516906699 1
0.812772857890306 1
0.564331931258651 1
-0.0824777823926023 1
0.121995940059315 1
-0.436597693320266 1
0.867731833062411 1
0.668079618311524 1
1.07708573406135 1
0.077693069150244 1
0.0645772182713208 1
0.489687643753334 1
0.299470985541377 1
0.585135978094858 1
0.172552333065951 1
-0.14269751086755 1
0.707204333582103 1
-0.400936463127131 1
0.513693430877582 1
0.488384328669745 1
0.397936333481433 1
0.163197862903342 1
1.07873537450426 1
0.289707599512484 1
0.35199643763378 1
0.299877982644276 1
0.207523300457159 1
0.433012269161096 1
0.0692612874081189 1
0.152171382310155 1
-0.944005838818717 0
-0.0104326077246134 1
0.432655178206418 1
-0.0122743842442739 1
-0.0122810094759662 1
0.359926971643445 1
0.262289397912636 1
-0.261280961593127 1
0.290640972519436 1
0.12629278041847 1
0.615943775394509 1
0.0268543368467519 1
1.14502098735833 1
-0.22520540257988 1
0.1484417234514 1
0.873392117835878 1
0.0498864162294514 1
0.394307154735669 1
0.181650847546135 1
1.1000549099898 1
1.16760905034306 1
0.666667992418269 1
0.790054242906789 1
0.427788029686407 1
0.0493404928728705 1
-0.637489910015839 0
0.636666183366369 1
0.278382728192545 1
0.518806477957469 1
0.362083187569077 1
0.284689313550009 1
1.05061571756849 1
0.190326070962693 1
0.311955760312213 1
-0.232915301539735 1
0.204011379126494 1
0.391909539613177 1
0.432032841754458 1
-0.147585757559226 1
1.07640495642952 1
0.407322223954464 1
0.368514539005457 1
0.59290515361665 1
0.527626335148213 1
0.299057485884381 1
-0.00842268439914285 1
0.529102018048607 1
-0.00466034694518502 1
0.0672822085200908 1
0.640815945056094 1
0.714726767206762 1
0.118308902714353 1
-0.112255630645552 1
0.653748137178597 1
0.085339501866547 1
0.241111470285984 1
0.139012723344667 1
0.0418174189692199 1
-0.0712655229843987 1
0.226439071644095 1
0.378863050201351 1
0.302220213816316 1
0.736009628623454 1
-0.114223890972989 1
1.00418245206033 1
-0.434212107392534 1
0.703521564509546 1
0.586731119314476 1
0.707867180185342 1
0.516796658992232 1
1.92760243594254 0
0.76640426113583 1
0.336742749458226 1
1.08166567005816 1
0.275526510866052 1
1.50289946842516 0
-0.513269840606592 1
0.393136247084463 1
0.651314139871608 1
0.172180465829724 1
-0.0531328984433566 1
0.0712724896542054 1
1.42470894288116 0
0.294892657639812 1
0.357034874900481 1
-0.194809320572078 1
0.650338277183878 1
0.492423252143106 1
0.216932984331471 1
-0.420006066068992 1
0.593278772006344 1
0.60839803341261 1
-0.0112256955781755 1
1.14360168157589 1
-0.0948896129630137 1
0.35748509643904 1
0.559211690617833 1
0.243333676088444 1
-0.125596968095339 1
-0.0391850742437117 1
0.0153832678183143 1
