# Supplementary material for: Bias caused by sampling error in meta-analysis with small sample sizes
Source: PLoS One. 2018 Sep 13;13(9):e0204056. doi: 10.1371/journal.pone.0204056 (PMC6136825; doi:10.1371/journal.pone.0204056)
Supplement: S5 File — (ZIP) [file pone.0204056.s005.zip › results N = 10 theta = 0.4 tau = 0 sz = 50-100.txt]

"dl.theta" "dl.cp"
0.332433169352391 1
0.463915481538686 1
0.320881084741424 1
0.141818872034162 1
0.514441250635874 1
0.203429174794697 1
0.288992065811388 1
0.309243087341228 1
0.277934198112278 1
0.448010131766479 1
0.532425754584002 1
0.2649981683185 1
0.26062212718809 1
0.504579483430719 1
0.123389228364066 1
0.687693995475476 1
0.302171670705112 1
0.435418520379998 1
0.18820332277045 1
0.509842225643711 1
0.203739740699688 1
0.460753457004773 1
0.315479533011579 1
0.364994760411216 1
0.301975864014809 1
0.335219343831155 1
0.572790683726147 1
0.253990819883395 1
0.31849355732766 1
0.366732281779689 1
0.200446368932648 1
0.399113715724136 1
0.309913206486657 1
0.626475647919501 1
0.59674117388269 1
0.431399427653634 1
0.357572179135505 1
0.334647136386141 1
0.171788969240967 1
0.429088455401287 1
0.436280531275857 1
0.381739876184081 1
0.452292636599634 1
0.369412113184166 1
0.288146610102745 1
0.396609951294242 1
0.435239959462645 1
0.195230706368208 1
0.506309915183851 1
0.88292155408481 0
0.453794460115117 1
0.284286700287557 1
0.423353899041743 1
0.250288225935788 1
0.738799254993461 0
0.695895177290222 1
0.467850058888685 1
0.419287988400516 1
0.475291975159762 1
0.476148404445566 1
0.619284381968154 1
0.5347604871242 1
0.254655547459283 1
0.806732705435354 0
0.585477283735587 1
0.222553191688789 1
0.501743772980457 1
0.382975293245954 1
0.481156056242111 1
0.442961330290608 1
0.49640644066126 1
0.415967010432042 1
0.471841717403805 1
0.256873067600463 1
0.129626457859804 1
0.284707838777835 1
0.615557886285312 1
0.144463914196818 1
0.304546662181539 1
0.691200963237786 1
0.2519339013124 1
0.560365498736149 1
0.719763709518681 1
0.118942592706361 1
0.542680977394848 1
0.409415813071916 1
0.0295829623999145 0
0.434442108881415 1
0.43686719319794 1
0.456527690114288 1
0.40031142649424 1
0.56809850515752 1
0.325209855087907 1
0.194297254553971 1
0.435131261455321 1
0.608557927200062 1
0.313041874204552 1
0.496864852250371 1
0.544414840275103 1
0.489891409944672 1
0.368890229012191 1
0.585065048387174 1
0.486486551018043 1
0.0559501120849223 1
0.374981669854467 1
0.486380166072071 1
0.40119182075742 1
0.358574638878778 1
0.556892606774665 1
0.408101197990208 1
0.724592625379725 1
0.54953341580171 1
0.331905033160839 1
0.606398514318506 1
0.201186606758111 1
0.510783992089147 1
0.398384128685057 1
0.324932194164745 1
0.489742896408666 1
0.591554664026064 1
0.332459444430041 1
0.296771601297974 1
0.40961666478473 1
0.526857795071031 1
0.564843654643622 1
0.208350209245918 1
0.29531534926041 1
0.571757641561653 1
0.400543641472717 1
0.450716574056459 1
0.411891395041315 1
0.574176668943304 1
0.544405023131347 1
0.470530337391316 1
0.564715827901286 1
0.555129343506902 1
0.417334459711885 1
0.368041702552657 1
0.585784060755992 1
0.195174046746838 1
0.451832163186126 1
0.188306883085699 1
0.562281525026041 1
0.447558063760308 1
0.264231773200463 1
0.224826420966435 1
0.328835289619051 1
0.44790781343761 1
0.555414839181975 1
0.63342085775262 1
0.389276124328841 1
0.410644584498896 1
0.507422005410778 1
0.521388352784789 1
0.487970227103392 1
0.380049607708166 1
0.312436754816032 1
0.442248207370675 1
0.622652242003562 1
0.428520229110226 1
0.517471335138939 1
0.250567784535461 1
0.309782085141626 1
0.305672822103303 1
0.498311839884248 1
0.57512014493177 1
0.469638559194428 1
0.253698918111459 1
0.438810600598486 1
0.328124231934445 1
0.381636465760628 1
0.462264303877149 1
0.50419701322707 1
0.0899697664724669 0
0.354748691979348 1
0.281022933605615 1
0.408056435939496 1
0.417193369161317 1
0.365671871726579 1
0.471093768309403 1
0.430750321064478 1
0.24047991802781 1
0.654689195198009 1
0.391926087852175 1
0.362202161149355 1
0.359626014462509 1
0.314099761663659 1
0.250139936521518 1
0.420490466924058 1
0.45305836700139 1
-0.0742048704810457 0
0.505873777501599 1
0.500262082603378 1
0.387646031845257 1
0.601392138158737 1
0.311419202106179 1
0.45203809714929 1
0.153850803905278 1
0.374694832757075 1
0.0542395686675845 0
0.311812551703562 1
0.291330434862672 1
0.434358631842495 1
0.566901558025182 1
0.520189575783759 1
0.510743196581584 1
0.636781554224621 1
0.291623720164042 1
0.457843532496881 1
0.331993871206679 1
0.0120718680969296 1
0.0716704626908042 0
0.361858445836696 1
0.40889456619994 1
0.227431728203467 1
0.257275748841726 1
0.674300775439872 1
0.242531211719397 1
0.515769291812491 1
0.0466539648784704 0
0.597245422761029 1
0.49821363076141 1
0.406467853821085 1
0.0840878422818771 0
0.0730379663327259 0
0.410664569205491 1
0.530986795348323 1
0.428946596642479 1
0.278306628357534 1
0.681183912552198 1
0.161412187393901 1
0.52912101010534 1
0.0586428412109881 0
0.352406680753538 1
0.53207744216195 1
0.199344091036593 1
0.151336391777054 1
0.42403226318781 1
0.3789236851498 1
0.382722840813288 1
0.348760361470369 1
0.550718532798398 1
0.294948221709094 1
0.311502702735563 1
0.489597900060835 1
0.581862245647274 1
0.585819058041707 1
0.452048666105723 1
0.496524944478851 1
0.375346322706409 1
0.313454886485946 1
0.49138917085513 1
0.120339189907464 1
0.531593247300931 1
0.483339775935666 1
0.703475636018322 1
0.20252458918063 1
0.57692830090569 1
0.199896830251355 1
0.53196896410796 1
0.32351369496451 1
0.37635465913915 1
0.582849526677464 1
0.262588850820975 1
0.483933027410484 1
0.375019836576445 1
0.0852947240951057 0
0.435766346915446 1
0.661756410449064 1
0.25874205621815 1
0.373398252943956 1
0.463332798411809 1
0.0365945815915452 1
0.258526051267642 1
0.458968454034575 1
0.549348518341055 1
0.279992431932632 1
0.510617752860776 1
0.0531734805841092 0
0.24308163081745 1
0.785901976244612 0
0.397733882826436 1
0.348688006916051 1
0.433780100356658 1
0.492625350231759 1
0.288613991897286 1
0.597173312170464 1
0.358357513399001 1
0.373982416656978 1
0.0440464188921283 1
0.711960679862606 0
0.336842552592342 1
0.21254518566761 1
0.377494795502892 1
0.39058322986229 1
0.569145511196049 1
0.351667240191964 1
0.558597023672441 1
0.61009519053673 1
0.474927424881291 1
0.432318287217992 1
0.615004307345191 1
0.370852949750685 1
0.334694130159145 1
0.563814675806705 1
0.212119278882747 1
0.392036765979812 1
0.312944798736604 1
0.393350742710277 1
0.406492885316366 1
0.578723033107746 1
0.588063848190967 1
0.408554470658619 1
0.293696069340167 1
0.314403362506191 1
0.410178278950685 1
0.267278885513486 1
0.493466926982496 1
0.437688439708166 1
0.394592708288958 1
0.54703557155586 1
0.221549979623666 1
0.305640637286724 1
0.553743261673541 1
0.172197547174594 1
0.275735559167476 1
0.668726082946466 1
0.247969479335895 1
0.57121244721729 1
0.366368775256773 1
0.126117871969568 1
0.408385192806296 1
0.392620927542716 1
0.788575576495639 0
0.51361719682093 1
0.367067325028916 1
0.284185666267134 1
0.470909357006435 1
0.188870162582629 1
0.48276265828718 1
0.586666178371826 1
0.456533814392992 1
0.499475506541699 1
0.192337513794687 1
0.184865098884491 1
0.630188578124205 1
0.262117437423065 1
0.403395913764009 1
0.258919379570879 1
0.328225649257903 1
0.433338139616485 1
0.596584391806151 1
0.478542533217403 1
0.402436995412994 1
0.55064310991715 1
0.456819939090335 1
0.480947253410698 1
0.650846699264194 1
0.392863649934985 1
0.265824351545714 1
0.321723139696789 1
0.272675025465395 1
0.229837836431176 1
0.44152289268376 1
0.317383913280446 1
0.740458966242592 0
0.403180833385007 1
0.465252455990502 1
0.389610818226483 1
0.536998840894081 1
0.263830633466545 1
0.406197564181872 1
0.602879380980251 1
0.412776102953356 1
0.444105567098787 1
0.452823291242491 1
0.154558439305303 1
0.442229592940828 1
0.222229646568174 1
0.704564480514256 1
0.157060576244363 1
0.373059303325767 1
0.357070589541996 1
0.782967593164502 0
0.554657498816994 1
0.480450557033845 1
0.24383947292318 1
0.216934996706584 1
0.653302625930013 1
0.327327693098121 1
0.526705830457745 1
0.242853225957781 1
0.396888505997378 1
0.648369316134138 1
0.533016013187957 1
0.517579344834464 1
0.372188857432084 1
-0.025397615282909 0
0.186655269402816 1
0.462406231286282 1
0.487430110676031 1
0.368100817977393 1
0.493349627025101 1
0.400558383469203 1
0.694607348406513 1
0.660830153831256 1
0.532002274284765 1
0.431095693966003 1
0.399778924851505 1
0.306250533919556 1
0.236102938099115 1
0.166435068745449 1
0.22235150686897 1
0.571947121858908 1
0.385596553245565 1
0.220361190715927 1
0.495922784193663 1
0.445954960692865 1
0.429540772925105 1
0.508149407154322 1
0.479532677448237 1
0.481016739676258 1
0.339247960860059 1
0.20399303949995 1
0.34293499366982 1
0.181202226932479 1
0.291725166354038 1
0.189985346995815 1
0.631209378710723 1
0.409427361959497 1
0.316093324555454 1
0.565019761214839 1
0.0725677384074327 1
0.436338902948294 1
0.412253576923522 1
0.423981254045977 1
0.493397826689849 1
0.277183702794121 1
0.540441621276564 1
0.369686743452295 1
0.595449974716599 1
0.386612908649661 1
0.525079429501152 1
0.598070287297396 1
0.5842360098614 1
0.589433014436926 1
0.398066460767699 1
0.405319679478354 1
0.272944442557351 1
0.537833371703331 1
0.275463377625749 1
0.398630187827615 1
0.369848464493745 1
0.435069914763651 1
0.453138864043383 1
0.488891902784253 1
0.626349247909769 1
0.430287546978361 1
0.776516507655529 1
0.365144999094014 1
0.405559766013608 1
0.433915110284228 1
0.296362166180314 1
0.576289164103941 1
0.254424326735442 1
0.305228645854804 1
0.572036682413076 1
0.67650537586776 1
0.426917085017811 1
0.697043223456393 1
0.496175005392159 1
0.505200990625005 1
0.385771018753875 1
0.349479914287796 1
0.472035953810037 1
0.543720667699534 1
0.336557981238789 1
0.535727196365792 1
0.519840639678968 1
0.232517718826395 1
0.343587470127727 1
0.600519076603906 1
0.571217383420369 1
0.412763441799908 1
0.164728474918143 1
0.369556753905481 1
0.686282551385795 1
0.463263817154047 1
0.492819732326422 1
0.0485713038733873 0
0.370541452874453 1
0.407045016209361 1
0.151300610881945 1
0.490425078483358 1
0.406374971128881 1
0.253323245195737 1
0.597603694386328 1
0.44739478592882 1
0.3680213373964 1
0.266392198326103 1
0.582430212253801 1
0.673584382962589 1
0.265473677407971 1
0.453914904759958 1
0.339069895307386 1
0.419624196639035 1
0.49700450803376 1
0.254902138385531 1
0.598140994806702 1
0.362961000204898 1
0.434352390174296 1
0.347039735022266 1
0.44624404622832 1
0.38389863618905 1
0.619391621386441 1
0.0857340253777441 1
0.366587751084027 1
0.339788907403775 1
0.579133438938626 1
0.205258625503039 1
0.411174814690168 1
0.257974449323882 1
0.427191434914456 1
0.425725334927686 1
0.632015873164454 1
0.570450008820946 1
0.469001905917998 1
0.378451771738755 1
0.330269949483302 1
0.470844965642267 1
0.479074905936359 1
0.487772745842442 1
0.425775642736333 1
0.479606936374166 1
0.400772392502469 1
0.451368318787673 1
0.461615897518733 1
0.545132143579841 1
0.700426314266439 0
0.347520880649873 1
0.404104096215309 1
0.373746592591436 1
0.557668567717205 1
0.286282447305783 1
0.441859160128167 1
0.346134451140433 1
0.394487849297491 1
0.342976356030946 1
0.360531461089997 1
0.537293653342164 1
0.445044811777251 1
0.376189338687266 1
0.613566900845607 1
0.236299379342985 1
0.642801470282748 1
0.347962447188773 1
0.253440005599 1
0.505052417432808 1
0.493388389181928 1
0.342068233665984 1
0.367463482306749 1
0.154580257514848 1
0.282149633326105 1
0.446024320415432 1
0.0755998808721934 1
0.41940046145813 1
0.411732683835421 1
0.217601470581338 1
0.201505754819403 1
0.72537217936065 0
0.402909216812686 1
0.349219553878379 1
0.209276864501871 1
0.268909434339367 1
0.463779368705093 1
0.361821327439429 1
0.541861060793588 1
0.558844701592699 1
0.141056726963379 1
0.436276710764432 1
0.421741927762407 1
0.089322841625064 1
0.331920074045515 1
0.430612460452689 1
0.462230336899033 1
0.567093449552783 1
0.364569495042029 1
0.382872625222691 1
0.268389945938562 1
0.354913103978278 1
0.341677717492175 1
0.709339458652424 1
0.845151591392049 0
0.41333251733542 1
0.448951078573483 1
0.326590656844011 1
0.244631018313558 1
0.418372104460209 1
0.421990461049738 1
0.34883515572288 1
0.135656695167166 1
0.536566031057682 1
0.343506086326409 1
0.229002531403087 1
0.331364970176912 1
0.36687702126309 1
0.585891417415234 1
0.463507282197427 1
0.316015065563938 1
0.468853620040787 1
0.462158581213188 1
0.031072914480741 0
0.506242718963307 1
0.20539450564124 1
0.396858976176103 1
0.517282784188258 1
0.483183607005355 1
0.362852144223425 1
0.480234445146091 1
0.463208728392353 1
0.607646154240945 1
0.380653607468977 1
0.435783930714669 1
0.500733770131327 1
0.256959714290602 1
0.16686903982208 1
0.177672570459911 1
0.401080702819147 1
0.31017317496567 1
0.45176313449573 1
0.557511327258531 1
0.38137954761889 1
0.372841552569791 1
0.220652150333627 1
0.372938857046708 1
0.38738632980146 1
0.17245253931625 1
0.318096034998383 1
0.376627145172668 1
0.518171873436529 1
0.61953123452859 1
0.483156199051195 1
0.387403352430607 1
0.52076514457721 1
0.47447072620367 1
0.638733471184701 1
0.0987914387927032 0
0.192572820508536 1
0.26470705204519 1
0.543501757508111 1
0.449068386845546 1
0.234567685301279 1
0.422409262539509 1
0.162900592813842 1
0.118436608738483 1
0.604230363265636 1
0.394432796612631 1
0.0183533976469692 0
0.248366487504885 1
0.286978809493631 1
0.416239122482673 1
0.0954327168507123 1
0.548361478785678 1
0.351104039490451 1
0.673623780078829 1
0.257043343752618 1
0.598589048232159 1
0.560627223842724 1
0.539277948247386 1
0.265577429071035 1
0.125400783001145 1
0.333482069602801 1
0.551863193381644 1
0.48798450608481 1
0.458524315161413 1
0.386929584611208 1
0.482094222479041 1
0.429460070361311 1
0.379104800505215 1
0.30341558406955 1
0.420190600939932 1
0.319619676665775 1
0.210611789648838 1
0.585527686069931 1
0.28399150205866 1
0.470488092326864 1
0.373167037743559 1
0.325947415248817 1
0.156306044546936 1
0.622306418467507 1
0.483384835290981 1
0.520897727736007 1
0.223042074096561 1
0.641863325547892 1
0.248404366543059 1
0.288373740858035 1
0.434932435286453 1
0.118438898950052 1
0.515023381090074 1
0.663390933136823 1
0.331139535593912 1
0.48460003562662 1
0.499880278795344 1
0.361032111556977 1
0.322726420086312 1
0.293731075109841 1
0.412956492169273 1
0.380505963884023 1
0.374009787528609 1
0.394767699911875 1
0.484580412211925 1
0.378423540302761 1
0.43687985079285 1
0.176101185381033 1
0.174378784448409 1
0.372216930001575 1
0.412352102020036 1
0.181821552159383 1
0.372153590264527 1
0.430377776417724 1
0.354244429128878 1
0.625065067262156 1
0.387811750665579 1
0.44220766750952 1
0.469922650694984 1
0.409820935376002 1
0.610579532333315 1
0.348578304206157 1
0.361378125046296 1
0.540146195795019 1
0.221739305323291 1
0.272238943494106 1
0.570952956746924 1
0.41968783940289 1
0.452307276949274 1
0.462642848082644 1
0.293280385650997 1
0.255265429591709 1
0.543638869833705 1
0.517469759912893 1
0.486848654502496 1
0.389402307712486 1
0.391259721363111 1
0.498777789078232 1
0.247892816211814 1
0.426995563826638 1
0.236742388617819 1
0.783054142199905 0
0.370347420296881 1
0.495054508971234 1
0.502582701504633 1
0.128890487853417 1
0.356084335606124 1
0.264240202852494 1
0.276458727929185 1
0.305342128525523 1
0.231701299706586 1
0.042063694432657 0
0.532259174570538 1
0.383503514254055 1
0.264266486674349 1
0.535143960703092 1
0.329045466143987 1
0.316929509165008 1
0.489105442774459 1
0.337998262895411 1
0.392020405059226 1
0.594845109480584 1
0.486567902951344 1
0.282638243833296 1
0.25080416904603 1
0.612592454185147 1
0.281951273603124 1
0.454695742679608 1
0.411972117666215 1
0.254735178807906 1
0.601639841651273 1
0.382852738672119 1
0.240646006663574 1
-0.0316841037053193 0
0.538692314720315 1
0.418157290020267 1
0.332927749904752 1
0.375854080516191 1
0.163289976180805 1
0.594318767856119 1
0.404362367419657 1
0.647265617562052 1
0.389579932009619 1
0.313302390295747 1
0.498238672761163 1
0.467420997151864 1
0.601186316356638 1
0.413228715038741 1
0.263544514054671 1
0.457820018547251 1
0.538706724820918 1
0.436290098887319 1
0.817942759810084 0
0.515591519368664 1
0.36670748977955 1
0.47811619922074 1
0.281622237659588 1
0.395996924853808 1
0.461692587018862 1
0.342604939091797 1
0.619286615332463 1
0.346901712788532 1
0.622933463858041 1
0.463681639727642 1
0.301813143978395 1
0.108261797401086 0
0.465679403987667 1
0.597464218555247 1
0.284877771246355 1
0.354209101758579 1
0.448695895129663 1
0.292856252571517 1
0.360322969026332 1
0.558369769470842 1
0.537739543792722 1
0.367061278635726 1
0.238187337654118 1
0.317633887519567 1
0.434110680786772 1
0.411419360487251 1
0.558943768947716 1
0.51636205983085 1
0.503233866637782 1
0.583972824478222 1
0.405839831006716 1
0.317788433350854 1
0.454056059523772 1
0.356871805493612 1
0.535262403021128 1
0.548038918973951 1
0.412116020304441 1
0.374547502822193 1
0.318390734121289 1
0.571584839367499 1
0.230780479907489 1
0.489898087892564 1
0.352741782541686 1
0.294035883892472 1
0.357179736608804 1
0.657497009473544 1
0.342363658270239 1
0.497273360731482 1
0.349301418647681 1
0.527048293363663 1
0.401327238356293 1
0.594882474925153 1
0.327394371607206 1
0.393802985127252 1
0.280596915004524 1
0.453746789704274 1
0.481960961503377 1
0.193362604306412 1
0.385343376662136 1
0.412924824173494 1
0.474711976374788 1
0.356017135696431 1
0.413173492028767 1
0.381616724520108 1
0.217034514902738 1
0.270158092667738 1
0.420290294902285 1
0.112609249342073 1
0.372273994165604 1
0.297036464205175 1
0.449663254103446 1
0.457419686688461 1
0.2930760183683 1
0.254148762820401 1
0.548025974586814 1
0.53231660141789 1
0.299304678449082 1
0.433416657617331 1
0.288188798595111 1
0.0377392637063168 0
0.452111811182757 1
0.657218651276835 1
0.437689242304438 1
0.475981710690457 1
0.653852940956897 1
0.373591414753581 1
0.266590329381555 1
0.255533185321273 1
0.489296720821529 1
0.353076869066013 1
0.473355467593088 1
0.199311550226875 1
0.449893934782988 1
0.227422024738872 1
0.467205178474435 1
0.536555357677077 1
0.299767953898808 1
0.483827890950248 1
0.240455694227218 1
0.462650817445471 1
0.307935286763433 1
0.418480616701146 1
0.427566516802429 1
0.436473851347535 1
0.202193057821837 1
0.410146234918801 1
0.31590863674974 1
0.301544231123673 1
0.21984456458451 1
0.434537424673932 1
0.474283081008694 1
0.463304887676656 1
0.399076773693768 1
0.142100176343172 1
0.345312394045559 1
0.446269259997449 1
0.469476662742038 1
0.30353925488635 1
0.369673767022145 1
0.157599613152896 1
0.465743218440175 1
0.309547499867262 1
0.591899787858806 1
0.325164088687926 1
0.433167496291961 1
0.53949514427071 1
0.516027679561904 1
0.451577729567492 1
0.39142152073079 1
0.255133794481224 1
0.424114367951234 1
0.270475448259126 1
0.580156483534254 1
0.59785921362431 1
0.464105599223623 1
0.0711705097560287 1
0.446620905070191 1
0.517377287582576 1
0.499255972797291 1
0.358461268935617 1
0.569491492214145 1
0.441995999210917 1
0.401705639051275 1
0.568811699404601 1
0.372626768987292 1
0.527860310315566 1
0.422895039268236 1
0.385378654708516 1
0.215189357997379 1
0.4936093375119 1
0.456774824996223 1
0.420325476111998 1
0.427614169524372 1
0.406160618980851 1
0.470515318144763 1
0.092402018955844 0
0.682088867762572 1
0.436698159168952 1
0.513994609036728 1
0.311763949120467 1
0.523541338990873 1
0.194519979065077 1
0.351363415143613 1
0.190424305977994 1
0.421751748458128 1
-0.265235676781642 0
0.216244640912145 1
0.184240350178283 1
0.678282425813726 1
0.480141912533094 1
0.384585863191818 1
0.714553132876967 1
0.529685275870948 1
0.609599270084849 1
0.470862442919727 1
0.409467004217315 1
0.395685850882148 1
0.56964186815069 1
0.516377740167036 1
0.333433173085759 1
0.14344359422434 1
0.246969393546416 1
0.465499021222596 1
0.209562593416404 1
0.472355553147994 1
0.37306185038997 1
0.355381489960252 1
0.134907791413009 1
0.411228430508101 1
0.536743116326653 1
0.249207469361316 1
0.623996908430151 1
0.438065307114985 1
0.179712648788653 1
0.493369589674805 1
0.390281954262358 1
0.49818904777111 1
0.291515539594725 1
0.44900672357496 1
0.254777530027802 1
0.587277265159222 1
0.396725294145006 1
0.404589590447801 1
0.430410609778082 1
0.458058182901688 1
0.178014136787594 1
0.602601347313967 1
0.390671035899449 1
0.637725871929175 1
0.472652846624422 1
0.333421225532784 1
0.362024691010394 1
0.281460691939009 1
0.289287478270327 1
0.527148210419239 1
0.392280687985437 1
0.394984563540171 1
0.578644835653502 1
0.441152697507025 1
0.464751954842876 1
0.256452395730467 1
0.652492692753665 1
0.531489299230596 1
0.559700219861259 1
0.283057998045264 1
0.262177218543855 1
0.210962289727745 1
0.69486787921695 1
0.445485374783013 1
0.3645345762339 1
0.570112736477784 1
0.43335826867496 1
0.190028959300788 1
0.328471744195084 1
0.348808002660801 1
0.444801230898458 1
0.271170475079638 1
0.448080497902523 1
0.306408653620184 1
0.679532459115713 1
0.62959034617919 1
0.531148011446651 1
0.594425393329002 1
0.869687823067391 0
0.328057817445664 1
0.30281448948696 1
0.323872445243321 1
0.353758286561901 1
0.308322959470191 1
0.49514554692963 1
0.29077997245026 1
0.0845341565581587 0
0.54337927268318 1
0.270459006096408 1
0.598306824687002 1
0.434448619471852 1
0.246926390933015 1
0.360889146349244 1
0.195161366202791 1
0.34331498880463 1
0.434000234115962 1
0.379782330435995 1
0.408931477303362 1
0.360171574496077 1
0.283077239730876 1
0.155024150972602 1
0.366730909351629 1
0.563082334877141 1
0.252047007672265 1
0.25463629197337 1
0.361437992967168 1
0.340369567019558 1
0.221364945266849 1
0.336889210886696 1
0.247541131191056 1
0.493551513891757 1
0.545636165195926 1
0.241771568406795 1
0.37003843047039 1
0.346369586357826 1
0.356172254075422 1
0.402459793992869 1
0.496114365232252 1
0.389377478551878 1
0.640448893886376 1
0.525338677988276 1
0.500603859887326 1
0.286223707101906 1
0.0098583375952124 0
0.392212573115693 1
0.52158998493841 1
0.413828673436618 1
0.512331894163903 1
0.213553156557606 1
0.60430459865455 1
0.629318402481788 1
0.555887320748231 1
0.311519054179873 1
0.331257765493488 1
0.479818769128071 1
0.194765808513726 1
0.488304891073557 1
0.471141578161076 1
0.329342116404677 1
0.502809021629304 1
0.590969435168366 1
0.35146722503046 1
0.656674025544837 1
0.250313764635362 1
0.499851952687354 1
0.694896851161798 1
0.261678726037065 1
0.273784657657196 1
0.320408851786583 1
0.186337671461669 1
0.165570942784313 1
0.284087295601026 1
0.355249358453079 1
0.325998687804976 1
0.363953615571292 1
0.5164639560301 1
0.437087190325587 1
0.54126756010839 1
0.286218468212312 1
0.229981636158818 1
0.321386052121963 1
0.479028009477851 1
0.316184613048632 1
0.264626940090186 1
0.246576135324656 1
0.529841910638065 1
0.675628496546334 1
0.468021216234571 1
0.337185208851342 1
0.430714289862159 1
0.250057066110765 1
0.294260899698809 1
0.523292731437827 1
0.348649125189503 1
0.329590622787975 1
0.62394451008779 1
0.325729050936776 1
0.202383448717414 1
0.446309003351557 1
0.138771314080412 1
0.181022366318364 1
0.512932006917156 1
0.332357344740247 1
0.435081863947978 1
0.464732890084582 1
0.152397798321247 1
0.565241450376468 1
0.677834524123587 1
0.380078509421168 1
0.259050973486531 1
0.413411267157207 1
0.341239044114832 1
0.479029437110805 1
0.434833340206059 1
0.447300906112164 1
0.29397248339646 1
0.57599964549391 1
0.342919251656442 1
0.32429936528119 1
0.511765802989147 1
0.439292697601299 1
0.309572513381557 1
0.428589033729158 1
0.286793323813894 1
0.264031170599035 1
0.328112147469704 1
0.40200412242398 1
0.783372008455598 0
0.501564815842069 1
0.60993439665592 1
0.573269492829973 1
0.349094813554543 1
0.457323135276016 1
0.109920000419862 1
0.335233914040471 1
0.472239344554345 1
0.574352473201281 1
0.378199067704156 1
0.550693425335887 1
0.486492914502451 1
0.40397617814924 1
0.482728850760422 1
0.36122898728484 1
0.403889593952314 1
0.470883609360539 1
0.431404980458956 1
0.197883033486026 1
0.331728811603162 1
0.218115104120683 1
0.443139720938335 1
0.375781160737574 1
0.454685515021617 1
0.369721174531246 1
0.367013893892458 1
0.347965818782181 1
0.593880452201449 1
0.662380102294746 1
0.190006736633124 1
0.285023910905669 1
0.295259774958714 1
0.404517927127785 1
0.477746177677328 1
0.289452106472361 1
0.350318846894471 1
0.453281410540496 1
0.462640351063985 1
0.206547029661692 1
0.277884640146114 1
0.249398036026457 1
0.482603488745539 1
0.305349210781453 1
0.648706903888216 1
0.440467135996867 1
0.433645592722941 1
0.566238189498169 1
0.760933191863192 0
0.51534406571426 1
0.498587937883627 1
0.203215191096219 1
0.158762862107063 1
0.324621614846239 1
0.596175212801216 1
0.658584498754829 1
0.442388699639402 1
0.500762734698278 1
0.458191468338135 1
0.661866581307702 1
0.340817318447855 1
0.566826149936782 1
0.289959710070974 1
0.427735829658296 1
0.687209730556964 1
0.169739302933034 1
0.400290126125014 1
0.576381841872567 1
0.430991865771911 1
0.374376299143506 1
0.29804749438813 1
0.395250168286938 1
0.497219706883639 1
0.255421500863039 1
0.320204260096423 1
0.252671160506389 1
-0.0410169621942617 0
0.192224791295129 1
0.680474956890405 1
0.120611433983169 1
0.358957821519183 1
0.520414608626629 1
0.715314810059408 0
0.671312691716481 1
0.432417129590959 1
0.51060780109656 1
0.42037729465117 1
0.566590494380756 1
0.464373214225372 1
0.167353064042124 1
0.182147003954727 1
0.400165780503099 1
0.17845563284829 1
0.520956417447933 1
0.311303032536653 1
0.437044313805466 1
0.468345450200965 1
0.636189440099076 1
0.173263029486299 1
0.179140006748911 1
0.508001393447278 1
0.344241364985577 1
0.361432720715104 1
0.468293382394354 1
0.502863533561482 1
0.338649346106016 1
0.48655405149684 1
0.259040958735488 1
0.507519679575878 1
0.181042511982865 1
0.285211877113605 1
0.20483049077728 1
0.467750884282479 1
0.231067523988945 1
0.564541144687569 1
0.320767191288843 1
0.492046309289192 1
0.216193623953647 1
0.415592089136287 1
0.238853363606549 1
0.640778927767646 1
0.270380017927372 1
0.239329042504965 1
0.216966094326771 1
0.332066518968871 1
0.384503550169227 1
0.362282710402596 1
0.43872466643683 1
0.458879576473035 1
0.241571280347531 1
0.523936911584302 1
0.265487962075854 1
0.174536387995834 1
0.458126914644196 1
0.244847977440169 1
0.332036650080138 1
0.522295714941335 1
0.598327623346811 1
0.46863684321671 1
0.374434800600082 1
0.34937350018554 1
0.572387331157187 1
0.621590183978942 1
0.297712681491357 1
0.68886587722113 1
0.511870949183944 1
0.260609385454668 1
0.377730423207851 1
0.698062952081253 1
0.313584979794424 1
0.431853430607268 1
0.385042918284259 1
0.344154063888315 1
0.450194936519185 1
0.24873683388212 1
0.272336990041663 1
0.459169551395878 1
0.312636117706521 1
0.303064869317333 1
0.396823572649833 1
0.225592438505273 1
0.294045894705513 1
0.671394297563165 1
0.486131989692097 1
0.567569187367817 1
0.60709503473328 1
0.303437402073351 1
0.262081487320431 1
0.338912975355889 1
0.337169934746211 1
0.162843338252605 1
0.481207770008511 1
0.410439486879213 1
0.581163430554556 1
0.445256995043036 1
0.289955773585934 1
0.287845179011945 1
0.613144595447102 1
0.540913972269099 1
0.152060867165426 1
0.328284384330665 1
0.447129604392531 1
0.310004988802466 1
0.249397294980924 1
0.390474104526936 1
0.299237091966477 1
0.399505158114096 1
0.530752017522846 1
0.799184822130809 0
0.479436900513044 1
0.406121563533447 1
0.403026529290702 1
0.15444316179065 1
0.392827836169355 1
0.461849021491433 1
0.641047968184756 1
0.389294482372891 1
0.490981404260233 1
0.280126236556076 1
0.572207345390705 1
0.588028006422403 1
0.463079120671325 1
0.395961909444924 1
0.418619746961545 1
0.238171195946834 1
0.200552513058251 1
0.824696561726455 1
0.365646304534693 1
0.209152784036667 1
0.410684643961805 1
0.254542751842969 1
0.283343692596064 1
0.263893276985904 1
0.462068547344359 1
0.26369188866926 1
0.438198128119134 1
0.350688498206744 1
0.217299873545201 1
0.433213983021685 1
0.487088183750978 1
0.58372628377882 1
0.297099565469599 1
0.36085041586909 1
0.369156094149584 1
0.175699825356907 1
0.397757141121877 1
0.375302990400895 1
0.284022267427929 1
0.43894712328648 1
0.561847890972753 1
0.704001611196852 1
0.170388135556644 1
0.462409909921461 1
0.426204536018199 1
0.347719094882196 1
0.497138801923351 1
0.428254228794678 1
0.310075865379388 1
0.38628413622674 1
0.630883265473608 1
0.337160961621392 1
0.409759906310148 1
0.381484706526931 1
0.409089105214602 1
0.4201243326185 1
0.424100535491117 1
0.316546891152341 1
0.684334559474817 1
0.437471364725913 1
0.278186538468982 1
0.296877754002741 1
0.248778370708073 1
0.573365026553405 1
0.557636588971982 1
0.474308010522033 1
0.147432847474655 1
0.342927832042604 1
0.482867627011415 1
0.533482268784304 1
0.586598623336133 1
0.644942678533281 1
0.534176713848637 1
0.348806507125055 1
0.39981471858457 1
0.23907371422646 1
0.381593003656133 1
0.454936905568766 1
0.297724244435267 1
0.385314266851171 1
0.387949794588043 1
0.697248393175093 0
0.218576139965174 1
0.545674956880103 1
0.525348768905628 1
0.507095056669805 1
0.290736123490748 1
0.544033966342879 1
0.65774742752663 1
0.441403449000941 1
0.540261220023141 1
0.680273397987337 1
0.292363920168471 1
0.306182007989378 1
0.448812940836997 1
0.536317900201474 1
0.553361225615795 1
0.528198251040105 1
0.391252304930272 1
0.465650466028731 1
0.394636898987805 1
0.415380890941995 1
0.379084556932342 1
0.642167540480351 1
0.46649466466279 1
0.220776271495647 1
0.744146079533964 0
0.600535121996113 1
0.552084349733301 1
0.461873057040404 1
0.222931048860875 1
0.370100494391637 1
0.443424247981735 1
0.334643652036967 1
0.336322137134677 1
0.26361015381559 1
0.213410977365172 1
0.41267705676898 1
0.237790749592452 1
0.153262849248977 1
0.483336999980052 1
0.346332435439993 1
0.512647831838906 1
0.341817785752931 1
0.296728099384463 1
0.293794716553639 1
0.472221659187026 1
0.225283663956738 1
0.363656497547058 1
0.423560303891551 1
0.245260611641491 1
0.423499666060366 1
0.575370378164762 1
0.163161866604687 1
0.269915402279062 1
0.529653425664658 1
0.713082932997723 0
0.293104124170976 1
0.262225542047308 1
0.183365304597614 1
0.606912289714639 1
0.444008797454588 1
0.479500132153849 1
0.177772752634041 1
0.398456148421547 1
0.292566879241595 1
0.439561802532069 1
0.329744608815467 1
0.420209450810595 1
0.341008008010907 1
0.177199519925338 1
0.523247590989901 1
0.401213642143619 1
0.324344576410582 1
0.19013970302882 1
0.337293487670831 1
0.160803770924652 1
0.346125393279271 1
0.558438550551906 1
0.431858080434503 1
0.157293821271016 1
0.700658567880384 1
0.221667306877531 1
0.232739985252995 1
0.272192274289711 1
0.530113239072219 1
0.366884855883722 1
0.345837762768382 1
0.211644024725941 1
0.370111271294062 1
0.63743910488453 1
0.461391799055381 1
0.423489646948887 1
0.363310060652069 1
0.194997612187889 1
0.27242502543832 1
0.46717777968203 1
0.380598903790555 1
0.42806132933693 1
0.311847671134357 1
0.428758530511061 1
0.315038543288968 1
0.28200950233533 1
0.429885311833041 1
0.265005043771207 1
0.560761934134964 1
0.667587847564789 1
0.359953687635249 1
0.234408843801235 1
0.399366012670269 1
0.424940531586463 1
0.255804545883974 1
0.446928042295501 1
0.37765051576659 1
0.602277260854372 1
0.230063040012783 1
0.305924073907856 1
0.377145542696118 1
0.36697656131615 1
0.36458341481394 1
0.266664416193851 1
0.150602664439159 1
0.349160368468774 1
0.367359380902325 1
0.343007930268419 1
0.429053988882249 1
0.390042240545574 1
0.664261120697665 1
0.31807345870093 1
0.389331362973772 1
0.399035045728858 1
0.299692953643634 1
0.247748090690019 1
0.397754359330208 1
0.689673900956374 1
0.385516504622603 1
0.337650954758698 1
0.380704155081977 1
0.361984607788212 1
0.31268266683775 1
0.571154368740325 1
0.356369973550032 1
0.671095580033381 1
0.557955054189901 1
0.459182211785111 1
0.325435753270744 1
0.33759567995933 1
0.593607522017219 1
0.355488651645297 1
0.364128502200677 1
0.594579516638719 1
0.310209772017918 1
0.313122880020465 1
0.646329102508765 1
0.50061553509701 1
0.514751808938154 1
0.310587129517233 1
0.631773804735587 1
0.345883834750516 1
0.486731387399215 1
0.466535792028424 1
0.200780305928898 1
0.279144824158011 1
0.578590643791034 1
0.278221813043664 1
0.327684438121055 1
0.235817770911724 1
0.498641875005651 1
0.687106616625708 1
0.554465567365813 1
0.255825077796558 1
0.469396454254171 1
0.242170106135372 1
0.469055694266728 1
0.250766190887354 1
0.235589961720127 1
0.575863268840255 1
0.411282144783137 1
0.426460017720217 1
0.490339965356234 1
0.645335322405536 1
0.657823095510405 1
0.737806756230125 0
0.233635303286105 1
0.368662999245889 1
0.363809441969523 1
0.653015093266242 1
0.0743714829454149 0
0.5084662896598 1
0.410133946878326 1
0.48551031785356 1
0.65973483582642 1
0.517617131923695 1
0.425697224884067 1
0.304785403941023 1
0.470376212586229 1
0.512811127382333 1
0.431661713453916 1
0.40289966872312 1
0.480283588735282 1
0.599491357043301 1
0.34879015871585 1
0.23569179586392 1
0.587465064077226 1
0.375188568162896 1
0.516469768198768 1
0.194922551732091 1
0.232960101431627 1
0.323063831687544 1
0.412410979578387 1
0.456887788305621 1
0.561612692430579 1
0.443372234949032 1
0.238794722168152 1
0.543203645590079 1
0.433578634746748 1
0.519265383863389 1
0.505874430597257 1
0.510370709544047 1
0.389905812989805 1
0.426367136771209 1
0.0221439568703065 0
0.701346762558107 1
0.441629657445865 1
0.214421957749113 1
0.481269010935366 1
0.386323578356356 1
0.107685993681378 1
0.64588728072139 1
0.316421128853363 1
0.189175136692544 1
0.301693657855912 1
0.411103273600438 1
0.148268165374051 1
0.440392402047966 1
0.582596849496896 1
0.220438728312815 1
0.164163767017631 1
0.334152171164085 1
0.410099757736965 1
0.160360087257934 1
0.532301181063288 1
0.225321316269689 1
0.458729125785093 1
0.472464924212836 1
0.453038707393706 1
0.292588111870029 1
0.436286944187288 1
0.484546434343905 1
0.296231975458497 1
0.476932419174548 1
0.222348566680214 1
0.306402477798808 1
0.551937739390493 1
0.165905372426127 1
0.419004583643018 1
0.259156309991706 1
0.372500143652296 1
0.436146843808377 1
0.218110293775565 1
0.499912656099535 1
0.329781801847863 1
0.418232194494597 1
0.149968079193306 1
0.306902188776792 1
0.217113514268113 1
0.351452912675127 1
0.270114756721835 1
0.596649917398832 1
0.362074440651609 1
0.194822566696784 1
0.591232333197961 1
0.460846295974362 1
0.612300344140233 1
0.127840728789465 1
0.388674389049456 1
0.243265058598743 1
0.678390447437031 1
0.242757257342576 1
0.652055592550802 1
0.374872487373499 1
0.777426923604063 0
0.642951347497996 1
0.463241423101511 1
0.562157103967819 1
0.571856528848783 1
0.429181817675461 1
0.326611056036355 1
0.597394052314962 1
0.510953761812291 1
0.783071574695162 0
0.597030061066539 1
0.2224190348601 1
0.338884811638362 1
0.326862170140417 1
-0.0396689738643085 0
0.568857746788895 1
0.717671658083691 1
0.721383075846482 1
0.397448700685185 1
0.352501488694257 1
0.271516798096961 1
0.315279908114148 1
0.405329128263665 1
0.245717404758145 1
0.422354604791406 1
0.61538473958719 1
0.677592896423943 1
0.396458703730855 1
0.399148456324036 1
0.268044895353453 1
0.479304254494354 1
0.0894165959146761 1
0.436748305498353 1
0.357744430672171 1
0.218166782455899 1
0.379621850311625 1
0.635955751018422 1
0.243481826295812 1
0.404821451070186 1
0.223093110067311 1
0.290049403559772 1
0.247160514572249 1
0.344247517171107 1
0.171423938286353 1
0.288141201344205 1
0.478587681518954 1
0.545762526214584 1
0.349113669667663 1
0.741792263281432 0
0.261334128421352 1
0.356538026074874 1
0.597053830891551 1
0.46862125333733 1
0.639552142369304 1
0.681497556887921 1
0.287616463685311 1
0.499921991504159 1
0.522065430789348 1
0.230777871847474 1
0.32443255046805 1
0.33292232333793 1
0.0987953606476563 1
0.457608146934949 1
0.251694957744095 1
0.118564759495261 1
0.472584818839908 1
0.424248833507294 1
0.450339148747559 1
0.271232229098894 1
0.717849377263125 1
0.0311134498305717 0
0.290620356287768 1
0.457912355775099 1
0.508225923815785 1
0.487020585146072 1
0.392711514120604 1
0.377973636976508 1
0.221841449723705 1
0.310873414505282 1
0.465498421090816 1
0.343756376364403 1
0.531903445758415 1
0.448347332626788 1
0.476815713466422 1
0.274742167823073 1
0.291540079660506 1
0.265704478599766 1
0.676512838423081 1
0.402752325072892 1
0.322943849996897 1
0.524629184649924 1
0.344339519968042 1
0.162468805309796 1
0.532638801739227 1
0.538088238238673 1
0.424424633194136 1
0.391956347179973 1
0.160486279484332 1
0.352136816435254 1
0.473640384281895 1
0.402987973622063 1
0.290917504769202 1
0.47060048182375 1
0.423444483346867 1
0.307420213293005 1
0.493367500574042 1
0.309062241187895 1
0.582977120667633 1
0.200788703946218 1
0.222837747781604 1
0.60246932241699 1
0.369906947146508 1
0.153603769786226 1
0.437651879070723 1
0.571021169251212 1
0.438781905593921 1
0.132508251064755 1
0.348733380706309 1
0.400412396253488 1
0.453112879363196 1
0.442956187776012 1
0.197378835814989 1
0.456518466855071 1
0.675404859469335 1
0.596845299275545 1
0.546591352258612 1
0.371149514165729 1
0.135728513926852 1
0.151909928184489 1
0.671098735403053 1
0.229362402790213 1
0.557607384547964 1
-0.0349652431350211 0
0.529385852076011 1
0.44205636845174 1
0.234231217195497 1
0.0940883855941365 0
0.277055878805248 1
0.310557352162262 1
0.175958783563834 1
0.198290801597133 1
0.249716064620875 1
0.408194596213602 1
0.565349172961178 1
0.413532154972028 1
0.326104111444896 1
0.332909948380667 1
0.37488578698523 1
0.45925915437906 1
0.192715167670889 1
0.321875160280703 1
0.327177606929621 1
0.36531896842604 1
0.253941404530941 1
0.494535201755382 1
0.17467871429039 1
0.404602632974285 1
0.205362753404428 1
0.349126740805343 1
0.610979923475604 1
0.225054775342534 1
0.38996954209107 1
0.212870742823923 1
0.195805105724649 1
0.476631324517039 1
0.28955041329843 1
0.459891998894362 1
0.304957550787484 1
0.529052743923907 1
0.498415578759165 1
0.471735659118163 1
0.375660819272014 1
0.615657911114018 1
0.469150379467064 1
0.540608250240208 1
0.404336037486806 1
0.711589005713093 1
0.354353938160032 1
0.597940405799998 1
0.455274625800569 1
0.41560822636508 1
0.370503230723666 1
0.529141558168982 1
0.312292814116302 1
0.756989629828321 0
0.252295019233636 1
0.463584932074646 1
0.463196852049077 1
0.138375952709002 1
0.171663258774175 1
0.406932955202775 1
0.357055996490797 1
0.368855158439028 1
0.475972771446989 1
0.31598336443309 1
0.354564097291995 1
0.583753312227746 1
0.654050508294074 1
0.349811141041429 1
0.378164142052015 1
0.343899294818512 1
0.379864171497126 1
0.604376096325389 1
0.405042992387802 1
0.520922983382931 1
0.677004519884501 1
0.472295063516665 1
0.332365654143969 1
0.481250641408956 1
0.226739189599638 1
0.536755220711381 1
0.675622390542858 1
0.290979294829831 1
0.531522722116645 1
0.619431424600933 1
0.461474160139304 1
0.261373267075778 1
0.309590699180264 1
0.564581904069402 1
0.294137774343829 1
0.168231308510532 1
0.160969362401492 1
0.340896781601444 1
0.400940098462547 1
0.31666748612459 1
0.207209262600969 1
0.505238655734088 1
0.263686730056818 1
0.328037085400659 1
0.354682167876494 1
0.367540877284827 1
0.473020110978567 1
0.402730579243392 1
0.339721188265727 1
0.226616462120476 1
0.56610559502336 1
0.598895759248965 1
0.468020904587317 1
0.703261738902452 1
0.389491696567712 1
0.474997188653618 1
0.540112277993016 1
0.60698786583588 1
0.535879693737061 1
0.484729567781984 1
0.518329650159399 1
0.529380881054198 1
0.425877873017277 1
0.835511370633613 0
0.293564474498029 1
0.220387304372807 1
0.423345745593415 1
0.397045989697044 1
0.66030059706015 1
0.261348724496393 1
0.476871382129958 1
0.435186939812672 1
0.240804739193194 1
0.259984177549798 1
0.201506007892462 1
0.554692717696521 1
0.554093755605036 1
0.724298358457026 0
0.753583271874842 0
0.246622767512387 1
0.500781292713123 1
0.285364935788732 1
0.462316440552936 1
0.470054413856948 1
0.461918110994355 1
0.421851837390301 1
0.647815585453588 1
0.407552421625758 1
0.345628079529278 1
0.457350648782245 1
0.669474646246834 1
0.107898831489512 1
0.279673343049568 1
0.295394741997104 1
0.285830345594979 1
0.461772106810251 1
0.502277960658151 1
0.467130419830321 1
0.196947951359201 1
0.267644642699371 1
0.213931787638285 1
0.368791206954923 1
0.618278089684163 1
0.566312501100288 1
0.517813959057682 1
0.642742711067933 1
0.516383350165995 1
0.478450385737414 1
0.449859949914881 1
0.21082199507897 1
0.469759842257873 1
0.209016449438213 1
0.396001821167908 1
0.350558363422719 1
0.353596719205029 1
0.312882713060783 1
0.430906619769895 1
0.279205867206798 1
0.336738869164457 1
0.58718237615194 1
0.441123865213221 1
0.47274622990713 1
0.664158129838525 1
0.428442753144528 1
0.493552202491783 1
0.717521755632106 0
0.243440866855786 1
0.360001092922198 1
0.591859194667294 1
0.270444292059264 1
0.509374076215708 1
0.41790852915866 1
0.314449639674454 1
0.509294289348487 1
0.27432751504701 1
0.346446479880122 1
0.0597742338714106 0
0.409249225976862 1
0.356595201543666 1
0.348684744588182 1
0.6816685754698 1
0.15422531603117 1
0.271510735095891 1
0.526595154736872 1
0.548626833691699 1
0.175632183414519 1
0.593250958076094 1
0.165093831194749 1
0.388034063149182 1
0.543134259208198 1
0.386723752620589 1
0.481558975393817 1
0.418002327957237 1
0.299283966497883 1
0.259998446034757 1
0.623702074483682 1
0.415592747507925 1
0.403897719709792 1
0.40508753533483 1
0.316269746892678 1
0.210732984138365 1
0.538331871118886 1
0.300044764962521 1
0.324343634367611 1
0.586607943594641 1
0.5776975503098 1
0.266241005919355 1
0.2649424650135 1
0.538000304016519 1
0.495767057895706 1
0.268258696589603 1
0.399333088141886 1
0.208042003003526 1
0.433292931091167 1
0.452318659069601 1
0.473494426080722 1
0.546026108316275 1
0.321902952447704 1
0.394042291191285 1
0.327878928968911 1
0.316541207666157 1
0.38726840890063 1
0.339390921318786 1
0.419132533319601 1
0.153415653446006 1
0.431495834686534 1
0.490947125192778 1
0.133152469241322 1
0.506335395779595 1
0.586049809320688 1
0.522291885654633 1
0.380782968373294 1
0.215541401418003 1
0.459950494391109 1
0.394422708866811 1
0.308623961233608 1
0.401002444865451 1
0.186725090863678 1
0.27953933488474 1
0.591719962988911 1
0.247079642113917 1
0.337142861532116 1
0.120609617550772 1
0.33263272856421 1
0.61584108801434 1
0.670715129026394 1
0.673333891546952 1
0.135578594639006 1
0.308936767520161 1
0.308125239328062 1
0.490060196098722 1
0.27695026395711 1
0.445068599456055 1
0.244538161383003 1
0.233796019666774 1
0.271579763770383 1
0.572875230031664 1
0.323569098167494 1
0.382199069491231 1
0.466309694089538 1
0.503480481488926 1
0.477727591153698 1
0.38357818798691 1
0.51637256707642 1
0.55591686120553 1
0.666318250888851 1
0.200132356422061 1
0.345153465088057 1
0.374612766103306 1
0.564569839207622 1
0.101086873296458 1
0.674905685799018 1
0.471848470482165 1
0.502404085187333 1
0.269231333117528 1
0.211795219716085 1
0.471186264768511 1
0.594048842453671 1
0.461782016855553 1
0.450713274264774 1
0.225858316829505 1
0.0438141236244487 0
0.347072869695202 1
0.508346717895476 1
0.097552163849586 0
0.466745735897681 1
0.314775640680051 1
0.340811791577603 1
0.569838664341422 1
0.53596063757915 1
0.311810084894163 1
0.260256747857987 1
0.483389252213202 1
0.572222990048348 1
0.427818842608061 1
0.588367919375722 1
0.512509614255264 1
0.161497602730059 1
0.580177529780844 1
0.581763471792879 1
-0.0522547842250232 0
0.258568317206212 1
0.304824912243038 1
0.118574914508616 1
0.578076743299259 1
0.571530582050831 1
0.236812771644273 1
0.538273638563017 1
0.341330493670797 1
0.511527320366038 1
0.326456636635231 1
0.396303776561689 1
0.597541868557977 1
0.737922250401801 1
0.420467181156329 1
0.409016140502982 1
0.336902365669918 1
0.508481297518453 1
0.392280260952659 1
0.295610821707916 1
0.269756891872375 1
0.279413524675331 1
0.355238381870396 1
0.248734801874425 1
0.462788992652465 1
0.266209895801567 1
0.631750998422755 1
0.349481335434433 1
0.569313795711588 1
0.654294401029644 1
0.498309828218033 1
0.454920739609911 1
0.589422781891924 1
0.608033957230025 1
0.364072665452041 1
0.461479785918536 1
0.59640483602524 1
0.75872287382983 0
0.638212793541774 1
0.346521761099129 1
0.380496351368562 1
0.243794442635593 1
0.473150148400379 1
0.426979505453835 1
0.349148882540307 1
0.30310749524115 1
0.571043671951329 1
0.487522552408863 1
0.272389670984459 1
0.713147025960685 0
0.341781524887776 1
0.362560951202436 1
0.35764095425872 1
0.530481658144083 1
0.180301466894806 1
0.649031141814045 1
0.507735295388852 1
0.27267876644723 1
0.249858018993189 1
0.603090523653815 1
0.305287803497094 1
0.328941551967723 1
0.264061338209184 1
0.23283705245262 1
0.397708779669333 1
0.67729870116435 1
0.507574836262535 1
0.299719230758265 1
0.407466410424284 1
0.393314613959166 1
0.534756632738459 1
0.551316403686353 1
0.0547911090563672 0
0.369093730042598 1
0.0778931163111326 0
0.478373546462723 1
0.501563567260079 1
0.533094732532133 1
0.55818771589582 1
0.393210440438983 1
0.655948860109409 1
0.299617254862424 1
0.476465763722666 1
0.583259848561888 1
0.671373957373623 1
0.532551953085963 1
0.215321967008483 1
0.614701362024256 1
0.554393345463477 1
0.593291103399536 1
0.328647223050189 1
0.131365043360546 1
0.571955079228147 1
0.44205988272254 1
0.425488740095406 1
0.366211959099086 1
0.608061003167603 1
0.370391339214295 1
0.506912558771657 1
0.523920815338485 1
0.310662132412846 1
0.484087864678862 1
0.0713228447175503 0
0.438037589131811 1
0.318716776037475 1
0.398455989644247 1
0.18176747082407 1
0.562716818769482 1
0.437513972686546 1
0.385911331297905 1
0.621208738758613 1
0.256788496794999 1
0.440405335546135 1
0.533034630282711 1
0.467058441613965 1
0.186319312069496 1
0.216710209973303 1
0.361394043199221 1
0.298152847435366 1
0.378941314259808 1
0.413448244115814 1
0.465614448393024 1
0.650379445295557 1
0.547688434488158 1
0.415482457469541 1
0.649142606160249 1
0.606661431455078 1
0.378375701586985 1
0.360327477714164 1
0.576757292748871 1
0.421928961215469 1
0.430684191438779 1
0.610780942094544 1
0.270233329177556 1
0.0500202131882937 0
0.531280269544669 1
0.327728017146316 1
0.340186412488973 1
0.781219341696552 0
0.485045529451401 1
0.382612359707998 1
0.14526077144921 1
0.414902292153626 1
0.475793670090864 1
0.359221528899403 1
0.337388816758131 1
0.460743382440688 1
0.176156592778778 1
0.355737158652465 1
0.142185650724758 1
0.106519838470741 0
0.557319226227386 1
0.0704739187079732 0
0.239504092516359 1
0.292985702171637 1
0.299552070834215 1
0.764821302177648 1
0.324824452431564 1
0.236785309379772 1
0.294598502438228 1
0.610463059495814 1
0.435640906906204 1
0.366567870599279 1
0.420447466362048 1
0.432758439487226 1
0.615077867721239 1
0.223435847435186 1
0.393697753930558 1
0.425763097919832 1
0.322634009673436 1
0.249129370514001 1
0.404380242885307 1
0.422106540333833 1
0.258394838591708 1
0.50004792434813 1
0.512735361896077 1
0.186789311462059 1
0.0804860817355076 0
0.00107801072575651 0
0.719397377879213 1
0.579569964880735 1
0.327872572056897 1
0.397531927042105 1
0.285099544213024 1
0.497483895406766 1
0.369316938862185 1
0.0855580488434358 0
0.233992724442095 1
0.617163473430329 1
0.175123103327656 1
0.643534650335932 1
0.17676574444625 1
0.403385619553756 1
0.170434629367542 1
0.394355166741665 1
0.266850630215755 1
0.25914587707257 1
0.275053808521417 1
0.325919153326608 1
0.340528772939092 1
0.349080376873907 1
0.561461506675711 1
0.417940404912283 1
0.362533519724528 1
0.0775207974149543 0
0.304636066233942 1
0.175817201954371 1
0.667494808375829 1
0.232431836156399 1
0.31247888668571 1
0.452460183027665 1
0.193074637666617 1
0.252928802303389 1
0.405991261480655 1
0.686660263909788 1
0.225232244445432 1
0.260439188387076 1
0.319371124146654 1
0.346833578672928 1
0.472148194201955 1
0.438012830291635 1
0.497141342569468 1
0.472220015335045 1
0.389861476433506 1
0.324539526295443 1
0.359722222191337 1
0.0844627969155082 0
0.428324346479545 1
0.439971717976966 1
0.277453928890799 1
0.42605931915727 1
0.39044392780547 1
0.66725601062935 1
0.379417624243017 1
0.691329987014175 1
0.408478523810675 1
0.477443885917999 1
0.372287725830903 1
0.223840811496835 1
0.515301110619367 1
0.457834226302337 1
0.507442143902349 1
0.580864039157889 1
0.226302164573054 1
0.699915719137879 1
0.437538956458378 1
0.271179005412975 1
0.269542046595225 1
0.385681692252687 1
0.448151120021946 1
0.336879284107623 1
0.525536261105259 1
0.285154264265319 1
0.614588367321378 1
0.506525128964051 1
0.316532184683641 1
-0.0321639211163366 0
0.296191977005239 1
0.506504514415165 1
0.481003882849787 1
0.540097730609661 1
0.607660870130664 1
0.176135692499293 1
0.360979972766653 1
0.362625270356182 1
0.338182958423856 1
0.176749224076661 1
0.44173880651007 1
0.414668541236507 1
0.353238536739659 1
0.236522376779716 1
0.433157130541814 1
0.517377066770111 1
0.40806655756895 1
0.37684991098998 1
0.391335288859869 1
0.551871400418826 1
0.527740111216995 1
0.690916824669561 1
0.397642359157858 1
0.238909095334942 1
0.373092272475825 1
0.426900967932588 1
0.429814926907669 1
0.454798775591227 1
0.413418429691866 1
0.157680168841117 1
0.378139824201595 1
0.5957883742472 1
0.212550506369408 1
0.268043556802815 1
0.188897645984402 1
0.292200372027632 1
0.144275625169009 1
0.338882182609473 1
0.548874652296551 1
0.324413590197343 1
0.311584949672587 1
0.435276453006456 1
0.441146205594838 1
0.746094939691304 0
0.666032138339567 1
0.580040137532163 1
0.345927138566334 1
0.513315064833986 1
0.504373581844545 1
0.125051968888467 1
0.408594710637737 1
0.315979788859571 1
0.609780726293752 1
0.464826526719697 1
0.265995967331901 1
0.369810226818927 1
0.530972536213123 1
0.148768373089646 1
0.586280159560714 1
0.286471235084262 1
0.430607509129141 1
0.372883002182279 1
0.47861433880369 1
0.277632424403702 1
0.360963244951182 1
0.373650441660385 1
0.49831518658693 1
0.510490907876617 1
0.839791168117452 1
0.231690097211452 1
0.221672724492987 1
0.305192444752699 1
0.382145953432186 1
0.19044675818012 1
0.265959173118673 1
0.595512814246229 1
0.411298218499916 1
0.654199125071949 1
0.466964686213781 1
0.422800729806275 1
0.301761329194265 1
0.349589168807209 1
0.399840114213837 1
0.268099454571218 1
0.586419190005552 1
0.780980272755806 0
0.590414918006573 1
0.337630414734033 1
0.148444127508923 1
0.107362996844845 1
0.268914491154869 1
0.56510710485447 1
0.354975704066217 1
0.281014076131556 1
0.31204594625556 1
0.432205220804299 1
0.343995424151418 1
0.137745419698219 1
0.665378432757807 1
0.517474309373694 1
0.287586674165068 1
0.561675076143057 1
0.160827846489903 1
0.47948429430544 1
0.812829552189288 0
0.475606131809275 1
0.360180949853667 1
0.421238598802742 1
0.592066076300021 1
0.408241116004251 1
0.381112071131866 1
0.221786111852266 1
0.375087347092996 1
0.280268729531023 1
0.483749184643461 1
0.373511795934522 1
0.389932674469915 1
0.611594433767918 1
0.38283276963907 1
0.466376141920269 1
0.451519803906091 1
0.270537598193111 1
0.257635320499369 1
0.508863668806252 1
0.726615877247248 0
0.641587936798117 1
0.647075059467551 1
0.125414403383726 1
0.282141825506928 1
0.32273511888314 1
0.173294135879178 1
0.497739332374083 1
0.445861315365571 1
0.340114292993464 1
0.311788345014742 1
0.269404192939351 1
0.582214864122884 1
0.566755219727513 1
0.671800997939838 1
0.467659112432165 1
0.550916278096764 1
0.362292302774925 1
0.633015168423759 1
0.489373785823845 1
0.235153828505152 1
0.487224778297068 1
0.466257092700094 1
0.850331465567533 0
0.607576040516887 1
0.38356795459185 1
0.360638298126801 1
0.391337128243122 1
0.537212346562791 1
0.41389677005545 1
0.58086633079993 1
0.485379109626134 1
0.663295273325863 1
0.350110129583299 1
0.348837874685337 1
0.620417343528382 1
0.386868853520776 1
0.463768415735529 1
0.409788445427499 1
0.446395553677981 1
0.530303050030072 1
0.555143112513782 1
0.373306459042485 1
0.450777509418682 1
0.598280790707009 1
0.564475886600013 1
0.735490017447122 0
0.353206150779088 1
0.443097709824673 1
0.126539860590006 1
0.40300765984659 1
0.288593995022404 1
0.511978443468634 1
0.560000826681387 1
0.355248456992344 1
0.408407030052073 1
0.646466311178983 1
0.224053951586122 1
0.32483462080302 1
0.486567738315487 1
0.38382853735971 1
0.101480147681789 1
0.415982232631103 1
0.220881725070863 1
0.326613573816157 1
0.463420633095242 1
0.433220852807666 1
0.172522898123691 1
0.407884450423702 1
0.489092901717221 1
0.14636948313341 1
0.620644711977416 1
0.258476750823277 1
0.294885917205998 1
0.363197812936445 1
0.592588520135481 1
0.255712184857405 1
0.361627648976138 1
0.496933752327713 1
0.227007550419869 1
0.410090356744839 1
0.305890628420618 1
0.330621596006579 1
0.353130341055829 1
0.740898919905888 1
0.195992631481768 1
0.591945402856084 1
0.485891330990916 1
0.513447691162575 1
0.60170897873462 1
0.249513746627874 1
0.753274050033795 0
0.477136869218804 1
0.172568554546305 1
0.282621901538527 1
0.434762223798952 1
0.201451853591745 1
0.389794917597138 1
0.376580624042304 1
0.54310279374876 1
0.581929602609661 1
0.355744214228453 1
0.439575250104027 1
0.286777425348855 1
0.464255162237045 1
0.436998444812321 1
0.448887970216309 1
0.747781875015507 0
0.543185254519726 1
0.493249454447918 1
0.464420859497886 1
0.401619058233773 1
0.326564180397283 1
0.172420733045614 1
0.320096196968663 1
0.607375139693817 1
0.423415598915693 1
0.335965762998635 1
0.60342760833638 1
0.631636453250611 1
0.489375040134746 1
0.760245461973586 0
0.103236787278879 0
0.188642559964891 1
0.502015706690559 1
0.152564366362042 1
0.332959021616678 1
0.192242624530509 1
0.223119898011479 1
0.212118844334497 1
0.227085091189698 1
0.609272180321902 1
0.340746027012254 1
0.33530146166856 1
0.206001893791185 1
0.294765921677624 1
0.508531651365445 1
0.479677761164868 1
0.587202855163004 1
0.373378917248486 1
0.388682708723929 1
0.415349060545356 1
0.445293510430257 1
0.410015399723319 1
0.548353762417913 1
0.649911772785251 1
0.282652053462692 1
0.441666004836553 1
0.318013295253894 1
0.528027222361489 1
0.565110614571642 1
0.654267475195652 1
0.454479040964422 1
0.564388605388611 1
0.737081468474487 0
0.346046978926128 1
0.481728556517511 1
0.442871566252306 1
0.437750717740437 1
0.699570942710046 1
0.584147302601689 1
0.521980281056981 1
0.355189406574164 1
0.474670547731813 1
0.246654074127993 1
0.251875140113497 1
0.581625487756435 1
0.500313220370896 1
0.420856496540227 1
0.371208148394678 1
0.149295288585918 1
0.546378789216706 1
0.16752956694834 1
0.479449450861436 1
0.476203889434668 1
0.305979418314498 1
0.483731447755909 1
0.589883410581638 1
0.414018557266331 1
0.260011028169894 1
0.265148934281008 1
0.368820641056479 1
0.341449477781995 1
0.304499753293197 1
0.468552950745206 1
0.482389501944672 1
0.521343545591915 1
0.399360388978224 1
0.497822465556727 1
0.359340852187632 1
0.297738185873519 1
0.41140959035326 1
0.485246386177993 1
0.479861771651824 1
0.463734818936098 1
0.397513436774014 1
0.467618303719766 1
0.230181033494702 1
0.300510125056941 1
0.514518531545323 1
0.541359887728749 1
0.274530177543139 1
0.356383157977276 1
0.502593887188563 1
0.361733336040931 1
0.408230937771208 1
0.57239246280766 1
0.443161645385077 1
0.633296316146797 1
0.619568000546559 1
0.193574030775198 1
0.311229406026073 1
0.523199055672698 1
0.185771678641338 1
0.522568293627473 1
0.248579027398777 1
0.496550573871355 1
0.358532357228909 1
0.51801395877144 1
0.457678355966446 1
0.393991599617268 1
0.59585850392574 1
0.553649562131849 1
0.671016737715887 1
0.312614443743365 1
0.711509944646081 1
0.404392203819807 1
0.223778928080085 1
0.500697851232717 1
0.376042271235512 1
0.494030380509207 1
0.375223069852172 1
0.445948870067456 1
0.484042435554914 1
0.391871391135024 1
0.424663229159445 1
0.266815619376566 1
0.384929656193522 1
0.29687893774017 1
0.120909829137185 1
0.46277905737272 1
0.359759276536052 1
0.45101124207692 1
0.38705701799888 1
0.427577257281259 1
0.474955984760541 1
0.311344227835246 1
0.783030707423433 0
0.173454743585583 1
0.408114243634651 1
0.545352569976095 1
0.33734772652054 1
0.458917573377977 1
0.38418652549236 1
0.372994223931831 1
0.351214084252177 1
0.461408690856325 1
0.174904574267616 1
0.31910553278833 1
0.372781077838168 1
0.437792169520345 1
0.209714841428099 1
0.35563363102727 1
0.303351237016386 1
0.634294047001173 1
0.350830968302055 1
0.416333318041955 1
0.539489825580175 1
0.433255161033271 1
0.526971851801642 1
0.204030679110543 1
0.379776844018915 1
0.339308370917279 1
0.441584745145954 1
0.517912630896647 1
0.183313213470809 1
0.635559777033002 1
0.39203647305836 1
0.450046053316994 1
0.5085855496465 1
0.254024418895283 1
0.324589058683597 1
0.142479526784265 1
0.209180481797016 1
0.353926261923844 1
0.482902621212323 1
0.333373433849202 1
0.354507337580956 1
0.576851109136833 1
0.252345135380063 1
0.476980166239056 1
0.341283320565045 1
0.545712527667697 1
0.470814067741667 1
0.426010425219971 1
0.47369440205875 1
0.347894139459874 1
0.371291938326105 1
0.56079629675185 1
0.565922892794477 1
0.210245328142962 1
0.417314878997339 1
0.318698868284654 1
0.333734932413299 1
0.55048626361273 1
0.486901092316609 1
0.539400417901493 1
0.583202145074131 1
0.374029153138289 1
0.440363623973023 1
0.409711903171531 1
0.321409655892384 1
0.469256744154811 1
0.340171336849772 1
0.38416181410427 1
0.304455823824236 1
0.532759300183052 1
0.418160697560765 1
0.623091899876771 1
0.583741958288983 1
0.46043369038721 1
0.324965035597188 1
0.186034062869328 1
0.53377177917979 1
0.373146397374391 1
0.18948179624717 1
0.416449854881914 1
0.163324471011052 1
0.710641512430645 0
0.552028771330997 1
0.266124352522428 1
0.653900819937476 1
0.524203609441977 1
0.21986382448137 1
0.493352923218241 1
-0.00659227070063409 0
0.529475353268071 1
0.192650155171051 1
0.453679206955195 1
0.327107180773106 1
0.277294455220696 1
0.491188974531393 1
0.612815853286813 1
0.278246186018086 1
0.478605444120915 1
0.300529489370204 1
0.556167357737885 1
0.211545752975959 1
0.247385341469653 1
0.357676840319951 1
-0.0165571601534358 0
0.354678754105851 1
0.599834215140961 1
0.466346420670441 1
0.287850743077909 1
0.402391425682172 1
0.306570201586193 1
0.317492978330948 1
0.336084420585329 1
0.0985974821768692 1
0.386029296752672 1
0.388073680057042 1
0.111514562727168 1
0.580544961665824 1
0.422403071737397 1
0.310971613860622 1
0.563573411322519 1
0.24290050855142 1
0.412912131540644 1
0.539973200176641 1
0.566314821156152 1
0.186199902294772 1
0.519169844676899 1
0.352085861186257 1
0.0489891353184929 1
0.392184636992327 1
0.29994742823907 1
0.533083304068971 1
0.374253115993574 1
0.511400383586333 1
0.613056141444614 1
0.4023184807647 1
0.418447257570618 1
0.504183750107648 1
0.382684727407495 1
0.439775845732796 1
0.0745975048672401 1
0.359793187886023 1
0.366504410967967 1
0.69741583171199 1
0.540080391243524 1
0.691813703397004 1
0.648490351152969 1
0.449117166956494 1
0.523621388151 1
0.436272738248615 1
0.462692122049052 1
0.243071566816069 1
0.572200941401933 1
0.371049945925615 1
0.497448358192101 1
0.309955852177286 1
0.525187149031935 1
0.341385624062432 1
0.604965920439984 1
0.444736347899841 1
0.654261848796759 1
0.512570371480712 1
0.419625145228128 1
0.716731304830598 0
0.598126124082318 1
0.553763904215474 1
0.198877354929257 1
0.336107040422982 1
0.133206626427052 1
0.755193244510646 1
0.376025669653725 1
0.359283110208025 1
0.526036273490382 1
0.275769720687433 1
0.381362982849637 1
0.501268815820863 1
0.419964304506758 1
0.476538793628102 1
0.293695360766306 1
0.0035962220292916 0
0.697715381853344 1
0.279137542637093 1
0.448626544362448 1
0.39490649221444 1
0.574805625363122 1
0.198064586654844 1
0.260322728400497 1
0.397772496537691 1
0.285171830523405 1
0.384436112236658 1
0.450974511097712 1
0.531341089359572 1
0.568366475342814 1
0.506910264757859 1
0.430523672247713 1
0.229334650988934 1
0.363619174036046 1
0.561402515659773 1
0.126078783762323 1
0.550108214770122 1
0.653356981333743 1
0.189339566250142 1
0.450151936779056 1
0.560150695764164 1
0.514998569431529 1
0.347430005414226 1
0.292883489524537 1
0.543275206787119 1
0.434840604074923 1
0.47184972878791 1
0.43302154332293 1
0.312714344636855 1
0.0258850207488917 1
0.51851659281113 1
0.677578222630563 1
0.381651895680343 1
0.676712662297708 1
0.337126408030846 1
0.315511553126549 1
0.336670784307606 1
0.470469568150925 1
0.572456934282404 1
0.58941353832782 1
0.327210442242248 1
0.405049771442117 1
0.340859559419484 1
0.377468002807418 1
0.592225316765781 1
0.299522434507601 1
0.276658819842317 1
0.464092209949134 1
0.497624972198933 1
0.482082869434776 1
0.425210825912964 1
0.335514003792514 1
0.379638342574069 1
0.378540183786072 1
0.452502064202187 1
0.386314977939018 1
0.339940063748196 1
0.436470397971219 1
0.412357219596357 1
0.252173958785296 1
0.447854970571344 1
0.534889630789138 1
0.346826507026346 1
0.623220781125553 1
0.240227260794541 1
0.328232361068853 1
0.284025219338275 1
0.394490934014073 1
0.398522650733391 1
0.602332841998318 1
0.405528630534053 1
0.417876345830039 1
0.530080673348664 1
0.168900200202243 1
0.591894325054967 1
0.528359731288279 1
0.274971937298348 1
0.217366372091347 1
0.33936525203816 1
0.647147623938332 1
0.309844342563209 1
0.517725642579977 1
0.324904418789628 1
0.294507404305065 1
0.245839703892853 1
0.229833390025621 1
0.188111723867909 1
0.193321270600225 1
0.316067698862063 1
0.437172324394407 1
0.541392845046929 1
0.378367887088693 1
0.354591687140608 1
0.289449011033952 1
0.296516472544041 1
0.205891073909376 1
0.546801852294442 1
0.447106292222866 1
0.271872094504557 1
0.356296894673393 1
0.67703838935327 1
0.503778023054823 1
0.640862238095695 1
0.634480116012767 1
0.498761819580642 1
0.423909705983856 1
0.51515343404652 1
0.545866387453348 1
0.195294017397947 1
0.242711716048756 1
0.561252183238221 1
0.597322730538073 1
0.264740438632673 1
0.275505458603101 1
0.215257697523526 1
0.515569582202944 1
0.468875241499807 1
0.556352963328739 1
0.440724069552858 1
0.363999308545839 1
0.368810868186197 1
0.552812162358813 1
0.520087961973463 1
0.342033135197013 1
0.724833015725457 1
0.346510179088525 1
0.0967702859342918 1
0.525686310471253 1
0.502053920020604 1
0.33473024128358 1
0.30332593071837 1
0.274575992888315 1
0.380822180043034 1
0.362538983223807 1
0.41215288794157 1
0.55924065295838 1
0.334834324845856 1
0.0978562455978489 1
0.272753127372746 1
0.569939029457651 1
0.447058966205828 1
0.173133343824776 1
0.383585520249639 1
0.489063562572508 1
0.573756924395367 1
0.432924273758166 1
0.59689282832333 1
0.569862442962302 1
0.549127959260202 1
0.448304021264069 1
0.168343437479951 1
0.541430450737723 1
0.465928252791624 1
0.349314832937777 1
0.385584138680731 1
0.296844214521038 1
0.621667111792892 1
0.57021804205423 1
0.299719756047461 1
0.0379198372276079 0
0.397848735870815 1
0.246380309907431 1
0.308212189101257 1
0.184040301160144 1
0.456794543439028 1
0.370506596987318 1
0.768142651509064 1
0.326416250403912 1
0.48162271223003 1
0.476788876833444 1
0.280340454795405 1
0.481457029669403 1
0.490169890802929 1
0.184550567971273 1
0.108802964236681 1
0.298559234461632 1
0.353628475097977 1
0.262521134866864 1
0.502664751508571 1
0.493523986267078 1
0.407595928675417 1
0.397076294911262 1
1.01246789039113 0
0.426374104968148 1
0.366694118910226 1
0.473073322842369 1
0.562414009167473 1
0.453967542303905 1
0.47996712250351 1
0.26299673318116 1
0.120423024307259 1
0.475553985314141 1
0.367035007472822 1
0.252296126314107 1
0.464967897116241 1
0.418969698103834 1
0.379336762390467 1
0.277671178587577 1
0.412325294420519 1
0.235005186890702 1
0.391935338642199 1
0.387708224739988 1
0.435693446854151 1
0.469901003904728 1
0.257430316646844 1
0.372302786028786 1
0.434908438225374 1
0.49313501554473 1
0.274260419955001 1
0.476048395907372 1
0.320635563578319 1
0.555905697139053 1
0.346859786048076 1
0.264909667602798 1
0.49680166305924 1
0.402323822836694 1
0.405543788180467 1
0.480697283058245 1
0.421307034379772 1
0.351037895367599 1
0.477511443916264 1
0.285283562632907 1
0.486277110294401 1
0.44016878516875 1
0.530572552888688 1
0.387392162286401 1
0.466958771877638 1
0.321192773175651 1
0.341380188306631 1
0.30801914806244 1
0.32304224650713 1
0.390716931444169 1
0.379924421131312 1
0.21814879276387 1
0.208780173618257 1
0.481302387408315 1
0.472455574073183 1
0.349746182473358 1
0.449330704036947 1
0.485549831431126 1
0.355248880887698 1
0.53549922800764 1
0.613689224586437 1
0.556260317999798 1
0.495405661698599 1
0.592068829613293 1
0.161862970044883 1
0.297947231014333 1
0.353262923730863 1
0.366708332773797 1
0.121858304243027 1
0.522247653020729 1
0.195148759225613 1
0.389875540557021 1
0.35636108347137 1
0.618130518048836 1
0.492578348598007 1
0.51471228176192 1
0.448782973594713 1
0.129628751590468 1
0.392223991432422 1
0.538194882201097 1
0.536579986410403 1
0.521367332480252 1
0.550690242004631 1
0.0605039845038417 0
0.49727840968828 1
0.536053388411602 1
0.545023303495856 1
0.442934846953333 1
0.483322192488848 1
0.312744517076129 1
0.679505642842718 1
0.447706376108606 1
0.44689260619216 1
0.3537507661509 1
0.601370634461806 1
0.351559127181998 1
0.397955774747415 1
0.656468661737624 1
0.482018757501142 1
0.548098199338842 1
0.259912385599204 1
0.237797183498693 1
0.454969165375109 1
0.517575521489363 1
0.436804936764264 1
0.0639190222055886 0
0.203110541112977 1
0.465575688861497 1
0.420726374122634 1
0.44515148222536 1
0.314335967761058 1
0.528229171875928 1
0.42080069623817 1
0.207293331439692 1
0.355309319959502 1
0.257471214949283 1
0.166633892431194 1
0.442393308234086 1
0.424726000682159 1
0.530029227907979 1
0.132611106074529 1
0.4054821886341 1
0.686785642818105 1
0.38379485912512 1
0.24365141216372 1
0.358832197642935 1
0.243648248977619 1
0.296847722909716 1
0.322592080550656 1
0.489491374778883 1
0.240964694256275 1
0.4233151294369 1
0.161972742949945 1
0.619164267971615 1
0.606360023317516 1
0.268290910797991 1
0.383907023134713 1
0.268789576911575 1
0.328147823233074 1
0.588948405334287 1
0.215830510349613 1
0.462425750425559 1
0.417988647522201 1
0.287895315125246 1
0.465713984177253 1
0.431933309134555 1
0.390510108156821 1
0.524338865923181 1
0.11153818588373 1
0.506997903152787 1
0.349048644571578 1
0.295154475313676 1
0.481044291835009 1
0.50239174214258 1
0.300343168428653 1
0.654648751628736 1
0.311788695442812 1
0.327401830029679 1
0.374062823354739 1
0.255707944980046 1
0.349618384040836 1
0.43970434962453 1
0.265071433913686 1
0.408671428815067 1
0.333918329086058 1
0.10808362059842 1
0.27807757751429 1
0.289030610285711 1
0.491521696023747 1
0.263432833309356 1
0.460391375091003 1
0.188346410386995 1
0.299473426567044 1
0.519593884716497 1
0.326478658172198 1
0.472840909258433 1
0.300540362113027 1
0.42413197025024 1
0.522173644668881 1
0.3343832360418 1
0.482232343310334 1
0.267159062135327 1
0.3560076010675 1
0.419867975836016 1
0.178957997081067 1
0.389657383018917 1
0.456796644087378 1
0.18656996945321 1
0.522812938709455 1
0.50182289572252 1
0.387641335676785 1
0.66181877805161 1
0.405251865602208 1
0.383183198338823 1
0.443346495552987 1
0.34261004836864 1
0.282278561084202 1
0.1222195500559 1
0.414115245826415 1
0.307642041953463 1
0.463770360868895 1
0.585069867390128 1
0.441727534551582 1
0.39005472811137 1
0.51004407662216 1
0.533993177567347 1
0.219848669989224 1
0.506502357607875 1
0.555919320275026 1
0.522242716208958 1
0.239100920201447 1
0.288458704105639 1
0.408539108241646 1
0.288377757290974 1
0.30998493944064 1
0.468594801130917 1
0.603027484292516 1
0.551342848147166 1
0.409619528828959 1
0.506370898510369 1
0.415059394300582 1
0.388136529320369 1
0.246008923828094 1
0.231232294126351 1
0.549488364212382 1
0.699646000288893 1
0.231162868583429 1
0.128311003080946 1
0.457498231595463 1
0.326800402360492 1
0.47691001049258 1
0.644945688674451 1
0.332418156223681 1
0.367054914090249 1
0.178436346161049 1
0.287580337564447 1
0.453920882652356 1
0.149803265848383 1
0.455290586485637 1
0.60361492766314 1
0.192409034172625 1
0.699734109767653 1
0.75231081363682 0
0.536506662775976 1
0.253065331041776 1
0.510882954901704 1
0.0911793065182874 1
0.382490257146077 1
0.330518627741262 1
0.452605462853641 1
0.283444474937201 1
0.472254276932524 1
0.379401314306123 1
0.354966656555077 1
0.152755688864017 1
0.641745764376202 1
0.496958168132906 1
0.088275287259544 0
0.367940803318894 1
0.510713401744336 1
0.217241379121142 1
0.341839125720702 1
0.33757536016664 1
0.338648171668454 1
0.36860121299238 1
0.49514494779793 1
0.296491309090136 1
0.0981049170740664 0
0.283661684975089 1
0.329434545855217 1
0.180758078436778 1
0.533764913455653 1
0.209882702502388 1
0.51711654292586 1
0.323955250159353 1
0.68734027220908 1
0.294317473108161 1
0.521040146574873 1
0.392840675441679 1
0.287382499333242 1
0.540782854486527 1
0.130026758445163 1
-0.151545552198893 0
0.384772606809256 1
0.574818885775885 1
0.563031565385289 1
0.743880300038006 1
0.398524837906201 1
0.44851421711292 1
0.487608394695339 1
0.50557371320083 1
0.681402256387468 1
0.622484848745595 1
0.533080596418222 1
0.504757719679254 1
0.433821890629607 1
0.524440600498288 1
0.252452370553638 1
0.355237757128223 1
0.336880186164011 1
0.539032159451132 1
0.407904243940075 1
0.254390645520893 1
0.556776682270124 1
0.352789783245052 1
0.505736893755677 1
0.208746484788756 1
0.27231137093501 1
0.258352972382364 1
0.443427502211129 1
0.499700618540578 1
0.276641566652891 1
0.234722492468004 1
0.640814368275961 1
0.430917944542077 1
0.689245229373294 1
0.302187507550469 1
0.277301212450669 1
0.433362881311233 1
0.266302675697052 1
0.557509099777017 1
0.358191518756635 1
0.431570858771326 1
0.232121729085073 1
0.569181127529028 1
0.191061309094988 1
0.51981037675269 1
0.202711663952224 1
0.298101847340101 1
0.180715741173956 1
0.609333427271809 1
0.111164132795871 1
0.461836440364909 1
0.403567395879679 1
0.267817724917802 1
0.326809927171023 1
0.176399401481387 1
0.719523886796579 0
0.303898560513034 1
0.462903171171777 1
0.515802896177452 1
0.55357455531272 1
0.529278536964047 1
0.0538409130909222 0
0.359483659751323 1
0.279663257688776 1
0.286826640873307 1
0.215235876946049 1
0.346439728281202 1
0.49637134840967 1
0.557883630456015 1
0.423535837879633 1
0.795659722160959 0
0.52758196157417 1
0.627843139211355 1
0.35345140525148 1
0.349487267570994 1
0.411749291025925 1
0.456772865327725 1
0.468075697570852 1
0.914751331692292 0
0.518866791131696 1
0.413779331219659 1
0.498610626540872 1
0.305588498553587 1
0.357840838361254 1
0.436319109279062 1
0.433062282067379 1
0.28697390577005 1
0.184023615535271 1
0.446533553868208 1
0.36908020574583 1
0.755019479714399 0
0.565983553910667 1
0.359468331451483 1
0.40739658971497 1
0.494625181921032 1
0.386109575164899 1
0.203466203417915 1
0.465460509527145 1
0.534235165563428 1
0.294769512792085 1
0.252441382133803 1
0.306465080293269 1
0.450769748841992 1
0.423824880684444 1
0.442952751163715 1
0.223891312047352 1
0.309691842045135 1
0.21422379568239 1
0.389733451621568 1
0.374111021475674 1
0.261668980537598 1
0.551571000967966 1
0.239894855052685 1
0.311466772909593 1
0.503189796828861 1
0.32457416028986 1
0.579517595747488 1
0.13975846396851 1
0.483920944131793 1
0.164296478425398 1
0.875768707221302 0
0.531739952572967 1
0.256805734303671 1
0.611767865382441 1
0.303052676700011 1
0.341603281961011 1
0.117624483875104 1
0.606915936080431 1
0.236730285064431 1
0.412588800172083 1
0.372663784213632 1
0.476231665163714 1
0.239116705044306 1
0.632332203021553 1
0.419231625326322 1
0.541811898609759 1
0.436892404605278 1
0.454749037074367 1
0.48194212675437 1
0.108489813532702 1
0.42562342156598 1
0.221485399508008 1
0.465486662196035 1
0.42321634694454 1
0.563305839679278 1
0.163686230041226 1
0.450787731339021 1
0.402905425724108 1
0.300970326971077 1
0.53157985742865 1
0.644551663460045 1
0.321725079735245 1
0.318588929672617 1
0.49676283075781 1
0.606177751524869 1
0.253638770524779 1
0.45233090207567 1
0.541086912578338 1
0.330394571915733 1
0.230055307234194 1
0.369131386742356 1
0.399950757119818 1
0.61280560808813 1
0.369639873314407 1
0.406847534010301 1
0.360696964375103 1
0.248216982354214 1
0.425768043173158 1
0.0498609630178073 0
0.696593419719024 1
0.5293699905955 1
0.528099359118735 1
0.677654829132456 1
0.234739524732122 1
0.435803502056776 1
0.652804460983274 1
0.363180043581207 1
0.359551872102097 1
0.395018425190861 1
0.210823682504559 1
0.411227794733852 1
0.298495547178548 1
0.357286331970194 1
0.491623341626338 1
0.329215505456229 1
0.786148128837394 0
0.364251362675191 1
0.278540545897249 1
0.43928914613907 1
0.308091191327444 1
0.30733127119927 1
0.302603629950179 1
0.409345648446712 1
0.31188416419177 1
0.040979660916205 0
0.549222168809744 1
0.52515054891711 1
0.336513952314492 1
0.397831280149798 1
0.580069748877862 1
0.47192126131702 1
0.291135489810199 1
0.59247341983447 1
0.389548620242938 1
0.553647247078873 1
0.309655375859916 1
0.587495498902163 1
0.566012618068177 1
0.452605058222415 1
0.545140933196437 1
0.313538084105757 1
0.0872433922909439 1
0.327114659062392 1
0.47280232116931 1
0.20348239899484 1
0.501337828814576 1
0.298383878620329 1
0.738697881814691 0
0.426382325154748 1
0.41063094065444 1
0.414219558522299 1
0.101207392567273 1
0.26224096140386 1
0.361510845922361 1
0.28710394056931 1
0.329689471106272 1
0.443544482273163 1
0.584880152724352 1
0.330871802691123 1
0.380970154638593 1
0.423070504905352 1
0.212067935394958 1
0.380613003534645 1
0.124192341231314 1
0.584532049144106 1
0.382183765123257 1
0.182198804581727 1
0.587923924910245 1
0.323309236842044 1
0.401191454442894 1
0.589517838296061 1
0.271576856027765 1
0.396218241433908 1
0.568690407898813 1
0.367382528689965 1
0.4894295499609 1
0.583076728874648 1
0.620220590617823 1
0.521403213975784 1
0.565344274273097 1
0.653623762319549 1
0.530815078195657 1
0.247318673141361 1
0.278350304764126 1
0.674583547044096 1
0.504659203649783 1
0.268077448147776 1
0.331458417522213 1
0.370513009458551 1
0.413747756697066 1
0.478162029813102 1
0.473799003114991 1
0.48789890399841 1
0.506953451423244 1
0.509286985357634 1
0.233765086651902 1
0.258490537930592 1
0.245208618235122 1
0.234349091581488 1
0.42007391350998 1
0.425829361452987 1
0.0204908822338317 0
0.586929529644163 1
0.656133383849467 1
0.232099015784438 1
0.267793457713187 1
0.565089755904366 1
0.568818174338036 1
0.6018901657008 1
0.410170476570404 1
0.273571746331647 1
0.166140708365659 1
0.200213483077341 1
0.315576229669867 1
0.44912166857234 1
0.386197377770192 1
0.131284481771707 1
0.126842134774568 1
0.168732493270527 1
0.38610658049685 1
0.500982745013513 1
0.631771865684307 1
0.0164908413374708 0
0.129461135276869 1
0.144120061815554 1
0.498538483865266 1
0.198095576235363 1
0.444278339177334 1
0.147679672786584 1
0.432424204638789 1
0.260938934927952 1
0.651991439003277 1
0.38458932206275 1
0.484362601364841 1
0.252848806389528 1
0.364504258240208 1
0.269111059444662 1
0.620786329819282 1
0.353580171946695 1
0.22048593402157 1
0.390720457394068 1
0.407983386287834 1
0.356493404652274 1
0.365714830764275 1
0.481649510011036 1
0.456712805946349 1
0.573029934753281 1
0.476901553977412 1
0.337260833963627 1
0.362451570032943 1
0.225634321470413 1
0.335891751288305 1
0.474560876399897 1
0.158752223102279 1
0.239356740322073 1
0.324893839234727 1
0.448031986204054 1
0.525808281002519 1
0.29697766822984 1
0.116440014195951 1
0.335222385220482 1
0.643709928832352 1
0.406182887996876 1
0.39130781977248 1
0.768551881683453 0
0.333686379177175 1
0.472556077737514 1
0.502155380847445 1
0.584202145302569 1
0.564415186385927 1
0.486515677346509 1
0.476398485022763 1
0.483836209921522 1
0.503818731682985 1
0.35302979973701 1
0.54011185812054 1
0.467403837323326 1
0.576191207938994 1
0.252470626083445 1
0.479242996466776 1
0.400382833843551 1
0.656145650142792 1
0.352824059123087 1
0.641226163737164 1
0.312302871018542 1
0.430776301002379 1
0.223292024554258 1
0.278949902309729 1
0.537953544674172 1
0.442030214674119 1
0.373088304082989 1
0.58254967047007 1
0.266905450157085 1
0.46529990956107 1
0.294791664628597 1
0.485212016387804 1
0.574251184614485 1
0.229113338411957 1
0.507406971452454 1
0.608735900748543 1
0.322144242430989 1
0.165211245169418 1
0.272045806806307 1
0.410258546457266 1
0.475076449150626 1
0.622126816099442 1
0.503953212769225 1
0.295350960110181 1
0.218641338898332 1
0.314596086220639 1
0.00638541908305086 0
0.159269343377098 1
0.461187749992809 1
0.412888066159149 1
0.477211285516818 1
0.710627953880748 0
0.333082085812374 1
0.40717301723944 1
0.689164155792205 1
0.405644738881417 1
0.303942758855189 1
0.722893697148057 1
0.437168494914926 1
0.183491362311692 1
0.445923854697288 1
0.167880908309475 1
0.129240651545387 1
0.336053114906617 1
0.631426569233721 1
0.39263380819425 1
0.378212240941354 1
0.296810974637511 1
0.269524480613178 1
0.128671235106116 1
0.339042854619831 1
0.330110939863867 1
0.795432701626245 0
0.635444037630672 1
0.259831144876067 1
0.248681167362634 1
0.483689880669748 1
0.375134241805301 1
0.533492073358476 1
0.247152912839486 1
0.20774672564937 1
0.168257916484074 1
0.410273478870315 1
0.559016833467947 1
0.486616835671492 1
0.531522883748069 1
0.750468811415566 0
0.559220749250843 1
0.399403622323808 1
0.575374160446041 1
0.513268002000083 1
0.526111670049837 1
0.371697843505439 1
0.47927130000902 1
0.433339211127256 1
0.430739797612878 1
0.232330183419717 1
0.565006072004447 1
0.290738943016642 1
0.307761363815917 1
0.322212856474659 1
0.534124153654749 1
0.512279696303476 1
0.40134393456364 1
0.660365298355359 1
0.442936557176746 1
0.223934300920297 1
0.506599722362089 1
0.426770597491004 1
0.410359672439543 1
0.292844043833822 1
0.759209820150879 0
0.495744423467241 1
0.206965981600017 1
0.332455863552712 1
0.615361601339136 1
0.366580395894706 1
0.254425973023411 1
0.305499670779335 1
0.25242420064442 1
0.28535899028022 1
0.374051036686221 1
0.350067634662784 1
0.501948449564333 1
0.223240512158084 1
0.550400005295072 1
0.321782580923801 1
0.286936005947346 1
0.475040019965361 1
0.581801386511371 1
0.207882574981615 1
0.563024230173902 1
0.340492100224619 1
0.538771773074507 1
0.321809024646875 1
0.376242702527358 1
0.675677599029475 1
0.351129749707782 1
0.570000013891467 1
0.271664037058059 1
0.22742795821456 1
0.563808628850019 1
0.653516377928095 1
0.15722992011236 1
0.521405221898631 1
0.324433122937386 1
0.688672125041173 0
0.356759370778436 1
0.483795182914727 1
0.417789312072353 1
0.522680735476014 1
0.382032951491303 1
0.235999532552822 1
0.418094320438098 1
0.0621549133214397 0
0.0461268956632338 0
0.55230884767401 1
0.74214343221319 1
0.571335951313829 1
0.513173615678922 1
0.145887066895978 1
0.521022533005877 1
0.47054604368247 1
0.768543691921541 1
0.360253725583545 1
0.30256256076211 1
0.349444858686092 1
0.29750779577674 1
0.305273430340959 1
0.499671083541121 1
0.240662854359151 1
0.586183854597244 1
0.356685560043135 1
0.483777471014697 1
0.461261782593119 1
0.224201958808532 1
0.390478784116169 1
0.628125963466947 1
0.151905230673384 1
0.24709873272297 1
0.518890024221521 1
0.520437044433429 1
0.225589857306115 1
0.535628375047254 1
0.267230129528506 1
0.460388659586402 1
0.407319674347883 1
0.542427323048976 1
0.449903471518616 1
0.308361345431945 1
0.222126788154592 1
0.380167468343489 1
0.20909122179862 1
0.370658040429295 1
0.542445529986583 1
0.285835728744189 1
0.34702149086228 1
0.676026916008473 1
0.599123330853528 1
0.417055125950433 1
0.379872780354621 1
0.527958029824556 1
0.372157778876545 1
0.418185976558933 1
0.432504330457985 1
0.451431456257843 1
0.364767240232849 1
0.308768775294146 1
0.20482087933016 1
0.437513444791589 1
0.748048018517865 0
0.380200170429519 1
0.476988757781995 1
0.199413331036477 1
0.423155744602085 1
0.429688021818422 1
0.351454747784131 1
0.476910859897803 1
0.378588877971754 1
0.341876866353366 1
0.362321120919252 1
0.239028508930971 1
0.169353220610162 1
0.627062919003357 1
0.490782567371969 1
0.59783553253706 1
0.550664805045299 1
0.281028611853005 1
0.792838808669737 0
0.480040122212683 1
0.311233225178297 1
0.767119019566596 0
0.403058129366361 1
0.464910451717172 1
0.272925167808405 1
0.426048654843073 1
0.558244584074726 1
0.305849797284587 1
0.285882434624728 1
0.594652993859868 1
0.434697809167687 1
0.380728942145995 1
0.398175130990687 1
0.252783646694235 1
0.72606247661759 0
0.746753117847163 0
0.176449975212567 1
0.357199103523055 1
0.470156844339399 1
0.403363939531373 1
0.296938788397835 1
0.454222714321315 1
0.392723615150743 1
0.388373253250524 1
0.439955936438168 1
0.487155268905578 1
0.342531493842464 1
0.255787155765827 1
0.526998005367312 1
0.545556007967356 1
0.0865722043670843 0
0.296889998015674 1
0.593953813468364 1
0.56292832013434 1
0.361138951755294 1
0.332196179683556 1
0.199916207498484 1
0.490056159110813 1
0.755007574326196 0
0.222171295474946 1
0.297408865885581 1
0.352187688934436 1
0.255702221579384 1
0.460788502408138 1
0.282051043794481 1
0.368825316503511 1
0.570762076464527 1
0.423207747940381 1
0.212079889338009 1
-0.0140103054678103 0
0.369529175553783 1
0.683072318384364 1
0.383089930079183 1
0.451786073462227 1
0.38174104416861 1
0.0812313589619756 0
0.108323787926275 1
0.517409347091208 1
0.222399682349269 1
0.645192132673033 1
0.417563474412856 1
0.499226215120532 1
0.735732686801397 1
0.423803247893595 1
0.326504143025369 1
0.571096785796729 1
0.251005215080223 1
0.548219861001963 1
0.345233495458075 1
0.288044693321603 1
0.284459656953276 1
0.233378897957355 1
0.4964082653806 1
0.499682379457723 1
0.427717880756828 1
0.3818962915205 1
0.356291345379482 1
0.442450038032964 1
0.516363226110787 1
0.400141624503716 1
0.356269365991264 1
0.427572535725088 1
0.398328715067114 1
0.503330958347948 1
0.274860673468846 1
0.226127414056046 1
0.352330888460136 1
0.634891327418841 1
0.343111224900672 1
0.370605765267168 1
0.595974629937803 1
0.560044791581073 1
0.336396795819313 1
0.249260158838388 1
0.260195490726415 1
0.465708683277811 1
0.625290866094882 1
0.521845409087382 1
0.26826965212627 1
0.443234470895206 1
0.258752557530981 1
0.341632715606578 1
0.213437651174459 1
0.336535107737987 1
0.486799762074654 1
0.260464223478478 1
0.600747968189978 1
0.556151343870177 1
0.352822166648115 1
0.537307296623835 1
0.419611763905741 1
0.241544723808313 1
0.491265647726311 1
0.232080083621641 1
0.633078990528187 1
0.669808193208471 1
0.687087951855704 1
0.278247109298624 1
0.439044416979176 1
0.301612725250272 1
0.0873367571097186 0
0.24781927202316 1
0.357997712900156 1
0.228144885663078 1
0.480623810613101 1
0.195483253740661 1
0.287080358593539 1
0.303491052831502 1
0.646868048439562 1
0.450730822839627 1
0.654325771047812 1
0.23499247969198 1
0.486669090833185 1
0.321266829317458 1
0.455196570306408 1
0.530376079143273 1
0.44622636429199 1
0.459035147916834 1
0.350082060305565 1
0.326785858429068 1
0.524363515846105 1
0.671516447037005 1
0.331997984470927 1
0.500599984394218 1
0.371940245769211 1
0.267517162146549 1
0.546880864475005 1
0.53586969846777 1
0.617755502683454 1
0.77193895007668 1
0.414224135056043 1
0.250678199350841 1
0.532473963291255 1
0.510101076502715 1
0.698164359057188 0
0.433776286190544 1
0.582932876700813 1
0.412111958564907 1
0.493709911491166 1
0.442986044924693 1
0.441496770503981 1
0.0823734611020122 0
0.0607595030710308 0
0.437233181247154 1
0.469589555527388 1
0.137383715540483 1
0.572670652290755 1
0.256011503390212 1
0.551833850789298 1
0.581405890547894 1
0.481966383758251 1
0.646614662975646 1
0.375253896081628 1
0.330574348050259 1
-0.159654337461986 0
0.27944706559351 1
0.153186009471796 1
0.335626584510526 1
0.229805066810968 1
0.33957715802343 1
0.328878985812113 1
0.044753108219238 0
0.595027178919621 1
0.263188132653387 1
0.248803077738949 1
0.417103843992527 1
0.427859345602145 1
0.406043324918815 1
0.391414544692335 1
0.432650781212508 1
0.347386152125538 1
0.613589888722983 1
0.433629244846453 1
0.523018176327539 1
0.42515438423087 1
0.240597537847046 1
0.514797592516829 1
0.33901632149807 1
0.438838909015898 1
0.230559715346693 1
0.300261283159028 1
0.21609191287498 1
0.351615081218794 1
0.152568179811589 1
-0.0453628325803354 0
0.472469364175239 1
0.393857154706446 1
0.371785764448332 1
0.12012043085846 1
0.385436141322249 1
0.50240057512297 1
0.284624007203132 1
0.303955566245877 1
0.297434842502248 1
0.31542624957058 1
0.266868992443871 1
0.262504998281987 1
0.353722815467066 1
0.0777163664969256 0
0.23125367204993 1
0.295465432654752 1
0.122848241495777 1
0.285217489454406 1
0.559764493912035 1
0.367007163137122 1
0.262507516192976 1
0.378465575729399 1
0.442469224502478 1
0.571333309730967 1
0.302183650082561 1
0.755808990661909 0
0.249605471253682 1
0.336289870855995 1
0.418948665170739 1
0.545938585754459 1
0.489527195882873 1
0.539635372798876 1
0.384322885800458 1
0.475893343541344 1
0.331370395917579 1
0.17305611289094 1
0.593439754903759 1
0.559439742695655 1
0.239104088567063 1
0.276258458299662 1
0.519383325137915 1
0.264886120321758 1
0.605385886676247 1
0.228693720526616 1
0.533598781309606 1
0.358830967335454 1
0.45357131687876 1
0.48660556037386 1
0.550487601325926 1
0.363511395891938 1
0.585811552530635 1
0.609225031413238 1
0.0863565472737837 1
0.623173454466732 1
0.354460242183855 1
0.435528856164675 1
0.331897104645206 1
0.564240987665296 1
0.521163284473765 1
0.551714956917263 1
0.397297176250899 1
0.146698761133568 1
0.478541663584933 1
0.328952453284062 1
0.532253783782018 1
0.382246847494923 1
0.415134629853266 1
0.643985485065271 1
0.4488928815714 1
0.467082235145934 1
0.4669816321201 1
0.452945692499675 1
0.622853940524386 1
0.390327130410763 1
0.249103336286711 1
0.34802896299777 1
0.447295779908733 1
0.300834083138605 1
0.446525535883973 1
0.276168008805358 1
0.604422220428044 1
0.451436481532942 1
0.450812442995651 1
0.514810122010212 1
0.373248257052717 1
0.296891924454332 1
0.219762408298729 1
0.30650696147334 1
0.390946964637839 1
0.484460388016917 1
0.218725537790307 1
0.29007490055573 1
0.308483401044615 1
0.511978650108703 1
0.503656651124999 1
0.336225396885524 1
0.612864323618715 1
0.697632106799565 1
0.323920182965259 1
0.0891522106036638 1
0.375111400540408 1
0.484243462208178 1
0.472932977037008 1
0.613298488434247 1
0.222542527863094 1
0.503520297730833 1
0.29805433652317 1
0.363261488276484 1
0.531556145667236 1
0.686311391962881 1
0.390094633119632 1
0.495951497047487 1
0.170426522398785 1
0.192880732335251 1
0.333201109259039 1
0.521507860864698 1
0.297346780149624 1
0.42798867777833 1
0.432596710251728 1
0.198746373613614 1
0.609319890271252 1
0.36039493524105 1
0.450233178067358 1
0.198238565151705 1
0.51640521464853 1
0.624502938092939 1
0.517550968117245 1
0.545954581439847 1
0.368634135574958 1
0.713196390846029 0
0.526863444757559 1
0.416063558057144 1
0.385090382967335 1
0.396296105860127 1
0.520540353818845 1
0.276564194286438 1
0.406954169589051 1
0.380562240149607 1
0.378157900971891 1
0.189945118538581 1
0.420229960826401 1
0.35995964395957 1
0.169696707988767 1
0.510289660328713 1
0.0195108086163053 0
0.670703902490722 1
0.508805740588389 1
0.250815797174117 1
0.409018581294782 1
0.737858566533705 1
0.520733326640466 1
0.585744000518526 1
0.393735514297792 1
0.366353455698474 1
0.413149449921992 1
0.449916795277863 1
0.280549422689832 1
0.305845805521865 1
0.511078522232185 1
0.297033569858516 1
0.575139645326311 1
0.309617366530578 1
0.427510303152268 1
0.206258670244292 1
0.494929610829938 1
0.540460520258229 1
0.246098569644125 1
0.327431455071396 1
0.357488229659432 1
0.429231233078019 1
0.424823347256075 1
0.756276349638553 0
0.347951492654824 1
0.399128089669374 1
0.264086613270573 1
0.328486120133761 1
0.375036744002072 1
0.263297294277134 1
0.571773565811791 1
0.352369718581002 1
0.616427856120853 1
0.412714129308102 1
0.504805321794141 1
0.506729875227651 1
0.497597621015134 1
0.460578608659654 1
0.15711583731618 1
0.447058088672999 1
0.395621556917915 1
0.456289004049104 1
0.438041975089393 1
0.131888771100255 1
0.269739978536706 1
0.566555758921042 1
0.387299746907256 1
0.295850617630338 1
0.558956714026752 1
-0.0893610225018517 0
0.423038587643736 1
0.516339386088584 1
0.411010075031059 1
0.478256224020076 1
0.513474000564333 1
0.466410022181927 1
0.0573052406850488 0
0.324823480558502 1
0.290569249831486 1
0.331588360753909 1
0.355889035528572 1
0.496359276161831 1
0.287976286202781 1
0.10349513353846 1
0.463658583549719 1
0.662196443876651 1
0.466164093566923 1
0.384693111631613 1
0.406103555227072 1
0.309351288272342 1
0.608304453006071 1
0.598032698198958 1
0.528885327818153 1
0.513943807729801 1
0.501140038796873 1
0.58474745453871 1
0.511196260482264 1
0.381699070836123 1
0.732541571707681 0
0.303753506033919 1
0.524810859477324 1
0.400721788308138 1
0.484929979948733 1
0.384978238201539 1
0.253065237556505 1
0.344975816808176 1
0.00880957747860925 0
0.411859781806275 1
0.404775617320677 1
0.686087965512055 1
0.667535963803371 1
0.313949102070128 1
0.496970042623691 1
0.217958021342548 1
0.296950631777 1
0.569177989828172 1
0.0867855231491628 0
0.444453216888861 1
0.561277545999676 1
0.849399146387619 0
0.450250931967093 1
0.15290362435932 1
0.457243156692413 1
0.470286190283768 1
0.49467185219282 1
0.178481055172691 1
0.405869964763273 1
0.481928875286601 1
0.31313748848931 1
0.281326328848629 1
0.514319359553024 1
0.583598836363497 1
0.39439150072853 1
0.471851029556866 1
0.295935535164816 1
0.628695433998269 1
0.261437897701785 1
0.526310028050745 1
0.238768940016932 1
-0.147281209411204 0
0.49010397796312 1
0.152120783777273 1
0.487678130847578 1
0.426627721397422 1
0.413876597018955 1
0.342675044280493 1
0.656246929589369 1
0.407982327323311 1
0.421580832132102 1
0.287499117949383 1
0.287105120941796 1
0.403969272132839 1
0.511971804988388 1
0.511596344177663 1
0.534095327658559 1
0.499973117202613 1
0.556156139296888 1
0.324103484223275 1
0.238656652562684 1
0.423790191822138 1
0.373008817033069 1
0.644896395547637 1
0.459008946544098 1
0.759398487023167 0
0.474367419484968 1
0.712899854690142 0
0.482677849047393 1
0.378562602422755 1
0.310418150452612 1
0.211458110907222 1
0.261811511278416 1
0.499710819367522 1
0.210976436647454 1
0.495031945221134 1
0.183509937318436 1
0.311270820154803 1
0.639265200135025 1
0.471835515629245 1
0.262279860973613 1
0.261712090470718 1
0.427293129874689 1
0.309751770676621 1
0.483994645593228 1
0.326863387265135 1
0.500776190969869 1
0.330491720226417 1
0.543210664822205 1
0.394660305889199 1
0.340473203320212 1
0.34865691047092 1
0.62060011381715 1
0.619424994235769 1
0.123351828001614 1
0.478153312236625 1
0.176880948579098 1
0.476960210888793 1
0.19519805491912 1
0.509087623713999 1
0.478451881575521 1
0.643212382519495 1
0.295076524616601 1
0.603254701202848 1
0.540520986375124 1
0.321316913020465 1
0.526249083421076 1
0.430267827165789 1
0.505206190094104 1
0.278570622067107 1
0.278869152644664 1
0.178699750251038 1
0.28843777450554 1
0.761546044007268 0
0.561589349475099 1
0.430116337319489 1
0.334064916597284 1
0.394535506553372 1
0.640206481031343 1
0.41798596777513 1
0.421160730743216 1
0.34122083609312 1
0.475550127620803 1
0.204681681224162 1
0.44605209332986 1
0.601475069259452 1
0.599384157694128 1
0.574716196920082 1
0.360947695111428 1
0.449934330930943 1
0.47177475992989 1
0.465752922260969 1
0.542097311531091 1
0.31410908427199 1
0.454379474669389 1
0.259858881059326 1
0.0611773953526974 0
0.37031549452506 1
0.17849500713832 1
0.267667040178575 1
0.624705149371336 1
0.4839412713871 1
0.310205792142144 1
0.0903052402881646 0
0.524876342635475 1
0.541634994648415 1
0.456119162440961 1
0.173156110349906 1
0.315952787109531 1
0.39802193209037 1
0.617560215784559 1
0.548644955282226 1
0.522724734402436 1
0.300308988503796 1
0.357058274450986 1
0.184532588067302 1
0.432563959340229 1
0.53302675266393 1
0.332029832295608 1
0.389737248711495 1
0.298624787429939 1
0.683044756179333 1
0.343138190206262 1
0.340962024843314 1
0.551509748995555 1
0.441147795584994 1
0.640302395846294 1
0.35889244220973 1
0.455130904789145 1
0.256188506553468 1
0.313002694874257 1
0.375953677072168 1
0.662000003079031 1
0.533812079062838 1
0.388670001825998 1
0.430432630604785 1
0.329643117400852 1
0.426521715669807 1
0.137609071476136 1
0.316978354264901 1
0.185271089735876 1
0.807900920709204 0
0.20049299352953 1
0.287246235734066 1
0.14396400663001 1
0.376796340848258 1
0.440333167707433 1
0.655552240233475 1
0.352543800065007 1
0.269269256200082 1
0.43553775374928 1
0.592860653573259 1
0.445012032621117 1
0.513515893567824 1
0.624576658352608 1
0.43750705011896 1
0.574506366673831 1
0.486709069423663 1
0.367887653932768 1
0.194876781252939 1
0.599258029060455 1
0.189207889211768 1
0.458087118542155 1
0.380492856844574 1
0.205151143976151 1
0.21373209844126 1
0.301148743509792 1
0.437527451258145 1
0.302581957719062 1
0.446947632728806 1
0.437730483311495 1
0.577975189051117 1
0.266535662811522 1
0.450593072803773 1
0.390655165279301 1
0.718550673390021 0
0.233993594396111 1
0.58730205170234 1
-0.00636733627897521 0
0.293153486793522 1
0.338574986877041 1
0.715140288391574 0
0.212303965924325 1
0.480157149830498 1
0.542001392972629 1
0.174926942323795 1
0.444413296415708 1
0.522554642707173 1
0.525570470800571 1
0.430890166780047 1
0.517398385001182 1
0.65596263235024 1
0.390564285576589 1
0.210612097343782 1
0.432588616609242 1
0.372851298155225 1
0.262264921193492 1
0.732486672092943 0
0.202861165583442 1
0.500397261969175 1
0.242723216405674 1
0.371400097267579 1
0.348892952149645 1
0.378901401636848 1
0.526343381825284 1
0.488757280896943 1
0.491345810612634 1
0.469440922113995 1
-0.000935504356670398 0
0.372538757611653 1
0.421934781292357 1
0.317349049119364 1
0.690088784244896 1
0.314257906866076 1
0.033633756499914 0
0.482991406251383 1
0.40450053769175 1
0.471780855976047 1
0.216553524569289 1
0.48648546660243 1
0.632729667409703 1
0.679103778810019 1
0.437198308025618 1
0.576850038162762 1
0.520754079767558 1
0.471105297219561 1
0.17635429957625 1
0.227985038139322 1
0.537229461797258 1
0.269994611525545 1
0.508658663698203 1
0.621791161995949 1
0.617367840187631 1
0.267725039399302 1
0.21048109092265 1
0.369924278593311 1
0.422866543146798 1
0.31318989038476 1
0.0799399131752744 0
0.209968715340598 1
0.350272734983152 1
0.589650869428741 1
0.372554783538418 1
0.212090933458852 1
0.414510855243872 1
0.510729207350484 1
0.176752791229354 1
0.329721858241722 1
0.262433802624056 1
0.493778691065451 1
0.259418016750937 1
0.432214031380163 1
0.154582515660069 1
0.583002569756609 1
0.437535772790161 1
0.455861607807587 1
0.490473560399525 1
0.32410398928483 1
0.609932911410463 1
0.497630824798164 1
0.57293467271215 1
0.36604819680611 1
0.441293168331422 1
0.355017001114444 1
0.267733881195571 1
0.242749105287284 1
0.340594683413112 1
0.384505805810936 1
0.572056882158736 1
0.653802467458103 1
0.477478724140573 1
0.336368187685868 1
0.438562509270432 1
0.770507261497885 0
0.238812843324453 1
0.604049589025645 1
0.136712923011509 1
0.353390945882449 1
0.42918389138934 1
0.657017953463189 1
0.24721356742878 1
0.342987556864233 1
0.624062394939012 1
0.421625479900857 1
0.417454647315136 1
0.427649367528982 1
0.553557176842638 1
0.431367994558028 1
0.291382101617003 1
0.377391738029566 1
0.289306348784545 1
0.521344745843715 1
0.321056385878674 1
0.435035649833403 1
0.302392489532665 1
0.415919368544353 1
0.476244630578872 1
0.342514734379887 1
0.312631955409675 1
0.304622606982316 1
0.324189784075363 1
0.486830006551778 1
0.453696160949097 1
0.177448269465607 1
0.276054805896272 1
0.404328807691442 1
0.542790913290748 1
0.60638371011298 1
0.215815615227138 1
0.300450651059267 1
0.236580499723558 1
0.369985390558448 1
0.243894978277807 1
0.0101235786982185 0
0.624708633687681 1
0.23139846889858 1
0.556737004591347 1
0.152428021235194 1
0.590972445949336 1
0.402433031084636 1
0.395433494753394 1
0.383538835651723 1
0.38365882629774 1
0.182489649911521 1
0.559126208660987 1
0.671479676006862 1
0.372711440751303 1
0.514618986298134 1
0.0323020322960485 0
0.61392035371701 1
0.521870603805717 1
0.713038718702965 1
0.698008981172094 0
0.615698544399126 1
0.222391067055939 1
0.267977602367499 1
0.244715449674016 1
0.37176083232578 1
0.484745799370986 1
0.505997381038487 1
0.371009155363778 1
0.347020425876907 1
0.371335521078984 1
0.169588162443966 1
0.492651892378685 1
0.47047007050252 1
0.543975458109637 1
0.549365461422707 1
0.254079105579891 1
0.443665424482117 1
0.237326388794884 1
0.566027778663016 1
0.35528120792652 1
0.385165631516264 1
0.414962156253033 1
0.426221538682049 1
0.536692830235432 1
0.398823536261533 1
0.408385643923391 1
0.13823570911437 1
0.211105219664293 1
0.354653075135912 1
0.526406457221182 1
0.337562672824115 1
0.557618727932196 1
0.485512052081548 1
0.376324624423837 1
0.49014112416474 1
0.489849620040135 1
0.361457986351185 1
0.515144191905961 1
0.510254445233974 1
0.531504792601295 1
0.430111835815592 1
0.387052958011654 1
0.523258978164104 1
0.328116767026439 1
0.695499488150813 0
0.149296841895879 1
0.419905520219236 1
0.351956062647794 1
0.522930189070917 1
0.643184189161791 1
0.446144056602476 1
0.37066726960981 1
0.21247261257407 1
0.490093730540757 1
0.297180634549705 1
0.328679705252741 1
0.21795771064695 1
0.189140970279863 1
0.242193938948774 1
0.721328441656343 0
0.437956688286501 1
0.594161161779871 1
0.315999042504045 1
0.589737947449588 1
0.331257462124918 1
0.394481903774852 1
0.349454670698396 1
0.610442275935211 1
0.35801423782871 1
0.442269988999892 1
0.0641765477068471 0
0.505113563286501 1
0.214447042283857 1
0.462287269113014 1
0.328070997581852 1
0.725179156258143 0
0.127962037659613 1
0.548091743330545 1
0.407054688761021 1
0.331394453472419 1
0.463598785906028 1
0.222967653487401 1
0.0461162636671974 0
0.759015962089411 0
0.313763019990309 1
0.259719240501341 1
0.380051070238486 1
0.274482759267093 1
0.18130616489909 1
0.285671765666797 1
0.339488129261834 1
0.442183194059828 1
0.399054011559864 1
0.4532508747388 1
0.375872184869528 1
0.359377255652505 1
0.535609708557067 1
0.360783760246334 1
0.364036322161558 1
0.194592340648743 1
0.635078138290276 1
-0.0700851486610408 0
0.472851451519072 1
0.428994854129869 1
0.244478193436923 1
0.34779023370375 1
0.384196791018314 1
0.332269311902973 1
0.386202252735007 1
0.486304428055893 1
0.295244977396076 1
0.147889617831095 1
0.556925656102921 1
0.489026406658107 1
0.193740771735199 1
0.783490246066148 0
0.289694562171101 1
0.69258361678989 1
0.316808775304713 1
0.357666709408011 1
0.344091986989907 1
0.437223142598451 1
0.441268355972135 1
0.459418569413317 1
0.414478997897585 1
0.2541581875122 1
0.461356049427095 1
0.331498523473235 1
0.303257069406875 1
0.288613096811527 1
0.325830258792993 1
0.0834183654179819 0
0.57081195949762 1
0.484705444237905 1
0.307544399684618 1
0.291032447557764 1
0.506024959201732 1
0.460827789933783 1
0.195991536931736 1
0.241530941311113 1
0.303770538108608 1
0.260622131730418 1
0.248701381523437 1
0.508168592604972 1
0.107093640041525 1
0.25805406883053 1
0.277839210969565 1
0.44185014050292 1
0.59937223623333 1
0.373620005604846 1
0.475189363871861 1
0.440534883534036 1
0.389379851741683 1
0.235751719476389 1
0.30101685009605 1
0.426940173514794 1
0.313365459304626 1
0.557906276873769 1
0.432724950411527 1
0.0759186923512492 1
0.548113080011782 1
0.290092933440434 1
0.328519133503705 1
0.422558320427305 1
0.55504921147839 1
0.556650851937458 1
0.276561832042108 1
0.506287209805752 1
0.544623122640752 1
0.363034770486959 1
0.398574994658982 1
0.645149971935114 1
0.0643482390007488 0
0.512163250559079 1
0.429527430199722 1
0.553991925146119 1
0.333222211939823 1
0.446263974011771 1
0.143758403721245 1
0.266920481326638 1
0.508922548024425 1
0.235735763812342 1
0.327045302031673 1
0.669087934766855 1
0.661175318069074 1
0.665073969652413 1
0.401708013074831 1
0.375763101606741 1
0.197953647368221 1
0.561110016842522 1
0.641483634595648 1
0.374561798182873 1
0.358877474733796 1
0.235486226899463 1
0.405049229943731 1
0.48328697251132 1
0.520662128820323 1
0.504060542382566 1
0.429314995298812 1
0.363519376964232 1
0.388008373767379 1
0.180293003502647 1
0.685025463317136 1
0.605915510483796 1
0.48737888102579 1
0.437186202124251 1
0.755582770985 1
0.26819682205593 1
-0.0666524886795592 0
0.44723648742658 1
0.402625853488327 1
0.189006348239641 1
0.376233592451839 1
0.251169029962957 1
0.364876042366982 1
0.095404761907265 0
0.279957940502183 1
0.510562878555636 1
0.40425742216215 1
0.515032376996487 1
0.328740911037734 1
0.55537951191546 1
0.116967155504204 1
0.452779623355805 1
0.538956877361187 1
0.463744885239717 1
0.199771888176341 1
0.502777674769412 1
0.465484439546634 1
0.196184636749618 1
0.71844287984769 1
0.479013840878441 1
0.32959649856077 1
0.206984437248065 1
0.491585664270078 1
0.16624195786917 1
0.296544939847813 1
0.178015266889574 1
0.394506527115365 1
0.379443709004039 1
0.25996547005016 1
0.168526756828146 1
0.454374567430113 1
0.533259824363052 1
0.41560242903699 1
0.282968645399802 1
0.50987805112822 1
0.654837178107704 1
0.405517061463672 1
0.426209720935392 1
0.469827889677555 1
0.641907142588375 1
0.287599035870484 1
0.551504467883557 1
0.431423439127668 1
0.508094232861344 1
0.28668283705899 1
0.336946090471126 1
0.149012420940292 1
0.408901907798803 1
0.304814611770581 1
0.421658039326413 1
0.366621195405324 1
0.572538651637486 1
0.231743014370425 1
0.304352576614764 1
0.388109825122759 1
0.519803722718742 1
0.604448039025044 1
0.475142453190167 1
0.133640813278234 1
0.47146933764364 1
0.365642513370455 1
0.537211121945203 1
0.249975741984539 1
0.625572536224078 1
0.496131727362232 1
0.416603243123071 1
0.53766559075764 1
0.490594534931469 1
0.170683603550164 1
0.587261764509229 1
0.321252630478225 1
0.468032963994974 1
0.328910070687025 1
0.407151664452807 1
0.434826194696751 1
0.344929029913774 1
0.474832445816016 1
0.274103232766987 1
0.315547511962509 1
0.499256726148617 1
0.479539158396756 1
0.554409466839004 1
0.369352134476986 1
0.833788789380239 0
0.584980355444432 1
0.511155199724905 1
0.452458110388676 1
0.599441218653015 1
0.307939212921878 1
0.523610380033607 1
0.545531975019558 1
0.301965157022011 1
0.292834125849594 1
0.547262066039177 1
0.302064628127834 1
0.753792808473195 0
0.384076713386445 1
0.497778130343753 1
0.402076304825709 1
0.568514904802238 1
0.532200884543705 1
0.12615840115894 1
0.248463733119308 1
0.386913933987223 1
0.240615942807009 1
0.488796845287104 1
0.318502524021095 1
0.425246977467473 1
0.537223682722677 1
0.397118356660108 1
0.548462109130019 1
0.493932467048941 1
0.32812265130575 1
0.327925802167446 1
0.688237931493907 1
0.104414081107173 1
0.274404356763923 1
0.489657118080595 1
0.542850605199074 1
0.661371501601122 1
0.588589440221085 1
0.383753765478425 1
0.575777877080558 1
0.324873310983143 1
0.283969100422744 1
0.471882685074809 1
0.369253490158857 1
0.422700553815478 1
0.223316504214287 1
0.382991786110744 1
0.480242958286325 1
0.131587969808359 1
0.363759134058053 1
0.488886896315846 1
0.558646021020157 1
0.714967381395296 0
0.368728457745357 1
0.419592151344306 1
0.386261172551866 1
0.176478741171417 1
0.418022314741583 1
0.593714112343545 1
0.431003926949751 1
0.289106915903746 1
0.736392173498013 0
0.209358631125589 1
0.496214539057679 1
0.158139753657624 1
0.252287038788444 1
0.669999670863778 1
0.184130535956065 1
0.197198846729403 1
0.4128914995855 1
0.35346448048053 1
0.567925648687728 1
0.537691393635295 1
0.63749101016992 1
0.553460877460023 1
0.285858495237226 1
0.0566618188880695 0
0.530099369732616 1
0.175397038281736 1
0.256095825922419 1
0.396784014121687 1
0.519176563423065 1
0.305589189397742 1
0.495942202581742 1
0.934737999646376 0
0.538586477167346 1
0.26217246326195 1
0.484456167561487 1
0.425536629821289 1
0.494838846862482 1
0.670143571437827 1
0.414819146606441 1
0.674048149802638 1
0.469878006398906 1
0.603104975995379 1
0.458884361584849 1
0.187129960784181 1
0.301931307196618 1
0.568554343384102 1
0.225303804700797 1
0.359013676675062 1
0.380205991147106 1
0.464128518639659 1
0.265488463951461 1
0.357567243082387 1
0.474170761760836 1
0.17539045906875 1
0.323423241715964 1
0.292390648575612 1
0.591386515645773 1
0.528941124818746 1
0.367921241749842 1
0.324089893548318 1
0.560490127050377 1
0.346957517292464 1
0.437166438648334 1
0.456717707031754 1
0.518931468410935 1
0.598959958753557 1
0.45446175791223 1
0.454549720974246 1
0.249706103280644 1
0.468890342820005 1
0.0698179755455473 1
0.43789200443426 1
0.396982166886788 1
0.55268379401193 1
0.27938981724688 1
0.378602907149869 1
0.52383051699123 1
0.206026723485074 1
0.494307780681698 1
0.304918282219729 1
0.393039656599627 1
0.299504506861388 1
0.664224555801758 1
0.387677797337845 1
0.161669033434478 1
0.443895047236628 1
0.257945231884914 1
0.406590764350807 1
0.205927853504128 1
0.747307382023255 1
0.230617313056886 1
0.387646234644929 1
0.144669857891615 1
0.420339471637754 1
0.191881709468693 1
0.515089923223766 1
0.48895127151845 1
0.299435442009587 1
0.504244528319525 1
0.394407436733542 1
0.214221136426082 1
0.379632490713876 1
0.48828287148022 1
0.572603329323288 1
0.435320318252329 1
0.417766348290998 1
0.324430540085703 1
0.369810278317358 1
0.2185581162302 1
0.380811571551791 1
0.235665336324116 1
0.129175252847216 1
0.464240591562834 1
0.395902136845096 1
0.238143795855506 1
0.39682447542079 1
0.107314726192251 1
0.554485167738819 1
0.484035170410693 1
0.373437559556714 1
0.611991286217947 1
0.485736525800822 1
0.32762608737387 1
0.434513824496268 1
0.585782068945656 1
0.346197034393529 1
0.49112349907728 1
0.312535521808304 1
0.622697830714115 1
0.165864345018834 1
0.55308991322709 1
0.461824370664338 1
0.513853686054536 1
0.179170836212654 1
0.399566543957049 1
0.410401474555402 1
0.481745876717114 1
0.496632135851045 1
0.586498644368701 1
0.341433694288017 1
0.187187948109033 1
0.298697302725633 1
0.335566045969317 1
0.501957129426865 1
0.323484225216172 1
0.598904527366434 1
0.479794639337366 1
0.550652096341424 1
0.390116222945287 1
0.356248807507731 1
0.459834834415313 1
0.514335918212692 1
0.429325447521608 1
0.30835434875692 1
0.31405098010687 1
0.572289321367835 1
0.318482439463979 1
0.380607526166491 1
0.426723425364459 1
0.898490938613591 0
0.381668567349165 1
0.0855634118345576 0
0.191615611183799 1
0.517101608258549 1
0.439651529608757 1
0.464813733217317 1
0.220128741577604 1
0.52880759165285 1
0.461956606405884 1
0.437564026783989 1
0.317224559548991 1
0.638464355071806 1
0.384762716685585 1
0.294195216566066 1
0.464205060963631 1
0.575361968356327 1
0.467667917744103 1
0.316558366868384 1
0.143423562083735 1
0.299223540854398 1
0.428978636892521 1
0.494919048331787 1
0.27763750894648 1
0.528632019097074 1
0.117424143551339 1
0.382130553179622 1
0.23190722384136 1
0.526879978173236 1
0.233014883308786 1
0.433567686940934 1
0.594701072588372 1
0.126314860406069 1
0.369752640294387 1
0.742930917537769 0
0.535452283832587 1
0.449459731517571 1
0.37354411179577 1
0.394314593702018 1
0.687249786863752 1
0.626883870524783 1
0.386146580041306 1
0.376338611715724 1
0.638631274000982 1
0.229494989109827 1
0.539002683455702 1
0.314966370544727 1
0.432294360811116 1
0.289902650162377 1
0.633937090732293 1
0.527344391482443 1
0.445634037040877 1
0.471525652995245 1
0.288352172215913 1
0.515251568917743 1
0.188823722891055 1
0.184613143923517 1
0.0570205339220913 0
0.103638955848358 1
0.429056164097903 1
0.608870778283953 1
0.357805963178788 1
0.441547077826066 1
0.412284171992288 1
0.47989807114484 1
0.290741570928429 1
0.248470103810878 1
0.37097132203811 1
0.430135494068226 1
0.633348104335663 1
0.236533225326629 1
0.414488002008518 1
0.391070211506768 1
0.366976796289448 1
0.230737958635182 1
0.605407153323509 1
0.422373688565291 1
0.331998862025423 1
0.410543028820726 1
0.316820759587241 1
0.603747032532109 1
0.498999225792143 1
0.291222183858422 1
0.403520085083271 1
0.458840839374991 1
0.444987121157118 1
0.278454704178161 1
0.435768275735782 1
0.331547924574892 1
0.394242792117146 1
0.283723677801493 1
0.394025154373094 1
0.546239212204438 1
0.304206380582963 1
0.378104469282457 1
0.430078273751271 1
0.416856736700726 1
0.461957342902393 1
0.321934760789163 1
0.210908734572694 1
0.701767574111819 0
0.381395480785594 1
0.405045245608092 1
0.291214750000913 1
0.423901001425612 1
0.301898500662768 1
0.385646425159017 1
0.281926211403323 1
0.401412146269378 1
0.420356221162177 1
0.311387637411026 1
0.345990979162023 1
0.202182826686642 1
0.521489395027023 1
0.53585590972421 1
-0.152643021895438 0
0.390749734064223 1
0.515215601924115 1
0.390069229254329 1
0.612316794716832 1
0.232350440299982 1
0.153191571423109 1
0.248001825205689 1
0.157498478704192 1
0.218415224508326 1
0.374616243645408 1
0.622529121256896 1
0.566552926232991 1
0.342319395781994 1
0.278269484734798 1
0.212492817487481 1
0.479651045197478 1
0.260085668319816 1
0.527976062563826 1
0.322999262980793 1
0.228012583462062 1
0.277179976547318 1
0.577165264638243 1
0.388794948256418 1
0.389176180915218 1
0.332015989540062 1
0.39362917455126 1
0.530401298869394 1
0.52811495718577 1
0.0248177297376272 0
0.191070117109839 1
0.831010203795224 1
0.428046325356177 1
0.364499919460805 1
0.439970630098215 1
0.103255277775644 0
0.543506355088509 1
0.518137437796596 1
0.339613118623892 1
0.61136148453209 1
0.404366956626976 1
0.307542622753812 1
0.522679448701103 1
0.159842625322309 1
0.477769859305148 1
0.649639310607556 1
0.603454150034491 1
0.382989381444324 1
0.301505013488377 1
0.410075380597392 1
0.232533792903563 1
0.313677532205714 1
0.478747548093934 1
0.418341297793394 1
0.368090810931516 1
0.319934722055716 1
0.144060007935881 1
0.103478891954625 1
0.262207988287405 1
0.373814168916087 1
0.525143322784016 1
0.160212878232957 1
0.193653949154315 1
0.183424588482212 1
0.686716949465188 1
0.213006526538517 1
0.629758832022315 1
0.255539478818701 1
0.337134936420133 1
0.447745760409645 1
0.437847722861545 1
0.601102985512117 1
0.474802037444533 1
0.525561743422344 1
0.361911764005827 1
0.510746295605507 1
0.452255450361521 1
0.416503355570835 1
0.424870790741976 1
0.376248626186593 1
0.574149192073443 1
0.462722771343306 1
0.627605409435877 1
0.386136396297473 1
0.419110891694834 1
0.325102202500812 1
0.547934383201533 1
0.399735034976357 1
0.358831973130555 1
0.279408169344581 1
0.486346793838116 1
0.494193327316647 1
0.333132780533724 1
0.532218765868172 1
0.0924194969138642 1
0.39842972588914 1
0.579854637204832 1
0.281938545341502 1
0.544660502786889 1
0.501269043069092 1
0.530991851670189 1
0.609272750340259 1
0.346356923590162 1
0.393828587679027 1
0.560214125777841 1
0.447191439750358 1
0.359646468211095 1
0.758188320782239 0
0.70218754079416 1
0.290971328177831 1
0.441162901036153 1
0.172539731720057 1
0.298001278546712 1
0.392406931297949 1
0.159909235412554 1
0.582601873599152 1
0.290295652966874 1
0.417838175838798 1
0.508968587493167 1
0.317653960714556 1
0.233289094151219 1
0.308027588614617 1
0.319125785352043 1
0.264377567150785 1
0.603302504240665 1
0.516492282557488 1
0.438314577609152 1
0.426566341615293 1
0.575577867673191 1
0.304217394386534 1
0.389154597815006 1
0.436406145697029 1
0.886393848132061 0
0.288804088270603 1
0.433322049189437 1
0.574974434521193 1
0.386823534494352 1
0.176770788860682 1
0.490461267097283 1
0.285707548368629 1
0.0685041222300119 0
0.428120629062072 1
0.15226377993206 1
0.32860269351012 1
0.491589223634533 1
0.43306379926423 1
0.339995625338784 1
0.471769570044563 1
0.409265294439063 1
0.236778919844263 1
0.548498565024982 1
0.324921224089566 1
0.42235084720599 1
0.517799388519866 1
0.301666330985956 1
0.496231496559134 1
0.366782755343775 1
0.408198594756825 1
0.394311651745882 1
0.598883274525045 1
0.315874551841331 1
0.31707412065379 1
0.515200990308879 1
0.385902253654397 1
0.470024282684003 1
0.186772296144163 1
0.142162620655831 1
0.395041987272505 1
0.462124524838498 1
0.414606412589027 1
0.378174326808781 1
0.20092971433939 1
0.315133284469562 1
0.63390844460669 1
0.330706783069221 1
0.625597974337836 1
0.346393010017947 1
-0.0238018561964327 0
0.326709218157611 1
0.500839139049069 1
0.428973200843434 1
0.632279777934514 1
0.492010208160385 1
0.632174866083765 1
0.356343656996954 1
0.512004201917041 1
0.501123131164919 1
0.358381851294318 1
0.621414471458681 1
0.490416569435235 1
0.273208899597405 1
0.427331228106565 1
0.472981630850542 1
0.290368978201691 1
0.355526916867836 1
0.611485051494735 1
0.1332505035646 1
0.274090412959072 1
0.598685842614544 1
0.365698389712478 1
0.363205640497692 1
0.279213579662439 1
0.22873661963032 1
0.193424556417557 1
0.380160290820522 1
0.44423910667806 1
0.319089179468551 1
0.529424082462714 1
0.445496133770786 1
0.612989035182181 1
0.301002679330177 1
0.498825744091295 1
0.264782711975284 1
0.321223258684412 1
0.215568081447299 1
0.335752646662049 1
0.272921453792064 1
0.512621551356291 1
0.162556279324782 1
0.561468828709494 1
0.311942152152519 1
0.345365406076465 1
0.145951651616831 1
0.160400481277445 1
0.346818092281023 1
0.45124664567621 1
0.363388686593116 1
0.476830405872469 1
0.408095549450173 1
0.390454377636703 1
0.467016688124927 1
0.438635851457872 1
0.308358120922957 1
0.517632859023135 1
0.434674741068367 1
0.427024149232984 1
0.218448441751563 1
0.6156517654907 1
0.00633243801279139 0
0.328145460816471 1
0.593783755408422 1
0.396175155121042 1
0.369295542289876 1
0.69383992471071 1
0.419676665740599 1
0.642764646425324 1
0.143615188584868 1
0.413234439595497 1
0.209991702609035 1
0.45105171672121 1
0.231289205544848 1
0.532770744713851 1
0.342807319492916 1
0.310600190001371 1
0.504986938360315 1
0.545951006103606 1
0.496183714829927 1
0.460949521827271 1
0.150825264458058 1
0.218791356676593 1
0.421257834486424 1
0.288253679987907 1
0.620475080390572 1
0.303179152016739 1
0.128226688639756 1
0.611034056516187 1
0.371666403838051 1
0.27243550810251 1
0.230109151811911 1
0.629980281828482 1
0.289686989721979 1
0.366051959425338 1
0.32822325303676 1
0.587352612513813 1
0.590083458228887 1
0.449262728498442 1
0.341697810633942 1
0.234714404123008 1
0.0609772246603794 1
0.454062483645613 1
0.533776172654619 1
0.265590776605501 1
0.353414576910106 1
0.348834649668473 1
0.146654678348214 1
0.342885827481487 1
0.716097101686912 1
0.283685741511186 1
0.132772089750381 1
0.278090163629198 1
0.541507762023328 1
0.229805109989244 1
0.361795284053687 1
0.275660390751528 1
0.273750482006293 1
0.506282744505473 1
0.316033828331093 1
0.0646603324889771 0
0.441460415397324 1
0.585777608532631 1
0.604216126676056 1
0.580352497581603 1
0.312438532548821 1
0.453063733464034 1
0.529330439762716 1
0.42023267519833 1
0.359132219468039 1
0.405345623593635 1
0.443061526440966 1
0.350025824509682 1
0.222558670389182 1
0.362218903488989 1
0.257414509976616 1
0.556217882296738 1
0.44074335531763 1
0.519241210857382 1
0.252655388147631 1
0.299175116973528 1
0.453485405539737 1
0.736466168925676 0
0.583869955270035 1
0.412555867062601 1
0.223406760634428 1
0.200038866888987 1
0.469639902455327 1
0.403481371076873 1
0.54437780092383 1
0.0563449034477135 1
0.608100315049861 1
0.385484766719562 1
0.334655033873347 1
0.488587636130611 1
0.386025914026049 1
0.320377137871845 1
0.637125565345698 1
0.624665504454943 1
0.222822575875541 1
0.608880757274634 1
0.456728360485549 1
0.235328165281717 1
0.246763700452848 1
0.533969792479836 1
0.364575820301921 1
0.722197047406678 1
0.463441716942328 1
0.445669582253122 1
0.163140326097054 1
0.583145740480187 1
0.22749909344486 1
0.597664786067187 1
0.386976186464496 1
0.458825333386843 1
0.23189158986854 1
0.486303067663345 1
0.744280690063477 0
0.351731098892446 1
0.138932540229405 1
0.277100185840705 1
0.464765683735032 1
0.096751972082937 1
0.189506908387904 1
0.320571778334894 1
0.402555745572668 1
0.65037800083533 1
0.449273031842018 1
0.437173539217276 1
0.439662358641921 1
0.485337820093038 1
0.468312193406663 1
0.434143896977032 1
0.304687355828281 1
0.233327212618571 1
0.459560893789737 1
0.555486669811892 1
0.352348954779877 1
0.589941086793871 1
0.324439608773419 1
0.386657149981916 1
0.659948319410668 1
0.533898301605964 1
0.39615949288641 1
0.552127669008616 1
0.338083999145561 1
0.563036549164348 1
0.645048564533369 1
0.567007038267408 1
0.280726275913622 1
0.0640395867673813 0
0.413147529031118 1
0.7163270233862 1
0.354079325590973 1
0.270601089839267 1
0.172676283670215 1
0.439168537562219 1
0.303772932579627 1
0.243917287779908 1
0.415979121753733 1
0.468564581966781 1
0.38592667008675 1
0.432582216239788 1
0.0812224785113948 1
0.313934128390085 1
0.368575277142641 1
0.237410630232746 1
0.432197975314192 1
0.268490833670982 1
0.517292867992107 1
0.426144055328602 1
0.598458514493737 1
0.636291187854157 1
0.294865932786037 1
0.810246908364373 0
0.314617516704738 1
0.0413343324711652 0
0.432016673972966 1
0.459420316613765 1
0.387222506747051 1
0.542260608448962 1
0.218745338236664 1
0.495761030856157 1
0.555376052088721 1
0.235258508509481 1
0.298747851869131 1
0.4420469979219 1
0.540633922787941 1
0.353387379912405 1
0.106641932583215 1
0.216817091875264 1
0.385013155589927 1
0.391739693031751 1
0.600923843351642 1
0.528034972736321 1
0.461940579774978 1
0.372456657657889 1
0.453865189244839 1
0.589367538343892 1
0.614009860846327 1
0.540276538240202 1
0.247915731140886 1
0.429055867617197 1
0.399495080545912 1
0.318118248307479 1
0.215064879955435 1
0.391894991371816 1
0.544386998506948 1
0.566012735307214 1
0.437912696200072 1
0.531751383685332 1
-0.168419378109074 0
0.557777871212793 1
0.306320031585119 1
0.485702450018852 1
0.327336936574868 1
0.476635115847697 1
0.56522184594116 1
0.08079547407052 1
0.477119888771127 1
0.490695610372433 1
0.0923539379661003 0
0.372589087389675 1
0.381003339525733 1
0.482236203381942 1
0.135748013145956 1
0.65922417917985 1
0.257026416609108 1
0.310818336695276 1
0.497944767051146 1
0.568591587909655 1
0.460697153667236 1
0.269335900027013 1
0.242838692580004 1
0.428016449724292 1
0.462287857719742 1
0.328281763291696 1
0.44073772235761 1
0.417880152923904 1
0.33911373608872 1
0.248387334410583 1
0.358931965112572 1
0.449179451652955 1
0.175789794759788 1
0.443023344326627 1
0.480641147009524 1
0.240478720797778 1
0.232760077046709 1
0.375730177331477 1
0.909203540720635 0
0.483878819166192 1
0.550769500192428 1
0.450904427660852 1
0.616039730785813 1
0.458626884470232 1
0.705439750603701 0
0.549470050787245 1
0.154720583187011 1
0.186913702788955 1
0.429039469930902 1
0.575774579725412 1
0.393604157055745 1
0.568514155714046 1
0.486531952915769 1
0.8152346787199 0
0.215575410411215 1
0.366763797471744 1
0.266325477477246 1
0.299630114234657 1
0.485026450963257 1
0.322610680702421 1
0.549627658862795 1
0.547773899370807 1
0.668667156849917 1
0.29170291549729 1
0.426852152312539 1
0.433459464859461 1
0.540196663980042 1
0.372468637854272 1
0.230958402735281 1
0.218151056314965 1
0.651866823493877 1
0.296328062304325 1
0.391990634420211 1
0.53476294188069 1
0.701518647526445 1
0.509211589998807 1
0.338030709983517 1
0.274682424613457 1
0.439724359311082 1
0.510811907994509 1
0.327324086047916 1
0.413833956288978 1
0.226409127644151 1
0.489808979616789 1
0.271859664005672 1
0.74374586907871 1
0.581331772237717 1
0.544049631041155 1
0.315060827067552 1
0.464647691194499 1
0.375152310298786 1
0.521305874569993 1
0.536757703998341 1
0.273799479465227 1
0.398473846748981 1
0.36367432544154 1
0.329445989635115 1
0.605537445430744 1
0.495568507715127 1
0.26398813084207 1
0.223733322260638 1
0.239314598085547 1
0.25851725881253 1
0.333462012139168 1
0.73083267225625 1
0.590007674263252 1
0.780722268364254 0
0.526086493025016 1
0.4603813414696 1
0.304014960709465 1
0.377287375333975 1
0.459696268610208 1
0.357377731349441 1
0.410917618548558 1
0.414396529776161 1
0.45128859539913 1
0.609290447171818 1
0.264435574031932 1
0.28583738975286 1
0.239681275729597 1
0.254348957047199 1
0.560951917376947 1
0.352062580188172 1
0.267414848574719 1
0.426211943605401 1
0.457978489680416 1
0.283353013518753 1
0.32203135525933 1
0.425581969604186 1
0.363546830992592 1
0.505181994021968 1
0.309928302699025 1
0.350177830370936 1
0.303727919316461 1
0.425246988685496 1
0.236912967109376 1
0.335633590913935 1
0.377476168639052 1
0.230535605813422 1
0.500692650179608 1
0.259721313304992 1
0.375614619388709 1
0.34851793193987 1
0.373614359981 1
0.4563226114625 1
0.490866924528464 1
0.195453730938428 1
0.0906206676511309 1
0.609792679412978 1
0.362249023856071 1
0.473545334380409 1
0.428060776561056 1
0.466218438859349 1
0.438244151450591 1
0.354250101645832 1
0.480860278185312 1
0.450400080168539 1
0.276794876112113 1
0.313303947048862 1
0.398063738600929 1
0.269570892534372 1
0.408062059589166 1
0.601479085854248 1
0.517937869888151 1
0.26920549320066 1
0.310317058183487 1
0.379145781595323 1
0.192862050275445 1
0.298577311745405 1
0.558689388482544 1
0.446611112793751 1
0.464814135086559 1
0.346032312987833 1
0.515844368726032 1
0.332374750718876 1
0.508355722085958 1
0.169782590485576 1
0.661880408671682 1
0.446691648336634 1
0.462724857311551 1
0.504409022705678 1
0.362343841579067 1
0.488824565421682 1
0.20097875657935 1
0.303302420371386 1
0.251491129876872 1
0.360884041652476 1
0.293811998571775 1
0.528154517977355 1
0.465229376383748 1
0.290219700192205 1
0.407225287919392 1
0.493689838235058 1
0.728729332427474 0
0.418928909422415 1
0.480195609409885 1
0.484480873143367 1
0.411651847992289 1
0.375691284076514 1
0.107979997876256 1
0.489144806478828 1
0.294094271445163 1
0.252461960738112 1
0.441632850931067 1
0.499142590335456 1
0.509622376383026 1
0.316092380438344 1
0.6280604487528 1
0.313614588398509 1
0.192119017101525 1
0.61011933298934 1
0.356456774351233 1
0.365775940857597 1
0.487061859331765 1
0.536286987164348 1
0.227682444850786 1
0.50878906470843 1
0.148688943390111 1
0.558251311993821 1
0.451996602144321 1
0.161120110004002 1
0.533466821829499 1
0.197910698141564 1
0.500707194411073 1
0.711346089429186 0
0.675674296308673 1
0.452665473281086 1
0.596385074854963 1
0.647871126565504 1
0.667587833414861 1
0.698961120955219 0
0.491878510297275 1
0.312451738643213 1
0.403711316315006 1
0.0448924781535175 0
0.494740749341429 1
0.518018972199192 1
0.295669291055802 1
0.154861967481169 1
0.474056546875811 1
0.320320079428427 1
0.366671729504171 1
0.269598234233035 1
0.346757639953621 1
0.389908040940352 1
0.543092572965958 1
0.503788032713593 1
0.167898837880268 1
0.26666555817858 1
0.591162347120397 1
0.35243413902184 1
0.627038005196872 1
0.663478904501152 1
0.330797832179445 1
0.201305932474375 1
0.336903997371197 1
0.637616625390376 1
0.183191831268775 1
0.631584326263168 1
0.419066031910544 1
0.512308568763171 1
0.47613596649149 1
-0.0547742668787719 0
0.131730134352638 1
0.269501889865236 1
0.543318150940685 1
0.476011840112848 1
0.435545940935003 1
0.560768814790734 1
0.385847101658652 1
0.337594835661548 1
0.408322993635433 1
0.142630338107442 1
0.463172963787835 1
0.351640490888575 1
0.513720711852429 1
0.321090167429949 1
0.512195041101709 1
0.55518476415486 1
0.278450519224535 1
0.41467886036378 1
0.44431937949313 1
0.44485855149606 1
0.44526604978913 1
0.512082360321369 1
0.0133828149101925 0
0.742720883056629 0
0.259931171061505 1
0.362355455627868 1
0.518217388369752 1
0.421773754412088 1
0.215219217740694 1
0.271129024119035 1
0.339161518674991 1
0.252953597737274 1
0.546699740860525 1
0.716227161835416 0
0.366984800001143 1
0.408600524847358 1
0.530531460565303 1
0.561097279098177 1
0.305494893395858 1
0.299656524064383 1
0.416183092381151 1
0.266241574267971 1
0.537954893394029 1
0.411318677202283 1
0.557856494629383 1
0.269674495909799 1
0.202417693147053 1
0.269300158638343 1
0.269750269396376 1
0.122609841910365 1
0.400334251823854 1
0.393240079321649 1
0.599933666353412 1
0.437154901651841 1
0.310765551672899 1
0.2355920480204 1
0.38730804084465 1
0.33240475871364 1
0.160571106232635 1
0.489590558661846 1
0.4007217446744 1
0.629184012817555 1
0.363964275286645 1
0.0304821838416756 0
0.33349079152398 1
0.473910783180381 1
0.495974370061124 1
0.290621887604779 1
0.425315059538298 1
0.662132172944397 1
0.264185353544171 1
0.406519224601148 1
0.136574080377474 1
0.389262866342316 1
0.587372374272548 1
0.46388740087822 1
0.118334928395106 1
0.380407089456443 1
0.422197503118524 1
0.581723838881682 1
0.723294702587759 0
0.257805459792929 1
0.241267966629506 1
0.111765110954996 1
0.571274557842468 1
0.4721815788587 1
0.409073621578 1
0.581469475312736 1
0.354711962433324 1
0.246589926566057 1
0.478886976083942 1
0.467155257682466 1
0.324326936351647 1
0.761124385414396 0
0.475598072367475 1
0.319776401695236 1
0.265537382529284 1
0.370017845863574 1
0.599775466297768 1
0.255506957182684 1
0.588770657307585 1
0.308057149824687 1
0.670015293959361 1
0.236513691116353 1
0.126608842688238 1
0.219413988440891 1
0.288689601346833 1
0.591919323144463 1
0.518180765330929 1
0.421301559905015 1
0.22794221781486 1
0.475918213448152 1
0.0288876929295469 0
0.239986637963889 1
0.14271071775707 1
0.123690495159256 1
0.586001974316188 1
0.420597562045248 1
0.463754987426903 1
0.379005623808156 1
0.265384013097998 1
0.237592526246547 1
0.337424093545081 1
0.573286789472937 1
0.454414101413993 1
0.560234947061268 1
0.477180046106724 1
0.460455443707033 1
0.536391407700956 1
0.274904326420965 1
0.410117733414173 1
0.632969056322552 1
0.342223006277971 1
0.425060971441961 1
0.380222109608302 1
0.70473914088867 1
0.623217678275542 1
0.299990489249568 1
0.439134414098504 1
0.761874660163039 0
0.236459183125072 1
0.56825262537301 1
0.437029966510256 1
0.606042007390287 1
0.0781059425549933 1
0.379222910013835 1
0.437247136446523 1
0.438822774165259 1
0.112262687166257 1
0.299682622470139 1
0.602214848067984 1
0.332791417013222 1
0.272626425908828 1
0.346659446135529 1
0.287755826369178 1
0.823103684182367 0
0.674301630314698 1
0.616719252116995 1
0.322797221355864 1
0.197724419421842 1
0.300814533238591 1
0.460836455342034 1
0.258310200123239 1
0.263460890923881 1
0.762050323804616 0
0.458589453633129 1
0.33031299589732 1
0.676415392160268 1
0.492285600446158 1
0.294908620975327 1
0.185107543460462 1
0.394413639593219 1
0.419669097986377 1
0.291021760150478 1
0.259175065616424 1
0.420504572474959 1
0.50951419592958 1
0.576540542614118 1
0.549032971323338 1
0.480331690597059 1
0.503260633822557 1
0.270880929867405 1
0.467942481634543 1
0.747988495736621 1
0.343904856794234 1
0.381269418454991 1
0.410697663334072 1
0.533808283201731 1
0.302695518092225 1
0.511416994850291 1
0.269768143626757 1
0.350277900957471 1
0.547620039091283 1
0.386591757867471 1
0.269661793257339 1
0.391834983693847 1
0.318377464791136 1
0.445420848856195 1
0.476881275828155 1
0.191254964375457 1
0.480307477740112 1
0.537845472716082 1
0.20803866390262 1
0.622783682496254 1
0.38188015812199 1
0.287168829302183 1
0.65614691614311 1
0.166101872577315 1
0.449710634696512 1
0.568860768529755 1
0.369559436023737 1
0.405069992204018 1
0.557193668508696 1
0.374867631997441 1
0.200500822635905 1
0.46102323360083 1
0.319651136883596 1
0.705145403666273 0
0.370785301890309 1
0.492844439027154 1
0.0687776886767242 1
0.602233075093564 1
0.414474635848996 1
0.347724366256323 1
0.325292795623696 1
0.534729291958411 1
0.583981387351607 1
0.350588218238406 1
0.263968553790687 1
0.31096420577003 1
0.386596127942644 1
0.0635794741000557 0
0.50365413260483 1
0.579656761814387 1
0.46307989795322 1
0.338623862755439 1
0.305410331143238 1
0.664826163805688 1
0.269682659281145 1
0.214682877644395 1
0.355989735323721 1
0.494098005572896 1
0.621402109044003 1
0.565211537012549 1
0.353414532810698 1
0.489658917219835 1
0.312605413975024 1
0.426540515245836 1
0.620666679430469 1
0.646321427312273 1
0.163432955346197 1
0.141309895865091 1
0.591244360246524 1
0.446018899191336 1
0.582897350039344 1
0.255456235106145 1
0.462682099912508 1
0.669585636707457 1
0.438311262287809 1
0.656576077732992 1
0.282431083771131 1
0.383460963476575 1
0.507634010852643 1
0.34461512984244 1
0.248885562539036 1
0.40227351979681 1
0.699673192737768 1
0.442044065756983 1
0.431123007696212 1
0.338981986391459 1
0.46976763839477 1
0.445640219710792 1
0.403421989613189 1
0.549631638924435 1
0.476445088752655 1
0.156330279101488 1
0.373084593327138 1
0.623813018275225 1
0.263627392219802 1
0.522763239027181 1
0.273817939000439 1
0.312115853238574 1
0.0709379299847561 1
0.271353615076621 1
0.130133792835311 1
0.447694937690175 1
0.234557677226868 1
0.491741143965662 1
0.445175738917631 1
0.344931839753233 1
0.537987091992224 1
0.42361652389401 1
0.461222896657625 1
0.459312063517153 1
0.404779328964489 1
0.646512410813731 1
0.495956585284264 1
0.404522609376704 1
0.312392025616957 1
0.0538090191069306 0
0.268530419076328 1
0.566927723543197 1
0.279997104128819 1
0.476335458924363 1
0.518999858706682 1
0.623260301040201 1
0.383315257161691 1
0.407786955936111 1
0.302705593089621 1
0.444520891519021 1
1.02498905302392 0
0.246764250946476 1
0.304822037847308 1
0.564948086668032 1
0.653206028718444 1
0.613278372852582 1
0.54933325216928 1
0.192809675981516 1
0.152655966229117 1
0.621374510145573 1
0.604565293944229 1
0.544322705432054 1
0.240504285547581 1
0.573973302252044 1
0.543831303715613 1
0.492894921081349 1
0.685237533565533 1
0.636393432478376 1
0.407967021083998 1
0.200731948956605 1
0.330707507736237 1
0.550727578295572 1
0.0859463254070099 0
0.105223779473524 1
0.325190348761676 1
0.461469255920511 1
0.215203711086915 1
0.238863919024835 1
0.57918293509108 1
0.290871708303963 1
0.298616707785046 1
0.407899080225317 1
0.385703203023241 1
0.31987240592313 1
0.507424207886252 1
0.545830963830079 1
0.687912706550564 1
0.396373823873889 1
0.808656366133456 0
0.624747533363119 1
0.444205783086411 1
0.588547950497919 1
0.125660754290153 1
0.405937069298873 1
0.0873206249767526 1
0.503805559646186 1
0.490784815286089 1
0.372836696795427 1
0.49718046231769 1
0.498838527641652 1
0.256887678443762 1
0.372508259337975 1
0.631018750278892 1
0.347795877466488 1
0.424998274786089 1
0.812967146527021 0
0.177768859719388 1
0.113501816877429 1
0.533730003882344 1
0.431958402876632 1
0.553182690948711 1
0.411058427200364 1
0.524331976984657 1
0.344082426986831 1
0.329556947979515 1
0.357764479508173 1
0.329326262989722 1
0.212500116837519 1
0.455792077591748 1
0.158884302015409 1
0.57419595878874 1
0.364890587223731 1
0.350366268754888 1
0.474842900079648 1
0.500441838535132 1
0.58863376435287 1
0.387020223862874 1
0.417507507369607 1
0.163549360139048 1
0.365130756400873 1
0.463007574639659 1
0.458802755496448 1
0.313641896709516 1
0.175715226261088 1
0.36045659178801 1
0.6640446870267 1
0.164665947678097 1
0.349090722677821 1
0.460777716246427 1
0.485488875893547 1
0.19992456286192 1
0.208551681594234 1
0.244217787542639 1
0.432068729471047 1
0.322124414767398 1
0.179164804941454 1
0.48395923295284 1
0.496297207597485 1
0.49451745000146 1
0.44278802919968 1
0.362328730961645 1
0.51972305591478 1
0.670335522265965 1
0.393225658371014 1
0.118518247807825 1
0.314515402676588 1
0.262387444684017 1
0.472838663319237 1
0.305735115292096 1
0.346371767682569 1
0.548417614114904 1
0.217705953460969 1
0.425144757549972 1
0.477178547344045 1
0.464762005359622 1
0.445255204074095 1
0.878967221902728 0
0.23595818287989 1
0.469748690269689 1
0.537141764628796 1
0.328135380088047 1
0.251710793821406 1
0.109213530673061 0
0.288896266560143 1
0.158131341311472 1
0.413670604179953 1
0.455932856719349 1
0.678518006316959 1
0.362220512399021 1
0.408351919824416 1
0.333496314565296 1
0.445957820265035 1
0.374116677414996 1
0.242892642004849 1
0.127887423872333 1
0.441122781181282 1
0.724873568491863 1
0.529163785172437 1
0.428813607028627 1
0.453670044570536 1
0.192818900958984 1
0.307640001326339 1
0.249864321919143 1
0.480645694530614 1
0.463799600276876 1
0.295299663183744 1
0.430257406350729 1
0.49168409468337 1
0.315577622367476 1
0.301417001284839 1
0.40113509093611 1
0.319399119939934 1
0.396569694231761 1
0.190491071232906 1
0.253495224372796 1
0.476412085092756 1
0.426682947342573 1
0.35204620304137 1
0.289838636980582 1
0.365363559751683 1
0.302981459283179 1
0.564185119661567 1
0.715457214287607 1
0.269835542428203 1
0.395543861551659 1
0.0798715435020531 1
0.31662525236472 1
0.391953813403903 1
0.157668764338813 1
0.581950133254593 1
0.384303351927992 1
0.224905049698422 1
0.265378010447106 1
0.548242126849761 1
0.466748462557016 1
0.263654946365337 1
0.50027506141478 1
0.468171029096574 1
0.485111958527817 1
0.29226625042636 1
0.774244814005168 0
0.40621105686422 1
0.193441018406431 1
0.322050919219861 1
0.312385982252029 1
0.65932853356919 1
0.557988485485518 1
0.630801503744187 1
0.325187049096916 1
0.573891050161008 1
0.236589279778189 1
0.432078358557394 1
0.421471793767804 1
0.335697150681897 1
0.479973071772464 1
0.372459062642834 1
0.17992150781867 1
0.526536998200085 1
0.333876304675135 1
0.398798739931125 1
0.375275471263899 1
0.257325793859912 1
0.126811539335781 1
0.357242523133863 1
0.417086991295023 1
0.575134456375608 1
0.727794896025295 0
0.645609291334274 1
0.246322377557896 1
0.446865410494848 1
0.268158462828833 1
0.313315480896375 1
0.495851319809703 1
0.568275294108103 1
0.335018467808304 1
0.353605167624556 1
0.160917738422693 1
0.159733971865633 1
0.412669960534808 1
0.372241432375551 1
0.203297394678682 1
0.328312247657055 1
0.230933047762965 1
0.400947252089385 1
0.484518521177427 1
0.295106282378874 1
0.537082401481226 1
0.182999826537765 1
0.327375408265177 1
0.343619759432808 1
0.440402284189473 1
0.380428951014226 1
0.23717772625436 1
0.343476387428046 1
0.548264668861444 1
0.282709553095319 1
0.315621461135962 1
0.613774904105536 1
0.349997546521856 1
-0.0392455949862496 0
0.0500839550405532 1
0.561367860159143 1
0.223467203825874 1
0.311370104977747 1
0.363485223950257 1
0.389036872144953 1
0.4717217102295 1
0.242967680293417 1
0.551788378395173 1
0.753142825740249 0
0.310913729213236 1
0.240687650879093 1
0.440086023207508 1
0.401577618391116 1
0.616802950069856 1
0.544115105986138 1
0.321604821433348 1
0.519536937305203 1
0.384364711153815 1
0.584556747561947 1
0.538473011064372 1
0.489925484095919 1
0.358883311774354 1
0.415566931349001 1
0.424094838971497 1
0.443683041214155 1
0.538734977128278 1
0.47454012066632 1
0.485246628794142 1
0.30882366617802 1
0.429396115243609 1
0.244318561416007 1
0.590296160219066 1
0.536107097807584 1
0.0972960687229424 0
0.4777376449649 1
0.355135248488833 1
0.335118683507789 1
0.373513861628188 1
0.34070671460911 1
0.498277548044861 1
0.693141956748415 1
0.448481522637737 1
0.279401513827016 1
0.407599235165881 1
0.537249576395157 1
0.357298265140199 1
0.385138407110021 1
0.494077933388127 1
0.49435791966053 1
0.393202746521387 1
0.327985206742619 1
0.551653616327397 1
0.0858991371332481 0
0.370241504245891 1
0.445495883534307 1
0.326887610106667 1
0.225428335385598 1
0.55321042430849 1
0.297563460218755 1
0.264342759322199 1
0.336429641149003 1
0.170425821932266 1
0.358964571119239 1
0.367731055227411 1
0.574466203752895 1
0.323090757862461 1
0.324057785956809 1
0.671200751225274 1
0.530829072065689 1
0.571148171851653 1
0.238854624187493 1
0.0914815947493094 0
0.466984998972805 1
0.11541182989273 1
0.308650394320369 1
0.375402542675955 1
0.209497612863229 1
0.426362352316713 1
0.287418039388628 1
0.310350411745908 1
0.387151937060019 1
0.486390229837948 1
0.446461399159498 1
0.244818567178024 1
0.489676261848927 1
0.608157807667554 1
0.135589252434942 1
0.395221316151678 1
0.602056213022127 1
0.517061249531592 1
0.609241496004194 1
0.613973518394425 1
0.288858872578365 1
0.212102042308215 1
0.369653320682335 1
0.264866453043223 1
0.390616270318742 1
0.374959831968372 1
0.463868598183295 1
0.309843213270598 1
0.31048455288431 1
0.506532856349473 1
0.607997191066605 1
0.432449484940595 1
0.432288654757111 1
0.386057967899631 1
0.0762188118167045 0
0.396990874208397 1
0.360946048382057 1
0.620499292694427 1
0.274279122820406 1
0.334740270578937 1
0.474002626776892 1
0.5645920341142 1
0.389215656610587 1
0.368289994478279 1
0.157275636536109 1
0.276540856131808 1
0.502631158286407 1
0.276849886051742 1
0.283974831175464 1
0.367067779107062 1
0.266535066776537 1
0.538297862664352 1
0.586650690731606 1
0.0584251563621694 1
0.432143845252581 1
0.500830786442506 1
0.452628365906456 1
0.499492448792794 1
0.309571437240219 1
0.376008210046612 1
0.305544979860694 1
0.410526046305991 1
0.29045505956474 1
0.532399703140418 1
0.287472981323068 1
0.612948436867232 1
0.575703798681221 1
0.623198647320591 1
0.448115433794895 1
0.191616698093658 1
0.453238015435181 1
0.396800646043525 1
0.268732165088738 1
0.323664044593612 1
0.38104795676234 1
0.21311500619214 1
0.476102569256608 1
0.353920224424863 1
0.263015349497451 1
0.27438785267007 1
0.496354702317942 1
0.32352042885522 1
0.279193262242653 1
0.629931404120043 1
0.348965560542186 1
0.54922615831368 1
0.270068912943394 1
0.202706087689103 1
0.569771003969678 1
0.63873826301386 1
0.40714665422436 1
0.0961002646934514 0
0.409873310391244 1
0.490708588415672 1
0.243967081650561 1
0.315566249275437 1
0.309277025194046 1
0.551122479217576 1
0.334188235191309 1
0.513350328472799 1
0.220583953526007 1
0.6519570925601 1
0.673875214045459 1
0.495401274087326 1
0.101320932624102 1
0.393867498500172 1
0.399072477318419 1
0.243728982499994 1
0.304156632836795 1
0.380397392633897 1
0.677233079365647 1
0.56354420880345 1
0.263639253269644 1
0.515739006908369 1
0.260378949317697 1
0.394379962972846 1
0.415632789111307 1
0.883715339779272 0
0.261885823639694 1
0.660156593356702 1
0.353198413917204 1
0.258508122942012 1
0.337216652890627 1
0.45917114090501 1
0.606347990360567 1
0.431369967257309 1
0.497781284026094 1
0.0424672466329185 0
0.342650398086988 1
0.392366199286941 1
0.342035939776432 1
0.26085909602962 1
0.615949920734487 1
0.428064489051943 1
0.346368484899516 1
0.37377260055423 1
0.406805684869342 1
0.219260137516926 1
0.38518171759161 1
0.521582100112752 1
0.204459407805984 1
0.489147594504491 1
0.482732421586528 1
0.307490560412996 1
0.419690067986709 1
0.319899773450909 1
0.313600321933522 1
0.623285892720571 1
0.537050904579336 1
0.46970319128497 1
0.340925197677521 1
0.382727650574929 1
0.461152911996763 1
0.510748070570122 1
0.442145907986751 1
0.336655381584243 1
0.351050701602751 1
0.494789711135549 1
0.426273682543207 1
0.145291600757643 1
0.403995017598783 1
0.479021526112845 1
0.530675359310114 1
0.193352058076395 1
0.442782637843351 1
0.351586830016773 1
0.444467822748109 1
0.323618313501351 1
0.644526304609887 1
0.173917903914265 1
0.401474958184122 1
0.494749781392432 1
0.363671946507818 1
0.473077351925168 1
0.513506379729502 1
0.415141924403388 1
0.438509945371243 1
0.489231838972258 1
0.355874993206496 1
0.390351480363341 1
0.152170802340253 1
0.671354011419982 1
0.265052541173373 1
0.242675265181158 1
0.32282087676499 1
0.384628422468131 1
0.361714177981198 1
0.255565017026699 1
0.50923187798072 1
0.585192727752181 1
0.467247900505324 1
0.492529473001711 1
0.466132664204731 1
0.28179957993856 1
0.17077901661496 1
0.296924684310924 1
0.498232275635329 1
0.478438152251111 1
0.469231872975003 1
0.471272464233334 1
0.413766879000706 1
0.10085576724073 1
0.315610201120288 1
0.489661310656271 1
0.304811750094522 1
0.187968119859588 1
0.577127602557502 1
0.398554469938817 1
0.578750757816969 1
0.376728159189471 1
0.298057163382502 1
0.337232454061244 1
0.0821754327703668 0
0.505869859393527 1
0.495776332911851 1
0.381132973615835 1
0.384722191622707 1
0.381997374400709 1
0.428690393959153 1
0.455921019790824 1
0.218649893943114 1
0.346973812030253 1
0.344436138014005 1
0.443499895400379 1
0.532164140578626 1
0.499398950547074 1
0.178092297015344 1
0.397502401426098 1
0.29671963336613 1
0.282044797534177 1
0.348547629444087 1
0.397663800169484 1
0.361479399810641 1
0.212277914879762 1
0.362118397719627 1
0.494574743220947 1
0.266878296214826 1
0.517905075968095 1
0.596147911709246 1
0.398983124629063 1
0.362170857921369 1
0.275161385504425 1
0.655262500032624 1
0.47870559981936 1
0.534595065456029 1
0.522639036713975 1
0.397111872877882 1
0.44181607132992 1
0.454202236129042 1
0.196793735694732 1
0.452637841163709 1
0.546633076058364 1
0.264632290987138 1
0.479569929853049 1
0.536524717453734 1
0.587359497443793 1
0.562440539222302 1
0.391636557320313 1
0.304171150468002 1
0.416765511315508 1
0.288317502310588 1
0.393025637057477 1
0.359125168400135 1
0.454369971851908 1
0.230115516497732 1
0.551571991000707 1
0.566315050397823 1
0.313805257589227 1
0.464851408473545 1
0.679689065435588 1
0.28796896430226 1
0.326213221964399 1
0.386981962797023 1
0.62465747620756 1
0.491222346070361 1
0.599627224823186 1
0.43601188265579 1
0.497720650120582 1
0.366696792100768 1
0.319635669647233 1
0.866065290374685 0
0.190899601360835 1
0.550638030220633 1
0.405824654476009 1
0.306676274146159 1
0.560948992039506 1
0.497936253080604 1
0.21563471026214 1
0.362463551021023 1
0.327338687491099 1
0.380156826534765 1
0.594235271099518 1
0.480826871188666 1
0.179753768721127 1
0.456306257883516 1
0.256023305824628 1
0.472083057287117 1
0.348544266862092 1
0.505433914400527 1
0.494692914305905 1
0.329970694578077 1
0.438931547679346 1
0.751318856705285 1
0.3442066811627 1
0.505825257681161 1
0.471707809378037 1
0.257623210255554 1
0.374571437100955 1
0.605510562598259 1
0.256786338136143 1
0.338808104546831 1
0.388926258237479 1
0.237340310619271 1
0.355264514253074 1
0.299780600826397 1
0.280119326348279 1
0.360624046634265 1
0.299792995388444 1
0.336462558834975 1
0.338201028324127 1
0.562850897022403 1
0.30288668856594 1
0.211443673039414 1
0.593438142110934 1
0.401216114635066 1
0.400577580334626 1
0.193711324295625 1
0.515745201681478 1
0.331523435188877 1
0.568777136868902 1
0.171077102803433 1
0.472448871998629 1
0.286278100340822 1
0.242980023890373 1
0.554868557813974 1
0.657316493536268 1
0.422723897342028 1
0.586945808451604 1
0.501389675283276 1
0.734027994034931 0
0.142771640711394 1
0.573750463291455 1
0.62594440746792 1
0.272371866728761 1
0.274154160196638 1
0.295940198841341 1
0.0814843109349521 0
0.485383242334636 1
0.295833311955526 1
0.470580341848044 1
0.213414921865367 1
0.287790985034125 1
0.52674541648052 1
0.392258558627734 1
0.496214501454919 1
0.186632257460129 1
0.270472529286836 1
0.508732867969075 1
0.490879563146524 1
0.382824055598741 1
0.545129865587384 1
0.489294411380918 1
0.205695500859844 1
0.392334444810072 1
0.145559848598084 1
0.40141183168996 1
0.735696399940911 0
0.543707673179581 1
0.612618019738854 1
0.429404807423271 1
0.559692050545014 1
0.479995941740391 1
0.518164922366229 1
0.132699061182931 1
0.469754766500753 1
0.194470752098698 1
0.246108457070781 1
0.112090123585166 1
0.2581336781889 1
0.0804553582375723 0
0.0865044373009802 1
0.315505486917612 1
0.394701144734739 1
0.198566976155585 1
0.471002376538892 1
0.131297626028307 1
0.312158963007994 1
0.304199298873478 1
0.141112130440844 1
0.520722777803665 1
0.589452953860335 1
0.649575739063314 1
0.542053801220587 1
0.564596942879423 1
0.522734494338255 1
0.431058158722012 1
0.623738482372131 1
0.351979169459278 1
0.370810183271338 1
0.436238433381078 1
0.134575117376217 1
0.118023223669244 1
0.111738156606192 1
0.439140882438856 1
0.604223405353204 1
0.549332354998834 1
0.354012078632181 1
0.290961168888989 1
0.501344069007351 1
0.773178647574532 0
0.528551512817322 1
0.278375621202096 1
0.177037025749692 1
0.349553329766118 1
0.680416906125268 1
0.102310990471602 0
0.367698351446258 1
0.334177540159605 1
0.47309392618181 1
0.430824467053486 1
0.350654317240113 1
0.368225154943467 1
0.381450021292201 1
0.465986013518256 1
0.439354169289263 1
0.256364139782425 1
0.259204540822137 1
0.729390825372892 1
0.25352837160904 1
0.443154647283378 1
0.427154150664562 1
0.208314718373589 1
0.426388954380663 1
0.226467901830602 1
0.298954210325975 1
0.331061828673558 1
0.481362739832428 1
0.478618926111012 1
0.316643278663869 1
0.482119521552647 1
0.567332254643959 1
0.356052700437303 1
0.245214826812208 1
0.506427493942042 1
0.391785162916734 1
0.452839149364292 1
0.176648954495949 1
0.279402471671772 1
0.204353084633159 1
0.608216328771081 1
0.222139989356822 1
0.0507276981200959 0
0.426974059719509 1
0.493032424403911 1
0.387832287083283 1
0.264909447623211 1
0.459639627761765 1
0.331123197730324 1
0.449169790911845 1
0.334711470008948 1
0.406055692967103 1
0.340142862507768 1
0.343530101238843 1
0.372558795138334 1
0.486096589925025 1
0.398857974009596 1
0.349444292855668 1
0.513921201369241 1
0.337822174467841 1
0.285947768035467 1
0.180051521037672 1
0.340324597550323 1
0.414802647886367 1
0.630200445384623 1
0.384968849627426 1
0.374873299076376 1
0.229160178617316 1
0.124645552054533 1
0.531972366650256 1
0.328092221007327 1
0.440352427182672 1
0.456094855144147 1
0.465400681585495 1
0.283013506327344 1
0.475776921979788 1
0.565885177780995 1
0.228613910346627 1
0.330849871863219 1
0.37156665093315 1
0.153507513132021 1
0.476377511429626 1
0.322833004781861 1
0.342654354345455 1
0.435598126282266 1
0.257602150317549 1
0.215667581173084 1
0.313862473506453 1
0.470258360791405 1
0.383572843779593 1
0.565515572019693 1
0.612295397688948 1
0.505131470571921 1
0.718390693260661 0
0.0679680800299673 0
0.436253491501259 1
0.248953626567272 1
0.310186179884713 1
0.459242528127964 1
0.573720662409762 1
0.324415462475707 1
0.206391413547705 1
0.436934719693679 1
0.364919601656216 1
0.589672786863868 1
0.487300867424285 1
0.648605842585268 1
0.521008973777024 1
0.523760947990494 1
0.319074421790355 1
0.224755265972225 1
0.436602267905018 1
0.747874717431419 1
0.72147583834781 1
0.341989261535489 1
0.60991273998843 1
0.469039737890653 1
0.315910548902225 1
0.257432126820683 1
0.592539197508939 1
0.463119940143359 1
0.413301947051564 1
0.3007227050315 1
0.522903385334599 1
0.435086330781015 1
0.151102532560138 1
0.272573475533709 1
0.579290316171103 1
0.50316657838997 1
0.289887734032255 1
0.466605017817142 1
0.566021822482457 1
0.333533931307988 1
0.410001798948778 1
0.29016690468932 1
0.489486640833474 1
0.49039650713769 1
0.59020210103584 1
0.290553460877758 1
0.457379886797509 1
0.684866835359576 1
0.31157402229704 1
0.51221394916111 1
0.437175798484575 1
0.339254009421356 1
0.294620750640182 1
0.52664907378477 1
0.560077774272604 1
0.246634553007187 1
0.435187477364011 1
0.353318199142865 1
0.456278388210461 1
0.3186479784206 1
0.652871232026742 1
0.432140031261058 1
0.413118633878199 1
0.530743425232251 1
0.50150013657169 1
0.561898213763757 1
0.406810300599582 1
0.648348027451745 1
0.346097940740074 1
0.400095791477061 1
0.381405670288496 1
0.388019348945179 1
0.343629836650877 1
0.290863060092699 1
0.183931344199312 1
0.379803816058591 1
0.348004611884687 1
0.361848189043813 1
0.335308159900657 1
0.323241888269783 1
0.476277001738968 1
0.5090869560267 1
0.338326816308572 1
0.685260686740743 1
0.667506760636353 1
0.428749744311338 1
0.525176501277168 1
0.304982572144813 1
0.576088464439726 1
0.437863519313461 1
0.450977868948715 1
0.49221538070097 1
0.412568329557484 1
0.260628245642736 1
0.24206473627688 1
0.483547247476384 1
0.290518231981179 1
0.519333990601475 1
0.458664524416932 1
0.636228649373952 1
0.311360223754092 1
0.232141667373021 1
0.305705396272773 1
0.31730411274204 1
0.540948390886364 1
0.047762966776009 1
0.380189839828813 1
0.47986870547564 1
0.52511960599714 1
0.342177865977905 1
0.676058293114712 1
0.464150746604272 1
0.249135608384851 1
0.569828493577367 1
0.756373591833513 1
0.437885592361744 1
0.477451691836133 1
0.573031434521522 1
0.308384520570964 1
0.269897723738902 1
0.1652928041226 1
0.44057778005953 1
0.637656441273142 1
0.0811462249440565 1
0.306031913483771 1
0.602495722702478 1
0.298243380336754 1
0.311435192219027 1
0.309390714468367 1
0.628326853395451 1
0.448373088113814 1
0.669827571038604 1
0.430237672994644 1
0.458647026692732 1
0.526412107085002 1
0.52938562469812 1
0.557162712338158 1
0.485252972872721 1
0.0869913069418645 1
0.343603103507766 1
0.301832493352931 1
0.192329343402799 1
0.20024879974883 1
0.424763064780178 1
0.204501683790058 1
0.363316216651332 1
0.410352093137417 1
0.457426315312392 1
0.609661949992246 1
0.387371629303993 1
0.422123375722915 1
0.469255228613376 1
0.314696436331212 1
0.267098155721899 1
0.379539907872559 1
0.201735960129752 1
0.405519891684216 1
0.224024946563768 1
0.223658628933069 1
0.424221149751366 1
0.269982925672117 1
0.488492182890367 1
0.326857291174201 1
0.224068509064475 1
0.424591952791623 1
0.608956257497484 1
0.391742245128278 1
0.300039258324121 1
0.109498238844699 1
0.138919961187234 1
0.385219194949608 1
0.252037541852547 1
0.339642039219435 1
0.221376925731764 1
0.349587567401764 1
0.513437096063675 1
0.397803568901081 1
0.099082022804764 1
0.20535327314746 1
0.481119417250487 1
0.506683072419665 1
0.285550924581841 1
0.302927245412624 1
0.247966054326872 1
0.575247913818462 1
0.489908064500219 1
0.218456132941913 1
0.445329104916779 1
0.256969221484021 1
0.56616670853191 1
0.42528557631685 1
0.318551603342121 1
0.480112233158825 1
0.324348423810405 1
0.483512481587584 1
0.36682160720645 1
0.289095819872078 1
0.58482681362053 1
0.253661165427003 1
0.472258024495121 1
0.617459074084153 1
0.51314413228001 1
0.840443175521747 0
0.43043352590232 1
0.249116093787653 1
0.534016887946964 1
0.506939261752837 1
0.5413170936481 1
0.154146805874632 1
0.203046612885062 1
0.206680653293495 1
0.443262422749689 1
0.374141681589627 1
0.557729339538141 1
0.433720264197195 1
0.172446319626567 1
0.459189230747851 1
0.258643108441389 1
0.289867216650697 1
0.557114062685556 1
0.434348627233505 1
0.276378826017168 1
0.52587264554602 1
0.438500965132601 1
0.278171073382298 1
0.143156476595408 1
0.597632942208204 1
0.442357466019183 1
0.158665670261037 1
0.426572176169607 1
0.343758925400886 1
0.674839472331761 1
0.423740731826822 1
0.280259045927426 1
0.515479889787366 1
0.693835552853861 1
0.607542731239461 1
0.34123470299776 1
0.475336769812656 1
0.669591636068954 1
0.514824904567031 1
0.407332792586506 1
0.579208672415032 1
0.335039176367419 1
0.640170382417229 1
0.451459178677528 1
0.277171898534217 1
0.207445144378667 1
0.364666143072908 1
0.479860675304468 1
0.404279955760115 1
0.313795752791925 1
0.741455273753167 0
0.348650226938314 1
0.081186846015194 1
0.487080559016167 1
0.207631398002216 1
0.438143898020944 1
0.697024654907434 1
0.416226709226217 1
0.397332144418414 1
0.576094292278053 1
0.462443586342443 1
0.334830452683781 1
0.330187099724002 1
0.27583346905792 1
0.393166141141321 1
0.314018899295623 1
0.484532727053923 1
0.156878028494015 1
0.31507433500809 1
0.458280105113856 1
0.452218840394338 1
0.0910590727182945 1
0.395553088298361 1
0.515126050034955 1
0.353217045288586 1
0.397383441318198 1
0.516661935045705 1
0.686695378611638 1
0.376982492045995 1
0.592698218469131 1
0.367463182564765 1
0.657511433409336 1
0.443280055332027 1
0.372559424954418 1
0.350760645240797 1
0.646115861229001 1
0.369614378825301 1
0.347694507224538 1
0.341628750043671 1
0.440738679344385 1
0.372886997089446 1
0.27313872687971 1
0.36436778581051 1
0.180538443127166 1
0.426070616198839 1
0.353639998209829 1
0.304856306865076 1
0.465089927177728 1
0.695784059287603 1
0.322963410672787 1
0.35801526761187 1
0.479604791145912 1
0.519554731736535 1
0.470148742592436 1
0.413227531039665 1
0.0937405720443094 1
0.486159662683675 1
0.545222443403373 1
0.46083306223977 1
0.620545574224346 1
0.684533298163449 1
0.383748583447525 1
0.206238879171077 1
0.384812099066693 1
0.591920867114407 1
0.28137127977182 1
0.704713414182783 0
0.590118276963081 1
0.0691632900667617 0
0.549724582037602 1
0.414677288161927 1
0.35893062018274 1
0.308815994750766 1
0.408140111667114 1
0.591067002321619 1
0.637821945875176 1
0.373895244964948 1
0.341962337759308 1
0.181245091965958 1
0.345534813563528 1
0.0592160029382456 0
0.497071248870004 1
0.576835783670345 1
0.323267663002279 1
0.263116627352702 1
0.218036275390968 1
0.34132755307844 1
0.338657886130559 1
0.322036425225558 1
0.357610740640842 1
0.327165436410975 1
0.369596634958824 1
0.342977881712278 1
0.342698617743066 1
0.609015200379352 1
0.31822618080233 1
0.438224608902707 1
0.361649419057836 1
0.499246097065963 1
0.260029585073989 1
0.253559411556348 1
0.385113971059407 1
0.288274909716828 1
0.534407055527231 1
0.712795101862669 0
0.425089407476523 1
0.317623667599472 1
0.550171885905033 1
0.520229740610334 1
0.63563642722774 1
0.177520628323498 1
0.426769824092134 1
0.515319203182549 1
0.34173987201107 1
0.539633644793622 1
0.385604989384717 1
0.20649560576541 1
0.301401303405245 1
0.47351668669242 1
0.202906698767345 1
0.453984116652726 1
0.229878005911865 1
-0.106799764120632 0
0.308906041016732 1
0.248505596037537 1
0.569481715061924 1
0.454077726329239 1
0.464286653732894 1
0.739643950166026 0
0.577267770068496 1
0.567451540353048 1
0.216506060236838 1
0.533520479293409 1
0.33432180041325 1
0.434007350446849 1
0.379553859840581 1
0.534868158002342 1
0.493886667788135 1
0.361670124494992 1
0.645593462208647 1
0.551145514054605 1
0.448928535344242 1
0.581082421813898 1
0.321310612231113 1
0.697771064034052 1
0.617448178930447 1
0.406022123115108 1
-0.113662098808402 0
0.699226237331196 1
0.495410373188137 1
0.346459854061336 1
0.484224743012679 1
0.432369968842386 1
0.504708731570396 1
0.0866914948758846 0
0.0928293782948273 0
0.395087096399644 1
0.349569172669438 1
0.235622095166089 1
0.495581784028711 1
0.281070797453698 1
0.599697994658189 1
0.481156755389503 1
0.370333000609526 1
0.566498444547623 1
0.398512484076628 1
0.41613842854888 1
0.358770715140504 1
0.1638775519316 1
0.0891039860382909 1
0.65618320543494 1
0.343284801790803 1
0.442705760996296 1
0.398922883834234 1
0.254683192719062 1
0.49750801612033 1
0.263597048734643 1
0.296139455121756 1
0.23098954661402 1
0.366077639437187 1
0.307710075237705 1
0.266153360386392 1
0.17665727202475 1
0.387374316861036 1
0.501907849648105 1
0.482444476482871 1
0.0608669453138887 0
0.443293145760398 1
0.446524936240147 1
0.477161167663201 1
0.293353801886316 1
0.375234847847857 1
0.452816310592981 1
0.284568232054748 1
0.543427279132473 1
0.808879461936636 0
0.112881066843788 1
0.477968762648581 1
0.417542006262549 1
0.307979139477082 1
0.348147347500994 1
0.561781600032506 1
0.424364875155188 1
0.628661856772438 1
0.304689084177969 1
0.453900790470367 1
0.470687553650649 1
0.362642107529635 1
0.536375222154439 1
0.387304477885905 1
0.382656963352317 1
0.258203386001571 1
0.267957106434305 1
0.171077246325504 1
0.387123407601344 1
0.682298706309227 1
0.395318119519476 1
0.784818140010292 0
0.472874873079427 1
0.137159301600517 1
0.212105733861905 1
0.234891352647441 1
0.403998873830937 1
0.360244449714079 1
0.502352707481879 1
0.384651405568342 1
0.408281197348894 1
0.379421699263535 1
0.53030646248887 1
0.334949960193045 1
0.317005901113525 1
0.494832369693887 1
0.704634758504122 1
0.511572159616238 1
0.361392671002044 1
0.0801148605092594 0
0.476065651059224 1
0.405661959259487 1
0.466860356746533 1
0.28503851936804 1
0.437772042731205 1
0.510404695011296 1
0.48314487856774 1
0.342067512471431 1
0.555215323681314 1
0.308310805115985 1
0.316713326677647 1
0.0549165919862302 0
0.687655811997691 1
0.607972707974884 1
0.345392435544135 1
0.407313997887525 1
0.322121165893812 1
0.246468913301905 1
0.274852854755478 1
0.76980313337034 0
0.508930689504853 1
0.404048279752122 1
0.539792045614555 1
0.201472008993496 1
0.490699808231446 1
0.109386864117979 1
0.627325323083759 1
0.302240423008143 1
0.112317332482002 1
0.433007096496095 1
0.145612974241474 1
0.277603689912292 1
0.250478140361872 1
0.493600134818556 1
0.385987573844483 1
0.446821948249893 1
0.649454979220894 1
0.592826531901151 1
0.481972785269672 1
0.651576935613388 1
0.434926504771592 1
0.520101717871823 1
0.291620072806005 1
0.131168695452259 1
0.565542119664989 1
0.273394848684997 1
0.0933885616903023 0
0.609171538712852 1
0.0285551552771926 0
0.682867809337713 1
0.48102767112972 1
0.32071396820044 1
0.60821988461117 1
0.506081562860182 1
0.367242451707336 1
0.534602475141145 1
0.352383443707896 1
0.228506943163348 1
0.180677150413203 1
0.591665770523689 1
0.178120828719708 1
0.331586546089476 1
0.346706901574268 1
0.145133940088965 1
0.42905479609892 1
0.2730678399952 1
0.390436815524793 1
0.616465816016252 1
0.305427325765818 1
0.312651862178881 1
0.362839394809977 1
0.460309702104578 1
0.291427564237606 1
0.270304848192746 1
0.540991006601667 1
0.331930220118891 1
0.404966159457587 1
0.372251965393308 1
0.463626148719745 1
0.408516034840403 1
0.45268283510885 1
0.411845582257987 1
0.368412777524094 1
0.230227826600882 1
0.418098817911759 1
0.17777637300431 1
0.326202484439957 1
0.195551956166129 1
0.298079082482675 1
0.473689543791922 1
0.217992405431298 1
0.222373891322757 1
0.162716413304463 1
0.251675569226338 1
0.255264294905688 1
0.258262119377574 1
0.724390664547777 1
0.329637017924101 1
0.363270055067872 1
0.308230797784128 1
0.305162614168805 1
0.150671472669606 1
0.163755212173678 1
0.434751387248558 1
0.34012459925052 1
0.571013418927942 1
0.251571519954205 1
0.331146908303373 1
0.0425054299653639 0
0.646960563625815 1
0.483808676632366 1
0.328010996296638 1
0.495134089135498 1
0.429012346246605 1
0.389427668179699 1
0.586975970471266 1
0.37513829127118 1
0.206916957481253 1
0.217836171261175 1
0.546358271540946 1
0.476120483149801 1
0.334155232315677 1
0.218162471865891 1
0.538835041589321 1
0.46774709531539 1
0.328911957703266 1
0.267354300057182 1
0.394563766209004 1
0.509857188129709 1
0.286972943502133 1
0.367157790600346 1
0.512805664224361 1
0.479210764178948 1
0.492708223319097 1
0.56926876920104 1
0.6385293612819 1
0.522417121072541 1
0.155185844906023 1
0.461561150109931 1
0.600422896640669 1
0.510387927312807 1
0.283903096674636 1
0.236924026978636 1
0.595759219918198 1
0.333151204340321 1
0.443822351792623 1
0.41575465886584 1
0.11901599784737 1
0.728722691675873 0
0.192125038216138 1
0.397249269169659 1
0.454373886194745 1
0.608167184066041 1
0.392892832771415 1
0.5203231198318 1
0.362972678221506 1
0.33938575093124 1
0.222793400562113 1
0.380750877951883 1
0.555369620225417 1
0.451944242570558 1
0.729616202732749 1
0.460992625977957 1
0.597373666800361 1
0.651562054442852 1
0.378793576191136 1
0.306060678393918 1
0.180556334352744 1
0.283553034994308 1
0.358726756127901 1
0.570357535648447 1
0.40287668876577 1
0.28523808531739 1
0.338077012250944 1
0.346515732201882 1
0.505243487061106 1
0.404521713979998 1
0.126182378986409 1
0.410077651526851 1
0.398662513193593 1
0.57166302193669 1
0.233235411023907 1
0.376946845845659 1
0.407203459677317 1
0.253697664283325 1
0.460992830671199 1
0.500813543850122 1
0.344634271528671 1
0.110779206149113 1
0.435468019102239 1
0.466072203613159 1
0.518933892041309 1
0.516052826411496 1
0.308442550053859 1
0.488887662865391 1
0.261360933162313 1
0.12713412260594 1
0.14889469495302 1
0.413024792051007 1
0.247690859404814 1
0.400644084081499 1
0.159630110801963 1
0.53234960746222 1
0.572303670746636 1
0.45722869664461 1
0.322756212861981 1
0.314459687662663 1
0.338802203994063 1
0.26657735270317 1
0.68224506097143 1
0.181138271730408 1
0.616751595134461 1
0.476989992027967 1
0.46352110654689 1
0.550348202536503 1
0.450006265748559 1
0.424687448459866 1
0.264716581747017 1
0.609165124116585 1
0.0957498476799227 0
0.675442785261834 1
0.364224301212484 1
0.440848268323131 1
0.32297491307464 1
0.729922082836876 0
0.601013732978532 1
0.367390165638083 1
0.615618724514997 1
0.00775389293983902 0
0.653235986463883 1
0.325589767513102 1
0.616353591058963 1
0.127216751704584 1
0.290061113923706 1
0.557226329750343 1
0.531396398561961 1
0.409091435806649 1
0.546159695382736 1
0.563377085811185 1
0.450763431724081 1
0.270240606216219 1
0.195346642217143 1
0.509651067545692 1
0.280712106648891 1
0.19254169622372 1
0.309812878465995 1
0.186435387283141 1
0.459809955715363 1
0.298716672576916 1
0.274616559131948 1
0.439020757538099 1
0.184417146201977 1
0.073057228141572 0
0.713199418208911 0
0.566285266008521 1
0.487461929054565 1
0.393875842053278 1
0.604593036753838 1
0.487709701186377 1
0.264549228934865 1
0.436175967355352 1
0.52147301822978 1
0.429721953211392 1
0.233181698809915 1
0.602226485615577 1
0.515734249583803 1
0.422009263283427 1
0.299390842527923 1
0.107482141425814 0
0.350327255594264 1
0.154278446164885 1
0.265525174589017 1
0.665350282878057 1
0.11097884969752 1
0.242610339648974 1
0.665577750513384 1
0.27743328539694 1
0.437262032565604 1
0.434026535820032 1
0.58456099455242 1
0.359601013041143 1
0.227980017573637 1
0.3552738242651 1
0.44302776630481 1
0.488716934665686 1
0.543132505212243 1
0.566422514344741 1
0.574841044158925 1
0.164401260096241 1
0.736939411157051 0
0.824025422854929 0
0.317438198055307 1
0.281984675197404 1
0.312959508842533 1
0.366918656434847 1
0.471912625011915 1
0.419892671987879 1
0.5190311394291 1
0.343179788850429 1
0.67987278888471 1
0.356831168168107 1
0.285765860461779 1
0.455610126503144 1
0.527535495677611 1
0.101592303734085 1
0.493528176025122 1
0.662558068340831 1
0.431815185210578 1
0.357372390626641 1
0.433380456278461 1
0.480820476198644 1
0.575773964490163 1
0.380911677312106 1
0.498826876692716 1
0.315457930069555 1
0.388481187032027 1
0.571032136052243 1
0.227753477577179 1
0.327907153186305 1
0.267828532349617 1
0.338992144157947 1
0.42451768219906 1
0.57294981039038 1
0.493062469584572 1
0.430387224107847 1
0.247270935618262 1
0.571954030774019 1
0.257870939850678 1
0.240574852123649 1
0.322179532125254 1
0.740796892716466 0
0.445258219138826 1
0.1785625503204 1
0.251371323353262 1
0.322876947823549 1
0.581693600180028 1
0.602551683688791 1
0.504915290751699 1
0.269003867515806 1
0.295357998102623 1
0.224321816394371 1
0.297507444522163 1
0.445869357019507 1
0.450755815217085 1
0.324185672460806 1
0.433403470345038 1
0.133116776209235 1
0.407242902780992 1
0.423062712896108 1
0.300509711712812 1
0.257457721879474 1
0.268667494780909 1
0.192898047817312 1
0.539928944391326 1
0.145226474734579 1
0.58614712625969 1
0.120391589917511 1
0.270389197119431 1
0.311420494443917 1
0.312714611804625 1
0.586406471848123 1
0.705564257286945 1
0.504794577798466 1
0.140551707807174 1
0.471568360749062 1
0.617034885905843 1
0.425311785650181 1
0.159935818568315 1
0.575298358459143 1
0.534341397624239 1
0.366718342639298 1
0.289462597656067 1
0.391377209328222 1
0.420834976788644 1
0.473429465402909 1
0.509621547481524 1
0.234153892250686 1
0.273868026590471 1
0.533662997268523 1
0.250899746662821 1
0.542679775736961 1
0.194634397119046 1
0.283531687336998 1
0.567684242869558 1
0.57904289586089 1
0.316352818053177 1
0.628335757505951 1
0.415456216462356 1
0.266553976703767 1
0.490534699673265 1
0.294645257797943 1
0.622626863028643 1
0.663093470302582 1
0.332122004705856 1
0.44806844836697 1
0.33366410572233 1
0.33989947719 1
0.0697620817809367 1
0.752784394742429 0
0.472668145965088 1
0.17345918018463 1
0.247934845106672 1
0.464863705314617 1
0.256705278505086 1
0.309881159401554 1
0.525279263995808 1
0.215274317447624 1
0.522846963788443 1
0.625575923956774 1
0.15407122181675 1
0.392288339653318 1
0.259137383921808 1
0.589675720193539 1
0.488171778328797 1
0.553701373269704 1
0.524760859578795 1
0.352880522857782 1
0.458290625371959 1
0.298197281653988 1
0.0688186575719609 0
0.233151068948468 1
0.781255182307202 0
0.497494860370408 1
0.46495810000742 1
0.2577320614277 1
0.291502266641339 1
0.500318484450428 1
0.423587624399143 1
0.546755646742429 1
0.461805412614737 1
0.571982620852757 1
0.578709006105463 1
0.422747449037389 1
0.214036574301014 1
0.247445211539503 1
0.441835912251921 1
0.380023369459147 1
0.424431173336188 1
0.468477261688083 1
0.0365421693798318 0
0.125866276219459 1
0.339798408502167 1
0.358376177041596 1
0.424371799485141 1
0.455063287719595 1
0.235980740526188 1
0.533628344928496 1
0.410610786898263 1
0.642287753757397 1
0.419943047437458 1
0.333861298297182 1
0.408647347526738 1
0.112319214126615 1
0.325716938872162 1
0.32640936630123 1
0.115297257819696 1
0.379510764857882 1
0.348148496435423 1
0.664868571513186 1
0.506498394976294 1
0.589505577313336 1
0.43169730909688 1
0.332437344284745 1
0.575376845439732 1
0.631151525059474 1
0.500775798278638 1
0.532023959761926 1
0.441961915854865 1
0.457702797471043 1
0.234683213432951 1
0.429233124435627 1
0.424368627204757 1
0.29843390200918 1
0.56461382395133 1
0.324411508906022 1
0.582501903703101 1
0.518967417421124 1
0.415568195134957 1
0.410796400040397 1
0.369480862569975 1
0.395671137837292 1
0.0996388630576431 1
0.208914454996588 1
0.533334144493826 1
0.30308653758067 1
0.559150867717653 1
0.530533681389019 1
0.383218620017592 1
0.339746748172203 1
0.52687492886096 1
0.434574459415666 1
0.21119973705678 1
0.318786166035629 1
0.388142765780901 1
1.13811740839892 0
0.29124433372189 1
0.437753997965305 1
0.313526378713848 1
0.421149634012543 1
0.381960128456026 1
0.382410514327016 1
0.430410445393209 1
0.453172882140102 1
0.519833718008389 1
0.36775702371334 1
0.304658926489419 1
0.431872771555944 1
0.134247583443112 1
0.172126404416675 1
0.675704271524632 1
0.417356083389221 1
0.519141217627896 1
0.332143900609786 1
0.084000529148426 1
0.693283650141737 1
0.414033846803039 1
0.354934468222239 1
0.557706537257241 1
0.360062619984043 1
0.34983586559529 1
0.497131504199778 1
0.184232688566278 1
0.543547260376674 1
0.517508900115763 1
0.466154268539565 1
0.385421100343504 1
0.484256700239725 1
0.477313037823089 1
0.41488580875934 1
0.292370240359891 1
0.405260702623799 1
0.104894607921054 1
0.227733778214365 1
0.206048951800869 1
0.632013070815672 1
0.571280704253296 1
0.483280372182822 1
0.644667613080768 1
0.555277701271068 1
0.373905820284809 1
0.253224368259202 1
0.433990686914521 1
0.327290657364202 1
0.47933441513064 1
0.363260745229134 1
0.557639491896918 1
0.580719802381398 1
0.567901642918663 1
0.393551487973785 1
0.594652097662635 1
0.612481523867675 1
0.112915016452883 1
0.103906129281069 1
0.344116187521786 1
0.533439301697257 1
0.250326260997189 1
0.30646055529974 1
0.499576113969979 1
0.413220418490228 1
0.33493088210374 1
0.446460118113563 1
0.340400726233049 1
0.16071387422978 1
0.454106765018355 1
0.352947105022034 1
0.541631518070115 1
0.304146829979107 1
0.535695589479892 1
0.213844532671742 1
0.584074951018849 1
0.56502062770688 1
0.37197484191864 1
0.253909706939875 1
0.666816388714508 1
0.616079583952529 1
0.52030234142276 1
0.356277504653299 1
0.464359634237282 1
0.471242286378651 1
0.0868008212120279 0
0.517793420962742 1
0.585551227803766 1
0.487486552183186 1
0.480746978780562 1
0.288051882176199 1
0.500250358580507 1
0.513118586702233 1
0.417660203397168 1
0.588422924181469 1
0.357263940484488 1
0.559085051887682 1
0.194093699403416 1
0.512268059735128 1
0.356694286790988 1
0.674795667357434 1
0.253198111874413 1
0.43147781804739 1
0.507040806260136 1
0.55066068982652 1
0.633990080174379 1
0.372694848834513 1
0.761579514570824 0
0.413440053718675 1
0.367633527161292 1
0.859932081231334 0
0.346378009566822 1
0.32290916941865 1
0.305412821371136 1
0.372620507456795 1
0.41215880418931 1
0.312485272156703 1
0.475025079509059 1
0.32496766658813 1
0.509216806527446 1
0.302274098305457 1
0.407855361264382 1
0.34276102752529 1
0.344020044251904 1
0.418384697449084 1
0.42755025846927 1
0.229402446836337 1
0.505595162775935 1
0.516340219172734 1
0.343049924860284 1
0.461310464424498 1
0.473217652802845 1
0.473385899426685 1
0.274914943252925 1
0.408842849063477 1
0.401453329806997 1
0.403727322213961 1
0.723357617370678 0
0.704349240397157 1
0.450522014643492 1
0.198599739459454 1
0.589069256568176 1
0.684294791656878 1
0.11262462808949 1
0.603880871439974 1
0.244145482401365 1
0.351781266591864 1
0.276518877186104 1
0.455775204815107 1
0.807814000647959 1
0.411216751261489 1
0.549238877910548 1
0.446367284025195 1
0.376463663177516 1
0.108308118838943 1
0.477913059848209 1
0.510732506984289 1
0.370956075221971 1
0.4174390352199 1
0.283239136569802 1
0.305710273241023 1
0.220318758411101 1
0.550800416921531 1
-0.0530270639471772 0
0.480711855289052 1
0.260822694181749 1
0.241090911080613 1
0.179841062929777 1
0.282423183907379 1
0.25708915029244 1
0.323399383041731 1
0.247990264762818 1
0.410018670124306 1
0.219505575799307 1
0.176745318848607 1
0.258634233082806 1
0.522530604248519 1
0.643841408344332 1
0.472098780481336 1
0.352360019458299 1
0.304922176954316 1
0.40618848601158 1
0.112710787949749 1
0.403004425406053 1
0.409668975662014 1
0.380627109100622 1
0.50476758751298 1
0.367533664730291 1
0.374823491833514 1
0.552251325219224 1
0.242053149409861 1
0.199462521963469 1
0.146793600541407 1
0.220350596461454 1
0.462317581170081 1
0.458184005843286 1
0.433426689336333 1
0.29297450817569 1
0.382449701722501 1
0.120203515815857 1
0.359499962470961 1
0.231172074345901 1
0.602527924086518 1
0.592689843891193 1
0.263578252471798 1
0.280167898248716 1
0.445152928657343 1
0.483891529308142 1
0.461914897798085 1
0.402716778676832 1
0.491101455738593 1
0.412267465334015 1
0.405870893648749 1
0.359562763044255 1
0.431448020373114 1
0.467343413375784 1
0.57344005669693 1
0.281574491238904 1
0.517009253666513 1
0.28245401129733 1
0.121110010950797 1
0.500713173366275 1
0.39374149721526 1
0.627289306014521 1
0.460602911288347 1
0.32157927764101 1
0.290962970197537 1
0.510029897389045 1
0.281936574474217 1
0.610661670019672 1
0.111600009090892 1
0.342474797645368 1
0.533757777236922 1
0.314987407845093 1
0.629631365542366 1
0.536851213554894 1
0.399971883216323 1
0.319940025245153 1
0.444054120107722 1
0.50386265612337 1
0.474113181286962 1
0.368383746570099 1
0.617841071795512 1
0.0710235273641201 0
0.701580008507413 1
0.238563434780005 1
0.616006464265213 1
0.307465435562155 1
0.4587537196221 1
0.56604959939095 1
0.226148842933236 1
0.241421600225438 1
0.365081579289742 1
0.347529803499291 1
0.0751911194622703 0
0.340296818915285 1
0.366993098199715 1
0.306926532479611 1
0.560507987236358 1
0.265458350793726 1
0.54848701841212 1
0.204875768335888 1
0.584291601720128 1
0.0528916050587479 0
0.611794216211275 1
0.273222244453401 1
0.16479720702376 1
0.0590947579448468 0
0.246775630416099 1
0.591337213600039 1
0.415208284122358 1
0.286981295964366 1
0.517470048876524 1
0.128989921573055 1
0.52468955117184 1
0.260854260160764 1
0.169587818679223 1
0.44957000892804 1
0.27182611162171 1
0.761401116706965 1
0.320331099549154 1
0.322768604704561 1
0.606350113815512 1
0.460830347021476 1
0.311336442716073 1
0.457654313586781 1
0.25043617210197 1
0.47084013617589 1
0.242924278567593 1
0.224651456044527 1
0.366527818786489 1
0.281798182850131 1
0.379331618437304 1
0.525525244566737 1
0.437559079282516 1
0.435160591235934 1
0.103016271328515 1
0.634016021043142 1
0.288860014373809 1
0.399345537306339 1
-0.0224304307452198 0
0.637727453997737 1
0.322688778057705 1
0.179331066458611 1
0.529287315171275 1
0.45494514878617 1
-0.0771420779485233 0
0.491766345938395 1
0.507023028869585 1
0.233785122152372 1
0.117662396472884 1
0.404889079337676 1
0.24637658189679 1
0.445948332989604 1
0.255855920972773 1
0.548471504778529 1
0.625454001058211 1
0.466386688870757 1
0.363738315369226 1
0.415020552498665 1
0.364523103644167 1
0.358537523112241 1
0.639669182563266 1
0.372877276098888 1
0.504802006261846 1
0.565436621780154 1
0.549501203982273 1
0.363218806630845 1
0.391048470205708 1
0.272774394869103 1
0.310743408566536 1
0.301110583067823 1
0.318557795659268 1
0.394804611972102 1
0.25879265676677 1
0.662468726929041 1
0.595517443422987 1
0.244404414717775 1
0.411080206180943 1
0.484011837124876 1
0.424917653413589 1
0.244011171476281 1
0.296186054468028 1
0.264678647646016 1
-0.0224070370420109 0
0.548680070776923 1
0.601257681784548 1
0.135667533802192 1
0.375578218218156 1
0.352842306883093 1
0.5490906725357 1
0.0951084421993934 1
0.226012351329694 1
0.35777846218006 1
0.178439519718265 1
0.488036983501853 1
0.490922419622226 1
0.556635541487747 1
0.443072345278087 1
0.195790928741255 1
0.416635902091942 1
0.225801337046934 1
0.656200571179674 1
0.479174787418688 1
0.312100224771564 1
0.416588693803837 1
0.606854413801766 1
0.367160310690524 1
0.611849811906197 1
0.568619832409953 1
0.0680787892286171 0
0.193053095414739 1
0.497722479840744 1
0.408748429407701 1
0.593826616579078 1
0.135170807812924 1
0.495410556139536 1
0.359583255611488 1
0.506328239949657 1
0.365211874833667 1
0.488311460923856 1
0.563542980139108 1
0.474312482634122 1
0.147878044950093 1
0.253306182249431 1
0.562317396634792 1
0.469699798762569 1
0.243608716318908 1
0.598009487920036 1
0.673511885736074 1
0.524384081790862 1
0.507060893408409 1
0.200877535091398 1
0.493537007893792 1
0.45729054608237 1
0.42283974749465 1
0.517198933550202 1
0.10957879572439 1
0.363608097973569 1
0.508402034297338 1
0.673383645554232 1
0.471094785867887 1
0.400910309427639 1
0.498916418284714 1
0.303977962339123 1
0.367355726332936 1
0.349777115281982 1
0.618659423749196 1
0.644881721195768 1
0.60937290406819 1
0.336141168241691 1
0.441689126442369 1
0.533846315871909 1
0.469508890152192 1
0.331253589491526 1
0.34980645596707 1
0.413971910492637 1
0.310440766360025 1
0.299173686452284 1
0.0202852816283357 1
0.383710326107717 1
0.421272021373112 1
0.383591450199346 1
0.338037644290942 1
0.666528641012328 1
0.385595915913161 1
0.210115862603592 1
0.469543743609218 1
0.743685042697148 0
0.436691753307837 1
0.282610739189352 1
0.277659626858724 1
0.301327829006744 1
0.411457455238572 1
0.608037141587018 1
0.339424453857209 1
0.442409738436346 1
0.606320328050518 1
0.423567897945854 1
0.455304023576775 1
0.239727546428826 1
0.241099785485596 1
0.556483963289026 1
0.0932467110166991 0
0.436277536352089 1
0.43752079831154 1
0.493190898849232 1
0.451590334976254 1
0.0638317876280022 0
0.390653161539849 1
0.194679184170815 1
0.0893163497179499 1
0.409911484297643 1
0.593063073609734 1
0.33621253721094 1
0.509336298878405 1
0.158129667875374 1
0.495347543893632 1
0.387141868538763 1
0.301477372589025 1
0.576394848060047 1
0.356750082548673 1
0.209186468875992 1
0.544140599150499 1
0.312292687281929 1
0.484254897647615 1
0.436792867764856 1
0.460912553205426 1
0.385017582438866 1
0.511459180049989 1
0.371845086155014 1
0.16227948844294 1
0.423307890561901 1
0.515256273675771 1
0.122212048056191 1
0.168439286518258 1
0.565160319904873 1
0.742326171619705 0
0.455151259972242 1
0.220708188382309 1
0.3352525359467 1
0.220112905492553 1
0.344793661168383 1
0.58390692430317 1
0.111165888226958 0
0.549438031384857 1
0.267210914076631 1
0.490189942687926 1
0.342418724179242 1
0.281849085406264 1
0.547307435049371 1
0.408376008274447 1
0.351393220467292 1
0.196148723400323 1
0.427850582047469 1
0.416289443919828 1
0.287617888080862 1
0.444514115915718 1
0.338598992099523 1
0.38412127800764 1
0.391932791269539 1
0.402877273684403 1
0.34562177802616 1
0.461160558259111 1
-0.0376316995314944 0
0.482239201397099 1
0.308347226632635 1
0.575891288284692 1
0.103592461158216 1
0.576930637752748 1
0.295073021558707 1
0.503878131078463 1
0.724922822361443 1
0.366344457895336 1
0.320200379726121 1
0.364759104587746 1
0.652238370201595 1
0.423737771018685 1
0.481477717518678 1
0.404884519246427 1
0.338969132655499 1
0.33161820512526 1
0.390170472430769 1
0.304924842313837 1
0.413997660393899 1
0.47719700331575 1
0.64138310872571 1
0.247975736033408 1
0.540392151629221 1
0.376145024896127 1
0.244080919810753 1
0.442755367958624 1
0.381873862969941 1
0.305968880651114 1
0.45827456573945 1
0.6121674912264 1
0.319425955464908 1
0.401224249396978 1
0.366485421025937 1
0.579804853821957 1
0.474306294250624 1
0.378271409696297 1
0.485152680173773 1
0.469448825154804 1
0.499091393875275 1
0.390015763091356 1
0.377307989200896 1
-0.0629545101260987 0
0.264834697034707 1
0.471051743541598 1
0.246656167355704 1
0.43778076185167 1
0.407762049825475 1
0.464326558727781 1
0.504731712702676 1
0.380925699256638 1
0.645232603087024 1
0.624879844405298 1
0.629289988765053 1
0.266068385322214 1
0.624071508404497 1
0.424404090056317 1
0.557279593111118 1
0.527157434040996 1
0.403965600576141 1
0.358656397146369 1
0.454493949896597 1
0.567638868820317 1
0.301486911286975 1
0.575115969015104 1
0.479272717639196 1
0.565192011076086 1
0.0965174836022757 1
0.425965386022919 1
0.455801364841545 1
0.431290158048701 1
0.545449161402328 1
0.541104385299665 1
0.587606428892611 1
0.276733289404311 1
0.353556893347494 1
0.84870700553537 0
0.665697297130213 1
0.224161705976915 1
0.6306292006612 1
0.387556007683553 1
0.128621118654534 1
0.395829072718432 1
0.268464983232743 1
0.251801259475032 1
0.507907019072259 1
0.633951649758861 1
0.425314654170308 1
0.420329362081793 1
0.536966882808656 1
0.512603381179491 1
0.438076880253522 1
0.221102426373974 1
0.492564301220751 1
0.324709068608531 1
0.301926113801445 1
0.276566919606302 1
0.584861922044936 1
0.410911294029834 1
0.560105117867858 1
0.386324038970918 1
0.413530500196628 1
0.287668815802196 1
0.561063747271034 1
0.749701622371915 0
0.546585299081577 1
0.574034775578474 1
0.438813523354505 1
0.387341844811885 1
0.452682227727949 1
0.114046180282252 1
0.0486691094418892 0
0.461986283394758 1
0.499959011370009 1
0.127910986076521 1
0.412577307057302 1
0.559950057426214 1
0.312432954171343 1
0.416813601105703 1
0.268681444558915 1
0.0619184090737976 1
0.219617121253623 1
0.4222720289693 1
0.267451231663314 1
0.494087193118993 1
0.325807751375786 1
0.490431844643833 1
0.553570259821973 1
0.246299160609297 1
0.699364295948422 1
0.361622563954135 1
0.563058676915069 1
0.510342016477984 1
0.60837132411817 1
0.489039908167127 1
0.614493351185473 1
0.429715366957787 1
0.546147388812593 1
0.478045009739099 1
0.579080608021778 1
0.100046342063544 0
0.430423756990295 1
0.442715206313406 1
0.319051644451682 1
0.353905711321513 1
0.234219338566469 1
0.49850206403017 1
0.658418245180752 1
0.145510246484661 1
0.357951236571724 1
0.39055669288177 1
0.231970700873885 1
0.414018807248856 1
0.320554200926114 1
0.0605668519914832 0
0.316343325478192 1
0.242553720188529 1
0.422035505170109 1
0.419409611868908 1
0.358651832086729 1
0.379979000844645 1
0.52336699937545 1
0.4972057723984 1
0.599088467307138 1
0.298945875552681 1
0.185815869215157 1
0.121069759373105 1
0.414463479130346 1
0.330143661034944 1
0.462224090829621 1
0.697506928167344 1
0.451037467133768 1
0.171564502818046 1
0.419895156105224 1
0.53123355249101 1
0.619333505627268 1
0.55408354699747 1
0.533318440214745 1
0.24133921068849 1
0.436913754592689 1
0.450948509239886 1
0.459659926744655 1
0.624084666794869 1
0.299450902774717 1
0.410526827666298 1
0.415963810960217 1
0.238358485584749 1
0.0931141103331469 1
0.373941384993201 1
0.651075471093483 1
0.531884618015001 1
0.416708836150729 1
0.357397892554176 1
0.383852521347163 1
0.442187860811281 1
0.327941939726043 1
0.366389463220644 1
0.43837486775842 1
0.523446085308628 1
0.454056614472352 1
0.260309934583586 1
0.511480875563993 1
0.322346319248528 1
0.444309761746282 1
0.227948360829177 1
0.280018105161141 1
0.436392527949455 1
0.504557196929165 1
0.462638285604299 1
0.207870255586261 1
0.4204540288314 1
0.393592602711172 1
0.465785139113592 1
0.521210577693478 1
0.140981657832704 1
0.215962390142064 1
0.648268282532627 1
0.364091255889757 1
0.391496737476452 1
0.414478274277225 1
0.743535042343208 1
0.0690686785009814 1
0.777429244668995 1
0.411406199187002 1
0.294964363268258 1
0.495190724341479 1
0.444834279900512 1
0.307501905000117 1
0.373101309134118 1
0.422865815337658 1
0.295144818296162 1
0.231448907475155 1
0.519217359292377 1
0.360659734056054 1
0.36668465501082 1
0.152048670920447 1
0.487260727588364 1
0.406025145700716 1
0.392170271176934 1
0.441956445589951 1
0.389524062488741 1
0.526538821290206 1
0.321604993350654 1
0.477076921656605 1
0.369742672433848 1
0.487705828405147 1
0.782582113061022 0
0.534864145568012 1
0.517574250198423 1
0.234792478611021 1
0.56195827344469 1
0.29062404073713 1
0.31429415430929 1
0.312241426143762 1
0.596426342367258 1
0.321208857628255 1
0.459483524763523 1
0.200729529155564 1
0.37790039749704 1
0.409635862198393 1
0.485619960991158 1
0.477876451794812 1
0.3507611018823 1
0.0959311336741411 1
0.409171376746108 1
0.526522343632768 1
0.629378774851074 1
0.234878477837707 1
0.20203238448886 1
0.289091301851427 1
0.496284186272943 1
0.363870979740902 1
0.23448786296908 1
0.215946017803815 1
0.46904747741283 1
0.343114410202996 1
0.425959016238122 1
0.324138354256767 1
0.309475123887162 1
0.482830352126215 1
0.235809485149218 1
0.330893083573877 1
0.28366416495595 1
0.279556929595232 1
0.308400673501925 1
0.380056346099454 1
0.189174938451862 1
0.529238096552985 1
0.72951355386476 0
0.387893723605544 1
0.682716863215733 1
0.466627955223134 1
0.363627573081157 1
0.332096434179808 1
0.371618133501474 1
0.226686836182333 1
0.346794888949335 1
0.386941823958382 1
0.535122951918303 1
0.451248692594665 1
0.0446372922329419 1
0.36713084380124 1
0.367985489775303 1
0.412995880119278 1
0.287687034888157 1
0.509619256256893 1
0.121194029275843 1
0.193019037805782 1
0.100987112869279 0
0.174297549770575 1
0.438483727782913 1
0.523250748987384 1
0.485917783225425 1
0.195387864856496 1
0.361664086124289 1
0.711509458538499 0
0.287200875776661 1
0.463872763914665 1
0.288966531426029 1
0.379988080592705 1
0.599474015072394 1
0.552793949739946 1
0.222361308479573 1
0.689544715088273 1
0.320543985820413 1
0.615459850463173 1
0.407448201063291 1
0.32862039755687 1
0.364971328937304 1
0.297776392538111 1
0.234884077098424 1
0.408139450590358 1
0.417032323322529 1
0.472111596693218 1
0.644412873006264 1
0.364112018401565 1
0.121161560917652 1
0.313745649996121 1
0.10372899673462 1
0.455032465756366 1
0.512336729755318 1
0.504034011951697 1
0.386023998173737 1
0.407265765670719 1
0.360166851699675 1
0.503245626806594 1
0.395747977906481 1
0.545997158032737 1
0.449386362259275 1
0.21228422607615 1
0.34869671092971 1
0.592466041401476 1
0.47390136519095 1
0.299016386983448 1
0.108170899287981 1
0.535703066897288 1
0.33852838799302 1
0.317471614475317 1
0.494587953300322 1
0.461285041510976 1
0.42391212176913 1
0.402416296729618 1
0.298043532236252 1
0.380769597356738 1
0.301260431632166 1
0.628648110299864 1
0.427256518782485 1
0.261633724388154 1
0.576491627876684 1
0.517599378122591 1
0.355749074339899 1
0.596011272412208 1
0.223232602893013 1
0.45046059187913 1
0.700502429612415 0
0.231483512353182 1
-0.00126896580272494 0
0.218871985197754 1
0.143482418609904 1
0.293709144839212 1
0.0728004431330427 1
0.309065091659105 1
0.38079869593644 1
0.441327329295493 1
0.544279038014825 1
0.492832271407224 1
0.260070424020963 1
0.560829670270745 1
0.301321263476051 1
0.340107112948575 1
0.580932266620605 1
0.40548255219098 1
0.259877798143925 1
0.349002674443285 1
0.301639381461319 1
0.1893590899828 1
0.202347873628017 1
0.360379036558175 1
0.231924901202877 1
0.517808400231405 1
0.433318514082924 1
0.725085138084492 0
0.302871497082809 1
0.547486407455439 1
0.409591514768645 1
0.21344557051571 1
0.622323261893443 1
0.455179777673329 1
0.54387248382695 1
0.440492356200307 1
0.401987771375018 1
0.384830909069943 1
0.620008412141602 1
0.50094817379091 1
0.415606458895315 1
0.263865539333075 1
0.402429263647774 1
0.674686159476045 1
0.515720844432113 1
0.507742307767012 1
0.589018823894406 1
0.435151707809251 1
0.428840413890283 1
0.472161782022792 1
0.618882838200708 1
0.608058837564906 1
0.10880548178191 1
0.521254910094541 1
0.319709071379755 1
0.410975669392782 1
0.453495756999736 1
0.602401141366515 1
0.155733899048905 1
0.38700984532205 1
0.209394286995801 1
0.49430007143854 1
0.707094074492422 0
0.347456682650204 1
0.163852904855492 1
0.662795774325593 1
0.533044084884594 1
0.119924538998789 1
0.528812076983885 1
0.235225631870135 1
0.554575190106297 1
0.53421337120215 1
0.0702811814455519 0
0.424507382414164 1
0.448028345970537 1
0.562399968793034 1
0.59515455922672 1
0.336621950383506 1
0.411397150857414 1
0.622440564729829 1
0.235711817633 1
0.428540375069403 1
0.440303017266899 1
0.389399821573131 1
0.103192573437006 1
0.463333173049355 1
0.269144772520315 1
0.564662426964618 1
0.373864183904142 1
0.181546704882637 1
0.431314632693058 1
0.37784964218902 1
0.462973920859358 1
0.527871291497659 1
0.37151146774622 1
0.647789699393635 1
0.338968242828102 1
0.423886647015855 1
0.50739566396766 1
0.160688954888865 1
0.568278536912555 1
0.498994910839513 1
0.33929439743805 1
0.348474826015639 1
0.393170137329904 1
0.227474290400907 1
0.239739048792874 1
0.311811346824966 1
0.522322268462355 1
0.50966746458296 1
0.297555867079004 1
0.387153855627553 1
0.163662663695813 1
0.499656266906874 1
0.541892768732108 1
0.230830418005223 1
0.593256707650122 1
0.575192848538664 1
0.665581752005696 1
0.352134568802696 1
0.260089655688766 1
0.355602471907867 1
0.704511457381448 1
0.505978378880765 1
0.433083449595719 1
0.321715117576859 1
0.473778846669268 1
0.551004856735585 1
0.465104250719122 1
0.0772862924703565 0
0.558879948451377 1
0.356660978028014 1
0.248515462167232 1
-0.00409437408719981 0
0.365958228090799 1
0.318860413651056 1
0.200061030446462 1
0.551382348906155 1
0.536443209007732 1
0.467179255426737 1
0.320938307666617 1
0.289219222905896 1
0.261918515547947 1
0.45015526480008 1
0.550777572042275 1
0.435703000334899 1
0.315489446854097 1
0.445058807491469 1
0.611565771069085 1
0.284427641493253 1
0.378903085915685 1
0.454155776504807 1
0.281276730751201 1
0.527569726961972 1
0.594936632252523 1
0.46950112019569 1
0.399745152801402 1
0.462520091426995 1
0.205730811579125 1
0.270732085541463 1
0.476919812613896 1
0.381245416767484 1
0.530105109653196 1
0.536101325725253 1
0.446992762349565 1
0.667828095598404 1
0.620782696475505 1
0.623826671454649 1
0.560756875728625 1
0.620463935406582 1
0.314092929535833 1
0.457021354341183 1
0.489164067082806 1
0.308909840794621 1
0.350444760265305 1
0.447317241830644 1
0.373770583729369 1
0.580753938877041 1
0.575710060664532 1
0.432583070920264 1
0.354060575669001 1
0.294181997924206 1
0.444409508756144 1
0.434701496324942 1
0.418742607431477 1
0.216793518413256 1
0.565680186551108 1
0.155464983359433 1
0.758239453966895 0
0.278510750904186 1
0.228739807568986 1
0.333631657677093 1
0.381244441794226 1
0.274272943555099 1
0.335053760596954 1
0.128634983987111 1
0.213373398326702 1
0.522700926303315 1
0.736623888632331 1
0.19198616499369 1
0.35221979319401 1
0.270311104427431 1
0.313139106285287 1
0.327608785898109 1
0.283244551641991 1
0.281130995792743 1
0.637778234626543 1
0.487573010545389 1
0.503806016712859 1
0.227129971433184 1
0.292408104436169 1
0.529726636555247 1
0.654658537569561 1
0.38339726383513 1
0.291339913658036 1
0.326179103553684 1
0.45835856081814 1
0.614515544790719 1
0.295618909749261 1
0.449382024815339 1
0.266287683610442 1
0.405217305928508 1
0.507987271664393 1
0.326059475280539 1
0.538379721496169 1
0.449740837247577 1
0.32913172405568 1
0.555925590436353 1
0.396099440478178 1
0.484262809409557 1
0.44348815923742 1
0.353777581782241 1
0.448468493727572 1
0.0746999857716367 0
0.511064757585711 1
0.559985261296418 1
0.287310353556884 1
0.220695215725662 1
0.81078564708369 0
0.771041884670811 0
0.402842734943999 1
0.487969651175591 1
0.338889701321106 1
0.31797191567426 1
0.343828628334383 1
0.434956277644768 1
0.186492479239458 1
0.495903599623473 1
0.362962487558405 1
0.260447787176785 1
0.344599296606725 1
0.466484837608067 1
0.502816062204581 1
0.331731486631375 1
0.236040240544787 1
0.325928290112743 1
0.378766287599299 1
0.410647596220585 1
0.168084188455787 1
0.327385726710849 1
0.446856476734349 1
0.104641495451602 1
0.172033028955104 1
0.179411838499452 1
0.369293021566001 1
0.511789435408618 1
0.310044170917983 1
0.251868144935858 1
0.50630898146759 1
0.351476216454658 1
0.425711967478443 1
0.522935301027026 1
0.415811505833047 1
0.584818163475391 1
0.282436345130188 1
0.493040424998138 1
0.267040907897503 1
0.160915899973755 1
0.421852189697145 1
0.20908209446257 1
0.592823822177772 1
0.251546611877127 1
0.208292880432128 1
0.391583456246269 1
0.0956237356796977 1
0.613682026116078 1
0.252893289218273 1
0.237112984715523 1
0.512395267750404 1
0.274190730595118 1
0.432598704838221 1
0.671449552263426 1
0.589127422963681 1
0.429074610504114 1
0.493069079256971 1
0.193057126027471 1
0.434911105255804 1
0.448285435350285 1
0.382348940916447 1
0.577780658742169 1
0.541674963496705 1
0.408779862517096 1
0.308194087316792 1
0.520755315162519 1
0.41146175060745 1
0.41203244072445 1
0.186247922447352 1
0.314407719450577 1
0.492406476148469 1
0.436549179439518 1
0.546431583501494 1
0.376211076199241 1
0.522694262459006 1
0.414549785361296 1
0.590397567723977 1
0.473881039805476 1
0.319459040243466 1
0.445019565840061 1
0.470166270413952 1
0.31293289402146 1
0.305958725422924 1
0.449180267360254 1
0.33288750356234 1
0.640575385842168 1
-0.00225062956002917 0
0.519962491347223 1
0.473121782815618 1
0.467787099114592 1
0.266492889938979 1
-0.0510276023483466 0
0.351835873190098 1
0.449629830740747 1
0.79775093504962 0
0.259835965544176 1
0.530314166752404 1
0.448920108561342 1
0.490530768976138 1
0.106067189339565 1
0.172284452476481 1
0.319422672503122 1
0.22150818950693 1
0.252905987287212 1
0.396784159732025 1
0.238378953116722 1
0.497159891538754 1
0.531098033780788 1
0.516558852652505 1
0.384233537986216 1
0.330111105844795 1
0.316540699430148 1
0.463316615330588 1
0.436034580012169 1
0.321228728050418 1
0.584510637690125 1
0.523855394950119 1
0.17142401643189 1
0.578375539518546 1
0.542207923440026 1
0.287230683069798 1
0.209260004525812 1
0.673157939404891 1
0.0556751182968383 0
0.353164198892431 1
0.156965884199148 1
0.686047597347253 1
0.585062332174057 1
0.204444680094634 1
0.252118991788167 1
0.455327574524073 1
0.26632309553512 1
0.353366583137065 1
0.300855136308528 1
0.56996662886223 1
0.336509443716822 1
0.340549346170904 1
0.569027012591841 1
0.574010605806354 1
0.330026628921687 1
0.304089736072549 1
0.492979768282376 1
0.476897076627166 1
0.146072994065598 1
0.282665777188301 1
0.449949380483979 1
0.14293837080198 1
0.387962964690588 1
0.537375578037073 1
0.179185383602622 1
0.352956012932628 1
0.297672202641854 1
0.411558158088821 1
0.517128286457476 1
0.395577659641997 1
0.448164864003369 1
0.415978807392198 1
0.455084123070689 1
0.237158158753948 1
0.438202292587361 1
0.388869929955635 1
0.270821227566318 1
0.312229225338093 1
0.377348395023201 1
0.458054857794541 1
0.482597616960835 1
0.363015326643726 1
0.520094337202894 1
0.307645791061922 1
0.436265724687388 1
0.189404017674631 1
0.381595493425459 1
0.525507846018237 1
0.123779974303633 1
0.268829656690472 1
0.405230517164083 1
0.320074211768938 1
0.601471581066655 1
0.195402107665647 1
0.347229637265928 1
0.629776323321016 1
0.38179926708282 1
0.336308225382077 1
0.328815132138984 1
0.408536128967395 1
0.48939636563803 1
0.577008385466455 1
0.178638482667018 1
0.502379595645451 1
0.550898430132019 1
0.708728866124566 1
0.764311533608176 0
0.444407107811647 1
0.523136955906112 1
0.203746535292058 1
0.296576744695888 1
0.473325876956762 1
0.44128948582684 1
0.571286640392874 1
0.203949585225748 1
0.31231479295633 1
0.303039592493562 1
0.507070576394505 1
0.268897140470072 1
0.461379172000309 1
0.441778468415317 1
0.485928257692545 1
0.470974103976843 1
0.632871958452971 1
0.377340315740058 1
0.321063190729725 1
0.233780375996001 1
0.287988346623529 1
0.440242689348815 1
0.330615837715976 1
0.363885736502108 1
0.250267931899788 1
0.578731072469087 1
0.376532449012597 1
0.442763220142331 1
0.082297803980435 0
0.180868125675743 1
0.611719639316408 1
0.545804464027019 1
0.356191753506003 1
0.0751504033444799 0
0.245433384269658 1
0.266496473138863 1
0.570637205587823 1
0.602440423870791 1
0.242055878679248 1
0.465858834889586 1
0.344712779992164 1
0.564971689300533 1
0.567668073049422 1
0.249549115717329 1
0.425699608536195 1
0.316277506437647 1
0.199688994260784 1
0.461461188294997 1
0.510411065081763 1
0.632371365165112 1
0.278694486455247 1
0.247177180438562 1
0.223047410375825 1
0.402717759194024 1
0.381461747961387 1
0.0914666050479902 1
0.647216968790764 1
0.680047011137879 1
0.315663012746752 1
0.513530171736597 1
0.140296233350104 1
0.37086499966112 1
0.246814442663255 1
0.267244627676268 1
0.53739973676247 1
0.497276075218306 1
0.24401437739758 1
0.373947799724562 1
0.695931827438833 1
0.324530929109572 1
0.0419819833875487 1
0.293038877012472 1
0.345928251041225 1
0.338333546823274 1
0.436187567083989 1
0.683995745239358 1
0.406080745235699 1
0.598149668374904 1
0.48495410022404 1
0.413119676987013 1
0.597027897396832 1
0.385538056818523 1
0.207549871348798 1
0.295010151874409 1
0.495066923734804 1
0.140258730999364 1
0.317935386246273 1
0.358303715072417 1
0.464825055053135 1
0.339863720093822 1
0.344320132571822 1
0.29344882771216 1
0.483420243609899 1
0.420193350329048 1
0.412733092595534 1
0.651815485591645 1
0.457220563994611 1
0.53922703138726 1
0.35689489597404 1
0.219579362485557 1
0.494071085388081 1
0.204712595588082 1
0.166186991686619 1
0.363077939013537 1
0.3862657141146 1
0.466635330627674 1
0.394781817474078 1
0.465785883042485 1
0.385611180355913 1
0.387175474973328 1
0.39950342755122 1
0.236636521815981 1
0.308286449592251 1
0.654821273455444 1
0.213225903354471 1
0.330090028606362 1
0.554389170230397 1
0.310789633145321 1
0.633580378100943 1
0.024458807935523 0
0.396854257230047 1
0.324243199183538 1
0.60345924174645 1
0.509482269942113 1
0.28339183615988 1
0.199655708331696 1
0.50731695297787 1
0.366556987928673 1
0.469620889470445 1
0.254973683710352 1
0.074068145285333 0
0.495975009658855 1
0.436299027875962 1
0.537712708304198 1
0.147520924093319 1
0.313993907295546 1
0.259387567701908 1
0.48754509050944 1
0.326692254560362 1
0.307448994885014 1
0.338480335186077 1
0.461243399443579 1
0.543900555660819 1
0.388306818173253 1
0.284055408662505 1
0.299100360134366 1
0.534026202923566 1
0.362443129906617 1
0.728168426542673 0
0.159269832594843 1
0.491616176795637 1
0.377243756360832 1
0.333978659950017 1
0.245445662848776 1
0.635973673229598 1
0.503516697757258 1
0.473694853133798 1
0.266065363205708 1
0.460581249728439 1
0.541050381900894 1
0.327832587786121 1
0.478161583472866 1
0.683460728961253 1
0.337866815060778 1
0.630166469630188 1
0.39809302331248 1
0.280681397198437 1
0.238408206909197 1
0.544865781350305 1
0.538369863582989 1
0.185007010332992 1
0.44949065485658 1
0.574730543262028 1
0.398829834654741 1
0.19030396227948 1
0.169498663485781 1
0.437080007498417 1
0.531179533891742 1
0.378715689706981 1
0.59852932117845 1
0.302081048049597 1
0.294387606120589 1
0.496404794016757 1
0.757962452325801 1
0.463105722828816 1
0.302521170816855 1
0.52394430815352 1
0.386438331183667 1
0.752680407207943 0
0.301491882713326 1
0.560052941674333 1
0.546463629073679 1
0.348052662753768 1
0.572305213026441 1
0.357318818261452 1
0.246277342258263 1
0.251189401399984 1
0.406555768795219 1
0.269238991866942 1
0.344947208154034 1
0.216000105042192 1
0.150547312025429 1
0.502966729314035 1
0.386765300227491 1
0.259724195952891 1
0.448187150232332 1
0.296314904381183 1
0.43452192969769 1
0.294552831390463 1
0.227481890803229 1
0.416218582954115 1
0.406253390801418 1
0.510590488332317 1
0.52836328243381 1
0.538177983723191 1
0.51316581582419 1
0.656075072774582 1
0.406974518885062 1
0.340853664251496 1
0.210912402109597 1
0.398598567007458 1
0.428460949362912 1
0.166746017920102 1
0.381472666961615 1
0.41149059572907 1
0.232612551655823 1
0.378333882970837 1
0.617076821302196 1
0.427829498366402 1
0.557534346494948 1
0.172905135524935 1
0.333586514672406 1
0.406760024609114 1
0.354847775748148 1
0.488553574768723 1
0.49186358678225 1
0.50858593596857 1
0.204375017305765 1
0.353754869143895 1
0.384029803895128 1
0.355150034802166 1
0.374834320634716 1
0.488611771449124 1
0.444330721659724 1
0.544047669105997 1
0.284767842745198 1
0.447548064792066 1
0.284790833018032 1
0.553767003300465 1
0.459725722514922 1
0.571664140844921 1
0.591275448171384 1
0.402685007027238 1
0.55994781724256 1
0.495691095407126 1
0.322329113201075 1
0.410776374314115 1
0.648471322367609 1
0.368766496579964 1
0.429169814250632 1
0.46940235617712 1
0.296236866081381 1
0.337313906117566 1
0.348209594683073 1
0.367495106658587 1
0.433573644164493 1
0.325407791017636 1
0.471856192379956 1
0.303613964248882 1
0.583828726956713 1
0.285632228877932 1
0.477538119061457 1
0.53161163548238 1
-0.0443815214419472 0
0.335911792338827 1
0.44354553220098 1
0.513087796390738 1
0.763423285681384 0
0.34486573289926 1
0.351355193881145 1
0.407040879160155 1
0.442156613331814 1
0.476590153150722 1
0.287092342913593 1
0.265748750312837 1
0.244995203618002 1
0.63601810314475 1
0.252858094799314 1
0.462898802502373 1
0.334990186624044 1
0.501680911459907 1
0.485877816703709 1
0.278427396737817 1
0.338900218014244 1
0.485663353823363 1
0.445622926611529 1
0.330659927922731 1
0.481237695949725 1
0.527017210970934 1
0.448216031564723 1
0.456940578704553 1
0.330900927228877 1
0.399095695199143 1
0.264748905753812 1
0.376076084893883 1
0.402677455346778 1
0.477822915739008 1
0.467453763753487 1
0.263640008925898 1
0.334889541707806 1
0.452301220812293 1
0.754472890313455 0
0.492632706747944 1
0.497058008590875 1
0.324990450906625 1
0.316825168557896 1
0.173708902530338 1
0.498401566785443 1
0.530847483806811 1
0.558720149411884 1
0.401455092864185 1
0.414752120285035 1
0.444455781269812 1
0.346505780996733 1
0.44710504302926 1
0.239750364189142 1
0.259543498251701 1
0.617093482598448 1
0.115025769130677 1
0.539625115701903 1
0.350214708075601 1
0.40774898243965 1
0.277001435293616 1
0.611213287698071 1
0.361305065310244 1
0.315028069606459 1
0.288075842411537 1
0.367306929670348 1
0.519288070570172 1
0.315176421714948 1
0.315231131081529 1
0.0426409740266933 0
0.291723605595194 1
0.489678685600445 1
0.306596312995769 1
0.409745179076733 1
0.356120441895318 1
0.305693590724074 1
0.152291343723527 1
0.298120566588273 1
0.389191161782116 1
0.377622436356309 1
0.260832916432944 1
0.762628264504555 0
0.263902521445608 1
0.351402891723116 1
0.668566745425607 1
0.248531047699181 1
0.373670690185743 1
0.32944094346365 1
0.651801815172996 1
0.631777459656442 1
0.455475616985026 1
0.330101157372254 1
0.465705890340569 1
0.246525913679607 1
0.165985371891034 1
0.448715829494798 1
0.409137634238578 1
0.432426267679513 1
0.390692369067512 1
0.308504559025389 1
0.61046364131636 1
0.305584878902554 1
0.412287325164679 1
0.218088839400838 1
0.380548177889732 1
0.436660663507454 1
0.387885658196606 1
0.274360565964132 1
0.630319968823825 1
0.409522466116125 1
0.507853524811258 1
0.391187552045914 1
0.471122780358316 1
0.424797811148016 1
0.254526187875059 1
0.454958187020547 1
0.257996072628933 1
0.271359812996004 1
0.558925401905884 1
0.420125430752976 1
0.292051006143914 1
0.334643640862915 1
0.492667498449757 1
0.278043432580877 1
0.363630820603147 1
0.358596929534263 1
0.302720483492884 1
0.234863617245862 1
0.374450540760456 1
0.411889208055332 1
0.438480972960658 1
0.58060066176405 1
0.20023854131758 1
0.599157433154014 1
0.0601325126302962 0
0.518252860232093 1
0.437310521823569 1
0.4609727743036 1
0.338998390166336 1
0.787047226791384 0
0.489882807010093 1
0.466074935566244 1
0.624688786386636 1
0.356776068109416 1
0.772255848804435 0
0.127313178012424 1
0.494169969847232 1
0.383960726487391 1
0.388828960566315 1
0.236488875533337 1
0.252799754055165 1
0.712050385695348 0
0.343553310221789 1
0.470260234469748 1
0.271179863990347 1
0.491868342027561 1
0.482255775449466 1
0.448400254267395 1
0.110630821782853 1
0.456764081360119 1
0.388227699620946 1
0.249358966285238 1
0.729969400705186 1
0.283686076678226 1
0.337033150604225 1
0.483141478803778 1
0.368586555497195 1
0.203616585771093 1
0.194412293494863 1
0.325848470856101 1
